# Supplementary material for: Genome-wide signals of positive selection in strongylocentrotid sea urchins
Source: BMC Genomics. 2017 Jul 21;18:555. doi: 10.1186/s12864-017-3944-7 (PMC5521101; doi:10.1186/s12864-017-3944-7)
Supplement: Supplementary file 3 — Consensus alignment files. A compressed (gzip) tape archive (TAR) file containing 6250 consensus alignment files in FASTA format. (TGZ 14116 kb) [file 12864_2017_3944_MOESM3_ESM.tgz]

Archive with 6,520 entries (6,520 files):
- SPU_003768/consensAlign.ordered.fa
- SPU_010829/consensAlign.ordered.fa
- SPU_008159/consensAlign.ordered.fa
- SPU_018532/consensAlign.ordered.fa
- SPU_006534/consensAlign.ordered.fa
- SPU_008462/consensAlign.ordered.fa
- SPU_006645/consensAlign.ordered.fa
- SPU_000526/consensAlign.ordered.fa
- SPU_009154/consensAlign.ordered.fa
- SPU_003671/consensAlign.ordered.fa
- SPU_018517/consensAlign.ordered.fa
- SPU_002551/consensAlign.ordered.fa
- SPU_016836/consensAlign.ordered.fa
- SPU_005187/consensAlign.ordered.fa
- SPU_003825/consensAlign.ordered.fa
- SPU_022116/consensAlign.ordered.fa
- SPU_003110/consensAlign.ordered.fa
- SPU_015286/consensAlign.ordered.fa
- SPU_024408/consensAlign.ordered.fa
- SPU_015864/consensAlign.ordered.fa
- SPU_028613/consensAlign.ordered.fa
- SPU_000649/consensAlign.ordered.fa
- SPU_007625/consensAlign.ordered.fa
- SPU_021274/consensAlign.ordered.fa
- SPU_019495/consensAlign.ordered.fa
- SPU_010116/consensAlign.ordered.fa
- SPU_026241/consensAlign.ordered.fa
- SPU_012743/consensAlign.ordered.fa
- SPU_025832/consensAlign.ordered.fa
- SPU_001983/consensAlign.ordered.fa
- SPU_010054/consensAlign.ordered.fa
- SPU_010991/consensAlign.ordered.fa
- SPU_004328/consensAlign.ordered.fa
- SPU_013652/consensAlign.ordered.fa
- SPU_014316/consensAlign.ordered.fa
- SPU_003832/consensAlign.ordered.fa
- SPU_018171/consensAlign.ordered.fa
- SPU_000314/consensAlign.ordered.fa
- SPU_002615/consensAlign.ordered.fa
- SPU_016807/consensAlign.ordered.fa
- SPU_000552/consensAlign.ordered.fa
- SPU_026008/consensAlign.ordered.fa
- SPU_011589/consensAlign.ordered.fa
- SPU_005489/consensAlign.ordered.fa
- SPU_007175/consensAlign.ordered.fa
- SPU_009872/consensAlign.ordered.fa
- SPU_013543/consensAlign.ordered.fa
- SPU_027212/consensAlign.ordered.fa
- SPU_025513/consensAlign.ordered.fa
- SPU_008212/consensAlign.ordered.fa
- SPU_017872/consensAlign.ordered.fa
- SPU_007476/consensAlign.ordered.fa
- SPU_012855/consensAlign.ordered.fa
- SPU_021866/consensAlign.ordered.fa
- SPU_020421/consensAlign.ordered.fa
- SPU_011978/consensAlign.ordered.fa
- SPU_012318/consensAlign.ordered.fa
- SPU_022791/consensAlign.ordered.fa
- SPU_025815/consensAlign.ordered.fa
- SPU_012468/consensAlign.ordered.fa
- SPU_011725/consensAlign.ordered.fa
- SPU_017469/consensAlign.ordered.fa
- SPU_003822/consensAlign.ordered.fa
- SPU_008047/consensAlign.ordered.fa
- SPU_013509/consensAlign.ordered.fa
- SPU_006331/consensAlign.ordered.fa
- SPU_017488/consensAlign.ordered.fa
- SPU_003577/consensAlign.ordered.fa
- SPU_006227/consensAlign.ordered.fa
- SPU_021602/consensAlign.ordered.fa
- SPU_014619/consensAlign.ordered.fa
- SPU_025515/consensAlign.ordered.fa
- SPU_008339/consensAlign.ordered.fa
- SPU_022413/consensAlign.ordered.fa
- SPU_005833/consensAlign.ordered.fa
- SPU_027628/consensAlign.ordered.fa
- SPU_025671/consensAlign.ordered.fa
- SPU_007246/consensAlign.ordered.fa
- SPU_013541/consensAlign.ordered.fa
- SPU_024610/consensAlign.ordered.fa
- SPU_025585/consensAlign.ordered.fa
- SPU_001774/consensAlign.ordered.fa
- SPU_008653/consensAlign.ordered.fa
- SPU_010992/consensAlign.ordered.fa
- SPU_001596/consensAlign.ordered.fa
- SPU_018016/consensAlign.ordered.fa
- SPU_017882/consensAlign.ordered.fa
- SPU_025929/consensAlign.ordered.fa
- SPU_005501/consensAlign.ordered.fa
- SPU_018545/consensAlign.ordered.fa
- SPU_005917/consensAlign.ordered.fa
- SPU_027400/consensAlign.ordered.fa
- SPU_009983/consensAlign.ordered.fa
- SPU_010200/consensAlign.ordered.fa
- SPU_022588/consensAlign.ordered.fa
- SPU_004647/consensAlign.ordered.fa
- SPU_020597/consensAlign.ordered.fa
- SPU_021405/consensAlign.ordered.fa
- SPU_010887/consensAlign.ordered.fa
- SPU_000442/consensAlign.ordered.fa
- SPU_015847/consensAlign.ordered.fa
- SPU_001593/consensAlign.ordered.fa
- SPU_013893/consensAlign.ordered.fa
- SPU_008300/consensAlign.ordered.fa
- SPU_017755/consensAlign.ordered.fa
- SPU_011759/consensAlign.ordered.fa
- SPU_030072/consensAlign.ordered.fa
- SPU_019377/consensAlign.ordered.fa
- SPU_003739/consensAlign.ordered.fa
- SPU_007042/consensAlign.ordered.fa
- SPU_008122/consensAlign.ordered.fa
- SPU_018407/consensAlign.ordered.fa
- SPU_022373/consensAlign.ordered.fa
- SPU_021621/consensAlign.ordered.fa
- SPU_018406/consensAlign.ordered.fa
- SPU_001438/consensAlign.ordered.fa
- SPU_004588/consensAlign.ordered.fa
- SPU_024444/consensAlign.ordered.fa
- SPU_018958/consensAlign.ordered.fa
- SPU_000771/consensAlign.ordered.fa
- SPU_019164/consensAlign.ordered.fa
- SPU_010808/consensAlign.ordered.fa
- SPU_010269/consensAlign.ordered.fa
- SPU_006262/consensAlign.ordered.fa
- SPU_009214/consensAlign.ordered.fa
- SPU_026627/consensAlign.ordered.fa
- SPU_014055/consensAlign.ordered.fa
- SPU_026376/consensAlign.ordered.fa
- SPU_023450/consensAlign.ordered.fa
- SPU_006382/consensAlign.ordered.fa
- SPU_008640/consensAlign.ordered.fa
- SPU_016557/consensAlign.ordered.fa
- SPU_022537/consensAlign.ordered.fa
- SPU_003093/consensAlign.ordered.fa
- SPU_016897/consensAlign.ordered.fa
- SPU_025057/consensAlign.ordered.fa
- SPU_012518/consensAlign.ordered.fa
- SPU_027544/consensAlign.ordered.fa
- SPU_017126/consensAlign.ordered.fa
- SPU_028047/consensAlign.ordered.fa
- SPU_027356/consensAlign.ordered.fa
- SPU_011399/consensAlign.ordered.fa
- SPU_001316/consensAlign.ordered.fa
- SPU_011323/consensAlign.ordered.fa
- SPU_016849/consensAlign.ordered.fa
- SPU_026850/consensAlign.ordered.fa
- SPU_027898/consensAlign.ordered.fa
- SPU_005628/consensAlign.ordered.fa
- SPU_028920/consensAlign.ordered.fa
- SPU_018413/consensAlign.ordered.fa
- SPU_001279/consensAlign.ordered.fa
- SPU_001867/consensAlign.ordered.fa
- SPU_010947/consensAlign.ordered.fa
- SPU_022411/consensAlign.ordered.fa
- SPU_007236/consensAlign.ordered.fa
- SPU_026221/consensAlign.ordered.fa
- SPU_012834/consensAlign.ordered.fa
- SPU_020507/consensAlign.ordered.fa
- SPU_021214/consensAlign.ordered.fa
- SPU_017711/consensAlign.ordered.fa
- SPU_000159/consensAlign.ordered.fa
- SPU_003713/consensAlign.ordered.fa
- SPU_010440/consensAlign.ordered.fa
- SPU_021008/consensAlign.ordered.fa
- SPU_021541/consensAlign.ordered.fa
- SPU_025966/consensAlign.ordered.fa
- SPU_022195/consensAlign.ordered.fa
- SPU_028843/consensAlign.ordered.fa
- SPU_014795/consensAlign.ordered.fa
- SPU_012194/consensAlign.ordered.fa
- SPU_026780/consensAlign.ordered.fa
- SPU_002680/consensAlign.ordered.fa
- SPU_020943/consensAlign.ordered.fa
- SPU_010238/consensAlign.ordered.fa
- SPU_027523/consensAlign.ordered.fa
- SPU_018400/consensAlign.ordered.fa
- SPU_018888/consensAlign.ordered.fa
- SPU_002742/consensAlign.ordered.fa
- SPU_021670/consensAlign.ordered.fa
- SPU_014785/consensAlign.ordered.fa
- SPU_015108/consensAlign.ordered.fa
- SPU_002737/consensAlign.ordered.fa
- SPU_017211/consensAlign.ordered.fa
- SPU_002236/consensAlign.ordered.fa
- SPU_025287/consensAlign.ordered.fa
- SPU_020303/consensAlign.ordered.fa
- SPU_018947/consensAlign.ordered.fa
- SPU_026104/consensAlign.ordered.fa
- SPU_006142/consensAlign.ordered.fa
- SPU_005009/consensAlign.ordered.fa
- SPU_002733/consensAlign.ordered.fa
- SPU_005151/consensAlign.ordered.fa
- SPU_021991/consensAlign.ordered.fa
- SPU_021979/consensAlign.ordered.fa
- SPU_013770/consensAlign.ordered.fa
- SPU_013010/consensAlign.ordered.fa
- SPU_015352/consensAlign.ordered.fa
- SPU_019344/consensAlign.ordered.fa
- SPU_001235/consensAlign.ordered.fa
- SPU_021394/consensAlign.ordered.fa
- SPU_015688/consensAlign.ordered.fa
- SPU_022035/consensAlign.ordered.fa
- SPU_000178/consensAlign.ordered.fa
- SPU_001680/consensAlign.ordered.fa
- SPU_004517/consensAlign.ordered.fa
- SPU_004261/consensAlign.ordered.fa
- SPU_017176/consensAlign.ordered.fa
- SPU_025483/consensAlign.ordered.fa
- SPU_024813/consensAlign.ordered.fa
- SPU_002673/consensAlign.ordered.fa
- SPU_003729/consensAlign.ordered.fa
- SPU_007537/consensAlign.ordered.fa
- SPU_018326/consensAlign.ordered.fa
- SPU_023370/consensAlign.ordered.fa
- SPU_021638/consensAlign.ordered.fa
- SPU_010206/consensAlign.ordered.fa
- SPU_002851/consensAlign.ordered.fa
- SPU_005192/consensAlign.ordered.fa
- SPU_030225/consensAlign.ordered.fa
- SPU_006952/consensAlign.ordered.fa
- SPU_014072/consensAlign.ordered.fa
- SPU_030065/consensAlign.ordered.fa
- SPU_026458/consensAlign.ordered.fa
- SPU_014762/consensAlign.ordered.fa
- SPU_027899/consensAlign.ordered.fa
- SPU_022575/consensAlign.ordered.fa
- SPU_010874/consensAlign.ordered.fa
- SPU_023599/consensAlign.ordered.fa
- SPU_006561/consensAlign.ordered.fa
- SPU_027122/consensAlign.ordered.fa
- SPU_004245/consensAlign.ordered.fa
- SPU_005134/consensAlign.ordered.fa
- SPU_004157/consensAlign.ordered.fa
- SPU_010776/consensAlign.ordered.fa
- SPU_014373/consensAlign.ordered.fa
- SPU_017972/consensAlign.ordered.fa
- SPU_014131/consensAlign.ordered.fa
- SPU_003742/consensAlign.ordered.fa
- SPU_017261/consensAlign.ordered.fa
- SPU_026204/consensAlign.ordered.fa
- SPU_019304/consensAlign.ordered.fa
- SPU_004768/consensAlign.ordered.fa
- SPU_016113/consensAlign.ordered.fa
- SPU_024249/consensAlign.ordered.fa
- SPU_021353/consensAlign.ordered.fa
- SPU_019707/consensAlign.ordered.fa
- SPU_014837/consensAlign.ordered.fa
- SPU_028061/consensAlign.ordered.fa
- SPU_007245/consensAlign.ordered.fa
- SPU_024436/consensAlign.ordered.fa
- SPU_002455/consensAlign.ordered.fa
- SPU_021086/consensAlign.ordered.fa
- SPU_003420/consensAlign.ordered.fa
- SPU_028733/consensAlign.ordered.fa
- SPU_025997/consensAlign.ordered.fa
- SPU_013654/consensAlign.ordered.fa
- SPU_008910/consensAlign.ordered.fa
- SPU_013489/consensAlign.ordered.fa
- SPU_000143/consensAlign.ordered.fa
- SPU_006597/consensAlign.ordered.fa
- SPU_013339/consensAlign.ordered.fa
- SPU_013966/consensAlign.ordered.fa
- SPU_009839/consensAlign.ordered.fa
- SPU_027462/consensAlign.ordered.fa
- SPU_002925/consensAlign.ordered.fa
- SPU_023638/consensAlign.ordered.fa
- SPU_012901/consensAlign.ordered.fa
- SPU_003656/consensAlign.ordered.fa
- SPU_000070/consensAlign.ordered.fa
- SPU_027005/consensAlign.ordered.fa
- SPU_017114/consensAlign.ordered.fa
- SPU_014938/consensAlign.ordered.fa
- SPU_000643/consensAlign.ordered.fa
- SPU_013663/consensAlign.ordered.fa
- SPU_021586/consensAlign.ordered.fa
- SPU_012655/consensAlign.ordered.fa
- SPU_014426/consensAlign.ordered.fa
- SPU_008918/consensAlign.ordered.fa
- SPU_007747/consensAlign.ordered.fa
- SPU_023101/consensAlign.ordered.fa
- SPU_000703/consensAlign.ordered.fa
- SPU_009919/consensAlign.ordered.fa
- SPU_001595/consensAlign.ordered.fa
- SPU_022157/consensAlign.ordered.fa
- SPU_003587/consensAlign.ordered.fa
- SPU_021109/consensAlign.ordered.fa
- SPU_010782/consensAlign.ordered.fa
- SPU_023399/consensAlign.ordered.fa
- SPU_001399/consensAlign.ordered.fa
- SPU_004368/consensAlign.ordered.fa
- SPU_023772/consensAlign.ordered.fa
- SPU_002605/consensAlign.ordered.fa
- SPU_014628/consensAlign.ordered.fa
- SPU_019034/consensAlign.ordered.fa
- SPU_016210/consensAlign.ordered.fa
- SPU_001563/consensAlign.ordered.fa
- SPU_008330/consensAlign.ordered.fa
- SPU_007763/consensAlign.ordered.fa
- SPU_017640/consensAlign.ordered.fa
- SPU_026223/consensAlign.ordered.fa
[truncated: 6,220 more entries]
