# Supplementary material for: Genome-wide signals of positive selection in strongylocentrotid sea urchins
Source: BMC Genomics. 2017 Jul 21;18:555. doi: 10.1186/s12864-017-3944-7 (PMC5521101; doi:10.1186/s12864-017-3944-7)
Supplement: Supplementary file 3 — Consensus alignment files. A compressed (gzip) tape archive (TAR) file containing 6250 consensus alignment files in FASTA format. (TGZ 14116 kb) [file 12864_2017_3944_MOESM3_ESM.tgz › SPU_003768/consensAlign.ordered.fa]

>sdro
GGAGAATATGGAGACAAAGGAGATAAGGGATTCCTCGGAATGAAAGGGATGAAGGGCCCC
AAAGGACAGTATGGTCTGAAGGGAGAGAAAGGACTATCAGGCCCTCAAGGACCCAGGGGT
AAAATTGGCAAAGATGGCACTCCAGGCAACCTAGGAATGAAGGGATCACCTGGGATACCA
GGCAACCCTGGACCAACAGGATTCAATGGTCAACTGGGAGACAAGGGAGACAGAGGACCC
AAAGGAAGAGTAGGACCTCCTGGACCACCGGGTCCCTCCGTACCCGTTAATGACAAAGGA
ACTAAAGGACTTCCAGGTCCTTCTGGACGTGATGGGTCTGCAGGACCTCGAGGATATGCA
GGAGAGAAGGGGAGAACTGGTTATGATGGTTTGGCCGGGCAGCCTGGACCCCCTGGATCT
GCAGGAGATAGAGGAGTTCCTGGACCTGTTGGCATCGGAGAGAAAGGAGAGCCAGGCAAC
CCAGGTATCCCTGGCATGCCTGGACCAAATGGGTTCCAGGGCTTACCAGGACGAGATGGG
CCTAAAGGAGACAAAGGTATGGCAGGACTGACCATTCAAGGTCTTCCTGGAATGGATGGA
CGTCCAGGACCAGATGGACCTGCTGGACTGCCTGGCCAAGTTGGAGATGCTGGACCTCAA
GGTCTCATTGGAGAACCTGGTAATGGTTTGCCCGGAGATCCTGGTCCTAAAGGACAAACT
GGACGTGATGGACCTCGTGGTATACCTGGTGATGTAGGATCTTCTGGACAACCAGGTTTA
CCTGGACCAACAGGCAGCAAAGGAGAAGCCTGCGCTGCTTGCCGCTCTGGTGAGATAGGA
CCTAAAGGAGATCCAGGACAAGGTGGTGAGATAGGACAGCCTGGTCAACCTGGATTCAAT
GGCAATTCTGGACCAAGTGGACCTAAAGGAGACAGGGGTCTAAGAGGACTTACAGGAAGA
GATGGACAAGATGGACCACAAGGGCCACAAGGTAGCACCGGCCGTCCTGGGAACAAGGGA
CAACTTGGCCTTCAAGGAGATGTGGGCTTTACTGAACCAGGACCAAGGGGAATTCCAGGG
GACCCAGGACTGAAGGGAGACAATGGTCTGAATGGAGAGCCAGGACCACCATGTGCACCA
GGCGCCGTCAAAGTCAATGGGGAAAAGGGAGCTCAGGGACCAGCAGGTCCCCCAGGCCGT
GATGGAAGTCCAGGATACGGGGGACAGAAAGGAGACCGTGGAATCACAGGAGATAGCATC
CGTGGAAATAATGGAGAGAAGGGAGACCAAGGACCACGAGGAGAGCGTGGAACCTACGGA
CCGCCAGGAGACAAAGGAGAAGTTGTTTACTATGAGACTGGAGAACAAGGACCGAAAGGA
GAGCCCGGTAACTCTGGTACTTCTGGACCTCCAGGACCAGCTGGGCCTACCGGAAACCAG
GGACCTCAGGGTGACCAAGGACAGGATGGATACCAAGGTGAGAAGGGTTCCCAAGGACAG
TCAGGACCTCCAGGAAACTCCATTCCCGGTTCTCCAGGAGAGAAAGGTGCCCAAGGCATC
CCAGGAGACGGAGGACAACCTGGTCAACCTGGACCAACCGGACCACTGGGTAACCCTGGA
ATCCCTGGAGCTTTTGGCGAGAAGGGAGACTTTGGACCTCAAGGAAACCCAGGTGGACAG
GGACTGCGTGGCTTGACAGGACAACCAGGTCAACCAGGTGTCGGAGGAGAAAGGGGTAAC
ATTGGTGACCCTGGAACAAGAGGTCGAGATGGTATCCCAGGACAAGCAGGAGGAAAGGGT
GAAACTGGACCGGGTGGACTACCTGGCGGTCCAGGAATTAAAGGAGAACCTGGTTTATCT
ATCCCTGGACAGGATGGATCCAGCGGAACCCCAGGAAGAGACGGAGCCCCAGGAGGCCCT
GGAGAACCTGGACCCTCAGGCCCACGTGGAGAACCTGGCTCAGCGGCTCTCAGAGGAGAC
AAGGGATCACCAGGACTTAATGGTCAGAGCGGACCTCCAGGTCAACCTGGAGACAACGGA
GCCCCTGGAAATGACGGAGATCCTGGTTCATCCGGACAAATTGGAGTGAAAGGATCACCT
GGACCACTTGGACCTGGAGGATCACAAGGACCACCTGGATCACCTGGACCGATTGGAGCA
CCTGGAGAAAAGGGGGAACGTGGTGGCATGGGAACGCCAGGATCACCAGGGCCCTCTGGT
TCGCCAGGAGTTAAAGGAGAGCCAGGTCTGCCAGGACCACTCGGTGAGAAGGGAACCCGT
GGACCAGGAGGTGTACCAGGATCCAAAGGAGAATCAGGAATTCCAGGAAGATCAGGAGGT
ATTGGATCTCCTGGCTCCATTGGTCTACCAGGACTGAATGGTGTGAAGGGAGAACCAGGT
ATACCAGGAAACAGCGGCATACCAGGAGGAAGAGGACTAAACGGAGAACCTGGACCTGCC
GGATTCAAGGGATTCCAAGGTCTTCTAGGAGTAAAGGGAGATTTCGGTATCAAAGGACAA
ATGGGCTTCCCTGGACCTAAGGGAGACAATGGACCAGATGGAATCCCAGGACAGAATGGA
GAGAAAGGATTCCCTGGAAGGAGTGGTATTCCTGGACCTCAAGGCCCTCCTGGTAGCCCA
GGAGAACCTGGAACCGATGGATTGAATGGAGGATCAGGATCAAAGGGAGAAAAGGGACAG
CCAGGAATCATCAGAGATCTGCCTTGCAGGCTGGAGAAAGGAGTCAAGGGAGATTCTGGA
CGAACAGGTCCTGAGGGGTCAAAGGGCAATCCTGGTCTTCCAGGAATCCCAGGTGAGTCC
GGAGATCCTGGACTTCCAGGACCAGAGGGTAGACCAGGTCAACCAGGAACATCCGGACCA
CCTGGACCACCAGGACCAAATGGAGAATCTGGTCTTATAGGAAGGACCGGAACACCAGGA
GACCCAGGACCAAGGGGAGAACGTGGCTCCTATGGAACCCCAGGAGAAGATGGTATCCCA
GGAGTTAAAGGAGACTCTGGTGAGCCCGGCCTCATGGGACTACCAGGAGGACCAGGTCTA
CCAGGACCAGGTGGGCCTCCAGGAGAACGTGGATTCCCAGGTGTCAGAGGAGAGAAGGGT
ATTCCTGGAACTCCTGGTTTATCTGCACTTGGCATCAAGGGAGAACCTGGTTTCGCTGGA
CTTAAGGGAGACTCTGGTCAACCTGGTCTAAATGGTGGATCTGGATCAATCGGTCTACCT
GGTATGAAGGGAGCTAGAGGAGAAACAGGCCCTGTTGGTCCTAGGAGCCCACTGCCCCCT
GTCATCCCTGGTCCTAAGGGAGAGTCCGGTATTCCCGGAGCAAATGGAGACCGAGGAGAA
CAGGGAGATAGGGGAGAACCTGGTAGACCAGGATTCCAAGGAAGGCCAGGAGAATCAGGA
GGCCCAGGTCTTAACGGCCAAATGGGAGATCCTGGAGCACCTGGGTTCCAGGGACTCAAA
GGAAGCAAGGGAGAACCCGGTCCAATTCCTAATGTCTTTGAAATGAAGGGTGTGACCGGA
GAGCGTGGTCTGCCTGGTCCCGATGGTCCTCAGGGACCACCAGGACGAGACGGACGTCCA
GGGTCGCCAGGACCACCAGGTCTGACAGGAGAGAAGGGTACGCCTGGAGTACAGGGTAAT
CCTGGACACACCGGAGCTGGTGCTGAGGGATCAGGGCAGATGTTGTCCTCCCCAGGATCC
TGTTTGGAGGACTTCCGCTCCTCGCCTTTCATTGAATGCCACGGCGACGGCAAATGCAAC
TATTATGCCACCACGTACAGCTTCTGGTTGAGCACCATTACAGGCAACGCTCAATTCACC
ATGCCGGAATCAGAGACACTCAAGGCCGGGTCACTGAGGACACGAGTCAGTAGATGTGCC
GTATGCCTCAGAAATCAG

>spal
GGAGACTATGGAGACAGAGGAGATAAGGGATTCCTCGGAATGAAAGGAATGAAGGGCCCC
AAAGGACAGTATGGTCTRAAGGGAGAGAAAGGACTATCAGGMCCTCAAGGACCCAGGGGT
AAAATTGGCAAAGATGGCACTCCAGGCAACTTCGGAATGAAGGGATCACCTGGGATACCA
GGCAACCCTGGACCAACAGGATTCAATGGTCAACTGGGAGACAAGGGAGACAGAGGACCC
AAAGGAAGAGTAGGACCTCCTGGACCACCGGGTCCCTCCGTACCCGTTAATGACAAAGGA
ACYAAAGGACTTCCRGGTCCTTCTGGACGTGATGGGTCTGCAGGACCTAGAGGATACGCA
GGAGAGAAGGGAAGAACTGGTTATGATGGTTTGGCTGGGCAGCCTGGACCCCCTGGATCT
GCAGGAGATAGAGGAGTTCCTGGACCTGTTGGCGTCGGAGAGAAAGGAGAGCCAGGCAAC
CCAGGTATCCCTGGCATGCCTGGACCAAATGGGTTCCAGGGCTTACCAGGACGAGATGGG
CCTAAAGGAGACAAAGGTATGGCAGGACTGACCATTCAAGGTCTTCCTGGAATGGATGGA
CGTCCAGGACCAGATGGACCTGCTGGACTGCCYGGCCAAGTTGGAGATTCTGGCCCTCAA
GGTCTCATTGGAGCMCCTGGTAATGGTTTGCCTGGAGATCCTGGTCCTAAAGGACAAACT
GGACGTGATGGACCTCGTGGTATACCTGGTGATGTAGGATCTTCTGGACAACCAGGATTA
GCTGGACCAACAGGCAGCAAAGGAGAAGCCTGCGCTGCTTGCCGCTCTGGTGAGATAGGA
CCTAAAGGAGATCCAGGACAATTTGGTGAGATAGGACAACCTGGTCAGCCTGGCTTCAAT
GGCAATTCTGGACCAAGTGGACCTAAAGGAGACAGGGGTCTAAGAGGACTTACAGGAAGA
GATGGACAAGATGGACCACAAGGGCCACAAGGTAGCACCGGCCGTCCTGGGAACAAAGGA
GAACTTGGCCTCACAGGAGAGGCAGGCTATACTGAACCAGGACCAAGGGGAATTCAAGGG
GACCCAGGACTGAAGGGAGACAATGGTCTGAATGGAGAGCCAGGACCACCATGTGAACCA
GGTGCCGTCAAAGTCAATGGRGAAAAGGGAGCTCAGGGACCAGCAGGTCCCCCAGGCCGT
GATGGAAGTCCAGGATACTCGGGACAGAAAGGAGACCGTGGACTCCCAGGAGATAGCATC
CGTGGAAATAATGGAGAAAAGGGAGACATAGGACCACGAGGAGAGCGTGGAACYTACGGA
TCSCCAGGAGACAAAGGTGAAGTTGTTTACTATGAAACTGGAATGCAAGGACCTAAAGGA
GAGCCCGGTAATGCTGGTACTTCTGGACCTCCAGGACCAGCTGGGCCTACTGGAAATCAG
GGACCTCAGGGTGACCAAGGACAGGATGGATACCAAGGTGAGAAGGGCTCCCAAGGACAA
TCAGGACCTCCAGGAAGCTCCATTCCAGGTTCTCCAGGAGAGAAAGGTGCCCAAGGCATC
CCAGGAGACGGAGGACAACCTGGTCAACCTGGCCCAACYGGACCACTGGGTAACCCTGGA
ATCCCTGGAGCTTTCGGCGAGAAGGGAGACTTTGGACCTCAAGGAAACCCAGGTGGACAG
GGACTGCGTGGCTTRACAGGACAACCAGGTCAACCAGGTGGCGGAGGAGAAAGGGGTAAC
ATTGGTGACCCTGGAACAAGAGGCCGAGATGGTATCCCAGGACAAGCAGGAGGAAAGGGT
GAAACTGGACCAGGAGGACTACCTGGTGGTCCAGGAATCAAAGGAGAACCTGGTCTATCT
ATCCCTGGACAGGACGGATCCAGTGGAACCCCAGGAAGAGATGGAGCCCCAGGAGGCCCT
GGAGAACCTGGACCCTCAGGCCCACGTGGAGAACCTGGCACAGCAGCTCTCAGAGGAGAC
AAGGGAGGACCAGGACTTAATGGTCAGAGCGGACCTCCAGGTCAACCTGGAGACAACGGA
GCCCCTGGAAATGACGGAGATCCTGGTCCATCCGGACAACTTGGWGTGAAAGGATCGCCK
GGACCACTTGGACCTGGWGGATCACAAGGACCACCTGGATCACCTGGACCGATTGGAGCA
CCTGGAGAAAAGGGGGAACGTGGTGGCATGGGAACGCCAGGATCACCAGGGCCCTCTGGT
TCGCCAGGAGTTAAAGGAGAGCCAGGTCTGCCAGGACCACTCGGTGAGAAGGGAACCCGT
GGACCAGGAGGTGTGCCAGGATCCAAAGGAGAATCAGGAATTCCAGGAAGATCAGGAGGT
ATTGGATCTCCTGGCTCCATTGGTCTACCAGGACTGAATGGTGTGAAGGGAGAACCAGGT
ATACCAGGAAACAGCGGCATACCAGGAGGCAGAGGACTAAATGGAGGACCTGGACCTGCC
GGATTCAAGGGATTCCAAGGTCTTCTAGGAGTAAAGGGAGATTTCGGTATCAAAGGATCA
ATGGGCTTCCCCGGACCTAAGGGAGACAATGGACCWGATGGAATCCCAGGACAGAATGGA
GAGAAAGGTTTCCCTGGAAGGAGTGGTATTCCTGGACCTCAAGGCCCTCCTGGTAGCCCG
GGCGAACCTGGAACCGATGGATCGAATGGAGGACCGGGATCGAAGGGAGAAAAGGGACAA
CCAGGAAGCATAACAAAACTGCCTTGCAGGCTGGAGAAAGGAGTCAAGGGAGATCCTGGA
CGAACAGGTCTTGAGGGGTCAAAGGGCAATCCTGGTCTTCCAGGAATCCCAGGTGAGTCC
GGAGATGCAGGACCCCCAGGATCAGAGGGTAGACCAGGTCAACCAGGAACATCCGGACCA
CCTGGACCACCAGGACCAAATGGAGAATCTGGTCTCATAGGAAGGGCCGGAACACCAGGA
GACCCAGGACCAAGGGGAGAACGTGGCTCCTATGGAACCCCAGGAGAAGATGGTATCCCA
GGAGTTAAAGGAGACTCTGGAGAGCCTGGCCTCATGGGACTACCAGGAGGACCAGGTCTA
CCAGGACCAGGTGGGCCTCCAGGAGAACGTGGATTCCCAGGTGTCAGAGGAGAAAAGGGT
ATTCCTGGAACTCCTGGTTTATCTGCACTTGGCATCAAGGGAGAACCTGGTTTCGCTGGA
CTTAAGGGAGACTCTGGTCAACCTGGTCTAAATGGTGGATCTGGATCAATCGGTCTACCT
GGCATGAAGGGAGCTAGAGGAGAAACAGGCCCTGTTGGTCCTAGGAGCCCACTGCCTCCT
GTCATCCCCGGTCCTAAAGGAGAGTCCGGTATTCCCGGAGCAAATGGAGACCGAGGAGAA
CAGGGAGACAGGGGAGAACCTGGGAGACCAGGATTCGGAGGAAGGCCAGGAGAATCAGGA
GGCCCAGGTCTTAACGGCCAAATGGGAGATCCTGGAGCACCTGGSTTCCAGGGACTCAAA
GGAAGCAAGGGAGAACCGGGTCCAATTCCTGATGTCTTTGAAATGAAGGGTGTGCCCGGA
AATCGTGGTCTGCCTGGTCCCGATGGTCCTCAGGGACCACCAGGACGAGACGGACGTCCA
GGGACCCCAGGACCACCAGGTCTGACAGGAGAGAAGGGTACGCCTGGAGTACAGGGTAAC
CCTGGACACACCGGAGCTGGTGCTGAGGGATCAGGGCAGATGTTGTCCTCCCCAGGATCC
TGTATTGAGGACTTCCGCTCCTCACCGTTCATTGAATGCCACGGCGACGGCAAATGCAAC
TATTACGCCACCACATACAGCTTCTGGTTGAGCACCATTACAGGCAACGCTCAATTCACC
ATGCCGGAATCAGAGACACTCAAGGCCGGGTCACTGAGGACACGAGTCAGTAGATGTTCC
GTATGCCTCAGAAATCAG

>sfra
GGAGAATATGGAGACAAAGGAGATAAGGGATTTATCGGAATGAAAGGAATGAAGGGRCCA
AAAGGACAGTATGGTCTAAAGGGAGAGAAAGGATTATCAGGCCCTCAAGGACCTAGGGGT
AAAATTGGCAAAGATGGTACTCCAGGCAACCTAGGAATGAAGGGATCACCTGGGATACCG
GGCAACCCTGGACCAACAGGATTCAATGGTCAACTGGGAGACAAGGGAGACAGAGGACCT
AAAGGAAGAGTAGGTCCTCCTGGACCCCCGGGTCCCTCCGTACCCGTTAATGATAAAGGT
ACTAAAGGACTTCCAGGCCCTTCGGGACGTGATGGGTCTCCAGGACCTAGAGGATACCCA
GGAGAGAAGGGAAGAACTGGTTATGATGGTTTGGCTGGACARCCTGGACCCCCTGGATCT
GCAGGAGATAGAGGAGTTCCTGGACCTGTTGGCATCGGAGAGAAAGGAGAGCCAGGCAAC
CCAGGTATCCCTGGCATGCCTGGACCTCAAGGGTTCCAGGGTTTACCAGGACGAGATGGA
CCTAAAGGAGACAAAGGTATGGCCGGACTGACCATTCAAGGTCTTCCTGGAATGGATGGA
CGTCCAGGACCAGATGGACCTGCTGGACTGCCTGGACAAGTTGGAGATTCTGGACCTCAA
GGTATTATGGGACCACCTGGTGATGGTTTGCCTGGGGAAACTGGTCCTAAAGGACAATCT
GGACGTGATGGCCCTCGAGGTATACCTGGTGATGTAGGAGATTCTGGACAACCAGGATTA
CCTGGACCAACAGGCAGCAAAGGAGAAGCCTGCGCTCCTTGCCGCTCTGGTGAGATAGGA
CCAAAAGGAGATCCAGGACTAAGTGGTGAGATAGGACARCCTGGTCAACCTGGCTTCAAT
GGCAATCCTGGACCAAGTGGACCTAAAGGAGACCGGGGTCTAAGAGGACTTACAGGACGA
GAYGGACAAGATGGACCACAAGGGCCACAAGGTAGCACCGGCCGTCCTGGAAACAAAGGA
GAACTTGGTCTGCAAGGAGAGGTGGGCTTTGTTGAACCAGGACCAAGGGGAATYATAGGG
GACCCAGGACTGAAGGGAGACAATGGTCGGAAGGGAGAGCCAGGCCCACGATGTGAACCA
GGTGCCGTCAGAATCGATGGTGAAAAGGGGGTTCAGGGGCCGATAGGTCCCCCAGGCCGY
GATGGAAGTCCAGGATTCCAGGGACAAAARGGAGACCGTGGACCCCCAGGAGATAGCCTC
CGTGGAAATAATGGAGAAAAGGGAGACCAAGGACCACGAGGAGAGCGTGGAATTTACGGA
TCCCCAGGAGACAAAGGTGAAGTTGTTTACTATGAGACYGGAGAACAAGGACCTAAAGGA
GAGCCTGGTAACCCTGGTACTTCTGGACCTCCAGGACCAGCTGGGCCTACTGGAAATCAG
GGACCTAAGGGTGAACAAGGACAGGATGGATACCAAGGTGAGAAGGGCTCCCAAGGACAA
TCAGGACCTCCAGGAAACTCCATTCCYGGTTCTCCAGGAGAGAAAGGTGCCCAAGGAATC
CCAGGAGACAGAGGACAACCTGGTCAACCTGGACCAACCGGACCACTAGGTAACCCTGGA
ATCCCTGGAGCTATCGGCGAGAAGGGAGACTTTGGATCTCAAGGAAATCCAGGTGGACAG
GGACTGCGTGGCTTAACAGGACAACCAGGTCAACCAGGTATCGGAGGAGAAAGGGGCAAC
ATTGGTGACCCGGGAACAAGAGGGCGAGATGGTATCCCTGGACAAGCAGGAGGAAAGGGT
GAAACTGGACCGGGTGGACTACCTGGTGGTCCAGGAATCAAAGGAGAACCTGGTCTATCT
ATCCCTGGTAATGATGGATCCAGCGGAACYCCAGGAAGAGATGGACCCCCAGGAAGCCCT
GGAGAGCCTGGACCCTCAGGCCCACGTGGAGAACCTGGCACAGCAGCTCTCAGAGGAGAC
AAGGGATCACCAGGATTAAATGGTCAGAGCGGACCTCCAGGTCAACCTGGAGACAACGGA
GCTCCTGGAAATGACGGAGATCCTGGACCATCCGGACAAATTGGTGTGAAAGGATCGCCC
GGACCACTTGGACCTGGTGGATCACAAGGACCACCTGGAGAACCTGGACCGATTGGAGCA
CCTGGAGAAAAGGGGGAACGTGGTGGCATGGGAACGCCAGGATCACCAGGGCCCTCTGGT
TCGCCAGGAGCTAAAGGAGAGCCAGGYCTCCCAGGACCACTGGGTGAGAAGGGATCCCGT
GGATCAGGAGGTGTGTCAGGATCCAAAGGAGAATCAGGAACTCCAGGAAGACCAGGAAGT
ATTGGATCTCCTGGCTCCATCGGTCTACCAGGACTGAATGGTGTGAAGGGAGAACCAGGT
ACACCAGGGAACAGCGGCATACCAGGAGGAAGAGGAGCAAATGGAGAACCTGGACCTGCC
GGATTCAAGGGATTCCAAGGTCTTCAAGGAGTAAAGGGAGATTTCGGTATCAAAGGACAA
ATGGGCTTCCCTGGACCTAAGGGAGACAGTGGACCAGATGGAATCCCAGGACAGAATGGA
GAGAAAGGTTTCCCCGGAAGGAGTGGTATTCCTGGAMCTCAAGGCCCTCCTGGTAACCCG
GGAGAACCTGGAACCGATGGATCGAATGGAGGACCGGGATCGAAGGGAGAAAAGGGACAA
CCAGGAATTATCAGAGATCTGCCTTGCAGGCTGGAGAAAGGAGTCAAAGGAGATCCTGGA
CGAACTGGTCCTGAGGGGTCAAAGGGAAACCCAGGTCTTCCTGGAGTCCCAGGTGAGCCA
GGAGATGCAGGAATCCAAGGATCAGAGGGAAGACCAGGTCAACCAGGAACACCTGGACCA
CCTGGACCACCAGGACCAAATGGAGAACCTGGTCTAACAGGCAGGCCTGGAACACCAGGG
GACCCAGGACCAAGGGGTGAACGTGGTTCCTATGGAACCCCAGGAGAAGATGGTAGTCCA
GGAGTTAAAGGAGACAMTGGAGAACCTGGCCTCATGGGACTTCCAGGAGGACCAGGTCTT
CCAGGACCAGGTGGGCCTCCAGGAGAACGTGGATTCCCAGGTGTTAGAGGAGAGAAGGGT
ATTCCTGGAACTCCTGGTATATCTGCTCTTGGCATCAAGGGAGAACCTGGTTTCCCTGGA
CTTAAGGGAGAGTCCGGTCAACCTGGTCTAAATGGTGGACCTGGGTCAATCGGTCTACCA
GGCATGAAGGGAACTAAAGGAGAAACAGGCCCTGTTGGTCCTAGCCGCCCGCTGCCCCCT
GTCATCCCTGGTCCTAAGGGAGAGCCCGGTATTCCTGGAGCAAATGGAGACCGAGGAGAT
AAGGGAGACAGAGGAGAATCTGGTAGACCTGGATTCGAAGGAAGGCAAGGAGAACCAGGA
GGCCCAGGTCTTAACGGCCAAATGGGAGATCCTGGACCTTCTGGGTTCCAGGGACTCAAA
GGAAGCAAGGGAGAAGCAGGTCCAATTCCAAATGTCTTTGAAATGAAGGGTGTGAAGGGA
GACCGTGGTGCGCCTGGTGCGCCTGGTCCTCAGGGTCCACCAGGACGAGATGGACGTCCA
GGGCCTCCAGGACCACCGGGTTTGACAGGAGAGAAGGGTACACCTGGAGTACAGGGTAAT
CCTGGACACACGGGAGCTGGTGCTGAGGGATCAGGGCAGATGCTGTCCTCCCCAGGATCC
TGTTTGGAAGACTTCCGCTCNNNNNNNNNNNNNNNNNNNNNNNNNNNNNNNNNnnnnnnn
nnnnnnnnnnnnnnnnnnnnnnnnnnNNNGAGCACCATCACAGGCAACGCACAATTCACC
ATGCCGGAATCAGAGACACTCAAGGCCGGGTCACTGAGGACACGAGTCAGTAGATGTGCC
GTATGCCTCAGAAATCAG

>afraSS
GGAGAATATGGAGACAAAGGAGATAAGGGATTCCTCGGAATGAAAGGGATGAAGGGCCCC
AAAGGACAGTATGGTCTGAAGGGAGAGAAAGGACTATCAGGCCCTCAAGGACCCAGGGGT
AAAATTGGCAAAGATGGTACTCCAGGCAACCTAGGAATGAAGGGATCACCTGGGATACCA
GGCAACCCTGGACCAACAGGATTCAATGGTCAACTGGGAGACAAGGGAGACAGAGGACCY
AAAGGAAGAGTMGGTCCTCCTGGACCMCCGGGYCCCTCCGTACCCGTTAATGACAAAGGY
ACTAAAGGACTTCCAGGTCCTTCTGGACGTGATGGRTCTGCAGGACCTAGAGGATACGCA
GGAGAGAARGGAAGAACTGGTTATGATGGTTTGGCTGGGCAGCCTGGACCCCCTGGATCT
GCAGGAGATAGAGGAGTTCCTGGACCTGTTGGCATCGGAGAGAAAGGAGAGCCAGGCAAC
CCAGGTATCCCTGGCATGCCTGGACCAAATGGGTTCCAGGGCTTACCAGGACGAGATGGG
CCTAAAGGAGACAAAGGTATGGCAGGACTRACCATTCAAGGYCTTCCTGGAATGGATGGA
CGTCCAGGACCAGATGGACCTGCTGGACTACCTGGCCAAGTTGGAGATTCTGGACCTCAA
GGTCTCATTGGAGAACCTGGTAATGGTTTGCCTGGAGATCCTGGTCCTAAAGGACAAACT
GGACGTGATGGACCTCGTGGTATACCTGGTGATGTAGGATCTTCTGGACAACCAGGTTTA
CCTGGACCAACAGGCAGCAAAGGAGAAGCCTGCGCTGCTTGCCGCTCTGGTGAGATAGGA
CCTAAAGGAGATCCAGGACAAGGTGGTGAGATAGGACAGCCTGGTCAACCTGGCTTCAAT
GGCAATTCTGGACCAAGTGGACCTAAAGGAGACAGGGGTCTAAGAGGACTTACAGGAAGA
GATGGACAAGATGGACCACAAGGGCCACAAGGTAGCACCGGCCGTCCTGGGAACAAGGGA
CAACTTGGCCTTCAAGGAGATGTGGGCTTTACTGAACCAGGACCAAGGGGAATTCCAGGG
GACCCAGGACTGAAGGGAGACAATGGTCTGAATGGAGAGCCAGGACCACCATGTGAACCA
GGCGCCGTCAAAGTCAATGGAGAAAAGGGAGCTCAGGGRCCACCAGGTCCCCCAGGCCGT
GATGGAAGTCCAGGATACTCGGGACAGAAAGGAGACCGTGGAATCACAGGAGATAGCATC
CGTGGAAATAATGGAGAGAAGGGAGACCAAGGACCACGAGGAGAGCGTGGAACCTACGGA
TCGCCAGGAGACAAAGGTGAAGTTGTTTACTATGAGACTGGAGAACAAGGACCTAAAGGA
GAGCCCGGTAATTCTGGTACTGCTGGACCTCCAGGACCAGCTGGGCCTACTGGAAACCAG
GGACCTCCGGGTGACCAAGGTCAGGRTGGATACCAAGGTGAGAAGGGCTCCCAAGGACAG
TCAGGACCTCCAGGAAACTCMATTCCAGGTTCTCCAGGAGAGAAAGGYGCCCAAGGCATC
CCAGGAGACGGAGGACAACCTGGTCAACCWGGACCAACCGGACCACTGGGTAMCCCTGGA
ATMCCTGGAGCTTTTGGCGAGAAGGGAGACTTTGGACCTCAAGGAAACCCAGGTGGACAG
GGACTGCGTGGCTTGACAGGACAACCAGGTCAACCAGGTGTCGGAGGAGAAAGGGGTAAC
ATTGGTGACCCCGGAACAAGAGGTCGAGATGGTATCCCAGGACAAGCAGGAGGAAAGGGT
GAAACTGGACCGGGYGGACTACCTGGYGGTCCAGGAATTAAAGGAGAACCTGGTYTATCT
ATCCCTGGACAGGATGGATCCAGCGGAACCCCAGGAAGAGATGGAGCCCCAGGAGGCCCT
GGAGAACCTGGACCCTCAGGCCCACGTGGAGAACCTGGCTCAGCGGCTCTCAGAGGAGAC
AAGGGATCACCAGGACTTAATGGTCAGAGCGGACCTCCAGGTCAACCTGGAGACAACGGA
GCCCCTGGAAATGACGGAGATCCTGGTYCATCCGGACAAATTGGAGTGAAAGGATCGCCY
GGACCACTTGGACCTGGAGGATCACAAGGACCACCTGGATCACCTGGACCGATTGGAGCA
CCTGGAGAAAAGGGGGAACGTGGTGGCATGGGAACGCCAGGATCACCAGGGCCCTCTGGT
TCGCCAGGAGTTAAAGGAGAGCCAGGTCTGCCRGGACCACTCGGTGAGAAGGGAACCCGT
GGACCAGGAGGTGTACCAGGATCCAAAGGAGAATCAGGAATTCCAGGAAGATCAGGAGGT
ATTGGATCTCCTGGCTCYATTGGTCTACCAGGACTGAATGGTGTGAAGGGAGAACCAGGT
ATACCAGGGAACAGCGGCATACCAGGAGGAAGAGGWTTGAATGGAGAACCTGGACCTGCC
GGATTCAAGGGATTCCAAGGTCTTCTAGGAGTAAAGGGAGATTTCGGTATCAAGGGACAA
ATGGGCTTCCCTGGACCTAAGGGAGACAATGGACCAGATGGAATCCCAGGACAGAATGGA
GAGAAAGGTTTCCCTGGAAGGAGTGGTATTCCTGGACCTCAAGGCCCTCCTGGTAGCCCG
GGAGAACCTGGAACCGATGGATCGAATGGAGGACCAGGATCGAAGGGAGAAAAGGGACAA
CCAGGAATCATCCGAGATCTGCCTTGCAGGCTGGAGAAAGGAGTCAAAGGAGATCCTGGA
CGAACCGGTCCTGAGGGGTCAAAGGGCAATCCTGGTCTTCCAGGAATCCCAGGTGAGTCC
GGAGATCCTGGACTCCCAGGATCAGAGGGTAGACCAGGTCAACCAGGAACATCCGGACCA
CCTGGACCACCAGGACCAAATGGAGAATCTGGTCTTATAGGAAGGACCGGAACACCAGGA
GACCCAGGACCAAGGGGAGAACGTGGCTCCTATGGAACCCCTGGAGAAGATGGTATCCCA
GGAGTTAAAGGAGACTCTGGAGAGCCTGGCCTCATGGGACTACCAGGAGGACCAGGTCTA
CCAGGACCAGGYGGRCCTCCAGGAGAACGTGGATTCCCAGGTGTCMGAGGAGACAAGGGT
ATTCCTGGAACTCCTGGTYTATCTGCACTTGGCATCAAGGGAGAACCTGGTTTCGCTGGA
CTTAAGGGAGACTCTGGTCAACCTGGTCTAAATGGTGGATCTGGATCAATYGGTCTACCT
GGYATGAAGGGAGCTAGAGGAGAAACAGGCCCTGTTGGTCCTAGGAGCCCACTGCCCCCT
GTCATCCCTGGTCCTAAGGGAGAGTCCGGTATTCCCGGAGCAAATGGAGACCGAGGAGAA
CAGGGAGATAGGGGAGAACCTGGTAGACCAGGATTCCAAGGAAGGCCAGGAGAATCAGGA
GGCCCAGGTCTTAACGGCCAAATGGGAGATCCTGGAGCACCTGGGTTCCAGGGACTCAAA
GGAAGCAAGGGAGAACCGGGTCCAATTCCTAATGTCTTTGAAATGAAGGGTGTGCCCGGA
GAGCGTGGTCTGCCTGGTCCCGATGGTCCTCAGGGACCACCAGGACGAGATGGACGTCCA
GGGTCCCCAGGACCACCAGGTCTGACAGGAGAGAAGGGTACGCCTGGAGTACAGGGTAAT
CCTGGACACACCGGAGCTGGTGCTGAGGGATCAGGGCAGATGTTGTCCTCCCCAGGATCC
TGTTTGGAGGACTTCCGCTCCTCGCCTTTCATTGAATGCCACGGCGACGGCAAATGCAAC
TATTACGCCACCACGTACAGCTTCTGGTTGAGCACCATTACAGGCAACGCACAATTCACC
ATGCCGGAATCAGAGACACTCAAGGCCGGGTCACTGAGGACACGAGTCAGTAGATGTGCC
GTATGCCTCAGAAATCAG

>hpul
GGAGAACCGGGAGAAAAAGGAGACAAGGGATACGTCGGAATGAAAGGGATGAAGGGCCCC
AAAGGACAGTATGGTCTGAAGGGAGAGAAAGGACTATCAGGCCCTCAAGGACCCAGGGGT
AAAATTGGCAAAGATGGCACTCCAGGCAACCCAGGAATGAAGGGATCACCTGGGATGCCA
GGCAACCCTGGACCAACAGGATTCAATGGTCAACTGGGAGACAAGGGAGACAGAGGACCT
AAAGGAAGAGTAGGACCTCCTGGACCACCGGGTCCCTCCGTACCTGTTAATGACAAAGGT
ACTAAAGGACTTCCAGGTCCTTCTGGACGTGATGGGTCTGCAGGACCTAGAGGATACCCA
GGAGAGAAGGGAAGAACTGGTTATGATGGTTTGACTGGGCAGCCTGGACCCCCTGGACCT
GCAGGAGATAGAGGAGTTCCTGGACCTGTTGGCATCGGAGAGAAAGGAGAGCCAGGCAAC
CCAGGAATCCCTGGCATGCCTGGACCTACTGGGTTCCAGGGCTTACCAGGACGAGATGGG
CCTAAAGGAGACAAAGGTATGGCAGGACTGACCATTCAAGGTCTTCCTGGAATGGATGGG
CGTCCAGGACCAGATGGACCTGCTGGACTGCCTGGCCAAGTTGGAGATGCTGGACCTCAA
GGTCCCGTTGGAGCACCTGGTGATGGTTTGCCTGGAGATCCTGGTCCTAAAGGACAAACT
GGACGCGATGGACCTCGTGGTATACCTGGTGATGTAGGAGCTTCTGGACAACCAGGTTTA
CCTGGACCAATGGGCAGCAAAGGAGAACCCTGCGCTGCTTGCCGCTCTGGTGAGATAGGA
CCTAAAGGAGATCCAGGACTACGTGGTGAGATAGGACAGCCTGGTCAACCTGGCTTCAAT
GGCAATTCTGGACCAAGTGGACCTAAAGGAGACAGGGGTCTCAGAGGACTTACAGGAAGA
GATGGACAAGATGGACCACAAGGGCCACAAGGTAGCACCGGCCGTCCTGGGAACAAAGGA
GAACCTGGCCTTCAAGGAGAGGTAGGCTTTACTGAACCAGGACCAAGGGGAGTTATAGGA
GACCCAGGACTGAAGGGAGACAATGGTCGGAAGGGAGAGCCAGGACCACCATGTGCACCA
GGCGCAGTCAAAGTCAATGGAGAAAAGGGGGCTCAGGGACCAATAGGTCCTCCAGGCCGC
GACGGAATTCCAGGGTACGCGGGACAGAAAGGAGACCGTGGACCCCCAGGAGATAGCCTC
CGTGGAAGTAATGGAGAAAAGGGAGACCAAGGACCTCGAGGAGAGCGTGGACCTTACGGA
TCCCCAGGAGACAAAGGTGAAGTTGTTTACTTTGAGACTGGAGAACAAGGACCTAAAGGA
GAGCGTGGTAACCCTGGTACTCCTGGACCTCCAGGACCAGCTGGGCCTACCGGAAATCAG
GGACCTCCGGGTGACCCAGGACAGGATGGATACCAAGGTGAGAAGGGATCCCAAGGACAA
TCAGGACCTCCAGGAAACTCCATTCCCGGTTCTCCAGGAGAGAAAGGTGCCCAAGGCATC
CCAGGAGACGTAGGACAACCTGGTCAACCTGGACCAACCGGACCACTGGGTAACCCTGGA
ATCCCTGGACCTTTCGGCGAGAAGGGAGACTTTGGACCTCAAGGAAACCCAGGTGGACAG
GGACTGCGTGGCTTGCCAGGACAACCAGGTCAACCAGGTATCGGAGGAGAAAGGGGTAAC
ATTGGTGACCCTGGAACAAGAGGCCGCGATGGTATCCCTGGACAAACAGGAGAAAAGGGT
GAAACTGGACCGGCCGGACTACCTGGTGGTCCAGGAATCAAAGGAGAACCTGGTTTATCT
ATCCCTGGGCAGGATGGACCAATCGGAACCCCAGGAAGAGATGGATCCCCAGGAAGCCCT
GGAGAGCCTGGACCCTCAGGCCCGCGTGGAGAACCTGGCACAGCAGCTCTCAGAGGAGAA
AAGGGATCACCAGGACTAAATGGTCAGAGCGGACCTCCAGGTCAACCTGGAGACAACGGA
GCTCCTGGAAATGATGGAGATCCTGGTCCAGCCGGACAAATTGGTGTGAAAGGATCGCCA
GGACCACTTGGACCTGGAGGATCACAAGGACCACCTGGATCACCTGGACCGATTGGAGCA
CCTGGAGAAAAGGGGGAACGTGGTGGCATGGGAACGCCAGGACCACCAGGGCCCTCTGGT
TCGCCAGGAGCTAAAGGAGAGCCAGGTCTGCCAGGACCACTCGGTGAGAAGGGATCCCGT
GGACCAGGAGGTGTGTCAGGAGCCAAAGGAGAATCAGGAGTTCCAGGAAGACCAGGAAGT
ATTGGACCTCCTGGCTCCATTGGTCTACCAGGACTGAATGGTGTGAAGGGAGAACCAGGT
ATACCAGGGAACAGCGGCATACCAGGAGGAAGAGGATTAAATGGAGAACCTGGACCGGCC
GGATTCAAGGGATTCCAAGGTCTTCAAGGAGTAAAGGGAGATCTCGGTATCAAAGGACAA
ATGGGCTTCCCCGGACCTAAGGGAGACAATGGACCAGATGGAATCCCAGGACAGAATGGA
GAGAAAGGTTTCCCTGGAAGGAGTGGTATTCCTGGACCTCAAGGCCCTCCTGGTAGCCCG
GGAGAACCTGGAACCGATGGACTGAATGGTGAACCGGGATCAAAGGGAGAAAAGGGACAA
CCAGGAATCATCAGAGATCTGCCTTGCAGGCTGGAGAAAGGAGTCAAAGGAGATCCTGGA
CGAGCCGGTCCTGAGGGGTCAAAGGGCAATCCTGGTCTTCCAGGAATCCCAGGTGAGTCA
GGAGATCCAGGACTCCCAGGACCAGAGGGAAGACCCGGTCAACCAGGAACACCCGGAMCA
CCCGGACCACCAGGACCAAATGGAGAACCTGGTCTTATAGGAAGGACCGGAGTACCAGGG
GACCCAGGACCAAGGGGAGAACGTGGTTCCTATGGAACCCCAGGAGAAGATGGTATCCCA
GGAGTTAAAGGAGACCCTGGAGAACCTGGCCCGATGGGACTACCAGGAGGACCAGGTCTA
CCAGGACCAGGTGGGCCTCCAGGAGAACGTGGATTCCCAGGTGTCAGAGGAGACAAGGGT
ATTCCTGGAACTCCTGGTATATCTGCACTTGGCATCAAGGGAGAACCTGGTTTCCCTGGA
CTTAAGGGTGACTCTGGTCAACCTGGTCTAAATGGTGGATCTGGACCAATCGGTCTACCT
GGCATGAAGGGAGCTAAAGGAGAAACAGGCCCTGTTGGTCCTAGGAGCCCGCTGCCCCCT
GTCATCCCTGGTCCTAAGGGAGAACCTGGTATTCCTGGAGCAAATGGAGAACGAGGAGAA
AAGGGAGACAGGGGAGACCCTGGTAGACCTGGATTCCAAGGAAGGCCTGGAGAATCAGGA
GGTCCAGGTCTTAACGGTCAAATGGGAGATCCTGGAGCACCTGGGTTCCAGGGACTCAAA
GGAAGCAAGGGAGAACCGGGTCCAATTCCAAATGTCTTTGATATGAAGGGTGTGAAAGGA
GAGCGTGGTCTGCCTGGTCCCGATGGTCCTCAGGGACCACCAGGACGAGATGGACGTCCA
GGGCCCCCAGGACCACCGGGTCTGACAGGAGAGAAGGGTACGCCTGGAGTACAGGGTAAT
CCTGGACACACGGGAGCTGGTGCTGAGGGATCAGGGCAGATGCTTTCCTCCCCAGGATCC
TGTTTGGAGGACTTCCGCTCCTCACCGTTCATCGAATGCCACGGCGATGGCAAATGCAAC
TATTACGCCACCACGTACAGCTTCTGGTTGAGTACCATTACAGGCAACGCACAATTCACC
ATGCCGGAATCAGAGACACTCAAGGCTGGGTCACTGAGGACACGAGTCAGTAGATGTGCC
GTATGCCTCAGAAATCAG

>snud
GGAGATCCTGGAGAAAAAGGAGATAAGGGATTCATCGGAATGAAAGGAATGAAGGGCCCA
AAAGGACAGTATGGTCTAAAGGGAGAGAAAGGATTACCAGGCCCTCAAGGACCTAGGGGT
AAAATTGGCAAAGATGGTACTCCAGGCAACCAAGGAATGAAGGGATCACCTGGGATACCG
GGCAACCCTGGACCAACAGGATTCAATGGTCAACTGGGAGACAAGGGAGACAGAGGACCT
AAAGGAAGAGTAGGTCCTCCTGGACCACCGGGTCCCTCCGTACCCGTTAATGATGAAGGT
ACTAAAGGTCTACCAGGCCCTTCGGGACGTGATGGGTCTCCAGGACCTAGAGGATTCCCA
GGAGAGAAGGGAAGAACTGGTTATGATGGTTTGGCTGGGCAGCCTGGACCCCCTGGACCT
GCAGGAGATAGAGGAGTTCCTGGACCTGTTGGCATCGGAGAGAAAGGAGAGCCAGGCAAC
CCAGGTATCCCTGGCATGCCTGGACCTCAAGGGTTCCAGGGTTTACCAGGACGAGATGGG
CCTAAAGGAGACAAAGGTATGGCCGGACTGACCATTCAAGGTCTTCCTGGAATGGATGGA
CGTCCAGGACCAGATGGACCTGCTGGACTGCCTGGACAAGTTGGAGATGCTGGACCTCAA
GGTCTTATTGGACCACCTGGTGATGGCTTGCCTGGTTTACCTGGTCCTAAAGGACAAACT
GGACGTGATGGACCTCGTGGTATACCTGGTGATGTAGGACCTTCCGGACAAACAGGATTA
ACTGGACCACCAGGCAGCAAAGGAGAAGCCTGCGCTCCTTGCCGCTCTGGTGAGATAGGA
CCAAAAGGAGATCCAGGACTAAGTGGTGAGATAGGACAGCCTGGTCAACCTGGCTTCAAT
GGCAATCCTGGACCAAGTGGACCTAAAGGAGACCGGGGTCTAAGAGGACTTACAGGACGA
GATGGACAAGATGGACCACAAGGGCCACAAGGTAGCACCGGCCGTCCTGGGAACAAAGGA
GAACCTGGTCTGCAAGGAGAGGTGGGCTTTGTTGAACCAGGACCAAGGGGAATTATTGGG
GACCCAGGACTGAAGGGAGACAATGGTCGGAAGGGAGAGCCAGGACCACGATGTGAACCA
GGCGCCGTCAnnnnnnnnGGGGAAAAGGGAGCTCAGGGACCGATAGGTCCCCCAGGCCGC
GATGGAAGTCCAGGATTCCAGGGACAAAAAGGAGACCGTGGAAGCCCAGGAGATAGCATC
CGTGGAAATAATGGAGAAAAGGGAGACCAAGGACCACGAGGAGAGCGTGGAACTTACGGA
TCCCCAGGAGACAAAGGTGAAGTTGTTTACTATGAGACCGGAGTACAAGGACCTAAAGGA
GAGCCTGGTAACCCTGGTACTGCTGGACCTCCAGGACCAGCTGGGCCTACTGGAAATCAA
GGACCTCCGGGTGATCAAGGACAAGATGGATACCAAGGTGAGAAGGGCTCCCAAGGACAA
TCAGGACCTCCAGGAAACTCCATTCCTGGTTCTCCAGGAGAGAAAGGTGCCCAAGGAATC
CCAGGAGACAGAGGACAACCTGGTCAACCTGGACCGACCGGACCACTGGGTAACCCTGGA
ATCCCTGGAGCTATCGGCGAGAAGGGAGACATTGGACCTCAAGGAAACCCAGGTGGACAG
GGACTGCGTGGCTTAACAGGACAACCAGGTCAACCAGGTGTCGGAGGAGAAAGGGGTAAC
ATTGGTGACCCGGGAACAAGAGGCCGAGATGGTATCCCTGGACAAGCAGGAGGAAAGGGT
GAAACTGGACCGAGTGGACTACCTGGTGGTCCAGGAATCAAAGGAGAACCTGGTCTATCT
ATCCCTGGTCTGGATGGACCCAGCGGAACCCCAGGAAGAGATGGATCCCCAGGARGCCCT
GGAGAGCCTGGACCYGCAGGCCCACGTGGAGAACCTGGCACAGCAGCTCTCAAAGGAGAC
AAAGGATCACCAGGACTAAATGGTCAGAGCGGACCTCCAGGTCAACCTGGAGACAACGGA
GCTCCTGGAAATGATGGAGATCCTGGTCCATCCGGACAAATTGGTGTGAAAGGATCGCCC
GGACCACTTGGACCTGGTGGATCACAAGGACCACCTGGAGCACCTGGACCGATTGGAGCG
CCTGGAGAAAAGGGGGAACGTGGTGGCATGGGAACGCCAGGATCACCAGGGCCCTCTGGT
TCGCCAGGAGCTAAAGGAGAGCCAGGTCTCCCAGGAGCACTCGGTGAGAAGGGAACCCGT
GGACCAGGAGGTGTGCCAGGATCCAAAGGAGAATCAGGAATTCCAGGAAGACCAGGAAGT
GTTGGACCTCCTGGCTCCATCGGTCTACCAGGACTGAATGGTGTGAAGGGTGAACCAGGT
ATACCAGGGAATAGCGGCATACCAGGAGGAAGAGGAGCAAATGGAGAACCTGGACCTGCC
GGATTCAAGGGATTCCAAGGTCTTCTAGGAGTAAAGGGAGATCTCGGTATCAAAGGACAA
ATGGGCTTCCCTGGACCTAAGGGAGACAGTGGACCAAATGGAATCCCAGGACAGAATGGA
GAGAAAGGTTTCCCTGGAAGGAGTGGTATTCCTGGACCTCAAGGCCCTCCTGGTAGCCCG
GGAGATCCTGGAACCGATGGATTGAATGGAGGACCGGGATCGAAGGGAGAAAAGGGACAA
CCAGGAATTATCAGAGATCTGCCTTGCAGGCTGGAGAAAGGAGTCAAAGGAGAKCCTGGA
CGAACTGGACCTGAGGGGTCAAAGGGAAACCCTGGTCTTCCTGGAGTCCCAGGTGAGCCA
GGAGATGCAGGAATCCAAGGACCAGAGGGAAGACCAGGTCAACCAGGAACACCCGGACCA
CCTGGACCACCRGGACCAAATGGAGAACCTGGTCTAACAGGCAGGACTGGAACACCAGGG
GACCCAGGACCAAGGGGAGAACGTGGTTCCTATGGAACCCCAGGAGAAGATGGTATTCCA
GGAGTTAAAGGAGACACTGGAGAACCTGGCCCCATGGGACTACCAGGAGGACCGGGTCTT
CCAGGACCAGGTGGGCCTCCAGGAGAACGTGGATTCCCAGGTGTTAGAGGAGAGAAGGGT
ATTCCTGGAACTCCTGGTATATCTGCCGTTGGTATCAAGGGAGAACCTGGTTTCCCTGGA
CTTAAGGGAGAGCCTGGTCAACCTGGTCTAAATGGTGGATCTGGATCAATTGGACTACCA
GGCATGAAGGGAACTAAAGGAGAAACAGGCCCCGTTGGTCCTAGCCGCCCGCTGCCCCCT
GTCATCCCTGGTCCTAAGGGAGAGCCCGGTATTCCTGGAGCAAATGGAGACAGAGGAGAT
AAGGGAGACAGAGGAGAACCTGGTAGACCTGGATTCCAAGGAAGACCAGGAGAATCAGGA
GGCCCAGGTCTTAAYGGCCAAATGGGAGATACTGGACCACCTGGGTTCCAGGGACTCAAA
GGAAGCAAGGGAGAACCAGGCCCAATTCCATCTGTCTTTGAAATGAAGGGTGTGAAGGGA
GACCGTGGTCTGCCTGGTCCCGATGGTCCTATGGGTCCACCAGGACGAGATGGACGTCCA
GGGCCCGCAGGACCACCTGGTTTGACAGGAGAGAAGGGTACGCCTGGAGTACAGGGTAAT
CCTGGACACACAGGAGCTGGTGCTGAGGGATCAGGGCAGATGCTGTCCTCCCCAGGATCC
TGTTTGGAAGACTTCCGCTCCTCACCGTTCATCGAATGCCACGGCGACGGCAAATGCAAC
TATTACGCCACCACGTACAGCTTCTGGTTGAGCACCATCACAGGCAACGCACAATTCACC
ATGCCGGAATCAGAGACACTCAAGGCCGGGTCACTGAGGACACGAGTCAGTAGATGTGCC
GTATGCCTCAGAAATCAG

>sintSS
GGAGAATATGGAGACAAAGGAGATAAGGGATTCGTCGGAATGAAAGGAATGAAGGGCCCC
AAAGGACAGTATGGTCTAAAGGGAGAGAAAGGACTATCAGGCCCTCAAGGACCCAGGGGT
AAAATTGGCAAAGATGGTACTCCAGGCAACCCAGGAATGAAGGGATCACCTGGGATACCA
GGCAACCCTGGACCAACAGGATTCAATGGTCAACTGGGAGACAAGGGAGACAGAGGACCA
AAAGGAAGAGTAGGACCTCCTGGACCACCGGGTCCCTCCGTACCCGTTAATGACAAAGGA
ACTAAAGGACTTCCAGGTCCTTCTGGACGTGATGGRTCTGCTGGACCTAGAGGATACCCR
GGAGAGAARGGAAGAACTGGTTATGATGGTTTGGCTGGGCAGCCTGGACCCCCTGGACCT
GCAGGAGATAGAGGAGTTCCTGGACCTGTTGGCGTCGGAGAGAAAGGAGAGCCAGGCAAC
CCAGGTATCCCTGGCATGCCTGGACCTAATGGGTTCCAGGGCTTACCGGGCCGAGATGGG
CCTAAAGGAGACAAAGGTATGGCAGGACTGACCATTCAAGGTCTTCCTGGAATGGATGGA
CGTCCAGGACCAGATGGACCTGCTGGACTGCCTGGACAAGTTGGAGATGCTGGACCTCAA
GGTCTCATTGGAGCACCTGGTGATGGTTTGCCTGGAGATCCTGGTCCTAAAGGACAAACT
GGACGCGATGGACCTCGTGGTATACCTGGTGATGTAGGAGCTTCTGGACAACCAGGATTA
CCTGGACCAACAGGCAGCAAAGGGGAACCCTGCGCTGCTTGCCGCTCTGGAGAGATAGGA
CCTAAAGGAGATCCAGGACTACGTGGTGAAATAGGACAGCCTGGTCAACCTGGCTTCAAT
GGCAATTCTGGACCAAGTGGACCTAAAGGAGACAGGGGTCTAAGAGGAATTACAGGAAGA
GATGGACAAGATGGACCACAAGGGCCACAAGGTAGCACCGGCCGTCCTGGGAACAAGGGA
CAACTTGGCCTTCAAGGAGAGGTAGGCTTTGCTGAACCAGGACCAAGAGGAATTCAAGGG
GACCCAGGACTGAAGGGAGACAATGGTCTGAATGGAGAGCCAGGACCACCATGTGCACCA
GGTGCCGTCAAAGTCAATGGAGAAAAGGGGGCTCAGGGACCAATAGGTCCCCCAGGCCGC
GATGGAATTCCAGGATACTCGGGACAGAAAGGAGACCGTGGAGTCCCAGGAGATAGCATC
CGTGGARATAATGGAGAGAAGGGAGACCAAGGACCACGAGGAGAGCGTGGAACCTACGGA
TCGCCAGGAGACAAAGGTGAAGTTGTTTACTATGAGACTGGAGAACAAGGACCTAAAGGA
GAGCCCGGTAATCCTGGTACTGCTGGACCTCCAGGACCAGCTGGGCCTACTGGAAATCAG
GGACCTCAGGGTGACCAAGGACAGGATGGATACCAAGGYGAGAAGGGCTCCCAAGGACAG
TCTGGACCTCCAGGAAACTCCATTCCTGGTGCTCCAGGAGAGAAAGGTGCCCAAGGCATC
CCAGGAGACGCAGGACAACCTGGTCAACCTGGACCAACCGGACCACTGGGTAACCCTGGA
ATCCCTGGACCTTTTGGCGAGAAGGGAGACTTTGGACCTCAAGGAAACCCAGGTGGACAG
GGACTGCGTGGCTTGACAGGACAACCAGGTCAACCAGGTGTCGGAGGAGAAAGGGGTAAC
ATTGGTGACCCTGGAACAAGAGGCCGAGATGGTATCCCAGGACAAGCAGGAGATAAGGGT
GAAACTGGACCGGCTGGACTACCTGGTGGTCCAGGAATCAAAGGAGAACCTGGTCTATCT
ATCCCTGGTCAGGACGGATCCAGTGGAACCCCAGGAAGAGATGGAGCCCCAGGAGGCCCT
GGAGAACCTGGACCCGCAGGCCCRCGTGGAGAACCTGGCACAGCCGCTCTCAGAGGAGAC
AAGGGATCACCAGGACTTAATGGTCAGAGCGGACCTCCAGGTCAACCTGGAGACAACGGA
GCCCCTGGAAATGACGGAGAACCTGGTCCATCCGGACAAATTGGAGTGAAAGGATCRCCG
GGACCACTTGGACCTGGAGGATCACAAGGACCACCTGGATTACCTGGACCGATTGGAGCA
CCTGGAGAAAAGGGGGAACGTGGTGGCATGGGAACGCCAGGATCACCAGGGCCCTCTGGT
TCCCCAGGAGCTAAAGGAGAGCCAGGTCTGCCAGGACCACTCGGTGAGAAGGGATCCCGT
GGACCAGGAGGTGTACCAGGGGCCAAAGGAGAATCAGGAATTCCAGGAAGATCAGGAGGT
ATTGGACCTCCTGGCTCCATTGGTCTACCAGGACTGAATGGTGTGAAGGGAGAACCAGGT
ATTCCAGGAAACAGCGGCATTCCAGGAGGAAGAGGATTAAAYGGAGAGCCTGGACCCGCC
GGATTCAAGGGATTCCAAGGTCTTCAAGGAGTAAAGGGGGATTTCGGTATCAAAGGAGAA
ATGGGCTTCCCTGGACCTAAGGGAGACAATGGACCAAATGGAATTCCAGGACAGAATGGA
GAGAAAGGTTTCCCCGGAAGGAGTGGTATTCCTGGACCTCAAGGCCCTCCTGGTACCCCG
GGTGAACCTGGAACCGATGGATTGAATGGAGGACCGGGATCGAAGGGAGAAAAGGGACAA
CCAGGAATCATCAGAGATCTGCCTTGCAGGCTGGAGAAAGGAGTCAAGGGAGATCCTGGA
CGAACAGGTCCTGAGGGKTCAAAGGGCAATCCTGGTCTTCCAGGAATCCCAGGTGAGACC
GGAGATGCAGGACTCCCAGGATCAGAGGGTAGACCAGGTCAACCAGGAACATCCGGACCA
CCTGGACCACCAGGACCAAATGGAGAACCTGGTCTTATAGGAAGACCCGGAACACCAGGA
GACCCAGGCCCAAGGGGAGAACGTGGCTCCTATGGAACCCCAGGAGAAGATGGTATCCCA
GGAGTTAAAGGAGACACTGGAGAGCCTGGCCTCATGGGACTACCAGGAGGACCAGGTCTA
CCAGGACCAGGTGGGCCTCCAGGAGAACGTGGATTCCCAGGTGTCAGAGGAGAAAAGGGT
ATTCCTGGAACTCCTGGTTTATCTGCACTTGGCATCAAGGGAGAACCTGGTTTCGCTGGA
CTTAAGGGAGACTCCGGTCAACCTGGTCTAAATGGTGKACCTGGATCAATCGGTCTACCT
GGTATGAAGGGAACTAAAGGAGAAACAGGCCCTGTTGGTCCTAGGAGCCCACTGCCCCCT
GTCATCCCCGGTCCTAAGGGTGAGCCCGGTATTCCCGGGGCTAATGGAGACCGAGGAGAA
CAGGGAGACAGGGGAGAACCTGGTAGACCAGGATTCCCAGGAAGGGCAGGAGAATCAGGA
AGCCCAGGTCTTAAYGGCCAAATGGGAGATCCTGGAGCAGCTGGGTTCCAGGGACTCAAA
GGAAGCAAGGGAGAACCAGGTCCAATTCCTAATGTCTTTGAAATGAAGGGTGTGACCGGA
GAGCGTGGTCTGCCTGGTCCCCCTGGTCCTCAGGGACCACCAGGACGAGACGGACGTCCA
GGGTCCCCAGGACCACCAGGTCWGACAGGAGAGAAGGGTACGCCTGGAGTACAGGGKAAT
CCTGGACACACCGGAGCTGGTGCTGAGGGATCAGGGCAGATGCTGTCYTCCCCAGGATCC
TGTTTGGAGGACTTCCGCTCCTCACCGTTCATCGAATGCCACGGCGACGGCAAATGCAAC
TATTATGCCACCACATACAGCTTCTGGTTGAGCACCATTACAGGCAACGCTCAATTCACC
ATGCCGGAATCAGAGACACTCAAGGCTGGGTCACTGAGGACACGAGTCAGTAGATGTGCC
GTATGCCTCAGAAATCAG

>sprp
GGAGAATATGGAGACAAAGGAGATAAGGGATTCGTCGGAATGAAAGGAATGAAGGGCCCA
AAGGGACAGTATGGTCTRAAGGGAGAGAAAGGACTATCAGGCCCTCAAGGACCCAGGGGT
AAAATTGGCAAAGATGGCACTCCAGGCAACCAAGGAATGAAGGGATCACCTGGGATACCA
GGCAACCCTGGACCAACAGGATTCAATGGTCAACTGGGAGACAAGGGAGACAGAGGACCA
AAAGGAAGAGTAGGACCTCCTGGACCACCGGGTCCCTCYGTACCCGTTAATGACAAAGGA
ACTAAAGGACTTCCAGGTCCTTCTGGACGWGATGGGTCTGCAGGACCTAGAGGATATCCA
GGAGAGAAGGGAAGAACTGGTTATGATGGTTTGGCTGGGCAGCCTGGACCMCCTGGATCT
GCAGGAGATAGAGGAGTTCCTGGACCWGTTGGCATCGGAGAGAAAGGAGAGCCAGGCAAC
CCAGGTATCCCTGGCATGCCTGGACCTAATGGGTTCCAGGGCTTACCAGGCCGAGATGGG
CCTAAAGGAGACAAAGGTATGGCWGGACTGACCATTCAAGGTCTTCCTGGAATGGATGGA
CGTCCAGGACCAGATGGACCTGCTGGACTGCCTGGRCAAGTTGGAGATGCTGGACCTCAA
GGTCTCATTGGAGAACCTGGTAATGGTTTGCCTGGAGATCCTGGTCCTAAAGGACAAACT
GGACGTGATGGACCTCGTGGTATACCTGGTGATGTAGGATCTTCTGGACAACCAGGATTA
CCTGGACCACAAGGCAGCAAAGGAGAAGCCTGCGCTGCTTGCCGCTCTGGTGAGATAGGA
CCTAAAGGAGATCCAGGACAAAGTGGTGAGATAGGACAACCTGGTCAACCTGGCTACAAT
GGCAATTCTGGACCAAGTGGACCTAAAGGAGACAGAGGTCTAAGAGGCCTTACAGGAAGA
GATGGACAAGATGGACCACAAGGGCCACCAGGTAGCACCGGCCGTCCTGGGAACAAGGGA
CAACTTGGCCTTCAAGGAGAGGTAGGCTTTACTGAACCAGGACCAAGGGGAATTCAAGGG
GACCCAGGACTGAAGGGAGACAATGGTCTGAATGGAGAGCCAGGACCACCATGTGAACCA
GGTGCCGTCAAAGTCAATGGAGAAAAGGGGGCTCTGGGACCACCAGGTCCCCCAGGCCGC
GATGGAGTTCCAGGATACCAGGGACAGAAAGGAGACCGTGGACTCCCAGGAGATAGCCTC
CGTGGAAGTAATGGAGAAAAGGGAGACCAAGGACCACGAGGAGAGCGTGGAACTTACGGA
TCCCCGGGAGACAAAGGTGAAGTTGTTTACTATGAAACTGGAACACAAGGACCTAAGGGA
GAGCCCGGTAATCCTGGTACTGCTGGGCCTCCAGGACCAGCTGGGCCTACTGGAAATCAG
GGACTTCCGGGTGACCAAGGACCGGAAGGATACCAAGGTGAGAAGGGCTCCCAAGGACAA
TCAGGACCTCCAGGAAACTCCATTCCAGGTTCTCCAGGAGAGAAAGGTGCCCAAGGCATC
CCAGGAGACGTAGGACAACCTGGTCAACCTGGACCAACCGGACCACTGGGTAACCCTGGA
ATCCCTGGAGCTTTCGGCGAGAAGGGAGACTTTGGACCTCAAGGAAACCCAGGTGGACAG
GGACTGCGWGGCTTRACAGGACAACCAGGTCAACCAGGTATYGGAGGAGAAAGGGGTAAC
ATTGGTGACCCTGGAACAAGAGGTCGAGATGGTATYCCWGGACAAGCAGGAGGAAAGGGT
GAAACTGGACCAGGAGGGCTACCTGGTGGTCCAGGAATCAAAGGAGAACCTGGTCTATCT
ATMCCTGGTCAGGACGGATCSAGTGGAACCCCAGGGAGAGATGGAGCCCCAGGAGGCCCT
GGAGAACCTGGACCCTCAGGCCCRCGTGGAGAACCTGGCACAGCCGCTCTCAGAGGAGAC
AAGGGATCACCAGGACTTAATGGTCAGAGCGGACCTCCAGGTCAACCTGGAGACAACGGA
GCCCCTGGAAATGACGGAGAACCTGGTCCAGCCGGACAAATTGGAGTGAAAGGATCGCCG
GGACCACTTGGACCTGGAGGATCACAAGGACCACCTGGATCACCTGGACCGATTGGAGCA
CCTGGAGAAAAGGGGGAACGTGGTGGCATGGGAACGCCAGGATCACCAGGGCCCTCTGGT
TCGCCAGGAGCTAAAGGAGAGCCAGGTTTGCCAGGACCACTCGGTGAGAAGGGATCCCGT
GGACCAGGWGGTGTACCAGGATCCAAAGGAGAATCAGGAATTCCAGGAAGATCAGGAGGT
ATTGGATCTCCTGGCTCCATTGGTCTACCAGGACTGAATGGTGTGAAGGGAGAACCAGGT
ATACCAGGAAACAGCGGCATTCCAGGAGGAAGAGGAYTAAATGGAGAGCCTGGACCCGCC
GGATTCAAGGGATTCCAAGGTCTTCTCGGRGTAAAGGGAGATTTCGGTATCAAAGGACAA
ATGGGCTTCCCWGGACCTAAGGGAGACAATGGACCAGATGGAATCCCAGGACAGAATGGA
GAGAAAGGTTTCCCCGGAAGGAGTGGTATTCCTGGACCTCAAGGCGCTCCTGGTAGCCCR
GGCGAACCTGGAACCGATGGATCGAATGGAGGACCGGGATCGAAGGGAGAAAAGGGACAA
CCAGGAATCATCAGAGATCTGCCTTGCAGGCTGGAGAAAGGAGTCAAGGGAGATCCTGGA
CGGACAGGTCCTGAGGGGGCAAAGGGCAATCCTGGTCTTCCAGGRATCCCAGGTGAGTCC
GGAGATGCAGGACTCCCAGGATCAGAGGGTAGACCAGGTCAACCAGGAACATCYGGACCA
CCTGGACCACCAGGACCAAATGGAGAACCTGGTCTTATAGGAAGGACCGGAACACCAGGA
GACCCAGGACCAAGGGGAGAACGCGGCTCCTATGGAACCCCAGGAGAAGATGGTATCCCA
GGAGTTAAAGGAGACTCTGGAGATCCTGGCCTCATGGGACTACCAGGAGGACCAGGTCTA
CCAGGACCAGGCGGACCTCCAGGAGAAAGTGGATTCCCAGGTGTCAGAGGAGAAAAGGGT
ATTCCTGGAACTCCTGGTTTATCTGCACTTGGCATCAAGGGAGAACCTGGTTTCCCTGGA
CTTAAGGGAGACTCCGGTCAACCTGGTCTAAATGGTGGATCTGGATCAATCGGTCTACCT
GGCATGAAGGGAACTAAAGGAGAAACAGGCCCTGTTGGTCCTAGGAGCCCACTGCCCCCT
GTCATCCCTGGTCCTAAGGGAGAGTCCGGTATTCCCGGAGCAAACGGAGACCGAGGAGAA
CAGGGAGATAGGGGAGAACCTGGTAGACCAGGATTCCAAGGAAGGCCAGGAGAATCAGGA
AGCCCAGGTCTTAACGGCCAAATGGGAGATCCTGGAGCACCTGGGTTCCAGGGACTCAAA
GGAAGCAAGGGAGAACCGGGTCCAATCCCTAACGTCTTTGAAATGAAGGGTGTGAAAGGA
GACCGTGGTGAGCCTGGTCCCGATGGTCCTCAGGGACCACCAGGACGAGACGGACGTCCA
GGGTCCCCAGGACCACCAGGTCTGACAGGAGATAAGGGTACGCCTGGAGTACAGGGGAAT
CCTGGACACACCGGAGCTGGTGCTGAGGGATCAGGACAGATGTTGTCCTCCCCAGGATCC
TGTTTGGAGGACTTCCGCTCCTCRCCKTTCATCGAATGCCAYGGCGACGGCAAATGCAAC
TATTACGCCACCACATACAGCTTCTGGTTGAGCACCATTACAGGCAACGCTCAATTCACC
ATGCCGGAATCAGAGACACTCAAGGCCGGGTCACTGAGGACACGAGTCAGTAGATGTGCC
GTATGCCTCAGAAATCAG

>spurp
GGAGAATATGGAGACAAAGGAGATAAGGGATTCGTCGGAATGAAAGGAATGAAGGGCCCA
AAGGGACAGTATGGTCTGAAGGGAGAGAAAGGACTATCAGGCCCTCAAGGACCCAGGGGT
AAAATTGGCAAAGATGGCACTCCAGGCAACCAAGGAATGAAGGGATCACCTGGGATACCA
GGCAACCCTGGACCAACAGGATTCAATGGTCAACTGGGAGACAAGGGAGACAGAGGACCA
AAAGGAAGAGTAGGACCTCCTGGACCACCGGGTCCCTCTGTACCCGTTAATGACAAAGGA
ACTAAAGGACTTCCAGGTCCTTCTGGACGTGATGGGTCTGCAGGACCTAGAGGATATCCA
GGAGAGAAGGGAAGAACTGGTTATGATGGTTTGGCTGGGCAGCCTGGACCACCTGGATCT
GCAGGAGATAGAGGAGTTCCTGGACCAGTTGGCATCGGAGAGAAAGGAGAGCCAGGCAAC
CCAGGTATCCCTGGCATGCCTGGACCTAATGGGTTCCAGGGCTTACCAGGCCGAGATGGG
CCTAAAGGAGACAAAGGTATGGCAGGACTGACCATTCAAGGTCTTCCTGGAATGGATGGA
CGTCCAGGACCAGATGGACCTGCTGGACTGCCTGGGCAAGTTGGAGATGCTGGACCTCAA
GGTCTCATTGGAGAACCTGGTAATGGTTTGCCTGGAGATCCTGGTCCTAAAGGACAAACT
GGACGTGATGGACCTCGTGGTATACCTGGTGATGTAGGATCTTCTGGACAACCAGGATTA
CCTGGACCACAAGGCAGCAAAGGAGAAGCCTGCGCTGCTTGCCGCTCTGGTGAGATAGGA
CCTAAAGGAGATCCAGGACAAAGTGGTGAGATAGGACAACCTGGTCAACCTGGCTACAAT
GGCAATTCTGGACCAAGTGGACCTAAAGGAGACAGAGGTCTAAGAGGCCTTACAGGAAGA
GATGGACAAGATGGACCACAAGGGCCACCAGGTAGCACCGGCCGTCCTGGGAACAAGGGA
CAACTTGGCCTTCAAGGAGAGGTAGGCTTTACTGAACCAGGACCAAGGGGAATTCAAGGG
GACCCAGGACTGAAGGGAGACAATGGTCTGAATGGAGAGCCAGGACCACCATGTGAACCA
GGTGCCGTCAAAGTCAATGGAGAAAAGGGGGCTCTGGGACCACCAGGTCCCCCAGGCCGC
GATGGAGTTCCAGGATACCAGGGACAGAAAGGAGACCGTGGACTCCCAGGAGATAGCCTC
CGTGGAAGTAATGGAGAAAAGGGAGACCAAGGACCACGAGGAGAGCGTGGAACTTACGGA
TCCCCGGGAGACAAAGGTGAAGTTGTTTACTATGAAACTGGAACACAAGGACCTAAGGGA
GAGCCCGGTAATCCTGGTACTGCTGGGCCTCCAGGACCAGCTGGGCCTACTGGAAATCAG
GGACTTCCGGGTGACCAAGGACCGGAAGGATACCAAGGTGAGAAGGGCTCCCAAGGACAA
TCAGGACCTCCAGGAAACTCCATTCCAGGTTCTCCAGGAGAGAAAGGTGCCCAAGGCATC
CCAGGAGACGTAGGACAACCTGGTCAACCTGGACCAACCGGACCACTGGGTAACCCTGGA
ATCCCTGGAGCTTTCGGCGAGAAGGGAGACTTTGGACCTCAAGGAAACCCAGGTGGACAG
GGACTGCGTGGCTTAACAGGACAACCAGGTCAACCAGGTATCGGAGGAGAAAGGGGTAAC
ATTGGTGACCCTGGAACAAGAGGTCGAGATGGTATTCCTGGACAAGCAGGAGGAAAGGGT
GAAACTGGACCAGGAGGGCTACCTGGTGGTCCAGGAATCAAAGGAGAACCTGGTCTATCT
ATCCCTGGTCAGGACGGATCGAGTGGAACCCCAGGGAGAGATGGAGCCCCAGGAGGCCCT
GGAGAACCTGGACCCTCAGGCCCACGTGGAGAACCTGGCACAGCCGCTCTCAGAGGAGAC
AAGGGATCACCAGGACTTAATGGTCAGAGCGGACCTCCAGGTCAACCTGGAGACAACGGA
GCCCCTGGAAATGACGGAGAACCTGGTCCAGCCGGACAAATTGGAGTGAAAGGATCGCCG
GGACCACTTGGACCTGGAGGATCACAAGGACCACCTGGATCACCTGGACCGATTGGAGCA
CCTGGAGAAAAGGGGGAACGTGGTGGCATGGGAACGCCAGGATCACCAGGGCCCTCTGGT
TCGCCAGGAGCTAAAGGAGAGCCAGGTTTGCCAGGACCACTCGGTGAGAAGGGATCCCGT
GGACCAGGTGGTGTACCAGGATCCAAAGGAGAATCAGGAATTCCAGGAAGATCAGGAGGT
ATTGGATCTCCTGGCTCCATTGGTCTACCAGGACTGAATGGTGTGAAGGGAGAACCAGGT
ATACCAGGAAACAGCGGCATTCCAGGAGGAAGAGGATTAAATGGAGAGCCTGGACCCGCC
GGATTCAAGGGATTCCAAGGTCTTCTCGGAGTAAAGGGAGATTTCGGTATCAAAGGACAA
ATGGGCTTCCCAGGACCTAAGGGAGACAATGGACCAGATGGAATCCCAGGACAGAATGGA
GAGAAAGGTTTCCCCGGAAGGAGTGGTATTCCTGGACCTCAAGGCGCTCCTGGTAGCCCA
GGCGAACCTGGAACCGATGGATCGAATGGAGGACCGGGATCGAAGGGAGAAAAGGGACAA
CCAGGAATCATCAGAGATCTGCCTTGCAGGCTGGAGAAAGGAGTCAAGGGAGATCCTGGA
CGGACAGGTCCTGAGGGGGCAAAGGGCAATCCTGGTCTTCCAGGGATCCCAGGTGAGTCC
GGAGATGCAGGACTCCCAGGATCAGAGGGTAGACCAGGTCAACCAGGAACATCTGGACCA
CCTGGACCACCAGGACCAAATGGAGAACCTGGTCTTATAGGAAGGACCGGAACACCAGGA
GACCCAGGACCAAGGGGAGAACGCGGCTCCTATGGAACCCCAGGAGAAGATGGTATCCCA
GGAGTTAAAGGAGACTCTGGAGATCCTGGCCTCATGGGACTACCAGGAGGACCAGGTCTA
CCAGGACCAGGCGGACCTCCAGGAGAAAGTGGATTCCCAGGTGTCAGAGGAGAAAAGGGT
ATTCCTGGAACTCCTGGTTTATCTGCACTTGGCATCAAGGGAGAACCTGGTTTCCCTGGA
CTTAAGGGAGACTCCGGTCAACCTGGTCTAAATGGTGGATCTGGATCAATCGGTCTACCT
GGCATGAAGGGAACTAAAGGAGAAACAGGCCCTGTTGGTCCTAGGAGCCCACTGCCCCCT
GTCATCCCTGGTCCTAAGGGAGAGTCCGGTATTCCCGGAGCAAACGGAGACCGAGGAGAA
CAGGGAGATAGGGGAGAACCTGGTAGACCAGGATTCCAAGGAAGGCCAGGAGAATCAGGA
AGCCCAGGTCTTAACGGCCAAATGGGAGATCCTGGAGCACCTGGGTTCCAGGGACTCAAA
GGAAGCAAGGGAGAACCGGGTCCAATCCCTAACGTCTTTGAAATGAAGGGTGTGAAAGGA
GACCGTGGTGAGCCTGGTCCCGATGGTCCTCAGGGACCACCAGGACGAGACGGACGTCCA
GGGTCCCCAGGACCACCAGGTCTGACAGGAGATAAGGGTACGCCTGGAGTACAGGGGAAT
CCTGGACACACCGGAGCTGGTGCTGAGGGATCAGGACAGATGTTGTCCTCCCCAGGATCC
TGTTTGGAGGACTTCCGCTCCTCACCGTTCATCGAATGCCACGGCGACGGCAAATGCAAC
TATTACGCCACCACATACAGCTTCTGGTTGAGCACCATTACAGGCAACGCTCAATTCACC
ATGCCGGAATCAGAGACACTCAAGGCCGGGTCACTGAGGACACGAGTCAGTAGATGTGCC
GTATGCCTCAGAAATCAG

>pdep
GGAGAACCTGGAGATAGAGGAGATAAGGGATTCATCGGAATGAAAGGAATGAAGGGCCCA
AAAGGGCAGTCTGGTCTAAAGGGAGAAAAAGGATTATCAGGCCCTCAAGGACCTAGGGGT
AAAATTGGCAAAGATGGTATTCCAGGCAACCAAGGAATGAAGGGATCACCTGGGATACCG
GGCAACTCTGGACCAACAGGATTCAATGGTCAACTGGGAGACAAGGGAGACAGAGGACCT
AAAGGAAGAGTAGGTCCTCCTGGACCACCGGGTCCCTCAGTACCCGTCAATGATGAAGGT
ACTAAAGGTCTTCCAGGTCCTTCTGGACGTGATGGGTCTCCAGGACCTAGAGGATACCCA
GGAGAGAAGGGAAGAACTGGTTATGATGGTTTGACTGGGCAGCCTGGACCCCCTGGATCT
CCAGGAGATAGAGGTGTTCCTGGACCTGTGGGCATCGGAGAGAAAGGAGAGCCAGGCAAC
CCAGGTATCCCTGGCATGCCTGGACCTCAAGGGTTCCAGGGTTTACCAGGACGAGATGGG
CCTAAAGGAGACAAAGGTATGGCGGGACTGACCATTCAAGGTCTTCCTGGAATGGATGGA
CGTCCAGGACCAGATGGACCTGCTGGACTGCCTGGACAAGTTGGAGATGCTGGACCTCAA
GGTCCTAGAGGACCACCTGGTGATGGTTTGCCTGGGGAAACTGGTCCTAAAGGACAAACT
GGACGTGATGGACCTCGTGGTATACCTGGTGATGTAGGAGATTCTGGACAACCAGGATTA
CCTGGACCACCAGGCAGCAAAGGAGAAGCCTGCGCTCCTTGCCGCTCTGGTGAGATAGGA
CCAAAAGGAGATCCAGGACTAAGTGGTGAGATAGGACAGCCTGGTCAACCTGGCTTCAAT
GGCAATCCTGGACCAAGTGGACCTAAAGGAGACCGGGGTCTAATAGGACTTAGAGGACGA
GATGGACAAGATGGACCACAAGGGCCACAAGGTAGCACCGGCCGTCCTGGGAACAAAGGA
GAACGTGGTCTGCAAGGAGATGTGGGCGTTGTTGAACCAGGACCAAGGGGAAATATAGGG
GACCCAGGACAGAAGGGAGACAATGGTCGGAAGGGAGAGCCAGGACCACGATGTGAACCA
GGCGCTGTCANNNTCnnnGGGGAAAAGGGGGCTCAGGGACCGCCAGGTCCCCCAGGCCGC
AATGGAATTCCAGGATCCCAGGGACAAAAAGGAGACCGTGGAGTCCCAGGACAGGGCCTC
CGTGGAAATAATGGAGAAAAGGGAGACCAAGGACCACGAGGAGAGCGTGGAGCTTACGGA
TCCCCAGGAGACAAAGGTGAAGTTGTTTACTTTGAGACCGGAGAACAAGGACCTAAAGGA
GAGCCTGGTAACCCTGGTCCTGCTGGAACCCCAGGACCAGCTGGGCCTACTGGAAATCAG
GGACCTCCGGGTGATCCAGGACCAGCTGGATACCAAGGTGAGAAGGGCTCCCAAGGACAA
TCAGGACCTCCAGGAAACTCCATTCCTGGTTCTCCAGGAGAGAAAGGTGCCCAAGGCATC
CCAGGAGACAGAGGACAACCTGGTCAACCTGGACCAACTGGACCACTGGGTAATCCTGGA
ATCCCTGGAGCTATCGGCGAGAAGGGAGACTTTGGACCTCAAGGAAACCCAGGTGGACAG
GGACTGCGTGGCTTACCAGGACAACCAGGTCAACCAGGTATCGGAGGAGAAAGGGGTAAC
ATTGGTGACCCAGGAACAAGAGGCCGAGATGGTATCCCTGGACAACCAGGAGAAAAGGGT
GAAACTGGACCGGGTGGCCTACCTGGTGGTCCAGGAATCAAAGGAGAACCCGGTCTGTCT
TTCCCTGGTCTGGATGGACCCAGCGGAACCCCAGGAAGAGATGGAACCCCAGGAGGCCCT
GGAGAGCCTGGCCCCCCAGGCCAACGTGGAGAACCTGGTTCAGCAGCTCTCAAAGGAGAC
AAAGGATCACCAGGACTGAATGGTCAGAGCGGACCTCCAGGTCAACCTGGAGACAACGGA
GCTCCTGGAAATGACGGAGAACCTGGACCACCTGGACAAATTGGTGTGAAAGGATCGCCC
GGACCACTTGGACCTGGTGGATCACAAGGACCACCTGGAGCGCCTGGACCGATTGGAGCG
CCTGGAGAAAAGGGGGAACGTGGTGGCATGGGAACGCCAGGATCACCAGGGCCCTCTGGT
TCGCCAGGAGCTAAAGGAGAGCCAGGTCTCCCAGGACCACTGGGTGAGAAGGGATCCCGT
GGACCAGGAGGTGTGCCAGGATCCAAAGGAGAATCAGGAGTTCCAGGAAGACCAGGAAGT
ATTGGACCTCCTGGCTCCATTGGTCTACCAGGACTGAATGGTGTGAAGGGTGAACCAGGT
GTACCAGGGAATAGTGGCATACCAGGAGGAAGAGGAGCAAATGGAGAACCTGGACCTGCC
GGATTCAAGGGATTCCAAGGTCTTCAAGGAGTAAAGGGAGATGTCGGTATCAAAGGACAA
ATGGGCTTCCCTGGACCTAAGGGAGACAGTGGACCAAATGGAATCCCAGGACAGAATGGA
GAGAAAGGTTTCCCCGGAAGGAGTGGTATTCCTGGATCTCAAGGCCCTGCCGGTGACCCG
GGAGAACCTGGAACCGACGGATCGAATGGAGGACCGGGATCGAAGGGAGAAAAGGGACAA
CCAGGAAGCATCAGAACTCTCCCTTGCAGGCTGGAGAAAGGAGTCAAAGGAGATCTTGGC
CCAAGTGGTCCTGAGGGGTTTAAGGGAAATCCTGGTCTTCCTGGAGTCCCAGGTGAGCCA
GGAGATGCAGGAATCAAAGGATCAGAAGGAAGACCAGGTCAACCCGGTTCACCCGGACCA
CCTGGACCACCAGGACCAATTGGAGAATCTGGTCTAATAGGCAGGACTGGAGCACCAGGG
GACCCAGGACCAAGGGGAGAACGTGGTTCCTATGGAACCCCGGGAGAAGACGGTAGTCCA
GGAGTTAAAGGAGACTCTGGAGAACCTGGCCCCATGGGACTTCCAGGAGGACCTGGTCTT
CCAGGACCAGGTGGGCCTCCAGGAGAACGTGGATTCCCAGGTATTAGAGGAGACAAGGGT
ATTCCTGGAACTCCTGGTATATCTGCCCTTGGCATCAAGGGAGAACCTGGTTTCCCGGGA
CTTAAGGGAGAGTCCGGTCCACCTGGTCTAAATGGTGGACCTGGATCCATCGGTCTACCA
GGCATGAAGGGAGCTAAAGGAGAAACAGGCCCCGTTGGTCCTAGCCGCCCACTGCCCCCT
GTCATCCCTGGTCCTAAGGGAGTGCCTGGTATACCTGGAGCAAATGGAGACCGAGGAGAT
AAGGGAGATACAGGAGAACCTGGTAGACCTGGATTCAACGGAAGGCCAGGAGAATCAGGA
GCCCCAGGTCTTAACGGCCAGATGGGAGATATTGGACCACCTGGGTTCCAGGGACTCAAA
GGAAGCAAGGGAGAACCAGGTCCCATTCCAGATGTCTTTGAAATGAAGGGTGTGAAAGGA
GACCGTGGTCTGCCTGGTTCTGATGGTCCTCCCGGTCMACCAGGACGAGATGGACGTCAA
GGGCCCACAGGACCACCGGGTTTGACAGGAGAGAAGGGTACGCCTGGAGTACAGGGTAAT
CCTGGACACACRGGAGCTGGTGCTGAGGGATCAGGGCAGATGCTGTCCTCCCCAGGATCC
TGTTTGGAAGACTTCCGCTCCTCACCGTTCATCGAATGCCACGGCGACGGCAAATGCAAC
TATTACGCCACCACGTACAGCTTCTGGTTGAGCACCATCACAGGCAACGCACAATTCACC
ATGCCGGAATCAGAGACACTCAAGGCCGGTTCACTGAGGACACGAGTCAGTAGATGTGCC
GTATGCCTCAGAAATCAG
