# Supplementary material for: Genome-wide signals of positive selection in strongylocentrotid sea urchins
Source: BMC Genomics. 2017 Jul 21;18:555. doi: 10.1186/s12864-017-3944-7 (PMC5521101; doi:10.1186/s12864-017-3944-7)
Supplement: Supplementary file 3 — Consensus alignment files. A compressed (gzip) tape archive (TAR) file containing 6250 consensus alignment files in FASTA format. (TGZ 14116 kb) [file 12864_2017_3944_MOESM3_ESM.tgz › SPU_010829/consensAlign.ordered.fa]

>sdro
ATGTGCTNNNNNNNNNNNnnnnGGGTGAAATACCTCTCTTGGCCGCGCCGCTACCGNCCG
CGNCNGCCCAGCGCCAGGCCTCGCTACGTTAGCGCCGTGTACACTGTCGGATTTCTCACA
GGCTGTCACAGCGTGAACTTCACTACAGACCAGATCCGTGGGATCATGGACAAGAAGACT
AACATCAGGAACATGTCTGTCATCGCTCATGTCGACCATGGCAAGTCTACCCTGACCGAC
TCCTTGGTGAGCAAGGCCGGTATCATTGCTCAATCCAAGGCAGGAGAGGCACGCTTCACC
GACACGAGGAAAGATGAGCAGGAGCGCTGTATTACCATCAAGTCGACAGCCATCTCCTTG
TACTACGAGCTGAGTGAAAAGGACATGACATTCATCGAACAGGATAAGGACGTCAACGAG
CGTGGTTTCTTGATCAACCTCATCGATTCCCCAGGCCATGTTGACTTTTCGTCTGAGGTG
ACAGCTGCTCTGCGTGTAACTGATGGAGCTTTGGTTGTTGTGGACTGTGTCAGTGGTGTC
TGTGTGCAGACAGAGACTGTCCTCCGACAAGCCATTGCTGAGCGCATCAAGCCAGTTGTG
TTCATGAACAAGATGGACCGTGCTCTTCTGGAGCTTCAGCTGGAGATGGAAGATCTCTAC
CAAACCTTCCAGAGGATCGTTGAGAGTGTCAATGTGATTGTTGCCACCTATGCTGACGAG
GACGGACCTATGGGTAACATCCAGGTTGAACCATCAAGGGGAACTGTTGGCTTTGGATCT
GGGCTCCATGGCTGGGCCTTCACCCTGAAGCAGTTTGCTGAGATCTACGCTACCAAGTTT
AAGATCGAGCCAGCCAAGCTCATGAAGAGACTCTGGGGTGACCAATTCTTCAATGCCAAA
GAGAAGAAATGGAACAAGGGTTTCAACCAGTTTGTCTTGGACCCTATnnnnnnnAAATGG
AACAAGGTTGGAGGTGAAGGCTATGTTCGTGGTTTCAACCAGTTTGTCTTGGACCCTATC
TACAAGATGTTTGATGCAGTCATGAACTTCAAGAAGCCCGAGACCGAAAAACTGCTTGAG
AAGCTGAAGGTGCATCTCGCTTCTGAGGACAAAGAACTGGAGGGCAAGCCTCTTATCAAG
GTCATCATGCGCAAGTGGCTGCCAGCTGGTGAAACTATGCTCCAGATGATCACTATCCAT
CTGCCGTCACCCGCCACTGCCCAGAAGTACCGTATGGAGATGCTCTACGAAGGTCCTCAT
GATGATCCTGTAGCTCTGGGAATCAAGACCTGTGACCCCAAGGCTCCTCTCTGTATGTAC
ATCTCCAAGATGGTGCCGACCACAGACAAAGGTCGCTTCTACGCATTCGGTCGTGTCTTT
TCTGGCACCATCGCCACTGGCCAGAAATGTCGCATCATGGGACCCAACTTCATACCAGGC
AAGAAGGAGGACTTGTACCTAAAGAGCATCCAGCGGACTATTCTCATGATGGGTCGCTAC
CAAGAGGCTATTGAAGATGTACCATGCGGTAACATCTGTGGTCTGGTTGGCGTTGATCAA
TTCTTAGTGAAGACCGGAACCATCACCACCTATGAGAATGCCCACAACATCAAGACCATG
AAGTTCTCTGTGAGTCCTGTGGTACGTGTAGCTGTGGAGGCGAAGGATCCCTCTCAGTTG
CCTAAGCTTGTCGAAGGACTGAAGCGTCTGGCCAAGTCTGACCCTATGGTACAGTGTACC
ATTGAAGAGTCTGGAGAGCACATCGTGGCTGGAGCTGGCGAGCTTCATCTTGAGATCTGC
CTCAAGGATCTGGAGGAAGATCATGCTGGTATTCCTCTCAAGAAATCTGACCCAGTCGTG
TCTTACCGTGAAGGTGTCACTGCTGAATCAGACCGAATGTGTCTATCCAAGTCACCCAAC
AAGCACAATCGTCTCTTCATGAGAGCAGCACCATTGCCAGATGGTCTGGCCGAAGACATT
GACAGTGGAGAAGTCAGTTCCAAGCAAGATCCCAAAGCCCGTAGCCGTTATTTGATTGAT
AAATATGGCTTCGACGCCACAGAATCCCGTAAGATCTGGTGCTTTGGGCCAGAGGGAACC
GGTCCCAACATGTTGATCGACTGTGCCAAGGGAGTGCAGTACCTGAACGAGATCAAAGAC
AGCGTCGTTGCAGGATTCCAGTGGGCTTCGAAGGAGGGTGTGCTTTCTGAAGAGAACTTG
CGTGGTGTAAGGTACAACATCTATGATGTGACCCTTCATACAGATGCCATACACCGTGGT
GGTGGGCAGATCATCCCAACCACACGTCGTTGCTTACTGGCATGTCAACTTACTGCACAG
CCCAGGATCATGGAGCCTGTCTATCTCGTGGAGATCCAGTGTCCCGAGAGTGCAGTTGGT
GGAATCTATGGAGTTCTGAATAGACGTCGTGGTCATGTCTTTGAAGAGACTCAGAAGATG
GGTACTCCCATGTTCTTCGTCAAGGCCTATTTGCCAGTCAATGAGTCCTTTGGATTCACT
GCTGATCTTCGCTCCAACACCGGTGGTCAAGCCTTCCCACAGTGTGTGTTTGACCATTGG
CAAGCGATGGCCGATAATCCCCTTGACCCCACTTCCAAGTCCGGCGTAATTGTGGCTGGC
ATCAGGAAACGCAAGGCTCTCAGTGAAGATGTTCCCCCTCTCGACAAGTACCTCGACAAG
ATG

>spal
nnnnnnnnnnnnnnnnnnnnnnnnnnnnnnnnnnnnnnnnnnnnnnnnnnnnnnnnnnnn
nnnnnnnnnnnnnnnnnnnnnnnnnnnnnnnnnnnnnnnnnnnnnnnnnnnnnnnnnnnn
nnnnnnnnnnnnGTGAACTTCACTACAGAGCAGATCCGTGGGATCATGGACAAGAAGACA
AACATCAGGAACATGTCTGTCATCGCTCATGTCGACCATGGCAAGTCTACCCTGACCGAC
TCCTTGGTGAGCAAGGCYGGTATCATTGCTCAATCCAAGGCAGGAGAGGCACGCTTCACC
GACACGAGGAAAGATGAGCAGGAGCGCTGTATTACCATCAAGTCGACAGCCATCTCCTTG
TACTACGAGCTGAGTGAAAAGGACATGACATTCATCGAACAGGATAAGGACGTCAACGAG
CGTGGTTTCTTGATCAACCTCATCGATTCCCCAGGCCATGTTGACTTTTCGTCTGAGGTG
ACAGCTGCTCTGCGTGTAACTGATGGAGCTTTGGTTGTTGTGGACTGTGTCAGTGGTGTC
TGTGTGCAGACAGAGACTGTCCTCCGACAAGCCATTGCTGAGCGCATCAAGCCAGTTGTG
TTCATGAACAAGATGGACCGTGCTCTTCTGGAGCTTCAGCTGGAGATGGAAGATCTCTAC
CAAACCTTCCAGAGGATCGTTGAGAGTGTCAATGTGATTGTTGCCACCTATGCTGACGAG
GACGGACCTATGGGTAACATCCAGGTTGAACCATCAAGGGGAACTGTTGGCTTTGGATCT
GGGCTCCATGGCTGGGCCTTCACCCTGAAGCAGTTTGCTGAGATCTACGCTACCAAGTTT
AAGATCGAGCCAGCCAAGCTCATGAAGAGACTCTGGGGTGACCAATTCTTCAACGCCAAA
GAGAAGAAATGGAACAAGGGTTTCAACCAGTTTGTCTTGGNCCCTnnnnnnnnnAAATGG
AACAAGACTGGAGGTGAAGGCTATGTTCGTGGTTTCAACCAGTTTGTCTTGGACCCTATC
TACAAGATGTTTGATGCAGTCATGAACTTCAAGAAGCCCGAGACCGAAAAACTGCTTGAG
AAGCTGAAGGTGCATCTCCTTGCTGAGGACAAAGAACTGGAGGGCAAGCCTCTTATCAAG
GTCATCATGCGCAAGTGGCTGCCAGCTGGTGAAACTATGCTCCAGATGATCACTATCCAT
CTGCCGTCACCCGCCACTGCCCAGAAGTACCGTATGGAGATGCTCTACGAAGGACCTCAT
GATGATCCTGTAGCTCTGGGAATCAAGACCTGTGACCCTAAGGCTCCTCTCTGTATGTAC
ATCTCCAAGATGGTGCCGACCACAGACAAAGGTCGCTTCTTCGCTTTCGGTCGTGTCTTT
TCTGGCACCATCGCCACTGGCCAGAAATGTCGCATCATGGGACCCAACTTCATACCAGGC
AAGAAGGAGGACTTGTACCTAAAGAACATCCAGCGGACTATTCTCATGATGGGTCGCTAC
CAAGAGGCTATTGAAGATGTACCATGCGGTAACATCTGTGGTCTGGTTGGCGTTGATCAG
TTCTTAGTGAAGACCGGAACCATCACCACCTATGAGAATGCCCACAACATCAAGACCATG
AAGTTCTCTGTGAGTCCTGTGGTACGTGTAGCTGTGGAGGCGAAGGATCCCTCTCAGTTG
CCCAAGCTTGTCGAAGGACTGAAGCGTCTGGCCAAGTCTGACCCTATGGTACAGTGTACC
ATTGAAGAGTCTGGAGAGCACATCGTGGCTGGAGCTGGCGAGCTTCATCTTGAGATCTGC
CTCAAGGATCTGGAGGAAGATCATGCTGGTATTCCTCTCAAGAAATCCGACCCAGTCGTG
TCTTACCGTGAAGGCGTCGGTGCTGAATCAGACCGGATGTGTCTATCCAAGTCACCCAAC
AAGCACAATCGTCTCTTCATGAGAGCAGCACCATTGCCAGATGGTCTGGCCGAAGACATT
GACAGTGGAGAAGTCAGTTCCAAGCAAGATCCCAAAGCCCGTACCCGTTATTTGATTGAA
AAATATGGCTTCGACCAAACAGAATCCCGTAAGATCTGGTGCTTTGGGCCAGAGGGAACC
GGTCCCAACATGTTGATCGACTGTGCCAAGGGAGTGCAGTACCTGAACGAGATCAAAGAC
AGCGTCGTTGCAGGATTCCAGTGGGCTTCGAAGGAGGGTGTGCTTTCTGAAGAGAACTTG
CGTGGTGTAAGGTACAACATCTATGATGTGACCCTTCATACAGATGCCATACACCGTGGT
GGTGGGCAGATCATCCCAACCACACGTCGTTGCTTACTGGCATGTCAACTTACTGCAGAG
CCCAAGATCATGGAGCCTGTCTATCTCGTGGAGATCCAGTGTCCCGAGAATGCAGTTGGT
GGAATCTATGGAGTTCTGAATAGACGTCGTGGTCATGTCTTTGAAGAGACTCAGAAGATA
GGTACTCCCATGTTCTTTGTCAAGGCCTATTTGCCAGTCAATGAGTCCTTTGGATTCACT
GCTGATCTTCGCTCCAACACCGGTGGTCAAGCCTTCCCACAGTGTGTGTTTGACCATTGG
CAAGCGATGGCCGATAATCCCCTTGACCCCACTACCAAGTCCGGCRTAATTGTGGCTGGC
ATCAGGAAACGCAAGGCTCTCAGTGAWGAKGTTCCCCCTCTCGACAAGTACCTCGACAAG
ATG

>sfra
nnnnnnnnnnnnnnnnnnnnnnnnnnnnnnnnnnnnnnnnnnnnnnnnnnnnnnnnnnnn
nnnnnnnnnnnnnnnnnnnnnnnnnnnnnnnnnnnnnnnnnnnnnnnnnnnnnnnnnnnn
nnnnnnnnnnnnGTGAACTTCACTATAGACCAGATCCGTGCCATCATGGACAAGAAAACA
AACATCAGGAACATGTCTGTCATCGCCCATGTCGATCATGGCAAGTCGACCCTGACCGAC
TCCTTGGTGAGCAAAGCTGGTATCATCGCTTCAGCTAAGGCAGGAGAGACACGCTTCACT
GACACGAGGAAGGATGAGCAGGAGCGCTGTATTACCATCAAGTCTACAGCTATCTCCTTG
TACTACGAGCTGTCAGAGCAGGACATGACATTCATCGAGCAGGAAAAGGACATTAAAGAG
CGTGGTTTCTTGATCAACCTCATCGATTCCCCAGGCCACGTTGACTTTTCGTCTGAGGTG
ACAGCTGCTCTGCGTGTAACTGATGGAGCTTTGGTTGTTGTAGACTGTGTCAGTGGTGTT
TGTGTGCAGACCACTACTGTTCTCCGACAAGCCATTGCTGAGGGCATCAAGCCAGTTGTG
TTCATGAACAAGATGGACCGTGCTCTTCTGGAGCTTCAGCTGGAGATGGAAGATCTCTAC
CAAACCTTCCAGAGGATTGTTGAAAGTATCAATGTGATAGTTGCCACCTATGCTGACGAG
GACGGACCCATGGGTAACATCCAGGTTGATCCATCAAGGGGTACCGTTGGCTTTGGATCT
GGGCTCCATGGCTGGGCCTTCACCCTCAAGCAGTTTGCTGAGATCTACGCTAGCAAGTTT
AAGATCGAGCCAGCCAAGCTCATGAGGAGACTGTGGGGTGACCAATATTTCAACGCCAAA
GAAAAGAAATGGAACAAGNNNNNNNNNNNNNNNNNNNNNNNNNNNNNNnnnnnnNNNNNN
NNNNNNNNNNNNNNNNNNNNNNNNNNNNNNNNNNNNNNNNNNNNNNNNNNNNNNNNNNNN
NNNNNNATGTTTGATGCAGTCATGAACTTCAAGAAGCCCGAGACCAAAACCCTTCTTGAA
AAGCTGAATGTGAAACTTACGTCTGAGGAATCAGAACTCGAGGGCAAGCCTCTGATCAAG
GTCATCATGCGCAGGTGGCTGCCAGCTGGTGATACTATGCTCCAGATGATCACTATCCAT
CTGCCGTCACCGGCATCTGCCCAGAAGTACCGCTGTGAGATGCTCTACGAAGGACCTATG
GATGATCCTGTAGCTATCGGAATCAAGAACTGTGACGCAAAGGCTCCTCTTTGTATGTAY
GTCTCCAAGATGGTGCCAACCACAGACAAAGGTCGCTTCTTCGCCTTTGGTCGTGTCTTT
TCTGGCACCATCGCCACTGGCCAGAAATGTCGCATCATGGGACCCAACTTTATCCCTGGC
AAGAAGGAGGACTTGTACACAAAGAGCATCCAGCGGACTATTCTCATGATGGGTCGCTAC
CAAGAGTCCATTGAGGATGTACCATGCGGTAACATTGTTGGTCTGGTTGGTGTTGATCAG
TTCCTAGTGAAGACCGGAACCATCACCACCTATGAAAACGCCCACAACATCAAGACAATG
AAATTCTCTGTGAGTCCTGTGGTACGTGTAGCTGTTGAAGCGAAGGATCCCTCTCAGTTG
CCCAAGCTTGTAGAAGGACTGAAGCGTCTGGCTAAGTCTGACCCTATGGTACAGTGTACC
ATTGAAGAGTCTGGAGAGCACATCGTGGCTGGAGCTGGAGAGCTTCATCTAGAGATCTGC
CTCAAGGATCTGGAGGAAGATCATGCTGGTATTCCTCTCAAGAAATCTGAYCCAGTCGTG
TCTTACCGTGAAGGTGTCTCTACTGAATCAACACAAATGTGTCTATCCAAGTCACCCAAC
AAGCACAATCGTCTCTTCATGAAGGCAGCACCATTGCCAGAAGGTCTGGCCGAGGACATT
GATAATGGAGATGTGACATCCAAGACAGACCCCAAAGTCCGTAGTCGTTATTTGATCGAC
AAATACAACTTCGATGGCGGAGAATCCCGTAAGATCTGGTGCTTTGGGCCAGAGGGGACC
GGTCCCAACCTCTTGATGGACTGTGCCAAGGGAGTGCAGTACCTGAACGAGATCAAAGAC
AGCGTTGTTGCAGGATTTCAGTGGGCTTCTAAGGAGGGTGTGCTTGCTGAAGAAAACATG
CGTGGTGTAAGGTACAATATCTACGATGTGACCCTTCACACAGATGCTATACACCGTGGT
GGTGGTCAGATCATCCCAACCTCGCGTCGTTGTTTACTGGGCTGTCAACTTACTGCAAAC
CCAAGGGTCATGGAGCCTATCTATCTTGTTGAGATCCAGTGTCCCGAGAGTGCAGTTGGT
GGAATCTATGGAGTTCTGAATAAACGTCGTGGCCATGTCTTTGAAGAGTGTCAAGTGCAA
GGTACCCCCATGTTCATGGTCAAGGCCTACTTGCCTGTCAAYGAGTCCTTTGGATTCACT
GCTGATCTTCGCTCCAACACCGGTGGTCAGGCCTTCCCACAGTGTGTGTTTGACCATTGG
GCAGAGATGATTGATAATCCCGTTGACCCCACTACCAAGTCTGGCATGATTGTGACTGCC
ATCAGGAAACGCAAGGCTCTCAGTGAGTGTGTACCCCCTCTCGACAAGTACCTCGACAAG
ATG

>afraSS
nnnnnnnnnnnnnnnnnnnnnnnnnnnnnnnnnnnnnnnnnnnnnnnnnnnnnnnnnnnn
nnnnnnnnnnnnnnnnnnnnnnnnnnnnnnnnnnnnnnnnnnnnnnnnnnnnnnnnnnnn
nnnnnnnnnnnnGTGAACTTCACTACAGCCCAGATCCGTGCGATCATGGACAAGAAGACG
AACATTAGGAACATGTCTGTCATCGCTCATGTAGACCATGGCAAGTCTACCCTGACCGAC
TCCTTGGTGAGCAAGGCCGGTATCATTGCTCAATCCAAGGCAGGAGAGGCACGCTTCACC
GACACGAGGAAAGATGAGCAGGAGCGCTGTATTACCATCAAGTCGACAGCCATCTCCTTG
TACTACGAGCTGAGCGACAAGGACATGACATTCATCGAACAGGAAAAGGACRTCAACGAG
CGTGGTTTCTTGATCAACCTCATCGATTCCCCAGGCCATGTTGACTTTTCGTCTGAGGTG
ACAGCTGCTCTGCGTGTAACTGATGGAGCTTTGGTTGTTGTGGACTGTGTCAGTGGTGTC
TGTGTGCAGACAGAGACTGTCCTCCGACAAGCCATTGCTGAGCGCATCAAGCCAGTTGTG
TTCATGAACAAGATGGACCGTGCTCTTCTGGAGCTTCAGCTGGAGATGGAAGATCTCTAC
CAAACCTTCCAGAGGATCGTTGAGAGTATCAATGTGATTGTTGCCACCTATGCTGACGAG
GACGGACCTATGGGTAACATCCAGGTTGAACCATCAAGGGGAACCGTTGGCTTTGGATCT
GGGCTCCATGGCTGGGCCTTCACCCTGAAGCAGTTTGCTGAGATCTATGCTTCCAAGTTT
AAGATCGAGCCAGCCAAGCTCATGAAGAGACTCTGGGGTGACCAATTCTTCAACGCCAAA
GAGAAGAAATGGAACAAGGGTTTCAACCAGTTTGTCTTGGACCCTATCTACAAnAAATGG
AACAAGGTTGGAGGTGAAGGCTATGTTCGTGGTTTCAACCAGTTTGTCTTGGACCCTATC
TACAAGATGTTTGATGCAGTCATGAACTTCAAGAAGCCCGAGACCGAAAAACTGCTTGAG
AAGCTGAATGTGCATCTCAAAACTGAGGACAAAGAACTGGAGGGCAAGCCTCTTATCAAG
GTCATCATGCGCAACTGGCTGCCAGCTGGTGAAACTATGCTCCAGATGATCACTATCCAT
CTGCCGTCACCCGGTACTGCCCAGAAGTACCGTATGGAGATGCTCTACGAAGGACCTCTT
GATGATCCTGTAGCTCTAGGAATCAAGAACTGTGACGCCAAGGCTCCTCTCTGTATGTAC
GTCTCCAAGATGGTGCCGACCACAGACAAAGGTCGCTTCTTCGCTTTCGGTCGTGTCTTT
TCTGGCACCATCGGCACTGGCCAGAAATGTCGCATCATGGGACCCAACTTCATACCAGGC
AAGAAGGAGGACTTGTACCTAAAGAACATCCAGCGGACTATTCTCATGATGGGTCGCTAC
CAAGAGGCTATTGAAGATGTACCATGCGGTAACATCTGTGGTCTGGTTGGCGTTGATCAG
TTCTTAGTGAAGACCGGAACCATCACCACCTATGAGAATGCCCACAACATCAAGACCATG
AAGTTCTCTGTGAGTCCTGTGGTACGTGTAGCTGTGGAGGCGAAGGATCCCTCTCAGTTG
CCCAAGCTTGTCGAAGGACTGAAGCGTCTGGCCAAGTCTGACCCTATGGTACAGTGTACC
ATTGAAGAGTCTGGAGAGCACATCGTGGCTGGAGCTGGCGAGCTTCATCTTGAGATCTGC
CTCAAGGATCTGGAGGAAGATCATGCTGGTATTCCTCTCAAGAAATCCGACCCAGTCGTG
TCTTACCGTGAAGGCGTCGCTGCTGACTCAGACCGAATGTGTCTATCCAAATCACCCAAC
AAGCACAATCGTCTCTTCATGAGAGCAGCACCATTGCCAGAAGGTCTGGCCGAAGAAATT
GACAGTGGAGAAGTCGGTTCCAAGCAAGATTTCAAAACCCGTAGCCGTTATTTGGTTGAT
AAATATGGCTTTGAAGTCCAAGAATCCCGTAAGATCTGGTGCTTTGGGCCAGAGGGAACC
GGTCCCAACATGTTGATCGACTGTGCCAAGGGAGTGCAGTACCTGAACGAGATCAAAGAC
AGCGTCGTTGCAGGATTCCAGTGGGCTTCGAAGGAGGGTGTGCTTTCTGAAGAGAACTTG
CGTGGTGTAAGGTACAACATCTATGATGTGACCCTTCATACTGATGCCATACACCGTGGT
GGTGGGCAGATCATCCCAACCACACGTCGTTGCTTACTGGCATGTCAACTTACTGCACAG
CCCAGGATCATGGAGCCTGTCTATCTTGTGGAGATCCAGTGTCCYGAGAGTGCAGTTGGT
GGAATCTATGGGGTTCTGAATAGACGTCGTGGCCATGTCTTTGAAGAGAATCAAAAGATC
GGTACTCCCATGTTCTTTGTCAAGGCCTTTTTGCCAGTCAACGAGTCCTTTGGATTCACT
GCTGATCTTCGCTCCAACACCGGTGGTCAAGCCTTCCCACAGTGTGTGTTTGACCATTGG
CAAGTGATGGCTGATAATCCCCTTGACCCCACTACCAAGTCCGGCATAATTGTGACTGCC
ATCAGGAAACGCAAGGCTCTCAGTGAAGAAGTTCCCCCTCTCGACAAGTACCTCGACAAG
ATG

>hpul
GTGTGCTTCGCGAGCGGGGGCCGGGNGGAATACTTCTNTTTGNCGNNNNNCNNCCNnnnn
nnnnnnnCCAGCGCCAGGCCTCGNNANNTTNGCGCCGTGNNCACTGTCGGATTTCTCACA
GGCTATTACAGTGTGAACTTCACTATAGACCAGATCCGTGGGATCATGGACCAGAAGCAA
AACATCAGGAACATGTCTGTCATCGCTCATGTYGACCATGGCAAGTCTACCCTGACTGAC
TCCTTGGTGAGCAAAGCTGGTATCATCGCTTCAGCTAAGGCAGGAGAGGCACGCTTCACC
GACACGAGGAAAGATGAGCAAGAGCGCTGTATTACCATCAAGTCGACAGCCATCTCCATG
TACTACGAACTGTCTAAGGAGGACATGAGCTACATCGAGCAGGAAAAGGACAACAACGAG
CGTGGTTTCTTGATCAACCTCATCGATTCCCCAGGCCACGTTGACTTTTCGTCTGAGGTG
ACAGCTGCTCTGCGTGTAACTGATGGAGCTTTGGTTGTTGTGGACTGTGTCAGTGGTGTC
TGTGTGCAGACCGAGACCGTTCTCCGACAAGCCATTGCTGAGCGCATCAAGCCAGTCGTG
TTCATGAACAAGATGGACCGTGCTCTTCTGGAGCTTCAGCTGGAGCAGGAAGATCTCTAC
CAAACCTTCCAGAGGATCGTTGAGAGTGTCAATGTGATTGTTGCCACCTATGCTGACGAG
GACGGACCTATGGGTAACATCCAGGTTGCACCACCAAAGGGAACCGTTGGCTTTGGATCC
GGGCTCCACGGCTGGGCCTTCACCCTGAAGCAGTTTGCTGAGATGTACGCTTCCAAGTTC
AAGATCGAGCCAGCCAAGCTCATGAAGAGACTCTGGGGTGACCAATATTTCAACTCCAAA
GATAAGAAATGGAACAAGGGTTTCAACCAGTTTGTCTTGGACCCTATTTACAAGAAATGG
AACAAGGTTGGAGGTGCAAATTTCAACCGTGGTTTCAACCAGTTTGTCTTGGACCCTATT
TACAAGATGTTTGATGCAGTCATGAACTTCAAGAAGCCCGAGACCAAAAATCTGCTTGAG
AGGCTGAATGTGAAACTCTCTAGTGAAGAGGCAGACCTGGAGGGCAAGCCTCTTATCAAG
GCCATCATGCGCAAGTGGCTGCCAGCTGGTGAGACTATGCTGCAGATGATCACTATCCAT
CTGCCGTCRCCCGCCACTGCCCAGAAGTACCGTGCTGAGATGCTCTACGAAGGACCTATG
GATGATCCTGTAGCTATGGGAATCAAGAATTGTGACCCCAAGGCTCCTCTCTGTATGTAC
GTCTCCAAGATGGTGCCGACCTCAGACAAAGGTCGYTTCTTCGCATTTGGTCGTGTCTTC
TCTGGCACCATCGCCACTGGCCAGAAATGCCGCATCATGGGACCCAACTTCATCCCAGGC
AAGAAGGAGGACTTGTACCAAAAGAGCATCCAACGGACTATTCTCATGATGGGTCGCTAC
CAAGAGCCTATTGAAGATGTACCATGTGGTAACATCGTTGGTCTGGTTGGTGTTGATCAG
TACTTAGTGAAGACCGGAACCATCACCACCTATGAGAATGCCCACAACATCAAGACCATG
AAGTTCTCTGTGAGTCCTGTGGTACGTGTAGCTGTGGAGGCGAAGGACCCCTCTCAGTTG
CCCAAGCTTGTGGAAGGACTGAAGCGTCTGGCCAAGTCTGACCCTATGGTACAGTGTACC
ATTGAAGAGTCTGGAGAGCACATCGTGGCTGGAGCTGGCGAGCTTCATCTTGAGATCTGT
CTCAAGGATCTGGAGGAAGATCATGCTGGTATTCCTCTCAAGAAATCCGACCCAGTCGTG
TCTTACCGTGAAGGCGTTGGTGCTGAATCAGACCGTATGTGTCTATCAAAGTCGCCCAAC
AAGCACAATCGTCTCTTCATGAGAGCAGCACCATTGCCAGAAGGTCTGGCTGAAGATATT
GACAATGGAGACGTCAGTTCCAAGCAAGAATTCAAAGCCCGTAGCCGTTATTTGATTGAC
AAATATGGCTTCGATAGCCAAGAATCCCGTAAGATCTGGTGCTTTGGGCCAGAGGGAACC
GGTCCCAACATGTTAATCGACTGTGCCAAGGGAGTGCAGTACCTGAACGAGATCAGAGAC
AGCGTCGTTGCAGGATTCCAGTGGGCTTCGAAGGAGGGTGTGCTTGCCGAAGAGAACGTG
CGTGGTGTAAGGTACAACATCTATGATGTGACCCTTCATACAGATGCCATACACCGTGGT
GGTGGTCAGATCATCCCAACCACACGTCGTTGCTTACTGGCATGTCAACTTACTGCACAG
CCCAGGATCATGGAGCCTGTCTATCTTGTGGAGATCCAGTGTCCCGAGATGGCAGTTGGT
GGAATCTATGGAGTTCTGAATAGACGTCGTGGCCATGTCTTTGAAGAGGCTCAAGTCATG
GGTACTCCCATGTTCATGGTCAAGGCCTATTTGCCCGTCAATGAGTCCTTTGGATTCACT
GCTGATCTTCGCTCCAACACCGGTGGTCAAGCCTTCCCACAGTGTGTGTTCCATCATTGG
CAAGAGATGACCGACGATCCCCTTGACCCCATTACCAAGTCTGGCGCAATCGTGGCTGGC
ATCAGGAAACGCAAGGCTCTCAGTGAAGGTGTTCCCCCTCTCGACAAGTTCCTCGACAAG
ATG

>snud
nnnnnnnnnnnnnnnnnnnnnnnnnnnnnnnnnnnnnnnnnnnnnnnnnnnnnnnnnnnn
nnnnnnnnnnnnnnnnnnnnnnnnnnnnnnnnnnnnnnnnnnnnnnnnnnnnnnnnnnnn
nnnnnnnnnnnnGTGAACTTCACTATAGATCAGATCCGTGCCATCATGGACAAGAAAACC
AACATCAGGAACATGTCCGTCATCGCCCATGTCGATCATGGCAAGTCGACCCTGACCGAC
TCCTTGGTGAGCAAAGCTGGTATCATCGCTTCAGCTAAGGCAGGAGAGACACGCTTCACT
GACACGAGGAAGGATGAGCAGGAGCGCTGTATCACCATCAAGTCTACAGCCATCTCCATG
TACTACGAGCTGTCAGAGCAGGACATGACATTCATCGAGCAGGAAAAGGACATTAAAGAG
CGTGGTTTCTTGATCAACCTCATCGATTCCCCAGGCCACGTTGACTTTTCGTCTGAGGTG
ACAGCTGCTCTGCGTGTAACTGATGGAGCTTTGGTTGTTGTGGACTGTGTCAGTGGTGTT
TGTGTGCAGACAACTACTGTTCTCCGACAAGCCATTGCTGAGGGCATCAAGCCAGTTGTG
TTCATGAACAAGATGGACCGTGCTCTTCTGGAGCTTCAGCTGGAGATGGAAGATCTCTAC
CAAACCTTCCAGAGGATTGTTGAAAGTATCAATGTGATAGTTGCCACCTATGCTGACGAG
GACGGACCCATGGGTAACATCCAGGTTGATCCATCAAGGGGTACCGTTGGCTTTGGATCT
GGGCTCCATGGCTGGGCCTTCACCCTGAAGCAGTTTGCCGAGATCTATGCTAGCAAGTTT
AAGATCGAGCCAGCCAAGCTCATGAGGAGACTGTGGGGTGACCAATATTTCAACGGCAAA
GAAAAGAAATGGAACAAGnnnnnnnnnnnnnnnnnnnnnnnnnnnnnnnnnnnnAAATGG
AACAAGTCTGGAGGTGATGGGTATGTTCGTGGTTTCAACCAGTTCGTCTTGGACCCTATC
TACAAGATGTTTGATGCAGTCATGAACTTCAAGAAGCCCGAGACCAAGACCCTTCTTGAA
AAGCTGAATATCAAACTTACTTCTGATGAATCAGAATTGGAGGGCAAGCCTCTGATCAAG
ACCATCATGCGCAAGTGGCTGCCAGCTGGTGATACTATGCTCCAGATGATCACTATCCAT
CTGCCGTCGCCGGCCACTGCCCAGAAGTACCGTTGCGGGATGCTCTATGAAGGACCTATG
GATGATCCTGTAGCTATCGGAATCAAGAACTGTGACGCCAAGGCTCCTCTCTGTATGTAC
GTCTCTAAGATGGTGCCAACCACAGACAAAGGTCGCTTCTTTGCCTTTGGTCGTGTCTTT
TCTGGCACCATCGCCACTGGCCAGAAATGTCGCATCATGGGACCCAACTTTATCCCAGGC
AAGAAGGAGGACTTGTACACAAAGAGCATCCAGAGGACTATTCTCATGATGGGTCGCTAC
CAAGAGTCCATTGAGGATGTACCATGCGGTAACATCGTTGGTCTGGTTGGTGTTGATCAG
TTCCTAGTGAAGACCGGAACCATCACCACCTATGAAAACGCCCACAACATCAAGACAATG
AAATTCTCTGTGAGTCCTGTGGTACGTGTAGCTGTTGAAGCGAAGGATCCCTCTCAGTTG
CCCAAGCTTGTAGAAGGACTGAAGCGTCTGGCTAAGTCTGACCCTATGGTACAGTGTACC
ATTGAAGAGTCTGGAGAGCACATCGTGGCTGGAGCTGGAGAGCTTCATCTAGAGATCTGC
CTCAAGGATCTGGAGGAAGATCATGCTGGTATTCCCCTCAAGAAATCTGACCCAGTCGTG
TCTTACCGTGAAGGTGTCTCTACTGAATCAACACAAATGTGTCTATCCAAGTCACCCAAC
AAGCACAATCGTCTCTTCATGAAGGCAGCACCATTGCCAGAAGGTCTGGCCGAGGACATT
GATAATGGAGAGTGCACATCCAAGACAGACCCCAAAGTCCGTAGTCGTTATTTGATCGAC
AAATACAACTTCGATGGCACTGAATCCCGTAAGATCTGGTGCTTTGGGCCAGAGGGGACC
GGTCCCAACCTCTTGATGGACTGTGCCAAGGGAGTGCAGTACCTGAACGAGATCAAAGAC
AGCGTCGTTGCAGGRTTTCAGTGGGCTTCTAAGGAGGGTGTGCTTGCTGAAGAAAACATG
CGTGGTGTAAGGTACAATATCTACGATGTGACCCTTCATACAGATGCTATACACCGTGGT
GGTGGTCAGATCATCCCAACCTCGCGTCGTTGTTTACTGGGCTGTCAACTTACTGCAAAC
CCAAGGGTCATGGAGCCTGTCTATCTTGTTGAGATCCAGTGTCCTGAGAATGCAGTTGGT
GGAATCTATGGAGTTCTGAATAAACGTCGTGGCCATGTCTTTGAAGAGTCTCAAGTGCAA
GGTACCCCCATGTTCATGGTCAAGGCCTACTTGCCTGTCAATGAGTCCTTTGGATTCACT
GCTGATCTTCGCTCCAACACCGGTGGTCAGGCCTTCCCGCAGTGTGTGTTTGACCATTGG
TCAACGATGACTGATGATGCCACGGACCCCACTACCAAGTCTGGCGCGATTGTGGTTGCC
ATCAGGAAACGCAAGGCTCTCAGTGAGTTTGTACCCCCTCTCGACAAGTACCTCGACAAG
ATG

>sintSS
nnnnnnnnnnnnnnnnnnnnnnnnnnnnnnnnnnnnnnnnnnnnnnnnnnnnnnnnnnnn
nnnnnnnnnnnnnnnnnnnnnnnnnnnnnnnnnnnnnnnnnnnnnnnnnnnnnnnnnnnn
nnnnnnnnnnnnGTGAAYTTCACTACAGCCCAGATCCGTGCGATCATGGACAAGAAGACG
AACATCAGGAACATGTCCGTCATCGCTCATGTCGACCATGGCAAGTCTACCCTGACMGAC
TCCTTGGTGAGCAAGGCCGGTATCATTGCTCAATCCAAGGCAGGAGAGGCACGTTTCACC
GACACAAGGAAAGATGAGCAGGAGCGCTGTATTACCATCAAGTCAACAGCCATCTCCTTG
TACTACGAGCTGAGTGACAAGGACATGACATTCATCGAACAGGAAAAGGACGTCAACGAG
CGTGGTTTCTTGATCAACCTCATCGATTCCCCAGGCCATGTTGACTTTTCGTCTGAGGTG
ACAGCTGCTCTGCGTGTAACTGATGGAGCTTTGGTTGTTGTGGATTGTGTCAGTGGTGTC
TGTGTGCAGACAGAGACTGTCCTCCGACAAGCCATCGCTGAGCGCATCAAGCCAGTTGTG
TTCATGAACAAGATGGACCGTGCTCTTCTGGAGCTTCAGCTGGAGATGGAAGATCTCTAC
CAAACCTTCCAGAGGATCGTTGAGAGTATCAATGTGATTGTTGCCACCTATGCTGACGAG
GACGGACCTATGGGTAACATCCAGGTTGAACCATCAAGGGGAACCGTTGGCTTTGGATCT
GGGCTCCATGGCTGGGCCTTCACCCTGAAGCAGTTTGCTGAGATCTACGCTACCAAGTTT
AAGATCGAGCCAGCCAAGCTCATGAAGAGACTCTGGGGTGACCAATTCTTCAACGCCAAA
GAGAAGAAATGGAACAAGGGTTTCAACCAGTTTGTCTTGGACCCTATCTACAAGAAATGG
AACAAGACTGGAGGTGAAGGCTATGTTCGTGGTTTCAACCAGTTTGTCTTGGACCCTATC
TACAAGATGTTTGATGCAGTCATGAACTTCAAGAAGCCCGAGACCGAAAAACTGCTTGAG
AAGCTGAAGGTGAATCTCAAAAGTGAGGATAAAGAACTGGAGGGCAAGCCTCTTATCAAG
GTCATCATGCGCAACTGGCTGCCAGCTGGTGAAACTATGCTCCAGATGATCACTATCCAT
CTGCCGTCACCCGCCACTGCCCAGAAGTACCGTATGGAGATGCTCTACGAAGGACCTCAT
GATGATCCTGTAGCTCTGGGAATCAAGACCTGTGACCCCAAGGCTCCTCTCTGTATGTAC
GTCTCCAAGATGGTGCCGACCACAGACAAAGGTCGCTTCTTCGCTTTCGGTCGTGTCTTT
TCTGGCACCATCGGCACTGGCCAGAAATGTCGCATCATGGGACCCAACTTCATACCAGGC
AAGAAGGAGGACTTGTACCTAAAGAACATCCAGCGGACTATTCTCATGATGGGTCGCTAC
CAAGAGGCTATTGAAGATGTACCATGCGGTAACATCTGTGGTCTGGTCGGCGTTGATCAG
TTCTTGGTGAAGACCGGAACCATCACCACCTACGATAATGCCCACAACATCAAGACCATG
AAGTTCTCTGTGAGTCCTGTGGTACGTGTAGCTGTGGAGGCAAAGGATCCCTCTCAGTTG
CCCAAGCTTGTCGAAGGACTGAAGCGTCTGGCCAAGTCTGACCCTATGGTACAGTGTACC
ATTGAAGAGTCTGGAGAGCACATTGTGGCTGGAGCTGGCGAGCTTCATCTTGAGATCTGC
CTCAAGGATCTGGAGGAAGATCATGCTGGTATTCCTATCAAGAAATCCGACCCAGTCGTG
TCTTACCGTGAAGGTGTCGCTGAGGAATCAGACCGAATGTGTCTATCCAAGTCGCCCAAC
AAGCACAATCGTCTCTTCATGAGAGCAGCACCATTGCCAGAAGGTCTGCCTGAAGACATT
GACAAAGGAGATGTCAGTTCCAAGCAAGATTTCAAACTCCGTAGCCGTTATTTGATCGAG
AAATATGGCTTCGACCACGTAGAATCSCGTAAGATCTGGTGCTTTGGGCCAGAGGGAACC
GGTCCCAACATGTTGATCGACTGTGCCAAGGGAGTGCAGTACCTGAACGAGATCAAAGAC
AGCGTCATTGCAGGATTCCAGTGGGCTTCGAAGGAGGGTGTGCTTTCTGAAGAGAACTTG
CGTGGTGTAAGGTACAACATCTATGATGTGACCCTTCATACAGATGCCATACACCGTGGT
GGTGGGCAGATCATCCCAACCACACGCCGTTGCTTACTGGCATGTCAACTTACTGCACAG
CCCAGGATCATGGAGCCTGTCTATCTCGTGGAGATCCAGTGTCCCGAGAGTGCAGTTGGT
GGAATCTATGGAGTTCTGAATAGACGTCGTGGCCATGTCTTTGAAGAGAATCAGAAGATA
GGCACTCCCATGTTCTTTGTCAAGGCCTATTTGCCAGTCAATGAGTCCTTTGGATTCACT
GCTGATCTTCGCTCCAACACCGGTGGTCAAGCCTTCCCACAGTGTGTGTTTAACCATTGG
CAAGTGATGTCCGATAATCCCCTTGACCCCACTACCAAGTCCGGCATAATTGTGGCTGGC
ATCAGGAAACGCAAGGCTCTCAGTGAAGAAGTTCCCCCTCTCGACAAGTACCTCGACAAG
ATG

>sprp
ATGTGCTTCGCGAGCGGGGGCCGGGTGAAATACCTCTCTTGGCCGCGCCGCTACCGCCCG
CCCATGCCCAGCGCCAGGCCTCGCTACGTTAGCGCCGTGTACACTGTCGGATTTCTCACA
GGCTGTCACAGCGTGAACTTCACTACAGATCAGATCCGTGCGATCATGGACAAGAAGACG
AACATCAGGAACATGTCTGTCATCGCTCATGTCGACCATGGCAAGTCTACCCTGACCGAC
TCCTTGGTGAGCAAGGCCGGTATCATTGCTCAATCCAAGGCAGGAGAGGCACGCTTCACC
GACACCAGGAAAGATGAGCAGGAGCGCTGTATTACCATCAAGTCGACAGCCATCTCCATG
TACTACGAGCTGAGTGACAAGGACATGACATTCATCGAACAGGAAAAGGACGTGAACGAG
CGTGGTTTCTTGATCAACCTCATCGATTCCCCAGGCCATGTTGACTTTTCGTCTGAGGTG
ACAGCTGCTCTGCGTGTAACTGATGGAGCTTTGGTTGTTGTGGATTGTGTCAGTGGTGTC
TGTGTGCAGACAGAGACTGTCCTCCGACAAGCCATTGCTGAGCGCATCAAGCCAGTTGTG
TTCATGAACAAGATGGACCGTGCTCTTCTGGAGCTTCAGCTGGAGATGGAAGATCTCTAC
CAAACCTTCCAGAGGATCGTTGAGAGTATCAATGTGATTGTTGCCACCTATGCTGACGAG
GATGGACCTATGGGTAACATCCAGGTTGCACCATCAAGGGGAACCGTTGGATTTGGATCT
GGGCTCCATGGCTGGGCSTTCACACTGAAGCAGTTTGCTGAGATCTACGCTTCCAAGTTT
AAGATCGAGCCAGCCAAGCTCATGAAGAGACTCTGGGGTGACCAATTCTTCAACCCCAAA
GAGAAGAAATGGAACAAGGGTTTCAACCAGTTTGTCTTGGACCCTATCTACAAGAAATGG
AACAAGGTTGGAGGTGAAGGCTATGTTCGTGGTTTCAACCAGTTTGTCTTGGACCCTATC
TACAAGATGTTTGATGCAGTCATGAACTTCAAGAAGCCCGAGACTGAAAAACTGCTTGAG
AAGCTGAARGTGMATCTCAAAAGTGAGGAAAAAGATCTCGAGGGCAAGCCTCTTATCAAG
GTCATCATGCGCAACTGGCTGCCAGCTGGTGAAACTATGCTCCAGATGATCACTATCCAT
CTGCCGTCACCCGCCACTGCCCAGAAGTACCGTATGGAGATGCTCTACGAAGGACCTCTT
GATGATCCTGTAGCTATGGGAATCAAGACCTGTGACCCCAAGGCTCCTCTCTGTATGTAC
GTCTCCAAGATGGTGCCGACCACAGACAAAGGTCGCTTCTTCGCTTTCGGTCGTGTCTTT
TCTGGCACCATCGGCACTGGCCAGAAATGTCGCATCATGGGACCCAACTTCATACCAGGC
AAGAAGGAGGACTTGTACCTAAAGAACATCCAGCGGACTATTCTCATGATGGGTCGCTAC
CAAGAGGCTATTGAAGATGTACCATGCGGTAACATCTGTGGTCTGGTTGGCGTTGATCAG
TTCTTAGTGAAGACCGGAACCATCACCACCTATGAATATGCCCACAACATCAAGACCATG
AAGTTCTCTGTGAGTCCTGTGGTACGTGTAGCTGTGGAGGCGAAGGATCCCTCTCAGTTG
CCCAAGCTTGTCGAAGGACTGAAGCGTCTGGCCAAGTCTGACCCTATGGTACAGTGTACC
ATTGAAGAGTCTGGAGAGCACATCGTGGCTGGAGCTGGCGAGCTTCATCTTGAGATCTGC
CTCAAGGATCTGGAGGAAGATCATGCTGGTATTCCTCTCAAGAAATCCGACCCAGTCGTG
TCTTACCGTGAAGGTGTCACTGCGGAATCAGACCGAATGTGTCTATCCAAGTCACCCAAC
AAGCACAATCGTCTCTTCATGAGAGCAGCACCATTGCCAGACGGCCTGGCCGAAGATATT
GACAATGGAGAAGTCAGTTCCAAGCAAGATTTCAAACTCCGTAGCCGTTATTTGATTGAC
AAATATAACTTTGAGGCCCAAGAATCCCGTAAGATCTGGTGCTTTGGGCCAGAGGGAACC
GGTCCCAACTTGTTGGTCGACTGTGCCAAGGGAGTGCAGTACCTGAACGAGATCAAAGAC
AGCGTCATTGCAGGATTCCAGTGGGCTTCGAAGGAGGGTGTGCTTTCTGAAGAGAACTTG
CGTGGTGTAAGGTACAACATCTATGATGTGACCCTTCATACAGATGCCATACACCGTGGT
GGTGGGCAGATCATCCCAACCACCCGTCGTTGCTTACTGGCATGTCAACTTACTGCCACG
CCCAGGGTCATGGAGCCTGTCTATCTCGTGGAGATCCAGTGTCCCGAGAGTGCAGTTGGT
GGAATCTATGGAGTTCTGAATAGACGTCGTGGCCATGTCTTTGAAGAGAATCAAAAGATA
GGAACTCCCATGTTCTTTGTCAAGGCCTATTTGCCAGTCAATGAGTCCTTTGGGTTCACT
GCTGATCTTCGCTCCAACACCGGTGGTCAAGCCTTCCCACAGTGCGTGTTTGACCATTGG
CAAGTGATGGGCGATGATCCCATTGACCCCACTACCAAGTCCGGCATAATTGTGACTGGC
ATCAGGAAACGCAAGGCTCTCAGTGAAGAAGTTCCCCATCTCGAAAAGTACCTCGACAAG
ATG

>spurp
ATGTGCTTCGCGAGCGGGGGCCGGGTGAAATACCTCTCTTGGCCGCGCCGCTACCGCCCG
CCCATGCCCAGCGCCAGGCCTCGCTACGTTAGCGCCGTGTACACTGTCGGATTTCTCACA
GGCTGTCACAGCGTGAACTTCACTACAGATCAGATCCGTGCGATCATGGACAAGAAGACG
AACATCAGGAACATGTCTGTCATCGCTCATGTCGACCATGGCAAGTCTACCCTGACCGAC
TCCTTGGTGAGCAAGGCCGGTATCATTGCTCAATCCAAGGCAGGAGAGGCACGCTTCACC
GACACCAGGAAAGATGAGCAGGAGCGCTGTATTACCATCAAGTCGACAGCCATCTCCATG
TACTACGAGCTGAGTGACAAGGACATGACATTCATCGAACAGGAAAAGGACGTGAACGAG
CGTGGTTTCTTGATCAACCTCATCGATTCCCCAGGCCATGTTGACTTTTCGTCTGAGGTG
ACAGCTGCTCTGCGTGTAACTGATGGAGCTTTGGTTGTTGTGGATTGTGTCAGTGGTGTC
TGTGTGCAGACAGAGACTGTCCTCCGACAAGCCATTGCTGAGCGCATCAAGCCAGTTGTG
TTCATGAACAAGATGGACCGTGCTCTTCTGGAGCTTCAGCTGGAGATGGAAGATCTCTAC
CAAACCTTCCAGAGGATCGTTGAGAGTATCAATGTGATTGTTGCCACCTATGCTGACGAG
GATGGACCTATGGGTAACATCCAGGTTGCACCATCAAGGGGAACCGTTGGATTTGGATCT
GGGCTCCATGGCTGGGCCTTCACACTGAAGCAGTTTGCTGAGATCTACGCTTCCAAGTTT
AAGATCGAGCCAGCCAAGCTCATGAAGAGACTCTGGGGTGACCAATTCTTCAACCCCAAA
GAGAAGAAATGGAACAAGGGTTTCAACCAGTTTGTCTTGGACCCTATCTACAAGAAATGG
AACAAGGTTGGAGGTGAAGGCTATGTTCGTGGTTTCAACCAGTTTGTCTTGGACCCTATC
TACAAGATGTTTGATGCAGTCATGAACTTCAAGAAGCCCGAGACTGAAAAACTGCTTGAG
AAGCTGAAAGTGAATCTCAAAAGTGAGGAAAAAGATCTCGAGGGCAAGCCTCTTATCAAG
GTCATCATGCGCAACTGGCTGCCAGCTGGTGAAACTATGCTCCAGATGATCACTATCCAT
CTGCCGTCACCCGCCACTGCCCAGAAGTACCGTATGGAGATGCTCTACGAAGGACCTCTT
GATGATCCTGTAGCTATGGGAATCAAGACCTGTGACCCCAAGGCTCCTCTCTGTATGTAC
GTCTCCAAGATGGTGCCGACCACAGACAAAGGTCGCTTCTTCGCTTTCGGTCGTGTCTTT
TCTGGCACCATCGGCACTGGCCAGAAATGTCGCATCATGGGACCCAACTTCATACCAGGC
AAGAAGGAGGACTTGTACCTAAAGAACATCCAGCGGACTATTCTCATGATGGGTCGCTAC
CAAGAGGCTATTGAAGATGTACCATGCGGTAACATCTGTGGTCTGGTTGGCGTTGATCAG
TTCTTAGTGAAGACCGGAACCATCACCACCTATGAATATGCCCACAACATCAAGACCATG
AAGTTCTCTGTGAGTCCTGTGGTACGTGTAGCTGTGGAGGCGAAGGATCCCTCTCAGTTG
CCCAAGCTTGTCGAAGGACTGAAGCGTCTGGCCAAGTCTGACCCTATGGTACAGTGTACC
ATTGAAGAGTCTGGAGAGCACATCGTGGCTGGAGCTGGCGAGCTTCATCTTGAGATCTGC
CTCAAGGATCTGGAGGAAGATCATGCTGGTATTCCTCTCAAGAAATCCGACCCAGTCGTG
TCTTACCGTGAAGGTGTCACTGCGGAATCAGACCGAATGTGTCTATCCAAGTCACCCAAC
AAGCACAATCGTCTCTTCATGAGAGCAGCACCATTGCCAGACGGCCTGGCCGAAGATATT
GACAATGGAGAAGTCAGTTCCAAGCAAGATTTCAAACTCCGTAGCCGTTATTTGATTGAC
AAATATAACTTTGAGGCCCAAGAATCCCGTAAGATCTGGTGCTTTGGGCCAGAGGGAACC
GGTCCCAACTTGTTGGTCGACTGTGCCAAGGGAGTGCAGTACCTGAACGAGATCAAAGAC
AGCGTCATTGCAGGATTCCAGTGGGCTTCGAAGGAGGGTGTGCTTTCTGAAGAGAACTTG
CGTGGTGTAAGGTACAACATCTATGATGTGACCCTTCATACAGATGCCATACACCGTGGT
GGTGGGCAGATCATCCCAACCACCCGTCGTTGCTTACTGGCATGTCAACTTACTGCCACG
CCCAGGGTCATGGAGCCTGTCTATCTCGTGGAGATCCAGTGTCCCGAGAGTGCAGTTGGT
GGAATCTATGGAGTTCTGAATAGACGTCGTGGCCATGTCTTTGAAGAGAATCAAAAGATA
GGAACTCCCATGTTCTTTGTCAAGGCCTATTTGCCAGTCAATGAGTCCTTTGGGTTCACT
GCTGATCTTCGCTCCAACACCGGTGGTCAAGCCTTCCCACAGTGCGTGTTTGACCATTGG
CAAGTGATGGGCGATGATCCCATTGACCCCACTACCAAGTCCGGCATAATTGTGACTGGC
ATCAGGAAACGCAAGGCTCTCAGTGAAGAAGTTCCCCATCTCGAAAAGTACCTCGACAAG
ATG

>pdep
nnnnnnnnnnnnnnnnnnnnnnnnnnnnnnnnnnnnnnnnnnnnnnnnnnnnnnnnnnnn
nnnnnnnnnnnnnnnnnnnnnnnnnnnnnnnnnnnnnnnnnnnnnnnnnnnnnnnnnnnn
nnnnnnnnnnnnGTGAACTTCACTATAGACCAGATCCGTGCCATCATGGACAAGAAAACA
AACATCAGGAACATGTCTGTCATCGCCCATGTCGATCATGGCAAGTCGACCCTGACCGAC
TCCTTGGTGAGCAAAGCTGGTATCATCGCTTCAGCTAAGGCAGGAGAGACACGCTTCACT
GACACGAGGAAGGATGAGCAGGAGCGCTGTATTACCATCAAGTCTACAGCCATCTCCATG
TACTACGAGCTGACAGAGCAGGACATGGCATTCATCGAGCAGGAAAAGGATATTAAAGAG
CGTGGTTTCTTGATCAACCTCATCGATTCCCCAGGCCACGTTGACTTTTCGTCTGAGGTG
ACAGCTGCTCTGCGTGTAACTGATGGAGCTTTGGTTGTTGTGGACTGTGTCAGTGGTGTT
TGTGTGCAGACCACTACTGTTCTCCGACAAGCCATTGCTGAGGGCATCAAGCCAGTTGTG
TTCATGAACAAGATGGACCGTGCTCTTCTGGAGCTTCAGCTGGAGATGGAAGATCTCTAC
CAAACCTTCCAGAGGATTGTTGAAAGTATCAATGTGATAGTTGCCACCTATGCTGACGAG
GACGGACCCATGGGTAACATCCAGGTTGATCCATCAAGGGGTACCGTTGGCTTTGGGTCC
GGGCTCCATGGCTGGGCCTTCACCCTGAAGCAGTTTGCTGAGATCTACGCTAGCAAGTTT
AAGATCGAGCCAGCCAAGCTCATGAGGAGACTTTGGGGTGACCAATATTTCAACGGCAAA
GAAAAGAAATGGAACAAGGGTTTCAACCAGTTTGTCTTGGACCCTATCnnnnnnAAATGG
AACAAGTCTGGAGGTGACGGGTTCATTCGTGGTTTCAACCAGTTTGTCTTGGACCCTATC
TACAAGATGTTTGATGCAGTCATGAACTTCAAGAAGGCCGAGACCAAAACCCTTCTTGAA
AAGCTGCAAGTGAAACTTCCGTCAGAGGAAGCAGAACTAGAGGGCAAGCCTCTGATCAnn
TGCATCATGCGCAGGTGGCTGCCAGCTGGTGATACTATGCTCCAGATGATCACTATCCAT
CTGCCATCGCCGGCCACTGCCCAGAAGTACCGTGCYGAGATGCTTTACGAAGGACCTATG
GATGATCCTGTAGCTATCGGAATCAAGAACTGTGATGCCAAGGCTCCTCTTTGTATGTAC
GTCTCTAAGATGGTGCCAACCACAGACAAAGGTCGCTTCTTCGCCTTTGGTCGTGTCTTT
TCTGGCACCATCGCCACCGGCCAGAAATGTCGCATCATGGGGCCCAACTTTCTCCCTGGG
AAGAAGGAGGACTTGTACACAAAGAGCATCCAGCGGACTATTCTCATGATGGGACGCTAC
CAAGAGTCCATTGAAGATGTACCATGCGGTAACATCGTTGGTCTGGTTGGTGTTGATCAG
TTCTTAGTGAAGACCGGAACCATCACCACCTATGACAATGCCCACAACATCAAGACAATG
AAATTCTCTGTGAGTCCTGTGGTACGTGTAGCTGTTGAAGCGAAGGATCCCTCTCAGTTG
CCCAAGCTTGTAGAAGGATTGAAGCGTCTGGCTAAGTCTGACCCTATGGTACAGTGTAGC
ATTGAAGAGTCTGGAGAGCACATCGTGGCTGGAGCTGGAGAGCTTCATCTGGAGATCTGC
CTCAAGGATCTGGAGGAAGATCATGCTGGTATTCCTCTCAAGAAATCCGACCCAGTCGTG
TCTTACCGTGAAGGTGTCAATGCTGAATCATCACAAATGTGTCTATCCAAGTCACCCAAC
AAGCACAATCGTCTCTTCATGAGGGCAGCACCATTGCCAGAAGGTCTGGCCGAGGATATT
GATAGTGGAGATGTCTCAGCCAAGACAGACCCCAAAGTCCGTAGTCGTTATTTGATCGAC
AAATACAAATTCGATGGCACAGAATCCCGTAAGATCTGGTGCTTTGGGCCAGAGGGAACT
GGTCCCAACCTCTTGATGGACTGTGCCAAGGGAGTGCAGTACCTGAACGAGATCAAAGAC
AGCGTCGTTGCAGGATTTCAGTGGGCTACTAAGGAGGGTGTGCTTGCTGAAGAAAACATG
CGTGGTGTAAGGTACAGCATCTACGATGTGACCCTGCATACAGATGCTATACACCGTGGT
GGTGGTCAGATCATCCCAACCTCGCGTCGTTGTTTACTGGGCTGTCAACTTACTGCAAGC
CCAAGGATCTTGGAGCCTATCTATCTTGTTGAGATCCAGTGTCCCGAGAGTGCAGTTGGT
GGAATCTATGGAGTTCTGAATAGACGTCGTGGCCACGTCTTTGAAGAGTGTCAAGTGCAA
GGTACCCCCATGTTCATGGTCAAGGCCTACTTGCCTGTCAATGAGTCCTTTGGATTCACT
GCTGATCTTCGCTCCAACACCGGAGGTCAGGCCTTCCCACAGTGTGTGTTTGACCATTGG
GTAGAGATGGCTGATGATCCCACGGACCCCACTACCAAGTCTGGCACTATTGTGACTGCC
ATCAGGAAACGCAAGGCTCTCAGTGAGTGTGTACCCCCTCTTGATAAGTACCTCGACAAG
ATG
