# Supplementary material for: Genome-wide signals of positive selection in strongylocentrotid sea urchins
Source: BMC Genomics. 2017 Jul 21;18:555. doi: 10.1186/s12864-017-3944-7 (PMC5521101; doi:10.1186/s12864-017-3944-7)
Supplement: Supplementary file 3 — Consensus alignment files. A compressed (gzip) tape archive (TAR) file containing 6250 consensus alignment files in FASTA format. (TGZ 14116 kb) [file 12864_2017_3944_MOESM3_ESM.tgz › SPU_008159/consensAlign.ordered.fa]

>sdro
ATGGCGCGGGGCACTACATTCTGCGCCATCCTTCATCTTAAAGAAGATAACGCTCGCTTT
GTTCTCCTTGTGCTGATCCTTCTTTTGTATATGCTAATCGGGGCTGGGATATTTCACTTA
ATCGAGGGATCAACAGAGACTAGGGAAAGGTTGGAATACAAGGAATTTTTCGAAGACTAT
ATTAATAAGAGCCGTTTGGATAACGCAACTTTCAATGAAACAGAATTTATGGAGGTACTA
GAAAAATATGCGAGAGCGTCTGCCAAAGGACTGCTCCCTGAGAAAAGACCCAGATGGGAC
TTCCCAGGAGCATTCTATTTTGTCGCMACGGTTGTATCAACAATAGGTTTTGGTATGACC
TCTCCGTCCACGACATGGGGTCGAGCGATGCTGATCGTCTATGGGTTACCCGGATGTGCC
GCCTGTATCCTATTCTTCAACATATTCCTCGAGCGCCTTATCACGCTCCTGGCCTACGTC
ATGAAACAGTGCCATGAGCGGAGGATACGCAAGATCAAGGATCAGCACCAGAACGGCCAA
GCCAAAAATGGCGGACGACGGCCTTCGGAACAGTCGGACGACGACTTGGAGAACTGGAAG
CCTTCTGTGTATTGGGTGTTGCTCTACTTGGGGATATCAGCCACTGCCATTGGCTGCACT
GCTTCCGCGGTTTATGTACATGCAGAAAAAGATTGGAGCTACCTTGACAGTTTCTACTTC
TGTTTTGTCGCTTTTAGCACGATTGGTTTCGGGGACTATGTGACAAGTCAGGACTATACG
TACGATCATCAGTACCTGTATCGTTTTGGTAATTTCATCTTCCTAACAGCGGGAGTGTGT
TGTATCTATTCTCTCTATAACGTAGTTTCTATCGTGATTAAACAGTTCTTGAATTGGGCC
ATCAAGAAACTGGACTGTCGTTGTTGTGTCCGGAAGCGACCGCGGCCGAGACGGAACGCA
ATCACTCCCGGTCATCTTCAAAGACAGATGAACTCTGCAGGGAAACGACACAATGGCCCC
GGTAATGTGGAGGTCACTGATTATGATAGCGAGACAGACGGGCGTAGGATGTCTGATGAG
ATGATCAGTATGAAGGACTTCTTGTCAGCAAATAAAGTGTCGTTAGCCGTCATGCAAAAG
CAGCTTTACGAAACATCCCAACACCGACATCACTCCAGCAGGAATGGTGTGGGACAAGGT
CTAAGCCAGGGTGTAGGGGGTCTTGCTATGCTTAATAACAAACTGCAAGAGACAGACAGG
CGCGAT

>spal
ATGGCGCGGGGCACTACATTCTGCGCCATCCTTCATCTTAAAGAAGATAACGCTCGCTTT
GTTCTCCTTGTGCTGATCCTTCTTTTGTATATGCTAATCGGGGCTGGGATATTTCACTTA
ATCGAGGGATCAACAGAGACTAGGGAAAGGTTGGAATACAAGGAATTTTTCGAAGACTAT
ATTAATAAGAGCCGTTTGGATAACGCAACTTTCAATGAAACAGAATTTATGGAGGTACTA
GAAAAATATGCGAGAGCGTCTGCCAAAGGACTGCTCCCTGAGAAAAGACCCAGATGGGAC
TTCCCWGGAGCATTCTATTTTGTCGCAACGGTTGTATCAACAATAGGTTTTGGTATGACC
TCTCCGTCCACGACATGGGGTCGAGCGATGCTGATCGTCTATGGGTTACCCGGATGTGCC
GCCTGTATCCTATTCTTCAACATATTCCTCGAGCGCCTTATCACGCTCCTGGCCTACGTC
ATGAAACAGTGCCATGAGCGGAGGATACGCAAGATCAAGGATCAGCACCAGAACGGCAAT
GCCAAAAATGGCGGACGGCGGCCTTCGGAACAGTCGGACGACGACTTGGAGAACTGGAAG
CCTTCTGTGTATTGGGTGTTGCTCTACTTGGGGATATCAGCCACTGCCATTGGCTGCACT
GCTTCCGCGGTTTATGTACATGCAGAAAAAGATTGGAGCTACCTTGACAGTTTCTACTTC
TGTTTTGTCGCTTTTAGCACGATTGGTTTCGGGGACTATGTGACAAGTCAGGACTATTCG
TACGATCATCAGTACCTGTATCGTTTTGGTAATTTCATCTTCCTAACAGCGGGAGTGTGT
TGTATCTATTCTCTCTATAACGTAGTTTCTATCGTGATTAAACAGTTCTTGAATTGGGCC
ATCAAGAAACTGGACTGTCGTTGTTGTGTCCGGAAGCGACCGCGGCCGAGACGGAACGCA
ATCACTCCCGGTCATCTTCAAAGACAGATGAACTCTGCAGGGAAACGACACAATGGCCCC
GGTAATGTGGAGGTCACTGATTATGATAGCGAGACAGACGGRCGTAGGATGTCTGATGAG
ATGATCAGTATGAAGGACTTCTTGTCAGCAAATAAAGTGTCGTTAGCCGTCATGCAAAAG
CAGCTTTACGAAACATCCCAACACCGACACCACTCYAGCAGGAATGGTGTGGGACAAGGT
CTAAGCCAGGGTGTAGGKGGTCTTGCTATGCTTAATAACAAACTGCAAGAGACAGACAGG
CGCGAT

>sfra
ATGGCGCGGGGCACTACATTCTGTGCCATCCTTCATCTTAAAGAAGATAACGCTCGCTTT
GTTCTCCTTGTGCTTATTCTTCTTTTGTATATGCTAATCGGGGCTGGGATATTTCACGTA
ATCGAGGGAGCAACAGAGACTAGGGAAAGGGCGGAATACACGAAATATTTCGAAGAATAT
ATTAGCAAACAGCATGACACGAACGTATCTTTCAATGAAACAGAATTTAGGGAGGTACTA
AATCATTATGCGAGAGCGTCTGCTAAAGGACTGCTCCCTGAGAAAAGACCCAGATGGGAC
TTCCCAGGAGCATTCTATTTTGTCGCAACGGTTGTATCAACAATAGGTTTTGGTATGACC
TCTCCGTCCACGACATGGGGTCGAGCGATGCTGATCGTCTATGGGTTACCCGGATGTGCC
GCCTGTATCCTCTTYTTCAACATATTCCTCGAGCGCCTTATCACGCTCCTGGCCTACGTC
ATGAAACAGTGCCATGAGCGAAGGATACGSAAGATCAAGGATCAGCACCAGAACGGCCAA
GCCAAAAATGGCGGACGGCGGCCTTCGGAACAGTCGGACGACGACTTGGAGAACTGGAAG
CCTTCTGTGTATTGGGTGTTGCTCTACCTGGGGATATCAGCCACTGCCATTGCCTGCACT
GCCTCCGCGGTTTATGTCCATGCAGAGAAAGACTGGAGCTACCTTGACAGTTTCTATTTC
TGTTTTGTAGCTTTCAGCACGATTGGTTTCGGGGACTATGTGACAAGTCAGGACTATACG
TACGAACATCAGTACCTGTATCGTTTTGGTAATTTCATCTTCCTTACAGCGGGAGTGTGT
TGTATCTATTCTCTCTATAACGTAGTTTCTATCGTGATTAAACAGTTCTTGAATTGGGCC
ATCAAGAAACTGGACTGTCGTTGTTGTGTCCGGAAGCGACCGCGGCCGAGACGGAACGCA
ATCACTCCCGGTCATCTTCAAAGACAGATGAACTCTGCAGGGAAACGACACAATGGCCCC
GGTAATGTGGAGGTCACTGATTATGATAGCGAGACAGACGGGCGTAGGATGTCTGATGAG
ATGATCAGTATGAAGGACTTCTTGTCAGCAAATAAAGTGTCATTAGCCGTCATGCAAAAG
CAGCTTTACGAAACATCCCAACACCGACACCACTCCAGCAGGAATGGTGTGGGACAAGGA
CTAAGYCAGGGTGTAGGGGGTCTTGCTATGCTTAATAACAAACTGCAAGAGACAGATAGG
CGCGAT

>afraSS
ATGGCGCGGGGCACTACATTCTGCGCCATCCTTCATCTTAAAGAAGATAACGCTCGATTT
GTTCTCCTTGTGCTGATCCTTCTTTTGTATATGCTAATCGGGGCTGGGATATTTCACGTA
ATCGAGGGATCAACAGAAACTAGGGAAAGGTTGGAATACTCGGATTTTTTCAAAGATTAT
ATAGACAAACAGCGTTTCAATAACGCAACTTTCAATGAATCAGAATTTATGGAGGTACTA
AAAAGATATGCGAGTGCGTCTGCTAAAGGACTGCTCCCTGAGAAAAGACCCAGATGGGAC
TTCCCAGGAGCATTCTATTTTGTCGCAACGGTTGTATCAACAATAGGTTTTGGTATGACC
TCTCCGTCCACGACATGGGGTCGAGCGATGCTGATCGTCTATGGGTTACCCGGATGTGCC
GCCTGTATCCTATTCTTCAACATATTCCTCGAGCGCCTTATCACGCTCCTGGCCTACGTC
ATGAAACAGTGCCATGAGCGGAGGATACGCAAGATCAAGGATCAGCACCAGAACGGCCAA
GCCAAAAATGGCGGACGACGGCCTTCGGAACAGTCGGACGACGACTTGGAGAACTGGAAG
CCTTCTGTGTATTGGGTGTTGCTCTACTTGGGGATATCAGCCACTGCCATTGGCTGCACT
GCTTCCGCGGTTTATGTACATGCAGAAAAAGATTGGAGCTACCTTGACAGTTTCTACTTC
TGTTTTGTCGCTTTTAGCACGATTGGTTTCGGGGACTATGTGACAAGTCAGGACTATACG
TACGATCATCAGTACCTGTATCGTTTTGGTAATTTCATCTTCCTAACAGCGGGAGTGTGT
TGTATCTATTCTCTCTATAACGTAGTTTCTATCGTGATTAAACAGTTCTTGAATTGGGCC
ATCAAGAAACTGGACTGTCGTTGTTGTGTCCGGAAGCGACCGCGGCCGAGACGGAACGCA
ATCACTCCCGGTCATCTTCAAAGACAGATGAACTCTGCAGGGAAACGACACAATGGCCCC
GGTAATGTGGAGGTCACTGATTATGATAGCGAGACAGACGGGCGTAGGATGTCTGATGAG
ATGATCAGTATGAAGGACTTCTTGTCAGCAAATAAAGTGTCGTTAGCCGTCATGCAAAAG
CAGCTTTACGAAACATCCCAACACCGACACCACTCCAGCAGGAATGGTGTGGGACAAGGT
CTAAGCCAGGGTGTAGGGGGTCTTGCTATGCTTAATAACAAACTGCAAGAGACAGACAGG
CGCGAT

>hpul
ATGGCGCGGGGCACTACATTCTGCGCCATCCTTCATCTTAAAGAAGATAACGCTCGCTTT
GTTCTCCTTGTGCTGATCCTTCTTTTGTATATGCTAATCGGGGCTGGGATATTTCACGTA
ATCGAGGGATCAACAGAGACTAGGGAAAGGGCGGAATAYCTGGAATTTTTCGATGATTAT
AAGAACAAACAGCGTTTCAATAACGCAACTTTCAATGAAACAGAATTTATGGAGGTACTT
GAAAGATATGCGAGAGCGTCTGCTAAAGGACTSCTCCCTGAGAAAAGACCCAGATGGGAC
TTCCCAGGAGCWTTCTATTTTGTCGCAACGGTTGTATCAACAATAGGTTTTGGTATGACC
TCTCCGTCCACGACATGGGGTCGAGCAATGCTGATCGTCTATGGGTTACCCGGATGTGCC
GCCTGTATCCTATTCTTCAACATATTCCTCGAGCGCCTTATCACGCTCCTGGCYTACGTC
ATGAAACAGTGCCATGAGCGGAGGATACGCAAGATCAAGGATCAGCACCAGAACGGCCAA
GCCAAAAATGGCGGACGGCGGCCYTCGGAACAGTCGGACGACGACTTGGAGAACTGGAAG
CCTTCTGTGTATTGGGTGTTGCTCTACTTGGGGATATCAGCCACTGCCATTGCCTGCACT
GCTTCCGCGGTTTATGTCCATGCAGAAAAAGGATGGAGCTACCTTGACAGTTTCTACTTC
TGTTTTGTCGCTTTTAGCACGATTGGTTTCGGGGACTATGTGACGAGTCAGGACTATACG
TACGATCATCAGTACCTGTATCGTTTTGGTAATTTCATCTTCCTTACAGCGGGAGTGTGT
TGTATCTATTCTCTCTATAATGTAGTTTCTATCGTGATTAAACAGTTCTTGAATTGGGCC
ATCAAGAAACTGGACTGTCGCTGTTGTGTCCGGAAGCGACCGCGGCCGAGACGGAACGCA
ATCACTCCCGGTCATCTTCAAAGACAGATGAACTCTGCAGGGAAACGACACAATGGCCCC
GGTAATGTGGAGGTCACTGATTATGATAGCGAGACAGACGGGCGTAGGATGTCTGATGAG
ATGATCAGTATGAAGGACTTCTTGTCAGCAAATAAAGTGTCGTTAGCCGTCATGCAAAAG
CAGCTTTACGAAACATCCCAACACCGACACCACTCCAGCAGGAATGGTGTGGGACAAGGA
CTAAGCCAGGGTGTAGGGGGTCTTGCTATGCTTAATAACAAACTGCAAGAGACAGACAGA
CGCGAT

>snud
ATGGCGCGGGGCACTACATTCTGTGCCATCCTTCATCTTAAAGAAGATAACGCTCGCTTT
GTCCTCCTTGTTCTTATTCTTCTTTTGTATATGCTAATCGGGGCTGGGATATTTCACTTA
ATCGAGGGAGCAACAGAGACTAGGGAAAGGGCGGAATTCCAGGAATTTTTCAGAGCTTAT
AAGCAAAAACAGCATTTCAATAACGTATCTTTCAATGAAACAGAATTTATGGAGGTACTA
GAAAGATATGCGGGAGCGTCTGCTAAAGGACTGCTCCCTGAGAAAAGACCCAGATGGGAC
TTCCCAGGAGCATTCTATTTTGTCGCAACGGTTGTATCAACAATAGGTTTTGGTATGACC
TCTCCGTCCACGACATGGGGTCGAGCGATGCTGATCGTCTATGGGTTACCCGGATGTGCC
GCCTGTATCCTCTTCTTCAACATATTCCTCGAGCGCCTCATCACGCTCCTGGCCTACGTC
ATGAAACAGTGCCATGAGCGAAGGATACGCAAGATCAAGGATCAGCACCAGAACGGCCAA
GCCAAAAATGGCGGACGGCGGCCTTCGGAACAGTCGGACGACGACTTGGAGAACTGGAAG
CCTTCTGTGTATTGGGTGTTGCTCTACTTGGGGATATCAGCCACTGCTATTGCCTGCACT
GCCTCCGCGGTTTATGTCCATGCAGAGAAAGACTGGAGCTACCTTGACAGTTTCTATTTC
TGTTTTGTAGCTTTCAGCACGATTGGTTTCGGGGACTATGTGACAAGTCAAGACTATTCG
TACGAACATCAGTACCTGTATCGTTTTGGTAATTTCATCTTCCTTACAGCGGGAGTGTGT
TGTATCTATTCTCTCTATAACGTAGTGTCTATCGTGATTAAACAGTTCTTGAATTGGGCC
ATCAAGAAACTGGACTGTCGTTGTTGTGTCCGGAAGCGACCGCGGCCGAGACGGAACGCA
ATCACTCCCGGTCATCTTCAAAGACAGATGAACTCTGCAGGGAAACGACACAATGGCCCC
GGTAATGTGGAGGTCACTGATTATGATAGCGAGACAGACGGGCGTAGGATGTCTGATGAG
ATGATCAGTATGAAGGACTTCTTGTCAGCAAATAAAGTGTCATTAGCCGTCATGCAAAAG
CAGCTTTACGAAACATCCCAACACCGACACCACTCCAGCAGGAATGGTGTGGGACAAGGA
CTAAGCCAGGGTGTAGGGGGCCTTGCTATGCTTAATAACAAACTGCAAGAGACAGATAGG
CGCGAT

>sintSS
ATGGCGCGGGGCACTACATTCTGCGCCATCCTTCATCTTAAAGAAGATAACGCTCGCTTT
GTTCTCCTTGTGCTGATCCTTCTTTTGTATATGCTAATCGGGGCTGGGATATTTCACGTA
ATCGAGGGATCAACAGAGACTAGGGAAAGGTTGGAATACAAGGAATTTTTCCAAGACTAT
AAGAACAAACAGNGNNNNNATAACGCAACTTTCAATGAAACAGAATTTATGGAGGTACTA
GAAAGATATGCGAGAGCGTCTGCTAAAGGACTGCTCCCTGGGAAAAGACCCAGATGGGAC
TTCCCAGGAGCATTCTATTTTGTCGCAACGGTTGTATCAACAATAGGTTTTGGTATGACC
TCTCCGTCCACGACATGGGGTCGAGCGATGCTGATCGTCTATGGGTTACCCGGATGTGCC
GCCTGTATCCTATTCTTCAACATATTCCTCGAGCGCCTTATCACGCTCCTGGCCTACGTC
ATGAAACAGTGCCAYGAGCGGAGGATACGCAAGATCAAGGATCAGCACCAGAACGGCCAA
GCCAAAAATGGCGGACGGCGGCCTTCGGAACAGTCGGACGACGACTTGGAGAACTGGAAG
CCTTCTGTGTATTGGGTGTTGCTCTACTTGGGGATATCAGCCACTGCCATTGCCTGCACT
GCTTCCGCGGTTTATGTCCATGCAGAAAAAGATTGGAGCTACCTTGACAGCTTCTACTTC
TGTTTTGTCGCTTTTAGCACGATTGGTTTCGGGGACTATGTGACGAGTCAGGACTATACG
TACGAGCATCAGTACCTGTATCGTTTTGGTAATTTCATCTTCCTAACAGCGGGAGTGTGT
TGTATCTATTCTCTCTATAACGTAGTTTCTATCGTGATTAAACAGTTCTTGAATTGGGCC
ATCAAGAAACTGGACTGTCGTTGTTGTGTCCGGAAGCGACCGCGGCCGAGACGGAACGCA
ATCACTCCCGGTCATCTTCAAAGACAGATGAACTCTGCAGGGAAACGACACAATGGCCCC
GGTAATGTGGAGGTCACTGATTATGATAGCGAGACAGACGGGCGTAGGATGTCTGATGAG
ATGATCAGTATGAAGGACTTCTTGTCAGCAAATAAAGTGTCGTTAGCCGTCATGCAAAAG
CAGCTTTACGAAACATCCCAACACCGACACCACTCCAGCAGGAATGGTGTGGGACAAGGA
CTAAGCCAGGGTGTAGGGGGTCTTGCTATGCTTAATAACAAACTGCAAGAGACAGACAGG
CGCGAT

>sprp
ATGGCGCGGGGCACTACATTCTGCGCCATCCTTCATCTTAAAGAAGATAACGCTCGCTTT
GTTCTCCTTGTGCTGATCCTTCTTTTGTATATGCTAATCGGGGCTGGGATATTTCACTTA
ATCGAGGGATCAACAGAGACTAGGGAAAGGGCGGAATACGTGGTTTTTTTCCAAGATTAT
ACGCGCAAACAGCGTTTCAATAACGCAACTTTCAATGAAACAGAATTTATGGAGGTACTA
GAAAGATATGCGAGAGCGTCTGCTAAAGGACTGCTCCCTGAGAAAAGACCCAGATGGGAC
TTCCCAGGAGCATTCTATTTTGTCGCAACGGTTGTATCAACAATAGGTTTTGGTATGACC
TCTCCGTCCACGACATGGGGTCGAGCGATGCTGATCGTCTATGGGTTACCCGGATGTGCC
GCCTGTATCCTATTCTTCAACATATTCCTCGAGCGCCTTATCACGCTCCTGGCCTACGTC
ATGAAACAGTGCCATGAGCGGAGGATACGCAAGATCAAGGATCAGCACCAGAACGGCCAA
GCCAAAAATGGCGGACGGCGGCCTTCGGAACAGTCGGACGACGACTTGGAGAACTGGAAG
CCTTCTGTGTATTGGGTGTTGCTCTACTTGGGGATATCAGCCACTGCCATTGCCTGCACT
GCTTCCGCGGTTTATGTCCATGCAGAAAAAGATTGGAGCTACCTTGACAGCTTCTACTTC
TGTTTTGTCGCTTTTAGCACGATTGGTTTCGGGGACTATGTGACAAGTCAGGACTCTACG
TACGATCATCAGTACCTGTATCGATTTGGTAATTTCATCTTCCTAACAGCGGGAGTGTGT
TGTATCTATTCTCTCTATAACGTAGTTTCTATCGTGATTAAACAGTTCTTGAATTGGGCC
ATCAAGAAACTGGACTGTCGTTGTTGTGTCCGGAAGCGACCGCGGCCGAGACGGAACGCA
ATCACTCCCGGTCATCTTCAAAGACAGATGAACTCTGCAGGGAAACGAAACAATGGCCCC
GGTAATGTGGAGGTCACTGATTATGATAGCGAGACAGACGGGCGTAGGATGTCTGATGAG
ATGATCAGTATGAAGGACTTCTTGTCAGCAAATAAAGTGTCGTTAGCCGTCATGCAAAAG
CAGCTTTACGAAACATCCCAACACCGACACCACTCCAGCAGGAACGGTGTGGGACAAGGT
CTAAGCCAGGGTGTAGGGGGTCTTGCTATGCTTAATAACAAACTGCAAGAGACAGACAGG
CGCGAT

>spurp
ATGGCGCGGGGCACTACATTCTGCGCCATCCTTCATCTTAAAGAAGATAACGCTCGCTTT
GTTCTCCTTGTGCTGATCCTTCTTTTGTATATGCTAATCGGGGCTGGGATATTTCACTTA
ATCGAGGGATCAACAGAGACTAGGGAAAGGGCGGAATACGTGGTTTTTTTCCAAGATTAT
ACGCGCAAACAGCGTTTCAATAACGCAACTTTCAATGAAACAGAATTTATGGAGGTACTA
GAAAGATATGCGAGAGCGTCTGCTAAAGGACTGCTCCCTGAGAAAAGACCCAGATGGGAC
TTCCCAGGAGCATTCTATTTTGTCGCAACGGTTGTATCAACAATAGGTTTTGGTATGACC
TCTCCGTCCACGACATGGGGTCGAGCGATGCTGATCGTCTATGGGTTACCCGGATGTGCC
GCCTGTATCCTATTCTTCAACATATTCCTCGAGCGCCTTATCACGCTCCTGGCCTACGTC
ATGAAACAGTGCCATGAGCGGAGGATACGCAAGATCAAGGATCAGCACCAGAACGGCCAA
GCCAAAAATGGCGGACGGCGGCCTTCGGAACAGTCGGACGACGACTTGGAGAACTGGAAG
CCTTCTGTGTATTGGGTGTTGCTCTACTTGGGGATATCAGCCACTGCCATTGCCTGCACT
GCTTCCGCGGTTTATGTCCATGCAGAAAAAGATTGGAGCTACCTTGACAGCTTCTACTTC
TGTTTTGTCGCTTTTAGCACGATTGGTTTCGGGGACTATGTGACAAGTCAGGACTCTACG
TACGATCATCAGTACCTGTATCGATTTGGTAATTTCATCTTCCTAACAGCGGGAGTGTGT
TGTATCTATTCTCTCTATAACGTAGTTTCTATCGTGATTAAACAGTTCTTGAATTGGGCC
ATCAAGAAACTGGACTGTCGTTGTTGTGTCCGGAAGCGACCGCGGCCGAGACGGAACGCA
ATCACTCCCGGTCATCTTCAAAGACAGATGAACTCTGCAGGGAAACGAAACAATGGCCCC
GGTAATGTGGAGGTCACTGATTATGATAGCGAGACAGACGGGCGTAGGATGTCTGATGAG
ATGATCAGTATGAAGGACTTCTTGTCAGCAAATAAAGTGTCGTTAGCCGTCATGCAAAAG
CAGCTTTACGAAACATCCCAACACCGACACCACTCCAGCAGGAACGGTGTGGGACAAGGT
CTAAGCCAGGGTGTAGGGGGTCTTGCTATGCTTAATAACAAACTGCAAGAGACAGACAGG
CGCGAT

>pdep
ATGGCGCGGGGCACTACATTCTGTGCCATCCTTCATCTTAAAGAAGATAACGCTCGCTTT
GTTCTCCTTGTGCTTATTCTTCTTTTGTATATGCTAATCGGGGCTGGGATATTTCACGTA
ATCGAGGGAGCAACAGAGACTCGGGAAAGGGAGGAATTCCAGAAATATTTTGCAGAATAT
ACACACAAACAGCGTGACACGAACGGATCTTTCAATGAAACAGAATTTATGGAGGTACTA
AATAGTTATGCGAGAGCGTCTGCTAAAGGACTGCTCCCCGAGAAAAGACCCAGATGGGAC
TTTCCAGGAGCATTCTATTTTGTCGCAACGGTTGTATCAACAATAGGTTTTGGTATGACC
TCTCCGTCCACGACATGGGGTCGAGTGATGCTAATCATCTATGGGTTACCCGGATGTGCC
GCCTGTATCCTCTTCTTCAACATATTCCTGGAGCGCCTTATCACGCTCCTGGCCTACGTC
ATGAAACAGTGCCATGAGCGAAGGATACGCAAGATCAAGGATCAGCACCAGAATGGCCAA
GCCAAAAATGGCGGACGGCGGCCTTCGGAACAGTCGGACGACGACTTGGAGAACTGGAAG
CCTTCTGTGTATTGGGTGTTGCTCTACCTGGGGATATCAGCCACTGCCATTGCCTGCACT
GCCTCCGCGGTTTATGTCCATGCAGAGAAAGGCTGGAGCTACCTTGACAGTTTCTATTTC
TGTTTTGTAGCTTTCAGCACGATTGGTTTCGGGGACTATGTGACAAGTCAGGACTATACG
TACGAGCATCAGTACCTGTATCGTTTTGGTAATTTCATCTTCCTTACAGCGGGAGTGTGT
TGTATCTATTCTCTCTATAACGTAGTTTCTATCGTGATTAAACAGTTCTTGAATTGGGCC
ATCAAGAAACTGGACTGTCGTTGTTGTGTCCGGAAGCGACCGCGGCCGAGACGGAACGCA
ATCACTCCCGGTCATCTTCAAAGACAGATGAACTCTGCAGGGAAACGACACAATGGCCCC
GGTAATGTGGAGGTCACTGATTATGATAGCGAGACAGACGGGCGTAGGATGTCTGATGAG
ATGATCAGTATGAAGGACTTCTTGTCAGCAAATAAAGTGTCATTAGCCGTCATGCAAAAG
CAGCTTTACGAAACATCCCAACACCGACACCACTCCAGCAGGAATGGTGTGGGACAAGGA
CTAAGCCAGGGTGTAGGGGGTCTTGCTATGCTTAATAACAAACTGCAAGAGACAGATAGG
CGCGAT
