# Supplementary material for: Genome-wide signals of positive selection in strongylocentrotid sea urchins
Source: BMC Genomics. 2017 Jul 21;18:555. doi: 10.1186/s12864-017-3944-7 (PMC5521101; doi:10.1186/s12864-017-3944-7)
Supplement: Supplementary file 3 — Consensus alignment files. A compressed (gzip) tape archive (TAR) file containing 6250 consensus alignment files in FASTA format. (TGZ 14116 kb) [file 12864_2017_3944_MOESM3_ESM.tgz › SPU_018532/consensAlign.ordered.fa]

>sdro
ATGGAGACGGGGAAAGTAGAGAAAACAGACACAGGMGGAGGCAAAATCCTAGGATGCGGT
RCCRATCCCTGCGTCAATGGAGCGTGTWCRRACCTAGCTGGTGGCAACTATCRGTGCKMT
TGTCAGGSCGGTTGGATGGATACTAATTGTRATGTTGATATCAACGAATGTCTAGCTACT
CCATGTATCAACGGAGACTGTACAAATAATATCGGTGGATTTACGTGTAGTTGCAGAGCG
GGATGGGTTGGAACACTATGTGAAACAGAATTCTCATCTTCACAACCATGCTCATCTAAC
CCGTGCCGCAACCAAGCCGCTTGCATCGATTATCCATTCAATTATTACTCATGTAWTTGT
ACAAATGGATTTTACGGAACAAACTGTGAAAATACATCAATTAATATGATCACATACTTT
ACAGCCTCATCGGGTCTAATCCAGAGCCCTGATTACCCAGACGTGTACCCTCCAAAATAC
ACAGGCTACTTCTCTGTCAAGGTCCATGGCGCTGTATCAATCGCCTTCGACTTTCTGTTC
TTTGAAATTGAGTTCAACAAAGACGCCTTATATTATGGTACTGATCCTTCCCTCAGTATG
ATCATGGACGAACTCCATGGAAACCTGTCTAACTCTAAATTAGAAGTGGATGGAGATTTC
GCCTGGTTCTTGTTAGAAACGGACAGAAACAACGCAGCTCCATGGGACATATCGAGCGGT
TTCAACATCCAGTATGTGGCAGAAGTCGATTACTGCGTATCTAATTCGTGTAAAAATGGA
GCTACCTGTGTTGATGGAAGCGACACCTATACGTGCCAGTGTAATAATCTGTGGGAAGGT
CAATTTTGCGAGATCCCCTTACCCTGTACTATTGACCCGTGCAATGGTAACGGTGYRTGT
AGCGTTCAAAATGGTGTGRYTGSATGCACWTGCTTCTCCGGCTTCCTTGGAASTTTCTGC
AATATCGATGACCCATGTTTGCCCGAACCTTGTATGAATGCCTGTACCTGCAGTGTAACC
AATACTTTCACAGCCTTATGTTCCACCACAAATCCCTACGTCACGGGCCAGTTTTGTGAA
ACCGTYCACCCATGCAWTGATGYACAGYTATGTCRGAATGGTGGAWCRTGTAMTCAARTA
GGAKCGACACAGGCATATCAATGTWYTTGCSCTTTTGGATTCATCGGGAGGAATTGTGAA
TATGATGACCCGTGTGTGCCAGTTAACCCTTGCCAAAATGCAGGGACCTGTAATCCTTCG
TTTGACAACAACGGGTCAACTTTTACCTGTACGTGTGCACTGGGCCAGTTTTGGACAGGA
ACCCTCTGCAGTACGCCGTCTGGATGTACAAATATCCGGTGTGAGAATAACGGCAATTGT
ATTACCAATCCTGGCACTGGRGGSTTCGAATCTTGTRWCTGCAMTYCTGGTTATTATGGA
GTATTTTGTGGTAATGCATWCCCATGTWCCAAYGACCCGTGCAATGGACGAGGTAGTTGT
RCTAATATTGGGACAGTTSCTCCCTTCTCCTACCAGTGTACTTGCTCTTCTCCATACATT
GGAATCACATGCGCATATGAGGATCCTTGTCACATGACTAACRATCCATGTCGGAACGGT
GGAACGTGTTCATACATGTTTCCTGTAGCCGGCACGGTCAATGCTnnnnnnnnnnnnnnn
nnnnnnnnNNNAAACATTTACTATGGAACCAATTGCGAGTTTGCTTTTCCATGTACTRGT
AATCCCTGTCAATTTGGAGGTGCTTGCACCAACGTGGGATTTTCTAATTACGACTGTAAT
TGTATTAATCCCTWCATTGGAGAAAGCTGTCAAGCAGTTGAMCCGTGCAACTCSAACCCG
TGTTTGAACGGTGGRATMTGCAGTGGCTCTGTARCCGYCGGCACTAYAACTACTTCATAC
KCATGTGCATGTGAAGGGGTGTGGGGCGGACTAAGGTGCGAAGTTGSTGCATGCTCACCG
ACRAACMCATGTAKGAATGGAGGAACTTGCCTGTCCAACGCGGATGGTACCTTYCAAWCT
TGCCAATGCYTGGCGGGAYATACTGGTAGCATWTGTGAAACTGGTAAGTATTTTGCCAGG

>spal
ATGGAGACGGGGAAAGTAGAGAAAACAGACACAGGCGGAGGCAAAATCCTAGGATGCGGT
GCCAATCCCTGCGTCAATGGAGCGTGTACARACCTAGCTGGTGGCAACTATCGGTGCGAT
TGTCAGGCCGGTTGGATGGATACTAATTGTAATGTTGATATCAACGAATGTCTAGCTACT
CCATGTATCAACGGAGACTGTACAAATAATATCGGTGGATTTACGTGTAGTTGCAGAGCG
GGATGGGTTGGAACACTATGTGAAACAGAMYTCTCATCTTCRCARCCATGCTMWTCTAAC
CCRTGCCRMAACCAAGCCGCTTGCATCGATGATCCATTCAATTATTACTCATGTTWTTGT
ACAAATGGATTTTACGGAACAAACTGTGAAMMKACATCAATTGATATGATCACATACTTT
ACAGCCTCATCGGGTCTAATCCAGAGCCCTGATTACCCAGACGTGTACCCTCCAAAATAC
ACAGGCTACTACTCTGTCAAGGTCCATGGCGCTGTATCAATCGCCTTCGACTTTCTTTTC
TTTGAAATTGAGTTCAACAAGGACGCTTTATATTATGGTACTGATCCTTCCCTCAATATC
ACCATGGACGAACTCCATGGAAACCGGTCTAACTCTAAATTAGAAGTGGATGGAGATTTC
GCCTGGTTCTTGTTAGAAACGGACAGAAACAACGCACCGCCATGGGACATATCGAGCGCT
TTCAACATCCAGTATGTGGCAGAAGTCGATTACTGCGTATCTAATTCGTGTAAAAATGGA
GCTACCTGTGTTGATGGAAGCGACACCTATACGTGCCAGTGTAATAATCTGTGGGAAGGT
CAATTTTGCGAGATCCCCTTACCCTGTACTATCGACCCGTGCAATGGTAACGGTGCATGT
AGCGTTCAAAATGGTGCGGCTGCATGCACWTGCTTCTCCGGCTTCCTTGGAAGTTTCTGC
AATATCGATGACCCATGTTTGCCCGAACCTTGTATGAATGCCTGTACCTGCAGTGTAACC
AGTTCTTTCACAGCCTTCTGTTCCACCACAAGTCCCTACATCACGGGCCAATTTTGTGAA
ACCGTTCACCCATGCATTGATRCACAGCTATGTCGGAATGGTGGMACGTGTWWTCRAATA
GGAKCKACACAGGCATATCTATGTACTTGCCTTTTCGGATTCATCGGGAATAATTGTGAA
TATGATGACCCGTGTGTGCCAGTTAACCCTTGCCAAAATGCAGGGACCTGTACTCCTTCG
TTTGACAACAACGGGnnnnCTTTTACCTGTACGTGTGCACTGGGCCAGTTTTGGACAGGA
ACCCTYTGCAGTACGCCGTCTGGATGTACAAATATCCGGTGTGAGAATAACGGCAATTGT
ATTACCAATTCTGGCACTGGAGGGTTCGAATCTTGTGYCTGCACTTCTGGTTATTATGGA
GTATTTTGCGGTAATGCATTACCATGTACCAACGACCCGTGCAATGGACGAGGTAGTTGT
ACTAATATTGGGACRRTTGCTCCCTTCTCCTACCAGTGTACTTGCTCTTCTCCATACATT
GGAATCACATGCGCATATGAGGATCCTTGTCACATGACTAACAATCCATGTCAGAACGGT
GGAACATGTTCATACNTGTTNCCTGTAGCCGGCACGGTCACTGCTCCCACTGTGCAGTGC
ACCTGTCTAACAAACATGTACTATGGAGCCAATTGCGAGTCTGCTTTTCCATGTACTAGT
AATCCCTGTCAATTTGGAGGTGCTTGCACCAACGTGGGATTTTCTAATTACGACTGTAAT
TGTATTAATCCCTTCATTGGAGAAAGATGTCAAGCAGTTGAACCGTGCAACTCGAACCCG
TGTTTGAACGGTGGGATATGCAGTGGCTCTGTAGCCGTCGGCACTACAACTACTTCATAC
TCATGTGCATGTGAAGGGGGGTGGGCCGGACAAAGGTGCGAAGTTGGTGCATGCTCACCG
ACGAACCCATGTAGGAATGGAGGAACTTGCCTGTCCAACGCGGATGGTACCTTCCAATCT
TGCCAMTGCCTGGCGGGATATACTGGTAGCATTTGTGAAACTGGTAAGTATTTTGCCAGG

>sfra
ATGGGGACGGGGAAAGTGGAGAAAACAGACACAGGCGGAGGCAAAATTCAAGGATGCAGT
ACCAATCCTTGCGTCAATGGAGCGTGTATGAACGTAGCTGGTGGCAATTATCAGTGCTCT
TGTCAGRGCGGTTGGACGGGTACTAATTGTGATGTTGATATCAACGAATGCCTATCTACC
CCATGTATCAACGGAAACTGTAGAAATGAACCCAATGGATTTACGTGTCTTTGCAATGCA
GGGTGGACTGGAACACTATGTGGAACRGAATTCTCATCTTCGCAGCCATGCTCATCTAAY
CCATGCCAAAACCAAGCCGCTTGCATCGATGATCCATACAATTACTACTCATGTAGATGT
AMAAATGGATTCTACGGAACAAACTGTGAACAAACATCAATTATAAWGATCACATACTTT
ACAACCWCCTCGGGTCTAATCCAGAGCCCTGATTACCCAGACGTGTATCCTCCAARATAC
ACGGGCTATTAMTCTGTCAAGGTCCATGGCGCTACATMWATCACCTTCGACTTTCTTGTC
TTTGACCTTGAGTTTAACAAAGACGTCTTACAATATGGTACTGATCCTTCCCTCGATATC
ATCATAGACGAATTCCATGGAAACAGGTCTAACTCTAGATTAGAAGTGGATGGAGATTTC
GCCTGGTTCTTTTTAGAAACGGACAAGAACAACGCAGAGCCATGGGACATGTCSGGCGGT
TTCAACATCCAGTATGTGGCAGAAATTGATGACTGCGCATCTAACTTGTGTCAAAATGGA
GCTACCTGTGTCGATGGATTCAACACCTATACGTGCCAGTGTAATAATCAGTGGGAAGGT
CCATTTTGCAACATTTAYTTACCCTGTACTATTAGCCCATGCAATGGTAACGGTGTATGT
AGCGTTCAAAATGGTGCAGCTGTATGCCAGTGCTTTACCGGCTTCCTTGGAACTTTCTGC
AATATCGATGACCCATGTTTGCCCAACTCTTGTATGAATGCCTGTACCTGCAGTGTAACG
ATTAGTTTTACAGCCAGCTGTTCCACCACAAATCCCTACATCACTGGCCAATTTTGTGAA
ACCGNNNNNNnnnnnnnnnnnnnnnnnnnnnnnnnNNNNNNNNNNNNGTGTAATCAAATA
GGATCGACACAGTCATTTTCATGTACTTGCCCTGGTGGGTTCATCGGGAGAATGTGTGAA
TATGATGACCCGTGTGTGCCAATAAACCCTTGCCAAAATTCAGGGACCTGTAATCCTTCG
TTCAACACCAACGGGTCCACTTTTACCTGTACGTGTGCACTGAACCAGTTTTGGACAGGA
AACCTCTGCACTATGCCGTTTGGGTGTACAAATGTTCAGTGTGAGAATGGCGGCAGTTGT
ATTACCAATCCTGTCACTGGGGGGTTCAGTTCCTGTCTNTGCACATCTGATTATTATGGA
GTATTTTGTGGAAATGNNNNNNNNNNNNNNNNnnnnnnnnnnnnnnnnnnnnnnnnnnnn
nnnnnnnnnnnnnnnnnnnnnnnnnnnnnnnnnnnnnnnnnnnnnnnnnnnnnnnnnnnn
nnnnnnnnnnnnnnnnnnnnnnnnnnnnnnnnnnnnnnnnnnnnnnnnnnnnnnnnnnnn
nnnnnnnnnnnnnnnnnnnnnnnnnnnnnnnnnnnnnnnnnnnnnnnnnnnnnnnnnnnn
nnnnnnnnnnnnnnnnnnnnnnnnnnnnnnnnnnnnnnnnnnnCTTTTCCATGTAnnnnn
nnnnnnnnnnnnnnnGGAGGTTCTTGCAACAACGTGGGATTTTTTAATTACGACTGTACT
TGTATTAATCCCTACATCGGAGATATATGTCAAGCAGTTGAACCTTGCAACTCCAACCCG
TGTTTGAACGGCGGATTCTGCAGTGGCTCTGTATTCACCGGCACTACAACTACTGTRTAC
ACATGTGCATGTGTAGGGGCGTGGGKWGGACAAAGATGCGAATTTGGTGCATGCTCACCG
ACGAACCCATGTATGAATGCAGGAACTTGCCTGTCAAACACGGATGGTACCTTCCAAGCT
TGCCAGTGCCTGCCGGGATATACTGGTAGCACTTGTGAAACTGGTAAGTATTTTGTCTGG

>afraSS
ATGGAGACGGGGAAAGTAGAGAAAACAGACACAGACGGAGGCAAAATCCTAGGATGCGGT
GCCAATCCCTGCGTCAATGGAGCGTGTACAGACCTAGCTGGTGGTAACTATCGGTGCGAT
TGTCAGGCCGGTTGGATGGATACTAATTGTAATGTTGATATCAACGAATGTCTAGCTACT
CCATGTATCAACGGAGACTGTACAAATAATATCGGTGGATTTACGTGTAGTTGCAGAGCG
GGATGGGTTGGAACACTATGTGAAACAGAATTCTCATCTTCACAACCATGCTCATCTAAC
CCGTGCCGCAACCAAGCCGCTTGCATCGATTATCCATTCAATTATTACTCATGTATTTGT
ACAAATGGATTTTACGGAACAAACTGTGAAAATACATCAATTAATATGATTACATACTTT
ACAGCCTCATCGGGTCTAATCCAGAGCCCTGATTATCCAGACGTGTACCCTCCAAAATAC
ACAGGCTACTTCTCTGTCAAGGTCCATGGCGCTGTATCAATCGCCTTCGACTTTCTGTTC
TTTGAAATTGAGTTCAACAAAGACGCCTTATATTATGGTACTGATCCTTCCCTCAGTATG
ACCATGGACGAACTCCATGGAAACCTGTCTAACTCTAAATTAGAAGTGGATGGAGATTTC
GCCTGGTTCTTGTTAGAAACGGACAGAAACAACGCASCKCCATGGGACATATCGAGCGGT
TTCAACATCCAGTATGTGGCAGAAGTCGATTACTGCGTATCTAATTYGTGTAAAAATGGA
GCTACCTGTGTTGATGGAAACGACGCCTATACGTGCCAGTGTAATAATCTGTGGGAAGGT
CAATTTTGCGAGATCCCCTTACCCTGTACTATTGACCCGTGCAATGGTAACGGTGTATGT
AGCGTTCAAAATGGTGTGATTGCATGCACGTGCGTCTCCGGTTTTCTTGGAATTTTCTGC
AATATCGATGACCCATGTTTGCCCGAACCCTGTATGAATGCCTGTACCTGCAGTGTAACC
AGTACTTTTACAGCCTTATGTTCCACWACAAATACCTACGTCACGGGCCAGTTTTGTGAG
ACCGTTCACCCATGCATTGATGCACAGCTATGTCAGAATGGTGGNNNGTGTAATCAAATA
GGAACAACACAGGCATATCAATGTACTTGCCTTTTCGGATTCATCGGGAGGAATTGTGAA
TATGMTGACCCGTGTGTGCCAGTTAACCCTTGCCAAAATGCAGGGACCTGTAATCCTTCG
TATGACAACACYGGGTCTACTTTTACCTGTACGTGTGCACTGGGCCAGTTTTGGACAGGA
ACCCTCTGCAGTTTGCCGTCTGGATGTACAAATATCCGGTGTGAGAATAACGGCAATTGT
ATTACCAATCCTGACACTGGAGGGTTCCAATCTTGTGTCTGCACTTCTGGTTATTATGGA
GTATTTTGTGGTAATGCATTCCCATGTACCAACGACCCGTGCAATGGACGAGGTAGTTGT
GCTAACATTGGGACAGGTGCTCCCTTCTCCTACCAGTGTACTTGCTCTTCTCCATACATT
GGAATCACATGCGCATATGAGGATCCTTGTCACATGACAAACAATCCATGTCGGAACGGT
GGAACGTGTTCATACATGTTTCCTGTAGCCGGCACGGNCAATGCTCCCACTGTNNNGTGn
nnnnnnnnnGCAAACATTTACTATGGAACCAATTGCGAGTTTGCTTTTCCATGTACTAGT
AATCCCTGTCAATTTGGAGGTACTTGCACCAACGTGGGATTTTCTAATTACGTCTGTAAT
TGTATTAATCCCTTCATTGGAGAAAGCTGTCAAGCAGTTGAACCGTGCAACTCCAACCCG
TGTTTGAACGGTGGAATCTGCAGTGGCTCTGTAAACGCCGGCACTACAACTACTTCATAC
TCATGTGCATGTGAAGGGGTGTGGGGCGGACTAAGGTGCGAAGTTGGTGCATGCTCACCG
ACAAACCCATGTATGAATGGAGGAACTTGCCTGTCCAACGCGGATGGTACCTTCCAATCT
TGCCAATGCCTGGCGGGATATACTGGTAGCATTTGTGAAACTGGTAAGTATTTTGCCAGG

>hpul
nnnnnnnnnnnnnnnnnnnnnnnnnnnnnnnnnnnnnnnnnnnAAATCCTAGGATGCAGT
ACCGATCCCTGCGTCWATGGAGCGTGTTCAAACCTAGCTGGTGGCAACTATCAGTGCGCT
TGTCAGGCCGGTTGGATGGGCACTGATTGTGATGTTGATATCAACGAATGCCTATCTGTC
CCATGTATCAACGGAGRCTGTGTGAATAATCYCGGTGGATTTACRTGTAGTTGCAGAGCG
GGATGGGTTGGAACACTATGTCAAACAGAATTCTCATCTTCGCAGCCATGCTCATCTAAT
CCATGCCTCAACCAAGCCGCTTGCATCGATGATCAATTCAATTATTACTCATGTTATTGT
ACAAATGGATTTTACGGAACAAACTGTGAACAGACATCATTTAATATGATCACATACTTT
ACAGCCACATCGGGTCTTATCCAGAGCCCWAATTACCCAGRCCTGTACCCTCCAAGGTAC
ATGGGCTATTACTCTGTCAAGGTCCATGGTGCTTTATCAATCTCCTTCGACTTTCTTTTC
TTTGACATTGAGTTGAACAAAGACACCTTATATTATGGTATTGATCCTTCCCTCAATATT
ATCATGGRCGAATTCCATGGAGACTGGTCTAACTCTAAATTAAAAGTGGATGGAGATTTC
GCCTGGTTCTTGTTTGAAACGGACAAAAGCAACCCAGCGCCATGGAACATATCGGCCGGT
TTCAACATCCAGTATGTGGCAGACGTTGATGACTGCGTATCTAATTTGTGTGAAAATGGA
GCTACCTGTGTCGATGGAAGCGACACCTATACGTGCCAGTGTARTAATCTGTGGGAAGGT
CCATTTTGCACCATAGCCTTACCCTGTACTATCGACCCGTGCAATGGTAACGGCGCATGT
AGCGTTCAAAATGGTGCGGCTGCATGCACGTGCTTCCCCGGTTTTCTTGGAACTTTCTGC
AATATCGATGACCCATGTTTGCCCGAACCTTGTATGAAYACCTGTACCTGCAGTGTAACC
AGTACTTTCACAGCCGTCTGTTCTACCACAAATCCCTACATCACGGGCCAATTTTGTGAA
ACCGTTCACCCATGCATTGATGCACAGCTATGTCAGAATGGTGGAACGTGTTTTCAAATA
GGAGCGACACAGGCATATCAATGTACTTGCCCTTTCGGATTCATCGGGATTAATTGTGAA
TATGATGATCCATGTGTGCCAGTTAACCCTTGCCAAAATTCAGGGACCTGTAATCCTTCG
TTTGACAGCAACGGGTCCACTTTTACCTGTACTTGTGCACYGGRCCAGTWTTGGACAGGA
CCCATCTGCACTACGCCGTMTGGATGTAMWAATATCCAGTGTGCGAATAACGGCAATTGT
ATAACCAATCCTGGCACTGGAGGGTTCGATTCTTGTGTCTGCACTTCTGGTTATTATGGA
GTATTTTGTGGCAATGCATTACCATGTACCAACGACCCGTGCAATGGACGAGGTAGTTGT
ACTAATATTGGGACAGTTGCTCCCTTCTCCTACCARTGTACTTGCTCTTCACCATACATT
GGAATCACATGCGCATATGAGGATCCCTGTCACATGACTAACAATCCATGTCAGAACGGT
GGAACGTGTTCATACATGTTTCCTGTAGCCGGCACGGTCAGTGCTCCCACTGTSCAGTGC
TCCTGTCCAGCAAACATGTACTATGGATCCAATTGCGAGATTGCTTTTCCATGTACTAGT
AATCCATGTCTATTTGGAGGTTCTTGCACCAACGTGGGATTTTCTAATTACGTCTGTAAT
TGTATTAATCCCTACATTGGAGAAAGATGTCAAGCAGTTGAGCCGTGCAACTCCAACCCG
TGTTTGAACGGTGGATTCTGCAGTGGCTCTGTAACCGTCGGCACTACAGCTACTTCGTAC
TCATGTGCATGTGTAGGGGTGTGGGCTGGACCAAGGTGCGAAGTTGGTGCATGCTCACCG
ACGAACCCATGTATGAATGGAGGAAATTGCCTGTCCAATGCGGATGGTACCTTCCAATCT
TGCCAATGCCTGGCGGGATATACTGGTAGCGTTTGTGAAACTGGTAAGTATTTTGACAGG

>snud
AWRGGGACRGGGAAWKTGGARAAAACAGACACAGGCGGAKGCAAAATnnnnnnnnnnnnn
nnnnATCCTTGCGTCAATGGAATGTGCATTAACGTACCTGGTGGCAATTATCAGTGCTCT
TGTCAGAACGGTTGGACGGGTACTAATTGTGATGTTGATATCAATGAATGCCTATCTACC
CCATGTATGAACGGAGACTGTATAAATGGACCCAATGGATTTACGTGTCGTTGCAATCCG
GGATGGGCTGGAATACTATGTGATACGGAATTCTCATCTTCGCAGCCATGCTCATCTAAC
CCATGCCAAAACCAAGCCATTTGCATGGATGATCCATACAATTACTACTCATGTAGATGT
ACAAATGGATTCTACGGAACAAACTGTGAACAAACATCAATTATAATGATCACATACTTT
ACAGCCAGCTCGGGTCTAATCCAGAGCCCTGATTACCCAGACGTGTACCCTTCAAGATAC
ACGGGCTATTACTCTGTCAAGGTCCATGGCGCTACATCAATCACCTTCGACTTTCTTGTC
TTTGAGCTTGAGCTTAACAAAGACGCCTTACAATATGGTACTGATCCTTCCTTCAATATC
GTCATAGACGAATTCCATGGAAACAGGTCCAACTATAGATTAGAAGTGGGTGGAGATTTC
GCCTGGTTCTTTTTAGAAACGGACAGGAACAACGCACCGCCATGGGACATGGCGGTCGGT
TTCAACATCCAGTATGTGGCAGAAATTGATGACTGCGCATCTAACTTGTGTCAAAATGGA
GCTACCTGTGTCGATGGAATCRACACCTATACGTGCCAGTGTACTAATCAGTGGGAAGGT
CCATTTTGCAGCATTGCCTTACCCTGTACTATTAGCCCATGCAATGGTAACGGTRCATGT
ATCRTTCAAAATGGTGCAGCTGTATGCCAGTGCTTCACCGGCTTCCTTGGAACTTTCTGC
AATATCGATGACCCATGTTTGCMCAACCCTTGTATGAATGCCTGTACCTGCAGTGCAACG
ATTAATTTTGCACCCAGCTGTTCCACCACAAATCCCTACATCACTGGCCAATTTTGTGAA
ACAGnnnnnnnnnnnNNNNNTGCACAACTATGTCAGAATGGTGGAACGTGTAATCAAGTA
GGATCGACACAGTCATTTTCATGTACTTGCCCTGGTGGATTCATCGGGAGTAGGTGTGAA
TATGATGACCMGTGTGTGCCAATAAACCCTTGCCAAAATTCAGGGACCTGTAATCCTTCG
TTCGACAGCAACGGGTCCACTTTTACCTGTACGTGTGCACTGAACCAGTTTTGGWCAGGA
AACCTCTGCAMTWTAYCGTCTGGGTGTACAAATGTTCAGTGTGAGAATGGCGGCAGTTGT
ATTACCAATCCTGTCACTGGGGGGTTCGATTCCTGTCGCTGCACATCTGATTATTATGGA
GTATTTTGTGGAAATGCATACCCATGTACCAACGACCCGTGCAATGGACGAGGCAATTGT
GTTAATCTTGGGACAGTTGCTCCCTTCTCCTACCAGTGTACGTGCAGTTCACCATACATT
GGACTCACATGCGCATATGNNNNNNNNNNNnnnnnnnnnnnnnnnnnNNNNNNNNNNNNN
NNNNNNNNNnnnnnnnnnnnnnnnnnnnnnnnnnnnnnnnnnnnnnnnnnnnnnnnnnnn
nnnnnnnnnnnnnnnnnnnnnnnnnnnnnnnnnnnnnnnnnnnCTTTTCCATGTACTAAT
AATCCCTGTCAATTTGGAGGTTCTTGCACCAACGTGGGATTTTTAAATTACGACTGCAGT
TGTATTAATCCCTACATCGGAGATAGATGTCAAGCAGTTCAACCGTGCAACTCCAATCCA
TGTTTTAACGGCGGATTCTGCAGTGGCTCTGTTATCGCCGGCACTACAACTACTGTATTC
ACATGTGCATGTCTAGGGGCGTGGGGTGGACTAAGATGCGAAGTTGGTGCATGCTCACCG
ACGAACCCATGTATAAATGGAGGAACTTGCCTGTCAAACGCGGATGGTACATTTCAAGCT
TGCCAGTGCCTGCCGGGATATACTGGTAGCACTTGTGAAACTGGTAAGTATTTTGTCTGG

>sintSS
ATGGAGACGGGGAAAGTAGAGRAAACAGACACAGGCGGAGGSAAAATCCTAGGATGCAGT
ACCGATCCCTGCGTCAATGGAGCGTGTACAAACCTAGCTGGTGGCAACTATCTGTGCGAT
TGTCAGGCCGGTTGGATGGATACTAATTGTAATGTTGATATCGACGAATGTCTAACTACT
CCATGTATCAACGGAGACTGTACAAATAATCCCGGTGGATTTACGTGTAGTTGCAGAGCG
GGATGGGCTGGAACACTATGTCAAACAGAACTCTCATCTTCGCAGCCATGCTACTCTAAC
CCATGCCAAAACCAAGCCGCTTGCATCGATGATCCATTCAATTATTACTCATGTTATTGT
ACAAATGGATTTTACGGAACAAACTGTGAACAGACAYMAWTTAATATGATCACATACTTT
ACAGCCTCATCGGGTCTAATCCAGAGCCCTGGTTACCCAGACGTGTACCCTCCAAAATAC
ACAGGCTACTACTCTGTCAAGGTTCATGGCGCTGTATCAATCGCCTTCGACTTTCTTTTC
TTTGAAATTGAGTTCAACAAAGACGCCTTATATTATGGTACTGATCCTTCCCTCAATAAT
ATCACGGACGAATTCCATGGAAGCCGGTCTAACTCTAAATTAGAAGTGGATGGAGATTTT
GCCTGGTTCTTGTTAGAAACGGACAGAAACAATGCACCGCCATGGGACATATCGAGCGGT
TTTAACATCCAGTATGTGGCAGACGTTGATTACTGCGTATCTAATTTGTGTGAAAATGGA
GCTACCTGTGTCGATGGAACCGACACCTATACGTGCCAGTGTAATAATCTGTGGGAAGGT
CTATTTTGCACCATCCCCTTACCCTGTACTATCGACCCGTGCAATGGTAACGGTGTATGT
AGCGTTCAAAATGGTTTGATTGGTTGCACGTGCATCACCGGCTTCCTTGGAAGTTTCTGC
AATATCGATGACCCGTGTTTGCCCGAACCTTGTATGAATGCCTGTACCTGCAGTGTAACC
AATACTTTCACAGCCTTATGTTCCACCACAAATCTCTACATCACGGGCCAGTTTTGTGAA
ACCGTTCACCCATGCATTGATGCACAGCTATGTCGGAATGGTGGAACGTGTAATCAACTG
GGATCGACACAGGCATATCAATGTACTTGCTCTTTCGGATTCATCGGCAGCAATTGTGAA
TATGATGACCCATGTGTGCCAGTTAACCCTTGCCAAAATGCAGGGACCTGTAATCTTTCG
TTTGACAACAACGGGTNNACTTTTACCTGTACGTGTGCACTGGGCCAGTTTTGGACAGGA
ACCCTCTGCACTACGCCGTCTGGATGTACAAATATCCGGTGTGAGAATAACGGCAATTGT
ATTACCAATTCTGRCACTGGAGGGTTCGAATCTTGTGYCTGCACTTCTGGTTATTATGGA
GTATTTTGTGGTAATGCATACCCATGTACCAACGACCCGTGCAATGGACGAGGTAGTTGT
GTAAATATTGGGACAGTTGCTCCCTTCTCCTAnnnnnnnnnnnnnnnnnnnnnnnnnnnn
nnnnnnnnnnnnnnnnnnnAGGATCCTTGTCACATGACTAACAATCCATGTCTGAACGGT
GGAACGTGTTCATACATGTTTCCTGTAGCCGGCACGGTCAATGCTCCCACTGTGCAGTGC
ACCTnnnnnnCAAACATTTACTATGGAACCAATTGCGAGTTTGCTTTTCCGTGTACTAGT
AATCCCTGTCAATTTGGAGGTGCTTGCACCAACGTGGGATTTTCTAATTACGTCTGTAAT
TGTATTAATCCCTTCATTGGAGAAAGCTGTCAAGCAGTTGAACCGTGCAACTCCAACCCG
TGTTTGAACGGTGGAGTCTGCAGTGGCTCTGTAATCGCCGGCACTACAACTACTTCATAC
TCATGTGCATGTGACGGGGTGTGGGGTGGACAAAGGTGCGAAGTTGGTGCATGCTCACCG
ACGAACCCATGTATGAAYGCAGGAACGTGCCTGTCCAACGCGGATGGTACCTTCCAATCT
TGCCAATGCCTGGCGGGATATACTGGTAGCAATTGTGAAACTGGTAAGTATTTTGCCAGG

>sprp
ATGGAGACGGGGAAAGTAGAGAAAACAGACACAGGCGGWGGCAAAATCCTAGGATGCAGT
ACCGATCCCTGCGTCAATGGAGCGTGTACAGACCTAGCTGGTGGCAACTATCAGTGCGAT
TGTCAGGCCGGTTGGATGGRTACTAAYTGTGATGTTGATATCAACGAATGTCTAGCTACT
CCATGTGTCAACGGAGACTGTATAAATAATAACGRTGGATTTACGTGTAGTTGCAGAGCG
GGATGGGCTGGAYCACTATGTCAAACAGCACTCTCACCTTCGCAGCCATGCTACTCTAAC
CCATGCCAAAACCAAGCCGCTTGCATCGATGATCCATTCAATTATTACTCATGTTATTGT
ACAAATGGATTTTACGGAACAAACTGTGAACAGACACAAATTAATATGATCACATACTTT
ACAGCCATATCGGGTCTAATCCAGAGCCCTGATTACCCAGACGTGTACCCTYCAAAATAC
ACAGGCTACTACTCTGTCAAGGTCCATGGCGCTGTATCAATCGCCTTCGACTTTCTTTTC
TTTGAAATTGAGTTCAACAAAGACGCTTTATATTACGGTACTGATCCTTCCCTCAGTAWT
ACCAYGGACGAATTSCATGGAAACCTGTCTAACTYTAAATTTGAAGTGGATGGAGATTTC
GCCTGGTTCTTGTTAGAAACGGACAGAAACAACGCAGCGCCATGGGACATATCGAGCGGT
TTCAACATCCAGTATGTGGCAGAAATCGATTACTGCGTATCTAATYCATGTGTAAATGGA
GCTACCTGTGTTAATGGAAACGACACCTATACGTGCCAGTGTAATAATCTGTGGGAAGGT
CAATTTTGCGAGATCGMCTTACCCTGTACTATTGACCCGTGCAATGGTAACGGTGTATGT
AGCGTTCAAAATGGTGCAGCTGCATGCACGTGCTTCTCTGGTTTTCTTGGAAGTTTCTGC
AATATCGATGACCCATGTTTGCCCGAACCTTGTATGAATGCCTGTACCTGCAGTGTAACC
AGTACTTTCACAGCCTTATGTTCCACCACAAATACCTACGTCACGGGCCAATTTTGTGAA
ACCGTTCACCCATGCATTGATGCACAGCTATGTCGGAATGGTGGAGYGTGTAATCMAATA
GGAGCGACACTGGCATATCAATGTACTTGCCCTTTYGGATTCATCGGGAGGAATTGTGAA
TATGATGACCCGTGTGTGCCAGTTAACCCTTGCCAAAATGCAGGGACCTGTAATCCTTCG
TTTGACAGCAACGGGTCCWCTTTTACCTGTACGTGTGCACTGGGCCAGTTTTGGACAGGA
ACCCTCTGCAGTACGCCGTCTGGATGTACAAATATCCAGTGTGAGAATAACGGCAATTGT
ATTACCRATCCTGGCACTGGAGGGTTCGAWTCTTGTGCCTGCACTTCTGARTATTATGGA
GTATTTTGTGGTAATGCATACCCATGTACCAACGACCCGTGCAATGGACGAGGTAGTTGT
RCTAATATTGGGACAGTTGCTCCMTTCTCCTACCAGTGTACTTGCTCTTCACCATACATT
GGAATCACATGCGCATATGAGGATCCTTGTCACWTGACTAACAATCCATGTMGGAAYGGT
GGAACGTGTTCATACRTGTTTCCTGTARCMGGCACGRTCAATGCTCCCACTGTGCAGTGC
WCCTGTCTAGCAAACATGTACTATGGAGCCAATTGCGAGTCTGCTTTTCCATGTAATAGT
AATCCCTGTCAATTTGGAGGTACTTGCACCAACGTGGGATTTTTTAATTACGACTGCAAT
TGTATTAATCCCTACATTGGAGAAAGCTGTCAAGCAGTTGAACCGTGCAACTCCAACCCG
TGTTTGAACGGTGGAATCTGCAGTGGCTCTGTAAACGCCGGCACTACAACTACTTCATAC
TCATGTGCATGTGAAGGGGTGTGGGGTGGACAAAGGTGCGAAGTTGGTGCATGCTCACCG
ACGAACCCATGTATGAATGGAGGAACTTGCCTGTCCAACGCGGATGGTACCTTCCAATCT
TGCCAATGCCTGGCGGGATATACTGGTAGCATTTGTGAAACTGGTAAGTATTTTGCCAGG

>spurp
ATGGAGACGGGGAAAGTAGAGAAAACAGACACAGGCGGTGGCAAAATCCTAGGATGCAGT
ACCGATCCCTGCGTCAATGGAGCGTGTACAGACCTAGCTGGTGGCAACTATCAGTGCGAT
TGTCAGGCCGGTTGGATGGATACTAACTGTGATGTTGATATCAACGAATGTCTAGCTACT
CCATGTGTCAACGGAGACTGTATAAATAATAACGGTGGATTTACGTGTAGTTGCAGAGCG
GGATGGGCTGGACCACTATGTCAAACAGCACTCTCACCTTCGCAGCCATGCTACTCTAAC
CCATGCCAAAACCAAGCCGCTTGCATCGATGATCCATTCAATTATTACTCATGTTATTGT
ACAAATGGATTTTACGGAACAAACTGTGAACAGACACAAATTAATATGATCACATACTTT
ACAGCCATATCGGGTCTAATCCAGAGCCCTGATTACCCAGACGTGTACCCTTCAAAATAC
ACAGGCTACTACTCTGTCAAGGTCCATGGCGCTGTATCAATCGCCTTCGACTTTCTTTTC
TTTGAAATTGAGTTCAACAAAGACGCTTTATATTACGGTACTGATCCTTCCCTCAGTATT
ACCATGGACGAATTCCATGGAAACCTGTCTAACTTTAAATTTGAAGTGGATGGAGATTTC
GCCTGGTTCTTGTTAGAAACGGACAGAAACAACGCAGCGCCATGGGACATATCGAGCGGT
TTCAACATCCAGTATGTGGCAGAAATCGATTACTGCGTATCTAATCCATGTGTAAATGGA
GCTACCTGTGTTAATGGAAACGACACCTATACGTGCCAGTGTAATAATCTGTGGGAAGGT
CAATTTTGCGAGATCGCCTTACCCTGTACTATTGACCCGTGCAATGGTAACGGTGTATGT
AGCGTTCAAAATGGTGCAGCTGCATGCACGTGCTTCTCTGGTTTTCTTGGAAGTTTCTGC
AATATCGATGACCCATGTTTGCCCGAACCTTGTATGAATGCCTGTACCTGCAGTGTAACC
AGTACTTTCACAGCCTTATGTTCCACCACAAATACCTACGTCACGGGCCAATTTTGTGAA
ACCGTTCACCCATGCATTGATGCACAGCTATGTCGGAATGGTGGAGTGTGTAATCAAATA
GGAGCGACACTGGCATATCAATGTACTTGCCCTTTCGGATTCATCGGGAGGAATTGTGAA
TATGATGACCCGTGTGTGCCAGTTAACCCTTGCCAAAATGCAGGGACCTGTAATCCTTCG
TTTGACAGCAACGGGTCCTCTTTTACCTGTACGTGTGCACTGGGCCAGTTTTGGACAGGA
ACCCTCTGCAGTACGCCGTCTGGATGTACAAATATCCAGTGTGAGAATAACGGCAATTGT
ATTACCAATCCTGGCACTGGAGGGTTCGATTCTTGTGCCTGCACTTCTGAGTATTATGGA
GTATTTTGTGGTAATGCATACCCATGTACCAACGACCCGTGCAATGGACGAGGTAGTTGT
ACTAATATTGGGACAGTTGCTCCCTTCTCCTACCAGTGTACTTGCTCTTCACCATACATT
GGAATCACATGCGCATATGAGGATCCTTGTCACTTGACTAACAATCCATGTCGGAATGGT
GGAACGTGTTCATACGTGTTTCCTGTAGCCGGCACGGTCAATGCTCCCACTGTGCAGTGC
TCCTGTCTAGCAAACATGTACTATGGAGCCAATTGCGAGTCTGCTTTTCCATGTAATAGT
AATCCCTGTCAATTTGGAGGTACTTGCACCAACGTGGGATTTTTTAATTACGACTGCAAT
TGTATTAATCCCTACATTGGAGAAAGCTGTCAAGCAGTTGAACCGTGCAACTCCAACCCG
TGTTTGAACGGTGGAATCTGCAGTGGCTCTGTAAACGCCGGCACTACAACTACTTCATAC
TCATGTGCATGTGAAGGGGTGTGGGGTGGACAAAGGTGCGAAGTTGGTGCATGCTCACCG
ACGAACCCATGTATGAATGGAGGAACTTGCCTGTCCAACGCGGATGGTACCTTCCAATCT
TGCCAATGCCTGGCGGGATATACTGGTAGCATTTGTGAAACTGGTAAGTATTTTGCCAGG

>pdep
ATGGGGACGGGGAAAGTGGAGAAAACAGACACAGGCGGAGGCAAAATnnnnnnnnnnnnn
nnnnATCNTTGCGTCAACGGAGCGTGTATRGACGTAGCTGGTGGCAATTATCWGTGCACT
TGTCAGAGCGGTTGGACGGGTACTAATTGTGATGTYGATATCAACGAATGCCTATCTACC
CCATGTTTGAACGGAAACTGTAGAAATGATCCCAATGGATTTACGTGTCTTTGCAATTCA
GGATGGACTGGAACACGATGTGAAACGGAATTCTCATCTTCGCAGCCATGCTCATCTAAC
CCATGCCTAAACCAGGCCTCTTGCATCGATGATCCATTCAATTACTACTCATGTATATGT
ACAAGTGGATTTTACGGAACAAACTGTGAACAAGCATCAATAACACTGATCACATACCTT
ACAGCCAGCTCGGGTTTTATCCAGAGTCCTAATTACCCAGACGTGTACCCTCCAAATTAC
ATGGGCTATTACTCTGTCAAGGTCCATGGCGCTACATCAATCACCTTCGACTTTCTTGTC
TTTGAGGTTGAGTATAACAAAGACGCCTTATACTATGGTACTGATCCTTCCCTCATTATC
AGCATAGACGAATTCCATGGAAACAGGTCTAACTCTAGCTTAGAAGTGGATGGAGATTTC
GCCTGGTTCCTTTTAGAAACGGACAAGAACAACGCACCGGAATGGAACATGTCGCGCGGT
TTCAACATCCAGTATGTGGCAGAWATTGATGACTGCGTATCCAACCTGTGTCAAAATGGA
GCTACCTGTGTCGATGGAATCGACACCTATACTTGCCAGTGTAATAATCTTTGGGAAGGT
CCATTTTGCGACATTCCATTACCCTGTACTATTGACCCATGCTCTGGTAACGGTGTATGT
AGCGTTCAAAATGGTGTGGCTGTATGCCTRTGCTTCACCGGCAGCCTTGGAATGTTCTGC
AATATCGATGACCCATGTATACCATACCCTTGTATGAATGCCTGTACCTGCAGTGTAACC
AGTACTTTCACACCCAGCTGTTCCACCACAAATCCCTACATCACGGGCCAATTTTGTGAA
ACCGTCCACCCATGCAATGATGCACAGCTATGTCAGAATGGTGGAACATGCRATCAAATA
GGATCGACACAGGCATATACATGTAYTTGCCCTGGTGGATTCATCGGGRGGATGTGTGAA
TATGATGACCCGTGTGTGCYAACAAACCCTTGCCAAAATGGAGGGACMTGTAATCCTTCG
TTCGACAACAACGGGTCCACTKTTACCTGTACGTGTGCACTGAACCAGTTTTGGACAGGA
ACCCTCTGCAATAYGCCGTCTGGGTGTACAAATGTTCAGTGTGAGAATGGCGGCACTTGT
AATACCAATCCTGACACTGGGGGGTTCGGTTCCTGTGTCTGCACATCTGGTTATTATGGA
GTATTTTGTGGAAATGCATACCCATGTACCAACGACCCGTGCAATGGACGAGGTAGTTGT
KTTAATGTTGTGACAGTTACTCCCTTCTCCTACCAGTGTACGTGCATTTCACCATACATT
GGACTCACATGCGCATACGNGAATCCTTGNCACGTGACTAACAATCCGNGNNAGAACGGT
GNAACGNNTTCATNNNNNNNNnnnnnnnnnnnnnnnnnnnnnnnnnnnnnnnnnnnnnnn
nnnnnnnnnnnnnnnnnnnnnnnnnnnnnnnnnnnnnnnnnnnCTTTTCCATGTACTAGT
AATCCCTGTCAATTTGGAGGTTCTTGCAACAACGTGGGACTTTnnnnnnnnnnnnnnnnn
nnnnnnnnnCCCTACATCGGAGAGAGATGTCAAGCAGTTGATCCTTGCAACTCCAACCCG
TGTTTGAACGGCGGATTCTGCAATRGCGCTGTACTCACCGGCACTACAACTACTTNNTNC
ACATGTGCATGTGTAGGGGCGTGGGKTGGACAAAGATGCGAAGTTGGTGCATGTTCACCG
ACGAACCCATGTATGAATGCAGGAACTTGCCTGTCAAACACGGATGGTACCTTCCAAGCT
TGCCAGTGCCTGCCGGGATATACTGGTAGCACTTGTGAAACTGGTAAGTATTTTGCCTGG
