# Supplementary material for: Genome-wide signals of positive selection in strongylocentrotid sea urchins
Source: BMC Genomics. 2017 Jul 21;18:555. doi: 10.1186/s12864-017-3944-7 (PMC5521101; doi:10.1186/s12864-017-3944-7)
Supplement: Supplementary file 3 — Consensus alignment files. A compressed (gzip) tape archive (TAR) file containing 6250 consensus alignment files in FASTA format. (TGZ 14116 kb) [file 12864_2017_3944_MOESM3_ESM.tgz › SPU_006534/consensAlign.ordered.fa]

>sdro
ATGATCACCTTGGATGCCAGATCTGAGACAGAGATCAAGAAAAGGATAGCTCTCGCTAAA
TCTGCATTTTCAAAGTTAGGCAAAATTCTGGCAAATCGAAAAATGGCTTTGGCCCAGCAG
GWATGTCAAGMCCAAATCGTCCAGGCAGCTGATTGGTCCACTAACGTCACAGTTCGTTAC
AACACCAMCGTCACTTCTCCCGAAAATGTCAYCTACGAWCCCGTGGAYAATWCCWMTTTC
CCCGTGGGGATGYACCCCATCACGGCAACACTCGRTGGTGCTACTGATTGCAYCTTTACT
CTCATCGTTCTAGCCAATCCTATATGTCCAACAAACATTTCGATGTCAAGTGATGAGAAC
GTGACAACAACCGATGTCATCTGGAGCTATCCTAGCGAAAATCGCATTGACCTTTTCCCT
TTGACCTCTAATCCGCTRAACGGGACAACCTTTGACCTTGGTGTGACTGACGTCACCTTA
TCCCTCACAGATTATCCGGAATACAGGTGTACTTTCATTGTGGAAGTGAAAGATGAGCAA
CCACCTTGGCTGACATGCCCAGAAAACCTTGATGTGAACAACTCTGCATTGGCCATCTGG
GATGTCCCTATGTCTTTGGATAACTCTGGGAGCGTTCTTCTGAGCTCCAGCCACACACCG
GGAAGTTATTTCCCGTTCGATACAACTACCGAGATCACCTATACCGCGGCGGATAGCAGC
GGGAACACAATCTCTTGCTCGTTCAATCTGACCGTCGTCCGAGATGGGTCGCCGGAGATC
ACGAACTGCCCCTCCGACYTGAGTAAGGCGRTACCCCYGGGTGTAAACRACACGACTGTT
ACCGAATTATGGACCCAAGAACCCACGGCCACGTCTCCATCGGGYGGYGATGTGACTGAA
TCCAGTAAYTAYGATAGAACCTCGAGCTTTGGTATTGGTACTACCCGGGTAACCTACACG
TTCACAGATCAGGCTGGCTCCAGCTCCAAGTGTCGCTTCCTCGTCTCCATAACAAGAGAA
CCTGACACAACGGCACCGTATGTTGACAACGACGTAACATGCCCGTCGGATGTCATTCGG
AACGCTCCGCCGGGAACGACAGAGATGCAAGTCATCTATGATGAGCCGACATTCAATGAT
GTCGTCGACGGGAAAGACATCAAGGTCACGACGACGAAAGAATCGGGTTCGGTGTTTAGT
GCGGGAACGACCCAGGTTCTATATGTGGCTTCGGACATGTCTTTTAAAATCATCGAATGC
ATTATAAGCGTAACGGTCAATGTGACGGAAGACAACGAGGAACCAGTCATTATGGGTTGT
CCAGGGAATATCACTCGTTGGGTGGGGGTAGGAGTCCCCCCTGTGGTGGTCACCTGGACC
AAACCCAATGCCACGGACAACTTTGAAGTGGTATCTTTTAACTCCTCCCACGAGCCAGGT
TCCATGTTCCCCGTAGGAGTAACAAGAGTCAACTATACTGCAACGGATCTGGTCAACAAG
CAAGATACCTGTGAATTTTACGTCACAATTATAGTTGATACCGAGAGACCGGTCATAATG
AACTGCCCTAGTGACATCACCGAGTTCGTTGGTGAAACGGTAAACTCTTTGGAAGTGACG
TGGGAGTCCCTAAATATCACGGACAACTCTGGTATGTACCGTGTGACACTCAACCACCAA
TCCGGAAGCAGTTTTCAAGCTGGGCCCATCCCTACCGATGTCATCATCMTTGTCGAAGAT
GAAGCCGGAAACTTGGCGAGGTGTAYCTTCAGAGTAAGCATATCTGTCGATCCGGCTCCA
GATCTCATGTGCCCTTCAATGNNNGTCAGCAATAGCACCATTCCTGGACAGTCTTATGCT
GACATCTATTGGCTAAACGAGATATCAGTAACAGACAACACAATATTCAYGTCTAATAGC
ACACATGAAAGCCCCCTTCGANNNNNNNNNNNNNNNNNNNNNNNNNNNNNNNNNNNNNNN
NNNNNNNNNNNNNGAAACGTCAGATCATGNACTCTTCNAGTCNNCGCTAACGATACCGAG
GCACCAGTGTGGACTCCATGCCCTGGAAACATCACCCGAGCAGCCGTTCCCGGAACCAAC
TCCATTACGGTTAGCTGGGACGCACCGAGCGTGACGGACAACTCGGGCGAGACTCCTCTT
CAAGTCAGCACCCCTCGGACACCTCAACTGTTTTCTGGAGGGACCCACACCATCGCTTAC
ATAGCAGAGGATGGCGCGGGAAATAGGGGCACCTGTCAATTTCTTGTGACAGTTACAGTC
GATTCGGCTGTTCCTCAAATCTTGAACTGTCCGCCGGATGGCCCTCTGGTATTCTCAACC
CCGGAAGGACAAGCCACTGCCGTTGTGACCTGGGACACCATCACGGCAACCGATACTACA
GATGGTAGCGTTCCTGTGAGTTCAAGGATCAATCCAGGGGATGAGCTCACCATTGGCAGG
CATCTAGTGGAGTATGAAGCCGCAGATACCAGCGGGAATGTGGCGACATGCTCATTTACG
GTCGAAGTCAGGGACGCTGAGCCGCCGAGGATCACTGGTTGTCCCGATGATATCATCGCC
TACGCGCTTCCACAACGAGCTCAGACCCCTGTGTCGTGGACCACGGAAGCTACAGCGACA
GATAACTCAGGAATAGTAACGGTCTTCAGTAATCCAGAGTCGGGCTCGCTCTTCACCGTT
GGTCAATCAACCCAGGTGCTATACTCAGCGAGAGATCCATCACTAAACGAGGCCGGGAAT
CCGTGTAGCTTCACTGTCACTGTACAGACGGCAGATTTGATCCGTATCAGAGGCTCGGTG
ACGCTTGATACGATTCGCGGGAATGGTATCTTTCTTGATCAGCAGACAGCCCGGGACACT
TTGCAGGCAGATCTGGCGGCATTATTCCGGGGAACAAGCCTTGCTCCTGTCGACTTTGTG
GATGTTGAGGTGCTGACTTCAGTACTAGTCTCGGAGAACGATCTCCGTGCTAGCTTCACT
CTCTACTTTGCTCCAGACTCACATCACAACGAAGAGGAAATCAGTGAAATCTTTTACAAC
GCGCTCGGGAACAGAGTTAGCTTCGACAACGGGAATGTCATTGTACCAGATAGCTTCGAT
CTGACCGTAACAGAATACCGTGGAGAGTTCACTCTCAGGAGCATCGTTCCGAATGTTGAC
CTGGTAGACTTCGCATCATGTTGCTCCGATCCGAAWAGTGCAAGATATCAAGCAGTCCTA
CAGACGATCTACAACCATTTTACTGCTACATTTGGGAGTATGTCTCTCATTCTAATGACT
CGTATTCTACCGCTTCGAGAAGGGAGCATCATAGTCCCATACACGCTAACATTTGATGGG
TTTACATCAGTAACCCTAAACGACATAGTGACTGCTTTCAACGCTACAGTCCAGGAACCG
ACTAGGGAGCTTTCCCAAACCGACCTCTTTCTCGCCTTGACTACTGATGGCGGAATTGGT
GATACCGTTGnnnnnnnnnnnnnnnnnnnnnnnnnnnnnnnnnnnnnnnnnnnnnnnnnn
nnnnnnnnnnnnnnnnnnnnnnnnnnnnnnnnnnnnnnnnnnnnnnnnnnnnnnnnnnnn
nnnnnnnnnnnnnnnnnnnnnnnnnnnnnnnnnnnnnnnnnnnnnnnnnnnnnnnnnnnn
nnnnnnnnnnnnnnnnnnnnnnnnCCTACTTACACCCTATACAAATTACTGTTGCATTTG
AAATCCCGC

>spal
ATGGTCACCGAGGATGCCAGATGTGAGACAGAGATCAAGGGAAGGATAGCTCTCGCTAAA
TCTGCATTTTCAAAGTTAGGCAAAATTCTGGCAAATCAAAAAATGACTTTGGCCNNNCAG
GTGTGTCAAAACCAAATCGTCCAGGCAGCTGATTGGTCCACTAACGTCACAGTTCGTTAC
AACACCAACGTCACTTCTCCCGAAAATGTCACCTACGATCCCGTGGACAGTTCCTCTTTC
CCCGTGGGGAAGCACATCATCACGGCAACACTCGATGGTGCTACTGATTGCACCTTTACT
CTCATCGTTCTAGCCAATCCTATATGTCCAACAATCATTTCGATGTCAAGTGATGAGAAC
GTGACAACAACCGATGTCATCTGGAGCTATCCTAGCGAAAATCGCATTGACCTTTTCCCT
TTGACCTCTAATCCGCTGAACGGGACAACCTTTGACCTTGGTGTGACTGACGTCACCTTA
TCCCTCACAGATTATCCGGAATACAGGTGTACTTTCATTGTGGAAGTGAAAGATGAGCAA
CCACCTTGGCTGACATGCCCAGAAAACCTTGATGTGAACAACTCTGCAGTGGCCATCTGG
GATGTCCCTATGTCTTCGGATAACTCTGGAAGCGTTCTTCTGAGCTCCAGYCACACACCA
GGARGTTATTTCCCGTTCAATACAWCTACCGAGATCACCTATACCGCGGYRGATAGCAGT
GGGAACACAATCTCTTGYTCGTTCAATCTGACCGTCGTCCGAGATGGGTCGCCGGAGATC
ACGAACTGCCCCTCCGACYTGAGKAAGGCGGTACCCCCGGGTRTAAACGACACGACYGTT
ACCGARTTATGGACCCAAGAACCCACGGCCACGTCCCCATCGGGCGGCGATGTGACTGAA
TCCAGTAAYTAYGATAGAACCTCGAGCTTTGGTATTGGTACTACCCGKGTMACCTACACG
TTCACAGATCARGCTGGCTCCAGCTCCAAGTGTCGCTTCCTCGTCTCMATAACAAGAGAA
CCTGACACAGAGGCACCGACTGTTGACAACGACGTAGAATGCCCGTCGGATGTCATTCGG
AACGCTCCGCCGGGAACGACAGAGATGCAAGTCATCTATGATGAGCCGACATTCAATGAT
GTCGTCGACGGRAAAGACATCAAGGTCACGACGACGAAARWATCGGGTTCKGTSTTTAGT
GCGGGAACGACCGAGGTTCTATATGTGGCTTCGGACATGTCTTTTCAAATCAGCGAATGC
ATTATAAGCGTAACGGTCAATGTGACGGAAGACAACGAGGAACCAGTCATTRTGGGTTGT
CCAGGGAATATCACYCGTTGGGTGGGGGTAGGAGTMCCCCCTGTGGTGGTCACGTGGACC
AAGCCCAATGCCACGGACAACTTTGAAGTGGTATCTTTTAACTCCTCCCACGAGCCAGGT
TCCATGTTCCCCRTAGGAGTAACAMGAGTCAACTATACTGCAACGGATCTGGTCAACAAG
CAAGATACCTGTGAATTTTACGTCACARTTATAGTTGATACCGAGAGACCGGTCATAATG
AACTGCCCTARYGACATCACCGAGTTCGTTGGTGAAACGGTGRACTCTTTGGAAGTGACG
TGGGAKTCCCTWAWTATCACGGACAACTCTGGTATGTACCTTGTGGATTCCAGCCGCCCA
TCCGGATACAATTTTCCAGCTGGGCCCATCCCTACCGATGTCWCCATCMGTGTCSWAGAC
GAAGCCGGAAACGTRGCKAASTGTRTCTTYAGAGTRAGCATATMTGTCGAYCCGGCKCCC
GATCTCATGTGYCSTTCAATGNNNGTCAGCAATAGCACCAYTMCTGGACAGTCYTATGCT
GACATMTATTGGCTAAACGAGATAWYAGTGACAGACAACACAATATTCAYGTCTANTAGC
ACNNATNAAAGNCCCCTNCNAGNNGANCTGAACNCACnnnnnnnnnnnnnnnnnnnnnnn
nnnnnnnnnnnnnnnnnnnnnnnnnnnnnnnnnnnnnnnnnnnnnnnnAACGNNNNNNNN
NNNNNNNNNNNNNNNNNNNNCCCTGCAGACATCACCCGAGCAGCCGTCCCGGGAACCAAT
TCCGTTACGGTTAGCTGGGACGCGCCGGGCGTGACGGACAACTCGGGCGAGACTCCATTT
CAAAACAACACCCCTNNNNNNNNNNNNNNNNNNNNNNNNNGGNCNCACAATATCGCTNAN
ATANCAGATGATGGCGCGGGAAATAGAGGCACCTGTCAATTTCTTGTGACAGTTACAGTC
GATTCGGCTGTTCCTCAAATCTTGAACTGTCCACCGAGTGGCCCTCTGGTCTTCTCGACC
CCGGAAGGACAAGCCACTGCCATTGTGACCTGGGACACCATCACGGCAACYGATACTACA
GAYGGTAGCGTACCTGTGAGTTCAAGGATCAATCCAGGGGATGAGCTCACCATTGGCAGG
CACCTAGTGGAGTATGAAGCCACAGATACCAGCGGGAATGTGGCGACATGCTCATTTACG
GTCGAAGTCAGGGATGCTGAGCCACCGAGGATCACTGGTTGTCCTGATGATATCATCGCC
TACGCGCTTCCACAACGAACTCAGACCYCTGTGTCTTGGACCACGGAAGCTACAGCGACA
GATAACTCAGGATCAGTGACGGTCTTCAGTAANCCAGAATCGGGCTCGCTCTTCGCCGTT
GGTCAATCAACCCAGGTGCTATACTCAGCGAGAGATCCATCACTAAACGAAGCCGGGAAT
CCGTGTAGCTTCACCGTCACTGTACAGACAGCAGATTTGATCCGTATCAGAGGCTCGGTG
ACGCTTGNNNNNNNNNNNNNNNNNNNNATCNTTCTTGATCAGCAGACAGCCCGGGACACT
TTGCAGGATGATCTGGCGGCATTATTYCGRGGAACAAGCCTTGCWCCTRYCGACTTTGTG
GATGTTGAGGTGCTGACTTCAGTACTAATCTCTGAGAACGATCTCCGTGCTAGCTTCACT
CTCTACTTTGCTCCAGACTCRCATCACAACGAAGAGGAAATCAGTGAAATCTTTTACAAC
GCGCTCGGGAACAGAGTTAGCTTCGACAACGGGAATGTCATTGTACCAGATAGCTTCGAT
CTGACCGTAACAGAATACCGTGGAGAGTTCACTCTCAGGAGYATCGTTCCKAATGTTGAC
CTGGTAGACTTCACATCATGTTGCTCCGATCCGAATAGTGCAAGTTATCAAGCAGTCCTA
CAGAAGATCTACAACCATTTTACTGCTACATTTGGGAGTATGTCTCTCATTCTAATGACT
CGTATTCTACCGCTTCGAGAAGGGAGYATCATAGTCCCATACACGCTAACATTTGATGGG
TTTACATCAGTAACCCTAAACGACATAGTGACTGCTTTCAACGCTACAGTCCAGGAACCG
ACTAGGGAGCTCTCCCAAACCGATCTCTTTCTCGCCCTGACTASTGATGGWGGAATTGGT
GAAACAGTTGGCTCTCTGAGCACTATTGAGATCATCGGTATCTTCCTGGGTGTGATGGGT
TTGNNNNNNNNNNNNNNNNNNNNNNNNNNNNNNNNNNNNNNNNNNNNNNNNNNNNNNNNN
NNNNNNNNNNNNNNNNNNNNNNNNNNNNNNNNNNNNNNNNNNNNNNNNNNNNNNNNNNNN
NNNNNNNNNNNNNNNNNNNNNNNNNNNNNNNNNNNNNNNNNNNNNNNNNNNNNNNNNNNN
NNNNNnnnn

>sfra
nnnnnnnnnnnnnnnnnnnnnnnnnnnnnnnnnnnnnnnnnnnnnnnnnnnnnnnnnnnn
nnnnnnnnnnnnnnnnnnnnnnnnnnnnnnnnnnnnnnnnnnnnnnCTTTGGCCNATNNG
GTGTGTCAAGATCAAGTCGTCCAGGCAGCTGATTGGTCCACTAACGTCACAGTACGTTAC
AACACCAACGTCACATCTCCCGATAATGTCACCTACGATACTGTGGACAATTCCTCTTTC
CCCGTGGGGATGTACAACATCACGACAACACTCAATGGTGCTnnnnnnnnnnnnnnnnnn
nnnnnnnnnnnnnCCAATCCTATATGTCCAACAAACATTTCGATGTCAAGTGATGAGAAC
GTGACAACAACCAATGTCACCTGGAGCTATCCTAGCGAAAATCGCATTGACCTTTTCCCT
TTGACCTCTAATCCGCTGAACGGGACAACCTTTGACCTTGGTGTGACTGACGTCACCTTA
TCCCTCACAGAATTCCCGGAATACAGGTGTACTTTCAAAGTGGAAGTGAAAGATGAGCAG
CCACCTTGGCTGACATGCCCAGAAAACCTTGATGTGAATAACTCGGCAGTGGCCATCTGG
GATGTCCCGATGTCTTCGGATAATTCTGGAAGCGTTCTTCTGAGCTCCAGCCACACACCA
GGAAGCTATTTCCCGTTCAATACATCTACCGAGATTACCTATACCGCGGTGGATAGCAGC
GGGAACAGAATCTCTTGCTCGTTCAATCTGACCGTCGTCCGAGACGGCTCGCCGGAGATC
ATGAACTGCCCCTCCGACCTGAGTAAGGCGGTACCCCCCGGTGTAACCAACACAACCGTT
ACCGAATTCTGGTCCCAAGAACCCACGGCTATGTCCCCATCAGGCGGCATGGTGAMTGAA
TCCAGTAATTACAWTCGAACCTCGAGCTTTGGCATTGGTACTACCCGGGTTACCTATACG
TTCACAGATCAGACTGGCTCCAGCTCCAAATGTCGTTTCCTCGTCTCCATAACAAGAGAA
CCTGACACAGTGGCACCGACTGTTGACAACGGAGTAGAATGCCCGTCAGATGTCATTCGG
AACGCTCCGCCGGGAACGACAGAGATGCAAGTCATGTATGATGAGCCGACATTCAATGAT
CTCGTCGATGGGAAAGATATCACGGTCACGCAGACGAAAGAATCGGATTCGCTGTTCAGT
GCGGGAACGACCCAGGTTCTATATGTGGCTGCAGACATGTCTTTTAATATCAACCAATGC
ATTATAAGCGTAACGGTCAATGTGACGGAAGACAACGAGGAACCAGTCATTATGGGTTGT
CCAGGGAATATCACTCGTTGGGTGGGGGTAGGAGTCCCCCCTGTGGTGGTCAACTGGACC
AAGCCCAATGCCACGGACAACTTTGAAGTGGTATCTTTTAACTCCTCCCACGAGCCAGGT
TCCATGTTCCCCGAAGGAGTAACAAAAGTCAACTATACTGCAACGGATCTAGTCAACAAG
CAAGATACCTGTGAATTTTACGTCACAGTTATAGTTGATACCGAGAGACCGGTCATAATG
AACTGTCCTAATGACATCACCGAGTTCGTTGGTGAAACGATGAACTCTTTGGAAGTGACG
TGGGCGTCCCCAAATATCACGGACAACTCTGGTATGTACCTTGTGGAAACCAGCCACCAA
TCCGGAAACAGTTTTCCAGCTGGNCYCNNCCCTACCGATGTCATCATCCGTGTCGAAGAC
GAAGCTGGAAAnnnnnnnnnnnnnnnnnnnnnnnnnnnnnnnnnnnTCGATCCGGCTCCC
AATCTCGTGTGCCCTTCAATGnnnnnnnnnnnnnnnnnnnnnnnnnnnnnnnnnnnnnnn
nnnnnnnnnnnnnnnnnnnnnnnnnnnnnnnnnnnnnnnnnnnnnnnnnnnnnnnnnnnn
nnnnnnnnnnnnnnnnnnnnnnnnnnnnnnnnnnnnnnnnnnnnnnnnnnnnnnnnnnnn
nnnnnnnnnnnnnnnnnnnnnnnnnnnnnnnnnnnnnnnnnnnnnnnnnnnnnnnnnnnn
nnnnnnnnnnnnnnnnnnnnnnnnnnnnnnnnnnnnnnnnnnnnnnnnnnnnnnnnnnnn
nnnnnnnnnnnnnnnnnnnnnnnnnnnnnnnnnnnnnnnnnnnnnnnnnnnnnnnnnnnn
nnnnnnnnnnnnnnnnnnnnnnnnnnnnnnnnnnnnnnnnnnnnnnnnnnnnnnnnnnnn
nnnnnnnnnnnnnnnnnnnnnnnnnnnnnnnnnnnnnnnnnnnnnnnnnnnnnnnnnnnn
nnnnnnnnnnnnnnnnnnnnnnnnnACTGTCCACCGGTTGGCCCTTTGGTGTTCTCAACC
CCGGAAGGACAAAACTCTGCCATTGTGACCTGGGATACCATCACGGCAAYCGATACTGCA
GATGGTAGCGTACCTGTGAGTTCAAGGATCAATCCAGGGAATGAACTCACCATAGGCTTG
CATCTTGTGGAGTATGAGGCCACAGATAGCAGCGGGAATGTGGCGACATGCCCATTTACG
GTCGAAGTCAGGGACGCTGAGCCACCGAGGATCACCGGTTGTCCTGATGATATCATCGCC
TACGCGCTTCCACAACGAACTCAGACCCCTGTGTCGTGGACCACGGAAGCTACAGCAACA
GATAACTCTGGATCAGTGACGGTCTTCAGCAACCCAGCATCGGGCTCGCTCTTCAGCACT
GGTCAAACAACCCAGGTGGTATACTCAGCGAGAGATCCATCACAAAACGAAGCTGGGAAT
CCGTGTAGCTTCACCGTCACTGTACAGnnnnnnnATTTGATTAGTATCAGAGGATCGGTG
ACGCTTGATATGATTCGCGGGAATGGCATCTTTCTCGATCAGCAGACAGCCCGGGAAAGC
TTGCAGGNNNNNCTGGCGGCATTATTCCGGGGTACAAGCCTTGCTCCTGTCGAATTTGTG
GATGTTGAGGTGCTGAATTCAGTAATAGnnnnnnnnnnnnnnnnnnnnnnnnnnnnnnnn
nnnnnnnnnnnnnnnnnnnnnnnnnnnnnnnnnnnnnnnnnnnnnGAAACCTTTTACAAC
GCGCTCGGGAACAGAGTTAGCTTCGACAACGGGAATGTCATTGTACCAGATAGCTTCGAT
CTGACCGTATCAGAATACCGTGGAGAGTTCACTCTCAGGAGTATCGTTCCAAATATTGAC
CTGGTAGACTTCACATCATGTTGCTCCGATCCTAATAGTCCAAGTTATCAAGCACTCCTA
CAGAGGATCTACAGCCATTTTACTGCTACATTTGGGAGTATGTCTCTCTTTCGAATGGTT
CGTATCCTACCGCTTCGAGATGGGAGCATCATAGTCCCATACACGCTAACATTCGATGGG
GCTACTGCAGTAACCCTAAACnnnnnnnnnnnnnnnnnnnnnnnnnnnnnnnnnnnnnnn
nnnnnnnnnnnnnnnnnnnnnnnnnnnnnnnnnnnnnnnnnnnnnnnnnnnnnnnnnnnn
nnnnnnnnnnNNNNNNNNNNNNNNNNNNNNNNNNNNNNNNNNNNNNNNNGTGTGATGGGT
TTAATCCTCGTTCTCCTGCTTGTCTGTTGCTGCTGTCTGTGGTTGATGGGTGCGAGGTCG
AGAATGCCTGCTGATGAGGAGTACCTGGTGnnnnnnnnnnnnnnnnnnnnnnnnnnnnnn
nnnnnnnnnnnnnnnnnnnnnnnnnnnnnnnnnnnnnnnnnnnnnnnnnnnnnnnnnnnn
nnnnnnNNN

>afraSS
ATGGTCACCGAGGATGCCAGATGTGAGACAGAGATCAAGGGAAGGATAGCTCTCGCTAAA
TCTGCATTTTCAAAGTTAGGCAAAATTCTGACAAATCGCAAAATGGCTTTGGCCCAGCAG
GTATGTCAAGACCAAATCGYCCAGGCAGCTGATTGGTCCACTAACGTCACAGTTCGTTAC
AACACCAACGTCACTTCTCCTGAAAATGTCACCTACGAACCCGTGGACAATTCCAATTTC
CCCGTGGGGATGTACCCCATCACGGCGACACTCGATGGTGCTACTGATTGCACCTTTACT
CTCATCGTTCTAGCCAATCCTATATGTCCAACAAACATTTCGATGTCAAGTGATGAGAAC
GTGACAACAACCGATGTCATCTGGACCTATCCTAGCGAAAATCGCATTGACCTTTTCCCT
TTGACCTCTAATCCGCTGAACGGGACAACCTTTGACCTTGGTGTGACTGACGTCACCTTA
TCCCTCACAGATTATCCGGAATACAGGTGTACTTTCATTGTGGAAGTGAAAGATGAGCAA
CCACCTTGGCTGACATGCCCAGAAAACCTTGATGTGAACAACTCTGCAGTGGCCATCTGG
GATGTCCCTATGTCTTTGGATAACTCTGGAAGCGTTCTTTTGAGCTCCAGCCACACACCA
GGAAGTTATTTCCCGTTCAATACAACTACCGAGATTACCTATACCGCGGCGGATAGCAGC
GGGAACACAATCTCTTGCTCGTTCAATCTGACCGTAGTCCGAGATGGGTCGCCGGAGATC
ACGAACTGCCCCTCCGACTTGAGTAAGGCGGTACCCCCGGGTGTAAACGACACGACTGTT
ACCGAATTATGGACCCGAGAACCCACGGCCACGTCCCCATCGGGCGGCGATGTGACTGAA
TCCAGTAATTATGATAGAACCTCGAGCTTTGGTATTGGTACTACCCGGGTAACCTACACG
TTCATAGATCAGGCTGGCTCCAGCTCCAAGTGTCGCTTCCTCGTCTCCATAACAAGAGAA
CCTGACACAAATGCACCGTATGTTGACAACGACGTAACATGCCCGTCGGATGTCATTCGG
AACGCTCCGCCGGGAACGACAGAGATGCAAGTCATCTATGATGAGCCGACATTCAATGAT
GTCGTCGACGGGAAAGACATCAAGGTCACGACGACGAAAGAATCGGGTTCGGTGTTTAGT
GCGGGAACGACCGAGGTTCTTTATGTGGCTACGGACAAGTCTTTTGAAATCAACCAATGC
ATTATAAGCGTAACGGTCAATGTGACGGAAGACAACGAGGAACCAGTCATTATGGGTTGT
CCAGGGAATATCACCCGTTGGGTGGGAGTAGGAATCCCCTCTGTGGCGATCACCTGGACC
AAGCCCAATGYCACCGACAACTTTGAAGTGGTATCRTTTAACTCCTCCCACGAGCCAGGT
TTCATGTTCCCCATAGGAGTAACAAGAGTCAACTATACTGCAACGGATCTGGTCAACAAG
CAAGATACCTGTGAATTTTACGTCACAATTAACGTTGATACCGAGAGACCGGTCATAATG
AACTGCCCTGGTGACATCACCGAGTTCGTTGGTGAAACGGTGGACTCTTTGGAAGTGAYG
TGGGATTCCCTTATTATCACGGACAACTCTGGTATGTACCTTGTGTTTCCCACCCACCAA
TCCGGAGACAGTTTTCCAGCTGGGCCCAGCCCTACCGAKGTCWCCATCCGTGTCGAAGAC
GAAGCCGGAAACGTGTTTGAGTGTACCTTCAGAGTAAGCATATCTGTCGATCCGGCGCCC
GATCTCATGTGCCCTTCAATGNNNGTCAGCAATAGCACCATTCCTGGACAGTCTTATGCT
GACATCTATTGGCTAAACGAGATATCGGTGACAGACAACACAATATTCATGTCTAACAGC
ACACATGTAAGCCCACTTCGAGTTGAACAGAACTnnnnnnnnnnnnnnnnnnnnnnnnnN
NNNNACTTACGAGGAAACGTCAGATCATGCACTCTTCAAGTCGTCGCTAACGATACCGAG
GCACCAGTGTGGACTCCATGCCCTGGAGACATCACCCGAGCAGCCGTCCCGGGAACCAAT
TCCGTTACGGTTAGCTGGGACGCACCGGGTGTGACGGACAACTCGGGCGAGACTCCTCTT
CAAATCAGCACCCCCCGGGCATCTCAACTGTTTTCTGGAGGGACCCACACCATCGCTTAC
ATAGCAGAGGATGGCGCGGGAAATAGGGGCACCTGTCAATTTCTTGTGACAGTTACAGTC
GATTCGGCTGTTCCTCAAATCTTGAACTGTCCACCGGATGGCCCTCTGGTCTTCTCGACC
CCGCAAGGACAAGCCACCGCCATTGTGACCTGGGACACCATCACGGCAACCGATACTACA
GATGGTAGCGTTCCTGTGAGTTCAAGGATCAATCCAGGGGATGAGCTCACCATTGGCAGG
CATCTAGTGGAGTATGAAGCCGCAGATACCAGCGGGAATGTGGCGACATGCTCATTTACG
GTCGAAGTCAGGGACGCTGAGCCACCGAGGATCACTGGTTGTCCTGATGATATCATCGCC
TACGCGCTTCCACAACGAGCTCAGACCCCTGTGTCGTGGACCACGGAAGCTACAGCGACA
GATAACTCAGGATCAGTGACAGTCTTCAGTAACCCAGAATCTGGCTCGCTCTTCACCGTT
GGTCAATCAACCCAGGTGCTATACTCAGCGAGAGATCCATCCCTTAACGAAGCCGGGAAT
CCGTGTAGCTTCACCGTCACTGTACAGACAGCAGATTTGATCCGTATCAGAGGCTCGGTG
ACGCTTGATACGATTCGCGGGAATGGAATCTTTCTTGATCAGCAGACAGCCCGAGACACT
TTGCAGGCTGATCTGGCGACATTATTCCGGGGAACAAGCCTTGCTCCTATCGACTTTGTG
GATGTTGAGGTGCTGACTTCAGTACTAGTCTCGGAGAACGATCTCCGTGCTAGCTTTACT
CTCTACTTTGCTCCAGACTCACATCACAACGAAGAGGAAATCAGTGAAATCTTTTACAAC
GCRCTTGGGAATAGAGTTAGCTTCGCCAACGGGAATGTCATTGTACCAGATAGCTTCGAT
CTGWCCGTAACAGAATACCGTGGAGAGTTCACTCTCAGGAGCATCGTTCCAACTGTTGAC
CTGGTAGACTTCACATCATGTTGCTCCGATCCCAATAGTGCAAGTTATCAAGCAGTCCTA
CAGAAGATCTACAGCCATTTTACTGCTACATTCGGRAGTATGTCTCTCATTCTAATGACG
CGTATTCTGCCKCTTCGAGAAGGGAGCATCATAGTCCCATACACGCTTACATTTGATGGG
TTTACATCAGTAACCCTAAACAACATAGTGACCGCTTTCAACGCTACAGTCCAGGAACCG
ACTAGAGAGCTCTCCCAAACCGATCTCTTTCTCGCCCTGACTAGTGACGGTGGAATTGGT
GAAACCGTTGGCCCGCTAAGCACGATTGAGATCATTGGAATCTTTCTGGGTGTGATGGGT
TTGGTTCTCATTCTCCTGGTCATATGTTGCTGCTGTCTGTGGTTGATGAGTGCGAGGNNN
NNNNNNCNTGCTGNNNNGGAGTACCTAGTGGACAANNCNCCCCAGCAGCCCATGCTCATG
CTGCCGATGGTGAAGAAAACGACCCCTACTTACACCCTATACAAATTACTGTTGCATTNN
AAANCCCGC

>hpul
nnnnnnnnnnnnnnnnnnnnnnnnnnnnnnnnnnnnnnnnnnnnnnnnnnnnnnnnnnnn
nnnnnnnnnnnnnnnnnnnnnnnnnnnnnnnnnnnnnnnnnnnnnnCTTTGGCCCAGCAG
GTGTGTCAAGACCAAATCGTCCAGGCAGCTGATTGGTCCACTAACGTCACAGTTCGTTAC
AACACCAACGTCACTTCGCCCGAAAATGTCACCTACAATCCCGTGGACGATTCCTCTTTC
CCCGTGGGGATGCACAACATCACGGTAACGCTCGATGGTGCTACTGATTGCACCTTTACT
CTCGTCGTTCTAGCCAATCCTATATGTCCAACAAACATTTYGATGTCAAGTGATGAGAAC
GTGACAACAACCGATGTCATCTGGAGCTACCCTAGCGAAAATCGCATTGACGTTTTCCCT
TTTACATCTAATCCGCTGAACGGGACGACCTTTGAACTTGGTGTGACTGACGTCACCTTA
TCCCTCACAGATTTCCCGGAATACAGGTGTACTTTCATTGTAGAAGTGAAAGATGAGCAA
CCGCCTTTGCTGACATGCCCAGAAAACCTTGATGTGAACAACTCGGCAGTGGCCATCTGG
GATGTCCCTCTGTCTTCGGATAATTCTGGAAGCGTTCTTCTGAGCTCCAGCCACACACCA
GGAAGTTATTTCCCTTTCAATACAACTACCGAGATTACCTATACCGCGATGGATAGCAGT
GGGAACAGAATCTCTTGCTCGTTCAACCTGACCGTCGTCCGAGATGGGTCGCCGGAGAYC
ATGAACTGCCCCTCCGACTTAAGGAAGGCGGTACCCCYKGGTGTAACCAACACGATCGTT
ACCGAATTATGGACCCAAGAACCCACGGCCATGTCCCCATCGGGCGGCGTTGTGACTAAA
TCCAGTARTTACAATCGAACCTCGAGCTTTGGCATTGGTACTACCCGGGTAACCTACACG
TTCACGGATCAGGCTGGTTCAAGCTCCAAGTGTCRCTTCCTCGTCTCCATAACAAGAGAA
CCTGACGCAAAGGCACCGTATGTTGATAACGGCGTAGAATGCCCGTCGGATGTCATTCAG
AACGCTCCGCCGGGAACGACAGAGATGCAAGTCATCTATGATGAGCCGACATTCAATGAT
GACGTCGATGGACAAGACATCATCGTCACGAAGACGAAAGAATCGGGTTCGGTGTTCAGT
GCGGGAACGACCGAGGTTCTTTATGTGGCTACAGACRTGTCTTTTCAAATCAGAGATTGC
ATTATAAGCGTAACGGTCAATGTGACGGAAGACAACGAGGAACCAGTCATTATGGGTTGT
CCAGGGAATATCACTCGTTGGGTTGGGGTAGGAGTCCCCCCTCTGGTGGTCACCTGGACC
AAGCCCAATGCCACGGACAACTTTGAAGTGGTATATTTTAACTCCTCCCACGAGCCAGGT
TCCATGTTCCCCGAAGGAGTAACAAAGGTCAACTATACTGCAACGGATCTGGTCAACAAG
CAAGATACCTGTGAATTTTACGTCACAGTTATAGTTGATACCGAGAGACCGGTCATAATG
AACTGCCCTAGTGACATCACCGAGTTYGTTGGTGAAACGGTGAACTCTTTGGAAGTGACG
TGGGAGTCCCCAAATATCACAGACAACTCTGGTATGTACCTTGTGGAATCCAGCCTCCAA
TCCGGACACAGTTTTTCAGCTGGGCCCAGCCCTACCGAGGTCACCATCCGTGTCGTAGAC
GAAGCCGGAAACGTGGCGAGGTGTACCTTCAGAGTAATCATATCTGTCGATCCAGCGCTC
AATCTCATGTGCCTTTCAAANNNCGTCAGCAATAGCACCATTCCTGGACAGTCTTATGCT
GACATCTATTGGCGAAACGAGATAACAGTGACAGACAACAGAATATTCACGnnnnnnnnn
nNNNNNNNNNNNNNNNNNNNNNNNGAACAGAACTCTCCTATGATGGTAAACTACACAGTT
GAAGACTCRCGAGGAAACGTAAGATCATGCAGTCTTCAAATCRTCGCTAACGATAACGAG
GAACCAGTGTGGACTCCATGCCCTGAAAACATCAYCCGAGCAGCCGTTCCGGGAACCAAT
TCCGTTACGGTTAGCTGGGACGCGCCTGACGTGACAGACAACTCGGGCGAGACTCCCCTT
CAAATCAGCACCCCTCGGGCATCTCAACTGTTTTCTGGAGGTACCCATACCATCGCTTAC
ATAGCAGAGGATGGCGCGGGGAATAGGGGCACCTGTCAATTTAYTGTGACAGTTACAGTC
GATTCCGCTGTTCCTCGAATCTTGAACTGTCCAACGGATGGCYATCTGGTATTCTCAACC
CCGGAAGGACAAGCCTCCGCCATAGTGACCTGGGATACCATCACGGCAACCGATACTGCA
GATGGTAGCGTACCTGTGAGTTCTAGGATCAATCCAGGGGATGAGCTCACCATAGGCAGG
CACCTAGTGGAGTATAAAGCCGCAGATACCAGCGGGAATGTTGCGACATGCTCATTTACG
GTCGAAGTCAGGGATGCTGAGCCACCGAGGATCACCGGTTGTCCCGATGATATCATCGCC
TACGCGCTTCCACAAAACACTCAGACCCCTGTCTCGTGGACCACGGAAGCTACAGCGACG
GATAACTCAGGATCAGTGACGGTCTTCAGTAACCCAGAATCAGGATCGCTCTTCAGCGTT
GGTCAATCAACCCAGGTGCTATACTCAGCGAGAGATCCATCACTAAACGAAGCCGGAAAT
CCGTGTAGCTTCACCGTCACTGTACAGACAGCAGATTTGATCCGTATCAGAGGCTCGGTG
ACGCTTGATATGATTCGCGGGAATGGAATCTTTCTTGATCAACAGACAGCCCGGGACNNN
NNNNNNNnnnnnNNNNNNNNNNNNNNNNNNNNNNCAAGCCTTGCTCCTCTCGACTTTGTG
GATGTTGAGGTGCTGACTTCAGTCATAGTCTCNNNNNNNNNNNNNNNNNNTAGCTTCGCT
CTCTACTTCGCTCCAGACTCACATCACAACGAAGAGGAAATCAACGAAATCTTTTACAAC
GCGCTCGGGAATAGAGTTAGCTTCGCCAACGGAAATGTCATTGTACCAGAAAGCTTCGAT
CTGACCGTAACAGAATACCGTGGAGAGTTCACTCTGAGGAGTATCGTTCCAACTGTTGAC
CAGGTAGACTTCACATCATGTTGCTCCGATCCTAATAGTCCAAGTTATCAAGCAGTCCTA
CAGAAGATCTACGACCATTTTGCTGCTACATTTGGGAGTATGTCTCTCATTCTAATGACT
CGTATCCTGCCGCTTCGAGAAGGGAGCATCATAGTCCCATACACGCTTACATTTGATGGA
TTTACATCAGTAACCCTAAACAACATAGTGACTGCTTTCAACGCTACAGTCCAGGAACCG
ACAAGRGAGCTCTCCCAAACCGATCTCTTTCTCGCCCTGACTAGTGACGGTGGAATTGGT
GAAACAGTTGGCCCGCTGAGCACGGTTGAGATCATCGGTATCTTCCTGGGTGTGCTTGGT
TTGATCCTTATTCTCTTGGTCGTATGTTGCTGCTGTCTGTGGTTGATGGGTGCGAGGTCG
AGAATGCCTGCTGATGAGGAGTATCTGGTGGACAAAGCACCCCAACCNNNCATGCTCATG
TTGCCGATGGTGAAGAAAATGATCTCTAnnnnnnnnnnnnnnnnnnnnnnnnnnnnnnnn
nnnnnnnnn

>snud
nnnnnnnnnnnnnnnnnnnnnnnnnnnnnnnnnnnnnnnnnnnnGATAGCTCTCGCTAAA
TCTGCATTTTCAAAGTTAGGCAAAATTCTGACAAATCGCAAAATGGCTTTGGCCCATNTG
GTGTGTCAAGATCAAGTCGTCCAGACAGCTGATTGGTCCACTAACGTCATAGTACGTTAC
AACACCAACGTCACATCTCCCGATAATGTCACCTACGATCCTGTGGACAATTCCACTTTC
TCCGTGGGGATTTACAACGTCACGGCAACACTCAATGGTGCTGCTGATTGCACCTTTCTT
CTCGTCGTTCTCGCCAATCCTGTATGTCCAACAAACATTTCGATGTCAAGTGATGAGAAC
GTGACAACAACCAATGTCATCTGGAGCTATCCTAGTGAAAATCGCATTGACCTTTTCCCT
TTGACCTCGAATCTGCTGAACGGGACAACCTTTGACCTTGGTGTGACTGACGTCACCTTA
TCCCTCACAGAATTCCAGGAATACAGGTGTACTTTCAAAGTGGAAGTGAAAGATGAGCAG
CCACCTTGGCTGACATGTCCAGAAAACCTTGATGTGAACAACTCGGCAGTGGCCATCTGG
GATGTCCCGATGTCTTCGGATAATTCTGGAAGCGTTCTTCTGAGCTCCAGCCACACACCA
GGAAGCTATTTCCCGTTCAATACATCTACCGAGATTACCTATACCGCGGCGGATAGCAGC
GGGAACAGAATCTCTTGCTCGTTCAATCTGACCGTCGTCCGAGACGGCTCGCCGGAGATC
ATGAACTGCCCCTCCGACCTGAGTAAGGCGGTACCCCCGGGTGTAACCAACACAACCGTT
ACCGAATTCTGGACCCAAGAACCCACGGCYATGTCCCCATCAGGCGGCATGGTGACTGAA
TCCAGTAATTACAATCGAACCTCGAGCTTTGGCATTGGTACTACCCGGGTTACCTATACG
TTCACAGATCAGACTGGCTCCAGCTCCAAATGTCGTTTCCTCGTCTCCATAACAAGAGAA
CCTGACACAATGGCACCGACTGTTGACAACGGCGTAGAATGTCCGTCAGATGTCATTCGG
AACGCTCCGCCGGGAACGACAGAGATGCAAGTCATATATGATGAGCCGACATTCAATGAT
CTCGTCGATGGGAAAGACATCACGGTCACGAAGACGAAAGAATCGGATTCGGTTTTCAGT
GCGGGAACTACCCAGGTTCTTTATGTGGCTGCAGACATGTCCTTTAATATCAACCTATGC
ATTATAAGCGTAACGGTCAATGTGACGGAAGACAACGAGGAACCAGTCATTGTCGGTTGT
CCAGGGAATATCACTCGATTGGTGGGGTTAGGAGTCCCCCCTGTGGTGGTCACCTGGACC
AAGCCCAATGCCACGGACAACTTTGAAGTGGTATCTTTTAACTCCTCCCACGAGCCAGGT
TCCATGTTCCCTGAAGGAGTAACAAAAGTCAACTATACTGCAACGGATCTGGTCGACAAG
CAAGATACTTGTGAATTTTACGTCACAGTTATAGTTGATACCGAGGGACCGGTCATACTT
AACTGTCCTAATGACATCATCGAGTTCGTTGGCGAAACGGTGAACTCTTTGGAAGTGACG
TGGGAGTCCCCAAATATCACGGACAACTCTGGTATGTACCTTGTGGAATCCAGCCACCAA
TCCGGAAACAGTTTTCCAGCTGGNNNCACCCCTACCGATGTCATCATCCGTGTCGTAGAC
GAAGCTGGAAATGTGGCGGGGTGTACCTTCAGAGTAAGCATAATTGTCGATCCGGCTCCC
AATCTCATGTGCCTTTCGATGNNNGTCAGCAATAGCACCATTCCTGGACAATCTTATGCT
GACATCTATTGGCTAAACGGGATATCAGTGACAGACAACACAATGTTCACGTCTAACAGC
ACACATGGAAGCCCACTTCGAGTTGAACAGAACTCACCCATGACGGTAAACTACAGCGTT
GAAGACTTACGAGGAAACGTCAGATCATGCAGTCTTCAAGTCGTCGCTAACGATACCGAG
GAACCAGTGTGGACTCCATGCCCTTCAGACATCACCCNNNNNNCCGTCCCGGGTACCAAT
TCCGCTACGGTCAACTGGGACGCGCCAAGCGTGACGGACAACTCGGGCGAGACTCCCATT
GAAATCAGCACCCCTCGGACACCTCAACTGTTTTCTGGTGGGACCTACACTATCGCTTAC
ATAGCAGAGGATGGCGCTGGAAATCGGGGCACCTGTCAATTTCTTGTGACAGTTACAGTC
GATTCGGATGTTCCTMAAATCTTGAACTGCCCACCGGCTGGCCCTTTGGTGTTTTCAACC
CCGGAAGGGCAAAACTCTGCCATTGTGACCTGGGATACCATCACGGCAACYGATACTGCA
GATGGTAGCGTACCTGTGAGTTCAAGGATCAATCCAGGAGATGAACTCACCATAGGCTTG
CATCTTGTGGAGTATGGGGCCACTGATAGCAGCGGGAATGTGGCGACRTGCTCATTTACG
GTCGAAGTCAGGGACGCTGAGCCACCGAGGATCACCGGTTGTCCTGATGATATCATCGCC
TACGCGCTTCCACAACGAACTCAGACCCCTGTGTCGTGGACCACGGAAGCTACAGCAACA
GATAACTCTGGATCAGTGACGGTCTTCAGCAACCCAGCATCGGGCTCGCTCTTCAGCACT
GGTCAATCTACCCAGGTGGTATACTCAGCGAGAGATCCATCACTAAACGAAGCTGGGAAT
CCGTGTAGCTTCACCGTCACTGTNNNNNNNNNNNNNNNNNNNNNNNNNNNNNNNNNNNNN
NNNNNNNNNNNNNNNNNNNNNNNNNNNNNNNNNNNNNNNNNNNNNNNNNNNNNNNNNNNN
NNNNNNNNNNNNCTGGCGGCATTATTCAGGGGTACAAGCCTCGCTCCTGTCGGCTTTGTG
GATATTGAGGTGCTGAATTCAGTAATAGACTCGGACAACAATCTCCGGGCTAGCTTTACG
CTCTACTTTGCTCCAGACTCACATCACAATGAAGAAGAAATCAAAGGAATCTTTTACAAC
GCCCTCGGGAACAGAGTTAGCTTCGACAATGGGAATGTCATTGTACCAGATAGCTTCGAT
CTGACCGTGACAGAATACCGTGGAGAGTTCACTCTCAGGAGTATCGTTCCAAATATTGAT
CTGGTAGACTTCACATCATGTTGCTCCGATCCTAATAGTCCAAGTTATCAAGCACTCCTA
CAGAAGATCTACAGCCATnnnnnnnnnnnnnnnnnnnnnnnnnnnnnnnnnnnnnnnnnn
nnnnnnnnnnnnnnnnnnnnnnnnnnnnnnnnnnnnnnnnnnnnnnnnnnnnnnnnnnnn
nnnnnnnnnnnnnnnnnnnnnnnnnnnnnnnnnnnnnnnnnnnnnnnnnnnnnnnnnNNN
NNNNNNNNNNNNNNNNNNNNNNNNNNNNNNNNNNNNNNNNNNNNNNNNNNNNNNNNNNNN
NNNNNNNNNNGCTAGCTGAGCACGGTTGCAATCATCGGGATCTTCCTGGGTGTGATGGGT
TTAATCCTCATTCTCCTGCTTGTCTGTTGCTGCTGCCTGTGGTTGATGGATGCGAGGTCG
AGAATGCCTGCTGATGAGGAGTACCTGGTGGACAAAGCACCCCAnnnnnnNNNNNNNNNN
NNNNNNNNNNNNNNNNNNNNNNNNNNNNNNNNNNNNNNNNNNNNNNnnnnnnnnnnnnnn
nnnnnnCGC

>sintSS
ATGGTCACCGAGGATGCCAGATGTGAGACAGAGATCAARGGAAGGATAGCTCTCGCTAAA
TCTGCATTTTCAAAGTTAGGCAAAATTCTGGCAAATCGAAAAGTGGCTTTGGGCCAGYWG
GTGTGTCAAGAMCAAATCGTCCAGGCAGCTGATTGGTCTACTAACGTCACAGTTCGTTAC
AACACCAMCGTCACTTCTCCCGAAAATGTCACCTACGAACCCGTGGACAATTCCAATTTC
CCCGTGGGGATGTACAYCATCACGGCAACACTCGATGGTGCTACTGATTGCAWCTTTACT
CTCATCGTTCTAGCCAATCCTATATGTCCAACAAACATTTCGATGTCAAGTGATGAGAAC
GTGACAACAACCGATGTCATCTGGAGCTATCCTAGCGAAAATCGCATTGACCTTTTCCCT
TTGACCTCTAATCCGYYGAACGGGACAACCTTTGACCTTGGTGTGACTGACGTCACCTTA
TCCCTCACAGATTTCCCGGAATACAGGTGTACTTTCATTGTGGAAGTGAAAGATGAGCAA
CCACCTCGGCTGACATGCCCAGAAAACCTTGATGTGAACAACTCTGCAGTGGCCATCTGG
GATGTCCCTATGTCTTTTGATAACTCTGGAAGCGTTCTTCTGAGCTCCAGCCACACACCA
GGAGGTTATTTCCCGTTCAATACAACTACCGAGATTACCTATACCGCCGTCGATAGCAGT
GGGAACAGTATCTCTTGCTCGTTCAATCTGACCGTCGTCCGAGATGGGTCGCCGGAGATC
ACGAACTGCCCCTCCGACTTGAGTAAGGCGGTACCCCCGGGTGTAAACGACACGACTGTT
ACCGAATTATGGACCCAAGAACCCACGGCCACGTCCCCATCGGGCGGCGATGTGACTGAA
TCCAGTAACTACGATAGAACCTCGAGCTTTGGTATTGGTACTACCAGGGTAACCTACACG
TTCACAGATCAGGCTGGCTCCAGCTCCAAGTGTCGCTTCCTCGTCTCCATAACAAGAGAA
CCTGACGCAGAGGCACCGACTGTTGTCAACGGGGTAACATGCCCGTCGGATGTCATTCGG
AACGCTCCGCCGGGAACGACAGAGATGCAAGTCATATATGATGAGCCGACATTCAATGAT
GCCGTCGATGGACAAGACATCACCGTCACGAAGACGAAAGAATCGGGTTCGGTGTTCAGT
GCGGGAACGACCGAGGTTCTTTATGTGGCTACGGACATGTCTTTTAAAATTAGCGAATGC
ATTATAAGCGTAACGGTCAATGTGACGGAAGACAACGAGGAACCAGTCATTATGGGTTGT
CCAGRGAATATCACTCGTTGGGTGGGGGTAGGAGTCACCTCTGTGGTGATCACCTGGACC
AAGCCCAATGCCACGGACAACTTCGAAGTGGTATCGTTTAACTCCTCCCACGAGCCAGGT
TCCATGTTCCTCGTAGGAGYAACAAGAGTCAACTATACTGCAACGGATCTGGTCAACAAG
CAAGATACCTGTGAATTTTACGTCACAATTATAGTTGATACCGAGAGACCGGTCATAATG
AACTGCCCTGGTGACATCACCGAGTTCGTTGGTGAAACGGTGAACTCTTTGGAAGTGACG
TGGGAGTCCCTAAATATCACGGACAACTCTGGTATGTACGTTGTGGATTCCAGCCACCCA
TCCGGATACAATTTTCCAGCTGGGCCCATCCCTACCGATGTCATCATCAGTGTCGCAGAC
AAAGCCGGAAACTTGGCAAAGTGTAACTTTAGAGTAAACATATCTGTCGATCCGGCGCCC
GACCTCATGTGCCTTCCGATTNNTGTCAGCAATAGCACCACTCCTGGACAGTCCTATGCT
GACATCTATTGGCTAAACGGGATATCGGTGACAGACAACACAATATTCAAGnnnnnnnnn
nnnnnnnnnnnnnnnnnnnnnnnnnnnnnnnnnnnnnnnnnnnnnnnnnnnnnnnnnnnn
nnnnnnnnnnnnnnnnnnnnnnnnnnnnnnnnnnnnnnnnnnnnnnnnnnnnATACCGAG
AAACCAGYGTGGACTCCATGCCCTGAAAACATCACCCGAGCAGCCGTCCCGGGAACCAAT
TCCGTTACGGTTAGCTGGGACGTGCCGGGCGTGACGGACAACTCGGGAGAGACTCCTCTT
CAAGTCAGCACCCCTCGGACACCTCAACTGTTTTCTGGAGGGACCCACACCATCGCTTAC
ATAGCAGATGATGGCGCGGGAAATAGGGGCAYCTGTCAGTTTCTTGTGACAGTTACAGTC
GATTCGGCTGTTCCTCAAATCTTGAACTGTCCACCGGATGGTCCTCTGGTCTTCTCGACC
CCGGAAGGACAAGCCACTGCCATTGTGACCTGGGACACCATCACGGCAACTGATACTACA
GATGGTAGCGTTCCTGTGAGTTCAGGGATCAATCCAGGGGATGAGCTCACCATAGGCAGG
CATCTAGTGGAGTATGAAGCCGCAGATACCAGCGGGAATGTGGCGACATGCTCATTTACG
GTCGAAGTCAGGGACGCCGAGCCACCGAGGATCACCGGTTGTCCCGACGATATCATCGCC
TACGCGCTTCCACAACGAACTCAGACCCCTGTGTCGTGGACCACGGAAGCTACAGCGACA
GATAACTCAGGATCAGTGACGGTCTTTAGTAACCCAGAGTCGGGATCGCTCTTCACCGTT
GGTCAATCAACCCAGGTGCTATACTCAGCGAGAGATCCATCACTAAACGAAGCCGGGAAT
CCGTGTAGCTTCACYGTCACTGTACAGACAGCAGATTTGATCCGTATCAGAGGCTCGGTG
ACGCTTGATACGATTCGAGGGAATGGAATCTTTCTTGATCAGCAGACAGCTCGGGAAACT
TTGCAGGCTGATCTGGCGGCATTATTTCGGGGAACAAGCCTTGCTCCTGTCGACTTTGTG
GATGTTGAGGTGCTGACTTCAGTACTAGTCTCGGAGAACGATCTCCGTGCTAGCTTTACT
CTCTACTTTGCTCCAGACTCACATCACAACGAAGAGGAAATCAGTGAAATCTTTTACAGC
GCGCTCGGGAACAGAGTTAGCTTCGACAACGGGAATGTCATTGTACCAGATAGCTTTGAT
CTGACCGTAACAGAATACCGTGGAGAGTTCACTCTCAGGAGCATCGTTCCAAATGTTGAC
CTGGTAGACTTCACATCATGTTGCTCCGATCCGAACAGTGCAAGTTATCAAGCAGTCCTA
CAGAAGATCTACAGTCATTTTGCTGCTACATTTGGGAGTATGTCTCTCnnnnnnnnnnnn
nnnnnnnnnnnnnnnnnnnnnnnnnnnnnnnnnnnnnnnnnnnnnnnnnnnnnnnnnnnn
nnnnnnnnnnnnnnnnnnnnnnnnnnnnnnnnnnnnnnnnnnnnnnnnnnnnnnnnnnnn
nnnnnnnnnnnnnnnnnnnnnnnnnnnnnnnnnnnnnnnnnnnnnnnnnnnnnnnnnnnn
nnNNNNNNNNNNNNNNNNNNNNNNNNNNNNNNNNNNNNNNNNNNNNNNNNNNNNNNNNNN
NNNNNNNNNNNNNNNNNNNNNnnnnnnnnnnnnnnnnnnnnnnnnnnnnnnnnnnnnnnn
nnnnnnnnnnnnnnnnnnnnnnnnnnnnnnnnnnnnnnnnnnnnnnnnnnNNNNNNNNNN
NNNNNNNNNNNNAAGAAAACGATCCCTACTTACACCCTATACAAATTACTGTTGCATTTG
AAATCCCGT

>sprp
ATGGTCAGCGAGGATGCCAGATGTGAGACAGAGATCAARWSAAGGATAGCTCTCGCTAAA
TCTGCATTTTCAAAGTTAGGCAAAATTCTGGCAAATCGAAAAATGGCTTTGGCCCAGCAG
GTATGTCAAGACCAAATCGTCCAGGCAGCTGATTGGTCCACTAACGTCACAGTTCGTTAC
AACACCGACGTCACTTCTCCTGAAAATGTCACCTACGAACCCGTGGACAATTCCAATTTC
CCCGTGGGGATGTACCCCATCACRGCGACACTCGATGGTGCTACTRATTGCACCTTTACT
CTCATCGTTCTAGCCAATCCTATATGTCCAACAAACATTTCGATRTCAAGTGATGAGAAC
GTGACAACAACCGATGTCATCTGGAGCTATCCTAGCGAAAATCGCATTGACCTTTTCCCT
TTGACCTCTAATCCGCTGAACGGGACAACCTTTGACCTTGGTGTGACTGACGTCACCTTA
TCCCTCRCAGATTATCCGGAATACAGGTGTACTTTCATTGTGGAAGTGAAAGATGAGCAA
CCACCTYGGCTGACATGCCCAGAAAACCTTGATGTGAACAACTCTGCAGTGGCCATCTGG
GATGTCCCTATGTCTTTGGATAACTCTGGAAGCGTTCTTCTGAGCTCCAGCCACACACCA
GGAAGTTATTTCCCGTTCAATACAACTACCGAGATCACCTATACCGCGGCGGATAGCAGC
GGGAACACAATCTCTTGCTCGTTCAATCTGACCGTCGTCCGAGATGGGTCGCCGGAGATC
ACGAACTGCCCCTCCGACTTGAGTAAGGCGGTACCCCCGGGTGTAAACGACACGACTGTA
ACCGAATTATGGACCCGAGAACCCACGGCCACGTCCCCATCGGGCGGCGATGTGACTGAA
TCCAGTAACTTCGATAGAACCTCGAGCTTTGGTATTGGTACTACCCGGGTAACCTTCACG
TTCACAGATCAGGCTGGCTCCAGCTCCAAGTGTCGCTTCCTCGTCTCCATAACAAGAGAA
CCTGACACAAATGCACCGTATGTTGACAACGGCGTAACATGCCCGTCGGATGTCATTCGG
AACGCTCCGCCGGGAACGACAGAGATGCAAGTCATCTATGATGAGCCGACATTCAATGAT
GTCGTCGACGGGAAAGACATCAAGGTCACGACGACGAAAGAATCGGGTTCGGTGTTTAGT
GCAGGAACGACCGAGGTTCTTTATGTGGCTACGGACAAGTCTTTTGAAATCAACCAATGC
ATTATAAGCGTAACGGTCGATGTGACGGAAGACAACGAGGAACCAGTCATTATGGGTTGT
CCAGGGAATATCACCCGTTGGGTGGGAGTAGGAGTCCCCTCTGTGGCGATCACCTGGACC
AAGCCCAATGCCACCGACAACTTTGAAGTGGTATCGTTTAACTCCTCCCACGAGCCAGGT
TCCATGTTCCCCATAGGAGTAACAAGAGTCAACTATACTGCAACGGATCTGGTCAACAAG
CAAGATACCTGTGAATTTTACGTCACAGTTATAGTTGATACCGAGAGTCCGGTCATAATG
AACTGCCCTAGTGACATCACCGAGTTCGTTGGTGAAACAGTGAACTCTTTGGAAGTGACG
TGGGAGTCCCTAAATATCACGGACAACTCTGGTATGTACCTTGTGGATTCCAGCCGCCCA
TCCGGATACAATTTTCCAGCTGGGCCCATCCCTACCGATGTCACCATCAGTGTCGCAGAC
GAAGCCGGAAACTTGGCGAGGTGTAACTTTAGAGTAAGCATATCTGTCGATCCGGCGCCC
GATCTCATGTGCCCTSMAATGCCCGTCAGTAATAGCACCACTCCTGGACAGTCTTATGCT
GACATCTATTGGCTAAACSWGATAACAGTGACAGACAACACAATATTCAYGTCTAACAGC
ACACATGAAAGCCCCCTTCGAGTTGAACTGAACTCACCCATAACCGTAGACTACAAGGTT
GAAGACTTACGAGGAAACGTCAGATCATGCACTCTTCAAGTCGTCGCTAACGATACCGAG
AAACCAGTGTGGACTCCATGCCCTGCAGACATAACCCGAGCAGCCGTCCCGGGAACCAAT
TCCGTTACGATTAGCTGGGACGTGCCGGGCGTGACGGACAACTCGGGCGAGACTCCTCTT
AAAGTCAGCACCCCTCGGACACCTCAACTGTTTTCTGGAGGGACCCACACCATCGCTTAC
ATAGCAGAGGATGGCGCGGGAAATAATGGCACCTGTCAATTTGTTGTGACAGTTACAGTC
GATTCGGCTGTTCCTCAAATCTTGAACTGTCCACCGGACGGCCCTCTGGTCTTCTCGACC
CCGGAAGGACAAGCCACCGCCATTGTGACCTGGGACACCATCACTGCAACCGATACTACA
GATGGTAGCGTTCCTGTGAGTTCAAGGATCAATCCAGGGGATGAGCTCACCATTGGCAGG
CATCTAGTGGAGTATGAAGCAACAGATACCAGCGGGAATGTGGCGACATGCTCATTTACG
GTCGAAGTCAGGGACGCTGAGCCACCGACGATCACCGGCTGTCCTGATGATATCATCGCC
TACGCGCTTCCACAACGAACTCAGACCCCTGTGTCGTGGACCACGGAAGCTACAGCGACA
GATAACTCAGGATCAGTGACGGTCTTCAGTAACCCAGAATCAGGATCGCTCTTCACCGTT
GGTCAATCAACCCAGGTGCTATACTCAGCGAGAGATCCATCACTTAACGAAGCCGGGAAT
CCGTGTAGCTTCACCGTCACTGTACAGACAGCAGATTTGATCCGTATCAGAGGCTCGGTG
ACGCTTGATACGATTCGCGGGAATGGAATCTTTCTTGATCAGCAGACAGCCCGGGACAAT
TTGCAGGATGATCTGGCGGCATTATTCCGGGGAACAAGCCTTGCTCCTGTCGACTTTGTG
GATGTTGAGGTGCTGACTTCAGTAATAGTCTCGGAGAACGACCTCCGTGCTAGCTTCACT
CTCTACTTTGCTCCAGACTCGCATCACAACGAAGAGGAAATCAGTGAAATCTTTTACAAC
GCGCTCGGGAACAGAGTTAGCTTCGCCAACGGGAATGTCATTGTACCAGATAGCTTCGAT
CTGACCGTAACAGAATACCGTGGAGAGTTCACTCTCAGGAACATCGTTCCAACTGTTGAC
CTGGTAGACTTCACATCATGTTGCTCCGATCCGAATAGTGCAAGTTATCAAGCAGTCCTA
CAGAAGATCTACAGCCATTTTACTGCTACATTTGGGAGTATGTCTCTCATTCTAATGACT
CGTATTCTACCGCTTCGAGAAGGTAGCATCATAGTCCCATACACGCTTACATTTGATGGG
TTTACATCAGTAACCCTAAACGACATAGTGACTGCTTTCAACGCTACAGTCCAGGAACCG
ACTAGGGAGCTCTCCCAAACCGACCTCTTTCTCGCCCTGACTAGTGATGGAGGTATTGGT
GATACCGTTGGCCCGCTGAGCACGGTTGAGATCATCGGTATCTTCCTTGGTGTGATGGGT
TTGATCCTCATTCTCCTGGTCATCTGTTGCTGCTGTCTGTGGTTGATGGGTGCGAGGTCG
AGAATGCCTGCTGATGAGGAGTACCTCGTGGACAAAACACCCCATCCCAGCATGCTCATG
CTGCCGATGGTGAAGAAAACGATCCCTACTTACACCCTATANNNNNNNNNNNNNNNNNnn
nnnnnnnnn

>spurp
ATGGTCAGCGAGGATGCCAGATGTGAGACAGAGATCAAATCAAGGATAGCTCTCGCTAAA
TCTGCATTTTCAAAGTTAGGCAAAATTCTGGCAAATCGAAAAATGGCTTTGGCCCAGCAG
GTATGTCAAGACCAAATCGTCCAGGCAGCTGATTGGTCCACTAACGTCACAGTTCGTTAC
AACACCGACGTCACTTCTCCTGAAAATGTCACCTACGAACCCGTGGACAATTCCAATTTC
CCCGTGGGGATGTACCCCATCACGGCGACACTCGATGGTGCTACTAATTGCACCTTTACT
CTCATCGTTCTAGCCAATCCTATATGTCCAACAAACATTTCGATATCAAGTGATGAGAAC
GTGACAACAACCGATGTCATCTGGAGCTATCCTAGCGAAAATCGCATTGACCTTTTCCCT
TTGACCTCTAATCCGCTGAACGGGACAACCTTTGACCTTGGTGTGACTGACGTCACCTTA
TCCCTCACAGATTATCCGGAATACAGGTGTACTTTCATTGTGGAAGTGAAAGATGAGCAA
CCACCTCGGCTGACATGCCCAGAAAACCTTGATGTGAACAACTCTGCAGTGGCCATCTGG
GATGTCCCTATGTCTTTGGATAACTCTGGAAGCGTTCTTCTGAGCTCCAGCCACACACCA
GGAAGTTATTTCCCGTTCAATACAACTACCGAGATCACCTATACCGCGGCGGATAGCAGC
GGGAACACAATCTCTTGCTCGTTCAATCTGACCGTCGTCCGAGATGGGTCGCCGGAGATC
ACGAACTGCCCCTCCGACTTGAGTAAGGCGGTACCCCCGGGTGTAAACGACACGACTGTA
ACCGAATTATGGACCCGAGAACCCACGGCCACGTCCCCATCGGGCGGCGATGTGACTGAA
TCCAGTAACTTCGATAGAACCTCGAGCTTTGGTATTGGTACTACCCGGGTAACCTTCACG
TTCACAGATCAGGCTGGCTCCAGCTCCAAGTGTCGCTTCCTCGTCTCCATAACAAGAGAA
CCTGACACAAATGCACCGTATGTTGACAACGGCGTAACATGCCCGTCGGATGTCATTCGG
AACGCTCCGCCGGGAACGACAGAGATGCAAGTCATCTATGATGAGCCGACATTCAATGAT
GTCGTCGACGGGAAAGACATCAAGGTCACGACGACGAAAGAATCGGGTTCGGTGTTTAGT
GCAGGAACGACCGAGGTTCTTTATGTGGCTACGGACAAGTCTTTTGAAATCAACCAATGC
ATTATAAGCGTAACGGTCGATGTGACGGAAGACAACGAGGAACCAGTCATTATGGGTTGT
CCAGGGAATATCACCCGTTGGGTGGGAGTAGGAGTCCCCTCTGTGGCGATCACCTGGACC
AAGCCCAATGCCACCGACAACTTTGAAGTGGTATCGTTTAACTCCTCCCACGAGCCAGGT
TCCATGTTCCCCATAGGAGTAACAAGAGTCAACTATACTGCAACGGATCTGGTCAACAAG
CAAGATACCTGTGAATTTTACGTCACAGTTATAGTTGATACCGAGAGTCCGGTCATAATG
AACTGCCCTAGTGACATCACCGAGTTCGTTGGTGAAACAGTGAACTCTTTGGAAGTGACG
TGGGAGTCCCTAAATATCACGGACAACTCTGGTATGTACCTTGTGGATTCCAGCCGCCCA
TCCGGATACAATTTTCCAGCTGGGCCCATCCCTACCGATGTCACCATCAGTGTCGCAGAC
GAAGCCGGAAACTTGGCGAGGTGTAACTTTAGAGTAAGCATATCTGTCGATCCGGCGCCC
GATCTCATGTGCCCTCCAATGCCCGTCAGTAATAGCACCACTCCTGGACAGTCTTATGCT
GACATCTATTGGCTAAACCTGATAACAGTGACAGACAACACAATATTCACGTCTAACAGC
ACACATGAAAGCCCCCTTCGAGTTGAACTGAACTCACCCATAACCGTAGACTACAAGGTT
GAAGACTTACGAGGAAACGTCAGATCATGCACTCTTCAAGTCGTCGCTAACGATACCGAG
AAACCAGTGTGGACTCCATGCCCTGCAGACATAACCCGAGCAGCCGTCCCGGGAACCAAT
TCCGTTACGATTAGCTGGGACGTGCCGGGCGTGACGGACAACTCGGGCGAGACTCCTCTT
AAAGTCAGCACCCCTCGGACACCTCAACTGTTTTCTGGAGGGACCCACACCATCGCTTAC
ATAGCAGAGGATGGCGCGGGAAATAATGGCACCTGTCAATTTGTTGTGACAGTTACAGTC
GATTCGGCTGTTCCTCAAATCTTGAACTGTCCACCGGACGGCCCTCTGGTCTTCTCGACC
CCGGAAGGACAAGCCACCGCCATTGTGACCTGGGACACCATCACTGCAACCGATACTACA
GATGGTAGCGTTCCTGTGAGTTCAAGGATCAATCCAGGGGATGAGCTCACCATTGGCAGG
CATCTAGTGGAGTATGAAGCAACAGATACCAGCGGGAATGTGGCGACATGCTCATTTACG
GTCGAAGTCAGGGACGCTGAGCCACCGACGATCACCGGCTGTCCTGATGATATCATCGCC
TACGCGCTTCCACAACGAACTCAGACCCCTGTGTCGTGGACCACGGAAGCTACAGCGACA
GATAACTCAGGATCAGTGACGGTCTTCAGTAACCCAGAATCAGGATCGCTCTTCACCGTT
GGTCAATCAACCCAGGTGCTATACTCAGCGAGAGATCCATCACTTAACGAAGCCGGGAAT
CCGTGTAGCTTCACCGTCACTGTACAGACAGCAGATTTGATCCGTATCAGAGGCTCGGTG
ACGCTTGATACGATTCGCGGGAATGGAATCTTTCTTGATCAGCAGACAGCCCGGGACAAT
TTGCAGGATGATCTGGCGGCATTATTCCGGGGAACAAGCCTTGCTCCTGTCGACTTTGTG
GATGTTGAGGTGCTGACTTCAGTAATAGTCTCGGAGAACGACCTCCGTGCTAGCTTCACT
CTCTACTTTGCTCCAGACTCGCATCACAACGAAGAGGAAATCAGTGAAATCTTTTACAAC
GCGCTCGGGAACAGAGTTAGCTTCGCCAACGGGAATGTCATTGTACCAGATAGCTTCGAT
CTGACCGTAACAGAATACCGTGGAGAGTTCACTCTCAGGAACATCGTTCCAACTGTTGAC
CTGGTAGACTTCACATCATGTTGCTCCGATCCGAATAGTGCAAGTTATCAAGCAGTCCTA
CAGAAGATCTACAGCCATTTTACTGCTACATTTGGGAGTATGTCTCTCATTCTAATGACT
CGTATTCTACCGCTTCGAGAAGGTAGCATCATAGTCCCATACACGCTTACATTTGATGGG
TTTACATCAGTAACCCTAAACGACATAGTGACTGCTTTCAACGCTACAGTCCAGGAACCG
ACTAGGGAGCTCTCCCAAACCGACCTCTTTCTCGCCCTGACTAGTGATGGAGGTATTGGT
GATACCGTTGGCCCGCTGAGCACGGTTGAGATCATCGGTATCTTCCTTGGTGTGATGGGT
TTGATCCTCATTCTCCTGGTCATCTGTTGCTGCTGTCTGTGGTTGATGGGTGCGAGGTCG
AGAATGCCTGCTGATGAGGAGTACCTCGTGGACAAAACACCCCATCCCAGCATGCTCATG
CTGCCGATGGTGAAGAAAACGATCCCTACTTACACCCTATACAAATTACTGTTGCATTTG
AAATCCCGC

>pdep
ATAGTCTTCGATGATGCCAGATGTGAGACAGAAATCAAnnnnnnnnnnnnnnnnGCTAAA
TCTGCATTTTCAAAGTTAGGCAAAATTCTGACAAATCGCAAATTGGCTTTGGCCNATNNG
GTGTGTCAAGACCAAGTCGTCCAGGCAGCTGATTGGTCCAATAACGTCATAGTTCGTTAC
AACACCAACGTCACTTCTCCCGAAGATGTCACCTACAATCCTGTGGACAATTCCACTTTC
TCCGTGGGGATGTACAACATCACGGCAACACTCAGTGGTGCTACTGATTGCACCTTTCTT
CTCGTCGTTCTTGCCAATCCTGTATGTCCAACAAACATTTCGATGCCAAGTGATGACAAC
GTGACAACAACCAATGTCACCTGGAGCTATCCTAGCRTAAATCGCATTGACCTTTTCCCT
TTGACCTCTAACCCGCTGAACGGGACAACCTTTGACCTTGGTGTGACTGACGTCACCTTA
TCCCTCACAGAATTCCCGGAATACAGGTGTACTTTCAAAGTGGAAGTGAAAGATGAGCAG
CCACCTTGGCTGACATGCCCAGAAAACCTTGATGTGAATAACTCGGCAGTKGCCATCTGG
GATGTCCCGATGTCTTCGGATAATTCTGGAAGCGTTCTTCTGAGCTCCAGCCACACACCA
AGAAGCTATTTCCCGTTCAATATATCTACCGAGATTACCTATACCGCGGTGGATAGCAGC
GGGAACAGAATCTCTTGCTCGTTCAATCTGACCRTCRTCAGAGACGGCTCGCCGGAGATC
ATGAATTGCCCCTCCGACATGAGTAAGGCGGTACCCCCTGGTGTAACCACTACAACCGTT
ACCGAATTCTGGACCCAAGAACCCACGGCTATGTCCCCATCAGGCAGCATGGTGACTGAA
TCCAGTAATTACAATCGAACCTCGAGCTTTGGCATTGGTACTACCCGGGTTACCTATACG
TTCAGCGATCAGACTGGCTCCAGCTCCAAATGTAGTTTCCTCGTCTCCATAACAAGAGAG
CCTGACACAGAGGCCCCGTATGTTGACAACGGCGTAGAATGCCCGTCAGATGTAATTCGA
AACGCTCCGCCGGGAACGACAGAGATGCAAGTCATCTATGATGAGCCGACATTCAATGAT
CTCGTCGATGGGAAAGACGTCACGTTGACGGTGACGAAAGAATCAGAGTCGCTGTTCAGT
GCGGGAACGACCCAGGTTCTTTATGTKGCTACAGACATGTCTTTTAATATCAACCTATGC
ATTATAAGCGTAACGGTCAATGTTACGGAAGACAACAAGGAACCAGTCATTGTTGGTTGT
CCAGGGAATATCACTCGTTGGGTGGGGGTAGGAGTCCCCCCTGTGGTGGTCACCTGGACC
AAGCCCAATGCCACGGATAACTTTGAAGTGGTATCTTTTAACTCCTCCCACGAGCCAGGT
TCCATGTTYCCTGAAGGAGTAACAAAAGTCAACTATACTGCAACGGATCTGGTCAACAAA
CAAGATACCTGTGAATTTTACGTCACAGTTATAGTTGATACTGAGGGACCGGTCATAATA
AACTGTCCTAATGACATCACCAAGTCCGTTGGCGAAACGGTGAACTTTTCGGAAGTGACG
TGGGAGTCCCCAAATATCACGGACAACTCTGGTATGTACCGTGTGGAATCCACCCACCAA
TCCGGAAACAGTTTCTCAGCTGGNCCCNNCCCTACCGATGTCATCATCCGTGTCGAAGAT
GAAGCCGGAAATGTGGCGGCGTGTACCTTCAGAGTAAGCATATCTGTCGACCCGGCTCCC
AATCTCACGTGCCCTTCTTCAATGGTCATCAATAGCACCATTCTTGGACAATCTTATGCC
GACATCTATTGGCTAAACGAGATATCAGTGACAGACAACACAATGTTCACGNNNNNNNNN
NNNNNNNNNNNNNNNNNNNNNNNNNNNNNNNNNNNNNnnnnnnnnnnnnnnnnnnnnnnT
GAAGACTTACAAGGAAACGTCAGATCATGCAGTCTTCAAGTCGTCGCTAACGATANCGAN
GCNCCANNNNNNNNTCCATGCCCTGCAGANANNANNNTACCAGNNNNNCCGGNNNNNNNN
NNNNnnnnnnnnnnnnnnnnnnnnnnnnnCGTGACGGACAACTCTGGCGAGACTCCCATT
CCAATCAGCATCCATCCGACACCTCCACTGTTTTGTGATGKGACCTGCACCATCGCTTAC
ATAGCAGAAGATGGCGCAGGAAATAGGGGCATCTGTCAATTTCTCGTGACAGTTACAGTT
GATTCGGATGTTCCTCAAATCTTGAACTGTCCACCGGATGGCCCTTTGGTGTTCTCAACC
CCGGAAGGACAAAACTCTGCCACTGTGACCTGGGATACCATCACGGCAACCGATACTGCA
GATGGGAGCGTACCTGTGAGTTCAAGGATCAATCCAGAGGATGAACTCACCATAGGCATT
CATCCTGTGGAGTATGAGGCCAGAGATAGCAGTGGGAATGTGGCGACATGTTCATTTACG
GTCGAAGTCAGGGACGCTGAGCCACCGAGGATCACCGGTTGTCCTGATGATATCATCGCC
TACGCGCTTCCACAACGAACTCAGACCCCTGTGTCGTGGATCACGGAAGCTACAGCAACA
GATAACTCTGGATCAGTGACGGTCTTCAGCAACCCAGAATCGGGCTCGCTCTTCAGCACT
AGTCAATCGACCCAGGTGGTGTACTCAGCGAGAGATCCATCACAAAACGAAGCCGGGAAT
CCGTGTAGCTTCACCGTCACTGTACAGACGACAGATTTGATAAGTATCAGAGGATCGGTG
ACGCTTGATATGATTCGCGGGAATGGCATCTTTCTTAATCAGCAGACAGCCCGGGAAAGC
TTGCAGGTTGACCTGGCGGCATTATTCCGGGGTACAAGCCTTGCTCCTGTCGACTTTGTG
GATGTTGAGGTGCTGAATTCAGTACTAGACTCGGACAACAACCTCCGTGCTAGCTTYACT
CTCTACTTTGCTCCAGACTCACATCACAACGAAGAGGAAATCAAAGARATCTTTTACAAC
GCCCTCGGAAACAGAGTTAGCTTCGACAACGGGAATGTCATTGTACCAGATAGCTTCGAT
CTGACCGTGACAGAATACCGTGGAGAGTTCACTCTCAGGAGTATCGTTYCAAATATTGAC
CTGGTAGACTTCACATCATGTTGCTCCGATCCTAATAGTCCAAGTTATCAAGCACTCCTA
CAGACGATCTACAGCCATnnnnnnnnnnnnnnnnnnnnnnnnnnnnnnnnnnnnnnnnnn
nnnnnnnnnNNNNNNNNNNNNNNNNNNNnnnnnnnnnnnnnnnnnnnnnnnnnnnnnnnn
nnnnnnnnnnnnnnnnnnnnnnnnnnnnnnnnnnnnnnnnnnnnnnnnnnnnnnnnnnnn
nnnnnnnnnNNNNNNNNNNNNNNNNNNNNnnnnnnnnnnnnnnnnnnTGGTGGAATTGGT
GATACCGTTGGCCAGCTGAGCACGGTTGCAATCATCGGGATCTTCCTGGGTGTGATGGGT
TTTATCCTCGTTCTCCTGATTGTCTGTTGCTGCTGTCTGTGGTTGATGAGTGCGAGGTCG
AGAATGCCTGCTGATGAGGAGTACCTGGTGGACAAAGAACCCCAGCCNNNCATGCTCATG
CTGCCAATGGTGAAGAAAACGACCTCTAATTACACCCTTTACAAATTACTGTTGCATnnn
nnnnnnnnn
