# Supplementary material for: Genome-wide signals of positive selection in strongylocentrotid sea urchins
Source: BMC Genomics. 2017 Jul 21;18:555. doi: 10.1186/s12864-017-3944-7 (PMC5521101; doi:10.1186/s12864-017-3944-7)
Supplement: Supplementary file 3 — Consensus alignment files. A compressed (gzip) tape archive (TAR) file containing 6250 consensus alignment files in FASTA format. (TGZ 14116 kb) [file 12864_2017_3944_MOESM3_ESM.tgz › SPU_008462/consensAlign.ordered.fa]

>sdro
ATGTCGTGTAAAAGAGCTGCTAGTGCAGGATGTTTCTGCCCACAAGGTTTCAATGGAGCA
GANNNNNNNNNGGAATCTTGCGGTGATGGTAAGTATGACCAACACACACACATATGCTGC
GGCGGCCTACTCGAGAGGCAGCCGTCGACAGCGGTAGGGACCCGGGCCTGCTGTGGAGGG
ACAGTGAGTGGAACACATTACTTCCATGGGCAACAGATATGCTGTGGTAACACCTTGAGA
AACATAACACCTGATCTGCAGTGCTGCAACAGTCAACAGTTCTACAATGAAACCACCCAA
ACTTGCTGTGGCGCAGAGGTTGTCGATATGTCAGAAGGCAAAGTATGCTGTCCTGGCCCC
AATAACAGATTACAAGGTTTCCCAGGATTTGGTGGCGACCCCAAGTGCTGCGGAATCAGC
GGTCCCTACTATCCAGAGAGGGAGCTCTGCTGCGAGGTTGGAAGAGAACGATCCATAATC
CGAGAGCGACCGAGTGGACGGGAGATGGAGTGCTGTGGTTTAAACAGCATGGATGCTTCC
ACTCACATGTGCTGCAATATGGTATTTTTGCTAAGAGAAGTAGTGCTCCRTGATTCATTT
ACATTTGCCACTGCCATCCCAGGTCTAGTAAATGAGGACCAGGAGCAAATACAGAGGGAG
CCATTCTTAGAATGTTGTGGAAGTGGCACCTACAATGTTACCACAGAAATATGCTGTAAC
GGGGTTGCTGTTCCAAGAGGTCTAAATGGCGGATATGAGTGTTGCGGCGTTAAGGCGTAC
AATCCAGAGAATCAAGTCTGCTGTTTTGGTGAAATTGGCAGCATTGGACATGGAAAATGC
TGCACTGGAGCAAGCCAGGCCTTTTCAGTATACCAACCGGGTAAGCAGTCCTGTTGTCAT
ACCAAGCTCAGTTCCCYTCCAGAGATTTCTGGCATCAAACAGTGTTGCGGAACGAAAGCC
TACCTGACTTCATCCAAGATGTGTTGTAAAGGAAAACTTTTTGACAGAGAAGAAGACATT
GAATGCTGCGGAAGTGATACCTACAACACGAGGACCAATCTATGTTGCAATGACAGCATA
TTACCAAAGCGTACCCCTACTGACCAATGCTGCGCTTCTCTGCGTTTTGACCCTACCACC
CAAACATGCTGTGGGCAACAAGTTGTACCCCGAGTCGGAAAATGCTGTCRACTGACCTCG
CACACGTTTGAGGTCTATAATGAGAGACAAACCTGCTGTGGGATTATAGATTGGAATGCT
TYGACTTATACTGGACATATTTATGATGTACCTACGTCACCCCATTTATGTTGTGGTGCT
CAGCTTCAGGGAGCAGACCAGCTCTGYGAMAAAAATGTGCTGATTGAGAAGAGYARTTYM
AACCATGATGAAGTCTGCTGGTACTACAATGRCGATGATGAAATGACGTACAYGACATTC
AACAAGGAGCARACATACTGTGACATTYGGGATGGTGTGACTGCCATTTCTCCCGGTCAT
CAGTTGTGCGGAAGTGGAACTTATAACCCTGAAAGTCAACTGTGTTGCGATWACCACATC
CATGACAACGCTGACAAAGCTTGCTGTGGTTTCAACGCCTATGACAAGAGCTCGCAATCC
TGCCTCCTTGGAAATGTCTTTGATGATATTCCTSAAATATATGCAGGGAAATGCCGTGAT
AAAGCATTCAACAACCAAACTGACACRTGCGACRWAAATTTCGAAATCCGTCCTATAAGC
GAAGTGGAGGAATATCCYGAGAGATGCGGGACCGAACCATTCARMCCGGYCGAKCATGAA
TGCTGTAAYRGGGAGCTGATAGGGCCTGGTTTCACCTGCTGYGGGGGKATCCGTGCTTGG
GACACTCCAGGAACAARCCTAGGAGAAGGGAAGTGTTGCAAWTCAAGTGATGGGTCATMC
AAGGGCTACAACRACCAGACACGTATSTGCTGCCAAGGAGAGGTTCACGAYAAGAGTGGA
CAAGCAGAATGCTGTGGCTCAGACGCCTATGATCCTGCAGACKCTAGCTCCATGTGCTGT
GGAGATCGCCTCTACGYCGTSACTGGAGGAAAGACWGAATGCACRGGGACCTCTCCTCAC
CGGYCGGACCAGATTGTATGCGATGGGGTTGTTCATMCAGCTTCYYCTGACAAAGTMTGC
TGCGGGAAGAGTCTAATCAACSYGGATAACCATGTATGCTGTGAACATATTCCATACRTA
AAAGAAAGCCAAGACACACAGTGCTGTGGMAAAGTATCCTATGACCGGTCAAGCAAAACC
TGCTGTGGGGTGTCCCTCTACGAAAGCYTAGCCACGGARCAASAGTGCTGCGGCAATATG
TACTACAACAYCAACGACCAGGTGTGCCATCAGACCGGGGAAGACCTGTATGTCTTCAGG
TCAGATGACGCAGACATGGTGTGCAGCGAGGGAACCTACRATTCCACCAAGCATACATGC
TGCCAGGGTATTCTCCATAAGCACATYGCCAACGGACAGTGTTGCGGCAACAGCGTGGTG
CGTAATCYCGATGAGGAGGTGTGCTGYGGTGGGGAGYTRAAGCRAAGGGAAGGCAGACAC
ACRGAATGCTGTGGAGGCCGCATGTTCAATCCCAATGTGTATCAGTGCTGCGGCAGGAAG
ATCATGCCAMTCTWCTCTAGCTACCGTCAGTGCTGCAATGATCAGATYATTCSAGCAATR
RAAGAGTGTGTAGGTAAC

>spal
ATGTCATGTAAAAGAGCTGCTAGTGCAGGCTGTTTCTGCCCAAAAGGTTTCAATGGAGCA
GAAGGCCTGATGGAATCTTGCGGTGATGGTAATTATGACCAACACACACAAATATGCTGC
GGCGGCCAAGTCGAGAGGCAGCCATCGACAGCGGTAGGGACCAGGGCCTGCTGTGGAAGT
ACAGTGAGTGGAACACCTTACTTCCATGGGCAACAGATATGCTGTGGTAACACCTTGAGA
GACACAACACCTGATCTGCAGTGCTGCAACCGCCAACAATTCTATAATGAAACCACCCAA
ACTTGTTGTGGTGCAGAGGTTGCCGATATGTCAGAAGGCAAAGTATGCTGTCCTGGCCCC
AATAACGGATTACAAGCTTTCCCAGGATTTGGTGGCAACCCCAAGTGCTGCGGAACCAGC
GGTCCTTACCAGCCAGAGACGGAGCTCTGCTGCGAGGTCGGAAGAGAACAATCCGCAATC
CGAGAGCGACCGAGTGGGAGGGAGATGGAGTGCTGTGGTTTGAACCGTATGGATGCTTCC
ACTCACATGTGCTGCAATATGGTATTTTTGCTAAGAGATGTAGTGCTCTGTAATTCAATT
ACATTCGCCATTGTCATCCCAGGTCTAGTAAATGAGTACCAGGTGCAAAAAGAGAGGGAG
CCATTCCTAGAATGTTGTGGAAATAGCACCTACAATGTGAGCACAGAAATATGCTGTAAT
GGGGTTGCTGTTCCAAGAGGTTCAAATGGCGGATATGAGTGTTGCGTCGATCAGGCGTTC
AATCCAGAGAATCAAGTCTGCTGTTTTGGTGCAATACACGACATTGGAGATGGAAAATGC
TGCGCTGGAGCAATACAGAAATTGTTAGTATACCAACCGGGTAAGCAGTCCTGTTGTGAT
TCCRAGCTCAGTTYCCTTCCAGAGATTTCTGGCATCCAACAGTGCTGCGGAACGAAAGCC
TACCTGACTTCATCCAAGATGTGTTGTAAGGGAAAACTTTTTGACAGAGAAGAAGACATT
GAATGCTGCGGAAGTGATACCTACAACACRASGACCCATCTATGTTGCCATGACAGCATA
CTACTAAAGCGTACCCCNACTGACCAATGCTGCGCTTCTCTGCGTTTTGACCCTACCACC
CAAACATGCTGTGGGCAACAAGTTGTATCATCAGTTGGAAAATGCTGTCTACTGACCGCA
GACACGTTTGGGGTGTATAATGAGAGACAAACCTGCTGTGGGGTTATGGATTGGAATGCT
TCGACTTATACTGGACATATTTATGATGTACCTACGTCACCCCATTTATGTTGTGGTGCT
CAKCTTCWRGGAGCAGACCAGCTCTGYGAMAAAAATGTGCYGATTGAGAAGAGYARTTTM
AACCATGATGAAGTCTGCTGGTACTACAATGGCGATGATGAAATGACGTACACGACATTC
AACAAGGAGCAGACATACTGTGACATTYGGGATGGTGTGACTGCCATTTCTCCCGGTCAT
CAGTTKTGCGGAAGTGGAACTTATAACCCTGAAAGTCAACTGTGTTGCGATAACCACATC
CATGACAACGCTGMCAAAGCTTGYTGTGGTTTCAACGCCTAYGACAAGAGCTCGCAATCC
TGCCTCCTTGGAAATGTCTTTGATGATATTCCTSAAATATATGCAGGGAAATGCCGTGAT
AAAGCATTCAACAACCAAACTGACACRTGCGACGTAAATTTCGAAATCCGTCCTATAAGC
GAAGTGGAGGWATATCCYGAGAGATGCGGGACCGAACCATTCRACCCGGTCGATCATGAA
TGCTGTAACGGGGAGCTGATAGGGCCTGGTTTCACCTGCTGTGGGGSGRTCCGTGCTTGG
GACACTCCAGGAACAARCCTAGGAGAAGGGAAGTGTTGCRAWTCAAGTGATGGGTCATCC
AAGGGCTACAACAACCAGACACGTATCTGCTGCCAAGGAGAGGTTCATGTCAAGAGTGGA
CAAGCAGAATGCTGTGGCTCAGACGCCTATGAWCCTGCAGACKCTAGCTCCATGTGCTGT
GGAGATCGCCTCTACGYCGTSACTGGAGGAAAGACWGAATGCACRGGGACCTCTCCTCAC
CGGYYGGACCAGATTGTATGCGATGGGGTTGTTCATMCAGCTTCYYCTGACAAAGTMTGC
TGCGGGAAGAGTCTAATCAACSMGGATAACCATGTATGCTGTGAACATATTCCATACRTW
AAAGAAAGCCAAGACACACAGTGCTGTGGMAAAGTATCCTATGACCGGTCAARCAAAACC
TGCTGTGGGGTGTCCCTCTACRAAAGCCTAGCCACGGAGCAASARTGCTGCGGCAATATG
TACTACRACATCARCGAYSAGGTGTGCCATCAGACCGGGGAAGACCTGTATGTCTTCAGG
TCAGATGACGCAGACATGGTGTGCAGCGAGGGAASCTACAATTCCAYCAAGCATACATGC
TGCCAGGGTATTCTCCATAAGCACATCGCCAACGGACAGTGTTGCGGCAACAGMGTGGTG
CGTAATCYCGATGAGGAGGTGTGCTGTGGCGGGGAGGTAAAGCGAAGGGAAGGCAGACAC
ACGGAATGCTGTGGAGGCCGCATGTTCAATCCCAATGTGTATCAGTGCTGTGGCAGGAGG
ATCATGCCAATCTACTCCAGCTACCGTCAGTGCTGCAATGATCAGATTATTCCAGCAATA
AAAGAGTGTGTAGGTAAC

>sfra
ATGTCGTGTAATAGAGCTGCTAGTGCGGGATGTTTCTGCCCAAAAGGTTTCAATGGAGCA
GAAGGCAAAATNNNATCGTGCGGTGATGATAGCTATGACCAACACACACATATATGCTGC
GGCGGCCAAATCGAGNNGCNNCCAGCNNCAACGGAAGGGACCCGGGCTTGCTGTGGATCG
ACAGTGAGTGGAACACCTTACTTTCATGGGCAACAGATATGCTGTGGTAACACCTTGAGA
GACATAACACCTGATCTGCAGTGCTGCAAYGGCCAACAGTTCTATAATGTAACCACCCAA
ACTTGCTGTGGCGCAGARGTTGTCGATATGTCAGAAGGCAAAGTATGCTGTCCTGGCCCC
AGTAACAGATTACAAGGTTTCCCAGGATTTGGTGGCAACCACAAGTGCTGTGGAACGAGC
GGTCCCTACTGGCAAGAGACGCAGCTCTGCTGCCAGGTTGGAAGAGAANAATCCACTATC
CGAGAGCGACGGAGTGGGGGGCAGATGGAGTGCTGTGGTTTGAACGAAATGGACGCTTTC
ACTCACATGTGCTGCAGAATGATATTTTTGCTAAGAGATGTAGTGCTCTGTGATTCATCC
ACATTTGCCACGGTCAACCCAGGTCTAGTAAATTAGTACCAGGAGGAAATACTGAGGGAG
CCATTCTTAGAATGTTGTGGAAGTGGCACCTACAATGTGACCACAGAAATATGCTGTAAT
GGGCATGCTGTTCMAAGAGGTCCAAATGGCGGATACGAGTGTTGCGGnnnNCAGTCGTAC
AATCCAGAGAATGAAGTCTGCTGTTTTGGTGTAATAMGCGGCATTGGACATGGAAAATGC
TGCACTGCAGACATCAGGGATTTAATGTAATACCAACCGGGTGAGCAGTCCTGTTGTAAT
TCCGAGATCAGTTCCCTTCCAGAGATTTCTGGCATCAATCAGTGTTGCAGAGAGATAGCT
TACCTGACATCATCTAAGATGTGTTGTGAAGGAAACCTCTTTGACAGAGAAGAAGACCTG
GAATGCTGCGGAAATGATGCCTACAACAGGAGAACCCAACTATGTTGCAATGACAGCATA
CTAGAAAAGCGTTCGCCNACTGACCAATGCTGCGCTTCTCTGCGTTTTAACCCTTCCACC
CAAACATGCTGTGGGGCACAAGTTAAAGAACAAGTCGGAAAATGCTGTCGGCTGACCnnn
nnnnnGTTTGAGGTTTATAATGAGAGACAAACCTGCTGTGGGTTTATGGATCGGANNNCT
TACATGTATACTGGACATRTTTATGATGGAGCTACGTCACCTGATTTATGTTGTGGTGCT
CATCTTCTAAGAGCAGGCCAGCTCTGCGAAAAAGATGTGCCAATTGAGAAGASTAATCCC
AATGATGATGAAGTCTGCTGGTACTACAATAACNANNATGAAATGACGTACAGCACATTC
AACAAGGAGCAGAAATACTGTGACATTTCRAAAGGTGTGACTGCCATTTCTCCTGGTTAT
ATGTTGTGCGGAAGTGAAACTTATAACCCTGAGACTGATCTGTGTTGCAGTGACTACATC
TATGnnnnCGCCGACATGGCTTGCTGTGGTTTCCAGGCCTACGACCAGAGCTGGCAATCC
TGCCTCCTTGGAAAGGTCATTGATGACATTCCTCAAGAATATGCAGGGAAATGCCGTGAT
GAAGCATTCAACAYCCAAACTCANACATGCGACGTAAATTTTGAAATCCGTCCTATAAGC
GAGGTGGAGGTATATCCYGAGAGATGCGGGACCGAACCATTCAAACCGGTCGAGCATGAA
TGCTGTAACGGGAAGCTGATAGGGCCTGGTTTCACCTGCTGTGGTGGGATCCGTGCTTGG
GACACTCCAGAAACAAACCTAGGAGAAGGGCAGTGTTGCAAATCAAGGGATGGATCATCC
AAAGGCTACAACAACAAGACACATATCTGCTGCCAAGGAGAGGTTCATGACAAGATTGGA
CAAGCAGAATGCTGTGGCTCAGACGCCTATGAACCTGCAGACTCTAGCTCCATGTGCTGT
GGAAATCGCCTCTACGYTGTCACTGGAGGAAAGACCGAATGCACAGGAACCTCTCCTCAC
CGGCCGGACCAGATTGTATGTGATGGGGTTGTTCATCCAGCATCCTCTGACAGAATCTGC
TGYGGGAAGAGTCTWATCAACCCGGAGAACCATGTATGCTGTGATCATATTCCATACATG
AAAGAAAGCCAAGACACACAGTGCTGTGGCAAAGTATCCTATGACCAGTCAATYAAAACC
TGCTGTGGGGTGTCCCTCTATAAAAGCCAATCTACAGACCAAGAATGCTGCGGCAATCTG
TACTACAACAACAACAACCAGGAGTGCCATCAGACCGGGGAAGAACTCTATGTTTTCAGG
AAAGAGGATGCAGACATGTTGTGCAGYGAGGGAAACTACGATTCCATCAAGCATACATGC
TGCCAGGGTATTCTCCATAAGCACATCGCCAACGGACAGTGTTGCGGCAACAGGGTGGTG
CGTAACCCCGATGAGGAGGTGTGCTGCGGTGGGGAGCTAAAGCGAAAGGAACACGGATAC
ACGGAATGCTGTGGAGGCCACATGTTCAATCCCAACGTGTATCAGTGCTGCGGCAGGAAG
ATCATGCCACGCTACTCCAGTTACCGTCAGTGCTGCAATGATCAGATTATTCTAGCAATG
GAAGAGTGTGTAGGGAAC

>afraSS
ATGTCGTGTMAAAGAGCTGCTAGTGCAGGATGTTTCTGCCCAMAAGGTTTCAATGGAGCA
GAAGGCCGGATGGAATCTTGCGGTRATKSWAAKTATGACCAACACACACACATATGCTGC
GGCGGCCTACTCGAGAGGCAGCCGTCGACAGCGGTAGGGACCCGGGCCTGCTGTGGAGGG
AYAGTGAGTGGAACACATTACTTCCATGGGCAACAGATATGCTGTGGTAACACCTTGAGA
AACATAACACCTGATCTGCAGTGCTGCAACAGTCAACAGTTCTACAATGAAACCACCCAA
ACTTGCTGTGGCGCAGAGGTTGTCGATATGTCAGAAGGCAAAGTATGCTGTCCTGGCCCC
AATAACAGATTACAAGGTTTCCCAGGAYTTGGTGGCGACCCCAAGTGCTGCGGAATCAGC
GGTCCCTACTATCCAGAGAGGGAGCTCTGCTGCGAGGTTGGAAGAGAACGATCCATAATC
CGAGAGCGACCGAGTGGACGGGAGATGGAGTGCTGTGGTTTAAACAGCATGGATGCTTCC
ACTCACATGTGCTGCAATATGGTATTTTTGCTAAGAGAAGTAGTGCTCYGTGATTCATTT
ACATTTGCCACTGCCATCCCAGGTCTAGTAAATGAGGACCAGGAGCAAATACAGAGGGAG
CCATTCTTAGAATGTTGTGGAAGTGGCACCTACAATGTTACCACAGAAATATGCTGTAAM
GGGGTTGCTGTTCCAAGAGGTYYAAATGGCGGATATGAGTGTTGCGGCGTTAAGGCGTAC
AATCCAGAGAATCAAGTCTGCTGTTTTGGTGAAATTGGCAGCATTGGACATGSAAAATGC
TGCSMTGGAGCAMGMSAGAACTTTTYAGAATACCAACCGGGTAAGCAGTCCTGTTGCAAT
CCCGAGCTCAGTTTCGTTCCAGAGATTTCTGGCATCCAACAGTGTTGCGGAACGAAAGCC
TACCTGACATCATCCAAGATGTGTTGTAAGGGAAACCTTGTTGACAGAGAAGAAGACCTT
GAATGCTGCGGAAGTGGTACCTACAACACGAGGACCCATCTATGTTGCCGTGACAGCATA
ATATCAAAGTGTACCCCCACTGACCAATGCTGCGCTTCTCTGCGTTTTGACCCTCCCACC
CAAACATGCTGTGGGCAACAAGTTGTATCATCAGTTGGAAAATGCTGTCGACTGACCGCG
GACNNNTTTGAGGTCTATAATGAGAGACAAACTTGCTGTGGGATTATGGATTGGAATGCT
TCAACTTATACTGGACATATTTATGATGTACCTACGTCACCCAATTTATGTTGTGGTGCT
CAGCTTCAGGGAGCAGACCAGCTCTGCGAAAAAAATGTGCTGATCGAGAAGAGTAGTTCC
AACCATGATGAAGTCTGCTGGTACTACAATGGCGATGATGAAATRACGTACACGACATTC
AACAAGGAGCAGACATACTGTGACATTTYGGATGGTGTGACTGCCATTTCTCCCGGTCAT
CAGTTGTGCGGAAGTAGAACTTATAACCCTGAAAGTCAACTGTGTTGCGATAACCACATC
CATGACAACGCTGACAAAGCTTGCTGTGGTTTCAACGCCTATGACAAGAGCTCGCAATCC
TGCCTCCTTGGAAATGTTTTTGATGATATTCCTCAAATATATGCAGGGAAATGCCGTGAT
AAAGCATTCAACAACCAAACTGACACGTGCGACAAAAATTTCGAAATCCGTCCTATAAGC
GAAGTGGAGGAATATCCTGAGAGATGCGGGACTGAACCATTCAGACCGGTCGAGCATGAA
TGCTGTAACGGGGAGCTGATAGGGCCTGGTTGGACCTGCTGTGGGGGGATCCGTGCTTGG
GACACTCCAGGAACAAACCTAGGAGAAGGGAAGTGTTGCAATTCAAGTGATGGGTCATCC
AAGGGCTTCAACGACCAGACACGTATCTGCTGCCAAGGAGAGGTTCACGTCAAGAGTGGA
CAAGCAGAATGCTGTGGCTCAGACGCCTATGAACCTGCAGACTCTAGCTCCATGTGCTGT
GGAGATCGCGTCTACGCTGTCACTGGAGGAAAGACCCAATGCACAGGGACCTCTCCTCAC
CGGCCGGACCAGATTGTATGCGATGGGGTTGTTCATGCAGCTTCCTCCGACAAAGTCTGC
TGCGGGAAGAGTCTAATCAACCTGGATAACCATGTATGCTGTGAACATATTCCATACGTG
AAAGAAAGCCAAGACACACAGTGCTGTGAAAAAGTATCCTATGACCAGTCAAAGAAAACT
TGCTGTGGGGTGTCCCTCTACGAAAGCCTAGCCACGGASCAAAARTGCTGCGGCAATATG
TACTACAACATCARCGWCCAGGTGTGCCATCAGACCGGGGACGACTGGTATGTTTTCGGG
TCAGATGACGCAGAGATCATGTGCGGCGAGGGAACCTACGATTCCAGCAAGCATACATGC
TGCCAGGGTATTCTCCATAAGCACATCGCCAACGGACAGTGTTGCGGCAACAGGGTGGTG
CGTAATCTTRATGAGGAGGTGTGCTGCGGTGGGGAGGTAAAGCGAAGGGAAGGCAGACAC
ACGGAATGCTGTGGAGGCCGCATGTTCAATCCCAATGTGTATCAGTGCTGTGGCAGGAGG
ATCATGCCAATCTACTCTAGCTACCGTCAGTGCTGCAATGATCAGATTATTCGAGCAATG
GAAGAGTGTGTAGGTAAC

>hpul
ATGTCGTGTAATAGAGCTGCTAGTGCAGGATGTTTCTGCCCAAAAGGTTTCAATGGAGCA
GAGGGCCGGATGGAATCTTGCGGTGATGGTAATTATGACCGACGTACAGACATATGCTGC
GGCGGCCAAATCGAGAGGCAGCCATCAACAGCGGTAGGGACCCGGGCCTGCTGTGGAGGG
ATTGTGAGTGGAACATTTTACTTCCATGGGCAAAAGATATGCTGTGGTAACACCTTGAGA
GACATAACACCTGATCTGCAGTGCTGCAACAGCCAACAGTTCTACAATGAAACCACCCAA
ACTTGCTGTGGTGCAGAGGTTGTCGATATGTCAGAAGGCAAAGTATGCTGTCCTGGCCCC
AATAACAGATTACAAAGTTTCCGAGGATTTGGTGGCAACCCCAAGTGCTGCGGAACCAGT
GGTCCCTACCAGCCAGAGAGGGAGCTCTGCTGCGAGGTCGGAAGAGAACAATCCATAATC
CGAGAGCGACCGAGTGGGAGGCAGATGGAGTGCTGTGGTTTGAATAGTATGGATGCTTCC
ACTCACATGTGCTGCAATATGGAATTTTCGCTAAGAGATGTAGTGCTCTGTGATTCATTT
TCAGTTACCACTGCCATCCCAGGTCTAATAAATGAGAACCAGAAGCAAATAGAGAGGGAG
CCATTCTTAGAATGTTGTGGAAGTGGCACCTACAATGTGACCACAGAAATATGCTGTAAA
GGGGTTGCTGTTCCAAGAGGTCCAAATGGCAGATATGAGTGTTGCGGCTCTCAGGCGTAC
AATCCAGAGAATGAAGTCTGCTGTTTTGGTGCAATACGCGGCATTGGACATGGAAAATGC
TGTACTGGAGCACTCCAGACCTTTTTAGAATACCAACCGGGTGAGCAGTCCTGTTGnnnn
nnCGAGCTCAGTTCCCTTCCAGAGATTTCTGGCATCAAACAGTGTTGCRGAGCGAAAGCT
TACCTGACATCATCCAAGATGTGTTGTAACGGAAACCTTTTTGACAGAGAAGAAGACCTT
GAATGCTGCGGAAGTGGTACCTACAACACAAGKACCCATCTATGTTGCAGTGACAGCATA
CTAYMAAAGCGGACNCCAAATGACCAATGCTGTGCTTCTTTGCGTTTTGACCCTACCACC
CAAACATGCTGTGGGGCACAAGTTGTACCCCACCTCGGAAAATGCTGTAGACTGACCATG
AATACGTTTGAGGTCTATGATGAGAGACAAACCTGCTGTGGGATTATGGACTGGAATGCT
TCAACTTATACTGGATATATTTATGATGTACCTACGTCACCCAATTTATGTTGTGGTGCT
CACCTTCTAGGAGATGACCAGCTCTGCGAAAAAAATGTGCCTTTTGAGAAGAGTGATTCC
AACCATGATGAARTCTGCTGGTACTACAATGGCRATGATGAATTGACGTACACGACATTC
AACAAGGAGCAGACATACTGTGACATTCGGGATGGTGTGACTGCCATTTCTCCCGGTCAT
CAGTTGTGCGGAAGTGGAACTTATAACCCTGAAAGTCAACTGTGTTGCAATGACCACATC
CATGACAAYGCTGACAAAGCTTGTTGTGGTTTCAATGCCTACGACAAGAGCTCACAATCC
TGCCTCCTTGGAAATGTCTTTGATGATATTCCTCAAGAATATGCAGGGAAATGCCGTGAT
AAAGCATTCAACAACCAAACTGACAYGTGCGACAGAAATTTCGAAATCCGTCCTATAAGC
GAAGTAGAGGAATATCCTGAGAGATGCGGGACCGAACCATTCAAACCAGACGAGCGTGAA
TGCTGTAACAGGGAGCTGATAGGGCCTGGTTTCACCTGCTGTGGCGGGATCCGTGCTTGG
GACACTCCAGGAACAAACCTAGGAGAAGGGAAGTGTTGCAAATCAAGTGATGGGTCATCT
AAAGGCTACAACGACCAGACACATATTTGCTGCCRAGGAGAGGTTCATGTCAAGAGTGGA
CAAGCAGAATGCTGTGGCTCAGACGCCTATGATCCTGCAGACTCTAGCTCCATGTGCTGT
GGAGATCGCCTCTACACTGTCACTGGAGGAAAGACCGAATGCACAGGGACCTCTCCTCAC
CGGCCGGACCAGATTGTATGCGATGGGGTTGTTCATACAGCTTCCTCTGACAAAGTCTGC
TGCGGGAAGAGTCTAATCAACCTGGATAACCATGTATGCTGTGAACATATTCCATACATG
AAAGAAAGTCAAGACACAGAGTGCTGTGGAAAAGTATCCTATGACCGGTCAAGCAAAACC
TGCTGTGGGGTGTCCCTCTACGAAAGCCTAACCACAGAGCAAGAATGCTGCGGCAATATG
TACTACAACATCGGCGACCAGGTGTGCCATCAGACYGGGGAAGACCTGTATGTCTTCAGG
TCAGACGACGCAGACATGGTGTGCAGCGAGGGAAGCTACGATTCCAGCAAGCATACATGC
TGCCAGGGTATTCTCCATAAGCACATCGCCAACGGACAGTGTTGCGGCAAAAATGTGAGG
CGTAATCCCGATCAGGAGGTGTGCTGYGGTGGGGAGCTAAAGCGAAAGGAAGGCAGAAAC
ACAGAATGCTGTGGAGGCCACATGTTCAATCCCAATGTGTATCAGTGCTGTGGCAGGAAG
ATCATGCCACGCATTTCTAGCTACCGTCAGTGCTGCAATGATCAGATTATTCCAGCAATA
AAAGAGTGTGTAGGTAAC

>snud
ATGTCGTGTAATAGAGCTGCTAGTGCGGGATGTTTCTGTCCAAAAGGTTTCAATGGAGCA
GAAGGCnnnnnnnnnnnnnnnnnnnnnnnTAACTATGACCAACACACACACATATGCTGC
GGCGGCCAAATCGAGNNGCNNCCAGCNNCAACGGAAGGGACTCGGGCTTGCTGTGGAGGG
ATAGTGAGTGGAACACATTACTTTCATGGGCAACAGATATGCTGTGGTAACACCTTGAGA
GACATAAAACCTGATCTGCAGTGCTGCAACGGCCAACAGTTCTATAATGAAACCACCCAA
ACTTGCTGTGGCGCAGAGGTTGTTGATAGGTCAGAAGGCAAAGTATGCTGTCCTGGCCCC
AGTAACAGATTGCAAGGTTTCCCAGGATTTGGTGGCAACCACAAGTGCTGTGGAACGAGC
GGTCCCTACTGGCAAGAGACGCAACTGTGCTGCCAGGTTGGAAGAGAATAATCCACTATC
CGAGAGCGACGGAGTGGGGGGCAGATGGAGTGCTGTGGTTTGAACGAAATGGACGCTTCC
ACTCACATGTGCTGTGGAATGATATTTTTGCTAAGAGATGTAGTGCTCTGTGATTCATCC
ACNTTTGCCACGGTCAACCCAGGTCTAGTAAATGAGTACCAGGTTCAAATACAGAGGGCG
CCATTCTTAGAATGTTGTGGAAGTGGCACCTACAATGTAACTACAGAAATATGCTGTAAT
GGGCATGCTGTTCCAAGAGGTCCAAATGGCGGATATAAGTGTTGCGGnnnnCAGTCGTAC
AATCCAGAGAATGAAGTCTGCTGTTTTGATCAAATACGCGACATTGGACGTGGAAAATGC
TGCGCTGNNnnnnnnnnnnnnnnnnnnnnnnnnnnnnnnnnnnnnnnGTCCTGTTGTAAT
TCCGAGATCAGTTCCCTTCCAGAGATTTCTGGCATCAAGCAGTGTTGCGGAGAGATAGCT
TACCTGACATCATCTAAGATGTGTTGTGAAGGAAACCTCTTTGACAGAGAAGAAGACCTG
GAATGCTGCGGAAGTGGTACCTACAACAGGAGAACCCAACTATGTTGCAATGACAGCATA
CTAGAAAAGCTGTCCGCCACTGACCAATGCTGCGCTTCTCAGCGTTTTGACCCTTCCTGC
CAAACATGCTGTGGGGAACGAGTTATACAACAAGTCGGAAAATGCTGTCAGCTGACCnnn
GACAGGTTTGAGGTCTATAATGAGAGACAAACCTGCTGTGGGTTTATGGATTGGAATGCT
TCGACTTATACTGGACATATTTATGATGTAGCTACGTCACCCGATTTATGCTGTGGTGCT
CACCTTCTAGGAGCAGACCAGCTCTGCGAAAAAAATGTGCCGATTAGGAAGAGTGATCCC
AATGATGATGAAGTCTGCTGGTACTACAATAACNANNATGAAGTGATGTACAGGACATTC
AACAAGGAGCAGACATACTGTGACAATTCGAATGGTGTGACTGCCATTTCTCCTGGTCAT
ATGTTGTGCGGAAGTGGAACTTATAACCCTGAGACTCAACTGTGTTGCAGTGACTACATC
CATGAnnnCGCCGACACGGCTTGCTGTGGTTTCCAGGCCTACGACCAGAGCTGGCAATCC
TGCCTCCTTGGAAAGGTCATTGATGACATTCCTCAAGAATATGCTGGGAAATGCCGTGAT
GAAGCATTCAACATCCAAACTCANACATGCGACGTAAATTTTGAAATCCGTCCTATAAGC
GAGGTGGAGGTATATCCTGAGAGATGCGGGACCGAACCATTCAATCCGGTCGAGCATGAA
TGCTGTAACGGGAAGCTGATAGGGCCTGGTTTCACCTGCTGTGGTGGGATCCGTGCTTGG
GACACTCCAGGAACAAACCTAGGAGAAGGGCAGTGTTGCAAATCAAGGGATGGATCATCC
AAAGGCTACAACAACCAGACACATATCTGCTGCCAAGGAGAGGTTCATGACATGATTGGA
CAAGCAGAATGCTGTGGCTCAGATGCCTATGAACCTGCAGACTCTAGCTCCATGTGCTGT
GGAAATCGCCTCTACGCTGTCACTGGAGGAAAGACCGAATGCACAGGAACCTCTGTTCAC
CGGCCGGACCAGATTGTATGTGATGGGGTTGTTCATCCAGCATCCTCTGACAGAATCTGC
TGTGGGAAGAGTCTAATCAACCCGGAGAACCATGTATGCTGTGATCATATTCCATACATG
AAAGAAAGCCAAGACACACAGTGCTGTGGCAAAGTATCCTATGACCGGTCAATCAAAACC
TGCTGTGGGGGGTCCCTCnnnnnnnnnnnnnnnnnnnnnnnnnnnnnnnnnnnnnnnnTG
TACTACAACAACAACAACCAGGAGTGCCATCAGACCGGGGAAGAACTCTATGTTTTCAGG
AAAGAGGATGCAGACATGTTGTGCAGTGAGGGAAACTACGATTCCATCAAGCATACATGC
TGCCAGGGTATACTCCATAAGCACATCGCCAACGGACAGTGCTGCGGCAACAGGGTGGTG
CGTAACCCCGATGAGGAGGTGTGCTGCGGTGGGGAGCTAAAGCGAAAGGAACGCGGATAC
ACGGAATGCTGTGGAGGCCACATGTTCAATCCCAATGTGTATCAGTGCTGCGGCAGGAAG
TTCATACCACGCTACTCCAGCTACCGTCAGTGCTGCAATGATCAGATTATTCGAGCAATG
GAAGAGTGTGTAGGTAAC

>sintSS
ATGTCGTGTAGTAGAGCTGCTAGTGCAGGMTGTTTCTGCCCAAAAGGTTTCAATGGAGCA
GAAGGCCAGATGGAATCTTGCGGTGATGGTAATTATGACCGGCACACCCACATATGCTGC
GGCGGCCAAATCGAAAGGCAGCCATCGGCAGCGGTAGGGACCCGKGCTTGCTGTGGAGGG
ATAGTGAGTGGAACACTGTACTTCCATGGGCAAAAGATATGCTGTGGTAACACCTTGAGA
GACATAACACCTGATCTGCAGTGCTGCAACCGCCAACACTTCTATAATGAAACCACCGAA
ACTTGTTGTGGTGCAGAGGTTGTCGATAAGTCAGAAGGCAAAGTATGCTGTCCTGGCCCC
AATAATGGATTACAAGGTTTCCCAGGAATTGGTGGCAATCCAAAGTGCTGCGGAACCAGC
GGTCCCTACCAGCCAGAGACGGAGCTCTGCTGTGAGGTCGGAGGAGAACATTCCGCAATC
CGGGAGCGACCGAGTGGGGGGCAGATGGAGTGCTGTGGTTTGAACAGCATGGATGCTTAC
ACTCATATGTGCTGCAATATGGTATTTTTGCTAAGAGATGTAGTGCTCTGTGATTCATAT
ACATTTGCCACTGCCAACCCAGGTCTAGTAAATGAGTACCAGGAGCGAATAGAGAGGGAG
CCATTCTTAGAATGTTGTGGAAGTGGCAYCTACAATGTGACCACAGAAATATGCTGTAAC
GGGAACGCTGTTGCAAGAGGTTCTAATGGCGGATACAAGTGTTGCnnnnnnnAGGCGTAC
AATCCAGAGAATGAAGTCTGCTGTTTTGGTAAAATACACGATATTGGACAGGGAAAATGC
TGCATTGGAGNCAACCAGTTCTTTTCAGCATACCAACCGGGTAAGCAGTCCTGTTGTAAA
CCCGAGCTCAGTTACCTTCCAGAGATTCCTGGCATCAAAGAGTGTTGCGGAACGAAAGCC
TACCTGACTTCATCCACGATGTGTTGTAACGGAAAACTTTTTGACAGAGAAGAAGACATT
GAATGCTGCGGAAGTGGTATCTACAACACGAAGACCCATCTATGTTGCAATGACAGCATA
CTACTAAAGATCATCCCCACTGACCAATGCTGCGCTTCTCTGCTTTTTGACCCTTTCACC
CAAACATGCTGTGGGGAACAAGTTGTANCAACAGGTGGAAAATGCTGTCGACTGACCNNN
NACACGTTTGASGTCTATAATGAGACACAAACCTGCTGTGGGGTTATGGATTGGAATGAT
TCGACTTATACTGGACATATTTATGATGTACCTACGTCACCCCATTTATGTTGTGGTGCT
CATCTTCTAGGAGCAGACCAGCTCTGCGACAAAAATGTGCCGATTGAGAAGACTATTTCC
AACCATGATGAAGTCTGCTGGTACTACAATGGCGATGATGAAATGACGTACACGACATTC
AACAAGGAGCAGACATACTGTGACATTTGGGATGGTGTGACTGCCATTTCTCCCGGTCAT
CAGTTGTGCGGAAGTGGAACTTATAACCCTGAAAGTCAACTGTGTTGCGATAACCACATC
CATGACAACGCTGCCAAAGCTTGTTGTGGTTTCAACGCCTACGACAAGAGCTCGCAATCC
TGCCTCCTTGGAAMTGTCTTTGATGATATTCCTCAAATATATGCAGGGAAATGCCGTGAT
AAAGCATTCAACAACCAAACTGACACRTGCGACGTAAATTTTGAAATCCGTCCTATAAGC
GAAGTGGAGGTATATCCTGAGAGATGCGGGACCGAACCATTCGACCCGGTCGATCATGAA
TGCTGTAACGGGGAGCTGATAGGGCCTGGTTTCACCTGCTGTGGGGCGGTCCGTGCTTGG
GACACTCCAGGAACAAACCTAGGAGAAGGGAAGTGTTGCGATTCAAGTGATGGGTCATCC
AAGGGCTACAACAACCAGACACGTATCTGCTGTCAAGGAGTGGTTCATGTCAAGAGTGGA
CAAGCAGAATGCTGTGGCTCAGACGCCTATGATCCTGCAGACTCTAGCTCCATGTGCTGT
GGAGATCGCCTCTACGCCGTGACTGGAGGAAAGACCGAATGCACAGGGACCTCTCCTCAC
CGGCCGGACCAGATTGTATGCGATGGGGTTGTTCATCCAGCTTCCWCTGACAAAGTCTGC
TGCGGGAAGAGTCTAATCAACCCGGATAACCATGTATGCTGTGAACATATTCCATACGTG
AAAGAAAGCCAAGAGACACAGTGCTGTGGCAAAGTATCCTATGACCGGTCAAGAAAAACC
TGCTGTGAGGTGTCCCTCTACGAAAGCCTAGCCACGGAGCAAGAATGCTGCGGCAATATG
TWCTACAACACCACCGACCAGGTGTGCCATCAGNNNNNNGANGANNTGTATGTCTTCAGG
TCAGATGACGCAAACATGKTGTGCAGCGAGGGAACCTACGATGCCATCAATCATACCTGC
TGCCAGGGTATTCTCCATAAGCACATCGCCAACGGACAGTGTTGCGGCAACAGAGTGGTG
CGTAATCCCGATGAGGAGGTGTGCTGTGGCGGGGAGGTAAAGCGAAGGGAAGGCAGACAC
ACGGAATGCTGTGGAGGCCGCATGTTCAATCCCAATGTGTATCAGTGCTGTGGCAGGAGG
ATCATGCCACTCTTTTCTAGCTACCGTCAGTGCTGCAATGATCAGATTATTCCAGCAATA
AAAGAGTGTGTAGGTAAC

>sprp
ATGTCGTGTAACAGAGCTGCTAGTGCAGGATGTTTCTGCCCAAAAGGTTTCAATGGAGCA
GAAGGCCGGATGGAATCTTGCGGTGATGGTAATTATGACCAACACACACAAATATGCTGC
GGCGGCCAAGTCGAGAGGCAGCCATCGACAGCGGTAGGGACCAGGGCCTGCTGTGGAGGG
ACAGTGAGTGGAACACMKTACTTCCATGGGCAASAGATATGCTGTGGTAACACCTTGAGA
RACATAACACCTGATCTGCAGTGCTGCAACRGYCAACARTTCTAYAATGAAACCACCCAA
ACTTGYTGTGGYGCAGAGGTTGTCGATATGTCAGAAGGCAAAGTATGCTGTCCTGGCCCC
AATAACAGATTACAAGGTTTCCCAGGATTTGGTGGTGACCCCAAGTGCTGCGGAATCAGC
GGTCCCTACTATCCAGAGAGGGAGCTCTGCTGCGAGGTTGGAAGAGAACRATCCATAATC
CGAGAGMGACCGAGTGGGCGGGAGATGGAGTGCTGTGGTTTAAACAGCATGGATGCTTCC
ACTCACATGTGCTGCAATAWGGTATTTTTGCTAAGAGAAGTAGTGCTCTGTGATTCATTT
ACATTTGCCACTGCCATCCCAGGTCTAGTAAATGAGGACCAGGAGCAAATACAGAGGGAA
CCTCTCTTAGAATGTTGTGGAAGTGGCACCTACAATGTGACCACAGAAATATGCTGTAAG
GGGGTTGCTGTTCCAAGAGGTCTAAATGGYGGATATGAGTGTTGCGGCGTACAGGCGTAC
AATCCAGAGAATGAATTCTGCTGTTTTGGTGCAATACGCGGCCTTGGACAAGGAAAATGC
TGCAYTGGAGMYMRCSAGAASTTTTYRRMATACCAACCGGGTAAGCAGTCCTGTTGCAAW
CCCGAGGTCAGTTCCRTTCCAGAGATTTCTGGCATCCAACAGTGTTGCGGAAAGAAAGCT
TACCTGACTTCATCCAAGATGTGTTGTAAAGAAAACCTTGTTGACAGAGAAGAAGACCTT
GAATGCTGCGGAAGTGATACCTACAACACGAGGACCCATCTATGTTGCCATGACAGCATA
CTACTAAAGCGTACTACTACTGACCAATGCTGCGCTTCTCTGCGTTTTGACCCTACCACC
CACACATGCTGTGGGCAACAAGTTGTATCATCAGTTGGAAAATGCTGTCTACTGACCGCA
GACACGTTTGGGGTGTATAATGAGAGACAAACCTGCTGTGGGGTTATGGATTGGAATGCT
TCGACTTATACTGGACATATTTATGATGTACCTACGTCACCCCATTTATGTTGTGGTGCT
CAGCTTCAGGGAGCAGACCAGCTCTGTGAAAAAAATGTGCTGATTGAGAAGAGCAATTTA
AACCATGATGAAGTCTGCTGGTACTACAATGGCGATGATGAAATGACGTACACGACATTC
AACAAGGAGCAGACATACTGTGACATTCGGGATGGTGTGACTGCCATTTCTCCCGGTCAT
CAGTTGTGCGGAAGTGGAACTTATAACCCTGAAAGTCAACTGTGTTGCGATAACCACATC
CATGACAACGCTGACAAAGCTTGCTGTGGTTTCAACGCCTATGACAAGAGCTCGCAATCC
TGCCTCCTTGGAAATGTCTTTGATGATATTCCTGAAATATATGCAGGGAAATGCCGTGAT
AAAGCATTCAACAACCAAACTGACACATGCGACGTAAATTTCGAAATCCGTCCTATAAGC
GAAGTGGAGGAATATCCCGAGAGATGCGGGACCGAACCATTCAACCCGGTCGATCATGAA
TGCTGTAAYAGGGAGCTGATAGGGCCTGGTTTCACCTGCTGTGGGGGGATCCGTGCTTGG
GACACTCCAGGAACAAGCCTAGGAGAAGGGAAGTGTTGCAAATCAAGTGATGGGTCATCC
AAGGGCTACAACGACCAGACACATATCTGCTGCCAAGGAGAGGTTCATGTCAAGAGTGGA
CAAGCAGAATGCTGTGGCTCAGACGCCTATGATCCTGCAGACGCTAGCTCCATGTGCTGT
GGAGATCGCCTCTACGCCGTCACTGGAGGAAAGACTGAATGCACAGGGACCTCTCCTCAC
CGGTCGGACCAGATTGTATGCGATGGGGTTGTTCATCCAGCTTCTCCTGACAAAGTATGC
TGCGGGAAGAGTCTAATCAACCTGGATAACCATGTATGCTGTGAACATATTCCATACATA
AAAGAAAGCCAAGACACACAGTGCTGTGGAAAAGTATCCTATGACCGGTCAAACAAAACC
TGCTGTGGGGTGTCCCTCTACAAAAGCCTAGCCACGGAGCAACAATGCTGCGGCAATATG
TACTACGACATCAGCGATGAGGTGTGCCATCAGACCGGGGAAGACCTGTATGTCTTCAGG
TCAGATGACGCAGACATGGTGTGCAGCGAGGGAACCTACAATTCCACCAAGCATACATGC
TGCCAGGGTATTCTCCATAAGCACATCGCCAACGGACAGTGTTGCGGCAACAGCGTGGTG
CGTAATCTCGATGAGGAGGTGTGCTGTGGCGGGGAGGTAAAGCGAAGGGAAGGCAGACAC
ACGGAATGCTGTGGAGGCCGCATGTTCAATCCCAATGTGTATCAGTGCTGTGGCAGGAGG
ATCATGCCAATCTACTCTAGCTACCGKCAGTGCTGCAATRATCAGATTATTCSAGCAATA
AAAGAGTGTGTAGGTAAC

>spurp
ATGTCGTGTAACAGAGCTGCTAGTGCAGGATGTTTCTGCCCAAAAGGTTTCAATGGAGCA
GAAGGCCGGATGGAATCTTGCGGTGATGGTAATTATGACCAACACACACAAATATGCTGC
GGCGGCCAAGTCGAGAGGCAGCCATCGACAGCGGTAGGGACCAGGGCCTGCTGTGGAGGG
ACAGTGAGTGGAACACATTACTTCCATGGGCAACAGATATGCTGTGGTAACACCTTGAGA
AACATAACACCTGATCTGCAGTGCTGCAACAGTCAACAGTTCTACAATGAAACCACCCAA
ACTTGCTGTGGCGCAGAGGTTGTCGATATGTCAGAAGGCAAAGTATGCTGTCCTGGCCCC
AATAACAGATTACAAGGTTTCCCAGGATTTGGTGGTGACCCCAAGTGCTGCGGAATCAGC
GGTCCCTACTATCCAGAGAGGGAGCTCTGCTGCGAGGTTGGAAGAGAACAATCCATAATC
CGAGAGCGACCGAGTGGGCGGGAGATGGAGTGCTGTGGTTTAAACAGCATGGATGCTTCC
ACTCACATGTGCTGCAATAAGGTATTTTTGCTAAGAGAAGTAGTGCTCTGTGATTCATTT
ACATTTGCCACTGCCATCCCAGGTCTAGTAAATGAGGACCAGGAGCAAATACAGAGGGAA
CCTCTCTTAGAATGTTGTGGAAGTGGCACCTACAATGTGACCACAGAAATATGCTGTAAG
GGGGTTGCTGTTCCAAGAGGTCTAAATGGTGGATATGAGTGTTGCGGCGTACAGGCGTAC
AATCCAGAGAATGAATTCTGCTGTTTTGGTGCAATACGCGGCCTTGGACAAGGAAAATGC
TGCACTGGAGACAACCAGAAGTTTTTGAAATACCAACCGGGTAAGCAGTCCTGTTGCAAA
CCCGAGGTCAGTTCCGTTCCAGAGATTTCTGGCATCCAACAGTGTTGCGGAAAGAAAGCT
TACCTGACTTCATCCAAGATGTGTTGTAAAGAAAACCTTGTTGACAGAGAAGAAGACCTT
GAATGCTGCGGAAGTGATACCTACAACACGAGGACCCATCTATGTTGCCATGACAGCATA
CTACTAAAGCGTACTACTACTGACCAATGCTGCGCTTCTCTGCGTTTTGACCCTACCACC
CACACATGCTGTGGGCAACAAGTTGTATCATCAGTTGGAAAATGCTGTCTACTGACCGCA
GACACGTTTGGGGTGTATAATGAGAGACAAACCTGCTGTGGGGTTATGGATTGGAATGCT
TCGACTTATACTGGACATATTTATGATGTACCTACGTCACCCCATTTATGTTGTGGTGCT
CAGCTTCAGGGAGCAGACCAGCTCTGTGAAAAAAATGTGCTGATTGAGAAGAGCAATTTA
AACCATGATGAAGTCTGCTGGTACTACAATGGCGATGATGAAATGACGTACACGACATTC
AACAAGGAGCAGACATACTGTGACATTCGGGATGGTGTGACTGCCATTTCTCCCGGTCAT
CAGTTGTGCGGAAGTGGAACTTATAACCCTGAAAGTCAACTGTGTTGCGATAACCACATC
CATGACAACGCTGACAAAGCTTGCTGTGGTTTCAACGCCTATGACAAGAGCTCGCAATCC
TGCCTCCTTGGAAATGTCTTTGATGATATTCCTGAAATATATGCAGGGAAATGCCGTGAT
AAAGCATTCAACAACCAAACTGACACATGCGACGTAAATTTCGAAATCCGTCCTATAAGC
GAAGTGGAGGAATATCCCGAGAGATGCGGGACCGAACCATTCAACCCGGTCGATCATGAA
TGCTGTAATAGGGAGCTGATAGGGCCTGGTTTCACCTGCTGTGGGGGGATCCGTGCTTGG
GACACTCCAGGAACAAGCCTAGGAGAAGGGAAGTGTTGCAAATCAAGTGATGGGTCATCC
AAGGGCTACAACGACCAGACACATATCTGCTGCCAAGGAGAGGTTCATGTCAAGAGTGGA
CAAGCAGAATGCTGTGGCTCAGACGCCTATGATCCTGCAGACGCTAGCTCCATGTGCTGT
GGAGATCGCCTCTACGCCGTCACTGGAGGAAAGACTGAATGCACAGGGACCTCTCCTCAC
CGGTCGGACCAGATTGTATGCGATGGGGTTGTTCATCCAGCTTCTCCTGACAAAGTATGC
TGCGGGAAGAGTCTAATCAACCTGGATAACCATGTATGCTGTGAACATATTCCATACATA
AAAGAAAGCCAAGACACACAGTGCTGTGGAAAAGTATCCTATGACCGGTCAAACAAAACC
TGCTGTGGGGTGTCCCTCTACAAAAGCCTAGCCACGGAGCAACAATGCTGCGGCAATATG
TACTACGACATCAGCGATGAGGTGTGCCATCAGACCGGGGAAGACCTGTATGTCTTCAGG
TCAGATGACGCAGACATGGTGTGCAGCGAGGGAACCTACAATTCCACCAAGCATACATGC
TGCCAGGGTATTCTCCATAAGCACATCGCCAACGGACAGTGTTGCGGCAACAGCGTGGTG
CGTAATCTCGATGAGGAGGTGTGCTGTGGCGGGGAGGTAAAGCGAAGGGAAGGCAGACAC
ACGGAATGCTGTGGAGGCCGCATGTTCAATCCCAATGTGTATCAGTGCTGTGGCAGGAGG
ATCATGCCAATCTACTCTAGCTACCGTCAGTGCTGCAATAATCAGATTATTCGAGCAATA
AAAGAGTGTGTAGGTAAC

>pdep
ATATCGTGTAATAGAGCTGCTAGTGCGGGATGTTTCTGCCCAAAAGGTTTCAATGGAGCC
AAAGGCAGGCCAAAACCGTGCGGTGGTGATACCTATGACCAACGCACACACTTGTGCTGC
GGCGGCCAAATCGAGnnnnnnnnnnnnnnnnnnnnnnnnnnnnnnnnnnnnnnnnnnnnn
nnnnTGAGTGGAACACCTTACTTTCGTGGGCAACAGATATGCTGTGGTAACACCTTGAGA
GACATAACACCTGATCTGCAGTGCTGCAACGGTCAACAGTTCTATAATGAAACCACACAA
ACTTGCTGTGGTGCAGAGGTTCTTGATATGTCAGAAGGCAAAGTATGCTGTCCTGGCCCC
AGTAACAGATTACAAGGTTTCCCGGGATTTGGTGGCAACCACAAGTGCTGTGGAACAAGC
GGTCCCTATTGGCGAGAGACACAGCTCTGCTGCGAGGATGGAGGAGAANAATCCACTATC
CGAGAGCGACTGATTGGGGGGCAGATGGAGTGCTGTGGTTTAAATGAAATGGATGCTTCC
ACTCACATGTGCTGCGGAACGATATTTTTACTAAGAGATGAAGTGCTCTGTGNNNNNNNN
NNNNNNNNNNNNNNNNNNNNNNNNNNNNNNNNNNNNNNNNNNGAGCGAATACCGAGGGAG
CCATTCTTAGAATGTTGTGGAAGTAGCACCTACAATGTGACCACAGAAATATGCTGTAAT
GGGCATGCTGTTCCAAAAGGTCCAAATGGCGGATATAAGTGTTGCGGnnnnnnnnCGTAC
AATCCAGAGAATGAAGTCTGCTGTTTTGGTGAAATACACGGCATTGGATATGGAAAATGC
TGCTCTGCAGACTTCAGGAATTTAATGTAATACCAACCGGGTAAGCAGTCCTGTTGTAAA
TCCGAGATTAGTTCCCTTCCAGAGATTTCTGGCATCAAGCAGTGTTGCAGAGATGTAGCT
TACCTGACATCATCTAAGATGTGTTGTGAAGGAAACCTCTTTGACAGAGAAGAAGACCTG
GAATGCTGCGGAAGTGGTACCTACAACAGGAGAACCCAACTATGTTGCAATGACAGCATA
CTAGAAAAGCTGTTGCCCACTGACCAATGCTGCGCTTCTCTGCGTTTTAACCCTTCCACC
CAAACATGCTGTGGGAAACAAGTTATACAACAAGTCGGAAAATGCTGTCGGCTGACCGnn
nnnnnGTTTGAGGTCTATAATGAGASACAAACCTGCTGTGGGTTTATAGATTGGAATGAT
TCGACTTATACTGGACATATTTATGATGTAGCTACGTCACCCAATTTATGTTGTGGTGCT
CAGCTTCTAGCGGCAGACCAGCTCTGTGGACAAAATGTGCCGATTGAGAAGAGTAATCCC
AATCATGATGAAGTCTGCTGGTACATCAATAACNAAAATGAAATCACGGTCACGACATTC
RAMAAGGAGCAGACATACTGTGACTATTGGGAAGGTGTGACTGCCATTTCTCCTGGTCAT
AGGTTGTGCGGAAGTAGAACTTATAACCCTGCGACTCATCTGTGTTGTAGTGACTACATC
CATGACGACGCCGACACAGCTTGCTGTGGTTTCGAGGCCTATGACAAGAGCAGGCAATCC
TGCCTCCTTGGAAAGGTCTTTGAAGACATTCCTCAAGAATATGCAGGGAAATGCCGTGAT
GAAGCATTCGACAACCGCACTCAAACATGCGACGTAAATTTTGAAATCCGTCCTATAAGC
GAGGTTGAGGTATATCCTGAGAGATGCGGGACCGAACCATTCGACCCGGTCGAGCATGAA
TGCTGTAACGAGGAACTGATAGGACCTGGTTTCACATGCTGTGATGGGATCCGTGCTTGG
GACACTCCCGGAACAAACCTAAGAGAAGGGCAGTGTTGCAAATTAAGGGATGGATCATCC
AAAGGCTACAACAATCAGACACATATCTGCTGCCAAGGAGAGGTTCATGACAAGAGTGGA
CAAGCAGAATGCTGTGGCTCAGACGCCTATGAACCTGCAGACTCTACCTCCATGTGCTGT
GGAAATCGCCTCTACGYTGTCACTGGAGGAAAGACCGAATGCACAGGAACCACTCCTCAC
CGGCCGGACCAGATTGTATGTGATGGGGTTGTTCATCCAGCTTCCTCTGACAGAATCTGC
TGCGGGAAGAGTCTAATCAATCTGGAGAACCATGTATGCTGTGATCATATTCCATACATA
AAAGAAAGCCAAGACACACAGTGCTGTGGCAAAGTATCCTATGACCAGTCAATCAAAACC
TGCTGTGGGGTATCCCTCTAnnnnnnnnnnnnnnnnnnnnnnCAATGCTGCGGCAATCTG
TACTACAACAACATCGACCAGGAGTGCCATCAGACCGGGGAAGAACTCTATGTTTTCAGC
AAAGAGGATGCAGACATGTTGTGCAGTGAGGGAAACTACGATTCCATCAAGCATACATGC
TGCCAGGGTATTCTCCATAAGCACATCGCCAACGGACAGTGTTGCGGCAACAGGGTGGTG
CGTTACCCCGATGAGGAGGTGTGCTGCGGTGGGGAGCTAAAGCGAAAGGAACGCGGATAC
ACAGAATGCTGTGGAGGCCACATGATCAATCCCAATGTGTATCAGTGCTGCGGCAGGAAG
TTCATACCACGCTACTCCAGCTACCGTCAGTGCTGCAATGATCAGATTATTTGAGCAATG
GAAGAGTGTGTAGGTAAC
