# Supplementary material for: Genome-wide signals of positive selection in strongylocentrotid sea urchins
Source: BMC Genomics. 2017 Jul 21;18:555. doi: 10.1186/s12864-017-3944-7 (PMC5521101; doi:10.1186/s12864-017-3944-7)
Supplement: Supplementary file 3 — Consensus alignment files. A compressed (gzip) tape archive (TAR) file containing 6250 consensus alignment files in FASTA format. (TGZ 14116 kb) [file 12864_2017_3944_MOESM3_ESM.tgz › SPU_006645/consensAlign.ordered.fa]

>sdro
ATGGATGAAGATTACGATGCAATWATTCTAGGAACTGGATTGAAGGAATGTGTACTGAGT
GGCATGCTGGCTGTAGCCGGCAAAAAGGTGCTGCACATGGACAGTCAGAAATACTACGGA
GGAGCTGGAGCATCTTTGACGCCCCTGTCTGATCTGTTCAAAAAGTTCAACAAACCAGAC
CCATCAGATGAAMARTTTGGAAGAGGAAGGGACTGGAATGTGGATTTAATCCCAAAGCTG
CTGATGGCTGATGGTCAACTAGTAAAGTTGTTAATTCATTCTGGAGTCACCCGTTACCTT
GAATTCAAGTCAGTAGAAGGCAGTTATGTSTTCAAGCAAGGGGGCAATATCTTCAAGGTT
CCTGTCACTGAAAAGGAAGCATTGGCAACATCACTGATGGGACTCTTTGAAAAGCGCCGC
TTCAGTAAATTCCTGACGTTTGTGACAAAGTTTGATGAGGAGGACCCTAAGACCTTCAAT
GGACTTAATCCCAATGAAACTACCATGGATGAGCTGTTTAAGAAGTTTGGATTGGATAAG
AACACAGCAGATTTTGTTGGACATGCAATGGCTCTCTACAGAGAAGATAGG

>spal
ATGGATGAAGATTACGATGCAATWATTCTAGGAACTGGATTGAAGGAATGTGTACTGAGT
GGCATGCTGGCTGTAGCCGGCAAAAAGGTGCTGCACATGGACAGTCAGAAATACTACGGA
GGAGCTGGAGCATCTTTGACGCCCCTGTCTGATCTGTTCAAAAAGTTCAACAAACCAGAC
CCATCAGATGAAAAATTTGGAAGAGGAAGGGACTGGAATGTGGATTTAATCCCAAAGCTG
CTGATGGCTGATGGTCAACTAGTAAAGTTGTTAATTCATTCTGGAGTCACCCGTTACCTT
GAATTCAAGTCAGTAGAAGGCAGTTATGTGTTCAAGCAAGGGGGCAATATCTTCAAGGTT
CCTGTCACTGAAAAGGAAGCATTGGCAACATCACTGATGGGACTCTTTGAAAAGCGCCGC
TTCAGTAAATTCCTGACGTTTGTGACAAAGTTTGATGAGGAGGACCCTAAGACCTTCAAT
GGACTTAATCCCAATGAAACTACCATGGATGAGCTGTTTCAGAAGTTTGGATTGGATAAG
AACACAGCAGATTTTGTTGGACATGCAATGGCTCTCTACGTAAATGATAGG

>sfra
ATGGATGAAGAATACGATGCAATTATTCTAGGAACCGGATTGAAGGAATGTGTACTGAGT
GGCATGCTGTCTGTATCGGGCAAGAAGGTGCTGCACATGGACAGTCAGAAATACTACGGA
GGAGCTGGTGCATCTTTGACACCCCTGTCTGATCTGTTCAAAAAGTTTAACAAAGCAGAC
CCATCAGAGGAACAATTTGGAAGAGGAAGGGACTGGAATGTGGATATAATCCCAAAGCTT
CTGATGTCTTCAGGTCAACTAGTAAAGTTGTTAATTCATTCTGGAGTCACCCGCTACCTT
GAATTCAAGTCAGTAGAAGGCAGTTATGTGTACAAGAAAGGGGGCAAAATCTACAAGGTT
CCTGCMACTGAAACGGAAGCATTGTCATCATCACTGATGGGACTCCTAGAAAAACGCCGC
TTCAAGAATTTCCTGCAGTTTGTGGGCAATTTTGATGAGGAGAACCCKAAGACCTTCAAC
GGAGTTGATCCCAATAAAACTTCCATGAAAGAGTTGTTTCAGAAGTATGGATTGGATTCC
AACACACAAGATTTTGTTGGACATGCAATGGCTCTCTACAGAAATGATGAG

>afraSS
ATGGATGAAGATTACGATGCAATTATTCTAGGAACTGGATTGAAGGAATGTGTACTGAGT
GGCATGCTGGCTGTAGCCGGCAAAAAGGTGCTGCACATGGACAGTCAGAAATACTACGGA
GGAGCTGGAGCATCTTTGACACCCCTGTCTGATCTGTTCAAAAAGTTTAACAAACCAGAC
CCATCAGATGAAAAATTTGGAAGAGGAAGGGACTGGAATGTGGATATAATCCCAAAGCTG
CTGATGGCTGATGGTCAACTAGTCAAGCTGTTAGTTCATTCTGGAGTCACCCGTTACCTT
GAATTCAAGTCAGTAGAAGGCAGTTATGTGTTCAAGAAAGGGGGCAATATCTTCAAGGTT
CCTGGCAATGAAAAGGAAGCATTGGCAACATCACTGATGGGACTCTTTGAAAAGCGCCGC
TTCAGAAACTTCCTGATTTTTGTGACAAAGTTTGATGAGGAGGACCCTAAGACCTTCGGT
GGACTTAATCCCAATGAAAATACCATGGCTGACGTGTACAAGAAGTTTGGATTGGATGCG
AACACAGCAGAATTTGTTGGACATGCAATGGCTCTCTACAGAGAAGATGAG

>hpul
ATGGATGAAGATTACGATGCAATTATTCTAGGAACTGGATTGAAGGAATGTGTACTGAGT
GGCATGCTGTCTGTAGCCGGCAAGAAGGTGCTGCACATGGACAGTCAGAAATACTACGGA
GGAGCTGGAGCATCTTTGACACCCCTGTCTGATCTGTTCAAAAAGTTTAACAAACCAGAC
CCATCAGATGAAAAATTTGGAAGAGGAAGGGACTGGAATGTGGATATAATCCCAAAGCTG
CTGATGTCTTCAGGTCAACTAGTAAAGTTGTTAATTCATTCTGGAGTCACCCGTTACCTT
GAATTCAAGTCAGTAGAAGGCAGTTATGTGTTCAAGAAAGGGGGCAATATCTTCAAGGTT
CCTGCCACTGAAAAGGAAGCATTGGCAACATCACTGATGGGAATCTTTGAAAAGCGCCGC
TTCAGCAAATTCCTGACGTTTGTGAACAATTTTGATGAGGAGGACCCTAAGACCTTCAAT
GGAGTTGATCCCAATAAAACTACCATGGCTGAGGTGTTTAAGAAGTTTGGATTGGATCAG
AACACAGCAGATTTTGTTGGACATGCAATGGCTCTCTACATAGATGATACG

>snud
ATGGATGAAGAATACGATGCAATTATTCTAGGAACCGGATTGAAGGAATGTGTACTGAGT
GGCATGCTGTCTGTATCGGGCAAGAAGGTGCTGCACATGGACAGTCAGAAATACTACGGA
GGAGCTGGTGCATCTTTGACACCCCTGTCTGATCTGTTCAAAAAGTTTAACAAAGCAGAC
CCATCAGAGGAACAATTTGGAAGAGGAAGGGACTGGAATGTGGATATAATCCCAAAGCTT
CTGATGTCTTCAGGTCAACTAGTAAAGTTGTTAATTCATTCTGGAGTCACCCGTTACCTT
GAATTCAAGTCAGTAGAAGGCAGTTATGTGTACAAGAAAGGGGGCAATATCTACAAGGTT
CCTGCCACTGAAAAGGAAGCATTGTCATCATCACTGATGGGCATCTTTGAAAAACGCCGC
TTCAGGTCTTTCCTGATGTTTGTGAGCAATTTTGATGAGGAGAACCCTAAGACCTTCAAT
GGAGTTGATCCCAATAAAACTTCCATGAAAGAGTTGTTTCAGAAGTATGGATTGGATACC
AACACACAAGATTTTGTTGGACATGCAATGGGTCTCTACAGAAATGATGAG

>sintSS
ATGGATGAAGATTACGATGCAATTATTCTAGGAACTGGATTGAAGGAATGTGTACTGAGT
GGCATGCTGGCTGTAGCCGGCAAAAAGGTGCTGCACATGGACAGTCAGAAATACTACGGA
GGAGCTGGAGCATCTTTGACACCCCTGTCTGATCTGTTCAAAAAGTTCAACAAACCAGAC
CCGTCAGATGAAAAATTTGGAAGAGGAAGGGACTGGAATGTGGATATCATCCCAAAGCTG
CTGATGGCTGATGGTCAACTAGTGAAGTTGTTAGTTCATTCTGGAGTCACCCGTTACCTT
GAATTCAAGTCAGTAGAAGGCAGTTATGTGTTCAAGAAAGGGGGCAATATCTTCAAGGTT
CCTGTCACTGAAAAGGAAGCATTGGCAACATCACTGATGGGAATCTTTGAAAAGCGCCGC
TTTGGTAAATTCCTGACGTTTGTGACAAAGTTTGATGAGGAGGACCCTAAGACCTTCGCT
GGACTTAATCCCAATGAAACTTGCATGGCTGAGCTGTTTAAGAAGTTTGGATTGGATGAC
AACACAGCAGATTTTGTTGGACATGCAATGGCTCTCTACATAAATGATGAG

>sprp
ATGGATGAAGATTACGATGCAATTATTCTAGGAACTGGATTGAAGGAATGTGTACTGAGT
GGCATGCTGTCTGTAGCCGGCAAAAAGGTACTGCACATGGACAGACAGAAATACTACGGA
GGAGCTGGAGCATCTTTGACACCCCTGTCTGATCTGTTCAAAAAGTTTAACAAACCAGAA
CCATCAGATGATAAATTTGGAAAAGGAAGGGACTGGAATGTGGATATGATCCCAAAGCTG
CTGATGTCTTCAGGTCAACTAGTAAAGTTGTTAATTCATTCTGGAGTCACCCGTTACCTG
GAATTCAAGTCAGTAGAAGGCAGTTATGTGTTCAAGAAAGGGGGCAATATCCACAAGATT
CCTGCCTCTGAAAAGGAAGCATTGGCATCATCACTGATGGGAATCTTTGAAAAGCGCCGC
TTCGCCAAATTTGTGACGTTTGTGAACAATTTTGATGAGGAGGACCCTAAGACCTTCAGT
GGACTTGATCCCAAAACAACTATCATGGCTGAGGTGTTTCATAAGTTTGGATTGGATCAC
AACACAGCAGATTTTGTTGGACATGCAATGGCTCTCTACATAAATGATGAG

>spurp
ATGGATGAAGATTACGATGCAATTATTCTAGGAACTGGATTGAAGGAATGTGTACTGAGT
GGCATGCTGTCTGTAGCCGGCAAAAAGGTACTGCACATGGACAGACAGAAATACTACGGA
GGAGCTGGAGCATCTTTGACACCCCTGTCTGATCTGTTCAAAAAGTTTAACAAACCAGAA
CCATCAGATGATAAATTTGGAAAAGGAAGGGACTGGAATGTGGATATGATCCCAAAGCTG
CTGATGTCTTCAGGTCAACTAGTAAAGTTGTTAATTCATTCTGGAGTCACCCGTTACCTG
GAATTCAAGTCAGTAGAAGGCAGTTATGTGTTCAAGAAAGGGGGCAATATCCACAAGATT
CCTGCCTCTGAAAAGGAAGCATTGGCATCATCACTGATGGGAATCTTTGAAAAGCGCCGC
TTCGCCAAATTTGTGACGTTTGTGAACAATTTTGATGAGGAGGACCCTAAGACCTTCAGT
GGACTTGATCCCAAAACAACTATCATGGCTGAGGTGTTTCATAAGTTTGGATTGGATCAC
AACACAGCAGATTTTGTTGGACATGCAATGGCTCTCTACATAAATGATGAG

>pdep
ATGGATGAAGAATACGATGCAATTATTCTGGGAACCGGATTGAAGGAATGTGTTCTGAGT
GGCATGCTGTCTGTATCGGGCAAGAAGGTGCTGCACATGGACAGTCAGAAATACTACGGA
GGAGCCGGTGCATCTTTGACACCCCTGTCTGATCTGTTCAAAAAGTTTRACAAACCAGAC
CCATCAGAGGAACAATTTGGAAGAGGAAGGGACTGGAATGTGGATATAATCCCAAAGCTT
CTGATGTCTTCAGGTCAACTAGTAAAGTTGTTAATTCATTCTGGAGTCACCCGTTACCTT
GAATTCAAGTCAGTCGAAGGCAGTTATGTGTACAAGAAAGGGGGCAAAATCTACAAGGTT
CCTGCCACTGAAANNNNNNNNNNNNNNNNNNCGCTGATGGGACTCCTAGAAAAACGCCGC
TTCAAGAATTTCCTGCAGTTTGTGAGCAATTTTGATGAGGAGGACCCTAAGACCTTCAGT
GGAGTTGATCCCAATAAAACTTCCATGAAAGAGTTGTTTCAGAAGTTTGGACTGGATGCC
AACACACAAGATTTTGTTGGACATGCAATGGCTCTCTACAGAAATGATGAG
