# Supplementary material for: Genome-wide signals of positive selection in strongylocentrotid sea urchins
Source: BMC Genomics. 2017 Jul 21;18:555. doi: 10.1186/s12864-017-3944-7 (PMC5521101; doi:10.1186/s12864-017-3944-7)
Supplement: Supplementary file 3 — Consensus alignment files. A compressed (gzip) tape archive (TAR) file containing 6250 consensus alignment files in FASTA format. (TGZ 14116 kb) [file 12864_2017_3944_MOESM3_ESM.tgz › SPU_000526/consensAlign.ordered.fa]

>sdro
ATGGCGCCTCGCTGTAGGTCAACGTGGAAACCGGCGCCATTCGTCTGTTTCATCCTTACA
GCAGTGTTCATTCCAATTACTTTTGCCAAACCTTTCCAACCGGAGGAATTCACATTATCT
CGAACAGATGTACTTTACTATACACATTTACCAGATTATGAATATGTGAAGCCTGTGCGG
TTAGGCACCAGACACCAGAGGTCAGTGGAGGAGAGGTCAATAGCCTCCACATCAGAATAC
TCCGTCGAGGGATTCGATCACGTGTTCCACATCCATCTCAAAGAGACTATGGATCTATTC
AACGCTGGTCTCCTAGTGAAGCGAATCAATGAGGATGGTCAGGTCAGGATAGAGCAACCT
GAGACAGGGTGTTATCATCAAGGTCACCTGAAGGACAGTGAGCACACTACATCGGTATCG
CTGAGTACCTGCAATGGATTGGTGGGAATGATCAGGACACCTGAAGGAGACTTTGTTCTG
AAGCCATTGAGAGAGGATCACATCGTGAAGATGAAAGCATCAGAAGACGAAGTACCAACC
CATATCATGTACAAATTATCTCCTGCAGATAGGGCTATCTCTCAAATGAACTCAGAAAGT
AAAAGGCCGAAAGCATCAGACTCAGGAAGGCGGGAAACCAGTGGAATAAAATATGTAGAA
ACATCAGTGTTGGCAGACAGTACAATGTTTGATTACCATGGTGGTGATACAGAGTTCTAC
ATCTTCACAATCCTCAACCAGGTTGCTGGTCTCTTCCGAGATAAAAGCTTATCAGCTGAT
CTTCGATTGCTCATCACCAGCATCACCATCTTCACAGCACCTCAGAGTAATCTTGACCTG
ACGGATGAACTATCACACTCTCTGAAGAACTTCTGTGAATGGCAGAAGGACGAAAAATCG
GACATCTCCATTCTAATCACAAGGCGTGATTTGGAGATCGGTGGCAAGGATGCTGTCACA
GGCAAATCCAAGGATATTGGTGGAGCTTGTGATCCAAGCAGACGCTGTATCATCGCCCAG
GACCATGGTCCTAGTGGTACCATCTTTACATTGGCTCATGAGATTGGACATAGTTTGGGA
ATGTATCATGATGATGCTGAGAGTGGATGTGCTAATAACAAGAACATCATGGCTACAGAT
AACTCTGGGGGCAGTGAAGCGTTTGAATGGTCTCTATGTAGCGACAAGGATCTTCATCAG
TTCTTGAGCACCTCTGACTCTGCATGTCTTGACGAGACCGAGGGTGACTTCCCTGCTTAT
AACAGTGAGGTCATCGTGATGCCGGGTCATTACTATGATGCACTCAAACAATGTCAGATG
ACCTTTGGCTCTGAGGCTACTGTTGCCGATGGTTACATCTATTCACAGGATATGTGTCTG
GAGCTGCAGTGTATGGTTCCAGGTCGATCTGAAGCTATCACTAATCATACCCCAGCATTA
GATGGAACCAGATGTGGCTCAGGAAGAGGAGTGATGTGTGTTCAYGGCCAGTGCTTGAAG
GTTGTCAGCATGTACGACTGTGAAGGAGGAGTATGCGTTCCAGAATGGCTAACGGGTAGT
TTTGGTGATTGTCAGGCGGACTGTTTCTCTTACCGTAATGTGTTCTGTGTTGAGCGTCGG
GAAGATGCCACCACAGTGCTCGTACCTGATGAGAGTATGTGTCCAGAGGACAAGCCCACT
GATAGGGAAGCTTGCTGTGAACCACAGCCTGTGGGAGAAGCCTCGTACCAGATCTTAAGC
GGCCAATGTTCAGTTACGTGTGGGACTGGTTCTGAAACCCGTGTAGTGAACTGTGTTGAT
TTGGAAGGCAACGTTGTGGATGATTCATCGTGTACTGATGAGCGTCCACCAGAGGTTATA
GAGTGYGCTTCTACCCCTTGTCCTGGGGTTACCTACGTTCTCTTCTATGATAACTATGGA
GAGTGCTCTGTGACTTGTGATACTGGAGTAGAGAGCCGTAATGCTTTCTGCGCCACATCT
GAGGGTGTCTCGGAGTCCGTTGAGATCTGTCAACTCATCTTCCCATCCTTTGTGACAGAA
AGGACTTGTAATCCTGTGCCATGCCAAGGAACGGTGGTTGATACCTTCTTCTACCAAACA
TCTCCAAATGGAGCATGCTCGGTAACATGCGGTGAGGGTGTTCAGGAGTTATCTGTATTC
TGTCGAAACCTGGCCGGGATGACTGTTGATGATTCCAACTGTGCCAGTCTGCAAAGACCT
GCCTCCTCACAGATCTGTACTCAAGAAATCTGCACAGATACTTACAGATATGTATCTACA
TCATTCGGAACCTGTTCAGTGACATGTGGACCTGGTATGCGTAGCCGTTCAATCTTCTGT
GTGAGCGAATCAAACCAAGTCGTAGACGATTCTTTCTGTGCTGGGTTGGTGAGACAGATA
GAATCAGAGAGCTGTAATCTAACACCATGTACAATCACATATACTTATGAGGTACAACCT
TTCCCAGAGTGCACACTCCCATGTGGCAGCCAATCCTTTGTTAGGGTTGTGCTATGCAGA
TCATCAGAGGGTGGTATCGTTAGCAGTACTAACTGTGTTGATGCTGGCTTGGAAGCCCCT
GCTACTACCTTTGACTGTAATCTAGAACCTTGTGGAAATTATGCCTATGTTGTAGGAGAA
TATGGACAGTGTTCTGCTACATGTGGCTTTGGTATTCAGCAGCGTTCAGTGGTGTGTGTT
GATCTTGACAATGATAACCAGACAGTGAGTAATACTCAATGCTCTGAGACTGCTCCACCA
TCAGCCATCTTATGTGATCTAGGAGATTGCCCCACAGAGTACACGTACCTGACATCCACC
TTCTCTGAGTGCAACTGTGTAGGAATCCAGACCCGTTTTGTAGTTTGTATTACCTTCATG
AATGGAGCTCCTGTAAGAGCCACTGATCAGGATTGTACAGACGCTGGTTTAGTGCAACCA
ACTAATTCTCAACCCTGTGAAGCACCAAGTACTTGCAATCCAGTCTGGAGAATCGGTGCA
TGGAGTCCTTGCTCCGTTAGCTGCGGCAATGGTGTAGAGACCAGAGTTGTGTACTGTGTA
GAATCTGAGGAGTCCAATGTCATTGTACCTTCAACGTCATGTGACCCTAGTTCAGAACCA
GCTAGTGTTCAGATTTGTAACCCTGGGGATTGCATAACCTACACATGGGTATCTGAGAAC
TTTGGTGATTGTTCTGTGACATGCGGTGAYGGTGTCAGAGTACGTAATGTCCTCTGCTAT
GCCATCGCTGGTGGTAATTTTGAGCCTGTTGAAGGATCTCTCTGTAACCCTGCCTTAGAA
CCACCCAGCGAAGAGATCTGTGATCTAGAAGACTGCGGAGGAGTCTATGAAGCTACACCA
TGGAGTGCATGCTCCGTGACCTGTGCGCTTGGTGTCCAAACCCGTGAAGTATCGTGCGTC
ACCAGGAAAGGATCCGGTGTTGTGATTGATGAGTTGAACTGCTCCAACATGACCCGCCCA
TCAGAGTCGAGGGAGTGCTACCTAGATCCCTGTCCTCTACCGTATGGTTGTGACCAGAGT
TACGCCACTGAGGGCAGTACCACCTACACTCTGCAGAGCCCTGGATACCCAGCTGATTAT
CCTGCTGACCTGGAATGCAGTAAGATCTTGGTAGCTCCTGAAGACTATATCATCAGGATC
ACATTCACTGACTTGCTGCTTGAACCAGGATGTAATTATGATGCTGTTAGGCTTGTTGAT
CTACAAACCAACAGCGCTAACAGTCTTTGTAGTGAAGTTGRTCTCCCCTATGTTTATGAA
TCGACGAGTCCAATGCTAGAGGTGCTGTTTCTAACTGATGCCACTGTGAATATGAGGGGT
TTCTCCGCTACCTACCAAGCAGTCAGAGCTATGTCACTAGATTACATGACTGGCGAATGG
GGAGAGTGTTCTGTAACCTGCGGAGTGGGTACAGAATCGCGAGAGGTGACGTGTTTCGAG
GAAGGTTCCGAGGTGGATATTTCAAGGTGTGCTGGTCTTCCAGTCCCACCTGCTACCCGT
GCATGTACTCAAGAAGACTGCCCTCTCCCTGGAGCATGCGGAGAGAACATTTTACGCTTA
GCACCAGGATTGTTGACCAGCCCTGAGTTTCCCTCTGGATATCCTGAGAATGTTACCTGT
GTGAATACCATTCGTGCTCCACCAGGAAAAGTCATCTCCTTTGAATTTGGATACCTTGTA
TTTATTAATGGAGGTGTACCATGCCAAGAGGGTGATTCTGTTACGATCCAAGATACAAGT
TCAGGAGAGCCAGTTATATCCTTATGTCAGAATACTCCTGCACCAATCATCTCATTGACC
AATGAAGTTTCCTTGACCTTTGTCAGTGATGATAATCCGGCACCACAAGGGACTGGCTTT
ACTCTACAATATTTCTCTGTTTCACCTGAAGTTGATATTTGTGGAGGTAACATCACCACA
TCTGGACAGCCAATCTACACTCCAAACTATCCTGTTGATTATGCCTATAATCTGACATGT
GTTACCGATATCAYCAACGACGAAGGCTGTATCAGCATTAAATTCTTGATGATGGATATT
GATAACRGAGACAATGTGAATGATACGTGTATGGAGGATAGCCTTACAATAACAGACTAT
AACAATCCATCTCTAAGTCAGACATACTGTGGTGACAGCGCTCCAGAATCACCCTGGCTC
TCTGCATCAGGCAACGTGAAGGTGTCGTTTACAAGCAATGGTGCAAACTCCAGCCAGGGC
TATATTGCTATCCCAACATTTGTTGAATGCCCACAAGCATTCTGGGTTCCACTTCCCTTT
GGCAATTGTTCAAAAATCTGTGGTGTTGGTAACAGGACCAGAGAGCTGGAATGTCTTAAT
GCATTGACCAATGAACCAACCGACCGTGATGAGTGCCCTGATGAAGAGCCCCCGACTACA
GAGCCTTGCTTTATAGAAGAATGCCCATGTAAGTTTGTA

>spal
ATGGCGCCTCGCTGTAGGTCAACGTGGAAAATGGCGCCTTTAGTCTGTTGCATCCTTACA
GCAGTGTTCATTCCARTTACTTTTGCCAAACCTTTCCAACCGGAGGAATTCAAATTATCT
CGAACAGATGTTCTTCACTATACACATTTGCCAGATTATGAATATGTGAAGCCTGTGCGG
TTAGGCAYCAGACACCAGAGGTCAGTGGAAGAAAGGTCAATAGCCTCCACATCRGAATAC
TCCGTGGAGGGATTCGATCACGTGTTCCACATCCATCTCAAASAGACTATGGATCTATTC
AACGCTGGTCTCCTAGTGAAGCGAATCAATAAGGATGGTCAGGTCATGATAGARCAACCT
GAGACRGGGTGTTATCATCAAGGTCACCTKAAGGACAGTGAACACACTTCATCGGTATCA
CTGAGTACCTGCAATGGATTGGTGGGAATGATMAGAACYCCTGAAGGAGACTTTGTTCTG
AAGCCATTGAGAGAKGATCACATCGTGAAGATRAAATCATCAGAAAATGAAGTACCAACC
CATATCATGTACAAACTATCTCCTGCAGATAGGGCTATCTCTCAAATGAACTCAGAAAGT
GAAAGGCCGACAGCATCAGACTCAGGAAGGCGGGAAACCAGTGGAATAAAATATGTAGAA
ACATCAGTGKTGGCAGACAGTACAATGTTTGATTACCATGGTGGTGATACAGAGTTCTAC
ATCTTCACAATCCTCAACCAGGTTGCTGGTCTCTTCCGAGATAAAAGCTTATCAGCTGAY
CTTCGATTGCTCRTCACCAGCATCACCATCTTCACAGCACCTCAGAGTAATCTTGACCTG
ACGGATGAACTATCACACTCTCTGAAGAACTTCTGTGAATATCAGAAGGACGAAAAATCG
GACATCTCCATTCTTCTCACAAGGCGTGATTTGGAGATCGGTGGCAACGATGCTGTCACA
GGCAAATCCAAGGATATTGGTGGAGCCTGTGATCCAAGCAGACGCTGCATCATTGCCCAG
GACCATGGCCCTAGTGGTACCATCTTTACATTGGCTCATGAGATCGGACATAGTTTGGGA
ATGTATCATGATGATTCTGAGAGTGGTTGTGCTAATAACAAGAACATYATGGCTACAGAT
AACTCTGGGGGCAGTGAAGCGTTTGAATGGTCTCTATGCAGCGACAAGGATCTTCTTCAG
TTCTTGAGCACCCCTGACTCTGCATGTCTTGACGAGACCGAGGATGACTTCCCTGCTTAT
AACAGTGAGGTCATCGTGATGCCKGGTCATTACTATGATGCACTCAAACAATGTCAGATG
ACCTTTGGCTCTGAGGCTACTGTTGCCGATGGTTACATCTATTCACAGGATATGTGTCTG
GAGCTGCAGTGTMGRGTTCCAGGTAGATCTGAAGATATCACTAATCATACCCCAGCATTA
GATGGAACCAAATGCGGCACAGRAAGAGGAGTGATGTGTGTTCATGGCCAGTGCTTGAAG
GTTGTCAGCATGTATGACTGTGAAGGAGGAGTATGCGTTCCAGAATGGCTAACGGGTAGT
TTTGGTGATTGTCAGGCGGACTGTTTCTCTTACCGTAATGTGTTCTGTGTTGAGCGTCAA
TTAGACGNNNCCACAGTGCTCGTACCTGATGAGAGTATGTGCCCCGAGGACAAGCCCACT
GATAGGGAAGTTTGCTGTGGACCACAGCCCATAGGAGATGCCTCGTACCAGATCTTAAGC
GGCCAATGTTCAGTTACGTGTGGGACTGGTTCTGAGACCCGTGTAGTGAACTGTGTTGAT
TTGGAAGGCAACGTTGTGGATGAWTCATTGTGTACTGATGAGCGTCCACCRGAGGTTATA
GAGTGCGCTTCTACCCCTTGTCCAGGGGTTACCTACATTCTTTTCTACAATAACTATGGA
GAGTGTTCTGTGACTTGTGATACTGGAGTACAGAGCCGTACTGCTTTCTGTGCCACATCT
GCGGGTACCTCSGAGTCCGTTGAGATCTGTCGTCTCGTCTTCTCATCGGTTGTGACAGAA
AGGACTTGTAATCCTGTGCCATGCCAAGGAACGGTGGTTGATACCTTCTTCTACCAAACA
TCTCCAAATGGAGCATGCTCAGTAACATGCGGTGAGGGTGTTCAGGAGTTAWCTGTATTC
TGTCGAAACCTGGCTGGGATGGCTGTTGATGATTCCAACTGTGCCAGTCTGCAAAGACCT
GCCTCYTCACAGATCTGTACTCAAGAAATCTGCACAGATACTTACAGATATGTTGCTACA
TCATTCGGAGACTGTTCAGTGACATGTGGACCTGGTATACGTACSCGTTCAATCTTCTGT
GTGAGCSAAKCAAACCAAGTTGTAGATGATTCTTTCTGTGCTGGGTTGGTGAGACAAGTA
GAATCAGAAAGCTGTAATCTAACACCTTGTACAATCACATATACKTATGAGGTACAACCT
TTCCCAGAGTGCACACTCCCATGTGGCAGCCAATCCTTTGTTAGGGYTGTGYTATGCAGA
TCATCAGAGGGTGGTATCGTTAGCAGTACTAACTGTATTGGTGCTGGCTTGGAAGCCCCT
GCTACAACCTTTGACTGTAATCTAGAACCTTGTGGAAATTATGCCTATGCTGTAGGAGAA
TATGGACAGTGTTCTGCWACATGTGGGTTTGGTATTCAGCAGCGTTCAGTWGCGTGTGTT
GATCTWGACAATGATAACCAGACAGTGAGTAATACTCAATGCTCTGAGACTGCTCCACCA
GCGGCCATCTTATGTGATCAAGGAGATTGCCCCACAGAGTACACATACCTGACATCCACC
TTCTCYGAGTGCAACTGTGCAGGAATCCAGACTCGTTTTGTAGTTTGTATTACCTTCATG
AATGGAGCTCCTGTCCGAGCCACTGATCAGGATTGTACAGACGCTGGTTTAGKGCAACCA
ACTGATTCTCAACCCTGTGAAGCACCAAGTACTTGCAATCCAATCTGGAGAATCGGTGCA
TGGAGTCCTTGCTCCGTTAGCTGYGGYAATGGTGTAGAGACCAGAGTTGTRTACTGTGTA
GAATCTGAGGAGTCCAATGTCATTGTTCCTTCAACGTCATGTGACTCTGCTTTAGAACCA
GCCAGTGTTCAGATCTGTAACCCTGGGGATTGCATAACCTACACATGGGTATCTGAGAAC
TTTGGTGATTGTTCTGTGACCTGCGGTGACGGTGTCAGAGTACGTAATGTCCTCTGTTAT
GCCATCGCTGGTGGTAACTTTGAGCCTGTTGAAGGTTCTCTCTGCAACCCTATGTTAGAA
CCACCCAGTGAAGAGATCTGTGATCTAGAAGACTGCGGAGGAGTCTATGAAGCTACACCG
TGGAGTGCATGCTCTGTGACCTGTGCGCTTGGTGTCCAAACCCGTGAAGTGTCGTGCGTG
ACGAGGAAAGGATCCGGTGTCGTGATTGACGAGTCTGACTGCTCCAACATGACCCGCCCG
TCAGAGTCGAGGGAGTGTTACCTAGATCCCTGTCCTCTACCTTATGGTTGTGACCAGAGT
TACGCCACTGAGGGCAGCACCACCTACACTCTGCAGAGTCCTGGATACCCAGCTGATTAT
CCTGCTGATCTGGAATGCAGTAAGATCTTGGTAGCTCCTGAAGACTTCATCATCAGGATC
ACATTCACTGACCTGCTGCTTGAACCAGGATGTAATTATGATTCTGTTAGGCTTGTTGAT
CCGCAAACCAACAGCGCTARWGGTCTTTGTGATCAGGTTGSTCTCCCCTACGTTTATGTA
TCGACCAGTCCAACACTTGAGGTACTCTTTCTAACTGACGCCACTGTGAATATGAGGGGT
TTCTCCGCTACCTACCAAGCAGTCAGAGCTATGTCACTAGATTACATGACTGGCGAATGG
GGAGAGTGTTCTGTTACCTGCGGAGTGGGTACCGAATCGCGAGACGTGACGTGCGTGGAG
GAAGGTGTCGAGGTGGATGTTTCAACGTGTGCTGGTCTKCCAGTCCCACCTGCTACCCGT
KCATGTACTCMRGAAGACTGCCCTCTCCCAGGAGCATGCGGAGAGAACATTTTACGCTTA
GCACCAGGATTTATGACCAGCCCTCTGTTTCCCGGTGGATATCCTGACAATGTTACCTGT
GTGAATACCATCAGGGCTCCACCAGGAAAAGTCATCGACTTTAACTTTGGATACCTTTAT
TTTATTAATGGAGGTGTACCATGCCAGGAGGGTGATTATGTTACGATCCAAGATACGGGT
GCTARAGAGCCAGTYATATCCTTATGTCAGAATACTCCTGCACCAATCACCTCATTGACC
AATGAAGTATCCTTGACCTTTGTCAGTGATGGTAATCCAGCTCCACAAGGGTCTGGCTTT
ACTCTACAATATTTCTCTGTTTCACCTGAAGTTGATATTTGTGGAGGTAACATCACCACA
TCTGGACAGCCAATCTACACTCCAAACTATCCTGTTGATTATGCCGATAATCTGACATGT
GTTACCGATATCACCAAYGATGAAGGCTGTATCAGCATTGAGTTCTTGATGATRGATATT
GATAACGGAGACAATGTGAATGATACGTGTGGGGAGGACAGCCTTACAATAACAGACTAT
AACAATCCATCTCTAAGTCAGACATACTGTGGTGACAGTGCTCCAGAATCACCCTGGCTT
TCTGCATCAGGCAACGTAAAGGTGTCGTTTACAAGCAACRGTGCAAACTCCAGCCAGGGC
TATATCGCTATCCCAACATTTGTTGAATGCCCACAAGCRTTCTGGGTTCCACTKCCMTTY
GGCAATTGCTCAGCAATCTGTGGTGTTGGTAACAGGACCAGAGAGCTGCAATGTGTTAAT
GCATTGACCAATGAACTGACCGGCCGTGATGAGTGTCCAGATGAAGAGCCCCCGACTACA
GAGCCTTGCTTCATAGAAGCATGCCCATGTAAATTTGTA

>sfra
ATGGCGCCTCGCTGTAGGTCAACGTGGAAAACGGCGCATTTTGTCTGTTTCATCCTCACA
GCAGTGATCATTCCCATTACCTTTGCCAAACCTTTCCAATCGGAGGAATTCACATTATCT
CAATCAGATGTACnnnnnnnnnnnnnnnnnnnnnATTATGAATATGTGAAGCCTGTAAGG
TTGGGCTCCAGACATCAGAGATCAGCGGAAGAAACATCAGTAACCTCCACATCAGAATAC
TCCGTCGAGGGATTCGATCAAGTGTTTCACATCCAGCTCAAAGAGAGTACGGATCTATTC
AATGCTGGTCTTCTAGTGAAGCGAATCAGTGTTGATGGTCAGGTCAGAGTAGAACAACCT
GCCACAGGGTGTTATCATCAGGGTTACCTGATGGACAATGAACACACTACATCGGTATCG
CTGAGTACCTGCAACGGATTGGTGGGAATGATCAGAACTCCTGAAGCAGACTTTGCTCTG
AAGCCATTGAAAGAGGATCATATCTTGAAGATGAAATCAGAAGAAGATGAAGTACCAACC
CACATCATGTACAAAGTATCTCCTGCAGATATGGYTATCTCTCAAGTGAACTCAGAGAAT
GAAAGGCGGAGAGCATCAGACCCTGGAATATGGGAAACCAGTGGAACAAAATATGTAGAA
ACATCAGTGGTGGCAGACAGTGCAATGTTTGATTACCATGGTGATGATACAGAGTTYTAC
CTCTTCACAATYCTCAAYCAGGTTGCTGGTCTTTTCCGAGATAGAAGCTTATCAGCTGAT
CTTCGATTGCTCATCACCAGTATCACYATCCTCGAAGCACCTCAGAGTAATCTTGACCTG
ACGGATGAACTGTCACACTCTCTGAAGAACTTCTGTGAATGGCAGAAGGAGGGAACATCC
GATATCTCCATTCTTCTCACAAGGCGTGATTTGGAGATCGGKGGCAACGATGCTGTCACA
GGAAAATCAAAGGATGTTGGTGGAGCCTGTGATCCAAGCAGACGATGTATCATTGCCCAG
GATCATGGTCCTAGTGGTACAATCTTTACATTGGCTCATGAGATTGGACATAGTTTGGGA
ATTTATCATGATGATGTTGAGAGTGGATGTGCAAATAACAAGAACATCATGGCTACAGAT
AACTCTGGGGGCAGTGAAGCATTCAAGTGGTCTCTATGTAGCGACAAGGATCTTCTTCAG
TTCTTGAGCACCTCTGACTCTGCATGTCTTGACGAGACTCAGGATGACTTCCCTGCTTAT
AACAGTGAGACCGTCGTGATGCCTGGTCATTTCTATGATGCTCTCAAACAATGTCAGATG
ACCTTTGGCTCTGAGGCTACTGTTGCTGATGGTTACATCTATTCACAGGATATGTGTCTA
GAGCTTGAGTGTATGATTCCAGGTAGATCTGAACCTATCACTAATCATATCCCAGCATTA
GATGGAACCAAATGTGGCTCAGGAAGAGGAATGATTTGTGTTCATGGCCAGTGCTTGAGG
GTTGTCAGCATGTATGACTGCGAAGGAGGATTATGTGTTCCAGAATGGCTAACGGGCAGT
TATGGTGATTGTCAGACTGACTGTTTCACTTACCGTAATGTGTTCTGTGTTGAGCGTCGG
TTAGATGGCACCACAGTGCTCGTACCTGATATGAGTAGGTGTCCAGAGGACAAGCCTGCT
GAAATGGAATATTGCTGTGAAACACCGCCTGTGGGAGAATCCTCATACCAGATCTTGAGC
AGCCAATGTTCAGTTACGTGTGGGACTGGTTCTGAGACCCGTGTACTAGCTTGTGTTGAT
TTGGAAGGCAACGTTGTCGATGATTCATTCTGTACTGATGAGCGTCCACCAGATGTTATA
GAGTGTGCTCCTGCTCCTTGTCCTGGGGTTACCTACATTCTCTTCTACGATAACTATGGA
GAGTGTTCTGTGACTTGTGATACTGGAGTAGAGAGCCGTAATGCTTTCTGTGCCACATCT
GCGGGTGTCTCTGAGTCAGTCGAGATCTGTCGTCTCGTCTTCGCATCCGTTGTGACAGAA
AGGACTTGTAATCTTGGGGCATGCCCAGGCACAGTGGTTGATACCTTCTTCTACCAAACT
TCTCCAAATGGAACATGCTCAGTAACATGCGGTGAGGGTGTTCAGGAGTTATCTGTATTT
TGTCGAAACCTGGCCGGGATGACTGTTGATGATTTCAACTGTGTCAGTCTGGAAAGACCT
GCCTCTTCACAGATCTGTACTCAAGAAGATTGCACAGATACTTAYAGATATGTTGCTACA
TCATTCGGAGGCTGTTCAGTGTCATGTGGATCTGGTGTGCGTACCCGTTCAATCTTCTGT
TTGAATGAAGCAAACCAAGTTGTAGATGATTCTTTCTGTGCTGGGTTGGTGAGACAAACA
GAATCAGAAAGCTGTAATCTAGCATCATGTACAATCACATACACTTATGAGGCACAACCT
TTCCCAGAGTGCACACTCCCATGTGGTAGCCAATCCTTCTCTAGGTCTGTGATATGCAGA
TCATCAGAGGGTGATGTTGTTAGCAGTACTAACTGTGTTGATGCTGGCTTGGAAGCCCCT
GCTACTACCTTTGACTGTAATCTAGAACCTTGTGGAAATTATGTCTATGTTGTAGGAGAA
TATGGACAGTGTTCTGCTACATGTGGCATTGGTGTTCAGCAGCGTTCAGTGTCGTGTGTT
GATCTTGATGATAATAACCAGACAGTGAGTAATACTCTTTGCTCTGAGACTGCTCCACCA
TCAGCCATCTTATGTGATCAAGGAGACTGCCCCACTGAGTACACGTACCTGACATCTACC
TTCTCTGAGTGCAACTGTGCAGGAATCCAGACTCGTTTTGTAGTTTGTATTACCTTTATG
AATGGAGCTCCTATAAGGGCCACTGATCAGGATTGTATAGATGCTGGTCTACAGCAACCC
ACTGATTCTCAACCCTGTGAAGCACCAATTACTTGCAATCCAGTGTGGAGAATTGGTGCA
TGGAGTGCTnnnnCCGTTTCCTGTGGCAATGGTGTACAGACCAGAGTGGTATACTGTGTA
GAGTCAGAGGAGTCTAATGTCATCGTTCCTTCAACATCATGTGACCCTGATTCAGAACCA
GCTAGTGTTCAAATTTGTAACCCTGGGGAATGCATAACCTACACTTGGGTATCTGAGAAC
TTTGGCGAGTGTTCTGTGACATGCGGTGAGGGTGTGAGAGTACGTAATGTCCTGTGTTAT
GCCATTGCTAGTGGCAGCTTCCAGCCTGTCGAAGGTTCTCTCTGTAACCCTGCATTAGAA
CCACCCAGTGAAGAGATCTGTGATCTAGAAGAATGTGGAGGAGTCTATGAAGCTACACCA
TGGAGTGCATGCTCTGTGACCTGTGCGCTTGGTGTCCAAACCCGTGAAGTGTCATGCGTC
ACAAGGAAAGGATCCGGTATTGTGATTGCGGAGTCAGACTGCTCCAACATGACCCGCCCA
TCAGAGTCCAGAGAGTGCTACCTAGATCCCTGCCCTCTACCTTATGGTTGTGATCAGAGC
TACGCCACTGAGGGTAGTATCACCTACACTCTGCAGAGTCCTGGATACCCTGTTGGTTAT
CCTGCTGATCTGGAGTGTAGTAAGATCTTGGTAGCTCCTGAAGACAATATCATCAGGATC
ACATTCACTGACTTACAGCTTGAAGAAGGATGTGCTTATGATGCTGTTAGGCTTATTGAT
CTAGAAACCAACAGCATCAACAGTCTTTGTGATGAAGTTGATCTCCCCTACGTTTATGAA
TCGACCAGTTCAATGCTTGAGGTGCTCTTCTTAACTGATGCCACTGTGAGCAGGAGGGGT
TTCTCAGCTACCTACCAAGCAGTGAGAGCTACAGCACTAGATTACATGACAGGGGAATGG
GAAGAGNNNNNNNNNNNNNNNNNNnnnnnnnnnnnnnnnnnnnnnnnnnnATGTGTAGAG
GAAGGTTTAGAGGTGGATGTTTCAAGGTGTGTTGGTCTTCCTGTCCCACCTGCTACACGT
CCATGTACTCAAGAAGACTGCCCTCTCCCTGGAGCATGCGGAGAGAACATTTTACGCTTT
TCACCAGGATTGATCACCAGTCCTGAGTTTCCCTCTGCTTACCCTGAGAATGTAACCTGT
GTGAATACCATCCAGGCTCCACCAGGAAACGTCATCTCCTTTGACTTTGGATTCCTTGTA
CTTATTAACCAAGGTGTACTATGCGAAGATGGTGATTCTATTACGATCCAAGATACGAGT
TCTAGAGAGCAAGTTATACCCTTATGTCAGAATGCTCCTTCAGAAATCACAACATTGACC
AATGAAGTTTCCGTGACCTTTGTCAGTGATAATGCTCCCGCACCACAAGGGACTGGCTTT
ACTCTACAATATTTCTCTGTTTCACCTGAAGTTGATATATGTGGAGGTAACGTCACCACA
TCTGGACAGCCGATCTATTCCCCAAACTATCCTGCAAATTATGACGATAATGTGACATGT
GTTACCGATATCACCAACGATGAAGGCTGTATCAGCATTGAATTCTTGATGATGGATATT
GATAACGGAGACTATGTCAATGCTATGTGTAGAGAGGACAGCCTTACAATAACAGACTAT
AACAATCCATCTCTAAGTCAGACGTACTGTTATGACAGCGCTCCAGAATCACGCTGGCTC
TCTGCATCAGGCAACGTACAGGTGTCGTTTACAAGCAACGGTGCAAACTCCAGCCAGGGC
TATATTGCTATCCCAACATTTGTTGAATGCCCAGAAGCATTCTGGGTACCACTTCCATTT
GGCAATTGTTCAGAAATCTGTGGTGATGGTAACAGGACCAGAGAGCTGGAATGTCGTAAT
GCATTGACCAATGAACTAGCCGACTCTGATGAGTGTCCCGATGAAGAGCCCCCAAGAACA
GAGCCTTGCTTCGTAGAAGATTGCCCATGTAAGTTTGTA

>afraSS
ATGGCGCCTCGCTGTAGGTCAACGTGGAKAACGGCGCCATTCGTATGTTTCATCCTTACA
GCAGTGTTCATTCCCATTACTTTTGCCAAACCTTTCCAACCGGAGGAATTCACATTATCT
CGAACAGATGTACTTYATTATACACATTTGYCAGATTATGAATATGTRAAGCCTGTGCGG
TTAGGCACCAGACACCAGAGGTCAGTGGAAGAMAGKTCARTAGCCTCCACATCAGAATAC
TCCGTGGAGGGATTCGATCACGTGTTCCACATCCATCTCAAACAGACTATGGATCTATTC
AACGCTGGTCTCCTAGTGAAGCGAATCAATGAAGATGGTCAGGTCATGATAGAGCAACCT
GAGACAGGGTGTTATCATCAAGGTCACCTGAAGGACAGTGAACACACTTCATCGGTATCA
CTGAGTACCTGCAATGGATTGGTGGGAATGATCAGGACACCTGAAGGAGACTTTGTTCTG
AAGCCATTGAGAGAGGATCACATCRTGAAGATGAAATCATCAGAAGATGAAGTACCAACC
CATATCATGTACAAATTATCTCCTGCAGATATGGCTATCTCTAAAACGAACTCAGAAART
RAAAGGCCGACAGCATCAGACTCAGGAAGGCGGGAAACCAGTGGAATAAAATATGTMGAA
ACATCAGTGTTGGCAGACAGTACAATGTTTGATTACCATGGTGGTGATACAGAGTTCTAC
ATCTTCACAATCCTCAACCAGGTTTCTGGTCTCTTCCGAGATAAAAGCTTATCAGCTGAT
CTTCGATTGCTCGTCACCAGCATCACCATCTTCACAGCACCTCAGAGTGATCTTGACCTG
ACGGATGAACTATCACACTCTCTGAAGAACTTCTGTGAATGGCAGAAGGACGAAAAATCG
GACATCTCCATTCTTCTCACAAGGCGTGATTTGGAGATCGGTGGCAACGATGCTGTCACA
GGCAAATCCAAGGATATTGGTGGAGCCTGTGATCCAAGCAGACGCTGTATCATTGCCCAG
GACCATGGTCCTAGCGGTACAATCTTTACATTGGCTCATGAGATCGGACATAGTTTGGGA
ATGTATCATGATGATTCTGAGAGTGGTTGTGCTAATAACAAGAACATCATGGCTACAGAT
AACTCTGGGGGCAGTGAAGCGTTCCAATGGTCTYTWTGYAGCRACAAGGATCTTCTTCAG
TTCTTGAGCACCYCTGACTCTGCATGTCTTGACGAGACYGAGGRKGACTTCCCTGCTTAT
AACAGTGAGGTCATCGTGATGCCGGGTCATTACTATGATGCACTCAAACAATGTCAGATG
ACCTTTGGCTCKGAGGCTACTGTTGCCGATGGTTACATCTATTCACAGGATATGTGTCTG
GAGCTGCAGTGTAGGGTTCCAGGTAGATCTGAAGCWATCACTAATCATACCCCAGCATTA
GATGGAACCAAATGYGGYWCAGGAAGAGGAGTGATGTGTGTTCATGGCCAGTGCTTGAAG
GTTGTCAGCATGTATGACTGTGAAGGAGGAGTATGCGTTCCAGAATGGCTAACAGGTAGT
TTTGGTGATTGTCAGGCGGACTGTTTCTCTTACCGTAATGTGTTCTGTGTTGAGCGTCGA
TTAGACGNNNCCACAGTGCTCGTACCTGATGAGAGTAGGTGCCCCGAGGACAAGCCCACT
GATAGGGAAGATTGCTGTGGACCACAGCCCATAGGAGAAGCCTCGTACCAGATCTTAAGC
GGCCAATGTTCAGTTACGTGTGGGACTGGTTCTGAGACCCGTGTAGTGAACTGTGTTGAT
ATGGAAGCCAATGTTGTGGATGATTCATTGTGTACTGATGAGCGTCCACCAGAGGTTATA
GAGTGTGCTTCTACCCCTTGTCCAGGGGTTTCCTACATTCTTTTCTACAATAACTATGGA
GAGTGCTCTGTGACTTGTGATACTGGAGTACAGAGCCGTACTGCTTTCTGCGCCACATCT
GATGGTACCTCTGAGTCAGTTGAGATCTGTCGACTCCTCTTCTCATCGGTTGTGACAGAA
AGGACTTGTAATTCTGTGCCATGCCAAGGAACGGTGGTTGATACCTTCTTCTACCAAACT
TCTCCAAATGGAGCATGCTCAGTAACATGCGGTGAGGGTGTTCAGGAGTTATCTGTATTC
TGTCGAAACCTGGCTGGGATGGCTGTTGATGATTCCAACTGTGCAAGTCTGCAAAGACCT
GCCTCCTCACAGATCTGTACTCAAGAAATCTGCACAGATACTTACAGATATGTTGCTACA
TCATTCGGAGACTGTTCAGTGACCTGTGGACCTGGTATACGTACCCGTTCAATCTTCTGT
GTGAGTCAATCAAACCAAGTTGTAGATGATTCCTTCTGTGCTGGGTTGGTGAGACAAGTA
GAATCAGAAGGCTGTAATCTAACACCTTGTACAATCACATATACTTATGAGGTACAACCT
TTCCCAGAGTGCACACTCCCTTGTGGCAGCCAAACCTTTGTTAGGGTTGTGATCTGCAGA
TCATCAGAGGGTGGTGTCGTTAGCAGTACTAACTGTATTGGTGCTGGCTTGGAAGCCCCT
GCTACTACCTTTGACTGTAATCTACAACCTTGTGGAAATTATGCCTATTCTGTAGGAGAA
TATGGACAGTGTTCTGCTACATGTGGCTTTGGTATTCAGCAGCGTTCAGTAGCGTGTATT
GATCTCGACAATGATAACCAGACAGTGAGTAATACTCAATGCTCTGAGGCTGCGCCACCA
TCGGCCATCTTATGTGATCAAGGAGATTGCCCCACAGAGTACACGTACCTGACATCCACC
TTCTCTGAGTGCAACTGTGCAGGACTCCAGACTCGTTTTGTAGTTTGTATTACCTTTTTG
AATGGAGCTCCTGTAAGAGCCACTGATCAGGCTTGTACAGATGCTGGTCTAGCGCCACCC
ACTGATTCTCAACCCTGTGAAGCACCAAGTACTTGCAATCCAATCTGGAGAATCGGTGCA
TGGAGTCCTTGCTCCGTTAGCTGCGGCAATGGTGTGGAGACCAGAGTTGTATACTGTGTA
GAATCTGAGGAGTCTAACGTCATTGTTCCTTCAACGTCATGTGACCCTGCTTCAGAACCA
GCCAGTGTTCAGATTTGTAACCCCGGGGATTGCATAACTTACACATGGGTATCTGAGAAC
TTTGGTGATTGTTCTGTGACCTGCGGTGACGGTGTCAGAGTACGTAATGTCCTCTGTTAC
GCCATCGCTGGTGGTAACTTTGAGCCTGTCGAAGGTTCTCTCTGCAACCCTATGTTAGAA
CCACCCAGTGAAGAGATCTGTGATCTAGAAGACTGTGGAGGAGTCTATGAAGCTACACCG
TGGAGTGCATGCTCYGTGACCTGTGCGCTTGGTGTCCAAACCCGTGGAGTGTCGTGCGTS
ACCAGGAAAGGATCCGGTGTTGTGATTGACGAGTCTGACTGCTCCAACATGACCCGCCCC
TCAGAGTCGAGGGAGTGCTACCTCGATCCCTGTCCTCTCCCGTATGGTTGTGACCAGAGT
TACGCCACTGAGGGCAGTACCACCTACACACTGCAGAGYCCTGGATACCCAGCTGATTAC
CCTGCTGAYCTGGAATGCAGTAAGATCTTGGTAGCACCTGAAGACTTCGTCATCAGGATC
ACATTCACTGACCTGCTGCTTGAACCAGGATGTAATTATGATGCTGTTAGGCTTGTTGAT
CTGCAAACCAACAGCGCTAACAGTCTTTGTGATCAAGTTGCTCTCCCCTACGTTTATGAA
TCAACCAGTCCAATGCTTGAGGTACTCTTTCTAACTGATGCCACTGTGAATATGAGGGGT
TTCTCCGCTACCTACCAAGCAGTCAGAGCTATGTCYCTAGATTACATGACTGGCGAATGG
GGAGAGTGTTCTGTTACCTGCGGAGTGGGTACCGAATCGCGAGACGTGACGTGYGTGGAG
GAAGGTGTCGAGGTGGACGTTTCAACGTGTGCTGGTCTTCCAGTCCCACCYGCTACCCGT
TCATGTACTCAAGAAGACTGCCCTCTCCCTGGAGCATGCGGAGAGAACATTTTACGCTTA
ACACCAGGATTGRTRACCAGCCCTCTGCTTCCCCTTGGATATCCTGACAATGTTACCTGT
GTGAATACCATCCGTGCTCCACCAGGAAAAGTCATTGACTTTATCTTTGGATACCTTTAT
TTTATTRATGGAGGTGTACCATGCCAGGAGGGTGATTATGTTACGATCCAAGATACGGGT
GCTAAAGAGCCAGTTATAACCTTATGTCAGAATACTCCTGCACCAATCATCTCATTGACC
AATGAAGTTTCCTTGACCTTTGTCAGTGATGATAATCCGGCACCACAAGGGACTGGCTTT
ACTCTACAATATTTCTCTGTTTCACCTGAAGTTGATATTTGTGGAGGTAACATCACCACA
TCTGGACAGCCAATCTACACTCCAAACTATCCTGTTGATTATGCCGATAATCTGACATGT
GTTACCGATATCACCAACGATGAAGGCTGTATCAGCATAGAATTCTTGATGATGGATATT
GATAACGGAGACAATGTGAATGATACGTGTATGGAGGACAGCCTTACAATAACAGACTAT
AACAATCCATCTCTAAGTCAGACATACTGTGGTGACAGCGCTCCAGAATCACCTTGGCTC
TCTGCATCAGGCAACGTAAAGGTGTCGTTTACAAGCAACAGTGCAAACTCCAGCCAGGGC
TATATCGCTATCCCAACATTTGTTGAATGCCCACAAGCGTTCTGGGTTCCACTTCCCTTT
GGCAATTGCTCAGCAATCTGTGGTGTTGGTAACAGGACGAGAGAGCTGGAATGTCTTAAT
GCATTGACCAATGAACCAACTGGCCATGATGAGTGTCCTGATGAAGAGCCCCCGACTACT
GAGCCTTGCTTCATAGAAGAATGCCCATGTAAGTTTGTA

>hpul
ATGGCGCCTCACTATAGGTCAACGTGGAAAATGGCGCCTTTTGTCTGTTTCATCCTTACA
GCAGTGTTCATTCCAATTACTTTTGCCAAACCTTTCCGTCCGGAGGATTTCACATTATCT
CGAACAGATGTACTTTACTATACACATTTGCCAGATTATGAATATGTGAAGCCTGTGCGG
TTAGGAACCAGACACCAGAGGTCAGTGGAAGAAACATCAGTGACATCCATATCAGAGTAC
TCCGTGGAGGGATTTGATCAAGTGTTCCACATCCAGCTTAAAAAGACTACGGATCTATTC
AACGCTGGTCTCCTAGTGAAGCGAATCAATGTTGATGGTCAGGTCAGGGTAGAACAACCT
GCCACAGGGTGTTATCATCAGGGTCACCTGAAGGACAGTGAACACACTACATCGGTATCG
CTGAGTACCTGCAATGGATTGGTTGGTATGATCAGAACTCCTGAAGCAGACTTTGTTCTG
AAGCCATTGAGAGAGGATCATATCGTGAAGATGAAATCAGAAGAAGATATAGTACCAACC
CATATCATGTACAAATTATCTCCTGCAGATATGGCTATGTCTCAAATGAACTCAGAAAAT
GAAAGGCCGAGAGCATCMGASTCAGGAAGGCGGGACACCAGTGGAACAAAATATGTAGAA
ACATCGGTGGTGGCAGACAGTACAATGTTTKATTACCATGGTGATGATACAGAGTTCTAC
CTCTTCACAATCCTCAACCAGGTTGCTGGTCTCTTCCGAGATAAAAGCTTATCAGCTGAT
CTTCGATTGCTCATCACCAGCATCACCATCTTCGAAGCACCTCAGAGTAATCTGGACCTG
ACGGATGAACTTTCACACTCTCTGAAGAACTTCTGTGAATGGCAGAAGAACGAAAAATCG
GACATCTCCATTCTTCTCACAAGGCGTGATTTGGAGATCGGTGGCAACGATGCTGTCACA
GGAAAATCCAAGGATATTGGTGGAGCCTGTGATCCAAGCAGACGATGTATCATTGCCCAG
GATCATGGTCCTAGTGGTACAATCTTTACATTGGCTCATGAGATTGGACATAGTTTGGGA
ATATATCATGATGATGTTGAGAGTGGATGTGCTAATAACAAGAACATCATGGCTACAGAT
AACTCTGGGGGCAGTGAAGCGTTCAAATGGTCTCTTTGTAGCGACAAAGATCTTCTYCAG
TTCTTGAGCACCTCTGACTCTGCATGTCTTGACGAGACSGAGGATGACTTCCCTGCTTAT
AACAGTGAGACCGTTGTGATGCCTGGTCATTTCTACGATGCACTCAAACAATGTCAGATG
ACCTTTGGCCCAGAGGCTACTGTTGCAGATGATTACATCTATTCACAGGATATGTGTCTG
GAGCTGCAGTGTGTGATCCCAGGTAGATCTGAAGCTATCACTAATCATATCCCAGCATTA
GATGGAACCAAATGTGGCTCAGMAAGAGGAATGATTTGTGTTCATGGCCAGTGCTTGAAG
GTTGTCAGCATGTATGACTGTGAAGGAGGAGTATGTGTTCCAGAATGGCTAGCAGGTAAT
TATGGTGATTGTCAGGAGGACTGTTACTCTTACCGTAATGTGTTCTGTGTTGAGCGTCAG
TCGGAAGGCACCACAGTGCTCGTACCTGATGAGAGTAGGTGTCCAGAGGACAAGCCAATG
GAAAGGGAATATTGCTGTGAACCACAGCCCGAGGGAGAAGCCTCGTACCAGATCTTGAGC
AGCCAATGTTCAGTTACGTGTGGGACTGGTTCTGAGACCCGTGTAGTAGCTTGTGTTGAT
TTGGAAGGCAACATTGTTGATGATTCCTTGTGTACTGATGAACGTCCACCWGAGGTTATA
GAGTGTGCTTCTACTCCTTGTCCTGGGGTTACCTACATTCTCTACTACGRTAACTATGGA
GAGTGCTCTGTGACCTGTGATAATGGAGTAGAGAGTCGTAATGCTTTCTGTACCACATCT
GAGGGTGTCTCTGAGTCAGTTGAGATCTGTCGTCTCATCTTCCCATCCATTGTGACAGAA
AGGACTTGTAATCTTGTGGCATGCCAAGGAACGGTGGTTGATACCTTCTTCTACCAAACA
TCTCCAAGTGGAACATGCTCGGTAACATGCGGTGAGGGTGTTCAGGAGTTAGCTGTATTC
TGTCAAAACCTGGCCGGGATGACTGTTGATGATTCCAACTGTGTCAGTCTGGAAAGACCT
GCCTCTTCACAGATCTGTACTCAAGAAGATTGCACAGATACCTACAGATATGTTGCTACA
TCATTCGGAGCCTGTTCAGTGTCWTGTGGATCTGGTGTGCGTATCCGTTCAATCTTCTGT
TTGAATGAGGCAAACCAAGTTGTTGACGATTCATTCTGTGCTGGGTTGGTGAGGCAAACA
GAATCAGAAAGCTGTAATCTAGCACCGTGTACAATYACATACACTTATGAGACACAACCT
TTCCCAGAGTGCACACTCCCATGTGGCAGCCAATCCTTCTCTAGGTCTGTGATATGCAGA
TCATCAGAGGGWGATCTTGTTAGCAGTACTAACTGTGTTGATGCTGGCTTGGAAGCACCT
GCTACTACCTTTGACTGTAATCTAGAACCTTGTGGAAATTATGTCTATGTTGTAGGCGAA
TATGGAGAGTGTTCTGCTACATGTGGCTTTGGTATTCAGCAGCGTTCAGTGGCGTGTGTT
GATCTTGATAATGGTAACCARACAGTGAGTAATACTCTATGCTCTGAGACTGCTCCACCA
GCGGCCATCTTATGTGATCAAGGAGATTGCCCCACAGAATACATGTACCTRACATCCACC
TTCTCTGAGTGCAACTGTGCAGGAATCCAGACTCGTTTCGTAGTTTGTATTACCTTCATG
AATGGAGCTCCTGTAAGAGCCACTGACCAGGATTGTACAGACGCTGGACTAGACCTACCC
ACTGATTCTCAATCCTGTGAAGCACCAAGTACTTGCAATCCAGTCTGGAGAGTTGGTGCA
TGGAGTGACNNNNNNnnnnnnnnnnnCAATGGTGTCCAGACCAGAGTAGTATACTGCGTA
GAATCAGAGGAGTCTAATGTCATTGTTCCTTCAACATCGTGTGACCCTGATGCAGAACCA
GCTRGTGTTGAGATTTGTAACCGTGGGGAATGCATAACGTACACTTGGGTATCTGAGAAC
TTTGGTGAGTGTTCTGTGACATGTGGTGAAGGCGTGAGAGTACGTAATGTCCTCTGTTAT
GCCATCGCTGGTGGCAGCTTCCAGCCTGTGGAAGGTTCTCTCTGCAACCCTGCGTTAGAA
CCACCCAGTGAAGAGATCTGTGATTTGGAAGAATGCGGAGGAGTCTATGAAGCTACACCA
TGGAGTGCATGCTCTGTGACCTGTGCGCTTGGTGTCCAAACTCGTGAAGTGTCATGCGTC
ACAAGGAAAGGATCGGGTATTGTGATTTCGGAATTGGACTGCTCCAACATGACCCGCCCA
TCAGAGTCGAGGGAGTGCTACCTAGATCCTTGCCCTCTACCTTATGGTTGTGACCAGAGC
TTCGTCACTGAGGGTAGTATCACCTACACTCTGCAGAGTCCTGGATACCCTGCTGGTTAT
CCTGCTGACCTGGAATGCAGTAAGATYTTGGTGGCTCCTGAAGACTATATTATCAGGATC
ACATTCACTGACTTGCAGCTTGAACCAGGATGTAATTATGATGCTGTTAGGCTTGTTGAT
CTGCAGACCAACAGCGCTAACAGTCTTTGTAGTGAAGTTGATCTTCCCTACGTTTATGAA
TCAACCAGTCCAATGCTGGAGGTGCTCTTTCTAACTGATGCCACTGTGAGTATGAGGGGT
TTCTCAGCTACCTACCAAGCAGTCAGAGCTATGTCACTAGAATACATGACTGGGGAATGG
GGAGAGTGTTCTGTTACCTGTGGAGTAGGTAnnnnnnnnnnnnnnnnnACATGTGTAGAG
GAAGGTTTAGAGGTGGATGTTTCAAGGTGTGCTGGTCTTCCTGTCCCACCTGCCACACGT
TCATGTACTCAAGAAGACTGCCCTCTTCCAGGAGCATGCGGAATGAACATTTTACGCTTA
CCACCAGGGCTGATCACCAGTCCCGAGTTTCCCTCTGCATACCCTGAGAATGTAACCTGT
GTAAATACCATCCGGGCTCCACCAGGAAACGTCATCTCCTTTGACTTTGGATTCATTTTA
ATTATnnnnnnnnnnnnnnnnnnnnnnnnnnnnnnnnnnnnnnnnATCCAAGATACGAGT
TCCAGAGAGCCAGTTTCACCCATATGTCAGnnNNNNNNNNNNNNNNNNNNNNCATTGACC
AATGAAGTGTCTGTGACCTTTGTCAGTGATAATGATCCCGCTCCACTAGGAACTGGCTTT
ACTCTGCAATATGACTTTGTTGCACCTGAAGTTGATATTTGTGGAGGTAACATCACCACA
TCTGGACAGCCGATCTATTCTCCAAACTATCCTGCAAATTACGACGACAATGTGACGTGC
GTTACCGATATCACCAACGATGAAGGCTGTATCAGCATTGAGTTCTTGATGATGGATATT
GATAACGGAGACTATGTGAATGATATGTGTAGGGAGGACAGCCTAACAATAACAGACTAT
AACAATCCATCTCTAAGTCAGACATACTGTCGTGACAGYGCTCCAGAATCACGCTGGCTC
TCTGCATCAGGCAATGTACAGGTGTCGTTTACAAGCAATGGTACAAACTCCAGCCAGGGA
TATATTGCTATCCCAACATTTGTTGAATGCCCAGAAGCATTCTGGGTACCACTTCCATTT
GGCAATTGTTCAGAAATCTGTGGCGATGGTAACAGGACCAGAGAGCTGGAATGTCGTAAT
GCATTGACCAATGAACTAACCGGCCCTGATGAGTGTCCCGATGAAGAACCCCCAAGAACA
GAGCCTTGCTTCATAGAAGAATGCCCTTGTAAGTTTGTA

>snud
ATGGCGCCTCGCTGTAGGTCAACGTGGAAAACGGCGCATTTTGTCTGTTTCATCCTCACA
GCAGTGTYCATTCCCATTACCTTTGCCAAACCTTTCCAATCGGAGGAATTCACGTTATCT
CAATCAGATGTACnnnnnnnnnnnnnnnnnnnnnATTATGAATATGTGAAGCCTGTAAGG
TTGGGCACCAGACATCAGAGATCAGTGGAAGAAACATCAGTAACCTCCACATCAGAATAC
TCCGTCGAGGGATTCGATCAAGTGTTCCACATCCAGCTCAAAGAGAGTACGGATCTATTC
AATACTGGTCTCCTAGTGAAGCGAATCAGTGTTGATGGTCAGGTCAGGGTAGAACAACCC
GCCACAGGGTGTTACCATCAGGGTTACCTGATGGACAATGAACACACTACATCGGTATCG
CTGAGTACCTGYAACGGATTGGTnGGAATGATCAGAACTCCTGAAGCAGACTTTGCTCTG
AAGCCATTGAAAGASGATCATATCTTGAAGATGAAATCAKMAGAAGATGAAGTACCAACC
CATATCATGTACAAAGTATMTCCTGCAGATATGGCTATGTCTCAAGTGAACTCAGAAAAT
GAAAGGCGGAGAACATCAGACTCAGGAGGGCGGGAAACCAGTGGAACAAAATATGTAGAA
ACATCAGTGGTGGCAGACAGTGCAATGTTTGATTACCATGGTGATGATACAGAGTTCTAC
CTCTTTACAATCCTCAACCAGGTTGCTGGTCTTTTCCGAGATAGAAGCTTATCAGCTGAT
CTTCGATTGCTCATCACCAGTATCACTATCCTCGAAACACCTCAGAGTAATCTTGACTTG
ACGGATGAACTGTCACACTCTCTGAAGAACTTCTGTGAATGGCAGAAGGAGGGAACATCC
GATATCTCCATTCTGCTCACAAGGCGTGATTTGGAGATCGGTGGCAACGATGCTGTCACA
GGAAAATCAAAGGATGTTGGTGGAGCCTGTGATCCAAGCAGACGATGTATCATTGCCCAG
GATCATGGTCCTAGTGGTACAATCTTTACATTGGCTCATGAGATTGGACATAGTTTGGGA
ATGTATCATGATGATGTTGAGAGTGGATGTGCAAATAACAAGAACATCATGGCTACAGAT
AACTCTGGGGGCAGCGAAGCATTCAAATGGTCTCTATGTAGCGACAATGATCTTCTTCAG
TTCTTGAGCACCTCTGACTCGGCATGTCTTGATGAGACTGAGAATGACTTCCCTGCTTAT
AACAGTGAGACCGTCGTGATGCCTGGTCATTTCTATGATGCTCTCAAACAATGTCAGATG
ACCTTTGGTTCTGAGGCTACTGTTGCTGACGGTTACATCTATTCACAGGATATGTGTCTA
GAGCTTCAGTGTATGATTCCAGGTAGATCTGAACCTATCACTAATCATATCCCAGCATTA
GATGGAACCAAATGTGGCTCAGGAAGAGGAATGATTTGTGTTCATGGCCAGTGCTTGAGG
GTTGTYAGCATGTATGACTGCGAAGGAGGAGAATGCATTCCAGAATGGCTATCAGGCAGT
TATGGTGATTGTCAGCCTGACTGTTTCACTTACCGTAATGTGTTCTGTGTTGAGCGTCGG
TTAGATGGCACCACAGTGCTCGTACCTGATGAGAGTAGGTGTCCAGAGGACAAGCCTAWT
GAAAGGGAATATTGCTGTGAAACACAGCCCGAGGGAGAATCCTCATACCAGATCTTGAGC
AGCCAATGTTCAGTTACGTGTGGGACTGGTTCTGAGACCCGGGTAGTAGCTTGTGTTGAT
TTGGAAGGCAACGCTGTGGATGATTCATTCTGTACTGATGAGCGTCCACCAGATGTCATA
GAGTGTGCTCCTGCTCCTTGTCCTGGGGTTACCTACATTCTCTTCTACGATAACTATGGA
GAGTGTTCTGTGACTTGTGATACTGGAGTAGAGAGCCGTAATGCTTTCTGTGCCACATCT
GCGGGTGTCTCTGAGTCAGTCGAGATCTGTCGTCTCGTCTTCGCATCCGTTGTGACAGAA
AGGACTTGTAATCTTGGGGCATGCCCAGGCACGGTGGTTGATACCTTCTTCTACCAAACT
TCTCCAAATGGACCATGCTCAGTAACATGCGGTGAGGGTGTTCAGGAGTTATCTGTATTT
TGTCGAAACCTGGCCGGGATGACTGTTGATGATTTCAACTGTGTCAGTCTRGAAAGACCT
GCCTCTTCACAGATCTGTACTCAAGAAGATTGCACAGATRCTTACAGATATGTTGCTACA
TCATTCGGACCTTGTTCAGTGTCGTGTGGATCTGGTGTGCGTACCCGTTCAATCTTCTGT
TTGAATGAAGCAAACCAAGTTGTAGACGATTCTTTCTGTGCTGGGTTGGTGAGACAATCA
GAATCAGAAAGCTGTAATCTAGGAACATGTACAATCACATACACTTATGAGGCACAACCT
TTCCCAGAGTGCACACTCCCATGTGGTAGCCAATCCTTCTCTAGGTCTGTGATATGCAGA
TCATCAGAGGGTGATGTTGTTAGCAGTACTAACTGTGTTGATGCTGGCTTGGAAGCCCCT
GCTACTACCTTTGACTGTAATCTAGAACCTTGTGGAAATTATGTCTATGTTGTAGGAGAA
TATGGACAGTGTTCTGCTACATGTGGCATTGGTGTTCAGCAGCGTTCAGTAGCGTGTGTT
GATCTTGACGATAATAACCAGACAGTGAGTAATACTCTTTGCTCTGAGACTGCTCCACCA
TCAGCCATCTTATGTGATCAAGGAGACTGCCCCACTGAGTACACGTACCTGACATCCACC
TTCTCTGAGTGCAACTGTGCAGGAATCCAGACTCGTTTTGTAGTTTGTATTACTTTTATG
AATGGAGCTCCTATAAGGGCCACTGATCAGGATTGTATAGATGCYGGTCTAGACCAACCC
ACTGATTCTCAATCCTGTGTAGCACCAAGTACTTGCAATCCAGTCTGGAGAATTGGTGAA
TGGAGTGCTTGCTCCGTTTCCTGTGGCAATGGTGTACAGACCAGAGTTGTATACTGTGTA
GAATCAGAGGAGTCTAATGTCATTGTTCCTTCAACATCATGTGACCCTGATTCAGAACCA
GCTAGTGTTCAGATTTGCAACCCTGGGGAGTGCATAACCTACACTTGGGTATCTGAGAAC
TTTGGCGAGTGTTCTGTGACATGCGGTGAGGGTGTGAGAGTACGTAATGTCCTCTGTTAT
GCCATYGCTGGTGGCAGCTTCCAGCCTGTCGAAGGTTCTCTCTGTAACCCTGCGTTAGAA
CCACCCAGTGAAGAGATCTGCGATCTAGAAGAATGTGGAGGAGTCTATGAAGCTACATCA
TGGAGTGCATGCTCTGTGACCTGTGCGCTTGGTGTCCAAACCCGTGAAGTGTCATGTGTC
ACAAGGAAAGGATCCGGTATTGTGATTACGGAGTCGGACTGCTCCAACATGACCCGCCCA
TCAGAGTCCAGGGAGTGCTACCTAGATCCATGCCCTCTACCTTATGGTTGTGATCAGAGC
TATGCCACTGAGGGTAGTATCACCTACACTCTGCAGAGTCCTGGATACCCTGTTGGTTAT
CCTGCTGATCTGGAGTGCAGTAAGATCTTGGTAGCTCCTGAAGACTATATCATCAGGATC
ACRTTCACTGACTTACAACTTGAAGACGGATGTGCTTATGATGCTGTTAGGCTCATTGAT
CTAGAAACAAACAGCATCAACAGTCTTTGTGATGAGGTTGAGCTCCCCTACGTTTATGAA
TCGACCAGTCCAATGCTTGAGGTGCTCTTCTTAACTGATGCCACTGTGAGCAGGAGGGGT
TTCTCAGCTACCTACCAAGCAGTGAGAGCTACACAACTAGATTACATGACAGGGGAATGG
GAAGAGTGTTCTGTTACCTGCGGAGTAGGTACAGAATCCCGAGATGTGACATGTGTAGAG
GAAGGTTTAGAGGTGGACGTTTCAAGGTGTGTTGGTCTTCCTGTCCCACCTGCTACACGC
CCATGTACTCAAGAAGACTGCCCTCTCCCTGGAGCATGCGGAGAGAACATTTTACGCTTA
GCACCAGGATTGATCACCAGCCCTGGGTTTCCCTCTGTATATCCTGAGAATGTTACTTGT
GTGAATACTATCCGTGCTCCACCAGGAAACGTTATCTCCTTTGACTTTGGATACCTTGTA
TTTATTAACCAAGGTGTACCATGCGAAGATGGTGATTCTGTTACGATCCAAGATACAAGT
TCTAGAGAGCAACTTATATCCTTATGTCAGAATGCTCCTGCAGAAATCACRTCATTGACC
AATGAAGTTTCCGTGACCTTTGTCAGTGATAATGCTCCTGCACCACAAGGGACTGGCTTT
ACTCTACAATATTTCTCTGTTTCACCTGAAGTTGATATATGTGGAGGTAACGTCACCACA
TCTGGACAGCCGATCTATTCTCCAAACTATCCTGCAAATTATGACGATAATGTGACATGT
GTTACCGATATCACCAACGACGAAGGCTGTATCAGCATTGAATTCTTGATGATGGATATT
GATAACGGAGGCTATGTGAATGCTATGTGTGGAGAGGACAGCCTTACAATAACAGACAAT
AACAATCCATCTCTAAGTCAGACGTACTGTCATGACAGTGCTCCAGAATCACGCTGGCTC
TCTGCATCAGGCAACGTACAGGTGTCATTTACAAGCAACGGTGCAAACTCCAGCCAGGGC
TTTATCGCTATCCCAACATTTGTTGAATGCCCAGATGCATTCTGGGTACCACTTCCATTT
GGCAATTGTTCAGAAATCTGTGGTGTTGGTAACAGGACCAGAGAGCTGGAATGTCGTAAT
GCATTGACCAATGAACTAACCAACTCTGATGAGTGTCCTGATGAAGAGCCCCCAAGAACA
GAGCCTTGCTTCATAGAAGAATGCCCATGTAAGTTTGTA

>sintSS
ATGGCGCCTCGCTGTAGGTCAACGTGGAAMMCRGYGCCATTAGTCTGTTWCATCCTTACA
GCAGTGTTCATTYCAATTACTTTTGCCAAACCTTTCCAACCGGAGGAATTCACATTATCT
CGAACAGATGTACATTACTATACAACTTCGCAAGAWTATGAATATGTGAAGCCTGTGCGG
TTAGGCACCAGACACCAGAGGTCAGTGGAAGAAAGGTCAGTAGCRTCCACATCAGAATAC
TCCGTGGAGGGATTCGATCACGTGTTCCACATCCATCTCAAAGAGACTATGGATCTATTC
AACGCTGGTCTCCTAGTGAAGCGAATCAATGAGGATGGTCAGGTCAGGATAGAGCAACCT
GAGACAGGGTGTTATCATCAAGGTCACCTYAAGGACAGTGAACACACCTCATCGGTATCA
CTGAGTACCTGCAATGGATTGACGGGAATGATCAGGACACCTGAAGGAGACTTTGTTCTG
AAGCCATTGAGAGAGGATCACATCGTGAAGTTGAAATCATCAGAAGATGAAGTACCAAMC
CATATCATGTACAAACTATCTCCTGCAGATAGGGTTATCTCTCAAATGAACTCAGAAAGT
AAAAGGCCGAAAGCATCAGACTCAGGAAGGCGGGAAACCAGTGGAATAAAATATGTCGAA
ACATCAGTGGTAGCAGACAGTACAATGTTTAAATACCATGATGATGATACAGAGTTCTAC
ATCTTCACACTCCTCAACCAGGTTGCTGGCCTCTTCCGAGATAAAAGCTTATCAGCTGAT
ATTCGATTGCTCGTCACCAGCATCACCATCTTCACAGCACCTCAGAGTAATCTTGACCTG
ACGGATGAACTATCACACTCTCTGAAGAACTTCTGTGAATGGCAGAAGGACGAAAAATCG
GACATCTCCATTCTTCTCACAAGGCGTGATTTGGAGATCGGTGGCAAYGATGCTGTCACA
GGAAAATCCAAGGATATTGGTGGAGCCTGTGATCCAAGCAGACGCTGYATCATCGCCCAG
GACCATGGCCCTAGCGGTACAATCTTTACATTGGCTCATGAGATCGGACATAGTTTGGGA
ATATATCATGATGATTCTGAGAGTGGTTGTGCTAATAACAAGAACATCATGGCTACAGAT
AACTCTGGGGGCAGTGAAGCGTTCCAATGGTCTCTTTGCAGCGACAAAGATCTTCTTCAG
TTCTTGAGCACCTCTGACTCTGCATGTCTTGACGAGACTGAGGGGGACTTCCCTGCTTAT
AACAGTGAGGTCATCGTGATGCCTGGTCATTACTATGATGCACTCAAACAATGTCAGATG
ACCTTTGGCTCTGAGGCTACTGTTGCCGATGGTTACCTCTATTCACAGGATATGTGTCTG
GAGTTGCAGTGTAAGGTTCCAGGTAGATCTGAAGATATCACTAATCATACCCCTGCATTA
GATGGTACCAAGTGTGGCACAGGAAGAGGAGTGATGTGTGTTCAYGGCCAGTGCTTGAAG
GTTGTCAGTATGTATGACTGTGAAGGAGGAGTATGCGTTCCAGAATGGCTAACAGGTAGT
TTTGGTGATTGTCAGGCCGACTGTTTCTCTTACCGTAATGTGTTCTGTGTTGAGCGTCGG
GAAGATGGCACCACAGTGCTCGTACCTGATGAGAGTATGTGCCCCGAGGACAAGCCCACT
GATAGGGAAGATTGCTGTGGACCACAGCCCGTGGGAGAAGCCTCATACCAGATCTTAAGY
GGCCAATGTTCAGTTACGTGTGGGACTGGTTCTGAGACGCGTGTAGTGAACTGTGTTGAT
TTGGAAGGCACCATTGTGGATGATTCATTGTGTACTGATGAGCGTCCACCAGAGGTTATA
GAGTGCGCTTCTACCCCTTGTCCAGGGGTTACCTACGTTCTTTTCTACAATACCTATGGA
GAGTGCTCTGTGACTTGTGATACTGGAGTACAGAGCCGTACTGCTTTCTGYGCCACAKCT
RMGGGTRCCTCKGAGTCMGTTGAGATCTGTCGTCTCATCTTCCCATCCTTTGCGACAGAA
AGGACTTGTAATCCTGGGGCATGCCAAGGAACGGTGGTTGATACCTTCTTCTACCAAACW
TCTCCAAATGGAGCATGCTCAGTAACATGCGGTGAGGGTGTTCARGAGTTATCTGTATTC
TGTCAAAACCTGGCYGGGATGGCTGTTGATGATTCCAACTGTGCCAGTCTGCAAAGACCY
GCCTCCTCACAGATCTGTACTCAAGAAATCTGCACAGATACTTACAGATATGTTGCTACA
TCATTCGGAACCTGTTCAGTGACATGTGGACCTGGTCTGCGTACCCGTTCAATCTTCTGT
GTGAGCGAAGCAAACCAAGTCGTAAAYGATTCTTTCTGTGCTGGGTTGGTGAGACAAATA
GATTCAGAAAGCTGTAATCTAACACCATGTACCATCACATATACTTATGAGGTACAACCT
TTCCCAGAGTGCACACTCCCATGTGGCAGCCAATTCTTTGCTAGGGTTGTGCTATGCAGA
TCATCAGAGGGTGGTATCGTTAGCMGTACTAACTGTGTTGATGCTGGCTTGGAAGCCCCC
GCTAMTACCTTTGACTGTAATCTAGAACCTTGTGGAAATTATGCCTATGTTGTAGGAGAA
TATGGACAGTGTTCTGCTACATGTGGGGTTGGTATTCAGCAGCGTTCAGTTGCGTGTGTT
GATCTTGACAATGATAACCAGACAGTGAGTAATGCTCAATGCTCTGAGGCTGCTCCACCA
TCAGCCATCTTATGTGATCAAGGAGATTGCCCCACAGAGTACACATACCTAACATCCACC
TTCTCTGAGTGCAACTGTGCAGGAATCCAGACTCGTTTTGTAGTTTGTATTACCTTCATG
AATGGAGCTCCTGTAAGAGCTACTGATCAGGMTTGTACAGACGCTGGTCTAGCGCCACCC
ACTGATTCTCAACCCTGTGAAGCACCAAGTACTTGCAATCCAGTCTGGAGAATCGGTGCA
TGGAGTCCTTGCTCYGTTAGCTGTGGCAATGGTGTAGAGACCAGAGTTGTATACTGTGTA
GAGTCAGAGCAGTCCAATGTCATTGTTCCTTCAACGTCATGTGACCCTGCTTCAGAACCA
GCTAGTGTTCAGATTTGTAACCCGGGGGATTGCATAACCTACACATGGGTAACTGAGAAC
TTTGGTGATTGTTCTGTGACATGCGGTGACGGTGTCAGAGTACGTAATGTCCTCTGTTAC
GCCATCGCTGGTGGTAACTTTGAGCCTGTTGCAGGTTCTCTCTGTGACCCTATGTTAGAA
CCACCCAGTGAAGAGATCTGTGATCTAGAAGACTGCGGAGGAGTCTATGAAGCTACACCG
TGGAGTGCATGCTCYGTGACCTGTGCGCTTGGTGTCCAAACCCGYGGAGTGTCSTGCGTG
ACCAGGAAAGGATCCGGTGTTGTGATTGACGAGTTGAACTGCTCCAACATGACCCGCCCC
TCAGAGTCGAGGGAGTGCTACCTCGATCCCTGTCCTCTCCCGTATGGTTGTGACCAGAGC
TATCCCACTGAGGGCAGTACCACCTACACTCTGCAGAGCCCTGGATACCCAGCTGATTAT
CCTGCTGACCTGGAATGCAGTAAGATCTTGGTAGCTCCTGAAGACTATATCATCAGGATC
ACATTCACTGACCTGCAGCTTGAACCAGGATGTAATTATGATGCCGTTAGGCTTGTTGAT
CTGCAAACCAACAGCGCTAACAGTCTTTGTGATGAAGTTGCTCTCCCCTACGTTTATGAA
TCAACTAGTCCAATGCTTGAGGTACTCTTTCTAACTGATGCCACTGTGGGTTATAGGGGT
TTCTCCGCTACCTACCAAGCAGTCAGAGCTATGTCACTAGATTACATGACTGGCGAATGG
GGAGAGTGTTCTGTTACTTGCGGAGTGGGTACAGAATCGCGAGAGGTGACATGTGTYGCG
GAAGGTTCCGAGGTGGATATTTCAAGGTGTGCTGGTCTTCCAGTCCCACCTGCTACCCGT
TCATGTACTCAAGAAGACTGCCCTCTCCCTGGAGCATGCGGAGAGAACATTTTACGCTTA
GCACCAGGATTGATGACCAGCCCTCTGTTTCCCGGTGGATATCCTGACAATGTTACCTGT
GTGAATACCATCCGTGCTCCACCAGGAAAAGTCATCGAATTTAACTTTGGATACCTTGTA
TTTATTAATGGAGGTGTACCATGCCAGGAGGGTGATTATGTTACGATCCAAGATACGGGT
TCTAAAGAGCCAGTTATAGCCTTATGTCAGAAGCCTCCTGCACCAATCACCTCATTGACC
AATGAAGTTTCCTTGACCTTTGTCAGTGATGATAATCCGGCACCACAAGGGACTGGCTTT
ACTCTACAATATTCCTCTGTTTCACCTGAAGTTGATATTTGTGGAGGTAACATCACCACA
TCTGGACAGCCAATCTACACTCCAAACTATCCTGTTGATTATGACGATAATCTGACATGT
GTTACCGATATCACCAACGATGAAGGCTGTATCAGCATAGAATTCTTGATGATGGATATT
GATAACGGAGACAATGTGAATGATACGTGTGGGGAGGACAGCCTTACAATAACAGACTAT
AACAATCCATCTCTAAGTCGGACATACTGTGGTGACAGTGCTCCAGAATCACCCTGGCTC
TCTGCATCAGGCAACGTAAAGGTGTCGTTTACAAGCAACGGTGCAAACTCCAGCCAGGGC
TATATCGCTATCCCAACATTTGTTGAATGCCCACAAGCATTCTGGGTTCCACTKCCMTTY
GGMAATTGCTCAGAAATCTGTGGTGTTGGTAACAGGACCAGAGAGCTGCAATGTGTTAAT
GCATTGACCAATGAACTGACCGGCCGTGATGAGTGTCCAGATGAAGAGCCCCCGACCACA
GAGCCTTGCTTCATAGAAGCTTGCCCATGTAAGTTTGTA

>sprp
ATGGCGCCTCGCTGTAGGTCAACGTGGAATACGGCGCCATTCGTCTGTTTCATCCTTACA
GCAGTGTTCATTCCAATTACTTTTGCCAAACCTTTCCAACCGGAGGAATTCAAATTATCT
CGAACAGATGTACTTCACTATACACATTTGCCAGATTATGAATATGTGAAGCCTGTGCGG
TTAGGCACCAGACACCAGAGGTCAGTGGAAGAAAGGTCAGTAGCCTCCACATCAGAATAC
TCCGTCGAGGGATTCGATCACGTGTTCCACATCCAACTCAAACAGACTATGGATCTATTC
AACGCTGGTCTCCTAGTGAAGCGAATCAATGAGAATGGTCAGGTCAGGATAGAGCAACCT
GAGACAGGGTGTTATCATCAAGGTCACSTGAAGGAWAGTGAACACACTTCATCGGTATCG
CTGAGTACCTGCAATGGATTGGTGGGAATGATAAGAACCCCCGAAGGAGACTTTGTTCTG
AAGCCATTRAGAGAGGATCACATCGTGAAGATGAAATCATCAGAAAATGAAGTACCAACC
CATATCATGTACAAACTATCTCCTGCAGATAGGGCTATCTCTAAAACGAACGCAGAAAGT
AAAAGGCCAAAACCATCAGACTCAGGAAGGCGGGAAACCAGTGGAATAAAATATATCGAA
ACATCAGTGGTGGCAGACAGTAAAATGTTTGATTACCATGGTGATGATACAGAGTTCTAC
ATCTTCACAATCCTCAACCAGGTTGCTGGTCTCTTCCGAGATAAAACCTTATCAGCTGAT
CTTCGATTGCTCGTCACCAGCATCACCATCTTCACAGCACCTCAGAGTAATCTTGACCTG
ACGGATGAACTATCACACTCTCTGAAGAACTTCTGTGAATGGCAGAAGGACGAAAAATCG
GACATCTCCATTCTTCTCACAAGGCGTGATTTGGAGATCGGTGGCAACGATGCTGTCACA
GGCAAATCCAAGGATATTGGTGGAGCTTGTGATCCAAGCAGACGCTGTATCATTGCCCAG
GACCATGGTCCTAGCGGTACCATCTTTACATTGGCTCATGAGATCGGACATRGTTTGGGA
ATATATCATGATGATTCTGAGAGTGGATGTGCTAATAACAAGAACATCATGGCTACAGAT
AACTCTGGGGGCAGTGAAGCGTTCCAATGGTCTCTTTGTAGCAACAAGGATCTTCTTCAG
TTCTTGAGCACCTCTGACTCTGCATGTCTTGACGAGACCGAGGGTGACTTCCCTGCTTAT
AACAGTGAGGTCATCGTGATGCCTGGTCATTACTATGATGCACTCAAACAATGTCAGATG
ACCTTTGGCTCTGAGGCTACTGTTGCCGATGGTTACATCTATTCACAGGATATGTGTCTG
GAGCTACAGTGTAGGGTTCCAGGTAGATCTGAAGCAATCACTAATCATACCCCAGCATTA
GATGGAACCAAGTGTGGCACAGGAAGAGGAGTGATGTGTGTTCATGGCCAGTGCTTGAAG
GTTGTCAGCATGTATGACTGTGAAGGAGGAGTATGTGTTCCAGAATGGCTAGTAGGTAGT
TATGGTGATTGTCAGGCGGACTGTTTCTCTTACCGTAATGTGTTCTGTGTTGAGCGTCAG
TTAGAAGGCACCACAGTGCTCGTACCTGATGAGAGTAGGTGTCCAGAGGACAAGCCCACT
GATAGGGAATATTGCTGTGGACCACAGCCCGTGGGAGAAGCCTCGTACCAGATCTTAAGC
GGTCAATGTTCAGTTACGTGTGGGACTGGTTCTGAGACCCGTGTAGTGAACTGTGTTGAT
TCGGAAAGCAACATTGTAGATGATTCATTGTGTACTGATGAGCGTCCACCAGAGGTTATA
GAGTGCGCTTCTACCCCCTGTCCTGGGGTTAGCTACGTTCTTTTCTACGATAACTATGGA
GAGTGCTCTGTGACTTGTGATACTGGAGTACAGAGCCGTACTGCTTTCTGCGCCACATCT
GATGGTACCTCTGAGTCAGTTGAGATCTGTCGACTCCTCTTCTCATCGGTTGTGACAGAA
AGGACTTGTAATCCTGTGCCATGCCAAGGAACAGTGGTTGATACCTTCTTCTACCAAACT
TCTCCAAATGGAGCATGCTCAGTAACATGCGGTGAGGGCGTTCAGGAGTTAACAGTATTC
TGTCAAAGCCTGGCTGGGATGGTTGTTGATGATTCCAACTGTGCCAGTCTGCAAAGACCT
GCCTCCTCACAGATCTGTACTCAAGAAATCTGCACAGATACTTACAGATATGTTGCTACA
TCATTCGGAGACTGTTCAGTGTCATGTGGACCTGGTTTGCGTAGCCGTTCAATCTTCTGC
GTGAGCGAATCAAACCAAGTCGTAGACGATTCTTTCTGTGCTGGGTTGGTGAGACAAGTA
GAATCAGAAAGCTGTAATCTAACACCATGTACAATCACATATACTTATGAGGTACAACCT
TTCCCAGAGTGCACACTCCCATGTGGCAGCCAATCCTTTGTTAGGGTTGTGTTATGCAGA
TCATCAGAGGGTGGTGTTGTTAGCAGTACTAACTGTGTTGGTGCTGGCTTGGAAGCCCCT
CCTACTACCTTTGACTGTAATCTAGAACCTTGTGGAAATTATGCCTATGTAGTAGGAGAA
TATGGACAGTGTTCTGCTACATGTGGCTTTGGTATTCAGCAGCGTTCAGTGGCGTGTGTT
GATCTTGACAATGATAACCAGACAGTGAGTAACACTCAATGCTCTGAGGCTGCTCCACCA
TCGGCCATCTTATGTGATCAAGGAGATTGCCCCACAGAGTACACATACCTGACATCCACC
TTCTCTGAGTGCAACTGTGCAGGAATCCAGACTCGTTTTGTAGTTTGTATTACCTTCATG
AATGGAGCTCCTGTAAGAGCCACTGATCAGGATTGTACAGACGCTGGTCTACAGCCACCC
ACTGATTCTCAACCCTGTGAAGCACCAATTACTTGCAATCCAGTCTGGAGAATCGGTGCA
TGGAGTCCTTGCTCCGTTAGCTGCGGCAATGGTGTAGAGACCAGAGTTGTATACTGTGTA
GAATCTGAGGATTCTAATGTCATTATTCCTTCAACGTCATGTGACCCTGCTGCAGAACCA
GCTAGTGTTCAGATTTGYAACCCTGGGGATTGCATAACCTACACATGGGTATCTGAGAAC
TTTGGTGATTGTTCTGTGACCTGCGGTGACGGTGTCAGAGTACGTAATGTCCTCTGTTAC
GCCATTGCTGGTGGTAATTTTGAGCCTGTCGTAGGTTCTCTCTGTAATCCTTTGTTAGAA
CCACCCAGTGAAGAGATCTGTGATCTAGAAGACTGCGGAGGAGTCTATGAAGCTACACCA
TGGAGTGCATGCTCCGTGACCTGTGCCCTTGGTGTCCAAACCCGTGGAGTGTCGTGCGTG
ACCAGGAAAGGATCCGGTGTTGTGATTGACGAGATGGACTGCTCTAACATGACCCGCCCC
TCAGAGTCGAGGGAGTGCTACCTAGATCCCTGTCCTCTACCTTATGGTTGTGACCAGAGT
TACCCSACTGAGGGCAGTACCACCTACACTCTGCAGAGTCCTGGATACCCAGCTGATTAT
CCTGCTGACCTGGAATGCAGTAAGATCTTGGTAGCTCCTGAAGACTTCATCATCAGGATC
ACATTCACTGACTTGCTGCTTGAACCAGGATGTAATTATGATGCTGTTAGGCTTGTTGAT
CTGCAAACCAACAGCGCTAACAGTCTTTGTGATGAAGTTGCTCTCCCCTACGTTTATGAA
TCAACCAGTCCAATGCTGGAGGTGCTCTTTCTAACTGATGCCACTGTGAATATGAGGGGT
TTCTCTGCTACCTACCAAGCAGTCAGAGCTATGTCACTAGATTACATGACTGGCGAATGG
GGAGAGTGTTCCGTAACCTGCGGAGTGGGTACCGAATCCCGAGACGTGACATGTGTCGAG
GAAGGTGTCGAGGTGGACGTTTCAACGTGTGCTGGTCTCCCAGTCCCACCTGCTACCCGT
TCATGTACTCAGGAAGACTGCCCTCTCCCTGGAGCGTGCGGAGAGAACATTTTACGCTTA
GCACCAGGATTGGTGACCAGCCCTAGGTTTCCCCGTTCATATCCTGTRAATGTTACCTGT
GTGAATACCATCCGTGCTCCACCAGGAAACGTCATCTCCTTTACGATTGGATWCCTTKTA
TTTATTAATGGAGGTGTACCATGCCAAGAGGGTGATTCTGTTACGATCCAAGATACGAGT
TCAGGAGAGCCAGTTATATCCTTATGTCAGAGTACTCCTGCAGATATCATCTCATTGACC
AATGAAGTTACCTTGACCTTTGTCAGTGATGGTAATCCGGCACCACAAGGAACTGGCTTT
ACTCTACAATATTTCTCTGTTTCACCTGAAGTTGATATTTGCGGAGGTAACATCACCACA
TCTGGACAGCCGATCTATTCTCCAAACTATCCTGCAAATTATGACGACAATGTGACGTGT
GTTACCGATATCACCAACGATGAAGGCTGTATCAGCATTGAGTTCTTGATGATGGATATT
GATAACGGAGACTATGTGAATGATACGTGTATGGAGGACAGCCTTACAATAACAGACTAT
AACAATCCATCTCTAAGTCGGACATACTGTGGTGACAGCGCTCCAGAATCACCCTGGCTT
TCTGCATCAGGCAATGTAAAGGTGTCGTTTACAAGCAACGGTGCAAACTCCAGCCAGGGC
TATATCGCTATCCCAACATTTGTTGAATGCCCACAAGCATTCTGGGTTCCACTGCCATTC
GGCAATTGTTCAGAAATCTGTGGTGTTGGTAACAGGACCAGAGAGCTGCAATGTGTTAAT
GCGTTGACCAATGAACTGACCGGCCGTGATGAGTGCCCTGATGAAGAGCCCCCGACTACT
GAGCCTTGCTTCATAGAAGATTGCCCATGTAAGTTTGTA

>spurp
ATGGCGCCTCGCTGTAGGTCAACGTGGAATACGGCGCCATTCGTCTGTTTCATCCTTACA
GCAGTGTTCATTCCAATTACTTTTGCCAAACCTTTCCAACCGGAGGAATTCAAATTATCT
CGAACAGATGTACTTCACTATACACATTTGCCAGATTATGAATATGTGAAGCCTGTGCGG
TTAGGCACCAGACACCAGAGGTCAGTGGAAGAAAGGTCAGTAGCCTCCACATCAGAATAC
TCCGTCGAGGGATTCGATCACGTGTTCCACATCCAACTCAAACAGACTATGGATCTATTC
AACGCTGGTCTCCTAGTGAAGCGAATCAATGAGAATGGTCAGGTCAGGATAGAGCAACCT
GAGACAGGGTGTTATCATCAAGGTCACCTGAAGGAAAGTGAACACACTTCATCGGTATCG
CTGAGTACCTGCAATGGATTGGTGGGAATGATAAGAACCCCCGAAGGAGACTTTGTTCTG
AAGCCATTAAGAGAGGATCACATCGTGAAGATGAAATCATCAGAAAATGAAGTACCAACC
CATATCATGTACAAACTATCTCCTGCAGATAGGGCTATCTCTAAAACGAACGCAGAAAGT
AAAAGGCCAAAACCATCAGACTCAGGAAGGCGGGAAACCAGTGGAATAAAATATATCGAA
ACATCAGTGGTGGCAGACAGTAAAATGTTTGATTACCATGGTGATGATACAGAGTTCTAC
ATCTTCACAATCCTCAACCAGGTTGCTGGTCTCTTCCGAGATAAAACCTTATCAGCTGAT
CTTCGATTGCTCGTCACCAGCATCACCATCTTCACAGCACCTCAGAGTAATCTTGACCTG
ACGGATGAACTATCACACTCTCTGAAGAACTTCTGTGAATGGCAGAAGGACGAAAAATCG
GACATCTCCATTCTTCTCACAAGGCGTGATTTGGAGATCGGTGGCAACGATGCTGTCACA
GGCAAATCCAAGGATATTGGTGGAGCTTGTGATCCAAGCAGACGCTGTATCATTGCCCAG
GACCATGGTCCTAGCGGTACCATCTTTACATTGGCTCATGAGATCGGACATAGTTTGGGA
ATATATCATGATGATTCTGAGAGTGGATGTGCTAATAACAAGAACATCATGGCTACAGAT
AACTCTGGGGGCAGTGAAGCGTTCCAATGGTCTCTTTGTAGCAACAAGGATCTTCTTCAG
TTCTTGAGCACCTCTGACTCTGCATGTCTTGACGAGACCGAGGGTGACTTCCCTGCTTAT
AACAGTGAGGTCATCGTGATGCCTGGTCATTACTATGATGCACTCAAACAATGTCAGATG
ACCTTTGGCTCTGAGGCTACTGTTGCCGATGGTTACATCTATTCACAGGATATGTGTCTG
GAGCTACAGTGTAGGGTTCCAGGTAGATCTGAAGCAATCACTAATCATACCCCAGCATTA
GATGGAACCAAGTGTGGCACAGGAAGAGGAGTGATGTGTGTTCATGGCCAGTGCTTGAAG
GTTGTCAGCATGTATGACTGTGAAGGAGGAGTATGTGTTCCAGAATGGCTAGTAGGTAGT
TATGGTGATTGTCAGGCGGACTGTTTCTCTTACCGTAATGTGTTCTGTGTTGAGCGTCAG
TTAGAAGGCACCACAGTGCTCGTACCTGATGAGAGTAGGTGTCCAGAGGACAAGCCCACT
GATAGGGAATATTGCTGTGGACCACAGCCCGTGGGAGAAGCCTCGTACCAGATCTTAAGC
GGTCAATGTTCAGTTACGTGTGGGACTGGTTCTGAGACCCGTGTAGTGAACTGTGTTGAT
TCGGAAAGCAACATTGTAGATGATTCATTGTGTACTGATGAGCGTCCACCAGAGGTTATA
GAGTGCGCTTCTACCCCCTGTCCTGGGGTTAGCTACGTTCTTTTCTACGATAACTATGGA
GAGTGCTCTGTGACTTGTGATACTGGAGTACAGAGCCGTACTGCTTTCTGCGCCACATCT
GATGGTACCTCTGAGTCAGTTGAGATCTGTCGACTCCTCTTCTCATCGGTTGTGACAGAA
AGGACTTGTAATCCTGTGCCATGCCAAGGAACAGTGGTTGATACCTTCTTCTACCAAACT
TCTCCAAATGGAGCATGCTCAGTAACATGCGGTGAGGGCGTTCAGGAGTTAACAGTATTC
TGTCAAAGCCTGGCTGGGATGGTTGTTGATGATTCCAACTGTGCCAGTCTGCAAAGACCT
GCCTCCTCACAGATCTGTACTCAAGAAATCTGCACAGATACTTACAGATATGTTGCTACA
TCATTCGGAGACTGTTCAGTGTCATGTGGACCTGGTTTGCGTAGCCGTTCAATCTTCTGC
GTGAGCGAATCAAACCAAGTCGTAGACGATTCTTTCTGTGCTGGGTTGGTGAGACAAGTA
GAATCAGAAAGCTGTAATCTAACACCATGTACAATCACATATACTTATGAGGTACAACCT
TTCCCAGAGTGCACACTCCCATGTGGCAGCCAATCCTTTGTTAGGGTTGTGTTATGCAGA
TCATCAGAGGGTGGTGTTGTTAGCAGTACTAACTGTGTTGGTGCTGGCTTGGAAGCCCCT
CCTACTACCTTTGACTGTAATCTAGAACCTTGTGGAAATTATGCCTATGTAGTAGGAGAA
TATGGACAGTGTTCTGCTACATGTGGCTTTGGTATTCAGCAGCGTTCAGTGGCGTGTGTT
GATCTTGACAATGATAACCAGACAGTGAGTAACACTCAATGCTCTGAGGCTGCTCCACCA
TCGGCCATCTTATGTGATCAAGGAGATTGCCCCACAGAGTACACATACCTGACATCCACC
TTCTCTGAGTGCAACTGTGCAGGAATCCAGACTCGTTTTGTAGTTTGTATTACCTTCATG
AATGGAGCTCCTGTAAGAGCCACTGATCAGGATTGTACAGACGCTGGTCTACAGCCACCC
ACTGATTCTCAACCCTGTGAAGCACCAATTACTTGCAATCCAGTCTGGAGAATCGGTGCA
TGGAGTCCTTGCTCCGTTAGCTGCGGCAATGGTGTAGAGACCAGAGTTGTATACTGTGTA
GAATCTGAGGATTCTAATGTCATTATTCCTTCAACGTCATGTGACCCTGCTGCAGAACCA
GCTAGTGTTCAGATTTGTAACCCTGGGGATTGCATAACCTACACATGGGTATCTGAGAAC
TTTGGTGATTGTTCTGTGACCTGCGGTGACGGTGTCAGAGTACGTAATGTCCTCTGTTAC
GCCATTGCTGGTGGTAATTTTGAGCCTGTCGTAGGTTCTCTCTGTAATCCTTTGTTAGAA
CCACCCAGTGAAGAGATCTGTGATCTAGAAGACTGCGGAGGAGTCTATGAAGCTACACCA
TGGAGTGCATGCTCCGTGACCTGTGCCCTTGGTGTCCAAACCCGTGGAGTGTCGTGCGTG
ACCAGGAAAGGATCCGGTGTTGTGATTGACGAGATGGACTGCTCTAACATGACCCGCCCC
TCAGAGTCGAGGGAGTGCTACCTAGATCCCTGTCCTCTACCTTATGGTTGTGACCAGAGT
TACCCCACTGAGGGCAGTACCACCTACACTCTGCAGAGTCCTGGATACCCAGCTGATTAT
CCTGCTGACCTGGAATGCAGTAAGATCTTGGTAGCTCCTGAAGACTTCATCATCAGGATC
ACATTCACTGACTTGCTGCTTGAACCAGGATGTAATTATGATGCTGTTAGGCTTGTTGAT
CTGCAAACCAACAGCGCTAACAGTCTTTGTGATGAAGTTGCTCTCCCCTACGTTTATGAA
TCAACCAGTCCAATGCTGGAGGTGCTCTTTCTAACTGATGCCACTGTGAATATGAGGGGT
TTCTCTGCTACCTACCAAGCAGTCAGAGCTATGTCACTAGATTACATGACTGGCGAATGG
GGAGAGTGTTCCGTAACCTGCGGAGTGGGTACCGAATCCCGAGACGTGACATGTGTCGAG
GAAGGTGTCGAGGTGGACGTTTCAACGTGTGCTGGTCTCCCAGTCCCACCTGCTACCCGT
TCATGTACTCAGGAAGACTGCCCTCTCCCTGGAGCGTGCGGAGAGAACATTTTACGCTTA
GCACCAGGATTGGTGACCAGCCCTAGGTTTCCCCGTTCATATCCTGTGAATGTTACCTGT
GTGAATACCATCCGTGCTCCACCAGGAAACGTCATCTCCTTTACGATTGGATTCCTTGTA
TTTATTAATGGAGGTGTACCATGCCAAGAGGGTGATTCTGTTACGATCCAAGATACGAGT
TCAGGAGAGCCAGTTATATCCTTATGTCAGAGTACTCCTGCAGATATCATCTCATTGACC
AATGAAGTTACCTTGACCTTTGTCAGTGATGGTAATCCGGCACCACAAGGAACTGGCTTT
ACTCTACAATATTTCTCTGTTTCACCTGAAGTTGATATTTGCGGAGGTAACATCACCACA
TCTGGACAGCCGATCTATTCTCCAAACTATCCTGCAAATTATGACGACAATGTGACGTGT
GTTACCGATATCACCAACGATGAAGGCTGTATCAGCATTGAGTTCTTGATGATGGATATT
GATAACGGAGACTATGTGAATGATACGTGTATGGAGGACAGCCTTACAATAACAGACTAT
AACAATCCATCTCTAAGTCGGACATACTGTGGTGACAGCGCTCCAGAATCACCCTGGCTT
TCTGCATCAGGCAATGTAAAGGTGTCGTTTACAAGCAACGGTGCAAACTCCAGCCAGGGC
TATATCGCTATCCCAACATTTGTTGAATGCCCACAAGCATTCTGGGTTCCACTGCCATTC
GGCAATTGTTCAGAAATCTGTGGTGTTGGTAACAGGACCAGAGAGCTGCAATGTGTTAAT
GCGTTGACCAATGAACTGACCGGCCGTGATGAGTGCCCTGATGAAGAGCCCCCGACTACT
GAGCCTTGCTTCATAGAAGATTGCCCATGTAAGTTTGTA

>pdep
ATGGCGCCTCGGTGTAGGTCAACGTGGAAAACGGCGCATTTTGTCTGTTTCATCCTCACA
GCAGTTTACATTCCCATTACCTTTGCCAAACCTTTCCAACCGnnnnnnnnnnnnnnnnnn
nnnnnnnnnnnnnnnnnnnnnnnnnnnnnnnnnnATTATGAATATGTGAAGCCTRTAAGG
TTGGGCACCAGACATCAGAGATCAGTGGAAGAAACATCAGTAACATCCACATCAGAATAC
TCCGTCGAGGGATTCGACCAAGTGTTTCACATCCAGCTCAAAGAGAGTACGGATCTATTC
AATGCTGGTCTCCTAGTGAAGCGAATCAATGTTGATGGTCAGGTCAGGGTAGAACAACCT
GCCGCAGGGTGTTATCATCAGGGTTACCTGATGGACAGTCAACACACTACATCGGTATCG
CTGAGTACCTGCAACGGATTGGTGGGAATGATCAGAACTCCTGAAGCAGACTTTGCTCTG
AAGCCATTGAAAGAGGATCATATCTTGAAGATGAAATCTGAAGAAGATGAAGTACCAACC
CATATCATGTACAAAGTATCTCCTTCAGATATGGCCATCTCTAnnnnnnnnnnnnnnnnn
nnnnnnnnnnnnnnATCACACTCAGGAAATGGGGAAACCAATGGAACAAAATATGTAGAA
ACATCAGTGGTGGCAGACAGTACAATGTTCGATTACCATGGTGATGATACAGAGTTCTAC
CTCTTCACAATCCTCAACCAGGTTGCTGGTCTCTTCCGAGATAGAAGCTTATCAGCTGAT
CTTCGATTGCTCATCACCAGTATCACCATCCTCGAGGCACCTCTGAGTAATCTTGACCTG
ACGGATGAACTGTCACACTCTCTGAAGAACTTTTGTGAATGGCAGAAGGAGGGAACATCC
GATATCGCCATTCTTCTAACAAGGATTGACTTAGAGATCGGTGGCAACGAYGCTGTCACC
GGAAAATCAAAGGATGTTGGTGGAGCCTGTGATCCAAGCAGACGATGTATCATTGCCCAG
GATCATGGTCCTAGTGGTACAATCTTTACATTGGCTCATGAGATTGGACATAGTTTGGGA
ATGTATCATGATGATGCTGAGAGTGGATGTGCTAACAATAAGAACATCATGGCTACAGAT
AACTCTGGAGGCAGCGAAGCTTTCAAATGGTCTCGATGTAGCGACATGGACCTCCTTCAG
TTCTTGAGAACCTCTGACTCTGCATGTCTTGACGAGACTGAGGATGACTTCCCTGCTTAT
AACAGTGAGACCGTTGTGATGCCTGGTCATTTCTATGATGCTCTCAAACAATGTCAGATG
ACCTTTGGCTCTGAGGCTACTGTTGCCGACAATTACATCTATTCACAGGATATGTGTCTG
GAGCTTCAGTGTATGATTCCAGGTAGATCTGAACCTATCACCAATCATATCCCAGCATTA
GATGGAACCAAATGTGGCTCAGGAAGAGGAATGATTTGTGTTCATGGCCAGTGCTTGAAG
GTTGTCAGCATGTATGACTGTGAAGGAGGTGAATGTGTTCCAGAATGGCTAGCAGGTAGT
TATGGTAATTGTGAGCTTGACTGTTTCTCTTACCGTAATGTGTTCTGTGTTGAGCGTCGG
TCAGATGGCACCGTAGTGCTCGTACCTGATTTGAGTAGGTGCCCAGTGGACAAGCCCACT
GAAAGGGAATATTGCTGTGGAACACAGCCCCAGGGAGAATCCTCGTACCAGATCTTGAGC
AGCCAATGTTCAGTTACGTGTGGGACTGGTTCGGAGAATCGTGTAGTAGCTTGTGTTGAT
TTGGAAGGCAACGTTGTCGATGATTCATTGTGTACTGATGAGCGTCCAGCAGATGTGATA
GAGTGTGCTCCTGCTCCTTGTCCTGGGGTTAGCTACATTCTCTTCTACAATAACTATGGA
GAGTGTTCTGTGACTTGTGATACTGGAGTAGAGAGCCGTACTGCTTTCTGTGCCAGATCT
GGGGGTGTCTCTGAGTCAGTTGAGATCTGTCGTCTCATCTTCCCATCCATTGTGACAGAA
AGGACTTGTAATCTTGGGGCATGCCCAGGCACGGTGGTTGATACCTTCTTCTACCAAACT
TTTCCAAATGGAACATGCTCAGTAACATGCGGTGAGGGTGTTCAGGAGTTATCTGTAATC
TGTCGAAACCTGGCCGGGATGACTGTTGATGATTTCAACTGTGTCAATCTGGAAAGACCT
GCCTCTTCACAGATCTGTACTCAAGAAGATTGCACAGATACTTACAGATATGTTGCTACA
TCATTCGGAGCTTGTTCAGTGACATGTGGATCTGGTGTACGCACCCGTTCAGTCTTCTGT
TTGAATGAAGCAAACCAAGTTGTAGACGATTCTTTCTGTGCTGGGTTGGTGAGACCAACA
GAATCAGAAAGCTGTAATCTAGCAACATGTACAATCACATACACTTATGAGGCACAACCT
TTCCCAGAGTGCACACGCTTATGTGGTAGCCAATCCTTCTCTAGGTCTGTGATATGCAGA
TCATCAGAGGGTGATGTTGTTAGCAGTACTAACTGTGTTGGTGCTGGCTTGGAAGCCCCT
GCTACTACCTTTGACTGTAATCTAGATCCTTGTGGAAATTATGTCTATGCTGTTGGAGAA
TATGGACAGTGTTCTGCTACATGTGGCACTGGTGTTCAGCAGCGTTCAGTGACGTGTGTT
GATCTTGACGATAATAACCAGACAGTGAGTAATACTCTTTGCTCTGAGACTGCTCCACCA
TCAGCCATCTTATGTGATCAAGGAGACTGCCCCACTGAGTACATGTACCTGACATCTGCC
TTCTCTGAGTGCAACTGTGCAGGAATCCAGACTCGTTTTGTAATTTGTATTACCTATATG
AATGGAGCTCCTGTAAGGGCCACTGATCAGGATTGCATAGATGCTGGTGTAGAGCAACCC
ACTGATTCTCAGTCCTGTACAGCACCAATGACTTGCAATCCAGTCTGGAGAATTGGTCCA
TGGAGTGCTTGCTCCGTTTCCTGTGGCAATGGTGTACAGACCAGAGTTGTATACTGTGTA
GAATCAGAGGAGTCTAATGTTATTGTTCCTTCAACATCATGTGACCCTGATTCAGAACCA
GCTGGTGTTCAGATTTGTAACCCTGGGGAGTGCATAACCTACACTTGGGTATCTGAGAAC
TTTGGTGATTGTTCTGTGACATGCGGTGAGGGTGTGAGAGTACGTAATGTCCTCTGTTAT
GCCATCGCTGGTGGCAGCTTCCAGCCTGTCGACGGTTCTCTCTGTAACCCTTTGTTAGAA
CCACCCAGTGAAGAGATCTGTGATCTAGAAGACTGTGGAGGAGTCTATGAAGCTACACCA
TGGAGTGCATGCTCTGTGACCTGTGCGCTTGGTGTCCAAACCCGTGAAGTGTCGTGCGTC
ACAAGGAAAGGATCCGGTATTGTGATAGCAGAGTTGGACTGCTCCAACATGACCCGCCCA
TCAGGGTCAAGGGAGTGCTACCTAGATCCCTGCCCTCTACCTTATGGTTGTGATCAGAGC
TACGTCACCGAGGGTAGTACCACCTACACTCTGCAGAGTCCTGGATACCCTGCTGGTTAT
CCTGCTGATCTGGAGTGTAGTAAGATCTTGGTAGCTCCTGAAGACAATATCATCAGGATC
ACATTCACTGACTTCCAGCTTGAAGATGGGTGTAGTTATGATGCTGTTAGGCTCATTGAT
ATAGAAACAAACAGCATCATCAGTCTTTGTGATGAAGTTGAGCTCCCCTACATTTATGAA
TCGACCAGTCCAATGCTTGAGGTGCTCTTCTTAACTGATGCCACTGTGAGCAGGAGGGGT
TTCTCAGCAACCTACCAAGCAGTGAGAGCTACAGAACTAGATTACATGACAGGGGAATGG
GAAGAGTGTTCTGTTACCTGCGGAGTTGGTACAGAATCCCGAGATGTGACATGTGTAGAG
GAAGGTTTAGAGGTGGACGTTTCAAGGTGTGTTGGTCTTCCTGTCCCACCTGCTACACGT
TCATGTACTCAAGAGGACTGCCCTCTCCCTGGAGCATGCGGAGAGAACATTTTACGCTTA
GCACCAGGATTTATCACCAGTCCTGGGTTTCCCTCTGCATATCCTGAGAATGTTACCTGT
ATGAATACCRTCCGTGTTCCACCAGGAAACGTCATCTCCTTTGACTTTGGATACCTTGTA
TTTATTAACGAAGGTGTAACATGCGAAGATGGTGATTCTATTACGATCCAAGATATGAGT
TCTAGGGAGCAAGTTATGCCCTTATGTCAGAATGCTCCTTCAGAAATCACAACAATGACC
AATGAAGTTTCTGTGACCTTTGTCAGTGATAATGCTCCCGCACCACAAGGGACTGGCTTT
ACTCTGCAATATGCCTCTGTTTCACCTGAAGTTGATATATGTGGCGGTAACATCACCACA
TCTGGACAGCCGATCTATTCTCCAAACTATCCTGCAAATTATGACGATAATGTGACRTGT
GTTACCAATATCACCAACGATGAAGGCTGTATCAGCATTGAATTCTTGATGATGGATATT
GATAACGGAGACTATGAGAATGCTATGTGTAGGGAGGACAGCCTTACAATAACAGACTAT
AACAATCCATCTCTAAGTCAGACATACTGTCATGACAGCACTCCAGAATCACGCTGGCTC
TCTGCATCAGGCAACGTACAGGTGTCGTTTACAAGCAACGGTGCAAACTCCAGCCAGGGC
TATATTGCTATCCCAACATTTGTTGAATGCCCAGAAGCATTCTGGGTACCACTTCCATTT
GGCAATTGTTCAGAAATCTGTGGTGTTGGTAACAGGACCAGAGAGCTGGAATGTCGTAAT
GCATTGACCTATCAACTAACYGACTCTGATGAGTGTCCCGATGAAGAGCCCCCAACAACA
GAGCCTTGCTTCATAGAGGAATGCCCATGTAAGATTGTA
