# Supplementary material for: Genome-wide signals of positive selection in strongylocentrotid sea urchins
Source: BMC Genomics. 2017 Jul 21;18:555. doi: 10.1186/s12864-017-3944-7 (PMC5521101; doi:10.1186/s12864-017-3944-7)
Supplement: Supplementary file 3 — Consensus alignment files. A compressed (gzip) tape archive (TAR) file containing 6250 consensus alignment files in FASTA format. (TGZ 14116 kb) [file 12864_2017_3944_MOESM3_ESM.tgz › SPU_009154/consensAlign.ordered.fa]

>sdro
nnnnnnnnnnnnnnnnnnnnnnnnnnnnnnnnnnnnnnnnnnnnnnnnnnnnnnnnnnnn
nnnnnnnnnnnnnnnnnnnnnnnnnnnnnnnATTGGAAGACTTCTAAATGCAGCAGCGGG
AAACGGCAACAGGTTATTGATAAACTGACTGAGAATGAGAGTCTGGAATATGAGTTGACG
ACCTCTGCTGAATCTTTTACCATCCAGTTCTGTCGAAAGAGAGAAAAAGACTGCCTTGAG
ATTGACAAAGACTCAAAGTCGAATGAACTTTCCSGCGRCAAARAGRGCARAGRAAGAGAC
AAAGACTCAAAGTCGAATGAAAAGAGCAAAGGAGGACGACGTGGAGGAAGCAAGAAAGAY
TCTAAGAGCAGAAAGGGCGGACGAAATCGAGGTCGTGGAMGATGGGCACACCAGAGAGGC
AATTACTATCGATGGCGTACCATCAAGGGAGCTGTGAAGAGGACACGCGCTGTTAGCTTT
GACGAACGTCGGAGCGCCATGTCTGTTTACATCAAAACCAAAGCAACTCGATTCGTCTTA
GAATTCTGCCTGTCGTCAGAAGGCAAAGACTGCTATACTGCTTCCCTGAGTTCACAGCGT
GATTCGACCTCCTYCTTCGAGTACGGAGGCCAAAGAACGGGCGACAGTCAAGATGGAGCA
TTCATTCGATTTAAACAAAGAACCAGATTATATGTATCAGTCTCACGTACTAAACTGACG
ATCTACAATGACAAGGGAGACGATCTCTCAGCCGCTTTACCCGAGTCATCAGTCATCCAA
GATGTCTACATGTCCACATCAGATGGAGACTGGACGAAGGTTAGATTTCGCCTACGAAGA
TCTGGTAGAACCCTTTACAGCTCCACTGGTCCTCTTGCTCGCGGTGCTGCCTTCGAAGAT
ATTGGTTCTAAAGCTACGTCACTCTCCTGTCTAATACGCACCGTGGCCAGAGCCGTCAGT
TTCGACATTTGCTTCGATTCTCAGGGAAATGATTGTTACACAGTCGAACTGAGCACGCAA
CCCCGACAGACATCCCGAATCCTGTATGGAGGAAAATTAGTGAGCAACGAAGAAATTGGT
ATTTTTATTACCCCTAACAAGGAGTCGAAAATCTTCTTTCGCATCGAGAAACGGCAGCTA
GAGATCTGGAATAAGGAACCAAACAATGAACGCCAACTCATCGCTAAAATCCGCGGGAAA
GGTCGCAGTTTCAATTCCATTTGGGCTTCTACTAGTGATGGTGAATTCACCGAGCTCCAG
ATGGTCGAGATTGAAGCCGTTAGAGAGGTTTCATCCACGACTACTCTTGAGAGAACATCG
ATTGCCACTCAACTTCAGTTCCCAGGGCAACTGGTGTTAAGCTTTGCTCTCGAGGCTGAC
AAGGTCTTCATGGAGTTTCGTCGCCAAGATGGGGCAAGTTATACGATAGAAATGGGTACG
AAAGCAGATCAGCCATCTGTTATCCGCAGTGGGGATAGTAACCTAGTAGATCCACAGAAC
CAACCTTTCCTCCAGTTTGGCAATGACATTGACCCACCTAACCAACTCGTCATCGATGTG
TTCGAGTCTAGCGTGACTGTTTCTACTGCCCGTGGTCAAAAGATGGTGGCACCTGTTCCT
GAAGCTTATCTCTACAACCATTTCGACATTTGGACGGTGGGTGGTGGTATTGCTCTCGCT
GTGGAAGAAATCGAAGATGAAGATTCGAAAGATTCTCTTGCAAGTAAGACAGAGATTGAA
GAAACAGAACAGGAAATAGAACCAGTAGAAGAGGAACTTAAGGGTAACAACCCCGGCGTT
CAACCAGAGCGAAAACGAAAAGGAAAAACARGCGGCAAAAGACGMGGAAAAACAGGCGGC
AAAAGACGACAAAAATCTAAAGAGTCAAAATCAGATGAGGACACAGAACCAGAAAACGAA
CCAGTAGAAGAGGCCAAGGGTGACAGCCCCGGCGTNNNnnnnnnnnnnnnnnnnnnnnnn
nnnnnnnnnnnnnnnnnnnnnnnnnnnnnnnnnnnnnnnnnnnnnnnnnnnnnnnnnnnn
nnnnnnnnnnnnnnnnnnnnnnnnnnnnnnnnnnnnnnnnnnnnnnnnnnnnnnnnnnnn
nnnnnnnnnnnnnnnnnnnnnnnnnnnnnnnnnnnnnnnnnnnnnnnnnnnnnnnnnnnn
nnnnnnnnnnnnnnnnnnnnnnnnnnnnnnnnnnnnnnnnnnnnnnnnnnnnnnnnnnnn
nnnnnnnnnnnnnnnnnnnnnnnnnnnnnnnnnnnnnnnnnnnnnnnnnnnnnnnnnnnn
nnnnnnnnnnnnnnnnnnnnnnnnnnnnnnnnnnnnnnnnnnnnnnnnnnnnnnnnnnnn
nnnnnnnnnnnnnnnnnnnnnnnnnnnnnnnnnnnnnnnnnnnnnnnnnnnnnnnnnnnN
NNNNNNNNNNNNNNNNNNNNNNNNNNNNNNNNNNNNNNNNNNNNNNNNNNNNNNNNNNNN
NNNNNNnnnnnnnnnnnnnnnnnnnnnnnnnnAAAATCTAAAGAGTCAAAATCAGATGAG
GACACAGAACCAGAAAACGAACCAGTAGAAGAGGCCAAGGGTGACAGCCCCGGCGTACAA
CCAGAGCGAAAACGAAAAGGAAAAAnnnnnnnnnnnnnnnnnnnnnnnnnnnnnnnnnnn
nnnnnnnnnnnnnnnnnnnnnnnNNNNNNNNNNNNCACAGAACCAGNAAANNAACCAGTA
GAAGAGGCCAAGGGTGACAGCCCCGGCGTACAACCAGAGCGAAAACGAAAAGGAAAAACA
GGCGGCAAAAGACGANNNNNNnnnnnnnnnnnnnnnnnnnnnnnnnnnnnnnnnnnnnnn
nnnnnnnnnnnnNNNNNNNNNNNNNNNNNNNNNNNNNNNNNNNNNNNNNNNNNNNNNNNN
NNNNNNNNNNNNNNNNNNNNNNNNNNNNNNNNNNNNNNNNNNNNNNNNNNNNNNNNNNNN
NGCGGCAAAAGACGCGGAAAAGCTAAAGAGGACACAGTTGAAGAAACGGAACCAGTTATT
GAACCAGTAATASAGGACAMAGTTGAAGAAACGRAACCTGTGAACAGTGAATTATTCGAA
GAATTGAAGGGTAACAACCCTGGTGTTGGAGTAAAGAGAACTAGAGGTGACAGAATCATA
GACACTCAAGATATTGAAGACACAACACAAGAGTCATCTCTGACACCAACTCAAGTTCCA
CCAACAATTGAGACAATACGAAACACGGGATCAACCGATGAGCAAGAGGTCAAAGAGAAA
GTTAGCCAGGACGTAGTAGAGCCGGTCGTGAAACCGTTCAACGAAGAACCTGATAAGTCA
GCCACTCTTGAGACCAAAGTACCTGGCGTCGCTGCGTTCTTCGATCAAACCTTGGATATA
GACCGTTTATTACAGCTTCAGTTTGATTTCAGTGTCACCATTAACACCGGTTTCGCTATC
CTCTTGACACAAGGACAAATTCTTAGGGGAGATTATTACTCAATCGGTATAACCGAGGAT
AACATCTACATGGTCCAGCGATGTAATAAGGAAACAGCGGAATGTAATCCACTCTTCAGC
AGTGAAATTGATCCACTTGGTGAAGGAACAGGAATATTCACGCTGAAGATTCAGAAGATC
CTGAATGGCAATGTCGACCCTGATGCTGATGGAGCATACTCCTACTGGTTTTCATTGCTG
TATGAAGGAGCTGTGGTCGGAGAACAGGTGGAAGTACAGTATCCAGATACATTCTATATT
AGGTACATTGGATGCATCTCCTACAAGTACGTGGCCTCGTGGAATCTCTTCTCTATTATC
TCACCGGGTTCTACCCAGAGATCCTCTGCAATCATACTCCGGGACGCCGAAGAAACAAGT
AGTCTGGAGGTGAATTCATTTGATCGCGAAGTTGTATTCAGTGTCGAAGCCCAAGATTTG
TTGATGATTCGTCTCTACTCCGATGACGACGTCGTCTACTCAATCCTTGTTGGAAACAAA
GGCAATAAATACGTTACGGGATCGTCCAGTACTGATCTTAAATCTCTGGATGACGCGTCG
CGTCGCGTTGAAGGAGGTGTGTTAAGTCTGGCGGGCAAGCAGTACTACTTATCTTGGCGA
AACGGCAGGATGAAGTTCGGCGAAACGGAGGAGGACAGCGAGGCGATGATGAATTGGGCG
ATTGGGGAAATCTCGGTGACTAGGCTAGAATTCATTGCTGCTTACGACAGCTTGTATCTC
ATACACACATACAAGTACTTCTACGTATTTGGCGATGTTTTGCAGGCGACTCATGATCGA
ATACGGGCAACTTCTCTCACGTTCTTCACTCTCCGTCACGAGCGTGGCGTGCCATACATC
CACCTCAAGATCAAGGCCTCTGGGACTGTCTTGGTTGCGCTMGCCAAAGACCAGGCGCTT
TCTGAATCCGACATGGTTTTGATCAAGATGAGTTCTCGGAGGATAACTCTCTCCACATGC
CTTGGTTGCGAAACAATCTACTCGGTTTCGATCCCTGAAGACCAAGCAGCCCTTCTAGAT
CCGTCCTCATTCCTTGAGTATCAGATCACGTGTGAAGGCAACAGTCTRAAGATCTTCTCA
ACCAATCAGGAGGAACCCTTGCTGGACTATGGTGGCATTGATCGAGACGCCCACTATGGC
TATGATGGCTTCGGTGGAACTATCGGCAGCAATTATCACATCAAGCTCAACCAAGGAACA
ATCTACAGAGAGGAGCATTGTCTTGACGTAAACACCTTCTTGGGTGGAGGAACGAAGTTT
CTGAAGATCGTACACTCTGACCAGATGATTGCTTTATTTGATGCYGAGAAACAGCTCGAG
GCAGAACTTGCCATGGAAGATACGAAGACGGAGCTGCGTACTACCCGTGGTGGCGAGGCC
ATTCARACAAGCSAAAGTAGTAGYTGCATCTTCCACGCTCCCTACACTCTAGTCTGGATG
GACTTCAGCGGTGGGGCTATACGGTATGGTACCTACGACGAGGAGAATCGCCAGAGAAGT
GACGCGTGTATCACCTACGACATCCGTGATGATCACGAGGTCAAATACATCTCGTTTGGT
CAACAGCATTCCCAGTGGGATGTTACCCATCGCGTGATTGAGAAGAAGATTGTGTACAAG
CAGTTGATCTCCCGTGTGGAAGTGCCT

>spal
ATGGGTATCGACAATTACATATTTTCTTCGAAAAATTACTCTGATAAAGGATCGAAAAAA
GACAGGAGCAGTAAAGAGAGTGGAAGAAGAGATTGGAAGAYKTCTAAATGCAGAAGCGGG
ARRCGGCAACAGGTTATTGAGGAACTGWCTGAGAATGAGAGTCTGGAATATGAGTTGACG
ACCTCTGCTGAATCTTTTACCATCCAGTTCTGTCGAAAKAGAGAAAAAGACTGCCTTGAG
ATTGACAAAGACTCAAAGTCGAATGAACTTTCCMGCGRCAAAAMGAGCAGAGGAAGAGAC
AAAGACTCAAAGTCGAATGAAAAGAGCAAAGGAGGACGACGTGGAGAAAGCAAGAAAGAY
TCTAAGAGCAGAAAGGGCGGACGAAATCGAGGTCGTGGAAGATGGGCACACCAGAGAGGC
AATTACTATCGATGGCGTACCATCAAGGGAGCAGTGMAGAGGACACGCGCTGTTAGCTTT
GACGAACGTCGGAGCGCCATGTCTGTTTACATCAAGACCAAAGCAACTCGATTCGTCTTA
GAATTCTGCCTGTCGTCAGAAGGCAAAGACTGCTATACTGCTTCCCTGAGTTCRCAGCGT
GATTCGACCTCCTTCTTCGAGTACGGAGGCCAAAGAACGGGCGACAGTCAAGATGGRGCA
TTCATTCGATTTAAACAAAGAACCAGATTATATGTATCAGTCTCACGTACTAAACTGACG
ATCTACAATGACAAGGGAGACGCTCTCTCAGCCGCTTTACCCGAGTCATCARTCATCCAA
GATGTCTACATGTCCACATCAGATGGAGACTGGACGAAGGTTAGATTCCGCCTACGAAGA
TCTGGTARAACCCTTTACAGCTCCACTGGTCCTCTTGCTCGCGGTGCTGCCTTCGAAGAT
ATTGGTTCTAAAGCWACGTCACTCTCCTGTCTAATACGCACCGYGGCCAGMGCCGTCAGT
TTCGACATTTGCTTCGATTCTCAGGGAAATGATTGTTACACAGTCGAACTGAGCACRCAA
CCCMRACAGACATCCCGAATCCTGTATGGAGGAAAATTAGTGAGCAACGAAGAAATTGGT
ATTTTTATTACCCCWAACAAGGAGTCGAAAATCTTCTTTCGCATCGAGAAACGSCAGCTK
GAGATCTGGAATAAGGAACCAAACAATGAACGCCAACTCATYGCTAAAATCCGCGGRAAA
GGTCGCAGTTTCAATTCCATTTGGGCCTCTACTAGTGATGGKGAATTCACCGAGCTSCAG
ATGGTCGAGATTGAAGCCGTTAGAGAGGTTTCATCCACGACTACTCTTGAGAGAACATCG
ATTGCCACTCAACTTCAGTTCCCAGGGCAACTGGTGTTAAGCTTTGCTCTCGAGGCTGAC
AAGGTCTTYATGGAGTTTCGTCGCCAAGATGGGAAGAGTTATACGATAGAAATGGGTACG
AAAGCAGATCAGCCATCTGTTATCCGCAGTGGGGATAKTAACCTAGTAGATCCACAGAAC
CAACCATTCCTCGAGTTTGGCAATGATATTGACCCACCTAACCAACTCGTCATCGATGTG
TTCGAGTCTAGCGTGACTGTTTCTACTGCCCGTGGTCAAAAGATGGTGGCACCTGTTCCT
GAAGCTTATCTCTACAACCATTTCGACATTTGGACGGTGGGTGGTGGTATTGCTCTCGCT
GTGGAAGAAATCGAAGATGAAGATTCGAAAGATTCTCTTGCAAGTAAGACAGAGATTGAA
GAAACAGAACAGGAAATAGAACCAGTAGAAGAGGAACTTAAGGGTRACARCCCCGGCGTT
CWACCAGAGCGAAARCGAAAAGGAAAAACARGCGGCAAAAGACGAGGAAAAACAGGCGGC
AAAAGACGMSRAAAAKCTAAAGWGTCAAAATCAGATGASGACACRGAACCAGAAAACGAA
CCAGTAGAAGAGGCCAAGGGNNNNNNNNNNNNNNNNNNnnnnnnnnnnnnnnnnnnnnnn
nnnnnnnnnnnnnnnnnnnnnnnnnnnnnnnnnnnnnnnnnnnnnnnnnnnnnnnnnnnn
nnnnnnnnnnnnnnnnnnnnnnnnnnnnnnnnnnnnnnnnnnnnnnnnnnnnnnnnnnnn
nnnnnnnnnnnnnnnnnnnnnnnnnnnnnnnnnnnnnnnnnnnnnnnnnnnnnnnnnnnn
nnnnnnnnnnnnnnnnnnnnnnnnnnnnnnnnnnnnnnnnnnnnnnnnnnnnnnnnnnnn
nnnnnnnnnnnnnnnnnnnnnnnnnnnnnnnnnnnnnnnnnnnnnnnnnnnnnnnnnnnn
nnnnnnnnnnnnnnnnnnnnnnnnnnnnnnnnnnnnnnnnnnnnnnnnnnnnnnnnnnnn
nnnnnnnnnnnnnnnnnnnnnnnnnnnnnnnnnnnnnnnnnnnnnnnnnnnnnnnnnnnn
nnnnnnnnnnnnnnnnnnnnnnnnnnnnnnnnnnnnnnnnnnnnnnnnnnnnnnnnnnnn
nnnnnnnnnnnnnnnnnnnnnnnnnnnnnnnnAAAATCTAAAGTGTCAAAATCAGATGAC
GACACAGAACCAGAAAACGAACCAGTAGAAGAGGCCAAGGGTGACAGCCCCGGCGTTCAA
CCAGAGCGAAANNNNNNNNNNNNNNnnnnnnnnnnnnnnnnnnnnnnnnnnnnnnnnnnn
nnnnnnnnnnnnnnnnnnnnnnnnNNNNNNNNNNNNNNNNNNNNNNNNNNNNNNNNNGNA
GAAGAGGCCAAGGGTGACAGCCCCGGCGTTCAACCAGAGCGAAAACGAAAAGGAAAAACA
GGCGGCAAAAGACGANnnnnnnnnnnnnnnnnnnnnnnnnnnnnnnnnnnnnnnnnnnnn
nnnnnnnnnnnnnnnnnnnnnnnnnnnNNNNNNNNNNNNNNNNNNNNNNNNNNNNNNNNN
NNNNNNNNNNNNNNNNNNNNNNNNNNNNNNNNNNNNNNNNNNNNNNNNNNNNNNNNNNNN
NNNNNNNNAAGACGCGGAAAAGCTAAAGAGGACACAGTTGAAGAAACGGAACCWGTTATT
GAACCAGTAAYASAGGACAMAGTTGAAGAAACGAAACCTGTRAACAGTGAAGTATTCGAA
RAATTGAAGGGTAACAACCCTGGTGTTGGAGTAAAGAGAACTAGAGGTGACAGAATCATA
GACACTCAAGATATTGAAGACACAACACAAGAGTCATCTCTGACACCAACTCAAGTTCCA
CCAACAATTGAGACAATACGAAACACGGGATCAACCGATGAGCCAGAGGTCAAAGAGAAA
GTTAGCCAGGACGTAGTAGAGCCGGTCGTGAAACCGTTCAACGAAGAACCTGATAAGTCA
GCCACTCTTGAGACCAAAGTACCTGGCGTCGCTGCGTTCTTCGATCAAACCTTGGATATA
GACCGTTTATTACAGCTTCAGTTTGATTTCAGTGTCACCATTAACACCGGTTTCGCTATC
CTCTTGACACAACGACAAATTCTTAGGGGAGATTATTACTCAATCGGTATAACCGAGGAA
AACATCTACATGGTCCAGCGATGTAATAAGGAAACAGCGGAATGTAATCCACTCTTCAGC
AGTGAAATTGATCCACTTGGTGAAGGAACAGGAATATTCACGCTAAAGATTCAGAAGATC
CTGAATGGCAATGTCGACCCTGATGCTGATGGAGCATACTCCTACTGGTTTTCATTGCTG
TATGAAGGAGCTGTGGTCGGAGAACAGGTGGAAGTACAGTATCCAGATACATTCTATATT
AGGTACATTGGATGCATCTCCTACAAGTACGTGGCCTCGTGGAATCTCTTCTCTATTATC
TCACCGGGTTCTACCCAGAGATCGTCTGCAATCATACTTCGGGACGCCCAGCAATCAAGT
AGTCTGGAAGTGAATTCATTTGATCGCGAGGTTGTATTCAGTGTCGAAGCCCAAGATTTG
TTGACGATTCGTCTCTACTCCGATGACGACGTCGTCTACTCAATCCTTGTTGGAAACAAA
GGCAATAAATACGTTACGGGATCGTCCAGTACTGATCTTAAATCTCCGGATGACGCGTCG
CGTCGCGTTGAAGGAGGTGTGTTAAGTCTGGCGGGTAAGCAGTACTACTTATCTTGGCGA
AACGGCAGGATGAAGTTCGGCGAAACGGAGGAAGACAGCGAGGCGATGATGAATTGGGCG
ATTGGGGAAATCTCTGTGACTAGGCTAGAATTCATTGCTGCTTACGACAGCTTGTATCTC
ATACACACATACAAGTACTTCTACGTATTTGGCGATGTTTTGCAGGCGACTCATGATCGA
ATCCGGGCAACTTCTCTCACTTTCTTCACTCTCCGTCACGAGCGTGGCGTGCCATACATC
CACCTCAAGATCAAGGCCTCTGGGACTGTMTTGGTTGCGCTCGCCAAAGACCAGGCGCTT
TCTGAATCCGACATGGTTTTGATCAAGATGAGTTCCCGGASGATAACTCTCTCCACATGC
CTTGGTTGCGAAACAATCTACTCGGTTTCGATCCCTGAAGACCAAGCAGCCCTTCTAGAT
CCGTCCTCATTCCTTGAGTATCAGATCACGTGTGAAGGYAACAGTCTGAAGATCTTCTCA
RCCAATCAGGAGGAACCCTTGMTGGACTATGGTSGCATCAATCGAGACGCCCACTATGGC
TATGATGGCTTCGGAGGWACTATCGGTAGCAATTATCACATCAAGCTCAACCAAGGRACA
ATCTACAGAGAGGAGCATTGTCTTGACGTAAACACCTTCTTGGGTGGRGGARCGAAGCTT
CTGAAGATCGTACACTCTGACCAGATGATTGCTTTATTTGATGCTGAGAAACAGCTCGAS
GCAGAACTTGCCATGGAAGATACGAAGACGGAGCTGCGTACAACCCGTGGYGGCGAGGCC
ATTCAAACGATCCAAAGTAGTAGYTGCATCTTCCACGCTCCCTACACTCTAGTCTGGATG
GACTTCAGCGGTGGGGCTATACGGTATGGTACCTACGACGAGGTKAATCGCCAGAGAAGT
GACCCGTGTATCACCTACGACCTCCGTGATGATCACGAGGTCAAATACATCTCGTTTGGT
CAACAGCATTCCCAGTGGGATRTTACACATCACGTGATTGAGAAGAGGATTGTGTACAAG
GAGTTGATCTCCCATGTACAAGAGCCT

>sfra
nnnnnnnnnnnnnnnnnnnnnnnnnnnnnnnnnnnnnnnnnnnnnnnnGGATCGAAAGAA
GTCTCGAGCAGTAAAAAGAGTGGAAGAAGAGAATGGAAGACTTCTAAATGCAGAAGCGGG
AAACGGCAACAGGTTTTTGAGGACCTGTCTGAGAATGAGAATCTGGAATATGAGTTGAnn
nnnnnnnnnnnnnnnnnnnnnnnnnnnnnnnnnnnnnnnnnnnnnnnnnnnnnnnnnnnn
nnnnACAAAGATTCAAAATCGAATGAACTTTCCCGCGGCAAAAAGAACAAAGGAAGAANN
NNNNNNNNNNNnnnnnnnnnnnnnnnnnnAGGAGRACGACGWGGAGGWAGCAARAAAGNN
TCTGAGAGCAGAGAGGGTGGACGGAATCGAGGTCGTGGAAGATGGAGACACCGGAGAGGC
AAATACTATCGATGGCGTACCATCAAGGGAGCAGTGGATAGGACACGCGCTGTTAGCTTT
GACGAACGCCGAAGCGCCATGTCTGTTTTCGTCAAAACCAAAGCAACTCGATTCGTCTTA
GAATTCTGCCTGTCGTCAGGAGGCGARGACTGCTATWCTGCTTCTCTAAGTTCACAGAGT
GGTTCGACCTCCTTCATCGAGTACCAAGGYCAAAGAAAGAGCGACAGTGGTGAGGGAGCA
TTCATTCGATTTAACAGAAGAAGCAGATTATATGTATCAGTCTCACGTAGTCGACTGACG
ATCTTCAATGACCAGGGAGACGATCTCTCAGTCGATTTACCTGACTCATCAGTCATCCAA
GATGTCTACATGTCCACACCAGACGGAGACTGGACGAAGGTTAGATTCCGCCTCCGAAGA
TCTGGTAGAACCCTTTACAGCTCCAAYGGTCCTCTTGCTCGCGGKGCTGCCTTCGAAGAT
ATTGGTTCTAAAGCAACGTCACTCTCCTGTCAAATACGCACCGTGGCCAGCGCCGTCAGT
TTCGAAATTTGCTTCGATTCTCAAGGAAATGATTGTTACACAGTCGAACTGAGCACGCAA
CCCAGACAGACATCCCGAATCGTGTATGGAGGAAAGTTAGTGAGCAACGAAGAAATCGGT
ATTTTTATTACCCCTAACAAGGAGTCGAAAATCTTCTTTCGTATTGAGAGACGTCAGCTT
GAGATCTGGAATAAGGAACCAGACAATGAACGCCAACTCATCGCTAAAATCCCCGGRAAA
GGTCGCAGGTTCGATTCCATTTGGGCTTCTACAAGTGATGGTGAATTCACCGAGCTGCAG
ATGATCGAGATTGAAGCCGTTAGAGAGATTTCATCCACGACTACTCTTGAGAGAACATCG
ATTGCAACTCAACTTCAGTTCCCAGGGCAACTGGTGTTAAGCTTTGCTCTSGAGGCTGAC
AAGCTCTTCATGGAGTTTCGTCGCCAAGATGGGACGAGTTATACGATAGAAATGGGCACG
AAACCAACACAGACATCTGTTATCCACAGTGCGGGTAGTAACCTATGTGACCCTCAGAAC
GAACCGTTCCTCGAGTTTGGCAATGACATTGACCCACCAAACCAACTCTTCATCGATGTT
TTCGAGTCTAACGTGACTGTTTATACTGCMMGGGGTCAAAGAATGGTAGCACCCATTTCA
GAAGCTTATCTCTACAACCATTTCGACATTTGGACGGTGGGTGGTGGTATTGCTCTCGCT
GTGGAAGAAATTGAAGATGAAGATTCGAAAGATTCTCTTCCAAGTAAGACAGAGCTAGAC
GACACAGAACNNNNNNNNNNNNNNNNNNNNNNNNNNNNNnnnnnnnNNNNNNNNNNNNNN
NNNNNNNNNNNNNNNNNNNNNNNNNNNNNNNNNNNNNNNNNNNNNNNNNNNnnnNNNNNN
NNNNNNNNNNNNNNNNNNNNNNNNNNNnnnnnnnnnnnnnnnnnnnnnnnnnnnnnnnnn
nnnnnnnnnnnnnnnnnnnnnnnnnnnnnnnnnnnnnnnnnnnnnnnnnnnnnnnnnnnn
nnnnnnnnnnnnnnnnnnnnnnnnnnnnnnnnnnnnnnnnnnnnnnnnnnnnnnnnnnnn
nnnnnnnnnnnnnnnnnnnnnnnnnnnnnnnnnnnnnnnnnnnnnnnnnnnnnnnnnnnn
nnnnnnnnnnnnnnnnnnnnnnnnnnnnnnnnnnnnnnnnnnnnnnnnnnnnnnnnnnnn
nnnnnnnnnnnnnnnnnnnnnnnnnnnnnnnnnnnnnnnnnnnnnnnnNNNNNNNNNNNN
NNNNNNGAACCAGAAGAAGAGGCTAAGGTTGACAGCCCCGGCGTTAAACCAGAGCGAAAT
CGAAAAGGAAACAAAGGCGGCAGAAGACGAGAAAAANNNNNNNNNNNNNNNNNNNNNNNN
NNNNNNNNNNNNNNNNNNNNnnnnnnnnnnnnnnnnnnnnnnnnnnnnnnnnnnnnnnnn
nnnnnnnnnnnnnnnnnnnnnnnnnnnnnnnnnnnnnnnnnnnnnnnnnnnnnnnnnnnn
nnnnnnnnnnnnnnnnnnnnnnnnnnnnnnnnnnnnnnnnnnnnnnnnnnnnnnnnnnnn
nnnnnnnnnnnnnnnnnnnnnnnnnnnnnnnnnnnnnnnnnnnnnnnnnnnnnnnnnnnn
nnnnnnnnnnnnnnnnnnnnnnnnnnnnnnnnnnnnnnnnnnnnnnnnnnnnnnnnnnnn
nnnnnnnnnnnnnnnnnnnnnnnNNNNNNNNNNNNNNNNNNNNNNNNNNNNNNNNNNNNN
NNNNNNNNNNNNNNNNNNNNNNNNNNNNNNNNNNNNNNNNNNNNNNNNNNNNNNNNnnnn
nnnnnnnnnnnnnnnnnnnnnnnnnnnnnnnnnnnnnnnnnnnnnnnnnnnnnnnnnnnn
nnnnnnnnnnnnnnnnnnnnnnnnnnnnnnnnnnnnnnnnnnnnnnnnnnnnnnnnnnnn
nnnnnnnnnnnnnnnnnnnnnnnnnnnnnnnnnnnnnnnnnnnnnnnnnnnnnnnnnnnn
nnnnnnnnnnnnnnnnnnnnnnnnnnnnnnnnnnNNNNNNNNNNNNNNNNNNNNNNNNNN
NNNNNNNNNNNNNNNNNNNNNNNNNNNNNNNNNNNNNNNnnnnnnnnnnnnnnnnnnGAA
GAAGTGCAGGGTGACAGTCCTGGCGTTGAATTGGAGAGAACTAGGGGTGACAAAATCATA
GAACGGCAAGATATTGACGACACAACACAAGAGTCATCTTTGACACCAACTCAAGTTCCA
CCAGTTATTGAGACAATACGAAACACGGGATCAACCGATGAGCCAGAGGTCGGAGAGAGT
GTTAGCCAGGACGTAGTAAAGCCGGTCGTGAAACCGTTCAACGAAGAACCTGATAAGTCA
GCCACTCTTGAAACCAAAGTACCTGGCGTCGCTGAGTTCTTCGATCGAACCTTGGATATA
GACCGTTTATTACAGCTTCAGTTTGATTTCAGTGTCACCATTCACACCGGTTTCGCTATC
CTCTTGACACAAGAACAAATTCTTAGGGGAGATTATTACTCAATCGGTATAACCGAGGAT
AACACCTACAWGGTCCAGCGATGTAATARGGAAACAGAGGAATGTAATCAACTCTTCWYC
AGTAAAATTGTTCCACTTGGTGAAGGAACGGGAATCTTCACGCTGAAGATTCAGAAGATC
CTGAATGATAATAACAACCCTGATGCTGATGGAGCATACTCCTACTGGTTTTCATTGCTG
TATGAAGGAGCTGTGGTCGGAGAACAGGTGGAGGTACAGTATCCAGATACATTCTATATT
AGGTACATTGGATGCATCTCCTACGAGTACGTGGCCTCGTGGAATCTCTTCTCTGTTGTC
TCACCGGGTTCTATCCAGAGGTCCTCTGCAATCATATTTCGGGACGCCGAACAATCAAGC
AGTCTGGAAGTGAATGCATTCGATCGYGAGGTTGTATTCAGTGTCGAAGCYAAACACTTG
TTGATCATTCGTCTCTACACCGATGTGGANNNCGTCTACCGAATCCTTGTTGGAGACAAA
GACAACRAATATGTTACGGGATCGTCCGATGCTGGTCCTCCAGCTCCGGGCGATGTGTCG
CGTCGCGTTGACGGAGGTGTGTTAAGTCTGTCGGGCAAGCAGTTCTACTTATCTTGGAGA
AACGGCAGGATGAAGTTCGGCGAAACGAAGGAGGATAGCGAGGCGATGATGAATTGGTTG
ATTGGGGAAATCGCGGTGACTAAGCTAGAATTCATCGCTGGTTACGACAGCTTGTATCAC
ATACACACATACAAGTAYTTCTATGTATATGGCGATGTTTTGCAATCGACTCATGATCGA
ATACGGGCAACTTCTCTCACTTTCTTCCCTCTACGTCACGAGCGTGGCGCACCATTCATC
GACCTCAAGATCAAAGCCTCGGGAACTGTCTTGGTTGCGCTCACCACAGATCAGGAACAT
CCTGAATCTGACATGGTTTTGATTAAGATGAGTTCCCGGAGGATATCTCTCTCCCAATGC
CTTGGTTGCGAAACAATCTACTCGGTTCCGATCCTTGAAGACCAAGCAGCCCTTCTAGAT
CCGTCCTCATTCCTAGAGTATCAGATCACATGTGAAGACAACAGTCTGAAGATCTACTCT
ACCAATCAGGAGGAACCCTTGCTGGCCTATGATAGCATCAATCGAGACACCCAATATGGC
TATGATGGCTTCGGAGGAACAATCGGTAGCAATTATCACATWAAGCTCAACCAAGGAACA
ATCTACAGAGCTGAGCATTGTCTTGACATAAACACGTTCTTGGGTGGAGGAACGAAGCTT
CTGAAGATTGAACACTCTGATCAGATGATTGCTTTATTTGATGCCGATGTTCAGCTGGAG
GCAGAACTTGCCATGGAAGATAAGAAGACGGAGTTGCGTACCACCCGTGGTGGCGAGGCC
ATTCACACAATCCAAAGTAGTAATTGCATCTTCCACGCTCCCTACACTCTAGTCTGGATG
GACTTCAGCCGTGGGGCTATTCGGTATGGTACCTACGACGAGGTGAATCACCAGAGAAGT
GACCCGTGTATCACCTTCGACCTCCGTGAAAATCACAAGGTCAAATACATCTCGTTTGGG
CAACAGCATGCCACGTGGGATGTTACACATCACGTGATTGAGAAGAAGATTGTGTACAAG
GAGTTGATCTCCCANNNNNNNNNNNNN

>afraSS
ATGGGTATCGACAATTATATATTTTCTTCGAAAAATTACTCAGATAAAGGATCGAAAAAA
GACAGGAGCAGTAAAGAGAGTGGAAGAAGAGATTGGAAGATGTCTAAATGCAGAAGCGGG
AGACGGCAACAGGTTATTGAGGAACTGWCTGAGAATGAGAGTCTGGAATATGAGTTGACG
ACCTCTGCTGAATCTTTTACCATCCAGTTCTGTCGARAGAGAGAAAAAGACTGCCTTGAG
ATTGACAAAGACTCAAAGTCGAATGAACTTTCCCGCGACAAAAAGAGCAGAGGAAGAGAC
AAAGACTCAAAGTCGAATGAAAATAGCAAAGGAGGACGACGTGGAGGAAGCAAGAAAGAY
TCTAAGAGCAGAAAGGGCGGACGAAATCGAGGTCGTGGAAGATGGGCACACCAGAGAGGC
GATTACTATCGATGGCGTACCATCAAGGGAGCAGTGAAGAGGACACGCGCTGTGAGCTTT
GACGAACGTCGGAGCGCCATGTCTGTTTACATCAAAACCAAAGCAACTCGATTCGTCTTA
GAATTCTGCCTGTCGTCAGAAGGCAAAGACTGCTATACTGCTTCCCTGAGTTCACAGCGT
GATTCGACCTCCTTCTTCGAGTTCGGAGGCCAAAGAACGGGCGACAGTCAAGATGGAGCA
TTCATTCGATTTAAACAAAGAACCAGATTATATGTATCAGTCTCACGTACTAAACTGACG
ATCTACAAYGACAAGGGAGACGATCTCTCAGTCGCTTTACCCGAKTCATCGGTCATCCAA
GATGTCTACATGTCCACATCAGATGGAGACTGGACGAAGGTTAGATTYCGCCTACGAAGA
TCTGGTAGAACCCTTTACAGCTCCACCGGCCCTCTTGCTCGCGGTGCTGCCTTTGAAGAT
ATTGGTTCTAAAGCAACGTCACTCTCCTGTCTAATACGCACCGTGGCCAGCGCCGTCAGT
TTCGAAATTTGCTTCGATTCTCAGGGAACTGATTGTTACACAGTCGAACTGAGCACGCAA
CCCAAACAGACATCCCGAATCCTGTATGGAGGAAAATTAGTGAGCAACGAAGAAAKTGGT
ATTTTTATTACCCCTAACAAGGAGTCGAAAATCTTCTTTCGAATCGAGAAACGGCAGCTG
GAGATCTGGAATAAGGAACCAAACAATGAACGCCAAATCATCGCTAAAATCCGCGGGAAA
GGTCGCAGTTTCAATTCCATTTGGGCCTCTACTAGTGATGGTGAATTCACCGAGCTGCAG
ATGGTCGAGATTGAAGCCGTTAGAGAGGTTTCATCCACGACTACTCTTGAGAGAACATCG
ATTGCCACTCAACTTCAGTTCCCAGGGCAACTGGTGTTAAGCTTTGCTCTCGAGGCTGAC
AAGGTCTTCATGGAGTTTCGTCGCCAAGATGGGAMGAGTTATACGATAGAAATGGGTACG
AAAGCAGATCAGCCATCTGTTATCCGCAGTGGGGGTAGTAACCTAGTAGATCCACAGAAC
CAACCATTCCTCGAGTTTGGCAATGATATTGACCCACCTAACCAACTGGTCATCGATGTG
TTCGAGTCTAGCGTGACTGTTTCTACTGCCCGTGGTCAAAAGATGGTGGCACCTGTTGCA
GAAGCTTATCTCTACAACCATTTCGACATTTGGACGGTGGGTGGTGGTATTGCTCTCGCT
GTGGAAGAAATCGAAGATGAAGATTCGAAAGATTCTCTTGCAAGTAAGACAGAGATTGAA
GAAACAGAACAGGACATAGAACCAGTAGAAGAGGAACTTAAGGGTAACAACCCCGGCGWT
AWACCARRKCGAAMRSGAMAAGGAAAAACAAGCGGCARAAGACGASRAAAAACARGCGGC
ARAAGACGASRAMAAKCTAAAGASTCAAAATCAGATGACGACACAGAACCAGAAAACGAA
CCAGTAGAAGAGGCCAAGGGTGACAGCNNNNNNNnnnnnnnnnnnnnnnnnnnnnnnnnn
nnnnnnnnnnnnnnnnnnnnnnnnnnnnnnnnnnnnnnnnnnnnnnnnnnnnnnnnnNNN
NNAAAATCAGAAGACGACACAGAACCAGAAAACGAACCAGTAGAAGAGGCCAAGGGTGAC
AGCACCGGCGATAAACCAAGTCGAAAAGGAAAnnnnnnnnnnnnnnnnnnnnnnnnnnnn
nnnnnnnnnnnnnnnnnnnnnnnnnnnnnnnnnnnnnnnnnnnnnnnnnnnnnnnNNNNN
NNNNNCGAACAAGTAGAAGAGGCCAAGGGTGACAGCACCGGCGATAAACCAAGTCGAAAA
GGAAAAGGAAAAACAAGCGGCAAAAGACGACAAAAAACAGGCGGCNNNNNNNNnnnnnnn
nnnnnnnnnnnnnnnnnnnnnnnnnnnnnnnnnnnnnnnnnnnnnnnnnnnnnnnnnnnn
nnnnnnnnnnnnnnnnnnnnnnnnnnnnnnnnnnnnnnnnnnnnnnnnnnnnnnnnnnnn
nnnnnnnnnnnnnnnnnnnnnAGAAGACGACAACAATCTAAAGAGTCAAAATCAGATGAC
GACACAGAACCAGAAAACGAACCAGTAGAAGAGGCCAAGGGTGACAGCACCGGCGnnnnn
nnnnnnnnnnnnnnnnnnnnnnnnnnnnnnnnnnnnnnnnnnnnnnnnnnnnnnnnnnnn
nnnnnnnnnnnnnnnnnnnnnnnNNNNNNNGACGACACAGAACCAGAAAACGAACCAGTA
GAAGAGGCCAAGGGTGACAGCACCGGCnnnnnnnnnnnnnnnnnnnnnnnnnnnnnnnnn
nnnnnnnnnnnnnnnnnnnnnnnnnnnnnnnnnnnnnnnnnnnnnnnnnnnnnnnnnnnn
nnnnnnnnnnnnnnnGAACCAGAAAACGAACCAGTAGAAGAGGCCAAGGGNGACAGCACC
GGCGATAAACCAAGTCGAAAAGGAAAAGGAAANACAAGCGGCAAAAGACGACAAAAAACA
GGCGGCAAAAGACGAGGAAAAGCTACAGAGGACACAGTTGAAGAAACGGAACCAGTTATT
GAACCAGTAAYRSAGGACAMAGTTGAAGAAACGRAACCnnnnnnnnnnnAAGTATTCGAA
GAATTGAAGGGTAACAACCCTGGTGTTGGAGTAAAGAGAACTAGAGGTGACAGAATTATA
GACACTCAAGATATTGAAGACACAACACAAGAGTCATCTCTGACACCAACTCAAGTTCCA
CCAACAATTGAGACAATACGAAACACGGGATCAACCGATGAGCCAGAGGTCAAAGAAAAA
GTTAGCCAGGACGTAGTAGAGCCGGTCGTGAAACCGTTCAACGAAGAACCTGATAAGTCA
GCCACTCTTGAGACCACATTACCTGGCGTCGCTGCGTTCTTCGATCAAACCTTGGATATA
GACCGTTTATTACAGCTTCAGTTTGATTTCAGTGTCACCATTAACACCGGTTTCGCTATC
CTCTTGACACAAGGACAAATTCTTAGGGGAGATTATTACTCAATCGGTATAACCGAGGAA
AACATTTACATGGTCCAGCGATGTAATAAGGAAACAACGGAATGTAATCCACTCTTCAGC
AGTAAAATTGATCCACTTGGTGAAGGAACAGGAATATTCACGCTCAAGATTCAGAAGATC
CTGAATGGCAATGTCGACCCTGATGCTGATGGAGCATACTCCTACTGGTTTTCATTGCTG
TATGAAGGAACTGTGGTCGGAGAACAGGTGGAAGTACAGTATCCTGATACATTCTATATT
AGGTACATTGGATGCATCTCTTACAAGTACGTGGCCTCGTGGAATCTCTTCTCTATTGTC
TCACCGGGTTCTACCCAGAGATCCTCTGCAATCATACTCCGGGACGCCGAAGAAACAAGT
AGTCTGGAGGTGAATTCACTTGATCGCGAAGTTGTATTCAGTGTCGAAGCCCAAGATTTG
TTGATGATTCGTCTCTACTCCGATGACGACGTCGTCTACTCAATCCTTGTTGGAAACAAA
GGCAATAAATACGTCACGGGATCGTCCAGTACTGAACTTAAATCTCCGGATGACGCGTCG
CGTCGCGTTGAAGGAGGTGTTCTAAGTCTGGCGGGCAAGCAGTACTACTTATCTTGGCGA
AACGGCAGGATGAAGTTCGGCGAAACGGAGGAGGACAGCGAGGCGATGATGAATTGGGAG
ATTGGGGAAATCTCGGTGACTAAGCTTGAATTCATTGCTGCYTACGACAGCTTGTATCTT
ATACACACATACAAGTACTTCTACGTATTTGGCGATGTTTTGCAGGCGACTCATGATCGA
ATACGGGCAACTTCTCTCACTTTCTTCACTCTCCGTCACGAGCGTGGCGTGCCATACATC
CACCTCAAGATCAARGCCTCTGGGACTGTCTTGGTTGCGCTCGCCAAAGACCAGGCGCAT
CCTGAATCCGACATGGTTTTGATCAAGATGAGTTCCCGGAGGATAACTCTCTCCACATGC
CTTGGTTGCGAAACAATCTACACGGTTTCGATCCCTGACGACAAAGCAGCCCTTCTAGAT
CCGTCCTCATTCMTTGAGTATCAGATCACGTGTGAAGACAACAGTCTGAAGRTCTTCTCA
GCCAATCAGGAGGAACCCTTGCTGGACTATGATGGCATTGATCGAGACGCCCACTATGGC
TATGATGGCTTCGGAGGTACTATCGGTAGCAATTATCACATYAAGCTCAACCAAGGAACA
ATCTACAGAGAGGAGCATTGTCTTGACGTMAACAMCTTCTTGGGTGGAGGAACGAAGTTT
CTGAAGATCGTACACTCTGACCAGATGATTGCTTTATTTGATGCTGAGAAACACCTCGAG
GCAGAACTTGCCATGGAAGATACGAAGACGGAGCTGCGTACTACCCGTGGTGGCGAGGCC
ATTCAGATAAGCGAAAGTAGTAGTTGCATCTTCCACGCTCCCTACACTCTGGTCTGGATG
GACTTCAGCAATGGGGCTATACAGTATGGTACCTACGACGAGGAGAATCGCCAGAGAAGT
GACGCGTGTATCACCTACGACCTCCGTGATGATCGCGAGGTCAAATACATCTCGTTTGGT
CAACAGCATTCCCAGTGGGGTGTTGCACATCGCGTGATTGAGAAGAGGATTGTGTACAAG
CAGTTGATCTCCCRTGTGGAAGTGCCT

>hpul
ATGSGTATCGRCKTTTAYATATTTYCTTCRAMAAATTWCTCASATAAAGGATCGAAAAAA
GACTCGRGYRGTAAAAAGAGYGGAAGAAGAGATTGGAAGACTTCTAAATGCAGAAGCGGG
AAACGGCAACAGGTTATTGACGAACTGTCTGAGAATGAGAGTCTGGAATAYGAATTGGAG
ACCTCTGCCGAATCTTTTACCATTCAGTTCTGTCGAAAGAGAGAAAAGGACTGCCTTGAG
ATTGACAAARGCTCAAAGTCAAACGAAGTTTCCAGCGGCAARAAGAGCAGAGRRAGAGAC
AAANNNNNNNNNnnnnnnnnnnnnnnnnnnnnnnnnnnnnnnnnnnnnnnnnnnnnnnAY
TCTGAGAGCAGAAAGAGCGGACGAAATCGAGGTCGTGGACGATGGAGACACCAGAGAGGC
AAATACTATCGATGGCGTACCATCAAGGGAGCAGTAGAAAGGACACGCGCTGTTAGCTTT
AACGAACGCCGGAGCGCCGTGTCTGTTTACGTCAAAACCAAAGCAACTCGATTCGTCTTA
GAGTTCTGCCTGTCGTCAGGAGGAGAGGACTGCTATACTGCTTCTCTGAGCTCACAGAGG
GATTCGACCTCCTTCTTCGAGTACCAAGGCCAAAGAACGGGCGACAGTCAAGAGGGGGCA
TTCATTCGATTYAACCGAAGAACCAGATTATATGTATCAGTCTCACGTACTCGACTGACG
ATCTACAATGACAAAGGAGACGATCTCTCAGTCACTTTACCCGAGTCATCAGTCATCCAA
GATGTCTACATGTCCACACCAGATGGAGACTGGACGAAGGTTAGATTCCGCCTCCGAAGA
TCTGGTAGAACCCTTTACAGCTCCAACGGTCCTCTTGTTCGAGGTGCTGCTTTTGAAGAT
ATTGGTTCTAAAGCAACGTCACTCTCCTGCCAAATACGCACCGTGGCCAGCGCCGTCAGT
TTCGAAATTTGCTTCGATTCACAGGGAAATGATTGTTACACAGTCGAACTGAGCACGCAA
CCCAGACAGACATCCCGAATCCTRTACGGAGGAAAATTAGTGAGCAACGAAGAAATTGGT
ATTTTTATTACCCCTAACAAGGAGTCGAAAATCTTCTTTCGCATCGAGAAACGTCAGCTT
GAGATCTGGAATAAGGAACCAAACAATGAACGCCAACTCATTGCTAAAATCCGCGGAAAA
GGTCGCAGGTTCGATTCCATTTGGGCTTCTACTAGTGATGGTGAATTCACCGAGCTTCAG
ATGATCGAAGTTGAAGCCGTTAGAGAGGTTTCATCCACGACTACTCTTGAGAGGACTTCG
ATTGCCACTCAACTTCAGTTCCCAGGGCAACTGGTGTTAAGCTTTGCTCTCGAGGCTGAC
AAGGTCTTCATGGAGTTTCGTCGCCAAGATGGGACGAGTTATACGATAGAAATGGGTACG
AAACCAGATCAGCCATCTGTTATCCGGAGTGCGGGTACTAACCTATTGGATCCACAGGAC
CAACCTTTCCTCGTGTTTGGCAATGACATTGACCCACCAAACCAACTCTTCATCGATGTG
TTCGAGTCTAACGTGACTGTTTATACCGCCCGTGGTCAAAGAATGGTGGCACCTGTTTCA
GAAGCCTATCTCTACAACCATTTCGACATATGGACGGTGGGTGGCGGTATTGCTCTCGCT
GTGGAAGAAATCGAAGATGAGGATTCGAAAGACTCTCTTCCAAGTRAGAAAGAGATTGAA
GAAATAGAACAGGMAATAGAACCAGTAGAAGAGNAACNTAAGGGTGACAGTCCCGGCGTT
CAACCAGAGCGAAAGCGCAAAGGAAAAACAGGCGGCAGAAGACGANNNNNNNNNNNNNNN
NNNNNNNnnnnnnnnnnnnnnnnnnnnnnnnnnnnnnnnnnnnnnnnnnnnnnnnnnnnn
nnnnnnnnnnnnnnnnnnnnnnnnnnnnnnnnnnnnnnnnnnnnnnnnnnnnnnnnnnnn
nnnnnnnnnnnnnnnnnnnnnnnnnnnnnnnnnnnnnnnnnnnnnnnnnnnnnnnnnnnn
nnnnnnnnnnnnnnnnnnnnnnnnnnnnnnnnnnnnnnnnnnnnnnnnnnnnnnnnnnnn
nnnnnnnnnnnnnnnnnnnnnnnnnnnnnnnnnnnnnnnnnnnnnnnnnnnnnnnnnnnn
nnnnnnnnnnnnnnnnnnnnnnnnnnnnnnnnnnnnnnNNNNNNNNNNNNNNCAGAACCA
GAAAAGGAACCAGTAGAAGAGACTGAGGGTGACAGCCCCGGCGNTAAACCAGAGCGAAAG
CGAAAAGGAAAAGCAGGCGGCANNNNNNNAGGAAAAACAGGCGGCAGAAGACGAAATAAA
TCTAAAGAGTCACAATCAGATGACGACACAGAACCAGAAAAGGAACCAGTAGAAGAGNNN
NNNNNNNNNNNNNNNNNNNNNnnnnnnnnnnnnnnnnnnnnnnnnnnnnnnnnnnnnnnn
nnnnnnnnnnnnnnnnnnnnnnnnnnnnnnnnnnnnnNNNNNNNNNNNNNNNNNNNNNNN
NNNNNNNNNNNNNNNNNNGAACCAGTAGAAGAGACTAAGGGTGACAGTCCCGGCGTTCNN
NNNNNNNNNNNNNNNNNNNNNNNNNnnnnnnnnnnnnnnnnnnnnnnnnnnnnnnnnnnn
nnnnnnnnnnnnnnnnnnnnnnnNNNNNNNNNNNNNNNNNNNNNNNNNNNNNNNNNNNNN
NNNNNNNNNNNNNNNNNNNNNNNNNNNNNNNNNNNNNNNNNNNNNNNNNNNNNNNNNNNN
NNNNNNNNNNNNNNNnnnNNNNNNNNNNNNNNNNNNNNNNNNNNNNNNNNNNNNNNNNNN
NNNNNNNNNNNNNNNNNNNNNNNNNNNNNNNNNNNNNNNNNNNNNNNNNNNNNNNNNNNN
NNNNNNNNNNNNNNNNNNNNNNNNNNNNNNNNNNNNNNNNNNNNNNNNNNNGGAAAAACA
AGCAGCAAGAGGCGTGGAAAACCTAAAGAGGACACAGTTGAAGAAACGGARCCWGTTATT
GAACCAGTWAYAGAGGACAMAGTTGAAGAAACGGAACCTGTAAACAGTGAAATACTCGAA
GAATTGAAGGGKGACAACCCTGTCGTTGAAGTTCAGAGAACTAGAGGTGACAGAATCATA
GACCCCCAAGACATTGAAGACACAACACAGGAGTCATCTCTGACACCAACTCAAGTTCCA
TCAGTAATTGAGACAATACGAAACACGGGATCAMCCGATGAGCCAGAGGTCAAAGAGAGA
GTCAGCCAGGACGTAGTAGAGCCAGTCGTGAAACCGTTCAACGAAGAGCCYGATAAGTCA
GCTACTCTTGAGACCAGATTTCCTGGCGTCGCTGCGTTCTTCGATCAAACCTTGGATATA
GACCGTTTATTACAGCTACAGTTTGATTTCAGTGTCACCATTAACACCGGTTTCGCTATC
CTCTTGACACAAGAACAAATTCTTAGGGGAGATTATTACTCAATCGGTATAACCGACAAG
AACATCTACATGGTCCAGCGATGTAATAAGGAAACAGAGGAATGTAATCCACTCTTCACC
AGTGAAATTGATCCACTTGGTGAAGGAACAGGAATATTCACGCTGAAGATTCAGAAGATC
CTGAATGACAANNCANACCCTGACGCTGATGGAGCATACTCCTACTGGTTTTCATTGCTG
TATGAAGGAGCTGTGGTCGGAGAACAGGTGGAAGTACAGTATCCAAATACATTCTACATT
AGGTACATTGGATGCATCTCCTACAAGTACGTGGCCTCATGGAATCTCTTCTCTATTGTC
TCACCGGGTTCTACCCAGAGATCMTCTGCCATCATACTTCGRGACGCCCAWCAATCAAGC
AGTCTGGAARTAAATTCATTTGATCGCGAGGTCGTATTCAGTGTCGAAGCCCAAGAGTTG
TTAGTGATTCGGCTCTACTCCGGTGTCGANGNNGTCTACACAATCCTTGTTGGAAACAAA
GGCAATCAATACGTTACGGGATCGTCCAGTACTGGTCTTAAATCTCCGGACGACGCGTCG
CGTCTCGTTGAAGGAGGCGTGTTAAGTCTGTCGGGCAAGCAGTATTACTTATCTTGGCGA
AACGGCAGGATGAAGTTCGGCGAAACGGAGGAGGACAGCGAGGCGATGATGAATTGGGAG
ATTGGGGAAAYCTCGGTGACTAAGCTAGAATTCATTGCTGCTTACGACAGCTTGTATCTC
ATACACACATACAAGTACTTCTACGTATTTGGCGATGTTTTGGAGGCGACTCATGACCGA
ATACGGGCAACTTCTCTCACTTTCTTCCCTCTCCGTCACGAGCGTGGCGCGCCATTCATC
GACCTCAAGATCAAAGCCTCTGGGACTGTTTTGGTTGCGCTCGCCAAAGACCAGGTGCAT
CCTGAATCTGACATGGTTTTGATCAAGATGAGTTCCCGGAGGATAACTCTCTCCCGATGC
CTTGGTTGCGAAACAATCTACTCGGTTCCGATCCTTGAAGACCAAGCAGCCCTACTAGAT
CCGTCCTCATTCCTTGAGTATCAGATCACATGTGAAGACACCAGTCTGAAGATCTTCTCT
AGCAGTCAGGTGGAACCCTTGMTKGACTATAGTGGTATCAGTCGAGACACCCACTATAGC
TATGATGGCTTCGGAGGAACTATCGGTAGCAATTATCACATCAAGCTCAACCAAGGAACA
ATCTACAGAGCTGAGCATTGTCTTGACGTTAACACCTTCTTGGGTGGAGGAACAAAGCTT
CTGAAGGTTGAACACGCTGACCAGATGATTGCTTTATTTGATGCCGATGTTCAGCTCGAG
GCAGAACTTGCCATGGAAGATAAGAAGACGGAGTTGCGCACCACCCGTGGTGGCGAGGCC
ATTCAAACAAGCGAAAGTAGTAGYTGCATCTTCCACGCYCCCTACACTCTAGTCTGGATG
GACTTCAGCGGTGGGGCTATTCGCTATGGTACCTACGACGAGGAGAATCGCCAGAGAAGT
GACCCGTGTATCACSTACGACCTCCGTGACGATCACGAGGTCAAATACATCTCGTTTGGT
CAACAGCATGCCTCGTGGGATGTTACACATCACGTGATTGAGAAGAGGATTGTGTACAAG
GAGTTGATCTCCCAYGTGGAAGTGCCT

>snud
nnnnnnnnnnnnnnnnnnnnnnnnnnnnnnnnnnnnnnnNNNNNNNNNNNNNNNNNNNNN
NNNNNNNNNNNNNNNNNNNNNNNNNNNNNNNAATGGAAAACCTCTAAATGCAAAAGCGGG
AAACGGCAACAGGTTTTTGAGGAACTGTCTGAGAATGAGAGTCTGGAATATGAGTTGACG
ACCTCTGCTGAATCTTTTACCATCCAGTTCTGTCGAAAGAGAGAAAGTGACTGCCTTGTG
ATTGNNNNNNNNNNNNNNNNNNNNNNNNNNNNNNNNNNNNnnnnnnnnnnnnnnnnnnNN
NNNNNNNNNNNNNNNNNNNNNnnnnnnnnnnnnnnnnnnnnnGGAGGACGGAAGAAAGnn
TCTGAGAGCAGRGAGGGTGGACGGAATCGAGGYCGTGGAAGATGGAGACAYCGGAGAGGC
RAATACTATCGATGGCGTACCATCAAGGGAGCAGTGGATAGGACACGCGCTGTTAGCTTT
GACGAACGCCGAAGCGCCATGTCTGTTTACGTCAAAACCAAAGCRACTCGATTCGTCTTA
GAATTCTGCCTGTCKTCAGGAGGCAAAGACTGCTATACTGCTTCTCTGAGCTCACAGAGT
GGTTCGACCTCYTTCATCGAGTACCAAGGCCAAAGAAAGAGCGASAGTGGTGAGGGAGCA
TTCATTCGATTTAACAGAAGAAGCAGATTATATGTATCRGTCTCACGTAGTCGACTGACG
ATCTTCAATGACCAGGGAGACGATATCTCAGTCGATTTACCCGAGTCATCAGTCATCCAA
GATGTCTACATGTCTACACCAGACGGAGACTGGACGAAGGTTAGATTCCGCCTCCGAAGA
TCTGGTAGAACCCTTTACAGCTCCAAAGGTCCTCTTRCTCGCAGTGCTGCCTTCGAAGAT
ATTGGTTCTAAAGCAACGTCACTCTCCTGTCAAATACTCACCRTGGCCAGCGCCGTCAGT
TTCGAAATTTGCTTCGATTCTCAGGGAAATGATTGTTACACAGTCGAACTGAGCACGCAA
CCCAGACAGACATCCCGAATCGWGTATGGAGGAAAGTTAGTGAGCAACGAAGAAATCGGT
ATTTTTATTACCCCTAACAAGGAGTCGAAAATCTTCTTTCGTATTGAGAGACGTCAGCTT
GAGATCTGGAATAAGGAACCAGACAATGAACGCCAACTCATCGCTAAAATCCCCGGAAAA
GGTCGCAGGTTCRATTCCATTTGGGCTTCTACAAGTGATGGTGAATTCACCGAGCTGCAG
ATGATCGAGATTGAAGCCGTTAGAGAGATTTCATCCACGACTACTCTTGAGAGAACATCG
ATTGCAACTCAACTTCAGTTCCCAGGGAAACTGGCGTTAAGCTTTGCTCTCGAGGCTGAC
AAGCTCTTCATGGAGTTTCGTCGCCAAGATGGGACGAGTTATACGATAGAAATGGGTACG
AAACAAACACAGACATCTGTTATCCGCAGTGCGGGTAGTAACCTATGTGAACCTCAGAAC
GAACCGTTCCTCGAGTTTGGCAATGACATTGAACCACCAAACCAACTCTTCATCGATGTG
TTCGAGTCTAACGTGACTGTTTATACTGCCCKTGGTCAMAGAATGGTAGCACYCATTTCA
GAAGCTTATCTCTACAACCATTTCGACATTTGGACGGAGGGTGGTGGTATTGCTCTCGCT
GTGGAAGAAATCGAAGATGAAGATTCGAAAGATTCTCTTCCAAGTAAGACAGAGCTTGRM
GAAAAAGAACAGAAAGTAGAACCAGAAGAAGAGGNNCNTAAGRGTAACAGCCCTGKCGWT
AAACCAGASCGAAAKCGAAAAGGAAACAAGGGCGGCAGAAGACGAGGAAAMAAGGGCGGC
AGAAGACGAGAAAAATCTAAAGAGTCAGAATCAGATGACGAAACAGAAGAAGAAACAGAA
CCnnnnnnnnnnnnnnnnnnnnnnnnnnnnnnnnnnnnnnnnnnnnnnnnnnnnnnnnnn
nnnnnnnnnnnnnnnnnnnnnnnnnnnnnnnnnnnnnnnnnnnnnnnnnnnnnnnnnnnn
nnnnnnnnnnnnnnnnnnnnnnnnnnnnnnnnnnnnnnnnnnnnnnnnnnnnnnnnnnnn
nnnnnnnnnnnnnnnnnnnnnnnnnnnnnnnnnnnnnnnnnnnnnnnnnnnnnnnnnnnn
nnnnnnnnnnnnnnnnnnnnnnnnnnnnnnnnnnnnnnNNNNNNNNNNNNCACAGAATCA
GAAAACGAACCAGAAGAAGAGGCTAAGGGTAACAGCCCTGGCGTTAAACCAGAGCGAAAG
CGAAAAGGAAACAAGGGCGGCAGAAGACGAGAAAANNNNNNNNNNNNNNNNNNNNNNNNN
NNNNNNNNNNNNNNNNNNNNNNNNNNNNNNNNNNNNNNNNNNNNNNNNNNNNNNNNNNNN
NNNNNNNNNNNNNNnnnnnnnnnnnnnnnnnnnnnnnnnnnnnnnnnnnnnnnnnnnnnn
nnnnnnnNNNNNNNNNNNNNNNNNNNNNNNNNNNNNNNNNNNNNNNNNNNNNNNNNNNNN
NNNNNNNNNNNNNNNNNNNNNNNNNNNNNNNNNNNNNNNNNNNNNNNNNNNNNNNNNNNN
Nnnnnnnnnnnnnnnnnnnnnnnnnnnnnnnnnnnnnnnnnnnnnnnnnnnnnnnnnnnn
nnnnnnnnnnnnnnnnnnnnnnnNNNNNNNNNNNNNNNNNNNNNNNNNNNNNNNNNNNNN
NNNNNNNNNNNNNNNNNNNNNNNNNNNNNNNNNNNNNNNNNNNNNNNNNNNNnnnnnnnn
nnnnnnnnnnnnnnnnnnnnnnnnnnnnnnnnnnnNNNNNNNNNNNNNNNNNNNNNNNNN
NNNNNNNNNNNNNNNNNNNNNNNNNNNNNNNNNNNNNNNNNNNNNNNNNNNNNNNNNNNN
NNNNNNNNNNNNNNNNNNNNNNNNNNNNNNNNNNNNNNNNNNNNNNNNNNNNNNNNNnnn
nnnnnnnnnnnnnnnnnnnnnnnnnnnnnnnnnnCAGAAGAAGAAACAGAACCGGTTATT
GAACCAGTAATAGAGGAAACAGTTGAAGAAACnnnnnnnnnnnnnnnnnnnnnnnnnnnn
GAAGTGCAGGGTGACAGCCCTGGCGTTGAATTGGAGAGAACTAGGGRTGACAAAATCATA
GAACGGCAAGATATTGACGATACAACACAAGAGTCATCTTTGACACCAACTCAAGTTCCA
CCAGTTATTGAGACAATACAAAACACGGGATCAACCGATGAGCCAGAGGTCGGAGAGAGT
GTTAGCCAGGACGTAGTAGAGCCGGTCGTGAAACCGTTCAACGAAGAACCTGATAAGTCA
GCCACTCTTGAAACCAAAATACCTGGCGTCGCTGAGTTCTTCGATCGAACCTTGGATATA
GACCGTTTATTACAGCTTCAGTTTGATTTCAGTGTCACCATTCACACCGGTTTCGCTATC
CTCTTGACACAAGGACAAATTCTTAGGGGAGATTATTACTCAATCGGTATAACCGAKGAA
AACGTCTACGAGGTCCAGCGATGTAATAAGGAAACAGAGGAATGTAATCCACTCTTCAYM
AGTGAAATTGATCCACTTGGTGAAGGAACGGGAATATTCACGCTGAAGATTCAGAAGACC
CTGAATGATAATAACAACCCTGATGCTGGTGGAGCATACTCCTACTGGTTTTCATTGCTG
TATGAAGGAGCTGTGGTCGGAGAACAGGTGGAGGTACAGTATCCAAATACATTCTATATT
AGGTACATTGGATGCATCTCCTACAAGTACGTGGCCTCGTGGAATCTCTTCTCTGTTGTC
TCACCGGGCTCTATCCAGAGGTCCTCTGCAATCATATTTCGTGACGCCGAACAATCAAGC
AGTCTGGAAATGAATAYATTCGATCGCGAGGTTGTATTCAGTGTCGAAGCTCAAGACTTG
CTSATCATTCGTCTCTACTACACCGATGTCGACGTCTACCAAATCCTTGTTGGAGACAGA
GACAACGAATATGTTACGGGATCGTTCTCTGCTGGTCCTCCAGCTCCGGCAAATGCGTCG
CGTCGCGTTGAAGGAGGTGTGTTAAGTCTGTCGGGCAAACAGTTCTACTTATCTTGGAGA
AACGGCAGAATGAAGTTCGGCGAAACGGAGGAGGATAGCGAGGCGATGATGAATTGGGAG
ATTGGGGAAATCTCGGTGACTAAGCTAGAATTCATCGCTGGTTACGACAGTTTGTATCAC
ATACACACATACAAGTACTTCTATGTATTTGGCGATGTTTTGCAATCGACTCATGATCGA
ATACGGGCAACTTCTCTCACTTTCTTCCCTCTCCGTCACGAGCGTGGGGCACCATTCATC
CACCTCAAGATCAAAGCCTCGGGGACTGTCTTGGTTGCGCTCACCACAGATCAGACGCAT
CCTGAATCTGACATGGTTTTGATCAAGATGAGTTCCCGGAAGATATCTCTCTCCCGATGC
CTTGGTTGCGAAACAATCTACTCGGTTTCGATCCTTAAAGACCAAGCAGCCCTGCTAGAT
CCGTCCTTATTCCTAGAGTATCGGATCACATGTGTAGACAACAGTCTGAAGATCTACTTT
ACCAATCAGGAGGAACCCTTGCTGGCCTATGATAGCATCAATCGAGACACCCAATATGGC
TATGATGGCTTCGGAGGAACAATCGGTAGCAACTATCACATTAAGCTCAACCAAGGAACA
ATCTACAGAGCTGAGCATTGTCTTGACATAAACACGTTCTTGGGTGGAGGAAGGAAGCTT
CTGAAGATTGAACACTCTGATCAGATGATTGCTTTATTTGATGCCGATGTTCAGCTGGAG
GCAGAACTTGCCATGGAAGAGGAGAAGACAGAGTTGCGTACCACCCGTGGTGGCGAGGCC
ATTCACACAATCCAAAGTAGTAATTGCATTTTCCACGCTCCCTACACTCTAGTCTGGATT
GACCTCAGCCGTGGGGCTATTCGGTATGGTACCTACGACGAGGTGAATCACCAGAGAAGT
GACCCGTGTATCACCTTCGACCTCCGTGAAAATCACAAGGTCAAATACATCTCGTTTGGT
CAACAGCATGCCAAGTGGGATGTTACACGTCACGTGATTGAGAAGAAGACTGTGTACAAG
GAGTTGATCTCCCATGCAATAGAGCCT

>sintSS
ATKGGTATCGACAATTATATATTTTCTTCGAAAAATTACTCATTTAAAGGATCGAAAAAA
GACAGGAGCAGTAAAAAGAGTGGGAGAAGAGATTGGAAGATGTCTAAATGCAGAAGCGGG
AGACGGCAACAGGTTATTGAGGAACTGTCTGAGAATGAGAGTCTGGAATATGAATTGGAG
ACCTCTGCCGAATCTTTTACCATYCAGTTCTGTCGAAAGAGAGAAAAAGACTGCCTTGAG
ATTGnnnnnnnnnnNNNNNNNNNNNNNNNNNNNNNNNNNNNNNNNNNnnnnnnnnnnnAC
AAAGACTCAAATTCGAATnAAAAGAGAAAAGGTGGACGACGTGGAGGAAGCAAGAAAGAY
TCTAAGAGCAGAAAGGGCGGACGAAATCGGGGTCGTGAAAGATGGGAATACCAGAGAGGC
GATTACTATCGATGGCGTACCGTCAAGGGGGCAGTGAAGAGGACGCGCGCTGTGAGCTTT
GACCAACGTCGGAGCGCCATGTCTGTTCACATCAGGACCAAAGCAACTCGATTCGTCTTA
GAATTCTGCTTGTCGTCAGGAAAAAGAAACTGCTATACTGCTTCCCTGAGCTCACAGAGA
GATTCCACCTCCTTCTTCGAGTACGGAGGTGACAGGACGGGCGACAGTCAAGATGGAGCA
TTCATTCGATTTAACCAAAGAACCAGATTATATGTATCAGTCTCACGTACTAAACTGACG
ATTTACAATGACAAGGGAGACGATCTCTCAGTCGATTTTCGCGCGCCATCAGTCATCAAA
GATGTCTACATGTCCACGCCAGATGGAGACTGGACGAAGGTTAGATTCCGCCTCCGAAGA
TCTGGTAGATTCCTTTACAGCNNCACTGGTCCTCTTGCTCGCAGTGCTGCCTTYGAAGAT
ATTGGTTCTAAAGCAACGTCACTCTCCTGTCTAATACGCACCCTGGCCAGCGCCGTCAGT
TTCGAAATTTGCTTCGATTCTCAGGGAAATGATTGTTACACAGTCGAACTGAGCACGCAA
CGTAAACAGACATCCCGAATCCTGTATGGAGGAAAAATAGTGAGCAACGAAGAAATTGGT
ATTTTTATTACCCCTGACAAGGAGTCAAAAATCTTYTTTCGCATCGAGAAACTTCAGCTT
GAGATCTGGAATAAGGAACCAAACAATGAACGCCAACTCATCGCTAAAATCAGCGGAAAA
GGTCGCAGTTTCAATTCCATTTGGGCCTCTACTAGTGATGGTAAATCCACCGAGCTCCAG
ATGGTCGAGATTGAAGCCGTTAGAGAGGTTTCATCCACAACTACTCTTGAGAGAACATCG
ATTGCCAATCAACTTCCGTTCCCAGGGCAACTGGTGTTAAGCTTTGCTCTCGAGGCTGAC
AAGGTCTTCATGGAGTTTCGTCGCCAAGATGGGAAGAGTTATACGATAGAAATGGGTACG
AAAGCAGATCAGCAATCTGTTATCCGCAGTGGGGGTAGTAACCTAGTAGATCCACAGACC
CAACCATTCCTCGAGTTTGGCAATGACATTGACCCACCTAACCAACTGGTCATCGATGTG
TTCGAGTCAAGCGTGACTGTTTCTACTGCCCGTGGTCAAAAGATGGAGGCACCTGTTGAA
GAAGCTTATCTCTACAACCATTTCGACATTTGGACGGAGGGTGGTGGTATTGCTCTCGAT
GTGGAAGAAATCGAAGATGAAGATTCGAAAGATTCTCTTGCAAGTAAGAAAGAGATTGAA
GAAAAAGAACAGGACATAGAACCAGTAGAAGAGGAAATTAAGGGTRACARCYCYGGCGWT
MAACCARKGCGAARRSGARAAGGRAAAACARGCRGCARAAGACGAGGAAAAACARGCGGC
AAAMGACGMSRAAAAKCTRAAGAGTCAGAATCAGATGACGACACAGAACCAGAAAACGAA
CCAGTCGAAGAGGCAAAGGGTGACAGNnnnnnnnnnnnnnnnnnnnnnnnnnnnnnnnnn
nnnnnnnnnnnnnnnnnnnnnnnnnnnnnnnnnnnnnnnnnnnnnnnnnnnnnnnnnnnn
nnnnnnnnnnnnnnnnnnnnnnnnnnnnnnnnnnnnnnnnnnnnnnnnnnnnnnnnnnnn
nnnnnnnnnnnnnnnnnnnnnnnnnnnnnnnnnnnnnnnnnnnnnnnnnnnnnnnnnnnn
nnnnnnnnnnnnnnnnnnnnnnnnnnnnnnnnnnnnnnnnnnNNNNNNNNCACAGAACCA
GAAAACGAACCAGTCGAAGAGGCAAAGGGTGACAGCTCTGGCGATAAACCAAGGCGAAAA
GGAAAAGGAAAAACAAGCGGCAGAAGACGAGGRAAAACAGGCRGCAAAAGACGMSRAAAA
KCTRAAGAGKCASAATCAGWTSAWGAMAYARAACCAGAAAACGAACCAGTCGAAGAGGCA
AAGGGTGACAGCCCnnnnnnnnnnnnnnnnnnnnnnnnnnnnnnnnnnnnnnnnnnnnnn
nnnnnnnnnnnnnnnnnnnnnnnnnnnnnnnnNNNNNNNNNNNNNNNNNNNNNNNNNNNN
NNNNNNNNNNNNNNNNNNNNNNNNNNNNNNNNNNNNNNNNNNNNNNNNNNnnnnnnnnnn
nnnnnnnnnnnnnnnnnnnnnnnnnnnnnnnGCAGAAGACGAGGAAAAACNGGCGGCAAA
AGACGCGGNAAAGCTAAAGAGGAATCAGATSAYGACACAGAACCAGAAAACGAACCAGTC
GAAGAGGCAAAGGGTGACAGCCCTGGCGATAAACCAAGGCGAAAAGGAAAAGNNNNNNNN
NNNNNNNNNNNNNNNNNNNNNNNNNNNNNNNnnnnnnnnnnAAAATCTGAAGAGTCAGAA
TCAGATSAYGACAYAGAACCAGAAAACGAACCAGTCGAAGAGGCAAAGGGTGACAGCYCT
GGCGATAAACCAAGGCGAAAAGGAAAAGGAAAAACAAGCGGCAGAAGACGAGGAAAAACA
GGNNNNNNAAGACGCGGAAAAGCTAAAGAGGACACAGTTGAAGAAACRGAACCATTTAAT
GAACCAGTAATAGAAGACAAAGTTGAAGAAACGAAACCTGTGAACAGTGAAGTATTCGAA
GAATTGARGGGTAACAACCCCGGCGTTGAAGTACAGAGAACTAGAGGTGACAGAATCATA
GACACTCAAGATATTGAAGACACAACACAAGnnnnnnnnnnnnnnnCAACACAAGTTCCA
CCAACAATTGAGACAATACGAAACACGGGACCAACCGATGAGCCAGAGGTCAAAGAGAAA
GTTAGCCAGGACGTAGTAGAGCCGGTCGTGAAACCGTTCAACGAAGAACCTGATAAGTCA
GCCACTCTTGAGACCAAAATACCTGGCGTCGCTGCGTTCTTCGATCAAACCTTGGATATA
GACCGTTTATTACAGCTTCAGTTTGATTTCAATGTCACCATTAACACCGGTTTCGCTATC
CTCTTGACACAAGAACAAATACTTAGGGGAGATTATTACTCAATCGGTATTACCGAGGAT
AACATCTACATGGTCCAGCGATGTAATAGGGANNNNNNGGAATGTAATACGCTCTTCAGC
AGTGAAATTGATCCACTTGGTGAAGAAACAGGAATATTCACGCTGAAGATTCAGAAGATC
CTGAATGGCAATGTCGACCCTGATGCTGATGGAGCATACTCCTACTGGTTTTCATTGCTG
TATAAAGGAGCTGTGGTCGGAGAACAGGTGGAAGTACAGTATCCAAATACATTCTATATT
AGGTACATTGGATGCATCTCCTACAAGTACGTGGCCTCGTGGAATCTCTTCTCTATTGTC
ACACCGGGTTCTACCCAGAGATCGTCTGCAATCATACTTCGGAACGCCCAGCAATCAAGT
AGTCTGGAAGTGAATTCATTTGATCGGGAGGTTGTATTCAGTGTCGAAGCCCAAGAGTTG
TTGACGATTCGTCTCTATGCCGATGGCGACGTCGTCTACACAATCCTCGTTGGAGACTTA
GACAATAAATATGTTACGGGATCGTCCAGTACTGGTGATAAGTCTCCGGATGACGCGTCG
CGTAGCGTTGAAGGAGGTGTGTTAAGTCTGGCGGGCAAGCAGTACTACCTATCTTGGCGA
AACGGCAGGATGAAGTTCGGCGAAACGGAGGAGGACAGCAAGGCGATGATGAATTGGGAG
ATTGGGGAAATCTCGGTGACTAAGCTAGAATTCATTGCTGCTTACGACAGCTTGTATCTT
ATACACACATACAAGTACTTCTACGTATATGCCGATGTTTTGCAGGCGACTCATGATCGA
ATACGGGCAACTTCTCTCACTTTCTTCACTCTCCGTCGCGAGCGTGGCGTGCCATACATC
CATCTCAAGATCAAGGCCTCTGGGACTGTCTTGATTGCGCTCGCCAAAGACCAGGCACTT
TCTGAATCCAACATGGTTTTGATCAAGATGAGTTCCCGGAGGATAACTCTCTCCGAATGC
CTTGGTTGCGAAACAAACCACTCAATTTCGATCCCTGAAGACCAAGCAGACCTTCTAGAT
CCGTCCTCATTCCTTGAGTATGAGATCACGTGTGAAGGCAACAGTCTGAAGATCTTCTCA
GCCAATCAGGAGGAACCATTGCTGGACTATGATCGCATTGATCGAGACGCTCGCTATGGC
TATGATGGCTTCGGAGGAACTATCGGTAGCAATTATCACATCAAGCTCAACCAAGGAACA
ATCTACAGAAAGGAGCATTGTCTTGACGTAAACTCCTTCTTGGGTGGAGGAACAAAGCTT
CTGAAGATCGTACACTCTGACCAGATGATTGCTTTATTTGATGCTGAGAAACATCTCGAG
GCAGAACTTGCCATGGAAGCTACGAAGACGGAGCTGCGTACAACCCGAGGTGGCGAGGCC
ATTCAGACAAGCGAAAGTAATAGTTGCATCTTCCACGCTCCCTACACTCTAGTCTGGATG
GACTTCAGCGGTGGGGCTATTCAGTATGGTACCTACGACGAGGCGAATCGCCTGAGACGT
GACCCGTGTATCACCTACGACCTCCGTGATGATCACGAGGTCAAATACATCTCCTTTGGT
CAACAGCATTCCCAGTGGGGTGTTACGCATCACGAGATTGAGAAGAGGATTGTGTACAAG
CAGTTGACCTCCCATGTGGAAGTGCCT

>sprp
ATGGGTATCGACAATTACATATTTTCTTCAAAAAATTACTCAGATAAAGGATCGAAAAAA
GACAGGAGCAGTAAAAAGAGTGGAAGAAGAGATTGGAAGATGTCTAAATGCAGAAGCGGG
AGACGACAACAGGTTATTGAGAAACTGGATGAGAATGAGAGTCTGGAATATGAGTTGACG
ACCTCTGCTGAATCTTTTACCATCCAGTTCTGTCGAAAGAGAGAAAAAGACTGCCTTGAG
ATTGACAAAGACTCAAAGTCGAATGAACTTTCCGGCGGCAAAAAGAGCAGAGGAAGAGAC
AAAGACTCAAAGTCGAATGAAAAGAACAGAGGAGGACGACGTGGAGGAAGCAAGAAAGAC
TCTAAGAGCAGAAAGGGCGGACGAAATCGAGGTCGTGGAAGATGGGCACACCGGAGAGGC
AAATACTATCGATGGCGTACCGTCAAGGGTGCAGTGAAGAGGACACGCGCTGTGAGCTTT
GACGAACGTCGGAGCGCCATGTCTGTTTTTATCAAGACCAAAGCAACTCGATTCGTCTTA
GAATTCTGCCTGTCGTCAGGAGGCAAAGACTGCTATACTGCTTCCCTGAGTTCACAGCGT
GATTCGGCCTCCTTCTTCGAGTACGGCGGCCAAAGAACGGGCGATAGTCAAGATGGAGCA
TTCATTCGATTTAAACGAAGAACCAGATTATATGTATCAGTCTCACGTACTAAACTGACG
ATCTACAATGACAAGGGAGACGATCTCTCAGTCGCTTTACCCGAGTCATCAGTCATCCAA
GATGTCTACATGTCCACATCAGATGGGGACTGGACGAAGGTTAGATTCCGCCTACGAAGA
TCTGGTAGAACCCTTTACAGCTCCACTGGTCCTCTTGCTCGCGGTGCTGCCTTCGAAGAT
ATTGGTTCTAAAGCAACGTCATTCTCCTGTCTAATACGCACCGTGGCCAGCGCCGTCACT
TTCGAAATTTGCTTCGATTCTCAGGGAAATGATTGTTACACAATCGAACTGAGCACGCAA
CCCAAACAGACATCCCGAATCCTGTATGGAGGAAAATTAGTGAGCAACGAAGAAATTGGT
ATTTTTATTACCCCTAGCAAGGAGTCGAAAATCTTCTTTCGCATCGAGAAACGGCAGCTG
GAGATCTGGAATAAGGAACCAAACAATGAACGCCAACTCATCGCTAAAATCCGCGGAAAA
GGTCGCAGTTTTAATTCCATTTGGGCCTCTACTAGTGATGGTGAATTCACCGAGCTTCAG
ATGGTCGAGACTGAAGCCGTTAGAGAGTTTTCATCCACGACTACTCTTGAGAGAACATCG
ATTGCCACTCAACTTCARTTCCCAGGGCAACTGGTGTTAAGCTTTGCTCTCGAGGCTGAC
AAGGTCTTCATGGAGTTTCGTCGCCCAGATGGGAAGAGTTATACGATAGAAATGGGTACG
AAAGCAGGTCAGCCATCTGTTATTCGCAGTGGGGGTAGTAACCTAGTAGATCCACAGGAC
CAACCATTCCTCGAGTTTGGCAATGACATTGACCCACCTAACCAACTCGTCATCGATGTG
TTCGAGTCTAGCGTGACTGTTTCTACTGCCCGTGGTCAAAAGATGGTGGCACCTGTTGCA
GAAGCTTATCTCTACAACCATTTCGACATTTGGACGGTGGGTGGTGGTATTGCTCTCGCT
GTGGAAGAAATCGAAGATGAAGATTCGAAAGATTCTCTTGCAAGTAAGACAGAGATTGAA
GAAACAGAACAGGAAATAGAATCAGTAGAAGAGGAACTTAAGGGTAACAACCCCGGCGTT
CAACCAGTGCGAAAACGAAAAGGAAAAACAAGCGGCAAAAGACGAGGAAAAACAGGCGGC
AGAAGACGCGGAAAAGCTAAAGAGTCAAAATCAGATGACGACACAGAACCAGAAAACGAA
CCAGTAGAAGAGGCCAAGGGTGACAGCCCCAGCGTTCAACAAGAGCGAAAACGAAATGGA
AAAAAAGGCGGCAAAAGACGAGGAAAAACAGGCGACAGAAGACGCGGAAAAGCTAAAGAG
TCAAAATCAGATGACGACACAGAACCAGAAAACGAACCAGTAGAAGAGGCCAAGGGTGAC
AGCCCCAGCGTTCAACAAGAGCGAAAACGAAATGGAAAAAAAGGCGGCAAAAGACGAGGA
AAAACAGACGACAGAAGACGCGGAAAAGCTAAAGAGTCATCAGATGACGACACAGAACCA
GAAAACGAACCAGTAGAAGAGGNCAAGGGTGACAGCCCCGGCATTCAACAAGAGCGAAAA
CGAAAAGGAAAAATAGGCGGCAAGAGACGAGGAAAAACAGGCGGCAGAAGACGCGGAAAA
GCTAAAGAGTCACAATCAGATGACGACACAGAACCAGAAAACGAACCAGTAGAAGAGGCC
AAGGGTGACAGCCCCAGCGTTCAACAAGAGCGAAAACGAAATGGAAAAAAAGGCGGCAAA
AGACGAGGAAAAACAGGCGACAGAAGACGCGGAAAAGCTAAAGAGTCAAAATCAGATGAC
GACACAGAACCAGAAAACGAACCAGTAGAAGAGGCCAAGGGTGACAGCCCCAGCGTTCAA
CAAGAGCGAAAACGAAATGGAAANANAGGCGGCAAAAGACGAGGAAAAACAGGCGACAGA
AGACGCGGAAAAGCTAAAGAGTCATCAGATGACGACACAGAACCAGAAAACGAACCAGTA
GAAGAGGCCAAGGGTGACAACCCCGGCATTCAACAAGWGCGAAAACGAAAAGGAAAAATA
GGCGGCAAGAGACGAGGAAAAACAGGCGGCAGAATACGCGGAAAAGCTAAAGAGTCACAA
TCAGATGACGACACAGAACCAGAAAACGAACCAGTAGAAGAGGCCAAGGGTGACAGCCCC
AGCGTTCAACAAGAGCGAAAACGAAATGGAAAAAAAGGCGGCAAAAGACGAGGAAAAACA
GGCGACAGAAGACGCGGAAAAGCTAAAGAGTCATCAGATGACGACACAGAACCTGTTATT
GAACCAGTAATACAGGACACATTAGAAGAAACGAAACCTGTGAACAGTGAAGTATTCGAA
GAATTGAAGGGTAACAACCCTGGCGTTGAAGTAAAGAGAACTAGAGGTGACAGAATCATA
GACAATCAAGATATTGAAGACACAACACAAGAGTCATCTCTGACACCAACTCAAGTTCCA
CCAACAATTGAGACAATACGAAACACGGGATCAACCGATGAGCCAGAGGTCAAAGAGAAA
GTTAGCCAGGACGTAGTAGAGCCGGTCGTGAAACCGTTCAACGAAGAACCTGATAAGTCA
GCCACTCTTGAGACCAACGTACTTGGCGTCGCTGCGTTCTTCGATCAAACCTTGGATATA
GATCGTTTATTACAGCTTCAGTTTGATTTCAGTGTCACCATTAACACCGGTTTCGCTATC
CTCTTGACACAAGGACAAATTCTTAGGGGAGATTATTACTCAATCGGTATAACCGAGGGA
AACGTCTACATGGTCCAGCGATGTAATAAGGAAACAGCGGAATGTAATCGACTCTTCAGC
AGGRAAATTGATCCACTTGGTGAAGGAACAGGAATATTCACGCTGAAGATTCAGAAGATC
CTRAATGGCAATGTAGACCCTGATGCTGATGGAGCATACTCCTACTGGTTTTCATTGCTG
TATGAAGGAGCTGTGGTCGGAGAACAGGTGGAAGTACAGTATCCAAATACATTCTATATT
AGGTACATTGGATGCATCTCCTACAAGTACGTGGCCACGTGGAATCTCTTCTCTRTCGTC
TCACCGGGTTCTACCCAGAGATCCTCTGCAATCATACTCCGGAACGCCGAAGAAACAAGT
AGTCTGGAGGTGAATTCATTTGATCGCGAAGTTGTATTCAGTGTCAAAGCCCAAGATTTT
TTGATAATTCGTCTYTACTCCGTTGGCGACGTCGTCTACACAATCCTCGTTGGAGACGAA
GGCAATAACTATGTTACGGGATCGTCCGGTACTGGTGATAAATCTCCGGATGACGCGTCG
CGTCGCGTTGAAGGAGGTGTGTTAAGCYTGGCGGGCAAGCAGTACTACCTTTCTTGGCGA
AACGGCAGGATGAAGTTCGGCGAAACGGAGGAGGACAGCGAGGCGATGATGAATTGGGAG
ATTGGGGAAATCTCGGTGACTAAGCTAGAATTCATTGCTGCTTACGACAGCTTGTATCTC
ATACACACATACAAGTACTTCTACGTATTTGGCGATGTTTTGCAGGCGACTCATGATCGA
ATACGGGCAACTTCTCTCACTTTCTTCACTCTCCGTCGCGAGCGTGGCGTGCCATACATC
CACCTCAAGATCAAGGCCTCTGGGACTGTCTTGATTGCGCTCGCCAAAGACCAGGAGCTT
TCTGAATCCGACATGGTTTTGATCAAGATGAGTTCCCGGAGGATAACTCTCTCCACATGC
CTTGGTTGCGAAACAATCTACTCGGTTCCGATCCCTRAAGACCAAGCRGCCCTTCTAGAT
CCGTCCTCATTCCTTGAGTACCAGATCACGTGTGAAGGCAACAGTCTGAAGATCTTCTTA
ACCGGTCAGAAGGAACCCTTGCTGGACTATGGTGGCATTGATCGAGACGCCCACTATGGC
TATGATGGCTTCGGAGGAACTATCGGTAGCAATTATCACATCAAGCTCAACCAAGGAACG
ATCTACAGAGAGGAGCATTGTCTTGACGTCAACACCTTCTTGGGTGGAGGAACGAAGCTT
CTGAAGATCGTCCACTCTGACCAGATGATTGCTTTATTTGATGCTGAGAAACAGCTCGAG
GCAGARCTTGCCATGGAAGATACGAAGACGGAGCTGCGTACTACCCGTGGTGGCGAGSCC
RTWMAGATAAGCCAAAGTAGTAGTTGCATCTTCCACGCTCCCTACACTCTAGTCTGGATG
GACTTCAGCGGTGGGGCTATTCGGTATGGTACCTACGACGAGGCGAATCGCCTGAGAAGT
GACCCGTGTATCACCTACGACCTCGGTGATGATCAGGAGGTCAAATACATGTCGTTTGGT
CAACAGCATTCCTCGTGGGATGTTACACATCACGTGATTGAGAAGAGGATTGTGTACAAG
GAGTTGGTCTCCCATGTACAAGAGCCT

>spurp
ATGGGTATCGACAATTACATATTTTCTTCAAAAAATTACTCAGATAAAGGATCGAAAAAA
GACAGGAGCAGTAAAAAGAGTGGAAGAAGAGATTGGAAGATGTCTAAATGCAGAAGCGGG
AGACGACAACAGGTTATTGAGAAACTGGATGAGAATGAGAGTCTGGAATATGAGTTGACG
ACCTCTGCTGAATCTTTTACCATCCAGTTCTGTCGAAAGAGAGAAAAAGACTGCCTTGAG
ATTGACAAAGACTCAAAGTCGAATGAACTTTCCGGCGGCAAAAAGAGCAGAGGAAGAGAC
AAAGACTCAAAGTCGAATGAAAAGAACAGAGGAGGACGACGTGGAGGAAGCAAGAAAGAC
TCTAAGAGCAGAAAGGGCGGACGAAATCGAGGTCGTGGAAGATGGGCACACCGGAGAGGC
AAATACTATCGATGGCGTACCGTCAAGGGTGCAGTGAAGAGGACACGCGCTGTGAGCTTT
GACGAACGTCGGAGCGCCATGTCTGTTTTTATCAAGACCAAAGCAACTCGATTCGTCTTA
GAATTCTGCCTGTCGTCAGGAGGCAAAGACTGCTATACTGCTTCCCTGAGTTCACAGCGT
GATTCGGCCTCCTTCTTCGAGTACGGCGGCCAAAGAACGGGCGATAGTCAAGATGGAGCA
TTCATTCGATTTAAACGAAGAACCAGATTATATGTATCAGTCTCACGTACTAAACTGACG
ATCTACAATGACAAGGGAGACGATCTCTCAGTCGCTTTACCCGAGTCATCAGTCATCCAA
GATGTCTACATGTCCACATCAGATGGGGACTGGACGAAGGTTAGATTCCGCCTACGAAGA
TCTGGTAGAACCCTTTACAGCTCCACTGGTCCTCTTGCTCGCGGTGCTGCCTTCGAAGAT
ATTGGTTCTAAAGCAACGTCATTCTCCTGTCTAATACGCACCGTGGCCAGCGCCGTCACT
TTCGAAATTTGCTTCGATTCTCAGGGAAATGATTGTTACACAATCGAACTGAGCACGCAA
CCCAAACAGACATCCCGAATCCTGTATGGAGGAAAATTAGTGAGCAACGAAGAAATTGGT
ATTTTTATTACCCCTAGCAAGGAGTCGAAAATCTTCTTTCGCATCGAGAAACGGCAGCTG
GAGATCTGGAATAAGGAACCAAACAATGAACGCCAACTCATCGCTAAAATCCGCGGAAAA
GGTCGCAGTTTTAATTCCATTTGGGCCTCTACTAGTGATGGTGAATTCACCGAGCTTCAG
ATGGTCGAGACTGAAGCCGTTAGAGAGTTTTCATCCACGACTACTCTTGAGAGAACATCG
ATTGCCACTCAACTTCAGTTCCCAGGGCAACTGGTGTTAAGCTTTGCTCTCGAGGCTGAC
AAGGTCTTCATGGAGTTTCGTCGCCCAGATGGGAAGAGTTATACGATAGAAATGGGTACG
AAAGCAGGTCAGCCATCTGTTATTCGCAGTGGGGGTAGTAACCTAGTAGATCCACAGGAC
CAACCATTCCTCGAGTTTGGCAATGACATTGACCCACCTAACCAACTCGTCATCGATGTG
TTCGAGTCTAGCGTGACTGTTTCTACTGCCCGTGGTCAAAAGATGGTGGCACCTGTTGCA
GAAGCTTATCTCTACAACCATTTCGACATTTGGACGGTGGGTGGTGGTATTGCTCTCGCT
GTGGAAGAAATCGAAGATGAAGATTCGAAAGATTCTCTTGCAAGTAAGACAGAGATTGAA
GAAACAGAACAGGAAATAGAATCAGTAGAAGAGGAACTTAAGGGTAACAACCCCGGCGTT
CAACCAGTGCGAAAACGAAAAGGAAAAACAAGCGGCAAAAGACGAGGAAAAACAGGCGGC
AGAAGACGCGGAAAAGCTAAAGAGTCAAAATCAGATGACGACACAGAACCAGAAAACGAA
CCAGTAGAAGAGGCCAAGGGTGACAGCCCCAGCGTTCAACAAGAGCGAAAACGAAATGGA
AAAAAAGGCGGCAAAAGACGAGGAAAAACAGGCGACAGAAGACGCGGAAAAGCTAAAGAG
TCAAAATCAGATGACGACACAGAACCAGAAAACGAACCAGTAGAAGAGGCCAAGGGTGAC
AGCCCCAGCGTTCAACAAGAGCGAAAACGAAATGGAAAAAAAGGCGGCAAAAGACGAGGA
AAAACAGACGACAGAAGACGCGGAAAAGCTAAAGAGTCATCAGATGACGACACAGAACCA
GAAAACGAACCAGTAGAAGAGGCCAAGGGTGACAGCCCCGGCATTCAACAAGAGCGAAAA
CGAAAAGGAAAAATAGGCGGCAAGAGACGAGGAAAAACAGGCGGCAGAAGACGCGGAAAA
GCTAAAGAGTCACAATCAGATGACGACACAGAACCAGAAAACGAACCAGTAGAAGAGGCC
AAGGGTGACAGCCCCAGCGTTCAACAAGAGCGAAAACGAAATGGAAAAAAAGGCGGCAAA
AGACGAGGAAAAACAGGCGACAGAAGACGCGGAAAAGCTAAAGAGTCAAAATCAGATGAC
GACACAGAACCAGAAAACGAACCAGTAGAAGAGGCCAAGGGTGACAGCCCCAGCGTTCAA
CAAGAGCGAAAACGAAATGGAAAAAAAGGCGGCAAAAGACGAGGAAAAACAGGCGACAGA
AGACGCGGAAAAGCTAAAGAGTCATCAGATGACGACACAGAACCAGAAAACGAACCAGTA
GAAGAGGCCAAGGGTGACAGCCCCGGCATTCAACAAGAGCGAAAACGAAAAGGAAAAATA
GGCGGCAAGAGACGAGGAAAAACAGGCGGCAGAATACGCGGAAAAGCTAAAGAGTCACAA
TCAGATGACGACACAGAACCAGAAAACGAACCAGTAGAAGAGGCCAAGGGTGACAGCCCC
AGCGTTCAACAAGAGCGAAAACGAAATGGAAAAAAAGGCGGCAAAAGACGAGGAAAAACA
GGCGACAGAAGACGCGGAAAAGCTAAAGAGTCATCAGATGACGACACAGAACCTGTTATT
GAACCAGTAATACAGGACACATTAGAAGAAACGAAACCTGTGAACAGTGAAGTATTCGAA
GAATTGAAGGGTAACAACCCTGGCGTTGAAGTAAAGAGAACTAGAGGTGACAGAATCATA
GACAATCAAGATATTGAAGACACAACACAAGAGTCATCTCTGACACCAACTCAAGTTCCA
CCAACAATTGAGACAATACGAAACACGGGATCAACCGATGAGCCAGAGGTCAAAGAGAAA
GTTAGCCAGGACGTAGTAGAGCCGGTCGTGAAACCGTTCAACGAAGAACCTGATAAGTCA
GCCACTCTTGAGACCAACGTACTTGGCGTCGCTGCGTTCTTCGATCAAACCTTGGATATA
GATCGTTTATTACAGCTTCAGTTTGATTTCAGTGTCACCATTAACACCGGTTTCGCTATC
CTCTTGACACAAGGACAAATTCTTAGGGGAGATTATTACTCAATCGGTATAACCGAGGGA
AACGTCTACATGGTCCAGCGATGTAATAAGGAAACAGCGGAATGTAATCGACTCTTCAGC
AGGGAAATTGATCCACTTGGTGAAGGAACAGGAATATTCACGCTGAAGATTCAGAAGATC
CTAAATGGCAATGTAGACCCTGATGCTGATGGAGCATACTCCTACTGGTTTTCATTGCTG
TATGAAGGAGCTGTGGTCGGAGAACAGGTGGAAGTACAGTATCCAAATACATTCTATATT
AGGTACATTGGATGCATCTCCTACAAGTACGTGGCCACGTGGAATCTCTTCTCTGTCGTC
TCACCGGGTTCTACCCAGAGATCCTCTGCAATCATACTCCGGAACGCCGAAGAAACAAGT
AGTCTGGAGGTGAATTCATTTGATCGCGAAGTTGTATTCAGTGTCAAAGCCCAAGATTTT
TTGATAATTCGTCTTTACTCCGTTGGCGACGTCGTCTACACAATCCTCGTTGGAGACGAA
GGCAATAACTATGTTACGGGATCGTCCGGTACTGGTGATAAATCTCCGGATGACGCGTCG
CGTCGCGTTGAAGGAGGTGTGTTAAGCCTGGCGGGCAAGCAGTACTACCTTTCTTGGCGA
AACGGCAGGATGAAGTTCGGCGAAACGGAGGAGGACAGCGAGGCGATGATGAATTGGGAG
ATTGGGGAAATCTCGGTGACTAAGCTAGAATTCATTGCTGCTTACGACAGCTTGTATCTC
ATACACACATACAAGTACTTCTACGTATTTGGCGATGTTTTGCAGGCGACTCATGATCGA
ATACGGGCAACTTCTCTCACTTTCTTCACTCTCCGTCGCGAGCGTGGCGTGCCATACATC
CACCTCAAGATCAAGGCCTCTGGGACTGTCTTGATTGCGCTCGCCAAAGACCAGGAGCTT
TCTGAATCCGACATGGTTTTGATCAAGATGAGTTCCCGGAGGATAACTCTCTCCACATGC
CTTGGTTGCGAAACAATCTACTCGGTTCCGATCCCTGAAGACCAAGCAGCCCTTCTAGAT
CCGTCCTCATTCCTTGAGTACCAGATCACGTGTGAAGGCAACAGTCTGAAGATCTTCTTA
ACCGGTCAGAAGGAACCCTTGCTGGACTATGGTGGCATTGATCGAGACGCCCACTATGGC
TATGATGGCTTCGGAGGAACTATCGGTAGCAATTATCACATCAAGCTCAACCAAGGAACG
ATCTACAGAGAGGAGCATTGTCTTGACGTCAACACCTTCTTGGGTGGAGGAACGAAGCTT
CTGAAGATCGTCCACTCTGACCAGATGATTGCTTTATTTGATGCTGAGAAACAGCTCGAG
GCAGAGCTTGCCATGGAAGATACGAAGACGGAGCTGCGTACTACCCGTGGTGGCGAGCCC
ATAAAGATAAGCCAAAGTAGTAGTTGCATCTTCCACGCTCCCTACACTCTAGTCTGGATG
GACTTCAGCGGTGGGGCTATTCGGTATGGTACCTACGACGAGGCGAATCGCCTGAGAAGT
GACCCGTGTATCACCTACGACCTCGGTGATGATCAGGAGGTCAAATACATGTCGTTTGGT
CAACAGCATTCCTCGTGGGATGTTACACATCACGTGATTGAGAAGAGGATTGTGTACAAG
GAGTTGGTCTCCCATGTACAAGAGCCT

>pdep
nnnnnnnnnnnnNNNNNNNNNNNNNNNNNNNNNnnnnnNNNNGATAAGGGATCGAAAGAA
GGCTCGAGCAGTAAAAAGAGTGAAAGAAGAGAATGGAAGACTTCTAAATGCAGAAGCGGG
AAAAGGCAACAGGTTTTTGAGGAACTGNNNNNNNNNNNNNNNNNNNNNNNNNNNNNNNNN
NNNNNNNNNNNNNNNNNNNNNNNNNNNNNNNNNNNNNNNNNNNNNNNNNNNNNNNNNNNN
NNNNNNNNNNNNNNNNNNNNNNNNNNNNNNNNNNNNNNNNNNNNNNnnnnnnnnnnnnAC
AAAGACTCAAAGTCGAAGGAAnnnnnnnnAGGAGGACGACGTGGAGGCAGCAAGAAAGNn
TCTGAGAGCAGAGAGGTTAGACGGAATCGAGGTCGTGGAAGATGGAGACACCGGAGAGGC
AAATACTATCGATGGCGTACCATCAAGGGAGCAGTGGATAGGACACGCGCTGTTAGCTTT
GACGAACGCCGAAGCGCCATGTCTGTTTTCCTCAAAACCAAAGCAACTCGATTCGTCTTA
GAATTCTGCCTGTCGTCAGGAGGGGAAGACTGCTATACTGCTTCCCTGAGCTCACAGAGT
GGTTCGACTTCCTTCATYGAGTACCAAGGCCAAAGAAAGAGCGACAGTGGAGAGGGWGCA
TTCATTCGATTTAACAGAAGAAGCAGATTATATGTATCAGTATCACGKAGTCGACTGACA
ATCTACAATGACCAGGGAGACGATCTCTCAGTCGCTATACCYGAGTCACCAGTCATCCAA
GATGTATACATGTCCACACCAGATGGAGAATGGACGAAGGTTAGATTCCGCCTCCGAAGA
TCTGGWAGAACCCTTTACAGCTCCAACGGTCCTCTTGCTCGCGGTGCTGCCTTCGAAGAT
ATTGGTTCTAAAACAACGTCACTCTCCTGTCAAATACGCACCTCGGCCAGCGCCGTCAGT
TTCGAAATTTGCTTCGATTCTCAGGGAAATGATTGTTACACAGTCGAACTGAGCACGCAA
GMCGGACAGACATCCCGAATCGTGTATGGAGGAAAGTTAGTGAGCAACGAAGAAATCGGT
ATTTTYATTRCCCCTAACAAGGAGTCGAAAATCTTCTTTCGTATCGAGAGACGTCAGCTT
GAGATCTGGAATAAGGAACCAGACAYTGAACGCCAACTCATCGCTCAAATSCCCGGAAAA
GRTSGCAGGTTCGATTCCATTTGGGCTTCTACTAGTGATGGTGAATTCACCGAGCTGCAG
ATGATCGAGATTGAAGCCGTTAGAAAGGTTTCATCCACGACTACACTTGAGAGAACATCG
ATTGCAACTCAACTTCAGTTCCCAGGGCAACTGGTGTTAAGCTTTGCTCTCGAGGCTGAC
AAGGTCTTCATGGAGTTTCGTCGCCAAGATGGGACGAGTYATACGATAGAAATGGGCACG
AAACAAGCACAGACATCTGTTATCCACAGTGCGGGTCGTAACCTCTGTGAGCCTCAGAAC
GAACCGTTCCTCAAGTTTGGCAATGACATTAACCCACCAAACCAACTCTTCATTGATGTT
TTCGAGTCTAACGTGACTGTTTATACTGYCCGTGGTCRAAGAATGGCAGCACCCATTCCA
GAAGCYTATCTCTACAACCATTTCGACATTTGGACGGTGGGTGGTGGTATTGATCTCGCT
GTGGAAGAAATTGAAGATGAAGATTCGAAAGATTCTCTTCCAAGTAAGACAGAGCTAGAC
GACACAGAACnnnnnnnnnnnnnnnnnnnnnnnnnnnnNNNNNNNNNNNNNNNNNNNNNN
NNNNNNNNNNNNNNNNNNNNNNNNNNNNNNNNNNNNNNNNNNNNNNnnnnnnnnGGCGGC
AGAAGACGAGAACAATCTAAAGAGTCAGAATCAGATGACGAAACAGAAGAAGNAANNNNN
NNnnnnnnnnnnnnnAAGGNNGACAGCCCCGNCGTTAAACCAGAGCGANAGCGNAANGAA
AACAAGGGNNGNANNNGNNNNNnnnnnnnnnnnnnnnnnnnnnnnnnnnnnnnnnnnnnn
nnnnnnnnnnnnnnnnnnnnnnnnnnnnnnnnnnnnnnnnnnnnnnnnnnnnnnnnnnnn
nnnnnnnnnnnnnnnnnnnnnnnnnnnnnnnnnnnnnnnnnnnnnnnnnnnnnnnnnnnn
nnnnnnnnnnnnnnnnnnnnnnnnnnnnnnnnnnnnnnNNNNNNNNNNNACACAGAACCA
GAAAACGAACCAGAAGAAGAGGCTAAGGGTGACAGCCCCGGCGTTAAACCAGAGCGAAAG
CGAAAAGAAAACAAGGGCGGCAGAAGACGAGNNNNNNNNNNNNNNNNNNNNNNNNNNNNN
NNNNNNNNNNNNNNNNNNNNNNNNNNNNNNNNNNNNNNNNNNNNNNNNNNNNNNNNNNNN
NNNNNNNNNNNNNNNNNNNNNnnnnnnnnnnnnnnnnnnnnnnnnnnnnnnnnnnnnnnn
nnnnnnnnnnnnnnnnnnnnnnnNNNNNNNNNNNNNNNNNNNNNNNNNNNNNNNNNNNNN
NNNNNNNNNNNNNNNNNNNNNNNNNNNNNNNNNNNNNNNNNNNNNNNNNNNNNNNNNNNN
Nnnnnnnnnnnnnnnnnnnnnnnnnnnnnnnnnnnnnnnnnnnnnnnnnnnnnnnnnnnn
nnnnnnnnnnnnnnnnnnnnnnnNNNNNNNGACGACACAGAACCAGAAAACGAACCAGAA
GAAGAGGCTAAGGGTGACAGCCCCGGCGTTAAACCAGAGCGAAAGCGAAAAGAAAANNNN
NNNNNNNNNNNNNNNNnnnnnnnnnnnnnnnnnnnnnnnnnnnnnnNNNNNNNNNNNNNN
NNNNNNNNNNNNNNNNNNNNNNNNNNNNNNNNNNNNNNNNNNNNNNNNNNNNNNNNNNNN
NNNNNNNNNNNNNNNNNNNNNNNNNNNNNNNNNNNNNNNNNNNNNNNNNNNNnnnnnnnn
nnnnnnnnnnnnnnnnnnnnnnnnnnnnnnnnnnCAGAAGAAGAAACAGAACCGGTTATT
GAACCAGTAATAGAGGACACAGTTGAAGAnnnnnnnnnnnnnnnnnnnnnnnnnnnnGAA
GAAGTGCAGGGTGACAGCCCTGGCGTTGAATTGGATAGAACTAGGGGTGACATAACCATA
GAACAGCAAGATATTGACGACACAACACAAGAGTCATCTTTGACACCAACTCAAGTTCCA
TCAGTTATTGAGACAATACGAAACACGGGATCAACCGATGAGCCAGAGGTCGGAGAGAGT
GTTAGACAGGACGTAGTAGAGCCGGTCGTGAAACCGTTCAACGAAGAACCTGATAAGTCA
GCCACTCTTGAAACCAAAGTACCTGGCGTCGCTGAGTTCTTCGATCGAACCTTGGATATA
GACCGTTTATTACAGCTTCAGTTTGATTTCAGTGTCACCATTCACACCGRTTTCGCTATC
CTCTTGACACAAGGACAAATTCTTAGGGGAGATTATTACTCAATCGGTATAACCGAGGAT
AACATCTACATGGTCCAGCGATGTAATAAAGAAACGGAGGAATGTAATCGACTCTTCACC
AGTAAAATTGATCCACTTAGTGAAGGGACGGGAATWTTCACGCTGAAGATTCAGAAGATC
CTGAATGATAATAACAACCCTGATGCTGATGGAGCAAATTCCTACTGGTTTACATTGCTG
TATGAAGGAGTTGTGGTCGGAGAACAGGTGTCTGTACAGTATCCAAATACATTCTATATT
AGGTACATTGGATGCATCTCCTACAAGTACGTGGCATCGTGGAATCTCTTCTCTGTTGTC
TCACCGGGTTCTACCCAGAGGTCCTCTGCAATCATATTTCGGGACGCCGAACAATCAAGC
AGTCTGGAAGTGAATACATTTGATCGCGAGGTTGTATTCGATGTCGAAGCCCAAGACTTG
TTGATCATTCGTCTCTACACCGATGTCGANNNCGTCTACAAAATCCTTGTTGGAAACAAA
GGCAACGAATACGTTACGGGATCGTCCGAGAATGGTCCTCCAGCTCCGGGCGATGTGTCA
CGTCGCGTTGAAGGAGGTGTGTTAAGTCTGTCGGGCAAGCAGTTCTACTTATCTTGGAGA
AACGGCAGGATGAAGTTCGGCGAAACGGAGGAGGATAGCGAGGCGATGATGAATTGGTTG
ATCGGGGAAATCTCGGTGACTAAGCTAGAATTCATCGCTGGTTACGACAGTTTGTATCAC
ATACACACATACAAGTACTTCTTTCTATTTGGCGATGTTTTGGAATCGACTCATGATCGA
ATACAGGCAACTTCTCTCTCTTTCTTCCCTCTCCGTCACGAGCGTGGCGCACCATTCATC
GACCTCAAGATCAAAGCCTCGGGGACCGTCTTGGTTGCGCTCTCCGTAGATCAGTGGCAT
CCTGAATCTGACATGGTTTTGATCGAGATGAGTTCCAGGAAGATATCTCTCTCCCAATGC
CTTGGTTGCGAAACAATCTACTCGGTTCCGATCCCTCAAGACCAAGCAGCCCTTCTAGAT
CCGTCATTATTCCTAGAGTATCAGATCACATGTGAAGACAACAGTCTGAAGATCTACTCT
GCCAATCCGGAGAAACTCTTGCTGGCCTATGATGGCATCAATCGAGACACCCAATATCGC
TATGATGGCTTCGGAGGAACAATCGGTAGCAATTACCACATTAAGCTCAACCAAGGAACA
ATCTACAGAGCTGAGCATTGTCTTGACATAAACACGTTCCTGGGTGGAGGAACGAAGCTT
CTGAAGATTGAACACTCTGATCAGATGATTGCTTTATTTGATGCCGATGTTCAGCTGGAG
GCAGAACTTGCTATGGAAGATAAGAAGACGGAGTTGCGTACCACCCGTGGTGGCGAGGCC
ATTCACACAATCCAAGATAGTTACTGCATCTTCCACGCTCCCTACACTCTAGTCTGGATG
GACGTCAGCGGTGGGTCTATTCGGTATGGTACCTACGACGAGGTGAATCACCAGAGAAGT
GACCCGTGTATCGTCTTCGACCTCCATGAAAATCAACAGATCAAATACATCTCGTTTGGG
CAACAGCATGCCACSTGGGATGTTACACATCACGTGAYTGAGAAGAAGATTGTGTACAAG
GAGTTGATCTCCCNNNNNNNNNNNNNN
