# Supplementary material for: Genome-wide signals of positive selection in strongylocentrotid sea urchins
Source: BMC Genomics. 2017 Jul 21;18:555. doi: 10.1186/s12864-017-3944-7 (PMC5521101; doi:10.1186/s12864-017-3944-7)
Supplement: Supplementary file 3 — Consensus alignment files. A compressed (gzip) tape archive (TAR) file containing 6250 consensus alignment files in FASTA format. (TGZ 14116 kb) [file 12864_2017_3944_MOESM3_ESM.tgz › SPU_003671/consensAlign.ordered.fa]

>sdro
ATACATCGATCCGACGATGTGCCTAAGCGCTTTACAGATATATTATTACCCYGGTYATCA
RATTCAGGCTTACCCGCACACAATGACGTGAGTGATGTCAAGCCTATCGTCGGTGACATC
GAGCTACAGGACATCCATGACCCTGACAAAGGCTTGAAAACTTTCAGTCAGCATGACGAT
GGCGATACAAGCACCATCGGAGAGGAAATGTTCCACCCTGAAGCTAAGAAGAAAAGTACG
AGGGCTAAAACCGTGCTTAAGGTCTTTATTGCGGTAACAGTCGTCGCCGTTATCTTGATC
GCAATCATCTGCCTTGTCATCTTTGCTGNNNNNNNNNNNNNNNNNNNNNNNNNNNNNNNN
NNNnnnnnnNNNNNNNNNNNNNnnnnnnnnnnnnnnnnnnnnnnnnnnnnnnnnnnnnnn
nnnnnnnnnnnnnnnnTTCCAACTGTCATTCCTGGAGTAGTGGTCGGTGATGTGGATATT
GAATTGTCTGCTACACTGGACGGAGTTACATTCATCCCCGCGTTCAATGACCAGTCATCG
CCGGAATACATGGCTTTTGCTAGCACCGCAGAAACTCAGATGATGAACGGTTTACAGAAT
GATGATCAGCTCGGTGGATTCGTTACAAATGTAACTGTGACTGGATTGAGTCCAGGGAGT
GTCGTTGTAGATGCACARATCATGGTCTCAGGTGAYATTGCAACGTCTTTATTTACGGAT
ACTGATCCAGACACCACATCAGCCGAAGACCTTCAACTGTTATTAGCKAATCAGGTGTCT
GCTGCCACCAACGAAGCTGTCATGACATCTCTTTCCAATAATGCTGAACTTGGGTCTTCA
GATGTAACCGTTGAAGTAAACAAGGTGGGTGTTCCGATAAACGTCAATGGCGTGGATCTA
CCAGATAATATAATGCCAGGAGAGCCTTGTGMCGAAGGATTGTTTCGCTGCAATGACGGT
ACATGCATTGATGAATCGCTTAGGTGTGATTACATCGATCACTGTGACATGGGAGAGGAT
GAGCTCAACTGTGGTGCCTGTACGAGTAGACAGTWCATGTGCGGGAAYGGCAAATGTATA
CCAGACTACTTTGTATGTAACTKSTACKTTGATTGTCCRGACWTKGATGATGAGGTCGGC
TGTGGAAAAGAAGAGATAGGAGAGTGCRTAGAAGGCAACCATCAGTATATGTGCCAAGAT
GGCTCATGCATTCATGGTGCATTCAAATGTGACCACATCCAAGATTGTCCTGACTCTGAT
GACGAGCTTGACTGTCCATGCGACGCGGAGAATGCATTTGATTGTGGACCCGGTGACAGG
TGCATTCCTGATTACTTCGTTTGTAATTGGTTCAATGACTGTWTTAATAGGAAGGACGAA
ACAGCGTGCGGGTCAGCAGAAACTACAGACTCCAGAGTTTTAAGCCCAGGAGCGTCGATG
AATTTTTCAACCCCCAACTATCCAAATGATTTCGGCMSCAATGTGTACTATCTTTTCACC
TTYGAAACAAACGTTGGATATCAAATTCAGATYGATGTCTATGACTTTTCCACCGAACTT
GGAGGCTTTGTAACCATAGGAGATGGACTCGATCCAACCAATCAGAACTCTGCTTTCGTG
GGCTATCATCACTTCAGCNNNNNNNNNNNNNNNNNNNNNNNNNNNNNNNNNNNNNNNNNN
NNNNNNNNNNNNNNNNNNNNNNNNNNNNNNNNNNNNNNNNNNNNNNNNNNNNNNNNNNNN
NNNNCTTGTGAAGATGATGAGTGGGCCTGTCCAGAAATCTGTATCCCTGTACATTTCAGA
TGTGATTTCGTGCATGACTGTCGGTATGGAGAAGATGAAATTGGGTGTGGCCACGAGGAG
CTAGTTGATGAATACATCCTTGACCTAAGCGACGTGCAGCAATTCACATCACCTAATTAT
CCTAACCCCTATGGGGGCGACAGAGCATTTGACCGTTGGTCATTTGATGCGTCCGACGTG
GAAGGCGATTATGTCGTCAAGTTTACGTTCAATCCATACGTCATCAGCAGTTCATCGTAC
ATCGCATTTGGCAGCGGCTTGGACTTCACAAATTTCACCTCTACGTATGCTGTGTACNNN
NNNCAACGCGTTGATCTTGGGCTCTATAACCATTACTCGACCGAGAAGCAGGTCTGGGTG
GAGTTCTATACAGGGTGGGATAATGCTTCCTTCCCAGGCTTCTCAGCTTCGGCTGAACTC
ATTCTCCGCTCAGATGTTCCTCAAATCCAATGCTTGCGTGATGAGTACGCTTGCAGTAAT
GGAATAGATTGTATTCCTGGACACTGGGAGTGTGATGGTATACATGACTGTGATGACGGA
GAGGATGAAATAAACTGCGCTGAATGCACCGCATACCAGTTTGCCTGCCCAGAGAAGTGC
ATACCTTCGGCCTACGAATGTGATTTCTATCCTGATTGTGAGAATTATGTTGATGAAATC
GATTGTGGTCATCCTCCTGTTGTTCACCATGATATTATAGTGGGTGATACTCCTGTTGAG
TTCACATCTCCAGGCTACCCTTTAAACTATCCTGGCAACAACAGCTTCTACCCATATACC
TTCTCGACCTCTGACCCCAGCAAGCACATCCAGTTTGAATTCTCCGTCTTCCAGCTTGGC
GGGCTATCTTATCTTGCGTTCGGCACCGGGCACGATTATTTTAACGCATCATCATTCGTA
GATGTGTTCCACGCATGGGTGCCTCCTACCACTTTTTACGCACCATCGGACAGAGTATGG
GCGGATTTCTATACAGGTTTCATGGATGATGAAGGATTCTCGGCGACTGTCTCTACTTAT
CCTGCTGGCCTCATTCCTCCCATGGTGACGTGTGATTCCAACCAGTGGGCGTGTCAGGAT
GGATTGACGTGTATCCCCTCAACCTACCGGTGTGATGGACATCATGACTGCCCGGCTAAT
GGAGAAGATGAGCATGGATGTCCTTCWGYYTGCAGGGAGTACCAGTTTGAATGTAAGAAT
GGTGMATGTCTACCCATACATTGGCAATGCAACGGCATTGAGCAGTGCTCTGAAGGAGAA
GATGAAGTTGGCTGCGGATCTGAGGGAGCATGCAACGAGTTTGACGAATACACTTGTRAC
TTTGGTAACTGTATCCCGAATTACTGGCGATGTGATTACTACTATGACTGTGATGGCGGA
GATGACGAGATGGAATGTCATATCCTCAACGAAGGAACCAACATTRCATTGGAGTTAATG
CAGCAGGTCAACATCACATCGCAGAACTGGCCTGACTCGGCAGACCMTGCTATCTACCAA
CTCTGGCAYATCACCGCCCCAGAGGGCGCCCTAATCCACTTTGACTTYGTTGACTTTGAC
CTGGGTGTCCAATCCTTCATGGTCTTCTCCGATGGTCACACGGTGGSCGATCATTCCAAC
GAGTGGGCCATCTACTTTTACCGATTCAATCCYGGACTCTTGCTCTCGCACAACAACACC
ATCTCSGTCCAGTTTTACAGYGGGGCCTACGTGGGAACCAGGGGATTCTTCCTATCAATG
AGGGCAGTGCACGGAGGTCATGTCCACCCACCGTGTGCAGACACAGCTTATCAATGCGCA
GGGGATCAAGAGTGTATCCCTGCATACTGGCAATGTGATAACTTTGAAGACTGCATTCTG
GGTGACGATGAGGCCAACTGCACATATACCACACCAGGAGAATGTGGTGTTCASGCARAT
GAATACAAATGTCAGGACWCWGAGATATGTTTYCATGCYGAC

>spal
NNNNNNNNNNNNNNNNATGTGCCTAAGCGCTTTACAGATATATTATTACCCCGGTCATCG
AATTCAGGCTTACCCGCACACAATGACGTGAGTGATGTCAAGCCTATCGTCGGTGACATC
GAGCTACAGGACATCCATGACCCTGACAAAGGYTTGAAAACTTTCAGTCAGCTWGACGAT
GGCGATACAAGCACCATCGGAGAGGAAATGTTCCACCCTGAAGCTAAGAAGAAAAGTACG
AGGGCTAAAACCGTGCTTAAGGTCTTTATTGCGGTAACAGTCGTCGCTGTTATCTTGATC
GCAATCATCTGCCTTGTCATCTTTGCTGNNNNNNNNNNNNNNNNNNNNNNNNNNNNNNNN
NNNNNNNNNNNNNNNNNNNNNNnnnnnnnnnnnnnnnnnnnnnnnnnnnnnnnnnnnnnn
nnnnnnnnnnnnnnnnTTCCAACTGTCATTCCTGGAGTAGTGGTCGGTGATGTGGATATT
GAATTGTCTGCTACGCTGGACGGAGNTACATTCATCCCCGCGTTCAATGACCAGTCATCG
CCGGNATACATGGCTTTTGCTAGCNCCGNAGAAACNNNNATGATGAACGGTTTACAGAAT
GATGATNAGCTCGGTGGATTCGTTACAAATGTAACTGTGACTGGATTGAGTCAAGGGAGT
GTCGTTGTAGATGYAMWGATCATGGTCTCRGGTGATATTGCAACGTCTTTATTTACGGGT
ACTNNTCCAAACAMCACATCAGCTGCAGACCTTCAACTGTTRTTAGCTAATCAGGTGTCT
GCTGCCACCAACGAAGCTGTCATGACATCTCTTTCCAATAATGCTGARCTTGGGTCATCA
GATGTAACCGTTGAAGTMAACAAKGTGGGTGTTCCGATAAACGTCAATGGCGTGGATCTA
CCAGAAACTGTAACRCCRGGAGAGCCTTGTGCCGAAGGATTGTTTCGCTGCAATGACGGT
ACATGCATTGATGAATCSCTTAGGTGTGATTACATCGATCACTGTGACATGGGAGAGGAT
GAGCTCAACTGTGGTGCCTGTACRAGTAGACAGTWCATGTGCGGGAAYGGCAAATGTATA
CCAGACTACTTTGTATGTAACTTCTACTTTGATTGTCCGGACTKGGATGATGAGGTCGGC
TGTGGAAAAGAAGAGATAGGAGAGTGCATAGAAGGCAACCATCAGTATATGTGCCAAGAT
GGCTCATGCATTCATGGTGCATTCAAATGTGACCACATCCAAGATTGTCCTGACTCTGAT
GACGAGCTTGACTGTCCATGCGACGCGGAGAATGCATTTGATTGTGGACCCGGTGACAGG
TGCATTCCTGATTACTTCGTTTGTAATTGGTTCAAKGACTGTATTAATAGGAAGGATGAA
ACAGCGTGCGGRTCAGCAGAAACTACAGACTCCAGAGTTTTAAGCCCAGGAGCGTCGATG
AATTTTTCAACCCCCAACTATCCAAATGATTTCGGCCCCAATGTGTACTATCTTTTCACC
TTCGAAACAAACGTTGGATATCAAATTCAGATCGATGTCTATGACTTTTCCACCGAACTT
GGAGGCTTTGNAACCATAGGAGACGGACTCGATCCAACCAATCAGAACTCTGnnnnnnnn
nnnnnnnnnnnnnnnnnnnnnnnnnnnnnnnnnnnnnnnnnnnnnnnnnnnnnnnnnnnn
nnnnnnnnnnnnnnnnnnnnnnnnnnnnnnnnnnnnnnnnnnnnnnnnnnnnnnnnnnnn
nnnnCTTGTGAAGATGATGAGTGGGCCTGTCCAGAGATCTGTATCCCTGTAGCTTTCAAA
TGTGATTTCAGGCATGACTGTCGGTATGGAGAAGATGAAATTGGGTGTGGCCACGACGTG
CTAGTTGATGAATACATCCTTGATCTCAGCGACGTGCAGCAATTCACATCACCTAACTAT
CCTAATCCCTATGGGGGCGACACAGCACRTGACCGTTGGTCATTTGATGCGTCCGACGTG
GAAGGCGATTATGTCGTCAAGTTTACGTTCAATCCATACGTCATCAGCAGTTCATCGTAC
ATCGCGTTTGGCAGCGGCTTGGACTTCACAAATATCACCTCTACGTATGCTGTGTACNNN
NNNCAACGCGTTGATCTTGGGCTCTATAACCATTACTCGACCGAGAAGCAGGTCTGGGTG
GAGTTCTATACAGGGTGGGATAATGCTTCCTTCCCCGGCTTCTCTGCTTCGGCTGAACTY
GTTCTCCGCTCAGATATTCTTCAGACACAATGCTTGCGTRATGACTACGCTTGCAGTAAT
GGAATAGATTGTATTCCTAGCCATTGGGAGTGYGATGGCGTACATGACTGTGCTGACGGA
GAGGATGAARYAAACTGCGCTGAATGCACYGCATACCAGTTTGCCTGCCCAGAGAAGTGC
ATACCTTCGTCCTCCGAATGTGATTTCATTGCTGATTGTGAGAATTATGTAGATGAAATC
GATTGTGGTCATCCTCCTGTTGTTCACCAAGATATTATAGTGGGTGATACTYCTGTTSAG
TTCACATCTCCAGGCTACCCTKWAAACTATCCTGGCAACAACWCCTTCTACCCATAYACC
TTCTCGACCTCTGACCCCAGCAAGCACATCCAGTTTGAATTCTCYGTCTTCCAGCTWGGC
ATAATAGCTAGTCTTTCATTCGGCACCGGGCACGATTATTTTAACGCATCATCATTCKTG
GATGTGTTCCACGCAAGGGTGCCYCCTACCACTTTTTACGCACCATCGGACAGAGTATGG
GCGGATTTCTATACAGGTTTCSWGGMTGATSAAGGATTCTTGGCRACTGTCTCTACTTAT
YCTGCTGGYCTCATTCCTCCCATGGTGACGTGTGATTCCAACCAGTGGGCGTGTCAGGAT
GGATTGACGTGTATCCCAGCATCATACCGGTGTGACGGAACTCATGACTGCCCGGCRAAT
GGAGAAGACGAGCATGGATGTCCTTCAGCCTGCAGGGAGTACCAGTTTGAATGTAAGAAT
GGTGAATGTCTACCTATACATGCCCAATGCAACGGCTTTGAGCAGTGCTCTGAAGGAGAA
GATGAAGTTGGCTGCGGATCTGAGGGAGTATGCAACGAGTTTGACGAATATACTTGTGAC
TTTGGTAACTGTATCCCGAATTACTGGCGATGTGATTTCTACTATGACTGTGATGGCGGA
GATGACGAGATGGAATGTCATATCCTCAACGAAGGAACCAACATTACATTGGAGTTAATG
CAGCAGGTCGACATCACATCCCAGAACTGGCCTGACTCGGCAGACCCTGCTATCTACCAA
CTCTGGCATATCACCGCCCCAGAGGGGGCCCTAATCCACTTTGACTTCGTTGACTTTGAC
CTGGGTSTYCAATCCTTCRTKGTTTTCTCCGATGGTCACAYGGTGGGCGATCATTCCCTC
GCGTGGGCCATCTACTTTTACCGATTCAATCCCGGACTCTTGCTCTCGCACAACAACACC
ATCTCGGTCCAGTATTACAGCGGGGCCTACGTCGGAACAAGGGGCTTCTTCCTGTCAATG
AGGGCAGTGCATGGAGGTTATGTCCATCCACCGTGTGCAGACACAGCTTATCAATGCGCA
GGGGATCAAGAGTGTATCCCTACATACTGGCAATGTGATAACTTTGAAGACTGCATGCTG
GGTGACGATGAGGCCAACTGCACATATACCCCACCAGGAGAATGTGGTGTTCACGCAGAC
GAGTACAAATGTGAGGACACAGAGATATGTTTCCATGCTGAC

>sfra
NNNNNNNNNnnnnnnnnnnnnnnnnnnnnnnnnnnnnnnnnnnnnNNNNNNNNNNNNNNN
NNNNNNNNNNNNNNNNNNNNNNNNnnnnnnnnnnnnnnnnnnnnnnnnnnnnnnnnnnnn
nnnnnnnnnnnnnnnnnnnnnnnnnnnnnnnnnnnnnnnnnnnnnnnnnnnnnnnnnnnn
nnnnnnnnnnnnnnnnnnnnnNNNNNNNNNNNNNNNnnnnnnnnnnnnnnnnnnnnnnnn
nnnnNNNNNNNNNNNNNNNNNNNNNNNATTGTGGTAACAGTCGTCGTCGTCATYATGATC
GCAATCATCTGCCTCGTCATCTTCGCTGnnnnnnnnnnnnnnnnnnnnnnnnnnnnnnnn
nnnnnnnnnnnnnnnnnnnNNNnnnnnnnnnnnnnnnnnnnnnnnnnnnnnnnnnnnnnn
nnnnnnnnnnnnnnNNTTCCAACTGTCATTCCTGGAGTAGTCGTCGGTGAGCTGGATATT
GAACTGTCTGCTACGCTGAACGGAGTTACATTCATYCCCGMKTACAATGACCCGTCRTCG
CYAGAATACATGGCTTTYGCTAGCAATGCAGAAACTGAGATGATGAACGGGTTACAGAAY
GATARTCAGCTTGGTGGRTTCGTGAMAAATGTAAYTGTGACTGGATTGAGnnnnnnnnnn
nnnnnnnnnnnnnnnnnnnnnnnnnnnnnnnnnnnnnnnnnnnnnnnnnnnnnnnnnnnn
nnnnnnnnnnnnnnnACATCAGCTACAGACCTKCAACTGTTATTAGCTAWTCAGGTGTCT
GCTGCCACCAACGAAGCTGTCATGACATCTCTTTCCAATAATGMTGWMCTTGGGTCAKCA
GAYGTAAMCGTTGAAGTCCAAAATGTGGCTGTTCCGATAAACGTCAATGGCGTGGATCTA
CCAGATARTRTAACGCCAGGAGAGCYTTGTRATGAAGGATTGTTTCGCTGCAATGACGGT
ACATGCATCGATGAATCGGATCGMTGTAATTACATCGATCAATGTGACATGGGAGAGGAT
GAGCTCAACTGTGGTACCTGTACGAGTAGACAATTCATGTGTGGGAACAGCAAATGTATA
CCAGAGTACTTTGTATGTAATTTGTACTACGATTGTCCAGACTTGGATGATGAGATCGGC
TGTGGAGAAGAAGAGTTAGGAGAGTGCGTAGAGGGCAACCATCAGTATATGTGCCAAGAT
GGCTCATGTATTCATGCTGCATTCAAATGTGACCACATCCAGGATTGTCCTGATTCTGAT
GACGAGCTTGACTGTCCATGTGACGCGGAGAATGCATTTGATTGTGGACCCAACGACAGG
TGTATTCCCGAGTACTTCGTTTGTGATTGGTTCKTTGACTGTATTAATAKGAACGACGAA
ACAGCGTGCGGGTCACCAGAAACTACAGATTCCAGAGTTTTAAGCCCAGGAGGGTCGATG
AATTTTTCATCCCCCAACTATCCAAACGATTTCGGCAGCAATGTGTACTATCTKTTCACC
TTCGAAACAAACGTTGGATATCAAATTCAGnnnnnnnnnnnnnnnnnnnnnnnnnnnnnn
nnnnnnnnnnnnnnnnnnnnnnnnnnnnnnnnnnnnnnnnnnnnnnnnnnnnnnnnnnnn
nnnnnnnnnnnnnnnnnnnnnnnnnnnnnnnnnnnnnnnnnnnnnnnnnnnnnnnnnnnn
nnnnnnnnnnnnnnnnnnnnnnnnnnnnnnnnnnnnnnnnnnnnnnnnnnnnnnnnnnnn
nnnnCTTGTGAAGATGATGAGTATGCCTGTCCAGAGATCTGTATCCCTGTAGATTTCAAA
TGTGATTTCTATCATGACTGTCGGTATGGCGAAGACGAAATTGGGTGTGGCCACGAGGAA
AGAGTTGATGAGTACATCCTYAATCTTAACGACGTGCAGCAATTCACATCACCTAACTAT
CCWACCCCATATGTGGGCGACAGCGCATTTTACTTCTGGTCATTTGATGCATCCGACGTG
GGAGGTGATTATGTCGTCAAGTTTACSTTYCATCCATACGACATCAGCAGTTCATCGTAC
ATTGTATTTGGCAGTGGCTTGGACCCGTCAAATCAGAGCTCTTACTATGCTGTTTACGAA
GGACAACGCRTTGATCTTGARCTCTATAACCACTACTCAACCGAAAARCAGGTYTGGATG
GAGTTCTATACAGGGATGGAAAATGCTTCCTTCCCTGGCTTCTCTGCTCAAGCTGAACTC
ATTCTACGCTCAGATATTCCTGAGATYCAATGCTTGCSTAATGAGTACGCTTGCAGTAAT
GGAATAGATTGTATTCCKGGACMTTAYCAGTGTGATGGWATACRTGACTGYSCTGAGGGA
GAGGAYGAAATAAACTGCRCTGAATGCACSGAATACCAGTTTGAATGCCCAGAGAAGTGC
ATACCTTTGTWCTWCACWTGTGATTTCTWTCCYGATTGTGAGAATTATGTAGATGAACTT
GATTGTGGTCACCCTYCYGTTGTTCACCAAGAWATTWTRGTGGNNGATACTTCTGTTGAG
TTCACRTCTCCWCTCTACCCTGAAAACTATCCTGGCAACAACACMTWCTACCCATACACC
TTCTCGACCTCTGACCCCAGCAAGCACATCCTGTTCGAATTCTCCGTCTTCCAGCTGGGC
YWGCTATCTAGTCTTTCGTTCGGCACTGGSCACGATTATTTTRATGCATCATCATTTKTK
GATGKGTTCACCGCGAGGGTGCCTCCTACCACTGTTTAYGYACCSTCAGACAGAGTATGG
GCAGATTTCTATACAGGTCYCWYYGCTGATCAAGGATTCTTAGCGACTGTCTCTACTTAT
CGTGCTGGTCTCATTCCTCCCAGGGTGACATGTAATTCCCTTCAGTGGGCGTGTCAGGAT
GGATTGACGTGTATCCCAGCATCCTATCGGTGTGATGGACATCATGACTGCCCGGCTAAT
GGAGAAGACGAGCATGGATGTCCTTCAGCCTGCAGGGAGTACCAGTTTGAATGTAAGAAT
GGTGAATGTCTAGCCATACATTCCCAATGCAACGGCATTGAGCAGTGCTCTGAGGGAGAA
GATGAAGTTGGCTGCGGATCAGAGGGAGCATGCAATGAGTTTGACGAATACACTTGTAAC
TTTGGTAACTGTATCCCGAATTACTGGCAATGTGATTTGTACTATGACTGCCCTAGCGGA
GATGACGAGMTGGAATGTCATATCCTCAACGAAGGAACCAACATTACATTGGAGTTAATG
CAGCAATTCGACATCAGCTCCCAGAACTATCCTGCCTCGGCAGACCATGCTATCTACCAA
STCTGGCATATAACCGCCCCAGAGGGAGCCCTCATCCACTTTGACTTTGTTGACTTTGAC
CTGGGTCTCCAATCCTTCATTGTCTTCTCTGATGGTCACATGGTGGGCGATCATTCCAAC
GAATGGGCCATTTACTTTTACCGATTCAATCCCGGACTGTTGCTCTCGCACAACAACACC
ATCTCGGTTCAGTATTACAGCGGGGCCTACGTGGGAACTAGGGGCTTCTTCTTATCAATG
AGAGCAGTGCATGGAGGCCATGTCCACCCACCATGTGCAGAAACAGCTTATCAATGCGCA
GGAGATCAAGAGTGTATCCCTGCATACTGGCAATGTGATAACTTTCCAGATTGCACTTTG
GGTGACGATGAGGCCAACTGCACAGACTCCCWACCAGGAGAATGTGGTGTTCACGCAGAT
GAGTACAAATGTCAGGACTCAGAGATATGTTTCCATGCTGAC

>afraSS
ATACATCGATCCAACGATGTGCCTAAGCGCTTTACAGATATATTATTACCCCGGTCATCG
GATTCAGGCTTACCCGCACACAATGACGTGAGTGATGTCAAGCCTATCGTCGGTGACATC
GAGCTACAGGACATCCATGACCCTGACAAAGGCTTGAAAACTTTCAGTCAGCCTGACGAT
GGCGATACAAGCACCATCGGAGAGGAAATGTTCCACCCTGAAGCTAAGAAGAAAAGTACG
AGGGCTAAAACCGTGCTTAAGGTCTTTATTGCGGTAACAGTCGTCGCCGTYATCTTGATC
GCAATCATCTGCCTCGTCATCTTCGCTGNNNNNNNNNNNNNNNNNNNNNNNNNNNNNNNN
NNNNNNNNNNNNNNNNNNNNNNnnnnnnnnnnnnnnnnnnnnnnnnnnnnnnnnnnnnnn
nnnnnnnnnnnnnnnnTTCCAACTGTCATTCCTGGAGTAGTGGTCGGTGATGTGGATATT
GAATTGTCTGCTACRCTGRACGGAGTTACATTCATCCCCGCGTTCAATGACCAGTCATCG
CCGGAATACATGGCTTTTGCTAGCANCGCAGAANNTCAGATGATGAACGGTTTACAGAAT
GATGATCAGCTCGGTGRATTCGTTACAAATGTAACTGTGACTGGATTGAGTCCAGGGAGT
GTCGTTGTAGATGCACARATCATGGTCTCAGGTGAYATTGCAACGTCTTTATTTACGGAT
ACTGATCCAGACACCACATCAGCCGAAGACCTTCAACTGTTATTAGCTAATCAGGTGTCT
GCTGCCACCAACGAAGCTGTCATGACATCTCTTTCCAATAATGCTGAACTTGGGTCTTCA
GATGTAACCGTTGAAGTAAACAAGGTGGGTGTTCCGATAAACGTCAATGGCGTGGATCTA
CCAGATAATATAATGCCAGGAGAGCCTTGTGMCGAAGGATTGTTTCGCTGCAATGACGGT
ACATGCATTGATGAATCGCTTAGGTGTGATTACATCGATCACTGTGACATGGGAGAGGAT
GAGCTCAACTGTGGTGCCTGTACRAGTAGACAGTWCATGTGCGGGAAYGGCAAATGTATA
CCAGACTACTTTGTATGTAACTKSTACKTTGATTGTCCRGACWTKGATGATGAGGTCGGC
TGTGGAAAAGAAGAGATAGGAGAGTGCATAGAAGGCAACCATCAGTATATGTGCCAAGAT
GGCTCATGCATTCAYGGTGCATTCAAATGTGACCACWTCCAAGATTGTCCTGACTCTGAT
GACGARCTTGACTGTCCATGCGACGCRGAGAATGCATTTGATTGTGGACCCGGTGACAGG
TGCATTCCYGATTACTTYGTTTGTRATTGGTTCWWKGACTGTWTTAATAGGAASGAYGAA
ACAGCGTGCGGGTCAGCAGAAACTACAGACTCCAGAGTTTTAAGCCCAGGAGCRTCGATG
AATTTTTCAACCCCCAACTATCCAAATGATTTYGGCMSCAATGTGTACTATCTTTTCACC
TTYGAAACAAACGTTGGATATCAAATTCAGATCGATGTCTATGACTTTTCCACCGAACTT
GGAGGCTTTNTAACCATAGGAGACGGACTCGATCCAACCAATCAGAACTCTGnnnNNNNN
NNNNNNNNNNNNNNNNNNNNNNNNNNNNNNNNNNNNNNNNNNNNNNNNNNNNNNNNNNNN
NNNNNNNNNNNNNNNNNNNNNNNNNNNNNNNNNNNNNNNNNNNNNNNNNNNNNNNNNNNN
NNNNYTTGTGAAGAYGATGAGTRKGCCTGTCCWGARATCTGTATCCCTGTAGMTTTCAGA
TGTGATTTCAGGCATGACTGTCGGTATGGAGAAGATGAAATTGGGTGTGGCCACGATGTG
CTAGTTGATGAATACATCCTTGATCTAAGCGACGTGCAGCAATTCACATCACCTAACTAT
CCTTACCCATATGGGGGCGACACAGCACGTGACCGTTGGTCATTTGATGCCTCCGACGTG
GAAGGCGATTATGTCGTCAAGTTTACGTTCAATCCATACGACATCAGCCGGTCATCGTAC
ATCGCGTTTGGCAGCGGCTTGGACTTCACAAATATCACCTCTACGTATGCTGTGTACNNN
NNNCAACGCGTTGATCTTGGGCTCTATAACCATTACTCGAACGAGAAGCAGGTCTGGGTG
GAGTTCTATACAGGGTGGGATAATGCTTCCTTCCCAGGCTTCTCTGCTTCGGCTGAACTC
ATTCTCCGCTCAGATGTTCCTCAAGTCCAATGCYTGCGTGATGACTAYGCTTGCAGTAAT
GGAATAGATTGTATTCCTGGCCATTGGGAGTGTGATGGCRTACATGACTGTGCTGACGGA
GAGGATGAAACAAACTGCGCTGAATGCACCGCATACCAGTTTGCCTGCCCAGAGAAGTGC
ATACCTTCGTCCTCCGAATGTGATTTCATTGCTGATTGTGAGAATTATGTAGATGAAATC
GATTGTGGTCATCCTCCTGTTGTTCACCAAGATATTATAGTGGGTGATACTCCTGTTCAG
TTCACATCTCCAGGCTACCCTGAAAACTATCCTGGCAACAACACCTTCTACCCATATACC
TTCTCGACCTCTGACCCCAGCAAGCACATCCAGTTTGAATTTTCCGTCTTCCAGCTTGGC
GGGCTATCTTATCTTGCGTTCGGCACCGGGCACGATTATTTTAACGCATCATCATTCGTG
GATGTGTTCCACGCATGGGTGCCTCCTACCACTTTTTACGCACCATCGGACAGAGTATGG
GCGGATTTCTATACAGGTTTCATGGATGATGAAGGATTCTCGGCGACTGTCTCTACTTAT
CCTGCTGGCCTCATTCCTCCCATGGTGACGTGTGATTCCAACCAGTGGGCGTGTCAGGAT
GGATTGACGTGTATCCCAGCATCCTACCGGTGTGATGGACATCATGACTGCCCGGCTAAT
GGAGAAGACGAGCATGGATGTCCTTCAGCCTGCAGGGAGTACCAGTTTGAATGTAAGAAT
GGTGCATGTCTACCCATACATTGGCAATGCAACGGCATTGAGCAGTGCTCTGAAGGAGAA
GATGAAGTTGGCTGCGGATCTGAGGGAGTATGCAACGAGTTTGACGAATATACTTGTGAC
TTTGGTAACTGTATCCCGAATTACTGGCGATGTGATTTCTACTATGACTGTGATGGCGGA
GATGACGAGATGGAATGTCATATCCTCAACGAAGGAACCAACATTACATTGGAGTTAATG
CAGCAAGTCGACATCACCTCGCAGAACTGGCCTGACTCGGCAGACCCTGCTATCTACCAA
CTCTGGCACATCACGGCCCCAGAGGGCGCCCTAATCCACTTTGACTTTGTTGACTTTGAC
CTGGGTGTTCAATCCTTTATGGTCTTCTCCGATGGTCACACGGTGGCCGATCATTCCAAC
GAATGGGCCTTCTACTTTTACCGATTCAATCCCGGACTCTTGCTCTCGCACAACAACACC
ATCTCGGTCCAGTATTACAGCGGGGCCTACGTGGGAACCAGGGGCTTCTTCCTATCAATG
AGGGCAGTGCACGGAGGTCATGTCCATCCACCGTGTGCAGACACAGCTTWYCAATGTGCA
GGGGATCAAGAGTGTATCCCTGCATACTGGCAATGTGATAACTTTGTAGACTGCATTCTG
GGTGACGATGAGGCCAACTGCACAGATACCACACCAGGAGAATGTGGTGTTCAGGCAAAT
GAATACAAATGTCAGGACACAGAGATATGTTTYCATGCTGAC

>hpul
nnnnnnnNNNNNNNNNNTGTGCNNACGCGCTTTACAGATATATNATAACCATGGTCATGN
GATTCNGGCTTACCCGCACANAATGAAGTGAGTGATGTCAAGCCTATCGTCCAAGACATC
GAGCTACAGGACATCCATGACCCTGACAATAACTTGAAGGTTTTCAGTCAGCCCGAYGAY
GGYGATACAAGCACCATCGGAGATGAMATTTTCCACCCTGAAGCTAACAAGAAAAGTACG
AGRGCTAAAACCKTGCTTAAGKYCTTYATTGYGGTWACAGTCGTCGCCGTCRTCTTGATC
GCCGTCATCTGCCTCGTCATCTTTRCTGnnnnnnnnnnnnnnnnnnnnnnnnnnnnnnnn
nnnnnnnnnnnnnnnnnnnNNNnnnnnnnnnnnnnnnnnnnnnnnnnnnnnnnnnnnnnn
nnnnnnnnnnnnnnnnTTCCAACTGTCATTCCAGGAGTAGCGGTCGGTGATGTGGATATT
GAATTGTCTGCCACGCTAAACGGAGTTACATTCGTTCCCGCCTTCAATGACCAGTCATCG
CCAGAATACATGGATTTTGCTAGCAACGCAGAAAATCAGATGATGAACGGGTTACAGAAT
GATGATCAGCTCGGGGGATTCGTGACAAATGTGACTGTGACTGGATTGAGTCAAGGGAGT
GTCGTTGTAGATGCAATGATCATGGTCTCGGGCGATATTGCAATGTCTTTATTTACGGGT
ACTNATCCAAACACCACAATAGCTGCAGACCTTCAACTGTTATTAGCTAATCAGGTGTCT
GCTGCCACCAACGAAGCTGTCATGACATCTCTTTCCAATAATGATGTACTTGGGTCATCA
GATGTAACAGTTGAAGTCCAAAAGGTGGGTGTTCCGATAAACGCCAATGGCGTGGATCTA
CCAGAAGATATAACACCAGGAGATCCTTGTGAGGAAGGATTGTTTCGCTGCAATAACGGT
ACATGCATCGACGAATCGCTTARGTGTAATTACTTCGATCAATGTGAAATGGGAGAGGAT
GAGCTCGACTGTGGTGCCTGTACGAGTAGACAGTTCATGTGCGGGAACGGCAAATGTATA
CCAGACTACTTTGTATGTAACTTCTACTTTAATTGTCCGGACTTGGACGATGAGGTCGGC
TGTGGAAAAGAAGAGATAGGAGAGTGCATAGAAGGCAACCATCAGTATATGTGCCAAGAT
GGCTCATGCATTCACGGTGCATTCAAATGTGACCACATCCAAGATTGTCCTGACTCTGAT
GACGAGCTTGACTGTCCATGCGACGCGGAGAATGCATTTGATTGTGGACCCGGTGACAGG
TGCATTCCCGATTACTTCGTTTGTGATTGGTTCTATGACTGTATTAATAGGAAGGACGAA
ACAGCGTGCGGGTCAGCAGAAACCACAGTCTCCAGAGTTTTAAGCCCAGGAGCGTCGATG
AATTTTTCAACCCCCAACTATCCAAATGATTTCGGCCGCAATGTGTACTATCTTTTSACC
TTCGATACAAACGTTGGATATCKAATTCAGnnnnnnnnnnnnnnnnnnnnnnnnnnnnnn
nnnnnnnnnnnnnnnnnnnnnnnnnnnnnnnnnnnnnnnnnnnnnnnnnnnnnnnnnnnn
nnnnnnnnnnnnnnnnnnnnnnnnnnnnnnnnnnnnnnnnnnnnnnnnnnnnnnnnnnnn
nnnnnnnnnnnnnnnnnnnnnnnnnnnnnnnnnnnnnnnnnnnnnnnnnnnnnnnnnnnn
nnnnCTTGTGAAGACGATGAATATGCCTGTCCAGAGATCTGTATTCCTGTAGGTTTCCAA
TGTGATTTCTGGCATGACTGTCGGTATGGAGAAGATGAATTTGGGTGTGGCCACGAGGAG
AAAGTTGATGAGTACATCCTCGATGTTAACAGAGTGCAGCAATTCACATCACCTTCCTAT
CCTAACCCCTACGGGGGCGACAGAGCACTTCACTTCTGGTCATTTGATGCATCCGACGTG
GAAGGTGATTATGTCGTCAAGTTTACGTTCAAYCCATACGACATCAGCAGTTCATCGTAC
ATCGCATTTGGCAGYGGCTTGGACTTCACAAATCAGACCTCTGCATATGCCGTGTACGGA
GGACAACGCGTTGATCTTGAGCTCTATAACCACTACTCGACAGAGAAGCAGGTCTGGGTG
GAGTTCTATACAGGGATGGATAATGCTTCCTTCCCTGGCTTYTCTGCCTCGGCTGAACTC
ATTCTACGCTCAGATATTCCGCTGATCCAATGCTTGCGTAATGAGTACGCTTGCAGTAAT
GGAATAGATTGTATTCCTGGACACTGGGAGTGTGATGGCATTCATGACTGTGCTGATGGA
GAGGATGAAATGAACTGCGCTGAGTGCACCGCATTCCAGTTTGCCTGCCCAGAGAAGTGC
ATACCTTTGTTCTACAAATGTGATTTCTATCCCGATTGTGAGAATTATGTAGATGAAATC
GATTGTGGTCATCCTCCTGTTGTTCACCACGATATTATAGTGGGTGATACCGCTGTTGAG
TTCACGTCTCCAAACTACCCTTTAAACTATCCTGGCAACAACACCTTCTACCCATATACC
TTCTCGACCTCTGACCCCAGCAAGCACATCCAGTTTGAATTCTCCGTCTTCCAACTTGGC
GAGCTATCTTATCTTTCGTTCGGCACTGGGCATGATTATTTTAAGTCATCATCATTTTTG
GATGTGTTCAGCGCGAGGGTGCCTCCTACGACTTTTTACGCACCATCGGACAGAGCATGG
GCAGATTTCTATACAGGTTTCCAGGCTGATCAAGGATTCTTGGCAACTGTCTCTACTTAT
CCTGCTGGTCTCATCCCTCCCAAGGTGACGTGTAATTCTAACCAGTGGGCGTGTCAGGAT
GGATTGACATGTATCCCAGCACCCTACCGGTGTGATGGACACCATGACTGCCCGGCAAAT
GGAGAAGACGAGCATGGATGTCCTTCAGCCTGCAGGGAGTACCAGTTTGAATGTAAGAAC
GGTGAATGTCTACCCATACATGCCCAATGCAACGGCCTTGAGCAGTGCTCTGAAGGAGAA
GATGAAGTTGGCTGCGGATCTGAGGGAGTATGCAACGAGTTTGATGAATACACTTGTGAC
TTTGGTAACTGCATCCCRAATTAYTGGCAATGTGATTACTACTATGACTGCCCTAGCGGA
GATGACGAGATAGAATGTCATATCCTCAATGAAGCAACCAACATTACGTTGGAGTTAATG
CAGCAAGTGGACATCACCTCGCAGAACTGGCCTGACTCGGCAGACCATGCTATCTACCAA
CTYTGGCACATCACGGCCCCAGAGGGCGCCCTAATCCACTTTGACTTTGTTGACTTTGAC
CTGGGTCTTCAATCCTTCATTGTGTTCTCTGATGGTCACATGGTGGGCGATCATTCCAAC
ATATGGGCCACCTACTTTTACCGATTCAATCCCnnnnnnnnnnnnnnnCACAACAACACC
ATCTCGGTCCAGTATTACAGCGGGGCCTACGTCGGAACCAGGGGCTTCTTTCTGTCAATG
AGGGCAGTGCATGGAGGTCATGTCCATCCACCRTGTGCAGACACAGCTTACCAATGCGCA
GGGGATCAAGAGTGTATCCCTACATACTGGCAATGTGATAACTTTGAAGACTGCATGCTG
GGTGAYGATGAGGCCAACTGCACATATACCCCACCAGGAGAATGTGGTGTTCACGCAGAY
GAGTACCAATGTGAGGACACAGAGATATGTTTCCATRCCGAC

>snud
nnnnnnnnnnnnnnnNNNNNNCCTAAGCGCTTTACAGATATATTATTACCCCGGTCATCG
GATTCAGGCTTACCCGCACACAATNNNNNnnnnnnnnnnnnnnnnnnnnnnnnnnnnnnn
nnnnnnnnnnnnnnnnnnnnnnnnnnnnnnnnnnnnnnnnnnnnnnnnnnnnnnnnnnNN
NNNNNNNNNAGCACCATCGGAGATGAGATCTTCCATCCTGAAGCTCAACAGAAAAAGTCG
AGGGCTAAAACCGTGCTTAAGGCCTTCATTGTGGTAACAGTCGTCGTCGTCATCCTGATC
GCAATCGTCTGCATCGTCATCTTCGCTGnnnnnnnnnnnnnnnnnnnnnnnnnnnnnnnn
nnnnnnnnnnnnnnnnnnnnnnnnnnnnnnnnnnnnnnnnnnnnnnnnnnnnnnnnnnnn
nnnnnnnnnnnnnnnnTTCCAMCTGTCATTCCTGGAGTAGTCGTCGGTGAGCTGGATATT
GAACTGTCTGCTACGCTGAACGGAGTTACATTCATCCCCGAGTACAATGACCCGTCRTCG
CCAGAATACATGGCTTTTGCTAGCAATGCAGAAACTSAGATGATGAACGGRTTACAGRAT
RATAGTCAGCTTGGTGRATTYGTGACAAATGTAACTGTGACTGGATTGAGTCAAGGGAGT
GTCATTGTAGATGCAATGATCATGGTCTCAGGTGATATYGCAATRTCWMTATTTACGRRT
ACTNNNCCAAACACTACATCAGCTACAGACCTGCAACTGYTATTAGCTAATCAGGTGTCT
GCTGCCACCAACGAAGCTGTCATGACATCTCTTTCCAATAATGATGTACTTGGGTCAKCA
GATGTAAMCGTTGAAGTCCAAAATGTGGCTGTTCCGATAAACGYCAATGGCGTGGATCTA
CCMGATAMTGTAACRCCAGGAGAGCCTTGTGATGAAGGATYGTTTCGCTGCAATGACGGT
ACATGCATCGATGAMTCGSWTMGRTGYAATTACATCRATCARTGTGACATGGGAGARGAT
GAGCTCAACTGTGGTGCCTGTTCAAGTAAACAGTTCATGTGTGCGAACAGCAAATGTATA
CCAGAGTACTATGTATGTAATTTCCACTTCGATTGTCCAGACATGGATGATGAGATCGGC
TGTGGAAAAGAAGAGTTAGGAGAGTGCGTAGAGGGCAACCATCAGTATATGTGCCAAGAT
GGCTCATGTATTCATGCTGCATTCAAATGTGATCACATCCAGGATTGTYCTGATTTTGAT
GACGARCTTGACTGTCCATGTGACGCGGAGAATGCATTTGATTGTGGRCCCAACGACAGG
TGTATTCCCGARTACTTSGTTTGTRATTGGTTCKTTGACTGTATTAATAGGAACGACGAA
AMAKCGTGCGGGTCAGCAGAAACTACAGATTCCAGAGTTTTAAGCCCAGGAGGGTCGATG
AATTTTTCATCCCCCAACTATCCAAACGATTTCGGCAGCGATGTGTACTATSTTTTCACC
TTCGAAACAAACGTTGGATATCAAATTCAGATCGATGNNNNNNNNNNNNNNNNNNNNNNN
NNNNNNNNNNNNNNNNNNNNNNNNNNNNNNNNNnnnnnnnnnnnnnnnnnnnnnnnnnnn
nnnnnnnnnnnnnnnnnnnnnnnnnnnnnnnnnnnnnnnnnnnnnnnnnnnnnnnnnnnn
nnnnnnnnnnnnnnnnnnnnnnnnnnnnnnnnnnnnnnnnnnnnnnnnnnnnnnnnnnnn
nnnnNNNNNNNNnnnnnnnnnTATGCCTGTCCAGAGATCTGTATCCCTGTAGATTTCAGA
TGTRATTTCTKKCATGACTGTCGGTATGGAGAAGACGAATTAGGGTGTGGCCAYGAAGAC
AGTATTGATGAGTACACCCTTGATCTTAACGGCGTGCAGCAATTCACATCACCTAACTAT
CCTACCCCATATGTGGGTGACAGAGCATTTCACTACTGGTCATTTGATGCATCCGACGTG
GAAGGCGATTATGTYGTCAAGTTTACGTTCCATCCATACGACATCAGCMGTTCATCGTAC
ATCKYATTTGGYAGCGGCTTGGACYYKWCAAATCAGAGYTCTTACTATGCTGTGTACGAA
GGACAMCGCRTTGATCTTGAGCTCTATAACCACTAYTCGACCGAAAAGCAGGTCTGGGTG
GAGTTCTATACAGGGATGGAWARTGCTTCCTTYCCYGGCTTCTCTGCTYMAGCTGAACTC
ATTCTACGCTCAGATATTCCTGAGATCCAATGCTTGCGTAATGAGTACGCTTGCAGTAAT
GGAATAGATTGTATTCCTGGACCTTATCAGTGTGATGGTATACGTGACTGTGCTGAGGGA
GAGGATGAAATAAACTGCGNTGAATGCACAGAATACCAGTTTGAATGCCCAGAGAAGTGC
ATACCTTTGTACTACACATGTGATTTCTTTCCTRATTGTGAGAATTATGTAGATGAACTT
GATTGTGGTCACCCTCCTGTTGTTCACCAAGATATTTTGGTGGNNGATACTTCTTTTGAG
TTCACATCTCCTCTCTACCCTGAAAACTATCCTGGCAACAACACCTTCTACCCATACACC
TTCTCGACCTCTGACCCCAGCAAGCACATCCTGTTTGAATTCTCTGTCTTCCAGCTGAGC
CAGCTATCTAGTCTTTYGTTCGGCACTGGCCACGATTATTTTGATGCATCATCATTTGTT
GATGGGTTCACCGCGAGGGTGCCTCCTACCACTGTTTACCTACCCTCAGACAGAGTATGG
GCAGATTTCTATACAGGTCCCACTGCTGATCAAGGATTTTTAGCGACTGTCTCTACTTAT
CGTGCTGGTCTCATTCCTCCCAGGGTGACATGTAATTCCAACCAGTGGGCGTGTCAGGAT
GGATTGACGTGTATCCCAGCATCCTATCGGTGTGATGGACATCACGACTGCCCGGCAAAT
GGAGAAGACGAGCATGGATGTCCTTCAGCCTGCAGGGAGTACCAGTTTGAATGTAAGAAT
GGTGAATGTCTACCCATACATTCCCAATGCAACGGCATTGAGCAGTGCTCTGAGGGAGAA
GATGAAGTTGGTTGCGGATCAGAGGGACTATGCAACGAGTTTGACGAATACACTTGTAAC
TTTGGTAACTGTATCCCGAATTACTGGCAATGTGATTTGTACTATGACTGCCCTAGCGGA
GATGACGAGATGGAATGTCATATCCTCAATGAAGGAACCAACATTACATTGGAGTTGATG
CAGCAATTCAACATCAGCTCCCAGAACTATCCTGCCTCGGCAGACCATGCTATCTACCAA
CTCTGGCATATCACCGCCCCCGAGGGCGCCTCCATCCACTTTGACTTTGTTGACTTTGAC
CTGGGTCTCCAATCCTTCATTGTCTTCTCTGATGGTCACATGGTGGGCGATCATTCCAAC
GAATGGGCCACCTACTTTTACCGATTCAATCCCGGACTGTTGCTCTCGCACAACAACACC
ATCTCGGTTCAGTATTACAGYGGTGCCTACGTGGGAACTAGGGGCTTCTTCTTATCAATK
AGAGCAGTGCATGGAGGTCATGTCCACCCACCGTGTGCAGAAACAGCTTATCAATGCGCA
GGAGATCAAGAGTGTATCCCTGCATACTGGCAATGTGATAACTTTCCAGATTGCACTTTG
GGTGACGATGAGGCCAACTGCACAGACTCCCAACCAGGAGAATGTGGTGTTCACGCAGAT
GAGTACAAATGTCAGGACTCRGAGATATGTTTCCATGCTGAC

>sintSS
ATACACCGATTCGACGATGTGCCTAAGCGCTTTACASATATATTATTACCCCGGTCATCR
RATTCAGGCTTACCCGCACACAATGACGTGAGTGATGTCAAGCCTATCGTCGGTGACATC
GAGCTACAGGACGTTCATGACTCTGACAAAGGCTTGAAAACTTTCAGTCAGCCCGACGAT
GGCGATACAAGCACCATCGGAGAGGAAATGTTCCACCCTGAAGCTAAAAAGAAAAGTACG
ARGGCTAAAACCTTGCTTAAGGTCTTCATTGTGGTAACAGTCGTTGCCGTCATCCTGATC
GCGATCATCTGCCTCGTCATCTTTGCTGnnnnnnnnnnnnnnnnnnnnnnnnnnnnnnnn
nnnnnnnnnnnnnnnnnnnnnnnnnnnnnnnnnnnnnnnnnnnnnnnnnnnnnnnnnnnn
nnnnnnnnnnnnnNNNTTCCAACCGTTATTCCCGGAGTAGTCGTCGGTGATGTGGATATT
GAATTGTCTGCTACGCTGAACGGAGTTACATTCATTCCCGCGTTCAATGACCCGTCATCG
CCAGAATACATGGCGTTTGCTAGCACCGCAGAAACTCAGATGATGAATGGGTTMCAGAAT
GATGATMAGCTYGGTGGAKTYGWGACAAATGTWAMTGTGACTGRATTGAGGGAAGGGAGT
GTCGTTATAGGTGTAACGATCACAGTCTCAGGTGATATTGCAACGTCTTTATTTACGGAT
ACTNNTCCAGACACCACATCAGCCGAAGACCTTCAACTGTTATTAGCTAATCAGGTGTCT
GCTGCCACCAACGAAGCTGTCATGACATCTCTTTCCAACAATGCTGAACTTGGGTCTTCA
GATGTAACCGTTGAAGTAAACAMGGTGGGTGTTCCGATAAACGTCAATGGCGTGGATCTA
CCAGAAATCGTAACGCYAGGAGATCCTTGTGAGGAAGGATTTTTTCGCTGCAATGACGGT
ACATGCATCAATGAARCGCTTAGGTGTGATTACATCGATCACTGTGACATGGGAGAGGAT
GAGCTCAACTGTGGYGSCTGTACGAGTAGACAGTTCATGTGCGGGAACGGCAAATGTATA
CCAGACTACTTTGTATGTAACTTCTACTTTGATTGTCCAGACACGGATGATGAGGTCGGC
TGTGGAAAACAAGAGATAGGAGAGTGCATAGAAGGCAACCATCAGTATATGTGCCAAGAT
GGCTCATGCATTCATGGTGCATTCAAATGTGACCACATCCAAGATTGTCCTGACTCTGAT
GACGAGCTTGRCTGTCCATGYGACGCAGAGAATGCATTTGATTGTGGACCCGGTGACAGG
TGCATTCCTGATTACTTCGTTTGTGATTGGTTCAATGACTGTATTAATAGGAAGGATGAA
ACAGCGTGCGGGTCAGCAGAAACTACAGACTCCAGAGTTTTAAGCCCAGGAGCGTCGATG
AATTTTTCAACCCCCAACTATCCAAATGATTTCGGCCCCAATGTGTACTATCTTTTCACC
TTCGAAACAAACGTTGGATATCGAATTCAGATTGATGTCTATGACTTTTCCACCGAACTT
GGAGNGTATGTAACCATAGGTGATGGACTCGATCCAACnnnnnnnnnnnnNNNNNNNNNN
NNNNNNNNnnnNNNNNNNNNNNNNNNNNNNNNNNNNNNNNNNNNNNNNNNNNNNNNNNNN
NNNNNNNNNNNNNNNNNNNNNNNNNNNNNNNNNNNNNNNNNNNNNNNNNNNNNNNNNNNN
NNNNMTTGTGAAGACGATGAATATGCCTGTCCAGAGATCTGTATCCCTGTAGGTTTCCAA
TGTGATTTCTGGCATGACTGTCGGTATGGAGAAGATGAATTWGGGTGTGGCCACGAGGAG
AAAGTTGATGAGTACATCCTTGATGTAAACAGAGTGCAGCAATTCACATCACCTTTCTAT
CCTAACCCCTATGGGGGCGACAGAGCACTTCACTTCTGGTCATTTGATGCATCCGACGTG
GAAGGTGATTATGTCGTCAAGTTTACGTTCATCCTATACGACATCAGCAGTTCATCGTAC
ATCGCATTTGGCAGCGGCTTGGACTTCACAAATCAGACCTCTGCATATGCTGTGTACGAA
GGACAACGCGTTGATCTTGAGCTCTATAACCACTACTCGACCGAGAAGCAGGTCTGGGTA
GAGTTCTATACAGGGATGGATAATGCTTCCTTCACCGGCTTCTCTGCTTTGGCTGAACTC
ATTCTACGCTCAGATATTCCTCTGATCCAATGCTTGCGTAATGAGTACGCTTGCAGTAAT
GGAATAGATTGTATTCCTGGACACTGGGAGTGCGATGGCATACATGACTGTGCTGACGGA
GGGGATGAAATAAACTGCGCTGAATGCACCGCATACCAGTTTCAATGTCCAGAGAAGTGC
ATACCTTTGTCCTACGAATGTGATTTCTTTCCCGATTGTGAGAATTATGTCGATGAAATC
GATTGTGGTCATCCTCCTGTTGTTCACCACGATATTATAGTGGGTGATACTCCTGTTGAG
TTCACATCTCCAGGCTACCCTTTAAACTATCCTGGCAACAACACCTTCTTTCCATACACC
TTCTCGACCTCTGACCCCAGCAAGCACATCCAGTTTGAATTCTCCGTCTTCCAGCTTGGC
GGGCTATCTTATCTTGCRTTCGGCACCGGGCACGATTATTTCAACGCATCATCATTCGTG
GCTGTGTTCCACGCATGGGTGCCTCCTACCACTTTTTACGCACCATCGAACAGAGTATGG
GCGGATTTCTATACAGGTTACATGGATGATGAAGGATTCTYGGCAACTGTCTCTACTTAT
CCTGCTGGTCTCATTCCTCCCATGGTGACCTGTGATTCCAACCAGTGGGCGTGTCAGGAT
GGATTGACGTGTATCCCAGCAACCTACCGGTGTGATGGACACCATGACTGCCCGGCTAAT
GGAGAAGACGAGCATGGATGTCCTTCAACCTGCAGGGAGTACCAGTTTGAATGTAAGAAT
GGTGAATGTCTACCCATACATTGGCAATGCAACGGCTTTGAGCAGTGCTCTGAAGGAGAA
GATGAAGTTGGCTGCGGATCTGAGGGAGTATGCAACGAGTTTGACGAATACACTTGTGAC
TTTGGTAACTGTATCCCGAATTACTGGCGATGTGATTTCTACTATGACTGTGATGGCGGA
GATGACGAGATGGAATGTCATATCCTCAACGAAGGAACCAACATTGCATTGGAGTTAATG
CAGCAGGTCAACATCACGTCCCAGAACTGGCCTGACTCGGCAGACCATGCTATCTACCAA
CTCTGGCATATCACGGCCCCAGAGGGGGCCCTAATCCACTTTGACTTTGTTGACTTTGAC
CTGGGTGTCCAATCCTTTATCGTCTTCTCCGATGGTCACACGGTGGGCGATCACTCCAAC
GAGTGGGCCACCTACCTTTACCGATTCAATCCCGGACTTTTGCTCTCGCACAACAACACC
ATCTCGGTCCAGTATTACAGCGGGGCCTACGTGGGAACCAGGGGATTCTTCCTATCAATG
AGGGCAGTGCACGGGGGTCATGTMCATCCACCATGTGCAGAAACAGCTTATCAATGTGCA
GAGGATCAAGAGTGTATCCCTGCATACTGGCAATGTGATAACTTTGAAGACTGCATTCTG
GGTGACGATGAGGCCAACTGCACATATACCGCACCAGGAGAATGTGGTGTTCAYGCAGAT
GAGTACAAATGTCAGGACTCGGAGTTATGTTTCCATGCTGAC

>sprp
ATGCATCGATCCGACAATGTGCCTAAGCGCTTTACAGATATATTATTACCCCGGTCATCA
AATTCAGGCTTACCCGCACACAATGACGTGAGTGATGTCAAGCCWATCGTCRSTGACATC
GAGCTACAGGACATCMATGACCCTGACAAWRGCTTGAARRYTTTCAGTCAGCMYGACGAT
GRMGATACAAGCACCATCGGAGAGGGAATGTTCCACCCTGAAGCTRARAAGAAAAGTMCG
AKGGCTAAAACCTTGCTTAAGGTCTTTATTGCGGTAACAGTCGTCGCMGTCATCTTGATC
GCGATCATCTGCCTCGTCATCTTTGCTGGTCCAAAAATAACAGGAACGACAACAAAGGCA
CCMRCAACSGCGACGCCACCAGGTCCAAAAATAACAGGAACGACAACAAAGGCACCAACA
ACGGCGACGCCACCAGTTCCAACTGTCATTCCTGGAGTAGTCGTCGGTGATGTGGATATT
GAATTGTCTGCTACGCTGAACGGAGTTACATTTATTCCCGCGTACAATGACCAGTCATCG
CCAGAATACATGGCTTTTGCTAGCAACGCAGAAACTCAGATGATGAACGGGTTACAGAAT
GATGATCAGCTYGGTGGATTTGTGACAAATGTAACTGTGACTGGATTGAGTCCAGGGAGT
GTCGTTGTAGATGCAATGATCATGGTCTCAGGTGATATTGCAACGTCTTTATTTACGGAT
ACTGATCCAGACAACACATCAGCTACAGACCTTCAACTGTTATTAGCTAATCAGGTGTCT
GMTGCCACCAACGAAGCTGTCATGACATCTCTTTCCAATAATGMTGWACTTGGGTCCTCA
GATGTAACCGTTGAAGTAAACAAGGTGGGTGTTCCGATAAACGTCAATGGCGTGGATCTA
CCAGATACTGTAACGCCAGGAGATCCTTGTRAGGAAGGATTGTTTCGCTGCAATGACGGT
ACATGCATCGATGAAGCAGATAGGTGTGATTACATCGATCACTGTGACATGGGAGAGGAT
GAGCTCAACTGTGGTGCCTGTACGAGTAGACAGTTCATGTGCGGGAACGGCAAATGTATA
CCAGACTACTTTGTATGTAACTTCTACTTTGATTGTCCAGACATGGATGATGAGGTCGGC
TGTGGAAAAGAAGAGATAGGAGAGTGCGTAGAAGGCAACCATCAGTATATGTGCSAAGAT
GGCTCATGCATCCACGGTGCATTCAAATGTGACCACATCCAAGATTGTCCTGACTCTGAT
GACGAACTTGACTGTCCATGCGACGCGGAGAATGYATTTGATTGTGGACCCGGTGACAAG
TGCATTCCCGATTACTTCGTTTGTAATTGGTTCTATGACTGTWTTAATAGGAAGGACGAA
ACAGCGTGCRGGTCAGCAGAAACCACAGACTCCAGAGTTTTAAGCCCAGGAGCGTCGATG
AATTTTTCAACCCCCAACTATCCAAATGATTTYGGCCGCAATGTGTACTATCTTTTCACC
TTCGAAACAAACGTTGGATATCGAATTCAGATCGATGTCTATGACTTTTCCACCGAACTT
GGAGGGTTTGTAACCATAGGTGACGGACTCGATCCAACCAATCACAACTCTGGTCTCGTG
GCCTATCATCACTTCAGCTCACCAATATCAGCGACGTCATCATCACGATCAGTCTGGATT
GAGATTCACGGAGGCCCGTATGGATTTGGTGTATTCTATGCGTCWGCAACCTCAATACCG
CTAACTTGTGAAGACGATGAATATGCCTGTCCAGAGATCTGTATCCCTATAGGTTTCCAA
TGTGATTTCTGGCATGACTGTCRGTATGGAGAAGATGAATTTGGGTGTGGCCAYGAGGAG
AAAGTTGATGAGTACATCCTYGACRCAAACAGAGTACAGCAATTCACATCACCTTTCTAT
CCTACCCCMTATGGGGGCGACAGAGCAYTTCACTTCTGGTCATTTGATGCATCCGRCGTG
GAAGGTGATTATGTTGTCAAGTTTACGTTCRACCCATACGACATCAGCAGTTCATCGTAC
ATCGCATTTGGCAGCGGCTTGGACTTCACAAATCAGACCTCTGCATATGCTGTGTACGAA
GGACAACGCGTTGATCTTGAGCTCTATAACCACTACTCGACYGAGAAGCAGGTCTGGGTA
GAGTTCTATACAGGGATGGATAATGCTTCCTTTCCTGGMTTTTCTGCTTCKGCTGAACTC
ATTCTACGCTCAGATATTCCTCTGATTCAATGCTTGCGTAATGAGTAYGCCTGCAGTAAT
GGAATAGATTGTATTCCTGGACACTGGGAGTGTGATGGCATTCATGACTGTCCTGACAGT
GAGGATGAAATGAACTGCGCTGAATGCACCGCATACCAGTTTSMMTGYCCAGAGAAGTGC
ATACCTTYGTYCTACGAATGTGATTTCTTTCCCGATTGTGAGAATTATGTCGATGAARTC
GATTGTGGTCATCCTCCTGTTGTTCACCACGATATTATAGTGGGTGATACTCCTGTTGAG
TTCACCTCTCCAGGCTACCCTGAAAACTATCCTGGCAACAACACCTTCTTCCCATACACC
TTCTCGACCTCTGACCCCAGCAAGCACATCCAGTTTGAATTCTCCGTCTTCCAGCTAGGC
ATAATAGCTAGTCTTTCGTTCGGCACCGGGCACGATTATTTTAACTCATCATCATTCTTG
GATGTGTTCACCGCAAGGGTGCCTCCTACCACTTTTTACGCACCATCGGACAGAGTATGG
GCGGATTTCTATACAGGTCTCGTGGCTGATGAAGGATTCTCGGCGACTGTCTCTACTTAT
CCTGCTGGCCTCATTCCTCCCATGGTGACGTGTGATTCCAACCAGTGGGCGTGTCAGGAT
GGATTGACGTGTATCCCAGCRWCCTACCGGTGTGATGGACACCATGACTGCCCGGCTAAT
GGAGAAGACGAGCATGGATGTCCTTCAGCCTGCAGGGAGTACCAGTTTGAATGTAAGAAT
GGTGAATGTCTACCCATACATTGGCAATGCAACGGCATTGAGCAGTGCTCTGAGGGAGAA
GATGAGGTTGGCTGCGGATCTGAGGGAGTATGCAACGAGTTTGACGAATACACTTGTGAC
TTTGGTAACTGTATCCCAAATTACTGGCGATGTGATTTCTACTATGACTGTGATGGCGGA
GATGACGAGATGGAATGTCATATCCTCAACGAAGGAACCAACATTACATTGGAGTTAATG
CAGCAGGTCAACATTACGTCACAGAACTGGCCTGATTCGGCAGACGCTGCTATCTACCAA
CTCTGGCATATCACCGCCCCAGAGGGGGCCCTAATCCACTTTGACTTTGTTGACTTTGAC
CTGGGTGTCCAATCCTTCATGGTCTTCTCCGATGGTCACACGGTGGCCGATCATTCCAAC
GAGTGGGCCATCTACATTTACCGATTYAATCCCGAACTCTTGCTCTCGCACAACAACACC
RTCTCGGTCCAGTTTTACAGCGGGGCCTACGTGGGAACCAGGGGATTCTTCCTATCAATG
AGGGCAGTGCACGGAGGTCATGTCCATCCACCGTGTGCAGACACAGCTTACCAATGTGCA
GGGGATCAAGAGTGTATCCCTGCATACTGGCAATGTGATAACTWTGAAGAYTGCATKCTG
GGTGACGATGAGGCCAACTGCACAKATRSCMCACCAGGAGAATGTGGTGTTCACGCAAAT
GAATACAAATGTCAGGACACAGAGATATGTTTCCATGCTGAC

>spurp
ATGCATCGATCCGACAATGTGCCTAAGCGCTTTACAGATATATTATTACCCCGGTCATCA
AATTCAGGCTTACCCGCACACAATGACGTGAGTGATGTCAAGCCAATCGTCACTGACATC
GAGCTACAGGACATCAATGACCCTGACAAAGGCTTGAAAACTTTCAGTCAGCATGACGAT
GACGATACAAGCACCATCGGAGAGGGAATGTTCCACCCTGAAGCTAAGAAGAAAAGTCCG
ATGGCTAAAACCTTGCTTAAGGTCTTTATTGCGGTAACAGTCGTCGCCGTCATCTTGATC
GCGATCATCTGCCTCGTCATCTTTGCTGGTCCAAAAATAACAGGAACGACAACAAAGGCA
CCAGCAACGGCGACGCCACCAGGTCCAAAAATAACAGGAACGACAACAAAGGCACCAGCA
ACGGCGACGCCACCAGTTCCAACTGTCATTCCTGGAGTAGTCGTCGGTGATGTGGATATT
GAATTGTCTGCTACGCTGAACGGAGTTACATTTATTCCCGCGTACAATGACCAGTCATCG
CCAGAATACATGGCTTTTGCTAGCAACGCAGAAACTCAGATGATGAACGGGTTACAGAAT
GATGATCAGCTTGGTGGATTTGTGACAAATGTAACTGTGACTGGATTGAGTCCAGGGAGT
GTCGTTGTAGATGCAATGATCATGGTCTCAGGTGATATTGCAACGTCTTTATTTACGGAT
ACTGATCCAGACAACACATCAGCTACAGACCTTCAACTGTTATTAGCTAATCAGGTGTCT
GCTGCCACCAACGAAGCTGTCATGACATCTCTTTCCAATAATGCTGAACTTGGGTCCTCA
GATGTAACCGTTGAAGTAAACAAGGTGGGTGTTCCGATAAACGTCAATGGCGTGGATCTA
CCAGATACTGTAACGCCAGGAGATCCTTGTGAGGAAGGATTGTTTCGCTGCAATGACGGT
ACATGCATCGATGAAGCAGATAGGTGTGATTACATCGATCACTGTGACATGGGAGAGGAT
GAGCTCAACTGTGGTGCCTGTACGAGTAGACAGTTCATGTGCGGGAACGGCAAATGTATA
CCAGACTACTTTGTATGTAACTTCTACTTTGATTGTCCAGACATGGATGATGAGGTCGGC
TGTGGAAAAGAAGAGATAGGAGAGTGCGTAGAAGGCAACCATCAGTATATGTGCCAAGAT
GGCTCATGCATCCACGGTGCATTCAAATGTGACCACATCCAAGATTGTCCTGACTCTGAT
GACGAACTTGACTGTCCATGCGACGCGGAGAATGCATTTGATTGTGGACCCGGTGACAAG
TGCATTCCCGATTACTTCGTTTGTAATTGGTTCTATGACTGTTTTAATAGGAAGGACGAA
ACAGCGTGCGGGTCAGCAGAAACCACAGACTCCAGAGTTTTAAGCCCAGGAGCGTCGATG
AATTTTTCAACCCCCAACTATCCAAATGATTTCGGCCGCAATGTGTACTATCTTTTCACC
TTCGAAACAAACGTTGGATATCGAATTCAGATCGATGTCTATGACTTTTCCACCGAACTT
GGAGGGTTTGTAACCATAGGTGACGGACTCGATCCAACCAATCACAACTCTGGTCTCGTG
GCCTATCATCACTTCAGCTCACCAATATCAGCGACGTCATCATCACGATCAGTCTGGATT
GAGATTCACGGAGGCCCGTATGGATTTGGTGTATTCTATGCGTCAGCAACCTCAATACCG
CTAACTTGTGAAGACGATGAATATGCCTGTCCAGAGATCTGTATCCCTATAGGTTTCCAA
TGTGATTTCTGGCATGACTGTCAGTATGGAGAAGATGAATTTGGGTGTGGCCATGAGGAG
AAAGTTGATGAGTACATCCTCGACGCAAACAGAGTACAGCAATTCACATCACCTTTCTAT
CCTACCCCATATGGGGGCGACAGAGCATTTCACTTCTGGTCATTTGATGCATCCGACGTG
GAAGGTGATTATGTTGTCAAGTTTACGTTCAACCCATACGACATCAGCAGTTCATCGTAC
ATCGCATTTGGCAGCGGCTTGGACTTCACAAATCAGACCTCTGCATATGCTGTGTACGAA
GGACAACGCGTTGATCTTGAGCTCTATAACCACTACTCGACCGAGAAGCAGGTCTGGGTA
GAGTTCTATACAGGGATGGATAATGCTTCCTTTCCTGGATTTTCTGCTTCTGCTGAACTC
ATTCTACGCTCAGATATTCCTCTGATTCAATGCTTGCGTAATGAGTACGCCTGCAGTAAT
GGAATAGATTGTATTCCTGGACACTGGGAGTGTGATGGCATTCATGACTGTCCTGACAGT
GAGGATGAAATGAACTGCGCTGAATGCACCGCATACCAGTTTGCCTGCCCAGAGAAGTGC
ATACCTTCGTTCTACGAATGTGATTTCTTTCCCGATTGTGAGAATTATGTCGATGAAGTC
GATTGTGGTCATCCTCCTGTTGTTCACCACGATATTATAGTGGGTGATACTCCTGTTGAG
TTCACCTCTCCAGGCTACCCTGAAAACTATCCTGGCAACAACACCTTCTTCCCATACACC
TTCTCGACCTCTGACCCCAGCAAGCACATCCAGTTTGAATTCTCCGTCTTCCAGCTAGGC
ATAATAGCTAGTCTTTCGTTCGGCACCGGGCACGATTATTTTAACTCATCATCATTCTTG
GATGTGTTCACCGCAAGGGTGCCTCCTACCACTTTTTACGCACCATCGGACAGAGTATGG
GCGGATTTCTATACAGGTCTCGTGGCTGATGAAGGATTCTCGGCGACTGTCTCTACTTAT
CCTGCTGGCCTCATTCCTCCCATGGTGACATGTGATTCCAACCAGTGGGCGTGTCAGGAT
GGATTGACGTGTATCCCAGCGTCCTACCGGTGTGATGGACACCATGACTGCCCGGCTAAT
GGAGAAGACGAGCATGGATGTCCTTCAGCCTGCAGGGAGTACCAGTTTGAATGTAAGAAT
GGTGAATGTCTACCCATACATTGGCAATGCAACGGCATTGAGCAGTGCTCTGAGGGAGAA
GATGAGGTTGGCTGCGGATCTGAGGGAGTATGCAACGAGTTTGACGAATACACTTGTGAC
TTTGGTAACTGTATCCCAAATTACTGGCGATGTGATTTCTACTATGACTGTGATGGCGGA
GATGACGAGATGGAATGTCATATCCTCAACGAAGGAACCAACATTACATTGGAGTTAATG
CAGCAGGTCAACATTACGTCACAGAACTGGCCTGATTCGGCAGACGCTGCTATCTACCAA
CTCTGGCATATCACCGCCCCAGAGGGGGCCCTAATCCACTTTGACTTTGTTGACTTTGAC
CTGGGTGTCCAATCCTTCATGGTCTTCTCCGATGGTCACACGGTGGCCGATCATTCCAAC
GAGTGGGCCATCTACATTTACCGATTTAATCCCGAACTCTTGCTCTCGCACAACAACACC
GTCTCGGTCCAGTTTTACAGCGGGGCCTACGTGGGAACCAGGGGATTCTTCCTATCAATG
AGGGCAGTGCACGGAGGTCATGTCCATCCACCGTGTGCAGACACAGCTTACCAATGTGCA
GGGGATCAAGAGTGTATCCCTGCATACTGGCAATGTGATAACTATGAAGATTGCATGCTG
GGTGACGATGAGGCCAACTGCACATATGGCCCACCAGGAGAATGTGGTGTTCACGCAAAT
GAATACAAATGTCAGGACACAGAGATATGTTTCCATGCTGAC

>pdep
ATRCATCGATCCAACRATRTGCCTAAGCGCTTTACAGAKATATTATTACCCCRRTCATCR
GATTCAGGCTYASCCGCACACAATnnnnnnnnnnnnnnnnnnnnnnnnnnnnnnnnnnnn
nnnnnnCAGGAAATATATGACCNTGACCCTAACCTGAAAACTTTCCGTCAGCCCGACGAT
GGCGATACGAGCACCATCGGAGATGATATGTTCCACCCTGAAGCTAAAAAGAAAAGTTCG
AGGGCTAAAACCGTGCTCAAGGCCTTCATTATGGTAACAGTCKTCGTCGTCATCTTGATC
GCAATCATCTGCCTCGTCATCTTCGTTGnnnnnnnnnnnnnnnnnnnnnnnnnnnnnnnn
nnnnnnnnnnnnnnnnnnnnnnnnnnnnnnnnnnnnnnnnnnnnnnnnnnnnnnnnnnnn
nnnnnnnnnnnnnnnnTTCCAACTGTTATTCCTGGAGTAGTCGTCGGTGAACTGGATATT
GAACTGTCTGCTACGCTGAACGGAGTTACATTCATTCCCGAGTACAATGACCCGTCGTCG
CCAGAATACATGGCTTTTGCTAGCAATGCAGAAACTGAGNNNNNNNNNNNNNNNNNNNNN
NNNNNNNNNNNNNNNNNNNNNNNNNNNAATGTAACTGTGACAGGATTGAGTCAAGGGAGT
GTCATCGTAGATGCAATGATCATGGTCTCAGGTGATATCGCAATGTCATTATTTACGAAT
ACTNNTCAANACACTACATCAGCTACAGACCTGCAACTGTTATTAGCTAATCAGGTGTCT
GCTGCCACCAACGAAGCTGTCATGACATCTCTTTCCAATAATGATGTACTTGGGTCATCA
GATGTTAGCGTTGAAGTnnnnnnnnTGGGTGTTCCGATAAACGTCAATGGTGTGGATCTA
CCAGATAATGTAACGCCAGGAAAGCCTTGTGATGAAGGATTGTTTCGCTGCAATGACGGT
ATGTGCATCGATGAATCGCTTAGGTGTAATTACATCGATCAGTGTGACATGGGAGAGGAT
GAGCTCAACTGTGGTGCCTGTACGAGTACACAGTTCATGTGTGCGAACGGCAAATGTATA
CCAGAGTACTTTGTATGTAATTTCTACTTCGATTGTCCAGACTTGGATGATGAGATCGGC
TGTGGAGAAACAGAGTTAGGAGAGTGCGTAGAGGGCAACCATCAGTATATGTGCCAAGAT
GGCTCATGTATTCATGCTTCATTCAAATGTGATCACATCCAGGATTGTCCTGATTTTGAT
GACGAGCTTAACTGTCCATGTGACGCGGAGAATGCATTTGATTGTGGACCCAATGACAGG
TGTATTCCCGAGTACTTCGTTTGTGATTGGTTCTTTGACTGTATTAATAGGAACGACGAA
ACAGCGTGCGGGTCAGCAGAAACTACAGATTCCAGAGTTTTAAGCCCAGGAGGGTCAATG
AATTTTTCATCCCCCAACTATCCAAACGATTTCGGCAGCGATGTGTACTATCTTTTCACC
TTTGAAACAAACGTTGGATATCAAATTCAGATCGATGTCTATGACTTTTCAACTGAACTT
GGAGGGTTTGTAACCATAGGAGACAGACnnnnnnnnnnnnnnnnnnnnnnnnnnnnnnnn
nnnnnnnnnnnnnnnnnnnnnnnnnnnnnnnnnnnnnnnnnnnnnnnnnnnnnnnnnnnn
nnnnnnnnnnnnnnnnnnnnnnnnnnnnnnnnnnnnnnnnnnnnnnnnnnnnnnnnnnnn
nnnnCTTGTGAAGATGATGAGTATGCCTGTCCAGAGATCTGTATCCCTGTACATTTCAGA
TGTGATTTCTATCATGACTGTCGGTATGGCGAAGATGAAATTGGGTGTGGCCATGAGGAG
AGAGTTGATGAGTACATCCTTAATCTTAACAACGTGCAGCAATTCACATCACCTAACTTT
CCAACGCCATACGTGGGTGACAGAGCATTTCACTACTGGTCATTTGATGCATCCGACGTG
GAAGACGATTATGTCGTCAAGTTTACGTTCAATCCCTACGACATCAGCCRTTCATCGTAC
ATCGCATTTGGCAGCGGCTTGGACCCGACAAATCAGAGCTCTGCCTATGCTGTGTATGAA
GGACAACGTGTTGATCTTCAGCTCTATAACCACTACTCGACCGAAAAGCAGGTCTGGGTG
GAGTTGTATACAGGAATGGAAAATGCTTCCTTCACTGGCTTCTCTGCTTCAGCTGAACTC
ATCCTACGCTCAGATATTCCTGAAATCCAATGCTTGCGTAATGAGTACGCTTGCAGTAAT
GGAATAGATTGTATTCCTGGGCATTATCAGTGTGATGGAATACGTGACTGTGCTGAGGGA
GAGGACGAAATAAACTGCGATGAATGCACAGAATACCAGTTTGAATGCCCAGAGAAGTGC
ATACCTTCGTACTTCACATGTGATTTCTTTCCCGATTGTGAGAATTATGAAGATGAAATC
GATTGTGGTCACCCTCCTGTTGTTCACCAAGATATTTTGGTGGNNGATACTTCTKTTGAG
TTCACATCTCCTCTCTACCCTGAAAACTATCCTGGCAACAACACYTTCTACCCATACACC
TTCTCGACCTCTGACCCCGGCAAGCACATCCTGTTCGAATTCTCCGTCTTCCAGCTGGGC
TTCGCAGCTAGTCTTTTGTTCGGCACTGGACACGATTATTTCGATTCATCATCATTTATT
GATGTGTTCACCGCGAGGGTGCCTCCTACCACTATTTACCTACCCTCAGACAGAGTATGG
GCAGATTTCTACACAGGACCCACTGCTGATCAAGGATTCTTAGCGACTGTCTCTACTTAT
CATGCTGGTCTCATTCCTCCCAGAGTGACATGTAATTCCCTCCAGTGGGCTTGTCAGGAT
GGATTGACGTGTATCCCAGCATCCTATCGGTGTGATGGACATCATGACTGCCCTGCAAAT
GGAGAAGACGAGCATGGATGTCCTTCAGCCTGCAGGGAGTACCAGTTTGAATGTAAGAAT
GGTGAATGTCTACCCATACATTCCCAATGCAATGGCATTGAGCAGTGCTCTGAGGGAGAA
GATGAAGTTGGCTGTGGATCAGAGGGAGCATGCAACGAGTTTGACGAATACACTTGTAAC
TTTGGAAACTGTATCCCRAATTACTGGCAATGTGATTATTTCTATGACTGCCCTAGCGGA
GATGACGAGATGGAATGTCATATCCTCAACGAAGGAACCAACATTACATTGGAGTTAATG
CAGAAAGTCAACATCAGCTCCCAGAACTATCCTGCCTCGGCAGACCATGCTATCTACCAA
CGCTGGCATATCACGGCCCCTGAGGGTGCCCTTATCCACTTTGACTTCATTGACTTCGAC
CTGGGTGTCCAATCCTTCATTGTCTTCTCTGATGGTCACATGGTGGCCGATCATTACAAC
GAATGGGCCGTCTACTTTTACCGATTCAATCCCRGACTTTTGCTCTCGCACAACAACACC
ATCTCGGTTCAGTAYTACAGCGGAGCCTACGTGGGAACTAGGGGCTTTTTCTTATCAATG
AGAGCAGTGCATGGAGGCCATGTCCACCCACCGTGTGCAGAAACAGCTTATCAATGCGCA
GGGGATCAWGAGTGTATCCCTGCATACTGGCAATGTGATAACTATCCAGATTGCACTTTG
GGTGAGGATGAGGTCAACTGCACAGACTCCCAACCAGGAGAGTGTGGTGTTCACGCAAAT
GAGTACAAATGTCAGGACTCGGAGATATGTTACCATGCTGAC
