# Supplementary material for: Genome-wide signals of positive selection in strongylocentrotid sea urchins
Source: BMC Genomics. 2017 Jul 21;18:555. doi: 10.1186/s12864-017-3944-7 (PMC5521101; doi:10.1186/s12864-017-3944-7)
Supplement: Supplementary file 3 — Consensus alignment files. A compressed (gzip) tape archive (TAR) file containing 6250 consensus alignment files in FASTA format. (TGZ 14116 kb) [file 12864_2017_3944_MOESM3_ESM.tgz › SPU_018517/consensAlign.ordered.fa]

>sdro
nnnnnnnnnnnnnnnnnnnnnnnnnnnnnnnnnnnnnnnnnnnnnnnnnnnGATAAAGGT
GAGTTCTGGTCGTCCGATTGCATTGTGAAAGAAAAAGTGTGGAATGGATCAGAAAAGATT
GATAATGTAGCATGCAAAATTGGCAATTGTTTTTATTTTKATAKAACCAAATTCTGGAAT
TCnnnnnnnnnnNNNNNNNNNTACCTATTAACTTCAAAGTTGAATTGTTTCATCCCAAGT
GTCCGTTCACAAACTACTGAGCTAGCAGTTGACAATGTTCTCTTTACGAGATTGGAAGGT
CTTCCTCTTGTGGAACAACAAGTAACAACACTGCGGGTGGGCATTATGATTGGAACTACA
AACGTCCCTGCAGTTGCCGATAATGGCGTTGAAGTATCTCACYCRGGCCCTTTCCGAATC
AARTACACTCTCGCTTCAGGTWSCAATGCTTCCAATGCTGTGGAACTTCTGGAGATATCA
AATAGGTYTACGTCAAATCCGCTTTCTCCCGGAACACTGTTTCCCTATGAAATAAGTGAT
TTAGATGTTTCTCTAACAAGTCTCGGCTGTGATGCTGTACCCTTGCTTTGTGTGGAAATC
ATTTCTGAACAAGCAGGTTTAACTCTGATTGGAGACACTAAGGGCTGCATTCAGATTACA
TGTAGAGGTGTGGTRATAACGTAYRTTGAGCCAGTAGTACTTGAGACATCAACACTGAAG
CAAGGAGAACCAAGTAACAATGTCAGWTTAACAGTCAGCTTTCAATCCGACCCAAACTAC
GCTTCTGTTTCAGGGACGGACCTGTGGGATCCCAAGGTTTTTGGGAATGGCAACCAGTTT
GGCACCTCGCTTATGATTAATGCAACGCCGACATTGACTGCTGTCACAAACTATGGTATC
AACAACGTGGGAACGTCTGTCTGGCCTGAGTTAGGAGTAATGATTGATCTCACCGAGTAT
GGATGTCCCGAGGCTCGTTATATTTGTGTAAACCCTCGAAAGAACAGCTCACAAGTGTTC
TCCCTAGGATTCATCCCACAGTCTGCACAATATGGATGCGTGGAAGTGGATTGCGCTGGG
GTAGAATTCATTGGTGGAACCATTACTACAACCTCTCAGTTTGCAGAGTTCCAGAGCATG
TCTGAGATCACTTTCGATGTTACCTTCAATACTGACCCTACAAAGGGGGGTGTGAATGGG
CAGAATCTGTGGAAGGTGAAAGCCTACCTCTCTATGAGTGATGATACCGCCAGCACTGCT
TCCACACCCATCGCTGAAGCTTATGCTGTTCTACCAGCTAATAGTGTTAGTCTGGACCTT
GCACCTGGTAACTCACTGGCGATCTCAGGTGCTGAAGTAGAATTAGATCTTTCATCTGCC
TCCTGCAATTCTCTCTACMTGTRCCTCACGGTTGAAAGGGACAGCAACTCACAGAGAAAC
GATGGCTCACCTTTGGATTTTGATGTCAACAGCTACATAGTGTGTCAGCAACTAGAGTGC
ATAGGCCTTGATATCAATGCTCTGACACTTACCCAGAACTCGAGGCAAACACAACCGTTG
CTGGAGTTTGTTTCTGGCCTCCAGAATTTCTATGTCGATCTGACCATTGATCCAGTGCAG
CCTAGCGGTGGCGTGATGGGAGATGACCTTTGGATGTTTGAGGTCTTCTTCAGTGATATG
GCAGACTGTTCTAACCCCTTGACACCGAACGCTGCCCCCACTGTCATTCCTGGAGTAGGA
CAAACTGGTCAAGATGTCGGTGGACAACAAGTCACTATTGATGACCTTCTAGTTAGTATC
TTCCCA

>spal
nnnnnnnnnnnnnnnnnnnnnnnnnnnnnnnnnnnnnnnnnnnnnnnnnnnNNNNNNNNN
NNNNNNNNNNNNNNNNNNNNNNNNNNNNNNNNNNNNNNNNNNNNNNNNNNNNNNNNNNNN
NNNNNNNNNNNNNGCAAAATTGGCAATTGTTTTTATTTTGATAGAACCAAATTCTGGAAT
TCnnnnnnnnnnnnnnnnnnnnnnnnnnnAACTTCAAAGTTGAATTGTTTCATCCCAAGT
GTCCGTTCACAAACTACTGAGCTAGCAGTTGACAATGTTCTCTTTACGAGATTGGACGGT
CTTCCTCTTGTGGAACAACAAGAAAAGACACTGAGGGTGGGCATTATGATTGGAACTACA
AGCGTnnnnnnnnnnnnnnnnnnnnGCGTTGAAGCATCTCACCCGGGCCCTTTCCGAATC
RAATACACTCTCGCTTCAGGTWCCAATGCTTCCAATGCTGTGGAAGTTATGGAGATATCA
AATAGGACTACGGCAAATTCGCTTTCTCCCGGAACACTGTTTCCCTATGAAATAAGTGAT
TTAGATGTTTCTCTAACAAGTCTCGGCTGTGATGCTGTACCCTTGCTTTGTGTGGAAATC
GTTTCTGAGCAAGCAGGTCTAACACTGATTGGAGAAACTAAAGGCTGCATTCAGATTACA
TGTAGAGGTGTGGTGATAACGTACATTGAGCCAGTAGTACTTGAGTCATCAACACTGAAG
CAAGGACACTCAAATAACAATGTCAGATTAACAGTCAGCTTTCAATCCGACCMAAACTAC
GCTTCTGTTTCAGGGACGGACCTGTGGGATCCCTTGGTTTTTGGGAATGGCAACCAGTTT
GGCACCTCGCCTATGATTCCTGCAACGCCGACATTGACTGCTGTCACAAACTATGGTATC
AACAACGTGGGAACGTCTGTCTGGCCTGAGTTAGGAGTAATGATTGATCTCASMGMGTAT
GGATGTCCYGAGGCTCGTTATATTTGTGTAAACCCTCAAAAGAACAGCTCACAAGTGTTC
TCCCTAGGATTCATCCCACAGTCTGCACAATATGGATGCGTGGAAGTTGATTGCGCTGGG
GTAGAATTCATTGGTGGAACCATTACTWCARCCTCTMAGTTTGCAGAGTTCCGGAGCATG
CACGASATCACTTTCGATGTTACTTTCGATAYTGACCCAACAAAGGGGGGTGTGMATGGG
CAGAATCTGTGGAAGGTGAAAGCCTACCTCTCTATGAGTRATGATACCGCTAGCACTGCT
TCCACACCCATCGCTGAAGCTTATGCTGTTCTASCAGATAATACTGTTAGTCWGGACCTT
GTACCTGGTGACCAACTGGWGATCWCAGGTGCTGAAGTAGAATTAGATCTTTCATCTGCC
TCCTGCRATTCTCTCTACCTGTGCCTCACKGTTGAAAGGGACAGCAACTCAATAAGGGAC
GATCTCTCACCTTTGGATTTTGATGTCAACAGCTACATAGTGTGTCAGCAACTAGAGTGC
ATAGGCCTTGWTATCAAAACTCTGACACTTACCCAGAACTCGAGGCAAACACAACCGTTG
CTGGAGTTTGTTTCTGGCCTCCAGAATTTCTATGTCGATCTGACCATTGATCCAGTGCAG
CCTAGCGGTGGCGTGATGGGAGATGAYCTTTGGATGTTTGASGTCTTCTTCAGTGATATG
GAAGACTGTTCTAACCCCTTGRCACCSAACGCTGCCCCCACTGTCATGCCTGGAGACGGA
CAAACTGGYCAAGATGTCGGTGGACAACAAGTCACTATTGATGACCTTCTAGTTAGTATC
TTCCCA

>sfra
NNNNNNNNNNNNNNNNNNNNNNNNNNNNNNNNNNNNNNNNNNNNNNNnnnnnnnnnnnnn
nnnnnnnnnnnnnnnnnnnnnnnnnnnnnnnnnnnnnnnnnnnnnnnnnnnnnnnnnnnn
nnnnnnnnnnnnnNNNNNNNNNNNNNNNNNNNNNNNNNNNNNNNNNNNNNNNNNNNNNNN
NnnnnnnnnnnnnnnnnnnnnnnnnnnnnnnnnnnnnnnnnnnnnTGTTTCATCCCAAGT
GTCCGTTCACAAACNACTGAGTTAGCAGTTGACAATGTTCTCCTTACGAAATTGGAAGGT
CTTCCTCTTGTGGAACAACAAGTCAAGAGACTGACGGTGGGCGTCATGATTGGAACTACA
AACTTGCCTGCTGGTCCCNCCAATGGCGTYGAAGCATCTTACCCGGGYCCTTTCCGAATC
AACTACACTCTTGCTTCAGGTACCAATGCTTCYAATGCTGTGCAACTTATGGAGATATCA
AGTnnnnnnnnnnnnnnnCCGCTTTCTCCCGGAACACTGTTTCCNTATGAAATAAATGAT
TTAGATGTTCCTCTAACRWKKTACGGCTGTGATCAAGTATCCTTGCTTTGTGTGGAAATC
ATTTATGAACAATCAGATTTAACACTGAATGGAGACACTAAGGGYTGCATTCAGATTACA
TGTAGAGGTGTGGTGATAACGTACATTGAGCCAGCAGTACTTGAGACAGCAACACTGAAG
CAAGGAGTCGCAAATAACAATGTCAGATTAACAGTCGGCTTTCAATCGGACCCAAACTAC
GCTTCTGTTTCAGGGACCGACCTGTGGGATCCCTTGGTTTTTGGGAATGGCAACCAGTTT
GGCACTTCCCCTATGGTTCCTGCAACGCCAACATTGACTGCTGTCTCAAACTATGGTATC
AACAACGTGGGAACATCTGTCTGGCCTGAGTTAGGAGTAATGATTGATCTCACCGTGTAT
GGCTGTCCCGAGGCTCGTTATATTTGTGTAAACCCTCGAACGTCCAGCTCAGCAGTGTTC
TCCCTAGGATTCATCCCACAGTCTGCACAATATGGATGCGTGGAAGTTGATTGCGCTGnn
nnnnnnnnnnnnnnnnnnnnnnnnnnnnnnnnnnnnnnnnTTGCTGAGTTCCGGAGCATG
AACATGATCACATTCTCTGCTACCTTTAATACTGACTCTGCAAAGGGGGGTGTGAGTGGG
CAGAATCTGTGGAAGGTGAAAGCCTATGTCTCTGTGACTAATGATACCGCTAGCACTGCT
TCCACACCCATCACTGAAGCTTATGCTGACCTAACAGCTAATATTCTTAGTCAGGACCTT
GCACCTGGTGACGACCTGATGATCTCAGGTGCTGATGTAGAATTAGATCTTTCATCTGCC
TCCTGCGATTCTCTCTACCTGTGTCTCATGGTTGAAAGGGACAGCAACTCACAGAGAAGC
GATGGCTCACCTTTGGATTTTGATGTCAACAGCTACATAGTGTGTGATCAAATACAGTGT
ATAGGCCTTGTTATCAACACTCTGACACTTACCCAGAACTCGAAGCAAGATGAACCGTTG
CTGGAGTTCGTTTCTGGCCTCCAGAATTTTAAAGTCGATCTGACCATTGATCCGCTGCAG
ACTAGCGGTGGCGTGATGGGAGATGACCTTTGGATGTTTGACGTCTTCTTTAGTGATATG
CAAGACTGTTCTAACCCCTTGACACCGAATGCTGCCCCTACTGTCGAGTCTGCAGCAGAA
CAAACTGGCCAAGATGTCGATGGACAACTAGTCACTATTCGAGAGATTCTAGTTAGTATC
TTCCCA

>afraSS
AWGGAAAGATRTGAAWYGAACARAGAAATACTGCATATGGCAGGGCTTCACGATAAAGGT
GAGTTCTGGTCATCCRATTGCATTGTGAAWGAAAWRGTGTGGAATGGATCAGAAAARGTT
GATMATGTAGCATGCAAAATTGGCAATTGTTTTTATTTTGATAGAACCAAATTCTGGAAT
TCnnnnnnnnnnnnnnTAGCCTACCTATGAACTTCAAAGTTGAATTGTTTCACCCCAAGT
GTCCATTCACAAACTACTGAGCTAACAGTTGACAATGTTCTCTTTACGAGATTGGACGGT
CTTCCTCTTGTGGAACAACAAGAAAAGACACTGAGGGTGGGCATTATGATTGGAACTACA
AACGTCCCTGCAGTTGCCGATAATGGCGTTGAAGTATCTCACCTGGGCCCTTTCCGAATC
AARTACACTCTCGCTTCAGGTASCAATGCTTCCAATGCTGTGGAACTTATTGAGATATCA
AACAGGTCTACGTCGAATCSGCTTTCTCCCGGAACACTGTTTCCCTATGATATAAGTGAT
TTAGTTGTTTCTCTAACAAGTTTCTCCTGTGATGCTGTACCTTTGCTTTGTGTGGAGATC
TCTTCTGAACAAGCAGATTTAACGCTGATTGGAGCCACTAAGGGCTGCATTCAAATTACA
TGTAGAGGTGTGGTGATAACGTATGTTGAGCCAGTAGTACTTGAGACATCAACACTGAAG
CAAGGACTGCCAAGTAACAATGTCAGATTAACAGTCAGCTTYCAATCCGACCCAAACTAC
GCTTCTGTTTCAGGGATGGACCTGTGGGATCCCTYGGTTTTTGGGAATGGCAACCAGTTT
GGCACTTCGCCTATGATTCTTGCAACGCCGACATTGACTGCTGTCACAAACTATGGTATC
AACAACGTGGGAACGTCTGTCTGGCCTGAGTTAGGAGTAATGATTGATCTCACCACGTAT
GGATGTCCCGAGGCTCGTTATATTTGTGTAAACCCTCAAAAGAACAGCTCACAAGTGTTC
TCCCTAGGATTCATCCCACAGTCTGCACAATATGGATGCGTGGAAGTTGATTGCGCTGGG
GTAGAATTCATTGGTGGAACCATTACTACAACCTCTCAGTTTGCAGAGTTCCAGAGCATG
TCTGAGATCACTTTCGATGTTACCTTCGGTACTGACCCTACAAAGGGGGGTGTGAATGGG
CAGAATCTGTGGAAGGTGAAAGCCTACCTCTCTATGAGTGATGATACCGCCAGCACTGCT
TCAACACCCATCGCTGAAGCTTATGCTGTTCTACCAGCTAATAGTGTTAGTCAGGACCTT
GCACCTGGTRWCTCACTGGCGATCTCAGGTGCTGATGTAGTATTRGATCTTTCATCTGCC
TCCTGCAATTCTCTCTACCTGTGCCTCACGGTTGAAAGGGACAGCAACTCACAGAGAAAC
GATGGCTCACCTTTGGATTTTGATGTCAACAGCTACATAGTGTGTCAGCAACTAGAGTGC
ATAGGCCTTGTTATCGATGCTCTGACACTTACCCASAACTCGAGGCAAACACAACCGTTG
CTGGAGTTTGTTTCKGGCYTCCAGAATTTCKWTGTCGATCTGACCATTGATCCACAGCAG
ACTAGCGGTGGCGTGATGGGAGATAACCTYTGGGCGTTTGAGGTCTTCTTCAGTGATATG
GAAGACTGTTCTAACCCCTTGACACCGAACGCTGCCCCCACTGTCATTCCTGGAGKAGGA
CAAACTGGCCAAGATGTCGGTGGACAACAAGTCACTATTGATGACCTTTTAGTTAGTATC
TTCCCA

>hpul
ATGGAAAGATATGAAACGAACAGAAAAATACTGCATATGGCAGGGCTTNNNNNNNNNNNN
NNNNNNNNNNNNNNNGATTACAATGTGAAAGAAACGGTGCGGAATCGATCTAAAAAAGTT
GATCATGTAGCATGCAAAATTGGCAATTGTTTTTATTTTGATAGAACCACATTCTGGAAT
TCnnnnnnnnnnnnnnnnnnnnnnnnnnnnnnnnnnnnnnnnnnnTGTTTCATCCCAAGT
GTCCGTTCAGAATCTACCGAGCTAGCAGTTGACAATGTTCTCTTTACAAGATTGGAAGGT
CTTCCTCTTGTGGAACAACAAGAAGAGACACTGAGGGTGGGCGTTATGATTGGAACTACA
AATGTCCCTGCAGAAACCGATAATGGTGTCGAAGTATCTCACMYGGGCCCTTTCCGAATC
AAATACACTCTCGCTTCAGGTACCRATGCTTCCAATGCTGTGGAACTTACGGAGATATCA
AATAGGTCTACGTCAAMASRWCTTTRTCCTGGAACACTGTTTCMCTATGAAATAAATGAT
TTAGATGTTTCTCTGACAAGTTACGGCTGTGATGATGTACCCTTGCTTTGTGTGGAGATC
ATTTCTGAACAAGCAGGTTTAACACTGATTGGAGCCACTAAGGGCTGCATTCAGATTACA
TGTAGAGGTGTGGTGATAACGTACRTTGAGCCAGTAGTACTTGAGACATCAACACTGARR
CAAGGACTCCCAAATAACWATGTCAGSTTAACAGTCAGCTTTCAATCGGACTCAAACTAC
GCTTCTGTTTCAGGGACGGACCTGTGGGATCCCTCGGTCTTTGGGAATGGTAACCAATTT
GGCACTTCGCTTATGATTRATGCAACGCCGACATTGACTGCTGTCACAAACTATGGTATC
AACAACGTGGGAACGTCAGTCTGGCCTGAGTTAGGAGTAATGATTGATCTCACCATGTAT
GGATGTCCAGAGGCTCGTTATATTTGTGTAAACCCTAAAAAAAACGACTCGCAAGTGTTC
TCCCTAGGATTCATCCCACAGTCTGCACAATATGGATGCGTGGAAGTTGATTGCGCTGGG
GTAGAATTCATTGGTGGAACCATTACTAMAGCCTCTRAGTTTGCAGAGTTCCGGGGCATG
CACACGATCAMATTCRATGTTACCTTTAATACTGACCCAACAAAGGGGGGTGTGATAGGG
AATAATCTGTGGAAGGTGAAAGCATACCTCTCTCTGAGTGATGATACTGCTAGCACTGCT
TCTGCACCCATCACTCAAGCTRATGCTKMTTTATTAGMTAATAGTGTTAGTCAGGACCTT
GCACCTGGTGACCAACTGGTGATCTCAGGTGCTRAAGTAGAATTAGATCTTTCATCTGTT
TCCTGCAATTCTYTCTACCTGTGCCTCACGGTTGAAAGGGACAGCAACTCAATAAGGGAG
GATGGCTCACCTTTGGATTTTGATATCAACAGCTACATAGTGTGTCAGCAACTAGAGTGC
ATAGGCCTTGTTATCAAWACTCTGACACTTACCCAGCACTCAAGTCAAGAACAACCGTTG
CTGGAGTTTGTTTCTGGCCTCCAGRATTTTGTTGTTGATCTTACCATTGATCCASAKCYG
ACTAGCGGGGGCGTGATGGGAGATAACCTTTGGATGTTTGAGGTCTTCTTCAGTGATATG
GACGACTGTTCTAACCCCTTGACACCGAACGCTGCCCCAACTGTCATTCCTGGAAWAGGA
CAAACTGGCCAAGATGTCGGTGGACAACAAGTCACTATTSAAGACCTTCTAGTTAGTATC
TTCCCA

>snud
ATGGAAAGATATGAAACTAACAGAGAAATACTGCATACGGCAGGGCTTnnnnnnnnnnnn
nnnnnnnnnnnnnnnnnnnnnnnnnnnnnnnnnnnnnnnnnnnnnnnnnnnnnnnnnnnn
nnnnnnnnnnnnnGCAAAATTGGCAATTGTTTTTGATTTGATAGAACCAAATTCTGGAAT
TCCTTACCTACnnnnnnnnnnnnnnnnnnNNNNNNNNNNNNNNNNTGTTTCATCCCAAGT
GTCCGTTCACAANNNACTGTGTTAGCCGTTGACAATGTTCTCCTTACGAGATTGGAAGGT
CTTCCTCTTGTGGAACAACAAGTCAAGAGACTGACGGTGGGCGTCATGATTGGAACTACA
AACTTGCCTGCTGGTCCCNNNAATGGCGTCGAAGCATCTTACCCGGGCCCTTTCCGAATC
AACTACACTCTCGCTTCCGGTACCAATGCTTCCAATGCTGTGCAACTTATGGAGATATCA
AGTnnnnnnnnnnnnnnnnnnnnnnnnnnnnGAACACTGTTTCCGTATGAAATAGATAAT
TTAGATGTTCCTCTAACAAGTTACGGCTGTGATGATGCATCCTTGCTTTGTGTGGAAATC
ATTTATGAACAATCAGATTTAACACTGAATGGAGACACTAAGGGCTGCATTCAGATTACA
TGTAGAGGTGTGGTGATAACATACATTGAGCCAGCAGTACTTGAGACAGCAACACTGAAG
CAAGGAGTCGCAAATAACAATGTCAGATTAACAGTCGGCTTTCAATCCGACCCAAACTAC
GCTTCTGTTTCAGGGACCGGCCTGTGGGATCCCTTRGTGTTTGGGAATGGCAACCAGTTT
GGCACTTCATCTATGGTTCCTGCAATGCCAATATTGACTGCTGTCTCAAACTATGGTATC
AACAACGTGGGAACGTCTGTCTGGCCTGAGTTAGGAGTAATGATTGATCTCACCGCGTAT
GGATGTCCCGAGGCTCGTTATATTTGTGTAAACCCTCAAACGTCCAGCTCAGCAGTGTTC
TCCCTAGGATTCATCCCACAGTCTGCCCAATATGGATGTGTGGAAGTTGATTGCGCTGGG
GTAGAGTTCATTGGTGGAACCATTACTACAACCTCTCAGCTTGCCGAGTTTCGGAGCACG
AACGCGATCACATTCTCTGCTACCTTTAATACTGACTCTGCAAAGGGGGGTGTGAGTGGG
CAGAATCTGTGGAGGGTGAAAGCCTACCTCTCTATGACCAATGATACCGCTAGCACTGCT
TCCACACCCATCACTGAAGCTTATGCTGACCTAACAGATAATATTCAAAGTCAGGACCTT
GCACCTGGTGACGACCTGATGATCTCAGGTGCTGATGTAGAATTAGATCTTTCATCTGCC
TCCTGCGATTCTCTCTACCTGTGTCTCATGGTTGAAAGGGACAGCAACTCACAGAGAAGC
GATGGCTCACCTTTGGATTTTGATGTCAACAGCTACATAGTGTGTCAGCAAATAGAGTGC
ATAGGCCTTATTATCGACTCTGTGATACTTACCCAGAACTCAAAGCAAGTTGAACCGTTG
CTGGAGCTCGTTTCTGGCCTCCAGAACTTTAAAGTTGATCTGACCATTGTTCCTGTGCCG
ACTAGCGGTGGCGTGATGGGAGATAACCTTTGGATGTTTGATGTCTTCTTCAGTAATATG
CAAGACTGTTCTAACCCCTTGACACCGAACACTGCCCCCACTGTCGAGGCTGCAGCAGAA
CACACTGGCCAAGATGTCGATGGACAACTAGTCACTATTCGAGAGATTCTAGTTAGTATC
TTCCCA

>sintSS
AAGGAAAGATATGAAACAAACAGAGAAATANTNNNTATGGCAGGGCTTCAAGATAAAGGT
GAGTTCTGGTCATCYGATTGCAYTGTGAAAGAAAAGGTGTRGAATRGWTCAGAAAAAGTT
GATCATGTAKCATGCAAAATTGGCAATTGTTTTTAATTTGATAGAACCAAATTCTGGAAT
TCCTTACCTAnnnnnnnnnnnnnnnTATGAACTTCAAAGTTGAATTGTTTCATCCCAAGT
GTCCGTTCACAAACTACTGAGCTAGCAGTTGACAATGTTCTCTTTACGACATTGGAAGGT
CTTCCTCTTGTGGAACAACAAGAAAAGGAACTGAGGGTGGGCATTATGATTGGAACTACA
AACGTCCCTGCAGTTGCCGATAATGGCGTTGAAGCATCTCACCCTGGCCCTTTCCGAATC
AAATACACTCTCGCTTCAGGTACCAATGCTTCCAATGCTGTGGAAGTTCTGGAGATAACA
AATAGGTCTACGGCAAAMCCGCTTTCTCCCGGAACACTGTTTCCCTTTGAAATAAGTGAT
TTAGATGTTTCTCTAACAAGTCTCGGCTGTGATGCTGTACCCTTGCTTTGTGTGGAAATC
ATTTCTGAACAAGCAGGTCTAACACTGATTGGAGAAACTAAGGGCTGCATTCAGATTACA
TGTAGAGGTGTGGTGATAACGTACATTGAGCCAGTAGTACTTGAGACATCAACACTGACG
CAAGGACTCTCAAGTAACAATGTCAGATTAACAGTCAGCTTTCAATCCGACCGAAACTAC
GCTTCTGTTTCAGGAACGAACCTGTGGGATCCCTCGGTTTTTGGGAATGGCAACCAGTTT
GGCACTTYGCTTATGATTCCTGCAACGCCGACATTGACTGCTGTCACAAACTATGGTATC
AACAACGTGGGAACCTCTGTCTGGCCTGAGTTAGGAGTAATGATTGATCTCACCGCGTAT
GGATGTCCCGAGGCTCGTTTTATTTGTGTAAACCCTCAAAAGAACAGCTCACAAGTGTTC
TCCCTAGGATTCATCCCACAGTCTGCCCAATATGGATGCGTGGAAGTTGATTGCGCTGGG
GTAGAATTCATTAGTGGAACCATTACTACAACTTCTAAGTTTGCAGAGTTCCGGAGCATG
CACGATATCACTTTCGATGTTACCTTCGATACTGACCCAACAAAGGGGGGTGTGAATGGG
CAGAATCTGTGGAAAGTGAAAGCCTACCTCTCTATGAGTGATGATACCGCTAGCACTGCT
TCCACACCCATCGCTGAAGCTTATGCTGTTCTACCAGATAATAGTGTTAGTCAGGACCTT
GCACCTGGTGACCCACTGGAGATCTCAGGTGCTGATGTAGTATTAGATCTTTCATCTGCC
TCCTGCAATTCTCTCTACCTGTGCCTCACTGTTGAAAGGGACAGCAACTCGCAGAGATAT
GACGGCTCATCTTTGGATTTTGATGTCAACAGCTACATAGTGTGTCAGCAACTAGAGTGC
ATAGGCCTTGTTATCRAAACTCTGACACTTACCCAGAACTCGAGGCAAACACAACCGTTG
CTGGAGTTTGTTTCTGGCCTCCAGAATTTCTATGTCGATCTGACCATTAATCCACAGCAG
GATAGCGGTGGCGTGATGGGAGATGACCTTTGGATGTTTGACGTCTTCTTCAGTGATATG
GAAGACTGTTCTAACACCTTGACACCAAACGCTGCCCCCACTGTCATGCCTGCAGGAGGA
CAAACTGGCCAAGCTGTCAATGGACAACAAGTCACTATTGATGACCTTCTAGTTAGTATC
TTACCA

>sprp
ATGGAAAGATATGAAACGAACAGAGAAATACTGCATATGGCAGGGCTTCACGATAAAGGT
GAGTTCTGGTCATCCGATTGCATTGTGAAAGAAATGATGTGGAATGGATCAGAAAAAGTT
GATCATGTAGCATGCAAAATTGGCAATTGTTTTTATTTTGATAGAACCAAGTTTGGGAAT
TCMTYACCTACAGTTGTAGCCTACCTATTAACTTTAAAGTTGAATTGTTTCATCCCAAGT
GTCCGTTCAGAAACTACTGAGCTAGCAGTTGACAATGTTCTCTTTACGAAATTGGAAGAT
CTTCCTCTTGTGGAACAACAAGAAACGACACTGACGGTGGGCATTTCGATTGGAACTACA
AACGTCCCTGCAGTTGCCGATAATGGCGTTGAAGTATCTCACCCGGGCCCTTTCCGAATC
AAATACACTCTCGCTTCAGGTACCAATGCTTCCAATGCTGTGGAACTTCTGGAGATAACA
AGTGTGTCTACGTCAAATCCGCTTTCTCCTGGAACACTGTATCCCTATGAAATAAATAAT
TTAGAWGTTTCTCTAACAAGTCTCGGCTGTGATGCTGTACCCTTGCTTTGTGTGGAAATC
ACTTCTGAACAAGCAGATTTAACACTGATTGGAGAAACTAAGGGCTGCATTCAGATTACA
TGTAGAGGTGTGGTAATAACGTACGTTGAGCCAGTTGAACTAGAGACATCAACACTGAAG
CAAGGACTCCCAAGTAACRATGTCAGATTAACAGTCAGCTTTCAATCCGACCMAAACTAC
GCTTCTGTTTCAGGGACGTACCTGTGGGATCCCTTGGTTTTTGGGAATGACAACCAGTTT
GGCACTTCGCCTATGATTCCTGCAACGCCGACATTGACTGCTGTCACAAACTATGGTATC
AGCAACATGGGAACGTCCRTCTGGCCTGAGTTAGGAGTAACGATTGATCTCACCGAGTAT
GGATGTCCTGAGGCTCGTTATATTTGTGTAAACCCTCAAAAGAACAGCTCACGAGAGTTC
TCCCTAGGATTCATCCCACAGTCTGCACAATATGGATGCGTGGAAGTTGAWTGCGCTGGG
GTAGAATTCATTGGTGGAACCATTACTACAACCTCTCAGGTTGCAGAATTCCAGAGCATG
TCTGAGATCACTTTTGATGTTACCTTTGATACTGACCCTACAAAGGGGGGTGTGAATGGG
CAGAATCTGTGGAAGGTGAAAGCCTACCTCTCTATGAGTGATGATACAGCCAGCACTGCT
TCCACACCCRTCGCTGAAGCTTATGCTGATCTATCAGATAATACTGTTAGTCAGGACCTT
GCACCTGGTGACTCACTGGAGATCTCAGGTGCTGAAGTAGAATTAGATCTTTCATCTGCC
TCCTGCAATTCTCTCTACCTGTGCCTCACGGTTGAAAGGGACAGCAACTCAATAAGGRAC
AATGGCTCATCTTTGGATTTTGATGTCAACAGCTACATAGTGTGTCAGCAAATAGAGTGC
ATAGGCCTTGTTATCCAAACTCTGACACTTACCCAGAACTCGAGGCAAACACAACCGTTG
CTGGAGTTTGTTTCTGGCCTCCAGGATTTTGTTGTCGATCTGACCATTGATCCAGTGCCG
ACTAGTGGGGGAGTGATGGGAGATAACCTTTGGATGTTTGAGGTCTTCCTCAGTGATATG
GAAGACTGTTCTAACCCCTTGACACCGAACGCTGCCCCCACTGTCATTCCTGGAGTAGGA
CAAACTGGCCAAGATGTCGGTGGACAACAAGTCACTATTGATGACCTTCTCGTTAGTATC
TTCCCA

>spurp
ATGGAAAGATATGAAACGAACAGAGAAATACTGCATATGGCAGGGCTTCACGATAAAGGT
GAGTTCTGGTCATCCGATTGCATTGTGAAAGAAATGATGTGGAATGGATCAGAAAAAGTT
GATCATGTAGCATGCAAAATTGGCAATTGTTTTTATTTTGATAGAACCAAGTTTGGGAAT
TCATCACCTACAGTTGTAGCCTACCTATTAACTTTAAAGTTGAATTGTTTCATCCCAAGT
GTCCGTTCAGAAACTACTGAGCTAGCAGTTGACAATGTTCTCTTTACGAAATTGGAAGAT
CTTCCTCTTGTGGAACAACAAGAAACGACACTGACGGTGGGCATTTCGATTGGAACTACA
AACGTCCCTGCAGTTGCCGATAATGGCGTTGAAGTATCTCACCCGGGCCCTTTCCGAATC
AAATACACTCTCGCTTCAGGTACCAATGCTTCCAATGCTGTGGAACTTCTGGAGATAACA
AGTGTGTCTACGTCAAATCCGCTTTCTCCTGGAACACTGTATCCCTATGAAATAAATAAT
TTAGAAGTTTCTCTAACAAGTCTCGGCTGTGATGCTGTACCCTTGCTTTGTGTGGAAATC
ACTTCTGAACAAGCAGATTTAACACTGATTGGAGAAACTAAGGGCTGCATTCAGATTACA
TGTAGAGGTGTGGTAATAACGTACGTTGAGCCAGTTGAACTAGAGACATCAACACTGAAG
CAAGGACTCCCAAGTAACGATGTCAGATTAACAGTCAGCTTTCAATCCGACCAAAACTAC
GCTTCTGTTTCAGGGACGTACCTGTGGGATCCCTTGGTTTTTGGGAATGACAACCAGTTT
GGCACTTCGCCTATGATTCCTGCAACGCCGACATTGACTGCTGTCACAAACTATGGTATC
AGCAACATGGGAACGTCCATCTGGCCTGAGTTAGGAGTAACGATTGATCTCACCGAGTAT
GGATGTCCTGAGGCTCGTTATATTTGTGTAAACCCTCAAAAGAACAGCTCACGAGAGTTC
TCCCTAGGATTCATCCCACAGTCTGCACAATATGGATGCGTGGAAGTTGAATGCGCTGGG
GTAGAATTCATTGGTGGAACCATTACTACAACCTCTCAGGTTGCAGAATTCCAGAGCATG
TCTGAGATCACTTTTGATGTTACCTTTGATACTGACCCTACAAAGGGGGGTGTGAATGGG
CAGAATCTGTGGAAGGTGAAAGCCTACCTCTCTATGAGTGATGATACAGCCAGCACTGCT
TCCACACCCATCGCTGAAGCTTATGCTGATCTATCAGATAATACTGTTAGTCAGGACCTT
GCACCTGGTGACTCACTGGAGATCTCAGGTGCTGAAGTAGAATTAGATCTTTCATCTGCC
TCCTGCAATTCTCTCTACCTGTGCCTCACGGTTGAAAGGGACAGCAACTCAATAAGGAAC
AATGGCTCATCTTTGGATTTTGATGTCAACAGCTACATAGTGTGTCAGCAAATAGAGTGC
ATAGGCCTTGTTATCCAAACTCTGACACTTACCCAGAACTCGAGGCAAACACAACCGTTG
CTGGAGTTTGTTTCTGGCCTCCAGGATTTTGTTGTCGATCTGACCATTGATCCAGTGCCG
ACTAGTGGGGGAGTGATGGGAGATAACCTTTGGATGTTTGAGGTCTTCCTCAGTGATATG
GAAGACTGTTCTAACCCCTTGACACCGAACGCTGCCCCCACTGTCATTCCTGGAGTAGGA
CAAACTGGCCAAGATGTCGGTGGACAACAAGTCACTATTGATGACCTTCTCGTTAGTATC
TTCCCA

>pdep
ATGGAAAGATATGAAAATAACAGAGAAATACTGCGTATGGNNNNNNNnnnnNNNNNNNNN
NNNNNNNNNNNNNNNNNNNNNNNNNNNNNNNNNNNNNNNNNNNNNNNNNNNNNAAAGGTT
GATCATCTAGCATNNNNNNNNNNNNNNNNNNNNNNNNNNNNNNNNNNNNNnnnnnnnnnn
nnnnnnnnnnnnnnnnnnnnnnnnnnnnnNNNNNNNNNNNNNNNNTGTTTCATCCCAAGT
GTCCGTTCACAANNNACTGAGTTAGCAGTTGACAATGTTCTCCTTACAAGATTGGAAGGT
CTTCCTCTTGTGGAACAACAAGTCAAGACACTGACGGTGGGCGTTATGATTGGAACTACA
AACTTGCCTGCTGGTCCCNNNAATGGTGTCGAAGAATCTTACCCGGGCCCTTTCCGAATC
AACTACACTCTCGCTTCTGGTACCAATGCTTCCAATGCTGTGCAACTTTTGGAGATATCA
AGTAGAGAGACGACAACACCGCTTTCTCCTGGAACACTGTTTCATTATGAAATAAATGAT
TTAGATGTTCCTCTAATGATGTACGGCTGTGATCAAGTATCCTTGCTTTGTGTGGAAATC
ATTTATGAACAATCAGATTTAACACTGAGTGGAGACACTAAGGGTTGCATTCAGATTACA
TGTAGAGGTGTGGTGATAACATACATTGAGCCAGCAGTACTTGAGACATCAACACTGAAG
CAAGGAATCGGAAATAACAATGTCAGATTAACAGTCGGCTTTCAATCCGACCCAAACTAC
GCTTCTGTTTCAGGGACCGGCCTGTGGGATCCCTTGGTTTTTGGGAATGGCAATCAGTTT
GGCACTTCGCTTATGGTTCCTGCAACGCCAACATTGACTGCTGTCTCAGACTATGGTATC
AGCAACRTGGGAACGTCTGTCTGGCCTGAGTTAGGAGTAATGATTGATCTCGCTGCATAT
GGATGTCCCGAGGCTCGGTATATTTGTGTAAACCCTCGAACGTCCAGCTCAGCAGTGTTC
TCCCTAGGATTCATCCCACAGTCTGCACAATATGGATGCGTGGAAGTTGATTGCGCTGGG
GTAGAGTTCATTGGTGGAACCATGACTACAACCTCTCAGTTTACTGAGTTCCGGAGCACT
AACGCGATCACATTCTCTGCTACATTTAATACTGACTCTGCAAAGGGGGGTGTGAGTGGG
CAGAACTTGTGGAAGGTGAAAGCCTACGCCTCCAGGACCAATGATACCGCTAGCACTGCT
TCCACACCCATCACTGAAGCTTATCCTGTACTACCAGCTAATATTGCTAGTCAGGACTTT
GCACCTGGTGACGACCTGGTGATCTCAAATGCTAATGTAGTATTAGATCTTTCATCTGCC
TCCTGCGGTTCCCTCTACCTGTGTCTCATGGTTGAAAGGGACAACAACTCACAGAAGAAC
AATGGCTCACCTTTGGATTTTGATGTCAACAGCTACATAGTGTGTCAGCAAATAGAGTGC
ATAGGCCTTGTTATCGACAGTCTGACACTTACCCAGAACTCAAATCAAGGTGAACCGTTG
CTGGAGCTCGTTTCTGGCCTCCAAAATTTTAAAGTCGATCTGACCATTGATCCGCTGCAG
ACTAGCGGTGGCGTGATAGGAGATAACCTTTGGATGTTTGATGTCTTCTTCAGTGATATG
CAAGACTGTTCTAACCCCTTGACACCGAACGCTGCCCCCACTGTCGTGGCTGCAGCAGAA
CAAACTGGCCAAGATGTCGGTGGAGAACGAGTCACTATTCGAGATATTCTAGTTAGTATC
TTCCCA
