# Supplementary material for: Genome-wide signals of positive selection in strongylocentrotid sea urchins
Source: BMC Genomics. 2017 Jul 21;18:555. doi: 10.1186/s12864-017-3944-7 (PMC5521101; doi:10.1186/s12864-017-3944-7)
Supplement: Supplementary file 3 — Consensus alignment files. A compressed (gzip) tape archive (TAR) file containing 6250 consensus alignment files in FASTA format. (TGZ 14116 kb) [file 12864_2017_3944_MOESM3_ESM.tgz › SPU_002551/consensAlign.ordered.fa]

>sdro
ATGCAGTATTTGACGGTTGCCCTGGCAGTTGTGGCCTGTCTGTTAGGCGGAGTTTCAGCC
CAACTTGATGGATGCGATCCAGATCCGTGTGACAGGGGGACGTGTGAACCTTCGTCTGAC
CAATATATATGTCAGTGCCCAGAAGCGACTGGGCCATTTTATAACGGCCCTGACTGCAAC
ATACTGRSGGGATCTGTTNTTTGTCCCGRTGGCCACATCTACGAGACAAACCAAGAGCGG
TCATATGTGAACCTCCCCCATCGGTTAAACTGTTTTTACCTCGTCGCTATCCCCAACGCT
GCTTACATCGAAATCGAGTTCCTCAGTTTCGACGTCGAAACAGCCAAAGACGAGGTGGTT
GTCGGTTTTGGTCCGACGGTTGATGAATTCAGGGTGAACACCGACGACATCGAGATCTTT
GACAATAGCAGATCCCCGATCAACAATCCGGATTTTCCCAATAACATCGTTACCATCASC
GGGTCACGAGCATGGATAAGTGTCGTTACTGACAAAAATGTTATAAGCCCTGGTTACTCG
TTCAGAGTTTTGGCAGAAACCTTGGATTGCGTGTTGGAACCTTGTCTTAATGGTGGTACT
TGTATTGACTTGATGAACGACTTCGAATGCACTTGCCCTGCCGGATATACTGGCGATCTT
TGTGAAATTAAGCTTGATTTCTGCAGCAGCAACCCGTGTGTGAATGGAGGCACCTGTACG
GCAGACAACTTCGGGTACACGTGTGACTGTGTGGCCGGATGGACTGACGTGAACTGCCAA
ACTAATATCAACGAGTGTCTGAGTATGCCCTGCCTTAATGGAGCCACCTGTATTGACGGA
ATTAACCAATGGTCGTGTCAGTGTGCATCACAGTATGCCGGAGACATTTGCGAGATCTCC
CTGAACCCATGTGGAAGTTCGCCATGTTATAACGGAGCAACGTGTGTCAACGCTGGGTTG
GATTACATATGTGAATGCCCCCCAGGTTTCGCTGGAGATAATTGCGAAATAGATATTAAC
GAGTGTACCAGTCTCCCCTGTCAGAATGGAGCTACATGTATCAATGGAATTGCCCGGTAT
ACCTGTCAATGCCGACAAGGTTTCTCTGGAATCAACTGCGAAGAAGTTGGATTCTGTGAT
CTTGAGGGTGAGTGGTACAACGAATGCAACGACCGTGTGACTGTCACTCTTACCTCAACG
GGTATGATACTCGGTCACTACTCCAGCAACATTGGCCTTCTTACTGGCTATATGGCCCCG
AATGTGATGGTGGGATATGCCGACCAGGCCTGTGACTTTCCTTCCTTCGGGTTTGTCGTA
ACCACTGACAACGGCAAGTCTACGAGCAGTTGGTCTGGACAGTGTCACCTATGTGGTGGA
GAGGAGGTTCTCTATACTACCTGGACCAACACTCAACGGGTCTCAACCTGCGTCGATATC
AAGAAGGCTACAAGTATCGGGCAAGACCGATGGACCCGCTAC

>spal
ATGCAGTATTTSACGGTTGCCCTGGCAGTTGTGGCCTGTCTGTTAGGCGGAGTTTCAGCC
CAACTTGATGGATGCGATCCAGATCCGTGTGTGAGGGGGACGTGTGAAGCTTCGATTGAC
CAATATATATGTCAGTGTCCAGAAGCAAGTGCACCACTTTATAACGGCCCTGACTGCAAC
ATACTGAGGGGATCTGTTNNNTGTCCCGGTGGCCACATCTACGAGACAAACCAGGTACGG
TCACAGTCCAACCTCCCCCATCGGTTAAACTGTTTTTACCTCGTCGCTATCCCCAACGCT
GCTTACATCGAAATCGAGTTCCTCAGTTTCGACGTCGAAACAGCCAAAGACGAGGTGGTT
GTCGGTTTTGGTCCGACGGTTGATGAATTCAGGACAAACACCGCCGACATCGACATCTTT
GACAATAGCAAATCCCCGATCAACAATCCGGATTTTCCCAATAACATCGTTACCATCAGC
GGATCACGAGCATGGATAAGTGTCGTTACTGACAAAAATGTTATAAGCCCTGGTTACTCG
TTCAGAGTTTTGGCAGAAACCTTGGATTGCGTGTTGGAACCCTGTCAGAATGGTGGTACT
TGTATTGACTTGATGAACGCCTTTGAATGCAACTGCCCTGCCGGATATACTGGCAATCTT
TGTCAAATTAAGCTTGATTTCTGCAGCAGCAACCCGTGTGTGAATGGAGGCACTTGTACA
GCAGACAACTTCGGTTACACGTGTGACTGTGTGGCCGGATGGACTGACGTGAACTGCCAA
ACTAATATCGACGAGTGTCTGAGTATGCCCTGCCTTAATGGAGCCACCTGTATTGACGGT
ATTAACCARTGGTCGTGTCAGTGTGCATCACAGTATGCCGGAGACACTTGCCAGATMTCC
CTGAACCCATGTGGAAGTTCGCCATGTTATAACGGAGCAACGTGTGTCAACGCTGGGTTG
GATTACATATGTGAATGCCCCCCAGGTTTCGCTGGAGATAATTGCGAAATAGATATTAAY
GAGTGTACCAGTCTTCCTTGTCAGAATGGAGCTACWTGTATCAATGGAATTGCCCGGTAT
ACCTGTCAATGCCGACAAGGTTTCTCWGGAAYCAACTGYGAAGAAGTTGGRTTCTGTGAT
CTTGAGGGTGAATGGTACAACGAATGCAACGACCGTGTRACTGTCACTCTTACYTCAACG
GGTATGATACTYGGTCACTACTCCAGCAACATTGGCCTTCTTACTGGCTATATGGCCCCG
AATGTGATGGTGGGATATGCCGACCAGGCCTGTGACTTTCCTTCCTTCGGGTTTGTGGTG
ACCACGGACAACGGCAAGTCTACGAGCAGTTGGTCTGGACAGTGTCACCTATGTGGTGGG
GAGGAGGTTCTCTACACTACMTGGACCAACACTCAACGGGTCTCAACCTGCGTCGATATC
AAGAAGGCTACAAGTATCGGGCAAGACCGATGGACYCGCTAC

>sfra
ATGCAGYATTTAACGGTTGCYCTTACATTTGTGGCCTGTCTGTTGGGCGGAGTTTCAGCC
CAACTTGATGGATGCGATATAAATCCGTGTGTGAGGGGGACGTGTGAAGCTTCGTCTGAC
CAATATATCTGTCAGTGTCCAGAAGCGAGTGGGCCACTTTATAACGGCGTTAACTGTAAC
ACACTnnnnGGATCTGTTNNNTGTCCCGGTGGCCACATCTACCAGTCAAACGAAATACGG
TCATATNNNNNNNNNNNNNNNNNNNNNNNNNNNNNNTACCTCATCGCTATCCCCAACGCT
GCTTACATCGACATCGAATTCCTCAGTTTCGACGTCGAAACGGCCAAGGACGAGGTGGTT
ATCGGTTCTGGTCCGACGGTTGATGAAAACAGGGCAAACGTCGACGACATCTTGATCTTC
GACAATAGCNNNNNNNNNNNNNNNNNNNNNNNNNNNNnnnnnnnnnnnnNNNNNNNNNNN
NNNNNNNNNNNNNNNNNNNNNNNNNNNNNNNNNNNNNNNNnnnnnnnnnnnnnnnnnnnn
nnnnnnnnnnnnnnnnAAAACTTGGATTGCGTGTTGGAACCTTGTCTTAATGGTGGTACT
TGTATTGACTTGATGAACAACTTTGAATGCACTTGCCCTGCCGGATTTACTGGCAATGTT
TGTCAAATTGAGCTTGATTTCTGCAGCAGCAACCCGTGTTTGAACGGAGGCACCTGTACA
GCAGACAACTTCGGGTACACGTGTGACTGTGTCGCCGGATGGACTGATGTGAACTGCCAA
TTTAATATCAACGAGTGTCTTAGTACGCCCTGCCTTAATGGAGCCACTTGTATTGACGGT
ATTAACCAATGGTCGTGTCAGTGTGCAGCACAATATTCCGGAGACATTTGCCAGATCTCC
CTGAACCCATGTGGAAGTTCGCCATGTTATAACGGAGCAACGTGTGTCAACACTGGGTTG
GATTACGTTTGTGAATGCGCCCCAGGTTTCGCTGGAGATAATTGTGAATTTGATATTAAC
GAGTGCTCCAGCCTTCCTTGTCAGAATGGAGCTACATGTATCGATGGTATCGCCCTGTAT
ACTTGTCAATGCCGACAAGGTTTCTCTGGAATCAACTGCGCAGAAGTTGGATTCTGTGAT
ATTGAGGGTGCATGGTACAACGAATGCAACGACCGTATTACTGTCACTCTTACTTCAACG
GGTATGATACTCGGTCAGTACTCCAGTAACATTGGCCTTCTTACTGGCTATATGGCCCCG
AATGTGATGGTGGGATATGCCGACCGGAAATGTGACTTTCCTTCCTTCGGATTTGTCGTG
ACCACGGACAACGGCAAGTCTACGAGCAGTTGGTCTGGACAGTGTCACCTATGTGGTGGA
GAGGAGGTCCTCTACACCACCTGGACCAACACTCAACGGGTCTCAACCTGTGTTGATATC
AAGAGAGCTACAAGTATCGGGCAAGACCGATGGACCCGCTAC

>afraSS
ATGCAGTATTTCACGGTTGCCCTGGCAGTTGTGGCCTGTCTGTTAGGCGGAGTTTCAGCC
CAACTTGATGGATGCGATCCAGATCCGTGTGAGAGGGGGACGTGTGAAGCTTCGATTGAC
CAATATATATGTCAGTGTCCAGAAGCAAGTGGACCAATTTATAACGGCCCTGACTGCAAC
ATACTGAGGGGATCTGTTNTTTGTCCCGGTGGCCACATCTACGAGACAAACCAAGAGCGG
TCATATGTGAACCTCCCCCATCGGTTAAACTGTTTTTACCTCGTCGCTATCCCCAACGCT
GCTTACATCGAAATCGAGTTCCTCAGTTTCGACGTCGAAACATCCAAAGACGAGGTGGTT
GTCGGTTTCGGTCCGACGGTTGATGAAAACAGGGCAAACACCGACGACATCGACATCTTT
GACAATAGCAGATCCCCGATCAACAATCCTGATTTTCCCAATAACACCGTTACCATCAGC
GGATCACGAGCATGGATAAGTGTCGTTACTGACAAAAATGTTATAAGCCCTGGTTACTCG
TTCAGAGTTTTGGCAGAAACCTTGGATTGCGTGTTGGAACCCTGTCAAAATGGTGGTACT
TGTATTGACTTGACGAACGCCTTTGAATGCAATTGCCCTGCCGGATATACTGGCGATCTT
TGTGAAATTAAGCTTGATTTCTGCAGTAGCAACCCGTGTGTGAATGGAGGCACTTGTACG
GCAGACAACTTCGGGTACACGTGTGACTGTGTGGCCGGATGGACTGACGTGAACTGCCAA
ACTAATATCAACGAGTGTCTGAGTATGCCCTGCCTTAATGGAGCCACCTGTATTGACGGA
ATTAACCAATGGTCRTGTCAGTGTGCATCACAGTATGCCGGAGACATTTGCCAGATCTCC
CTGAACCCATGTGGAAGTTCGCCATGTTATAACGGAGCAACGTGTGTCAACGCTGGGTTG
GATTACATATGTGAATGCCCCCCAGGTTTCGCTGGAGATAATTGCGAAATAGATATTAAC
GAGTGTACCAGTCTCCCCTGTCAGAATGGAGCTACATGTATCAATGGAATTGCCCGGTAT
ACCTGTCAATGCCGACAAGGTTTCTCTGGAATCAACTGCGAAGAAGTTGGATTCTGTGAT
CTTGAGGGTGAGTGGTACAACGAATGCAACGACCGTGTGACTGTCTCTCTTACCTCAACG
GGTATGATACTCGGTCAGTACTCCAGCAACATTGGCCTTCTTACTGGCTATATGGCCCCG
AATGTGATGGTGGGATATGCCAACCAGGCCTGTGACTTTCCTTCCTTCGGGTTTGTAGTG
ACCACTGACAACGGCAAGTCTACGAGCAGTTGGTCTGGACAGTGTCACCTATGTGGTGGA
GAGGAGGTTCTCTACACTACCTGGACCAACACTCAACGGGTCTCAACCTGCGTCGATATC
AAGAAGGCTACAAGTATCGGGCAAGACCGATGGACCCGCTAC

>hpul
ATGCAGTATTTCACGGTTGCCCTGGCAGTTGTAGCCTGTCTATTGGGCGGAGTTTCGGCC
CAACTTGATGGATGCGATATAGATCCATGTGTGAGGGGTACGTGTGAACCTTCGnnnnnn
nnnnnnnnnnnnnnnnnnnnnnnnnnnnnnnnnnnnnnnnnnnnnGGCCCTGACTGTAAC
ATACTGRSGGGATCTGTTNTTTGTCCCGCTGGCCACGTCTACGAGACAAACACAGTACGG
TCATATGCCAACCTCCCCCATCGGTTAAACTGTTTTTACCTCGTCGCTATCCCCAACGCT
GAATACATCCAAATCGAGTTYCTCAGCTTCGACGTCGAAACAGCCAAAGACGAGGTGGTT
GTCGGTTCTGGTCCGACTGTTGATGAATTCAGGANNNGCACCGCCAATATCGACATCTTT
GACAATAGCTATTTGCCGATCAACAATCCGGATTTTCCCAATAACATCGTTACCATCAAC
GGATCACGAGCATGGATAAGTGTCGTTACTGACAAAAATGTTATAAGCCCTGGTTACTCG
TTCAGAGTTTTGGCAGAAACCTTGGATTGCGTGTTGGAACCTTGTCTCAATGGTGGTACT
TGTATTGACTTGATGAACGACTTCGAGTGCATGTGCCCTGCCGGATATACTGGCGATATT
TGTSAMATTRAGCTTGATTTCTGCAGCAGCAACCCATGTGTGAATGGAGGCACTTGTACG
GCAGACAACTTCGGGTACASGTGTRACTGTGTGGCCGGATGGACTGACGTGAACTGCCAA
ACTGATATCAACGAGTGTCAGAGTATGCCCTGCCTTAATGGAGCCACCTGTATTGACGGT
ATTAACCGGTGGTTGTGTCAGTGTGCACCACAGTATGACGGARRCATTTGCGAGATCTCC
CTGAACCCATGTGGAAGTTCGCCATGTTATAACGGAGCAACTTGTGTCAACGCTGGGTTG
GATTACGTGTGTGAATGCGCCCCAGGCTTCGCTGGAGAGAACTGCGAAATTGATATTAAT
GAGTGTACCAGTCTTCCTTGTCAGAATGGAGCTTCATGTATCGATGAAATTGCCCGGTAT
ACCTGTCAATGCCGACAAGGTTTCTCTGGAATCAACTGTGAAGAAGTTGGATACTGTGAT
CTTGAGGGTGAGTGGTACAACGAATGCAACGACCGTGTAACTGTCACTCTAACCTCAACG
GGTATGATACTCGGCCACTACTCCAGCAACATTGGCCTTCTTACTGGTTATATGGCCCCG
AATGTGATGGTGGGATATGCCGACCAGGCCTGTGACTTTCCTACCTTTGGGTTCGTCGTG
ACCACGGACAACGGCAAGTCTACGAGCAGTTGGTCTGGACAGTGTCACCTATGTGGTGGA
GAGGAGGTCCTCTACACTACCTGGACCAACACTCAACGGGTCTCAACCTGCGTCGAAATC
AAGAAGGCTACACATATCGGGCAAGACCGATGGACCCGCTAC

>snud
ATGCAGTACTTAACGCTTGCCCTTACAGTTGTGGCCTGTCTGTTGGGCGGAGCTTCAGCC
CAACTTGATGGATGCGATACAAATCCGTGTGTGAGGGGGACGTGTGAGGCTTCGTCTGAC
CAATACATATGTCAGTGTCCAGAAGGGAGTGGGCCAATTTATTACGGCGTTAACTGTAAC
ACACTGAAGGGATCTGTTNTTTGTCCCGATGGCCACATCTACCAGTCAAACACGATGCGG
GAATATCAAAACCTTCCCAATAGGTTAAACTGTTTTTACCTCATCGCTATCCCCAACGCT
GATTTCATCGAAATCGAATTCCTCAGTTTCGACGTCGAATCAGCCAAGGACGAGGTGGTT
ATCGGTTCTGGTCCGACGGTTGATGAAGACAGGGTAAACACCGATGACATCTACATCTTC
GACAATACCAATGCGCCGTTCAACAATCCTGAATTTCCCAATAACATCGTCGTCATCCAG
GGGTCACGGGCATGGATAAGTGTCGGCACTGACAAAAATGTTATAAGCAATGGATACTCG
TTCAGAGTTTTGGCAGAAACCTTGGATTGCGTGTTGGAACCTTGTCTTAATGGTGGTACT
TGTATTGACTTGACGAACAMCTTYSAATGCACTTGCCCTGCCGGATTTACTGGCAATGTT
TGTGAMATTGAGCTTGATTTCTGCAGCAGCAACCCRTGTTTGAAYGGAGGCACGTGTACA
GCARACAACTTCGGGTACACGTGTGACTGTGTCGCCGGATGGACTGATGTGAACTGCCAA
ACTRATATCRACGAGTGTCTTAGTACGCCMTGCCTTAATGGAGCCACTTGTATTRACGGT
ATWAACSRATGGTYGTGTCAGTGTGCAGCACAATATACMGGAGACATGTGCCAGACCTCS
CTGAACCCATGTGGAAGTTCGCCATGTTATAACGGAGCRWYGTGTRYCAACGCTGGGTTG
GATTACGTTTGTSAATGCSCCCCAGGTTTCRCTGGAGARAATTGCGAAATTGATATTAAC
GAGTGTTCCAGCCTTCCTTGTCAGAATGGAGCTACATGTATCRATGRAATTGCCATGTAT
ACCTGTCAATGCCGACAAGGTTTCTCCGGAATCAACTGCGAAGAAGTTGGATTCTGTGAT
CTTGAGGGTGAATGGTACAACGAATGCAACGACCGTGTCACTGTCACTCTTACTTCAACG
GGTATGATACTCGGTCACTACTCCAGCAACGTTGGCCTTCTTACTGGCTATACGGCCCCG
AATGTGATGGTGGGATATGCCGACCGGAACTGTGACTTTCCTTCCTTCGGATTTGTCGTG
ACCACGGACAACGGCAAGTCTACGAGCAGTTGGTCTGGACAGTGTCATCTATGTGGTGGA
CAGGAGGTCCTCTACACTACCTGGACCAACACTCAACGGGTCTCAACCTGCGTTGATATC
AAGAGAGCTACAAGTATCGGACAAGACCGATGGACCCGCTAC

>sintSS
ATGCAGTATTTGACGGTTGCCCTGGCAGTTGTGGCCTGTCTGTTAGGCGGAGTTTCAGCC
CAACTTGATGGATGCGATCCCGATCCGTGTGATAGGGGGACGTGTGAAGCTTCGATTGAC
CAATATATATGTCAGTGTCCAGAAGGAAGTGGGGCAATTTATAACGGCCCTGACTGTAAC
ATACTGAGGGGATCTGTTNTTTGTCCCGGTGGCCACATCTACGAGACAAACCAAGAGCGG
GAATATAACRACCTCCCCCATCGGTTAAACTGTTTTTACCTCRTCGCCATCCCCAACGCT
GCTTACATCGAAATCGAGTTCCTCASTTTCAACGTCGAAACAGCCAAAGACGAGGTGGTT
GTCGGTTTTGGTCCGACGGTTGATGAAAATAGGGAAAACACCGCCGACATCGACATCTTT
GACAATAGCTATTCCCCGATCAACAATGCGGAKTTTCCCAATAACATCGTAACCATCATS
GGCTCACGAGCATGGATAAGTGTCGTTACTGACAAAAATGTTATAAGCCCTGGTTACTCG
TTCAGAGTTTTGGCAGAAACCTTGGATTGCGTGTTGGAACCCTGTCTAAATGGTGGTACT
TGCATTGACTTGATGAACGCCTTTGAATGCAATTGCCCTGCCGGATATACTGGCGATCTT
TGTGAAATTAAGCTTGATTTCTGCAGCAGCAACCCGTGTGTGAATGGAGGCACTTGTACG
GCAGACAACTTCGGGTACACGTGTGACTGTGTGGCCGGATGGACTGACGTAAACTGCCAA
ACTGATATCAACGAGTGTCTGAGTATGCCCTGYCTTAATGGAGCCACCTGTATTGACGGA
ATTAACCAATGGTCGTGTCAATGTGCATCACAGTATGCCGGAGACACTTGCCAGATCTCC
CTGAACCCATGTGGAAGTTCGCCATGTTATAACGGAGCAACGTGTGTCAACGCTGGRTTG
GATTACATCTGTGAATGCCCCCCAGGTTTCGCTGGAGATAATTGCGAAATAGATATTAAC
GAGTGTACCAGTCTTCCTTGTCAGAATGGAGCTACCTGTATCAATGGAATTGCCCAGTAT
ACCTGTCAATGCCGACAAGGTTTCTCTGGAACCAACTGCCAAGAAGTTGGATACTGTGAT
CTTGAGGGTGAATGGTACAACGAATGCAACGACCGTGTGACTGTCACTCTTACTTCAACT
GGTATGATACTCGGTCACTACTCCAGCAACATTGGCCTTCTTACTGGCTATACGGCCCCG
AATGTGATGGTGGGATATGCCGACCAGGCCTGTGACTTTCCTTCCTTCGGGTTTGTCGTG
ACTACTGACAAYGGCAAGTCTACGAGCAGTTGGTCTGGACAGTGTCACCTGTGTGGTGGA
GCGGAAGTCCTCTACACTACATGGACCAACACTCAACGGGTCACAACCTGCGTCGATATC
AAGAAGGCTACAAGTATCGGGCAAGACCGATGGACCCGCTAC

>sprp
ATGCAGTATTTGAAGATTGCCCTGGCAGTTGTGGCCTGTCTGTTAGGCGGAGTTTCAGCC
CAACTTGATGGATGCAATCCCGATCCATGTGAGAGGGGGACGTGTGAAGCTTCGATTGAC
CAATACATATGCCAGTGCCCAGAAACGAGTGCGCCATTTTATTACGGCCCTGACTGCAAC
ATACTGACGGGAGCTGTTATTTGTCCCGGTGGCCACATCTACGAGACAAACCAGGTACGG
ACATATAACAACCTCCCCCATCGGKCWAACTGTTTTTACCTCGTCGCTATCCCCAACGCT
GCTTACATCGAAATCGAGTTCCTCAGCTTCGACGTCGAAACAGCCAAAGACGAGGTGGTT
ATCGGTTYTGGTCCGACGGTTGATGAATCCAGGACAAACATCGCCGACATCGAAATCCTT
GACAATAGCAGATCCCCGATCAACAATCCGGATTTTCCCAATAACATCGTAACCATCAGC
GGATCACGAGCATGGATAAGTGTCAATACTGACAAAAATGTTATGAGCCCTGGTTACTCG
TTCAGAGTTTTGGCAGAAACCTTGGATTGCGTGTTGGAACCCTGTCAAAATGGTGGCACT
TGTATTGACTTGACGAACGCCTTTGAATGCAATTGCCCTGCCGGATATACTGGCGATCTT
TGTGAAATTAAGCTTGATTTCTGCAACAGCAACCCGTGTGTGAATGGAGGCACTTGTACG
GCAGACAACTTCGGGTACACGTGTGACTGTGTGGCCGGATGGACCGACGTGAACTGCCAA
ACTAATATCAACGAGTGTCTGAGTATGCCCTGCCTTAATGGAGCCACCTGTATTGACGGA
ATTAATCAATGGTCGTGTCAGTGTGCATCACAGTATACCGGAGAAACTTGCCAGATCTCC
CTGGACCCATGTGGAAGTTCGCCATGTTATAACGGAGCAACGTGTACCAACGCTGGGTTG
GATTACGTATGTGAATGCGCCCCAGGTTTCGCCGGAGTGAATTGCGAAATAGATATTAAC
GAGTGTACCAGTCTTCCTTGTCAGAATGGAGCTACTTGTATCAATGGAATTGCCCTGTAT
ACCTGTCAATGCCGACAAGGTTTCTCTGGAATCAACTGCGAAGAAGTTGGATTCTGTGAT
CTTGAGGGTGAATGGTACAACGAATGCAACGACCGTGTAACTGTCACTCTTACCTCAACG
GGTATGATACTCGGTCACTACTCCAGCAACATTGGCCTTCTTACTGGCTATATGGCCCCG
AATGTGATGGTGGGATATGCCGACCAGGCCTGTGACTTTCCTTCCTTCGGGTTCGTCGTG
ACTACTGACAACGGCAAGTCTACGAGCAGTTGGTCTGGACAGTGTCACCTATGTGGTGGA
GAAGAGGTTCTCTACACTACCTGGACCAACACTCAACGGGTCTCAACCTGCGTCGATATC
AAGAAGGCTACAAGTATCGGGCAAGACCGATGGACTCGCTAC

>spurp
ATGCAGTATTTGAAGATTGCCCTGGCAGTTGTGGCCTGTCTGTTAGGCGGAGTTTCAGCC
CAACTTGATGGATGCAATCCCGATCCATGTGAGAGGGGGACGTGTGAAGCTTCGATTGAC
CAATACATATGCCAGTGCCCAGAAACGAGTGCGCCATTTTATTACGGCCCTGACTGCAAC
ATACTGACGGGAGCTGTTATTTGTCCCGGTGGCCACATCTACGAGACAAACCAGGTACGG
ACATATAACAACCTCCCCCATCGGTTAAACTGTTTTTACCTCGTCGCTATCCCCAACGCT
GCTTACATCGAAATCGAGTTCCTCAGCTTCGACGTCGAAACAGCCAAAGACGAGGTGGTT
ATCGGTTTTGGTCCGACGGTTGATGAATCCAGGACAAACATCGCCGACATCGAAATCCTT
GACAATAGCAGATCCCCGATCAACAATCCGGATTTTCCCAATAACATCGTAACCATCAGC
GGATCACGAGCATGGATAAGTGTCAATACTGACAAAAATGTTATGAGCCCTGGTTACTCG
TTCAGAGTTTTGGCAGAAACCTTGGATTGCGTGTTGGAACCCTGTCAAAATGGTGGCACT
TGTATTGACTTGACGAACGCCTTTGAATGCAATTGCCCTGCCGGATATACTGGCGATCTT
TGTGAAATTAAGCTTGATTTCTGCAACAGCAACCCGTGTGTGAATGGAGGCACTTGTACG
GCAGACAACTTCGGGTACACGTGTGACTGTGTGGCCGGATGGACCGACGTGAACTGCCAA
ACTAATATCAACGAGTGTCTGAGTATGCCCTGCCTTAATGGAGCCACCTGTATTGACGGA
ATTAATCAATGGTCGTGTCAGTGTGCATCACAGTATACCGGAGAAACTTGCCAGATCTCC
CTGGACCCATGTGGAAGTTCGCCATGTTATAACGGAGCAACGTGTACCAACGCTGGGTTG
GATTACGTATGTGAATGCGCCCCAGGTTTCGCCGGAGTGAATTGCGAAATAGATATTAAC
GAGTGTACCAGTCTTCCTTGTCAGAATGGAGCTACTTGTATCAATGGAATTGCCCTGTAT
ACCTGTCAATGCCGACAAGGTTTCTCTGGAATCAACTGCGAAGAAGTTGGATTCTGTGAT
CTTGAGGGTGAATGGTACAACGAATGCAACGACCGTGTAACTGTCACTCTTACCTCAACG
GGTATGATACTCGGTCACTACTCCAGCAACATTGGCCTTCTTACTGGCTATATGGCCCCG
AATGTGATGGTGGGATATGCCGACCAGGCCTGTGACTTTCCTTCCTTCGGGTTCGTCGTG
ACTACTGACAACGGCAAGTCTACGAGCAGTTGGTCTGGACAGTGTCACCTATGTGGTGGA
GAAGAGGTTCTCTACACTACCTGGACCAACACTCAACGGGTCTCAACCTGCGTCGATATC
AAGAAGGCTACAAGTATCGGGCAAGACCGATGGACTCGCTAC

>pdep
ATGCAGTATTTAACGGTTGTTCTGATAGCTGTGGCCTGTCTGTTGGGCGGAGTTTCAGCC
CAACTTGATGGATGCGATATAGATCCGTGTGTGAGGGGGACGTGTGAAGCTTCGTCTGAC
CAATATATCTGCCAGTGTCCAGAAGGGAGTGYGCCACTTTATAACGGCNNNNNNNNNNnn
nnnnnnnnnnnnnnnnnnnnTTGTCCCGGTGGCCACGTCTACCAGTCAAACGAACAACGG
GGATATACAAACCTTCCCCATCGGGAAAACTGTTTTTACCTTATCGCCATCCCCAACGCT
GCTTTCATCGAAATCGAATTCCTCAGTTTCGACGTCGAAACAGCTAAGGACGAGGTGGTA
ATCGGTTCTGGTCCAACGGTTGATGAAAACAGGGCAAACATCAACGACATATACATCTTC
GACAATAGCnnnnnnnnnnnnnnnnnnnnnnnnnnnnnnnnnnnCATTGTAAACATCACC
GGGTCACGGGCATGGATAAGTGTACTCACTGACAAAAATATTATGAGCCCTGGATACTCG
TTCAGAGTTTTCGCAGAAATTTTGGATTGCGTGTTGGAACCTTGTCTTAATGGTGGTACT
TGTATTGACTTGATGAACAACTTTGAATGCACTTGCCCTGCCGGATTTACTGGCAATGTT
TGTCAAACTGAGCTTGATTTCTGCAGCAGCAACCCGTGTTTGAATGGAGGCACGTGTACA
GCAGACAACTCCGGGTACACGTGTGACTGTGTCGCCGGATGGACCGACATGAGATGCCAA
ACTAATATCGACGAGTGTCTTAGTATGCCCTGCCTTAATGGAGCCACTTGTATTGACGGT
ATTAACCAATGGTCGTGTCAGTGTGCAGCACAATATACCGGAGACACTTGCCAGATCTCC
CTGAACCCTTGTGGAAGTTCGCCATGTTATAACGGAGGAACGTGTGTCAACGCTGGGTTG
GATTACGTTTGTGAATGCGCCCCAGGTTTCGCTGGAGRGAATTGCGAAATTGATATTAAC
GAGTGCAGCAGCCTTCCTTGTCAGAATGGAGGTGAATGCATCGATGGAATTGCCCTGTAT
ACTTGTCAATGCCGACAAGGTTTCTCTGGAATCAACTGCGAMGATGTTGAATTCTGTGAT
CTTGAGGGTGAATGGTACAACGAATGCAACGACCGTGTTACTGTCACTCTTACCTCAACG
GGTATGATACTCGGTCAATACTCCAGCAACATTGGCCTTCTTACTGGCTATATGGCCCCG
AATGTGATGGTGGGATATGCCAACCAGAACTGTGACTTTCCTTCCTTCGGATTTGTCGTG
ACCACGGACAACGGCAAGTCTACGAGCAGTTGGTCTGGACAGTGTCACCTRTGTGGTGGA
CAGGAGGTCCTCTACACTACCTGGACCAACACTCAACGGGTCTCAACCTGCGTTGATATC
AAGAGGGCTACAAGTATCGGGCAAGACCGATGGACCCGCTAC
