# Supplementary material for: Genome-wide signals of positive selection in strongylocentrotid sea urchins
Source: BMC Genomics. 2017 Jul 21;18:555. doi: 10.1186/s12864-017-3944-7 (PMC5521101; doi:10.1186/s12864-017-3944-7)
Supplement: Supplementary file 3 — Consensus alignment files. A compressed (gzip) tape archive (TAR) file containing 6250 consensus alignment files in FASTA format. (TGZ 14116 kb) [file 12864_2017_3944_MOESM3_ESM.tgz › SPU_016836/consensAlign.ordered.fa]

>sdro
ATGAATTTTCATATTCAAAGTGCGATTTTTGTCATCCTCGTGAGTGCTCAACTCTTCGTT
TCAGCACAGAATGATGCTGTATATGGACCCGAGGATAGTGCTGTCTGYCCTGTAACGCAA
CCCTACGGCGTGTGTCATTACGACCAAAAGTTCATCTTCACACGATTGAAGGAGGTTAAA
GTATCGAGAGCAGATGCGTACTATGTACGTTGTGGCTGGGCGGGGACATCTACGTGCATT
CGCCATAGACCAGTGTACTTCTACAAACAAGAGGTAGGTGTTGAAGAAGCGACTCGATTG
GTGTCAAGATGTTGCCCAGGCTTCACCAATACAAGTGGACAGTGTGTGCCTTGTTCTGGG
AATCGTTACGGCGTGCAGTGCCTGCAAGAATGTTTCTGTGAAAACGGGGGTACTTGTCAG
GCAGCTTATGGGATCTGTTTTTGCCCTCCCGGTTTCACTGAAATCAACTGTGCGAGTCCA
TGTCGCCCCGGCAATTATGGCAATGAATGCTCAAAGGAATGCCTGTGCATGAATGGTGCT
TCGTGCGATTCCGTCAACGGCACTTGCTATTGTCGCGCTGGTTTCAGAGGACAGTATTGT
GGTGAAGAGTGTCAGAACGAGACGTATGGACCGGAGTGTACTCGGACATGTCGATGTCGG
AACAAAGCCGTCTGCGATCCTATAGATGGAACGTGTTCGTGCGCTCCCGGCTACATTGGC
GAGTTCTGCCAAGATGAATGCCGGGAGGGATCCTATGGATTGGGATGCAGCGGGATGTGT
GTATGTGAAAACGGGGCAAGATGCCACCATGAAGATGGTAATTGCATATGTTCGCCAGGT
TACATGGGTGTGACCTGTGCCAACGAGTGTCCTCGGGATTCATTTGGACAGGACTGTGCA
GGGGTATGTTATTGTCAGATAGGGTATTGTCACCATGTTACAGGGGAATGCATTTGCGAA
CCAGGGTGGATTGGAGATGACTGCACGACCCCTTGTAGATTGGGAACGTTCGGGATAAAC
TGTGAGGGTCGCTGCGACTGTGAGAATGGTGCCTTGTGTAACCATGTGGACGGTACTTGT
CGGTGCTTGCCGGGATTTAGTGGAGCTCGATGTGACCAACCATGCCCGCAAGGTCGATAC
GGAAATGGGTGCTTACAATTCTGTCTGTGTCAAAATGAAGCTGATTGTGACCCAGTAGAT
GGTACATGCACATGTCAGCCAGGATGGCGTAGCGTTTATTGTACTGACCCATGCCAAATT
GATCGTTACGGTCTAAACTGCAATGACCGTTGTCAATGTCGAAATGGTGGATCTTGTCAT
CCCGTAGACGGCTCCTGTACTTGTGAACCAGGGTGGCGTGAACCCCTCTGTTCCCTACGC
TGTCCCGACGGAACTTTTGGACAAAACTGTGCTGGCGTCTGTCGCTGTGAAAATGATGCA
GAATGTGATCATACCCTAGGAACCTGCTCGTGCACTCCAGGATGGCAAGCTCTGAGGTGT
TCTGAACCGTGTGATGAAGGTTTCTTTGGCTATGGATGTCTCCTCCCATGCCGTTGCCAA
AACAATGCGCAGTGTAACCATATTAACGGACGTTGCTCCTGCCCCCCAGGGTACACTGGT
TTGACGTGCGCAGATGAATGCAATGAGGGATTTTTTGGTCTGAACTGTCTCGAGGAATGT
GATTGTTCATATGCATTAGGTTGTTCTCATGTCACTGGACAATGTATTTGCAACCCAGGA
TGGATTGGTTTAACTTGTTCGACGCCATGTCCAGATGGGTGGTATGGGAGTGGCTGTTCA
CAAACTTGTCCTTGCCGTAATGGAGGAACTTGTCATCATGTGACCGGAACATGTACTTGT
CCTCCGGGCTGGGAAGGTGAGGTATGCGAAAGCACATGTCCTAGCAACCGCTTCGGAAGC
CAGTGCCTTCAAGGGTGTCAGTGTCAAAACGGTGGTTCTTGTAATCACATAGATGGGTCT
TGTTCATGTACTCCCGGATGGCGAGGACCACTGTGCAACAGACCATGCGCAGATGGCTAC
TATGGACTCGACTGCTCTCAGTTGTGTAGGTGCAGAAATGGCGGTGAGTGTGATACAGTG
ACTGGCGTATGCACTTGCCCACCTGGCTGGCTAAATTTCTGTAATGACCCATGTCCGGAT
GGATTCTTTGGACAAGATTGTCTGGGTGTATGTCGTTGCCAGAATGAAGCATCTTGCGAT
CGGTTCAGTGGTCGATGCACCTGTACTGCAGGCTGGCACGGTCTATCCTGTGACACCCCG
TGCCCTTCCGGACGACATGGCCCCTCTTGTTCGATACTATGTCGATGTAGAAATGGTAAC
TGTTCCAGGTTTGACGGCTCTTGCTCCTGTACTGCTGGTTCGACGGGAGATCTTTGTCAA
GAGAGTTGCGCCGACGRAACATGGGGCCCTGATTGTGTAAACCGTTGCACTTGTCGTTAT
GCAGCCAGCTGTTCTCGATTCGATGGTTCTTGTTTGTGTTTGCCAGGATGGACAGGAATC
AATTGTGACGAAGCATGTCCCGATGGCTTATATGGAACAAACTGCAGAAGCCGATGCAAA
TGTCAGAACGGGGCTGCCTGTTCAAGGATTGATGGGAGTTGCGAGTGTACTCCAGGATGG
ATGGGTGATCGATGTGATCGAAGGTGCACCCAAGGGATCTTTGGACCAGAATGCTCAGAG
CAATGTGATTGCGCTAATGATGCAACCTGCTCACCCATCCATGGTGCCTGTGACTGTCCA
TCCGGCTGGATGGGAGAACGGTGTGACCTGCCGTGCCCAGAGGATCGCTTCGGCCCATTC
TGTCGGTTGAGCTGCCGTTGTGTAAACGGTGCTGCGTGCTCCAGAAACGACGGTAGATGT
ACATGTCCGGCTGGGTGGACAGGGCTGATCTGTGACAACCCCTGCCCGACCGGGTCTTAC
GGACCTGACTGCGCSCAGACCTGTCTTTGTGAACGCAATTCAGTATGTAACCGGTTCGAC
GGCTCCTGTGAATGTACAGTCGGGTGGAAAGGAGTATACTGTAACACGCCATGTGGCATC
GACGAATGGGGACCAGGCTGTACGCTGTTGTGCTTCTGTGAAAACGACGCCCTCTGTACT
CGCTTCACTGGCATTTGCCAGTGCGGCCCTGGTTGGACCGGAGAGCACTGTAAACGTCCA
TGTGACGATGGATGGTACGGTCGGAATTGCACTAGTAGGTGTGCTTGTGAGAGAGGTGCC
GTCTGTCACATCCGCGATGGCTCTTGCATATGTCCTCCAGGTTCAATGGGCCCCATTTGC
AACATAGCTTGTCAGGGCGGACGATATGGTGTCCAATGCTCTCAGTTGTGTGCATGCAGA
AACGGCGCAGAGTGTTCACCTGTCGACGGTAGCTGTATCTGTCCTCCAGGATGGATTGGT
GACCTCTGTGATGAGCCATGTCCTATTGGAMGATGGGGACAATACTGTTCTTCCCAGTGT
TCCTGTCAGAATGAAGGAACCTGTAACAGATTTACAGGAGAATGTTCTTGCGGAGAGGGA
TGGACAGGAACGTCATGTACAACACCTTGTCCACGTGGAACCTACGGTGCAGGATGTGAC
TCAAACTGCGACTGCAGAAATGGAGGTTTTTGTTCTCGGTTTGATGGCTCGTGTAGATGT
CTTGCAGGATGGCAAGGCGAACTATGCAGCCAGGAATGTCYTCAAGGTCAACATGGTCTA
GGTTGTCGCGGCGTATGCGAATGTCAAAACTCTGCTCTCTGCGACAGGTTTGATGGATCC
TGTACCTGTCGTGCAGGGTGGATGGGATTGCTCTGTGGCGAGCCGTGTTTGCCAGGCACT
TTTGGTCCGGGGTGCCGTGGTACATGTCTCTGTGAGAACCAAGCTGGGTGTAACGCTATT
TCTGGTGAATGTTTATGTAGCCCAGGATGGACTGGAACATCATGCGACGAACACTGCCCA
GACGGTACCTACGGGTTTAAATGTGAGAAAGAGTGTAATTGTCAAAACGAAGCCGCTTGT
TCTAGGTTTGATGGAAGCTGCCGTTGCACCCCGGGATGGACAGGCCTGTTGTGTCACCTG
GAATGCCCGCCCGACCGTTACGGTCCCTCCTGCAGCAACCAGTGTAGATGCCAGAATGAC
GCTAGATGTGACCGCTTCACGGGAAGATGTGAATGTCCTGATGGATGGATGGGTTTAACA
TGCAACACTCCTTGTGATATTGATAGATTTGGCCCTGGATGTTCTGATCAGTGTAACTGC
AGGAATCAAGCGATTTGCAATAGATTTACAGGTGAATGCCGTTGTTCAGCTGGTTGGATG
GGCCTATACTGTAACGAGCCATGTGATGCAGGCCACTTCGGACCATCCTGCCGTCAGCAG
TGTGACTGTATAAATGGCGCTCAGTGTGATAGATACAACGGAGCTTGCCATTGTCAGGCT
GGTTGGACGGGAGATAGCTGTCAGACGCCATGTCCACAGGGTCGCTATGGAGTCGACTGT
ACACAGGTGTGCCGATGTCAGAACACACAGACTTGTAATGGCCGCGACGGATCTTGTACT
TGCACGGCAGGATGGACTGGCAGACTCTGTGATACACCTTGTATCCCCGGAGTCTACGGA
CCCAACTGTGCCTTCAGGTGTGATTGTGAAAACGCGGCCGTTTGCAACCGTTTTGATGGA
ACCTGTAGCTGCCTTCCAGGATGGGTCGGTGTGAGATGTGATGTGGGATGTTGGAACAAT
CGATACGGAGTCCAGTGTCAGCAGATTTGTGCATGTGAAAATGGGGCTACTTGTTCTTCA
TTCGACGGATCTTGCCAATGTCTGAACGGCTGGACAGGAGCCTATTGTGAGCAGGCATGT
GCACAAGGATTCTACGGAGCTCATTGTACGGAAATCTGCAGGTGCCAAAATGGCGGAACA
TGTTCTGGATTTGACGGGAGCTGTACCTGTCCTTCTGGTTGGGATGGGGCATATTGCCAA
CATCGGTGCGAAGGCAACAAGTACGGCTTGGGATGTCTTCAGACCTGTTATTGCCTCAAT
GAGGCCACTTGTCATCCTGTTGATGGGACCTGCATCTGCGCCGAGGGGTGGCAAGGAGAT
TCATGCGAAATCAGAGACCTGATAGGTTTTAGGACTAGCCAAACCATCGCGGGGAAATCC
GTTACCTGTTCTGAAGTTCTAAACTATATCGACATTAAAGACCAGCGCCAGATCTTCGAG
TGCAGATCTATACGTGTTGATAGGGAGCGTCTTCCTAATGGAGTGACTTGTCGTCAAGTA
TGGATGGAACATTCTGGAAGCAGAAGTGATCGCTATTTCACAGCTCGCACAGATCACACA
AATCTCTGTATTAACATACTCCAAGCAAATGGCATAAGTCCAGAATCTTATAATTCTACG
CTTTCGGTCGAAGTGTGGTATACCTGCTCGCAAGTGTCACAGACCCGCACCCAGTGGTTG
TACGGGGAATGGCTGGAAGATGTGATTCGGGACGTTGGTTATACCGATCATCTTCGCTGT
ATCTTACCAGAGGGATATTTTAAA

>spal
ATGAATTTTCATATTCAAAGTGCGATTTTTGTCATYCTCGTGAGTGCTCAACTCTTYGTT
TCAGCACAGAATGATGCTGTATATGGACCCAGGGGAAGTGATGTCTGTCCTGTAACGCAA
CCCTACGGCGTGTGTCATTACGACCAAAAGTTCATCTWCACACGATTGAAGGAGGTTAAA
GTGTCGAGAGCAGATGCGTACTATGTACGTTGTGGCTGGGCAAGAACATCTACGTGTATT
CGCCATAGACCAGTGTACTTCTACAAACAAGAGGTAGGTGTTGAAGAAGCGACCCGTTTG
GTGTCAAGATGTTGCCCAGGCTTCACCAATACAAGTGGACAATGTGTGCCTTGTTCTGAG
AATCGTTACGGCGTGCAGTGCCTGCAAGAATGTTTCTGTGAAAACGGGGGTACTTGTCAG
GCAGCTTATGGCATTTGTTTTTGCCCTCCCGGTTTCACTGAAGTCAACTGTGCGAGTCCA
TGTCGCCCCGGCAATTATGGCAATGAATGCTCAAAGGAATGCCTGTGCATGAATGGTGCT
TCGTGCGATTCCGTCAACGGCACTTGCTATTGTCGCGCTGGTTTCAGAGGACAGTATTGT
GGTGAAGAGTGTCAGGACGGGACGTATGGACCGGAATGTACTCGGACATGTCGATGTCGG
AACAAAGCCGTCTGCGATCCTATCGATGGAACGTGTTCGTGCGCTCCTGGCTACATTGGC
GAGTTCTGCCAAGATGAATGCCGGGAGGGATCCTATGGATTGGGATGCAGCGGGATGTGT
GAATGTGAAAACGGGGCAAGATGCCACCATGAAAATGGTGATTGCATATGTTCGCCAGGT
TACATGGGTGTGACCTGTGCCAACGTGTGTCCTCGGGATTCATTTGGACAGGACTGTGCA
GGGGTATGTTCTTGTCAGATAGGGTATTGTCACCATGTTACAGGGGAATGCATTTGCGAA
CCAGGGTGGATTGGAGATGACTGCACGACCCCTTGTAGATTGGRAACGTTCGGGATAAAC
TGTGAGGGTCGCTGCGACTGTGAGAATGGTGCCCTGTGTAACCATGTGGATGGTACTTGT
CGGTGTTTGCCGGGATTTAGTGGAGCTCGATGTGACCGACCATGCCCGCAAGGTCGATAC
GGAAATGGGTGCTTACAATTCTGTCTGTGTCAAAATGAAGCTGATTGTAACCCAGTGGAT
GGTACATGCACATGTCAGCCAGGATGGCGTAGCGTTTTATGTACTGAACCATGCCAACGT
GGTCGTTACGGCCTTAACTGCAATGACCGTTGTCTGTGTTCAAATGGGGGATCTTGTCAT
CACGTAGACGGCTCCTGTACTTGTGAACCAGGGTGGCGTGGACCCCGCTGTTCCCATCGC
TGTCCCAATGGAACTTTTGGACAAAACTGTGCTGGCGTCTGTCGCTGTGAAAATGATGCA
GAATGTGATCACATCCTGGGAACCTGCTCGTGCACTCCAGGATGGCAAGCTCTGAGGTGT
TCTGAACCGTGTGATGAAGGTTTCTTTGGCTATGGATGTCTCCTCCCATGCCGTTGCCAA
AACAATGCGCAGTGTAACCATATCGACGGACGTTGCTCCTGCGCCCCTGGGTACACCGGT
TTGACGTGCGCAGATGAATGCAATGAGGGATTTTTTGGTCTGAACTGTCTCGAGGAATGT
GATTGTTCATATGCATTAGGTTGTTCTCATGTCACTGGACAATGTATTTGCAACCCAGGA
TGGATTGGTTTAACTTGTTCGACACCATGTCCAGAGGGGTGGTATGGGAGTGGCTGTTCA
CAAACTTGTCCTTGCCGTAATGGAGGAACTTGTCACCATGTGACTGGAACATGTACTTGT
CCTCCCGGTTGGGAAGGTGAGGTATGCGAAAGCACATGTCCTAGCAACCGCTTCGGAAGC
CAGTGCCTTCAAGGATGTCAGTGTCAAAACGGTGGCTCTTGTAATCACATAGATGGGTCT
TGTTCATGTACTCCCGGATGGCAAGGACCACTGTGCAACAGACCATGCGCAGATGGCTAC
TATGGACTCGACTGCTCTCAGTTGTGTAGGTGCAGAAATGGTGGTGAGTGTGATACAGTG
ACTGGCGTATGCACCTGCCCACCTGGTTGGCTAAATTTCTGTAATGACCCATGTCCAGAT
GGATTCTTTGGACAAGATTGTCTGGGTGTATGTCGTTGCCAGAATGAAGCATCTTGCGAT
CGGTTCAGTGGTCGATGCACCTGTACTGCAGGCTGGCACGGTCTATCCTGTGACACCCCT
TGTCCTGCCGGACGGCATGGCCCCTCTTGTTCGATACTATGTCGCTGTAGAAATGGTAAC
TGTTCCAGGTTTGACGGCTCTTGCTCCTGTACTGCTGGTTGGATGGGAGATCTTTGTCAA
GAGAGTTGCGCCGACGGAACATGGGGCCCTGATTGTGTAAACCGTTGTACTTGTCGTTAT
GCAGCCAGCTGTTCTCGATTCGATGGTTCTTGTTTGTGTTTGCCAGGATGGACAGGAATT
AATTGTGACGAAGCATGTCCCGATGGCTTATATGGAACAAACTGCAGAAGCCGATGCCAA
TGTCAGAACGGGGCTGCCTGTTCAAGGATTGATGGGAGTTGCGAGTGTACTCCAGGATGG
ATGGGTGATCGATGTGATCGAAGGTGCCCCCAAGGGACCTTTGGACCAGAATGCTCAGAG
CAATGTGATTGCGCTAATGATGCAGCCTGCTCACCCATCCATGGAGCCTGTGACTGTCCA
TCCGGCTGGATGGGAGAACGGTGTGACCTGCCTTGCCCAGAGGATCGATTCGGCCCATTC
TGTCGGTTGAGCTGCCGTTGTGTAAACGGTGCTGCGTGCTCTAGATTGGACGGTAGATGT
ACATGTCCGGCTGGGTGGACAGGGCTGATCTGTGACACCCCCTGCCCGACCGGGTCTTAT
GGACCTGACTGCGCCCAGACCTGTCTTTGTGAACGCAATTCAGTTTGTAACCGATTCGAC
GGCTCCTGTGAATGTACAGTCGGGTGGAAAGGAGTATACTGCAACACGCCATGTGGCATC
GACGAATGGGGACGAGGCTGTACGCTGTTGTGTTTCTGTGAAAACGACGCCCTCTGTACT
CGCTTCACTGGCATTTGTCAGTGCGGCCCTGGTTGGACCGGAGAGCATTGTGAACTTCCA
TGTGACGATGGATGGTACGGTCGGAATTGCACTAGCAGGTGTGCTTGTGAGAGAGGTGCC
GTCTGTCACATCCGTGATGGCTCTTGCATTTGTCCTCCMGGTTCAATGGGCCCCATTTGC
AACATAGCTTGTCAGGGCGGACGATATGGTGTCCAATGCTCTCAGTTGTGTGCATGCAGA
AACGGCGCAGAGTGTTCACCTGTCGACGGTAGCTGTATCTGTCCTCCAGGATGGATTGGT
GACCTCTGTGACGAGCCATGTCCTATTGGACGATGGGGACAATACTGTTCTTCCCAGTGT
TCCTGTCAGAATGAAGGAACCTGTAACAGATTTACAGGTGAATGTTCTTGCGGAGAGGGA
TGGACAGGAACGTCATGCACAACACCTTGTCCACGTGGAACCTACGGTGCAGGGTGTGAC
TCAAACTGCGACTGCAGAAATGGAGGCTTTTGTTCTCGGTTTGATGGCTCGTGTAGATGT
CTTGCAGGATGGCAAGGCGAACTATGCAGCCAGGAATGTCCTCAAGGTCAACATGGTCTA
GGTTGTCGCGGCGTATGCGAATGTCAAAACTCTGCTCTCTGCGACAGGTTTGATGGATCC
TGTACCTGTCGTGCAGGGTGGATGGGATTGCTCTGTGGCGAGCCGTGTTTGCCAGGCACT
TTTGGTCCGGGCTGCCGTGGTACATGTCTCTGTGAGAACCAAGCTGGGTGTAACGCTATT
TCGGGTGAATGTTTATGTAGCCCAGGATGGACTGGACCATCATGCGACGAACACTGCCCA
GAGGGTACCTACGGGTTTAAATGTGAGAAAGAGTGTAACTGTCAAAACGAAGSCGCTTGT
TCTAGGTTTGATGGAAGCTGCCGTTGCACCCCGGGATGGACAGGCCTGTTGTGTCAACTG
GAATGCCCGCCCGACCGGTACGGTCCCTCCTGCAGCAACCAGTGTAGATGCCAGAATGAC
GCTAGATGTGACCGCTTCACGGGAAGATGTGAATGTCCTGATGGATGGATGGGTTTAACA
TGCAACACTCCTTGTGATATTGATAGATTTGGCCGTGGATGTTCTGATCAGTGTAACTGC
AGGAATCAAGCGATTTGCAATAGATTTACAGGTGAAnnnnGTTGTTCAGCTGGTTGGATG
GGCCCATACTGTAACGAGCCATGTGATGYGGGCCACTTCGGACCATCCTGCCGTCAGCAG
TGTGACTGTATAAATGGCGCTCAGTGTGATAGATACAACGGAGCTTGCCATTGTCAGGCT
GGTTGGACGGGAGATAGCTGTCAGACGCCATGTCCACAGGGTCGCTATGGAGTCGACTGC
ACACAGGTGTGCCGATGTCAGAACACACAGACTTGTAATGGCCGCGACGGATCTTGTACT
TGCACGGCAGGATGGACTGGCAGACTCTGYGATACACCTTGTATCCCYGGWGTCTACGGA
CCCAACTGTGCCTTCAGGTGTGATTGTGARAACGCAGCCGTTTGCAACCGTTTYGATGGA
ACCTGTAGCTGCCTTCCAGGATGGTTCGGTGTGAGATGTGATGTGGGATGTCGGAACGAT
CGATACGGCGTCCAGTGTCAGCAGATTTGTGCATGTGAAAATGGGGCTACTTGTTCTTCA
TTCGACGGATCTTGCCAATGTCTGAACGGCTGGACWGGAGCCTATTGTGAGCAGGCATGY
GCACAAGGATTCTACGGAGCTCATTGTACGGAAATCTGCAGGTGCCAAAATGGCGGAACA
TGTTCTGGATTTGACGGGAGCTGTACCTGTCCTTCTGGTTGGGATGGGGCATATTGCCAA
CATCGGTGCGATGGCAACAAGTACGGCTTGGGATGTCTTCAGACCTGTTATTGCCTCAAT
GAGGCCACTTGTCATCCTGTTGATGGGACMTGCATCTGCGCCGAGGGSTGGCAAGGAGAT
TCMTGCGAAATCAGAGACCTGATAGGTTTTAGGACTAGCCAAACCATCGCGGGGAAATCC
GTTACCTGTTCTGAAGTTCTAAAYTATATCGACATTAAAGACCAGCGCCAGATCTTCGAG
TGCAGATCTATACGTGTTGACAGGGAGCGTCTTCCTAATGGAGTGACTTGTCGTCAAGTA
TGGATGGAACATTCTGGAAGCAGAAGTGATCGCTATTTCACAGCTCGCACAGATCACACA
AATCTCTGTATTAACATACTCCAAGCAAATGGCATAASTCCAGAATCTTATAATTCTACG
CTTTCGGTCGAAGTGTGGTATACCTGCTCGCAAGTGTCACAGACCCGCACCCAGTGGTTG
TACGGGGAATGGCTGGAAGATGTGATTCGGGACGTTGGTTATACCGATCATCTTCGCTGT
ATCTTACCAGAGGGATATTTTAAA

>sfra
ATGAATTTTCATATTCAAAGTGCGATTTTCGTCATCCTCGTGAGTGTTCGACTCTTCGTT
TCAGCACAGAATGATGCTGTATATGGACCCGAGGGTAGTGATGTCTGTCTTGTAACGCAA
CCCTACGGCGTGTGTCATTACGACCAAAAGTTCATCTTCACACGATTGAAGGAGATTAAA
GTATCGAAAGCAGAGGCGTATTATGTACTTTGTGGCTGGGCAGGAACATCTACGTGCATT
CGCTATAGACCAGTGTACTCCTACAAGCGAGTGGTAGGTGTTGAAGAAGCGACCCGAGTG
GTGTCAAGATGCTGCCCAGGCTTCACCAATACAAGTGGTCAGTGTGCACCTTGTTCTGAG
AATCGATACGGCGTGCAGTGCCTGCAAGAATGTTTCTGTGAAAACGGGGGTACTTGTCAG
GCAGCTTATGGCCTCTGTTTTTGCCCTTCCGGTTTCACTGGAGTCAACTGCGAGAGTCCA
TGTCGCCCCGGCAATTATGGCAATGAATGCTCATGGGAATGCATGTGCAGGAATGGTGCT
TCGTGCAATTCCGTTAACGGCACTTGCTATTGTCGCGATGGTTTCAGAGGACAGTATTGT
GGTGAAGAGTGTCAGAACGGGACCTATGGACCGGGATGTACTCGGACATGTCGATGTCAG
AACAAAGCCATCTGCGATCCTATCGACGGAACGTGTTCGTGCGCCCCTGGCTACACTGGC
GAGTTCTGCCAAGATGAATGCCGGGAGGGATCCTATGGGTTGGGATGCAGCGGGATATGT
GAATGTGAAAACGGGGCAAGATGCCAACATGAAATTGGTAATTGTATATGTTCGCCAGGT
TACATGGGTGTGATATGTGCCAACGAGTGTCCTCGGGATTCATTTGGACAGGACTGTGCA
GGGATATGTTCTTGTCAGATTGGGTATTGTCACCATGTTACAGGGGAATGCATTTGCAAA
CCAGGCTGGATTGGAGATGACTGCACGACCCCTTGTAGATTGGGAACGTTCGGGATAAAC
TGTGAGGGTCGCTGCGACTGTGTGAATGGTGCCTTGTGTAACCATGTGGATGGTACTTGT
CGGTGTTTGCCGGGATTTAGTGGATCTCGATGTGACCGACCATGCCCAGAAGGTCGATAC
GGAAACGGGTGCTTACAATTCTGTCTGTGTCAAAATGAAGCTGAATGTGACCCAGTAGAT
GGTACATGCACATGTCAGCCAGGATGGCGTGGCGTTTTATGTACTGTACCATGCCAAAGT
GGTCGTTACGGTCTAAACTGCAATGCACGTTGTCTGTGTCGAAATGGGGGATCTTGTCAT
CCTGTAGACGGCTCCTGTACCTGTGAACCAGGGTGGCTTGGACTGTTCTGTTCCCTTCGC
TGTCCCAATGGAACTTTTGGCCAAAACTGTGCTGGCGTCTGTCGCTGTGAAAATTATGCA
GAATGTGATCACATCCTAGGAACCTGCTCTTGCACTCCAGGATGGCAAGCTCAGTATTGT
TCTGAACCGTGTGATGAAGGTTTCTTTGGCTATGGATGTCTCTTCCCATGCCGTTGCCGA
AACAATGCGCGGTGTAACCATATTGACGGACGTTGCTTCTGCGCCCCTGGGTACACTGGT
TTGACGTGCGCAGATGAATGCAAAGAGGGATTTTTTGGTCTGAACTGTCTCGAGGAATGT
GATTGTTCATATGCATTAGGTTGTTCTCATGTCACTGGACAGTGTATTTGCAACCCAGGA
TGGATTGGTTCAACTTGTTCGACACCATGTCCAGATGGGCTATATGGGAGTGGCTGTTCA
CAAACTTGTCCTTGCCGTAATGGAGGAACTTGTCATCATGTGACTGGAACCTGTACTTGT
CCTCCGGGTTGGGAAGGTGAGATATGCGAAAGCACATGCCTTAGCAACCGCTTCGGAAGC
CAGTGCCTTCAAGGGTGTCAGTGTCAAAATGGTGGTTCTTGTAATCATATAGATGGGTCT
TGTTCATGTACTCCCGGATGGCAAGGACTACTGTGCGACAGACCATGCGTAGATGGCTAC
TATGGACTCGGCTGCTCTCAGTTGTGTAGGTGCAGAAATGGTGGTGAGTGTGATACAGTG
ACTGGCATATGCACTTGCCCACCTGGTTGGCTAAATTTTTGTAATGACCCATGTCCGGAG
GGATTCTTTGGACAAGATTGTCTGGGTGTATGTCGTTGCCAGAATGAAGCATCTTGCGAT
CGGTTTAATGGGCGATGCACCTGTACTGTAGGCTGGCACGGTCTATCCTGTGACACCCCT
TGCCCTGCCGGACGGCATGGCCCCTCTTGCTCGATACTATGTCGCTGTAGAAATGGTAAC
TGTTCCAGGTTTGATGGCTCTTGCTCCTGTACTGCTGGTTGGACTGGAGATCTTTGTCAA
CAGAGTTGCGCCGACGGAACATGGGGCCCTGATTGTGTGAACCGTTGCACTTGTCGGTAT
GCAACCAGCTGTTCTCGATTCGATGGTTCTTGTTTGTGTTCGCCGGGATGGACAGGAGTT
AATTGCGACGAAGCATGTCCCGATGGCTTATATGGAACAAACTGCAGAAGCAGATGCGAA
TGTCAGAACGGGGCTGCCTGTTCAAGGACTGATGGGAGTTGCATGTGCACTCCAGGATGG
ATGGGTGATCGATGTGATCGAAGGTGTCCCCAAGGGACCTTTGGACCAGGATGCTCAGAG
CAATGTGAGTGCGCTAATGATGCAGCCTGCTCACCCATCCATGGTGCCTGTGACTGTCCA
TCCAGCTGGATGGGAGAACGGTGTGACCTGCCGTGCCCAGAGGATCGCTTCGGCCCATTC
TGTCAGTTGAGCTGCAGTTGTGTAAACGGTGCTGCGTGCTCCAGATTAGACGGTAGATGT
ACATGTCCGGCTGGGTGGACAGGGCTGATCTGTGACACCCCCTGCCCAACCGGGTCTTAC
GGACCTAACTGCGCCCAGACCTGTCTTTGTGAACGCAATTCAGCATGTAACCGATTCGAC
GGCTCCTGTGCATGTACAGTCGGGTGGAAAGGAGTATACTGTAACACGCCATGTGGCATC
GACGAATGGGGACCAGGCTGTACGCTGTTGTGCTTCTGTGAAAACGACGCCCTCTGTACT
CGCTATACTGGCGTTTGCCAGTGCGGCCGTGGTTGGACTGGAGAGCACTGTGAACGTCCA
TGTGACGATGGATGGTACGGTCGGAATTGCACTAGTAGGTGTACTTGTGAGAGAGGTGCC
GTCTGTCACATCCGCGATGGCTCTTGCGTTTGTCCTCCAGGTTCAATGGGCCCCATTTGC
AACACAGATTGTCAAGCCGGACGATATGGTGTCCAATGCTCTCAGTTGTGTGCATGCAGA
AACGGCGCAGAGTGTTCACCTGTCGACGGTAGCTGTATCTGTCCTCCAGGATGGATTGGT
GACCTCTGTGACGAGCCATGTCCTATTGGAAGATGGGGACAATACTGTTCTTCCCAGTGT
TTCTGTCAAAATGAAGGAACCTGTAACCGATTTACAGGTGAATGTTCTTGCGGAGAGGGA
TGGACAGGAACGTTRTGCACTACACCTTGTCCAAGTGGAACCTACGGTGTAGGATGTGAC
TCGAACTGCGACTGCAGAAATGGAGGCTTTTGTTCTCGGTTTGATGGCTCGTGTAGATGT
CTTGCAGGATGGCAAGGCGAACTATGCAGCCAGGAATGTCCTCAAGGTCAACATGGTCTA
GGTTGTCGCGGTGTATGCGAATGTCAAAACTCTGCTCTCTGCGACAGGTTTGRTGGATCA
TGTACCTGTCGTGCAGGGTGGATGGGATTGCTCTGTGGCGAGCCGTGTTTGCAAGGCACT
TTTGGTCCGGGCTGCCGTAGTACATGTCCCTGTGAGAACCAAGCTGGGTGTAACGCTGTT
TCGGGTGAATGTTTCTGTAGCCCTGGATGGACAGGACCATCCTGCGACGTACCCTGCCTA
GAGGGTACCTACGGACTTSGATGTGAGAAAGAGTGTAACTGTCAAAACGGAGCCGCTTGT
TCTAGGTTTGATGGAAGTTGCCGTTGCACCGCGGGCTGGACAGGCCTGTTGTGTCACCTG
GAATGCCCGCCCGACCGGTACGGTCCATCCTGCAGCAACCAGTGTAGATGCCAGAATGAC
GCTAGGTGTGACCGCTTCACGGGAAGATGTGAATGTCCTGATGGATGGATGGGTTTTACA
TGCAACACTCCATGTGATTTTGATAGATTCGGCCGTGGATGTTCTGATCAGTGTAACTGC
AAGAATCAAGCGATTTGCAATAGATTYACAGGTGAATGCCGTTGTTCAGCTGGTTGGATG
GGCCCATACTGTAACGAGCCATGTGATGAGGGCCACTTCGGACCATCCTGCCGCCAGCGG
TGTGACTGTAGAAATGGCGCTCAGTGTGATAGATACAATGGGGCTTGCCAGTGTCAGGCT
GGTTGGACAGGAGATCGCTGTCAGACGCCATGTCCACAGGGTCGCTATGGAGTYGACTGC
ACACAGGTGTGCCGATGTCAGAACATAGCGACTTGTAATRGACACGACGGATCTTGTACT
TGCACGGCAGGATGGACTGGCAGACTCTGTGATACACCTTGTATAGCCGGAGTCTACGGA
CCCAACTGTGCCGACAGGTGTGATTGTGAAAACGCGGCCGTTTGCAACCGTTTTAATGGA
ACCTGTAGCTGCCTTCCAGGATGGGTCGGTGTGAGATGTGATGTGGGATGTSRGAAKGAT
MGATACGGCTTCCAGTGTCAGCACATTTGTGCATGTGAAAATGGGGCTACTTGTTCTTCG
TTCGACGGATCTTGCCAATGTCTGAACGGCTGGACAGGAGCCTATTGTGAGCAGGCATGC
GCACAAGGATTCTACGGAGCTCATTGTACGGAAATCTGCAGGTGCCAAAATGGCGGAACA
TGTTCTGGATTTGACGGGAGCTGCACCTGCCCTTCAGGTTGGGATGGGGCATATTGCCAA
CATCAGTGCGATGGCAACAAGTACGGCTTGGGATGTCTTCAGACCTGTTATTGCCTCAAT
GAGGCCACTTGTCATCCTGTCGATGGGACCTGCATCTGCGCCGAGGGGTGGCAAGGAGAT
TCTTGCGAAATCAGAGACCTGATAGGTATTAAGAGTAGCCAAACCATCGCAGGAAAATCC
GTTACCTGTTCTGAAGCTCTTAATTATATCGACATTGAAGACCAGCGCCAAATCTTCGAG
TGCAGATCTATACGTGTTGAYWGGGAGCGTCTTCCTARWGGAGTGACTTGTMRTCARGTG
TGGAYGGAACACACTGGAAGCARAAGKGRTCRCTATTTCWCAGCTYRCACAGATCACACA
GATCTCTGTATTAACATACTCAACGCAAATGGCATCACTCCAGAATSTYATAWTTCTAYG
CTTTCGGTTGAAGTGTGGTATGCCTGTTCGCAAGTGTCACAGTACCGCACCCAGTGGTTG
TACGGGGAATGGCAGGAAGGTGTGATTCGGGACGCTGGTTATACCGATCATCTTCGCTGT
ATCTTACCAGAGGGATATTTTAMA

>afraSS
ATGAAKTTTCATATTCAAAGTGCGATTTTTGTCATCCTCGTGAGTGCTCAACTCTTCGTT
TCAGCACAGAATGATGCTGTATATGGACCCGAGGATAGTGCTGTCTGTCCTGTAACGCAA
CCCTACGGCGTGTGTCATTACGACCAAAAGTTCATCTTCACACGATTGAAGGAGGTTAAA
GTATCGAGAGCAGATGCGTACTATGTACGTTGTGGCTGGGCAGGAACATCTACGTGCATT
CGCCATAGACCAGTGTACTTCTACAAACAAGAGGTAGGTGTTGAAGAAGCGACTCGATTG
GTGTCAAGATGTTGCCCAGGCTTCACCAATACAAGTGGACAGTGTGTGCCTTGTTCTGGG
AATCGTTACGGCGTGCAGTGCCTGCAAGAATGTTTCTGTGAAAACGGGGGTACTTGTCAG
GCAGCTTATGGGATCTGTTTTTGCCCTCCCGGTTTCACTGAAGTCAACTGTGCGAGTCCA
TGTCGCCCCGGCAATTATGGCAATGAATGCTCAAAGGAATGYCTGTGCATGAATGGTGCT
TCGTGCGATTCCGTCAACGGCACTTGCTATTGTCGCGCTGGTTTCAGAGGACAGTATTGT
GGTGAAGAGTGTCAGGACGGGACGTATGGACCGGAATGTACTCGGACATGTCGATGTCGG
AACAAAGCCGTCTGCGATCCTATCGATGGAACGTGTTCGTGCGCCCCTGGCTACATTGGC
GAGTTCTGCCAAGATGAATGCCGGGAGGGATCCTATGGATTGGGATGCAGCGGGATGTGT
GTATGTGAAAACGGGGCAAGATGCCACCATGAAGATGGTAATTGCATATGTTCGCCAGGT
TACATGGGTGTGACCTGTGCCAACGAGTGTCCTCGGGATTCATTTGGACAGGACTGTGCA
GGGGTATGTTATTGTCAGATAGGGTATTGTCACCATGTTACAGGGGAATGCATTTGCGAA
CCAGGGTGGATTGGAGATGACTGCACGACCCCTTGTAGATTGGGAACGTTCGGGATAAAC
TGTGAGGGTCGCTGCGACTGTGAGAATGGTGCCTTGTGTAACCATGTGGACGGTACTTGT
CGGTGTTTGCCGGGATTTAGTGGAGCTCGATGTGACCAACCATGCCCGCAAGGTCGATAC
GGAAATGGGTGCGTACAATTCTGTCTGTGTCAAAATGAAGCTGATTGTGACCCAGTAGAT
GGTACATGCACATGTCAGCCAGGATGGCGTAGCGTTTATTGTACTGACCCATGCCAAATT
GGTCGTTACGGTCTAAACTGCAATGACCGTTGTCAATGTCGAAATGGTGGATCTTGTCAT
CCCGCAGACGGCTCCTGTACTTGTGAAYCAGGGTGGCGTGGACCCCTCTGTTCCCTACGC
TGTCCCGACGGAACTTTTGGACAAAACTGTGCTGGCGTCTGTCGCTGTGAAAATGATGCA
GAATGTGATCATACCCTAGGAACTTGCTCGTGCACTCCAGGATGGCAAGCTCTGAGGTGT
TCTGAACCGTGTGATGAAGGTTTCTTTGGCTATGGATGTCTCCTCCCATGCCGTTGCCAA
AACAATGCGCAGTGTAACCATATTAACGGACGTTGCTCCTGCGCCCCTGGGTACACTGGT
TTGACGTGCGCAGATGAATGCAATGAGGGATTTTTTGGTCTGAACTGTCTCGAGGAATGT
GATTGTTCATATGCATTAGGTTGTTCTCATGTCACTGGACAATGTATTTGCAACCCAGGA
TGGATTGGTTTAACTTGTTCGACGCCATGTYYAGATGGGTGGTATGGGAGTGGCTGTTCA
CAAACTTGTCCTTGCCGTAATGGAGGAACTTGTCATCATGTGACTGGAATATGTACTTGT
CCTCCGGGCTGGGAAGGTGAGGTATGCGAAGGCACATGTCCTAGCAACCGCTTCGGAAGC
CAGTGCCTTCAAGGGTGTCAGTGTCAAAACGGTGGTTCTTGTAATCACATAGATGGGTCT
TGTTCATGTACTCCCGGATGGCGAGGACCACTGTGCAACAGACCATGCGCAGATGGCTAC
TATGGACTCGACTGCTCTCAGTTGTGTAGGTGCAGAAATGGTGGTGAGTGTGATACAGTG
ACTGGCGTATGCACTTGCCCACCTGGCTGGCTAAATTTCTGTAATGACCCATGTCCGGAT
GGATTATTTGGACAAGATTGTCTGGGTGTATGTCGTTGCCAGAATGAAGCATCTTGCGAT
CGGTTCAGTGGTCGATGCACCTGTACTGCAGGCTGGCACGGTCTATCCTGTGACACCCCT
TGTCCTGCCGGACGGCATGGCCCCTCTTGTTCGATACTTTGTCGCTGTAGAAATGGTAAC
TGTTCCAGGTTTGACGGCTCTTGCTCCTGTACTGCTGGTTCGACGGGAGATCTTTGTCAA
GAGAGTTGCGCCGACGGAACATGGGGCCCTGATTGTGTAAACCGTTGCACTTGTCGTTAT
GCAGCCAGCTGTTCTCGATTCGATGGTTCTTGTTTGTGTTTGCCAGGATGGACAGGAATC
AATTGTGACGAAGCATGTCCCGATGGCTTATATGGAACAAACTGCAGAAGCCGATGCCAA
TGTCAGAACGGGGCTGCCTGTTCAAGGATTGATGGGAGTTGCGAGTGTACTCCAGGATGG
ATGGGTGATCGATGTGATCGAAGGTGCCCCCAAGGGACCTTTGGACCAGAATGCTCAGAG
CAATGTGATTGCGCTAATGATGCAGCCTGCTCACCCATACATGGTGCCTGTGACTGTCCA
TCCGGCTGGATGGGAGAACGGTGTGACCTGCCGTGCCCAGAGGATCGCTTCGGCCCATTC
TGTCGGTTGAGCTGCCGTTGTGTAAACGGTGCTGCGTGYTCCAGAAGCGACGGTAGATGT
ACATGTCCGGCTGGGTGGACAGGGCTGATCTGTGACACCCCCTGCCCGACCGGGTCTTAC
GGACCTGACTGCGCCCAGACCTGTCTTTGYGAACGCAATTCAGTKTGTAATCGGTTCGAC
GGCTCCTGTGAATGTACAGTCGGGTGGAAAGGAGTATACTGTAACACGCCATGTGGCATC
GACGAATGGGGACCAGGCTGTACGCTGTTGTGCTTCTGTGAAAACGACGCCCTCTGTACT
CGCTTCACTGGCATTTGCCAGTGCGGCCCTGGTTGGACCGGAGAGCACTGTGAACTTCCA
TGTGGCGATGGATGGTACGGTCGGAATTGCACTAGTAGGTGTGCTTGTGAGAGAGGTGCC
GTCTGTCACATCCGCGATGGCTCTTGCATTTGTCCTCCAGGTTCAATGGGCCCCATTTGC
AACATAGCTTGTCAGGGCGGACGATATGGTGTCCAATGCTCTCAGTTGTGTGCATGCAGA
AACGGCGCAGAGTGTTCACCTGTCGACGGTAGCTGTGTCTGTCCTCCAGGATGGATTGGT
GACCTCTGTGATGAGCCATGTCCTATTGGACGATGGGGACAATACTGTTCTTCCCAGTGT
TCCTGTCAGAATGAAGGAACCTGTAACAGATTTACAGGTGAATGTTCTTGCGGAGAGGGA
TGGACAGGAACGTCATGCACAACACCTTGTCCWCGTGGAACCTACGGTGCAGGATGTGAC
TCAAACTGCGACTGCAGAAATGAAGGCTTTTGTTCTCGGTTTGATGGCTCGTGTAGATGT
CTTGCAGGATGGCAAGGCGAACTATGCAGCCAGGAATGTCCTCAAGGTCAACATGGTCTA
GGTTGTCGCGGCGTATGCGAATGTCAAAACTCTGCTCTCTGCGACAGGTTTGATGGATCA
TGTACCTGTCGTGCAGGGTGGATGGGATTGCTCTGTGGCGAGCCATGTTTGCCAGGCACT
TTTGGTCCGGGCTGCCGTGGTACATGYCTCTGTGAGAACCAAGCTGGGTGTAACGCTATT
TCGGGTGAATGTTTATGTAGCCCAGGGTGGTCTGGACCATCATGCGACGAACACTGYCCA
GACGGTACCTACGGGTTTAAATGTGAGAAAGAGTGTAACTGTCAAAACGAAGCCGCTTGT
TCTAGGTTTGATGGAAGCTGCCGTTGCACCACGGGATGGACAGGCMTGTTGTGTCACCTA
GAATGCCCGCCCGACCGGTACGGTCCCTCCTGCAGCAACCAGTGTAGATGCCAGAATGAC
GCTAGATGTGACCGCTTCACGGGAAGATGTGAATGTCCTGATGGATGGATGGGTTTAACA
TGCAACACTCAGTGTGATATTGATAGATTTGGCCCTGGATGTTCTGATCAGTGTAACTGC
AGGAATCAAGCAATTTGCAATAGATTTACAGGTGAATGCCGTTGTTCAGCTGGTTGGATG
GGCCCATACTGTAACGAGCCATGTGATGCGGGCCACTTCGGACCATCCTGCCGTCAACAG
TGTGACTGTATRAATGGCGCTCAGTGTGATAGATACAACGGAGCTTGCCATTGTCAGGCT
GGTTGGACGGGAGATAGCTGTCAGACGCCATGTCCACAGGGTCGCTATGGAGTCGACTGT
ACACAGGTGTGCCGATGTCAGAACACACAGACTTGTAATGGCCGCGACGGATCTTGTACT
TGCACGGCAGGATGGACTGGCAGACTCTGTGATACACCTTGTATCCCCGGAGTCTACGGA
CCCAACTGTGCCTTCAGGTGTGATTGTGAAAACGCGGCCGTTTGCAACCGTTTCGATGGA
ACCTGTAGCTGCCTTCCAGGATGGGTCGGTGTGAGATGTGATGWGGGATGTCSGAACGAT
CGATACGGCGTCCAGTGTCAGCAAATTTGTGCATGTGAAAATGGGGCTACTTGTTCTTCA
TTCGACGGATCTTGCCAATGTCTGAACGGCTGGACAGGAGCCTATTGTGAGCAGGCATGC
GCACAAGGATTCTACGGAGCTCATTGTACGGAAATCTGCAGGTGCCAAAATGGCGGAACA
TGTTCTGGATTTGACGGGAGCTGTACCTGTCCTTCTGGTTGGGATGGGGCATATTGCCAA
CATCGGTGCGATGGCAACAAGTACGGCTTGGGATGTCTTCAGACCTGTTATTGCCTCAAT
GAGGCCACTTGTCATCCTGTTGATGGGACCTGTATCTGCGCCGAGGGGTGGCAAGGAGAT
TCCTGTGAAATCAGAGACCTGATAGGTTTTAGGACTAGCCAAAYCATCGCGGGGAAATCC
GTTACCTGTTCTGAAGTTCTAAACTATATCGACATTAAAGACCAGCGCCAGATCTTCGAG
TGCAGATCTATACGTGTTGATAGGGAGCGTCTTCCTAATGGAGTGACTTGTCGTCAAGTA
TGGATGGAACATTCTGGAAGCAGAAGTGATCGCTATTTCACAGCTCGCACAGATCACACA
AATCTCTGTATTAACATACTCCAAGCAAATGGCATAAGTCCAGAATCTTATAATTCTACG
CTTTCGGTCGAAGTGTGGTATACCTGCTCGCAAGTGTCACAGACCCGCACCCAGTGGTTG
TACGGGGAATGGCTGGAAGATGTGATTCRGGACGTTGGTTATACCGATCATCTTCGCTGT
ATCTTACCAGAGGGATATTTTAAA

>hpul
ATGAATTTTCATATTCAAAGTGCGATYTTTGTCATYCTCGTGASTGCTCAACTCTTYGTG
TCAGCACAGAATGATGCTGTATATGGACCCGAGGGTAGCGATGTCTGTTCTGTAACGCAA
CCCTACGGYGTGTGYCAGTACGACCAAAAGTTCATCCTCACACGATTGAAGGAGGTTAAA
GTATCGAGAGCAGATGCGTACTATGTACGTTGTGGCTGGGCAGGAACATCTACGTGCATT
CGCCATAGACCAGTGTACTTTTACACACAAGAGGTAGTTGTTGAAGAAGCGACCCGATTG
GTGTCAAGATGTTGCCCAGGCTTCACCAATACAAGTGGACTGTGTGTGCCTTGTTCTGAG
AATCGTTACGGCGTGCAGTGCCTGCAAGAATGTGTCTGTGAAAACGGCGGTACTTGTCAG
GCAGCTTTTGGCCTCTGTTTTTGCCCTCCCGGTTTCACTGATGTCAACTGTGCGAGTCCA
TGTCGCCCTGGCAATTATGGCARTGGTTGCTTAGGGGAATGTATGTGCATGAATGGTGCT
TCGTGCGATTCCGTCAATGGCACTTGCTATTGTCGCGCTGGTTTCARAGGACAGTATTGT
GGTGAAGAGTGTCAGAACGAGACGTAYGGACCAGAATGTACTCGGACATGTCGATGTCGG
AACAAAGGCGTCTGCGATCCTATCGATGGAACGTGTKCGTGCGCTCCTGGCTACACTGGC
GAGATATGCCAAGATGAATGCCGGGAGGGATCCTATGGGTTGGGATGCAGCGGGATGTGT
GCATGTGAAAACGGGGCAAGATGCGAAAAYGAAAATGGTAATTGCATGTGTTCGCCCGGT
TACATGGGTGTGACCTGTGCCAACGAGTGTCCTCGGGATTCATTTGGACAGGACTGTGCA
GGGGTATGTTCTTGTCAGATAGGGTATTGTCACCATGTTACAGGGGAATGCATTTGCGAA
CCAGGGTGGATTGGGGACGACTGCACGACCCCTTGTAGATTAGGAACGTTCGGGATAAAC
TGTGAGGGTCGCTGCGACTGTGTGAATGGTGCCTTGTGTAACCATGTGGATGGTACTTGC
CGGTGTTTGCCGGGATTTACTGGAGCTCGATGTGACCGCCCATGCCCAGAAGGTCGATAC
GGAAACGGGTGTTTAGAATTCTGTCTGTGTCAAAATGACGCTGACTGTGACCCAGTAGAT
GGGACATGCACTTGTCAGCCAGGATGGGGTAGCGYTTWWTGTAATGAACCATGCCAAAGT
GGTCGTTACGGTCTAAACTGCAATGATCGTTGTCTGTGTCGAAATGAGGGATCTTGTCAT
CCCGTAGACGGCTCCTGTACTTGTGAACCGGGGTGGCTTGGACCGCTCTGTGCCATACGC
TGTCCAGNTGGAACTTTTGGACAAAACTGTGCTGGTGTCTGTCGCTGCCAAAATGATGCA
GAATGTGATCATATCCTAGGAACCTGCTCGTGCACTCCAGGATGGCAAGCTCTGAGTTGT
TCTGAACCTTGTGATGAAGGTTTCTTTGGCTATGGATGTCTCTTGCCATGCCGTTGCCAA
AACAATGGGGAGTGTCACCATATTGACGGACGTTGCTTCTGCGCCCCTGGGTACACTGGT
TTGACGTGCGCAGATGAATGCAAAGAGGGATTTTTTGGTCTCAACTGTCTCGAGGAATGT
GATTGTTCATATGCATTAGGTTGTTCTCATGTCACTGGACAATGTATTTGCAACCCAGGA
TGGATTGGCTTAACTTGTTCGACGCCATGTCCAGATGGGTTCTATGGGAGTGGCTGTTTA
CAAACTTGTCCTTGCCGTAATGGAGGAACTTGTCATCATGAGACTGGAACATGTTCTTGT
CCTCCGGGCTGGGAAGGTGAGATATGCGAAAGCACATGCCTGAGCAACCGCTTCGGAATC
CAGTGCCTTCAAGGGTGTCAGTGTCAAAACGGTGGTTCTTGTAATCACATAGATGGGTCT
TGTTCATGTAGTCCCGGATGGCGAGGACCACTGTGCAACAGACCATGCGGAGATGGCTAT
TATGGACTCGACTGCTCTCAGTTGTGTAGGTGCAGAAATGGTGGTGAGTGTGATACAGTG
ACTGGTATATGCACTTGCCCACCTGGTTGGCTAAATTTCTGTAATGACCCATGTCCGGAG
GGATTCTTTGGACAAGATTGTCTGGGTGTATGTCGTTGCCAGAATGATGCATCTTGCGAT
CGGTTCAGTGGTCGATGCACCTGTACTGYAGGTTGGCACGGTCTATCATGTGACACCCCT
TGTCCTGTCGGACGGTATGGCCCCTCTTGTTCGATACTATGTCGCTGTAGAAATGGTAAC
TGTTCCAGGTTTGACGGCTCTTGCTCCTGTACTGCTGGTTGGACGGGAGATCTTTGTCAA
CAGAGTTGCGCCGACAGAAAATGGGGCCCTGATTGTGTGAACCGTTGCACTTGTCGTCAT
GCAGCTAGCTGTTCTCGATTCGATGGTTCCTGTTTGTGTTTGCCAGGATGGACAGGAGTA
AATTGCGACGAAGCATGTCCCRATGGCTTTTATGGAACAAACTGCAGAAGCCGATGCCAA
TGTCAGAACGGGGCTGCCTGTTCAAGGATTGATGGGASYTGCGAGTGCACTCCAGGATGG
ACGGGTGATCGATGTGATCGAAGGTGCCCCCAAGGGACATTTGGACCAGAATGCTCTGAG
CAATGTGATTGCGCTAATGATGCAGCCTGCTCACCCATCCATGGAGCCTGTGACTGTCCA
TCCAGCTGGATGGGAGAACGGTGTGACGTGCCGTGCCCAGAGGATCGCTTCGGCCCATTC
TGTCGGTTGAGCTGCCGTTGTGAAAACGGTGCTGCGTGCTCTAGATTGGACGGTAGATGT
ACATGTCCGGCTGGGTGGACAGGGCTGATCTGTAACACCCCCTGCCCGACCGGGTCTTAC
GGACCTAACTGCGCCCAGACCTGTCTTTGTGAACGCAATTCAGTATGTAACCGGTTCGAC
GGCTCCTGTGCATGTACAGTCGGGTGGAAAGGAGTATACTGTAACACGCCATGTGGCATC
GACGAATGGGGACCTGGMTGTACGCTGTTGTGCTTCTGTGAAAACGACGCCCTCTGTACT
CGCTTCACTGGCATTTGCCAGTGCGGCCCTGGCTGGACCGGAGAGCACTGTGAACTTCCA
TGTGACGATGGATGGTACGGTCGGAATTGCACTAGTAGGTGTGCTTGTGAGAGRGGTGCC
GTCTGTCACGTCCGTGATGGCTCTTGCATTTGTCCTCCAGGTTCAATGGGCCCCATTTGC
AACATAGCTTGTCAGGGCGGACGATATGGTGTCCAATGCTCTCAGTTGTGTGCATGCAGA
AACGGCGCAGAGTGTTCACCTGTCGACGGTCGCTGTATCTGTCCTCCAGGATGGATTGGT
GACCTCTGTGATGAGCCATGTCCTATTGGACRATGGGGACAATWCTGTTCTTCCCAGTGY
TCCTGTCAGAATGAAGGAACCTGTAACAGATTTACAGGTGAATGTTCTTGCGGAGAGGGA
TGGACAGGAACGTCATGCACAACACCTTGTCCACRTGGAACCTACGGTGCAGGATGTGTC
TCAAACTGCGGCTGCAGAAATGGAGGCTTTTGTTCTCGGTTTGATGGCTCGTGTAGATGT
CTAGCAGGRTGGCAAGGCGAACTATGCAGCCAGGAATGTCCTCAAGGTCAACACGGTCTA
GGTTGTCGCGGCGTATGCGAATGTCAAAACTCTGCTCTCTGCRACAGGTTTGATGGATCC
TGTACCTGTASTGCAGGGTGGATGGGATTGCTCTGTGACGAGCCGTGTTTGCCAGGCACT
TTTGGTCCGGGATGCCGTGGTACATGTCTCTGTGATAACGAAGATGGGTGTAACGCTATT
TCGGGTGAATGTTTATGTAGCCCAGGATGGACTGGAMCATCATGCGACGTACACTGCCCA
GAGGGTACCTACGGATTTAAATGTGAGAAAGAGTGTAACTGTCAAAAYGAAGCCGCTTGT
TCTAGGTTTGATGGAAGCTGCCGTTGCACCCCGGGATGGACAGGCCTGTTGTGTCACCTG
GAATGCCCGCCCAACCGGTACGGTCCCTCCTGCAGCAACCAGTGTAGATGCCAGAATGAC
GCTAGATGTGACCGCTTCACGGGAAGATGTGAATGCCCTGATGGATGGATGGGTTTAACA
TGCAACACTCCTTGTCCTATTGATAGATTTGGCCGTGGATGTTCTGATCAGTGTAACTGC
AGGAATCAAGCGATTTGCAATAGATTTACAGGTGAATGCCGTTGTTCAGCTGGTTGGATG
GGCCCATACTGTAACGAGCCATGTGATGCGGGCCACTTCGGACCATCCTGTCGTCAGCAG
TGTGACTGTAKAAATGGCGCTCAGTGTGATAGATACAACGGAGCTTGCCATTGCCAGGCT
GGTTGGACGGGAGATAACTGTCAGACGCCATGTCCACAGGGTCGCTATGGAGTCGACTGC
ACACAGGTGTGCCGATGTCAGAATACACAGACTTGTAATGGCCGTGACGGATCTTGTACT
TGCACGGCAGGATGGACTGGCAGACTCTGTGATACACCTTGTAACCCCGGAGTCTACGGA
CCCAACTGTGCCTACAGGTGTGATTGTGAAAAYGCGGCCGTTTGCAACCGTTTTGATGGG
ACCTGTAGCTGCCTTCCAGGATGGGTCGGTGTGAGATGTGAAGTGGGATGTCCGAACGAT
CGATACGGCGYCCAGTGTAAGCAGATTTGTGCATGTGAAAATGGGGCTACTTGTTCTTCA
TTCGACGGATCTTGCCAATGTCKAAACGGCTGGACAGGAGCCTTTTGTGAGCAGGCATGC
GCACAAGGATTTTACGGAGCTCATTGTACAGAAATCTGCAGGTGCCAAAATGGCGGAACA
TGTTCTGGATTTGACGGGAGCTGTACCTGTCCTGCTGGTTGGAATGGGGCATATTGCCAA
CATCGGTGCGATGGCAACAAGTACGGCTTGGGGTGTCTTCAGACATGTTATTGCCTCAAT
GAGGCCACTTGTCATTCTGTTGATGGGACCTGCATCTGCGCCGAGGGGTGGCAAGGAGAT
TCCTGCGAAATCAGAGAYCTGATAGGTTTTAGGACTAGCCAAACCATCGCGGGGAAATCC
GTTACCTGTTCTGAAGTTCTAAATTATATCGACACTAAGGACCAGCGCCAGATCTTCGAG
TGCAGATCTATACGTGTTGACAGGGAGCGTCTTCCTAATGGAGTGACTTGYCGTCAAGTA
TGGATGGAACATTCTGGAAGCAGAAGTGATCGCTATTTCACAGCTCGCACAGATCACACA
GATCTCTGTATTAACATACTCCAAGCAAATGGCATAACTCCAGAATCTTATGATTCTACG
CTTTCGGTCGAAGTGTGGTATACCTGCTCGCAAGTGTCAGAGTACCGCACCCAGTGGTTG
TACGGGGAATGGCTGGAAGATGTGATTCGGGACGCTGGTTATACCGATCATCTTCGCTGT
ATCTTACCAGAGGGATATTTYAAA

>snud
ATGAATTTTTATATCCAAAGTGCGATTTTCGTCATCCTCGTGAGTGCTCGACTCTTCGTT
TCAGCACAGAATGATGCTGTATATGAACCCGAAGGTAGTGATGTCTGTCCTGTAACGCAA
CCCTACGGCGTGTGTCATTACGACAAAAAGTTCATCTTCACACGATTGAAGGAGATTAAA
GTATCAAAAGCAGAGGCGTACTATGTACGTTGTGGCTGGGCAGGAACATCTACGTGCATT
CGCTATAGACCAGTGTACTCCTACAAGCAAGTGGCAGGTGTTGAAGAAGCGACCCGATTG
GTGTCAAGATGCTGCCCAGGCTTCACCAATACAAGTGGACAGTGTGTGCCTTGTTCCGAG
AATCGATACGGCGTGCAGTGCCTGCAAGAATGTTTCTGTGAAAACGGGGGTACTTGTCAG
GCAGCTTATGGCCTCTGTTTTTGCCCTTCCGGTTTCACTGGAGTCAACTGTGAGAGTCCA
TGTCGCCCCGGCAATTATGGCAATGAATGCTCATGGGAATGCAGGTGCATGAATGGTGCT
TCGTGCAATTCCGTCAACGGCACTTGCTATTGTCGCGATGGTTTCAGAGGACAGAATTGT
GGTGAAGAGTGTCAGATCGGGACCTATGGACCGGGATGTACTCGGACATGTCGATGTCAG
AACAAAGCAGTCTGCGATCCTATCGATGGAACGTGTTCATGCGCTCCTGGCTACACTGGC
GAGTTCTGCCAAGATGAATGTCGGGAGGGATCCTATGGGTTGGGATGCAGCGGGATGTGT
GAATGTGAAAACGGGGCAAGATGCCAACATGAAATTGGTAATTGTATATGTTCGCCAGGT
TACACGGGTGTGATATGTGCCAACGAGTGTCCTCGGGATTCATTTGGACAGGACTGTGCA
GGGATATGTTCTTGTCAGATTGGGTATTGTCACCATGTTACAGGGGAATGTATTTGCAAA
CCAGGCTGGATTGGAGATGACTGCACGACCCCTTGTAGATTGGGAACGTTCGGGATAAAC
TGTGAGGGTCGCTGCGACTGTGTGAATGGTGCCTTGTGTAACCATGTGGATGGTACTTGT
CGGTGTTTGCCGGGATTTAGTGGAGCTCGATGTGACCGACCATGCCCAGAAGGTCGATAC
GGAAACGGGTGCTTACAATTCTGTCTGTGTCAAAATGAAGCTGATTGTGACCCAGTAGAT
GGTACATGCACATGTCAGCCAGGATGGCGTGGCGTTKTATGTACTGTACCATGCCAAAGT
GGTCGTTACGGTCTAAACTGCAATGACCATTGTCTGTGTCGAAATGGGGGATCTTGTCAT
CATGTAGACGGCTCCTGTACATGTGAACCAGGGTGGCTTGGACCGTTCTGTTCCCTGCGC
TGTCCCAATGGAACTTTTGGTCAAAACTGTGATGGCGTCTGTCACTGTGAAAATAATGCA
GAATGTGATCACATCCTAGGAAACTGCTCGTGCACTCCAGGATGGCAAGCTCAGAGTTGT
TCTGAACCGTGTGATGAAGGTTTCTTTGGCTATGGATGTCTCTTCCCATGCCGTTGCCGA
AACAATGCGCGGTGTAACCATATTGACGGACGTTGCTTATGCGCCCCTGGGTACACTGGT
TTGACGTGCGCAGATGAATGCAAAGAGGGATTTTTTGGTCTGAACTGTCTCGAGGAATGT
GATTGTCTATATGCATTAGGTTGTTCTCATGTCACTGGAGAGTGCATTTGCAACCCAGGA
TGGATTGGTTCAACTTGTTCGACACCATGCCCAGATGGGCTCTATGGGAGTGGCTGTTCA
CAAACTTGTCCTTGCCGTAATGGAGGAACTTGTCATCATGTGACTGGAATCTGTACTTGT
CCTCCGGGCTGGGAAGGTGTGATATGTGAAAGCACATGCCTTAGCAACCGCTTCGGAAGC
CAGTGCCTCCAAGAGTGTCAGTGTCAAAACGGTGGTTCTTGTAATCATATAGATGGGTCT
TGTTCATGTACTCCCGGATGGCGAGGACAACTGTGCAACAGACCATGCGTAGATGGCTAC
TATGGACTCGACTGCTCTCAGTTGTGTAGGTGCAGAAATGGTGGGGAGTGTGATACAGTG
ACTGGCATATGCACTTGCCCACCTGGTTGGCTAAATTTTTGTAATGATCCGTGTCCGGAG
GGATTCTTTGGACAAGATTGTCTGGGTGTATGTCGTTGCCAGAATGAAGCATCTTGCGAT
CGGTTTAATGGTCGATGCACCTGTACTGTAGGCTGGCACGGTCTATCCTGTGACACCCCT
TGCCCTGCCGGACGGCATGGCCCCTCTTGTTCGATACTATGTCGCTGTAGAAATGGTAAC
TGTTCCAGGTTTGATGGCTCTTGCTCCTGTACTGCTGGTTGGACGGGAGATCTTTGTCAA
CAGAGTTGCGCCGACGGAACATGGGGCCCTGATTGTGTGAACCGTTGCACTTGTCGTTAT
GCAACCAGCTGTTCGCGATTCGATGGTTCTTGTTTGTGTTCGCCAGGATGGACAGGAGTA
AATTGCGACGAAGCATGTCCCGATGGCTTATATGGAACAAACTGCAAAAGCCGATGCGAA
TGTCAGAACGGGGCTGCCTGTTCAAGGACTGATGGGAGTTGTGTGTGCACTCCAGGATGG
ATGGGTGATCGATGTGATCGAAGGTGCCCCCAAGGGACCTTTGGATCAGGATGCTTAGAG
CAATGTGAGTGCGCTAATGGTGCAGCCTGCTCACCCATCCATGGTGCCTGTGACTGTCCA
TCCAGTTGGATGGGAGAACGGTGTGACCTGCCGTGCCCAGAGGATCGCTTCGGCCCATTC
TGTCAGTTGAGCTGCCGTTGTTTAAACGGTGCTACGTGCTCCAGATTCGACGGTAGATGT
ACATGTCCGGCTGGATGGACAGGGCTGATCTGTGACACCCCCTGCCCAACCGGGTCTTAC
GGACCTAACTGCGCCGAGACCTGTCTTTGTGAACGCAATTCAGCATGTAACCGATTCGAC
GGCTCCTGTGCATGTACAGTCGGGTGGAAAGGAGTATACTGTAACACGCCATGTGGCATC
GACGAATGGGGACCAGGCTGTACGCTGTTGTGCTTCTGTGAAAACGACGCCCTCTGTACT
CGCTTCACTGGCGTTTGCCAGTGCGGCCCTGGTTGGACTGGAGAGCACTGTGAACGTCCA
TGTGACGATGGATGGTACGGTCGGAATTGCACTAGTAGGTGTGCTTGTGAGAGAGGTGCC
GTCTGTAACATCCGCGATGGCTCTTGCGTTTGTCCTCCAGGTTCAATGGGCCCCATTTGC
AACACAGATTGTCAAGCCGGACGATATGGTGTCCAATGCTCTCAGTTGTGTGCATGCAGA
AACGGCGCAGAGTGTTCACCTGTCGACGGTAGCTGTATCTGTCCTCCAGGATGGATTGGT
GACCTCTGTGACGAGCCATGTCCTATTGGAAGATGGGGACAATACTGTTCTTCCCAGTGT
TTCTGTCAGAATGAAGGAACCTGTAACAGATTTACAGGTGAATGTTCTTGCGGAGAGGGA
TGGACAGGAACGTTATGCACTACACCTTGTCCAAATGGAACCTACGGTGTAGGATGTGAC
TCGAACTGCGACTGCAGAAATGGAGGCTTTTGTTCTCGGTTTGATGGCTCGTGTAGATGT
CTTGCAGGATGGCAAGGCGAACTATGCAGCCAGGAATGTCCTCAAGGTCAATATGGTCTA
GGTTGTCGTGGTGTATGCGAATGTCAAAACTCTGCTCTCTGCGACAGGTTTGATGGATCA
TGTACCTGTCGTGCAGGGTGGATGGGATTGCTCTGTGGCGAGCCGTGTTCGCAAGGCACT
TTTGGTCCGGGCTGCCGTAGTACATGTCCCTGTGAGAACCAAGCTGGGTGTAACGCTGTT
TCGGGTGAATGTTTCTGTAGCCCAGGCTGGACAGGACCATCCTGCGACGTACCCTGCCTA
GAAGGTACCTATGGGCTTGGATGTGAGAAAGAGTGTAACTGTCAAAACGGAGCCGCTTGT
TCTAGGTTTGATGGAAGCTGCCGTTGCACCGCGGGATGGACAGGGGTGTTGTGTCACCTG
GAATGCCCGCCCGACCGATACGGACCATCCTGCAGCAATCAGTGTAGATGCCAGAATGAT
GCTAGGTGTGACCGCTTCACGGGAAGATGTGAATGTCCTGATGGATGGATGGGTTTTACA
TGCAACACTCCATGTGATTTTGATAGATTTGGCCGTGGATGCTCTGATCAGTGTAACTGC
AGGAATCAAGCGATTTGCAATAGATTTACAGGTGAATGCCGTTGTTCGGCTGGTTGGATG
GGCCCATACTGTAGCGTGCCATGTGATGCGGGCCACTTCGGACCGTCCTGCCGCCAGCAG
TGTGACTGTAGAAATGGCGCTCAGTGTGATAGATACAATGGGGCTTGCCAGTGTCAGGCT
GGTTGGACAGGAGATCGCTGTCAGACGCCATGTCCACAGGGTCGCTATGGAATCGACTGC
ACACAGGTGTGCCGATGTCAGAACATAGCGACTTGTAATGGACACGACGGATCTTGTAAT
TGCACGGCAGGATGGACTGGCAGACTATGTGATACACCTTGTATAGCCGGAGTCTACGGA
CCCAACTGTGCCGAAAGGTGTGATTGTGAAAACGCGGCCGTTTGCAACCGTTTCAATGGA
ACCTGTAGCTGCCTTCCAGGGTGGGTCGGTGTGAGATGTGATGCGGGATGTCGGAAGGAT
CGATACGGCTCCCAGTGTCAGCACATTTGTGCATGTGAAAATGGGGCTACTTGTTCTTCA
TTCGACGGATCTTGCCAATGTCTGAACGGCTGGACAGGAGCCTATTGTGAGCAGGCATGC
GCACAAGGATTCTACGGAGCTCATTGTACGGAAATCTGCAGGTGCCAAAATGGCGGAACA
TGTTCTGGATTTGACGGGAGCTGTACCTGTCCTTCAGGTTGGGATGGGGCATATTGCCAA
CATCAGTGCGATGGCAACAAGTACGGCTTGGGATGTCTTCAGACCTGTTATTGCCTCAAT
GAGGCCACTTGTCATCCTGTCGATGGGACCTGCATCTGCGCTGAGGGGTGGCAAGGAGAT
TCCTGCGAAATCAGAGACCTGATAGGTWTTAGGASTAGCCAAAYYATSGMGGGRAAATCY
GTTWCMTGTTCTGAAGYTCTTAATTATATCGACATYGAAGACCAACTCCAAATCTTCGAG
TGCAGATCTATACGTGTTGACAGGGAGCGTCTTCCTAATGGAGTGACTTGTCGTCAGGTG
TGGACGGAACACACTGGAAGCAGAAGTGATCGCTATTTCACATCTCGCACAGATCACGAA
GATCTCTGTATTAACATACTCAACGCAAATGGCATCACTCCAGAATCTYATAATTCTAYK
CTTTCGGTTGAAGTGTGGTATGCCTGTTCGCAAGTGTCACAGTACCGCACCCAGTGGTTG
TACGGGGAATGGCAGGAAGGTGTGATTCGGGACGTTGGGTATACCGATCATCTTCGCTGT
ATCTTACCAGAGGGATATTTTAMA

>sintSS
ATGAATTTTCATATTCAAAGTGCGATTTTTGTCATCCTCGTGAGTGCTCAACTCTTCGTT
TCAGCACAGAATGATGCTGTATATGGACCCGAGGATAGTGCTGTCTGTCCTGTAACGCAA
CCCTACGGCGTGTGTCACTACGACCAAAAGTTCATCTTCACACGATTGAAGGAGGTTAAA
GTGTCGAGAGCAGATGCGTACTATGTACGTTGTGGCTGGGCAGGAACATCTACGTGCATT
CGCCATAGACCAGTGTACTTCTACAAACAAGAGGTAGGTGTTGAAGAAGCGACTCGATTA
GTGTCAAGATGTTGCCCAGGCTTCACCAATACAAGTGGACAATGTGTGCCTTGTTCTGAG
AATCGTTACGGCGTGCAGTGCCTGCAAGAATGTTTCTGTGAAAACGGGGGGACTTGTCAG
GCAGCTTATGGCCTCTGTTTTTGCCCTCCTGGTTTCACTGAAGTCAACTGTGCGAGTCCA
TGTCGCCCCGGCAATTATGGCATTGAATGCTCAAAGGAATGCCTGTGCATGAATGGTGCT
TCGTGCGATTCCGTCAACGGCACTTGCTATTGTCGCGCTGGTTTCAGAGGACAGTATTGT
GGTGAAGAGTGTCAGGACGGGACGTATGGACCGGAATGTACTCGGACATGTCGATGTCGG
AACAAAGCCGCCTGCGATCCTATCGATGGAACGTGTTCGTGCGCTCCTGGCTACATTGGC
GAGTTCTGCCAAGATGAATGCCGGGAGGGATCCTATGGATTGGGATGCAGCGGGATGTGT
GTATGTGAAAACGGGGCAAGATGCCACCATGAAGATGGTAATTGCATATGTTCGCCAGGT
TACATGGGTGTGACCTGTGCCAACGAGTGTCCTCGGGATTCATTTGGACAAGACTGTGCA
GGGTCATGTTCTTGTCAGATAGGGTATTGTCACCATGTTACAGGGGAATGCGTTTGCGAA
CCAGGGTGGATTGGAGATGACTGCACGACCCCTTGTAGATTGGGAACGTTCGGGATAAAC
TGTGAGGGTCGCTGCGACTGTGAGAATGGTGCCTTGTGCAACCATGTGGATGGTACTTGT
CGATGTTTGCCGGGATTTAGTGGAGCTCGATGTGACCGACCATGCCCGCAGGGTCGATAC
GGAAATGGGTGCTTACAATTCTGTCAGTGTCAAAATGAAGCTGATTGTGACCCAGTAGAT
GGTACGTGCACATGTCAGCCAGGATGGCGACGCGTTTATTGTACTGACCCATGCCAAATT
GGTCGTTACGGTCTAAACTGCAATGACCGTTGTCAATGTCGAAATGGTGGATCTTGTCAT
CACGTAGACGGCTCCTGTACTTGTGAACCAGGGTGGCGTGGACCCCGCTGTTCCCATCGC
TGTCCCAATGGAACTTTTGGACAAAACTGTGCTGGCGTCTGTCGCTGTGAAAATGATGCA
GAATGTGATCATACCCTAGGAACCTGCTCGTGCACTCCAGGATGGCAAGCTCTGAGGTGT
TCTGAACCGTGTGATGAAGGTTTCTTTGGCTATGGATGTCTCCTCCCATGCCGTTGCCAA
AACAATGCGCAGTGTAACCATATTGACGGACGTTGCTCCTGCGCCCCTGGGTACACCGGT
TTGACGTGCGCAGATGAATGCAATGAGGGATTTTTTGGTCTGAACTGTCTCGAGGAATGT
GATTGTTCATATGCATTAGGTTGTTCTCATGTCACTGGAAAATGTATTTGCAACCCAGGA
TGGATTGGTTTAACTTGTTCGACGCCATGTCCAGATGGGTGGTATGGGAGTGGCTGTTCA
CAATCTTGTCCTTGCCGTAATGGAGGAACTTGTCATCATGTCACTGGAATATGTACTTGT
CCTCCGGGCTGGGAAGGTGAGATATGCGAAAGCACATGCCCTAGCAACCGCTTCGGAAGC
CAGTGCCTTCAAGGATGTCAGTGTCAAAACGGTGGTTCTTGTAATCACATAGATGGGTCT
TGTTCATGTACCCCCGGATGGCAAGGACCACTGTGCAACAGACCCTGCGCAGATGGCTAC
TACGGACTCGACTGCTCTCAGTTGTGTAGGTGCAGAAATGGTGGTGAGTGTGATACAGTG
ACTGGCGTATGCACTTGCCCACCTGGCTGGCTAAATTTCTGTAATGACCCATGTCCGGAT
GGATTCTTTGGACAAGATTGTCTGGGTGTATGTCGTTGCCAGAATGAAGCATCTTGCGAT
CGGTTCAGTGGTCGATGCACCTGTACTTCAGGCTGGCATGGTCTATCCTGTGACACCCCT
TGTCCTGTCGGACGGCATGGCCCCTCTTGTTCGATACTATGTCGCTGTAGAAATGGTAAC
TGTTCAAGGTTTGACGGCTCTTGCTCCTGTACTGCTGGTTGGACGGGAGATCTTTGTCAA
GAGAGTTGCGCCGACGGAACATGGGGCCCTGATTGTGTAAACCGTTGCACTTGTCGTTAT
GCAGCCAGCTGTTCTCGATTCGATGGTTCTTGTTTGTGTCTGCCAGGATGGACAGGAGTC
AATTGCGACGAAGCATGTCCCGATGGCTTATATGGAACAAACTGCAGAAGCCGATGCCAA
TGTCAGAACGGGGCTGCCTGTTCAAGGATTGATGGGAGTTGCGAGTGTACTCCAGGATGG
ATGGGTGATCGATGTGATCGAAGGTGCCCCCAAGGGACCTTTGGACCAGAATGCTCAGAC
CAATGTGATTGCGCTAATGATGCAGCCTGCTCACCCATACATGGTGCCTGTGACTGTCCA
TCCGGCTGGATGGGAGAACGGTGTGACCTTCCGTGCCCAGAGGATCGATTCGGCCCATTC
TGTCGGTTGAGCTGCCGTTGTGTAAACGGTGCTGCGTGCTCCAGAATCGACGGTAGATGT
ACATGTCCGGCTGGGTGGACAGGGCTGATCTGTGACACCCCCTGCCCGACCGGGTCTTAC
GGACCTGACTGCGCCCAGACCTGTCTTTGTGAACGCAATTCAGTATGTAACCGGTTCGAC
GGCTCCTGCGAATGTACAGTCGGGTGGAAAGGAGTATACTGTAACACGCCATGTGGCATC
GACGAATGGGGACCAGGCTGTACGCTGTTGTGCTTCTGTGAAAACGACGCCCTCTGTACT
CGCTTCACTGGAATTTGCCAGTGCGGCCCTGGTTGGACCGGAGAGCATTGTGAACTTCCA
TGTGACGATGGATGGTACGGTCGGAATTGCACTAGTAGGTGTGCTTGTGAGAGAGGTGCC
GTCTGTCACATCCGTGATGGCTCTTGCATTTGTCCTCCAGGTTCAATGGGTCCCATTTGC
AGCATAGCTTGTCCGGGCGGACGATATGGTGTCCAATGCTCTCAGTTGTGTGCATGCAGA
AACGGCGCAGAGTGTTCACCTGTCGACGGAAGCTGTGTCTGTCCTCCAGGATGGATTGGT
GACCTCTGTGATGAGCCATGTCCTATTGGACGATGGGGACAATACTGTTCTTCCCAGTGT
TCCTGTCAGAATGAAGGAACCTGTAACAGATTTACAGGTGAATGTTCTTGCGGAGAGGGA
TGGACAGGAACGTCATGCACAACACCTTGTCCACGTGGAACCTACGGTGCAGGATGTGAC
TCAAACTGCGACTGCAGAAATGGAGGCTTTTGTTCTCGGTTTGATGGCTCGTGTAGATGT
CTTGCAGGATGGCAAGGCGAACTATGCAGTCAGGAATGTCCTTCAGGTCAACATGGTCTA
GGTTGTCGCGGCGTATGCGAATGTCAAAACTCTGCTCTCTGCGACAGGTTTGATGGATCC
TGTACCTGTCGTGCAGGGTGGATGGGATTGCTCTGTGGCGAGCCGTGTTTGCCAGGCACT
TTTGGTCCGGGCTGCCGTGGTACATGTCTCTGTGAGAACCAAGCTGGGTGTAACGCTATT
TCGGGTGAATGTTTATGTAGCCCAGGATGGACTGGACCATCATGCGACGAACACTGCCCA
GAGGGTACCTACGGGTTTAAATGTGAGAAAGAGTGTAACTGTCAAAACGAAGCCGCTTGT
TCTAGGTTTGATGGAAGCTGCCGTTGCACCCCGGGATGGACAGGTCTGTTGTGTCACCTG
GAATGCCCGCCCGACCGGTACGGTCCCTCCTGCAGCAACCAGTGTAGATGCCAGAATGAC
GCTAGATGTGACCGCTTCACGGGAAGATGTGAATGTCCTGATGGATGGATGGGTTTAACA
TGCAACACTCCTTGTGATATTGATCGATTTGGCCCTGGATGTTCTGATCAGTGTAACTGC
AGGAATCAAGCGATTTGCAATAGATTTACAGGTGAATGCCGTTGTTCAGCTGGTTGGATG
GGCCCATACTGTAACGAGCCATGTGATGCGGGCCACTTCGGACCATCCTGCCGTCAGCAG
TGTGACTGTATAAATGGCGCTCAGTGTGATAGATACAACGGAGCTTGCCATTGTCAGGCT
GGTTGGACGGGAGATCGCTGTCAGACGCCATGTCCACAGGGTCGCTATGGAGTTGACTGT
ACACAGGTGTGCCGATGTCAGAACACACAGACTTGTAATGGACGCGACGGATCTTGTACT
TGCACGGCAGGATGGACTGGCAGACTCTGCGATACACCTTGTATCCCCGGAGTCTACGGA
CCCAACTGTGCCTTCAGGTGTGATTGTGAAAACGCGGCCGTTTGTAACCGTTTTGATGGA
ACCTGTAGCTGCCTTCCAGGATGGGTCGGTGTGAGATGTGATGTGGGATGTCGGAACGAT
CGATACGGCGTCCAGTGTCAGCAGATTTGTGCATGTGAAAATGGGGCTACTTGTTCTTCA
TTCGACGGATCTTGCCAATGTCTGAACGGCTGGACAGGAGCCTATTGTGAGCAGGCATGC
GCACAAGGATTCTACGGAGCTCATTGTACGGAAATCTGCAGGTGCCAAAATGGCGGAACA
TGTTCTGGATTTGACGGGAGCTGTACCTGTCCTTCTGGTTGGGATGGGGCATATTGCCAA
CATCGTTGCGATGGCAACAAGTACGGCTTGGGATGTCTTCAGACTTGTTATTGCCTCAAT
GAGGCCACTTGTCATCCTGTTGATGGGACTTGCATCTGCGCCGAGGGGTGGCAAGGAGAT
TCCTGCGAAATCAGAGACCTGATAGGTTTTAGGACTAGCCAAACCATCGCGGGGAAATCC
GTTACCTGTTCTGAAGTTCTAAACTATATCGACATTAAAGACCAGCGCCAGATCTTCGAG
TGCAGATCTATACGTGTTGATAGTGAGCGTCTTCCTAATGGAGTGACTTGTCGTCAAACA
TGGATGGAACATTCTGGAAGCAGAAGTGATCGCTATTTCACAGCTCGCACAGATCACACA
AATCTCTGTATTAACATACTCCAAGCAAATGGCATAAGTCCAGAATCTTATAATTCTACG
CTTTCGGTCGAAGTGTGGTATACCTGCTCGCAAGTGTCACAGTCCCGCACCCAGTGGTTG
TACGGGGAATGGCTGGAAGATGTGATTCAGGACGTTGGTTATACCGATCATCTTCGCTGT
ATCTTACCAGAGGGATATTTTAAA

>sprp
ATGAATTTTYATATTCAAAKTKCGATTTTTGTCATCCTCGTGAGTGCTCAACTCTTCGTT
TCAGCACARAATGATGCTGTATATGGACCCRKGGRWAGTKMTGTCTGTCCTGTAACGCAA
CCCTACGGCGTGTGTCATTACGACCAAAAGTTCATCTTCACACGATTGAAGGAGGTTAAA
GTATCGAGAGCAGATGCGTACTATGTACGTTGTGGCTGGGCAGGAACATCTACGTGCATT
CGACATAGACCAGTRTACTTCTACAAACAAGAGGTAGTTGTTGAAGAAGCAACCCGATTG
GTGTCAAGATGTTGCCCAGGCTTCACCAACACAAGTGGACAGTGTGTGCCTTGTTCTGAA
AATCGTTACGGCGTGCAGTGCCTGCAAGAATGTTTCTGTGAAAACGGGGGTACTTGTCAG
GCAGCTTATGGGATCTGCTTTTGCCCTCCCGGTTTCACTGAAGTCAACTGTGCGAGTCCA
TGTCGCCCCGGCAATTATGGCAATGAATGCTCAAAGGAATGCATGTGCATGAATGGTGCT
TCGTGCGATTCCGTCAACGGCACTTGCTATTGTCGCGCTGGTTTCAAAGGACAGTATTGT
GGTGAAGAGTGTCAGAACGAGACGTATGGACCGGAGTGTACTCGGACATGTCGATGTCGG
AACAAAGCCGTCTGCGATCCTATCGATGGAACGTGTTCGTGCGCTCCTGGCTACATTGGC
GAGTTCTGCCAAGATGAATGCCGGGAGGGATCCTATGGATTGGGATGCAGCGGGATGTGT
GTATGTGAAAACGGGGCAAGATGCCACCATGAAGATGGTAATTGCATATGTTCGCCAGGT
TACATGGGTGTGACCTGTGCCAACGAGTGTCCTCGGGATTCATTTGGACAGGACTGTGCA
GGGGTGTGTTCTTGTCAGATAGGGTATTGTCACCATGTTACAGGGGAATGCATTTGCGAA
CCAGGGTGGATTGGAGATGACTGCACGACCCCTTGTAGATTGGGAACGTTCGGGGGAAAC
TGTGAGGGTCGCTGCGACTGTGAGAATGGTGCCTTGTGTAACCATGTGGATGGTACTTGT
CGGTGTTCGCCGGGATTTAGTGGAGCTCGATGTGACCGACCATGCCCGCAAGGTCGATAC
GGAAATGGGTGCTTACAATTCTGTCTGTGTCAAAATGAAGCTGATTGTGGCCCAGTAGAT
GGTACGTGCACATGTCAGCCAGGATGGCGACGCGTTTATTGTACTGACCCATGCCAAATT
GGTCGTTACGGTCTAAACTGCAATAAACGTTGTCAGTGTCGAAATGGTGGATCTTGTCAT
CACGTAGACGGCTCCTGTACTTGTGAACCAGGGTGGCGTGGACCCCTCTGTTCCCTACGC
TGTCCAGACGGAACTTTTGGACAAAACTGTGCTGGCGTCTGTCGCTGTGAAAATGATGCA
GAATGTGATCATACCCTAGGAACCTGCTCGTGCACTCCAGGATGGCAAGCTCTGAGGTGT
TCTGAACCGTGTGATGAAGGTTTCTTTGGCTATGGATGTCTCCTCCCATGCCGTTGCCAA
AACAATGCGCAGTGTAACCATATTGACGGACGTTGCTCCTGCGCCCCTGGGTACACCGGT
TTGACGTGCGCAGATGAATGCAATGAGGGATTTTTTGGTCTGAACTGTCTCGAGGAATGT
GATTGTTCATATGCATTAGGTTGTTCTCATGTCACTGGACAATGTATTTGCAACCCAGGA
TGGATTGGTTTAACTTGTTCGACGCCATGTCCAGATGGGTGGTATGGGAGTGGCTGTTCA
CAAACTTGTCCTTGCCGTAATGGAGGAACTTGTCATCATGTGACTGGAATATGTACTTGT
CCTCCGGGCTGGGAAGGTGAGGTATGCGAAAGCACATGCCCTAGCAACCGCTTCGGAAGC
CAGTGCCTTCAAGGATGTCAGTGTCAAAACGGTGGTTCTTGTAATCACATAGACGGGTCT
TGTTCATGTACTCCCGGATGGCAAGGACCACTGTGCAACAGACCATGCGCAGATGGCTAC
TATGGACTCGACTGCTCTCAGTTGTGTAGGTGCAGAAATGGCGGTGAGTGTGATACAGTG
ACTGGTGTATGCACTTGCCCACCTGGCTGGCTAAATTTCTGTAATGACCCATGTCCGGAT
GGATTCTTTGGACAAGATTGTCTGGGTGTATGTCGTTGCCAGAATGAAGCATCTTGCGAT
CGGTTCAGTGGTCGATGCACCTGTACTGTAGGCTGGCACGGTCTATCCTGTGACACCCCT
TGTCCTGCCGGACGGCATGGCCCCTCTTGCTCGATACTATGYCGCTGTAGAAATGGTAAC
TGTTCCAGGTTTGATGGCTCTTGCTCCTGTACTGCTGGTTGGACGGGAGATCTTTGTCAA
GAGAGTTGCGCCGAYGGAACATGGGGCCCTGATTGTGTGAACCGTTGCACTTGTCGTTAT
GCAGCCAGCTGTTCTCGATTCGATGGTTCTTGTTTGTGTTTGCCAGGATGGACAGGAGTC
AATTGCGACGAAGCATGTCCCGATGGCTTATATGGAACAAACTGCAGAAGCCGATGCCAA
TGTCAGAACGGGGCTGTCTGTTCAAGGATTGATGGGAGTTGCGAGTGTACTCCAGGATGG
ATGGGGGATCGATGTGATCGAAGGTGCCCCCAAGAGACCTTTGGACCAGAATGCTCAGAG
CAATGTGATTGCGCTAATGATGCAGCCTGCTCACCCATCCATGGTGCCTGTGACTGTCCA
TCCGGCTGGATGGGAGAACGGTGTGACCTGYCGTGCCCAGAGGATCGCTTCGGCCCATTT
TGTCGGTTGAGCTGCCGTTGTGCAAACGGTGCTGCGTGCTCTAGATTGGACGGTAGATGT
ACATGTCCGGCTGGGTGGACAGGGCTGATCTGTGACACCCCCTGCCCGACCGGGTCTTAT
GGACCTGACTGCGCCCAGACCTGTCTTTGTGAACGCAATTCAGTATGTAACCGGTTCGAC
GGCTCCTGTACATGTACAGTTGGATGGAAAGGAGTATACTGTAACACGCCATGTGGCATC
GACGAATGGGGACCAGGCTGTACGCTGTTGTGCTTYTGTGAAAACGACGCCCTCTGTACT
CGCTTCACTGGCATTTGCCAGTGCGGCCCTGGTTGGACCGGAGAGCACTGTSAACTTCCA
TGTGACGATGGATGGTACGGTCGSAATTGCACTAGTAGGTGTGCTTGTGAGAGAGGTGCC
GTCTGTCACATCCGCGATGGCTCTTGCATTTGTCCTCCAGGTTCAATGGGCCCCATTTGC
AACATAGCTTGTCAGGGYGGACGATATGGTGTCCAATGCTCTCAGTTGTGTGCATGCAGA
AACGGCGCAGAGTGTTCACCTGTCGACGGAAGCTGTGTCTGTCCTCCAGGATGGATTGGT
GACCTCTGTGATGAGCCATGTCCTATTGGACGATGGGGACAATACTGTTCTTCCCAGTGT
TCCTGTCAGAATGAAGGAACCTGTAACAGATTTACAGGTGAATGTTCTTGCGGAGAGGGA
TGGACAGGAACGTCATGCACAACACCTTGTCCACGTGGAACCTACGGTGCAGGRTGTGAC
TCAAACTGCGACTGCAGAAATGRAGGCTTTTGTTCTCGGTTTGATGGCTCGTGTAGATGT
CTTGCAGGATGGCAAGGCGAACTATGCAGCCAGGAATGTCCTCAAGGTCAACATGGTCTA
GGTTGTCGCGGCGTATGCGAATGTCAAAACTCTGCTCTCTGCGACAGGTTTGATGGATCC
TGTACCTGTCGTGCAGGGTGGATGGGATTGCTCTGTGGCGAGCCGTGTTTGCCAGGCACT
TTTGGTCCGGGCTGCCGTGGTACATGTCTCTGTGAGAACCAAGCTGGATGTAACGCTATT
TCGGGTGAATGTTTATGTAGCCCAGGATGGACTGGACYGTCATGCGACGAACACTGCCCA
GAGGGTACCTACGGGTTTAAATGTGAGAAMGAGTGTAACTGTCAAAACGAAGCCGCTTGT
TCTAGGTTTGATGGAAGCTGTCGTTGCACCCCGGGRTGGACAGGCCTGTTGTGTCACCTG
GAATGCCCGCCCGACCGGTACGGTCCCTCCTGCAGCAACCAGTGTAGATGCCAGAATGAC
GCTAGATGTGACCGCTTCACGGGAAGATGTGAATGTCCTKATGGRTGGATGGGTTTAACA
TGCAACACTCCTTGTGATATTGATAGATTTGGCCSTGGATGTTCTGAKCAGTGTAACTGC
AGGAATCAAGCGATTTGCAATAGATTTACAGGTGAATGCCGTTGTTCAGCTGGTTGGATG
GGCCCATACTGTAACGAGCCATGTGATGAGGGCCACTTCGGACCATCCTGCCGTCAGCAG
TGTGACTGTATAAATGGCGCTCAGTGTGATAGATTCAACGGAGCTTGCCATTGYCAGGCT
GGTTGGACAGGAGATCGCTGTCAGACGCCATGTCCACAGGGTCGCTATGGAGTCGACTGT
ACACAGGTGTGCCGATGTCAGAACACACAGACTTGTAATGGCCGCGACGGATCTTGTACT
TGCACGGCAGGATGGACTGGCAGACTCTGTGATACACCTTGTATCCCCGGAGTMTACGGA
CCCAACTGTGCCTTCAGGTGTGATTGTGAAAACGCGGCCGTTTGCAACCGTTTTGATGGA
ACCTGTAGCTGCCTTCCAGGATGGATCGGTGTGAGATGTGATGTGGGATGTCGGAACGAT
CGATACGGCGTCCAGTGTCAGCAGATTTGTGCATGTGAAAATGGGGCTACTTGTTCTTCA
TTCGACGGATCTTGCCAATGTCTGAACGGCTGGACAGGAGCCTATTGTGAGCAGGCATGT
GCACAAGGATTCTACGGAGCTCGTTGTACGGAAATCTGCAGGTGCCAAAATGGCGGAACA
TGTTCTGGATTTGACGGGAGCTGTACCTGTCCTTCTGGTTGGGATGGGGCATATTGCCAA
CATCGGTGCGATGGCAACAAGTACGGCTTGGGATGTCTTCAGACCTGTTATTGCCTCAAT
GAGGCCACTTGTCATCCTGTTGATGGGACCTGCATCTGCGCCGAGGGGTGGCAAGGAGAT
TCATGCGAAATCAGAGACCTGATAGGTTTTAGGACTAGCCAAACCATCGCGGGGAAATCC
GTTACCTGTTCTGAAGTTCTAAACTATATCGACATTAAAGACCAGCGCCAGATCTTCGAG
TGCAGATCTATACGTGTTGAYAGGGAGCGTCTTCCTAATGGAGTGACTTGTCGTCAAGTA
TGGATGGAACATTCTGGAAGCAGAAGTGATCGCTATTTCACAGCTCGCACAGATCACACA
AATCTCTGTATTAACATACTCCAAGCAAATGGCATAAGTCCAGAATCTTATAATTCTACG
CTTTCGGTCGAAGTGTGGTATACCTGCTCGCAAGTGTCACAGTCCCGCACCCAGTGGTTR
TACGGGGAATGGCTGGAAGATGTGATTCGGGACGTTGGTTATACCGATCATCTTCGCTGT
ATCTTACCAGAGGGATATTTTAAA

>spurp
ATGAATTTTCATATTCAAAGTTCGATTTTTGTCATCCTCGTGAGTGCTCAACTCTTCGTT
TCAGCACAGAATGATGCTGTATATGGACCCAGGGGAAGTGATGTCTGTCCTGTAACGCAA
CCCTACGGCGTGTGTCATTACGACCAAAAGTTCATCTTCACACGATTGAAGGAGGTTAAA
GTATCGAGAGCAGATGCGTACTATGTACGTTGTGGCTGGGCAGGAACATCTACGTGCATT
CGACATAGACCAGTATACTTCTACAAACAAGAGGTAGTTGTTGAAGAAGCAACCCGATTG
GTGTCAAGATGTTGCCCAGGCTTCACCAACACAAGTGGACAGTGTGTGCCTTGTTCTGAA
AATCGTTACGGCGTGCAGTGCCTGCAAGAATGTTTCTGTGAAAACGGGGGTACTTGTCAG
GCAGCTTATGGGATCTGCTTTTGCCCTCCCGGTTTCACTGAAGTCAACTGTGCGAGTCCA
TGTCGCCCCGGCAATTATGGCAATGAATGCTCAAAGGAATGCATGTGCATGAATGGTGCT
TCGTGCGATTCCGTCAACGGCACTTGCTATTGTCGCGCTGGTTTCAAAGGACAGTATTGT
GGTGAAGAGTGTCAGAACGAGACGTATGGACCGGAGTGTACTCGGACATGTCGATGTCGG
AACAAAGCCGTCTGCGATCCTATCGATGGAACGTGTTCGTGCGCTCCTGGCTACATTGGC
GAGTTCTGCCAAGATGAATGCCGGGAGGGATCCTATGGATTGGGATGCAGCGGGATGTGT
GTATGTGAAAACGGGGCAAGATGCCACCATGAAGATGGTAATTGCATATGTTCGCCAGGT
TACATGGGTGTGACCTGTGCCAACGAGTGTCCTCGGGATTCATTTGGACAGGACTGTGCA
GGGGTGTGTTCTTGTCAGATAGGGTATTGTCACCATGTTACAGGGGAATGCATTTGCGAA
CCAGGGTGGATTGGAGATGACTGCACGACCCCTTGTAGATTGGGAACGTTCGGGGGAAAC
TGTGAGGGTCGCTGCGACTGTGAGAATGGTGCCTTGTGTAACCATGTGGATGGTACTTGT
CGGTGTTCGCCGGGATTTAGTGGAGCTCGATGTGACCGACCATGCCCGCAAGGTCGATAC
GGAAATGGGTGCTTACAATTCTGTCTGTGTCAAAATGAAGCTGATTGTGGCCCAGTAGAT
GGTACGTGCACATGTCAGCCAGGATGGCGACGCGTTTATTGTACTGACCCATGCCAAATT
GGTCGTTACGGTCTAAACTGCAATAAACGTTGTCAGTGTCGAAATGGTGGATCTTGTCAT
CACGTAGACGGCTCCTGTACTTGTGAACCAGGGTGGCGTGGACCCCTCTGTTCCCTACGC
TGTCCAGACGGAACTTTTGGACAAAACTGTGCTGGCGTCTGTCGCTGTGAAAATGATGCA
GAATGTGATCATACCCTAGGAACCTGCTCGTGCACTCCAGGATGGCAAGCTCTGAGGTGT
TCTGAACCGTGTGATGAAGGTTTCTTTGGCTATGGATGTCTCCTCCCATGCCGTTGCCAA
AACAATGCGCAGTGTAACCATATTGACGGACGTTGCTCCTGCGCCCCTGGGTACACCGGT
TTGACGTGCGCAGATGAATGCAATGAGGGATTTTTTGGTCTGAACTGTCTCGAGGAATGT
GATTGTTCATATGCATTAGGTTGTTCTCATGTCACTGGACAATGTATTTGCAACCCAGGA
TGGATTGGTTTAACTTGTTCGACGCCATGTCCAGATGGGTGGTATGGGAGTGGCTGTTCA
CAAACTTGTCCTTGCCGTAATGGAGGAACTTGTCATCATGTGACTGGAATATGTACTTGT
CCTCCGGGCTGGGAAGGTGAGGTATGCGAAAGCACATGCCCTAGCAACCGCTTCGGAAGC
CAGTGCCTTCAAGGATGTCAGTGTCAAAACGGTGGTTCTTGTAATCACATAGACGGGTCT
TGTTCATGTACTCCCGGATGGCAAGGACCACTGTGCAACAGACCATGCGCAGATGGCTAC
TATGGACTCGACTGCTCTCAGTTGTGTAGGTGCAGAAATGGCGGTGAGTGTGATACAGTG
ACTGGTGTATGCACTTGCCCACCTGGCTGGCTAAATTTCTGTAATGACCCATGTCCGGAT
GGATTCTTTGGACAAGATTGTCTGGGTGTATGTCGTTGCCAGAATGAAGCATCTTGCGAT
CGGTTCAGTGGTCGATGCACCTGTACTGTAGGCTGGCACGGTCTATCCTGTGACACCCCT
TGTCCTGCCGGACGGCATGGCCCCTCTTGCTCGATACTATGCCGCTGTAGAAATGGTAAC
TGTTCCAGGTTTGATGGCTCTTGCTCCTGTACTGCTGGTTGGACGGGAGATCTTTGTCAA
GAGAGTTGCGCCGACGGAACATGGGGCCCTGATTGTGTGAACCGTTGCACTTGTCGTTAT
GCAGCCAGCTGTTCTCGATTCGATGGTTCTTGTTTGTGTTTGCCAGGATGGACAGGAGTC
AATTGCGACGAAGCATGTCCCGATGGCTTATATGGAACAAACTGCAGAAGCCGATGCCAA
TGTCAGAACGGGGCTGTCTGTTCAAGGATTGATGGGAGTTGCGAGTGTACTCCAGGATGG
ATGGGGGATCGATGTGATCGAAGGTGCCCCCAAGAGACCTTTGGACCAGAATGCTCAGAG
CAATGTGATTGCGCTAATGATGCAGCCTGCTCACCCATCCATGGTGCCTGTGACTGTCCA
TCCGGCTGGATGGGAGAACGGTGTGACCTGTCGTGCCCAGAGGATCGCTTCGGCCCATTT
TGTCGGTTGAGCTGCCGTTGTGCAAACGGTGCTGCGTGCTCTAGATTGGACGGTAGATGT
ACATGTCCGGCTGGGTGGACAGGGCTGATCTGTGACACCCCCTGCCCGACCGGGTCTTAT
GGACCTGACTGCGCCCAGACCTGTCTTTGTGAACGCAATTCAGTATGTAACCGGTTCGAC
GGCTCCTGTACATGTACAGTTGGATGGAAAGGAGTATACTGTAACACGCCATGTGGCATC
GACGAATGGGGACCAGGCTGTACGCTGTTGTGCTTCTGTGAAAACGACGCCCTCTGTACT
CGCTTCACTGGCATTTGCCAGTGCGGCCCTGGTTGGACCGGAGAGCACTGTGAACTTCCA
TGTGACGATGGATGGTACGGTCGGAATTGCACTAGTAGGTGTGCTTGTGAGAGAGGTGCC
GTCTGTCACATCCGCGATGGCTCTTGCATTTGTCCTCCAGGTTCAATGGGCCCCATTTGC
AACATAGCTTGTCAGGGCGGACGATATGGTGTCCAATGCTCTCAGTTGTGTGCATGCAGA
AACGGCGCAGAGTGTTCACCTGTCGACGGAAGCTGTGTCTGTCCTCCAGGATGGATTGGT
GACCTCTGTGATGAGCCATGTCCTATTGGACGATGGGGACAATACTGTTCTTCCCAGTGT
TCCTGTCAGAATGAAGGAACCTGTAACAGATTTACAGGTGAATGTTCTTGCGGAGAGGGA
TGGACAGGAACGTCATGCACAACACCTTGTCCACGTGGAACCTACGGTGCAGGGTGTGAC
TCAAACTGCGACTGCAGAAATGAAGGCTTTTGTTCTCGGTTTGATGGCTCGTGTAGATGT
CTTGCAGGATGGCAAGGCGAACTATGCAGCCAGGAATGTCCTCAAGGTCAACATGGTCTA
GGTTGTCGCGGCGTATGCGAATGTCAAAACTCTGCTCTCTGCGACAGGTTTGATGGATCC
TGTACCTGTCGTGCAGGGTGGATGGGATTGCTCTGTGGCGAGCCGTGTTTGCCAGGCACT
TTTGGTCCGGGCTGCCGTGGTACATGTCTCTGTGAGAACCAAGCTGGATGTAACGCTATT
TCGGGTGAATGTTTATGTAGCCCAGGATGGACTGGACTGTCATGCGACGAACACTGCCCA
GAGGGTACCTACGGGTTTAAATGTGAGAAAGAGTGTAACTGTCAAAACGAAGCCGCTTGT
TCTAGGTTTGATGGAAGCTGTCGTTGCACCCCGGGATGGACAGGCCTGTTGTGTCACCTG
GAATGCCCGCCCGACCGGTACGGTCCCTCCTGCAGCAACCAGTGTAGATGCCAGAATGAC
GCTAGATGTGACCGCTTCACGGGAAGATGTGAATGTCCTTATGGGTGGATGGGTTTAACA
TGCAACACTCCTTGTGATATTGATAGATTTGGCCGTGGATGTTCTGAGCAGTGTAACTGC
AGGAATCAAGCGATTTGCAATAGATTTACAGGTGAATGCCGTTGTTCAGCTGGTTGGATG
GGCCCATACTGTAACGAGCCATGTGATGAGGGCCACTTCGGACCATCCTGCCGTCAGCAG
TGTGACTGTATAAATGGCGCTCAGTGTGATAGATTCAACGGAGCTTGCCATTGTCAGGCT
GGTTGGACAGGAGATCGCTGTCAGACGCCATGTCCACAGGGTCGCTATGGAGTCGACTGT
ACACAGGTGTGCCGATGTCAGAACACACAGACTTGTAATGGCCGCGACGGATCTTGTACT
TGCACGGCAGGATGGACTGGCAGACTCTGTGATACACCTTGTATCCCCGGAGTATACGGA
CCCAACTGTGCCTTCAGGTGTGATTGTGAAAACGCGGCCGTTTGCAACCGTTTTGATGGA
ACCTGTAGCTGCCTTCCAGGATGGATCGGTGTGAGATGTGATGTGGGATGTCGGAACGAT
CGATACGGCGTCCAGTGTCAGCAGATTTGTGCATGTGAAAATGGGGCTACTTGTTCTTCA
TTCGACGGATCTTGCCAATGTCTGAACGGCTGGACAGGAGCCTATTGTGAGCAGGCATGT
GCACAAGGATTCTACGGAGCTCGTTGTACGGAAATCTGCAGGTGCCAAAATGGCGGAACA
TGTTCTGGATTTGACGGGAGCTGTACCTGTCCTTCTGGTTGGGATGGGGCATATTGCCAA
CATCGGTGCGATGGCAACAAGTACGGCTTGGGATGTCTTCAGACCTGTTATTGCCTCAAT
GAGGCCACTTGTCATCCTGTTGATGGGACCTGCATCTGCGCCGAGGGGTGGCAAGGAGAT
TCATGCGAAATCAGAGACCTGATAGGTTTTAGGACTAGCCAAACCATCGCGGGGAAATCC
GTTACCTGTTCTGAAGTTCTAAACTATATCGACATTAAAGACCAGCGCCAGATCTTCGAG
TGCAGATCTATACGTGTTGACAGGGAGCGTCTTCCTAATGGAGTGACTTGTCGTCAAGTA
TGGATGGAACATTCTGGAAGCAGAAGTGATCGCTATTTCACAGCTCGCACAGATCACACA
AATCTCTGTATTAACATACTCCAAGCAAATGGCATAAGTCCAGAATCTTATAATTCTACG
CTTTCGGTCGAAGTGTGGTATACCTGCTCGCAAGTGTCACAGTCCCGCACCCAGTGGTTG
TACGGGGAATGGCTGGAAGATGTGATTCGGGACGTTGGTTATACCGATCATCTTCGCTGT
ATCTTACCAGAGGGATATTTTAAA

>pdep
ATGAATTTTWATATTCAAGGTGCGATTTTCGTCATCCTCGTGAGTGCTCGACTCTTCGTT
TCAGCACAGAATGATGCTGCATATGGACCCGAGGGTAGTGATATCTGTCTTGTAACGCAA
CCCTACGGCGTGTGTCATTACGACCAAAAGTTCATCTTCACACGATTGAAGGAGATCAAA
GTATCGAGAGCAGATGCGTACTATGTACTTTGTGGCTGGGCAGGAACATCTAGTTGCATT
CGCTATAGACCAGTGTACTCCTACAAGCAAGTGGTAGGTGTTGAAGAAGCGACCCGAGTG
GTGTCAAGATGCTGCCCAGGCTTCACCAATACCAGTGGACAGTGTGTGCCTTGTTCTGAG
AATCGATACGGCGTGCAGTGCCTGCAAGAATGTTTCTGTGAAAATGGGGGTACTTGTCAG
GCAGCCTATGGCCTCTGTTTTTGCCCTCCCGGTTTCACTGGAGTCAACTGCGAGAGTCCG
TGTCGCCCCGGCAATTATGGCAATGAATGCTCATGGGAGTGCATGTGCAGGAATGGTGCT
TCGTGCAATTCCGTCGACGGCACTTGCTATTGTCCCGCTGGTTTCAGAGGACAGTATTGT
GGTGAAGAGTGTCAGAATGGGACCTATGGGCCGGGATGTACTCGGACATGTCGATGTCAG
AACAAAGCCGTCTGCGATCCTATCGACGGAACGTGTTCGTGCGCTCCTGGCTACACTGGC
GAGTTCTGCCAAGATGAATGCCGGGAGGGATCCTATGGGTTGGGATGCAGCGGGATGTGT
GAATGTGAAAACGGGGCAAGATGCCAACATGAAATGGGTAATTGTATATGTTCGCCAGGT
TACATGGGTGTGACATGTGCCAACGAGTGTCCTCGGGATTCATTTGGACGGGAATGTGCA
GGGATATGTTCATGTCAGATTGGGTATTGTCACCATGTTACAGGGGAATGCCTTTGCAAA
CCAGGCTGGATTGGAGATGACTGCACGACCCCTTGTAGACTGGGAACGTTCGGGATAAAC
TGTGAGGGTCGCTGCGACTGTGTGAATGGTGCCTTGTGTAACCATGCGGATGGTACTTGT
CGGTGTTTGCCGGGATTTAGTGGAGCTCGATGTGACCGATCATGTCCACAAGGTCGATAC
GGAAACGGGTGCTTACAATTCTGTCTGTGTCAAAATGAAGCTGATTGTGACCCAGTAGAT
GGTACATGCACATGTCAGCCAGGATGGCGTGGTGTTTWWTGTACTGTACCATGCCAAAGT
GGTCGTTACGGTCTAAACTGCAATGACCGTTGTCTGTGTCGAAATGGGGGATCTTGTCAT
CATGTAGACGGCTCCTGTACCTGTGAACCGGGGTGGCTTGGACCGCTCTGTTCCCTGCGC
TGTCCCAATGGAACTTTTGGTCAAAACTGCGCTGACGTCTGTCGCTGTGAAAATTATGCA
GAATGTGATCACATCCTAGGAACTTGCTCGTGCACTCCAGGATGGCAAGGTCAGAGTTGT
TCTGAACCGTGTGATGAAGGTTTCTTTGGCTATGGATGTCTCCTCCCATGCCGTTGCCGA
AACAATGCGCGGTGTAACCATATTGATGGACGTTGCTTCTGCGCCCCTGGGTACACTGGT
TTGACGTGCGCAGATGAATGCAAAGAGGGATTTTTTGGTCTGAACTGTCTCGAGGAATGT
GATTGTTCATATGCATTAGGTTGTTCTCATGTCACTGGACAGTGCATTTGCAACACAGGA
TGGATTGGTTCAACTTGTTCGACACCATGTCCAGATGGGCTCTATGGGAGTGGCTGCTCA
CAGTCTTGTCCTTGCCGTAATGGAGGAACTTGTCATCATGTGACTGGAACCTGTACTTGT
CCTCCGGGCTGGGAAGGTGAGATATGCGAAAGCACATGCCTTAACAACCGCTTCGGAAAC
CAGTGCCTTCAAGGGTGTCAGTGTCAAAACGGTGGTTCTTGTAATCATATAGATGGATCT
TGTTCATGTACTCCCGGATGGCGAGGACTACTGTGCAACACACCATGCGCAGATGGCTAC
TATGGACTCGACTGCTCTCAGTTGTGTAAGTGCAGAAATGGTGGTGAGTGTGATACAGTG
ACTGGCATATGCACTTGCCCACCTGGTTGGCTAAATTTGTGTAATGACCCATGTCCGGAG
GGATTCTTTGGACAAGATTGTCTGGGTGTATGTCGTTGCCAGAATGAAGCATCTTGCGAT
CGGTTCAATGGTCGATGTACCTGTACTGTAGGCTGGCACGGTCTATCCTGTGACACCCCT
TGCCCTGCCGGACGGCATGGCCCCTCTTGTTCGATACTATGTCGCTGTAGAAATGGTAAC
TGTTCCAGATTTGATGGCTCTTGCTCCTGTACTGCTGGTTGGACGGGAGATCTTTGTCAA
CAGAGTTGCGCCGACGGAACATGGGGCCCTGATTGTGTGAATCGTTGCACTTGTCGTTAT
GCAACCAGCTGTTCTCGATTCGATGGTTCTTGTTTGTGTTCGCCAGGATGGACAGGAGTA
AATTGCGACGAAGCATGTCCCGATGGCTTATATGGAACAAACTGCAGAAGCCGATGCGAA
TGTCAGAACGGGGCTACCTGTTCAAGGACTGATGGGAGCTGCGTGTGCACTCCAGGATGG
ATGGGTGATCGATGTGATCGAAGGTGCCCCCAAGGGACCTTTGGACCAGGATGCTCAGAG
CAATGTGAGTGCGCTAATGATGCAGCCTGCTCACCCATCCATGGTGCCTGTGACTGTCCA
TCTAGCTGGATGGGAGAACGGTGTGACCTGCCGTGCCCAGAGGATCGCTACGGCCCATTC
TGTCAGTTGAGCTGCCGTTGTGCAAACGGTGCTACGTGCTCGAGATTCGACGGTAGATGT
ACATGTGCGGCTGGGTGGACAGGGCTGATCTGTGACACCCCCTGCCCAACCGGCTCTTAC
GGACCTAATTGCGCCCAGACCTGTCTTTGTGAACGCAATTCAGCATGTAACCGATTCGAC
GGCTCCTGTGCATGTACAGTCGGGTGGAAAGGAGTATACTGTAACACGCCATGTGGCATC
GACGAATGGGGRCCAGGCTGTAGGCTGTTGTGCTTCTGTGAAAACGACGCCCTCTGTACT
CGCTACACTGGCGTTTGCCAGTGCGGCCCTGGTTGGACTGGAGAGCACTGTGAACGTCCA
TGTGATGATGGATGGTACGGTCGGAATTGCACTAGTAGGTGTGCTTGTGAGAGAGGTGCC
GTCTGTAACATCCGCGATGGCTCTTGCGTTTGTCCTCCAGGTTCAATGGGCCCCATTTGC
AACACAGCTTGTCAAGCCGGACGATATGGTGTCCAATGCTCTCAGTTGTGTGCATGCAGA
AACGACGCAGAGTGTTCACCTGTCGACGGTAGCTGTATCTGTCCCCCAGGATGGATTGGT
GACCTCTGTGACGAGCCATGTCCTATTGGAAGATGGGGACAATACTGTTCTTCCCAGTGT
TTCTGTCAGAATGAAGGAACCTGCAACAGATTTACAGGTGAATGTTCTTGCGGAGAGGGA
TGGACAGGAACGTTATGCACTACGCCTTGTCCAAGTGGAACCTACGGTGTAGGATGTGAA
TCGAACTGCGACTGCAGAAATGGAGGCTTTTGTTCTCGGTTTGATGGCTCGTGCAGATGT
CTTGCAGGGTGGCAAGGCGAACTATGCAGCCAGGAATGTCCTCAAGGTCAATATGGTCTA
GGTTGTCGCGGTGTATGCGAATGTCAAAACTCTGCTCTCTGCGACAGATTTGATGGATCA
TGCACCTGTCGTGCAGGGTGGATGGGATTACTCTGTGGCGAGCCGTGTTCGCAAGGCACT
TTTGGTCCGGGCTGCCGTGGTATATGTTCCTGTGAGAACCAAGCTGGGTGTAACGCTGTT
TCGGGTGAATGTTTCTGTAGCCCAGGATGGACAGGACCATCCTGCGACGTACCCTGCCTA
GAGGGTACCTACGGGCTTGGATGTGAGAAAGAGTGTAACTGTCAAAACGGAGCCGCTTGT
TCTAGGTTTGATGGAAGCTGCCGTTGCACCGCGGGGTGGACAGGCCTGTTGTGTCACCTG
GAATGCCCGCCCGACCGGTACGGTCCATCCTGTAGCAATCAGTGTAGATGCCAGAATGAC
GCTAGGTGTGACCGCTTCACGGGAAGATGTGAATGTCCTGATGGATGGATGGGTCTTACA
TGCAACACTCCATGTGATTTTGATAGATTTGGCCGTGGATGTTCTGATCAGTGTAACTGC
AAGAATCAAGCGATTTGCAATAGATTTACAGGTGAATGCCGTTGTTCAGCTGGTTGGATG
GGCCAATACTGTAACGTGCCATGTGATGCGGGCCACTTCGGACCATCCTGCCGTCAGCGG
TGTGACTGTAGAAATGGCGCTCAGTGTGATAGATACAATGGGGCTTGCCAGTGTCAGGCT
GGTTGGATGGGAGATCGCTGTCAGACGCCATGTCCACAGGGTCGCTATGGAGTCGACTGC
ACACAGGTGTGCCGATGTCAGAACATAGCGACTTGTAATGGACACGACGGATCTTGTACT
TGCACGGCAGGATGGACTGGCAGAATATGTGATACACCTTGTATAGCCGGAGCCTACGGA
CCCAACTGTGCCGACAGGTGTGATTGTGAAAACGCGGCCGTTTGCAACCGTTTCAATGGA
ACATGTAGCTGCCTTCCAGGATGGGTCGGTGTGAGATGTGATGTGGAATGTCAGAAGGAT
CGATACGGCTTCCAGTGTCAGCACATTTGTGCATGTGAAAATGGGGCTACTTGTTCTTCA
TTCGACGGATCTTGCCAATGTCTGAACGGCTGGACAGGAGCCTATTGTGAGCAGGCATGC
GCACAAGGATTCTACGGAGCTCATTGCACGGAAATCTGCAGGTGCCAAAATGGCGGAACA
TGTTCTGGATTTGACGGGAGCTGTACCTGTCCTTCAGGTTGGGATGGGGCATATTGCCAA
CATCAGTGCGATGGCAACAAGTACGGCTTGGGATGTCTTCAGACCTGCTATTGCCTAAAT
GAGGCCACTTGTCATCATGTCGATGGGACCTGCATCTGCGCCGAGGGGTGGAAAGGAGAT
TCCTGCGAAACCAGAGACCTGATAGGTATTAGGAGTAGCCAAACCATCGCCGGAAAATCC
GTTACCTGTTCTGAAGCTCTTAATTATATCGACATTGAAGACANGCTCCAAATCTTCGAG
TGCAGNNnnnnnnnTGTTGACAGGGAGCGTCTTCCTAATGGAGTGACTTGTCGTCAGGTG
TGGACGGAACACACTGGAAGCAGAAGTGATCGCTATTTCACAGCTCGCACAGATCACACA
GATCTCTGTATTAACATACTCAACGCAAATGGCATCACTCCAGAATCTTATAATTCTATG
CTCTCGGTTGAAGTGTGGTATGCCTGTTCGCAAGTGTCACAGTACCGCTCCCAGTGGTTG
TACGGGGAATGGCAGGAAGGTGTGATTCGGGACGCTGGTTATACCGATCATCTTCGCTGT
ATCTTACCAGAGGGATATTTTAMA
