# Supplementary material for: Genome-wide signals of positive selection in strongylocentrotid sea urchins
Source: BMC Genomics. 2017 Jul 21;18:555. doi: 10.1186/s12864-017-3944-7 (PMC5521101; doi:10.1186/s12864-017-3944-7)
Supplement: Supplementary file 3 — Consensus alignment files. A compressed (gzip) tape archive (TAR) file containing 6250 consensus alignment files in FASTA format. (TGZ 14116 kb) [file 12864_2017_3944_MOESM3_ESM.tgz › SPU_005187/consensAlign.ordered.fa]

>sdro
ATGAAATACAGAGAAGTATTGGAAAGGCACGTTTTCGTGTGCCTCTCGCTACTTATTATT
GTCTTCGCTTATTGGGCAGATGCAGCGGCCTGTGTAGGATGTCTATCAGCAACATGTATA
TGCAATGGAACAAAAGGAGAAAGGGGTGACAGGGGATATGTAGGCTTTCCTGGACCTCCT
GGCCCCGGAGGGTTCCCGGGAGTTGAAGGACCACCAGGATACAAAGGACAAAAGGGAAAT
CTAGGAATTGCAGGATCAGGAGGACCTAAAGGATTCAGAGGAAGCTTGGGTAATCCCGGT
ATTCCTGGGATCCCTGGAATCCCAGGAGAACCCGGACAAGAAGGACCTCCAGGAGAATCT
GGTATTCCTGGCTGCAATGGAACAAAGGGAGAAAGGGGTCCATCTGGACCTACAGGGTTC
GGACAACCAGGATCAGCAGGACCGAGGGGAGATCCAGGACCACAGGGGCCACCTGGTGAC
ACTACTTATGGACTGAAAGGAATCAAAGGAGAACCTGGAAGACTCGGCAGAGACGGATAC
CCTGGAACACCTGGAGATTCTGGACCAACTGGACCTAAAGGAATATCTGGAGATCCAGGT
CTATTAGGTTCCAAAGGAGAAAGAGGTTTAAAAGGAGAACCTGGACAACCCGGAGTTCAG
TACCAAGGTGGTAAAGGAGAAAAGGGTGCTGAAGGAGTAGCTGGCCGCCCTGGTACACCA
TGTAGTACTAGTACAGGGGGTGGTGAAACTGTTCTAATAGTAGGGGATCCCGGCCCACGG
GGCATCAAGGGTAGCGTAGGTACGCAAGGATTGCCGGGTGAGTCTTGTAGGGATCAGGCA
GCAACAGGAAACGATACGACCATCGTCCAAGGACGTCCGGGTCCAAAGGGAGACCAGGGA
GAATATGGAGACAAAGGAGATAAGGGATTCCTCGGAATGAAAGGGATGAAGGGCCCCAAA
GGACAGTATGGTCTGAAGGGAGAGAAAGGACTATCAGGCCCTCAAGGACCCAGGGGTAAA
ATTGGCAAAGATGGCACTCCAGGCAACCTAGGAATGAAGGGATCACCTGGGATACCAGGC
AACCCTGGACCAACAGGATTCAATGGTCAACTGGGAGACAAGGGAGACAGAGGACCCAAA
GGAAGAGTAGGACCTCCTGGACCACCGGGTCCCTCCGTACCCGTTAATGACAAAGGAACT
AAAGGACTTCCAGGTCCTTCTGGACGTGATGGGTCTGCAGGACCTCGAGGATATGCAGGA
GAGAAGGGGAGAACTGGTAAGTCTTTCACCAAGTCT

>spal
ATGAAATACAGAGAAGTATTGGAAAGGCACGTTTTCGTGTGCCTCTCGCTACTTATTATT
GTCTTCGCTTACTGGGCAGATGCAGCGGCCTGTGTAGGATGTCTATCAGCAACATGTATA
TGCAATGGAACGAAAGGAGAAAGGGGTGACAGGGGATATGTAGGCTTTCCTGGACCTCCW
GGCCCAGGAGGGTTCCCAGGAGTTGAAGGACCACCAGGATACAAAGGACAAAAGGGAAAT
CTAGGAATTGCAGGATCAGGAGGACCTAAAGGATTCAGAGGAAGCTTGGGTAATCCMGGT
ATTCCTGGGATCCCTGGAATYCCAGGAGAACCCGGACAAGAAGGACCTCCAGGAGAACCT
GGTATTCCTGGCTGCAATGGAACAAAGGGAGAAAGGGGTCCATCTGGACCTACAGGGTTC
GGACAACCAGGATCAGCAGGACCGAGGGGAGATCCAGGACCACAGGGGCCACCTGGTGAC
ACTACTTATGGAATCAAAGGAATCAAAGGAGAACCTGGAAGACTCGGCAGAGAYGGATAC
CCTGGAACACCTGGAGATTCTGGACCAACTGGACCTAAAGGAATATCTGGAGATCCAGGT
CTATTAGGTTCAAAAGGAGGACGAGGTTTAAAAGGAGAACCYGGACAACCTGGAGTTCAG
TACCAAGGTGGTAAAGGAGAAAAGGGTGCTGAAGGAGTAGCTGGCCGCCCTGGTACACCA
TGTAGTACTAGTACAGGGGGTGGTGAAACTGTTCTWATAGTAGGGGATCCCGGCCCGCGG
GGCATCAAGGGTAGCGTAGGTACGCAAGGATTGCCGGGTGAGTCTTGTAGGGATCAGGCA
GCAACAGGAAACGATACAACCATCATCCAAGGACGTCCGGGTCCAAAGGGAGACCAGGGA
GACTATGGAGACAGAGGAGATAAGGGATTCCTCGGAATGAAAGGAATGAAGGGCCCCAAA
GGACAGTATGGTCTRAAGGGAGAGAAAGGACTATCAGGMCCTCAAGGACCCAGGGGTAAA
ATTGGCAAAGATGGCACTCCAGGCAACTTCGGAATGAAGGGATCACCTGGGATACCAGGC
AACCCTGGACCAACAGGATTCAATGGTCAACTGGGAGACAAGGGAGACAGAGGACCCAAA
GGAAGAGTAGGACCTCCTGGACCACCGGGTCCCTCCGTACCCGTTAATGACAAAGGAACY
AAAGGACTTCCRGGTCCTTCTGGACGTGATGGGTCTGCAGGACCTAGAGGATACGCAGGA
GAGAAGGGAAGAACTGGTAAGTCTGTCACCAAGCCT

>sfra
ATGAAATACAGAGAAGTACTGGAAAGGCACGTTTTCGTGTGCCTCTCGCTACTTTTAATT
TCCTTCGCTTACTGGGCAGATGCAGCGGCYTGTGTAGGATGTCTATCAGCAACATGTATA
TGCAATGGAACAAAAGGAGAAAGGGGTGACAGGGGATATGTAGGTTTTCCTGGACCTCCT
GGTCCTCCAGGATTYCCAGGAGTTGAAGGACCACCAGGATACAAAGGACAAAAGGGAAAT
CTAGGAATTGCAGGATCAGGAGGACCRAAAGGATTCAGAGGAAGCTTGGGTAATCCCGGT
ATTCCTGGGATCCCTGGAATTCCAGGAGAACCTGGACAAGAAGGACCTCCTGGAGAACCT
GGTATTCCTGGTTGCAATGGAACAAAGGGAGAAAGGGGTCCATCTGGACCTACAGGGTTC
GGGCAACCAGGATCAGCAGGACCGAGGGGAGATCCAGGACCACAGGGGCCACCTGGTGAA
ACTACTTTTGGACTGAAAGGAATCAAAGGAGAACCTGGAAGACTTGGCAGAGATGGATAC
CCTGGAACACCTGGAGATCCTGGACCAACTGGACCTAAAGGAATCTATGGAGATCCAGGT
CTATTAGGTTCAAAAGGAGGAAGAGGTTTAAAAGGAGAACCTGGACAACCCGGAGTTCAG
TACAGAGGTGGTAAAGGAGAAAAGGGTGCTGAAGGAGTAGCTGGCCGCCCTGGTACACCG
TGTAGTACTAGTACTGGGGGTGGTGAAACTGTCCTAATAGTAGGGGATCCCGGCCCGCGG
GGCATTAAGGGTAACGTAGGTACGCAAGGATTGCCGGGTGAGTCTTGTAGRGATCAGGCA
GCAACAGGAAACGATACAACCATYGTCCAAGGACGTCCGGGTGAAAAGGGAGACCAGGGA
GAATATGGAGACAAAGGAGATAAGGGATTTATCGGAATGAAAGGAATGAAGGGRCCAAAA
GGACAGTATGGTCTAAAGGGAGAGAAAGGATTATCAGGCCCTCAAGGACCTAGGGGTAAA
ATTGGCAAAGATGGTACTCCAGGCAACCTAGGAATGAAGGGATCACCTGGGATACCGGGC
AACCCTGGACCAACAGGATTCAATGGTCAACTGGGAGACAAGGGAGACAGAGGACCTAAA
GGAAGAGTAGGTCCTCCTGGACCCCCGGGTCCCTCCGTACCCGTTAATGATAAAGGTACT
AAAGGACTTCCAGGCCCTTCGGGACGTGATGGGTCTCCAGGACCTAGAGGATACCCAGGA
GAGAAGGGAAGAACTGGTAAGTCTTTCACCAAGTCT

>afraSS
ATGAAATACAGAGAAGTATTGGAAAGGCACGTTTTCGTGTGCCTCTCGCTACTTATTATT
GTCTTCGCTTTTTGGGCAGATGCAGCGGCCTGTGTAGGATGTCTATCAGCAACATGTATA
TGCAATGGAACAAAAGGAGAAAGGGGTGACAGGGGATATGTAGGCTTTCCTGGACCTCCT
GGCCCCGGAGGGTTYCCAGGWGTTGAAGGACCACCAGGATACAAAGGACAAAAGGGAAAT
CTAGGAATTGCAGGATCAGGAGGACCTAAAGGATTCAGAGGAAGCTTGGGTAATCCCGGT
ATTCCTGGGATCCCTGGAATCCCAGGAGAACCCGGACAAGAAGGACCTCCAGGAGAATCT
GGTATTCCTGGCTGCAATGGAACAAAGGGAGAAAGGGGTCCATCTGGACCTACAGGTTTC
GGACAACCAGGATCAGCAGGACCGAGGGGAGATCCAGGACCACAGGGRCCACCTGGTGAA
ACTACTTATGGACTGAAAGGAATCAAAGGAGAACCTGGAAGACTCGGCAGAGACGGATAC
CCTGGAACACCTGGAGATTCTGGACCAACTGGACCTAAAGGAATATCTGGAGATCCAGGT
CTATTAGGWTCCAAAGGAGGAAGAGGTTTAAAAGGAGAACCCGGACAACCYGGAGTTCAG
TACCAAGGWGGTAAAGGAGAAAAGGGTGCTGAAGGAGTAGCTGGCCGCCCTGGTACACCA
TGTAGTACTAGTACAGGGGGTGGTGAAACTGTTCTAATAGTAGGGGATCCCGGCCCACGG
GGCATCAAGGGTAGCGTAGGTACGCAAGGATTGCCGGGTGAGTCTTGTAGGGATCAGGCA
GCAACAGGAAACGATACRACCATCGTCCAAGGACGTCCGGGTCCAAAGGGAGACCAGGGA
GAATATGGAGACAAAGGAGATAAGGGATTCCTCGGAATGAAAGGGATGAAGGGCCCCAAA
GGACAGTATGGTCTGAAGGGAGAGAAAGGACTATCAGGCCCTCAAGGACCCAGGGGTAAA
ATTGGCAAAGATGGTACTCCAGGCAACCTAGGAATGAAGGGATCACCTGGGATACCAGGC
AACCCTGGACCAACAGGATTCAATGGTCAACTGGGAGACAAGGGAGACAGAGGACCYAAA
GGAAGAGTMGGTCCTCCTGGACCMCCGGGYCCCTCCGTACCCGTTAATGACAAAGGYACT
AAAGGACTTCCAGGTCCTTCTGGACGTGATGGRTCTGCAGGACCTAGAGGATACGCAGGA
GAGAARGGAAGAACTGGTAAGTCTTTCACCAAGTCT

>hpul
ATGAAATACAGAGAAGTATTGGAAAGGCACGTTTTCGTGTGCCTCTCGCTACTTATTATT
ATCTTCGCTTACTGGGCAGATGCAGCGGCCTGTGTAGGATGTCTATCAGCAACATGTATA
TGCAATGGAACAAAAGGAGAAAGGGGTGACAGGGGATATGTAGGTTTTCCTGGACCTCCT
GGTCCTGGAGGATTCCCAGGAGTTGAAGGACCACCAGGATACAAAGGACAAAAGGGAAAT
CTAGGAATTGCAGGAGCAGTAGGACCTAAAGGATTCAGAGGAAGCTTGGGTAATCCTGGT
ATTCCTGGGATCCCTGGAATTCCAGGAGAACCAGGACAAGAAGGACCTCCAGGAGAACCT
GGTATTCCTGGCTGCAATGGAACAAAGGGAGAAAGGGGTCCACCTGGACCTACAGGGTTT
GGCCAACCAGGATCAGCAGGACCGAGGGGAGACCCAGGACCACAGGGGCCACCCGGTGAA
ACTACTTATGGACTGAAAGGAATCAAAGGAGAACCTGGAAGACTCGGCAGAGATGGATAC
CCTGGAAGACCTGGAGATCCTGGACCAACTGGACCTAAAGGAATATCTGGAGATCCAGGT
CTATTAGGTTCAAAAGGAAATCGAGGTTTAAAAGGAGAACCTGGACGACCTGGAGTTCAG
TACACAGGTGAAAAAGGAGAAAAGGGTGCTGAAGGAGTACCTGGCCCCCCTGGTACACCG
TGTATTACTTATCCAGGGGGTGGTCAAACTGGTGTAATAGTGGGGAATCCCGGCCCGCGG
GGCATCAAGGGTAACGTAGGTACGCAAGGATTGCCGGGGGAGTCTTGTAGGGATCAGGCA
GCAACGGGAAACGATACAACCGTCGTCCAAGGACGTCCGGGTGAAAAGGGAGACCAGGGA
GAACCGGGAGAAAAAGGAGACAAGGGATACGTCGGAATGAAAGGGATGAAGGGCCCCAAA
GGACAGTATGGTCTGAAGGGAGAGAAAGGACTATCAGGCCCTCAAGGACCCAGGGGTAAA
ATTGGCAAAGATGGCACTCCAGGCAACCCAGGAATGAAGGGATCACCTGGGATGCCAGGC
AACCCTGGACCAACAGGATTCAATGGTCAACTGGGAGACAAGGGAGACAGAGGACCTAAA
GGAAGAGTAGGACCTCCTGGACCACCGGGTCCCTCCGTACCTGTTAATGACAAAGGTACT
AAAGGACTTCCAGGTCCTTCTGGACGTGATGGGTCTGCAGGACCTAGAGGATACCCAGGA
GAGAAGGGAAGAACTGGTAAGTCTTTCACCAAGTCT

>snud
ATGAAATACAGAGAAGTACTGGAAAGGCACGTTTTCGTGTGCCTGTCGCTACTTTTAATT
TCCTTCGCTTACTGGGCAGATGCAGCGGCCTGTGTAGGATGTCTATCAGCAACATGTATA
TGCAATGGAACAAAAGGAGAAAGGGGTGACAGGGGATATGTAGGTTTTCCTGGACCTCCT
GGTCCTCCAGGATTCCCAGGAGTTGAAGGACCACCAGGATACAAAGGACAAAAGGGAAAT
CTAGGAATTGCAGGAGCAGGAGGACCTAAAGGATTCAGAGGAAGCTTGGGTAATCCTGGT
ATTCCTGGGATCCCTGGAATTCCAGGAGAACCCGGACAAGAAGGACCTCCTGGAGAACCT
GGTATTCCTGGTTGCAATGGAACAAAGGGAGAAAGGGGTCCATCTGGACCTACAGGGTTT
GGGCAACCAGGAGCACCAGGACCGAGGGGAGATCCAGGACCACAGGGGCCACCTGGTGAA
AGTACTTTTGGACAGAAAGGAATCAAAGGAGAACCTGGAAGACTTGGCAGAGATGGATAC
CCTGGAACACCTGGAGATCCTGGACCAACTGGACCTAAAGGAATCTATGGAGATCCAGGT
CTATTAGGTTCAAAAGGATCACGAGGTTTAAAAGGAGAACCTGGACAACCCGGAGTTCAG
TACAGAGGTGCTAAAGGAGAAAAGGGTGCTGAAGGAGTAGCTGGCCGCCCTGGTACACCG
TGTAGTACTAGTACTGGGGGTGGTGAAACTGTCCTAATAGTAGGGGATCCCGGCCCGCGG
GGCATTAAGGGTAACGTAGGTACGCAAGGATTGCCTGGTGAGTCTTGTAGGGATCAGGCA
GCAACAGGAAACGATACAACCATCGTCCAAGGACGTCCGGGTGAAAAGGGAGACCAGGGA
GATCCTGGAGAAAAAGGAGATAAGGGATTCATCGGAATGAAAGGAATGAAGGGCCCAAAA
GGACAGTATGGTCTAAAGGGAGAGAAAGGATTACCAGGCCCTCAAGGACCTAGGGGTAAA
ATTGGCAAAGATGGTACTCCAGGCAACCAAGGAATGAAGGGATCACCTGGGATACCGGGC
AACCCTGGACCAACAGGATTCAATGGTCAACTGGGAGACAAGGGAGACAGAGGACCTAAA
GGAAGAGTAGGTCCTCCTGGACCACCGGGTCCCTCCGTACCCGTTAATGATGAAGGTACT
AAAGGTCTACCAGGCCCTTCGGGACGTGATGGGTCTCCAGGACCTAGAGGATTCCCAGGA
GAGAAGGGAAGAACTGGTAAGTCTTTCACCAAGTCT

>sintSS
ATGAAATACAGAGAAGTATTGGAAAGGCACGTTTTCGTGTGCCTYTCGCTACTTATTATT
GTSTTCGCTTACTGGGCAGATGCAGCGGCCTGTGTAGGATGTCTATCAGCAACATGTATA
TGCAATGGAACRAAAGGAGAAAGGGGTGACAGGGGATATGTAGGCTTTCCTGGACCTCCT
GGCCCCGGAGGGTTCCCGGGAGTTGAAGGACCACCAGGATACAAAGGACAAAAGGGAAAT
CTAGGAATTGCAGGATCAGGAGGACCTAAAGGATTCAGAGGAAGCTTGGGTAATCCAGGT
ATTCCTGGGATCCCGGGAATTCCAGGAGAACCCGGACAAGAAGGACCTCCAGGAGAACCT
GGTATACCTGGCTGCAATGGAACAAAGGGAGAAAGGGGTCCATCTGGACCTACAGGGTTY
GGACAACCAGGATCAGCAGGACCGAGGGGAGATCCAGGACCACAGGGGCCACCYGGTGAC
ACAACTTATGGACTGAAAGGAATCAAAGGAGAACCTGGAAGACTCGGCAGAGATGGATAC
CCTGGAACACCTGGAGATTCTGGACCAACTGGACCTAAAGGAATATCTGGAGATCCAGGT
CTATTAGGTTCGAAAGGAGACAGAGGTTTAAAAGGAGAACCTGGACAACCTGGAGTTCAG
TACCAAGGTGGTAAAGGAGAAAAGGGTGCTGAAGGAGTAGCTGGCCGCCCTGGTACACCA
TGTAGTACTAGTACAGGGGGTGGTGAAACTGTTCTTATAGTAGGGGATCCCGGCCCRCGG
GGCATCAAGGGTAACGTAGGTACGCAAGGATTGCCGGGTGAGTCTTGTAGGGATCAGGCA
GCAACAGGAAACGATACAACCATCGTCCAAGGACGTCCGGGTCCAAAGGGAGACCAGGGA
GAATATGGAGACAAAGGAGATAAGGGATTCGTCGGAATGAAAGGAATGAAGGGCCCCAAA
GGACAGTATGGTCTAAAGGGAGAGAAAGGACTATCAGGCCCTCAAGGACCCAGGGGTAAA
ATTGGCAAAGATGGTACTCCAGGCAACCCAGGAATGAAGGGATCACCTGGGATACCAGGC
AACCCTGGACCAACAGGATTCAATGGTCAACTGGGAGACAAGGGAGACAGAGGACCAAAA
GGAAGAGTAGGACCTCCTGGACCACCGGGTCCCTCCGTACCCGTTAATGACAAAGGAACT
AAAGGACTTCCAGGTCCTTCTGGACGTGATGGRTCTGCTGGACCTAGAGGATACCCRGGA
GAGAARGGAAGAACTGGTAAGTCTTTCACCAAGTCT

>sprp
ATGAAATACAGAGAAGTATTGGAAAGGCACGTTTTCGTGTGYCTCTCKCTACTTATTATT
GTCTTCGCTTACTGGGCAGATGCAGCGGCCTGTGTAGGATGTCTATCAGCAACATGTATA
TGCAATGGAACRAAAGGAGAAAGGGGTGACAGGGGATATGTAGGMTTTCCTGGACCTCCT
GGCCCYGGAGGGTTCCCAGGAGTTGAAGGACCACCAGGATACAAAGGACAAAAGGGAAAT
CTAGGAATTGCAGGATCAGGAGGACCTAAAGGATTCAGAGGAAGCTTGGGTAATCCCGGT
ATTCCTGGGATCCCTGGAATCCCAGGAGAACCCGGACAAGAAGGACCTCCTGGAGAACCT
GGTATTCCTGGCTGCAATGGAACAAAGGGAGAAAGGGGTCCATCTGGACCTACAGGGTTC
GGACAACCAGGATCACCAGGACCGAGGGGAGATCCAGGACCACAGGGGCCACCTGGTGAC
ACTACTTATGGAYTGAAAGGAATCAAAGGAGAACCTGGAAGACTCGGCAGAGACGGATAC
CCTGGAACACCTGGAGATTCTGGRCCAACTGGACCTAAAGGAATATCTGGAGATCCAGGT
CTATTAGGTTCCAAAGGAGCAAGAGGTTTAAAAGGAGAACCTGGACAACCTGGAGTTCAG
TACCAAGGYGGTAAAGGAGAAAAGGGTGCTGAAGGAGTAGCTGGCCGCCCTGGTACACCA
TGTAGTACTAGTACAGGGGGTGGTGAAACTGTYCTTATAGTAGGGGATCCYGGCCCRCGG
GGCATCAAGGGTAGCGTAGGTACGCAAGGATTGCCGGGTGAGTCTTGTAGGGATCAGGCA
GCAACAGGAAACGATACAACCATCGTCCAAGGACGTCCGGGTCCAAAGGGAGACCAGGGA
GAATATGGAGACAAAGGAGATAAGGGATTCGTCGGAATGAAAGGAATGAAGGGCCCAAAG
GGACAGTATGGTCTRAAGGGAGAGAAAGGACTATCAGGCCCTCAAGGACCCAGGGGTAAA
ATTGGCAAAGATGGCACTCCAGGCAACCAAGGAATGAAGGGATCACCTGGGATACCAGGC
AACCCTGGACCAACAGGATTCAATGGTCAACTGGGAGACAAGGGAGACAGAGGACCAAAA
GGAAGAGTAGGACCTCCTGGACCACCGGGTCCCTCYGTACCCGTTAATGACAAAGGAACT
AAAGGACTTCCAGGTCCTTCTGGACGWGATGGGTCTGCAGGACCTAGAGGATATCCAGGA
GAGAAGGGAAGAACTGGTAAGTCTTTCACCAAGTCT

>spurp
ATGAAATACAGAGAAGTATTGGAAAGGCACGTTTTCGTGTGTCTCTCGCTACTTATTATT
GTCTTCGCTTACTGGGCAGATGCAGCGGCCTGTGTAGGATGTCTATCAGCAACATGTATA
TGCAATGGAACGAAAGGAGAAAGGGGTGACAGGGGATATGTAGGATTTCCTGGACCTCCT
GGCCCTGGAGGGTTCCCAGGAGTTGAAGGACCACCAGGATACAAAGGACAAAAGGGAAAT
CTAGGAATTGCAGGATCAGGAGGACCTAAAGGATTCAGAGGAAGCTTGGGTAATCCCGGT
ATTCCTGGGATCCCTGGAATCCCAGGAGAACCCGGACAAGAAGGACCTCCTGGAGAACCT
GGTATTCCTGGCTGCAATGGAACAAAGGGAGAAAGGGGTCCATCTGGACCTACAGGGTTC
GGACAACCAGGATCACCAGGACCGAGGGGAGATCCAGGACCACAGGGGCCACCTGGTGAC
ACTACTTATGGATTGAAAGGAATCAAAGGAGAACCTGGAAGACTCGGCAGAGACGGATAC
CCTGGAACACCTGGAGATTCTGGGCCAACTGGACCTAAAGGAATATCTGGAGATCCAGGT
CTATTAGGTTCCAAAGGAGCAAGAGGTTTAAAAGGAGAACCTGGACAACCTGGAGTTCAG
TACCAAGGCGGTAAAGGAGAAAAGGGTGCTGAAGGAGTAGCTGGCCGCCCTGGTACACCA
TGTAGTACTAGTACAGGGGGTGGTGAAACTGTCCTTATAGTAGGGGATCCTGGCCCGCGG
GGCATCAAGGGTAGCGTAGGTACGCAAGGATTGCCGGGTGAGTCTTGTAGGGATCAGGCA
GCAACAGGAAACGATACAACCATCGTCCAAGGACGTCCGGGTCCAAAGGGAGACCAGGGA
GAATATGGAGACAAAGGAGATAAGGGATTCGTCGGAATGAAAGGAATGAAGGGCCCAAAG
GGACAGTATGGTCTGAAGGGAGAGAAAGGACTATCAGGCCCTCAAGGACCCAGGGGTAAA
ATTGGCAAAGATGGCACTCCAGGCAACCAAGGAATGAAGGGATCACCTGGGATACCAGGC
AACCCTGGACCAACAGGATTCAATGGTCAACTGGGAGACAAGGGAGACAGAGGACCAAAA
GGAAGAGTAGGACCTCCTGGACCACCGGGTCCCTCTGTACCCGTTAATGACAAAGGAACT
AAAGGACTTCCAGGTCCTTCTGGACGTGATGGGTCTGCAGGACCTAGAGGATATCCAGGA
GAGAAGGGAAGAACTGGTAAGTCTTTCACCAAGTCT

>pdep
ATGAAATACAGAGAAGTACTGGAAAGGCACGTTTTCGTGTGCCTCTCGCTACTTTTAATT
TTCTTCGCTTACTGGGCAGATGCAGCGGCCTGTGTAGGATGTCTATCAGCAACATGTATA
TGCAATGGAACAAAAGGAGAAAGGGGTGACAGGGGATATGTAGGTTTTCCTGGACCTCCT
GGTCCTCCAGGATTCCCAGGAGTTGAAGGACCACCAGGATACAAAGGACAAAAGGGAAAT
CTAGGAATTGCAGGATCAGGAGGACCAAAAGGATTCAGAGGAAGCTTGGGTAATCCCGGT
ATTCCTGGGATCCCTGGAATTCCAGGAGAACCCGGACAAGAAGGACCTCCAGGAGAACCT
GGTATTCCTGGTTGCAATGGAACAAAGGGAGAAAGGGGTCCATCTGGACCTACAGGGTTC
GGGCAACCAGGATCAGCAGGACCGAGGGGAGATCCAGGACCACAGGGGCCACCTGGTGAA
ACTACTTTTGGACAGAAAGGAATCAAAGGAGAACCTGGAAGACGCGGCAACGACGGAYWC
CCTGGAACACRTGGAGAACCTGGACCACCTGGACCCAAAGGAATCTATGGAGATCCTGGT
CTATTAGGTTCAAAAGGAACAAGAGGTTTAAAAGGAGAACCTGGAACACCCGGAGTTCAG
TACCAAGGTCGTAAAGGAGAAAAGGGTGCTGAAGGAGTACCTGGCCCCCCTGGTACACCG
TGTAGTACTGGAGGTGGGAGCGATGAAGATATCCTAATAGTAGGGGATACCGGCCCGCGT
GGCGTTAAGGGTAGTGTAGGTACGCAAGGATTGCCGGGTGAGTCTTGTAGGGATCAGGCA
GCGACAGGAAACGATACAACCATCGTCCAAGGACGTCCGGGTGATAAGGGAGACCAGGGA
GAACCTGGAGATAGAGGAGATAAGGGATTCATCGGAATGAAAGGAATGAAGGGCCCAAAA
GGGCAGTCTGGTCTAAAGGGAGAAAAAGGATTATCAGGCCCTCAAGGACCTAGGGGTAAA
ATTGGCAAAGATGGTATTCCAGGCAACCAAGGAATGAAGGGATCACCTGGGATACCGGGC
AACTCTGGACCAACAGGATTCAATGGTCAACTGGGAGACAAGGGAGACAGAGGACCTAAA
GGAAGAGTAGGTCCTCCTGGACCACCGGGTCCCTCAGTACCCGTCAATGATGAAGGTACT
AAAGGTCTTCCAGGTCCTTCTGGACGTGATGGGTCTCCAGGACCTAGAGGATACCCAGGA
GAGAAGGGAAGAACTGGTAAGTCTTTCAGCAAATCT
