# Supplementary material for: Genome-wide signals of positive selection in strongylocentrotid sea urchins
Source: BMC Genomics. 2017 Jul 21;18:555. doi: 10.1186/s12864-017-3944-7 (PMC5521101; doi:10.1186/s12864-017-3944-7)
Supplement: Supplementary file 3 — Consensus alignment files. A compressed (gzip) tape archive (TAR) file containing 6250 consensus alignment files in FASTA format. (TGZ 14116 kb) [file 12864_2017_3944_MOESM3_ESM.tgz › SPU_003825/consensAlign.ordered.fa]

>sdro
ATGGGAGCTACGCGAGACGAAAATGTATATATGGCTAAGCTTGCCGAGCAAGCTGAAAGA
TATGATGAAATGGTCAACCATATGAAGGATGTAGCCAGGGTAAACGAAGAATTGTCTGTG
GAGGAGAGGAATCTCTTGTCGGTAGCTTACAAGAATGTAATCGGAGCAAGGCGTGCTTCG
TGGCGCATTGTCAGTAGTATTGAGCAGAAAGACAAAACCAGGGnnnnnnnnnnnnnnnnn
nnnnnnnnnnnnnnnnnnnnnnnnnnnnnnNNNNNNNNNNNNNNNNNNNNNNNNNNNNNN
NNNNNNNNNGACCTTCTAGAAGAGTCCCTGATCCCTAACGCCAAATCATCAGAGTCAAAA
GTGTTCTACCATAAAATGAAGGGAGACTACCACCGCTACCTGGCCGAGTTCTCGCTCGAT
TCTAAACGCAAGTCGGCGTCTGATGAGAGTCTAGCAGCGTACAAAGCGGCCGTAGAAATT
GCAGGACTTGAGTTAACACCCACACACCCCATTAGGTTGGGTCTGGCACTTAACTTTAGT
GTGTTCTACTATGAGATCCTGAATTCCCCGGACCGTGCCTGCCGCCTGGCCAAGACTGCG
TTCGACGACGCCATCGCAGAGCTGGACAACCTCAACGAGGAAAGCTACAAGGATTCCACT
CTCATCATGCAGCTCCTGAGGGACAACCTAACGCTCTGGACCTCCGATATCAAGAACGAG
ACAACCGAGAAGCCCGACATAGAGGACCTTGAAGAGACGCCCCAGACKGAGGCTTCT

>spal
ATGGGAGCTACGCGAGACGAAAATGTATATATGGCTAAGCTTGCCGAGCAAGCCGAAAGA
TATGATGAAATGGTCAACCATATGAAGGATGTAGCCAGGGTAAACGAAGAATTGACGGTG
GAGGAGAGGAATCTCTTGTCGGTAGCTTACAAGAATGTAATCGGAGCAAGGCGTGCTTCG
TGGCGCATTGTCAGTAGTATTGAGCAGAAAGACAAAnnnnnnnnnnnnnnnnnnnnnnnn
nnnnnnnnnnnnnnnnnnNNNNNNNNNNNNATTGAGCAAGAACTAACGCAAATCTGTGAC
GACATTCTTGACCTTCTAAAAGAGTCCCTGATCCCTAGCGCCAAATCATCTGAGTCAAGA
GTGTTCTACCATAAAATGAAGGGAGACTACCACCGCTACCTGGCCGAGTTCTCGCTCGAT
TCTAAACGCAAGTCGGCGTCTGATCAGAGTCTAGAAGCGTACAAAGCGGCCGTAGAGATT
GCAGGGTCTGAGTTAACACCCACACACCCCATTAGGTTGGGTCTGGCACTTAACTTTAGT
GTGTTCTACTATGAGATCCTGAATTCCCCGGACCGTGCCTGCCGCCTGGCCAAGACTGCG
TTCGACGACGCCATCGCAGAGCTGGACAACCTCAACGAGGAAAGCTACAAGGATTCCACT
CTCATCATGCAGCTCCTGAGGGACAACCTAACGCTCTGGACCTCCGATATCAAGAACGAG
ACAACCGAGAAGCCCGACATAGAGGACCTTGAAGAGACGCCCCAGACGGAGGCTTCT

>sfra
ATGGGAGCTACGCGAGAAGAAAATGTATATATGGCTAAGCTTGCCGAGCAAGCCGAAAGA
TATGATGnnnnnnnnnnnnnnnnnnnnnnnnnnnnnnnnnnnnnnnnnnnnnnnnnnnnn
nnnnnnnnnnnnnnnnnnnnnnnnnnnnnnnnnnnnnnnnnnnnnnnnnnnnnnnnnnnn
nnnnnnnnnnnnnnnnnnnnnnnnnnnnnnnnnnnnnnnnnnnnnnnnnnnnnnnnnnnn
nnnnnnnnnnnnnnnnnnnnnnnnnnnnnnATTGAGCAAGAACTCACACAAATCTGTGAA
GACATTCTTGACCTTCTAGAAGAGTCCCTGATCCCTAACGCCAAATCATCAGAGTCAAGA
GTGTTCTACCATAAAATGAAGGGAGACTACCACCGCTACCTGGCCGAGTTCTCGCTCGAT
ACTAAACGCAAGTCAGCCTCCGATCAGAGTCTAGCAGCRTACAAACAGGCCGTCGACATT
GCAGTAGTTGAGTTAACACCCACACACCCCATTAGGTTGGGCCTGGCACTTAACTTTAGT
GTGTTCTACTATGAGATCCTGAATTCCCCAGACCGTGCCTGTCGCCTGGCCAAGACTGCG
TTCGACGATGCCATCGCAGAGCTGGACAACCTCAACGAGGAAAGCTACAAGGATTCCACT
CTCATTATGCAGCTCTTGAGGGACAACCTAACGCTGTGGACCTCTGATATCAAGAACGAG
ACAACCGAGAAGCCAGACATAGAGGACCTTGAAGAGACGCCCCAGACGGAGGCTTCT

>afraSS
ATGGGAGCTACGCGAGACGAAAATGTATATATGGCTAAGCTTGCCGAGCAAGCCGAAAGA
TATGATGAAATGGTCAACCATATGAAGGATGTAGCCAGGGTAAACGAAGAATTGTCGGTG
GAGGAGAGGAATCTCTTGTCGGTAGCTTACAAGAATGTAATCGGAGCAAGGCGTGCTTCG
TGGCGCATTGTCAGTAGTATTGAGCAGAAAGACAAAAnnnnnnnnnnnnnnnnnnnnnnn
nnnnnnnnnnnnnnnnnnnnnnnnnnnnnnATTGAGCAAGAACTAACGCAAATCTGTGAA
GACATTCTTGACCTTCTAGAAGAGTCCCTGATCCCTAACGCCAAAACATCAGAGTCAAAA
GTGTTCTACCATAAAATGAAGGGAGACTACCACCGCTACCTGGCCGAGTTCTCGCTCGAT
TCTAAACGCAAGTCGGCGTCCGATGAGAGTCTAGCAGCGTACAAAACGGCCGTAGAAATT
GCAGCACTTGAGTTAACACCCACACACCCCATTAGGTTGGGTCTGGCACTTAACTTTAGT
GTGTTCTACTATGAGATCCTGAATTCCCCGGACCGTGCCTGCCGCCTGGCCAAGACTGCG
TTCGACGACGCCATCGCAGAGCTGGACAACCTCAACGAGGAAAGCTACAAGGATTCCACT
CTCATCATGCAGCTCCTGAGGGACAACCTAACGCTCTGGACCTCCGATATCAAGAACGAG
ACAACCGAGAAGCCCGACATAGAGGACCTTGAAGAGACGCCCCAGACGGAGGCTTCT

>hpul
ATGGGAGCTACGCGAGACGAAAATGTATATATGGCTAAGCTTGCCGAGCAAGCCGAAAGA
TATGATGAAATGGTCAACCACATGAAGGAAGTAGCCAGGGNNNNNNNNNNNNNNNNNNNN
NNNNNNNNNNNNNNNNNNNNNNNNNNNNNNNNNNNNNNNNNNNNNNNNNNNNNNNNNNNN
NNNNNnnnnnnnnnnnnnnnnnnnnnnnnnnnnnnnnnnnnnnnnnnnnnnnnnnnnnnn
nnnnnnnnnnnnnnnnnnnnnnnnnnnnnnnnnnnnnnnnnnnnnnnnnnnnnnnnnnnn
nnnnnnnnnnnnnnnnnnnnnnnnnnnnnnnnnnnnnnnnnnnnnnnnnnnnnnnnnnnn
nnnnnnnnnnnnnnnnnGAAGGGAGACTACCACCGCTACCTGGCCGAGTTCTCGCTCGAT
TCTAAACGCAAGTCAGCCTCTGATCACAGTCTAGATGCCTACAAAATGGCCGTAGACATT
GCAGTAGTTGAGTTAACACCCACACACCCCATTAGGTTGGGTCTGGCACTTAACTTTAGT
GTGTTCTACTATGAGATCCTGAATTCCCCAGACCGTGCCTGCCGCCTGGCCAAGACTGCG
TTCGACGACGCCATCGCAGAGCTGGACAACCTCAATGAGGAAAGCTACAAGGATTCCACT
CTCATCATGCAGCTCCTGAGGGACAACCTAACGCTCTGGACCTCGGATATCAAGAACGAG
ACAACCGAGAAGCCCGACATAGAGGACCTTGAAGAGACGCCCCAGACGGAGGCTTCT

>snud
ATGGGAGCTACGCGAGAAGAAAATGTATATATGGCTAAGCTTGCCGAGCAAGCCGAAAGA
TATGATGNNNNNNNNNNNNNNNNNNNNNNNNNNNNNNNNNNNNNNNNNNNNNNNNNNNNN
NNNNNNNNNNNNNNNNNNNNNNNNNNNNNNNNNNNNNNNNNNNNNNNNNNNNNNNNNNNN
NNNNNNNNNNNNNNNNNNNNNNNNNNNNNNNNNNNNNNNNNNNNNNNNNNNNNNNNNNNN
NNNNNNNNNNNNNNNNNNNNNNNNNNNNNNATTGAGCAAGAACTCACACAAATCTGTGAA
GACATTCTTCACCTTCTAGAAGAGTCCCTGATCCCTTACGCCAAAACACCAGAGTCAAGA
GTGTTCTACCATAAAATGAAGGGAGACTACCACCGCTACCTGGCCGAGTTCTCGCTCGAT
ACTAAACGCAAGTCAGCCTCTGATCACAGTCTAGCAGCGTACAAAGCGGCCGTCGACATT
GCAGGAGTAGAGTTAACACCCACACACCCCATTAGGTTGGGCCTGGCACTTAACTTTAGT
GTGTTCTACTATGAGATCCTGAATTCCCCAGATCGTGCCTGTCGCCTGGCCAAGACTGCG
TTCGACGATGCCATCGCAGAGCTGGACAACCTCAATGAGGAAAGCTACAAGGATTCCACT
CTCATTATGCAGCTCTTGAGGGACAACCTAACGCTGTGGACCTCTGATATCAAGAACGAG
ACAACCGAGAAGCCAGACATAGAGGACCTTGAAGAGACGCCCCAGACGGAGGCTTCT

>sintSS
ATGGGAGCTACGCGAGACGAAAATGTATATATGGCTAAGCTTGCCGAGCAAGCCGAAAGA
TATGATGAAATGGTCAACCATATGAAGGATGTAGCCAGGGTAAACGAAGAATTGACGGTG
GAGGAGAGGAATCTCTTGTCAGTAGCTTACAAGAATGTAATCGGAGCAAGGCGTGCNNNN
NNNNNNNNNNNNNNNNNNNNNNNNNNNNNNNNNNNNNNNnnnnnnnnnnnnnnnnnnnnn
nnnnnnnnnnnnnnnnnnnnnnnnnnnnnnATTGAGCAAGAACTAACGCAAATCTGTGAA
GACATTCTTGACCTTCTAGAAAAGTCCCTGATCCCTAACGCCAAATCATCAGAGTCAAAA
GTGTTCTACCATAAAATGAAGGGAGACTACCACCGCTACCTGGCCGAGTTCTCGCTCGAT
TCTAAACGCAAGTCGGCGTCCGATCAGAGTCTAGCAGCGTACAAAATGGCCGTAGAGATT
GCAGCAGCTGAGTTAACACCCACACACCCCATTAGGTTGGGTCTGGCACTTAACTTTAGT
GTGTTCTACTATGAGATCCTGAATTCCCCGGACCGTGCCTGCCGCCTGGCCAAGACTGCG
TTCGACGACGCCATCGCAGAGCTGGACAACCTCAACGAGGAAAGCTACAAGGATTCCACT
CTCATCATGCAGCTCCTGAGGGACAACCTAACGCTCTGGACGTCCGATATCAAGAACGAC
ACAACCGAGAAGCCCGACATAGAGGACCTTGAAGAGACGCCCCAGACGGAGGCTTCT

>sprp
ATGGGAGCTACGCGAGACGAAAATGTATATATGGCTAAGCTTGCCGAGCAAGCCGAAAGA
TATGATGAAATGGTCAACCATATGAAGGATGTAGCCAGGGTAAACGAAGAATTGTCGGTG
GAGGAGAGGAATCTCTTGTCGGTAGCTTACAAGAATGTAATCGGAGCAAGGCGTGCTTCG
TGGCGCATTGTCAGTAGTATTGAGCAGAAAGACAAAACCAGGGAAGACGACTCTCAAAAG
ATAGAGCAGGTCAAAGGTTGCAGAGTTGAGATTGAGCAAGAACTAACGCAAATCTGTGAT
GACATTCTTGACCTTCTAGAAAAGTCCCTGATCCCTAACGCCAAATCGTCAGARTCAAAA
GTGTTCTACCATAAAATGAAGGGAGACTACCACCGCTACCTGGCCGAGTTCTCGCTCGAT
TCTAAACGCAAGTCGGCGTCCGATCAGAGTCTAGCAGCGTACAAAACGGCCGTAGAGATT
GCAGGAATTGAGTTAACACCCACACACCCCATTAGGTTGGGTCTGGCACTTAACTTTAGT
GTGTTCTACTATGAGATCCTGAATTCCCCGGACCGTGCCTGCCGCCTGGCCAAGACTGCG
TTCGAYGACGCCATCGCAGAGCTGGACAACCTCAACGAGGAAAGCTACAAGGATTCCACT
CTCATCATGCAGCTCCTGAGGGACAACCTAACGCTCTGGACCTCCGATATCAAGAACGAG
ACAACCGAGAAGCCCGACATAGAGGACCTTGAAGAGACGCCCCAGACRGAGGCTTCT

>spurp
ATGGGAGCTACGCGAGACGAAAATGTATATATGGCTAAGCTTGCCGAGCAAGCCGAAAGA
TATGATGAAATGGTCAACCATATGAAGGATGTAGCCAGGGTAAACGAAGAATTGTCGGTG
GAGGAGAGGAATCTCTTGTCGGTAGCTTACAAGAATGTAATCGGAGCAAGGCGTGCTTCG
TGGCGCATTGTCAGTAGTATTGAGCAGAAAGACAAAACCAGGGAAGACGACTCTCAAAAG
ATAGAGCAGGTCAAAGGTTGCAGAGTTGAGATTGAGCAAGAACTAACGCAAATCTGTGAT
GACATTCTTGACCTTCTAGAAAAGTCCCTGATCCCTAACGCCAAATCGTCAGAATCAAAA
GTGTTCTACCATAAAATGAAGGGAGACTACCACCGCTACCTGGCCGAGTTCTCGCTCGAT
TCTAAACGCAAGTCGGCGTCCGATCAGAGTCTAGCAGCGTACAAAACGGCCGTAGAGATT
GCAGGAATTGAGTTAACACCCACACACCCCATTAGGTTGGGTCTGGCACTTAACTTTAGT
GTGTTCTACTATGAGATCCTGAATTCCCCGGACCGTGCCTGCCGCCTGGCCAAGACTGCG
TTCGATGACGCCATCGCAGAGCTGGACAACCTCAACGAGGAAAGCTACAAGGATTCCACT
CTCATCATGCAGCTCCTGAGGGACAACCTAACGCTCTGGACCTCCGATATCAAGAACGAG
ACAACCGAGAAGCCCGACATAGAGGACCTTGAAGAGACGCCCCAGACGGAGGCTTCT

>pdep
ATGGGAGCTACGCGAGAAGAAAATGTATATATGGCTAAGCTTGCCGAGCAAGCCGAAAGA
TATGATGNNNNNNNNNNNNNNNNNNNNNNNNNNNNNNNNNNNNNNNNNNNNNNNNNNNNN
NNNNNGAGGAANCTCCTGTCGGTAGCTTACAAGAATGTAATCGGAGCGAGGCGTGCTTCA
TGGCGCATTGTCAGCAGTATTGAGCAGAAAGACAAAACCAGGGAGGATGACAGCCAAAAG
TTAGAACAGnnnnnnnnnnnnnnnnnnnnnATTGAGCAAGAACTCACACAAATCTGTGAA
GACATTCTTGAnCTTCTAGAAGAGTCCCTTATCCCCAACGCCAAATCACCAGAGTCAAGA
GTGTTCTACCATAAAATGAAGGGAGACTACCACCGCTACCTGGCCGAGTTCTCGCTCGAT
TCTAAACGCAAGTCAGCCTCTGATCAGAGTCTAGCAGCGTACAAAGAGGCCGTCGAAATT
GCAGGATCTGAGTTAACACCCACACACCCCATTAGGTTGGGCCTGGCACTTAACTTTAGT
GTGTTCTACTATGAGATCCTGAATTCCCCAGACCGTGCCTGTCGCCTGGCCAAGACTGCG
TTCGACGATGCCATCGCAGAGCTGGACAACCTCAACGAGGAAAGCTACAAGGATTCCACT
CTCATTATGCAGCTCTTGAGGGACAACCTAACGCTGTGGACCTCTGATATCAAGAACGAG
TCAACCGAGAAGCCAGACATAGAGGACCTTGAAGAGACGCCCCAGACGGAGGCTTCT
