# Supplementary material for: Genome-wide signals of positive selection in strongylocentrotid sea urchins
Source: BMC Genomics. 2017 Jul 21;18:555. doi: 10.1186/s12864-017-3944-7 (PMC5521101; doi:10.1186/s12864-017-3944-7)
Supplement: Supplementary file 3 — Consensus alignment files. A compressed (gzip) tape archive (TAR) file containing 6250 consensus alignment files in FASTA format. (TGZ 14116 kb) [file 12864_2017_3944_MOESM3_ESM.tgz › SPU_022116/consensAlign.ordered.fa]

>sdro
GGTTCAATAGGAGTGAAAGGGGAAAATGGTTGGGACGGACAGATGGGACCYAAAGGAACC
AAAGGAGATCTGGGTGTCCAAGGTCCTCAAGGYACCATGGGTTTCCCAGGAGATCCAGGA
GCTAAAGGTGCACATGGAGTACCGGGTGTAGCCGGTCCTCCAGGTGCTAAAGGTGGTAAC
GGAGATCCAGGWGATCTTGGTCTAATGGGTGAAGCTGGTCTACCTGGTCAGCCTGGTCTA
CCCGGTCTAGAAGGGATTACRGGACAGATTGGAGCTCCTGGTGCTCCGGGGGCTGAAGGA
GAGAAAGGAGACACAGGGGATCCTGGTATGGAGGGGCTCCAGGGTCCAACGGGAATCCAG
GGATATGGAATGAAAGGTGACAAGGGTGACACAGGAGATTTTGGACCAACAGGRCTCACA
GGTGAAAGAGGAGATGTTGGACAAGATGGACAAATGGGTATTGAAGGACCGGAGGGACCA
TCTGGACTTACAGGAGYTACRGGAGAASYTGGTCCTAWGGGAGAAGCTGGTCCAMAGGGA
GAGAGAGGAGACCAGGGCATGGCTGGAATGCCTGGTTCCCCAGTCAACATCACCATGAGG
GGACCACCAGGTCTGTCGGAGGAGAGTCATATCAACTGTACCTTYGTYATGAAAGGAGAA
CCAGGATCTCCTGGTCCTTCTGGTCCTAGGGGAGATAGAGGAGATCCTGGACTAGCTGGA
ACTCCTGGACTCAACGGTGCTCCAGGAGATTATGGCCCACAAGGACTAAAAGGAGAACCA
GGTCTAGAGGGAGTGCCAGGAGAAAGGGGCTTACCTGGAGNNNNNNNNNNNNNNNNNNNN
NNNNNNNNNNNNGGCGTCCAAGGACCAGAGGGTTCTAAAGGAGAnnnnnnnnnnnnnnnn
nnnnnnnnnnnnnnnnnnGGCGTCCAAGGMCCAGAGGGTTCKAARGGAGAGGTGGGTCCT
GCWGGAGCTATTGGATTACCAGGGAGCCCAGGAGCACAAGGGATCCAGGGAATGAAAGGA
GACAAGGGGGAGTACGGAGATCAAGGCATCCAGGGATTAAGTATTAAAGGAGACAGAGGA
GATATGGGATTAGCAGGAGTAGCGGGTACAAAGGGGCATAAAGGAGAAGAAGGTAGCTTT
GGCAAACCTGGAAAGAAAGGGGAGCCAGGAGCAGGGnnnnnnnnnnnnnnnnnnnnnnnn
nnnnnnnnnnnnnnnnnnnnnnnnnnnnnnnnnnnnnnnGGTTTACATGGTTTAACAGGT
CCGACTGGGGCACCTGGTCCTCAAGGAAGATATGGTGTTGCGGGTACTAAAGGAAGTAGA
GGAGATATGGGAAGTCCTGGTGATTATGGCCCGAATGGTGAAAGAGGAGTAAAGGGAGAC
CAAGGAAGGCAGGGCAAGAGAGGGAAACGAGGACCCAAAGGCTTACCGGGAGCACCAGGG
TTAGATGCACCTTGCCCTGTGAGTAATTAAAGATTGGGATTGTCAGTGGGAGGGGATTTC
CAGAGTCAGGGTGTAGCAGGACCT

>spal
GGTTCAATAGGAGCGAAAGGGGAGAATGGTTGGGATGGACAGATGGGACTTAAAGGAACC
AAAGGAGATCTGGGTGTCCAAGGTCCTCAAGGYACCATGGGTTTCCCAGGAGATCCAGGM
GCTAAAGGKGCACATGGAGTACYGGGTGTAGCCGGYCCTCCAGGCGCTAAAGGTGGTAAC
GGWGATCCAGGTGATCTTGGTCTAATGGGTGAAKCTGGTCTACCTGGTCAGCCTGGTCTA
CCRGGTCTAGAAGGRATTACRGGACAGATTGGAGCTCCTGGTGCTCCGGGGGCTTATGGA
GAGAAAGGAGACACAGGGGATCCTGGTATGGAGGGGCTYCAGGGTCCAACAGGAATCCAG
GGATATGGAATGAAAGGGGACAAGGGTGACACAGGAGAWTTTGGAYCAACRGGGCTCACA
nnnnnnnnnnnnnnnnnnnnnnnnnnnnnnnnnnnnGGTATTGAAGGACCTGAAGGACCA
TCTGGACCTCAAGGAGCTACGGGAGAACCTGGTCCTAAGGGAGAAGCTGGTCCACAGGGA
GAGAGAGGAGACCAGGGCATGGCTGGAATGCCTGGTTCCCCAGTCAACATCACCATGAGG
GGACCACCAGGTCTGTCGGAGGAGAGTCATATCAACTGTACCTTYGTYATGAAAGGAGAA
CCAGGATCTCCTGGTCCTTCTGGTCCTAGGGGAGATAGAGGAGATCCTGGACTAGSTGGA
ACTCCTGGACTCARCGGNACTCCTGGAGNTTATGGACCACAAGGNNNNNNNNNNNNNNNN
NNNNNNNNNNNNNNNNNNGGAGAAAGGGGCTTACCTGGAGATAGAGCTGACAAAGGTGAA
ATGGGATTACAGnnnnnnnnnnnnnnnnnnnnnnnnnNNNNNNNNnnnnnnnnnnnnnnn
nnnnnnnnnnnnnnnnnnnnnnnnnnnnnnnnnnnnnnnnnnnnnnnnnnnNNNGGTCCT
GCAGGAGCTATTGGATTACCAGGGAGCCCAGGAGCACAGGGGATCCAGGGGATGAAAGGA
GACAAGGGGGAGTATGGAGATCAAGGAATCCAGGGATTAAGTATTAAAGGAGACAGAGGA
GATATGGGATTAGCAGGAGTAGCCGGTACGAAGGGGCATAAAGGAGAAGAAGGTAGCTTT
GGCAAACCTGGAAAGAAAGGGGAGCCAGGAGCAGGGGGATTAAAAGGAGAACCTGGAGAC
CTAGGTATGAAAGNAGNNANNGGANNNCCAGGnnnnnnnGGTTTACATGGTTTAACAGGT
CCAACTGGRGCACCYGGTCCTCAAGGAAGATATGGTGTTGCGGGGACTAAGGGAAGTAGA
GGAGATATGGGAAGTCCTGGTGATTATGGCCCAAATGGTGNNNNNNNNNNNNNNGGAGAC
CAAGGAAGGCAGGGTAAGAGAGGGAAACGAGGACCCAAAGGCTTACCGGGAGCACCAGGG
TTAGATGCACCTTGCCCTGTGAGTTGGTCAAGATTCAGATTTTCAGTGGGAGGGAAGTTC
CAAAGTCAGGGTGTAGCAGGACCT

>sfra
GGTTCAATAGGWGTAAAAGGTGAAGCTGGTGGGAATGGACAGRTGGGACCCAAAGGAAAC
AAAGGAGATCTGnnnnnnCAAGGTCCCAAAGGTACCATGGGTTTCCCAGGAGATCCAGGA
GCTAAAGGAGCACATGGAGTACCGGGTGTAGCTGGTCCTCCAGGCGCTAAAGGTGGTACT
GGAGATCCAGGTAGTCTTGGTCTAATGGGTGAAGCTGGTCTACCTGGTCAGCCTGGTCTA
CCCGGTCTAGAAGGGATTACGGGACAGATTGGAGCTCCTGGTGCTCCAGGGGCTGCAGGA
GAGAAAGGAGACATGGGAGACCCTGGTATGGAGGGGGTTCAGGGTCCACCAGGAATCCAG
GGATATGGAATGAAAGGTGACAAGGGTGACACAGGAGATATTGGATCAACAGGACTCACA
GGTGAAAGAGGAGATGTAGGACAAAATGGACAAATGGGTTTTGAAGGACCTGAGGGACCA
CCTGGTCCTAACGGAGCTACAGGAGAACCTGGTCCTAAGGGAGNNNNNNNNNnnAAGGGA
GAGAGAGGAGACCAGGGCATGGCTGGAATGCCTGGTTCCCCAGTAAACATCACCATGAGG
GGACCACCAGGTATATCAGAGGAGAGTCATATCAACTGTACCTTCGTCATGAAAGGAGAG
CCAGGTTCTCCTGGTCCTTCTGGTCCTAGGGNAGATAGAGGAGATCCTGGACTAGCTGGA
ACTCCCGGACTCAATnnnnnnnnnnnnnnnnnnnnnnnnnnnnnnnnnnnnGGAGAACCA
GGTCTAGAAGGAGTGCCGGGCGAAAGGnnnnnnnnnnnnnnnnnnnnnnnnnnnnnnnnn
nnnnnnnnnnnnGGTGTCCAAGGACCAGAGGGTGCGAAGGGAGAGnnnnnnnnnnnnnnn
nnnnnnnnnnnnnnnnnnNNNNNNNNAGGACCAGAGGGTTCGAAGGGAGAGGTGGGTCCT
TCAGGAGCCATYGGATTACCAGGGAGCCCAGGAGCTCAAGGGATCCAGGGAATGAAAGGA
GACAAGGGGGAGTACGGAGCTCAAGGCCTCCAGGGATTAAGTATTAAAGGAGACAGAGGA
GAAATGGGATTAGCAGGAGTAGCGGGTATGAAGGGGCAGAAAGGAGAAGAGGGTTCCTTC
GGCAAACCTGGGAAGAAAGGGGAGCCAGGAGCAGGGnnnnnnnnnnnnnnnnnnnnnnnn
nnNNNNNNNNNNNNNNNNNNNNNNNNNNNNNNNNNNNNNnnnnnnnnnnnnnnnnnnnnn
nnnnnnnnnnnnnnnnnnnnnnnnnnnnnnnnnGGTGTTGCGGGGACTAAAGGAAGTAGA
GGTGATATGGGTAGTCCTGGTGATTATGGMCCAAATGGTGAAAGAGGAGAAAAGnnnnnn
CAAGGAAGACAGGGTAAGAGAGGTAAACGAGGACCCAAAGGCTTATCGGGAGCACCAGGG
TTAGATGCACCTTGCCCTGTGAGTAGGTYAAGATTYGGATTKTCAGTGGGAGGGGAGTTC
CAAAGTCWGGGTGTAGCAGCACCT

>afraSS
GGTTCAATAGGAGCGAAAGGGGAGAATGGTTGGAACGGACAGATGGGACAGAAAGGAACC
AAAGGAGATCWGGGTGTCCAAGGTCCTCAAGGTACCATGGGTTTCCCAGGAGATCCAGGA
GCTAAAGGTGCACATGGAGTACCGGGTGTAGCCGGTCCTCCAGGTGCTAAAGGTGGTAAC
GGAGATCCAGGWGATCTTGGTCTAATGGGTGAAGCTGGTCTACCTGGTCAGCCTGGTCTA
CCCGGTCTAGAAGGGATTACGGGACAGATTGGAGCTCCTGGTGCTCCGGGGGCTGAAGGA
GAGAAAGGAGACACAGGGGATCCTGGTATGGAGGGGCTCCAGGGTCCAACAGGAATCCAG
GGATATGGAATGAAAGGTGACAAGGGTGACACAGGRGATTTTGGACCAACAGGRCTCACA
GGTGAAAGAGGAGATGTTGGACAAGATGGACAAATGGGTATTGAAGGACCTGAGGGACCA
TTTGGACTTACAGGAGCTACGGGAGAACCTGGTCCTAAGGGAGAAGCTGGTCCACAGGGA
GAGAGAGGAGACCAGGGCATGGCTGGAATGCCTGGTTCCCCAGTCAACATCACCATGAGG
GGACCACCAGGTCTGTCAGAAGAGAGTCATATCAAnnnnnnNNTTGTCATGAAAGGAGAA
CCAGGATCTCCTGGTCCTTCTGGTCCTAGGGGAGATAGAGGAGATCCTGGACTAGCTGGA
ACTCCTGGACTCAACGGTGCTCCTGGAGATTATGGACCACAAGGACTAAAAGGAGAACCA
GGTCTAGAGGGAGTGCCAGGAGATAGAGGTTTTCCTGGAGATAGAGCAGACAAAGGTGAA
ATGTGATTACAGnnnnnnnnnnnnnnnnnnnnnnnnnnnnnnnnnnnnnnnnnnnnnnnn
nnnnnnnnnNNNNNNNNNGGCGTCCAAGGACCAGAGGGTTCGAAGGGAGAGGTGGGTCCT
GCAGGAGCTATTGGATTACCAGGGAGCCCAGGAGCACAAGGGATCCAGGGGATGAAAGGA
GACAAGGGGGAGTACGGAGATCAAGGCATCCAGGGATTAAGTATTAAAGGAGACAGAGGA
GATATGGGATTAGCAGGAGTAGCGGGTATGAAGGGGCATAAAGGAGAAGAAGGTAGCTTT
GGCAAACCTGGAAAGAAAGGGGAGCCAGGAGCAGGGnnnnnnnnnnnnnnnnnnnnnnnn
nnnnnnnnnnnnnnnnnnnnnnnnnnnnnnnnnnnnnnnGGTTTACATGGTTCAACAGGT
CCGACTGGGGCACCTGGTCCTCAAGGAAGATATGGTGTTGCGGGGACTAAAGGAAGTAGA
GGAGATATGGGAAGTCCTGGTRATTATGGCCCRAATGGTGAAAGAGGAGTAAAGGGAGAC
CAAGGAAGGCAGGGTAAGAGAGGGAAACGAGGACCCAAAGGCTTACCGGGAGCACCAGGG
TTAGATGCACCTTGCCCTGTGAGTAGGTCAAGATTYRGATTGTCAGTGGGAGGGGAGTTC
CAAAGTCAGGGTGTGGCAGGACCT

>hpul
GGTTCAATAGGAGTGAAAGGGGAAAGTGGTTGGAACGGAGAGATGGGACCTAAAGGAAAC
AAAGGAGATCTGnnnnnnCAAGGTCCTCGAGGTACCATGGGTCCCCCAGGAGATCCAGGA
CCCAAAGGTGCACATGGAGTACCGGGTGTAGCTGGTCCTCCAGGCGCYAAAGGTGATACC
GGAGATCCAGGTAGTCTTGGTCTAATGGGTGAAGCTGGTCTACCTGGTCAGCCTGGTCTA
CCCGGTCTAGAAGGGATCACGGGACAGATTGGAGCTCCTGGTGCTCCTGGGGCTGCAGGA
GAGAAAGGAGACACAGGGGATCCTGGTATGGAGGGGGCCCAGGGTCCACCAGGAATCCAG
GGATATGGAATGAAAGGTGACAAGGGTGACACCGGAGATATTGGACCAACAGGGCTCACA
GGTGAAAGAGGRGATGTAGGGGCAGATGGTCAAATGGGTATTGAAGGACCTGAAGGACCA
TCTGGACCTCAAGGAGCTACRGGAGAACCTGGTYCWAAGGGAGAAGCTGGTCTTAAGGGW
GAGAGAGGAGACCAGGGCATGGCTGGAATGCCTGGTTCCCCAGTCAACATCACCATGAGG
GGACCACCAGGTTTATCGGAGGAGAGTCATATCAACTGTACCTTCGTCATGAAAGGAGAA
CCAGGACCTCCTGGTCCTTCTGGTCCTAGGGGAGATAGAGGAGATCCTGGACTAGCTGGA
ACTCCTGGACTCAATGGTGCTCCTGGAGATTATGGACCACAAGGACTAAAAGGAGAACCR
GGTCTAGAYGGAGTGCCAGGAGAAAGGGGCTTACCTGGAGATAGAGCTGACAAAGGTGAA
ATGGGATTACAGGGTGTCCAAGGACCGGAGGGTTCGAAGGGAGAGGGTGTCCAAGGACCG
GAGGGTTCGAAGGGAGAGNGTNNCCAANNNCCGGAGGGTTCGAAGGGAGAGGNGGGGCCT
GCTGGAGCTATTGGGTTACCAGGGAGCCCAGGAGCACAAGGGATCCAGGGGATGAAAGGA
GACAAGGGCGAGTATGGAGCTCAAGGCATCCAGGGATTAAGTATTAAAGGAGACAAAGGA
GATATGGGATTAGCAGGAGTAGCGGGTATGAAGGGGAATAAAGGAGAAGAGGGTAGCTTT
GGCAAGCCTGGAAAGAAAGGGGAGCCAGGAGCAGGGGGATTAAAAGGAGAACCTGGAGAC
CTTGGTATGAAAGGAGATATTGGAGATCCAGGCAGAGATnnnnNNNNNNNNNNNNNNNNN
NNNNNNNNNNNNNNNNNNNNNNNNNNNNNNNNNGGTGTTGCGGGGACTAAGGGAAGCAGA
GGAGATATGGGAAGTCCTGGTGATTATGGCCCGATTGGTGAAAGAGGACCAAAGGGAGAC
CAAGGAAGACAGGGTAAGAGAGGGAAACGAGGACCCAAAGGCTTACCGGGAGCACCAGGG
TTAGATGCACCTTGCCCTGTGnnnnnnnnnnnnnnnnnnnnnnnnnnnnnnnnnnnnnnn
nnnnnnnnnnnnnnnnnnnnnnnn

>snud
GGTTCAATAGGAATGAAAGGTGAAGCTGGTTGGAATGGACAGATGGGACCTAAAGGAAAC
AAAGGAGATCTGGGnnnnCAAGGTCCTAAAGGCAATATGGGTTCCCCAGGAGATCCAGGA
GCTAAAGGAGCACATGGAGTACCGGGTGTAGCTGGTCCTCCTGGCGCGAAAGGTGATACC
GGAGATCCAGGWAGTCTTGGTCTAATGGGTGAAGCTGGTCTACCTGGTCAACCTGGTCTA
CCCGGTCTAGAAGGGATTACGGGACAGATTGGAGCTCCTGGTGCTCCAGGGGCTGCAGGA
GAGAAAGGAGACAGGGGAGACCWGGGTATGGAGGGGATCCAGGGTCCACCAGGAATCCAG
GGATATGGAATGAAAGGTGACAAGGGTGACACAGGAGATATTGGATCAACAGGACTCACA
GGTGAAAGAGGAGATGTAGGACAAGATGGACAAATGGGTATTGAAGGACCKGAGGGACCA
YCTGGYCCTAAAGGAGCTAYRGGAGAAWTCGGTCCTAAGGGAGAWGYTGGTCCTAAGGGA
GAGAGAGGAGACCAGGGCGTGGCTGGAATGCCTGGTTCCCCAGTCAACATCACCATGAGG
GGACCACCAGGTATATCGGAGGAGAGTCATATCAACTGTACCTTTGTCATGAAAGGAGAR
CCAGGWTCTCCTGGTCCTTCTGGTCCTAGGGGAGATAGAGGAGATCCTGGACTAGCTGGA
ACTCCTGGACTCAATGGTGCTCCAGGAGATTATGGACCACAAGGATTTAAAGGAGAACCA
GGTCTAGATGGAGTGCCAGGAGAAAGGNNNNNNNNNNNNNNNNNNNNNNNNNNNNNNNNN
NNNNNNNNNNNNGGTGTCCAAGGACCAGAGGGTTCGAAGGGAGAGNNNNNNNNNNNNNNN
NNNNNNNNNNNNNNNNNNGGTGTCCAAGGACCAGAGGGTTCGAAGGGAGAGGTGGGTCCT
TCAGGAGCCATCGGATTACCAGGGAGCCCAGGAGCTCAAGGAATCCAGGGAATGAAAGGA
GACAAGGGGGAGTACGGAGCTCAAGGACTCCAGGGATTAAGTATTAAAGGAGACAGAGGA
GAAATGGGATTAGCAGGAGTAGCGGGTATGAAGGGGCAGAAAGGCGAAGAGGGTACCTTC
GGCAAACCTGGGAAGAAAGGGGAGCCAGGAGCAGGGnnnnnnnnnnnnnnnnnnnnnnnn
nnTGGCATGAAAGGAAATATCGGAGATCCGGGCAGAAATGGTTTACATGGTGTAACAGGT
CCACCTGGAGCACCTGGTCCTCAGGGAAGATATGGTGTTGCGGGGCCTAAAGGAAGTAGA
GGAGATATGGGTAGTCCTGGTGATTATGGCCCAAGTGGTGAAAAAGGAGAAAAGGGAGAC
CAAGGAAGACAGGGTAAGAGAGGTAAACGAGGACCCAAAGGCCTATCGGGAGCACCAGGG
TTAGACGCACCTTGCCCTGTGAGTAGGTCAAGATTTGGATTGTCAGTGGGAGGGGAGTTC
CAAAGTCTGGATATAGCAGCACCT

>sintSS
GGTTCAATAGGAGTGAAAGGGGAAAATGGTTGGAACGGACAGATGGGACCTAAAGGAAAC
AAAGGAGATCTGGGTGTYCAAGGTCCTCAAGGYACYATGGGTTTCCCAGGAGATCCAGGA
GCTAAAGGTGCACATGGAGTACCGGGCGTAGCTGGTCCTCCAGGTGCTAAAGGTGCTAAC
GGAGATCCAGGTGAAMCTGGTCTAATGGGTGAACCTGGTCTACCTGGTCAGCCTGGTCTA
CCYGGTCTAGAAGGGATTACAGGACAGATTGGAGCTCCTGGTGCTCCGGGGRMKSCAGGA
GAGAAAGGAGACACAGGGGATCCTGGTATGGAGGGGCTCCAGGGTCCAACRGGAATCCAG
GGATATGGAATGAAAGGTGACAAGGGTGACACAGGAGATTTTGGACCAACAGGACTCACA
GGTGAAAGAGGAGATGTTGGACAAGATGGACAAATGnnnnnnnnnnnnnnnnnnnnACCA
CCNGGTCCTATAGGAGCTACGGGAGAACCTGGTCCTAAGGGAGAAGCTGGTCCTAAGGGA
GAGAGAGGAGACCAGGGCATGGCTGGAATGCCTGGTTCCCCAGTCAACATCACCATGAGG
GGACCACCAGGTCTATCAGAAGAGAGTCATATCAACTGTACCTTTGTTATGAAAGGAGAA
CCAGGATCTCCTGGTCCTTCTGGTCCTAGGGGAGATAGAGGAGATCCTGGACTAGTTGGA
ACTCCTGGACTCAACGGTGCTCCAGGAGATTATGGACCACAAGGACTCAAAGGAGAACCT
GGTCTAGAGGGAATGCCGGGAGAAAGGGGCTTACCTGGAGATAGAGCTGACAAAGGTGAA
ATGGGATTACAGGGCGTYCAAGGMCCAGAGGGTTCGAAGGGCGAGnnnnnnnnnnnnnnn
nnnnnnnnnnnnnnnnnnGGCGTYCAAGGMCCAGAGGGTTCRAAGGGMGAGGTGGGTCCT
KCAGGAGCTATTGGATTACCAGGGAGCCCAGGAGCTCAGGGGATCCAGGGGATGAAAGGA
GACAAGGGGGAGTACGGAGATCAAGGAATCCAGGGATTAAGTATTAAAGGAGACAGAGGM
GATATGGGATTAGCAGGAGTAGCGGGTATGAAGGGGCATAAAGGAGAAGAAGGTAGCTTT
GGCAAGCCTGGAAAGAAAGGGGAGCCWGGAGCAGGGnnnnnnnnnnnnnnnnnnnnnnnn
nnnnNNNNNNNNNNNNNNNNNNNNNNNNNNNNNNNNNNNGGTTTACATGGTTTAACAGGT
CCGACTGGGGCACCTGGTCCTCAAGGGAGATATGGTGTTGCGGGGACGAAAGGAAGTAGA
GNNGATATGGGAAGTCCTGGTGATTATGGCCCAAGTGGTGAAAGAGGAATGAAGGGAGAC
CAAGGAAGGCAGGGTAAGAGAGGGAAACGAGGACCCAAAGGCTTACCRGGAGCACCAGGR
TTAGATGCACCTTGCCCTGTGAGTTGGTCAAGATTYAGATWKTCAGTGGGAGKRGAGTTM
CRMAGTCRGGGTGTAGCAGGACCT

>sprp
GGYTCAATAGGAGCGAAAGGGGAGAATGGTTGGAACGGACAGATGGGACCTAAAGGAACC
AAAGGAGATCTGGGTGTCCAAGGTCCTCAAGGYACCATGGGTTACCCAGGAGATCCAGGC
GCTAAAGGTGCACATGGAGTACCGGGWGTAGCCGGTCCTCCWGGTGCTAAAGGTGGTAAC
GGAGATCCAGGTGATCTTGGTCTAATGGGTGAAGCTGGTCTACCTGGTCAGCCTGGTCTA
CCCGGTCTAGAAGGGATTACGGGACAGATWGGAGCTCCYGGTGCTCCGGGGAATCCAGGA
GAGAAAGGAGASACAGGGGATCCTGGTATGGAGGGGMTCCAGGGTCCAACRGGAATCCAG
GGATATGGAATGAAAGGTGAAAAGGGTGACACMGGAGATTTTGGACCAACAGGGCTCACA
GGTGAAAGAGGAGATGTTGGACAAGATGGACAAATGGGTATTGAAGGACCTGAAGGACCA
TCTGGACCTCAAGGAGCTATGGGAGAACCTGGTCCTAGGGGAGAAGCTGGTCTTAAGGGA
GAGAGAGGAGACCAGGGCATGGCTGGAATGCCTGGTTCCCCAGTCAACATCACCATGAGG
GGACCACCAGGTCTCTCGGAGGAGAGTCATATCAACTGTACCTTTGTCATGAAAGGAGAA
CCAGGATCTCCTGGTCCTTCTGGTCCTAGGGGTGATAGAGGAGATCCTGGACTAGCTGGA
ACTCCTGGACTCAACGGTGCTTCAGGAGAATATGGACCACAAGGACTAAAAGGAGAACCA
GGTCTAGAGGGAGTACCGGGAGAAAGGGGCTTACCTGGAGATAGAGCTGAAAAAGGTGAA
ATTGGATTACAGGGYGTCCAAGGACCGGAGGGTTATRAGGGAGAGGGTGTCCAAGGACCA
GAGGGTTATAAGGGAGAGGGCGTCCAAGGACCAGAGGGTTCGAAGGGCGAGGTGGGTCCT
GCAGGAGCTATTGGATTACCAGGGAGCCCAGGAGCACAGGGGATCCAGGGAATGAAAGGA
GACAAGGGGGAGTATGGAGATCAAGGAATCCAGGGATTAAGTATTAAAGGAGACAGAGGA
GATATGGGATTAGCAGGAGTAGCCGGTACGAAGGGGCATAAAGGAGAAGAAGGTAGCTTT
GGCAAACCYGGAAAGAAAGGGGAGCCAGGAGCAGGGGGATTAAAAGGAGAACCTGGAGAT
CTTGGTATGAAAGGAGAAATCGGAGATCCAGGCAGAAATGGTGTACATGGTTTAACAGGT
CCAACTGGGGCACCTGGTCCTCAAGGAAGATATGGTGTTGCAGGGACTAAAGGAAGTAGA
GGAGATATGGGAAGTCCTGGTGATTATGGCCCAAATGGTGAAAGAGGAGTAAAAGGAGAC
CAAGGAAGGCAGGGTAAGAGAGGAAAACGAGGACCCAAAGGCTTACCGGGAGCACCAGGG
TTAGATGCACCTTGCCCTGTGAGTTGGTCAAGATTCAGATTGTCAGTGGGAGGAGAGTTC
CACAGTCAGGGTGTAGCAGGACCT

>spurp
GGCTCAATAGGAGCGAAAGGGGAGAATGGTTGGAACGGACAGATGGGACCTAAAGGAACC
AAAGGAGATCTGGGTGTCCAAGGTCCTCAAGGCACCATGGGTTACCCAGGAGATCCAGGC
GCTAAAGGTGCACATGGAGTACCGGGTGTAGCCGGTCCTCCTGGTGCTAAAGGTGGTAAC
GGAGATCCAGGTGATCTTGGTCTAATGGGTGAAGCTGGTCTACCTGGTCAGCCTGGTCTA
CCCGGTCTAGAAGGGATTACGGGACAGATTGGAGCTCCCGGTGCTCCGGGGAATCCAGGA
GAGAAAGGAGACACAGGGGATCCTGGTATGGAGGGGATCCAGGGTCCAACGGGAATCCAG
GGATATGGAATGAAAGGTGAAAAGGGTGACACAGGAGATTTTGGACCAACAGGGCTCACA
GGTGAAAGAGGAGATGTTGGACAAGATGGACAAATGGGTATTGAAGGACCTGAAGGACCA
TCTGGACCTCAAGGAGCTATGGGAGAACCTGGTCCTAGGGGAGAAGCTGGTCTTAAGGGA
GAGAGAGGAGACCAGGGCATGGCTGGAATGCCTGGTTCCCCAGTCAACATCACCATGAGG
GGACCACCAGGTCTCTCGGAGGAGAGTCATATCAACTGTACCTTTGTCATGAAAGGAGAA
CCAGGATCTCCTGGTCCTTCTGGTCCTAGGGGTGATAGAGGAGATCCTGGACTAGCTGGA
ACTCCTGGACTCAACGGTGCTTCAGGAGAATATGGACCACAAGGACTAAAAGGAGAACCA
GGTCTAGAGGGAGTACCGGGAGAAAGGGGCTTACCTGGAGATAGAGCTGAAAAAGGTGAA
ATTGGATTACAGGGTGTCCAAGGACCGGAGGGTTATGAGGGAGAGGGTGTCCAAGGACCA
GAGGGTTATAAGGGAGAGGGCGTCCAAGGACCAGAGGGTTCGAAGGGCGAGGTGGGTCCT
GCAGGAGCTATTGGATTACCAGGGAGCCCAGGAGCACAGGGGATCCAGGGAATGAAAGGA
GACAAGGGGGAGTATGGAGATCAAGGAATCCAGGGATTAAGTATTAAAGGAGACAGAGGA
GATATGGGATTAGCAGGAGTAGCCGGTACGAAGGGGCATAAAGGAGAAGAAGGTAGCTTT
GGCAAACCCGGAAAGAAAGGGGAGCCAGGAGCAGGGGGATTAAAAGGAGAACCTGGAGAT
CTTGGTATGAAAGGAGAAATCGGAGATCCAGGCAGAAATGGTGTACATGGTTTAACAGGT
CCAACTGGGGCACCTGGTCCTCAAGGAAGATATGGTGTTGCAGGGACTAAAGGAAGTAGA
GGAGATATGGGAAGTCCTGGTGATTATGGCCCAAATGGTGAAAGAGGAGTAAAAGGAGAC
CAAGGAAGGCAGGGTAAGAGAGGAAAACGAGGACCCAAAGGCTTACCGGGAGCACCAGGG
TTAGATGCACCTTGCCCTGTGAGTTGGTCAAGATTCAGATTGTCAGTGGGAGGAGAGTTC
CACAGTCAGGGTGTAGCAGGACCT

>pdep
GGTTCAATAGGAAGGAAAGGGGAATCTGGTTGGAAAGGTCAGATGGGACCWAAAGGAAAC
AAAGGAGATCTGnnnnnnCAAGNNNNCAAAGGTAANNTGGGTTTCCCAGNAGNTNNNNNA
NCTNAAGGANCACATGGAGTACCNGGTGTAGCTGGTCCTCCTGGCGCTAAAGGTGAAACC
GGAGACCCAGGTAGTCTTGGTCTAATGGGTGAAGCTGGTCTACCTGGTCAGCCTGGTCTA
CCCGGTCTAGAAGGAATTACGGGACAGATTGGAGCTCCTGGTGCTCCAGGGGCTGCAGGA
GAGAAAGGAGACATGGGAGACCCTGGTATGCAGGGGATCCAGGGTCCACCAGGAATCCAG
GGATATGGAATGAAAGGTGACAAGGGTGACACAGGAGATATTGGACCAACAGGACTCACA
nnnnnnnnnnnnnnnnnnnnnnnnnnnnnnnnnnnnGGTATTGAAGGACCTGAGGGACCA
CCTGGTCCTAACGGAGCTACAGGAGAACCCGGTCCTAAGGGAGAAGCTGGTCCAAAGGGA
GAGAGAGGAGACCAGGGCGTGGCTGGAATGCCTGGTTCCCCAGTCAACATCACCATGAGG
GGACCACCAGGTCTAACGGAGGAGAGTCATATCAACTGCACCTTCGTCATGAAAGGAGAA
CCAGGATCTCCTGGTCCTNCTGGTCCTAGGGGAGATAGAGGAGATCCTGGACTGGCTGGA
ACTCCTGGACTTAATGGTGCTCCAGGAGATTATGGACCACAAGGACCTAAAGGAGAACCA
GGTCTACATGGAATGCCGGGAGAAAGGNNNNNNNNNNNNNNNNNNNNNNNNNNNNNNNNN
NNNNNNNNNNNNGGTGTCCAAGGACCAGAGGGTGCAAAGGGAGAGGGTGTCCAAGGACCA
GAGGGTGCAAAGGGAGAGGGTGTCCAAGGACCAGAGGGTGCAAAGGGAGAGGTGGGTCCY
TCGGGAGCCATTGGATTACCAGGGAGCCCAGGAGCTCAAGGGATCCAGGGAATGAAAGGA
GACAAGGGGGAGTACGGAGCTCAAGGACTCCAGGGATTAAGTATTAAAGGAGACAGAGGG
GATATGGGATTAGCAGGAGAAGCGGGTACGAAGGGCCAGAAAGGAGAAGAGGGTAGCTTC
GGCAAACCTGGGAAGAAAGGGGAGCCTGGAGCAGGGnnnnnnnnnnnnnnnnnnnnnnnn
nnnnnnnnnnnnnnnnnnnnnNNNNNNNNNNNNNNNNNNGGTTCACATGGTTTAACAGGT
CCGCCTGGAGCACCTGGTCCTCAAGGAAGATATGGTGTTGTGGGGGCTAAAGGAAGTAGA
GGAGATATGGGTAGTCGTGGTGATTATGGCCCAAATGGTGAAAAAGGAGAAAAGGGAGAC
CAAGGAAGACAGGGTAAGAGAGGTAAACGAGGACCCAAAGGCATATCGGGAGCACCAGGG
TTAGATGCACCTTGCCCTGTGAGTAGGTCAAGATTCAGATTGTCAGTGGGAGGGGGGNTC
CAAAGTCTGGGGGTAGCAGCACCT
