# Supplementary material for: Genome-wide signals of positive selection in strongylocentrotid sea urchins
Source: BMC Genomics. 2017 Jul 21;18:555. doi: 10.1186/s12864-017-3944-7 (PMC5521101; doi:10.1186/s12864-017-3944-7)
Supplement: Supplementary file 3 — Consensus alignment files. A compressed (gzip) tape archive (TAR) file containing 6250 consensus alignment files in FASTA format. (TGZ 14116 kb) [file 12864_2017_3944_MOESM3_ESM.tgz › SPU_003110/consensAlign.ordered.fa]

>sdro
ATGGCTGATAMTCATGATGAAGAATTCCAATCGGTGGAATCTGGAGCGGCCAAGGATTAC
CCACAGCAGTGCTCTGCCCTTCGTAAGAATGGTTTTGTTCTCATCAAATCTCGTCCCTGC
AAAATTGTAGAAATGTCCACTTCTAAGACAGGAAAGCATGGTCATGCTAAGGTTCATCTT
GTTGCTTTGGACATATTCACTTCAAAAAAATATGAAGATATTTGCCCATCCACCCATAAC
ATGAACGTTCCTCACGTACTACGCAAGGATTTGCAGTTTGTGGATATAGAGGATGGTTAT
CTATGCCTAATGGATGARGGTGGAACAGTGCGAAGTGATATTAAACTCCCTGATAATGAT
ATCGGCAAAGAAATTCAAAAGAAGCAYGACAATGGTGAAGAATTTAGTTGCACTGTCCTG
TCAGCAATGGGTGAAGAA

>spal
ATGGCTGATCATCATGATGAAGATTTCCAATCAGGAGACTCTGGAGCTGCCAAGGATTAC
CCACAGCAGTGCTCTGCCCTTCGTAAGAATGGTTTTGTTCTCATCAAATCTCGTCCCTGC
AAAATTGTAGAAATGTCCACTTCTAAGACAGGAAAGCATGGTCATGCTAAGGTTCATCTT
GTTGCCTTGGACATATTCACTGCAAAAAAATATGAAGATATTTGCCCATCCACCCATAAC
ATGAACGTTCCTCACGTATTACGCAAGGATTTGCAGTTTGTGGATATAGAGGATGGTTAT
CTATCCCTAATGAACGACCTTGGTGAAATGCGAAATGATATTAAACTCCCTGATAATGAC
ATCGGCAAAGAAATTCAAAGGAAGGCCGAAATAANTGAGCAATTTAATTGCACTGTCCTG
TCAGCAATGGGCGAAGAA

>sfra
ATGGCTGATNNNNATGATGACGATTTCCAACAAGGAGACTCTGGAGCTGCTAAGCATTAC
CCCCAGCAGTGCTCTGCCCTTCGTAAGAATGGTCACGTTCTCATCAAATCTCGTCCCTGC
AAAATCGTAGAAATGTCAACTTCTAAGACAGGAAAGCATGGTCATGCTAAGGTTCATCTC
GTTGCTTTGGATATATTCACCAATAAAAAATATGAAGATATTTGCCCATCCACCCATAAC
ATGAACGTTCCTCACGTATTACGCAAGGATTTTCAGTTTCTGGGTATAGAGGATGGTTAT
CTATCCCTTATGTATGACTCTGGTGAAGTGCGAAATGATATTAAACTCCCTGATAGTGAC
GTCGGCAAAGAAATTCAAAGGAAGCACGACCTTGATGAAACTTTTATGTGCACTGTCCTG
TCAGCAATGGGTGAAGAA

>afraSS
ATGGCTGATAATCATGATGAAGATTTCCAATCGGGAGACTCTGGAGCGGCCCAGGATTAC
CCACAGCAGTGCTCTGCCCTTCGTAAGAATGGTCATGTTCTCATCAAATCTCGTCCCTGC
AAAATTGTAGAAATGTCCACTTCTAAGACAGGAAAGCATGGTCATGCTAAGGTTCATCTT
GTTGCTTTGGACATATTCACCTCCAAAAAATATGAAGATATTTGCCCATCCACCCATAAC
ATGAACGTTCCTCACGTAACACGCAAGGATTTGCAGTTTTTGGATATAGAGGACGGTTAT
CTATCCCTAATGAATGACGCTGGTGACGTGCGAWGTGATATTAAACTCCCTGATAATGAT
GTCGGCAGAGAAATTCAAAGGAAGGCCGACCAGAATGAAAATTTTAGTTGCACTGTCCTG
TCATCAATGGGTGAAGAA

>hpul
ATGGCTGATCATCATGATGAAAGTTTCCAATCAGTAGACTCTGGAGCTGCTAAGGATTAC
CCACAGCAGTGCTCTGCCCTTCGTAAGAATGGTTTCGTTCTCATCAAATCTCGTCCCTGC
AAAATCGTAGAAATGTCCACTTCTAAGACAGGAAAGCATGGTCATGCTAAGGTTCATCTT
GTTGCTTTGGACATATTCACCCAAAAAAAATATGAAGATATTTGCCCATCCACCCATAAC
ATGAACGTTCCTCACGTAGTACGCAAGGATTTGCAGTTTGTGGATATAGAGGATGGTTAT
CTATGCCTAATGAnnnnnnnnnnnnnnnnnnnnnnnnNTATTAAACTACCTGATAATGAG
ATCGGCAGAGAAATTCAAAAGAAGGCAGACGCTGATGAATCTTTTAGTTGCACTGTCCTG
TCAGCAATGGGTGAAGAA

>snud
ATGGCTGATNNNNATGATGATGATTTCCAACAAGGAGACTCTGGAGCTGCTAAGCATTAC
CCACAGCAGTGCTCTGCGCTTCGTAAGAATGGTTACGTTCTCATCAAATCTCGTCCCTGC
AAAATCGTAGAAATGTCAACTTCTAAGACAGGAAAGCATGGTCATGCTAAGGTTCATCTC
GTTGCTATGGATATATTCACCAATAAAAAATATGAAGATATTTGCCCATCCACCCATAAC
ATGAACGTTCCTCACGTAATACGCAAGGATTTTCAGTTTCTGGATATTCTGGATGGTTAT
CTATCCCTTATGTGTGACACTGGTGAAGTGCGAGATGATATTAAACTCCCTGATGGTGAG
ATCGGCAAAGAAATTCAAAAGAAGCACGAACGGAATGAAACTTTTATGTGCACTGTCCTG
TCAGCAGTGGGTGAAGAA

>sintSS
ATGGCTGAGAATCATGATGAAGATTTCCAATCAGGAGACTCTGGAGCAGCCAAGGATTAC
CCACAGCAGTGCTCTGCCCTTCGTAAGAATGGTTTTGTTCTCATCAAAAATCGTCCCTGC
AAAATTGTAGAAATGTCCACTTCTAAGACAGGAAAGCATGGTCATGCTAAGGTTCATCTT
GTTGCTTTGGACATATTCACCCAAAAAAAATATGAAGATATTTGCCCATCCACCCATAAC
ATGAACGTTCCTCACGTATTACGCAAGGAAATGCAGTTTGTGGATATAGAAGATGGTTAT
CTAACCCTAATGAATGACCAAGGTGACACGCGAAGTGATATTAAACTCCCTGATAATGAC
ATCGGCAAAGAAATTCAAAAGAAGGCCAAACTTGATGAAAGTTTTAATTGCACTGTCCTG
TCAGCWATGGGTGAAGAA

>sprp
ATGGCTGATAATCATGATGAATATTTCGAAAGTGGAGACTCTGGAGCGTCCAAGCATTAC
CCACAGCAGTGCTCTGCACTTCGTAAGAATGGTCATGTTCTCATCAAATCTCGTCCCTGC
AAAATTGTAGAAATGTCCACTTCTAAGACAGGAAAGCATGGTCATGCTAAGGTTCATCTT
GTTGCTTTGGACATATTCACTTCAAAAAAATATGAAGATATTTGCCCATCCACCCATAAC
ATGAACGTTCCTCACGTAACACGCAAGGATTTGCAGTTTGTGGATATAGAGGATGGTTAT
CTATCCCTAATGAATGACGCTGGTGAAATGCGAAGTGATATTAAACTCCCTGATAGTGAT
ATCGGCAAAGAAATTAAAAAGAAGGCCGAAATAGGTGAACCATTTAATTGCACTGTCCTG
TCAGCAATGGGCGAAGAA

>spurp
ATGGCTGATAATCATGATGAATATTTCGAAAGTGGAGACTCTGGAGCGTCCAAGCATTAC
CCACAGCAGTGCTCTGCACTTCGTAAGAATGGTCATGTTCTCATCAAATCTCGTCCCTGC
AAAATTGTAGAAATGTCCACTTCTAAGACAGGAAAGCATGGTCATGCTAAGGTTCATCTT
GTTGCTTTGGACATATTCACTTCAAAAAAATATGAAGATATTTGCCCATCCACCCATAAC
ATGAACGTTCCTCACGTAACACGCAAGGATTTGCAGTTTGTGGATATAGAGGATGGTTAT
CTATCCCTAATGAATGACGCTGGTGAAATGCGAAGTGATATTAAACTCCCTGATAGTGAT
ATCGGCAAAGAAATTAAAAAGAAGGCCGAAATAGGTGAACCATTTAATTGCACTGTCCTG
TCAGCAATGGGCGAAGAA

>pdep
ATGGCTGATNNNNATGATGAAGATTTTCAACAAGGAGACTCTGGAGCTGCTAAGGATTAC
CCCCAGCAGTGCTCTGCCCTTCGTAAGAATGGTCACGTTCTCATCAAATCTCGTCCCTGC
AAAATCGTAGAAATGTCAACTTCTAAGACAGGGAAGCATGGTCATGCTAAGGTTCATCTT
GTTGCTTTGGATATATTCACCAATAAAAAATATGAAGATATTTGCCCATCGACCCATAAC
ATGAATGTTCCTCACGTATTACGCAAGGATCTTCAGTTTGTGGATATAGAGGATGGCTAT
CTATCCCTTATGAATGACAATGGTGAAATGCGAAGTGATATTAAACTCCCCGATAACGAT
ATCGGCAAAGAAATTCAAAAGAAGCATGACAACGGTGAATCTTTTATGTGCACTGTCCTG
TCAGCAATGGGTGAAGAA
