# Supplementary material for: Genome-wide signals of positive selection in strongylocentrotid sea urchins
Source: BMC Genomics. 2017 Jul 21;18:555. doi: 10.1186/s12864-017-3944-7 (PMC5521101; doi:10.1186/s12864-017-3944-7)
Supplement: Supplementary file 3 — Consensus alignment files. A compressed (gzip) tape archive (TAR) file containing 6250 consensus alignment files in FASTA format. (TGZ 14116 kb) [file 12864_2017_3944_MOESM3_ESM.tgz › SPU_015286/consensAlign.ordered.fa]

>sdro
ATGGAATACCTGCGTTGCTTACCTCTGGGTCTACTGGCATTCCTTCTCATTGGTAACTGT
GGAGTAAACGGTAATCAACGGTTCCTCATCGAGCCCCAGGACATGGAGGTCGACCAGGGT
ACCGACGTCACCTTCCAATGTCGGGTCAGCAACCTCTTACAGGACCAAATTCTAGCATGG
TTCGCCCTTGATCGCCAGGTCACCAGCGACTCAACCGTTATTGCTCAAAGAGAAGATGGA
GACTACGCAGTCAATGTTCTCGCCATGACGTACATTAATCTTTTCTTGGATAATGTCCAG
CCATCCGATGAAGGGATGTATTACTGTGCAGTTCTGCAGAGACATACCCTTGTGGTCATT
CTGCAGTCCAGGACTGCCATCCTTATTGTGAACTTCCTACCTGATCCACAAGACCCGATC
TGTACCCCAATGACAGCAACAGTCCATCTYAACGACCTCGTCACCATCACGTGTGATAGC
AAGACTGGCAAACCACCCATAGAGCTGGTGTGGATACGTGCAGATGGGAAGTTGATCGAT
GATGCAAACACCACGCTGACGAATGTCAACCTCCGCACTATCCTGACATACAAGTTTGTT
GCCACCCTTGGAGATCAGGGTGCCATATTCACATGCACAGCAACAAGTCCAAGGTTTCCC
ACCTACCAAAAGACGTGCACAGTAACTGTAGATGTGCAGTTTCCTCCCAAAGTGAACATT
ACAACAATCRYTCCAGATGCTGGTCAAGAATTCCCAAGTTACAACTGCACTGCCATTGCA
AATCCAGATCCTTTCACACCCTATGTTTGGGAGATTGACCCACCGTTTCCTGAGACTAAC
ACCATAATCTCTCAAGACGGTACGATCCTCTCCTTTGATACTGAACCTGTTTGTCGTGAA
GTCACCACAGGGACATGCACGGCAAGCAACATCAAAGGCAGTGGTAATGACACTGTTATC
ATCTGTGAGCCACTAATAAATGCAGGGAGGGACTCACCAGGGGGAGGAAGCACCACTACA
ATCATCATCATCATCTTACTCCTCCTGGTCCTGTTGGCAGTTTTGGGATTCTGCTTCGTG
TATCGTCGCAGAAAGAGACTGGTAAGAGAACAGCTCCTCACCAATAGACCACCGCAAAAT
ATCAACATCACTGTAGATCCTCACATCAATATCAATATCAGTGGTGCAGAGACTATTGCT
AGAGGGAATCATCAGGAAGGAGGTGAGCATGACAATTTGGGTATTAATCCTGCAGTAGAT
GAAGAAAGCTTTTACCTGCCAATGGGTGATGTTAAGCCAAAGAACCCGGGTATCAAGATA
ACCAACACTGTTACTTCTGAAACGACAGTATCAGCAACATATGAAAATGGTTATCCGGAA
GACACCTACATCGATGGGTACGATGTAGAGGACGGGATATCTGCATCCGGATTGAAACCT
CGTCCAAAAACAAGAAATGRAAAAGCTTCTCCTAAGCCGTTGCCTAAACCACGCGCTGCT
CCCAGATCTCCGGTGCCTAAACCAAGGGCAGCTCCCAGATCTCCTGTCCCACATCCTAGG
CTAATGTCCAGGAAAGGAATTGTCCAAGCCCTGAGAAATGGCTTTACATTCAGGAAAAAG
AAGGCGACCCACAATGACGAGAACAACTTCAACATGGACGATCCTGCAGCAGATTATGAG
TTGTATAAGACAGGAGAGCAGAATGTCTATGAAGGGTTGAAGCCACATCAAGATACCAAT
GCAAATGGCGGCATCTGGGATGATAAGAAGAAAAACCAAGCCAAGTTTGTGGAAGAGGAA
GGAGCCTATGACCTAGCAGGTGCACTGCGCATGAAGTTGCCTCCATCAAATTCTGAAGCA
AAGATAAACAACAAAGATGGTCCAACTAATTATTACAGTCCGGTTGCAGATGGCCTATCT
GCTACAAATAGTGAAAACATGGCTGGAGACCAAGAGGAATACTTTCAGGCTGAGCTCTAT
GGAGCTGGAGCAAACAATGCAAATCAAAGCCAGCTTGATAGTGCCCTACTTGCCTTGAAA
TCAGAAGAGGTTTCTGACGGAGAAGTTGAAGGGGATGATGAAGGGGATTACTATTTGGTT
GGTCCCATGCGGGTGAAACCYSAAYCATCCAAACCTGCAACAAAARTAGAAGGGTCTGCT
CCATCAAGGCCAGAGAGTGAGGTRTACGCAGAGGCAAAAATGTATGGTAGTACTCCATCT
SCTRTRGGAATRAMCAAAAAAGGAAAGRCAAAACCTAATACTTCAAAGAAGGATCAACCA
GATGAATCTGAAGGWCARGTRTATGCTGAAGCTAAGATGTATGGTGCTGTTGGRAAGTCM
CATAATAARCTTGAAMTCAGGACAAGCTTAGAGGTATCACAGGATGTTGATGCTGAAGGT
GGTGGATTTGGTAAGTTAGTCGAGAGGAGTAGGACTGCAAGAGATATTTYTGATCCAGGT
TTTGGCAAATGTGGCATCGAAACTCAGGATGGTGACGATGAAATGATTTACCAGGAGGCT
ACACTATATGCAGGGACCAATGNNNNNNNNnnnnnnnnnnnnnnnnnnnnnnnTGAAGTT
GAGGAAGATAGTGAAATGTTGTACGAAGAACCCATCAAGAACTACACAASCGGTGCTAGT
AAACCTGCATTCAAAAATGAAGATGAACCTGACAGTGATATGCTTTATGAAGAGCCAATC
AGGAACAGTAAACCCAATACCAACCGGTCTCAGAATACTGCAGTCAAGGAAGTGGAAGAT
GAGGACAGTGATATGATTTACCAAGAAGCCACAATGTATGGCGCAACCACTGCAACCAAT
GCGTCAAGGAACATTGCMTCAAAGACTGCAGTCTTTGCTGACAATCCAGATGAGAATCTG
GATGGAGTTCAACCCGATCAAGATGAAAGCATCTATGCAGAGGCCACTTTCTACAGAGGT
GCATCGCCCAACAAGAAGGATCACCCAAAGATACCAGAGAAGCCAGTTGTCGGCAAAAAG
ACAGCAACTATTGTAAGGAACGACATGGACCTGTCAGAGTTTGAAGACAACCATGAAGGG
GTGTCCTCAGGGAATGACTCTGAGGAAGGGGAAAGCGTGTATGCGGAAGCTACGCTCTAT
GGATCAGTYGAGACAGnTACAGGTGTTAAGGATGTCTTTATTTTCATAACAGAAAGGAAA
ATCATCAAGGTGTCTTCAAGGAATTACTATACTTATGAGGTAAATGGGTACCTGGTAGGA
TTATTCCTTGAAATGCACTGTGCGCTGATAACGGCTGCCCGAGCTAAAGCTAAGGTAATA
ATTTCCAAAGCTTTTTGGACACGCATAGAGACGTTATTTCATAATATATTATGCGCTAnn
nnnnnnnnnnnnnnnnnnnnnNNNNNNNNNNNNNNNNNNNNN

>spal
ATGGAATACMTGCKTTGCYTACCTCTGGGTCTACTGGCATTCCTTCTCATTGGTAACTGT
GGAGTAAACGGTAATCAACGGTTCCTCATYGAACCCCAGGACATGGAGGTCGACCAGGGC
ACCGACGTCACCTTCCAATGTCGGGTCGCTAACCTCTTACAAGACCAAATTCTAGCATGG
TTTGCCCTTGATCGCCAGGTCACCAGCGACTCAACCRTTATTGCTCAAAGAGAAGATGGA
GACTACGCAGTCAATGTTMTYGCYGTGACGTACATTAATCTTGTCTTGGATAATGTCCAG
CCRTCCGATGAMGGGATGTATTACTGTGCAGTTCTGCAGAGACAWACCCYTGTGGTYMTT
CTGCRRTCCAGGACTGCCATCCTYATTGTGAACTTCCTACCTGATCCACAAGACCCGATC
TGTAYCCCRATGACAGCAACWGTCCATCTCAACGACCTYGTCACCATCACGTGTGATAGC
AAGACTGGYAAACCACCCATAGAGCTGGTRTGGAYACGTGMAGATGGGRMGTTGATCGAT
GMTGCAAACACCACGCTGRCGAMTGTCAACCTCCGCACTATCCTGACRTACARGTTTGTT
GCCACYCTTGRAGATCAGGGTGYCATATTYASATGCACAGCAACAAGTCMAMRKTTTCCC
ACCTACCAAAAGASKTGCASAGTAACTGTWGATGTGCAGTTYCCTCCCAAAGTGAACATT
ACAACWATCGCTCCAGATGCTRGTCAAGAMTTCCCAAGTTACAACTGCACTGCCATTGCW
AATCCAGATCCTTTCACACCCTATGTTTGGGAGATTRACCCACCGTTTCCTGAGACTAAC
ACCATAATCTCTCAAGACGGTACGATCCTCTCCTTTGATRCYRAACCTGTTTGTCGTGAA
GTCACCRCAGGGACATGCACRGCAAGCAACATCAAAGGCAGYGGTAATGACACTGTTATC
ATCTGTGAGCCACTAATAAATGCAGGGAGGGAMTCACCAGGGGGAGGAAGCACCACTACA
ATCATCATCATCATCTTACTCCTCCTGGTCCTGTTRGCAGTTTTGGGATTCTGCTTCRTR
TATCGTCGSAGAAAGAGACTGGTAAGAGAACAGCTCCTCACCMATMGACCACCRCAAAAT
ATCAACAYCACYGTAGAYCCTCACATMAATATCAATATCAGTGGTGCASAGACTATTGCT
AGAGGGAATCRTCAGGAAGGAGGTGAGCATGACAATTTGGGTATTAATCCTGCAGTAGAT
GAAGAAAGCTTTTACCTGCCAATGGGTGATGTYAAGCCAAAGAACCCGGGTATCAAGATA
ACCAACACTGTTACTTCTGAAACGACAGTATCAGCAACATATGAAAATGGTTATCCRGAA
GACAYMTACATCGATGGGTACGATGTAGAGGACGGGATATCTGCATCCGGATTGAAACCT
CRTCCAAAAACAAGAAAKGGAAAAGCTTCTCCTRAGCCGKTGCCTAAACCAMGMGCYGCT
CCCAGATCTCCGGTGCCTAAACCAAGRGCWGCTCCCAGATCTCCTGTCCCACATCCYAGG
CTAATGTCCAGGAAAGGAATTGTCCAAGCYYTGAGAAATGGCTTTACWTTCAGGARAAAG
AAGGSGACCCACAATGACRAGAACAACTTSAACATGGACGAYCCTGCAGCAGATTATGAG
TTGTATAAGACAGGAGAGCAGAATGTCTATGAAGGGTTGAAGCCACATCAAGATACMRAT
GAGAATGCCGGCATCTGGGAYRATAAGAAGAARARCCAAGCCAARTTTGTGGAAGAGGAA
GGAGCCTATGAYCTWGCAGGTGCACTGCGCATGAAGYTKCCTCCATCAAATTCWGAAGCA
AAGATAAACAACAAAGATGGTCCAACWAATTATTACAGTCCGGTTGCARATGRCCTATCT
GCTACAAAKRGTGRAMACMTGGCTGGAGACCAAGAKGAATACTYTCAGGCWGARCTCTAT
GGAGCTGGAGCAAACAATGCAAATCAAAGCCAGCTYGRKAGTGCCCTACTTGCCTTGAAA
TCAGAAGAGGTTTCTGAYGGAGAAGTTGAAGGGGATGRTGAAGGGGATTACTATTTGGTT
GGTCCCRTGCGRGTGAAACCWSAATCATCCAMACCTGCAACAAAARTAGAAGGGTCTKCT
CCATCAAGGCCAGAGAGTGARGTRTACGCAGAGGCAAAAATGTATGGTARTACTCCATCT
RCTRTRGGAATRAACAAAAAAGGAAAGGCAAAACCKAATACTTCAAAGAAGGATCAACCA
GATGAATCTGAAGGTCAGGTGTATGCTGAAGCTAAGATGTATGGTKYTGTTGGGAAGTCM
CATAATAAGCTTGAACTCAGGACAAGCTTAGAGGTATCACAGGATGTTGATGCTGAAGGT
GGTGGATTTGGTAAGTTAGTTGAGAGGAGCARAACTGGAAGAGATACTTCTGATYCAGGT
TTYGGCAAAGGTGGCATYGAAACTCAGGATGGTGACRATGAAATGATTTACCAGGAGGCG
ACACTATATGCAGGGACCAAnnnnnnnnnnnnnnnnnnnnnnnnnnnnnnnnnTGAAGTT
GAGGAAGATAGTGAAATGTTGTACGAGGAACCCATCAWKAACTACACAACCAGTGCTAGT
AAACCTGCATTCAAAAAGGAAGATGAACCTGACAGTGATATGCTTTATGARGAGCCAATC
AGGAACAGTAARCCCAATACCAACCCGTCTCAGAATACTGCAGTCAAGAAAGTGGAAGAY
GAGGACAGTGATATGATTTACCARGAAGCTACAATGTACGGCGCRACCASTGCAACCAGT
GCGTCAAGGAACATTGCCTCAAAGACCGCARTCTTTGCTGACAATCCMGATGAGAATCTG
GATRGAGTTCAACCCGATCAGGATGAAAGCATCTATGCAGAGGCCACTTTYTACRGAGGT
GCAYSGCCCAACAAGAAGGATCACCCAAAGATACCAGMRAAGCCRGTYGTCGGCAAAAAG
ACAGCAACTATTGTAAGGAACGACATGGACCTGTCAGAGTTTGnnnnCGACCACGAAGGG
GTGTCCACAGKGAAYKMCTCTGRGGAAGAYGAAAGCGTSTATGCKGAAGCTACGCTCTAT
AGATCWGTTGAGACAGnTACAGGTGTTTAGGATGTCTTTATTTTCATAACAGAAAGGAAA
ATCTTCAAGGTGTCTTCAAGGAGTTACTATACTTATGAGGTAAATGGGTACCAGGTAGGA
TTATTCCTTGAAATGCACAGTGCGATGATAACGGCTNNNNNNNNNAAAGCTAGGGTAATA
ATTTCCACAGCTCTTTGGATGCGCATAGNNNNNNNNNnnnnnnnnnnnnnnnnnnnnnnn
nnnnnnnnnnnnnnnnnnnnnnnnnnnnnnnnnnnnnnnnNN

>sfra
ATGRAATACATACTTTGCCTACCTCTGGGTCTACWGGCATTCCTTCTCATTGGTAACTGT
GGAGCAAACAARGTTCAACRGTTCCTCATTGAGCCCCAGGACATGGAGGTCGACCAGGGC
ACCGACGTCACCTTYCAATGTCGGGTCAACAACCTCTTACACAACCAAATTCTAGCATGG
TTCGCCCTTGATCGCCAGGTCACCAGCGACTCAACCGTTATTGCTCAAAGGGAAGATGGA
GACTAYRCASTCAATGTTATCGCTGTGACGTACATTAATCTTRTCTTGGATAATGTCCAG
CCATCCGATGATGGGATGTATTACTGTGCAGTTCTGCAGAGACAAACCAATGTGGTTATT
CTGSGGTCCAGGACTGCCATCCTCATTGTGAACTTCCTACCTGATCCACGAGACCCGATC
TGTACCCCGATGACAGCAACGGTCCATCTCAACGACCTTKTCACYATCACGTGTGATAGC
AAGACTGGCAAACCACCAATACAGCTGGTATGGACACGTGCAGATGGAAAGTTGATCGAT
GCTGCAAACACYACGCTGACGACTGTCAACCTCCGCACTATCCTGACATACAAGTTTGTT
GCCACCCTTGAAGATCAGGGTGCCATATTYAGATGCACAGCAACAAGTCAAAAGTTTCCC
ACCTACCAAAAGAGTTGCAGAGTAACTGTAGATGTGCAGTTCCCTCCCAAAGTGAACATT
ACAAAAATCGCTCCAGATGCTGGTCAAGACTTCCCAAGTTACAACTGCACTGCCATTGCA
AATCCAGATCCTTTCACACCCTATGTTTGGGAGATTAACCCACCGTTTCCTGACACTAAT
ACCATAATCTCTCAAGACGGTACGATCCTCTCCTTTGATGCCAAACCTGTTTGTCGTGAA
GTCACTACAGGGACATGCACAGCAAGCAACATCAAAGGCAGCGGTAATGACACTGTTATC
ATCTGTGAGCCACTAATAAATGCAGGGAGGGAATCACCAGGGGGAGGAAGCACCACTACA
ATTGTCATCATCATCTTACTCCTCCTGGTCCTGTTAGCAGTTTTGGGATTCTGCTTCGTG
TATCGTCGGAAAAAGAGACAGGTAAGAGAACAGCTCCTCACCAGTCGACCACCACAAAAT
ACCAACATCACTGTAGATCCTCACATAAATATCAATATCAGTGGTGCAGAGACTATTGCT
AGAGGGAATCTTCAGGAAGGAGGTGAGCATGACAATTTGGGTATTAATCCTGCAGTAGAA
GATGAAAGCTTTTACCTGCCAATGGGTAATGTTAAGCCAAAAAACCMRGGTATCAAGATA
ACCAACACTGTTATTTCTGAAACAACAGTATCAGCAGCACATGAGAATGGTTATCCAGAG
GACACCTACATCGATGGGTACAATGTAGAAGACAGGATATCGGCATCTGGATTGAAACCT
CGTCCAAAAACAAGAAAGGGAAAAGCTTCTCCTAAGCCRGTGCCTAAACCAAGAGCTGCT
CCCAGATCTCCGGTGCCTAAACCAAGAGCTGCTCCCAGATCTCCTGTCCCACATCCTAAG
CCWATGTCCAGGAAAGGAATCGTCCAAGCCCTGAGAAATGGCTTCACATTCAGGAGAAAG
AAGGTGACCCACAATGACGAGAACAACTTCAACATGGATAATCCTGCAGCAGATTATGAG
TTGTATAAGACAGGGGAGCAGAATGTCTATGTAGGGTTGAAGCCACACCAAGATACTGAT
GGGAATGACGGTATCTGGGACGATAAGAAGAAGAACCAAGCCAAGTTCGTGGAAGAGGAA
GGAGCCTATGATCTAGCAGGTGCACTGCGCATGAAGGTTCCTCCATCAAAATCTGAAGCA
AAGATATGCAACAAGGATAGTCCAACTAATTATTACAGTCCGGTTGCAGATGACCTATCT
GCTACAAAGAGTGCAAACGTGGTTGGAAACCAAGAGGAATACTCTCAGGCTGAACTCTAC
GGAGYTGGAGCAAACAATGCAACTCAAAGCCAGCTCCAGAGTGCCCTCCTTGCCTTGAAA
TCAGAGGAGGTTTCTGACAAAAAATTTGAAGGCGATTATGANNNNGATTATGATTTGSTT
GGTCCAATGCAGATGAAACCACAATCATCCAAACCTGCAACAAAAGTAGAAGGGTCTGCT
CCATCAAGGCCAGAGGGAGAGGTATATGCAGAGGCAMAAATGTTTGGTAGTACTCCATCT
GCTATGGGAATAAACAAAAWAGGAAAGGCAAAACTTAATACTACAAAGAAGGATCAACCA
GATGAATCTGAAGGACAGGTGTATGCTGAAGCCAAGATGTATGGTGCTGTCGGGAAGTCC
CATAATAAGCTTGAACTCAGRACAAGCTTAGAGGTATCACAGGATGTTGATGCTGAAGGT
CGTGGATTTGGTAAGTTAGTTGAGAGGAGTAGAACTGGAAGAGATATTTCTGATCCAGGT
TTTGGCAAAGACGGGRTGGAAACTCAGGATAGTGATAGTGGAATGATTTACCAGGAGGCA
ACCTTTTATGCAGSAACCAATGGCAATATGTCTAAAACCTCGATGGTCAACTCTGAAGTT
GAGGAAGATAGTGAAATGTTGTACGAGGAGCCCATCAAGAACCACACAACCAGTGCTAGT
AAACCTGCATTCAAAAAGGAAGATGAACCTGACAGTGATATGCTTTATGAAGAGCCAATC
AGGAACAGTAAACCAAATACCAACTGGTCTCAGAATACTGCAGTCAAGAAAGTGGAAGAT
GAGGACAGTGATATGATTTACCAAGAAGCTACACTGTACGGCGCAACCACTGCAACCAAT
GCGTCAAGGAACACTGCCTCAAAGACCGCAGTCTTCGCTGACAATCCCGATGAGAATCTG
GATGGAGTCCAACCCGATCAGGATGAAAGCATCTATGCAGAGGCCACTTTCTACGGAGGT
CCATCGCCTAAAAAGAAGGATCACCCAAAGATACCAGAGAAACCAGTTGTGGGCAAAAAG
ACAGCAACTATTGTAAGGAACRACATGGACCTGTCAGAATTTGNNNNNNNNNNNNNNNNN
NNNTCCACAGGGAATGATTCTGATGAGGGTGAAAGCGTGTATGCCGAAGCTACGCTCTAT
GGATCTGTTGAGACAGnnnnnnnnnnnnnnnnnnnnnnnnnnnnnnnnnnnnnnnnnnnn
nnnnnnnnnnnnnnnnnnnnnnnnnnnnnnnnnnnnnnnNNNNNNNNNNNNNNNNNNNNN
NNNNNNNNNNNNNNNNNNNNNNNNNNNNNNNNNNNNNNNNNNNNNNNNNNNNNNNNNNNN
NNNNNNNNNNNNNNNNNNNNNNNNNNNNNNNNNNNNNnnnnnnnnnnnnnnnnnnnnnnn
nnnnnnnnnNNNNNNNNNNNNNNNNNNNNNNNNNNNNNNNNN

>afraSS
ATGGAWTACMTGCYTTGCYTAMCTCTGGGTCTACTGGCATTCCTTCTCATTGGTAACTGT
GGAGYAAACRGTAATCARCGGTTCCTCATYGARCCCCAGGACATGGAGGTCGACCAGGGC
ACCGACGTCACCTTCCAATGTCGGGTCAGCAACCTCTTACATGACCAAATTCTAGCATGG
TTCGCCCTTGATCGCCAGGTCACCAGCGACTCAACCGTTATTGCTCAAAGGGAAGAYGGA
GACTACGCAGTCAATGTTMTCGCYRTGACGTACATTAATCTTGTCTTGGATAATGTCCAG
CCATCCGATGAWGGGATGTATTACTGTGCAGTTCTGCAGAGACAWACCCTTGTGGTTMTT
CTGMGGTCCAGGACTGCCATCCTCATTGTGAACTTCCTACCTGATCCASRAGACCCGATC
TGTACCCCGATGACAGCAACKGTCCATCTCAACGACCTYGTCACCATCACSTGTGATAGC
AAGACTGGSARACCACCMATAGAGCTGGTGTGGACACGTGCAGATRGGAWGTTGATCGAT
GMTGCAAACACCACGCTGRCGAMTGTCAACCTCCGCACTATCCTGACATACAAGTTTGTY
GCCACCCTTGAAGATCAGGGTGCCATRTTCAGATGCACAGCAACAAGTCMAAGGTTTCYC
ACCTACCAAAAGAGGTGCAGAGTAACTGTWGATGTGCAGTTYCCTCCCAAAGTGAACATY
ACWRMAATCGCTCCAGATGCYGGTCTAGACTTYCCAAGTTACAACTGCACYGCCATTGCA
AATCCAGAWCCTTTCACACCCTATGTTTGGGAGATTGACCCRMYGTTYCCTGAGACTAAT
ACCATAATCTCTCAAGACGGKASGATCCTCTCCTTTGATGCCRAACCTRTTTGTCGTGAW
GTCACCWCAGGGACRTGCACRGCAAGCAACATCAWAGGCAGCRGTAATGACACYGTTATC
ATCTGTGAGCCACTWATAAATGCAGGRAGGGAMTCACCAGGRRGAGGAAGCACYACTACA
ATCATCATCATCRTCTTRCTCCTYCTGGTCCTGYTRGCAGTTTTGGGATTCTGYTTYGTG
TATCGTCGRAAAAAGAGACWGGTAAGAGAACAGCTCCTCACCMATCGACCACCACARAAT
ATCAACATCACTGTAGATCCTCACATAAATATCAAYATCAGTGGTGCAGAGACTATTGCT
AGAGGGARTCKKCAGGRAGGAGGTGAGCAWGACAATTTGGGWATTAATCCTGCAGTAGAA
GATGAAAGCTTTTACCTGCCAATGGGTGATGTCAAGCCAAAGAACCCGGGTATCAAGATA
ACCAACACTGTTACTTCTGAAACGACAGTATCAGCAACATATGAAAATGGTTATCCAGAR
GACAYMTACATCGATGGGWACRATGTASAMRACARGATATCTGCAKCYGGATTGAAACCT
CRTCCMAAAACAAGAAAGRGAAAAGCTTCTCCTGAGCCAGTGCCWAAACCAMGMGCYRCT
CCCAGATCTCCRGTGCCTAAACCAAGAGCTGCYCYCAGRTCTCCTGTCCCACATCCYAGG
CTMATGTCCAGGAAAGGAATYGTCCAAGCCCTGAGAAATGGCTTTAMATTCAGGARAAAG
AAGGYRACCCAYAATGACGAGAACAACTTCAACATGGACGATCCTGCAGCWGATTATGAR
YTGTATAAGACAGGAGAGCAGAATGTCTATGAAGGGTTGAAGCCACATSAWGATACTGAT
GGGAATGMTGGCATCTGGGACGAYAAGAAGAAGAGCCAAGMYAAGTTTGTGGAAGAGGAA
GGRGCCTATGAYCTAGCAGGTGCACTGCGCATGAAGTTKCCTCCATCAAATTCWGAAGCA
AAGATARACAACAARGATRGTCCAACTAATTATWACAGTCCRGTTGCAGRTGRCCTATCT
GYTACAAAGAGTGCRAACATGGCTGGAGACCAAGAGGAATACTYTCAGGCTGAGCTCTAT
GGAGCTGGAGCAAACAATGCAAATCAAAGCCAGMTCGAKAGTGCYCTACTTGCCTTGAAA
TCAGAAGAGGTTYCTGACRGAGAAKTTGAAGGGGATGATGAAGGGGAKTACTATTTGGTT
GGTCCCATGCGGGTGAAACCYSAATCATCCAAACCTRCRAMAAAAGKAGAAGGGTCTGCT
CCATCAAGGCCAGAGAGTGAGGTRTACGCAGAGGCAAAAATGTATRGTAGTACTCCATCT
GCTRTAGGAATRAACAAAAAAGGAAARGCAAAACCWAATACTTCAAAGAAGGATCAACCA
GATGAATCTGAAGGTCAGGTRTATGCTGAAGCTAAGATGTATGGTGCTRTTGGRAAGYCY
CATAATAARCTTGAAMTCAGGACAAGCTTAGAGGTATCACARGATGTTGATGCTGAAGGT
GGTGGATTTGGTAAGTTAGTYGAGAGGAGCAGAACTGSAAGAGATATTTCTGAYCCAGGT
TTTGGCAAAKGTGGCATYGAAACTCAGGATGGTGACGATGAAATGATTTACCAGGAGGCG
ACACTATAYGCAGGGACCAATGnnnnnnnnnnnnnnnnnnnnnnnnnnnnnnnTGAAGTT
GAGGAARATAGTGAAATGTTGTACGAGGAACCCATCAAGAACTACACAACCRGTGCTAGT
AAACCTGCATTCAAAAAGGAAGATGAACCTGACAGTGATATGCTTTATGAAGAGCCAATC
AGGRRYAGTAAACCCAATACYAACCSRTCTCRGAATACTGCAGTYAAGAAAGTGGAAGAT
GAGGACAGTGATATGATTTACCAAGAAGCTACAATGTACGGCGYRACCACTGCAACCRMT
GCRTCAAGGAACATTGCCTCAAAGACCGCAGTCTTTGCTGACAATCCGGATGAGATTCTG
GATGGAGTTCAACCCGATCAGGATGAAAGCATCTATGCAGAGGCCACTTTCTACGGAGGT
GCACCGCCCAACAAGAAGGATCACCCAAAGATACCAGAGAAGCCAGTTGTGGGTAAAAAG
ACAGCAACTATTGTAAGGAATGAGATGGATCTGTCAGAGTTTGAAGACGACCATGAAGGG
GYGTCCACAGGGAATGACTCTGAGGAAGATGAAAGTGTGTATGCAGAAGCTACGCTCTAC
GGATCTGTTGAGACAGnnnnnnnnnnnnnnnnnnnnnnnnnnnnnnnnnnnnnnnnnnnn
nnnnnnnnnnnnnnnnnnnnnnnnnnnnnnnnnnnnnnnGTAAATGGGTACCTGGTAGGG
TTATTTCTTGAAATGCACTGTGCGATGATAACGGCTGCCCGAGCTAAAGCTAAGGTAATA
AAGTCCAAAGCTCTTTGGAAGCGCATAGAGACGTTATTTCATTATGCGCTATACANNAGA
ACTGAATAACATTATTATTATTACCGGTAGATGYTTTGTTTT

>hpul
ATGGAATACNTGCCTTRCCTACCTCTGRGTCTACTAGCGTTCMTTCTCATTGGTAACMGT
GGAGCAAACGGTAATCAACGGTTTCTCATTGAACCCCAGGACATGGAGGTCGACCAGGGC
ACYGACGTCACCTTCCAATGTCGRGTCAGCAACCTCTTAMACAACCAAATTCTAGCATGG
TTCGCCCTTGATCGCCAGGTCACCAGSSACTCAACCGTTATTGCTCAAAGRGAAGATGGA
GACTACGCAGTCAATGTTATAGCTGTGACGTACATTAATCTTGTCTTGGATAATGTCCAG
CCATCMGATGATGGGATGTATTACTGTGCAGTTCTGCAGAGACATACCCTTGTGGTTATT
CTGCAGTCCAGGACTGCCATYCTCATTGTGAACTTCCTACCTGATCCACAAGACCCGATC
TGTRCCCCAATGACAGCAACGGTCCATCTTAATGACCTTGTCACCATCACGTGYGATAGC
AAGACTGGCAAACCACCCATACAGCTGGTATGGACACGTCCAGATGGGAAGTTGATCGAT
GCTGCAAACACCACGCTGGCGACTGCCAACCTCCGCACTATTCTGACATACAAGTTTGTT
GCCACCCTTGAAGATCAGGGTGCCATATTYAGATGCACAGCAACAAGTCAAAAGTTTCTC
ACCTACCAAAAAAGTTGCACAGTAACTGTAGATGTGCAGTTCCCTCCMAAGGTGAACATC
ACAGAAATCGCTCCAGATGCTGGTCAAGACTTCCCAAGTTACAACTGCACTGCCGTTGCA
AATCCGGATCCTTTCACACCCTWTGTTTGGGWGATTAACCCACCGTTTCCTGAGACTAAT
ACYGTAATCTCTCAAGACGGTWCGATCCTCTCCTTTGATKCCAAACCTGTTTGYCGTGAA
GTCACCACAGGGACATGCACAGCAAGCAACATCARRGGCAGCGGWAATGACACTRTTATC
ATCTGTGAGCCACTAATAAATGCAGGGAGGGGATCACCAGGGGGAGGAAGCACCACTGCA
ATCATCATCATCATCTTACTCCTCCTGGTCCTGYTRGCAGTYTTGGGATTCTGYTTCGTG
TATCGTCGGAAAAAGAGACTGGTAAGAGAACAGCTCCTCACCAATCGACCACCACAAAAT
ATCAACATCAnnnnnnnnnnnnnnnnAAATATCAACATCAGTGGTGCAGAGACTATTGCY
AGAGGGAATCTTCAGGAAGRAGGGGAGCATGASAATTTGGGTATTAATCCTGCAGTAGAA
GATGAAAGCTTTTACCTGCCAATGGGTGATGTTAAGCCAAAGAACCCGGGTATCAAGATA
ACCAACACTGTTACTTCTGAAACRACAGTATCAGCARCATAYGAAAATGGTTAYCCAGAR
GACACCTACATCGATGGGTAYGATGTAGAAGACRGGATATCTGCATCCGGATTGAAACCT
CGYCCAAAAACAAGAAATGGGAAAGCTTCTCCTAAGCCGGTGCCCAAACCYAGAGCTGCT
CCCAGATCTCCYGTGCCTAAACCAAGAGCYGCWCCCAGATCTCCTGYYCCACATCCTAGG
CTAATGTCCAGGAAAGGAATTGTCCAAGCCCTGAGAAATGGCTTTACATTCAGRAGAAAG
AAGGTGACCCACAACGACGAGAACAACTTCAACATGGACGATCCTGCAGCAGATTATGAG
TTGTATAAGACAGGAGAGCAGAATGTCTATGAAGGRTTGAAGCCACATAAAGATACTGAT
GGGAATGACGGCAGCTGGGATGATAAGAAGAAGAACCAAGCMAAGTTTGTGGAAGAGGAA
GGAGCCTATGATCTRGCAGGTGCACTRCGCATGAAGCTTCCTCCATCAAATTCTGAAGCA
AAGATATACAACRAAGATAGTCCAACTAATKATTACAGTCCRGTTGCAGAWGACCTATCT
GCTACAAARAGTGCAAMCGTGGCTGGAGGCCAAGAGGAATACTCCCAGGCTGAACTCTAT
GGAGCTGGAGCAAACAATGCAAATCAAAGCCAGCTCGAGAGTGCTCTACTTGCCTTCAAA
TCAGAAGAGGTTTCTGACAGAGAAGTCGAAGGRGATGGTGAAGGGGATTACTATTTGGTC
GGTCCCATGCGGGTGAAACCACAATCAWYCAAACCTGCAACTAAAGTAGAAGGGCCGGCT
TCATCAAGGCCRGAGRGTGAGGTGTACGCAGAGGCAAACATGTATGGTAATACTCCATCT
GCTGTRGGAATRRACAAAAAAGGAAAGGAAAAACCTAATACTWCMAAGAAGGATCAMCCA
GAYGARTCTGAAGATCARGTGTATGCTGAAGCTAAGATRTATGGTGCTGTTGRRAAGTCA
CATAATAAGCTTGAACTYAGGACAAGCTTAGAGGTATCACAGRATGTTGATGCTGAAGGT
GGTGGATTTGGTAAKTTRGTTGAGAGGAGCAGAACTGAAAGAGATATWTCTGATCCAGGT
TTTGGCAAAGGTGGCATYGAAACTCAGGATRGTGACAGTGAAAYGATTTACCARGAAGCR
ACACTATAYGCAGGRACCAATGGCAGTTTATCTAAAACCTCAACAGTCAACACTGAAGWT
GAGGASGATRGTGAMATGTTGTACGAGGAACCCATCAAGAACYACACAACCAGTGCTAGT
AAACCTGCATTCRAAARGGAAGATGAACCTGAYAGTGATWTGMTTTATGAAGAGCCAATC
AGGARCAGTAAWCMCAATACCRACCCGTMTCAGAATACTGCAGTCAACAAAGTGGAAGAT
GAGGACAGYGATATGATTTACCAGGAAGCTACAATGTACGGTGCGACCGCTGCAACCAGT
RCGTCAAGGAACATYRCCTCAAAGACMGCAGTCTTTGCTGACAATCSTGATGAGAATCTG
GATGGWGTTCAACYYGATCWRGATGAAAGCATYTATGCAGAGGCCACTTTYTAYGGAGGT
GCATCKCCCAACAAGAAGGATCACCCWAAGATACCRAAGAAGCCAGTTGTCGGCAAAAAG
ACAGCAACTATCGTAAGGAACGACATGGACCTKTCAGAGTTTGAAGACGACCATGAARGG
GTGTCCWCAGGGAATGACTCTGAGGAAGATGAAAGCGTGTATGCMGAAGCTACRCTCTAT
GGATCTGTTGAGACAGnnnnnnnnnnnnnnnnnnnnnnnnnnnnnnnnnnnnnnnnnnnn
nnnnnnnnnnnnnnnnnnnnnnnnnnnnnnnnnnnnnnnNNNNNNNNNNNNNNNNNNNNN
NNNNNNNNNNNNNNNNNNNNNNNNNNNNNNNNNNNNNNNNNNNNNNNNNNNNNNNNNNNN
NNNNNNNNNNNNNNNNNNNNNNNNNNNNNNNNNNNnnnnnnnnnnnnnnnnnnnnnnnnN
NNNNNNNNNNNNNNNNNNNNnnnnnnnnAGATGCTTTGTTTC

>snud
ATGGAATRCATRCTTTGCCTACCTCTGGGTCTACTGGCATTCYTTCTCATTGGTAACTGT
GGAGCAAACAATGTTCAACGGTTCCTCATTGAGCCCCAGGACATGGAGGTYGACCAGGGC
ACCGACGTCACCTTCCAATGTCGGGTCTCCAATCTCTTACACAACCAAATTCTAGCATGG
TTCGCCCTTGATCRCCAGGTCACCAGCGACTCMACCGTTATTGCTCAAAGGGAAGATGGA
GACTACGCAGTCAATGTYAWYGCTGTSACRTACATTAATCTTGTCTTGGATAATGTCCAG
CCATCCGATGATGGGATGTATTACTGTGCAGTTCTGCAGAGACAMACCCATGTGGTTATT
CTACGGTCMAGGACTGCCATCCTCATTGTGAACTTCCTACCTGATCCACAAGACCCGATC
TGTACCCCGATGACAGCAACGGTCCATCTCAATGACCTTGTCACCATCRCRTGTGATAGC
AAGACTGGCAAACCACCAATACAGCTGGTATGGACACGTGCAGATGGRAAGTTGATCGAT
GCTGCAAACACCACGCTGACGACTGTSAACCTCCGCACTATCCTGACATACAARTTTGTT
GCCACCCTTGAAGATCWGGGTGCCATATTYAGATGCACAGCAACAAGTCAAAAGTTTCCC
ACCTACCAAAAGAGGTGCAGAGTAACTGTAGATGTGCARTTCCCTCCCAAAGTGAACATT
ACAAAAATCACTCCAGATGCTGGTCAAGACTTCCCAAGTTACAACTGCACTGCCATTGCA
WATCCAGAWCCTTTCACACCCTAYGTTTGGGAGATTAACCCACCGTTTCCTGACACTMAT
ACCATAATCWCTCAAGACGGTACGATCCTCTCCTTTGATGCCAAACCTGTTTGTCGTGAA
GTCACCACAGGGACATGCACAGCAAGCAACATCAAAGGCAGCGGTAATGATACTGTTATC
ATCTGTGAGCCACTAATAAATGCAGGGAGGGAATCACCAGGGGGAGGAAGCACCACTACA
GTTGTCATCATCATCTTACTCCTCCTGGTCCTGTTAGCAGTTTTGGGATTCTGCTTCGTG
TATCGTCGGAAAAAGAGACGGGTAAGAGAACAGCTCCTCACCAGTCGACCACCACAAAAT
ATCAACATCACTGTAGATCCTCACATAAATATCAATATCAGTRGTGCAGAGACTATTGCT
AGAGRGAATCTTCAGGAAGGAGGTGAGCATGACAATTTGGGTATTAATCCTGCAGTAGAA
GATGAAAGCTTTTACCTGCCAATGGGTGATGTTAAGCCAAAAAAMCCRGGKATCAAGATA
ACCAACACTGTTATTTCTGAAACAACAGTATCAGCAGCATATGAGAATGGTTATCCAGAG
GACACCTACATCGATGGGTACAATGTAGAAGACAGGATATCGGCATCTGGATTRAAACCT
CATCCAAAAACAAGAAAGGGAAAAGCTTCYCCTAAGCCGGTGCCTAAACCAAGAGCTGCT
CCCAGATCTCCGGTGCCTAAACCAAGAGCTGCTCCCAGATCTCCTGTCCCACATCCTAGR
CCAATGTCCAGGAAAGGAATTGTCCAAGCCCTGAGAAATGGCTTCACATTCAGGAGAAAG
AAGGTGACMCACAATGACGAGAACAACTTCAACATGGACAATCCTGCAGMAGATTATGAG
TTGTATAAGACAGGAGAGCAGAAYATCTATGTAGGGTTGAAGCCACACCAAGATACTGAT
GGGAATGACGGCATCTGGGACGATAAGAAGAAGAACCAAGCCAAGTTCGTGGAAGAGGAA
GGAGCCTATGATCTAGCAGGTGCACTGCGCATGAAGGTTCCTCCATCAAAATCTGAAGCA
AAGATATGCAACAAGGATAGTCCAACTAATTATTACAGTCCRGTTGCAGATGACCYATCT
GCTACAAAGAGTGCAAACGTGGCTGGAGACCAAGAGGAATACTCTCAGGCTGAACTCTAY
GGAGCTGGAGCAAACAATGCAACTCAAAGCCACCTCCAGAGTGCTCTCCTTGCCTTGAAA
TCAGAGGAGGCTTCYGACAAAAAAATTGAAGGCGATTATGAAGGCGATTATGATTTGGTT
GGTCCAATGCGGATGAAACCACAATCATCCAAACCTGCAACAAAAGTAGAAGGGTCTGCT
CCATCAAAGCCAGAGGGAGAGGTATATGCAGAGGCAAAAATGTATGGTAGTACTCCATCT
GCTATGGGAATAAACAAAAAAGGAANNNNAAAACCTAATACTACAAAGAAGGATCAACCA
GATGAATCTGAAGGACAGGTGTATGCTGAAGCCAAGATGTATGGTGCTGTCGGGAAGTCC
CATAATAAGCTTGAACTCAAGACAAGCTTAGAGGTATCACAGGATGTTGATGCTGAAGGT
GGTGGATTTGGTAAGTTAGTTGAGAGGAGTAGAACTGGAAGAGATATTTCTGATCCAGGT
TTTGGCAAAGAYGGGAYGGAAACTCAGGATAGTGATGGTGAAATGATTTACCAGGAGGCA
ACCTTTTATGCAGGAACCAATGGCAATATGTCTAATACCTCGATGGTCAACTCTGRAGTT
GAGAAAGATAGTGAAATGTTGTACGAGGAGCCCATCAAGAACCACACAACCAGTGCTAGT
AAACCTGCATTCAAARAGGAAGATGAACCTGACAGTGATATGCTTTATGAAGAGCCAATC
AGGAACAGKAAACCAAATACCAACTGGTCTCAGAATACTGCAGTCAAGAAAGTGGAAGAT
GAGGACAGTGATATGATTTACCARGAAGCTACACTGTAYGGCGCAACMACTGCAACCAAT
GCRTCAAGGAACATYRCCTCAAAGACTGCAGTCTTTGCTGACAATCCCGATGAGAATCTG
GATGGAGTTCAACYCRATCAGGATGAAAGCATCTATGCAGAGGCCACTTTCTACGGAGGT
MCATCGCCYAAAAMGAAGGATCACCCAAAGATACCAGAGAAACCAGTTGTGGGCAAAAAG
ACAGCAACTATTGTAAGGAACGACATGGACCTGTCAGAnnnTGAAGACAACAAYGAAGAA
GTATCCACWGGGAATGATTCTGATGAGRGTGAAAGCGTGTATGCCGAAGCTACGCTCTAT
GGATCTGTTGAGACAGnnnnnnnnnnnnnnnnnnnnnnnnnnnnnnnNNNNNNNNNNNNN
NNNNNNNNnnnnnnnnnnnnnnnnnnnnnNNNNNNNNNNGCAAATGGGTACCTGGTAGGA
TTATTCCTTGAAATGCACTGTGCGCTGATAACGGCTGCCGGAGCTAAAGCTAAGGTAATA
ATTTCCAAAGCTCTTTGGAAGCGCATAGGGACGTTATATCATAATATGTTATGCGNNNNN
NNNNNNNNNNNNNNNNNNNnnnnnnnnnnnnnnnnnnnnnnn

>sintSS
ATGGAATACCTRCCTTGCCTACCTCTGGGTCTACTGGCATTCCTTCTCATTGGTAACTGT
GGAGCAAACGGTAATCAACGGTTCCTCATTGAGCCACAAGACATGGAGGTTGACCAGGGC
ACCGACGTCACCTTCCAATGTCAGGTCTCTAACCTCTTACAAGACCAAATTCTAGCATGG
TTTGCCCTTGATCGCCAGGTCACCAGCGACTCAACCGTTATTGCTCAAAGAGAAGATGGA
GACTACGCAGTMAATGTTCTCGCTGTGACGTACATTAATCTTGTCTTGGATAATGTCCAG
CCATCCGATGAAGGGATGTATTACTGTGCAGTTCTGCAGAGACGAACCCATGTGGTTCTT
CTGCGGTCCAGGACTGCCATCCTTATTGTGAACTTCCTACCTGATCCAGGAGACCCGATC
TGTACCCCGATGACAGCAACGGTCCATCTCAACGACCTTGTCACCATCATGTGTGATAGC
AAGACTGGCAAACCACCCATACAGCTGGTGTGGACACGTGCAGATGGGCAGTTGATCGAT
GCTGCAAACACCAYGCTGGCGACTGTCAACCTCCGCACTATCCTGACATACAGGTTTGTT
GCCACCCTGGAAGATCAGGGTGCCATATTCAAATGCACATCAACGAGTCAAAAGTTTCCC
ACCTACCAAGAGAGATGCAGAGTAACTGTAGATGTGCAGTTCCCTCCCAAAGTGAACATT
ACAACAATCGCTCCAGATGCCGGTCAAGACTTCCCRAGTTACAACTGCACTGCCATTGCA
AATCCAGATCCTTTCACACCCTATGTTTGGGAGATTGACCCACCATTTCCTGAGACTAAT
ACCATAATCTCTCAGGATGGTACGATCCTCTYCTTCGATGCCAAACCTGTTTGTCGCGAA
GTAACCACAGGGACATGCACGGCAAGCAACATCAAAGGCAGCGGTAATGACACTGTTATC
ATCTGTGAGCCRCTAATAAATGCAGGGAGGGAATCACCAGGGGGAGGAAGCACCACTACA
ATTATCATCGTCATCTTACTCCTCCTGGTCCTGCTGGCAGTTTTGGGATTCTGCTTCGCG
TATCGTCGGAAAAAGAGACTGGTAAGAGAACAGCTCCTCACCAATCGACCACCACAAAAT
ATCAACATCACTGTAGACCCTCACATAAAYATCAATATCAGTGGTGCAGAGACTATTGCT
AGAGGYAGTCGTCAGGAAGGAGGTGAGCATGACAATTTGGGTATTAATCCTGTAGTAGAA
GATGAAAGCTTTTACCTGCCAATGGGTGATGTTAAGCCAAAGAACCCGGCTATCAAGATA
ACCAACACTGTTACTTCTGAAACGACAGTATCAGCAACATATGAAAATGGTTATCCAGAG
GACACCTACATCGATGGGTACGAGGTAGAAGACGGGATATCTGCATCCGTATTAAAACCT
CGTCCAAAAACAAGAAATGGAAAAGCTTCTCCTAAGCCGGTGCCTAAACCGAGAGCTGCT
CCTAGATCTCCGGTGCCTAAACCAAGAGCTGCTCTCAGAACTCCTGTCCCACATCCCAGG
CTAATGTCCAGGAAAGGAATTGTCCAAGCCCTGAGAAATGGCTTCACATTCAGGAGAAAG
AAGGCGACCCACAATGACGAGAACAACTTCAACATGGACGATCCTGCAGAGGATTATGAG
TTGTATAAGACAGGAGAGCAGAATGTCTATGAAGGGTTGAAGCCACATGAAGATACTAAT
GGGAATGATGGCATCTGGGACGATAAGAAGAAGAACCAAGCAAAGTTTGTGGWAGAGGAA
GGAGCCTATGATCTAGCAGGTGCACTGCGCATGAAGGTTCCTCCATCAAATTCCGAAGCA
AAGATAAGCAACAAAGATAGTCCAACTAATTATTACAGTCTGRTTGCAGATGACCCATCT
GCTACAAAGAGTGCAAACATGGCTGGAGACCAGGAGGAATACTCTCAGGCCAAACTCTAC
GGAGCTGGAGCAAACAATGCAAATCAAAGTCAGCTCGAGAGYGCTCTACTCGCCCTGAAA
TCAGAAGAGRTTTCTGACAGAGATGTTGAAGGGGATGRTGAAGGGGATTACTATTTGGTT
GGTCCCATGCGGGTGAAACCACAATCATCCAAACCTGCATCAAAAGTAGAAGGGTCTGCT
TCATCAAGGCCAGAGAGTGAGGTATACGCAGAGGCAAAAATGTATGGTAGTACTCCATCT
GCTGTAGGAATGAACAAAAAAGGAAAGGCAAAACCTAATACTTTGAAGAAGGATCAACCA
GATGAATCTGAAGGTCAGGTATATGCTGAAGCTAAGATGTATGGTGCTGTTGGGAAGTCC
CATAATAAGCTTGAACTCAGGACAAGCTTAGAGGTATCACAGGATGTTGATGCTGAAGGT
RGTGGATTTGGTAAGTTAGTTGAGAGGAGCAGAACTGGAAGAGATACTTCTGATTCAGGT
TTTGGCAAAGGTGGCATCGAAACTCAGGATGGTGACTGTGAAATGATTTACCAGGAGGCA
ACCTTTTATGCAGGAACCAAAGGCAnnnnnnnnnnnnnnnnnnnnnnnnnnnnTGAAGTT
GAGGAAGATAGTGAAATGTTGTATGAGGAACCCATCCAGGACTACGCAACCAGTGCTGGT
AAATCTGCATTCAAAAAAGAAGATGAACCTGGCAGTGATATGCTTTATGAAGAGCCAATC
AGGAACAGTAAACCTGATACCAACCCGTCTCAGAATACTGCAGTCAAGGAAGTGGAAGAT
GAGGACAATGATATGATTTACCAAGAAGCAACAATGTACGGCGCAACCACTGCATCCAAT
GCGTCAAGGAACATTGCCTCAAAGACCGCAGTCTTTGCTGACAATCCAGATGAGAATCTG
GATGGAGTTCAACCCGATCAGGATGAAAGCATCTATGCAGAGGCCACTTTCTACAGAGGT
GCATCGCCCAWCAAGAAGGATCACCCAAAGATCCCAGRGAAGCCTGTTGTCGGCAAAAAG
ACAGCAACTATTGTAAGGAACGACATGGACCTGTCAGAGTTTGAAGACRACCATGAAGGG
GTGTCCACAGGGAATGACTCTGAGGAAGATGAAAGTGTGTATGCGGAAGCTACGCTCTAT
GGATCYGTTGAGACAGnTACAGGTGTTTAGAATGTCTTTATTTTCATAACAGAAAGGAAA
ATYTTCAARGTGTCTTCAAGGAATTACTAWACTTATGAGGTAAATKGGTACCTGGTAGGA
TTATTTCTTGAAATGCAGTGTACGATGATAACGGCTGCCCGAGCTAAAGCTATGGTAATA
ATTTCTAAAGCTCTTTGGAAGCATATAGAGACGTTATCTCATAACATATTATGCGCTANN
NNNNNNNNNNNNNNNNNNNNNNNNNNNNNNNNNNNNNNNNNN

>sprp
ATGGAATACMTGCYTTGCCTACCTCTGGSTCTACTGGCATTCCTTCTCATTGGTAACTGT
GGAGTAAACGGTAATCAACGGTTCCTCATTGAACCCCAGGACATGGAGGTCGACCAGGGC
ACCGACGTCACCTTCCAATGTCGGGTCTCTAACCTCTTACATGACCAAATTCTAGCATGG
TTTGCCCTTGATCGCCAGGTCACCAGCGACTCAACCGTTATTGCTCAAAGRGAAGATGGA
GACTACGCAGTCAATGTTCTCACCGTGACGTACATWAATCTTGTCTTGGATAATGTCCAG
CCATCYGATGAAGGGATGTATTACTGTGCAGTTCTGCAGAGACATACCCTTGTGGTCATT
CTGCGGTCCAGGACTGCCATCCTTATTGTGAACTTCCTACCTGATCCACAAGACCCGATC
TGTACCCCAATGACAGCAACAGTCYATCTCAAYGACCTCGTCACCATCACGTGTGATAGC
AAGACTGGCAAACCACCYATAGAGCTGGTGTGGACACGTGCAGATGGGAAGTTGATCGAT
GATGCAAACRCCACGCTGACGAATGTCAACCTCCGMACTATCCTGACATACAAGTTTGTT
GCCACCCTTGRAGATCAGGGTGCCATATTCASATGCACAGCAACAAGTCMAAGGTTTCCC
ACCTACCAAAAGASRTGCASAGTAACTGTAGATGTGCAGTTYCCWCCCAAAGTGAACATT
ACARCAATCSCTCCAGATGCYGGTCAAGACTTCCCAAGTTACAACTGCACTGCCATTGCA
AATCCAGATCCTTTCACACCCTATGTTTGGGAGATTGACCCACCGTTTCCTGAGACTAAY
ACCATAATCTCTCAAGAYGGTACGATCCTCTCCTTTGATGYCRAACCTGTTTGYCRTGAA
GTCACCACAGGGACATGCACRGCAAGCAACATCAAAGGCAGYGGTWATGACACTGTTATC
ATCTGTGAGCCACTAATAAATGCAGGGAGGGACTCACCAGGRGGAGGAAGCACCACTACA
ATCRTCATCATCATCTTACTCCTCCTGGTCCTGCTGGCAGTTTTGGGATTCTGCTTYGTG
TATCGTCGGARAAAGAGACTGGTAAGAGAACAGCTCCTCACCMATCGACCAYCACAAAAT
ATCAACATCACTGTAGATCCTCACATAAATATCAATATCAGTGGTGCAGAGACTATTGCT
AGAGGGAATCTGCAGGAAGGAGGTGAGCATGACAATTTGGGWATWAAYCCTGCAGTAGAW
GAWGAAAGYTTTTACCTGCCAATGGGTGATGTYAAGCCAAAGAACCCRGGTATCAAGATA
ACCAACACTGTTACTTCTGAAACGACAGTATCMGCAAMATATGAAAATRGTTATCCAGAG
GACACYTACATYGATGGGTACGATGTASAAGACRGGATATCTGCATCYGGATTGAAACCT
CGTCCAAAAACAAGAAATGGAAAAGCTTCTCCTAAGCCGGTGCCTAAACCAMGMGCTGCW
CCYAGATCTCCGGTGCCTAAACCAAGGGCTGCTCYCAGATCWCCWGTCCCACATCCKAGG
CTAATGTCCAGGAAAGGAATYGTCCAAGCCCTGAGAAATGGCTTTACATTCAGGAAAAAG
AARGYGASCCACAATGACGAGAACAACTTCAACATGGAYGATCCYGCAGCAGATTATGAG
TTGTATAAGACAGGASAGCAGAATGTCTATGAAGGGTTGAAGCCACACCAAGACACTGAT
GKGAATGAYGGCATCTGGGACGATAAGAAGAAGARCCAAGCCAAGTTTGTGGAAGAGGAA
GGAGCCTATGATCTAGCAGGTGCACTGCGCATRAAGRTTCCTCCATCAAATTCTGAAGCW
AAGATAWRYAACAARGATRGTCCAACTAATTATWACAGTCCAGTTGCAGATGACCTATCT
GCTACAAAGAGTGCAAACGTGGCTGGAGAGCAMGAKGAATACTCYCAGGCYGARCTCTAT
GGAGCTGGAGYAAACAATGCAAATCAAAGCCAGCTCGAGAGTGCTCTACTTGCCTTGAAA
TCAGAAGAGGTTTCTGACAGAGAAGTTGAAGGGGATGWTGAAGGRGATTACTATTTGGTT
GGTCCCATGCGGGTGAAACCMCAATCAKCCAAACCTGYAACAAAAGTAGAAGRGCCTGCT
CCATCAAGGCCAGAGAGTGAGGTSTAYGCAGAGGCAAAAATGTATGGTAGTACTCCATCT
GCTGTRGGAATRAACAAAAARGKAARGGSAAAACCTAATACTTCAAAGAAGGATCAACCA
GATGAATCTGAWGGTCAGGTGTATGCTGAAGCTAAGATGTATGGTGCTGTTGGGAAGTCC
CATAATAARCTTGAACTCAGRACAAGCTTAGAGGTATCACAGGATGTTGATGCTGAAGGT
GGKGGATTTGGTAAGTTAGTYGAGAGGAGCAGAACTGGAAGAGRTAYTTCTGATYCAGGT
TTTGGCAAAGRTGGSATSGARACTCAGGATGGKGACRRTGAAATGATTTACCAGGAGGCG
ACCTTTTATGCAGGAACCAATGGCAATATGYCTAAAACTTYKAYGGKRAACASTGAAGTT
GAGGAWGATAGTGAMATGTTGTACGAGGAGCCCATCAWGAACCACACAACCAGTKCTAGT
AAACCTGCATTCRRAGAGRAWGATGAWCCTGRCAGTGATATGCTTTATGAAGAGCCARTC
AGGAACAGTAMACCCAATRCCAACCKGTCTCAGAATACTGCAGTCAAGRAAGTGGAAGAT
GAKGACAGTGATATGATTTACCARRAAGCTACAATGTACGGCGCAACCACTGCRACCAAT
GCRTCMAGGAACATTGCYTCAAAGACCGCAGTCTTTGCTGACAATCCAGATGAGAATCTG
GATGGAGTTCAACCCGATCAGGATGAAAGCATCTATGCAGAGGCCACTTTCTACAGAGGT
GCACCGCCCAACAAGAAGGATCACCCTAAGATACCAGAAAAGCCAGTTGTGGGCAAAAAG
ACAGCAACTATTATAAGGAAYGACATGGACCTGTCAGAGTTTGAAGACGACAATGAAGGG
GTGTCCACAGGGAACGACTCTGAGGAAGATGAAAGCGTGTATRCTGAAGCTACGCTCTAC
GGATYTGTTGARACAGGTACAGGTATTTTGGATGTCTTTATTTTCATAACAGARAGGAAA
ATCKKCAAGGTGTCTTCAAGRAATTACTWWACTTATRAGGTAAATGGGTACCTGGTATGG
CTATTCCTYGAAATGCACTGTGCGATGATMACGGCTGCCSGAGCTAAAGCTAAGGTAATA
ATTTCCAAAGCTCTTTGGAAGCKCATAGRGACRTTATTTCATAAAATATTATGCGMTAYA
ACWGARTATTATTATTATTATTACCGGTAGATGCTTTGTTTT

>spurp
ATGGAATACATGCTTTGCCTACCTCTGGCTCTACTGGCATTCCTTCTCATTGGTAACTGT
GGAGTAAACGGTAATCAACGGTTCCTCATTGAACCCCAGGACATGGAGGTCGACCAGGGC
ACCGACGTCACCTTCCAATGTCGGGTCTCTAACCTCTTACATGACCAAATTCTAGCATGG
TTTGCCCTTGATCGCCAGGTCACCAGCGACTCAACCGTTATTGCTCAAAGAGAAGATGGA
GACTACGCAGTCAATGTTCTCACCGTGACGTACATAAATCTTGTCTTGGATAATGTCCAG
CCATCCGATGAAGGGATGTATTACTGTGCAGTTCTGCAGAGACATACCCTTGTGGTCATT
CTGCGGTCCAGGACTGCCATCCTTATTGTGAACTTCCTACCTGATCCACAAGACCCGATC
TGTACCCCAATGACAGCAACAGTCTATCTCAACGACCTCGTCACCATCACGTGTGATAGC
AAGACTGGCAAACCACCCATAGAGCTGGTGTGGACACGTGCAGATGGGAAGTTGATCGAT
GATGCAAACACCACGCTGACGAATGTCAACCTCCGCACTATCCTGACATACAAGTTTGTT
GCCACCCTTGGAGATCAGGGTGCCATATTCACATGCACAGCAACAAGTCCAAGGTTTCCC
ACCTACCAAAAGACGTGCACAGTAACTGTAGATGTGCAGTTTCCTCCCAAAGTGAACATT
ACAACAATCGCTCCAGATGCCGGTCAAGACTTCCCAAGTTACAACTGCACTGCCATTGCA
AATCCAGATCCTTTCACACCCTATGTTTGGGAGATTGACCCACCGTTTCCTGAGACTAAC
ACCATAATCTCTCAAGATGGTACGATCCTCTCCTTTGATGCCGAACCTGTTTGTCGTGAA
GTCACCACAGGGACATGCACGGCAAGCAACATCAAAGGCAGTGGTTATGACACTGTTATC
ATCTGTGAGCCACTAATAAATGCAGGGAGGGACTCACCAGGGGGAGGAAGCACCACTACA
ATCATCATCATCATCTTACTCCTCCTGGTCCTGCTGGCAGTTTTGGGATTCTGCTTCGTG
TATCGTCGGAGAAAGAGACTGGTAAGAGAACAGCTCCTCACCAATCGACCATCACAAAAT
ATCAACATCACTGTAGATCCTCACATAAATATCAATATCAGTGGTGCAGAGACTATTGCT
AGAGGGAATCTGCAGGAAGGAGGTGAGCATGACAATTTGGGAATTAACCCTGCAGTAGAT
GAAGAAAGCTTTTACCTGCCAATGGGTGATGTCAAGCCAAAGAACCCAGGTATCAAGATA
ACCAACACTGTTACTTCTGAAACGACAGTATCCGCAACATATGAAAATGGTTATCCAGAG
GACACTTACATTGATGGGTACGATGTAGAAGACGGGATATCTGCATCTGGATTGAAACCT
CGTCCAAAAACAAGAAATGGAAAAGCTTCTCCTAAGCCGGTGCCTAAACCACGCGCTGCT
CCCAGATCTCCGGTGCCTAAACCAAGGGCTGCTCTCAGATCACCAGTCCCACATCCTAGG
CTAATGTCCAGGAAAGGAATTGTCCAAGCCCTGAGAAATGGCTTTACATTCAGGAAAAAG
AAGGCGACCCACAATGACGAGAACAACTTCAACATGGACGATCCTGCAGCAGATTATGAG
TTGTATAAGACAGGACAGCAGAATGTCTATGAAGGGTTGAAGCCACACCAAGACACTGAT
GGGAATGACGGCATCTGGGACGATAAGAAGAAGAACCAAGCCAAGTTTGTGGAAGAGGAA
GGAGCCTATGATCTAGCAGGTGCACTGCGCATAAAGATTCCTCCATCAAATTCTGAAGCA
AAGATAAACAACAAAGATGGTCCAACTAATTATTACAGTCCAGTTGCAGATGACCTATCT
GCTACAAAGAGTGCAAACGTGGCTGGAGAGCACGATGAATACTCCCAGGCTGAACTCTAT
GGAGCTGGAGCAAACAATGCAAATCAAAGCCAGCTCGAGAGTGCTCTACTTGCCTTGAAA
TCAGAAGAGGTTTCTGACAGAGAAGTTGAAGGGGATGATGAAGGGGATTACTATTTGGTT
GGTCCCATGCGGGTGAAACCACAATCAGCCAAACCTGCAACAAAAGTAGAAGAGCCTGCT
CCATCAAGGCCAGAGAGTGAGGTGTACGCAGAGGCAAAAATGTATGGTAGTACTCCATCT
GCTGTGGGAATAAACAAAAAAGGAAGGGCAAAACCTAATACTTCAAAGAAGGATCAACCA
GATGAATCTGATGGTCAGGTGTATGCTGAAGCTAAGATGTATGGTGCTGTTGGGAAGTCC
CATAATAAACTTGAACTCAGAACAAGCTTAGAGGTATCACAGGATGTTGATGCTGAAGGT
GGTGGATTTGGTAAGTTAGTTGAGAGGAGCAGAACTGGAAGAGGTACTTCTGATTCAGGT
TTTGGCAAAGGTGGCATCGAAACTCAGGATGGGGACGATGAAATGATTTACCAGGAGGCG
ACCTTTTATGCAGGAACCAATGGCAATATGTCTAAAACTTCTACGGTGAACAGTGAAGTT
GAGGAAGATAGTGAAATGTTGTACGAGGAGCCCATCATGAACCACACAACCAGTTCTAGT
AAACCTGCATTCGAAGAGGAAGATGAACCTGGCAGTGATATGCTTTATGAAGAGCCAGTC
AGGAACAGTAAACCCAATACCAACCTGTCTCAGAATACTGCAGTCAAGGAAGTGGAAGAT
GAGGACAGTGATATGATTTACCAGAAAGCTACAATGTACGGCGCAACCACTGCGACCAAT
GCGTCCAGGAACATTGCCTCAAAGACCGCAGTCTTTGCTGACAATCCAGATGAGAATCTG
GATGGAGTTCAACCCGATCAGGATGAAAGCATCTATGCAGAGGCCACTTTCTACAGAGGT
GCACCGCCCAACAAGAAGGATCACCCTAAGATACCAGAAAAGCCAGTTGTGGGCAAAAAG
ACAGCAACTATTATAAGGAACGACATGGACCTGTCAGAGTTTGAAGACGACAATGAAGGG
GTGTCCACAGGGAACGACTCTGAGGAAGATGAAAGCGTGTATGCTGAAGCTACGCTCTAC
GGATCTGTTGAAACAGGTACAGGTATTTTGGATGTCTTTATTTTCATAACAGAAAGGAAA
ATCGTCAAGGTGTCTTCAAGAAATTACTATACTTATAAGGTAAATGGGTACCTGGTATGG
CTATTCCTTGAAATGCACTGTGCGATGATAACGGCTGCCCGAGCTAAAGCTAAGGTAATA
ATTTCCAAAGCTCTTTGGAAGCTCATAGGGACGTTATTTCATAAAATATTATGCGCTACA
ACTGAATATTATTATTATTATTACCGGTAGATGCTTTGTTTT

>pdep
AWTGAATACATGCTTTGCCTACCTCTGGGTCTACTAGTATTCTTTCTCATTGGTAAATGT
GGAGCAAACAAGGTTCAACGGTTCCTCATTGAGCCCCAGGACATGGAGGTCGACCAGGGC
ACCGACGTCACCTTCCAATGCCGGGTCTCCAATCTCTTACACGACCAAATTCTAGCATGG
TTCGCCCTTGATCGCCAGGTCACCAGCGACTCAACCGTTATTGCTCAAAGGGAAGATGGA
GACTACGCAGTCAATGTTATCACTGTGACGTACATTAATCTTGTCTTGGATAATGTCCAG
CCATCCGATGATGGGATGTATTACTGTGCAGTTCTGCAGAGACACACCCATGTGGTTATT
CTGCGGTCCAGGACTGCCATCCTCATTGTGAACTTCCTACCTGATCCACAAGACCCAATC
TGTACCCCGATGACAGCAACGGTCCATCTCAACGACCTTGTCACCATAACATGTGATAGC
AAGACTGGCAAACCACCAGTACAGCTGGTATGGACACGTGCAGATGGGAAGTTGATCGAT
GCTGCAAACACCACGCTGACGACTGTCAACCTCCGAACTATCCTGACATACAAGTTTGTT
GCCACCCTTGAAGATCAGGGTGYCATATTCAGATGCACAGCAACAAGTCAAAAGTTTCCC
ACTTACCAAAAGAGGTGCAGAGCAACTGTAGATGTGCAGTTCCCTCCCAAAGTGAACATT
ACAAAAGTCGCTCCAGATGCTGGTCAGGACTTCCCAAGTTACAACTGCACTGCCATTGCA
AATCCAGATCCTTTCACACCCTACATTTGGGAGATTAACCCACCGTTTCCTGAGACTAAT
ACCATAATCTCTCAAGACGGTACGATCCTCTCTTTTGATGCCAAACCTGTTTGTCGTGAA
GTCACCACAGGGACATGCACAGCAAGCAACATCAAAGGCAACGGTAATGACACTGTTATC
ATCTGTGAGCCACTAATAAATGCAGGGAGGGAATCACCAGGGGGAGGAAGCACCACTACA
GTTGTCATCATCATCTTACTCCTCCTAGTCCTGTTAGCGGTTTTGGGATTCTGCTTCGTG
TATCGTCGGAAAAAGAGACAGGTAAGAGAACAGCTCCTCACCAGTCGACCACCACAAAAT
ATCAACATCACTGTAGATCCTCACATAAATATCAATATCAGTGGTGCAGAGACCATTGCT
AGAGGGAATCTTCAGGAAGGAGATGAGCATGACAATTTGGGTATTAATCCTGCAGTAGAA
GATGAAAGCTTTTACCTGCCAATGGGTGATGTTAAGCCCCCAAAACCGGGTATCAAGTTA
ACCAACACTGTTATTTCTGAAACAACAGTATCAGCAGCACATGATAATGGTTATCCAGAG
GACACCTACATCAATGGGTACAATGAAGAAGACAGGATATCTGCATCTGGATCGAAACCT
CGTCCAAAAACAAGAAAGGGAAAAGCTTCTCCTAAGCCGATGCCTAAACCAAGAGCTGCT
CCCAGATCTCCGATGCCTAAACCAAGAGCTGCTCCCAGATCTCCTGTCCCACATCCTAGG
CCTATGTCCAGGAAAGGAATTGTCCAAGCCCTGAGAAATGGCTTCACATTCAGGAGAAAG
AAGGTGACCCACAATGATGAGAACAACTTCAACATGGACAATCCTGCAGCAGATTATGAG
TTGTATAAGACAGGAGAGCAGAACGTCTATGTAGGGTTGAAGCCACACCAAGATACTGAT
GGGAATGACAGCATCTGGGACGATAAGAAGAAGAACCAAGCCAAGTTCGTGGAAGAGGAA
GGAGCCTATGATCTAGCAGGTGCACTGTGCATGAAGGTTCCTCCATCGAAATCTGAAGCA
AAGATATGCAACACGGATTGTCCAACTAATTCTTACAGTCCCGTTGCAGATGACCTATCT
GCTACAAAGAATGCAAACGTGGCTGGAGACCAAGAGGAATACTCTCAGGCTGAACTCTAC
GGAGGTGGAGCAAACAATGCAACTCAAAGCCAGCTCCAGAGTGCTCTCCTTGCCTTGAAA
TCAGAGGAGGTTTCTGACAAAAACTTTGAAGGCGATTATGAAGGCGATTATGATTTGGTT
GGTCCAATGCGGATGAAAGCACAATCATCCAAACTTGCAACAAAAGTAGAAGGGTCTGCT
CCATCAAGGCCAGAGGGAGAGGTATATGCAGAGGCAAAAATGTATGGTAGTACTCCATCT
GCTATGGGAATAAACAAAAAAGGAAAGGCAAAACCTAATACCACAAAGAAGGATCAACCA
GATGAATCTGAAGGACAGGTGTATGCTGAAGCCAAGATGTATGGTGCTGTCGGGAAGTCC
CACAATAAGCTTGAACTCAGGACAAGCTTAGAGGTGTCACAGGATGTTGATGCTGAAGGT
GGTGGATGTGGTAAGTTAGTTGAGAGGAGTAAAACTGGAAGAGATATTCCTGATCTAGGT
TTTGGCAAAGATGGGATGGAAACTCAGGATGGTGAGAGTGGAATGATTTACCAGGAGGCA
ACCTTTTATGCAGGAACCAATGGCAATATGTCTAAAACCTTGATGGTCAACTCTGAAGTT
GAGAAAGATAGTGAAATGTTGTACGAGGAGCCCATCAAGAACCACACAACCAGTNNNNNN
NNNNNTGCATTCAAAAAGGAAGATGAACCTGACAGTGATATGCTTTATGAAGAGCCAATC
AGGAATAGTAAACYAAATACCAACTGGTCTCAGAATACTGCAGTCAAGAAAGTGGAAGAT
GAGGACAGTGATATGATTTACCAAGAAGCTACACTGTACGGTGCAACCACTGCAACCAAT
GCGTCAAGGAACATTGCCTCAAAGACCGCAGTTGTTGCTGACAATCCCGATGAGAATCTG
GAGGGAGACCAACCCGATCAGGATGAAAGCATCTATGCAGAGGCCACTTTCTACGGAGGT
GCATCACCTAGAAAGAAGGATCACCCAAAGATACCAGAGAAACCACTTGTGGGCAAAAAG
ACAGCAACTATTGTAAGGAACGACATGGACCTGTCAGAGTTnGAAGACAACAATGAAGAA
GTATCCACAGGGAATGATTCTGATGAGGGTGAAAGCGTGTATGCCGAAGCTACGCTCTAT
GGATCTGTTGAGACAGnnnnnnnnnnnnnnnnnnnnnnnnnnnnnnnnnnnnnnnnnnnn
nnnnnnnnnnnnnnnnnnnnnnnnnnnnnnnnnnnnnnnNNAAATGGGTACCTGGTAGGA
TTATTCCTTGAAATGCACTGTGCGATGATAACGGCTGCCGGAGCTAAAGCTAGGGTAATA
ATTTCCAAAGCTCTTTGGAAGCGCATAGAGATGTTATTTCATAACGTNTTATNCGCTANN
NNNNNNNNNNNNNNNNNNNNNnnnnnnnnnnnnnnnnnnnnn
