# Supplementary material for: Genome-wide signals of positive selection in strongylocentrotid sea urchins
Source: BMC Genomics. 2017 Jul 21;18:555. doi: 10.1186/s12864-017-3944-7 (PMC5521101; doi:10.1186/s12864-017-3944-7)
Supplement: Supplementary file 3 — Consensus alignment files. A compressed (gzip) tape archive (TAR) file containing 6250 consensus alignment files in FASTA format. (TGZ 14116 kb) [file 12864_2017_3944_MOESM3_ESM.tgz › SPU_024408/consensAlign.ordered.fa]

>sdro
ATGCRTTATATTATCAAGAAAATGAAGATTCCCAYATTTMTAGCGATGATGGTGTTAAAC
GTGTTCATTTGKAGRACAGACATGGCTGATGTCGAGGGCGACGTCCGACTCGTTGACGGC
GCCAACGCGTACGAAGGTCGTGTCGAGGTCTTCTCCGGAGGACGATGGGGGACCGTCTGY
GATCGCTGGTTCGATAGTGCCGATGGACAAGTAGTGTGCCATCAGCTCGGSTAYGGCAGT
GTRGCATTCAGTTGGAARCCTGTCTCTATYATGCACGGTGCGTATTTTGGCGGGAACKCA
GAGATACCCATAAATYTAGCSGATGCGAGGTGTGTCGGGGTAGAGGATCGTCTGACTATG
TGTGAYGGGAGCTGGGGAGAYGATGTSGTAGACTGTGATCAYTCTTTGGATGTCGGGCTC
ATCTGCTCTTACGGAAATGAAACCGAAGGAGATATCCGACTGATCGGAGCGGGTGTKGGT
ATCGAATCAGAAGGTCGGATTCAAATWGTACGTCACAATGCATGGGGCACTATCTGYCAT
CATTCATGGAATATACAAGATGCTAACGTTGTATGTCATCAACTCGGCTTCGAGTTCGCT
ACCCTTGCGACCAGGAACTCCTACTACGGAGGAGGCAACCTTGATCAGGCTGTGATGTTG
AGTAATGTAAGATGTAACGGAACAGAGGAGCACCTCCTTGACTGTGAGAACGACGGATGG
GGAGTCGGGGACTGCGGCCAAATTCACCTGGATGACGCCGGTGTCAAGTGTGCCAATGAA
ATTTTTGATGGCACAATGCGGTTAAGGAATGGTGCGAGCGTAAACGAAGGCCTACTYGGG
ATCTACCACGACGGCAACTGGGGCACGATCTGCAATGACGAGTCCTTTTCGGACGTCGAA
GCCCTGGTCGCCTGTCGTCATCTCGGCTACGACACRGTGACGTCATTCGCCACATCCGTC
ACCCCTGAATCGGGTGTTATTCAGCTGGATGCAGTGAGCTGTTATGGGTATGAATTGACT
CTTGGTAACTGCGCTCATGGAGAATGGGGGGATCCGTCATCATCGTGCTCCCATGATACG
GATGTATGGTTGAGCTGTGAGAATAAACCAGCCGAGCAGGGTGCCGTCCACCTGGTCGAT
GGGTTTGCGTCATCACAGGGGCGTGTCGAACACTACGACGACGGTCAATGGTCAACCGTC
TGCGACACCGTGGGCGATCTGAAAGAAGCAACCGTGGTGTGTCGGCAACTCGGCTACCTC
GCCGCCAGCGAAGCGTTYGGTGGATCGTACTTCGGYTCAGGGTCGTCGGACCAACCAATC
GACGCCATTAGTTGTCATGGTTACGAGRTGGCGTTTGAAGACTGCGATCNTNNCGTGTTT
GGYCCTGAGAGCTGTCAATACCATGAKAATGATGCTGGGGTTATCTGTACCGACCAAGCT
TATGAAGGGGACCTCCGCCTGTTGAATGGATCTGACTACACAGAGGGTCGACTCGAGATC
TTCCACGACGACCAATGGGGCTCGATCTGTGACAACAACTGGTTCGGCGACGACGCTACG
GTCGCCTGTCGTCAGATGGGCCTCGGTGATGTCAAGTATGCATACCAGGACTATGGGCAA
GGCCAGGGACCCATACATCTAGATGATGTGGAATGTCACGGTACTGAGACGAACATTACG
ACCTGTAAGAAGGGTGATTGGGGAGTGAACGACTGTGGACACGATTCAGATGTCGGCATG
TCGTGTTTTCTCTTTGAAGAGCCTGGAGACCATGATGTCCGTCTAACCGGTGGAACAAGC
TACACAAATGGCAGGGTAGAGGTCTACAATGCTTATTATGGCACTTGGTATAGTGTTTGC
RGGGACGCGTCATGGGGTCAAATGGACGCACAGGTMWTCTGCAATGTGCATGAACTCGAA
CTCGAATCCGAAGACGAGGATTTCGGACCCGGTCTYTACCCCGKGATCATAAGCCATGTT
GACTGTATAGGCACAGAAAGTAGTTTTAAATTCTGCGATTATAGCTACCAGGATGAGGAA
TGTGGACCAGATGATGCGGTCGGAGTAGTGTGTAAAGAATATTCAGTTGCTCCATCGGAA
GGTGATATACGACTGCGGGATGGACAGACCTTTGACGAAGGCCGGGTCGAGATATACCAC
GACGCYGTTTGGGGGTTCATCTGTAAGAATAACTGGGGGATGAACGAAGCTAAAGTAGCC
TGTCGCCAACTCGGCTACGACCACGTTCGCCAAGCTATCATCTCCACTAACTACGTTACC
AGGCCCGTTCACCTTGACAACGTCCAGTGCATAGGTGATGAAGAAAGCCTGGTCGATTGC
GAGCATGATCCTTGGGGCRATGTCAACTGCGGGCAATCGTATGGGGTCGGAATTGCCTGC
TCTGAAACTCCAGTTGCTGAACCTCTTGAAGGATGGGCCATCGCCCTCATCGTCATCTTC
TCTGTCATGGTACTCGGATTCGGAGGCAGTACCGTTGGATATTTTCTATACAGGAAAAAG
CGTGAA

>spal
ATGCRTTATATTATCAAGAAAATGAAGATTCCMRCATTTCTAGCGATGATGGTGTTAAAC
GTGTTCATTTGTAGGACAGWCATGGCTGATGTYGAGGGCGACGTCCGGCTCGTTGACGGC
GCCAACCCGTACGAAGGTCGTGTCGAGGTCTTCTCCGGAGGACGATGGGGGACCGTCTGT
GATCGCCGGTTCGATAGTGCCGATGGACAAGTAGTGTGYCATCAGCTCAGCTACGGCAGT
GTGGCATTCAGTTGGAAGCCTGTCTCTATCATGCACGGTGCGTATTTTGGCGGGAACTCA
GAGATACCCATAAATTTAGCTGATGCGAGGTGCGTCGGGGTGGAGGATCGTCTGACTATG
TGTGATGGGAGCTGGGGAGACGATGTGGTAGACTGTGATCATTCTTTGGATGTCGGGCTT
ATCTGCTCTTACGGAAATGAAACCGAAGGAGATATCCGACTGATCGGAGCGGGTGTGGGT
ATCGAATCAGAAGGNCGGNNTCNNNNNNNNNNNNNNNNNNnnnnnnnnnnnnnnnnnnnn
nnnnnnnnGAATTTACCAGATGCTAACGTTGCATGTCGTCARCWGGRCTTCGAGTTCGCT
ACCCTTGCGACTAGGAACTCCTACTACGGAGGAGGCAACCTTGATCARACTGTSATGCTG
AGCAATGTAAGATGTAACGGAACAGAGGAGCATCTCATTGACTGTGAGAACGATGGATGG
GGAGTCGATGACTGCTACCAAATTCACCTGGATGACGCCGGTGTYAAGTGTGCCAATGAA
ATTTTTGAAGGCACAATGCGGTTAAMGAAKGGTGCGAGCGAAAACGAAGGCCTACTCGRG
ATCTACYAYGGCGGCAACTGGGGCACGATCTGCAATGACGAGTCCTTTTCGGACGTCGAA
GCYCTGGTCRCCTGTCGTCAYCTCGGCTAYGACAYGGTGACGTCATTCGCCACATCCGTC
ACCCCTGGATCGGGTGTTATTCAGCTTGATGCAGTGAGCTGTTATGGGTATGAATTGACT
CTTGGTAACTGCGCTCATGAAGAATGGGGGAATCCTTCATCATCATGTTCCCATRATACG
GATGTATGGTTGAGCTGTGAGAATAAASCAGCCGAGCAGGGTGCCGTCCGCCTGGTCGAT
GGATTTACGTCATCnnnnnnnNNNNNNNNNNNNNNNNNNNNNNNNNNNNNNNNNNnnnTC
TGCGACACCGTCGGCGATCTGAAACAAGCAACCGTGGTGTGTCGGCAACTCGGCTACCTC
GCCGCCAGCGAAGCGTTCGGTGGATCGTACTTCGGTTCAGGGTCGTCGGACCAACCGATC
GACGCCATTAGTTGTCATGGTTACGAGGCGGCGTTTGAAGACTGCGATCNTNNCGTGTTT
GGCCCTGAGAGCTGTCAATACCATGAGAATGATGCTGGGGTTATTTGTACCGACCAAGCT
TATGAAGGGGAYSTCCGCCTGGTGAATGGATCGGACTACACAGAGGGTCGACTCGAGATC
TTYCACGACGACCAATGGGGCTCGATCTGCGACARCAACTGGTTCGGCGACGACGCTACG
GTCGCCTGTCGTCAGATGGGTCTCGGTAACGTCAAKTATGCTTACCARGACTATGGRCCA
GGCCAGGGACCCGTACATCTAGATGAWGTGGAATGYYACGGTACTGAGACGAACATTACG
ACCTGTAAGAAGGGTSATTGGGGAGTRAACGAYTGTGGACACGATTCAGATGTCGGCATG
TCGTGTTTCCTCTTTGAAGAGCCTGAAGACGGTGATGTTCGTCTAACCGGTGGAGCAAGC
TACAAAGGTGGCAGGGTAGAGGTCTACNNNNNNNNNnnnnnnGCTTGGTATAGTGTTTGC
AGGGACATGTCATGGGGTCAAATGGACGCACAGGTCATCTGCAATGAGCGTGAACTCGAA
CTCGAATCCGAAGATGAGGATTTCGGACCCGGTCTCTCCCCCGGTATCATAAGCCATGTT
GACTGTATAGGCACAGAAAGTATTTTTAAATTCTGCGATTATAACCTCGAAGATCAGGAT
TGTGGATCAGATGATACGGTCGGGGTCGTGTGTAAAGATTATTCAGTTGCTCCATCGGAA
GGGGATTTACGACTTCGGGATGGACAGACCTTCGACGAAGGCCGGGTCGAGATATACCAC
GACGCCGTTTGGGGGTACATCTGTAGGAACAACTGGGAGATGAACGAAGCTAAAGTAGCC
TGTCGCCAACTCGGCTACGACTACGTTCAGCAAGCTATCATCTACACTAACTACGTTTTC
AGGCCCGTTCACCTTGACAACGTCCAGTGCATAGGTGATGAAGAAAGCCTGGTCGATTGC
GAGCATGATCCTTGGGGCGATGTCAACTGCGCGGCATCGTATGGGGTCGGAATTGCCTGC
TCTGAAACTCCAGTYRMWGAACCTCTTGAAGGATGGGCCATCGCCCTCATCGTCATCTTC
TCTGTCATGGTACTCGGATTYGGAGGCAGTACCGTTGGATATTTTMTATACAGGAAAAAG
CGTGAA

>sfra
ATACGTTATATTATCAAGAAAATGAAGATTCCCATATTTCTAGCGATGATGGTGTTAAAC
GTGTTTATTTGTAGGACAGACATGGCTGATGTTGAGGGCGACGTCCGACTCGTTGACGGT
GCAAACGCGTACGAAGGTCGTGTCGARCTCTTCTCTAGAGGACGMTGGGGGACCGTATGT
GGTCGCCTGTTCGATAGTGCCGATGGACAAGTAGTGTGCCATCAGCTCGGGTACGGCAGT
GTGGCATTCAGTTGGAAGCCTGTCTCTATTATGCACGATGCGTATTTTGGCGGGAACTCA
GAGATAACAATAAATCTAGCnnnnnnnnnnnnnnnnnnnnnnnnnnnnnnnnnnnnnnnn
nnnnnnnnnnnnnnnnnnnnnnnnnnnnnnnnnnnnnnnnnnnnnTTGGATGTCGGGCTT
ATCTGCTCCTACGGAAATGAAACCGAAGGAGATATCCGACTGATCGGAGCGGnnnnnnnn
nnnnnnnnnnnnnnnnnnnnnnnnnnnnnnnnnnnnnnnnnnnnnnnnnnnnnnnnnnnn
nnnnnnnnnnnnnnnnnnnATGCTAACGTTGCATGTCGTCAACTGGGCTTCGAGTTCGCT
ACCCTTGGGACCAGGAACTCCTATTACGGAGGAGGCAACCTTGATCAGACTGTAATGTTG
AGTAATGTAAGATGTAACGGAACAGAGGAGCATCTCCTTGACTGTGAGAACGATGGATGG
GGAGTCGGGGACTGCGGCAATTTTCACCTGGATGACGCCGGTGTCGTTTGTGCCAATGAA
ATTTTTGAAGGCACAATGCGGTTAAGGGATGGTGMGAGCGAAGACGAAGGCCTACTCGGG
ATCTACCACGGCGGCATCTGGGGCRCGATCTGCAATGACGAGTCCTTTTCGGACATCGAA
GCACTGGTCGCCTGTCGTCATCTCGGCTACGACACGGTGACGTCATTCTCCACATCCGTC
ACGCCCGTATTGGGTGTTATTCAGCTGGATGCAGTGAGGTGTTATGGGTATGAATTGACT
CTTGGTAACTGCGCNnnnnnnnnnnnnnnnnnnnnnnnnnnnnnnnnnnnnnnnnnnnnn
nnnnnnnnnnnnnnnnnnnnnnnnnnnnnnnCCGAGCAGGGTGCTGTCCGCCTGGTCGAT
GGATTTACnnnnnnnnnnnnnnnnnnnnnnnnnnnnnnnnnnnnnnnATGGTCAACCATC
TGCGACACCGTGGGCAATTTGAGAGGAGCAACCGTGGTGTGTCGGCAACTCGGCTACCTC
GCCGCCAGCGAAGCGTTCAGTGGATCGTACTTCGGCTCAGGGTCGTCGGACCAGCCAATC
GACACCTTTAGTTGTCATGGTTACGAGGCGGCGTTTGAAGACTGTGATCnnnnnnnnnnn
nnnnnnnnnnnnnnnnnnnnnnnnnnnnnnnnnnnnnnnnnnnnnnnnnnnnnnnnnnAT
TATGAAGGGGACCTCCGTCTTGTGAATGGATCGGACTACACAGAGGGTCGACTCGAGATC
TTCCACGACGACCAATGGGGCTCGATCTGCAACAACAACTGGTTCGGCGACGACGCTTCG
GTCGCCTGTCGTCAGATGGGCCTCGGTAAnnnnnnnnnnnnnnnnnnnnnnnnnnnnnnn
nnnnnnnnnnnnnnnnnnnnnnnnnnnnnnnnnnnnnnnnnnnnnnnnnnnnnnnnnnnn
nnnnnnnnnnnnnnnnnnnnnnnnnnnNNNNNNNNNNNNNNNNNNNNNNNNNNNNNNNNN
NNNNNNNNNNNNNNNNNNNAGCCTGGAGACGGTGATGTTCGTCTAACCGGTGGATCAAGC
TACAAAGAGGGCAGGGTAGAGGTCTACGATTATTATTATCACGCTTGGTACACTGTTTGC
AGGGACACGTCATGGGATCAAGTGGACGCACnnnnnnnnnnnnnnnnnnnnnnnnnnnnn
nnnnnnnnnnnnnnnnnnnnnnnnnnnnnnnnnnnnnnnnnnnnnnnnnnnnnnnnTGTT
GACTGTATAGGCACAGAAAATATTTTTAAACTCTGCGATTATACCCTCAAGGATGAGGAT
TGTGGATCAGATGATACGGTCGGGATCGTGTGTAAAGATTATTCAnTTGCTCCATCGGAA
GGGGATATACGACTGCGGGATGGACAGACATTCGACGAAGGCCAGCTCGAGATATACCAC
GACGGCGTTTGGGGGTTCATCTGTAAGAACAACTGGAAGATGAGCGAAGCTAAAGTAGCC
TGTCGCCAACTCGGCTACGACCACGTTTTCCAAGCTAGCATATACTCACAATACGTTTCC
AGGCCCTTTCACCTTGGCAACGTCCAATGCAATGGTGATGAGGAAAGCCTGGTCGATTGC
GATCATGATACTTGGGGCGATGTCAACTGCnnnnnnnnnnnnnnnnnnnnnnnnnnnnnn
nnnnnnnnnnnnnTTGAAGAACCTCTCGAAGGATGGGCCATCGCCCTCATCGTCATCTTC
TCTGTCATGGTATTGGGATTCGGAGTCAGTGCCGTAGGATATTTTCTACACAGGAAAAAG
CGTTAA

>afraSS
ATGCGTTATATTATCAAGAAAATGAAGATTCCCAAATTTCTAGCGATGATGGTGTTAAAC
GTGTTCATTTGTAGGACAGACATGGCTGATGTTGAGGGCGACGTCCGACTTGTCGACGGC
GCCAACGCGTACGAAGGTCGTGTCGAGGTCTTCTCTGGAGGACGATGGGGGACCGTCTGT
GATCGCCTGTTCGGTAGTGCCGATGGACAAGTAGTGTGCCATCAGCTCGGGTACGGCAGT
GTGGCATTCAGTTGGAAACCTGTCTCTATTATGCACGGTGCGTATTTTGGCGGGAACTCA
GAGATACCCATAAATTTAGCGGATGCGAGGTGTGTCGGGGTAGAGGATCGTCTGACTATG
TGTGACGGGAGCTGGGGAGATGATGTGGTAGACTGTGATCATTCTTTGGATGTCGGGCTC
ATCTGCTCTTACGGAAATGAAACCGAAGGAGATATCCGACTGATCGGAGCGGGTGTTGGT
ATCGAATCAGAAGGTCGGATTCAAATAGTACGTCACAATGCATGGGGCACTATCTGTCAT
CATTCATGGAATATACAAGATGCTAACGTTGTATGTCATCAACTCGGCTTCGAGTTCGCT
ACCCTTGCGACCAGGAACTCCTACTACGGAGGAGGCAACCTTGATCAGGCTGTGATGTTG
AGTAATGTAAGATGTAACGGAACAGAGGAGCACCTCCTTGACTGTGAGAACGACGGATGG
GGAGTCGGGGACTGCGGCCAAATTCACCTGGATGACGCCGGTGTCAAGTGTGCCAATGAA
ATTTTTGATGGCACAATGCGGTTAAGGAATGGTGCGAGCGTAAACGAAGGCCTACTCGGG
ATCTACCACGACGGCAACTGGGGCACGATCTGCAATGACGAGTCCTTTTCGGACGTCGAA
GCCCTGGTCGCCTGTCGTCATCTCGGCTACGACACGGTGACGTCATTCGCCACATCCGTC
ACCCCTGGATCGGGTGTTATTCAGCTGGATGCAGTGAGCTGTTATGGGTATGAATTGACT
CTTGGTAACTGCGCTCATGGAGAATGGGGRGATCCGTCATCATCGTGCTCCCATGATACG
GATGTATGGTTGAGCTGTGAGAATAAACCAGCCGAGCAGGGTGCCGTCCACCTGGTCGAT
GGGTTTGCGTCATCACAGGGGCGTGTCGAACACTACGACGACGGTCAATGGTCAACCGTC
TGCGACACCGTGGGCGATCTGAAAGAAGCAACCGTGGTGTGTCGGCAACTCGGCTACCTC
GCCGCCAGCGAAGCGTTCGGTGGATCGTACTTCGGCTCAGGGTCGTCGGACCAACCAATC
GACGCCATTAGTTGTCATGGTTACGAGGTGGCGTTTGAAGACTGTGATCNTNNCGTGTTT
GGCCCTGAGAGCTGCCAGTACCATGAGAATGATGCTGGGGTTATCTGTACCGACCAAGCT
TATGAAGGGGACCTCCGCCTGGTGAATGGATCTGACTACACAGAGGGTCGACTCGAGATC
TTCCACGACGACCAATGGGGCTCGATCTGCGACAACAACTGGTTCGGCGACGACGCTACG
GTCGCCTGTCGTCAGATGGGCCTCGGTGATGTCAAGTATGCATACCAGGACTATGGGCAA
GGCCAGGGACCCATACATCTAGATGATGTGGAATGTCACGGTACTGAGACGAACATTACG
ACCTGTMAGAAGGGTGATTGGGGAGTGAACGACTGTGGACACGATTCAGATGTCGGCATG
TCGTGTTTTCTCTTTGAAGAGCCTGGAGACCGTGATGTCCGTCTAACCGGTGGAACAAGC
TACACAAATGGCAGGGTAGAGGTCTACAATGCTTATTATGGCACTTGGTATAGTGTTTGC
AGGGACRCGTCATGGGGTCAAATGGACGCACAGGTCATCTGCAATGTGCATGAACTCGAA
CTCGAATCCGAAGACGAGGATTTCGGACCCGGTCTCTACCCCGGGATCATAAGCCATGTT
GACTGTATAGGCACAGAAAGTAGTTTTAAATTCTGCGATTATAGCTTCCAGGATGAGGAA
TGTGGACCAGATGATGCGGTCGGAGTAGTGTGTAAAGATTATTCAGTTGCTCCATCGGAA
GGGGATATACGACTGCGGGATGGACAGACCTTTGACGAAGGCCGGGTCGAGATWTACCAT
GACGCCGTTTGGGGGTTCATCTGYAAGAATAACTGGGGGATRAACGAAGSTAAAGTAGCC
TGTCGMCAACTCGGCTACGACCACGTTCRCCAAGCTATCATYTCCACTAACTACGTTACC
AGGCCCRTTCACCTTGACAACGTCCAGTGCATAGGTGATGAAGAAAGCCTGGTCGATTGC
GAGCATGATCCTTGGGGCGATGTCAACTGCGGGMWATCKWATGGGGTCGGAATTGCCTGC
TCTGAAACTCCAGTTGCTGAACCTCTTGAAGGATGGGCCATCGCCCTCATCGTCATCTTC
TCTGTCATGGTACTYGGATTYGGAGSCAGTACCGTTGGATATTTTMTATACAGGAAAAAG
CSTRAA

>hpul
ATACGTTATATTATCAAGAAAATGAAGATTCCCACATTTCTAGCGATGATGGTGTTWAAC
GTGTTCATTTGTARGACAGACATGGCTGATGTTGAGGGCGACGTCCGACTCGTTGACGGC
GCCAACGCGTACGAAGGTCGTGTCGAGGTCTTCTCTGGAGGACGATGGGGAACCGTCTGT
GATCGCCTGTTCGGTAGTGCCGATGGGCAAGTAGTGTGTCATCAGCTCGGCTACGGCAGT
GTGGCATTCAGTTGGAAGCCTGTCTCTATTATGTACGGTGCGTATTTTGGCGGGAACTCA
GAGATACCCATAAATCTAGCTGATGCGAGGTGTGTCGGGGTAGAGGATCGTCTGACTATG
TGTGATGGGAGCTGGAGAGATGAGGTGGTAGACTGTGATCATTCCTTGGATGTCGGGCNG
ATCNNNNNNNNNGGAAATGAAACCGAAGGAGATATCCGACTGATCGGAGCGGGTGTGGGT
ATTGAATCANNNNNNNNNNNNNNNnnnNNNNNNNNNNNNNNNNNNNNNNNNNNNNNNNNN
NNNNNNNNNNNNNNNNNNNATGCGAACGTTGCATGTCGTCAAGTGGGCTTCGAGTTCGCT
ACCCTTGCGACTAGGAACTCCTACTACGGAGGAGGCAACCTTGACCAGACTGTGATGTTG
AGTAATATAAGATGTAACGGAACGGAGGAGCATCTCCTTGACTGTGAGAACGATGGATGG
GGAGTTGGGGACTGCGGCCAAATTCACCTGGATGACGCCGGTGTCATGTGTGCCAATGAA
AKTTTTGAAGGCACAATGCGGTTAAGGAATGGTGCGAGCGAAAAYGAAGGCCTACTCGGG
ATCTACCACGGCGGCRACTGGGGCACGATCTGCAATGACGAGTCCTTTTCGGACGTCGAA
GCCCTGGTCGCCTGTCGTCATCTGGGCTACGACACCGTGGCGTCATTCGCCACATCCGCC
ACCCCCGGATCGGGTCTTGTTCAGCTGGATGCAGTGAGCTGTTATGGGTATGAGTTGACT
CTTGGTAACTGCGCTCATGGAGAATGGGGGAATCCTTCATCAACATGTTCCCATGATACG
GATGTATGGTTGAGCTGTGAGAATAAAGCAGCCGAGCAGGGTTCCGTCCGCCTGGTCGAT
GGATTTACGTCATCACAGGGGCGTGTCGAATACTACGACGACGGTCAATGGTCAACCGTC
TGCGACACCCTGGGCGATTTGAGAAAAGCAACCGTGGTGTGTCGGCAACTCGGCTACCTC
GCCGCCAGCGAAGCGTTCGGTGGATCGTAYTTCGGCTCAGGATCGTCGGACCAGCCAATT
GACGCAGTTAGTTGTCATGGTTACGAGGCGGCGTTTGAAGACTGTGATCATAGCGTGTTT
GGCCCTGAGAGCTGCCAAGACCATGTGAATGATGCTGGGGTGATCTGCACCGACCAAGCT
TATGAAGGGGATCTCCGCCTGGTGAATGGATCRGACTACACAGAGGGGCGACTCGAGATC
TTCCACGACGACCAATGGGGCTCGATCTGCGACAACAACTGGTTCGGYGACGACGCTTCG
GTCGCCTGTCGTCAGATGGGCCTCGGTAATGTCAAGTATGCTGACCAGGACTATGGACAA
GGCCAGGGACCCGTACATCTAGATGATGTGGAATGTCACGGTACTGAGACGAACATTACG
ACCTGTAAGAAGGGTGAATGGGGAGTGAACGACTGTGGACACGAATCGGATGTCGGCATG
TCGTGTTTTCTCTTTGAAGAGCCTGGAGACGGTGATGTTCGTCTAACCGGTGGAACAAGC
TACAAAAAGGGCAGGGTAGAGGTCTACAATGCTTATTATGRCACTTGGTATAGTGTTTGC
AGGGACACGTCATGGGGTCAAATGGACGCACAGGTCATCTGCAATGTGCGTGAACTCGAA
CTCGAATCCGAAGACGAGGATTTCGGACCCGGTCTCTACCCCGGGATCATAAGCCATGTT
GACTGTATAGGCACAGAAAGTAGTTTTAAATTCTGCGATYATAACCTCGAGAAAGAGGAA
TGTGGATCAGATGATACRGTCGGGGTAGTGTGCAAAGATTATTCAGTTGCTCCCTCGGAA
GGGGATATACGACTGCAGGATGGACAGACCTTCGACGAAGGCCGGGTGGAGATATACCAT
GACGCCGTTTGGGGGTTCATCTGTAAGWCCAACTGGGAGATGAACGAAGCTAAAGTAGCC
TGTCGCCAACTCGGCTACGACCACGTTCACCAAGCTATCATCTCCACTAACTACGTTTCC
AGGCCCGTTCACCTCGACAACGTCCAGTGCATAGGTGATGAGGAAAGCCTGGTCGATTGC
GAGCATGATCCTTGGGGCGATGTCAACTGTGTGATATCAAATGGGGTCGGAATTGCCTGC
TCTGAAACTCCAGTTGCTGAACCWCTTGAAGGATGGGCCATCGCCCTCATCGTCATCTTC
TCTGTCATGGTACTYGGATTCGGAGSSAGTACCGTTGGATATTTTATATACAGGAAAAAG
CCTAAA

>snud
ATATGTTATATTATCAAGAAAATGAAGATTCCCACATTTCTAGCGATGATGGTGTTAAAC
GTATTCATTTGTAGGACAGACATGGCTGATGTTGAGGGCGACGTCCGACTCGTTGACGGA
GCGAACGCGTACGAAGGTCGTGTCGAGCTCTTCTCTGGAGGACGCTGGGGGACCGTATGT
GGTCGCCTCTTCGATAGTGCCGAAGGACAAGTAGTGTGTCATCAGCTCGGGTACGGCAGT
GTGGCATTCAGTTGGAAGCCTGTCTCTATTATGTACGATGCGTATTTTGGTGGGAACTCA
GAGATAGCAATAAATCTAGCTGATGCGAGATGTGTCGGGGTAGAGGATCGTCTAACTATG
TGTGATGGGAGCTGGGGAGATGATGTGCAAGATTGTGATCATTCCTTGGATGTCGGGCTT
ATCTGCTCCTACGGAAATGNNNNNNNNNNNNNNNNNNNNNNNNNNNNNNNNNNNNNNnnn
nnnnnnnnnnnnnnnnnnnnnnnnnnnnnnnnnnnnnnnnnnnnnnnnnnnnnnnnnnnn
nnnnnnnnnnnnnnnnnnnATGCTAACGTTGCATGTCGTCAACTGGGCTTCGAGCTCGCT
ACCCTTGGGACCAGGAACTCCTACTACGGAGGAGGCAACCTTGATCAGACCGTAATGTTG
AGTAATGTAAGATGTAACGGAACAGAGGAGCATCTCCTTGACTGTGAAAACGATGGATGG
GGAGTCGCGGACTGCGGCAAAATTCNCCTGGATGACGCCGGTGTCNNNNNNNNNNNNNNN
NTTTTTGAAGGAACAATGCGGTTAGGGGACGGTACGAGTGGAAACGAAGGCATACTCGGA
ATCTACCACGGCGGCATCTGGGGCACGATCTGCAATGACGAGTCCTTTTCGGACATCGAA
GCCCTGGTGGCCTGTCGTCATCTCGGCTTCGACACGGTGACGTCATTCGCCTCATCCGTC
ACCCCCGGATCGGGTGTTATTCAGCTGGATGCAGTGACGTGTTATGGGTATGAATTGACT
CTTGGTAACTGCGCTCATGGAGAATGGGGGAATCCTTCATCATCATGTACCCACGATACG
GATGTATGGTTGAGCTGTGAGAATAAACCAGCCGAGCAGGGTGCCGTCCGCCTGGTTGAT
GGATTTAGGTCATCACAGGGGCGCGTCGAACACTACGACGACGATCAATGGTCAACCATC
TGCGACACCGTGGGCGATTTGAGAAAAGCAACCGTGGTGTGTCGGCAACTCGGCTACCTC
GTCGCCAGCGAAGCGTTCGGTGGATCGTACTTCGGCACAGGGTCGTCGGACCAGCCAATC
GACACCTTTAGTTGTCATGGTTACGAGGCGGCGATTGAAGACTGCGATCNNNGCGTGTTT
GGCCCTGAGAGCTGTGCAAACCATGCGAATGATGCTGGGGTTATCTGCACCGACCAAGCT
TATGAAGGGGACCTCCGTCTTGTGAATGGATCGGACTACACAGAGGGTCGACTCGAGATC
TTCCACGACGACCAATGGGGCTCGATCTGCAATAACAACTGGTTCGGCGACGACGCTTCG
GTCGCCTGTCGTCAGATGGGCCTCGGTAATGTCAAGTATGCTTACCAGGACTATGGACAA
GGCCAGGGACCTGTACATCTAGATGATGTGGAATGTCGCGGTACTGAGATGAACATTACG
ACCTGTCAGAAGGGTGATTGGGGAGTAAACGAATGTGGACACGATTCAGATGTCGGCATG
TCGTGTTTTCTCTTTGAAGAGCCTGGAGACGGTTATGTTCGTCTAACCGGTGGAACAAGC
TATAAAGAGGGTAGAGTAGAGATGTACAATCATTATTATGACACTTGGTACAGTGTCTGC
AGGGACACGTCATGGGATCAAGTGGATGCACnnnnnnnnnnnnnnnnNNNNNNNNNNNNN
NNNNNNNNNNNNNNNNNNNNNNNNNNNNNNNNNNNNNNNNNNNNNNNNNNNNNNNNNNNN
NNNNNNNNNNNNNNNNNAAGTAGTTTGAAATTCTGCGATTATAnnnnnnnnnnnnnnnnn
TGTGGATCAGATGTTACGATCGGGGTCGTGTGTAAAGATTATTCAGTTGCTCCATCGGAA
GGGGATATACGACTGCGGGATGGACAGACATTCGACGAAGGCCAGCTCGAGATATACYAC
GACGGCGTTTGGGGGTTCATCTGTAAGAACAACTGGGGGATGAGCGAAGCTAAAGTAGCC
TGTCGCCAACTCGGCTACGACCACGTTTTCAAAGCTAGCATCTACTCACAATACATTTAC
AGGCCCTTTCACCTTGGCAACGTCCAATGCAATGGTGATGAGGAAAGCCTGGTCGATTGC
GAGCATGATCCTTGGGGCGATGTCAACTGCGGGGCAGCATATGGGGTCGGAATTGCCTGC
TCTGAAACTCCAGTTGAAGAACCTCTCGAAGGATGGGCCATCGCCCTCATCGTCATCTTC
TCTGTCATGGTATTCGGATTCGGAGTCAGTGCCGTTGGATATTTTCTACACAMAAAAAAG
CGTTAA

>sintSS
ATSCGYTATATTATCAAGAAAATGAAGATTCCCACATTTCTAGCGATGATGGTGTTAAAC
GTGTTTATTTGTAGGACAGACATGGCTGATGTCGAGGGGGACGTCCGACTCGTTGACGGC
GCCAACGCGTACGAAGGTCGTGTCGAGGTCTTCTACGGAGGACGATGGGGGACCGTCTGT
GATCGCCTGTTCGGTAGTGCCGATGGACAAGTAGTGTGCCATCAGCTCGGCTACGGCAGT
GTGGCATTCAGTTGGAAGCCTGTTTCTATCATGCACRGTGCGTATTTTGGCGGGAACTCA
GAGATACCCATAMATTTAGCGGATGCGAGGTGCGTCGGGGTAGAGGATCGTCTGACTATG
TGTGAYGGGAGCTGGGGAGAYGATGTGGTAGACTGTGAYCATTCYTTGGATGTCGGGCTC
ATCTGCTCTTACGGAAATGAAACCGAAGGAGATATCCGACTGGTCGGAGCGGGTGTAGGT
ATCGAATCAGAAGGTCGGATnnnnnnnnnnnnnnnnnnnnnnnnnnnnnnnnnnnnnnnn
nnnnnnnnnnNNNNNNNNNATGCTAACGTTGTATGTCATCARCTGGRCTTCGAGTTCGCT
ACCCTTGCGACYAGGAACTCCTACTACGGAGGAGGCAAYCTYGAYCAGACTGTSATGTTG
AGTAAYGTAAGATGTAACGGAACAGAGGAGCATCTCCTTGACTGTRAGAACGATGGWTGG
GGAGTCGATGACTGCGGCCAAATTCACCTGGATGACGCCGGTGTCAAGTGTGCCAATGAA
ATTTTTGAAGGCACAATGCGGTTAASRAATGGTGCGAGCGAAAACGAAGGCCTACTCKRG
ATCTACCACGGCGGCAACTGGGGCACGATCTGCAATGACGAGTCCTTTTCGGACGTCGAR
GCCCTGGTCGCCTGTCGTCATCTCGGYTACGAYACGGTGACGTCATTCGCCACATCCGTC
ACCCCTGGAWYGGGTGTTATTCAGCTKGATGCASTGAGCTGTTATGGGTAYGAAYTGACT
CTTGGTAACTGCGSTCATGGAGAATGGGGARATCCTYCATCRYCATGTWCMSRTGWTWCG
GAWGTAKGGTTGAGCTGTGAGAATAAACMAGCCGAGCAGGGTTCCGTCCGCCTGGTCGAT
GGATTTACGTCATCACAGGGGCGTGTCGAATACTACGATGACGGTCAATGGTCAACCGTC
TGCGACACCGTGGGCGATTTGAGAAAAGCAACCGTGGTGTGTCGGCAACTCGGCTACCTC
GCCGCCAGCGAAGCGTTCGGTGGATCGTACTTCGGCTCAGGGTCGTCGGMCCAGCCAATC
GACGCCATTAGTTGTCATGGTTACGAGGCGGCGTTTGAAGACTGCGATCNTNNCGTGTTT
GGCCCTGAGAGCTGYCAAWACCATGAGAATGATGCWGGGGTTATCTGCACCGAYCAAGCT
TATGAAGGGGACCTYCGYCTSRTGAATGGATCGGACTACACAGAGGGTCGACTCGAGATC
TTCCACRACGACCAATGGGGCTCGATCTGCGACAACAACTGGTTCGGCGACGACGCTACG
GTCGCCTGTCGTCAGATGGGCCTYGGTAATGTCAAGTATGCTTACCAGGACTATGGGCCA
GGCCAGGGACCCGTRCATCTAGACGATGTGCAATGTCACGGTACTGAGACGAACATTACG
RCCTGYCAGAAGGGTGATTGGGGAGTGAACGACTGTGGACACGATTCAGATGTCGGCATG
TCGTGTTTTCTCTTTGAAGAGCCTGGAGACGGTGATGTTCGTCTAACCGGTGGAACAAAC
TACAAAGGTGGCAGGGTCGAGGTCTACAATGATTATTATGACRCTTGGTATAGTGTTTGC
AGGGACACGTCATGGGGTCAARTGGACGCACAGGTCATCTGCAATATGCATGAACTCGAA
CTCGAATCCGAAGACGAGGATTTCGGACCCGGTCTCTACCCCGGGATCATAAGCCATGTT
GACTGTATAGGCACAGAAAGTAGTTTTAAATTCTGCGATTATAACCTCCAGGGTGAGGAA
TGTGGACCAGATGATACGATCGGGGTAGTGTGTAAAGATTATTCAGTTGCTCCATCGGAA
GGGGATATACGACTGCAGGATGGACAGACCTTCGACGAAGGCCGGGTCGAGATATACCAC
GACGCCGTTTGGGGRTTTATCTGTAAGAACAACTGGGGGATGAACGAAGCTAAAGTAGCC
TGYCGCCAACTCGGCTACGACCACGTTCRMCAAGCTATCATCTCCACTAACTACGTTTCC
AGRCCCGTTCACCTTGACAACGTCCAGTGCATAGGTGATGAAGAAAGCCTGGTCGATTGC
GAGCATGATCCTTGGGGCGATGTCAACTGCGGGATATCTAATGGGGTCGGAATTGCCTGC
TCTGAAACTCCAGTTAAASAACCTCTTGAAGGATGGGCCATCGCCCTCATCGTCATCTTC
TCTGTCATGGTACTCGGATTCGGAGGCAGTACCGTTGGATATTTTATATACAGGAAAAAG
MGTGAA

>sprp
ATGYGTTATATTATCAAGAAAATGAAGATTCCCACATTTCTAGCGATGATGGTGTTAAAC
GTGTTCATTTGTAGGACAGACACGGCTGATGTTGAGGGCGACGTCCGACTCGTTGACGGC
GCCAACGCGTACGAAGGTCGTGTCGAGGTCTTCTCCGGAGGACGATGGGGGACCGTCTGT
GATCGCTGGTTCGATAGTGCCGATGGACAAGTAGTGTGCCATCAGCTCGGGTACGGCAGT
GTGGCATTCAGTTGGAAGCCTGTCTCTATCATGCACGGTGCGTATTTTGGCGGGAACGCA
GAGATACCCATAAATCTAGCCGATGCGAGGTGTGTCGGGGTAGAGGATCGTCTRACTATG
TGTGATGGGAGCTGGGGAGACGATGTRGTAGACTGTGATCATTCTTTGGATGTCGGGCTC
ATCTGCTCTTACGGAAATGAAACCGAAGGAGATATCCGACTGATCGGAGCGGGTGTGGGT
ATCGAATCAGAAGGTCGGATTCAAATTGTACGTCACAATGCATGGGGCACTATCTGTCAT
CATTCRTGGAATATWCAAGATGCTAACGTTGTATGTCRTCAACTGGGSTTCGAGTTCGCT
ACCCTTGCRACYAGGAACTCCTACTACGGAGGAGGCAACCTYGATCARRCTGTSATGYTR
AGTAATGTAAGATGTAACGGAACAGAGGAGCAYCTCCTTGACTGTGAGAACGATGGATGG
GGGGTCGGGGACTGCGGCAATATTCATCTGGATGACGCCGGTGTCAAGTGTGCCAATGAA
ATTTTTGAAGGYACAATGCGRTTAACGAATGGTGCGAGCGAAAACGAAGGCCTACTCGGG
ATCTACSACGGCGGCAACTGGGGCACGATCTGCAATGACGAGTCCTTTTCGGACGTCGAA
GCCCTGGTTGCCTGTCGTCATCTCGGCTACGACACGGTGACGTCATTCGCCACATCCGTC
ACYTCTGGAATGGGTGTTATTCAGCTGGATGCAGTGAGCTGTTATGGRTATGAATTGACT
CTTGGTAACTGCGCTCATGGAGAATGGGGAAATCCTTCATCATCATGTTCCCATGATACG
GATGTATGGTTGAGCTGTGAGAATAAASCAGCCGARCAGGGTGCCGTCCGCCTGGTCGAT
GGATTTACATCATCGCAGGGGCGTGTCGAATACTACGACGACGGTCAATGGTCAACCCTC
TGCGACACCGTGGGCGATTTGARAAAAGCAACCGTGGTGTGTCGGCAACTCGGCTACCTC
GCCGCCAGCGAAGCGTTCGGTGGATCGTACTTCGGCTCAGGGTCGTCGGACCAACCAATC
GACGYCGTTAGTTGTCATGGTTACGAGGCGGCGTTTGAAGACTGTGATCATAGCGTGTTT
GGCCCTGAGAKCTGTCAATACCATGATAATGATGCWGGGGTKATCTGCACCGATCAAGCT
TATGAAGGGGACCTCCGCCTGGTGAATGGATCGGACTACACAGAGGGTCGACTCGAGATC
TTCCACGACGACCAATGGGGCTCGATCTGCGACAACAACTGGTTCGGCGACGACGCTACG
GTCGCCTGTCGTCAGATGGGCCTCGGTAAYGTCAAGTATGCTTACCAGGACTATGGRCCA
GGCCAGGGACCMGTACATCTAGAYGATGTGGAATGTCACGGTACTGAGACGAACATTACG
ACCTGTCAGAARGGTGATTGGGGAGYRAACGACTGTGGACACGATTCRGATGTCGGCATG
TCGTGTTTTCTCTTTGAAGAGCCTGGAGACGGTGATGTTCGTCTAACCGGTGGAACAAGC
TACACAAATGGCAGGGTAGAGGTCTACAATGATTATAATGACGCTTGGTATAGTGTTTGC
AGGGACACGTCATGGGGTCAAATGGACGCACGGGTCATCTGCAATGTGCGTGAACTCGAA
CTCGAATCCSAAGACGAGGATTTCGGACCCAGTCTCTACCCCGGGATCATAAGCAATGTT
GACTGTATAGGCACAGAAAGTAGTTTTAAATTCTGCGATTATAACTTCGAGGCTGAGGAA
TGTGGACCAKATGATACGGTCGGAGTCGTGTGTAAAGATTATTCAGTTGCTCCATCGGAA
GGGGATATACGACTGCGGGATGGACAGACCTTCGACGAAGGCCGGGTCGAGATATACCAT
GACGCCGTTTGGGGGTTCATCTGTAAGAATAACTGGGGGATGAACGAAGCTAAAGTAGCC
TGTCGCCAACTCGGCTACGACCACGTTCACCAAGCTATCATCTCCACTAACTACGTTTCC
AGGCCCGTTCACCTTGACAACGTCCAGTGCATAGGTGATGAAGAAAGCCTGGTCGATTGC
GAGCATGATCCTTGGGGCGATGTCAACTGCGTGACAACGTATGGGGTCGGAATTGCCTGC
TCTGAAACTCCAGTTGCTGAACCTCTTGAAGGATGGGCCATCGCCCTCATCGTCATCTTC
TCTGTCATGGTACTTGGATTTGGAGCCAGCACCGTTGGATATTTTATATACAGGAAAAAG
CCTAAA

>spurp
ATGCGTTATATTATCAAGAAAATGAAGATTCCCACATTTCTAGCGATGATGGTGTTAAAC
GTGTTCATTTGTAGGACAGACACGGCTGATGTTGAGGGCGACGTCCGACTCGTTGACGGC
GCCAACGCGTACGAAGGTCGTGTCGAGGTCTTCTCCGGAGGACGATGGGGGACCGTCTGT
GATCGCTGGTTCGATAGTGCCGATGGACAAGTAGTGTGCCATCAGCTCGGGTACGGCAGT
GTGGCATTCAGTTGGAAGCCTGTCTCTATCATGCACGGTGCGTATTTTGGCGGGAACGCA
GAGATACCCATAAATCTAGCCGATGCGAGGTGTGTCGGGGTAGAGGATCGTCTGACTATG
TGTGATGGGAGCTGGGGAGACGATGTGGTAGACTGTGATCATTCTTTGGATGTCGGGCTC
ATCTGCTCTTACGGAAATGAAACCGAAGGAGATATCCGACTGATCGGAGCGGGTGTGGGT
ATCGAATCAGAAGGTCGGATTCAAATTGTACGTCACAATGCATGGGGCACTATCTGTCAT
CATTCGTGGAATATACAAGATGCTAACGTTGTATGTCATCAACTGGGGTTCGAGTTCGCT
ACCCTTGCGACTAGGAACTCCTACTACGGAGGAGGCAACCTTGATCAGGCTGTGATGCTG
AGTAATGTAAGATGTAACGGAACAGAGGAGCACCTCCTTGACTGTGAGAACGATGGATGG
GGGGTCGGGGACTGCGGCAATATTCATCTGGATGACGCCGGTGTCAAGTGTGCCAATGAA
ATTTTTGAAGGCACAATGCGGTTAACGAATGGTGCGAGCGAAAACGAAGGCCTACTCGGG
ATCTACCACGGCGGCAACTGGGGCACGATCTGCAATGACGAGTCCTTTTCGGACGTCGAA
GCCCTGGTTGCCTGTCGTCATCTCGGCTACGACACGGTGACGTCATTCGCCACATCCGTC
ACCTCTGGAATGGGTGTTATTCAGCTGGATGCAGTGAGCTGTTATGGATATGAATTGACT
CTTGGTAACTGCGCTCATGGAGAATGGGGAAATCCTTCATCATCATGTTCCCATGATACG
GATGTATGGTTGAGCTGTGAGAATAAAGCAGCCGAGCAGGGTGCCGTCCGCCTGGTCGAT
GGATTTACATCATCGCAGGGGCGTGTCGAATACTACGACGACGGTCAATGGTCAACCCTC
TGCGACACCGTGGGCGATTTGAAAAAAGCAACCGTGGTGTGTCGGCAACTCGGCTACCTC
GCCGCCAGCGAAGCGTTCGGTGGATCGTACTTCGGCTCAGGGTCGTCGGACCAACCAATC
GACGTCGTTAGTTGTCATGGTTACGAGGCGGCGTTTGAAGACTGTGATCATAGCGTGTTT
GGCCCTGAGATCTGTCAATACCATGATAATGATGCAGGGGTTATCTGCACCGATCAAGCT
TATGAAGGGGACCTCCGCCTGGTGAATGGATCGGACTACACAGAGGGTCGACTCGAGATC
TTCCACGACGACCAATGGGGCTCGATCTGCGACAACAACTGGTTCGGCGACGACGCTACG
GTCGCCTGTCGTCAGATGGGCCTCGGTAACGTCAAGTATGCTTACCAGGACTATGGGCCA
GGCCAGGGACCCGTACATCTAGACGATGTGGAATGTCACGGTACTGAGACGAACATTACG
ACCTGTCAGAAGGGTGATTGGGGAGCGAACGACTGTGGACACGATTCGGATGTCGGCATG
TCGTGTTTTCTCTTTGAAGAGCCTGGAGACGGTGATGTTCGTCTAACCGGTGGAACAAGC
TACACAAATGGCAGGGTAGAGGTCTACAATGATTATAATGACGCTTGGTATAGTGTTTGC
AGGGACACGTCATGGGGTCAAATGGACGCACGGGTCATCTGCAATGTGCGTGAACTCGAA
CTCGAATCCCAAGACGAGGATTTCGGACCCAGTCTCTACCCCGGGATCATAAGCAATGTT
GACTGTATAGGCACAGAAAGTAGTTTTAAATTCTGCGATTATAACTTCGAGGCTGAGGAA
TGTGGACCAGATGATACGGTCGGAGTCGTGTGTAAAGATTATTCAGTTGCTCCATCGGAA
GGGGATATACGACTGCGGGATGGACAGACCTTCGACGAAGGCCGGGTCGAGATATACCAT
GACGCCGTTTGGGGGTTCATCTGTAAGAATAACTGGGGGATGAACGAAGCTAAAGTAGCC
TGTCGCCAACTCGGCTACGACCACGTTCACCAAGCTATCATCTCCACTAACTACGTTTCC
AGGCCCGTTCACCTTGACAACGTCCAGTGCATAGGTGATGAAGAAAGCCTGGTCGATTGC
GAGCATGATCCTTGGGGCGATGTCAACTGCGTGACAACGTATGGGGTCGGAATTGCCTGC
TCTGAAACTCCAGTTGCTGAACCTCTTGAAGGATGGGCCATCGCCCTCATCGTCATCTTC
TCTGTCATGGTACTTGGATTTGGAGCCAGCACCGTTGGATATTTTATATACAGGAAAAAG
CCTAAA

>pdep
NTACGATNTATTATCAAGAAAATGANNATTCCCACATTTCTAGCGATGATGGTGTTAAAC
TTGTTCATTTGTAGGACAGACATGGCTGATGTTGAGGGCGACGTCCGACTCGTTGACGGT
GCAAACGCGTACGAAGGTCGTGTCGAGCTCTTCTCTAGAGGACGCTGGGGGACCGTATGT
GGTCGCCTGTTCGATAGCGCCGATGGACAAGTMGTGTGTCATCAGCTCGGTTACGGCAGT
GTGGCGTTCAGTTGGAAGCCTGTCTCTATCATGCACGATGCGTATTTTGGCGGGAACTCA
GAGATAGCAATAAACCTAGCTGATGCGAGGTGTGTCGGGGTAGAGGATCGTCTAACTATG
TGTGATRGGAGCTGGGGAGATGATGTGCTAGACTGTGATCATTCCTTGGATGTCGGGCTT
ATCTGCTCCTACGGAAATGnnnnnnnnnnnnnnnnnnnnnnnnnnNNNNNNNNNNNNNNN
NNNNNNNNNNNNNNNNNnnnnnnnnnnnnnnnnnnnnnnnnnnnnnnnnnnnnnnnnnnn
nnnnnnNNNNNNNNNNNNNATGCTAACGTTGCATGTCGTCAACTGGGCTTCGAGTTCGCT
ACCCTTGGGACCAGGAACTCCTACTACGGAGGAGGCAACCTTGATCAGACTGTAATGTTG
AGTAATGTAAGATGTAACGGAACAGAGGAGTATCTCCTTGACTGTGAGAACGATGGATGG
GGAGTCGGGGACTGCGGCAAAGTTCACATGGATGACGCCGGTGTCGTTTGTGCCAATGAA
ATTTTTGAAGGCACAATGCGGTTAGGGAACGGTACAAGCGAAAAAGAAGGCATACTCGGG
ATCTACCACGGCGGCATTTGGGGCACGATCTGCAATGACGAGTCCTTTTCGGACATCGAA
GCCCTGGTGGCCTGTCGTCATCTCGGCTACGACACGGTGACGTCATTCGCCTCTTCCGTC
ACCCCCGGATCGGGTGTTATTCAGCTGGATGCAGTGAGCTGTTATGGGTATGAATTGACT
CTTGGTAACTGCGCTCATGGAGAATGGGGGAATCCTTCATCATCATGTACCCGTGATACG
GGTGTATGGTTGCGCTGTGGCAATAAACCAGCCGAGCAGGGTACCGTCCGCCTGGTCGAT
GGATTTACGTCATCACAGGGGCGTGTCGAATACTACGACGACGGTCAATGGTCAACCATC
TGCGACACCGTGGGCAATTTGAGAGAAGCAACCGTGGTGTGTCGGCAACTCGGCTACCTC
GCCGCCAGCGAAGCGTTCAGTGGATCGTACTTCGGCTCAGGGTCGTCGGACCAGCCAATC
GACACCTTTAGTTGTCATGGTTACGAGGCGGCGTTTGAAGACTGCGATCNNNGCGTGTTT
GGCCCTGAGAGCTGTGCAAACCATGCGAATGATGCTGGGGTTATCTGCACCGACCAAACT
TATGAAGGGGACCTCCGTCTTGTGAATGGATCAGACTACACAGAGGGTCGACTCGAGATC
TTCCACGACGACCAATGGGGCTCGATCTGCAACAACAACTGGTTCGGCGACGACGCTTCC
GTCGCCTGTCGTCAGATGGGACTCGGTAATGTCAAGTATGCTTACCAGGACTATGGACAA
GGCCAGGGACCAGTACATCTTGATGATGTGGAATGYCGCGGTACTGAGATGAACATTACG
ACCTGTCAGAAGGGTGATTGGGGAGTAAACGACTGTGGACACGATTCAGATGTCGGCATT
TCGTGTTTTCTCTTTGAGGAGCCTACAGACGGTTATGTTCGTCTAACCGGTGGAACAAGC
TATAAAGAGGGCAGGGTAGAGATGTACAACCATGAATATAACGCTTGGTACAGTGTTTGC
AGGGACACGTCATGGGATCAAGTGGACGCACAGGTCATCTGCAATGAGCGTGAACTCGAA
CTCGAATCCGAAGACGAGGATTTTGGACCCGGTCTCTACCCCGGGATCATAAGCCATGTT
GACTGTATAGGCACAGAAAGTCGTTTGAAATTCTGCGATTATACCCTCAAGGATGAGGAT
TGTGGATCAGATGATACGGCCGGGGTCGTGTGTAAAGATTATTCAGTTGCTCCGTCGGAA
GGGGATATACGACTGCGGGATGGACAGACCTTCGACGTAGGCCGGCTCGAGATATACCAC
GACGGCGTTTGGGGGTTCATCTGTAACAACAACTGGGGGATGAACGAAGCTAAAGTAGCC
TGTCGCCAACTCGGCTACGACCACGTCTTCCAAGCTCGCATCCCCATACAATACGTTTCC
AGGCCCGTTCACCTTGACAACGTCCAATGCAATGGTGATGAGGAAAGCCTGGTCGATTGC
GAGCATGATCCTTGGGGCGATGTCAACTGCGTGGCATCATATGGGGTCGGAATCGCCTGC
TCTGAAACTCCAGTTGAAGAACCTCTTGAAGGATGGGCCATCGCCCTCATCGTCATCTTC
TCTGTCATGGTATTCGGATTCGGAGTCAGTGCCGTTGGATATTTTCTACACAAGAAAAAG
CGTTAA
