# Supplementary material for: Genome-wide signals of positive selection in strongylocentrotid sea urchins
Source: BMC Genomics. 2017 Jul 21;18:555. doi: 10.1186/s12864-017-3944-7 (PMC5521101; doi:10.1186/s12864-017-3944-7)
Supplement: Supplementary file 3 — Consensus alignment files. A compressed (gzip) tape archive (TAR) file containing 6250 consensus alignment files in FASTA format. (TGZ 14116 kb) [file 12864_2017_3944_MOESM3_ESM.tgz › SPU_015864/consensAlign.ordered.fa]

>sdro
nnnnnnnnnnnnnnnnnnnnnnnnnnnnnnnnnnnnnnnnnnnnnnnnACTTTCAATTCC
AGCGTAAGATTCTCTAGTGAGACWGTTTCCTTGTTTGGACCAATCGTAACGACGGTTATA
AAGCTTGTTGTAACGGAACCTGAGAGCTTGTATTTGATTGGCGGAAGATTCTCCGCCATT
GAGGCAGCTACCCCTGTCGAAAAGAACGATGCTCTCTGGGCTGCACTCGCATCAGATTCG
CCTTCTTGGACCTATGCTGCGGATGAACTACTTTCTGCGGACACGACTGCAGRTGATTGG
RCCTTATCCGATGAGAACGGGTTCCAACCTCTCGATATCCCTGCTCTCATYGAGAAGCGC
GTACTGGATATTGCTGAGGGTCTCCAACCAGGAGAGAATATCAACATTACACGAGACACT
TTTGTCCTGGCCATTGAGCGATCAACAACAGAAGATCTATGCAACAATGACTGGTCCTTA
ACTGTAGAGGGGAACGTGTACTCCCTACCTAAACAGTTCTTTTGTGATCAACAAAGTTCA
GACCCAGGAAGCTTTAACCGAAGTGTGACCATTGGAGTGACAACATATAAGACCCTGGGG
GATATCTATAACCAAGTTGAAGACGGGTCTTCAAGAGGGTCTTCGGAATACGACGATGGT
GTCGTCGTCAGCGATATCTTATCGGTGGTCGTTTACTCGAACTCTACACAAGAATCAGTG
CCTTTCCGATTCACGCTCAGTTATACCAAAGCTGATATCGATAATTACTGGTCTCCGAAA
TGCAAGTTCTGGGATGTAGAATCGAAAAACTCGATGACAGCCGATCGTGTGGTTGTACAC
GTGAACTTGATGGTCGCCATTTTAATTGCTGACATCATTTTCATAGCAGGAATAGACAAA
ACGAGCAATCCGCCTGTTTGTAAAGCTGTGGCGTTCCTGCTTCACTTCTTTTATGAAGCC
GTAGTCTGTTGGATGCTCGTAGAGGGCGTACATCTCTACCGTCAGATCATCAGAGTCTTT
GAATCAGAGAGACCTCGGACATGGATCTACTATCTTGTTGGTTGGGGAGTACCAGCGATC
ATCGTGGGCATAGCTGGCGGTTTGAAGCATAACAGCTACGGCAACGAATTTGCCTGCTGG
TTGTCTACAAATGATGGAACAATCTGGGCTTTCGTCGGACCTGCCATTCCCATCTTGACA
GTGAGTGGAAAAAATAAAGTT

>spal
nnnnnnnnnnnnnnnnnnnnnnnnnnnnnnnnnnnnnnnnnnnnnnnnACTTTCAATTCC
AGCGTAAGATTCTCTAGTGAGACTGTTTCCTTGTTTGGACCAATCGTAACGACGGTTRTA
AAGCTTGTTGTAACGGAACCTGAGAGCTTGTATTTGATTGGCGGAAGATTCTCCGCCATT
GARGCAGCTACCCCTGTCGAAAAGAACRATGCTCTCTGGTCTGCACTCCAATCAGATTCG
CCTTCTTGGACCWATGCTGCKGATGAACTACTTTCTYCGGMCACGWCTGCAGATGATTGG
GCCTTATCCRAKGAGAACGGGTTCCAACCTCTCGATATCCCTGCTCTCATCGARAAGCGC
GTACTGGATTTTGCTGAGGGCCTCCAACCAGGAGAGACTATCAACATTACACGAGACACT
TTTGTCCTGGCCATTGAGCGATCGACAACAGAAGATCTATGCAACAATGACTGGTCCTTA
ACTGTAGCGGGGAACGTGTACTCCCTACCTAAACAGTTCTTTTGTGATCAACAAAGTTCA
GACCCAGGAAGCTTTAACCGTAGTGTGACGATTGGAGTGACAACATATAARACCCTGGGG
GAYATCTAYAACCAAGTTGAAGATGAGTCTTCAAGTGGGTCYTCRGAARACGAYGRTGGT
GTCGTCGTCAGCGATGTCTTATCGGTGGTCGTTTACTCKAACTCGACACAAGAATCAGTG
CCTTTCCGATTCACGCTCAGTTATACCAAAGCTGATATCGACAAYTACTGGTCTCCGCAA
TGCAAGTTCTGGGATGTAGAATCAAAAAACTCGATGACAGCCGATCGTGTGGTYGTACAT
GTCAACTTGATGGTCGCCATTTTAATTGCTGACATCATTTTCATAGCAGGAATAGACAAG
ACGAGCAACCCGYCTCTTTGTAAAGCTGTGGCGTTCCTSCTKCACTTCTTTTAYGAAGCC
GTAGTCTGTTGGATGCTCGTAGAGGGCGTACATCTCTACCGTCAGATCATCAGAGTCTTT
GAGTCAGAGAGACCTCGGACATGGATCTACTAYCTYGTTGGTTGGGGAGTACCAGCGATC
ATCGTGGGCATAGCTGGCGGTTTGAAGCATAACAGCTACGGCAACGAMGTTGCCTGCTGG
TTGTCTACAAATGATGGAACAATCTGGGCTTTCGTCGGACCTGCCATTCCCATMTTGACA
GTGAGTGGAAAAAATAAAGTT

>sfra
nnnnnnnnnnnnnnnnnnnnnnnnnnnnnnnnnnnnnnnnnnnnnnnnACTTTCAATTCC
AGCGTACGATTCTATAGTGAGACTGTTTCCTTGTTTGGACCAATCGTAACGACGGTTGTA
AAGCTTGTTRTAACARAACCTGARAGCTTGTATTTGATYGGCGGAAGATTCTCCGCCATT
GAGGCAGCTGACTCTGTCGCAAAGAACGATGCTCTCTGGAATACACTCCAATCAGATTCA
CCTACTTGGACCTCTGCTGCGGATAAACTTCTTTCTnnnnnnnnnnnnnnnnnnnnnnnn
nnnnnnnnnnnnnnnAACGGGTACCAACCTCTCGACATCCCTGCTCTCATYGARGAGCGC
GTACTGGATCTTGCTCAGGGTCTCCAACCAGGAGAGATTATCAACATTACTCGAGACACT
TTTGTCCTGACCATTGAGCAGTCGACAACAGAAGATCTATGCAACAATGACTGGTCCGTA
TCTGCAGTGGAGAACCAATATTCCCTACCAAAACAGTTCTTTTGTGATCAACAAAACTCA
AACCCAGGAGGCTTTAACAGTAATGTGACCATTGGAGTGACAACATATACAACCCTGGGG
GGAATCTATAACCAAGTTGAAGAnnnnnnnnnnnnnnnnnnnnnnnnnnnnnnnnnnnnT
GTCGTCGTCAGCGATGTCTTATCGGTGGTCGTTTACTCTGGTTCTTCACTAGAATCAGTG
CCTTTCCGATTCACGCTTAGTTATACCAAAGCTGATATCGACAATTACGGGTCTCCGAAA
TGCAAGTTCTGGGATGTAGACTCAAAAAACTCGATGACRGCCGATCGTGTGGTTGTACAT
GTCAACTTGATGGTCGCCATTTTAATTGCTGACATCATTTTCATAGCAGGAGTAGACAGA
ACGAACAACCCGCCTCTTTGTAAAAGTSTGGYGTTCCTGCTGCACTTCTTTTATGAAGCC
GTAATCTGTTGGATGCTCGTAGAGGGCGTACATCTCTACCGTCAGATCATTAGAGTCTTT
GAGTCGGAGAGACCTAGGACATGGATCTACTATCTTGTTGGTTGGGGAGTACCAGCGATC
ATCGTGGGCATAGCTGGTGGTTTGAAGCATGAGAGCTACGGCACTGAATTTGCCTGCTGG
TTRTCTCCAAATGATGGAACAATCTGGGCTTTCATCGGACCTGCCATYCCTATCATKTCG
GTGAGTGGAAAAAAnnnnnnn

>afraSS
nnnnnnnnnnnnnnnnnnnnnnnnnnnnnnnnnnnnnnnnnnnnnnnnACTTTCAATTCC
AGCGTAAGATTCTCCAGTGAGACTGTTTCTTTGTTTGGACCAATCGTAACGACGGTTATA
AAGCTTGTTGTAACGGAACCTGAGAGCTTGTATTTGATTGGCGGAAGATTCTCCGCCATT
GAGGCAGCTACCCCTGTCGAAAAGAACGATGCTCTCTGGGCTGCACTCGCATCAGATTCG
CCTTATTGGACCTATGCTGCGGATGAACTACTTTCTCCGGACACGACTGCAGATGATTGG
GCCTTATCCGATGAGAACGGGTTCCAACCTCTCGATATCCCTGCTCTCATCGAGAAGCGC
GTACTGGATATTGCTGAGGGTCTCCAACCAGGAGAGAATATCAACATTACACGAGACACT
TTTGTCCTGGCCATTGAGCGATCAACAACAGAAGATCTATGCAACAATGACTGGTCCTTA
ACTGTAGAGGGGAACGTGTACTCCCTACCTAAACAGTTCTTTTGTGATCAACAAAGTTCA
GACCCAGGAAGCTTTAACCGAAGTGTGACCATTGGAGTGACAACATATAAGACCCTGGGG
GATATCTATAACCAAGTTGAAGACGGGTCTTCAAGAGGGTCTTCGGAATACGACGATGGT
GTCGTCGTCAGCGATATCTTATCGGTGGTCGTTTACTCGAACTCTACACAAGAATCAGTG
CCTTTCCGATTCACGCTCAGTTATMCCAAAGCTGATATCGATAATTACTGGTCTCCGAAA
TGCAAGTTCTGGGATGTAGAATCGAAAAACTCGATGACAGCCGATCGTGTGGTTGTACAC
GTGAACTTGATGGTCGCCATTTTAATTGCTGACATCATTTTCATAGCAGGAATAGACAAA
ACGAGCAATCCGCCTGTTTGTAAAGCTGTGGCGTTCCTGCTTCACTTCTTTTATGAAGCC
GTAGTCTGTTGGATGCTCGTAGAGGGCGTACATCTCTACCGTCAGATCATCAGAGTCTTT
GAGTCAGAGAGACCTCGGACATGGATCTACTATCTTGTTGGTTGGGGAGTACCAGCGATC
ATCGTGGGCATAGCTGGCGGTTTGAAGCATAACAGCTACGGCAACGAAKTTGCCTGCTGG
TTGTCTACAMATGATGGAACAATCTGGGCTTTCGTCGGACCTGCCATTCCCATCTTGACA
GTGAGTGGAAAAAATAAAGTT

>hpul
nnnnnnnnnnnnnnnnnnnnnnnnnnnnnnnnnnnnnnnnnnnnnnnnACTTTCAATTCC
AGCGTAAGATTCTCTAGTGAGACTGTTTCCTTGTTTGGACCAATCGTAACAACGGTTATA
AAGCTTGTTGTGACGGAACCTGAGAGCTTGTATTTGATTGGCGGAAGATTCTCCGCCATT
GAGGCAGCTACCCCTATCGAAAAGAACGATGCTCTCTGGACTACACTCCTATCAGATTCG
CCTTCTTGGACCGATGCTGCGGATGAACTACTTTCTCCGGACTCGTCTGCAGATGTTTGG
GCCTTATCTGATCAGAACGGGTTCCAACCTCTCGATATCCCTGCTCTCATCGACAAGCGC
GTACTGGATTTTGCTCAGGATCTCCAACCAGGAGAGAATATCAACATTACACGAGACACT
TTTGTACTGGCMATTGAGCGATCGACAACAGAAGATCTATGCAACAATGACTGGTCCCAA
ACTGTAGAGGGGAACGTGTACTCCCTACCTAAACAGTTCTTTTGTGATCAACAAGAGTCA
AACCCAGGAAGCTTTAACCGTAGTGTGACGATTGGAGTGACAACATATAAGACCCTGGGG
GGAATCTATAACCAAGTTGAAGATGGGTCTTCAATGGGGTCTTCGCAAGACGACGATGGT
GTCGTCGTCAGCGATGTCTTATCGGTGGTCGTTTACTCTCACTCTACACAAGAATCAGTG
CCTTTCCGATTCACACTCAGTTATACCAAAGCTGATATCGACAATTACGGGTCTCCGAAA
TGCAAGTTCTGGGATGTAGAATCAAAAAATTCGATGACAGCCGATCGTGTGGTGGTACAT
ATCAACTTGATGGTCGCCATTTTGATTGCTGACATCATTTTCATAGCAGGAGTAGAGAAA
ACAAACGACCCGCCTCTTTGTAAAGCTGTGGCGTTCCTGCTGCACTTCTTTTATGAAGCC
GTAATTTGTTGGATGCTCGTAGAGGGCGTACATCTCTATCGTCAGATCATCAGAGTCTTC
GAGTCAGAGAGACCTCGGACATGGATCTACTACCTCGTTGGTTGGGGATTACCAGCGATC
ATCGTGGGCATAGCTGGCGGTTTGAAGCATAAGAGCTATGGCAACGAATTTGTCTGCTGG
TTGTCTTCAAAAGATGGAACGATCTGGGCTTTCATTGGACCTGCCATTCCTATCATGTCG
GTGAGTGAAAMAAATAAAGTT

>snud
nnnnnnnnnnnnnnnnnnnnnnnnnnnnnnnnnnnnnnnnnnnnnnnnACTTTCAACTCC
AGCGTACGATTTTATAGTGAGACTGTTTCCTTGTTTGGACCAATCGTAACGACGGTTGTA
AAGCTTGTTGTAACAGAACCTGAGAGCTTGTATTTGATTGGCGGAAGATTCTCCGCCATT
GAGGCAGCTGACTCTGTTTCAAAGAACGATGCTCTCTGGAATACACTCMAATCAGATTCA
CCTACTTGGACCTCTGCTGCGGATAAACTCCTTTCTnnnnnnnnnnnnnnnnnnnnnnnn
nnnnnnnnnnnnnnnAACGGGTACCAACCTCTCGACATCCCTGCTCTTATTGAGGAGCGC
GTACTGGATCTTGCTCAGGGTCTCCAACCTGGAGAGATTATCAACATTACTCGAGACACT
TTTGTCCTGACCATTGAGCAGTCGACAACAGAAGATCTATGCAACAATGACTGGTCCGTA
TCTGCATGGGAGAACCAATACTCCCTACCCAAACAGTTCTTTTGTGATCAACAAAATTCA
AACTCAGGAGGCTTTAACAGTAATGTAACCATTGGAGTGGCAACATATACAACCCTGGGG
GAAATCTATAACSAAGTTGAAGANnnnnnnnnnnnnnnnnnnnnnnnnnnnnnnnnnnnT
GTCGTCGTCAGCGATGTCTTATCGGTGGTTGTTTACTCTGGCTCTACAATAGAATCAGTG
CCTTTCCGATTCACGCTCAGTTATACCGAAGCTGATATCGAAAATTACAGGTCTCCGCAA
TGCAAGTTCTGGGATGTAGAATCAAAAAACTCGATGACAGCCGATCGTGTGGTTGTACAT
GTCAACTTGATGATCGCCATTTTAATTGCTGACATCATTTTCATAGCAGGAATAGGCAGA
ACGAACAACCCGCCTCTTTGTAAAAGTGTGGCGTTCCTGCTGCACTTCTTTTATGAAGCC
GTGATCTGTTGGATGCTCGTAGAGGGCGTACATCTCTACCGTCAGATCATCAGAGTCTTT
GAGTCGGAGAGACCTCGGACATGGATCTACTATCTTGTTGGTTGGGGAGTACCAGCGATC
ATCGTGGGCATAGCTGGTGGTTTAAAGCATGAGAGCTACGGCACCGATTTTGCCTGCTGG
TTATCTCCAAATGATGGAACAATCTGGGCTTTCGTCGGACCTGCCATCCCTATCATGTCG
GTGAGTGTAAACAATAAAGTT

>sintSS
nnnnnnnnnnnnnnnnnnnnnnnnnnnnnnnnnnnnnnnnnnnnnnnnACTTTCAATTCC
AGCGTAAGATTCTCTAGTGAGACTGTTTCCTTGTTTGGACCAATCGTAACGACGGTTGTA
AAGCTTGTTGTAACGGAACCTGAGAGCTTGTATTTGATTGGCGGAAGRTTCTCCRCCATT
GAGGCAGCTACCCCTGTCGMAAAGAACGATGCTCTCTGGTCTGCACTCCAATCAGATTCG
CCTTCYTGGACCTATGCTGCGGATGAACTACTTTCTKCGRCCACGWCYGMAGAYGATTGG
GCCTTATCCRARGAGAACGGGTTCSAACCTCTCGATATCCCTGCTCTCATCGAGAAKCGC
GTACTGGATTTTGCTGAGGGTCTCCAACCAGGGGAGAATATCAACATTACACGAGACACT
TTTGTCCTGGCCATTGAGCGATCGACAACAGAAGATCTATGCAACAATGACTGGTCCTTA
ACTGTAGCGGGGAACGTGTACTCCCTACCTAAACAGTTCTTTTGTGATCAACAACAGTCA
AACCCAGGAAGCTTTAACCGTAGTGTGACGATTGGAGTGACAACATATAAGACCCTGGGG
GGAATCTATAACCAAGTGGAAGATGAGTCTTCAAGGGGGTCTTCGGAAGACGACGATGGT
GTCGTCGTCAGCGATGTCTTATCGGTGGTCGTTTACTCGAACTCGACACAAGAATCAGTG
CCTTTCCGATTCACGCTCAGTTATACCAAAGCTGATATCGAAAACTACTGGTCTCCGAAA
TGCAAGTTCTGGGATGTAGAATCGAAAAACTCGATGACAGCCGATCGTGTGGTTGTACAT
RTCAACTTGATGGTCGCCATTTTAATTGCTGACATCATTTTCATAGCAGGAATAGACAAG
ACGAGCWACCCSCCTATTTGTAAAGCGGTGGCGTTCCTCCTGCACTTCTTTTATGAAGCC
GTAGTCTGTTGGATGCTCGTAGAGGGCGTACATCTCTACCGTCAGATCATCAGAGTCTTT
GAGTCAGAGAGACCTCGGACATGGATCTACTATCTTGTTGGTTGGGGAGTACCAGCGATC
ATCGTGGGAATAGCTGGCGGTTTGAAGCATAATAGCTACGGCAACGAAGTTGCCTGCTGG
TTGTCTACAAATGATGGAACAATCTGGGCTTTCGTCGGACCTGCCATTCCCATCTTGACA
GTGAGTGGAAAAAATAAAGTT

>sprp
ATGTGCGGTGTTGTTCTATCGAAACATGTTGGTAAAGATGACAGGAAGACTTTCAATTCC
AGCGTAAGATTCTCWAGTGAGACTGTTTCCTTGTTTGGACCAATCGTAACGACGGTTATA
AAGCTTGTTGTAACGGAACCTGAGAGCYTGTATTTGATTGGCGGAAGATTCTCCGCCATT
GAGGCAGCTACCCCTGTCGAAAAGAACGATGCTCTCTGGTCTGCACTCCTATCAGATTCG
CCTTCTTGGACCTATGCTGCGGATGAACTACTTTCTTCGGCCGCGTCTGCAGATGGTTGG
GACTTATCCGAGGAGAACGGGTTCCAACCTCTCGATATCCCTGCTCTCATCGAGAAGCGC
GTACTGGATTTTGCTGAGGATCTCCAACCAGGAGAGAATATCAACATTACACGAGACACT
TTTGTCCTGGCCATTGAGCGATCGACAACAGAAGATCTATGCAACAATGACTGGTCCTTA
ACTGTAGGGGGGAACGTGTACTCCCTACCAAAACAGTTCTTCTGTGATCAACAAGCGTCA
AACCCAGGAAGCTCTAACCGTAGTGTGACGATTGGAGTGACAACATATAAGACCCTGGGG
GGAATCTATAACCAAGTTGAAGATGGGTCTTCAACGGGGTCGTCACAAAACGACGATGCT
GTCGTCGTCAGCGATGTCTTATCGGTGGTCGTTTACTCGAACTCTACACAAGAATCAGTG
CCTTTCCGATTCACGCTCAGTTATACCAAAGCTGATATCGACAATTACCKGTCTCCGAAA
TGCAAGTTCTGGGATGTAGAAGCAAAAAACTCGATGACAGCCGATCGYGTGGTTGTACAT
GTCAACTTGATGGTCGCCATTTTAAKTGCTGACATCATTTTCATAGCAGGAATAGACAAG
ACGAGCAAYCCGCCTMTTTGTAAAGCTGTGGCGTTCCTGCTTCACTTCTTTTATGAAGCC
GTAWTCTGTTGGATGCTCGTAGAGGGCGTACATCTCTACCGTCAGATCATCAGAGTCTTT
GAGTCAGAGAGACCTCGGACGTGGATCTACTATCTTGTCGGTTGGGGAGTACCAGCGATC
ATMGTGGGCATAGCTGGCGGTTTGAAGCATAACAGCTACGGCAACGAATTTGTCTGCTGG
TTGTCTACAMATGATGGAACAATCTGGGCTTTCGTCGGACCTGCCATTCCCATCTTGACA
GTGAGTGGAAAAAAWAAAGTT

>spurp
ATGTGCGGTGTTGTTCTATCGAAACATGTTGGTAAAGATGACAGGAAGACTTTCAATTCC
AGCGTAAGATTCTCTAGTGAGACTGTTTCCTTGTTTGGACCAATCGTAACGACGGTTATA
AAGCTTGTTGTAACGGAACCTGAGAGCTTGTATTTGATTGGCGGAAGATTCTCCGCCATT
GAGGCAGCTACCCCTGTCGAAAAGAACGATGCTCTCTGGTCTGCACTCCTATCAGATTCG
CCTTCTTGGACCTATGCTGCGGATGAACTACTTTCTTCGGCCGCGTCTGCAGATGGTTGG
GACTTATCCGAGGAGAACGGGTTCCAACCTCTCGATATCCCTGCTCTCATCGAGAAGCGC
GTACTGGATTTTGCTGAGGATCTCCAACCAGGAGAGAATATCAACATTACACGAGACACT
TTTGTCCTGGCCATTGAGCGATCGACAACAGAAGATCTATGCAACAATGACTGGTCCTTA
ACTGTAGGGGGGAACGTGTACTCCCTACCAAAACAGTTCTTCTGTGATCAACAAGCGTCA
AACCCAGGAAGCTCTAACCGTAGTGTGACGATTGGAGTGACAACATATAAGACCCTGGGG
GGAATCTATAACCAAGTTGAAGATGGGTCTTCAACGGGGTCGTCACAAAACGACGATGCT
GTCGTCGTCAGCGATGTCTTATCGGTGGTCGTTTACTCGAACTCTACACAAGAATCAGTG
CCTTTCCGATTCACGCTCAGTTATACCAAAGCTGATATCGACAATTACCGGTCTCCGAAA
TGCAAGTTCTGGGATGTAGAAGCAAAAAACTCGATGACAGCCGATCGTGTGGTTGTACAT
GTCAACTTGATGGTCGCCATTTTAATTGCTGACATCATTTTCATAGCAGGAATAGACAAG
ACGAGCAACCCGCCTCTTTGTAAAGCTGTGGCGTTCCTGCTTCACTTCTTTTATGAAGCC
GTAATCTGTTGGATGCTCGTAGAGGGCGTACATCTCTACCGTCAGATCATCAGAGTCTTT
GAGTCAGAGAGACCTCGGACGTGGATCTACTATCTTGTCGGTTGGGGAGTACCAGCGATC
ATCGTGGGCATAGCTGGCGGTTTGAAGCATAACAGCTACGGCAACGAATTTGTCTGCTGG
TTGTCTACAAATGATGGAACAATCTGGGCTTTCGTCGGACCTGCCATTCCCATCTTGACA
GTGAGTGGAAAAAATAAAGTT

>pdep
nnnnnnnnnnnnnnnnnnnnnnnnnnnnnnnnnnnnnnnnnnnnnnnnACTTTCAATTCC
AGCGTACGATTCTATAGTGAGACTGTTTCCTTGTTTGGACCAATCGTAACGACGGTTGTA
AAGCTTGTTGTAACAGAACCTGAGAGCTTGTATTTGATCGGCGGAAGATTCTCCGCCATT
GAGGCAGCTGACCCTGTCGCAAAGAACGATGCTCTCTGGGATACACTCAGATCAATTTCA
TCTACTTGGACCTCTGCTGCGGATAAACTCCTTTCTnnnnnnnnnnnnnnnnnnnnnnnn
nnnnnnnnnnnnnnnAACGGGTACCAACCTCTCGACATCCCTGCTCTCATTGAGGAGCGC
GTACTGGATCTTGCTCAGGGTCTCCAACCAGGAGAGATTATCAACATTACTCGAGACACT
TTTGTCCTGACCATTGAGCAGTCAACAACAGAAGATTTATGCAACAATAACTGGTCCGTT
TCTGCAGGGGAGAACCAGTACTCCCTACCAAAACAGTTCTTTTGTGATCAACAAAAGTCA
AACCCAGGAGGCTTTAACAGTAATGTGACCATTGGAGTGACAACATATACAACCCTGGGG
GAAATCTATAACCAAGTTGAAGnnnnnnnnnnnnnnnnnnnnnnnnnnnnnnnnnnnnnT
GTCATCGTCAGCGATGTCTTATCGATGGTCGTTTACTCTGGCTCTACCCGAGAATCAGTG
CCTTTCCGATTCACGCTAAGTTATACCAAAGCTGATATCGACAATTACAAGTCTCCGCAA
TGCAAGTTCTGGGATGTAAAATCAAAAAACTCKATGACAGCCGATCGTGTGGTTGTACAT
GTCAACTTGATGGTCGCCATTTTAATTGCTGACATCATTTTCATAGCAGGAGTAGACAGA
ACGAACAACCCGCCTCTTTGTAAAAGCGTGGCGTTCCTGCTGCACTTCTTTTATGAAGCC
GTAATATGTTGGATGCTCGTAGAGGGCATACATCTCTACCGTCAGATCATCAGAGTCTTT
GAGTCGGAGAGACCTCGGACATGGATCTACTATCTTGTTGGTTGGGGAGTACCAGTAATC
ATCGTGGGCATAGCTGGTGGTTTGAAGCATGAGAGCTACGGCACCGAGTCTGCCTGCTGG
TTGTCTGCAGAGGATGGAACAATCTGGGCTTTCATCGGACCTGCCATTCCTATCATGTTG
GTGAGTAGAAAnnnnnnnnnn
