# Supplementary material for: Genome-wide signals of positive selection in strongylocentrotid sea urchins
Source: BMC Genomics. 2017 Jul 21;18:555. doi: 10.1186/s12864-017-3944-7 (PMC5521101; doi:10.1186/s12864-017-3944-7)
Supplement: Supplementary file 3 — Consensus alignment files. A compressed (gzip) tape archive (TAR) file containing 6250 consensus alignment files in FASTA format. (TGZ 14116 kb) [file 12864_2017_3944_MOESM3_ESM.tgz › SPU_028613/consensAlign.ordered.fa]

>sdro
ATGGGATTCCCCGGCTTACTTGGCATGGGGGGATCCCCAGGTCTACCGGGATACGTAGGT
ATTCCAGGACGGCCAGGAGCTGCAGCCATAGGACCACCGGGTTCTGTGGGGCCTAAGGGG
TTAATTGGAGAGCCAGGATTGCGAGGACCAGCAGGGGAAGATGGTGAAAGGGCGCCAGCT
GGGCCTAGGGGCTTACCAGGTGAACCCGGTACACCAGGACAACCTGGAAGGAATGGATCA
TCTGGAGTATTGGGAGTTGATGCAGCTAATGCAGCTGCAGGAATCCCGGGACCTCCTGGA
CTACAGGGTCCTAAAGGAGAAACAGGGGAACCAGGGGAGGCAGGCATTCTAGGACCCCTC
GGCCCTCGTGGACCAGAAGGAGATATTGGCTTTCAGGGACCGTCAGGGGAGATGGGCATC
AAGGGGGAAAGAGGCACCAATGGAGTGAAGGGAGATCCAGGAAATGATGGAACAATTGGA
GACCCTGGATCCCGTGGATTACCGGGACCTAAAGGTGATGAAGGATCTCCAGGCCCTGCT
GGTGAGCTGGGTACCAGGGGTTTGCAAGGAAGGAGAGGGATGCTTGGATCTGTGGGAATT
CAAGGAACCTCAGGAGGTTTAGGCGGGAATGGAACCTTTGGCCTCGGGGGCAGAGCTGGG
GGAAGGGGTAGATTTGGCTTCAGAGGACTACCGGGACCAGAGGGGCCAAAAGGTGAAAAG
GGCAGCCTTGGACCAATAGGGCCAGCAGGTCCTATGGGAGAAAGAGGCCCAAGAGGCAAA
AGGGGCATCCAAGGAGAGATTGGGGCACCTGGAGCTGTGGGAAAGAAGGGCTTCTTGGGC
TACCCTGGACCATATGGACCTGAAGGGCCCGCAGGACCTAAGGGCAGGATGGGTCCAGAT
GGCTATGAAGGTTACCCTGGACCACAGGGGGTCCCAGGCTATCCTGGGCCACCAGGTCCT
CGAGGGCCCAAAGGAGACGTAGGTATAGGAGGAGAGGAGGGCTTTCTGGGAGAGGAGGGC
CCTCAGGGACCCAAGGGTGAACTGGGAGAAACTGGCATTGATGGAAATCCTGGACTAAAT
GGTAACGCTGGATACAAGGGTGAAGATGGTGAGCTAGGTCTTCCTGGCAGGCCTGGAGCA
CTGGGACTAAGAGGAAGGAAAAGGGGTAGAGCAGGAGAGAAAGGGGATAAAGGAGACAAG
GGCACCCCTGGCAAGCCNNNNNNNNNNNNNNNNNNNNNNNNNNNNNNNNNNNNNNNNNNN
NNNGGACTGCGGGGCTTTCGAGGTCGCCGTGGAGTGCAGGGAGTGCCAGGTGTAGATGGG
GAAAAAGGAGGGGTCGGAGCAGACGGTGCCAAAGGTGAAAAAGGAGACCAGGGCTTACAA
GGTATACCAGGTGAAAGTGGTCCTAGGGGTGAGACTGATGATGCATTCGATGGAACACCC
GGCACTCCTGGTATTGATGGATTTAAAGGAGAAAAGGGAAACATGGGACCTCGAGGGGAA
CAAGGACCCTTTGGTCCCCCTGGACCATCAGTACCTGGATCTAGGGGATATAGGGGCGAT
AGAGGAGATAATGGACTGCAGGGACCTGCAGGCTCRCYAGGTAGACCAGGACCACCAGGC
AAAARAACAGGACCAMTGGGTCCTCCCGGCCCTCCTGGACCCCCAGGTCCCCCCGGCCCA
CCAGGCACAGTCAAGGGTGAGAGAGGGGACCCAGGACCCCCTACACCTGGACCACAGGGC
CCCAAAGGTTCTCAAGGGTTCAAGGGAGGCATTGGCATTGATGGTATAAAGGGAGAAAAG
GGTAGCCAGAGTAATGCAGGACCCAGAGGTAAACCAGGAAGAGATGGCCAAAGGGGGCCA
AAAGGATACAAAGGTGCTTTGGGACCAAAAGGAAGAACAGGCCCTCCTGGTCCCCCAGGC
CCGCCGGGTCCAGCTGCCCCTACTCGTGCTCCTCCTCCAACATTGCTTCCTACCACTCAG
GAATCCACGACAGTTAAAAAGAAGCGACGCACCATGACAACAACGCTACCCCCTACGACG
ATTCAACCCACAACAACAATGAGAGACACAACTACAGTGAAAAAGAAAAAGAAGAAAAAG
AAGACTACAACAACCACTGCTGCCCCTACTACATTACCCCTGACCACGACCCCAGCACCT
ACCACCCCGTTACCGCCAACCACGCAGGCACCTACGCCTACCCCTGAAGTGATCACTGAT
ATCATTAGGGAGATTGAGGAAGAGATTGAGGCGCCAAGGGGTACAAGCAATGCACCTGCA
GTCTCATGCAAAGAAATTCTCATGGATTATCCAGATTCAGAAGATGGTTTGTACTGGTTA
GATACTAATGGAGGTGCACCAAACGATAAGTTCCAAGCCAACTGTAAGTTTGTGCAAGGT
GGGCTGACCTGTCTCAATGCTACAGCTGCAGCTGCAAGAGATCCTTTTAGTTGGGCRGCT
TCCCCTGACAGCGACTGGTTCTCAGACTGGAATGCTGGCTTTGAGATAGAATATGAAGCC
AGCGTTGTGCAGCTAAGATTCTTACATATGAAGAGTAACACAGCAACACAACTATTCACA
TTCAACTGCCTTAGAGTTCCTGCATACTACAATGATAAGGCTCGTAACTATGATGACTCA
ATACAGTTCAGAGGTCAAAATGATGATATAATAGAACATGGTATGCCAGGATATGTCGTG
CCCAAAGATGGATGTAAGTCACTATTCAAAAAGCTGAAAAAGTCCATTTTCACTCTGACG
TCCAGTGACCCCTCCCAGCTACCGATCAAAGATTTTGCTCCGCGAGGATATGGAGGGCGT
GGTCAGAGATTCGGGTTTACCGTGGGACCGGTATGTTTCTTA

>spal
ATGGGATTCCCCGGCTTACTTGGCATGGGGGGATCCCCAGGTCTACCGGGATAYGTAGGT
ATTCCAGGACRRCCAGGMGSTGCAGCCATAGGACCACCGGGTTCTGTGGGGCCTAAGGGG
TTAATTGGAGACCCAGGACTGCGGGGACCAGCAGGGGAAGATGGTGAAAGGGCGCCGGCY
GGGCCTAGGGGCTTACCAGGTGAACCYGGTACACCAGGACAACCTGGAAGGAATGGATCA
TCCGGAGTATTGGGAGTTGATGCAGCTARTGCAGCTGCAGGAATCCCRGGACCTCCTGGA
CTACAGGGTCCTAAAGGAGAAACAGGGGAGCCAGGGGAGGCAGGCATTCCAGGACCCCTT
GGCCCTCGTGGACCGCCGGGAGATATTGGCTTTCAGGGACCGTCGGGTGAGATGGGCATC
AAAGGGGAAAGAGGCACCAATGGAGTGAAGGGAGATCCAGGAAATGATGGAACAATTGGA
GACCCTGGATCCCGTGGATTACCGGGACCTAAAGGTGATGAAGGATGTCCAGGCCCTGCT
GGTGAGCTGGGTACCAGGGGTTTGCGAGGAAGGAGAGGGATGCTTGGATCTGTGGGAATT
CAAGGAACCTCAGGAGGTTTAGGTGGGAATGGAACCTTTGGCCTYGGGGGCAGAGCTGGR
GGAAGGGGTAGATTTGGCTTCAGAGGACTACCGGGACCAGAGGGGCCGAAAGGTGAAAAG
GGCAGCCTTGGACCAATAGGGCCAGCAGGTCCTATGGGAGAAAGAGGCCCAAGAGGTAAA
AGGGGCATCCAAGGAGAGATTGGGGCACCTGGAGCTGTGGGAAAGAAGGGCTTCTTGGGA
TATGCTGGACCGTATGGACCTGAAGGGCCCGAGGGACCTAAGGGCAGGATGGGTCCAGAT
GGCTATGAAGGTTACCCTGGACCACAGGGGGTCCCAGGCTATCCTGGACCACCAGGTCCT
CGAGGGCCTAAAGGAGACGTAGGTATAGGAGGAGAGGAGGGCTTTCTGGGAGAGGATGGC
CCTCAGGGACCTAAAGGTGAACTGGGAGAAACTGGCATTGATGGAAATCCTGGACTAAAT
GGCAAYGCTGGATACAAGGGTGAAGATGGTGAACTAGGTCTTCCAGGCAGACCTGGAGCA
CTRGGACTAAGAnnnnnnnnnnnnnnnnnnnnnnnnnnnnnnnnnnnnnnnnnnnnnnnn
nnnnnnnnnnnnnnnnnnnnnnnnnnnnnnnnnnnnnnnnnnnnnnnnnnnnnnnnnnnn
nnnGGACTGCGGGGCTTTCGAGGTCGCCGTGGAGTGCAGGGAGTGCCGGGTGTAGATGGG
GARAAAGGAGGGGTCGGAGCAGATGGTGCCAAGGGTGAAAAAGGAGACCAGGGCTTACAA
GGTATACCAGGTGAACGTGGTCCTAGGGGTGAGACTGATGATGCATTCGATGGAACACCC
GGCACTCCTGGTATTGATGGATTTAAAGGAGAAAAGGGAAACATGGGACCTCGGGGGGAR
CAAGGACCGTTTGGCCCCCCTGGACCATCAGTACCTGGATCTAGGGGCTATAGGGGCGAT
AGAGGAGATAATGGACTGCAGGGACCTCCAGGCTCACCAGGTAGACCAGGACCACCAGGC
AAAAGAACAGGACCACTGGGTCCTCCCGGCCCTCCTGGATCCCCAGGTCCCCCCGGCCCA
CCAGGCACAGTCAAGGGTGAGAGAGGCGACCAAGGACCCCCTACACCAGGCCCACAGGGC
CCCAAAGGTTCAAAAGGGTTCAAGGGTGGCATTGGCATTGATGGTAKAAAAGGAGAAAAG
GGTAGCCAGAGTAATGCAGGACCCAGAGGTAAACCAGGAAGAGATGGTCAAAGGGGGCCA
AAAGGATACAAAGGTGCTTTGGGACCAAAAGGAAGAACAGGCCCTCCTGGTCCACCAGGC
CCACCGGGTCCAGCTGCCCCTACACGTSCTCCTCCTCCAACATTGGCTCCTACCACTCAG
GAATCCACGACAGTTAAAAAGAAGCGACGCACCACCACAACAACGCCACCCCCTACGACG
GCTCCACCCACAACAACAATGAGAGACACAACTACAGTGAAAAAGAAAAAGAAGAAAAAG
AAGACTACAACCACCACTGCTGCCCCTACTACATTACCCCTGACCACGACTCCAGCACCT
ACCACCCCGTTACCCCCAACCACCCAGGCACCTACGCCGACCCCTGAAGTGATCACTGAT
ATCATCAGGGAGATTGAGGAAGAGATTGAGGCACCGAGGGGTACAAGCAATGCACCTGCA
GTCTCATGCAAAGAAATCCTAATGGATTATCCAGATTCAGAAGATGGTTTGTACTGGTTA
GATACTAATGGAGGTGCACCAAACGATAAATTCCAAGCCAACTGYAAGTTTGTGCAAGGT
GGGCTGACCTGTCTGAATGCTACAGCTGCAGCTGCAAGAGAACCTTTTAGTTGGGCGGCT
TCCCCCGACAGCGACTGGTTTTCAGACTGGAATGCTGGCTTTGAGATAGAATATGAAGCC
AGCGTTGTCCAGCTTAGATTCTTACATATGAAGAGTAACACAGCAACACAACTATTCACR
TTCAACTGCCTTAGAGTTCCTGCATACTACAATGATAAGGCTCGTAACTATGACGACTCG
ATACAGTTCAGAGGTCAAAAYGATGATATAATAGAACATGGTATGCCAGGATATGTCGTG
CCCAAAGATGGATGTAAGTCACTATTCAAAAAGCTGAAGAAGTCTATTTTCACTCTGACG
TCCAGTGACCCCTCACAGCTACCAATCAAAGATTTTGCTCCGCGAGGATATGGAGGGCGT
GGTCAGAGATTCGGGTTTACTGTGGGACCGGTATGTTTCTTA

>sfra
GGGGGATTCCCGGGCTTACCTGGCATGAGAGGATCCCCAGGTTTACCGGGATATCTAGGT
ATTCCAGGACAGCCAGGAAGTGCAGGCATAGGACCACCGGGTTCTGTGGGGCCTAAGGGG
TTAATTGGAGAGCCAGGACTGCGAGGACCAGCAGGCGAAGATGGTGAAAGGGCGCCGCCT
GGGCCTAGGGGCTTACCAGGTGAACCTGGTACACCAGGACAACCTGGAAGGAATGGATCA
TCTGGAGTATTGGGAGTTAATGCAGCTGGTGGAGCTGCAGGAATCCCTGGACCTCCTGGA
CTACAGGGTCCTAAAGGAGACAGAGGGGAGCCAGGGGAGCTAGGCATTCCAGGACCACCT
GGCCCTCGTGGACCACCAGGAGATATTGGCTTTCCGGGACCGTCGGGTGAGATGGGCATC
AAGGGGGAAAATGGCAACAGAGGAGTGAAGnnnnnnnnnnnnnnnnnnnnnnnnnnnnnn
nnnnnnnnnnnnnnnnnnnnnnnnGGACCAAAAGGTGATGAAGGAACTCCAGGCCCTGCT
GGTGAGCTAGGTAACAGGGGTTTGCGAGGAAGGAGAGGGAAACGTGGATCTGTGGGAGTT
CAAGGAACCTCAGGAGGTTTAGGTGGAAATGGAACCTTTGGCCTTGGGGGCAGAGCTGGT
GGAAGGGGTAGATTTGGCTTCAGAGGACTACCGGGACCAGAGGGGCCAAAAGGTGAAAAG
GGCAGCCTTGGACCAATAGGGCCAGCAGGTCCTATGGGAGAAAGAGGCCCAAGAGGCAAA
AGGGGCATCCAAGGAGAGATTGGGGCACCTGGGGCTGTCGGAAAGAAGGGCTTCTTGGGA
TACCCTGGACCATATGGGCCTGAAGGGCCCCCGGGACCTAAGGGCAGGAAGGGTCCAGAT
GGCTATGAAGGCTACCCTGGACCACAGGGGGTCCCAGGCTATCCTGGGCCACCAGGTCCT
CGAGGGCCCAAAGGAGACTTAGGTATAGGAGGAGAGGAGGGCTTTCTTGGAGAGGAGGGC
CCTCAGGGACCCAAAGGTGAACTGGGAGAAGCTGGCCTGGATGGAATTCCTGGACTAAAT
GGTAACCCTGGATACAAGGGTGAAACTGGTGAACTAGGTCTTCCAGGCAGGCCTGGMGCA
CTGGGACTAAGAnnnnnnnnnnnnnnnnnnnnnnnnnnnnnnnnnnnnnnnnnnnnnnnn
nnnnnnnnnnnnnnnnnnnnnnnnnnnnnnnnnnnnnnnnnnnnnnnnnnnnnnnnnnnn
nnnGGACTGCGGGGCTTTCGAGGTCGCCGTGGAGTGCAGGGTCTGCCGGGTGTAAATGGG
GACAAAGGAGAGGTAGGAGCAGATGGTGCCAAAGGTGAAAAAGGAGACCAGGGCTTACAA
GGTATACCAGGTGAACGTGGTCCTAGGGGTGAGACTGATGATGCATTCGATGGAACACCC
GGCCCTCCTGGTATTGATGGATTTAAAGGAGAAAAGGGAAACATGGGACCTCGGGGGGAA
CAAGGACCCATAGGCCCCCCTGGACCATCAGTGCCTGGATCTAGGGGCTACAGGGGCGAT
AGAGGAGATAATGGACTGCAGGGACCTCCAGGCTCACCAGGTAGACCAGGACCACCAGGC
AAAAGAACAGGACCACTGGGTCCTCCTGGTCCTCCTGGACCCCCTGGTCCCCCCGGCCCA
CCAGGCACAGTAAAGGGTGAGAGAGGCGACCCAGGACCACCTACACCGGGCCCACAGGGC
CCCAAAGGTCAAAAAGGGGGCAAGGGTGTAATTGGTATTGGAGGTATAAAAGGAGAAAAG
GGTAGCCAGAGTAATGCAGGACCCAGAGGTAAACCAGGAAGAAATGGTCAAAGGGGGCCA
CAAGGATACAAAGGTGCTTCTGGACCAAAAGGAAGAACAGGCCCTCCCGGTCCCCCAGGC
CCACCGGGTCCAGCTGCCCCTACTCGTGCTCCTCCTCCAACATTGCCTCCTACCACTCAG
GAATCCACGACAGTTAAAAAGAAACGACGCACCACGACAACAACGCCACCCCCTACGACG
ACTCTACCCACAACAACAATGAGAGAGACAACTACAGTGAAAAAGAAAAAGAAGAAAAAG
AAGACTACGACAACCACTGCTGCCCCTACTACATTACCCCTGACCACGACTCCAGCACCT
ACCACCATGTTACCCCCAACCACCCAGGCACCTACGCCTACCCCAGAAGTGATCACTGAT
ATCATTAGGGAGATTGAGGAAGAGATTGAGGCGCCAAGGGGTACCAGGAATTCACCTGCA
GTCTCATGCAAAGAAATCCTAATGGATTATCCAGATTCAGAAGATGGTTTGTACTGGTTA
GATACTAATGGAGGTGCACCAAACGATAAATTCCAAGCCAACTGTAAATTTGCGCAAGGT
GGGCTGACCTGTCTTAATGCTACAGCTGCAGCTTCAAGAGAACCTCTAAGTTGGGCCGCT
TCCCCCAACAGCGACTGGTTCTCAGACTGGAGTGCTGGGTTTGAGATAGAATATGAAGTT
AACGTTGTCCAGCTGAGATTCTTACATATGAAGAGTAACACAGCAACACAACTATTCACA
TTCAACTGCCTTAGAGTTCCTGCATACTACAATGATAAGGCTCGTAACTATGATGGCTCA
ATACAGTTCAGAGGTCAAAATGAGGATATAATAGAACATGGTATGCCAGGATATGTTGTG
CCCAAAGATGGATGTAAGTCACTATTCAAAAAGATGAAGAAGTCCATTTTCACTCTGACA
GCAACTGACCCCTCACAGCTACCCATCAAAGACTTTGCTCCCCGAGGATATGGAGGGCGT
GGCCAGAGATTCGGTTTTACCGTGGGACCCGTATGTTTCTTA

>afraSS
ATGGGATTCCCCGGCTTACTTGGCATGGGGGGATCCCCAGGTCTACCGGGATACGTAGGT
ATTCCAGGACAGCCAGGAGGTGCAGCCATAGGACCACCGGGTTCTGTGGGGCCTAAGGGG
TTAATTGGAGAGCCAGGACTGCGCGGACCAGCAGGGGAAGATGGTGAAAGGGCCCCGGCT
GGGCCTAGGGGATTACCAGGTGAACCTGGTACACCAGGACAACCCGGAAGGAATGGATCA
TCCGGAGTATTGGGAGTTGATGCAGCTAGTGCAGCTGCAGGAATCCCGGGACCTCCTGGA
CTACAGGGTCCTAAAGGAGAAACAGGGGAGCCAGGGGAGGCAGGCATTCCAGGACCCCTT
GGCCCTCGTGGACCAGAAGGAGATATTGGCTTTCAGGGACCGTCGGGTGAGATGGGTCTC
AAGGGGGAAAGAGGCAGCAATGGAGTGAAGGGAGATCCAGGAAATGATGGAACAATTGGA
GACCCCGGATCCCGTGGATTACCGGGACCTAAAGGTGATGAAGGATCTCCAGGCCCTGCT
GGTGAGCTGGGTACCAGGGGTTTGCAAGGAAGGAGAGGGATGCGTGGATCTGTGGGAATT
CAAGGAACCTCAGGAGGCTTAGGTGGGAATGGAACCTTTGGCCTTGGGGGCAGAGCTGGA
GGAAGGGGTAGATTTGGCTTCAGAGGACTACCGGGACCAGAGGGGCCAAAAGGTGAAAAG
GGCAGCCTTGGACCAATAGGGCCTGCAGGTCCTATGGGAGAAAGAGGCCCAAGAGGCAAA
AGGGGCATCCAAGGAGAGATTGGGGCACCTGGAGCTGTGGGAAAGAAGGGCTTTTTGGGC
TACCCCGGACCATATGGACCTGAAGGGCCCGCCGGACCTAAGGGCAGGATGGGTCCAGAT
GGCTATGAAGGTTACCCTGGACCACAGGGGGTCCCAGGCTATCCTGGGCCACCAGGTCCC
CGAGGGCCCAAAGGAGACGTAGGTATAGGAGGAGAGGAGGGCTTTCTTGGAGAGGAGGGC
CCTCAGGGACCTAAAGGTGAACTGGGAGAAACTGGCATTGATGGAAATCCTGGACTAAAT
GGTAACGCTGGATACAAGGGTGAAGATGGTGAACTAGGTCTTCCAGGCAGACCTGGAGCA
CTAGGACTAAGAGGAAGGAAAAGGGGTAGAGCAGnnnnnnnnnnnnnnnnnnnnnnnnnn
nnnnnnnnnnnnnnnnnnnnnnnnnnnnnnNNNNNNNNNNNNNNNNNNNNNNNNNNNNNN
NNNGGACTGCGGGGCTTTCGAGGTCGCCGTGGAGTGCAGGGAGTGCCGGGTGTAGATGGG
GAGAAAGGAGGGGTCGGAGCAGATGGTGCCAAGGGTGAAAAAGGAGACCAGGGCTTACAA
GGTATACCAGGTGAACGTGGTCCTAGGGGTGAGACTGACGATGCATTCGATGGAACACCC
GGCACTCCTGGTAYTGATGGATTTAAAGGAGAAAAGGGAAACATGGGACCTCGGGGGGAA
CAAGGACCCTTTGGCCCCCCTGGACCATCAGTGCCTGGATCTAGGGGCTATAGGGGCGAT
AGAGGAGATAATGGACTGCAGGGACCTCCAGGCTCACCAGGWAGACCAGGACCACCAGGC
AAAATAACAGGACCACTGGGTCCTCCCGGCCCTCCTGGACCCCCAGGTCCCCCTGGCCCA
CCAGGCACAGTAAAGGGTGAGAGAGGCGACCCAGGACCCCCTACACCAGGCCCACAGGGC
CCCAAAGGTTCAAAAGGGTTCAAGGGTGGCATTGGCATTGATGGTATAAAAGGAGAAAAG
GGTAGCCAGAGTAATGCAGGACCCAGAGGTAAACCAGGAAGAGATGGTCAAAGGGGGCCA
AAAGGATACAAAGGTGCTTTGGGACCAAAAGGAAGAACAGGCCCTCCTGGTCCACCAGGC
CCACCGGGTCCAGCTGCCCCTACACGTGCTCCTCCTCCAACATTGGCTCCTACCACTCAG
GAATCCACGACAGTTAAAAAGAAACGACGCACCACCACAACAAYGCCACCCACTACGATG
GCTCCATCCACAACAACAATGAGAGACACAACTACAGTGAAAAAGAAAAAGAAGAAAAAG
AAGACTACAACCACCACTCCTGCCCCTACTACATTACCCCTGACCACGACTCCAGCACCT
ACCACCCCGTTACCCCCAACCACCCAGGCACCTACGCCGACCCCTGAAGTGATCACTGAT
ATCATCAGGGAGATTGAGGAAGAGATTGAGGCACCGAGGGGTACACGCAATGCACCTGCA
GTCTCATGCAAAGAAATCCTAATGGATTATCCAGATTCAGAAGATGGTTTGTACTGGTTA
GATACTAATGGAGGTGCACCAAACGATAAATTCCAAGCCAACTGTAAGTTTGTGCAAGGT
GGGCTGACCTGTCTGAATGCTACAGCTGCAGCTGCAAGAGATCCTTTTAGTTGGGCTGCT
TCCCCCGACAGCGACTGGTTTTCAGACTGGAATGCTGGCTTTGAGATAGAATATGAAGCC
AGCGTTGTCCAGCTTAGATTCTTACATATGAAGAGTAACACAGCAACACAACTATTCACA
TTCAACTGCCTTAGAGTTCCTGCATACTACAATGATAAGGCTCGTAACTATGACGACTCG
ATACAGTTCAGAGGTCAAAACGATGATATAATAGAACATGGTATGCCAGGATATGTCGTG
CCCAAAGATGGATGTAAGTCACTATTCAAAAAGCTGAAGAAGTCTATTTTCACTCTGACA
TCCAGTGACCCCTCGCAGCTACCAATCAAAGATTTTGCTCCGCGAGGATATGGACGGCGY
GGCCAGAGATTCGGGTTTAACGTGGGACCGGTATGTTTCTTA

>hpul
nnnnnATTCCCTGGCTTAGCCGGCATGAGAGGACCCCCAGGTCTACCGGGATACGTAGGT
ATTCCCGGACAGCCAGGAGCTGCAGGCATAGGACCACCGGGTCCTCCAGGGCCTAGGGGG
TTAATTGGAGAGCCAGGACTGCGAGGACCAGCAGGGGAAGATGGTGAAAGGGCGCCGGCT
GGGCCTAGGGGCTTACCAGGTGAACCTGGTAGACCAGGACAACCTGGAAGGAATGGATCA
GACGGAGTATTGGGAGTTAATGCAGCTAGTGGAGCTGCAGGAATCCCGGGACCTCCTGGA
CCTCCGGGTCCTAAAGGAGAAACAGGGGAGCCAGGGGAGCCAGGCATTCCAGGACCCCCC
GGCCCTCRTGGACCACCGGGAGATATTGGCTTTCAGGGACCGCCGGGTGAGATGGGCATC
AAGGGGGAAAGAGGCAGCAAAGGAGTGAAGGGAGATCCAGGAAATGAAGGAACAATAGGA
GACCCCGGATCCCGTGGATTGCCGGGACCAAAAGGTGATGAAGGAAGTCCAGGCCCTGCT
GGTGAGCTGGGTGCCAGGGGTTTGCAAGGAAGGAGAGGGAAGCTTGGACCTGTGGGAATT
CAAGGCATCTCGGGAGGTTTAGGCGGGAATGGAACCTTTGGCCTTGGGGGCAGAGCTGGA
GGAAGGGGTAGATTTGGCTTCAGAGGACTACCGGGACCAGAGGGGCCAAAAGGTGAAAAG
GGCAGCCTTGGACCAATAGGGCCAGCAGGTCCTATGGGAGAAAGAGGCCCAAGAGGCAAA
AGGGGCATACAAGGAGAAATTGGGGCACCTGGAGCTTTGGGAAAGAAGGGCTTCTTGGGA
TATCCTGGACCATATGGACCTGAAGGGCCCGCTGGACCTAAGGGCAGGATGGGTCCAGAT
GGCTATGAAGGTTACCCTGGACCACAGGGAGTCCCAGGCTATCCTGGGCCACCAGGTCCT
CGAGGGCCCAAAGGAGACGTAGGTATAGGAGGAGAGGAGGGCTTTCCTGGAGAGGAGGGC
CCTCAGGGACCCAAAGGTGAACCGGGAGAACCTGGCCTTGATGGAAGTCCTGGACAAAAT
GGTAACSCTGGATACAAGGGTGAAGTTGGTGAACTAGGTCTTCCAGGCAGACCTGGAGCA
CTGGGACTAAGAnnnnnnnnnnnnnnnnnnnnnnnnnnnnnnnnnnnnnnnnnnnnnnnn
nnnnnnnnnnnnnnnnnnnnnnnnnnnnnnnnnnnnnnnAGAAGGGGCAATAGAGGCnnn
nnnGGACTGCGGGGCTTTCGAGGTCGCCGTGGAGTGCCRGGAGTGCCGGGTGTAGATGGG
GAGAAAGGAGGGGTCGGACCAGATGGCGCCAAAGGTGAAAAGGGAGACCAGGGCTTACAA
GGTATACCAGGTGAACGTGGTCCTAGGGGTGAGACTGATGATGCATTTGATGGAACACCG
GGCCCTCCTGGTATTGATGGATTTAAAGGAGAAAAGGGAAACATGGGACCTCGGGGGGAA
AAAGGACCCTTTGGCCCCCCTGGACCATCAGTGCCTGGATCTAGGGGCTATAGGGGGGAT
AGAGGAGATAATGGACTGCAGGGACCTCCAGGCCCACCAGGTAGACCAGGACCACCAGGC
AAAAGAACAGGACCACGGGGTCCTCCTGGTCCTCCTGGACCCCCAGGTCCCCCTGGCCTA
CCAGGTACAGTAAAGGGTGAGAGAGGCGACCCAGGACCACCTACACCAGGCCCACAGGGC
CCTAAAGGTGCAAAAGGGTTCAAAGGTGGCATTGGCATTGCTGGTATAAAAGGAGAAAAG
GGTAGCCAGAGTAATGCAGGACCCAGAGGTAAACCAGGAAGAGATGGACGAAGGGGGCCA
AAAGGATACAAAGGTGCTTTGGGACCAAAAGGAAGAACAGGCCCTCCTGGTCCCCCAGGC
CCACCGGGTCCACCTGCCCCTACACGTGCTCCTCCTCCAACATTGGCTCCTACCACTCAG
GAATCCACGACAGTTAAAAAGAAGCGACGCACCACGACAACGACGCTACCCCCTACGACG
ATTCCACCCACAACAACAATGAGAGACACCACTACAGTTAAAAAGAAAAAGAAGAAAAAG
AAGACTACTACAACCACCGCTGCCCCTACTACATTACCCMTKACCACGACTCCAGCACCT
ACCACCCCGTTACCCCCAACCACCCAGGCACCTACGCCTACCCCAGAGGTGATCACTGAT
ATCATTAGGGAGATTGAGGAAGAGATTGAGGCGCCAAGGGGTACCAGGAATGCACCTGCA
GTCTCATGCAAAGAAATCCTCATGGATTATCCAGATTCAGAAGATGGTTTGTACTGGTTA
GATACGAATGGAGGTGCACCAAACGATAAATTCCAAGCCAACTGTAAGTTTGCGCAAGGT
GGGCTRACCTGTCTCAATGCTACAGCTGCAGCTTCAAGAGATCCTGTTAGTTGGGCAGCT
TCCCCTGATAGCAACTGGTTCTCAGACTGGAGTGCTGGCTTTGAGATAGAATATGAAGCC
AGCGTTGTTCAGCTGAGATTCTTACATATGAAGAGTAACACAGCAACACAACTATTCACA
TTCAACTGCCTTAGAGTTCCTGCATACTACAATGATAAGGCTCGTAACTATGATGGCTCA
ATACAGTTCAGAGGTCAAAATGATRATATAATAGAGCATGGTATGCCGGGATATGTGGTG
CCCAAAGATGGATGTAAGTCACTATTCAAAAAGCTGAAGAAGTCCATTTTCACTCTGACG
GCCAGTGACCCCTCACAGCTACCCATCAAAGACTTTGCTCCCAGAGGATATGGAGGGCGT
GGCCAGAGATTTGGGTTTACCGTGGGACCAGTGTGTTTCTTA

>snud
GGGGGATTCCCTGGCTTACCTGGCATGAGAGGATCCCCAGGTCTACCGGGATATCAAGGT
ATTCCAGGACAGCCAGGAAGTGCAGGCATAGGACCACCGGGTCCTGTGGGGCCTAAGGGG
TTAATTGGAGAGCCAGGACTGCGAGGACCAGCAGGGGAAGATGGTGAAAGAGGGCTGCCA
GGGCCTAGGGGCTTATCAGGTGAACCTGGTACACCAGGACAACCTGGACGGAATGGATCA
TCCGGAGTATTGGGAGTTAATGCAGCTAGTGGAGCTCCAGGAATCCCGGGACCTCCTGGA
CCACAGGGTCCTAAAGGAGACAGAGGGGAACCAGGGGAGCTAGGCATTCCAGGACCCCCT
GGCCCTCGTGGACCACCAGGAGATATTGGCTTTCCGGGACCGTCGGGTGAGATGGGTATC
AAGGGAGAAAAAGGCATTAAAGGAGTGAAGGGAGATCCAGGAAATTTAGGAACACCGGGA
GACCCAGGATCCCGTGGAATACCGGGACCAAAAGGTGAGGAAGGAACTCCAGGCCCTGCT
GGTGAGCCAGGTAACAGGGGTTTACAAGGAAGGAGAGGGAAACGTGGACCTGTAGGAGTT
CAAGGAACCTCAGGAGGTTTAGGCGGAAATGGAACCTTTGGCCTTGGGGGCAGAGCTGGT
GGAAGGGGTAGATTTGGCTTCAGAGGACTACCGGGACCAGAGGGGCCAAAAGGTGAAAAG
GGCAGCCTTGGACCAATAGGGCCAGCAGGTCCTATGGGAGAAAGAGGCCCAAGAGGCAAA
AGGGGCATCCAAGGAGAAATTGGGGCACCTGGGGCTGTCGGAAAGAAGGGCTTCTTGGGA
TACCCTGGACCATATGGGCCTGAAGGGCCCGCAGGACCTAAGGGCAGGAAGGGTCCAGAT
GGCTATGAAGGCTACCCTGGACCACAGGGGGTCCCAGGCTATCCTGGGCCACCAGGTCCT
CGAGGGCCCAAAGGAGACACAGGTATAGGAGGAGAGGAGGGCCTTCTTGGAGAGGAGGGC
CCTCAGGGACCCAAAGGTGAACCGGGAGAAGCTGGCCTTGATGGAAATCCTGGACTAAAT
GGTAACCCTGGATACAAGGGTGATATTGGTGAAATAGGTCTTCCAGGCAGGCCTGGAGCA
CTGGGACTAAGAnnnnnnnnnnnnnnnnnnnnnnnnNNNNNNNNNNNNNNNNNAGACAAG
GGCACACCTGGCAAGCCTGGACCCTATGGATACCCTGGCAGAAGGGGCAATAGAGGCCCT
TTGGGACTGCGGGGCTTTCGAGGTCGCCGTGGAGTGCAGGGACCGCCGGGTGTAAATGGG
GAAAAAGGAGAGGTAGGAGCAGATGGTGCCAAAGGTGAAAAAGGAGACCAGGGCTTACAA
GGTATACCAGGTGAACGTGGTCCTAGGGGTGAGACTGACGATGCATTCGATGGAACACCC
GGCCCTCCTGGTATTGATGGATTTAAAGGAGAAAAGGGAAACATGGGACCTCGGGGGGAA
CAAGGACCCATAGGCCCCCCTGGACCATCAGTGCCTGGATCTAGGGGCTATAGGGGTGAT
AGAGGAGATAATGGACCGCAGGGACCTCCAGGCCCACCAGGTAGACCAGGACCACCAGGC
AAAAGAACAGGACCACGGGGTCCTCCTGGTCCTCCTGGACCCCCAGGTCCCCCCGGCCTA
CCAGGCACAGTAAAGGGCGAGAGAGGCGACCCAGGACCACCTACACCGGGCCCACAGGGC
CCCAAAGGTCAAAAAGGGTTCAAGGGTGAACTTGGTATAGGAGGTATAAAAGGAGAAAAG
GGTAGCCAGAGTAATGAAGGACCCAGAGGTAAACCAGGAAGAGATGGTCGAAGGGGGCCA
AAAGGATACAAAGGTGCTTCTGGACCAAAAGGAAGAACAGGCCCTCCTGGTCCCCCAGGC
CCACCTGGTCCAGCTGCCCCTACTCGTGCTCCTCCTCCAACATTGCCTCCTACCACTCAG
GAATCCACGACAGTTAAACAGAAGCGACGCACCACGACAACGAYGCCACCCCCTACGACG
ACTCCACCCACAACAACAATGAGAGAGACAACTACAGTGAAAAAGAAAAAGAAGAAAAAG
AAGACTACGACAACCACTGCTGCCCCTACTACATTACCCCTGACCACGACTCCAGCACCT
ACCACCATGTTACCTCCAACCACCCAGGCACCTACGCCTACCCCAGAAGTGATCACTGAT
ATCATTAGGGAGATTGAGGAAGAGATTGAGGCGCCAAGGGGTACCAGGAATTCACCTGCA
GTCTCATGCAAAGAAATCCTAATGGATTATCCAGATTCAGTAGATGGTTTGTACTGGTTA
GATACTAATGGAGGTGCACCAAACGATAAATTCCAAGCCAACTGTAAATTTGCRCAAGGT
GGGCTGACCTGTCTTAATGCTACAGCTGCAGCTTCAACAGAACCTGTAAGTTGGGCCGCT
TCCCCCAACAGCGACTGGTTCTCAGACTGGAGTGCTGGGTTTGAAATAGAATATGAAGTT
AACGTTGTCCAGCTGAGATTCTTACATATGAAGAGTAACACAGCAACACAACTATTCACA
TTCAACTGCCTTAGAGTTCCTGCATACTACAATGATAAGGCTCGAAACTATGATGGCTCA
ATACAGTTCAGAGGTCAAAATGAGGATATAATAGAACATGGTATGCCAGGATATGTCGTG
CCCAAAGATGGATGTAAGTCACTATTCAAAAAGATGAAGAAGTCCATTTTCACTCTGACG
GCAACTGACCCCTCACAGCTACCCATCAAAGACTTTGCTCCCCGAGGATATGGAGGGCGT
GGCCAGAGATTCGGTTTTACCGTGGGACCCGTATGTTTCTTA

>sintSS
ATGGGATTCCCTGGCTTAGCTGGCATGGTGGGATCCCCAGGTCTACCGGGATATGTAGGT
ATTCCAGGACAGCCAGGAGGTGCAGGCATWGGACCACCGGGTCCTCCGGGGCCTAAGGGG
TTAATTGGAGAGCCAGGACTGCGGGGACCAGCAGGGGAAGATGGTGAAAGGGCCCCGGCT
GGGCCTAGGGGCTTACCAGGTGAACCCGGTACACCAGGACAACCTGGAAGGAATGGATCA
GACGGAGTATTGGGAGTTGATGCAGCTGGTGGAGCTGCAGGAATCCCGGGACCTCCTGGA
CTACAGGGTCCTAAAGGAGAAACAGGGGAGCCAGGGGAGGCAGGCATTCCAGGACCTCCT
GGCCCTCGTGGACCACCGGGAGATATTGGCTTTCAGGGACCGTCGGGTGAGATGGGCATS
AAGGGGGAAAGAGGCAGCAAAGGAGTGAAGGGAGATCCAGGAAATGATGGAACAATTGGA
GACCCCGGATCCCGTGGATTACCGGGACCYAAAGGTGATGAAGGAAGTCCAGGCCCTGCT
GGTGAGCTGGGTACCAGGGGTTTGCGAGGAAGGAGAGGGAAGCTTGGAGCTGTGGGTATT
CAAGGAACCTCAGGAGGTTTAGGCGGGAATGGAACSTTCGGCCTTGGGGGCAGAGCTGGA
GGAAGGGGTAGATTTGGCTTTAGAGGACTACCGGGACCAGAGGGGCCAAAAGGTGAAAAG
GGCAGCCTTGGACCAATAGGGCCAGCAGGTCCTATGGGAGAAAGAGGCCCAAGAGGCAAA
AGGGGMATMCAAGGWGAAATTGGGGCACCTGGAGCTGTGGGAAAGAAGGGCTTCTTGGGC
TACCCTGGACCATATGGACCTGAAGGGCCCGTGGGACCTAAGGGCAGGATGGGTCCAGAT
GGCTATGAAGGTTACCCTGGACCCCAGGGGGTCCCAGGCTATCCTGGGCCACCAGGTCCT
CGAGGGCCTAAAGGAGACGTGGGTATAGGAGGAGAGGAGGGCTTTCTGGGAGAGGAGGGC
CCTCAAGGACCCAAAGGTGAACTGGGAGAACCTGGCCTTGATGGAAGTCCTGGACTAAAT
GGTATCGCTGGATACAAGGGTGAAGATGGTGAACTAGGACTACCAGGCAGACCAGGAGCA
CTGGGACTAAGAnnnnnnnnnnnnnnnnnnnnnnnnnnnnnnnnnnnnnnnnnnnnnnnn
nnnnnnnnnnnnnnnnnnnnnnnnnnnnnnnnnnnnnnnnnnnnnnnnnnnnnnnnnnnn
nnnGGACTGCGGGGCTTTCGAGGTCGCCGTGGAGTGCCGGGAGTGCCGGGTGTAGATGGG
GARAAAGGAGGGGTCGGACCAGATGGTGCCAAAGGTGAAAAGGGAGACCAGGGCTTACAA
GGTATACCAGGTGAACGYGGTCCCAGGGGTGAGACTGATGATGCGTTCGATGGAACACCC
GGCCCTCCTGGTATTGATGGATTTAAAGGAGAAAAGGGAAACATGGGACCTCGGGGGGAA
CAAGGACCCTTYGGCCCCCCTGGACCATCAGTGCCTGGATCTAGGGGCTATAGGGGCGAT
AGAGGAGATATTGGACTGCAGGGACCTCCAGGCCCACCAGGTAGACCAGGACCACCAGGC
AAAAGAACAGGACCAATGGGTCCTCCTGGTCCTCCTGGGCCCCCAGGTCCCCCTGGCCTG
CCAGGTACAGTAAAGGGTGAGAGAGGCGACCCAGGACCCCCTACACCAGGCCCACAGGGC
CCCAAAGGTTCAAAAGGTTTCAAGGGAGGCATTGGCATTGATGGTATMAAGGGAGAAAAG
GGTAGTCAGAGTAATGCAGGACCCAGAGGGAAACCAGGAAGAGATGGTCGTAGGGGGCCA
AAAGGATACAAAGGTGCTTTGGGACCAAAAGGAAGAACAGGCCCTCCTGGTCCCCCAGGC
CCACCGGGTCCAGCTGCCCCTACTCGTGCTCCTCCTCCAACATTGGCTCCTACCACTCAG
GAATCCACGACAGTTAAAAAGAAGCGACGCACCACGACAACRACGCTACCYCCTACRACG
ATTCCACCCACAACAACAATGAGAGACACCACTACGGTGAAAAAGAAAAAGAAGAARAAG
AAGACTACAACAACCACCGCTGCCCCTACTACATTACCCCTGACCACGACTCCAGCACCT
ACCACCCCGTTACCCCCAACCACCCAAGCACCTACGCCTACCCCTGAAGTGATCACTGAT
ATCATTAGGGAGATTGAGGAAGAGATTGAGGCACCAAGGGGTACCAGGAATGCACCTGCA
GTCTCATGCAAAGAAATCCTAATGGATTATCCAGATTCAGAAGATGGTTTATACTGGTTA
GATACGAATGGAGGTGCACCAAACGATAAGTTCCAAGCCAACTGTAAGTTTGCGCAAGGT
GGGCTGACCTGTCTTAATGCTACAGCTGCAGCTGCAAGAGATCCTTTTAGTTGGGCGGCT
TCCCCCGACAGTGACTGGTTCTCAGACTGGAATGCTGGCTTTGAGATAGAATATGAAGCC
AGCGTTGTCCAGCTGAGATTCTTACATATGAAGAGTAACACAGCAACACAACTATTCACG
TTCAACTGCCTTAGAGTTCCTGCATACTACAATGATAARGCTCGTAACTATGACGACTCG
ATACAGTTCAGAGGTCAAAAYGATGATATAATAGAATATGGTATGCCAGGATATGTCGTG
CCCAAAGATGGATGTAAGTCACTATTCAAAAAGCTGAAGAAGTCCATTTTCACTCTGACG
TCCAGTGACCCCTCACAGCTACCAATCAAAGATTTTGCTCCRCGAGGATATGGWGGGCGA
GGCCAGAGATTCGGGTTTACCGTGGGACCGGTATGTTTCTTA

>sprp
ATGGGATTCCCCGGCTTACCTGGCATGGGAGGATCCCCAGGTCTACCGGGATAYGTAGGT
ATTCCAGGACAGCCRGGAGCTGCAGCCATAGGACCACCGGGTCCTCCRGGGCCTAAGGGR
TTAATTGGAGAGCCAGGACAGCGAGGACCAGCAGGGGAAGATGGTGAAAGGGCGCCGACT
GGGCCTAGGGGCTTACCAGGTGAACCAGGTACACCAGGACAACCTGGAAGGAATGGATCA
TCYGGAGTATTGGGRGTTGAGGCAGCTGGTGGAGCTGCAGGAATCCCGGGACCTCCTGGA
CTACAGGGTCCTAAAGGAGAAACAGGGGAGCAAGGGGAGGCAGGCATTCCAGGACCCCTT
GGCCCTCGGGGACCACCAGGAGATATTGGCTTTCAGGGACCGTCGGGTGAAATGGGCCTC
AAGGGGGAAAGAGGCGGCAATGGAGTGAAGGGAGATGCAGGAAATGATGGAACAATTGGA
GACCCCGGATCCCGTGGATTACCGGGACCTAAAGGTGATGAAGGATCTCCAGGCCCTGCT
GGTGAGCTGGGTACCAGGGGTTTGCGAGGAAGGAGAGGGATGCTTGGATCTGTGGGAATT
CAAGGAACCTCAGGAGGCTTAGGTGGGAATGGAACCTTTGGCCTTGGGGGCAGAGCTGGA
GGAAGGGGTAGATTTGGCTTCAGAGGACTACCGGGACCAGAGGGGCCGAAAGGTGAAAAG
GGCAGCCTTGGACCAATAGGGCCAGCAGGTCCTCTGGGAGAAAGAGGCCCAAGAGGCAAA
AGGGGCATCCAAGGAGAGATAGGGGCACCTGGAGCTGTGGGAAAGAAGGGCTTCTTGGGM
TAYCCTGGACCATATGGACCTGAAGGGCCCGAGGGACCTAAGGGCAGGATGGGTCCAGAT
GGCTATGAAGGTTACCCTGGACCACAGGGGGTCCCAGGCTATCCTGGGCCACCAGGTCCT
CGAGGGCCCAAAGGAGATGTAGGTATAGGAGGAGAGGAGGGCTTTCTGGGAGAGGAGGGC
CCTCAAGGACCCAAAGGTGAACTGGGAGAAMCTGGCATTGATGGAAATCCTGGACTAAAT
GGTATCGCTGGATACAAGGGTGAAGATGGTGAACTAGGTCTTCCTGGCAGGCCTGGAGCA
CTGGGACTAAGAGGAAGGAAAAGGGGTAGAACAGGAGAGAAAGGGGACAAGGGAGACAAG
GGCACACCTGGCAAGCCTGGAGCCTATGGATACCCTGGGAGAAGGGGCAATAGAGGCCCT
TTGGGACTGCGGGGCTTTCGAGGTCGCCGTGGAGTGCAGGGAGTGCCGGGTGTAGATGGG
GAGAAAGGAGGGGTTGGAGCAGATGGTGCCAAAGGTGAAAAAGGAGACCAGGGCTTACAA
GGTATACCAGGTGAACGTGGTCCTAGGGGTGAGACTGATGATGCATTCGATGGAACACCC
GGCCCTCCTGGTATTGATGGATTTAAAGGAGAAAAGGGAAACATGGGACCCCGGGGGGAA
CAAGGACCCTTTGGACCCCCTGGACCGTCAGTGCCTGGATCTAGGGGCTATAGGGGCGAT
AGAGGAGATAATGGACTGCAGGGACCTCCAGGCTCACCAGGTAGACCAGGACCACCAGGC
AAAAGAACAGGACCACTGGGTCCTCCTGGTCCTCCTGGACCCCCAGGTCCCCCTGGCCCA
CCAGGCACAGTCAAGGGTGAGAGAGGTGACCCAGGACCCCCTACACCAGGCCCACAGGGC
CCCAAAGGTTCACAAGGGTTCAAGGGAAGCATTGGCATTGATGGTATMAAAGGAGAAAAG
GGTAGCCAGAGTAATGCAGGACCCAGAGGTAAACCAGGAAGAGATGGTCGAAGGGGGCCA
AAAGGATACAAAGGTGCTTTGGGACCAAAAGGAAGAACAGGCCCTCCTGGTCCCCCAGGC
CCACCGGGTCCAGCTGCCCCTACTCGTGCTCCTCCTCCAACATTGGCTCCTACCACTCGG
GAATCCACGACAGTTAAAAAGAAGCGACGCACCACGACAACAACGCCACCCCCTACGACG
ACTCCACCCACAACAACAATGAGAGAGACAACTACAGTGAAAAAGAAAAAGAAGAAAAAG
AAGACTACAACMACCACYGCTGCCCCTACTACATTACCCCTGACCACGACTCCAGCACCT
ACCACCCCGTTACCCCCAACCACCCAGGCACCTACGCCTACCCCTGAAGTGATCACTGAT
ATCATTAGGGAGATTGAGGAAGAGATTGAGGCGCCAAGGGGKACCAGGAATGCACCTGCR
GTCTCATGCAAAGAAATCCTGATGGATTATCCAGATTCAGAAGATGGTTTRTACTGGTTA
GACACGAATGGAGGTGCACCAAACGATAAATTCCAAGCCAACTGTAAGTTTGTGCAAGGT
GGGCTGACCTGTCTCAACGCTACAGCTGCAGCTGCAACAGATCCTTCTAGTTGGGTGGCT
TCCCCCGACAGCGACTGGTTCTCAGACTGGAATGCTGGCTTTGMGATAGAATATGAAGCC
AGCGTTGTCCAGCTAAGATTCTTACATATGAAGAGTAACACAGCAACACAACTATTCACG
TTCAACTGCCTTAGAGTTCCTGCATACTACAATGATAAGGCTCGTAACTATGACGACTCG
ATACAGTTCAGAGGTCAGAATGATGATATAATAGAACATGGTATGCCRGGATATGTCGTG
CCCAAAGATGGATGTAAGTCACTATTCAAAAAGCTGAAGAAGTCCATTTTCACTCTGAGG
TCCAGTGACCCCTCGCAGCTACCCATCAAAGATTTTGCTCCTCGAGGATATGGAGGGCGT
GGCCAGAGATTCGGGTTTACTGTGGGACCGGTATGTTTCTTA

>spurp
ATGGGATTCCCCGGCTTACCTGGCATGGGAGGATCCCCAGGTCTACCGGGATATGTAGGT
ATTCCAGGACAGCCAGGAGCTGCAGCCATAGGACCACCGGGTCCTCCGGGGCCTAAGGGA
TTAATTGGAGAGCCAGGACAGCGAGGACCAGCAGGGGAAGATGGTGAAAGGGCGCCGACT
GGGCCTAGGGGCTTACCAGGTGAACCAGGTACACCAGGACAACCTGGAAGGAATGGATCA
TCCGGAGTATTGGGGGTTGAGGCAGCTGGTGGAGCTGCAGGAATCCCGGGACCTCCTGGA
CTACAGGGTCCTAAAGGAGAAACAGGGGAGCAAGGGGAGGCAGGCATTCCAGGACCCCTT
GGCCCTCGGGGACCACCAGGAGATATTGGCTTTCAGGGACCGTCGGGTGAAATGGGCCTC
AAGGGGGAAAGAGGCGGCAATGGAGTGAAGGGAGATGCAGGAAATGATGGAACAATTGGA
GACCCCGGATCCCGTGGATTACCGGGACCTAAAGGTGATGAAGGATCTCCAGGCCCTGCT
GGTGAGCTGGGTACCAGGGGTTTGCGAGGAAGGAGAGGGATGCTTGGATCTGTGGGAATT
CAAGGAACCTCAGGAGGCTTAGGTGGGAATGGAACCTTTGGCCTTGGGGGCAGAGCTGGA
GGAAGGGGTAGATTTGGCTTCAGAGGACTACCGGGACCAGAGGGGCCGAAAGGTGAAAAG
GGCAGCCTTGGACCAATAGGGCCAGCAGGTCCTCTGGGAGAAAGAGGCCCAAGAGGCAAA
AGGGGCATCCAAGGAGAGATAGGGGCACCTGGAGCTGTGGGAAAGAAGGGCTTCTTGGGC
TACCCTGGACCATATGGACCTGAAGGGCCCGAGGGACCTAAGGGCAGGATGGGTCCAGAT
GGCTATGAAGGTTACCCTGGACCACAGGGGGTCCCAGGCTATCCTGGGCCACCAGGTCCT
CGAGGGCCCAAAGGAGATGTAGGTATAGGAGGAGAGGAGGGCTTTCTGGGAGAGGAGGGC
CCTCAAGGACCCAAAGGTGAACTGGGAGAACCTGGCATTGATGGAAATCCTGGACTAAAT
GGTATCGCTGGATACAAGGGTGAAGATGGTGAACTAGGTCTTCCTGGCAGGCCTGGAGCA
CTGGGACTAAGAGGAAGGAAAAGGGGTAGAACAGGAGAGAAAGGGGACAAGGGAGACAAG
GGCACACCTGGCAAGCCTGGAGCCTATGGATACCCTGGGAGAAGGGGCAATAGAGGCCCT
TTGGGACTGCGGGGCTTTCGAGGTCGCCGTGGAGTGCAGGGAGTGCCGGGTGTAGATGGG
GAGAAAGGAGGGGTTGGAGCAGATGGTGCCAAAGGTGAAAAAGGAGACCAGGGCTTACAA
GGTATACCAGGTGAACGTGGTCCTAGGGGTGAGACTGATGATGCATTCGATGGAACACCC
GGCCCTCCTGGTATTGATGGATTTAAAGGAGAAAAGGGAAACATGGGACCCCGGGGGGAA
CAAGGACCCTTTGGACCCCCTGGACCGTCAGTGCCTGGATCTAGGGGCTATAGGGGCGAT
AGAGGAGATAATGGACTGCAGGGACCTCCAGGCTCACCAGGTAGACCAGGACCACCAGGC
AAAAGAACAGGACCACTGGGTCCTCCTGGTCCTCCTGGACCCCCAGGTCCCCCTGGCCCA
CCAGGCACAGTCAAGGGTGAGAGAGGTGACCCAGGACCCCCTACACCAGGCCCACAGGGC
CCCAAAGGTTCACAAGGGTTCAAGGGAAGCATTGGCATTGATGGTATCAAAGGAGAAAAG
GGTAGCCAGAGTAATGCAGGACCCAGAGGTAAACCAGGAAGAGATGGTCGAAGGGGGCCA
AAAGGATACAAAGGTGCTTTGGGACCAAAAGGAAGAACAGGCCCTCCTGGTCCCCCAGGC
CCACCGGGTCCAGCTGCCCCTACTCGTGCTCCTCCTCCAACATTGGCTCCTACCACTCGG
GAATCCACGACAGTTAAAAAGAAGCGACGCACCACGACAACAACGCCACCCCCTACGACG
ACTCCACCCACAACAACAATGAGAGAGACAACTACAGTGAAAAAGAAAAAGAAGAAAAAG
AAGACTACAACCACCACTGCTGCCCCTACTACATTACCCCTGACCACGACTCCAGCACCT
ACCACCCCGTTACCCCCAACCACCCAGGCACCTACGCCTACCCCTGAAGTGATCACTGAT
ATCATTAGGGAGATTGAGGAAGAGATTGAGGCGCCAAGGGGTACCAGGAATGCACCTGCA
GTCTCATGCAAAGAAATCCTGATGGATTATCCAGATTCAGAAGATGGTTTATACTGGTTA
GACACGAATGGAGGTGCACCAAACGATAAATTCCAAGCCAACTGTAAGTTTGTGCAAGGT
GGGCTGACCTGTCTCAACGCTACAGCTGCAGCTGCAACAGATCCTTCTAGTTGGGTGGCT
TCCCCCGACAGCGACTGGTTCTCAGACTGGAATGCTGGCTTTGAGATAGAATATGAAGCC
AGCGTTGTCCAGCTAAGATTCTTACATATGAAGAGTAACACAGCAACACAACTATTCACG
TTCAACTGCCTTAGAGTTCCTGCATACTACAATGATAAGGCTCGTAACTATGACGACTCG
ATACAGTTCAGAGGTCAGAATGATGATATAATAGAACATGGTATGCCGGGATATGTCGTG
CCCAAAGATGGATGTAAGTCACTATTCAAAAAGCTGAAGAAGTCCATTTTCACTCTGAGG
TCCAGTGACCCCTCGCAGCTACCCATCAAAGATTTTGCTCCTCGAGGATATGGAGGGCGT
GGCCAGAGATTCGGGTTTACTGTGGGACCGGTATGTTTCTTA

>pdep
GGGGGATTCCCTGGCTTACCTGGCATGAGAGGATCCCCAGGTCTACCGGGATACCCAGGT
ATTCCAGGACAGCCAGGAAGTGCAGGCATAGGACCCCCGGGTTCTAAGGGGCCTAAGGGG
TTAATTGGAGAGCCAGGACTACGAGGACCAGCAGGGGAAGATGGTGAAAGGGGGCTGGCA
GGGCCTAGGGGCTTACCAGGTGAATCTGGTACACCGGGACAACCTGGAAGGAATGGATCA
TTCGGAGTATCGGGAGTTAATGCAGCTGATGGAGCTGCAGGAATCCCAGGACCTCCTGGA
CCACAGGGTCCTAAAGGAGAAAGAGGGGAGCCAGGGGAGATAGGCATTCCRGGACCCCCA
GGCCCTCGTGGACCACCAGGAGATATTGGCTTTCCGGGACCATCGGGTGAGATGGGCCTC
AAGGGGGAAATGGGCAGCAAAGGAGTGAAGGGAGATCCAGGAAATGTAGGAACACCTGGA
GACCCAGGATCCCGTGGAATACCGGGACCAAAAGGTGATGAAGGATCTCCAGGCCCTGCT
GGTGAGCTGGGTAACAGGGGTTTGCGAGGAAGAAGAGGGATACGTGGATCTGTGGGAGTT
AAAGGAACCTCAGGAGGTTTAGGTGGAAATGGAACCTTTGGCCTTGGGGGCAGAGCTGGT
GGAAGGGGTAGATTTGGCTTCAGAGGACTACCAGGACCAGAGGGGCCAAAAGGTGAAAAA
GGCAGCCTTGGACCAATAGGGCCAGCAGGTGCTATGGGAGAAAGAGGCCCAAGAGGCAAA
AGGGGCATCCAAGGAGAAATTGGGGCACCTGGGCCTGTCGGAAAGAAGGGCTTTTTGGGA
TACCCTGGACCATTTGGGCCTGAAGGGCCGCCAGGACCTAAGGGCAGGAAGGGTCCAGAT
GGCTATGAAGGCTACCCTGGACCACAGGGGGTCCCAGGCTATCCTGGGCCACCAGGTCCT
CGAGGGCCCAAAGGAGACATAGGTATAGGAGGAGAGGAGGGCTTGCCTGGAGAGGATGGC
CCTCAGGGACCCAAAGGTGAACCGGGAGAAGCTGGCCTTGATGGAAATCCTGGACTAAAT
GGTAACCCTGGATACAAGGGTGAAACTGGTGAACTAGGTCTTCCAGGCAGGCCTGGAGCA
CTGGGACTAAGAGGCAGGAAAAGGGGTAGAGCGGGAGAGAAAGGAGACAAAGGAGACAAG
GGCAAACCTGGCAAGCCTGGACCCTATGGATACCCTGGTAGAAGGGGCAATAGAGGNCCT
TTGGGACTGCGGGGCTTTCGAGGTCGCCGTGGAGTGCAGGGACCGCCTGGTGTAAATGGG
GAAAAAGGAGAGGTCGGAGTAGATGGTGCCAAAGGTGAAAAAGGAGACCAGGGCTTACAA
GGTATACCAGGTGAACGTGGTCCTAGGGGTGAGACTGATGATGCATTCGATGGAACACCC
GGCCCTCCTGGTATTGATGGATTTAAAGGAGAAAAGGGAAACATGGGACCTCGGGGGGAA
CAAGGACCCATTGGCCCCCCTGGACCATCAGTGCCTGGATCTAGGGGCTATAGGGGCGAT
AGAGGAGATACTGGACTGCAGGGACCTCCAGGACCACCAGGTAGACCAGGACCACCAGGC
AAAAGAACAGGACCACCGGGTCCTCCTGGTCCTCCTGGACCCCCGGGTCCTCCCGGCCCA
CCAGGCACAGTAAAGGGTGAGAGAGGCGACCCAGGACCATCTCCACTGGGCCCACAGGGC
CCCAAAGGTTCAAAAGGGGGCAAGGGTGAAATTGGTATTAGAGGTATAAAAGGAGAAAAG
GGTAGCCAGAGTAATGCCGGACCCAGAGGTAAACCAGGAAGAGATGGTCGAAGGGGGCCA
AAAGGATACAAAGGTGCTTCCGGACCAAAAGGAAGAACAGGCCCTCCTGGTCCCCCAGGC
CCACCGGGTCCAGCTGCCCCTACTCGTGCTCCTCCTCCAACAYTGCCTCCTACCACTCAG
GAACCCACGACAGTTAAAAAGAAGCGACGCACCACGACAACAACACCACCCCCTACAACG
ACTCCACCCACAACAACAATGAGAGAGACAACTACAGTGAAAAAGAAAAAGAAGAAAAAG
AAGACTACAACAACCACTGCTGCCCCTACTACATTACCCCTAACCACGACTGTAGCACCT
ACCACCACGTTACCCCCAACCACCCAGGCACCTACGCCTACCCCAGAAGTGATCACTGAT
ATCATTAGGGAGATTGAGGAAGAGATTGAGGCACCACGGGGTACAAGGAATTCACCTGCG
GTCTCATGCAAAGAAATCCTAATGGATTATCCAGATTCAGAAGATGGTTTGTACTGGTTA
GATACTAATGGAGGTGCACCAAACGATAAATTCCAAGCCAACTGTAAATTTGCGCGAGGT
GGGCTGACCTGTCTTAATGCTACAGCTGCAGCTTCAAGAGANNCGGTAAGTTGGGCCGCT
TCCCCCAACAGCGACTGGTTCTCAGACTGGAGTGCTGGGTTTGAGATAGAATATGAAGTT
AATGTTGTCCAGCTCAGATTCTTACATATGAAGAGTAACACAGCAACACAACTATTCACA
TTCGACTGCCTTAGAGTTCCTGCRTACTACAATGAAAAGGCTCGTAACTATGATAARTCA
ATACAGTTCAGAGGTCAAAATGAGGATATAATAGAACATGGTATGCCAGGATATGTTGTG
CCCAAAGACGGATGTAAGTCACTATTCAAAAAGATGAAGAAGTCTATTTTCACTCTGACG
GCAACTGACCCCTCACAGCTACCCATCAAAGATTTTGCTCCCCGAGGATATGGAGGGCGT
GGCCAGAGATTTGGTTTTACCGTGGGACCTGTATGTTTCTTA
