# Supplementary material for: Genome-wide signals of positive selection in strongylocentrotid sea urchins
Source: BMC Genomics. 2017 Jul 21;18:555. doi: 10.1186/s12864-017-3944-7 (PMC5521101; doi:10.1186/s12864-017-3944-7)
Supplement: Supplementary file 3 — Consensus alignment files. A compressed (gzip) tape archive (TAR) file containing 6250 consensus alignment files in FASTA format. (TGZ 14116 kb) [file 12864_2017_3944_MOESM3_ESM.tgz › SPU_000649/consensAlign.ordered.fa]

>sdro
ATGCCACCCTATCCTGAAGATCATCTTCCTGGCGGTGACAAGCGCTCTCCCCTGGGGCTC
TCCCTGAAGGTCGGGGATGCAGACCCCACCAAGACCCACCGRATATGGAACAAAGTGAGG
AATAATCTCCACAGGACACAAGGGCCGCACAGACCAGCGTTCTTGGCAGAGATGCAAAAC
GCAACTGCAATCTTGCCCGACTACTGGCAGCTCTACCCCTCGGACTTTGCCAAGTATTTG
AGGCAGGAGCTCTGTGATCTTCACATGGGCAAGTTCTTGGAGGATAAGAAGGTCCTGAAC
TGGTGTCCAGGGTTCACCAAGCTTTACTCGCTCAATGCCACAGGTGATGGAAACTGTCTC
CTGCATGCCATATCCCTTGCGCTGTGGGGCGTTGAGGACACTGACCTCTGGCTACGGAAG
GTGCTCYACAGTGTGATGAAAGGAGARTATGCAGGGGCGAAYGAACATCGATGGAGGCGG
GARAGGAACCARTTTGATACCAYGCACATTCCTGGTCAAGGTTTTCGATACAATACTAAG
GAATGGTCAGCTGAGTGGCAGATCGTGGTGGATATCTCCAGTCCTRAAYGCCGGCTTGAT
CAGACGATGGGCCTRCCCTACGAGTGTCTTGAGGAATTCCACATCTTTGTCATGGCCAAC
ATCCTGCGACGTCCGATCATCGTCCTGGCCGAGAACATGTGGCGCGATGCAGCTGGCAAR
TCTCTCCAACCCTTGAACTTCAGTGGTATCTACTTGCCTCTTGGATGGGATCCCAAAGAC
TGCTTTCGCCATCCGATCTTGCTGGGATACCATCACCAGCATTTCTCCCCCCTGCTCTGC
ACCGGTCCTCCCACCGATARAGAGGTGAAAGACTTGTACTGTGTGCCTCTGGTTGACCAT
GAATTCGAAAGGTTTCCAATCCATTTCTTGGAAGAGGGGGAAGAAGGAAGGGTAAACCAG
CTTCTTGAGCGGTACCTGACGTGCGAGACTTTCCGGTTTAGAGACAGACCCGTCTTGTGT
GCCAGACTGGCCACAGATTACCCAAAGGAGGAGTTGGATGTCTTTCAGTCCTACTTGAAT
CTTGCTGAGATGAGGTACAGGATGTATACAGAGGAGCAGCACAATCCTGAGAATGCTGAA
GCTCTGAAAGCAGCCGGGGTGATGTCGGCCACGAGCACGCAGCAGTTGAACGAGAAAATG
GCCATAGTGAGTGACCCAAAGCAACCAGGACAACCCCGACGTGTTTCCACAGAGGATCCA
TCTGCTGTTCAGACCGAAGGATCAATTTCCGGGAATGATGTCTTTAAGGTGCCCACTGAA
GATAGTGTCTGTATATCAAGTACYGCGCTACAGTCCAGTGGTGTAAAGGTACCGTCAATG
AATTTAGAGCATATGGGCTACTTTGGAAGCACATCCCTTGCCTGTAAGACCCCAGGGTGT
CACTACGTGACAGCTTTGGAGAGTGACGAGTACTGTGAGAGGTGTTACAAGGCTAGGTCT
TCTGCAGGCAAAGAGGCCTTCAAGAGATGCAGAATGGACTCCTGTCTCAATGCTGGAGAT
CGAGGATATGATGGATTTTGCCAGGTATGCTATGACCAGAACACATTCATGAATGACGAC
ATTCTTGTTGCTGCCCGCCCAACAAACCTACAAGACTTGAGCACAAGTCCCAAATTCTCT
GGACTGAGTGCAAGAGGTCCAGTTCACTTTGATGCAGCCACTGTACAGGATGGCAATGGA
ATGGAAGTGGATGAATACAAGACTAGTGGTAGTACATTGGACACCAATGTTGTCAATGAA
TTCAGAGTGGGAAGCAAGCAGTGTATCAGTCCAGGCTGTGAATTTACAGGCAATCCTAAC
TATGGTGGGTTGTGCAGCAAGTGCTTTCAAGAAAAGGCAGGAGCTGTAAAACAGAGCCCT
GGAGGARCAGAACCTTTCGGATTCCTTGATTCTTCTCCCCCTCGAGAGATCGCCGTGACT
GTAGGAAAAAAGAAATGTTTGATGCCAGAATGTGCATTGACTGGTCATCCAGAGAAATCA
GACTTGTGTAGTGGTTGCTTCAACAGACAGGCAGAAATTGTTAAGGCAGCTGGCTTATCT
TTGAAGACCATGGGCGAGAAGCCTTCACCGATTCCAGATGCAAACATTCCAGAATTTTCA
AGGGGATTCAGCCAAGAGAGGCAGAAGCAGCTGTGGGAGAAAGCGTCTCATCCATGCCGT
ACTGCTAACTGTGAAATGTATGCTCTCCCCAGCCAGAACGGATTTTGTTCYGCATGCTAC
AAGAAATCCATAACGGGCAGGTCAAGTCCTCATGATTTCAGCAGGGGGTCARGTTCACCT
AAACATGCCAAGGGTCAAGAAGTGAGCACCTTCAGACCAATACTGCAGTTCACGGTGCAG
AAGAACATGTGTGCCATTCCCGGCTGCAACGGCGTTCGTCTCCAGCTGGGCTCTGGTGAC
CTCTGTCGTGCTCACTACCAAGAGAGTTCCAGGAGGTACAGTCCGACAACCAGCACTAGT
ACACCACCGGGAGCCGTCACCAGAGCTGGCATGCCATCTGTAGGTGGGAGAGCCCAGCCC
TCGGCTCCCCCGCAGAGCATCTATGCCTCTAGGCCTGGACATCGCTCTCCTGGGATTACC
AACCTCAGGGAGGTGCAGCAAGCCACTGAACCAAGCCAGATGGCAAGGGCATCAAGCACG
CAGTTCTGTGCACATCCAGGATGTAACAATCCTGCAGTTCCTCCATCTTTTGTTGCCTGC
AGAAGGTGTCTGGACTTTGTTGATAAGGTCAATCAAGTGGAGGCTGCTATTAAGTCTGTC
CGTGGAGAGGGCGCCACTGCTGAGACTACTGCTGTCCGTCGAGCTCCAGAGGATGATGAA
ATGTCTCCAATCGCCTTCGAAACTGAGATAGATCCAAATGATCCACCCACTGAAACAGTC
AGGAATCTTGACATCCATGAAAAACTCTCTTCTGGGATCAAGGGTCAGTTCCAGTATGAC
CATGTCAAAAGGGTCAAGTGTCAGGCCAAAGGAGGATGCCGGTCCGGYAGTTACGGGAAC
CCAAGCTACGGCAATCTCTGTGCATCGTGCTTCGATCGGGACATCGTCTCTCAAATCCAC
CAGACATCCAGTAGCAGTTCTGCTCCATTGAAGAAGTCCTCTCACAGTCGCACCCTCCCG
CCACCCCGGTCCCAGTCCGCTGTCATCTCCAGCTCCAGCACCGCCTCCAGAGCGGCTTCA
CGCCCACCGAACTACCAGAAGTGTAGCCGCAGAGACTGCCTCCAACAGGCGAATGTGCAG
ATCATGGATGGCTACTGCAACCAGTGCTACCCCGCCTACAAGTCCAGAGAGGACAAGAGA
AAGAGTCGGTCATCCTCTGGGGTGAGGGAGCGGTCCGCACCGCCCTCCGGCACATCATCC
AAGAGAGAGAAGCCGGTCATGAGAGATGACGATCTTATCCCCATATCAGCAGCTARATGC
CGTAYRGAGACCTGTCAAAACTATGGTAACTCACATAGTCGTGGATATTGTAACGGTTGC
TTTCAAAAGATTATGAATCCT

>spal
ATGCCACCCTATCCYGAAGACCATCTTCCTGGCGGTGACAAGCGCTCTCCCCTGGCTCTC
TCCCTGAAGGTCGGGGATGCAGNCCCCACCAAGACCCACCGGATATGGAACAAAGTGAGG
AATAATCTCCACAGGACGCAAGGGCCGCACAGACCAGCGTTCCTGGCAGAGATGCAAAAC
GCAACTGCGATCTTGCCCRACTACTGGCAGCTCTACCCCTCGGACCTTGCCAAGTATTTG
AGGCARGAGCTCTGTGATCTTCACATGAGCAAGTTCTTGGAGGATAAGAAGGTCCTSAAC
TGGTGTCCAGGCTTCACCAAGCTCTACTCGCTCAATGCCACAGGTGATGGCAACTGTCTC
CTGCATGCCATATCCCTTGCGCTGTGGGGCGTTGAGGACACTGACCTCTGGCTRCGGAAR
GTGCTCTACAGCGTGATGAAAGGAGATTATGCAGGGGCGAACGAACATCGATGGAGGCGG
GAAAGGAACCAATTTGATACCACGCACATTCCTGGTCAAGGTTTTCGATACAATACTAAG
GAATGGTCAGCTGAGTGGCAGATCGTGGTGGATATCTCCAGTCCTGAACGCCGGCTTGAT
CAGACGATGGGCCTACCCTACGAGTGTCTTGAGGAATTCCACATCTTTGTCATGGCCAAC
ATCCTGCGACGTCCGATCATCGTCCTGGCTGAGAACATGTGGCGYGATGCAGCTGGCAAA
TCTCTCCAACCCTTGAACTTCAGTGGTATCTACTTGCCTCTTGGATGGGATCCTAAAGAC
TGCTTTCGCCATCCGATCTTGCTGGGATACCAYCACCAGCATTTCTCMCCCCTGCTCTGC
ACCGGTCCTCCCACCGATAMAGAGGTGAAAGACSTGTACTGTGTGCCTCTGGTTGACCAT
GAATTTGAAAGGTTTCCAATCCATTTCTTGGAAGAGGGGGAAGAAGGAAGGGTAAACCAG
CTTCTCGAGCGGTAYCTGACCTGCGAGACTKTCSGGTTTAGAGACAGACCCGTCTTGTGT
GCCAGACTGGCCACAGATYACCCAAAGGAGGARTTGGATGTCTTYCAGTCCTACYTGAAT
CTTGCTGAGATGAGGTACAGGATGTATACAGAGGAGCAGCACAATCCTGAGAATGCTGAA
GCTCTGAAAGCAGCTGGGGTGATGTCGGCAACGAGCACGCAGCAGTTGAACGAGAAAATG
GCCGTAGTGAGTGACCCAAAGCAACCAGGACAACCCCGACGTRTTTCCACAGAGGAYCCA
TCKGYTGTTCAGACCGGWGGATCACTTTCYGGGAATGATGYCTWTAAGGTGCCCACTGAA
GATAGTGTSTGTATATCAAGTACCGCGCTACAGTCCAGTGGTATGAAGGTACCRTCAATG
AATTTACAGCATATGGGCTATTTTGGAAGCRCATCCCTTGCCTGTAAGACRCCAGGATGT
CASTACATGAGAGCTTTGGARAGTGACGAGTACTGTGAGAGGTGTTACAAGGCTAGGTCT
TCTGCAGGCAAAGAGGCCTTCAARAGATGCAGARTGGAMTCCTGTCTCAATGSTGGAGAT
CGARGATATGATGGATTTTGCCAGGTATGCTATGACCAGARCACATTCATGAATGAYGAC
ATTCTTGTTGCTGCCCGCCCAACAAACCTACAAGACYTGAGCACAAGTCCMAAATTCTCT
GGACTGAGTGCAAGRGGTCCAGTTCACTTTGATGCAGCCACCGTACAGGATGGCAATGGA
ATGGAAGTGGATGAATACAAGACTAGTGGTAGTACATTGGACACCAATGTTGTCAATGAA
TTCAGAGTGGGAAGCAAGCAGTGTATCAGTCCWGGCTGTGACTTTACAGGCAATCCTAAC
TATGGTGGGTTGTGCAGCAAGTGCTTTCAAGAAAAGGCAGGAGCTGTAAAACAGAGCCCT
GGAGGAGCAGAACCTTTCGGATTCCTTGATTCTTCTCCCCCTCGAGAGATCGCCGTGACT
GTAGGAAAAAARAAATGTWTGATGCCAGAATGTGCATTGACTGGTCATCCMGAGAAATTA
GACTTGTGCAGTGGTTGCTTYAACARACAGGCAGAAATTRGTAAGGCAGCTGGCTTATCT
TTGAAGACCATGGRCGWGAAGCCTYCACCGATTCCAGATACRMACATTCCAGAATTGTCA
AGGRGATTCAGCRCAGAGAGGCAAAAGCAGCTGTKGGAGAGAGCGTCTCACCCATGCCGT
ACTGCTAACTGTGAAATGTWTGCTCACCSCAGCCAAAACGGATWTTGTTCCGCATGCTAC
AAGAAATCCATAACRGGCAGGTCWAGTCCTCATGATTTCAGCAGGGGGTCAAGTTCACCT
AAACATGCMAAAGGTCAAGAAGTGAGCACCTTCAGACCAATACTGCAGTTCACGGTGCAG
AAGAACATGTGTGCCATTCCCGGCTGCAACGGCGTTCGTCTCCAGCTGGGCTCYGGTGAC
CTCTGTCGTGCTCACTACCAAGAGAGTTCCAGGAGRTACAGTCCGACAACCAGCACAGTT
WCACCACCAGGAGYCGTCACCAGAGYTGSCATGCCATCTGTAGGTGGRAGAGCCCAGCCC
TCKGCTCCACCGCAGAGCATCTACGCCTCTAGGCCTGGACACCGCTCTCCTAGGATTACC
AACTTCATGGAGGTGCAGCAAGCCACTGAACCAAGCCAGRTGGCAAGGKCATCAAGCAYG
CAGTTCTGCGCACATCCAGGATGTRACAATCSTGCAGTTCCTCCATCTTTTGTTGCCTGC
AGAAGGTGCYTGGACTTTGTTGATAAGGTCAATCAAGTGGAGGCTGCTATTAAGTCTGTC
CGTGGAGAGGGCGCAACTGCTGAGACTACTGCTGTCCGTCGAGCTCCAGAGGATGATGAA
ATGTCTCCAATCGCCCTYGARACTGAGATAGATCCAAATGATCCACCCACTGAAACAGTC
AGGAATCTTGACATCCATGAAAAACTCTCTTCTGGWATCAAGGGTCARTTCCAGTATGAC
CATGTCAARAGGGTCAAATGTMARGCCAAAGGAGGATGCCCGTYCRRCAGTTACGGGAAC
CCARRSTACGGCRATCTCTGCGCGTCGTGCTTCGATCGGGnnnnnnnnnnnnnnnnnCAC
CAGACATCCAGTAGCAGCTCTGCTCCATTGAAGAAGTCCACTCATAGTCGCACCCTCCCG
CCACCCCGGTCCCAGTCCGCTGTCATCTCCAGCACCGCCACCGCCTCAAGAGTGGCTTCA
CGTCCGTCGAACCACCAGAAGTGTAGCCGCAGAGACTGCCACAATCAGGCGAACGTGCAG
ATCATGGACGGCTACTGCAACCAGTGCTACCCGGCCTACAAGACCAAAGAGGACAAGAAG
AAGAGTCGGTCATCCTCGGGGGTGCGGGATCGGTCCGCACCGCCCTCCGGCACNTCATCC
AAGAGAGAGAAGCCGGTCATGAGAGATGATGATCTTATCCCTATATCGGCAGCTAGATGC
CGTRCGGAGRCCTGYCAAAACTATGGTAACTCACATAGTCGTGGATATTGTAACGGTTGC
TTTCAAAAGCTTATGAATCGT

>sfra
ATGCCACCCTATCCYGAAGACCATCTTCCTGGCAGTGACAAGCGCTCCCCCCTGGGTCTC
CCCCTGAAGGTTGGGGATGCAGACCCCACCAAGACCTTCCAGATATGGAGCAGAGTGCGT
AATAAGCTCCACAAGGCACATGGGCCGCACAGACCAACGTTCTTAGCAGAGATGCCAAAT
GCAACTGCGATCTTGCCSTACTACTGGCAGCTCTACCCCTCCGACTATGCCAAGTATTTG
AGGCAGGAGCTCTGTGATCTTCACATGAGCAAGAACTTGGAGGATAAGAAGGTCGTGAAC
TGGTGTCCTGGCTTTACCAAGCTCTACTCGCTCAATGCTACAGGTGATGGAAACTGTCTC
CTGCATGCCATATCCCTTGCACTGTGGGGCATTGAGGACACTGACCTCTGGCTTCGGAAA
GTGCTCTACAATGTGATGAAAGGAGATTATGCAGGGGATAACGAAGGGCGATGGAGACGG
GAGAGGAACCTCTTTGATACCACGCACATTCCTGGTCAAGGTTTTCGATACAACACAAAG
GAATGGTCAGCTGAGTGGCAGATCGTGGTTGATATCTCCAGTCCTGAACGCAGACTTGAT
CAGACACTGGGCCTGCCCTATGAGTGTCTTGAGGAATTCCACATCTTCGTCATGGCCAAC
ATCCTGCGGCGTCCAATCATCGTCCTGGCTGAGAACATGTGGCGTGATGCAGCTGGCAAA
TCTCTCCAACCTATGAACTTCAGTGGTATCTACTTGCCTCTTGGATGGGATCCCAAAGAC
TGCTTTCCCCATCCGATCTTGCTAGGATACCATCAGATGCATTTCTCACCCCTGCTCTGC
ACCGGTCCTTCCACCGATAAAGAGGTGAAGGACTKGTACTGTGTGCCTCTGGTTGACCAT
GAATTCGAAAGCTTTCCAATCCATTTCTTGCAAGAGGGGGAAGAAGGAAGGGCAATCCAG
CTTCTCCAGCAGTACCTGACCTGCGAGACTGTCAAGATTAGAGACAGAATCGTCATGTGT
GCCAGACTGGCCACAGATTACCCAAAGGAGGAATTGGATGTCTTTCAGTCCTACTTGAAT
CTTGCTGAGATGAGGTACAGGATGTATACAGAGGAGCAGCACAATCCTGAGAATGCTGAA
GCTTTGAAAGCAGCTGGAGTGATGTCAGCCATGAACACGCAGCAGTTGAATGAGAAATTG
GCCACAGTGGGTGACCCAAAGCAAACAGGACATCCTAGACGTGTTTCCACAGAGGACCCA
TCGGCTGTTCAGACCGGAGGATCACTTTCTGGGAATGATATCTTTAAGGTGCCCACTGAA
GATAGTGTCTGTATATCAAGTACCGCGCTACAGTCCAGTGGTATTAAGGTACCACCAATG
AATTTACAGCATATGGGCTATTCTGCAAGAACAGCCYTTGCCTGTAAGACGCCAGGATGT
CTCTATATGAGAGCTTTGGAGAGTGACGAGTACTGTGAGAGGTGTTACAAGGCTAGGTCT
TCTGTAGGCAAAGAGGCCTTCAAGAAATGCAGAGTGGACTCCTGTCTCAATGGTGGAGAT
CGAGGATATGATGGACTTTGCCAGGTATGCTATGACCAGAACACATTCATGAATGAYGAC
ATTCCTGTTGYTGCCCACCCATTGAACCTACAAGACCTGAGCACAAGTCCCAAATTCTCT
GGACTGAGTGCAAGAGGTCCAGTTCACTTTGATCAAGCCACCATACAGGATGGCTATGGA
ATGGAAGTGGACGAAGACAAGACTGGTGGTAGTACATTGGACACCAATGTTGTCAATGAA
TTCAAAGTGGGAAGCAAGCAGTGTATCAATCCAGGCTGTGAATTCACAGGCAATCGTAAC
TATGGTGGGTTGTGCAGCAAGTGCTTTCAGGACAAGGCAGGAGCGGGAAAACAGAGCACT
GCAGGAGCAGAACCTTTGGGATTCCTTGATACTTCACCCCCTCGAGAGATTGCCTTGACT
GTTGGAAAAAAGAAATGTTTGATGCCAGAATGTGAATTGACTGGTCACCCAGAGAAAGGA
GATTTCTGCAGTGGTTGCTTCATCAAACAGGCAGAAATTGGTAAGGCAGCTGGCTTCTCT
TTGAAGACCATGGGCGAGAAGCCTTCACCCATTCCAGACACAAACATTCCTGAAATTTCA
AGGAGATTCAGCACAGAGAGGCAAAAGCAGCTGTGGGAGGAAGCGCCTCAGCAATGCCGT
ACTGCTAAGTGTGAAATGTATGCTCTGCCAAGCCAGAAAGGATTTTGTTCCGCATGCTAC
AAGAAATCCAAAACAGGCCGGTCTAGTCCTCATGATTTCAGCAGGGGGTCAAGTTCACCA
AAACATGCAAAGGATCAAGAAGTGAGCACCTTCAGACCAATACTGCATTTCACRGTGCAG
AAGAACATGTGTGCCATTCCCGGCTGCAACGGCGTTCGTCTCCAGCTGGGCTCTGGTGAA
ATCTGCCGTGCTCACTACCAAGAGAGTGCCAGGAGATACAGTCCGACAACCAGCACAATT
GCACCACCGGGAGCCTTCACCAGAGCTGGCATGCCATCTGTAGGTGGGAGAATCCAGCCA
TCGGCTCCACCGCAGAGCATTYATGCCTCTCGGCCTGGACACCGTTCTCCTGGGATTKCC
AACTTCAGAGAGGTGCAGCAAGCCACTGAACCAAGCCAGATGGCAAGGGCACCAAGCACG
CAGATCTGCGCACATCCAAAATGTAACAATGCCGCAGCTCCTCCGTCTTTTGTTGCCTGC
AGAACGTGCCTGGACTTTGTTGATAAGGTCAATCAAGTGGNNNNNGCTATTAAGTCTGTC
CGTGAAGAGGGCGCCACTGCTGAGACTAATGCTGTCCGTGTAGCTCCAGAGGATTATGAA
ATGTCTCCAATCGCCTTAGAAACTGAGATAGATCCATATGATCCACCCACTGAAACAGTC
AGGAATCTTGACATCCATGAAAAACTCTCTTCTGGGATCAAAGGTCAGTTCCAGTTTGAC
TATGTCAAAAGGGTCAAATGTCAGGCCAAAGGAGGATGCCTGTCCGGCAGTTACGGGAAC
CCAAGCTACGGCAATCTCTGCGCRGCGTGCTTTGATCGGGACATCGTCACTCAAATCCAC
AAGACATCCAGTAGCAGCTCTGCTCCATTGAAGAAGTCCTCTCGAAGTCACACCCTCTCA
GCACCCCGGTCCCAGTCCGCTGTCATCTCTGGCACCAGCACCGCCTCCAGAGCAGCTTCA
CnnnnnnnGAACTTCCAAAAGTGTGGCCACAGAGACTGCCACAATCAGGCGAACTTGCAG
ATCATGGAAGGCTACTGTAACGAGTGCTACCCGGCCTACAAGTCCAGAGAGGACAAGAAA
AAGAGTCGGTCATCCTCTGGGGTGCGAGATCGCTCCGCACTGGCCTTGGGCACGNNNTCC
AAGAGAGAGAAGCCAGTCACGAGAGGAGATGATCTTGTCTCTACATCAGCACTTAAATGC
CGTACTGAGACCTGCCAAAACTATGGTAACTCACATTGTCGTGGATATTGTAATGATTGC
TTTCAAAAGTTTATGAAnnnn

>afraSS
ATGCCACCCTATCCTGAAGACCACCTTCCTGGCAGTGACAAGCGCTCTCCCCTGGSTCTC
TCCCTGAAGGTSGGGGATGCAGACCCCACCAAGACCCACCGGATATGGAACAAAGTGAGG
AATAATCTCCACAGGACACAAGGGCCGCACAGACCAGCGTTTTTGGCAGAGATGCAAAAC
GCAACRGCGATCTTGCCCGACTACTGGCAGCTCTACCCCTCRGACCTTGCCAAGTATTTG
AGGCAGGAGCTCTGTGATCTTCACATGAGCAAGTTCTTGGAGGATAAGAAGGTCCTGAAC
TGGTGTCCAGGSTTCACCAAGCTTTACTCRCTCAATGCCWCAGGTGATGGAAACTGTCTC
CTGCATGCCATATCCCTWGCCCTGTGGGGCGTTGAGGACACTGACCTCTGGCTRCGGAAG
GTGCTCCACAGYGTGATGAAAGGAGAATATGCAGAGGCGAAYGARCGGCGATGGAGGCGG
GARAGGAACCAATTTGATWCCACGCACATTCCTGGTCAAGGTTTTCGATACAAYACTAAG
GAATGGTCAGCTGAGTGGCAGATCGTGGTGGATATCTCCAGTCCTGAACGCCGGCTTGAT
CAGACGATGGGCCTACCCTACGAGTGTCTTGAGGAATTCCACATCTTTGTCATGGCCAAC
ATCCTGCGACGTCCGATCATCGTCCTGGCCGAGAACATGTGGCGCGATGCAGCTGGCAAA
TCTCTCCAACCCTTGAACTTCAGTGGTATCTACTTGCCTCTTGGATGGGATCCCAAAGAC
TGCTTTCGCCATCCGATCTTGCTGGGATACCATCACCAGCATTTCTCCCCCCTGCTCTGC
ACCGGTCCTCCCACCGATAAAGAGGTGAAAGACTTGTACTGTGTGCCTCTGGTTGACCAT
GAATTCGAAAGGTTTCCAATCCATTTCTTGGAAGAGGGGGAAGAAGGAAGGGTAAACCAG
CTTCTTGAGCGGTACCTGACCTGCGAGACTTTCYGGTTTAGAGACAGACCCGTCTTGTGT
GCCAGRCTGGCCACAGATYWYCCAAAGGAGGARTTGGATGTCTTTCAGTCCTACYTGAAT
CTTGCTGAGATGAGGTACAGGATGTATACAGAGGAGCAGCAYAATCCTGAGAATGCTGAA
GCTCTGAAAGCAGCTGGGGTGATGTCGGCCATGAGCACGCAGCAGTTGAACGAGAAAATA
GCCGCTGGGAGTGACCCAAAGCATACAGGACATCCCAGACGTGTTTCCACAGAGGACCCA
YCGGTTGTTCAGACCGGAGGATCACTTTCTGGGAAYGATGTCYTTAAGGTGCCCACTGAA
GATAGTGTGTGTATATCAAGTACCGCGCTACAGTCCAGTGGTATGAAGGTACCGTCAATG
AATTTACAGCATATGGGCTATTTTGGAAGCACATCCCTTGCCTGTAAGACACCAGGATGT
CACTACATGAGAGCTTTGGAAAGTGACGAGTACTGTGAGAGGTGTTACAAGGCTAGGTCT
TCTGCAGGCAAAGAGGCCTTCAAGAGATGCAGAGTGGACTCCTGTCTCAATGGTGGAGAT
CGAAGATATGATGGATTTTGCCAGGTATGCTATGACCAGAGCACATTCATGAATGACGAC
ATTCTTGTTGCTGCCCGCYCAACAAACCTACAAGACTTGAGCACAAGTCCYAAATTCTCT
GGACTGAGTGCAAGAGGTCCRGTTCACTTTGATCCACCCACCGTACAGGATGGCAATGGA
ATGGAAGTGGAGGAATACAAGACTAGTGGTAGTMCATTGGACACSAATGTTGTCAATGAA
TTCAGAGTGGGAAGCAAGCAGTGTATCAGTCCAGGCTGTGACTTTACAGGCAATCCTAAC
TATGGTGGGTTGTGCAGCAAGTGCTTTCAAGAAAAGGCAGGAGCTGTAAAACAGAGCCCT
GGAGGAGCAGAACCTTTCGGATTCCTTGATTCTTCTCCCCCTCGAGAGATCGCCGTGACT
GTAGGAAAAAARAAATGTTTGATGCCAGAATGTGCATTGACTGGTCATCCAGAGAAATTA
GACTTGTGCAGTGGTTGCTTCAACARACAGGCAGAAMTTGGTAAGGCAGCTGGCTTATCT
TTGAAGACCATGGGCGAGAAGCCTGCACCGATTCCAGATACMCACATTCCAGAATTGTCA
AGGGGATTCAGCACAGAGAGGCAAAAGCAGCTGTTGGAGAGAGCGTCTCATCCATGCCGT
ACTGCTAACTGTGAAATGTATGCTCACCGCAGCCAAAACGGRTTTTGTTCYGCATGCTAC
AAGAAATCCATAACRGGCAGGTCTAGTCCTCATGATTTCAGCAGGGGGTCAAGTTCACCT
AAACATGCCAAAGGTCAAGAAGYGAGCACCTTCAGACCAATWCTGCAGTTCACGGTGCAG
AAGAACATGTGTGCCATTCCCGGYTGCAACGGCGTTCGTCTCCAGCTGGGCWCTGGTGAC
CTCTGTCGTGCTCACTACCAAGAGAGTTCCAGGARRTACAGTCCRACAACCAGCACARKT
ACACCACCRGGAGCCKYCACCAGAGCTGGCATGCCATCTGTAGGKGGGAGAGCCCAGCCM
TCRGCTCCMCCGCAGAGCATCTACSCCTCTAGGCCTGGRCACCGCTCTCCTGGGATTWCC
AACCTCAGGGAGGTACAGCAAGCCASYGAMCYARGCCAGATGGCAAGGKCATCAAGYRYG
CAGTTCTGCGCACATCCAGGATGTGACAATCCTGCAGTTCCTCCATCTTTTGTTGCCTGC
AGAAGGTGYCTGGACTTTGTTGATAAGGTCAATCAAGTGSAGGCTGCTATYAAGTCTGTC
CGTGGAGAGGGCGCCACTGCTGAGACTACTGCTGTCCGTCAAGCTCCAGAGGATGATGAA
ATGTCTCCAATCGCCTTCGAAACTGAGATAGATCCAAATGATCCACCCACTGAAACAGTC
AGGAACCTTGACATCCATGAAAAACTCTCTACTGGTATCAAAGGTCAATTCCAGTATGAC
CATGTCAAGAGGGTCAAATGTCAGGCCAAAGGAGGATGCCCGTTCAACAGTTACGGGAAC
CCAGAGTATGGCRATCTCTGCGCGTCGTGCTTYGATCGGGACATCGTCTCTAAAATCCAC
CAGACATCCAGTAGCAGCTCTGCTCCATTGAAGAAGTCCTCTCRTAGTCGCACCCTCCCG
CCACCCCGGTCCCAGTCCGCTGTCATCTCCAGCACCGCCACCGCCTCAAGAGTGGCTTCA
CGTCCGTCGAACTACCAGAAGTGTAGCCGCAGAGACTGCCTCCRACAGGCGAATGTGCAG
ATCATGGATGGCTACTGCAACCAGTGCTACCCCGCCTACAAGTCCAGAGAGGACAAGAAA
AAGAGTCGGTCATCCTCTGGGGTGAGGGAGCGGTCCGCACCGCCCTCCGGCACATCATCC
AAGAGAGAGAAGCCGGTCATGAGAGATGATGATCTTATCCCCATATCAGCAGCTAAATGC
CGTATGGAGACCTGTCAAAAYTATGGTAACTCACATAGTCGTGGATATTGTAACGGTTGC
TTTCAAAAGCTTATGAATNNT

>hpul
ATGCCACCCTATCCCGAAGACCATCTTCCYGGCGGTGACAAGCGCTCTCCCCTGGGGCTC
CCCCTGAAGGTGGGGGATGCAGACCCCRCCAAAACCCTCCGAATATGGAACAAAGTGCGG
AATAATCTCCACAGGACACAAGGGCCGCACAGACCAGCGTTCTTGGCAGAGATGCAAAAC
GCAACTGCGATCTTGCCCGACTACTGGCAGCTCTACCCCTCGGACTTTGCCAAGTATTTG
AGGCAGGAGCTCTGTGATCTTCACATGGGCAAGTTCTTGGAGGATAAGAAAGTCCTGAAC
TGGTGTCCAGGCTTGACCAAGCTGTACTCACTCAATGCTACAGGTGATGGAAACTGTCTC
CTGCATGCCATATCCCTAGCGCTGTGGGGTGTTGAGGACACTGACCTCTGGCTGCGGAAG
GTGCTCCACAGCGTGATGAAAGGAGATTATGCAGCGGCTAACGAACACCGATGGAGACGG
GAAAGGAACCTCTTTGATACCACGCACATTCCTGGTCAAGGGTTTCGATACAACACTAAG
GAATGGTCAGCTGAGTGGCAGATTGTGGTGGATATCTCCAGTCCTGAGCGCCGKCTCGAT
CAGACGATGGGCCTGCCCTACGAGTGTCTTGAGGAATTCCACATCTTTGTCATGGCCAAC
ATCCTGCGACGTCCGATCATYGTCCTGGCCGAGAACATGTGGCGCGATGCGGCTGGCAAA
TCTCTCCAACCCCTGAATTTCAGTGGTATMTACTTGCCTCTTGGATGGGATCCCAAAGAC
TGCTTTTGCCATCCGATCTTGCTGGGATACCATCACATGCATTTCTCACCCCTGCTCTGC
ACCGGTCCTCCCGCCAATAAAGAGGTGAAAGACTTGTACTGTGTGCCTCTGGTTGACCAT
GAATTTGAAAGCTTTCCAATCCATTTCTTGGAAGAGGGGGAAGAAGGAAGGGGAATCCAG
CTTCTCGAGCGTTACCTGACCTGCGAGACCGTCATGCTTAGAGGCAGACCCGTCTTGTGT
GCCAGACTGACCACAGATTACCCAAAGGAGGAATTGGATGTMTTCCAGTCCTACTTGAAT
CTTGCYGAGATGAGGTACAGGATGTATACAGAGGAGCAGCACAATCCTGAGAATGCTGAA
GCTCTGAAAGCAGCTGGGGTCATGTCGGCCACAAGCACGCAGCAGTTGAACGAGAAAATG
GCCGAAGTGAGTGACCCAAAGCAAACGGGACATCCTAGATGTGTTTCCACAGAGGACCCA
TCGGCTGTTCAGACAGGAGGGTCAATTTCTGGGAATGATGTCTTYAAGGTGCCCACTGAA
GATAGTGTCTGTATATCAAGTACSGCGCTACAGTCCAGTGGTATGAAGGTACCGTCAATG
AATTTACAGCGTATGGGCTATTTTGCAGGAACAAATCTTACCTGTAAGACGCCAGGATGT
CGCTACATGAGAGCTTTGGAGAGTGACGAGTACTGTGAGAGGTGTTACAAGGCTAGGTCT
TCTGTAGGCAAAGAGGCCTTCAAGAGATGCAGAGTGGACTCCTGTCTCAATGGTGGAGAT
CGAAGATATGATGGATTTTGCCAGGTATGCTATGACCAGAGCACATTCATGAATGACAAC
ATTCTTGTTGCTGCCCGCCCAACAAACCTACAAGACCTGAGCACGAGTCCCAAATTCTCT
GGACTGAGTGCAAGAGGTCCCGTTCACTTTGATCCACCCACCGTACAGGAWGGCAATGGA
ATGGAAGTGGAGGAATACAAGACTGGTGGTAGTACATTGGACACCAATGTTGTCAATGAA
TTCACAGTGGGAAGCAAGCAGTGTATCAGTCCAGGCTGTGACTTCACAGGCAATCCTAAC
TATGGTGGGTTGTGCAGCAAGTGCTCTCAAGAAAAGRCWGGAGCTGGAAAACAGAGCACT
GGAGGAGCAGAACCTTTGGGATTYCTTGATTCTTCACCMCCTCGAGAGATCGCCATGACT
GTAGGAAAAAAGAAGTGTTTGATGCCAGAATGTTCATTGACTGGTCATCCAGAGAAATTA
GACTTGTGCAGTGGTTGCTTCAACAAACAGGCAGAAATTAGTAAGGCAGCTGGCTTATCT
TTGAAGACTATGGGCGAGAAGCCTTCACCAATTCCAGATACAAACATTCCAGAACTTTCA
AGGAGATTCAGCACAGAGAGGCAAAAGCAACTGTGGGAGAAAGCGTCTCAGCCATGCCGT
ACTGCTAACTGTGAAATGTATGCTCTCCCCAGCCAAAACGGATTTTGTTCTGCATGCTAC
AAGAAATCCATTAGAGGCAGGTCTAGTCCTCATGATTTCAGCAGGGGGTCAGGTTCACCT
AAACATGCAAAAGGTCAAGAAGTGAGCACCTTCAGACCAATACTGCAGTTCACGGTGCAG
AAGAACATGTGTGCCATTCCYGGCTGCAACGGCGTTCGTCTCCAGCTGGGCTCTGGTGAC
CTCTGTCGTGCTCACTACCAAGAGAGTTCCAGGAGGTACAGTCCGACAACCAGCACAAAT
CCACCACCGGGAGCCTTCACCAGAGCTGGCATGCCACCTGTAGGTGGGAGAGCCCAGCCA
TCTGCTCCCCCACAGAGCATCTACGCCTCTAAGCCTGGACACCGCTCTCCTGGGATTTCC
AACCTCGGCGAGGTGCAGCAAGTCACTGAACCAAGCCAGAYTGCAAGGGCACCAATCGTG
CAGTTCTGCGCACATCCAGGATGTAATAATCCTGCAGTTCCTCCATCTTTTATTGCCTGC
AGAAGGTGCCTGGAGTTTGTTGATAAGGTCAATCAAGTGGAGGCTGCTWTCAAGTCTGTC
CGTGGAGAGGGWTCCACTGCYGAGACCACTGCTGTCCGTCGAGCTCCAGAGGATGATGAA
ATGTCTCCAATCGCCTTCGAAACTGAGATAGATCCAAATGATCCACCCACTGAAACAGTC
AGGAATCTTGACATCMATGAAAAACTCTCTTCTGGAATCAAGGGCAAGTTCCAGTWTGAC
TATGTCAAAAGGGTCAAATGTCAGGCCAAAGGAGGATGCCCGTACAAAAGTTACGGGAAC
CCAGAGTACGGTGATCGCTGCGCCACGTGCTTTGATCGGGAGGTTGTCATTCCTTTGCAC
AAGACATCCAGTAGCAGCTCTGCTCCATTGAAGAAGACCTCTCGTAGTCAAGCCCTCCTG
CCACCCCGGTCCCAGTCCGCTGTCATCTCMAGCACCGGCACCGCCTCAAGAGTGGCTTCA
CGTGCACCGAACCACCAGAAGTGTAGCAGCAGAGACTGCCTCAATCAGGCGAACGTGCAG
ATCATGGATGGCTACTGCAACGAGTGCTACCCGGCCTACAAGTCCAGAGAGGACAAGAAA
AAGAGTCGGTCGTCCTCTGGGTTGCGGGATCGGTCCGCACCCTCCTTGGGCACATCYTCC
AAGAGAGAGAAGCCGGTCATGAGAGATGATGATCTTATCCCTATATCAGCACCTAGATGC
CGTATGGATACCTGCCAAAACTATGGTAACTCACATAGTCGTGGATATTGTAACGGTTGC
TTTCAAAAGCTTATGAATTCT

>snud
ATGCCACCCTATCCCGAAGACCATCTTCCTGGCAGTGACAAGCGCTCCCCCCTGGGTCTC
CCCTTGAAGGTTGGGGATGCAGACCCCACCAAGACCAACCGGATACGGAGCAAAGTGCTG
AATAAGCTCCACAAGGCACATGGGCCGCACAGACCAACGTTCTTGGCAGAGATGCCAAAT
GCAACTGCGATCTTGCCCTACTACTGGCAGCTCTACCCCTCCGACTATGCCAAGTATCTG
AGGCAGGAGCTCTGCGATCTTCACATGAGCAAGAACTTGGAGGATAAGAAGGTTGTGAAC
TGGTGTCCTGGCTTAACCAAGCTCTACTCACTCAATGCTACAGGTGATGGAAACTGTCTC
CTGCATGCCATATCCCTTGCGCTGTGGGGCATTGAGGACACTGACCTCTGGCTTCGGAAA
GTGCTCTACAATGTGATGAAAGGAGATTATGCAGGGGATAACGAAGGGCGATGGAGACGG
GAGAGGAACCTCTTTGATACCATGCACATTCCTGGTCAAGGGTTTCGATACAACACTAAG
GAATGGTCAGCTGAGTGGCAGATCGTGATTGATATCTCCAGCCCTGAACGCCGGCTTGAT
CAGACGATGGGCCTGCCCTACGAGTGTCTCGAGGAATTCCATATCTTCGTCATGGCCAAC
ATCCTGCGGCGTCCGATCATCGTCCTGGCTGAGAACATGTGGCGTGATGCAGCTGGCAAA
TCTCTCCAACCCATGAACTTCAGTGGTATCTACTTGCCTCTTGGATGGGATCCCAAAGAC
TGCTTTCCCCATCCGATCTTGCTGGGATACCACCAAATGCATTTCTCACCCCTGCTCTGC
ACCGGTCCTTCCCCTGGTAAAGAGGTGAAAGACTTGTACTGTGTGCCTCTGGTTGACCAT
GAATTTGTAAGCTTTCCAATCCATTTCTTGCAAGCGGAGGAAGAAGGAAGGGGAATCCAG
CTTCTCCAGCAGTACCTGACTTGCAAGACTGTCAAGTTTAGGGACAGACCTGTCTTGTGT
GCCAGACTGGCCACAGATTACCCAGAGGAGGAATTGGATGTCTTTCAGTCCTATTTGAAT
CTTGCTGAGATGAGGTACAGGATGTATACAGAGGAGCAGCACAATCCTGAGAATGCTGAA
GCTCTGAAAGCCGCTGGAGTGATGTCGGCCATGAACACCCAGCAGTTGAATGATAAAATG
GCCGCAGTGGGTGATCAAAAGCAAACAGGACATCCTAGACGTGTTTCCACAGAGGATCCA
ACGACTGTTCAGACCGGAGGATCACTTTCTGGGAATGATGTCTTTAAGGTGCCCACTGAA
GATAGTGTCTGTATATCAAGTACCGCGCTACAGTCCAGTGGTATTAAGGTACCAGCAATG
AATTTACAGCATATGGGCTATTCTGCAAGAACAACCCTTGCCTGTAAGACGCAAGGATGT
TTCTACATGAGAGCTTTGGAGAGTGACGAGTACTGTGAGAGATGTTACAAGGCTAGGTCT
TCTGTAGGCAAAGAAGCCTTCAAGAAATGCAGAGTGGACTCCTGTCTCAATGGTGGAGAT
CGAGGATATGATGGACTTTGCCAGGTATGCTATGACCAGAAAACATTCATGAATGACGAC
ATTCCTGTTGTTGCCCACCCATTGAACCTACAAGACCTGAGCACAAGTCCCAAATTCTCT
GGACTGAGTGCAAGAGGTCCAGTTCACTTTGATCTAGCCACCGTACAGGATGGCTATGAA
ATGGAAGTGGATGAAGAAAGGACTGGTGGTAGTACATTGGACACCAATGTTGTCAATGAA
TTCAAAGTAGGAAGCAAGCAGTGTATCAGTCCAGGCTGTGAATTCACAGGCAATCGTAAC
TATGGTGGGTTGTGCAGCAAGTGCTTTCAAGACAAGGCAGGAGCTGGAAAACAGAGCACT
GCAGGAGCAGAACCTTTGGGATTCCTTGATACTTCACCCCCTCGGGAGATTGCCTTGACT
GTAGGAAAAAAGAAATGTTTGATGCCAGAATGTGAATTGACTGGTCACCCAGAGAAAGGA
GACTTCTGTAGTGGTTGCTTCATCAAACAGGAAGAAATTGGTAAGGCAGCTGGCTTATCT
TTGAAGACCATGGGCGAGAAGCCTTCACCGATTCCAGATACAGACATTCCAGAATTTTCA
AGGGGATTCAGCACAGAGAGGCAAAAGCAGCTGTTGGAGGGAGCGCCTCAGCAATGCCGT
ACTGCTAACTGCGATATGTTTGCTCTGTCCAGCCAAAAGGGATTTTGTTCCGCATGCTAC
AAGAAATCCTTAACAGGCCGGTCCAGTCCTCATGATTTCAGCAGGAGGTCAAGTTCACCT
AAACATGCAAAAGATCAAGAAGTGAGCACCTTCAGACCAATACTGCAGTTCACGGTGCAG
AAGAACATGTGTGCCATTCCCGGCTGCAACGGCGTTCGTCTCCAGCTGGGCTCTGGTGAC
CTCTGTCGTGCTCACTACCAAGAGAGTTCCAGGAGGTACAGTCCGACAACCAGCACAATT
GCACCACCGGGAGCCTTCACCAGAGCTGGCATGCCATCTGTAGGTGGGAGAATCCAGCCA
TCAGCTCCACCGCAGAGCATTTACGCCTCTCGGCCTGGGCACCGTTCTCCTGGGATTTCC
AACTTCAGGGAGGTGCAGCAAGCCACTGAACCAAGCCAGATGGCAAGGGCACCAAGCACG
CAGATCTGCGCACATCCAACATGTACCAATCCCGTAGCTCCTCCGTCTTTTGTTGCCTGC
AGAAGGTGCCTGGACTTTGTTGATAAGGTCAATCAAGTGGNNNNNGCTATTAAGTATGTC
CGTGAAGAGGGCGCCACTGCCGAGACTACTGCTGTCCGTGTAGCTCCAGAGGATTATGAA
ATGTCTCCAATCGCCTTAGAAACTGAGATAGATCCATATGATCCACCCACTGAAACGGTC
AGGAATCTTGACATCCATGAAAAACTCTCTTCTGGGATCAAGGGTCAGTTTCAGTTTGAC
TATGTCAAAAGGGTCAAATGTCAGGCCAAAGGAGGATGCCTGTCTGGCAGTTACGGGAAC
CCAAGTTACGGCAATCTCTGCGCGGCGTGCTTTGATCGGGAAGTCGTCAGTCAAATCCAC
AAGACATCCAGTAGCAGCTCTGCTCCATTGAAGAAGTCCTCTCGAAGTCACACCATCTCA
GCACCCCGGTCCCAGTCTGCTGTCATCACCAGCACCAGCACCGCCTTCAGAGTGGCTTCA
CGCCCGCCGAACTACCATAAATGTAGCCGCAGAGACTGCCTCAATCAGGCCAACTTGCAG
ATCATGGAAGGCTACTGCAATGAGTGCTACCCGGCCTACATATCTAGGGAGGACAAGAAA
AAGAGTCGGTCATCCTCTGGGGTGCGGGATCGGTCCGCACTGTCCTTGGGCACATCATCC
AAGAGAGAGAAGACAGTCACGAGAGGAGATGATCTTATCCCTACATCGGCATCTGGATGC
CGTGTTGAGACATGCCAAAACTATGGTAACTCACAGTGTCGTGGATATTGTAATGATTGC
TTTCAAAAGATTATGAAnnnn

>sintSS
ATGCCACCCTATCCTGAAGATCATCTTCCTGGCGGTGACAAGCGCTCTCCCCTGGCTCTC
TCCCTGAAGGTCGGGGATGCAGACCCCACCAAGACCCACCGGATATGGAACAAAGTGAGG
AATAATCTCCACAGGACGCAAGGGCCGCACAGACCAGCGTTYTTGGCAGAGATGCAAAAC
GCAACTGCGATCTTGCCTGACTACTGGCAGCTCTACCCCTCGGACCTTGCCAAGTATTTG
AGGCAGGAGCTCTGCGATCTTCACATGAGCAAGTTCTTGGAGGATAAGAAGGTCCTGAAC
TGGTGTCCAGGGTTCACCAAGCTTTACCCACTCAATGCTACAGGTGATGGAAACTGTCTC
CTGCATGCCATATCCCTTGCGCTSTGGGGCGTTGAGGACACTGACCTCTGGCTGCGGAAG
GTGCTCTACAGCGTGATGAGAGGAGATTATGCAGGGGCCAACGAACATCGATGGAGACGT
GAGAGGAACCAATTTGATACCACGCACATTCCTGGTCAAGGTTTTCGATACAATACTAAG
GAATGGTCAGCTGAGTGGCAGATCGTGGTGGATATCTCCAGTCCTGAACGCCGGCTTGAT
CAGACGATGGGCCTGCCCTACGAGTGTCTTGAGGAGTTCCACATCTTTGTCCTGGCCAAC
ATCCTGCGACGTCCGATCATCGTCCTGGCCGAGAACATGTGGCGCGATGCAGCTGGCAAA
TCTCTCCAACCCTTGAACTTCAGTGGTATCTACTTGCCTCTTGGATGGGATCCACAAGAC
TGCTTTCGCCATCCGATCTTGCTGGGATACCATCACCAGCATTTCTCCCCCCTGCTCTGC
ACCGGTCCTCCCACCGATAAAGAGGTGAAAGACGTGTACTGTGTGCCTCTGGTTGATCAT
GAATTTGAAAGGTTTCCAATCCATTTCTTGGAAGAGGGGGAAGAAGGAAGGGTAAACCAG
CTTCTCCAGCAGTACCTGACCTGYGAGACTGTCGGGTTTAGAGACAGACCCGTCTTGTGT
GCCAGACTGGCCACAGACTACCCAAAGGAGGAGTTGGATGTCTTCCAGTCCTACTTGAAT
CTTGCTGAGATGAGGTACAGGATGTATACAGAGGAGCAGCACAATCCTGAGAATGCTGAA
GCTCTGAAAGCAGCTGGGGTGATGTCGGCAACGAGCACGCAGCAGTTGAACGAGAAAATT
GCCGCTGGGAGTGACYCAAAGCATACAGGACATCCCAGACGTGTTTCCACAGAGGACCCA
TCGGCTGTTCAGACCGGAGGATCACTTTCTGGGAATGATGTCTTTAAGGAGCCCACTGAA
GATAGTGTCTGTATATCAAGTACAGCGCTACAGTCCAGTCGTGTAAAGGCACCCTCAATG
AATTTACAGCATATGGGCTATTTTGGAAGAACATCCCTTGCCTGTACGACGCCAGGGTGT
CACTACATAAGAGCATTGGAGAGTGACGAGTACTGTGAGAGGTGTTACAAGGCTAGGTCT
TCTGCAGGCAAAGAGGCCTTCAAGAGATGCAGAGTGGACTCCTGTCTCAATGGTGGAGAT
CGAAGATATGATGGATTTTGCCAGGTATGCTATGACCAGAGCACATTCATGAATGACGAC
ATTCTTGTTGCTGCCCGCCCAACAAACCTACAAGACCTGAGCACAAGTCCCAAATTCTCT
GGACTGAGTGCAAGAGGTCCAGTTCACTTTGATCCACCCACCGTACAGGACGGCAATGGA
ATGGAAGTGGAGGAATACAAGACAAGTGGTAGTACATTGGACACCAATGTTGTCAATGAA
TTCAGAGTGGGAAGCAAGCAGTGTATCACTCCAGACTGTGACTTCACAGGCAATCCTAAC
TATGGTGGGTTGTGCAGCAAGTGCTCTCAAGAAAAGGCAGGAGCTGGAGAACAGAGCACT
GGCGGAGCAGAACCATTGGGATTCCTTGATGCTTCACCCCCTCGAGAGATCGCTGTGACT
GTAGGAAAAAAGAAATGCTTGATGCCAGAATGTGCATTGACTGGTCATCCAGAGAAATTA
GACTTGTGTAGTGGTTGCTTCAACAAACAGGCAGAAATTGGAAAGGCAGCTGGCTTATCT
TTGAAGACCATGGGCGAGAAGCCTTCACCGATTCCAGATACAGACATTCCAGAATTTTCA
AGGAGATTCAGCACAGAGAGGCAAAAGCAGCTGTTGGAGAGTGCGTCTCATCCATGCCGT
ACTGCTAACTGTGAAATGTATGCTCACCCCAGCCAAAACGGATTTTGTTCTGCATGCTAC
AAGAAATCCATAACAGGCAGGTCTAGTCCTCATGATTTCAGCAGGGGGTCAAGTTCACCT
AAACATGCAAAAGGTCAAGAAGTGAGCACCTTCAGACCAATACTGCAGTTCACGGTGCAG
AAGAACATGTGTGCCATTCCCGGCTGTAACGGCGTTCGTCTCCAGCTGGGCTCTGGTGAC
CTCTGTCGTGCTCACTACCAAGAGATTTCCAGGAGATACAGTCCAACAACCAGCACAART
ACACCACCGGGAGCCATCACCAGAGCTGGCATGCCATCTGTAGGTGGAAGAGCCCAGCCC
TCGGCTCCACCGCAGAGCATCTACGCTTCTAGGCCTGGGCACCGCTCTCCTGGGATNNNN
NNCCTCAGAGAGGTGCAGCAAGCCACTGAACCAAGCCAGATGGCAAGGGCATCAAGCATG
CAGTTCTGCGCACATCCAGGATGTAACAATCCTGCAGTTCCTCCATCTTTTGTTGCCTGC
AGAAGTTGCCTGGACTTTGTTGATAAGGTCAATCAAGTGGAGGCTGCTATCAAGTCTGTC
CGTGGAGAGGGCGCCACTGCTGAGGCCACTGCTGTCCGTCGAGCTCCAGARGATGATGAA
ATGTCTCCAATCGCTTTTGAAACTGAGATAGATCCAAATGATCCACCCACTGAAACAGTC
AGGAATCTTGACATCCATGAAAAACTCTCTTCTGGTATCAAGGGTCACTTCCAGTATGAC
TATGTCAWAAGGGTCAAATGTAAAGCCAAAGGAGGATGCCCGTTCAACAGTTACGGGAAC
CCAGAGTACGGYGATCGCTGTGCCACRTGCTTTGATCGGGARGTTGTYGTTCCTTTGCAC
AAGACATCCAGTAGCAGCTCTGCTCCATTGAAGAAGGCCTCTCGTAGTCAAACCCTCCCG
CCACCCCGGTCCCAGTCTGCTGTCATCTCCAGCCCCAGCACCGCCTCAAGAGTGGCTTCA
CGCCCACCGAACTACCAGAAGTGTAGCCRCAGAGACTGCCTCCAACAGGCGAACGTGCAG
ATCATGGAAGGCTACTGCAGCCARTGCTACCCGGCCTACAAGACCAGAGAGGACAAGAAR
AAGAGTCGGTCATCCTCTGGGTTGCGGGAGCGGTCCGCACCGCCCTCCGGCACATCATCC
AAGAGAGAGAAGCYGGTCATGAGAGATGATGATCTTATCCCTATATCAGCAGCTAGATGC
CGTACGGAGGCCTGCCAAAACTATGGTAACTCACATAGTCGTGGATATTGTAACGGTTGC
TTTCAAAAGCTTATGAATNNT

>sprp
ATGCCACCCTATCCCGAAGACCATCTTCCTGGCGGTGACAAGCGCTCCCCCCTGGCTCTC
CCCCTRAAGGTGGGGGATGCAGACCCCACCAAGACCCACCGRATATGGAACAAAGTGAGG
AATAATCTCCACAGGACTCAAGGGCCGCACAGACCAGCGTTCTTGGCAGAGATGCAAAAC
GCAACTGCGATCTTGCCCRRCTACTGGCAGCTCTACCCCTCGGACTTTGCCAAGTATTTG
AAGCAGGAGCTCTGTGATCTTCACATGAGCAAGTTCTTGGAGGATAAGAAGGTCCTGAAC
TGGTGTCCAGGGTTCACCAAGCTCTACTCGCTCAATGCCACAGGTGATGGAAACTGTCTC
CTGCATGCCATATCCCTTGCCCTGTGGGGYGTTGAGGACACTGACCTCTGGCTGCGGAAG
GTGCTCCACAGYGTGATGAAAGGAGAGTATGCAGAGGCGAACGAGCGGCGATGGAGGCGG
GAGAGGAACCAATTTGATACCACGCACATTCCTGGTCAAGGTTTTCGATACAATACTAAG
GAATGGTCAGCTGAGTGGCAGATYGTGGTGGATATCTCCAGTCCTGAACGCCGGCTTGAT
CAGACGATGGGCCTACCCTACGAGTGTCTTGAGGAATTCCACATCTTTGTCATGGCCAAC
ATCCTGCGACGTCCGATCATCRTCCTGGCCGAGAACATGTGGCGCGATGCAGCTGGCAAA
TCTCTCCAACCCTTGAACTTCAGTGGTATCTACTTGCCTCTTGGATGGGATTCCAAAGAC
TGCTTTCACCATCCGATCTTGCTGGGATACCATCACCAGCATTTCTCCCCCTTGCTCTGC
ACCGGTCCTCCCACCGATAAAGAGGTGAAAGACKKGTACTGTGTGCCTCTGGTTGACCAT
GAATTTGAAAGSTTTCCAATCCATTTCTTGGAAGAGGGGGAAGAAGGAAGGGTAAACCAG
CTTCTCGAGCGGTACCTGACCTGCGAGACTTTCCGGTTTAGAGACAGACCCGTCTTGTGT
GCCAGACTGGCCACAGATCACCCAAAGGAGGAATTGGATGTCTTTCAGTCCTACCTGAAT
CTTGCTGAGATGAGGTACAGGATGTATACAGAGGAGCAGCACAATCCTGAGAATGCTGAA
GCTCTGAAAGCAGCTGGGGTGATGTCGGCAACGAGCACGCAGCAGTTGAACGAGAAAATG
GCCGTAGTTAGTGACCCAAAGCAACCAGGACAACCCCGACGTGTTTCCACAGAGGATCCA
TCTGCTGTTCAGACCGGAGGATCACTTTCTGGGAATGATGTCTTTAAGGTGCCCACTGAA
GATAGTGTCTGTATATCAAGTACCGCGCTACAGTCCAGTGGTGTTAAGGTACCGTCAATG
AATTTAGAGCATATGGGCTATTTTGGAAGCACATCCCTTGCCTGTAAGACCCCAGGGTGT
CACTACGTGACAGCTTTGGAGAGTGACGAGTACTGTGAGAGGTGTTACAAGGCTAGGTCT
TCTGCAGGCAAAGAGGCCTTCAAGAGATGCAGAGTGGACTCCTGTCTCAATGGTGGAGAT
CGAAGATATGATGGATTTTGCCAGGTATGCTATGACCAGAGCACATTCATGAATGACGAC
ATTCTTGTWGCTGCCCGCCCAACAAACCTACAAGACCTGAGCACAAGTCCCAARTTCTCT
GGACTGAGTGCAAGAGGTCCAGTTCACTTTGATYCACCTACCGTACAGGATGGCAATGGA
ATGGAAGTGGAGGAATACAAGACTAGTGGTAGTACATTGGACACCAATGTTGTCAATGAA
TTCAGAGTGGGAAGCAAGCAGTGTATCAGTCCAGGCTGTGACTTCACAGGCAATCCTAAC
TATGGTGGGTTGTGCAGCAAGTGCTYTMAAGAAMAGRCAGGAGCTGRAAAACAGAGCACT
GGAGGAGCAGAACCTTTGGGATTCCTTGAYRSTTCACCCCCTCGAGAGATCGCWGTGACT
GTAGGAAAAAAGAAATGTTTGATGCCAGAATGTGCACTGACTGGTCATCCAGAGAAATTA
GACTTGTGCAGTGGTTGCTTCAACAAACAGGCAGAAATTGGTAAGGCAGCTGGYTTATCT
TTGAAGACCATGGGCGAGAAGCCCTCACCGATTCCAGATACAGACATTCCAGAATTWTCA
AGGAGATTCAGCACAGAGAGGCAAAAGCAGCTGTGGGAGAATGCGTCTCAGCCATGCCGT
ACTGCTAACTGTGAAATGTATGCTCTCCCCAGCCAAAACGGATATTGTTCCGCATGCTAC
AAGAAATCCATARCAGGCAGGTCTAGTCCTCATGAKTTCAGCAGGGGGTCAAGTTCACCT
AAACATGCAAAAGGTCAAGAAGTGAGCACCTTCAGACCAATACTGCAGTTCACGGTGCAG
AAGAACATGTGTGCCATTCCYGGCTGCAACGGYGTTCGTCTCCAGCTRGGCWMTGGTGAC
CTCTGTCKTGCTCACTACCAAGAGAGTTCCAGGAGATACAGTCCGACAACCAGCACARWT
YCACCACCRGGAGCCRTYAYCAGAGCTGGCATGCCATCTGTAGGTGGGAGAGCCCAGCCC
TCRGCTCCACCGCAGAGCATCWACGCCTCTAGGCCTGGRCACCGCTCTCCTGGRATTWCC
AACCTCAGGGAGGTGCAGCAAGCCAGTGAACCAAGCCAKGTGGCAAGGGCATCAAGCAYG
CAGTTCTGCGCACATCCAGGATGTGACAATMYTGCAGTTCCTCCATCTTTTGTTGCCTGY
AGAAGGTGCCTRGACTTTGTTGATAAGGTCAATCAAGTGGAGGCTGCTATTAAGTCTGTC
CGTGGAGAGGGTGCCACTGCTGAGGCCACTGCTGTCCGTCGAGCTCCAGAGGATGATGAA
ATGTCTCCAATCGCCCTCGAAACTGAGATAGATCCAAATGATCCACCCACTGAAACAGTC
AGGAATCTGGACATCCATGAAACACTCTCTTCTGGGATCAAGGGTCAGTTCCAGTATGAC
CATGTCAAAAGGGTCAAATGTCAGGCCAAACGAGGATGCCCGTTCAACAGTTACGGGAAC
CCAGMGTACGGCRATCKCTGCGCCACGTGCTTTGATTGGGAGGTTGTCGTTCCTTTGCAC
AAGACATCCAATAGCAGCTCTGCTCCATTGAAGAAGGCCTCTCGTARTCAAACTCTCCCG
CCACCCCGGTCCCAGTCCGCTGTCATCTCCAGCACCGGCACCGCCTCCAGAGYGGCTTCA
CRTCCACCGAACTACCAGAAGTGTMGCCGCAGAGACTGCCTCCAACAGGCGAACGTGCAG
ATCATGGACGGCTACTGCAACMAKTGCTACCCGGCCTACAAGTCCAGAGAGGACAAGAAG
AAGAGTCGKTCATCCTCTGGGTTGCGGGATCGGTCCGCACCGCCCTCSGGCACATCATCC
AAGAGAGAGAAGCCGGTCATGAGAGATGATGATCTCATCCCTATATCGGCACSTAGATGC
CGTAYGGAGACCTGCCAAAACTATGGTAACTCACATAGTCGTGGATATTGYAACGGTTGC
TTTCAAAAGCTTATGAATCYT

>spurp
ATGCCACCCTATCCCGAAGACCATCTTCCTGGCGGTGACAAGCGCTCCCCCCTGGCTCTC
CCCCTGAAGGTGGGGGATGCAGACCCCACCAAGACCCACCGGATATGGAACAAAGTGAGG
AATAATCTCCACAGGACTCAAGGGCCGCACAGACCAGCGTTCTTGGCAGAGATGCAAAAC
GCAACTGCGATCTTGCCCAACTACTGGCAGCTCTACCCCTCGGACTTTGCCAAGTATTTG
AAGCAGGAGCTCTGTGATCTTCACATGAGCAAGTTCTTGGAGGATAAGAAGGTCCTGAAC
TGGTGTCCAGGGTTCACCAAGCTCTACTCGCTCAATGCCACAGGTGATGGAAACTGTCTC
CTGCATGCCATATCCCTTGCCCTGTGGGGCGTTGAGGACACTGACCTCTGGCTGCGGAAG
GTGCTCCACAGTGTGATGAAAGGAGAGTATGCAGAGGCGAACGAGCGGCGATGGAGGCGG
GAGAGGAACCAATTTGATACCACGCACATTCCTGGTCAAGGTTTTCGATACAATACTAAG
GAATGGTCAGCTGAGTGGCAGATCGTGGTGGATATCTCCAGTCCTGAACGCCGGCTTGAT
CAGACGATGGGCCTACCCTACGAGTGTCTTGAGGAATTCCACATCTTTGTCATGGCCAAC
ATCCTGCGACGTCCGATCATCATCCTGGCCGAGAACATGTGGCGCGATGCAGCTGGCAAA
TCTCTCCAACCCTTGAACTTCAGTGGTATCTACTTGCCTCTTGGATGGGATTCCAAAGAC
TGCTTTCACCATCCGATCTTGCTGGGATACCATCACCAGCATTTCTCCCCCTTGCTCTGC
ACCGGTCCTCCCACCGATAAAGAGGTGAAAGACTGGTACTGTGTGCCTCTGGTTGACCAT
GAATTTGAAAGGTTTCCAATCCATTTCTTGGAAGAGGGGGAAGAAGGAAGGGTAAACCAG
CTTCTCGAGCGGTACCTGACCTGCGAGACTTTCCGGTTTAGAGACAGACCCGTCTTGTGT
GCCAGACTGGCCACAGATCACCCAAAGGAGGAATTGGATGTCTTTCAGTCCTACCTGAAT
CTTGCTGAGATGAGGTACAGGATGTATACAGAGGAGCAGCACAATCCTGAGAATGCTGAA
GCTCTGAAAGCAGCTGGGGTGATGTCGGCAACGAGCACGCAGCAGTTGAACGAGAAAATG
GCCGTAGTTAGTGACCCAAAGCAACCAGGACAACCCCGACGTGTTTCCACAGAGGATCCA
TCTGCTGTTCAGACCGGAGGATCACTTTCTGGGAATGATGTCTTTAAGGTGCCCACTGAA
GATAGTGTCTGTATATCAAGTACCGCGCTACAGTCCAGTGGTGTTAAGGTACCGTCAATG
AATTTAGAGCATATGGGCTATTTTGGAAGCACATCCCTTGCCTGTAAGACCCCAGGGTGT
CACTACGTGACAGCTTTGGAGAGTGACGAGTACTGTGAGAGGTGTTACAAGGCTAGGTCT
TCTGCAGGCAAAGAGGCCTTCAAGAGATGCAGAGTGGACTCCTGTCTCAATGGTGGAGAT
CGAAGATATGATGGATTTTGCCAGGTATGCTATGACCAGAGCACATTCATGAATGACGAC
ATTCTTGTAGCTGCCCGCCCAACAAACCTACAAGACCTGAGCACAAGTCCCAAGTTCTCT
GGACTGAGTGCAAGAGGTCCAGTTCACTTTGATCCACCTACCGTACAGGATGGCAATGGA
ATGGAAGTGGAGGAATACAAGACTAGTGGTAGTACATTGGACACCAATGTTGTCAATGAA
TTCAGAGTGGGAAGCAAGCAGTGTATCAGTCCAGGCTGTGACTTCACAGGCAATCCTAAC
TATGGTGGGTTGTGCAGCAAGTGCTTTAAAGAAAAGGCAGGAGCTGAAAAACAGAGCACT
GGAGGAGCAGAACCTTTGGGATTCCTTGATAGTTCACCCCCTCGAGAGATCGCTGTGACT
GTAGGAAAAAAGAAATGTTTGATGCCAGAATGTGCACTGACTGGTCATCCAGAGAAATTA
GACTTGTGCAGTGGTTGCTTCAACAAACAGGCAGAAATTGGTAAGGCAGCTGGCTTATCT
TTGAAGACCATGGGCGAGAAGCCCTCACCGATTCCAGATACAGACATTCCAGAATTTTCA
AGGAGATTCAGCACAGAGAGGCAAAAGCAGCTGTGGGAGAATGCGTCTCAGCCATGCCGT
ACTGCTAACTGTGAAATGTATGCTCTCCCCAGCCAAAACGGATATTGTTCCGCATGCTAC
AAGAAATCCATAACAGGCAGGTCTAGTCCTCATGAGTTCAGCAGGGGGTCAAGTTCACCT
AAACATGCAAAAGGTCAAGAAGTGAGCACCTTCAGACCAATACTGCAGTTCACGGTGCAG
AAGAACATGTGTGCCATTCCCGGCTGCAACGGCGTTCGTCTCCAGCTGGGCTCTGGTGAC
CTCTGTCTTGCTCACTACCAAGAGAGTTCCAGGAGATACAGTCCGACAACCAGCACAGTT
TCACCACCAGGAGCCATTATCAGAGCTGGCATGCCATCTGTAGGTGGGAGAGCCCAGCCC
TCGGCTCCACCGCAGAGCATCAACGCCTCTAGGCCTGGGCACCGCTCTCCTGGAATTTCC
AACCTCAGGGAGGTGCAGCAAGCCAGTGAACCAAGCCAGGTGGCAAGGGCATCAAGCATG
CAGTTCTGCGCACATCCAGGATGTGACAATATTGCAGTTCCTCCATCTTTTGTTGCCTGC
AGAAGGTGCCTAGACTTTGTTGATAAGGTCAATCAAGTGGAGGCTGCTATTAAGTCTGTC
CGTGGAGAGGGTGCCACTGCTGAGGCCACTGCTGTCCGTCGAGCTCCAGAGGATGATGAA
ATGTCTCCAATCGCCCTCGAAACTGAGATAGATCCAAATGATCCACCCACTGAAACAGTC
AGGAATCTGGACATCCATGAAACACTCTCTTCTGGGATCAAGGGTCAGTTCCAGTATGAC
CATGTCAAAAGGGTCAAATGTCAGGCCAAACGAGGATGCCCGTTCAACAGTTACGGGAAC
CCAGAGTACGGCAATCGCTGCGCCACGTGCTTTGATTGGGAGGTTGTCGTTCCTTTGCAC
AAGACATCCAATAGCAGCTCTGCTCCATTGAAGAAGGCCTCTCGTAGTCAAACTCTCCCG
CCACCCCGGTCCCAGTCCGCTGTCATCTCCAGCACCGGCACCGCCTCCAGAGTGGCTTCA
CATCCACCGAACTACCAGAAGTGTAGCCGCAGAGACTGCCTCCAACAGGCGAACGTGCAG
ATCATGGACGGCTACTGCAACAAGTGCTACCCGGCCTACAAGTCCAGAGAGGACAAGAAG
AAGAGTCGGTCATCCTCTGGGTTGCGGGATCGGTCCGCACCGCCCTCGGGCACATCATCC
AAGAGAGAGAAGCCGGTCATGAGAGATGATGATCTCATCCCTATATCGGCACGTAGATGC
CGTATGGAGACCTGCCAAAACTATGGTAACTCACATAGTCGTGGATATTGTAACGGTTGC
TTTCAAAAGCTTATGAATCCT

>pdep
ATGCCACCCTATCCCGAAGACCATCTTCCTGGCAGTGACAAGCGCTCCCCCCTGGGTCTC
CCCCTGAAGGTTGGGGATGCAGACCCCGCCAAGACCCTCCGGATATGGAACAAAGTGCGG
AATAATCTTCACATGGCACATGGGCCGCACAGACCAGCGTTCTTGGCAGAGATGCCAAAT
GCAACTGCGATCTTGCCTTACTACTGGCAGCTCTACCCCTCCGACTATGTGAAGTATTTG
AGGCAGGAGCTCTTCGATCTTCACATGAGCAAGAACTTGGAGGATAAGAAGGTCATGAAC
TGGTGTCCTGGTTTAACCAAGCTCTATACGCTCAATGCTACAGGTGATGGAAACTGTCTC
CTGCATGCAATATCCCTTGCGCTGTGGGGCATTGAGGACACTGACCTCTGGCTTCGGAAA
GTGCTCTACACTGTGATGAAAGGAGATTATGCAGGGGTTAACGAAGGACGATGGAGACGG
GAGAGGAACTTCTTTGATACCACACACATTCCYGGTCAAGGTTTTCGATACAACACTAAG
GAATGGTCAGCTGAGTGGCAGATCGTGGTTGATATCTCCAGTCCTGAACGCCGACTTGAT
CAGAAGCTGGGCCTGCCCTACGAGTGTCTCGAGGAATTCCACATCTTCATCATGTCCAAC
ATCCTGCGGCGTCCGATCATCGTGCTGGCTGAGAACATGTGGCGTGATGCAGCTGGCAAA
TCTCTCCAACCCATGAACTTCAGTGGTATCTACTTGCCACTTGGATGGGATCCCAAAGAC
TGCTTTCCCCATCCGATCTTGCTGGGATACCACCAGATGCATTTCACACCCCTGCTCTGC
ACTGGTCCTTCCACCGATAAAGAGGTGAAAGACTTGTACTGTGTGCCTCTGGTTGACCAT
GAATTCATAAACTTTCCAATCCATTTCTTGCAAGCAGAGGAAGAAGGAAGGGGAATCCAG
CTTCTCCAGCAGTACCTGAAATGCAAGACTGTCAAGTTTAGGGACAGACCCGTCTTGTGT
GCCAGACTGGCCACAGATTACCCAGAGGAGGAATTGGATGTCTTTCAGTCCTATTTGAAT
CTTGCTGAGATGAGGTACAGGATGTATACAGAGGAGCAGCACAATCCTGAGAATGCTGAA
GCTTTGAAAGCAGCTGGAGTGATGTCGGCCATGAACACCCAGCAGTTGAATGATAAAATT
GCCGCAGTGGGTGACCAAAAGCAAACAGGACATCCTAGACGTGTTTCCACAGAGGACCCA
ACGGCTGTTCAGACCGGAGGATCACTTTCTGGGAAAGATATCTTTAAGGTGTCCACTGAA
GATAGTGTCTGTATATCAAGTACCGCGCTACAGTCCAGTGGTATTAAGGTACCACCAATG
AATTTACAGCATATGGGCTATTCTGCAAGAACAGCCCTTGCCTGTAAGACGCCAGGATGT
TTGTACATGAGAGCTTTGGAGAGTGATGAGTACTGTGAGAGATGTTACAAGGCAAGGTCT
TCTGTAGGCAAAGAGGCCTTCAAGAAATGCAGAGTGGACTCCTGTCTCAATGGTGGAGAG
CGAGGATATGATGGACTTTGCCAGGTATGTTATGACCAGAACACATTCATGAATGACGTC
ATTCCTGTTGTTGCCCACCCATTGAACCTACAAGACCTGAGCACAAGTCCCAAATTCTCT
GGACTGAGTGCAAGAGGTACAGTTCACTTTGATCTTGACACCGTACAGGATGGCTATGGA
ATGGAAGTGGATGAAGAAAGGACTGGTGGTAGTACATTGGACACCAATGTTGTCAATGAA
TTCAAAGTGGGAAGCAAGCAGTGTATCAGTCAAGGCTGTGAATTCACAGGCAATCGTAAC
TATGGTGGGCTGTGCAGCAAGTGCTTTCAAGACAAGGCAGGAGCTGGAAAACAGAGCACT
GCAGGAGCAGAACCTTTGGGATTCCTTGATACTTCACCCCCTCGAGAGATTGCCTTGACT
GTAGGGAAAAAAAAATGTTTGATGCCAGAATGTGAATTGACTGGTCACCCAGAGAAAGGA
GACTTCTGTAGTGGTTGCTTCATCAAACAGGAAGAAATTGGTAAGGCAGCTGGCTTAACT
TTGAAGACCATGGGCGAGAAGCCTTCACCGATTCCAGATACAGACATTCCAGAATTTTCA
AGGGGATTCAGCACAGAGAGGCAAAAGCAGCTGTTGGAGGGAGCGTCTCAGCAATGCCGA
ACTGCTAACTGTGATATGTTTGCTCTGTCCACCCAAAATGGATTTTGTTCCGCATGCTAC
AAGAAATCCATAACGGGCCAGTCTAGTCCTCATGATTTCAGCAGGGGGTCAAGTTCACCG
AAACATGCAAAAGATCAAGAAGTGAGCACCTTCAGACCAATACTGCAGTTCACGGTGCAG
AAGAACATGTGTGCCATTCCCGGCTGCAACGGCGTTCGTCTCCAGCTGGGCTCTGGTGAC
CTCTGTCGTGCTCACTACCAAGAGAATTCCAGGAGATACAGTCCGACAANNNNNACAATT
GCACCACCGGAAGCCTTCACCAGAGATGGCATGCCATCTGTAGGTGGGAGAATCCAACCA
TCGGCTCCCCCGCAGAGCATCTACGCCTCTAGGCCTGGGCTCCGCTCTCCTGGGACTTTC
AACCnnnnnnnnnnnnnnCAAGCCACTGAACCGAGCCAGATGGCAAGGGCACCAAGCACA
CAGATCTGCACACATCCAGGATGTAACAATCCTGCAGTTTCCCCCTCTTTTGTTGCCTGC
AGAAGGTGCCTGGACTTTGTTGATAAGGTCAATCAAGTGGAGGCTGCTATTAGGTCTGCC
CATATAGAGGATGCCACTGCTGAGACTACTGCTGTCTGTCGAGCTCCAGAGGATTATGAA
ATGTCTCTAACCGCCTTTGAAACTGAGATAGATCCAAATGATCCACCCACTGAAACAGTC
AGGAATCTTGACATCCATGAAAAGTTCTCTCCTGTGATCAAGGGTCAGTTTGACTATGGC
TATGTCAAAAGGGTCAAATGTCGGGCCAAAGGAGGATGCCCGTCCAGCAGTTATGGGAAC
CCAAACTACGGCAATCTCTGCTCCAAGTGCTTTGATCGGGAAATCGTCACTCCTTTGCAC
ATGACAACCAGTAGCAGCTCTGCTCCATTGAAGAAGTCCTCCCGTAGTCGCAACCTCTCG
CCACCCCGGTCCCAGTCCGCTGTCATCTCCGGCACCAGCGTAGGCACCAGAGCGGCTTCA
CGCCCGTCGAACTACCAAAAGTGTGGCCGCAGAGACTGCCACAATCAGGCGAACTTCCAG
ATCATGGAAGGCTACTGCAACGAGTGCTACCCAGCCTACAATTCCAGAGAGGACAAGAAA
AAGAGTCGGTCATCCTCTGGGGTGCGGGATCGGTATGTACCGTCCTTGGGCANNNCATCC
AAAAGAGAGAAGCCGGTCACGAGAGGAGATGATCTTATCCCTATATCGGCACCTAGATGC
CTCAATAAGAGCTGCCAAAACTATGGTAACTCACAATGTCGTGGATATTGTAATGATTGC
TTTAAAAAGnnnnnnNNNNNN
