# Supplementary material for: Genome-wide signals of positive selection in strongylocentrotid sea urchins
Source: BMC Genomics. 2017 Jul 21;18:555. doi: 10.1186/s12864-017-3944-7 (PMC5521101; doi:10.1186/s12864-017-3944-7)
Supplement: Supplementary file 3 — Consensus alignment files. A compressed (gzip) tape archive (TAR) file containing 6250 consensus alignment files in FASTA format. (TGZ 14116 kb) [file 12864_2017_3944_MOESM3_ESM.tgz › SPU_007625/consensAlign.ordered.fa]

>sdro
ATGGAGAGCGTTTTCCCAGAAAGTTTAATGGAGGACTACGGTTACTTCAGCGAAAACTTC
TCGTATGATCCCGTTCACCTATGCGGATCCGTACGCAAGGTGAACATTTCTGATGTTGAT
GATTATCTCTACGTTGGGTATGAACGATGGCTCATTTGCCTTATTCTTCCTTTGATCCTG
ACGCTAGGGCTGGTGACCAATCTGGCATTTCTGTATGTTGTAGCGCGCATTCAGTCAATG
AGGACGATAGTGAACCAGTACCTTGTGCATTTAGCCGTAGCAGACATGCTCTTCCTAGTC
GGTGCCATTGGCAAGAAACTCTGGCAGTACTGCGAGTCGCCGCTCAAGGCCGACGAAGGT
TCTGCGTACGGACCCATCGTGGTCATCATCAGTCATCTCCTTGTCTACACCACCATATTT
GCTTCAGAACTACTTGTGACGCTAGTAGCATTCGAACGTTTTTATGCGGTATGTAGACCA
ATGGTAGTGTTCGCAGCGAGTTCAAACAATCGGAAAGTCGCGAACCTTCTGTGCTTAGTT
TGGTTGATTAGTGTGAGCCTCGCAGCCTCCACTATACCGTCTGTACTAAAACCCATGACA
GTCTGTAATATGTGGCCCGACGAGTATAGCTATCTCCANAGAACGTATGTGATTTATTCA
GCAATCAATATTAAAATTAGATACTACACCAACATCATCCAGACAGTGCCATTCTTTGTC
GTTATGATCATCAACAGCATCCTTTATGTTTGCATCATGAGAGAGATGGAGCGACGTCTT
AAAGCCATGGAGCGACACGATCTCGACCTGCAGAGCAATGTGGATATTCGAAACCAAGTG
TCGCGAATGCTTGTCGCAAACGGAATAATCTTCTTCATCCTCATGGCGCCGTTCCAATTT
GGAGCGCTAATCAAAGTGGTAAACCATATCATAGGTTCATATTCTATGAATAATAGCGAG
CGTTTCTTGAATATCGCTAGAATGATGGTGTATTGCAACTCGGCCATTAATCCTATAATC
TACAACCTGGCTAATTCGCGATATCGCGCGGCTTTTGAGGAAGCGTTTTTTAAAAAGTGG
TGCAAAAGAAGGAGATGGAGTCGACACCCACAGAAGCAACTTGGAAATCACAGCTCTGTC
TACGCCACGTCGATCACGAAAGCGTCCAACAGTGATTCTAGCCTGGGAGGAAATACAGCG
GCCAATGGCAACGAAACATGTGTC

>spal
ATGGGGAGCGTTTTCCCAGAAAGTTACATGGAGGACTATGGTTTCTTCAACGTAAACTTC
TCTTATGATCCCGTTCACCTATGCGACTCCCTACGCAGGGTTAATACTTCCGATGTTGAT
GATTATCTCTATGTTGGGTATGAACGATGGCTCATTTGCCTTATTCTTCCTTTGATCCTG
ACACTAGGGTTGGTGACCAATCTGGCATTTCTGTATGTTGTAGCACGCATTCAGTCAATG
AGGACGGTAGTGAACCAGTACCTTGTGCATTTAGCCGTAGCAGACATGCTTTTCCTAGTT
GGTGCCATTGGTAAGAAACTCTGGCAGTACTTCGAGTCGCCGATCAAGAACGACGAAGGT
GCTGCGTACGGACCCATCATGGTCATCATCAGTCATCTCCTGGTCTACACCACCATATTT
GCTTCAGAACTACTTGTGACGCTAGTAGCATTTGAACGTTTTTATGCTGTATGTAGACCA
ATGGTAGTGTTCGCAGCGAGTTCAAACAATCGGAAAGTCGCGAACCTTCTGTGCTTAGTT
TGGTTGATTAGTGTGAGCCTCGCGGCCTCGACCATACCGGYCGTACTAAGACCCATTACA
ATATGTCATAGGTGGCCCGATGAGTATAGCTATCTCCANAGAACGTTYGTGATGTATACA
GCAATCAATAATAGCATTAAATACTACACCAACATCATCCAGACGGTGCCGTTCTTCGTC
GTTATGGTCATCAACAGCATCCTTTATGTTTGTATTATGAGAGAGATGGAGCGACGTCTT
AAAGCCATGGAGCGACACGATCTCGACCTACAGTCCAATGTGGAKATTCGAAACCAAGTG
TCACGTATGCTCGTCGCAAATGGAATACTCTTCTTCGTCCTCATGGCGCCGTTCCAATTT
GGAGCGCTAATCAGGGTGGTAGACCATATCATRGGTTCATATTCTATGAAARATAGCGAG
CGTTTCTTGAATATCGCTAGAATGATGGTGTATTGCAACTCGGCCATTAATCCTATAATC
TACAACATGGCTAATTCGCGATATCGCGCGGCTTTTGAGGAAGCGTTTTTTAAAAAGTGG
TGTAAAAAAAGGAGTTGGAGTCGACACCCACGGAAGCAACTTGGAAATCACAGCTCTGTC
TACGCTACGTCGATCACAAAAGCGTCCAACAGCGATTCTAGCCTGGGAGGAAACCCAGCG
GCCAATGGCAATGAAACTTGTGTC

>sfra
ATGGAAAGCGGTTTCCCTGAAAGCTACTTTGAAGACTACGGCTTCTTCAGCGAAAACTTC
TCTTATGACCCCATTCACCTATGCCACTCGCTGCGCAAGGTGAACATTTCCGATGTTTCT
GATTTTCTCTATGTTGGGTATGAACGGTGGCTGGTTTGCCTTATTCTTCCTTTGATCCTA
ACGCTAGGGTTGGTGACCAATCTGGCATTTCTGTATGTTGTAGCGCGCATTCAATCAATG
AGGACGGTAGTGAACCAGTACCTTGTACATTTAGCCGTAGCAGACATGCTCTTCCTAGTC
GGTGCCATTGGCAAGAAACTCTGGCATTACTGCGAGTCGCCGCTAAAGGACGACGAAGGT
TCTGCGTACGGACCCATCATGGTCATCATCAGTCATCTCCTTGTGTACACCACCATATTT
GCTTCAGAACTACTGGTGACGCTAGTAGCATTTGAACGTTTTTATGCTGTATGTAGACCA
ATGGTAGTGTTCGCAGCGAGTTCAAACAATCGGAAAGTCGCGAACCTTCTTTGCTTAGTT
TGGTTGATTAGTGTAAGTCTTGCAGCCTCGACCATACCGTCCGTACTAAGACCCATGAAA
ATGTGTCATATCTGGCCCGATGAGTATAGCTATCTCCANAGAACGTATGTGAAGTATACA
GCAATCAATACTAGCATTAAATACTACACCAACATCATCCAGACAGTGCCATTCTTCGTC
GTTATGGTTATCAACAGCATCCTTTATGTTTGCATTATGAGAGAGATGGAGCGACGTCTT
AAAGCCATGGAGCGACACGATCTTGACCTGCAGACCAATGTGGAGATTCGAAACCAAGTG
TCGCGAATGCTCGTCGCAAACGGAATAATCTTCTTCATCCTCATGGCGCCGTTCCAATTT
GGATCGCTAATCAAAGTGGTGGGCAGTATCATAGGTTCATATTCTTTGAATCAAAGCGAG
CGTTTCTTGAATATCGCTAGAATGATGGTGTATTGCAACTCGGCCATAAATCCTATAATC
TACAACATGGCCAATTCGCGATATCGCGCGGCTTTTGAGGAAGCGTTTTGTAAAAAGTGG
TGCCAAAAAAGGAGATGGAGTCGACGCCCACCGAAGCAGCTTGGAAATCACAGCTCTGTA
TACGCWACGTCGATCACGAAAGCGTCCAACAGCGATTCTAGCCTGGGAGGAAACCCAGCG
AACAATGGCAACGAAACATGTGTC

>afraSS
ATGGAGAGCGATTACCCTGAAAGTTTAATGGAGGACTACGGTTACTTCAACTTAAACTTC
ACTTATGATCCCCTTCACCnnnnnnnnnnnnnACGCAAGGTGAACATTTCTCAAGTTGAT
AATTATCTCTATGTTGGATATGATCGATGGCTCATTTGCCTTATTCTTCCTTTGATCCTG
ACACTAGGGCTGGTGACCAATCTGGCATTTCTGTATGTTGTAGCGCGCATTCAGTCGATG
AGGACGGTAGTGAACCAGTACCTTGTGCATTTAGCTGTAGCAGACATGCTCTTCCTAGTT
GGTGCCATTGGCAAGAAACTCTGGCAGTACTGCGAATCGCCGCTCAAGGACGACGAAGGT
TCTGCGTACGGACCCATCATGGTCATCATCAGTCATCTCCTTGTCTACACCACCATATTT
GCTTCAGAACTACTTGTGACGCTAGTAGCATTTGAACGTTTCTATGCTGTRTGTAGACCA
ATGGTAGTGTTCGCAGCGAGTTCAAACAATCGGAAAGTCGCGAACCTTCTGTGCTTAGTC
TGGTTGATTAGTGTGAGCCTCGCGGCCTCGACCATACCGGCCGTACTAAGACCCATTAAA
ATATGTAACATGTGGCCCGATGAGTATAGCTATCTCCANAGAACGTACGTGAAGTATACA
GCAATCAATACTAGCATTAAATACTACACCAACATCATCCAGACAGTGCCGTTCTTCGTC
GTTATGGTCATCAACAGCATTCTTTATGTTTGCATCATGAGAGAGATGGAGCGACGTCTT
AAAGCCATGGAGCGACACGATCTCGACCTACAGTCCAATGTGGAGATTCGAAACCAAGTG
TCGCGTATGCTCGTCGCAAACGGAATAATCTTCTTCATCCTCATGGCGCCGTTCCAATTT
GGAGCGCTAATCAAAGTGGTAAGCCATATCGTAGGTTCATATTCTATGAGAAATAGCGAG
CGTTTCTTGAATATCGCTAGAATGATGGTGTATTGCAACTCGGCCATTAATCCTATAATC
TACAACATGGCTAATTCGCGATATCGCGCGGCTTTTGAGGAAGCGTTTTTTAAAAAGTGG
TGCAAAAAAAGGAGGTGGAGTCGACACCCACCGAAGCAACTTGGAAATCACAGCTCTGTC
TACGCCACGTCGATCACAAAAGCGTCCAACAGCGATTCTAGCCTGGGAGGAAATACAGCG
GCCAATGGCAACGAAACATGTGTC

>hpul
ATGGAGAGCAGTTACCCTGAAAGTTTAATGGAGGACNACGGTTACTTCAACGAAAACTTC
TCTTTTGATGCCGTTCACCGATGCAACGACGTACGCAGGGTGAACATTTCCGACGTTAAT
GAATATCTCTATGTTGGGTATGAACGATGGCTCGTTTGCCTTATTCTTCCTTTGATCCTG
ACTCTAGGGCTGGTGACCAATCTGGCATTTCTGTATGTTGTGGCACGCATTCAGTCAATG
AGGACGGTAGTGAACCAGTACCTTGTGCATTTAGCCGTAGCAGACATGCTCTTCTTAGTT
GGTGCCATTGGCAAGAAACTCTGGCAGTACTGYGAGTCGCCGCTCAAGGACGACGAAGCT
TCTGCGTACGGACCCATCATGGTCATCATCAGTCATCTCCTTGTCTACACCACCATATTT
GCTTCAGAACTACTTGTGACGCTAGTAGCATTTGAACGTTTTTATGCTGTTTGTAGACCA
ATGGTAGTGTTTGCAGCGAGTTCAAACAATCGGAAAGTCGCGAACCTTCTGTGCTTAGTT
TGGGTGATTAGTGTGAGCCTCGCGGCCTCGACCATACCGTCCGTACTAAGACCCATTAAA
ATATGTAATTTGTGGCCCGATGAGTATAGCTATCTCNAAAGAACGTACGTGAAGTATGGA
CCAATCAATAGGAGCATTATATACTACACCAACATCATCCAGACAGTGCCGTTCTTCGTC
GTTATGGTCATCAACAGCATCCTTTATGTTTGCATTATGAGAGAGATGGAGCGACGTCTT
AAAGCCATGGAGCGACACGATCTCGACCTGCAGACCAATGTGGAGATTCGAAACCAAGTG
TCGCGTATGCTCGTCGCCAACGGAATAATCTTCTTCGTCCTAATGGCACCGTTCCAATTT
GGAGCGCTAATCAAGGTGGTAGCCCATATCATAGATTCATATTCTATGAAAACTAGCGAG
CGTTTCTTGAATATCGCTAGATTAATGGTGTTTTGCAACTCGGCCATTAATCCTATAATC
TACAACATGGCCAACTCGCGATATCGCGCGGCGTTTGAGGAAGCGTTTTGTAAAAAGTGG
TGCCAAAAAAGGAGATGGAGTCGACACCCACCGAAGCAGCTTGGAAATCACAGCTCTGTA
TACGCTACTTCGATCACGAAAGCGTCTAACAGCGATTCTAGCCTGGGAGGAAACACAGCG
GCCAATGGCAACGAAACATGTGTC

>snud
ATGGAAAGCGGTTTCCCTGAAAGTTnnnnnnnnnnnnnnnnnnnCTTCAGCGAAAACTTT
TCTTATGACCCCATTCACGAATGCAAGACCTTACGCAAGGTGAACATTTCCGATGTTTCT
GATTTTCTCTATGTTGGGTATGAACGATGGCTCATTTGCCTTATTCTTCCTTTGATCCTG
ACGCTAGGGTTGGTGACCAATCTGGCATTTCTGTATGTTGTAGCGCGCATTCAGTCAATG
AGGACGGTAGTGAACCAGTACCTTGTGCATTTAGCCGTAGCAGACATGCTCTTCCTAGTC
GGTGCCATTGGCAAGAAACTCTGGCAGTACTGCGAGTCGCCGCTAAAGGACGACGAAGGT
TCTGCGTACGGACCCATCATGGTCATCATCAGTCATCTCCTTGTCTACACCACCATATTT
GCTTCAGAACTACTTGTGACGCTAGTAGCATTTGAACGTTTTTATGCTGTATGTAGACCA
ATGGTAGTGTTCGCAGCGAGTTCAAACAATCGGAAAGTCGCGAACCTTCTTTGCTTAGTT
TGGTTGATGAGTGTAACCCTTGCAGCCTCGACCATACCGTCCGTACTAAAACCCATTAAA
ATTTGTCATATCTGGCCCGATGAGTATAGCTATTTCCANAGAACGTATGTGAAGTATGCA
CCAATCAATTCTAGCATTAAATACTACACCAACATAATCCAGACAGTGCCATTCTTCGTC
GTTATGGTGATCAACAGCATCCTTTATGTGTGCATTATGAGAGAGATGGAGCGACGTCTT
AAAGCCATGGAGCGACACGATCTCGACCTGCAGACCAATGTGGAGATTCGAAACCAAGTG
TCGCGAATGCTTGTCGCAAACGGAATAATCTTCTTCATCCTCATGGCGCCCTTCCAATTT
GGATCGCTAATCAGGGTGTTGGACAAAATCATTGGTACATATTCTTTAATTCATGCCGAG
CGTTTCTTGAATATCGCAAGAATGATGGTGTATTGCAACTCGGCCATCAATCCTATAATC
TACAACATGGCCAATTCGCGATATCGCGCGGCTTTTGAGGAAGCGTTTTGTAAAAAGTGG
TGCCAAAAAAGGAGATGGAGTCGACGCCCACCGAAGCAGCTTGGAAATCACAGCTCTGTT
TACGCTACGTCGATCACGAAAGCGTCCAACAGCGATTCTAGCCTGGGAGGAAACCCAGCG
AACAATGGCAATGAAACATGTGTC

>sintSS
ATGGAGAGCGATTTCCCTGAGAGYTTAATGGAGGACTACGGTTTCTTCAACGTAAACTTC
TCTTAYGATCCCATTCACCTRTGCGACTCCCTACGCAGGGTTAACGCTTCCGATGTTGAT
GATTTTCTYTATGTTAGGTATGAACGATGGCTCATTTGCCTTATTCTTCCTTTGATCCTG
ACGCTAGGGCTGGTGACCAATCTGGCATTTATGTATGTTGTAGCGCGCATTCAGTCAATG
AGGACGGTAGTGAACCAGTACCTTGTGCATTTAGCCATAGCAGACATGCTCTTCCTAGTT
GGTGCCATTGGCAAGAAACTCTGGCAGTACTGCGAGTCGCCACTCAAGGACGACGAAGGT
TCTGCATACGGACCCATCATGGTCATCATCAGTCATCTCCTGGTCTACACCACCATATTT
GCTTCAGAATTACTTGTGACGCTAGTAGCATTTGAACGTTTTTATGCTGTATGTAGACCA
ATGGTAGTGTTCGCAGCGAGTTCAAACAATCGAAAAGTCGCGAACCTMCTTTGCTTAGTT
TGGTTGATTAGTGTAAGCCTTGCGGCCTCGACCATACCGTCCGTACTAAAACCCATTAAC
ATTTGTCATCTCTGGCCCGATGAGTATAGCTATCTGGAGACAATGTACGTGAAGTATTCA
GCAGTCAATAATAGCATTAGATACTACACGAACATCATCCAGACAGTGCCGTTCTTCGTC
GTTATGGTCATCAACAGCATCCTTTATGTTTGTATTATGAGAGAGATGGAGCGACGTCTT
AAAGCCATGGAGCGACACGATCTCGACCTGCAGGGCAATGTGGAGATTCGAAACCAAGTG
TCGCGAATGCTCGTCGCAAACGGAATACTCTTCTTCATCCTCATGGCGCCGTTCCAATTT
GGATCGCTAATCAATTTTGTGGACAAAATCATAGGTTCATATTCTATGAAGAGTAGCGAG
CGTTTCTTGAATATCGCCAGAATGATGGTGTATTGCAACTCGGCCATTAATCCTATAATC
TACAACATGGCTAATTCGCGATATCGCGCGGCTTTTGAGGAAGCRTTTTTTAAAAAGTGG
TGCAAAAAAAGGAGATGGAGTCGACACCCACAGAAGCAACTTGGAAATCACAGCTCTGTC
TACGCCACGTCGATCACGAAAGCGTCCAACAGTGATTCTAGCCTGGGGGGRAATACAGCG
GCCAATGGCAACGAAACATGTGTC

>sprp
ATGGAGAGCGATTTCCCTGACAGTTTAATGGAGGACTACGGTTACTTCAACGTAAACTTC
TCTTATGATCCCATTCACCTATGCGACTCCYTACGCAGGGTTAACGCTTCCGATGTTAAT
GATTTTCTCTATGTTGGGTATGAACGATGGCTCATTTGCCTTATTCTTCCTTTGATCCTG
ACGCTAGGGCTGGTGACCAATCTGGCATTTATGTATGTTGTAGCGCGCATTCAGTCAATG
AGGACGGTAGTGAACCAGTACCTTGTGCATTTAGCCGTAGCAGACATGCTCTTCCTAGTT
GGTGCCATTGGCAAGAAACTCTGGCAGTACTGCGAGTCGCCACTCAAGGACGACGAAGGT
TCTGCATACGGACCCATCATGGTCATCATCAGTCATCTCCTGGTCTACACCACCATWTTT
TCTTCAGAATTACTTGTGACGCTAGTAGCATTTGAACGTTTTTATGCTGTATGTAGACCA
ATGGTAGTGTTCGCAGCGAGTTCAAACAATCGGAAAGTCGCGAACCTCCTTTGCTTAGTT
TGGTTGATTAGTGTAAGCCTTGCGGCCTCGACCATACCGTCCGTACTAAAACCCATTAGC
ATTTGTCATATCTGGCCCGATGAGTATWSCTATCTGGAGAGAATGTACGTGAAGTATACA
GCAGTCAATATTAGCATTAGATACTACACCAACATCATCCAGACAGTGCCGTTCTTCGTC
GTTATGGTCATCAACAGCATCCTTTATGTTTGTATTATGAGAGAGATGGAGCGACGTCTT
AAAGCCATGGAGCGACACGATCTCGACCTGCAGAGCAATGTGGATATTCGAAACCAAGTG
TCGCGAATGCTCGTCGCAAACGGAATAATCTTCTTCATCCTCATGGCGCCGTTCCAATTT
GGATCGCTAATCAATTTTGTGGACAAAATCATAGGTACATATTCTATGAATAATAGCGAG
CGTTTCTTGAATATCGCTAGAATGATGGTRTATTGCAACTCGGCCATTAATCCTATAATC
TACAACATGGCTAATTCGCGATATCGCGCGGCTTTTGAGGAAGCGTTTTTTAAAAAGTGG
TGCAAAAAAAGGAGATGGAGTCGACACCCACAGAAGCAACTTGGAAATCACAGCTCTGTC
TACGCTACGTCGATCACGAAAGCGTCCAACAGCGATTCTAGCCTGGGAGGAAACCCAGCG
GCCAATGGCAACGAAACATGTGTC

>spurp
ATGGAGAGCGATTTCCCTGACAGTTTAATGGAGGACTACGGTTACTTCAACGTAAACTTC
TCTTATGATCCCATTCACCTATGCGACTCCTTACGCAGGGTTAACGCTTCCGATGTTAAT
GATTTTCTCTATGTTGGGTATGAACGATGGCTCATTTGCCTTATTCTTCCTTTGATCCTG
ACGCTAGGGCTGGTGACCAATCTGGCATTTATGTATGTTGTAGCGCGCATTCAGTCAATG
AGGACGGTAGTGAACCAGTACCTTGTGCATTTAGCCGTAGCAGACATGCTCTTCCTAGTT
GGTGCCATTGGCAAGAAACTCTGGCAGTACTGCGAGTCGCCACTCAAGGACGACGAAGGT
TCTGCATACGGACCCATCATGGTCATCATCAGTCATCTCCTGGTCTACACCACCATATTT
TCTTCAGAATTACTTGTGACGCTAGTAGCATTTGAACGTTTTTATGCTGTATGTAGACCA
ATGGTAGTGTTCGCAGCGAGTTCAAACAATCGGAAAGTCGCGAACCTCCTTTGCTTAGTT
TGGTTGATTAGTGTAAGCCTTGCGGCCTCGACCATACCGTCCGTACTAAAACCCATTAGC
ATTTGTCATATCTGGCCCGATGAGTATAGCTATCTGGAGAGAATGTACGTGAAGTATACA
GCAGTCAATATTAGCATTAGATACTACACCAACATCATCCAGACAGTGCCGTTCTTCGTC
GTTATGGTCATCAACAGCATCCTTTATGTTTGTATTATGAGAGAGATGGAGCGACGTCTT
AAAGCCATGGAGCGACACGATCTCGACCTGCAGAGCAATGTGGATATTCGAAACCAAGTG
TCGCGAATGCTCGTCGCAAACGGAATAATCTTCTTCATCCTCATGGCGCCGTTCCAATTT
GGATCGCTAATCAATTTTGTGGACAAAATCATAGGTACATATTCTATGAATAATAGCGAG
CGTTTCTTGAATATCGCTAGAATGATGGTGTATTGCAACTCGGCCATTAATCCTATAATC
TACAACATGGCTAATTCGCGATATCGCGCGGCTTTTGAGGAAGCGTTTTTTAAAAAGTGG
TGCAAAAAAAGGAGATGGAGTCGACACCCACAGAAGCAACTTGGAAATCACAGCTCTGTC
TACGCTACGTCGATCACGAAAGCGTCCAACAGCGATTCTAGCCTGGGAGGAAACCCAGCG
GCCAATGGCAACGAAACATGTGTC

>pdep
ATGGAAAGCGAATTCCCTGAAAGTTACATGGACGACTATGGCTTCTTAAACGAAAACTTC
TCTTATGACCCCATTCACCTATGCNACTGCCTACGCAGGGTGAACATTTCCGAGATTTCT
GAGTATCTCTATGTTGGGTATGGACGATGGCACGTTTGCCTTATTCTTCCTTTGATCCTG
ACGCTAGGGTTGGTGACCAATCTGGCATTTCTGTATGTTGTAGCGCGCATTCAGTCAATG
AGGACGGTAGTGAACCAGTACCTTGTGCATTTAGCCGTAGCAGACATGCTCTTCCTAGTC
GGTGCCATTGGCAAGAAACTCTGGGTGTACTGCGAGTCGCCGATAAAGGACGACGAAGGT
GCTGCGTTAGGACCCGTCATGGTCATCATCAGTCATCTCCTTGTCTACACCACCCAGTTT
GCTTCAGAACTACTTGTGACGCTAGTAGCATTTGAACGATTTTATGCTGTGTGTAGACCA
ATGGTAGTGTTCGCAGCGAGTTCAAACAATCGGAAAGTCGCGAACCTTCTTTGCTTAGTT
TGGTTGATTAGTGTAAGCCTTGCAGCCTCGACCATACCGTACGTACTAAAACCCTTAAAA
CTTTGTCATATCTGGCCTGATGAGTATAGCTATCTCNAAAGAACGTTTGTGAAGTTTACA
CCAATCAATAGAAGCATTACATACTACACCCAAATCATCCAGACAGTGCCATTCTTCGTC
GTTATGGTTATCAACAGCATCCTTTATGTTTGCATTATGAGAGAGATGGAGCGACGTCTT
AAAGCCATGGAGCGACACGATCTCGACCTGCAGACCAATGTGGAGATTCGAAACCAAGTG
TCGCGAATGCTCGTTGCAAACGGAATAATCTTCTTCATCCTCATGGCGCCGTTCCAATTT
GGATCGCTAATCGTATTGGTGGGCAGATTCAGATATTCACATTCTGTTATTAATTTGGAG
CGTATGCGGAATGTCTCTAGTATGATGGTGTATTGCAACTCGGCCATAAATCCTATAATC
TACAACATGGCCAATTCGCGATATCGCGCGGCTTTTGAGGAAGCGTTTTGTAAAAAGTGG
TGCCAAAAAAGGAGATGGAGTCGACGCCCACCGAAGCAGCTTGGAAATCACAGCTCTGTA
TACGCTACGTCGATCACAAAAGCGTCCAACAGCGATTCTAGCCTGGGAGGAAACCCGGCG
AACAATGGCAACGAAACATGTGTC
