# Supplementary material for: Genome-wide signals of positive selection in strongylocentrotid sea urchins
Source: BMC Genomics. 2017 Jul 21;18:555. doi: 10.1186/s12864-017-3944-7 (PMC5521101; doi:10.1186/s12864-017-3944-7)
Supplement: Supplementary file 3 — Consensus alignment files. A compressed (gzip) tape archive (TAR) file containing 6250 consensus alignment files in FASTA format. (TGZ 14116 kb) [file 12864_2017_3944_MOESM3_ESM.tgz › SPU_021274/consensAlign.ordered.fa]

>sdro
ATGCCGACCAATCCCCTGTATCATACCCTCTGTGATTCGTCCACGCACGTCTTCTGTTTA
TCCGAACACCGTTGCGCATCGAAATCCGACGAGTCCACCTGCGAGGCAGAACCGGACCGG
TACGCTTCATCCACGGGCGACACTAGTCGTGCAAGCTACAGGGTCAGACACGTGATTACC
AAGGAAGCTACCTCTACCGGTTACAACTACTTCGAGATTCCCTTTGCAGACAGAACCGCA
ACTGCGGAAATCGGAGATGTCTTAGGCTACGCGGTTAGTCCAGGGACCGCTAGAATTAGT
TATGAAACTGCGGATACCGATGAAGCGGTGGCGTTCAGTCTAGCGACGCCGATACCCATT
ACAGGGACGTCGTACTCCTCCGGCTTTACCGCAGAAGCAAAGCGGTTCCACATTCGGTTG
ACCGCCATCGATCCTATTTCTGTCATTCTGGAGCACGTATACCCTGATACCGGAACGAAC
AACATCTCAGTGACAGTCAACAACACACTGGACTCTGCTGGTATCACGGCTGAAAGTGTG
GTCGAGGTGCAGATCCCCATTCGCAATCTGGAGRTAACTCTCACCCCGGACCAGCCGTAC
TTTGCGAGCGAGGCTAACGTCACAATGACACTATCGGTCGATTCAGGKGATCCCATAGAC
TTGGAGATCGACTGGGGAGATGGAGAAACAAACGTGTCCGCTGGCTTATCGGCTCTACCG
GTATTCAACCATTTCTACGATGACTCTAACGGCTTAGTCACTATTAMGGTCACCGCATCT
AATCTCCATGGAAACGAGACGGCATCCAAAACCATCTACATCCAAAATCCGGTACTCGAG
GAGCACTATAGAATCCTGCCGGACACTCCCGCTTCCCACCCTTATCCCAGTCCTGAGCAG
GGTTACATCAACATAACGGTAGAGCTTCTCGCGTCGAACGGCAAACCTTACGGCACGGAC
GCAAACATCTCCTTCAGTAGCAGTTACTATGACAATAGTACCCATGTGATGACCCTCTCC
AAYGAGGGGGACCAGGAGAGTTACGCCCATCCGGTCCAGTTTCCAGGCATCTTTATTGTC
CTCGTAACTATGAACAATCTTGTTGCGACGATCACATTCAAAGTTGAGGTTAAACTGTAC
GGCATAATCTCCGAAGACATGCATTTGGAGGTCTTCTACCAACCGGTAATACCCCCTGAC
GGTGATCCTATTGCGGATTACGGAGACAACTATCCGCTGGAGAGACCGATCGTTTTCAAA
CCAGTGTATTCGTCAGAATATAATCGACAACTTACCAACGTGAAAATTATCTTAAAGGTT
AGTCGACCAGAAAATAGGGTTTATGGACTAGTTGTNNNNNNNGTGAGGATCACRCAACAG
TCCGTTAACTCGTGTTTATCAAGAACTAATATCACATTCGAATATCTGGACTTCGGTGAC
AATGCTTTGGTGCCTATGAATACAACTGAAGATACTCTCTCACGCCAATATACAGAGCCT
GGAGAACACACCGTAAGAGTTGYTGCGAGCAATCCAGTAAGCGAACGTTACACCATCAGT
GCCACATTCCAACTTTTTARGACAATCCATTCAATAGASGTATCAACCGGGGTGATCACC
ATTCCAAACCAGCCCAAGAACTTCACCATCACCATCGGCCAGATCGGATACAACTCGTGC
TTGGCCATTGACTACGGCGACCAACAGACACCCATCATGTACGGTGAAACGGTGTGCGAG
GGGCATTGGAAGTCATCCACGGCGGACTACATAGGTCCTCTTACCAATACCATCAATCTT
ATACATACGTACGCCGACAACGGCAGTTACGTCTTCGCCGTGCACGGTTTCAATCTCGTC
ACCGACATCGTCATCGAGGAACCCTTCGCAGTGACGTACCTTGAGTGCAACGTGCCAGAA
GTAGCCTTCAGCGAAGATTACTCACAATGGATGGACCCGAGAGGAGTAGAGACCTACGAC
TTTGTTCCTCTCAAAACTACGACCTCGATCCGTTGTAAGATCAATGACAACTTCAAGGAA
TGGTCAGTACGGGAATTCAACAGCACCAGTGGCGAAGTCATTCCGGGGCTCTCTCTGAAT
CTCACGGATCTAAACCCGACTGACCCCTTCTACGTCGGCGAAGCTAACACRGCCGATATC
AAGCTGAACGCCTATACATACCCGCCGGGCTACTACCGCATAAGCTATTGTGTCACCATG
GACAGCAGTAAGCTAGATGGTGTTGTCTTCACGGCGTGTGCTCGAGAGTACATTCATGTT
TTGTCTTTCAGTCTCGAAGCTAAGGTCGTTGACGGCCAACTGTCTTCAACTACAATTGGT
CATGGGCAGAACTTCAACTTGAATCCCGGGCTCTATTCTAAAGATCCTTCTTTGGACAGT
TCGGTAACTGACCAGGGGATCAGTGTATTCAAGTACTACTGCAAGCGTTTTTATGAGGAA
TTTCGACTGAACAATGACAAGACCCTTGTGGACACACCAGTGGATATAACAGGCGATGGG
GGCTCTGAGGGAGGRTGCTTTGGGACTGGTCCCGGTAGACTGAATTACGACCAAAGCAGT
CTTGACCTCARCACCGGGTGGATGGACTATAACATGACCTATGACATGAAGGTGGTCATC
GAGAAAGGAACTATTTCCGGTGAGGTCGCGTTCGAGCTGAAGATTGTCAGCGGGGATCCC
CCTCAACCCGTCATWAGATTATCCCAGGGAACACCATTCACGGCCGAGTCAAATTCGGTC
AAGATCAACCCTTCGGCTGACCTTCGCTTAAGATCGGATTGTGTCGTTGATTGCGACGGT
GTGATTTACCGATGGGAGGTRTATGTTAATAACGGAACACATACAATGCCCTTAACAGAT
TGGGAGAGCTATGCGACAGGTAAGCTACCGGTACCT

>spal
TGGCCGACCAATCCCCTGTATCATACCCTCTGTGATTCGTCCACGCACGTCTTCTGTTTA
TCCGAACACCGTTGCGCATCGAAAACCGACGAGTCCACATGCGATGCAGAACCGGACCGG
TACACTTCATCCACGGGCGACCCTAGTCGTGCAAGCTACAGGGTCAGACACGTCATTACT
AAGACAGCTACCACTATCGGTTACAACTACTTCGAGATTCCCTTCGCAGACAGAACCGCA
ACTGCGGAAATCGGAGATGTCTTAGGCTACGCGGTTAGTACAGGGACCGCTATAATTAGG
TATGAAACTGCGGATACCGATGAAGCGGTGGCGTTCAGTCTAGCGACGTCGATATCCATG
GCAGGGACACCGTACCTCTCCGGCTTTACCGCAGAAGCAAAGCGGTTCCATATTCGGTTG
ACCGCCATTGATCCTATTTCCGTCATTCTGGAGCACGTATACCCTGATACCGGAACGAAC
AACATCTCGGTGACAGTCAACAACACACTGAACTCTGCTGGTATCACGGCTGAAAGTGTG
GTCGAAGTGCAGATCCCCATTCGCAATTTGGAGATAACTCTCACCCCGGACCAGCCGTAC
TTTGCGAGCGAGGCTGACATCTCAATGACACTATCGGTCGATTCAGGGGATCCCATAGAC
TTAGAGATCGACTGGGGAGATGGCGAAACAAACGTGTCTGCTGGCTTATCGGCTCTACCG
GTATTCAACCATTTCTACGATGACTCTAACGGCTTAGTCACTATTACGGTCACCGCATCT
AATCTCCATGGAAACGAGACGGCATCCAAAACCATCTACATCCAAAATCCGGTACTCGAG
GAGCACTATAGAATCCTGCCGGACACTCCCGCTTCCCACCCTTATCCCAGTCCTGAGCAG
GGTTACATCAACATAACGGTAGAGCTTCTCGCGTCGAACGGCAAACCTTACGGCACGGAC
GCAAACATCTCCTTCAGTAGCAGTTACTATGACAATAGTACCCATGTGATGACCCTCTCC
GACGAGGGGGACCAGGAGAGTTACGCCCATCCGGTCCAGTTTCCAGGCATCTTTATTGTY
CTCGTRACTATGAACAATCTTGTTGCGACGATCACATTCGAAGTTGAGGTTAAACTGTAC
GGCATAATCTCCGAAGACATGCATTTGGAGGTCTTCTACCAACCGGTAATACCCCCTGAC
GGTGATCCTATTGCGGATTACGGAGACAACTATCCGCTGGAGAGACCGATCGTTTTCAAA
CCAGTGTATTCGTCAGAATATAATCGACAACTTACCAACGTGAAAATTATCTTAAAGGTT
AGTCAACCAGAAAATAGGGTTTATGGACTAGTTGTnnnnnnnnnnnnnnnnnnACAACAG
TCCGTTAACTCGTGTTTATCAAGAACTAATATCACATTCGAATATCTGGAATTCGGTGAC
AGTGCTTCGGTGCCTAGAAATACAACTGAAGATACTCTCTCACGTCAATATACAGAGCCT
GGAGAACACACCGTAAGAGTTGTGGCGAGCAATCCAGTAAGCGAACGTTACACCATCAGT
GCCACATTCCAACTTTTTAGGACAATCCATTCAATAGACGTATCAACCGGGGTGATCACC
ATTCCAAACCAGCCCAAGAACTTCACCATCACCATCGGCCAGATCGGATACAACTCGTGC
TTGGCCATTGACTACGGCGACCAACAGACACCCATCATGTACGGTGAAACGGTGTGCGAG
GGACATTGGAAGTCATCCACGGCGGACTACATAGGTCCTCTTACCAATACCATCAATCTT
CTGCATACGTACGCCGACAACGGCAGTTACGTCTTCGCCGTGCACGCTTTCAATCTCGTC
ACCGATATCGTCATCGAGGAACCCTTCGCTGTAACGTACCTTAAGTGCAACGTGCCAGAA
GTAGCCTTCAGCGAAGATTACTCACAATGGATGGACCCGAGAGGAGTAGAGACCTACGAT
TTTGTTCCCCTCAAAACTACGACCTCGATCCGTTGTAAGATCAATGACAACTTCAAGGAA
TGGTCAGTGCGGGAATTCAACAGCACCAGTGGCGAAGTCATTCCGGGGCTCTCTCTGAAT
CTCACGGATCTAAACCCGACTGACCCCTACTACGTCGGCGAAGCTAACACAGCCGATATC
AAGCTGAACGCCTATACATACCCGCCGGGGTACTACCGCATAAGCTATTGTGTCACCATG
GACAGCAGTAAGCTAGATGGTGTTGTCTTCACGGCGTGTGCTCGAGAGTACATTCATGTT
TTGTCTTTCAGTCTGGAAGCTAAAGTCGTTGACGGACAGCTGTCTTCAACTACAATTGGT
CACGGACAGAACTTCAATTTGAATCCCGGGCTCTATTCTAAAGATCCTTCTTTGGACAGT
TCGGTAACTGACCAGGGGATCAGTGTATTCAAGTACTACTGCAAGCGTTTTTATGAGGAA
TTTCGACTCAATAATGACAAGACCCTGGTGGACACACCAGTGGATATAACAGGCGATGGG
GGCTCTGAGGGAGGGTGCTTTGGGACTGGTCCAGGTAGACTGAATTACGACCAAAGCAGT
CTTGACCTCAACACCGGGTGGATGGACCATAACATGACCTATGACATGAAGGTGGTCATC
GAGAAAGGAACTATTTCCGGTGAGGTCGCGTTCGAGCTGAAGATTGTCAGCGGGGATCCA
CCTCAACCCGTCATAAGATTAKCCCAGGGAACGCCATTCACGSCCGAGTCAAATTYGGTC
AAGATCAACCCTTCGKCTGACCTTCGCTTAAGATCGGATTGTGTCGTTGATTGCGACGGT
GTGATTTACCRATGGGAGGTGTATGTTAAWAACGGAACACATACAAYGCCYTTARCGGAT
TKGGAGAGCTATGCGACAGGTAAGMTACCGGTACCT

>sfra
ATGCCGACCAATCCCCTGTATCATACCTCCTGTGATTCGTCCACGCACGTCTTCTGTTTA
TCCGAACACCGTTGCGCATCGAGATCTGACGAGTCCACCTGCGAGGCAGAACCGGACCGG
TACGCCTCATCCGTGGGCGACACTCGTCGTGCAAACTACAATGTCAGACACGTCATTTCC
AAGACAGCTATCACTACCGGTTACAACTACTTCGAGATTCCCTTCGCAGAAAGAACCGCA
ACTGCGGAAATCGGCGATGTCTTAGGCTACGCGGTTAGTGCAGGGACCGCTATAACTAGG
TATGAAACTACGGGTACCGATGAAGCGGTGGCGTTCAGTCTAGCGTCGTCGACGTTCACC
GCGGGGACGTCGTTCTCCTCCGGCCTAACCGCAGAAGCAAAGCGGTTCCATATTCGGTTG
ACCGCCATTGATCCTTTTTCTGTCAGTCTGGAGCACGAATACCCTGATATCGGAACGAAC
AACATCTCAGTGACGGTCAACAACACACTGGAGTCTACCGGTATCACGGCTGAAAGTGTR
GTCGAGGTGCAGACCCCCATTCGCAATCTGGAGATAACTCTCACCCCGGACCAGCCGTAT
TTCGCGAGCGAGGCTGATATCTCAATGACACTATCGGTCGATTCAGGGGATCCCATAGAC
TTGGAGATTGACTGGGGAGATGGCGAAACAAACGTGTCAGCTGGCTTATCGTCTCTACCG
GTATTCAACCATTTATACGATGACTCTARCGGCATGATCACTATTACGGTCACCGCATCT
AATCTCCATGGAAACGAGACGGCATCCMAAACCATCTACATCCAACATCCAGTACTCGAG
GAGCACTATAGAATAATACCGGACAGTCCCGCTTCCCATCCTTATCCCAGTTCTGAGCAG
GGTTACATCAACATTACGGTAGAGCTCCTCGCGTCGAACGGCAAACCTTACGGCACGGAC
GCAAATATCTCCTTCAGTAGCAGTTACTATGACAATAGTACCCATGTGATGACCCTCTCC
AACGAGGGGGACCAGGAGAGTTTCCTCCATCCCGCTCAGTTTCCAGGCATCGTTATTGTC
CTCGTGACTATACAAAATCTTGTCCAGACAATCACATTCAAAGTTGAGGTTAAACTGTAC
GGCATAATCCCCCCAGACATCCGTTTGGACGTCCTCTACCAACCGGAAATACCGCCTGAC
GGTGATCCTATTGCGGATTATGGAGACAACTATCCATTGGAGAGACCGATCGTTTTCAAA
CCAGTGTATTCGTCAGNNNNNNATCGATAATTTACTAACGTGGAAATTATCTTAAAGGTT
AGTCAACCGGAARGTAGTGTTTATGGAGTAGTTGTCCTTAMANTGAGGATCACACAACAG
CTCGTTAACTnnnnnnnnnnnnGAACTAATATCACATTCGAATATCTGGACTTCGGTGAC
ATTGCTTCGGTGCCTATAAACACAACCRAAGACACTCTCTCACGCCAATATACAGAGCCT
GGAGAATACACCGTAAGTGTTGCTGCGAGCAATCCAGTAAGCGAGCGTTACATCATCAGT
GCCACATTCCAACTTTTTAAGACAATCCATTCAATAAAAGTATCAACCGGGGAGATCACC
ATTCCAAACCAGCCAAAGAACTTCACCATCACCATCGGCCAGATCGGATACAACTCATGC
TTGGCCATTGACTACGGCGACCACCAGACACCCATCATGTACGGTGAAACGGTGTGYGAG
GGGCATTGGAAGTCATCCACTGCGRACTACATAGGTCCTCTTACCGATACCATCAATCTT
CTGYATACGTACGCCGACAACGGCAGTTACGTCTTCACCKTGCACGGTTTCAATCTCGTC
ACCGACATCGTCATCGAGGAACCCTTCGCTGTGACGTACCTTGCGTGCAATGTGCCAGAA
GTATCCTTCAGCGAAGCGTACTCATTTTGGATGGACCCAAGAAGTGTAGAGACCTACGAC
TTTGTTCCTCTCAAGACTACGACCACRATCCGTTGCAAAATCAATGACAACTTCAAGGAA
TGGTCAGTGCGGGAATTCAACAGCACTAGTGGTGAACTCATTCCGGGGCTCACTCTGAAT
CTCACGGATCTTGACCCGACTGACCCCTTCTACGTCGGCGAAGCTAACACAGGGGATATC
AAGCTGAAAGCCTATACRTACCCACCGGGGTACTACCGCATAAGCTATTGTGTCACCATG
GACAGCAGTCAGCTAGATGGTGTTGTCTTCACRGCGTGTGCTCGAGAGTACATTCACTTT
TTGCCTTTCAGTCTGGAAGCTAGAGTCGTTGACGGACAACTATCWTCAACTACAATTGGT
CATGGACAGAACTTCAACTTGAATCCCGGGCTCTATTCTTATGATCCTTCTATAGACCGT
TCAGTWACTGATCAGGGGATCAGTGTATTCAAGTACTACTGCAAGCGTTTTTATGAGGAT
TTTCGACTCAACAATGACAAGACCCTTGTGGACACACCAGTGGATATTACTGGCGATGGG
GGCTCTGAGGGAGGGTGCTTTGGGACTGGTCCCGGGAGACTGAATTACGACCAAAGCAGT
CTCGATCTCAACACCGAGTGGATGAACTTTAACATGACCTATGACATAAAGGTGGTCATC
GAGAAAGGAAYTATTTCCGGTGAGGTCGCGTTCGAGCTGAAGATTGTCAGCGGGGATCCC
CCTCAACCCGTCATAAGnnnnnnnnnnnnnnnnnnnnnnnnnnCCGAGTCAAGTTCGATC
AAGATCGACACTTCGGCTGACCTTCGCTTAATATCGGATTGTGTCGTCGNNTGNNACGGN
NNNNNNNACCNATGGGAGGTGGACTTTAATAACGGAACACATACAATGCCCTTAACGGGT
TGGGAGAGCGAAGCGACAGGTAAGCTCCCGGTACCT

>afraSS
ATGCCGACCAATCCCCTGTATCATACCCTCTGTGATTCGTCCACGCACGTCTTCTGTTTA
TCCGAACACCGTTGCGCATCGAAATCCGACGAGTCCACCTGCGAGGCAGAACCGGACCGG
TACGCTTCATCCACGGGCGACACTAGTCGTGCAAGCTACAGGGTCAGACACATCATTTCC
AAGGAAGCTACCACTATCGGTTACAACTACTTCGAGATTCCCTTTGCAGACAGAACCGCA
AATGCGGAAATCGGCGATGTCTTAGGCTACGCGGTTAATACAGGGACCGCTATAATTAGG
TATGAAACTGCGGATACCGATGAAGTGGTGGCGTTCAGTCTAGCGCTGCCGATGTCCATG
CCAGGGACGCAGTACTCCTCCGGCTTTACCGCAGAAGCAAAGCGGTTCCATATTCGGTTG
ACCGCCATTGATCCTATTTCTGTCATTCTGGAGCACGTATACCCTGATACCGGAACGAAC
AACATCTCAGTGACAGTCAACAACACACTGGACTCTGCTGGTATCACGGCTGAAAGTGTG
GTCGAGGTGCAGATTCCCATTCGCAATCTGGAGATAACTCTCAGCCCGGACCAGCCGTAC
TTTGCGAGCGAGGCTGACATCTCAATGACACTATCGGTCGATTCAGGGGATCCCATAGAC
TTGGAGATCGACTGGGGAGATGGAGAAACAAACGTGTCTGCTGGCTTATCGGCTCTACCG
GTATTCAACCATTTCTACGATGACTCTAACGGCTTAGTCACTATTACGGTCACCGCATCT
AATCTCCATGGAAACGAGACGGCATCCAAAACCATCTACATCCAAAACCCGGTACTCGAG
GAGCACTATAGAATCCTGCCGGACACTCCCGCTTCCCACCCTTATCCAAGTTCTGAGCAG
GGTTACATCAACATAACGGTAGAGCTTCTCGCGTCGAACGGCAAACCTTACGGCACGGAC
GCAAACATCTCCTTCAGTAGCAGTTACTATGACAATAGTACCCATGTGATGACCCTCTCC
AACGAGGGGGATCATGAGAGTTACGCCCATCCGGTCCAGTTCCCAGGCATCTTTATTGTC
CTCGTGACTTTGAAAAATCTTGTTGCGACGATCACATTCGAAGTTGAGGTTAAACTGTAC
GGCATAATCTCCGAAGACATCCATTTGGAGGTCTTCTACCAACCGGTAATACCCCCTGAC
GGTGATCCTATTGCGGATTACGGAGACAACTATCCGCTGGAGAGATCGATCGTTTTCAAA
CCAGTTTATTCGTCAGAATATAATCGACTRCTTACCAACGTGAAAACTATCNNNAAGGTT
AGTCAACCGGAAAATAGGGTTTATGGACTAGTTGTCCTARAAGTGAGGATCACACAACAA
TCCGTTAACTCGTGTTTATTGAGAACTAATATCACATTCGAATATCTGAACTTCGGTGAC
ATGGCTTCGGTGCCTAGAAATACAACTGAAGATACTCTCTCACGCCAATATACAGAGCCT
GGAGAACACACCGTAACAGTTGCTGCGAGCAATCCAGTAAGCGAACGTTACACCATCACT
GCCACATTCCAACTTTTTAGGACAATCCATTCAATAGAAGTATCAACCGGGGAGATCACC
ATTCCAAACCAGCCCAAGAACTTTACCATCACAATCGGCCAGATCGGATACAACTCGTGC
TTGGCCATTGACTACGGCGACCAACAGACACCCATCATGTACGGTGAAACGGTGTGCGAG
GGGCATTGGAAGTCATCCACGGCGGACTACATAGGTCCTATTACCAATACCATCAATCTT
CTGCATACGTATGCCGACAACGGCAGTTACGTCTTCACCGTGCACGGTTTCAATCTCGTC
ACCGATATCGTCAAAGAGGAACCCTTCGCTGTGACATACCTTGAGTGCAACGTGCCAGAA
GTAGCCTTCAGCGATGCGTACTCACAATGGATGGACCCGAGAGGAGTAGAGACCTACGAC
TTTGTTCCTTTCAAAACTACGACCACGATCCGTTGTAAAATCAATGACAACTTCAAGGAA
TGGTCAGTGCGGGAATTCAACAGCACCAGTGGCGATGTCATTCCCGGGCTCTCTCTGAAT
CTCACGGATCTTGACCCGACTGACCCCTTCTACGTCGGCGAAGCTAACACAGCCGATATC
AAGCTGAACGCCTATACATACCCGCCAGGGTACTACCGCATAAGCTATTGTGTCACCATG
GACAGCAGTAAGCTAGATGGTGTTGTCTTCACGGCGTGTGCTCGAGAGTACATTCATGTT
TTGTCTTTCAGTCTGGAAGCTAAAGTCGTTGACGGACAGCTGTCTTCAACTACAATTGGT
CACGGACAGAACTTCAATTTGAATCCCGGGCTCTATTCTAAAGATCCTTCTTTGGACAGT
TCGGTAACTGACCAGGGGATCAGTGTATTCAAGTACTACTGCAAGCGTTTTTATGAGGAA
TTTCGACTCAACAATGACAAGACCCTTGTTGACACACCAGTGGMTATAACAGGCGATGGG
GGCTCTGAGGGAGGGTGCTTTGGGACTGGTCCCGGTAGACTGAATKACGACCAAAGCAGT
CTTGACCTCAACACCGGGTGGATGGACTATAACATGACCTATGACATGAAGGTGGTCATC
GAGAAAGGAACTATTTCCGGTGAGGTCGCGTTCGAGCTGAAGATTGTCAGCGGGGATCCC
CCTCAACCCGTCATAAGATTATCCCAGGGAACGCCATTCACGCCCGGGTCAAATTCGGTC
AAGATCAACCCTTCGGCTGACCTTCGGTTAAGATCGGATTGTGTCGTTGATTGCGACGGT
GTGATATACCGATGGGAGGTGTATGTTAAAAACGAAACACATACAATGCCCTTACCGGAT
TTCGAGAGCTATGCGACAGGTAAGCTACCGGTACCT

>hpul
ATGCCGACCAATCCCCTGTATCATACCCTATGTGATTCGTCCACGCACGTCTTCTGTTTA
TCCGAACACCGTTGCTCATCGAAATCCGACGAGTCCACCTGCGTGGCAGAACCGGACCGG
TACGCTTCATCCACGGGCGACGCTGGTCGTGCAAGCTACAGGGTCAGACACGTCATTACC
AAGACAGCTACCACTACCGGTTACAACTACTTCGAGATTCCCTTCGCAGACAGAACTGCA
AGTGCGGAAATCGGAGATGTCTTAGGCTACGCGGTTAGTCCAGGGACCGCTAGAATTAGT
TATGAAACTGCGGATACCGATGAAGCGGTGGCGTTCAGTCTAGCGACGTCGACGTTCACA
GCAGGGACGCCTTACTCCTYGGGCTTTACCGCAGAAGCAAAGCGGTTCCATATTCGGTTG
ACCGCCATTGATCCTATTTCTATCATTCTGGAGCACGTATACCCTGATACCGGAACGAAC
AACATCTCAGTGACAGTCAACAACACACTGGACTCTGCTGGTATCACGGCTGAAAGTGTG
GTCGAGGTGCAGACCCCCATTCGCAATCTGGAGATAACTCTCACCCCGGACCAGCCGTAT
TTTCCGAGCGAGGCTGACATCTCAATGACACTATCGGTCGATTCAGGGGATCCCATAGAC
TTAGAGATCGACTGGGGAGATGGAGAAACAAACGTGTCAGCTGGCTTAGCGGCTCTACCG
GTATTCAACCATTTCTACGATGACTCTAACGGCTTAGTCACTATTACGGTCACCGCATCT
AATCTCCATGGAAACGAAACGGTATCAAAAACAATCTACATCCAAAATCCGGTACTCAAG
GAGCACTATAGAATCCTGCCGGACACTCCCGCTTCCCACCCTTATCCCAGTCCTGAGCAG
GGTTACATCAACATAACGGTAGAGCTTCTCGCGTCGAACGGCAAACCTTACGGCACGGAC
GCAAACATCTCATTCAGTAGCAGTTACTATGACAATAGTACCCATATGATGACCCTCTCC
AACGAGGGGGACCAGGAAAGTTACGCCCATCCGGTCCAGTTTCCAGGCGTCTTTATTGTC
CTCGTAACTATGAACAATCTTGTTGCGACAATCACATTTGAAGTTGAGGTTAAACTGTAC
GGTATAATCTCCCCAGACATCCGTTTGGCCGTCCTCTACCAACCGGAAATACCCCATGAC
GGTGATCCTATCGCGGATTACGGAGACAACTATCCGCTGGAGAGACCGATCGTTTTCAAA
CCAGTGTATTCGTCAGnnnnnnnnnnnnnnnnnnnnnnnnnnnnnnnnnnnnnnnnnnnn
nnnnnnnnnnnnnnnnnnnnnnnnnnnnnnnnnnnnnnnnnnnnnnnnnnnnnnnnnnnn
nnnnnnnnnnnnnnnnnnnnnnGAACTAATATCACATTYGAATATCTGGAATTCGGTGAC
ATKGCTTTGGTGCCTATAAATACAACTGCAGATACTCTCTCACGCCAATATRCAGAGCCT
GGAGAATTCACGGTAAGAGTTGYTGCGAGCAATCCAGTAAGCGAACGTTACACCATCAGT
GCCACATTCCAACTTTTTAAGACAATCCATTCAATAGAAGTATCAACYGGGGTGATCACC
ATTCCAAACCARCCCAAGAACTTCACCATCACCATCGGCCARATCGGATACAACTCGTGC
TTGGCCATTGACTACGGCGACCACCAGACACCCATCATGTACGGCGAAACGGTGTGCGAG
GGGCATTGGAAGTCATCCACGGCGGACTACATAGGTCCTATTACCAATACCATCAATCTT
CTGCATACGTAYGCCGACAACGGAAGTTACGTCTTCACCGTGCATGGTTTCAATCTCGTC
ACCGACATCGTCATCGAGGAACCCTTCGCTGTGACGTACCTTGAGTGCAACGTGCCAGAA
GTATCATTCAGCGAAGACTACTCACAATGGATGGACCCRAGAGGAGTAGAGACCTACGAC
TTTGTTCCTCTCAAAACTGAGACCAAGATCCGTTGTAAAATCAATGACAACTTCAAGGAA
TGGTCAGTGCGGGAATTCAACAGCACCAGTGGCGAAGTCATTCCAGGGCTCTCTCTGAAT
CTAACGGATCTTGACCCRACTGACCCCTTCTACGTCGGGGAAGCTAACACAGCCGATATC
AAGCTGAACGCCTATACATACCCGCCGGGGTACTACCGCATAAGCTATTGTGTYACCATG
GACAGCAGTAAGCTAGATGGTGTTGTCTTCACTGCGTGTGCTCGAGAGTACATTCACGTT
TTACCTTTCAGYCTGGAAGCWAAAGTCGTTGACGGACAACTGTCTTCAACTACAATTGGT
CATGGACAGAACTTCAACTTRAATCCCGGGCTTTATTCTAAAGATCCTTCTTTGGACAGT
TCGGTAACTGACCAGGGRATCARTGTMTTCAAGTACTACTGCAAGCGTTTTTATGAGGAT
TTTCGACTCAACAATGACAAGACCCTTGTGGATACACCMGTGGATATWACAGGCGATGGG
GGCTCTGAKGGAGGGTGCTTTGGGACTGGTCCCGGTMGACTGAATTACGATCAAAGCAGT
CTTGACCTCAACACCGGGTGGATGAACTATAACATGACCTATGACATGAAGGTGGTCATC
GAGAAAGGAACTATTTCCGGTGAGGTCGCGTTCGAGCTGAAGATTGTCAGCGGAGATCCT
CCWCAACCCGTCATAAGTTTAGCCAAGGGAACGCCATTCACGCCCGAGTCAAATTCGGTC
AAGATCAACCCTTCGGCTGACCTTCGCTTAAGATCGGATTGTGTCGTTGATTGCGACGAT
GTGATTTACCGATGGGAGGTGTTTGTTAATAACGGAACACATACAATGCCTTTAACGGAT
TGGGAGAGCTATGCGACAGGTAAGCTACTGGCACCT

>snud
ATGSCGACCAATCCCCTGTATCATACCTCCTGTGACTCGTCCACGCACGTCTTCTGTTTA
TCCGAACACCGTTGCGCATCGAGATCTGACGAGTCCACCTGCGAGGCAGAACCAGACCGG
TACGCCTCATCCGTGAGCGACACTCGTCGTGCAAACTACAAGGTCAGATACGTCATTTCC
AAGACAGCTATCACTACCGGTTATAACTACTTCGAGATTCCCTTCGCAGAGAGAACCGCA
ACTGCGGAAATCGGCGATGTCTTAGGCTACGCGGTTAGTGCAGGGACCGCTATAATTAGG
TATGAAACTACGGGTACCGATGAAGCGGTGGCGTTCAGTCTAGCGTCGTCGACGTTTACA
GCGGGGACGTCATTCTCCTCCGGCCTAACCGCAGAAGCAAAGCGGTTCCATATTCGATTG
ACCGCCATTGATCCTTTTTCTGTCAGTCTGGAGCACGAATACCCTGATATCGGAACGAAC
AACATCTCAGTGACGGTCAACAACACACTGGAGTCTACCGGTATCACGGCTGAAAGTGTG
GTCGAGGTGCAGACCCCCATTCTCAATCTGGAGATAACTATCACGCCGGACCAGCCGTAC
TTTGCGAGCGAGGCTGATATCTCCATGACACTATCGGTCGATTCAGGGAATCCCATAGAC
TTGGAGATCGACTGGGGAGATGGCGAAACAAACGTGTCAGCTGGCTTATCGTCTCTACCG
GTATTCAACCATTTATACGATGACTCTAACGGCATAATCACTATTACGGTCACCGCATCT
AATCTCCATGGAAACGAGACGGCATCCAAAACCATCTACATCCAGCATCCAGTACTCGAG
GAGCACTATAGCATCCTGCCGGACACTCCCGCTTCCCACCCGTATCCCAGTTCTGAGCAG
GGTTACATCAACATAACGGTAGAGCTCCTCGCGTCGAACGGCAAACCTTACGGCACGGAC
GCAAACATCTCCTTCAGTAGCAGTTACTATGACAATAGTACCCATGTGATGACCCTCTCC
AACGAGGGGGACCAGGAGAGTTTCCTCCATCCGGCTCAGTTTCCAGGCATCGTTACTGTC
CTCGTGACTATACGAAATCTTGTCCGGACAATCACATTCCAAGTTGAGGTTAAACTGTAC
GGCATAATCTCCCCGGACATCAGTTTGGAAGTCCTCTACCAACCGGAAATACCCCCTGAC
GGTGATCCTATTGCGGATTACGGAGACAACTATCCATTGGAGAGACCAATCGTTTTCAAA
CCAGTGTATTCGTCAGnnnnnnnnnnnnnnnnnnnnnnnnnnnnnnnnnnnnnnnnnnnn
nnnnnnnnnnnnnnnnnnnnnnnnnnnnnnnnnnnnnnnnnnnnnnnnnnnnnnnnnnnn
nnnnnnnnnnNNNNNNNNNNNNGAACTAATATCACATTCGAATATCTGGACTTCAGTGAC
ACTACTATGGTGCCTATGAATACAACCGAAGATACTCTCTCACGCCAATATACAGAGCCT
GGAGAATACACCGTAATTGTTGCTGCGAGCAATCCAGTAAGCGAGCGTTACATCATCAAT
GCCACATTCCAACTTTTTAAGACAATCCATTCAATAGAAGTATCAACCGGGCAGATCACC
ATTCCAAACCAGCCCAAGAACTTCACCATCACCATCGGCCAGATCGGATACAACTCGTGC
TTAGCCATTGACTACGGCGACCACCAGACACCTATCATGTACGGTGAAACGGTGTGCGAG
GGGCATTGGAAGTCATCCGATGCGAACTACATAGGTCCTCTTACCGATACCATCAATCTT
CTGCATACGTACGCCGACAACGGCAGTTACGTCTTCACCGTGCACGGTTTCAATCTCGTC
ACCGACATCGTCATCGAGGAACCCTTCGCTGTGACGTACCTTTCGTGCAACGTGCCAGAA
GTATCCTTTAGCGAAGGGTACTCATTTTGGATGGACCCGAGAAGTGTAGAGACCTACGAC
TTTGTTCCTCTCAAGACTACGACCACGATCCGTTGTAAAATCAATGACAACTTCAAGGAA
TGGTCAGTGCGGGAATTCAACAGCACCAGTGGTGATCTCATTCCGGGGCTCACTCTGAAT
CTCACGGATCTTGACCCGACTGACCCCTTCTACGTCGGCGAAGCTAACACAGGGGATATC
AAGCTGAAAGCATATACATACCCACCGGGGTACTACCGCATAAGCTATTGTGTCACCATG
GACAGCAGTCAGCTAGATGGTGTTGTCTTCACGGCGTGTGCTCGAGAGTACATTCACGTT
TTGCCTTTCAGTCTGGAAGCTAGAGTCGTTAACGGACAACTATCTTCAACTACAATTGGT
CATGGACAGAACTTCAACTTGAATCCCGGACTCTATTCTTATGATCCTTCTATAGACCGT
TCAGTAACTGACCAGGGGATCAGTGTATTCAAGTACTACTGCAAGCGTTTTTATGAGGAT
TTTCGACTCAACAATGACAAGACCCTTGTGGACACACCAGTGGATATTACAGGCGACGGT
GGCTCTGAGGGAGGGTGCTTTGGGACTGGTCCCGGGAGACTGAATTACAACGAAAGTAGC
CTTGACCTCAACACCGAGTGGATGAACTATAACATGACCTATGACATAAAGGTGGTCATC
GAGAAAGGAACTATTTCCGGTGAGGTCGCGTTCAAGCTGAAGATTGTGAGCGGGGATCCC
CCTCAACCCGTCATAAGCTTATCCCCGGGAACGCCATCCACGCCCGAGTCAAGTTCGATC
AAGATCGACATTTCGGCTGACCTTCGCTTAATATCGGATTGCGTCGNNNNNNNNNNNNNN
NNNNNNNNNNNATGGGAGATGGAGTTTAATAACGGAACACATACAATGCCCTTAACGGGT
TGGGAGAGCGAAGCGACAGGTAAGCTACCGGTACCT

>sintSS
ATGCCGACCAATCCCCTGTATCATACCCKCTGTGATTCGTCCACGCACGTCTTCTGTTTA
TCSGAACACCGTTGCKCATCGAAATCCGACGAGTCAACCTGCGATGCAGAACCSGACCGG
TACGCTTCATCCACGGGCGATTCTAGTCGTGCAAGYTACAGGGTCAGACACGTCATTACC
AAGACAGCTACCAGTATCGGTTACAACTACTTCGAGATTCCCTTCGCAGACAGAAYCGCA
ACTGCGGAAATCGGAGATGTCTTAGGCTACGCGGTTATTCCWGCGTCCGCTACAATTAGT
TATGAAACTGCGGATACCRATGAAGCGGTGGCGTTCAGTCTAGCGACGCCGATATACTTG
GCAGGGACGCCGTACTCCACCGGCTTTACCGCAGAAGCAAAGCGGTTCCATATTCGGTTG
ACCGCCATTGATCCTATTTCTGTCATTCTGGAGCACGTATACCCTGATACCGGAACGAAC
AACATCTCAGTGACAGTCAACAACACACTGSACTCTGCTGGTATCACGGCTGAAAGTGTG
GTCGAGGTRCAGATCCCCATTCGCAATCTGGAGATAACYCTCACCCCGGACCAGCCGTAC
TTTGCGACCGAGGCTGACATCTCAATGACACTATCGGTCGAATCAGGGGATCCCATAGAC
TTGGAGATCGACTGGGGAGATGGAGAAACAAACGTGTCTGCTGGCTTATCGGCTCTACCG
GTATTCAACCATTTCTACGATGATTCTAACGGCTTAGTCACTATTACGGTCACCGCATCT
AATCTCCATGGAAACGAGACGGYATCCAAAACCATCTACATYCARAATCCAGTACTCGAG
GAGCAYTATAGAATCCTGCCGGACACTCCCGCTTCCCACCCTTACCCCAGTCCTGAGCAG
GGTTACATCAACATAACGGTAGAGCTTCTCGCGTCGAACGGCAAACCTTACGGCACGGAC
GCAAACATCTCCTTCAGTAGCAGTTACTATGACAATAGTACCCATGTGATGACCCTCTCC
AACGAGGGGGACCAGGAGAGTTACGCCCATCCGGTCCAGTTTCCAGGCATCTTTATTGTC
CTCGTAACTATGAACAATCTTGTTGCGACGATCACATTCGAAGTTGAGGTTAAACTGTAC
GGCAAAATCTCCGAAGACATGCATTTGGAGGTCTTCTACCAACCGGTAATACCCCCTGAC
GGTGATCCTATTGCGGATTACGGAGACAACTATCCGTTGGAAAGGCCGATCGTTTTCAAA
CCAGTGTATTCGTCAGAATACAATCCACAACTTACCAACGTGAAAANNNNNNNAAAGGTT
AGTCAACCGGAAAATAGGGTTTATGGATAAGTTGTCCTAAAAGTGATGATCACACAACAG
TCCGTTTACTCGTGTTTATTGAGAACTAATATCACATTCGAATATCTGKMCTTCGGTGAC
ACTGCTTCGGTGCCTATAAATACAACTGAAGATACTCTCTCACGCCAATATACACAGCCT
GGAGAACACACCGTAATAGTTGCTGCGAGCAATCCAGTAAGCGAACGTTACACCATCAGT
GCCACATTCCAACTTTTTAGGACAATCCATTCAATAGACGTATCAACCGGGGTGATCACC
ATTCCAAACCAGCCCAAGAACTTTACCATCACCATCGGCCAGATCGGATACAACTCGTGC
TTGGCCATTGACTACGGCGACCACCAGACACCCATCATGTACGGTGAAACGGTGTGCGAG
GGGCATTGGAAGTCATCCACGGCGGACTACATAGGTCCTCTTACCAATACCATCAATCTT
GTGCATACGTACGCCGACAACGGTAGTTACGTCTTCGAAGTGCACGGTTTCAATCTCGTC
ACCGAYATCGTCATCGAGGAACCCTTCGCTGTGACGTACCTTGAGTGCAACGTGCCAGAA
GTAGCCTTCAGCGAAGATTACTCACAATGGATGGACCCRAGAGGAGTAGAGACCTACGAC
TATGTTCCCCTCAAAACTACGACCTCAATCCGTTGTAAGATCAATGACAACTTCAAGGAA
TGGTCAGTGCGGGAATTCAACAGCACCAGTGGCGAAGTCATTCCGGGGCTCTCTCTGAAT
CTCACGGATCTTGACCCGACTGACCCCTTCTACGTYGGCGAAGCTAACACAGCCGATATC
AAGCTGAACGCCTATACATACCCGCCAGGGTACTACCGCATAAGCTATTGTGTCACCATG
GACAGCAGTAAGCTAGATGGTGTTGTCTTCACGGCGTGTGCTCGAGAGTACATTCATGTT
TTGTCTTTCAGTCTGGAAGCTAAGGTCGTCGACGGACAACTGTCTTCAACTACAATTGGC
CATGGACAGAACTTCAACTTGAATCCCGGGCTCTATTCTAAAGACCCTTCTTTGGACAGT
TCGGTAACTGACCAGGGGATCAGTGTATTCAAGTACTACTGCAAGCGTTTTTATGAGGAA
TTTCGACTGAACAATGACAAGACCCTTGTGGACACACCAGTGGATATWACAGGCGACGGG
GGCTCTGASGGAGGGTGCTTTGGGACYGGTCCCGGTAGACTGAATTACGACCAAAGCAGT
CTTGACCTCAACACCGGGTGGATGGACTATAACATGACCTATGACATGAAGGTGGTCATC
GAGAAAGGAACTATTTCCGGTGAGGTCGCGTTCCAGCTGAAGATTGTCAGCGGGGATCCC
CCTCAACCCGTCATAAGATTATCCCAGGGAACGCCATTCACGGCCGAGTCAAGTTCKGTC
AAGATCAACCCTTCGGCTAAYCTTCGCTTAAGATCGGATTGTGTCGTTGATTGCGACGGT
GTGATTTACCGATGGGAGGTGTATGTTAATAACGGAACACATACAACGCCTTTAGCGGAT
TTGGAGAGCTATGCGACAGGTAAGCTACCRGTACCT

>sprp
ATGCCGACCAATCCCTTGTATCATACCTACTGTGATTCGTCCACGCACGTCTTCTGTTTA
TCCGAACACCGTTGCGCATCGAAATCCGACGAGTCCACCTGCGATGCAGAACCGGACCGG
TACGCTTCATCCACGGGCGACGCTAGTCGTGCAAGCTACAGGGTCAGACACGTCATTACC
AAGACAGCTACCACTACCGGTTACAACTACTTCGAGATACCCTTCGCAGACAGAACCGCA
ACTGCAGAAATCGGAGATGTCTTAGGCTACGCGGTTAGTACAGGGACCGCTATAATTAGG
TATGAAACTGCGGATACCGATGAAGCGGTGGCGTTCAGTCTAGCGACGTCGATACCCGTG
GCAGGGACGCCGTACTCCTCCGGCTTTACCGCAGAAGCAAAGMGGTTCCATATTCGGTTG
ACCGCTATTGATCCCATTTCTGTCATTCTGGAGCACGTATACCCTAATATCGGAACGAAC
AACATCTCAGYGACAGTMAACAACACACTGGACTCTGCAGGTATCACGGCYGAAAGTGTG
GTCGAGGTACAGATCCCCATTCTCAATCTGGAGATAACTCTCACCCCGGACCAGCCGTAC
TTTGCGAGMGAGGCTAACATCTCARTGACACTATCGGTCGATTCAGGGGATCCCATAGAC
TTGGAAATCGACTGGGGAGATGGAGAAACAAACGTGTCTGCTGGCTTATCGGCTCTACCG
GTATTCAACCATTTCTACGATGACTCTAACGGCTTAGTCACTATTACGGTCACCGCATCT
AATCTCCATGGAAACGAGACAGCATCCAAAACCATCTACATCCAAAATCCTGTACTCGAG
GAGCACTATAGAATCCTGCCGGACACTCCCGCTTCCCACCCTTATCCCAGTCCTGAGCAG
GGTTACATCAACATMACGGTAGAGCTTCTCGCGTCGAACGGCAAACCTTACGGCACGGAC
GCAAACATCTCCTTCAGTAGCAGTTACTATGACAATAGTACCCATGTGATGACYCTCTCC
AACGAGGGGGACCATGAGAGTTACGCCCATCCGGTCCAGTTTCCAGGCATCTTTACTGTC
CTCGTGACTATAAAAAATCTTGTTGCGACAATCACACTCGAAGTTGAGGTTAAACTGTAC
GGCATAATCTCCTCAGACATCCATTTGGACGTCTTCTACCAACCGGAAATACCCCCTGAC
GGTGATCCTATTGCGGATTACGGAGACAACTATCCGCTGGAGAGACCGATCGTTTTCAAA
CCAGTGTATTCGTCAGAATAYAATCGACAACTTAMCAACGTGAAWATTRTCTTAAAGGTT
AGTCAACCRGAAAAWAGGGTTTATGGACTAGTTGTCCTAAAAGTGAKGATCACACAACAG
TCCGTTAACTYGTGTTTATTRAGAACTAATATCACATTCGAATATCTGGASTTYGGTGAC
AGTGCTTCGGTGCCTAGAAATACAACTGAAGATACTCTCTCACGCCAATATACAGWGCCT
GGAGAACACACCGTAAGAGTTGCTGCGAGCAATCCAGTAAGCGAACGTTACACCATCAGT
GCCACATTCCAACTTTTTAGGACAATCCATTCAATAGACGTATCAACMGGGGTGATCACC
ATTCCAAACCAGCCCAAGAACTTCACCATCACCATCGGCCAGATCGGATACAACTCGTGC
TTGGCCATTGACTACGGCGACCACCAGACACCCATCATGTACGGTGAAACGGTGTGCGAG
GGGCATTGGAAGTCATCCACGGCGGACTACATAGGTCCTCTTACCAATACCATCAATCTT
GTGCATACGTACGCCGACAACGGCAGTTACGTYTTCGCCGTGCACGGTTTYAATCTCGTC
ACCGATATCGTCATCGAGGAACCCTTCGCTGTGACGTACCTTGAGTGCAACGTGCCAGAA
GTAGCCTTCAGCGAAGATTACTCACAATGGATGGACCCGAGAGGAGTAGAGACCTACGAC
TATGTTCCTCTCAAAACTACGACCACGATCCGTTGTAAAATCAATGACAACTTCAAGGAA
TGGTCAGTGCGGGAATTCAACAGCACCAGTGGCGAACTCATTCCGGGGCTCTCTCTRAAT
CTCACGGATCTTGACCCGACTGAYGCCTTCTACGTCGGCGAAGCTAACACWGCCGATATC
AAGCTGAACGCCTATACATACCCGCCAGGGTACTACCGCATAAGCTATTGTGTCACCATG
GACAGCAGTAAGCTAGATGGTGTTGTCTTCACGGCGTGTGCTCGAGAGTACATTCATGTT
TTGTCTTTCAGTCTGGAAGCTAAGGTCGTTGACGGACAACTGTCTTCAACTACAATTGGT
CAYGGRCAGAACTTCAACTTGAATCCCGGGCTCTATTCTAAAGAYCCTTCTTTGGACAGT
TCGGTAACTGACCAGGGRATCARTGTATTCAAGTACTACTGCAAGCGTTTTTATGAGGAA
TTTCGACTSAACAAYGACAAGACCCTTGTTGACACACCAGTGGATATAACAGGCGATGGG
GGCTCTGAGGGAGGGTGCTTTGGSACTGGTCCCGGTAGACTGAATTACGACCAAAGCAGT
CTTAACCTCAACACCKGGTGGATGGACTATAACATGACCTATGACATGAAGGTGGTCATC
GAGAAAGGAACTATTTCCGGTGAGGTCGCGTTCGAGCTAAAGATTGTCAGCGGGGATCCC
CCTCAACCCGTCATAAGTTTAGCCCAGGGAACGCCATTCACGCCCGAGTCAAACTCGGTC
AAGATCAACCCTTCGGCTGACCTTCGCTTAAGATCGGACTGTGTCGTTGATTGCGACGGT
GTGATTTACCGATGGGAGGTGTATGTTACTAACGGRACACATACAATGCCCTTACCGGAC
TTGGAGAGCTATGCGACAGGTAAGCTACCGGTACCT

>spurp
ATGCCGACCAATCCCTTGTATCATACCTACTGTGATTCGTCCACGCACGTCTTCTGTTTA
TCCGAACACCGTTGCGCATCGAAATCCGACGAGTCCACCTGCGATGCAGAACCGGACCGG
TACGCTTCATCCACGGGCGACGCTAGTCGTGCAAGCTACAGGGTCAGACACGTCATTACC
AAGACAGCTACCACTACCGGTTACAACTACTTCGAGATACCCTTCGCAGACAGAACCGCA
ACTGCAGAAATCGGAGATGTCTTAGGCTACGCGGTTAGTACAGGGACCGCTATAATTAGG
TATGAAACTGCGGATACCGATGAAGCGGTGGCGTTCAGTCTAGCGACGTCGATACCCGTG
GCAGGGACGCCGTACTCCTCCGGCTTTACCGCAGAAGCAAAGAGGTTCCATATTCGGTTG
ACCGCTATTGATCCCATTTCTGTCATTCTGGAGCACGTATACCCTAATATCGGAACGAAC
AACATCTCAGTGACAGTAAACAACACACTGGACTCTGCAGGTATCACGGCTGAAAGTGTG
GTCGAGGTACAGATCCCCATTCTCAATCTGGAGATAACTCTCACCCCGGACCAGCCGTAC
TTTGCGAGAGAGGCTAACATCTCAATGACACTATCGGTCGATTCAGGGGATCCCATAGAC
TTGGAAATCGACTGGGGAGATGGAGAAACAAACGTGTCTGCTGGCTTATCGGCTCTACCG
GTATTCAACCATTTCTACGATGACTCTAACGGCTTAGTCACTATTACGGTCACCGCATCT
AATCTCCATGGAAACGAGACAGCATCCAAAACCATCTACATCCAAAATCCTGTACTCGAG
GAGCACTATAGAATCCTGCCGGACACTCCCGCTTCCCACCCTTATCCCAGTCCTGAGCAG
GGTTACATCAACATAACGGTAGAGCTTCTCGCGTCGAACGGCAAACCTTACGGCACGGAC
GCAAACATCTCCTTCAGTAGCAGTTACTATGACAATAGTACCCATGTGATGACTCTCTCC
AACGAGGGGGACCATGAGAGTTACGCCCATCCGGTCCAGTTTCCAGGCATCTTTACTGTC
CTCGTGACTATAAAAAATCTTGTTGCGACAATCACACTCGAAGTTGAGGTTAAACTGTAC
GGCATAATCTCCTCAGACATCCATTTGGACGTCTTCTACCAACCGGAAATACCCCCTGAC
GGTGATCCTATTGCGGATTACGGAGACAACTATCCGCTGGAGAGACCGATCGTTTTCAAA
CCAGTGTATTCGTCAGAATACAATCGACAACTTAACAACGTGAAAATTATCTTAAAGGTT
AGTCAACCGGAAAATAGGGTTTATGGACTAGTTGTCCTAAAAGTGATGATCACACAACAG
TCCGTTAACTCGTGTTTATTGAGAACTAATATCACATTCGAATATCTGGAGTTTGGTGAC
AGTGCTTCGGTGCCTAGAAATACAACTGAAGATACTCTCTCACGCCAATATACAGAGCCT
GGAGAACACACCGTAAGAGTTGCTGCGAGCAATCCAGTAAGCGAACGTTACACCATCAGT
GCCACATTCCAACTTTTTAGGACAATCCATTCAATAGACGTATCAACAGGGGTGATCACC
ATTCCAAACCAGCCCAAGAACTTCACCATCACCATCGGCCAGATCGGATACAACTCGTGC
TTGGCCATTGACTACGGCGACCACCAGACACCCATCATGTACGGTGAAACGGTGTGCGAG
GGGCATTGGAAGTCATCCACGGCGGACTACATAGGTCCTCTTACCAATACCATCAATCTT
GTGCATACGTACGCCGACAACGGCAGTTACGTTTTCGCCGTGCACGGTTTCAATCTCGTC
ACCGATATCGTCATCGAGGAACCCTTCGCTGTGACGTACCTTGAGTGCAACGTGCCAGAA
GTAGCCTTCAGCGAAGATTACTCACAATGGATGGACCCGAGAGGAGTAGAGACCTACGAC
TATGTTCCTCTCAAAACTACGACCACGATCCGTTGTAAAATCAATGACAACTTCAAGGAA
TGGTCAGTGCGGGAATTCAACAGCACCAGTGGCGAACTCATTCCGGGGCTCTCTCTGAAT
CTCACGGATCTTGACCCGACTGACGCCTTCTACGTCGGCGAAGCTAACACAGCCGATATC
AAGCTGAACGCCTATACATACCCGCCAGGGTACTACCGCATAAGCTATTGTGTCACCATG
GACAGCAGTAAGCTAGATGGTGTTGTCTTCACGGCGTGTGCTCGAGAGTACATTCATGTT
TTGTCTTTCAGTCTGGAAGCTAAGGTCGTTGACGGACAACTGTCTTCAACTACAATTGGT
CACGGACAGAACTTCAACTTGAATCCCGGGCTCTATTCTAAAGACCCTTCTTTGGACAGT
TCGGTAACTGACCAGGGAATCAGTGTATTCAAGTACTACTGCAAGCGTTTTTATGAGGAA
TTTCGACTCAACAATGACAAGACCCTTGTTGACACACCAGTGGATATAACAGGCGATGGG
GGCTCTGAGGGAGGGTGCTTTGGCACTGGTCCCGGTAGACTGAATTACGACCAAAGCAGT
CTTAACCTCAACACCGGGTGGATGGACTATAACATGACCTATGACATGAAGGTGGTCATC
GAGAAAGGAACTATTTCCGGTGAGGTCGCGTTCGAGCTAAAGATTGTCAGCGGGGATCCC
CCTCAACCCGTCATAAGTTTAGCCCAGGGAACGCCATTCACGCCCGAGTCAAACTCGGTC
AAGATCAACCCTTCGGCTGACCTTCGCTTAAGATCGGACTGTGTCGTTGATTGCGACGGT
GTGATTTACCGATGGGAGGTGTATGTTACTAACGGGACACATACAATGCCCTTACCGGAC
TTGGAGAGCTATGCGACAGGTAAGCTACCGGTACCT

>pdep
ATGCCGACCAATCCCCTGTATCATACCTCCTGTGATTTGTCCACGCACGTATTCTGTTTA
TCCGAACACCGTTGCGCATCGAGATCTGACGAGTCCACCTGCGAGACAGAACCAGACCGG
TACGCCTCATCCGCGGGCGACACTCGTCGTGCAAACTACAAGGTCAGACACGTCATTTCC
AAGACAGCTATCACTACGGGTTACAACTACTTCGAGATTCCCATCGCAGACAGAACCGCA
ACTGCGGAAATCGGCGATGTCTTAGGCTACGCGGTTAGTGCAGGGACCGCTATAATTAGG
TATGAAACTACGGGTATCGATGAAGCGGTGGCGTTCAATCTAGCGTCGTCGACGTTTATC
GCTGGGACGTCGTTCTCCTCCGGCCTAACCGCAGAAACAAAGCGGTTCCATATTCGGTTG
ACCGCCATTGATCCTTTTTCTATCAGTCTGGAGCACGAATACCCTGATATCGGAACAAAC
AACATCTCAGTGACAGTCAACAACACACTGGAGTCTACCGGTATCACGGCTGAAAGTGTG
GTCGAGGTGCAGACCCCCATTCGCAATCTGGAGATAACTCTCACCCCGGACCAATCGTAC
TTTACGAGCGAGGCTGATATCTCAGTGACACTATCGGTCGATTCAGGGGATCCCATAGAC
TTGGAGATCGACTGGGGAGATGGCGGAACAAACGTGTCAGCTGGCTTATCGTCTCTACCA
GTATTCAACCATTTCTACGATGACTCTAACGGCGTGATCACTATTACGGTCACCGCATCT
AATCTCCATGGAAACGAGACGGTTTCCAAAACCATCTACATCCAACATCCAGTACTCGAG
GAGCACTATAGAATCCTGCCGGACACTCCCGCTTCCCATCCGTATCCCAGTTCTGAGCAG
GGTTACATCAACATAACGGTAGAGCTCCTCGCGTCGAACGGCAAACCTTACGGCACGGAC
GCAAACATCTCCTTCAGTAGCAGTTACTATGACAATAGTACCCATGTGTTGACCCTCTCC
AACGAGGGGGACCAGGAGAGTTTCCTCCATCCGGCTCAGTTTCCAGGCATCATTACTGTC
CTCGTGACTATACAAAATCTTGTCCAGACAATCACATTCAAAGTTGAGGTTAAACTGTAC
GGCATAATCTCCCCAGACATCCGTTTGGACGTCCTCTACCAACCAGAGATACCCTCTGGC
GGTGATCCTATTGCGGGTTACGGAGACAACTATCCATTGGAGAGACCGATCGTTTTCAAA
CCAGTGTATTCGTCAGnNNNNNNNNNNNNNNNNnnnnnnnnnnnnnnnnnnnnnnnnnnn
nnnnnnnnnnnnnnnnnnnnnnnnnnnnnnnnnnnnnnnnnnnnnnnnnnnnnnnnnnnn
nnnnnnnnnnnnnnnnnnnnnnGAACTAATATCACATTCSAATATCTGGACTTCGGTGAC
ATTGCTTCGGTGCCTATAAACACAACCGCAGACACTCTCTCACGCCAATATACAGAGCCT
GGAGAATACAACGTAAGTGTTGCTGCGAGCAATCCAGTAAGCGAGCGTTACATCATCAGT
GCCACATTCCAACTTTTTAAGACAATCCATTCAATACAAGTATCGACCGGGGAGATCACC
ATTCCAAACCAGCCCAAGAACTTCACCATCACCATAGGCCAGATCGGATACAACTCGTGC
TTGGCCATTGACTACGGCGACCACCAGACACCCATCATGTACGGTGAAACGGTGTGCGAT
GGGCATTGGAAGTCATCCACGGCGAACTACATAGGTCCTCTTACCAATACCATCAATCTT
CTGCATACGTACGCTGACAACGGCAGTTACGTCTTCACCGTTCACGGTTTCAATCTCGTC
ACCGACATCGTCATCGAGGAACCCTTCGCTGTGACGTACCTTTCGTGCAACGTGCCAGAA
GTGGCCTTCAGCGATGCGTACTCATATTGGATGGACCCGAGAAGTGTAGAGACCTACGAC
TTTGTTCCTCTCAAGACTACGACCACGATCCGTTGTAAAATCAATGACAACTTCAAGAAA
TGGTCAGTGCAGGAATTCAACAGCACCAGTGGTGAACTCATTCCGGGGCTCTCTCTGAAT
CTCACGGATCTTGACCCGACTGACCCCTTCTACATCGGCGAAGCTAATACAGCGGATATC
ATGCTGACAGCATATACATACCCACCGGGGTACTACCGCATAAGCTATTGTGTCACCATG
GACAGCAGTAAGCTAGATGGTGTTGTCTTCACGGCGTGTGCTCGAGAGTACATTCACGTT
TTGCCTTTCAGTCTGGAAGCTAGAGTCGTTGACGGACGACTGTCTTCAACTACAATTGGT
CATGGACAGATCTTCAACTTGAATCCCGGGCTATATTCTTATGATCCTTCTATGGACCGT
TCGGTAACTGACCAGGGGATCAGTGTATTCAAGTACTACTGCAAGCGATTTTATGAGGAA
TTTCGACTCAACAATGACAAGACCCTTGTGGACACACCAGTGGATGTTACAGGCGATGGG
GGATCCGAGGGAGGGTGCTTTGGGACTGGTCCCGGGAGACTGAATTACGACCAAAGCAGT
CTTGACCTCAACACCGGATGGATGAACTATAACATGACCTATGACGTAAAGGTGGTCATC
GAGAAAGGAACTATTTCCGGCGAGGCCGCGTTCGAGCTGAAGATTGTTAGCGGGGATCCC
CCTCAACCCATCATAAGnnnnnnnnnnnnnACGCCATACACGTCCGAGTCAAATTCGATC
AAGATCAACCCTTCGGCTGACCTACGCCTAAGATCGGATTGTGTCGTTGATTGCGACGGT
GTGATGTATCARTGGGAGGTGGAATATAACAACGGAACACATACAATGCCCTTAACGGGT
TGGGAGAGCGAAGCGACAGGTAAGCTACCGGTTCCT
