# Supplementary material for: Genome-wide signals of positive selection in strongylocentrotid sea urchins
Source: BMC Genomics. 2017 Jul 21;18:555. doi: 10.1186/s12864-017-3944-7 (PMC5521101; doi:10.1186/s12864-017-3944-7)
Supplement: Supplementary file 3 — Consensus alignment files. A compressed (gzip) tape archive (TAR) file containing 6250 consensus alignment files in FASTA format. (TGZ 14116 kb) [file 12864_2017_3944_MOESM3_ESM.tgz › SPU_019495/consensAlign.ordered.fa]

>sdro
ATGAAACGGATCAARCAGAAACAGGCMAAGCTAATGAGCAAAAAGAACCAAACATGGCAG
CCRAAGTCACATTCTGAAGCCATCCGAGGGACCGGAGGATACTAYATGTTTGAGGATGTG
GGCGATGAAGATGAACTCAGTGACCTGGAAGCAGAAGGAGATCCATCCAGCCCCAAGAAT
CCACTTCAGCTTGTATTCCATGGCATYGTTGATGACCCYAAGAAAGCAATCCAGATAGAT
AAAGAACACCAAGCAGCCATTTCAGGTGCYGAGGAGGATGATGATCCTGATGCTGATGCA
GATGGAAAACGRAGTAWAGAGGAGGCCCAAGATGAAGATGATGGGAGTCTCAGGGGWAGT
GATGCTGATGATATYGAGATGGAACAAGAYGAAGAACCTGAAGGTGTCGTTGGAAAGGTG
MAGAGCGCCCTCGCTCTGACGTGGCTGATTTTCCTGCGTTCTGTGGACACACTCATAAAC
TTCTTGGACGCCATCTCAAAGGARTACCGCTACGTGGCTAAAGAATTGAAGAAGCTCACC
ACAGAGGGCAAACGAAAGAGAGCAATGAAGGTCAAATACAGCAACGGCAATGATGAAACC
GCCTCCAYGGCGGAGACCACCTCCAGCGATCAGTTCCGACGCACCATGATCCGCCCCGTT
CGTCTCACCTATGCTGCCCTCTACGCCATAGTTGCTCAGTCGCAGCTGGTATGCTACTTC
ATCATCATTCTCAACCAGCTGCTGTCTGCCAGTCTGCTCTCTCTACCCCTGGTGCTCATW
GTSTTCCTCTGGGCCATGCTCTCCGTGCCCCGCCCGACCAAGAATTTCTGGATTGCAGTC
ATCTCYTACACAGAGATCATTGTCATCTTGAAGTACATGTTCCAGTTCCAGTTCTACCCT
TGGAATAGTGACACTTCACAGGATCTACACAGTAATGATCCTCTCTGGTTCCCTCGGATC
CTGGGCATTGAGCAGAAGCCCAACTATGCAGCCATAGACCTGTGTATCTTACTCGCTGTC
TTCTTCCATCGCTCCGTCCTTATTAGGCATGGTCTATGGCAAGAATCTAGGGTGCTACCC
GATCTAGACCAGCAGCAAACAGATGATGTCCCTGCCCTGACCTACCCTGACGGGGCTGCT
GAAGATCTGGAGGCTGAGGAGGTGGATAGGGATATCAATTTCTACCGCAACATGATAGAT
CCGATGTACAGCGCTGTCACCGATGTCTATGTCTTCATCTTCGGCATACAGTTCATCTGT
TTCCTCATCATTGCTMTCTTYTCGTATGCATTTGGGGAGGAGCAGGCAACCAGTGACGTC
GCCCAGCTCATCAGCTCCAACACAATCCCCATCAGTTTCCTTCTCCTTCTCCTGAGCATG
TTTGTCATCATTGTCATAGACCGCGCCATTTATCTCTGCAAGAACGTCAAGGCCAAGTTC
ATCTACCTGATCGTTCTTGTTATTGCTATCCATGTGTGGCTCTTCTTTATTCTGCCCGTA
TATAACAACAAGCCTTTTGTGGATAACAATCCTGCACAGGTTTGGTATTTCTTTATCTGT
ATCTACTTTGGTCTATCGGCGTATCAGATTACGTCCGGTTATCCTACAAGAATCCTGGGA
AATTTCCTCTGCAAAAACTACAATCTGGTCAGCTTGATTCTCTTCTATGGATGGCGSGTG
ATTCCATTCCTTACTGAGCTGCGTACCCTAATGGACTGGATCTGGACTGATACTACCCTC
TCCCTCAGTCACTGGCTGCAGGTGGAAGACATCTATGCTAATGTCTACCCAATCAAATGC
TTCAGGAACAGAGAGGTGGCCTACCCTGTTCCCCGAGGCACCAAGACACCATGGATTATC
AAGTATGGAGTAGGAGGAGGCATGTTGATTGCTCTCATCTTTGTTCTCTGGTTCCCTCTC
ATCCTCATCTCGTTRGMGAACACCACCAGCGTCATGAACCSGCCCACTTCAATGTCSGTT
GAAATCAGCTTTGGTGGATTTGAGCCCATCTTCAAGATGARTGCYCAGAAAGSAGAYTTG
AMMAWRATTGATACCGCTGCTTGGAATGAACTCMATGAAGAGTTTGCGAAGGACTTGTTT
TTTAAAGACTGATTTYTGATSTRCGATCTTCTCTTTCSTTTCAGGATTACTAGTAACACC
CARGTCACACCGACCATAGAGAACAACCGTGATGTWAAWCTGACGGCAGAWTATTATGAA
TTCAGAAATCGGCTGATTRAACAGCTTCAGTTSAAWTCAWYTGYGCCAGGTGTGTTGSAG
AATTTCATTCCATCGTACATCAAGGTRCCTGCCATGTCCAGCCCTGARCCAGTCACCGTA
TTACTTGACAGAAAGGGTTATGGCASYGCSTCTCTTCACCTKGAGAMGGGTRAGATCCKA
GACTTGRWTGGGRMCAAGGAATGGTGGGAGGTGGAAGATGGGTYGTCTGAKGAAAGCACA
ACCATCCAGATAYTCACATTYAAYGAKAGGGTAGCCTCRGAGCTACTTGCACCRCTSTCA
AGCTATGGARTCATCGGTCTCTACGTGTCCCTYGTCCTGGTGATTGGCCGCTTCCTACGC
ATGTCGTTCAGCGGCCTCTCCTACCAGATCATGTTCAACGAGCTGCCCAACGTGGACCGC
ATCYTGAAGCTKTGTCTGGACATCTACCTGGTGAGGGAGAGCGACGAGCTGGAGCTGGAG
GAGGACCTGACCGCCAAGCTCATCTTCCTCTACCGCTCTCCAGAGACACTCATCAAAGTC
ACCAAGTGGAAGACAGAT

>spal
ATGAAACGGATCAAACAGAAACAGGCCAAGCTAATGAGCAAAAAGAACCAAACATGGCAG
CCAAAGTCACATTCAGAAGCCATCCGAGGGACCGGAGGATACTACATGTTTGAGGACGTG
GGCGATGAAGATGAACTCAGTGACCTGGAAGCAGAAGGAGATCCATCAAGCCCCAAGAAT
CCACTTCAGCTTGTATTCCATGGCATCGTTGATGACCCCAAGAAAGCAATCCAGATAGAT
AAAGAGCACCAAGCAGCCATTTCAGGTGCTGAGGAGGAGGATGATCCTGATGCTGATGCA
GATGGAAAACGAAGTTTAGARGAGGCCCAAGATGAAGATGATGGYAGTCTCAGGGGTAGT
GATGCTGATGATATCGAGATGGAACAAGATGAAGAACCTGAAGGTGTTGTTGGAAAGATA
AAGAGCGCCCTTGCCCTGACGTGGCTGATCTTCCTACGTTCTGTGGACAMACTCATAAAC
TTCYTGGACGCCATCTCGAAGGAGTACCGCTACGTGGCTAAAGAGTTAAAGAAGCTCACC
ACAGAGGGCAAACGGAAGAGAGCAATGAAGGTCAAATACAGCAACGGCAATGATGAAACC
GCCTCCATGGCGGAGACCACCTCCAGTGATCAGTTCCGTCGCACCATGATCCGCCCCGTT
CGTCTCACGTATGCTGCCCTCTACGCCATAGTTGCTCAGTCGCAGCTGGTATGCTACTTC
ATTATCGTTCTCAACCAGCTGCTGTCTGCCAGTCTGCTCTCTCTACCCCTGGTGCTCATC
GTGTTCCTCTGGGCCATGCTCTCCGTGCCCCGCCCGACCAAGAATTTCTGGATTGCAGTC
ATCTCCTACACAGAGATCATTGTCATCTTGAAGTACATGTTCCAGTTCCAGTTCTACCCT
TGGAATAGTGAMACTTCACAGGATCTACACAGTAAGGATCCTCTCTGGKTCCCCAGGATC
CTGGGCATTGAGCAGAAGCCCAACTATGCAGTCATAGACCTGTGTATCTTACTCGCTGTC
TTCTTCCATCGMTCCGTCCTTATTAGGCATGGTYTATGGCAAGAGTCYAGGGTGCTACCC
GATCTAGACGCCCAGCAAWCAGATGATGTGCCTGCCCTGACCTACCCAGACGGGGCTGCT
GAAGATCTGGAGGTTGAGGAGGTGGATAGAGAAATCAATTTCTACCGCAACATGATAGAT
CCCATGTACAGTGCTGTCACTGATGTGTATGTCTTTATCTTTGGCATACAGTTCATCTGT
TTCCTCATCATTGCTCTCTTCTCGTCTGCATTTGGGGAGGAGCAGGCAACCAGCGATGTC
GCCCAGCTCATCAGCTCCAACACAATCCCYATCAGTTTCCTTCTCCTTCTCCTGAGCATG
TTTGTCATCATCGTCATCGACCGCGCCATTTATCTTTGCAAGAACGTCAAGGCCAAGTTC
ATCTACCTTATCACTCTTGTTATTGCTATCCATGTGTGGCTCTTCTTTATTCTGCCCTGG
TATAACAACAAGCCTTTTGTAGATAACAATCCGGCACAGGTTTGGTATTTCTTCATCTGC
ATCTACTTTGGTCTATCGGCGTATCAGATTACATCCGGTTATCCAACAAGAATCCTGGGA
AATTTCCTCTGCAAAAACTACAATCTGGTCAGCTTGATTCTCTTCTATGGATGGCGTGTG
ATTCCATTCCTGACTGAGCTGCGTACCCTAATGGACTGGATCTGGACTGATACTACCCTC
TCCCTCAGTCACTGGCTGCAGGTGGAAGACATCTATGCTAATGTCTACCCAATCAAATGC
TTCAGGAACAGAGAGGTGGCCTACCCTGTTCCCCGAGGCACCAAGACACCGTGGTTTACC
AAGTATGGAGTAGGAGGAGGCATGTTGATTGCTCTCATCTTTGTTCTCTGGTTCCCTCTC
ATCCTCATCTCGTTRGMGAACACCACCAGCGTCATGAACCCGCCCACTTCAATGTCGGTT
GAAATCAGCTTTGGTGGATTTGAGCCCATCTTCAAGATGAATGCCCAGAMAGGAGATTTG
AAMAAAATTGATACCACTGCTTGGAATGAACTCAATGAAGAGTTTGCGAMRGACTTGTTT
TTTAAAGAMTGATTTCTGATSTRYGATCTTCTCTTTCGTTTCAGGATTACTAGTAACACC
CARGTCACACCGACCATAGAGAACAACCGTGATGTCAAACTGACGGCAAAATATGAWRAM
TTTARAAMTMAGCTGATTRAACAGCTTCAGTTSAATTCATCWGWGCCAGGTGTGTTGSAG
AATTTCATTCCATCGTACATCAAGGTACCTGCCATGTCCAGCCCTGARCCAGTCACMGTA
YTACTTGACAGAAAGGGTTATGGCAGCGCCTCTCTTCACCTTGAGAAGGGTGTGATCCGA
GAGTTGGTTGGGGACAAGGAATGGTGGGAGGTGGAAGATGGGTCGTCTGAGGAAAGTACR
ACCATCCAGATACTCACATTCAACGAGAGGGTAGCCTCRGAGCTACTTGCACCACTCTCA
AGCTATGGAATCATCGGTCTCTACGTGTCCCTCGTCCTGGTGATCGGCCGCTTCCTACGC
ATGTCGTTCAGCGGCCTCTCCTACCAGATCATGTTCAAYGAGYTKCCYAACGTGGACCGC
ATCTTGAAGCTSTGTCTGGACATCTACCTGGTGAGGGAGAGCGACGAGCTGGAGCTGGAG
GAGGACCTGACCGCCAAGCTCATCTTCCTCTACCGCTCTCCAGAGACACTCATCAAAGTC
ACCAAGTGGAAGACAGAT

>sfra
ATGAAACGGATCAAACAGAAACAGGCCAAGCTGATGACCAAAAAGAACGAAACGTGGCAG
CCAAAGTCGCATTCTGAAGCTATCCGAGGGACTGGAGGATACTACATGTTTGAGGATGTG
GGCGATGACGATGAACTCAGTGACCTGGAAGCAGAAGGAGAACCATCCAGCCCCAAGAAT
CCACTTCAGCTCGCATTCCATGGCATCGTTGACGACCCCAAGAAAGCACTGCAGATAGAT
AAAGAACACCAAGCAGCCATTTCAGGTGCTGAGGAGGAKGATGATCCTGATGCTGATGCA
GATGGAAAACAAAGTATAGAGGAGGCCCAAGATGACGATGATGGGAGTCTCAGGGGTAGT
GAAGCTGATGATATTGAGATGGAACAAGATAAAGAACCAGAAGGTGTTGTTGGAAAGGTC
AAGAGCGCTCTCGCCCTGACGTGGCTGATCTTCCTGCGTTCTGTGGATACCCTTATACAT
TTCTTGGACACCATCTCAAAGGAGTACCGCTACGTAGCTAAAGAATTGAAGAAGCTCACC
ACAGAGGGCAAACGAAAGAGAGCAATGAAGGTGAAATACAGCAACGTCAATGATGAAACC
GCCTCCACAGCGGAGACCAACTCCAGCGATCAGTTCCGTCGCACCATGATCCGCCCTGTT
CGTCTCACCTATGCTGTCCTCTACGCCGTGGTTGCTCAGTCACAGCTGGTATGCTACTTC
ATTATCGTTCTCAACCAGCTGTTGTCTGCCAGTCTGCTCTCTCTACCCCTAGTACTCATT
GTCTTCCTCTGGGCGATGCTCTCCGTGCCCCGCCCGACCAAGAATTTCTGGATTACCGTC
ATCTCCTACACAGAGATCGTTGTCATCTTGAAGTACCTGTTTCAGTTCCAGTTCTACCCT
TGGAACAGTACCAATTCACAGGATCTACACAGTACCGATCCTCTCTGGTTCCCTAGGATC
CTAGGCATTGAACAGAAGCCCAACTATGCAGTCATAGACCTGTGTATCTTACTCGCTGTC
TTCTTCCATCGCTCTGTCCTTATTAGGCATGGTCTATGGCAAGAATCTAGGGTTCTACCC
GATCTAGACAGCCAGCAAACAGACGATGTCCCTGCCCTGACCTACTCAGACGTGGCTGTT
GAAGATCTGGAGGATGATGAGGTGGATAGAGNNNTTAATTTCTACCACAATATGATAGAT
CCGATGTACAGTGCTGTCACCGATGTCTATGTCTTCATCTTTGGCATACAGTTTATCTGT
TTCCTCATCATTGCTCTCTTCTCGTATGCATTTGGGGAAGAGCAGGCAACCAGCGACGTC
GCCCAGCTTATCAGCTCCAACACGATCCCCATCAGTTTCCTTCTCCTTCTCCTTATCATG
TTTGTCATCATCGTCATCGACCGCGCCATTTATCTCTGCAAGAATGTCAAGGCCAAGTTC
ATCTACCTAATCATTCTTGTCGTTTCTATCCATGTATGGCTCTTCTTTATTCTGCCCTAT
TATAACAACAAGCCTTTCGTGGATAACAATCCGGCACAGGTTTGGTATTTCTTCATGTGC
ATCTACTTTGGTCTATCGGCGTATCAGATTACATCGGGTTATCCTACAAGAATCCTGGGA
AATTTCCTCTGCAAAAACTACAATCTGGTCAGCTTGATTCTCTTCTATGGATGGCGYGTG
ATTCCATTCCTTACTGAGCTGCGTACCCTAATGGACTGGATCTGGACCGATACTACCCTC
TCCCTCAGTCACTGGCTGCAGGTGGAAGACATCTATGCTAATGTCTACCCAATCAAATGC
TTCAGGAACAGAGAGGTGGCCTACCCTGTTCCCCGAGGCACCAAGACACCGTGGATTATC
AAGTATGGAGTAGGAGGAGGGATGTTGATTGCTCTCATCTTTGTTCTCTGGTTCCCTCTC
ATCCTTATCTCATTTGCGAACACCACCAGTGTCATGAACCCGCCCACTTCAATGTCGGTT
GAAATCAGCTTTGGTGGCTTTGAGCCCATCTTCAAAATGAGTGCTCAGACAGGAGACTTG
AACATCATTGATACTGCTGCTTGGGATAAACTCAATGAAGACTTTGCGCAGGACTTGTTT
TTTAAAGAATGATTTATGATCTGTGATCTTCTCTTTCCTATCAGGATTACTAATAACGCC
CAGGTCACACCGACTATAGAGAACAACCGTGATGTATATCTGACAGCAGCATATGAWGAC
TTTAGAAATAAGCTGATTGAACAGCTTCAGTTCGATTCATCTACACCAGGTCTGTTGGTG
AATTTCATTCCATCGTACATCAAGGTACCTGCCCTGTCCAGTCCTGAACCAGTCACCGTA
TTACTTGACAGAAAGGGTTATGGCAATGCAACTCTTCACCTGGAGACGGGCGAGATCCTT
GACTTGATTGGGACCAAGGAATGGTGGGAGGTGGAAGATGGGTCGTCGGTTGAAAGTACA
ACCATCCGGATACTCACATTCAATGAGAGGGTAGCCTCAGAGCTACTAGCAnnnnnnnnn
nnnnnnnnAATCATCGGTCTCTACGTCTCCCTTGTCCTTGTGATCGGCCGCTTCCTGCGC
ATGTCCTTCAGCGGCCTCTCCTACCAGATCATGTTCAACGAGCTGCCCAACGTGGACCGC
ATCCTCAAGCTTTGTCTAGATATCTACCTGGTGAGAGAGAGTGACGAGTTGGAGCTTGAG
GAGGACCTAACAGCCAAACTCATCTTCCTCTACCGGTCTCCAGAGACACTCATCAAAGTC
ACCAAGTGGAAGACAGAT

>afraSS
ATGAAACGGATCAAGCAGAAACAGGCAAAGCTAATGAGCAAAAAGAACCAAACATGGCAG
CCGAAGTCACATTCTGAAGCCATCCGAGGGACCGGAGGATACTATATGTTTGAGGATGTG
GGCGATGAAGATGAACTCAGTGACCTGGAAGCAGAAGGAGATCCATCCAGCCCCAAGAAT
CCACTTCAGCTTGTATTCCATGGCATCGTTGATGACCCTAAGAAAGCAATCCAGATAGAT
AAAGAACACCAAGCAGCCATTTCAGGTGCCGAGGAGGATGATGATCCTGATGCTGATGCA
GATGGAAAACGGAGTATAGAGGAGGCCCAAGATGAAGATGATGGGAGTCTCAGGGGTAGT
GATGCTGATGATATCGAGATGGAACAAGACGAAGAACCTGAAGGTGTCGTTGGAAAGGTG
AAGAGCGCCCTTGCCCTGACATGGCTGATCTTCCTGCGTTCTGTGGACACACTCATAAAC
TTCTTGGACGCCATCTCGAAGGAGTACCGCTACGTGGCTAAAGAGTTGAAGAAGCTCACC
ACAGAGGGCAAACGGAAGAGAGCAATGAAGGTCAAATACAGCAACGGCAATGATGAAACG
GCCTCCATGGCGGAGACCACCTCCAGCGATCAGTTCCGTCGCACCATGATCCGCCCCGTT
CGTCTGACCTATGCTGCCCTCTATGCCATAGTTGCTCAGTCGCAGCTGGTATGCTACTTC
ATCATCGTTCTCAACCAGCTGCTGTCTGCCAGTCTGCTCTCTCTACCCCTGGTGCTCATC
GTCTTCCTCTGGGCCATGCTCTCCGTGCCCCGCCCGACCAAGAATTTCTGGATTGCAGTC
ATCTCCTACACAGAGATCATTGTCATCTTGAAGTACATGTTCCAGTTCCAGTTCTACCCT
TGGAACAGTGCCACTTCACGGGATCTAAACAGTAACGATCCTCTCTGGTTCCCCAGGATC
CTGGGCATTGAGCAGAAGCCCAACTATGCAGTCATAGACCTGTGTATCCTACTCGCTGTC
TTCTTCCATCGCTCCGTCCTTATTAGGCATGGTCTATGGCAAGAGTCTAGGGTGCTACCT
GATCTAGACACCCAGCAAACGGACGATGTCCCTGCCCTGACCTACCCAGACGGGGCTGCT
GAAGATCTGGAGGTGGAGGAGGTGGATAGAGATATCAATTTCTACCGCAACATGATAGAT
CCCATGTACAGTGCTGTCACCGATGTGTATGTCTTTATCTTTGGCATACAGTTCATCTGT
TTCCTCATCATTGCTCTCTTCTCGTATGCATTTGGGGAGGAGCAGGCAACCAGCGATGTC
GCCCAGCTCATCAGCTCCAACACAATCCCCATCAGTTTCCTTCTCCTTCTCCTGAGCATG
TTTGTCATCATCGTCATCGACCGCGCCATTTATCTTTGCAAGAACGTCAAGGCCAAGTTC
ATCTACCTTATCACTCTTGTTATTGCTATCCATGTGTGGCTCTTCTTTATTCTGCCCTGG
TATAACAACAAACCTTTTGTAGATAACAATCCTGCACAGGTTTGGTATTTCTTCATCTGC
ATCTACTTTGGTCTATCGGCGTATCAGATTACATCCGGTTATCCAACAAGAATCCTGGGA
AATTTCCTCTGCAAAAACTACAATCTGGTCAGCTTGATTCTCTTCTATGGATGGCGYGTG
ATTCCATTCCTGACTGAGCTGCGTACCCTAATGGACTGGATCTGGACTGATACTACCCTC
TCCCTCAGTCAYTGGCTGCAGGTGGAAGACATCTATGCTAATGTCTACCCAATCAARTGC
TTCAGGAACAGAGAGGTGGCCTACCCTGTTCCCCGAGGCACCAAGACACCGTGGTTTACC
AAGTATGGAGTAGGAGGAGGCATGTTGATTGCTCTCATCTTTGTTCTCTGGTTCCCTCTC
ATCYTCATCTCGTTAGCGAACACCACCAGCGTCATGAACCGGCCCACTTCAATGTCCGTT
GAAATCAGCTTTGGTGGATTTGAGCCCATCTTCAAGATGAGTGCTCAGAMAGSAGACTTG
AACATGATTGATACCGCTGCTTGGRATRARCTCAATGAAGWGTTTGCGMAGGACTTGTTT
TTTMAAGAATGRTTTYYGATSTGCGATCTTCTCTTTCSTWTCAGGATTACTAGTAACACC
CARGTCACACCGACCATAGAGAACAACCGTGATGTCAWACTGACGGCARAATATGAWRAM
TTTARAAATMAGCTGATTGAACAGCTTCAGTTCRAWTCATCMGMGCCAGGTGTGTTGSAG
AATTTCATTCCATCGTACATCAAGGTACCTGCCATGTCCAGCCCTGAGCCAGTCACMGTA
YTACTTGACAGAAAGGGTTATGGCAMTGCCTCYYTTCACCTTGAGAAGGGTGAGATCCKA
GACTTGRWTGGGRMCAAGGAATGGTGGGARGTGGAAGATGGRTYGTCTGAGGAAAGTACR
ACSATCCAGMTACWCACATTCAACRAKAGGGTAGCCTCGGAGCTACTTGCACCACTCTCA
AGCTATGGAATCATYGGTCTCTACGTGTCSCTCGTCCTGGTGATYGGCCGCTTCCTRCGC
ATGTCGTTCAGCGGCCTSTCCTACCAGATCATGTTCAACGAGCTGCCCAACGTGGACCGC
ATCTTGAAGCTKTGTCTGGACATCTACCTGGTGAGRGAGAGCGAYGAGCTGGAGCTGGAG
GAGGACCTGACCGCCAAGCTCATCTTCCTCTACCGCTCTCCAGAGACACTCATCAAAGTC
ACCAAGTGGAAGACAGAT

>hpul
ATGAAACGGATCAAGCAGAAACAGGCCAAGCTGATGAGCAAAAAGAACCAAACATGGCAG
CCGAAGTCCCATTCTGAAGCTATCCGAGGAACTGGAGGCTACTACATGTTTGAGGATGTG
GGCGATGAAGATGAACTCAGTGACCTGGAATCAGAAGGAGATCCATCCAGTCCCAAGAAT
CCACTTCAGCTTGCATTCCATGGCATTATTGACGACCCCAAGAAAGCAATGAAGATAGAT
AAAGAACACCAAGCAGCCATTTCAGGTGCTGAGGAAGATGATGATCCTGATGCTGATGCA
GATGGAAAACGAAATCTAGAGGAGGCCCAAGATGAAGATGATGGGAGTCTCAGGGGTAGT
GATGCTGATGATATYGAGATGGAACAAGACGAAGAACCTGAAGGTGTCRTTGAAAAGATA
AAGAGCGCCCTCGCCCTGACGTGGCTGATCTTCCTGCGTTCTGTGGACACACTCATAAMC
TTCTTGGACGCCATCTCGSAGGAGTACCGCTACGTGGCTAAAGAGTTGAAGAAGCTCACC
ACAGAGGGCAAACGAAAGAGAGCAATGAAGGTAAAATACAGCAACGGCAATGATGAAACG
GCCTCCATGGCGGAGACCACCTCCAGCGATCAGTTCCGTCGCACGATGATCCGCCCCGTT
CGGCTCACRTATGCTGCCCTCTAYGCCATAGTTGCTCAGTCGCAGCTGGTATGCTACTTC
ATTATCATTCTCAACCAGCTGTTGTCTGCCAGTCTGCTCTCTCTACCCCTGGTGCTCATT
GTCTTTCTCTGGGCCATGCTCTCCGTGCCCCGCCCGACCAAGACTTTCTGGATTACAGTC
ATCTCCTACACAGAGATCATTGTCATCTTGAAGTACCTGTTCCAGTTCCAGTTCTACYCT
TGGAACAGCGCCGWTTCACGGGAACTAYACAGTAYCGAKCCTCTCTGGTTCCCCAGGATC
CTAGGCATTGAACAGAAGCCCAACTATGCAGCCCTGGACCTRTGTATCTTACTCRCAGTC
TTCYTCCATCGCTCCGTCCTTATTAGGCATGGTCTATGGCAAGAATCTAGGGTGGTACCA
GATCTAGATGCCCAGCAAACAGACGATGTCCCTGCCCTGACCTACACAGACGTGGCWGCT
GAAGATCTGGAGGCTGAGGAGGTGGATAGAGATATTAATTTCTACCGCAATATGATAGAT
CCTATGTACAGCGCTGTCACAGATGTYTATGTCTTCATCTTCGGCATACAGTTCATCTGT
TTCATCATCATCGCTCTCTTTTCGTATGCATTTGGGGAGGAGCAGGCAACCAGCGACGTC
GCCCARCTCATCAGCTCCAACACGATCCCCATCAGTTTTCTTCTCCTTCTCCTCAGCATG
TTTGTCATCATCGTCATCGACCGCGCCATTTATCTCTGCAAGAACGTCAAGGCCAAGTTC
ATCTACCTAATCATTCTTGTCATTGCTGTCCATGTGTGGCTCTTCTTTATTCTGCCCTCA
TATAACAACAAGCCTTTCGTGGATAACAATCCGGCTCARGTTTGGTATTTCTTCATCTGC
ATCTACTTTGGTCTATCGGCGTATCAGATTACATCTGGTTATCCTACAAGAATCCTGGGA
AATTTCCTCTGCAAAAATTACAATCTGGTCAGCTTGATTCTCTTCTATGGATGGCGCGTG
ATTCCATTCCTGACTGAGCTGCGTACCCTAATGGACTGGATCTGGACCGATACTACCCTC
TCCCTCAGTCACTGGCTGCAGGTAGAAGACATCTATGCTAACGTCTACCCAATCAAGTGC
TTCAGGAACAGAGAGGTGGCCTACCCTGTTCCCCGAGGCACCAAGACACCATGGATTATC
AAGTATGGAGTAGGAGGAGGCATGTTGATTGCTCTCATCTTTGTTCTCTGGTTCCCTCTC
ATCCTCATCTCGTTAGCGAACACCACCAGCGTCATGAACCGGCCCACGTCAATGTCGGTT
GAAATCAGCTTTGGTGGATTTGAGCCCATCTTCAAAATGAGTGCTCAGACAGGAGACCTG
GACATGATTGATAAAGCTGCTTGGGATRATCTCAATAAMGAGTTTGCGCAGGACTTGTTT
TGTAAGGAATGATTTTTGATCTGCGATTTTCTCTTTCTTTTCAGAATTACTAATAATGCC
CAAGTCACACCGACCATAGAGAACAACCGTGATGTAACACTGACAGCAGAATATGATGAA
TTTAGAAATCAGCTGATTGATCAGCTTCAGTTTKATTCAWTTGCGCCAGGTGTGTTGGAG
AATTTCATTCCATCGTACATCAAGGTACCTGCCCTCTCCAGCCCTGAACCAGTCACCGTA
ATACTTGACAGAAAGGGTTATGGCAATGCGTCTCTTCACCTAGAGACGGGTGAGATCCGA
GACTTGGTTGGGACCAAGGAATGGTGGGAGGTGGAAGATGGATTGGCTGATGAGAATACA
ACCATCCGGATAACCACATTCAACGAGAGGGTAGCCTCTGAGCTACTAGCACCACTCTCA
AGCTATGGAATCATCGGTCTCTACGTGTCCCTCGTCCTGGTGATCGGCCGCTTCCTGCGC
ATGTCCTTCAGCGGCCTCTCCTACCAGATCATGTTCAACGAGCTGCCCAACGTGGACCGC
ATTCTCAAGCTCTGTCTAGACATCTACCTGGTGAGGGAGAGTGACGAGCTGGAGCTGGAG
GAGGACCTGACGGCCAAGCTCATCTTCCTCTACCGCTCTCCAGAGACACTCATCAAAGTC
ACCAAGTGGAAGACAGAT

>snud
ATGAAACGTATCAAACAGAAACAGGCCAAGCTGATGAGTAAAAAGAACGAAACGTGGCAG
CCGAAGTCGCATTCTGAAGCTATCCGAGGGACTGGAGGATACTACATGTTTGAGGATGTG
GGCGATGACGATGAACTCAGTGACCTGGAAGCAGAAGGAGAACCATCCAGCCCMAAGAAT
CCGCTTCAGCTMGCATTCCATGGCATCGTTGACGACCCCAAGAAAGCACTCCAGATAGAT
AAAGAACACCAAGCAGCCATTTCAGGTGCTGAGGAAGATGATGATCCTGATGCTGATGCA
GATGGAAAACGAAGTATAGAGGAGGCCCAAGATGAGGATGATGGGAGTCTCAGGGGTAGT
GATGCTGATGATATTGAGATGGAAAAAGATGAAGAACCAGAAGGTGTTGTTGGAAAGGTC
AAGAGCGCCCTAGCCTTGACGTGGCTGATCTTCCTGCGTTCTGTGGATACACTCATACAT
TTCTTGGACACCATCTCAAAGGAGTACCGCTACGTAGCTAAAGAATTGAAGAAGCTCACC
ACAGAGGGCAAACGAAAGAGAGCAATGAAGGTGAAATACAGCAACGGCAATGATGAAACC
GCCTCCACGGCRGAGACCAACTCCAGCGATCAGTTCCGTCGCACCATGATCCGCCCYGTT
CGTCTCATCTATGCTGTCCTCTAYGCCGTGGTTGCTCAGTCRCAGCTGGTATGCTACTTC
ATCATCATCCTCAACCAGCTGTTGTCTGCTAGTCTGCTCTCTCTTCCCCTRGTACTCATY
GTCTTCCTCTGGGCGATGCTCTCCGTGCCCCGCCCGACCAAGACTTTCTGGATTACGGTC
ATCTCMTACACAGAGATCGTTGTCATCTTGAAGTACCTGTTCCAGTTCCAGTTCTACCCT
TGGAACAGTGCCAATTCACAGGATCTACACAGTACCGATCCTCTCTGGTTTCCTAGGATC
CTAGGCATTGAACAGAAGCCCAACTATGCAGCCATAGACCTGTGTATCTTACTCGCTGTC
TTCTTCCATCGCTCGGTCCTTATTAGGCATGGTCTATGGCAAGAATCTAGGGTTCTACCC
GATCTAGACAACCAGCAAACAGACGATGTCCCTGCCCTGACCTACTCGGACGTGGCTGTT
GAAGATCTGGAGGATGATGAGGTGGATAGAGNNNTTAATTTCTAYCACAATATGATAGAT
CCGATGTACAGTGCTGTCACCGATGTCTATGTYTTCATCTTTGGCATACAGTTYATCTGT
TTCCTCATCATTGCTCTCTTCTCGTATGCATTTGGGGAAGAGCAGGCAACCAGCGACGTC
GCCCAGCTCATCAGCTCCAACACAATCCCCATCAGTTTCCTTCTCCTTCTCCTTATCATG
TTTGTCATCATCGTCATCGAYCGCGCCATTTATCTCTGCAAGAATGTCACGGCCAAGTTC
ATCTACCTAATCATTCTTGTCATTTCTATCCATGTATGGCTCTTCTTTATTCTGCCCTAT
TATAACAACAAGCCTTTCGTGGATAACAATCCGGCACAGGTTTGGTATTTCTTCATGTGC
ATCTACTTTGGTCTATCAGCATATCAGATTACTTCRGGTTATCCTACAAGAATCCTGGGA
AATTTCCTCTGCAAAAACTACAATCTGGTCAGCTTGATTCTCTTCTATGGATGGCGCGTT
ATTCCATTCCTGACTGAGCTGCGTACCCTCATGGACTGGATCTGGACTGATACTACCCTC
TCCCTCAGTCACTGGCTGCAGGTGGAAGACATCTATGCTAATGTCTACCCAATCAAATGC
TTCAGGAACAGAGAGGTGGCCTACCCTGTTCCCMGAGGGACCAAGACACCGTGGATTATC
AAATATGGAGTAGGAGGAGGGATGTTGATTGCTCTCATCTTTGTTCTCTGGTTCCCTCTC
ATCCTCATYTCATTTGCRAACACCACCAGTGTCATGAACCCGCCCACTTCAATGTCCGTT
GAAATCGGCTTTGGTGGATTTGAGCCCATCTTCAAAATGAGTGCTCAGACAGGAGACTTG
AACATCATTGATACCGCTGCTTGGAATGAACTCAATRAARAGTTTGCGCAGGACTTGTTT
TTTAAAGAATGATTTRTGATCTGTGATCTTCTCTTTCCTATCAGGATTACTAATAACGCC
CAGGTCACTCCGACCATAGAGAACAACCGTGATGTATATCTGACAGAAGCATATGATGAn
nnnnnAAATGAGCTGATTCAACAGCTTCAGTTTGCTTCATCTGCATCAGGTCWGCTGGTG
AATTTCATTCCATCGTACATCAAGGTACCTGCCCTGTCCAGTCCTGAACCAGTCACCGTA
TTACTTGACAGAATGGGTTATGGCAATGCGTCTCTTCAMCTGGAGACGGGTGAGATCCTT
GACTTGATTGGGACCAAGGAATGGTGGGWGGTGGAAGMTGGGAYGTYAGAAGAAAGTACA
ACCATCCGGTTACTCACATTCAATGAGAGGGTAGCCTCGGAGCTACTTGCACCGCTCTCA
AGCTACGGAATCATCGGTCTCTACGTCTCCCTTGTCCTGGTGATCGGCCGCTTCCTGCGC
ATGTCCTTCAGCGGCCTCTCCTACCAGATCATGTTCAACGAGCTGCCCAAYGTGGACCGC
ATCCTCAAGCTTTGTCTAGATATCTACCTGGTGAGAGAGAGCGACGAGTTGGAGCTGGAG
GAGGAYCTAACGGCCAAACTCATCTTCCTGTACCGGTCWCCAGAGACACTCATCAAAGTC
ACCAAGTGGAAGACAGAT

>sintSS
ATGAAACGGATCAAGCAGAAACAGGCCAAGCTGATGAGCAAAAAGAACCAAACATGGCAG
CCAAAGTCACATTCWGAAGCCATCCGAGGGACCGGAGGATACTACATGTTTGAGGATGTG
GGCGATGAGGATGAACTCAGTGACCTGGAAGCAGAAGGAGACCCRTCCAGCCCCAAGAAT
CCACTTCAGCTTGTATTCCATGGCATCGTTGATGACCCCAAGAAAGCAATCCAGATAGAT
AAAGAACACCAAGCAGCCATTTCAGGTGCTGAGGAGGAKGATGATCCTGATGCTGATGCA
GATGGTAAACAAAGTTTAGAGGAGGCTCARGATGAAGATGATGGGAGTCTCAGRGGTAGT
GATGCRGATGACATCGAGATAGAACAAGATGAAGAACCAGAAGGTGTCGTTGGAAAGATA
AAGAGTGCCCTCGCCCTGACGTGGCTGATCTTCCTGCGTTCTGTGGACACACTCATAAAC
TTCTTGGACGCCATCTCGAAGGAGTACCGCTAYGTGGCTAAAGAATTGAAGAAGCTCACC
ACAGAGGGCAAACGAAAGAGAGCAATGAAGGTCGAATACAGCAACGGTAATGATGAAACG
GCCTCCACGGCAGAGACCACCTCCAGCGATCAGTTCCGACGCACCATGATCCGCCCCGTT
CGTCTCACGTATGCTGCCCTCTACGCCATAGTTGCTCAGTCGCAGCTGGTATGCTACTTC
ATTATCGTTCTCAACCAGCTGTTGTCTGCCAGTCTGCTCTCTCTACCCCTGGTRCTCATM
GTCTTCCTCTGGGCCATGCTCTCTGTGCCCCGCCCGACCAAGAATTTCTGGATTGCAGTC
ATCTCCTACACAGAGATCATTGTCATCTTGAAGTACATGTTCCAGTTCCAGTTCTACCCT
TGGAACAGTGMCRYTTCAMAGGATCTAAACAGTAAWRATCCTCTCTGGTTSCCYCGGATC
CTAGGCATTGARCAGAAGCCCAACTATGCAGCCATAGACCTGTGTATCTTACTCGCTGTC
TTCTTCCATCGMTCCGTCCTTATTAGGCATGGTCTATGGCAAGARTCTAGGGTTCTACCY
GACCTAGACACCCAGCAACCAGACGATGTCCCTGCCCTGACCTACCCTGACGASGCTGYT
SAAGATCTGGAGGCTGAKSAGGWGGATRRAKWWRTCAATTTCTACCGCAATATGATAGAT
CCRATGTACAGCGCTGTCACCGATGTTTATGTCTTCATCTTCGGCATACAGTTCATCTGT
TTCCTCATCATTGCTCTCTTCTCGTATGCATTTGGGGAGGAGCAGGCAACCAGCGATGTC
GCCCAGCTCATCAGCTCCAACACAATCCCCATCAGTTTCCTTCTCCTTCTCCTTAGCATG
TTTGTCATCATCGTCATYGACCGYGCCATTTATCTCTGCAAGAATGTCAAGGCCAAGTTC
ATCTACCTAATCGTTCTTGTTATTGCTATCCACGTGTGGCTCTTCTTTATTCTGCCCAAA
TATAACAACAAGCCTTTCGTGGATAACAATCCTGCACAGGTTTGGTATTTCTTTATGTGC
ATCTACTTTGGTCTATCGGCGTATCAGATTACATCCGGTTATCCTACAAGAATTCTGGGG
AATTTCCTCTGCAAAAACTACAATCTGGTCAGCTTGATTCTCTTCTATGGATGGCGYGTG
ATTCCATTCCTGACTGAGCTGCGTACCCTAATGGACTGGATCTGGACYGATACTACCCTC
TCCCTCAGTCACTGGCTGCAGGTGGAAGACATCTATGCTAATGTCTACCCAATCAAGTGC
TTCAGGAACAGAGAGGTGGCCTACCCTGTTCCCCGAGGCACCAAGACACCGTGGTTTACC
AAGTATGGAGTAGGAGGAGGCATGTTGATTGCTCTCATCTTTGTTCTCTGGTTCCCTCTC
ATCCTCATCTCGTTAGCGAACACCACCAGCGTCAAGAACCCGCCCACTTCAATGTCGGTT
GAAATCAGCTTTGGTGGATTTGAGCCCATCTTCAAAATGAGTGCTCAGAATGCAGACTTG
AACATGATTGATACCACTGCTTGGAATRWACTCAAWGAAGAGTTTGCGACAGACTTGTTT
TTTAAAGAATGATTTTTGATCTGCGATCTTCTCTTTCGTTWCAGGATTACTAGTAACACC
CAGGTCACACCGACCATAGAGAACAAYCATAATGTAAACCTGACGGCAGAYTATGCTAAA
TTTAAAAATCAGCTGATTGAACAGCTTCAGTTGRTTTCATCTGAGCCAAGTAAGTTGTGG
AATTTCATTCCATCGTACATCAAGGTACCTGCCCTGTCCAGCCCTGAACCAGTCACCGTA
CTACTTGACAGAAACGGTTATGGCAATGCGTCTCTTCACCTKGAGACGGGTGAGATCCTA
RAMTTGRYYGGGACCAAGGAATGGTGGGAGGTGGAAGATGGGTCGTCKGATGARAGYACA
ACCATCCAGATACTCACATTCAACGAGAGGGTAGCCTCRGAGCTACTTGCACCGCTCTCA
AGCTATGGAATCATCGGTCTCTACGTGTCSCTYGTCCTGGTGATTGGCCGCTTCCTRCGC
ATGTCGTTCAGCGGCCTCTCMTACCAGATCATGTTCAACGAGCTGCCCAACGTGGAYCGC
ATCYTGAAGCTYTGTCTGGACATCTACCTGGTAAGGGAGAGCAACGAGCTGGAGCTGGAG
GAGGACCTGACCGCCAAGCTCATCTTCCTCTACCGCTCTCCGGAGACACTCATCAAAGTC
ACCAAGTGGAAGACAGAT

>sprp
ATGAAACGTATCAAACAGAAACAGGCCAAGCTAATGAGCAAAAAGAACCAAACATGGCAG
CCAAAGTCACATTCTGAAGCCATCCGAGGGACCGGAGGATACTACATGTTTGAGGATGTG
GGCGATGAAGATGAACTCAGTGACCTGGAAGCAGAAGGAGATCCGTCCAGCCCCAAGAAT
CCACTTCAGCTTGTATTCCATGGCATCGTTGATGACCCCAAGAAAGCAATCCAGATAGAC
AAAGAACACCAAGCAGCCATTTCAGGGGCTGAGGAGGATGATGATCCTGATGCTGATGCA
GATGGWAAACGCAGTATAGAGGAGGCCCAAGATGAAGATGATGGKAGTCTCAGGGGWAGT
GATGCTGATGATATYGAGATGGAACAAGATGAAGAACCTGAAGGTGTCGTTGGAAAGATA
AAGAGCACCCTCGCCCTGACGTGGCTGATCTTCCTACGTTCTGTGGACACAGTCATAAAC
TTCTTGGACGCCATCTCAAAGGARTACCGCTACGTGGCTAAAGAATTGAAGAAGCTCACC
ACAGAGGGCAAACGAAAGAGAGCTTTGAAGGTCAAATACAGCAACGGCAATGATGAAACC
GACAGCAYGGCGGAGACCACCTCCAGCGATCAGTTCCGTCGCACCATGATCCGCCCYGTT
CGTCTCACSTATGCTGCCCTCTACGCCATAGTYGCTCARTCGCAGCTGGTATGCTACTTC
ATYATCRTTCTCAACCAGCTGCTGTCTGCCAGTCTGCTCTCTCTACCCCTGGTGCTCATC
GTCTTCCTCTGGGCTATGCTCTCMGTGCCCCGCCCRACTAAGACTTTCTGGATTACAGTC
ATCTCCTACACAGAGATCATTGTCATCTTGAAGTACMTGTTCCAGTTCCAGTTYTACCCT
TGGAACAGTGCMRYTTCACAGGATCTAMACAGYAASRATCCTCTCTGGKTCCCYCGGATC
CTAGGCATTGAGCAGAAGCCCAACTATGCAGTCTTAGACCTGTGTATCTTACTCGCCGTC
TTCTTCCATCGCTCCGTYCTTATTAGGCATGGTYTATGGCAAGAGTCYAGGGTGCTACCC
GATCTAGACGCCCAGCAAAYGGAYRATGTCCCTGCCCTGACCTACCCWGACGKGGCTGCT
GAAGATCTGGAGGTTGAGGAGGTGGATAGAGAWATCAATTTCTACCGCAAYATGATAGAT
CCKATGTACAGYGCTGTCACCGATGTSTATGTCTTCATCTTYGGCATACAGTTCATCTGT
TTCCTCATCATTGCTCTCTTCTCATATGCATTTGGGGAGGAGCAGGCAACCAGCGACGTC
GCCCAGCTCATCAGCTCCAACACAATCCCYATCAGCTTCCTTCTCCTTCTCCTTAGCATG
TTTGTYATCATCGTCATCGACCGYGCYATTTATCTCTGCAAGAACGTCAAGGCCAAGTTC
ATCTACCTRGTYGTTCTTGTCATTGCTGTCCATGTGTGGCTCTTCTTTATTCTGCCYGCA
TATAACAACAAGCCTTTCGTRGATAACAATCCKGCRCAGGTTTGGTATTTCTTCATCTGC
ATCTACTTTGGTCTATCGGCGTATCAGATTACATCCGGTTATCCTACAAGAATCCTGGGG
AATTTCCTCTGCAAAAACTACAATCTKGTCAGCTTGATTCTCTTCTATGGATGGCGCGTG
ATTCCATTCCTGACTGAGCTGCGTACCCTAATGGACTGGATCTGGACYGATACYACCCTC
TCYCTMAGTCACTGGCTGCAGGTGGAAGACATCTATGCTAATGTCTACCCAATCAAGTGC
TTCAGGAACAGAGAGGTGGCCTACCCTGTTCCCCGAGGCACCAAGACACCGTGGTTTATC
AAGTATGGAGTAGGAGGAGGCATGTTGATTGCTCTCATCTTTGTTCTCTGGTTCCCTCTC
ATCYTCATCTCGTTAGCGAACACCACCAGCGTCATGAACAAGCCCACTTCAATGTCGGTT
GAAATCAGCTTTGGTGGATTTGAGCCCATCTTCAAAATGAGTGCYCAGACAGGAGACTTG
AACATGATTGATRCCACTGCTTGGGATGATCTCAATRAAGAGTTTGCGAAGGACTTGTTT
TTTAWAGAATGATTTTTGATCTGCGATCTTCTCTTTCSTTTCAGGATTACTAGTAACACC
GGAGTCACACCGACGGTAGAGAACAACCGTGATGTAAAACTGACRGRAGAATATGATGAA
TTCAAAAATCAACTGATTGAACAGCTTCAGTTCTATTCATCTGYGCCAGGTGTGTTGGAG
AATTTCATTCCATCGTWCATCAAGGTGCCTGCCATGTCCAGCCCTGAGCCAGTCACCGTA
TTACTTGACAGAAAGGGTTATGGCAATGCCTCCTTTCACCTTGAGCAGGGTGAGATCCTA
AACTTGAACGGGACCAAGGAATGGTGGGAGGTGGAAGATGGGTTGTCTGACGAAAGTACA
ATCATCCGGATACTCACATTCAACGATAGGGTAGCCTCGGAACTACTTGCACCGCTCTCA
AGCTATGGAATCATCGGTCTCTACGTGTCCCTCGTCCTKGTGATYGGCCGCTTCCTRCGC
ATGTCGTTCAGCGGCCTCTCCTACCAGATCATGTTCAACGAGCTGCCCAACGTGGACCGC
ATCTTGAAGCTGTGTCTGGACATCTACCTGGTGAGGGAGAGCAACGAGCTGGAGCTGGAG
GAGGACCTAACCGCSAAGCTCATCTTCCTCTACCGCTCTCCAGAGACACTCATCAAAGTC
ACCAAGTGGAAGACTGAT

>spurp
ATGAAACGTATCAAACAGAAACAGGCCAAGCTAATGAGCAAAAAGAACCAAACATGGCAG
CCAAAGTCACATTCTGAAGCCATCCGAGGGACCGGAGGATACTACATGTTTGAGGATGTG
GGCGATGAAGATGAACTCAGTGACCTGGAAGCAGAAGGAGATCCGTCCAGCCCCAAGAAT
CCACTTCAGCTTGTATTCCATGGCATCGTTGATGACCCCAAGAAAGCAATCCAGATAGAC
AAAGAACACCAAGCAGCCATTTCAGGGGCTGAGGAGGATGATGATCCTGATGCTGATGCA
GATGGTAAACGCAGTATAGAGGAGGCCCAAGATGAAGATGATGGGAGTCTCAGGGGAAGT
GATGCTGATGATATCGAGATGGAACAAGATGAAGAACCTGAAGGTGTCGTTGGAAAGATA
AAGAGCACCCTCGCCCTGACGTGGCTGATCTTCCTACGTTCTGTGGACACAGTCATAAAC
TTCTTGGACGCCATCTCAAAGGAGTACCGCTACGTGGCTAAAGAATTGAAGAAGCTCACC
ACAGAGGGCAAACGAAAGAGAGCTTTGAAGGTCAAATACAGCAACGGCAATGATGAAACC
GACAGCACGGCGGAGACCACCTCCAGCGATCAGTTCCGTCGCACCATGATCCGCCCCGTT
CGTCTCACGTATGCTGCCCTCTACGCCATAGTCGCTCAATCGCAGCTGGTATGCTACTTC
ATCATCATTCTCAACCAGCTGCTGTCTGCCAGTCTGCTCTCTCTACCCCTGGTGCTCATC
GTCTTCCTCTGGGCTATGCTCTCAGTGCCCCGCCCGACTAAGACTTTCTGGATTACAGTC
ATCTCCTACACAGAGATCATTGTCATCTTGAAGTACCTGTTCCAGTTCCAGTTTTACCCT
TGGAACAGTGCCGTTTCACAGGATCTACACAGTAAGGATCCTCTCTGGTTCCCTCGGATC
CTAGGCATTGAGCAGAAGCCCAACTATGCAGTCTTAGACCTGTGTATCTTACTCGCCGTC
TTCTTCCATCGCTCCGTCCTTATTAGGCATGGTTTATGGCAAGAGTCTAGGGTGCTACCC
GATCTAGACGCCCAGCAAACGGACAATGTCCCTGCCCTGACCTACCCTGACGGGGCTGCT
GAAGATCTGGAGGTTGAGGAGGTGGATAGAGAAATCAATTTCTACCGCAACATGATAGAT
CCGATGTACAGCGCTGTCACCGATGTCTATGTCTTCATCTTCGGCATACAGTTCATCTGT
TTCCTCATCATTGCTCTCTTCTCATATGCATTTGGGGAGGAGCAGGCAACCAGCGACGTC
GCCCAGCTCATCAGCTCCAACACAATCCCCATCAGCTTCCTTCTCCTTCTCCTTAGCATG
TTTGTTATCATCGTCATCGACCGTGCTATTTATCTCTGCAAGAACGTCAAGGCCAAGTTC
ATCTACCTGGTCGTTCTTGTCATTGCTGTCCATGTGTGGCTCTTCTTTATTCTGCCTGCA
TATAACAACAAGCCTTTCGTGGATAACAATCCTGCACAGGTTTGGTATTTCTTCATCTGC
ATCTACTTTGGTCTATCGGCGTATCAGATTACATCCGGTTATCCTACAAGAATCCTGGGG
AATTTCCTCTGCAAAAACTACAATCTGGTCAGCTTGATTCTCTTCTATGGATGGCGCGTG
ATTCCATTCCTGACTGAGCTGCGTACCCTAATGGACTGGATCTGGACTGATACCACCCTC
TCTCTCAGTCACTGGCTGCAGGTGGAAGACATCTATGCTAATGTCTACCCAATCAAGTGC
TTCAGGAACAGAGAGGTGGCCTACCCTGTTCCCCGAGGCACCAAGACACCGTGGTTTATC
AAGTATGGAGTAGGAGGAGGCATGTTGATTGCTCTCATCTTTGTTCTCTGGTTCCCTCTC
ATCCTCATCTCGTTAGCGAACACCACCAGCGTCATGAACAAGCCCACTTCAATGTCGGTT
GAAATCAGCTTTGGTGGATTTGAGCCCATCTTCAAAATGAGTGCTCAGACAGGAGACTTG
AACATGATTGATGCCACTGCTTGGGATGATCTCAATAAAGAGTTTGCGAAGGACTTGTTT
TTTATAGAATGATTTTTGATCTGCGATCTTCTCTTTCCTTTCAGGATTACTAGTAACACC
GGAGTCACACCGACGGTAGAGAACAACCGTGATGTAAAACTGACGGAAGAATATGATGAA
TTCAAAAATCAACTGATTGAACAGCTTCAGTTCTATTCATCTGCGCCAGGTGTGTTGGAG
AATTTCATTCCATCGTACATCAAGGTGCCTGCCATGTCCAGCCCTGAGCCAGTCACCGTA
TTACTTGACAGAAAGGGTTATGGCAATGCCTCCTTTCACCTTGAGCAGGGTGAGATCCTA
AACTTGAACGGGACCAAGGAATGGTGGGAGGTGGAAGATGGGTTGTCTGACGAAAGTACA
ATCATCCGGATACTCACATTCAACGATAGGGTAGCCTCGGAACTACTTGCACCGCTCTCA
AGCTATGGAATCATCGGTCTCTACGTGTCCCTCGTCCTTGTGATCGGCCGCTTCCTACGC
ATGTCGTTCAGCGGCCTCTCCTACCAGATCATGTTCAACGAGCTGCCCAACGTGGACCGC
ATCTTGAAGCTGTGTCTGGACATCTACCTGGTGAGGGAGAGCAACGAGCTGGAGCTGGAG
GAGGACCTAACCGCCAAGCTCATCTTCCTCTACCGCTCTCCAGAGACACTCATCAAAGTC
ACCAAGTGGAAGACTGAT

>pdep
ATGAAACGTATCAAACAGAAACAGGCCAAGCTGATGAGCAAAAAGAACGAAACGTGGCAG
CCGAAGTCGCATTCTGAAGCTATCCGAGGGACCGGAGGATACTACATGTTTGAGGATGTG
GGCGATGACGATGAACTCAGTGACCTGGAAGCAGAAGGAGARCCATCCAGCCCCAAGAAT
CCGCTTCAGCTCGCATTCCATGGCATCGTTGACGACCCCAAGAAAGCACTCCAGATAGAT
AAAGAACACCAAGCAGCCATTTCAGGTGCTGAGGAGGATGATGATCCTGATGCTGATGCA
GATGGAAAACRAAGTATAGAGGAGGCCCAAGATGACGATGATGGGAGTCTCAGGGGTAGT
GATGCTGATGATATTGAGATGGAACAAGAGGAAAAACCAGAAGGTGTTGTTGGAAAGGTC
AAGAGCGCTCTCGCCCTGACGTGGCTGATCTTCCTGCGTTCTGTGGATACACTCATTAAT
YTCTTGGACACCATCTCAAAGGAGTACCGCTACGTTGCTAAAGAATTGAAGAAGCTCACC
ACAGAGGGCAAACGAAAGAGAGCAATGAAGGTGAAATACAGCAACGGCAATGATGAAACC
GCCTCCACAGCGGAGACCAACTCCAGCGATCAGTTCCGTCGCACCATGATCCGCCCCGTT
CGTCTCACCTATGCTGCCCTCTACGCTGTGGTTGCTCAGTCGCAGCTGGTATGCTACTTT
ATCATCGTCCTCAACCAGCTGTTGTCAGCTAGTCTGCTCTCCCTTCCCCTAGTGCTCATC
GTCTTTCTCTGGGCGATGCTCTCCGTGCCCCGCCCGACCAAGACTTTCTGGATTACGGTC
ATCTCCTACACAGAGATCGTTGTCATCTTGAAGTACCTGTTTCAGTTCCAGTTCTACTCT
TGGAACTCTGCCACTGCACAGGATCTACACAGTACCGATCCTCTCTGGTTCCCTAGGATC
CTAGGCATTGAACAGAAGCCCAACTATGCAGTCATAGACCTGTGTATCTTACTCGCTGTC
TTCTTCCATCGCTCTGTCCTTATTAGGCATGGTCTATGGCAAGAATCTAGGGTTCTACCY
GATCTAGACAACCAGCAAACAGATGATGCCCCTGCCCTGACCTACTCAGACGTGGCTGTT
GAAGATCTGGAGGATGATGAGGTGGATARAGNNNTTAATTTCTACCAAAATATGATAGAT
CCGATGTACAGTGCTGTCACCGATGTCTATGTTTTCATCTTTGGCATACAGTTTATCTGT
TTCCTCATCATTGCTCTCTTCTCGTATGCATTTGGGGAGGAGCAGGCAACCAGCGATGTC
GCCCAGCTCATCAGCTCCAACACAATCCCCATCAGTTTCCTTCTCCTTCTCCTTGTCATG
TTTGTCATCATCGTCATCGACCGCGCCATTTATCTCTGCAAGAACGTCAAGGCCAAGTTC
ATCTATCTAGTCATTCTTGTCATTTCTATCCATGTATGGCTCTTCTTTATTCTGCCCTAT
TATAACAACAAGCCTTTCGTGGATAACAATCCGGCACAGGTTTGGTATTTCTTCATGTGC
ATCTACTTTGGTCTATCGGCATATCAGATTACATCGGGTTATCCTACAAGAATCCTGGGA
AATTTCCTCTGCAAAAACTACAATCTGGTCAGCTTGATTCTATTCTATGGATGGCGCGTG
ATTCCATTCCTGACTGAGCTGCGTACCCTCATGGACTGGATCTGGACTGATACTACCCTC
TCCCTCAGTCACTGGCTGCAGGTGGAAGACATCTATGCCAATGTCTACCCAATCAAATGC
TTCAGGAACAGAGAGGTGGCCTACCCTGTTCCCCGAGGCACCAAGACACCATGGATTATC
AAGTATGGAGTAGGAGGAGGGATGTTGATTGCTCTCATCTTTGTTCTCTGGTTCCCTCTC
ATCCTCATCTCCTTTGCGAACACCACCAGTGTCATGAACCCGCCYACTTCAATGTCAGTT
GAAATCAGCTTCGGTGGATTTGAGCCCCTCTTCAAAATGAGTGCTCAGACAGGAGACTTG
AACATCATTGATGCCAATGCTTGGGATGAACTCCAGGAAGAGTTTGCGCAGGACTTGTTT
TTAAAAGAATGATTTATGATCTGTGATCTTCTCTTTCCTATCAGGATTACTAATAATGCC
CAGGTCACACCGACTATAGAGAACAACCGTGATGTATATCTGACAGCAGAATATGATAAA
TTTCGAAATAAGCTGATTGAACAGCTCCAGTTTACTTCATCTATAGCAGGTCGGTTGGAG
AATTTCATTCCATCGTACATCAAGGTACCTGCCCTGTCCAGTCCTGAACCAGTCACCGTA
TTACTCGACAGGAAGGGTTATGGCAGTGCGTCTCTTCACCTGGAGACGGGCGAGATCCTT
AACTTGACTGGGACCAAGGAATGGTGGGAGGTGGAAGATGTGTCCTCGAATGACAGTACA
ACCATCCGGATACATACATTCAATGAGAGGGTAGCCTCGGAGCTACTAGCACCGCTTACA
AGCTATGGAATCATTGGTCTCTACGTCTCCCTTGTCCTGGTGATCGGCCGCTTCCTGCGC
ATGTCCTTCAGCGGCCTCTCCTACCAGATCATGTTCAACGAGCTGCCCAACGTGGACCGC
ATYCTCAAGCTTTGTCTAGATATCTACCTGGTGAGAGAGAGCGACGAGTTGGAGCTGGAG
GAGGACCTAACGGCCAAACTCATCTTCCTGTACCGGTCTCCAGAGACACTCATCAAAGTC
ACCAAGTGGAAGACAGAT
