# Supplementary material for: Genome-wide signals of positive selection in strongylocentrotid sea urchins
Source: BMC Genomics. 2017 Jul 21;18:555. doi: 10.1186/s12864-017-3944-7 (PMC5521101; doi:10.1186/s12864-017-3944-7)
Supplement: Supplementary file 3 — Consensus alignment files. A compressed (gzip) tape archive (TAR) file containing 6250 consensus alignment files in FASTA format. (TGZ 14116 kb) [file 12864_2017_3944_MOESM3_ESM.tgz › SPU_010116/consensAlign.ordered.fa]

>sdro
ATGAGTCCTCTGAGGCCTTCCTTCACCTTGAGGTTCCTCCTTGCCCTAAGCTGTGTCTTT
GTTAGACTCCACTGGAGCCTGGTGAGCTGTAACCTCCAGCATGATCCAGGAAGATCCCTA
GACGCAGATCTCCATGATACAAAAGCAGTCATTGGAAAGTACTTCAACTACAGCATTCCA
GAGCCAACAGTGAAATTAGCAGAACAGAAATTCCATTATGAGGTATCAGAGGTTGGGACC
AGCTCGATGCCCATGTGGCTTGTGTTCAACCACACTTCTCACACATTCCATGGAGTTCCT
TTAATCACAGATAAAGGATTCTATCTGATTAAAGTGTCTTTAATATCTACAACCTATAAT
GCATCATCTGTCCAAGCCAAAGATGTCTTTGCGATTGACGTAGATTTTGGAGCATCTCAA
GATTTGACCAAGAAGGACATTTTAGGAAGTGTGGGTGCCAGACCTCACCAGATGTTGTAT
AAAGTTGAGCAACTGAGCGAGCATATTACGTGCAGGAGAAATGAAATAAAGACTCTGATG
TCAGTAGYGTTTGATGCTGATATCAACCACCTTAATGGGAGCAGCAGAGTGTCCTTGATA
ACCAGATTAGCACCATTTCTTAATCAACCTTTAGAGGAATTCAGCATGAGCTCCAAGCAT
AGTAGTGTCGTTGATAAGTTACAGAAGAATATTGTGRTCGCGGCTGGTCCAGGTAATATA
CACAGTGCAGGAAGCAATGAAGGAGTTGTAGTATCCTGGCCGCTTCCCTGTGCAACACAG
AGCCTCATCAACCAATTCCCAAATGTGATGGCCAGAAATATTGCTTCTGGACACTTCAGA
GACACTACTGGTTATGATGTGATCAGTTGGTATATTTCAAAAGCGAGAGATAGCAGTGTG
AAAGCCAGAGGACGGTCAAAGAGAGAGGCAGGAATGACCGTTGCACCAACCCCCAAACCT
TCACAGACTGCCTCAGTCATTACTGCAACCTCTCTGCTTTCAATCTCATCCACTGCTCAG
TCAATGCAGACTATGCTAACATCATCTGTGGTATCAACTCTTTTATTTTCACCATYGAGC
AGTGAACAGACAATGTCAGTCTTTTCAAGCAGTATGTCAGGATTTGTACTGTCAACAACT
CCACTGGATTTTTCCTCCAGACAAATTTCTCTGTACAGTCCATCTGAATCTCTACACACT
TTGACAAGTATCGGAACAGAAAGCATACATCCATCTCTTTCACAGTCGCCTTTCATGACA
AGTCTTTCAACTTCTTTTCTTTTACCTACAACTGTTTTGTTTAGTTCATCGATGCAGATA
TCACTGCTCTCTCCTACATCCCAGCAAAGACRAACGTTATATACCTCCTACCAAACACCA
ATATCCTCGACTGTGGATAGTTCAGAGTCCACAATAGGATTTGTGAGTTCCTCTCTGCTT
ATGTCAAGTTATGTAATTTCATCAAGTACTTCAGCCTTTCCAAGTTTCCAGAGTACAAAT
RTATTGGTTAGCAGTCCAAGTTTGTTTCAGTCAASCAAAATCATGTCAACTTCATTGCTT
GTGACTGAATCACCAAGTATGTCCTCTGATGAATCTATTCAAGTATCCTCAACCAGCATT
ACATCAGTGATGCTCTATAGTCAATCCACTGCAAGTATGATGTTAGCAACTTCCAGTGAA
ATTGATATTTCAAGTGTCTTTTCATCTAGCTTTCTGTCTACCCTTCTGAGCTCTGATCCA
GAGACTACTGTCATTCTTCAAACTTCCTCAGATTTCAGGAGTAGAAGTCTCTTTTCATCT
ACAGAGTTTCCAAGAATGTCTTCTCCGATTCTTAGTTCTACTCTTGTCGGAACTTCAGAA
TTTGAGAGTAGAAGTTCCTTTAGATATACTACAGCAGAGATATCGACACCACCCCAGACT
CCTCCAACATCTTCTGGTAGCACTTTGCCACCAATGCAGTCATCATTTTCTTCACAGATG
TTGACCACTTCCCTTCTGTCATCTGAGATAACTCTGTCATCCACAGGATCTGTTCAGACA
TCAAGTGGTCTAACATCAACTTCATATGTTGGGACGAATTCAGGAGGATCAATTACACCA
ATTTTKTCAACAGAAACTTTATTGTCTTCACAAATACAGAGCAGTTTCTTTTCAACAATG
AGCATCACAACACCTTATCAAACAGAAGTAACCTCAAGATTGGTAACAATAACCTTGAGT
TCTTCAGAAATATTATTGACACAAGATGTCTCAACAGCTAGTACTGTGTTTCCTACCTCA
CACAGTCTAAGTGAAATCCAGTCATCTGAGATTTTTCAAAGTATGACTCCCACAGCAACC
ATATCACCCTCAATCACCATGTCATTCATTTTTTCTGCAAGCCCCGGAACATCATCCACT
GCATCTCCAACAAGTACAGTTATCTCTGTATCGGACACTTCAACTCAGCTGGTGCCGTCC
ACCATGGAAATGACTTCAGGTATGATTTTGTCAAGTATTGTGGTACCTGATACAACTTCT
GTGTCATCACTGATTGAAGTGTCCACACTTTCCAGCACTGAGGATATCACAGTATCTTCC
AATTTACTCTCTGATAAACTCTCTACCACTGGTACTTTCATAGACAGCACCTCTCTGTCA
GAATTTMTGTCCTCAACAGTGTCTCCTGAAATATCCCTGCCTCCTAGTCTGTCATCTGAG
ATCCCTTATGTGACACAAAGTTTTCTACAGACCACTGGACTATCAGCATCAACTTCATTT
TCCTTTCCCTCTACCAACTCACTCATTAGCATGTCTGAAATCATATCTCAGATACAGTCG
TCATACATTTCAAGTGGAATTGGGGCAACTAGTGCAACAGGGACCGGAATGACAATGATC
CCAACAACTTTTCTACAAACACCTGCCATTTCTACAGTAAGTGCTGTAACAACTCTTGTG
TCTGGAGTATCAACTTCTGTTGGCACACCTATTCTATCAGAAAGTTCACTTATGTCACTG
CGTAGCTCAAGTGCAAGCGAGTTCCCTGTTCTTAGTACAAGTATGGCACCATCACTTTCA
TCTACAACGTTTGTAAGTCCTTCAACACCTAGTGTCTCTCTTGCACCCTCAGAACAAACT
ATGACAATCAGTCAGGACTCAACTGTTTTTTCAGCAGCCTCACAGATATCAACCTCAGAG
ATATCAAGTTCAAGTGATTTTCCAATTTTGAGCACAAGTCTGACACCATCCCTCTCTTCT
TCTTTATCATTAGCAAGTTTCTCGACACCCAGTGTTTCTTTCACAAGTGTTTCGCTCTCC
AAACAAAGCACGACTGCCAGCCAGGAAACACTCACTTTCTCAACATCTTTGTTTTCCACA
CTGAACAGCTCAAGTGCAACTGATTCTCCAGTATATAGTACATTTGGGACAGCAACATTT
TCATCTGTATCATTTGGAAGCTCCACAGCACCTGTTGTTTCTTCTGTGAGTGACTCTCTT
GCACCCTCTGAACTTACCACTTCTGTCAAACAGGTAACCACAACCCTAAGATTAGAATCT
GATTACAGCTCAACAACATTGTTCTTTTCAGAATCCCAAAGTGAAACACCAACATCGTCT
TTCTTTGGAACGTCTGCTAGTCAGCAATTGACATCTTCATCCAGTGCCATCATAGGGTCG
TCTTTCCTACAATCAAACATGCAGTCTTCTACAGTTGTCCGGCCATCGATATTATCATCA
TTTATGTCAACATCTTTTATCATTTCCCCAAGTACGCAGTACAGTTCTACAACCCAAACA
GTATATTCTCYCAYATCTTCAGCAACACCAGATCTCCCTAGTAGTTTCTCTGACTCTCRG
ACCMCTTCTGTCCCATCCWTAATGACCAGTTCTGTACCTGTGACGGAGAKSTTGGTATCA
ACCTTATCACCCCAGTTGAGTACCTCATCAGAAGTAATGTCAACTAGTGTTCCTTCCASR
KTCTTCTCATCAACTCAAGAGATAGTYATGAGCTCCTCACCTAGTCCTACATCTTCAKCA
TCAGTTCCTTYCACTTCRGWGGTGCTKCCATCCACCACTATCATGTTGTCCTCTAGTCCT
GCTTTTCCACAGACATCTTCTACAGCTGGCCAGACTTCAGTACTMCCTYCTCTTCCCAGC
TCAGATGTTTCCTTGTCGATGTCAACACTTCTTGTGTMTAYCWCCGACATTCAACCAACT
CCATCATACTCCAGTCAAGTWGGAGTTKTGTCCACTYCAGTTGTTACCACTCAACCAGCA
ACAMCTACGACAGAAACCACAACAGAGCCTGAGAACCAKGCTCCAATCATCCAGCATCCC
ATCGACGAGATCCGTGTGGCACTAGGAGATGTTCTACAGTTCTCCATCCCAGAAGACACT
TTCCTTGATCCAGAGGATGGTTTGACCTTTGACCTTCAGCTTGACYTGCTCACAACGGAC
AACCAGCCAGTGAGTCTGTCCMACTGGCTTCAGCTAGTTAATAATCAGCAGACTYTAGCT
GGYGTACCTTTAGACRGCAACCTCACRATCTTTAGAAATGAGTATCTCTTGTCTGCAACA
GATTCAGAGGGGCTGGTGGCATATGATGCATTTGTTGTCAAAGTGCAAAAACGATCTTTG
GAGTATAATCATGAATTTGTTATCACCCTTGAGAATGATTTCCAAAGTTTTGTGGATGAC
AGTCAAAACATTGTKTCCCTRTGTGATGATGTTGCCAGYTTTCTCAAAGATCAAAACACY
AATGCCTTCAGTGTTGCTTCACTATCTGAAGGATCTGTAGTCATGAMATATTCCAACAAA
ACTATTCCAACAAAGTATTGTGACTATGAAACCATTGATAATCTWTTTAGCAGGCTAGCT
TATTTAAATGGAACGCCAACAAKTGCCTTTCAAGATGCTTTATTRCCAAACAATGCCATW
ACAGATATTGAAAGGATATTCTTAAATCTCTGTTCTGTGACAACTGAGCCACCGGTGACM
AATGTGACAGAGTCCTCTGTGACAGGGACCAAYCTCCTTCTRGTGACAGTACTTCCAGCG
TCTCTGGTGTCTTTCCTCTTGCTGATCTGCTTCCTCATCTTCTGCTGCTGCTACAAGCGC
AAGAGAGGCGGGGAGGAGTTCTTGCTGCRGGAAGAGAAACCGATCTACGCWAAGAACCGC
AAGCCCATCTACCTAGACGGAGAGCTCAATGAWACAGAACCMCGTGGAGCTTCGYATCCT
GTCATTCTCCCGATCGACRTTGACCCTGTGAAGTCRTCTCKGCCTTTTAAGCGCAAACCT
CACAARYCCTCCAGTGAGCTGAGGCCACCACCACCTCAGTACAGGCTGCCYGACTACGCT
CAGGTGAACCTAGGCTTTGATGACTTTGAGAATAACTTGTATGAAATGGAACCTCCAACA
TACACTTCTCAACCTGTTCTCCTTGATGCAGCYGACTCCAAATCACTTGATGAWAGACCT
TCGCCTCTCTACAGGTTACCACCACCATACCAGTCCCAAGATAGAGGGTTCTTTGAAGAA
TCTGACWTT

>spal
ATGASTCCTCTSRGGCCTTCCTTCACCTTGAGGTTCCTCCTTGCCCTAAGCTGTGTCTTT
GTTAGACTCCACTGGAGCCTGGTGAGCTGTAACCTCCAGCATGATCCAGGAAGATCCCTA
GACGCAGATCTCCATGATACAAAAGCAGTCATTGGAAAGTACTTCAACTACAGCATTCCA
GAGCCAACAGTGAAATTAGCAGAACAGAAATTCCATTATGAGGTATCAGAGGTTGGGACC
AGCTCGATGCCCATGTGGCTTGTGTTCAACCACACTTCTCACACATTCCATGGAGTTCCT
TTAATCACAGATAAAGGATTCTATCTGATTAAAGTGTCTTTAATATCTACAACCTATAAT
GCATCATCTGTCCAAGCCAAAGATGTCTTTGCGATTGACGTAGATTTTGGAGCATCTCAA
GATTTGACCAAGAAGGACATTTTAGGAAGTGTGGGTRMCAGACCTCACCAGATGTTGTAT
AAAGTTGAGCAACTGAGCGAGCATATTACGTGCAGGAGAAATGAAATAAAGACTCTGATG
TCAGTAGTGTTTGATGCTGAWAWCAACCACCTTAATGGGAGCAGCAGAGTGTCCTTGATA
ACCAGATTAGCAMCATTTSTTAAWCAACCTTTAGAGGAATTCAGCATKAGCTCCAAGCAT
AGTAGTGTCRTTGATAAGTTACAGAAGAATATTGTGGTCGCRGCTGGTCCAGGTAATATA
CACAGTGCAGGAAGCAATGAAGGAGTTGTAGTATCCTGGCCGCTTCCCTGTGCAACACAG
AGCCTCATCAACCAATTCCCAAAKGTGATGGCCAGAAATATTGCTTCTGGACACTTCAGA
GACACTACTGGTTATGATGTGATCAGTTGGTATATTTCAAAAGCGAGAGATAGCAGTGTG
AAAGCCAGAGGACGGTCAAAGAGAGAGGCAGGAATGACCGTTGCACCAACCCCCAAACCT
TCACAGACTGCCTCAGTCATTACTGCAACCTCTCTGCTTTCAATCTCATCCACTGCTCAG
TCAATGCAGACTATGCTAACATCWTCTGTGGTATCAACTCTTTYATTTTCACCATCGAGC
AGTGAACAGACAATGTCAGTCTTTTCAAGCAGTATGTCWGGATTTGTACTGTCAACAACT
CCACTRGATTTTTCCTCCAGRCAAATTTCTYTGTACAGTCCATCTGAATCTCTACACACT
TTGACAAGTATCGGAACAGAAAGCATACAGCCATCTCTTTCACAGTCGCCTTTCATGACA
AGTCTTTCAACTTCTTTTCTTTTACCTACAACTGTTTTGTTTAGTTCATCGATGCAGATA
TCACTGCTCTCTCCTACATCCCAGCAAAGACAAACGTTATATACCTCCTACCAAACACCA
ATATCCTCGACTGTGGATAGTTCAGAGTCCACAAYAGGATTTGTGAGTTCCTCTCTGCTT
ATGTCAAGTTATGTAATTTCAYCAAGTACTTCAGCCTTTCCAAGTTTCCAGAGTACAAAT
GTWTTGGTTAGCAGTCCAAGTTTGTTTCAGTCAACCAAAATCATGTCAACTTCATTGCTT
GTGACTGAATCAYCAAGTATGTCCTCTGATGAATCTATTCAAGTATCCTCAACCAGCATT
ACATCAGTRATGCTCTATAGTCAATCCACTGCAAGTATGATGTTAGCAACTTCCAGTGAA
ATTGATATTTCAAGTGTCTTTTCATCTAGCTTTCTGTCTACCCTTCTGAGCTCTGATCCA
GAGACTACTGTCATTCTTCAAACTTCCTCAGATTTCAGGAGTAGAAGTCTCTTTTCATCT
ACAGAGTTTCCAAGAATGTCTTCTCCGATTCTTAGTTCTACTCTTGTCGGAACTTCAGAA
TTTGAGAGTAGAAGTTCCTTTAGATATACTACAGCAGAGATATCGACACCACCCCAGACT
CCTCCAACATCTTCTGGTAGCACTTTGYCACCAATGCAGTCATCATTTTCTTCACAGATG
TTGACCACTTYCCTTCTGTCATCTGAGATAACTCTGTCATCMACAGGATCTGTTCAGACA
TCAAGTGGTCTAACATCAACTTCATATGTTGGGACGAATTCAGGAGGATCAATTACACCA
ATTTTGTCAACAGAAACTTTATTGTCTKCACAAATACAGAGCAGTTTCTTTTCAACAATG
AGCATCACAACACCTTATCAAACAGAAGTAACCTCAAGATTGGTAACAATAACCTTGAGT
TCTTCAGAAATATTATTGACACAAGATGTCTCAACAGCTAGTACTGTGTTTCCTACCTCA
CACAGTCYRAGTGAAATCCAGTCATCTGAGATTKTTCAAAGTATGACTCCCACAGCAACC
ATATCACCCTCAATCACCATGTCATTCATTTTTTCTGCAAGCCCYGGAACATCATCCACT
GCATCTCCAACAAGTACAGTTATCTCTGTATCGGACACTTCAACTCAGCTGGTGCCGTCC
ACCATGGAAATGACTTCAGGTATGATTTTGTCAAGTATTGTGGTACCTGATACAACTTCT
GTGTCATCACTGATTGAAGTGTCCACACTTTCCAGCACTGAGGATATCACAGTATCTTCC
AATTTACTCTCTRATAAWCTCTCTASCACTGGTAYTTTCATAGACGGCACCTCTCTRTCA
GAATTTYTGTCCTCAACARTGTCTCCTGAAATATCCCTGCCTCCTAGTCTGTCATCTGAG
ATCCCTTATGTGACACAAAGTTTTCTACAGACCACTGGACTATCAGYATCMACTTCATTT
TCCTTTCCCTCTACCAMCTCACTYRTTAGCATGTCTGAAATSATATCTCAGATACAGTCG
TCATACATTTCAAGTGGAATTGGGGCAACTAGTGCAACAGGGACCGGAATGACAATGATC
CCAACAACTTTTCTACAAACACCTKCCATTTCTACAGTAAGTGMTGTAACAACTCTTGTG
TCTSGAGTATCAACTTCTGTTGGCACACCTATTCTATCAGAAAGTTCACTTATGTCACTG
CGTAGCTCAAGTGCAAGCGAGTTCCCTGTTCTTAGYACAAGTATGGCACCATCACTTTCA
TCTACAACGTTTGTAAGTCCTTCAACACCTAGTGTCTCTCTTGCACCCTCAGAACAAACT
ATGACAATCAGTCAGGACTCAACTGTTTTTTCAGCAGCCTCACAGATATCAACCTCAGAG
ATATCAAGTTCAAGTGATTTTCCAATTTTGAGCACAAGTCTGACACCATCCCTCTCTTCT
TCTTTATCATTAGCAAGTTTCTCGACACCCAGTGTTTCTTTCACAAGTGTTTCGCTCTCC
AAACAAAGCACGACTGCCAGCCAGGAAACACTCACTTTCTCAACATCTTTGTTTTCCACA
CTGAACAGCTCAAGTGCAACTGATTCTCCAGTATATAGTACATTTGGGACAGCAACATTT
TCATCTGTATCATTTGKAAGCTCCACAGCACCTGTTGYTTCTTCTGTGAGTGACTCTCTT
GCACCCTCTGAACTTACCACTTCTGTCAAACAGGTAACCACAASCCTAAGATTAGAATCT
GATTACAGCTCAACAACATTGTTCTTTTCAGAATCCCAAAGTGAAACACCAACATCGTCT
TTCTTTGGAACKTCKGCTAGTCAGCAATTGACATCTTCATCCAGTGCCATCATAGGGTCG
TCTTTCCTACAATCAAACATRCAGTCTTCTACAGTTGYCCGGCCATCRATATTATCATCA
TTTATGTCAACATCTTTTATTATTTCCCCAAGTACGCAGTACAGTTCTACAACCCAAACA
GTATATTCTCTCACATCTTCAGCAACACCAGATCTCCCWAGTAGTTTCTCTGACTCTCGG
ACCMCTTCTGTCCCATCCWTAATGACCAGTTCTGTACCTGTGACGGAGAGCTTGGTATCA
ACCTTATCACCCCAGTTGAGTACCTCATCAGAAGTAATGTCAACTMRWGTTCCTTCCMGG
TTCTTCTCATCAACTCRAGAGATRGTCATGAGCTCCTCACCTAGTCCTACATCTTCAGCA
TCAGTTYYTTCCACTTCGGAGGTGCTGCCATCCACCACTATCATGTTGTCCTCTAGTCCT
GCTTTTCCANNNNCATCTTCTWCAGCTGGCCAGACTTCAGTACTCCCTTCTCTTCCCAGC
TCAGATGTTTCCTTGCCGATGTCAACACTTCTTGTGTCTACCTCCGACATTCAACCAACT
CCATCATACTCCAGTCAAGTTGGAGTTGTGTCCACTYCAGTTGTTACYACTCACCCAGCA
ACAACTACGACAGAAACCACAACAGAGCCTGAGAACCAGGCTCCAATCATCCAGCATCCC
ATCGACGAGATCCGTGTGGCACTAGGAGATGTTCTACAGTTCTCCATCCCAGATGACACT
TTCCTTGATCCAGAGGATGGTTTGACCTTTGACCTTCAGCTTGACCTGCTCACAACGGAC
AACCAGCCAGTGAGTCTGTCCAACTGGCTTCAGCTAGTTAATAAKCAGCAGACTCTAGCT
GGTGTACCTTTAGACAGTAACCTCACAAYATTTAGAAATGAGTATCTCTTGTCTGCAACA
GATTCAGAGGGGCTGGTGGCATATGATGCATTTGTAGTCAAAGTGCAAAAACGATCTTTG
GAGTATAATCATGAATTTGTTATCAMCCTTGAGAATGATTTCCAAAGTTTTGTGGATGAC
AGTCAAAACATTGTKTCCCTGTGTGRTGATGTTGCCAGYTTTCTCMAAGATCAAAACACT
RATGCCTTCAGTGTTGCTTCACTATCTGAAGGATCTGTAGTCATGAMATATTCCAACAAA
ACTATTCCAACAAAGTATTGTGACTATGAAACCATTGATAATTTATTTAGCAGGCTAGCT
TATTTAAATGGAACGCCAACAARTGCCTTTCAAGATGCTTTATTACCAAACAATGCCATA
ACAGATATTGAAAGGATATTCTTAAATCTCTGTTCTGTGACAACTGAGCCACCGGTGACC
AATGTGACAGAGTCCTCTGTGACAGGGACCAACCTCCTTCTGGTGACAGTACTTCCAGCG
TCTCTGGTGTCTTTCCTCTTGCTGATCTGCTTCCTCATCTTCTGCTGCTGCTACAAGCGC
AAGAGAGGTGGGGAGGAGTTCTTGCTGCGGGAAGAGAAACCGATCTAYGCAAAGAACCGC
AAGCCCATCTACCTAGACGGAGAGCTCAATGATACAGAACCMCGTGGAGCTTCGCATCCT
GTCATTCTCCCGATYGACGTTGACCCTGTGAAGTCATCTCGGCCTTTKAAGCGCAAACCT
CACAARYCCTCCAGTGAGCTGAGGCCACCACCACCTCAGTACAGGCTGCCCGACTACGCT
CAGGTGAACCTAGGCTTTGATGACTTTGAGAATAACTTGTATGAAATGGAACCTCCAACA
TACACTTCTCAACCTGTTCTCCTTGATGCAGCCGACTCCAAATCACTTGATGATAGACCT
TCGCCTCTCTACAGGTTACCACCACCATACCAGTCCCAAGATAGAGGRTTCTTTGAAGAA
TCTGACRTT

>sfra
ATGACTCCTCTCAGGCCTTCCCTCACCTTGAGGTTCCTCCTTGCCCTAAGCTGTGTCTTT
TTTNNNCTCCACTGGAGCCTGGTGAGCTGTAACCTCCAGCATGATCMAGGAAGATCCCGA
GACTTAGGTCTCCATGATACAAAAGCAGTCATTGGAAAGTACTTCAACTACAGCATTCCA
GATCCAACAGTGAAATTAGCAGAACATAAATTCCATTATGAGGTATCGGAGGTAGGGACC
AGCTCCATTCCCACGTGGCTTGTGTTCAACCATACTTCTCACACATTCCATGGAGTTCCT
TTGATCACAGATAAAGGATTCTATCTGATTAAAATATCTTTGATATCTACAACCAATAAT
GCATCATCTGTCCAAGCCCAAGATGTCTTTGCGATTGACATAGATTTTGGAGCATCTCAA
GATTTGACCAAGAAGGACGTTTTGGGAAGTGTGGGTGCCAGACCTCACCAGATGTTGTAT
AAAGTTGAGCAACTGAGCGAGCATATTGCGTGCAGGAGAAATGAAATAAAGACTCTAATG
TCAGTAGTGTTTGATGCTGATATCAACCACTTTAATGGGAGCAGCAGAGTGTCCTTGATA
ACCAGATTAGCACCATTTGTTAATCAACCTTTAGAGGAATTCAGCATGAGCTCCAAGCAT
AGTAGTGTCATTGATAAGTTACAAAAGGATATTGTGGTCGCGGCTGGTCCAGGTAATATA
CACAGTGCAGGAAGCAATGAAGGAGTTGTTGTATCCTGGCCGCTTCCCTGTGCAACGCAG
AGCCTCATCAACCAATTCCCAAAGGTGATGGCCAGAAATATTGCTTCTGGACACTTCAGA
GACACTACTGGTTATGATGTGATCAGTTGGTATATTTTAAAAGTGAGAGATAGCAGTGTG
AAAGCCAGAGGACGGTCAAAGAGAGAGGCAGGAATGACTGTTGCGCCAACCCCCAAACCT
TCACAGACTGTCTCGGTCATTACTGCAACCTCTCTGCTTTCAATCTCATCCACTGCTCAG
TCAATGCAGACTATGCTAACATTATCTGTGGTATCAACTCTTTTATTTTCACCGTCGAGC
AGTGATCAGACAGTGTCAGTCTTTTCAAGCAGTATGTCTGGATTTGTATTGTCAACAACT
CCACTGGATTTTTCCTCTACGCAAATTTCTCTGTACATTCCATCTGAATCTCTACACACT
TTAACAAGTATTGGAACAGAAAGCATACAGCCATCTCTTTCACAGTCGCCTTTCATGACA
AGTCTTTCAAGTTCTTTTCTATTGCCTACAACTGACTTGTTTAGTTCATCAATGCAGATA
TCACTGCTCTCTCCTACATCCCAGCAAAGAAGCACTTTGTATACCTCCTACCAAACACCA
ATGTCCTCGACTGTGGATAGTTCAGAGTCTACAATAGGATCTGTGAGTTCCTCTATGCTT
ATGTCAAGTAATGTAATTTCACCTAGTACTTCAGTCTTTCCAAGTTTCCAGAGTACAAAT
GCATTGGTTAGCAGTCCAAGTTTGTTTCAGTCAACCAAAATCATGTCAACTTCATTGCTT
GTGACTGAATCACCAAGTATGTYCTSTGATGAATCTGTTMAASTATCCTCAACCAGCATT
ACATCAGTGATKCTCTATAGTCAATCCACTGCAAGTATGATGTTAGCAACTTCCAGGGAA
ACTGATATCTCAAGTGTCTTTTCATCTAGCTTTCTGTCTACCCTTCTGAGCTCTGATCCA
GAGACTACTGTCATTCTTCAAACTTCCTCAGATTTCAGGAGTAGAAGTCTCCTTCCATCT
ACAGAGTTTCCAAGAATGTCTTCTCTGACTCTTAGTTCAACTCTTGTAGGAACTTCAGAA
TTTGAGAGTAGAAGTTCCTTTAGATATACTACAACAAAGATATCAAAACCGCCCCAGACT
CCTCCAACATCTTCTGGTAGCACTTTGCCATCAATGCAGTCATCATTTTCTTCACAGATA
TTGACCACTTCCCTTCTGTCATCnnnnnnnnnnnnGTCATCCACTGGATCTGTTCAGACA
TCAAGTGGTCTAACATYAACTTCATATGTTGAGACGAATTCAGGAGGATCAATTACCCCA
ATTTTGTCAACAGAAACTCCATTGTCTTCACAAATACAGAGCAGTTTCTTTTCAACAATG
AGCATCACAGCATCTTATCAAACnnnnnnnnnnnnnnnnnnnnnnnnnnnAACCTTGAGT
TCTTCAGAAATATATTTGACACGAGATGTCTCAACAGCTAGTACTGTGTTTTCTACCTCA
CACAGTCTGAGTGAAATCCAGTCATCTGAGATTTTTCCAAGTATGACTCCCACAGCAACC
ATATCACCCTCAATCACCATGTCATCCAATTTTTCTGCAAGCCCTGGAACATCATCCACT
GCATCATCAATAAGTACAGTCATCTCTGTATCAGACACTTCAAACCAGCTGGTGCCGTCC
ACCCTGGAAATGACTTCAGGTATGATTTCCTCAAGTATTGTGGTACCTGATGCAACTTCT
GTGTCGTCACTGATTGGAGTGTCCACACTTTCCAGCACTGAGGATATCACAGTATCTTCC
AATTTACTCTCTGATAATCTCTCTGGCACTAGTAGTTTCTTAAACATCACCTCTCTATCA
GAATTTCTGTCCTCAACAATGTCTCCTGAAATATCCCTGCCTCCTAGTCTGTCATCTGAA
AGCCCTTATTTGACACAAAGTTTTCTACAGACTACTGGACTATCAGCATCCACTTCATTT
CCCTTTCCCTCTACCACCTCACTCATAAGCACATCCGAAATGATATCTCAGATACAGTCA
TCATACATTTCAAGTGGAATTGTGGGAACTAGTGCAACGGGGACCGGAATGACAATGATC
CCAACAACTTTTCTACAAACACCTGCCATTTCTACAGTAAGTGCTGTAACAACTCTTGTG
TCTGGAGTATCAACTTCTGnnGGCACACCTATTCTATCAGAAAGTTCACTTATGTCACTG
CGTAGCTCAAGTGCAAGCGAGTTCCCTGTTCTTAGCACAAGTATGGCACCATCACTTTCA
TCTACAACGTTTGTAAGTCCTTCAGYACCTAGTGTCTCTCTTGGACCCTCAGAACAAACT
ATGACAGTCAGTCAGGACTCGACTGTTTTTTCAGCAACCTCACAGATAACAACTTCAGAG
ATATCAAGTGCAAGTGATTTTCCAATTTTGAGCACAAGTCTGACACCATCACTCTCTTCT
TCTTCATCATTACCAAGTTCCTCAACACCCAGTGTTTCTTCCACAAGTGTTTCACTCTCC
AAACAAAGCACGACTGTCAGCCAGAAAACACTCACTTTCTCAACATATTTGCTTTCCACA
CTGTACAGCTCAAGTGCAAATGATTCTCCAGTATATAGTACATTTGGGACAGCAACATTT
TCATCTGTATCATTTGGAAGCTCCACAGCACCTGTTGTTTCTTCTGTGAGTGACTCTCTT
GCACCCTCTGAACTTACCAATTCTGCCAGTCAGGTAACCACAAGTCTTGGATTAGAATCT
GATTACAGCTCAACAACATTGTTCTTTTCAGAATCCCAAAGTGAAACACCAACATCGTCT
TTCTTTGGAACATCTGCTAGTCAGCAATTTACATCTTCACCCAGTGCCATCATAGGGTCA
TCTTTCCTACAGTCAAACATGCTGTCTTCTACAGTTGTCCAGCCATCGATATCATCATCA
TTCATGTCAACATCTTTTATCATTTCCCCAAGTACGCAGTACAGTTCTACAACCCAAACA
GTATATTCTCTCACATCTTCAGCAACACCAGATCTCCTGAGTAGTTTCTCTGACTCTCAG
ACCACTTCTGTCCCATCCTTAATGACCCGTTCTGTACCTGTGACAGAGAGnnnnnnnnnn
nnnnnnnnnnnnnnnnnnnnnnnnnnnnnnnnnnnnnnnnnnnnnnnnnnnnnTTCCAGG
TTCTTCTCATCAACTCAAGAGATAGTCAAGAGCTCCTCACCTAGTCCTACATCTTCATCA
TCAGTTCCTTCCACGTCAGAGGTGCTGCCATCCACCACTATCATGTTGTCCTCTAGTCCT
GCTCTTCCACAGACATCTTCTACAGCTGGCCAGACTTCAGTACTCTCTTCTCTTCCCAGC
TCAGATGTTTCCTTGCCGATGTCAACACTTCTTGTGTCTACCTCCGACATTAAACCAACT
CCATCATACTCCAGTCAAGTTGGAGTTGTGTCCACTCCWGTTGTTACCACTCAACCAGCA
ACAACTACGACAGAAACCACAACAGAGCCTGAGAACCAGGCTCCAATCATCCAGCATCCC
ATCGATGAGATCCGTGTGGCACTAGGAGATGTTCTACAGTTCTCCATCCCAGAAGACACT
TTCCTTGATCCAGAAGATGGTTTGACCTTTGACCTTCAGCTTGACCTGCTCACAACGGAC
AACCAGCCAGTGAGTCTGTCCCACTGGCTTCAGCTAGTTAATAATCAGCAGACCCTAGCT
GGTGTACCTTTAGACAGCAACCTCACAATCTTTAGAAATGAGTATCTCTTGTCGGCAACA
GATTCAGAGGGGCTGGTGGCATATGATGCATTTGTTGTCAAAGTGCAAGAACGATCTTTG
GAGTATAATCATGAATTTGTCATCACCCTTGAGAATGATTTYCAAAGTTTTGTGGATGAC
AGTCAAAACATTGTTTCTCTGTGTGGTGATGTTGCCAGTTTTCTCAAAGATCAAAACACT
GATGCCTTCAGTGTTGCTTCATTAGCTGAAGGRTCTGTAGTCATGACATATTCCAACAAA
ACCATTCCAACAAAGTATTGTGACTATGAAACCATTGATAATGTATTTAGCAGCCTGGCT
TATTCAAATGGAACACCAACAAGTGCCTTTCAAGATGCTSTATTGCCAAACAATGCCGTT
ACAGATATTGAAAGGATATTTTCAAATCCATGTTCTGTGACAACTGTGTCAACTGTGACC
AATGTGACAGAGTTCTCTGAGACAGAGACCAACCTCCTTCTGGTGACAGTACTTCCAGCA
TCTCTAGTGTCTTTCCTCTTGCTGATCTGTTTCCTCATCTTCTGCTGCTGCTACAAGCGC
AAGAGAGGCGGGGAGGAGTTCTTGCTGCGGGAAGAGAAACCGATCTACGCAAAGAATCGC
AAGCCCATCTACCTAGACGGAGAGCTCAATGATACAGAACCCCGTGGAGCTTCGCATCCT
GTCATTCTCCCTATCGACGTTGACCCTGTCAAGTCATCTCAGCCTTTTAAGCGCAAACCK
CACAAATCCTCCAGTGAGCTAAGGCCACCACCACCTCAGTACAGGCTGCCCGACTATGCT
CAGGTGAACCTAGGCTTTGATGACTTTGAGAATAACTTGTATGAAATGGAACCTCCAACA
TACACTTCTCAACCTGTTCTCCTTGATGAAGCTGACTCCAAATCACTTGATGATAGACCT
TCGCCTCTCTACAGGTTACCACCACCATACCAGTCCCAAGATAGAGGATTCTTTGAAGAA
TCGGACATT

>afraSS
ATGACTCCTCTCGGGCCTTCCTTCACCTTGARGTTCCTCCTTGCCCTAAGCTGTGTCTTT
GTTNNNCTCCACTGGAGACTTGTGAGCTGTAACCTCCAGCAYGAWCCAGGAAGATCCCTA
GACGCAGATCTCCATGATACAAAAGCAGTCATTGGAAAGTACTTCAACTACAGCATTCCA
GAGCCAACAGTGAAATTAGCAGAACAGAAATTCCATTATGAGGTATCAGAGGTTGGGRCC
AGYTCGATGCCCATGTGGCTTGTGTTCAACCACACTTCTCACACATTCCATGGAGTTCCT
TTAATCACAGATAAAGGATTCTATCTGATTAAAGTGTCTTTAATATCTACAACCTATAAT
GCATCATCTGTCCAAGCCAAAGATGTCTTTGCGATTGACGTAGATTTTGGAGCATCTCAA
GATTTGACCAAGAAGGACATTTTAGGAAGTGTGGGTAACAGACCTCACCAGATGTTGTAT
AAAGTTGAGCAACTGAGCGAGCATATTACGTGCAGGAGAAATGAAATAAAGACTCTGATG
TCAGTAGTATTTGATGCTGATATCAACCACCTTAATGGGAGCAGCAGAGTGTCCTTGATA
ACCAGATTAGCACCATTTCTTAATCAACCGTTAGAGGAATTCAGCATGAGCTCCAAGCAT
AGTAGTGTCGTTGATAAGTTACAGAAGAATATTGTGGTCGCGGCTGGTCCAGGTAATATA
CACAGTGCAGGAAGCAATGAAGGAGTTGWAGTATCCTGGCCGCTTCCCTGTGCAACACAG
AGCCTCATCAACCAATTCCCAAAGGTGATGGCCAGAAATATTGCTTCTGGACACTTCAGA
GACACTACTGGTTATGATGTGATCAGTTGGTATATTTCAAAAGCGAGAGATAGCAGTGTG
AAAGCCAGAGGACGGTCAAAGAGAGAGGCAGGAATGACCGTTGCACCAACCCCCAAACCT
TCACAGACTGCCTCAGTCATTACTGCAACCTCTCTGCTTTCAATCTCATCCACTGCTCAG
TCAATGCAGACTATGCTAACATCATCTGTGGTATCWACTCCATTATTTTCRCCATCGAGC
AGTGATCAGACAATGTCAGTCTTTTCAAGCAGTATGTCTGGATCTGTACTGTCAACAACT
CCACTGGATTTTTCCTCCAGGCAAATTTCTCTGTACAGTCCATCTGAATCTCTACGAACT
TTGACAAGTATTGGAACAGAAAGCATACTGCCATCTCTTTCACAGTCGCCTTTCATGACA
AGTCTTTCAACTTCTTTTCTTTTACCTACAACTGTCTTGTTTAGTTCATCAATGCAGATA
TCACTGCTCTCTCCTACATCCCAGCAAAGACAAACTTTGTATACCTCCTACCAAACACCA
ATGTCCTCAACTGTGGATAGTTCAGAGTCCACAATAGGATTTGTGAGTTCCTCTCTGCTT
ATGTCCAGTAATGTAATTTCACCTAGTACTTCAGCCTTTCCAAGTTTTCAGAGTACAAAT
GTATTAGTTAGCAGTCCAAATTTGTTTCAGTCAACnnnnnnnnnGTCAACTTCATTGCTT
GTGACTGAATCACCAAGTATGTCCTCTGATGAATCTATTCAAGTATCCTCAACCAGCATT
ACATCAGTGATGCTCTACAGTCAATCCACTGCAAGTATGATGTCAGCAACTTCCAGTGAA
ATTGATATCTCAAGTGTCTTTTCATCTAGCTTTCTGTCTACCCTTCTGAGCTCTGATCCA
GAGACTACTGTCATTCTTCAAACTTCCTCAGATTTTAGGAGTAGAAGTCTCCTTCCATCT
ACAGAGTTTCCAAGAATGTCTTCTCCGATTATTAGTTCTACTCTTGTAGGAACTTCAGMA
TTTGAGAGTAGAATTTCCTTTAGATATACTACAACAGAGATATCGACACCACCCCAGACT
CCTCCAACATCTTCTGGTAGCACTTTKCCACCAATGCAGTCATCATTTTCTTCACAGATG
TTGACCACTTCCCTCCTGTCATCTGAGATAACTCTKTCATCCACAGRATCTGTTCAGACA
TCAAGTGGTCTAACATCAACTTCATATGTTGAGACGAACTCAGGAGGATCAATTACACCA
ATTTTGTCAACTGAAACTCTATTTTCTTCACAAATACAGAGCAGTTTCTTTTCAACAATG
AGCATCACACCACCTTATCAAACAGAAGTAACCTCAAGATTAGTAACAACAMCCTTGAGT
TCTTCAGAAATATTATTGACACAAGATTTCTCAACAGCTAGTACTGTGTTTCCTACCTCA
CACAGTCCGAGTGAAATCCAGTCATCTGAGATTGTTCAAAGTATGACTCCCACAGCAAYC
ATATCACCCTCAATCACCATGTCATTCATTTTTTCTGCAAGCCCCGGAACATCATCCACT
GCATCTCCAACAAGTACAGTTATCTCTGTATCGGACACTTCAACTCAGCTGGTGYCGTCC
AYCATGGAAATGACTTCAGGTATGATTTTGTCAAGTATTGTGGGACCTGATACAACTTCT
GTGTCATCACTGATTGAAGTGTCCACACTTTCCAGCACTGAGGATATCACAGTATCTTCC
AATTTACTCTCTGATAAACTCTCTACCACTGGTACTTTCATAGACAGCACCTCTCTGTCA
GAATTTCTGTCCTCAACAGTGTCTCCTGAAATATCCCTGCCTCCTAGTCTGTCATCTGAG
ATCCCTTATGTGACACAAAGTYTTCTACAGACCACTGGACTATCAGCATCAACTTCATTT
TCCTTTCCCTCTACCAACTCACWCATTAGCMTGTCTGAAATGATATCTCAGATACAGTCG
TCATACATTTCAAGTGGAATTGGGGCAACTAGTGCAACAGGGACCGGAATGACAATGATC
CCAACAACTTTTCTACAAACACCTTCCATTTCTACAGTAAGTGCTGTAACAACTCTTGTG
TCTGGAGTATCAACTTCTGTGGGCACACCTATTCTATCAGAAAGTTCACTTATGTCACTG
CGTAGCTCAAGTGCAAGTGAGTTCCCTGTTCTTAGCACAAGTATGGCACCATCACTTTCA
TYTACAACGTTTGTAAGTCCTTCAGCACCTAGTGTCTCTCTTGCACCCTCAGAACAAACT
ATGACAATCAGTCAGGACTCGACTGTTTTTTCAGAAGCCTCACAGATATCAACCTCAGAG
ATATCAAGTGCAAGTGATTTTCCAATTTTGAGNNNNAGTCTGACACCATCACTCTCTTCT
TCTTCATCATTAGCAAGTTTCTCGACACCCAGTGTTTCTTTCACAGGTGTTTCGCTGTCC
AAACAAAGCATGACTGCCAGCCAGAAAACACTCACTTTCTCAACATCTTTGTTTTCCACA
CTGTACAACTCAAGTGCAGCTGGTCCTTCAGTATATAGTACATTTGGTACAGCAACATTT
TCATCTGTATCATTTGGAAGCTCCACAGCATCTGTTGTTTCTTCTGTGAGTGACTCTCTT
GCACCCTCTGAACTTACCACTTCTGCCAGTCAGGTTACCACAAGTCTTGGATTAGAATCT
GATTACAGCTCAACAACRTTGTTCTTTTCAGAATCCCAAAGTGAAACATCAACATCGTCT
TTCTTTGGAACATCTGCTAGTCAGCAATTGACATCTTCATCCAGTGCCATCATAGGGTCG
TCTTTCCTACAATCAAACATGCTGTCTTCTACAGTTGTCCAGCCATCGATATCATCATCA
TTCATGTCAACATCTTTTATTATTTCCYYAAGTACGCAGTACAKTTCTACAACCCAAACA
GTATATTCTCTCACATCTTCAGCAACACCAGATCTCCCTAGTAGTTTCTCTGACTCTCGG
ACCMCTTCTGTCCCATCCWTRATGACCAGTYCTGTAYCTGTGACGGAGATGTTGGTATCA
ACCTTATCACCCCAGTTGASTACCTCATCAGAAGTAATGYCMACTAGTGTTCCTTCCAGG
TTCTTYTCATCAACTCAAGAGATAGTCATGAGCTCCTCACCTAGTCCTACATCTTCATCA
TCAGTTCCTTCCACTCCAGGGGTGCTGCCATCCACCACTATCATGTTGTCCTCTAGTCCT
GCTTTTCCACAGACATCTTCTACAGCTGGCCAGACTTCAGTACTCCCTTCTCTTCCCAGC
TCARATGTTTCCTTGCCGATGTCRACACTTCTTGTGTCTACCTCYGACATTCAACCAACT
CCATCATACTCCAGTCAAGTWGGAGTTGTGTCCACTTCAGTTGTTACCACTCAACCAGCA
ACAWCTACGACAGAAACCACAACAGAGCCTGAGAACCAGGCTCCAATCATCCAGCATCCC
ATCGACGAGATCCGTGTGGCACTAGGAGATGTTCTACAGTTCTCCATCCCAGAAGACACT
TTCCKTGATCCAGAGGATGGTTTGACCTTTRACCTTCARCTTGACCTGCTCACAACGGAC
AACCAGCCAGTGAGTCTGTCCAACTGGCTTCAGCTAGTTAATAATCAGCAGACTCTAGCT
GGTGTACCTTTAGACRGTAACCTCACAATMTTTAGAAATGAGTATCTCTTGTCTGCAACA
GATTCAGAGGGGCTGGTGGCATATGATGCATTTGTWGTCAAAGTGCAAAAACGATCTTTG
GAGTATAATCATGAATTTGTTATCACCCTTRAGAATGATTTCCAAAGTTTTGTGGAWGAC
AGTCAAAACATTGTKTCCCTRTGTGRTGATGTTGCCAGTTTTCTCAAAGATCAAAMCACT
GATGCCTTCAGTGTTGCTTCACTATCTGAAGGATCTGTAGTCATGACATATTCCAACAAA
ACTATTCCAACAAAGTATTGTGACTATGAAACCATTGATAATCTATTTAGYAGGCTAGCT
TATWTAAATGGAACGCCAACAAATGCCTTTCAAGATGCTTTATTGCCAAACAATGCCATA
ACAGATATTGAAAGGATATTCTTAAATCTCTGTTCTGTGACAACTGAGCCACCGGTGAMC
AATGTGACAGAGTCCTCTGTGACAGGGACCAACCTCCTTCTGGTGACAGTACTTCCAGCG
TCTCTGGTGTCTTTCYTCTTGCTGATCTGTTTCCTCATCTTCTGCTGCTGCTACAAGCGC
AAGAGAGGCGGGGAGGAGTTCTTGCTGCGGGAAGAGAAACCGATCTACGCAAAGAACCGC
AAGCCCATCTACCTAGACGGAGAGCTCAATAAAWCAGAACCCCGTGGAGCTTCGCATCCT
GTCATTCTCCCGATCGACGTTGACCCTGTGAAGTCATCTCGGCCTTTTAAGCGCAAACCT
CACRAATCCTCCAGTGAGCTGAGGCCACCACCACCTCAGTACAGGCTGCCWGACTACGCT
CAGGTGAACYTAGGCTTTGATGACTTTGAGAATAACTTGTATRAAATGGAACCTCCAACA
TACACTTCTCAACCTGTTCTCCTTGATGCAGCYGACTCCAAATCACTTGATGATAGACCT
TCRCCTCTCTAYAGGTTACCACCACCATACCWGTCCCAAGATAGAGGGTTCTTTGAAGAA
TCTGACATT

>hpul
ATGACTYCTCTCGGGCCTTYCTTCACCTTGAGGTTCCTCCTTGCCCTAAGCTGTGTCTTT
GTTNNNCTCCACTGGAGAYTTGTGAGCTGTAACCTCCAGCACRAACCAGGAAGATYCCTA
GAYGCAGATCTCCATGATACWAAAGCAGTCATTGGAAAGTACTTCAACTACAGCATTCCA
GAGCCAACAGTGCAATTAGCAGAACATAAATTCCATTWTGAGGTATCAGAGGTTGGGACC
AGCTCCATTCCCATGTGGCTTGTGTTCAACCACACTTCTTCCACATTCCATGGAGTTCCT
TTAATCACAGATAAAGGATTCTATCTCATTAAGGTGTCTTTAATATCTACAACCTATAAT
GYATCATCTGTCCAAGCCAAAGATGTCTTTGCGATTGACGTAGATTTTGGAGCATCTCAA
GATCTGACCAAGAAAGACATTTTGGGAAGTGTGGGTRCCAGACCTCACCAGATGTTGTAT
AAAGTTGAGCAAYTGAGCGAGCATATYRCRTGCAGGAGAAATGAAATAAAGACTMTGATG
TCAGTAGTGTTTRATGCYGATATCAACCAYCTTAATGGGAGCAACAGAGTRTCCTTGATA
ACCAGATTAGCACCATTTGTTAATCAACCTTTAGAGGAATTCAGCATGAKCTCCAAGCAT
AGTAGTGTCATTGATAAGTTACAGAASAATATTGTGGTCGCGGCTGGTCCAGGTAATATA
CAYAGTGCAGRAAGCAAAGAAGGAGTTGTTGTATCCTGGCCGCTTCCCTGTGCAACACAG
AGCCTCATCAACCAATTCCCAAAKGTGATGGCCAGAAATATTGCTTCTGGACACTTCAGA
GACACTACTGGTTATGATGTGATCAGTTGGTATATTTCARAAGCAAGAGATAGCAGTGTG
AAAGCCAGAGGACGGTCAAAGAGAGAGGCAGGAATGACCGTTGCACCAACCCCCAAACCT
TCACAGACTGCCTCAGTCATTACTGCAACCTCTCTGCTTTCAATCTCATCCACTACTCAG
TCAATGCAGACTATGCTAWCATCATCTGTGGTATCGACTCTTTTATTTTCACCATCAAGC
AGTGATCAGACAATGTCAGTCTTTTCAAGCAGTATGTCTGGATTTGTACTGTCAACAAGT
TCACTGGATTTTTCCTCCAGGCAAATTTCTCTGTACAGTCCATCTGAACCTCTACACACT
TTGACAAGTATTGGAACAGAAAGCATACCGCCATCTCTTTCACAGTCGCCTTTCATGACA
AGTCTTTCAACTTCTTTTMTTTTACCTACAACTGTCTTGTTTAGTTCATTAATGCAGATG
TCACTGCTTTCTCCGACATCCCAGCAAAGACAAACTTTGTATACCTCCTACCAAACACCA
ATATCCTCGACTGTGGAAAGTTCAAAGTCCACAATAGGATTTGTGAGTTCCTCTCTGCTT
ATGTCAAGTAATTTAATTTCACCTAGTACTTCAGCCTTTCCAAGTTTCCAGAGTACAAAT
GTATTGGTTAGCAGTCCAARTTTGTTTCAGTCAACCAAAATCATGTCAACTTCATTGCTT
GTGACTGAATCACCAAGTATGTCGTYTGATGAATCTATTCAAGTATCCTCAACCAGCGTT
ACATCAGTGATGCTCTATAGTCCATCCACTGCAAGTATGATGTCAGCAACTTCCAGTGAA
ATKGATATCTCAAGTGTCTTTTCATCTGGCTTTCTGTCTACCCTTCTGAGCTYTGATCCA
GAGACTACTGTCATTCTTCAAACTTCCTCAGATTTCAGGAGTAGAAGTCCCCTTCCATCT
ACAGAGTTTCCAAGAATGTCTTCTCTGATTCTTAGTTCAACTCTTGTAGGAACTTCAGAA
TTTGAGAGTAGAAGCTCCTTTAGCTTTACTACAACAGAGATATCGATACCACCCCAGACT
CCTCCAACATCTTCTAGTAGCACTTTGCCACCAATGCAGTCATCATTTTCTTCACAGATG
TTGACCACTTCCCTTCTGTCATYTGAGATAAGTTTGTCATCCACTGGATCTGTTCAGACA
TCAAGTAATCTAATATCAACTTCATATGTTGAGRCGAATTCAGGAGGATCAATTACACCA
ATTTTGTCAACAGAAACTCTATTGTCTTCACAAATACAGAGCAGTTTCTTTTCAACAATG
AGCATCACAWCACCTTATCAAACAGAAGTAACCTCAAGATTAGTAACAAAAACCTTGAGT
TCTTCAGAWATATCATTGACACAAGATGTCTCAACAGCTAGGACTGTGTTTCCTACCTCA
CACAGTCCGAGTGAAATCCAGTCATCTGAGATTGTTCAAAGTATGACTCCCACAGCAACC
ATATCACCCTCAATCACCAAGTTATCCAGTTTTTCTGCAAGCTCTGGAACATCATCCATT
TTATCTTCAACAAGTACAGTTATCTCTGTATCGTACACTTCAAACCAGCTGGTGCCRTCC
ACCCTRGAGATGACTTCAGGTATGATTTCCTCAAGTATTGTGGTACCTGATACAACTTCT
GTGTCATCACTGATTAAAGTGTCCACACTTTCCAGCACTGAGGATATCACAGTATCTTCC
AATTTACTCTCTGATAATCTCTCTAGCACTGGTAGTTTTATAGACAGCACCTCTCTGTCA
GAATTTCTATCCTCAACAGTGTCTCCTGAAATATCCCTGCCTYCTAGTCTGTCGTCTGAG
ATCCCTTATTTGACACAAAGTTTTCTACAGACCACTGGACTATTATCATCCACTTTATTT
TCCTTTCCCTCTACCAATTCACTCATTAGCATATCTGAAATCATATCTCAGATACAGTCA
TCATATATTTCAAGTGGAATTGTGGCAACTAGTGCAACAGGGACTGGAATGACAATGATC
CCAACAACCTTTCTGCAAACACCTGCCATTTCTACAATAAGTGCTGTAACAACTCTTGAG
TCTGGAGTATCAACTTCTGTCGGCACACCTATTCTMTCAGRAAGTTCACTTGTGTCACTR
CGTAGCTCAAGTGCAAGYGAGTTCCCTGTTCTTAGCACAAGTATGGCACCATCACTTTCA
TCTACAACGTTTGTAAGTCTTTCAGCACCTAGTGTCTCTCTTGCACCCTCAGAACAATCT
ATGACAATCRGTCAGGACTCAACTATTTTTTCAGTAGCCTCACAGATATCAACCTCAGAG
ATATCAAGTGCAAGTGATTTTCCAATTTTGAGCACAAGTCTGACACCATCACTCTCTTCT
TCTTCATCATTAKCAAGTTTCTCGACACCCAGTGTTTCCWTCACAAGTGTTTCGCTCTCT
AAACAAAGCACGACTGCCAGCCAGGAAACACTCACTTTCTCAACATCTYTGCTYTCCACA
CTGTACAGCTCAAGTGCAACTGATTCTCCAGTATATAGTACATTTGGRACAGCAACATTT
TYATCTGTWTCATTTGGAAGTTCCACAAAACCTGTTGTTTCTTCTGTGAGTGACTCTCTT
GCACMCTCTGAACTTGCCACTTCTGCCAGKCAGGTTACCACAAGCCTTGGATTAGAATCT
GATTACAGCTCAACAACATTGTTCTTTTCAGAATCCCAMAGTGAAACATTAACATCGTCT
TTCTTTGGAACATCTGCTAGTCAGCAATTGACATCTTCATCCAGTGCCATCATAGGGTCA
TCTTTCCTACAATCAAACATGCAGTCTTCTACAGTTGTCCAGCCATCGATATCATCATCA
TTCTTGTCAACATCTGTTARTATTTCGCCAAGTATGCAGTACAGTTCTACAACCCAAACA
GTATATTCTCTCACATCTTCAGCAACACCAGATCTCCCTAGTAGTTTCTCTGACTCTCGG
ACCWCTTCTGTYCCATCTTTAATGACTAGTTCTGTACCTGTGACGGATAGCTTGGGGTYA
ACCTTATCACCCCATTTGAGTACCTCATCAGAAGTAATGTCAACTAGTGTTCCTTCCAGG
TTCTTCTCATCAACTCAAGAGATAGTCATGAGCTCCTCACCTAGTCCTATGTCTTCATCA
TCAGTTCCTTCCACKTCARAGGTGCTGCCATCCACCACTATCATGTTGYCCTCTAGTCCT
GCTTTTCCACAGACAACTTCTACAGTGGGCCACACTTCAGTACTCTCTCCTCTTCCCAGC
TCAGATGTTTCCTTGCCGATGTCAACASTTATTGTGTCAACCTCCAACATTCAACCAACT
CCATCATACTCCAGTCAAGTTGGAGTTGTGTCCACTCCAGTTGTTACCACTCAACCAACA
ACAACTACGACAGAAACCACAACAGAGCCTGAGAACCAGGCTCCAATCATCCAGCATCCC
ATTGACGAGATCCTTGTGGCACTGGGAGATGTTCTACAGTTCTCCATYCCAGAAGACACT
TTCCTTGATCCAGAGGATGGTTTGACCTTTGACCTTCAGCTTGACCTGCTCACAACGGAC
AACCAGCCAGTGAGTCTGTCCCACTGGCTTCAGCTAGTTAATAATCAGCAGACTCTAGCT
GGTGTACCTTTAGACAGCAACCTCACAATCTTTAGAAATGAGTATCTCTTGTCTGCAACA
GATTCAGAGGGGCTGGTGGCATATGATGCATTTGTTGTCAAAGTGCAAAAACGATCTTTG
GAGTATAATCATGAATTTGTTATCACCCTTGAGAATGATTTYCAAAATTTTGTGGATGAC
AGTCAAAACGTTGTGTCCCTGTGTGATGATGTTKCCAGTTTTCTCAAAGATCAAAACACA
GATGCCTTTAGTGTTGCTTCACTATCTGAAGGATCTGTAGTCATGACATATTCCAACAAA
ACTATTCCAACAAAGTATTGTGACTATGAAACCATTGATGATCTATTTAGCAGGCTAGCT
TATTTAAATGGAACGCCAACAAGTGCCTTTCAAGATGCTTTATTGCCAAACAATGCCATT
ACAGAWATTGAAAGGATATTCTTAAATCTYTGTTCTGTGACAACSGAGCCACAAGTGACC
AATGTGACAGAGTCCYCTTTGACAGGGACCAACCTCCTTCTGGTGACAGTACTTCCAGCA
TCTCTGGTGTCTTTACTCTTGCTGATCTGTTTCCTCATCTTCTGCTGCTGCTACAAGCGC
AAGAGAGGCGGGGARGAGTTCTTGCTGCGGGAAGAGAAACCGATCTAYGYAAATAACCGC
AAGCCCATCTACCTAGATGGAGAGCTCAATGATACAGAACCCCGTGGAGCTTCGCATCCT
GTCATTCTCCCGATCGATGTTGACCCTGTGAAATCATCTCAGCCTTTTAAGCGCAAACCT
CGCAAATCGTCCAGTGAGCTGAGGCCACCACCACCTCAGTACAGGCTGCCCGACTACGCT
CAAGTGAACCTAGGCTTTGATGACTTTGGGAATAACTTGTATGAAATGGAACCTCCAACA
TACACTTCTCAACCTGTTCTCCTTGATGCAGCTGACTCCAAATCACTTGATGATAGACCT
TCGCCTCTCTACAGGTTACCACCACCATACCAGTCCCAAGATAGAGGGTTCTTTGAAGAA
TCTGACATT

>snud
ATGACTCCTCTCAGGTCTTCCTTCACCTTGCGGTTCCTCCTTGCCCTAAGCTGTGTCTTT
GTTNGNCTCCACTGGAGCCTGGTGAGCTGTAACCTCCAGCATGATCCAGGAAGATCCCTA
GACTTAGGTCTCCATGATACAAAAGCAGTCATTGGAAAGTACTTCAACTATAGCATTCCA
GATCCAACAGTGAAATTAGCAGAACCTAAATTCCATTATGAGGTATCGGAGGTAGGGACC
AGCTCCATTCCAACGTGGCTTGTGTTCAACCACACTTCTCACACATTCCATGGAGTACCT
TTGATCACAGATAAAGGATTCTATCTGATTAAAATGTCTTTGATATCTACAACCAATAAT
GCATCATCTGTCCAAGCCCAAGATGTCTTTGCGATTGACGTAGATTTTGGAGCATTTCAA
GATTTGACCAAGAAAGACATTTTGGGAAGTGTGGGTGCCAGACCTCACCAGATGTTGTAT
AAAGTTGAGCAACTGAGCAAGCATATTGCATGCAGGAGAAATGAAATAAAGACTCTGATG
TCAGTAGTGTTTGATGCTGATATCAACCACCTTAATGGGAGCAGCAGAGTGACCTTGATA
ACCAGATTAGCACCATTTGTTAATCAACCTTTAGAGGAATTCAGCATGAGCTCCAAGCAT
AGTAGTGTCATTGATAAGTTACAGAATGATATTGTGGTCGCGGCTGGTCCAGGTAATATA
CACAGTGCAGGAAGCAATGAAGGAGTTGTTGTTTCCTGGCTGCTTCCCTGTGCAGCGCAG
AGCCTCATCAACCAATTCCCAAAGGTGATGGCCAGAAATATTGCTTCTGGACACTTCAGA
GACACTACTGGTTATGATGTGATCAGTTGGTATATTTCAAAAGTGAGAGATAGCAGTGTG
AAAGCCAGAGGACGGTCAAAGAGAGAGGCAGGAATGACTGTTGCGCCAACCCCCAAACCT
TCACAGACTGCCTCGGTCATTACTGCAACCTCTCTGATTTCAATCTCATCTACTGCTCAG
TCAATGCAGACTATGCTAATATCATCTGTGGTATCAACTCTTTTATTTTCACCGTCGAGC
AGTGATCAGACAATGTCAGTCTTTTCAAGCAGTATGTCTGGATTTGTATTGTCMACAACT
CCACTGGATTTTTCCTCTCCGAAAATTTCTCTGTACAGTCCATCTGAATCTCTACACACT
TTGACAAGTATTGGAACAGAAAGCATAAAGCCATCTCTTTCACAGTCGCCTTTCATGACA
AGTCTTTCAAGTTCTTTTCTATTTCCTACAACTGTCTTGTTTAGTTCATCAATGCAGATA
TCACTGCTCTCTCCTACATCCCAGCAAAGAAGCACTTTGTATACCTCCTACCAAACACCA
ATGTCCTCGACTGTGGATGGTTCAGAGTCTACAATAGGATCTGTGAGTTCCTCTATGCTT
ATGTCAAGTAATGTAATTTCACCTAGTACTTCAGTCTTTCCAAGTTTCCAGAGTACAAAT
GTATTGGTTAGCAGTCCAAGTTTGTTTCAGTCCACCAAAATCATGTCAACTTCATTGCTT
GTGACTGAATCACCAAGTATGTCCTCTGATGAATCTGTTMAAGTATCCTCAACCAGCATT
RCATCAGTGATKCTCTATAGTCAATCCACTGCAAGTATGATGTTAGCAACTTCCAGTGAA
ACTGATATCTCAAGTGTCTTTTCATCTAGCTTTCTGTCTACCCTTCTGAGCTCTGATCCA
GAGACTACTGTCATTCTCCAAACTTCCTCAGATTACAGGAGTAGAAGTCTCCTTCCATCT
ACAGAGTTTCCAAGAATGTCTTCTCTGACTCTTAGTACAACTCTTGTAGGAACTTCAGAA
TTTGAGAGTAGAAGTTCCTTTAGATATACTACAACAGAGATATCAAAACCACCCCAGACT
CCCCCAACATCTTCTGGTAGCACTTTGCCATCAATGCAGTCATCATTTTCTTCACAGATA
TTGACCACTTCCCTTCTGTCATCTAAGATAACTCTGTCATCCACTGGATCTGTTCAGACA
TCAAGTGGTCTAACATCAACTTCATATATTGAGACGAATTCAGGAGGATCAATTACACCA
ATTTCGTCAACAGAAACTCCATTGTCTTCACAAATACAGAGCAGTTTATTTTCAACAATG
AGCATCACAACACCTTATCAAACNNNNNNNNNNNNNNNNNNNnnnnnnnnAACCTTCAGT
TCTTCAGAAATATATTTGACCCGAGATGTCTCAACAGCTAGTACTGTGTTTTCTACCTCA
CACAGTCTGAGTGAAATCCAGTCATCNNNNNNNNNNNNAAGTATGACTCCCACAGCAACC
ATATCACCCTCAATCACCATGTCATCCAATTCTTCTGCAAGCCCTGGAACATCATCCACT
GCATCTTCAACAAGTACAGTCATCTCTGCATCAGACACTTCAAACCAGCTGGTGCCGTCC
ACCATGGAAATGACTTCAGGTATGATTTCCTCAAGTATTGTGGTACCTGATACAACTTCT
GTGTCGTCACTGATTGGAGTGTCCACACTTTCCAGCACTGAGGATATCACAGTATCTTCC
AATTTACTCTCTGATAATCTCTCTAGCACTAGTAGTTTCATAAACAGCAGCTCTCTATTA
GAATTTCTGTCCTCAACATTGTCTCCTGAAATATCCCTGCCTCCTAGCCTGTCATCTGAA
ARCCCTTATTTGACACAAAGTTTTCTACAGACCACTGGACTATCAGCATCCACTTCATTT
CCCTTTCCCTCTACCACCTCACTCATAAGCACGTCCGAAATGATATCTCAGATACAGTCA
TCATACATTTCAAGTGGAATTGTGCGAACTAGTGCAACGGGGACCGGAATGACAATGATC
CCAACAACTTTTCTACAAACACCTGCCATTTCTACAGTAAGTGCTGTAATAACTCTTGTG
TCTAGAGTATCAACTTCTGnnGGCACACCTATTCTATCAGAAAGTTCACTTATGTCACTG
CGTAGCTCRAGTGCAAGCGAGTTCCCTGTTCTTAGCACAAGTATGGCACCATCACTTTCA
TCTACAACGTTTGTAAGTCCTTCAGCACCTAGTGTCTCTCTTGGACCCTCAGAACAAACT
ATGACAGTCAGTCAGGACTCGACTGTTTTTTCAGTAACCTCACAGATAACAACTTCAGAG
ATATCAAGTGCAAGTGATTTTCCAATTTTTAGCACAAGTCTGACACCATCACTCTCTTCT
TNNNCATCATTAGTAAGTTCCTCAACACCCAGTGTTTCTTCCACAAGTGTTTCACTCTCC
AAACAAAGCACGACTGCCAGCCAGGAAACACTCACTTTCTCAACATATTTGCTTTCCACA
CTGTACAGCTCAAGTGCAAATGATTCTCCAGTATATAGTACATTTGGGACAGCAACATTT
TCATCTGTATCATTTGGAAGCTCCACAGCACCTGTTGTTTCTTCTGTGAGTGACTCTCTT
GCACCCTCTGAACTTACCAATTCTGCCAGTCAGGTAACCACAAGTCTTGGATTAGAATCT
GATTACAGCTCAACAACATTGTTCTTTTCAGAATCCCAAAGTGAAACAMCAACWTCGTCT
TTCTTTGGAACATCTGCTAATCAGCAATTTACATCTTCACCCAGTGCCATCATAGGGTCG
TCTTTCCTACAGTCAAACATGCTGTCTTCTACAGTTGTCCAGCCATCGATATCATCATCA
TTCATGTCAACATCTTTTATCATTTCCCCAAGTACGCAGTACAGTTCTACAACCCAAACA
GTATATTCTCTCACATCTTCAGCAACACCAGATCTCCTGAGTAGTTTCTCTGACTCTCAG
ACCACTTCTGTCCCATCCTTAATGACCCGATCTGTACCTGTGACAGAGAGnnnnnnnnnn
nnnnnnnnnnnnnnnnnnnnnnnnnnnnnnnnnnnnnnnnnnnnnnnnnnnnnTTCCAGG
TTCTTCTCATCAACTCAAGAGATAGTCAAGAGCTCCTCACCTAGTCCTATATCTTCATCA
TCAGTTCCTTCCACGTCAGAGGTGCTGCCATCCACCACTATCATGTTGTCCTCTAGTCCT
GCTCTTCCACAGACATCTTCTACATCTGGCCAGACTTCAGTACTCTCTTCTCTTCCCAGC
TCAGATGTTTCCTTGCCGATGTCAACACTTCTTGTGTCTACCTCCGACATTCAACCAACT
CCATCATACTCCAGTCAAGTTGGAGTTGTGTCCACTCCAGTTGTTACCACTCAACCAGCA
GCAACTACGACAGAAACCACAACAGAGCCTGAGAACCAGGCTCCAATCATCCAGCATCCC
ATCGATGASATCCGTGTGGCACTAGGAGATGTTCTACAGTTCTCCATCCCAGAAGACACT
TTCCTTGATCCAGAAGATGGTTTGACCTTTGACCTTCAGCTTGACCTGCTCACAACAGAC
AACCAGCCAGTGAGTCTGTCCCACTGGCTTCAGCTAGTTAATAATCAGCACACCCTAGCT
GGTGTACCTTTAGACAGCAACCTCACAATCTTTAGAAATGAGTATCTCTTGTCGGCAACA
GATTCAGAGGGGCTGGTGGCATATGATGCATTTGTTGTCAAAGTGCAAGAACGATCTTTG
GAGTATAATCATGAATTTGTCATCACCCTTGAGAATGATTTCCAAAGTTTTGTGGATGAC
AGTCAAAACATTGTTTATCTGTGTGGTGATGTTGCCAGTTTTCTCAAAGATCAAAACACY
GATGCCTTCAGTGTTGCTTCATTAGCTGAAGGATCTGTAGTCATGACATATTCCAACAAA
ACCATTCCAACAAAGTATTGTGACTATGAAACCATTGATAATGTATTTAGCAGCCTGGCT
TATTCAAATGGAACACCAACAAGTGCCTTTCAAGATGCTCTATTGCCAAACAATGCCGTT
ACAGATATTGAAAGGATATTTTCAAATCCATGTTCTGTGACAACTGTGTCAACTGTGACC
AATGTGACAGAGTTCTCTGAGACAGGGACCAACMTCCTTCTGGTGACAGTACTTCCAGCA
TCTCTAGTGTCTTTCCTCTTGCTGATCTGTTTTCTCATGTTCTGCTGCTGCTACAAGCGC
AAGAGAGGCGGGGAGGAGTTCTTGCTGCGGGAAGAGAAACCGATCTACGCAAAGAACCGC
AAGCCCATCTACCTAGATGGAGAGCTCAATGATACAGAACCCCGTGGAGCTTCGCATCCT
GTCATTCTCCCTATCGACGTTGACCCYGTCAAGTCATCTCAGCCTTTTAAGCGTAAACCT
CACAAATCCTCCAGTGAGTCAAGGCCACCACCACCTCAGTACAGGCTGCCCGACTATGCT
CAGGTGAACCTAGGCTTTGATGACTTTGAGAATAACTTGTATGAAATGGAACCTCCAACA
TACACTTCTCAACCTGTTCTCCTTGATGCAGCTGACTCCAAATCACTTGATGATAGACCT
TCGCCTCTCTACAGGTTACCACCACCATACCAGTCCCAAGATAGAGGATTCTTTGAAGAA
TCTGACATT

>sintSS
ATGACTCCTCTCAGGCCTTCCTTCACCTTGAGGTTCCTCCTTGCCCTATGCTGnnnnnnn
nnnnnnnnnnnCTGGAGCCTGGTGAGCTGTAACCTCCAGCATGATCCAGGAAGATTCCTA
GACGCAGGTCTCCATGATACAAAAGCAGTCATTGGAAAGTACTTCAACTACAGCATTCCA
GAGCCAACAGTGAAATTAGCAGAACATAAATTCCATTATGAGGTATCGGARGTTGGGACC
AGCTCCATTCCYATGTGGCTTGTGTTCAACCACACTTCTCACACATTCCATGGAGTTCCK
TTGATCACAGATAAAGGATTCTATCTGATTAAAGTGTCTTTAATATCTACAWYMKATAAT
GYATCATCTGTCCAAGCCAAAGATGTCTTTGCGATTGACGTAGATTTTGGAGCATCTCAA
GATYTGACCAAGAARGAYATTTTRGGAAGTGTGGGTRCCAGWCCTCACCAGATGTTGTAT
AAAGTTGAGCAACTGAGCGAGCATATTGCGTGCAGGAGAAATGAAATAAAGACTCTGATG
TCAGTAGTGTTTGATGCTGATATCAACCACCTTAATGGGAGCAGCAGAATGTCCTTGATW
ACCAGATTAGCAMCATTTSTTAATCAACCKTTAGAGGAATTCAGCATGAGCTCCAAGCAT
AGTAGTGTCATTGATAAGTTACAGAASAATRTTGTGGTYGCGGCTGGTCCAGGTAATATA
CACAGTGCAGGAAGCAATGAAGGGGTTGTTGTATCCTGGCCACTTCCCTGTGCAACACAG
AGCCTCATCAACCAATTCCCAAAGGTGATGGCCAGAAATATTGCTTCTGGACACTTCAGA
GACAYTACTGGTTATGATGTGATCAGTTGGTATATTTCAAAAGYGAGAGATAGCAGTGTG
AAAGCCAGAGGACGGTCAAAGAGAGAGGCAGGAATGACCRTTGCACCAACCCCCAAACCT
TCACAGACTGCCTCRGTCATTACTGCAACCTCTCTGCTTTCAATCTCATCMACTGCTCAK
TCAATGCAGACTATGCTAACATCATCTGTGGTATCAACTCTTTTATTTTCACCATCGAGC
AGTGATCAGASAATGTCAGTCTTTTCAAGCAGTATGTCTGGATTTGTACTGTCAACAACT
CCACTGGAKTTTTCCTCGATGCAAATTTCTATGTWCAGTCCATCTGAATCTCTACACAGT
TTGACAASTATTGGAACAGAAAGCATACAGCCATCTCTTTCACAGTCGCCTTTCATKACA
AGTCTTTCMACTTCTTTTCTTTCACCTACAACTGCCTTGTTTAGTTCATCAATGCAGATA
TCACTGCTCTCTCCTACATCCCAACAAAGACAAACTTTGTATACCTCCTACCAAACACCA
ATGTCCTCGACTGTGGAAAGTTCAAAGTCCACAATAGGATTTGTGAGTTCCTCTYTGCTT
ATGTCAAGTAATGTAATTTCACCTAGTACTTCAGCCTTTCCAAGTTTCCAGAGTACAAAT
GTATTGGTTAGCAGTCCAAGTTTAWTTCAGTCAACCAAAATCATGTYAACCTCATTGCTT
GTGACTGAATCACCAAGTATGTCCTCTGATGAATCTRTTCAAGTGTCCTCAAYCAGCATT
ACATCAGTGATGCTCTATAGTCAATCCACTGCAAGTATGATGTTAGCAACTTCCAGTGAA
ATTGATATCTCAAGTGTCTTTTCATCTAGCTTTCTGTCTACCCTTCTGAGCTCTGATCCA
GAGACTACTGTCATTCTTCAAACTTCCTCAGATTTCAGGAGTAGAAGTCTCCTTCCATCT
ACAGARTTTCCAAGAATGTCTWCTCCGATTCTTAGTTCAACTCTTGTAGGAACTTCAGAA
TTTGAGAGTAGAAGTTCCTTTAGATATACTACAACAGAGATATCGACACCACCCCAGACT
CCTCCAACATCTTCTGGTAGCACTTTGCCACCAATGCAGTCATCATTTTCTTCACAGATG
TTGACCACTTCCCTTCTGTCATCTGAGATAACTCCTTCATCCACAGGATCTGTTCAGACA
TCAAGTRGTCTAACATCAACTTCATATGTTGAGACGAATTCAGGAGGATCAATTACACMR
ATTTTGTCAACAGAAACTCTATTGTCTTCACAAATACAGAGCAGTTTCTTTTCAACAATG
AGCATCACAACACCTYATCAAACAGAAGTAAYCTCAAGATTAGTAACAACAACCTTGAGT
TCTTCAGAAATATTATTGACACAAGATGTCTCAACAGCTAGTACTGTGTTTCCTACCTCA
CACAGTCCGAGTGAAATCCAKTCATCTGAGATTGTTCAAAGTATRACTCCCACAGCAACC
ATATCACCCTCAATCACCATGTCATCCAATTTTTCTGCAAGCCCTGGTACATCATCCACT
ACATCTTCAACAAGTACAGTTATYTCTGTATCGGACACTTCATACCAGCTGGTGCCGTCC
ACCCTGGAAATGACTTCAGGTATGATTTCCTCAAGTATTGTGGTACCTGATACAACTTCT
GTGTTGTCAATGATTGAAGTGTCCACACTTTCCAGCACTGAGGATATCACAGTATCTTCC
AATTTACTCTCCGATAATCTCTCTAGCACTGGTATTTTCATAGACGSCACCTCTCTATCA
GAATTTTTGTCCTCAACAATGTCTCCTGAAATATCCATGCCTCCTAGTCTGTCATCTGAG
ATCCCTTATGTGACACAAAGTTTTCTACAGACCACTGGACTATCAGTATCCACTTCATTT
TCCTTTCCCTCTRCCACCTCACTCGTTAGCATGTCTGAAATGATAWCTCAGATACAGTCG
TCATACATTTCAAGTGGAATTGGGGCAACTAGTGCAACAGGGACCGGAATGACAATGATC
CCAACAACTTTTCTACAAACACCTTCCATTTCTACAGTAAGTGCTGTAACAACTCTTGTG
TCTGGAGYATCAACTTCTGTTGGCACACCTATTCTATCAGAAAGTTCACTTATGTCACTG
CGTAGCTCAAGTGCAAGTGAGTTCCCTGTTCTTAGCACAAGTATGGCACCRTCACTTTCA
TCTACAACGTTTGTAAGTCCTTCAGCACCTAGTGTCTCTCTTGCACCCTCAGAACAAACT
ATGACAATCAGTCAGGACTCGACTGTTTTTTCAGAAGCCTCACAGATATCAACCTCAGAG
ATATCAAGTGCAAGTGATTTTCCAATTTTGAGNNNTAGTCTGACACCATCACTCTCTTCT
TCTTCATCATTAGCAAGTTTCTTGACACCCAGTGTTTCTTTCACAGGTGTTTCGCTGTCC
AAACAAAGCATGACTGCCAGCCAGAAAACACTCACTTTCTYAACATCTTTGTTTTCCACA
CTCTACAACTCAAGTGCAGCTGGTCCTTCAGTATAYAGTACATTTGGTACAGCAACATTT
TCATCTGTATCATTTGGAAGCTCCACAGCATCTGTTGTTTCTTCTGTGAGTGACTCTCTT
GCACCCTCTGAACTTACCACTTCTGCCAGTCAGGTTACCACAAGTCTTGGATTAGAATCT
GATTACAGCTCAACAACATTGTTCTTTTCAGAATCCCGAAGTGAAACACCAACATCGTCT
TTCTTTGGAACATCTGCTAGTCAGCAATTGACATCTTCATCCAGTGCCATCATAGGGTCG
TCTTTCCTACAATCAAACATGCTGTCTTCTACAGTTGTCCARCCATCGGTATCATCATCA
TTCATGTYAACATCTTTTATTATTTCCCAAAGTATGCAGTACAGTTCTACAACCCAAACA
GTATATTYTCTCACATCTTCAGCAACACCAGATCTCCCTAGTAGTTTCTCTGACTCTCGG
ACCMCTTCTGTCCCATCCWTAATGACCAGTTCTGTACCTGTGACRGAGAKSTTGGTATCA
ACCTTATCACCCCAGTTGAGTACCTCATCAGAAGTAATGTCAACTAGYGTTCCTTCCAGG
TTCTTCTCATCAACTCAAGAGATAGTCATGAGCTCCTCACCTAGTCCTACATCTTCATCA
TCAGTTCCTTCCACTCCAGGGGTGCTACCATCCACCACTATCATGTTGTCCTCTAGTCCT
GCTTTTCCACAGACATCTTCTACAGCTGGCCAGACTTCAGTACTCCCTTCTCTTCCCASC
TCAGATGTTTCCTTGCYGATGTCAACACTTCTTGTGTCTACCTCCGACATTCAACCAACT
CCRTCATACTCCAGTCAAGTAGGAGTTGTGTCCACCCCAGTTGTTACTACTCACCCAGCA
ACAACTACGACAGAAACCACAACAGAGCCTGAGAACCATGCTCCAATCATCCAGCATCCC
ATCGACGAGATCCGTGTGGCACTAGGAGATGTTCTACAGTTCTCCATCCCAGAAGACACT
TTCCGYGATCCAGAGGATGGTTTGACCTTTGACCTTCAGCTTGACCTGCTCACAACGGAC
AACCAGCCAGTGAGTCTGTCCCACTGGCTTCAGCTAGTTAATAATCAGCAGACTCTAGCT
GGTGTACCTTTAGACAGCAACCTCACAATCTTTAGAAATGAGTATCTCTTGTCTGCAACA
GATTCAGAGGGGCTKGTGGCATATGATGCATTTGTTGTCAAAGTGCAAAAACGATCTTTG
GAGTATAATCATGAATTTGTTATCACCCTTGARAATGATTTCCAAAGTTTTGTGGATGAC
AGTCAAAACATTGTTTCCCTGTGTGGTGATGTTGCCAGTTTTCTCAAAGATCAAAACACT
RATGCCTTCAGTGTTGCTTCACTATCTGAAGGATCTGTAGTCATGACATATTCCAACAAA
ACTATTCCAACAAAGTATTGTGACTATGAAACCATYGATAATYTATTTAGCAGGYTAGCT
TATTTAAATGGAACGCCAACAAATGCCTTTCAAGATGCTTTATTGCCAAACAATGCCATA
ACAGATATTGAAAGGATATTCTTAAATCTCTGTTCTGTGACAACTGAGCCACCGGTGGCC
AATRTGACAGAGTCCTCTGTGACAGGRACCAACCTCCTTCTGGTGACAGTWCTTCCAGCG
TCTCTGGTGTCTTTCCTCTTGCTGATCTGCTTCCTCATCTTCTGCTGCTGCTACAAGCGC
AAGAGAGGCGGGGAGGAGTTCTTGCTGCGGGAAGAGAAACCRATCTACGCAAAGAACCGC
AAGCCCATCTACCTAGAYGGAGAGCTCAATGATACAGAACCMYGTGGAGCTTCGCATCCT
GTCATTCTCCCRATCGACGTTGACCCTGTGAAGTCATCTCGGCCTTTTAAGCGCARACCT
CACAAATCYTCCAGTGAGYTGAGGCCACCACCACCTCAGTACAGGCTGCCCGACTACGCT
CAGGTGAACCTAGGCTTTGATGACTTTGAGAATAACTTGTATGAAATGGAACCTCCAACA
TACACTTCTCAACCTGTTCTCCKTGATGCAGCTGACTCCAAATCACTTGATGATAGACCT
TCGCCTCTCTACAGGTTACCACCACCATACCAGTCCCAAGATAGAGGGTTCTTTGAAGAA
TCTGACATT

>sprp
ATGACTTCTCTCAGGTCTTCCTTCACCTTGAGGTTCCTCCTTRCCCTAAGCTGTGTCTTT
GTTAGACTCCACTGGAGCCTGGTGAGCTGTAACCTCCAGCATGATCCAGGAAGATCCCTA
GACGCAGGTCTCCATGATACAAAAGCAGTCATTGGAAAGTACTTCAACTACAGCATTCCA
GATCCAACAGTGAAATTAGCAGAACATAAATTCCATTATGAGGTATCTGAGGTTGGGACC
AGCTCCATTCCCATGTGGCTTGTGTTCAACCACACTTCTCACACATTCCATGGAGTTCCT
TTGATCACAGATAAAGGATTCTATCTGATTAAAGTGTCTTTRATATCTACATTCGATAAT
GTATCGTCTGTCCAAGCCAAAGATGTCTTTGCGATTGACGTAGATTTTGGAGCATCTCAA
GATTTGACCAAGAAGGACATTTTAGGAAGTGTGGGTGCCAGACCTCACCAGATGTTGTAT
AAAGTTGAGCAACTGAGCGAGCATATTACGTGCAGGAGAAATGAAATAAAGACTCTGATG
TCAGTAGTGTTTGATGCTAATATCAACCACCTYAATGGGAGCAGCAGGATGTCCTTGATA
ACCAGATTAGCACCATTTGTTAATCAACCTTTAGAGGAATTCAGCATGAGCTCCAAGCAT
AGTAGTGTCATTGATAGGTTACAGAARAATATTGTGGTCGCGGCTGGTCCAGGTAATATA
CACAGTGCAGGAAGCAATGAAGGAGTTGTTGTATCCTGGCCGCTTCCCTGTGCAACACAG
AGCCTCATCAACCAATTCCCAAATGTGATGGCCAGAAATATTGCTTCTGGACACTTAAGA
GACACTACTGGTTATGATGTGATCAGTTGGTATATTTCAAAAGCGAGAGATAGCAGTGTG
AAAGCCAGAGGACGGTCAAAGAGAGAGGCAGGAATGACCATTGCACCAACCCCCAAACCT
TCACAGACTGCCTCAGTCATTACTGCAACCTCTYTGCTTTCAATCTCATCCACTGCTCAG
TCAATGCAGACTATGCTAACATCATCTGTGGTATCAACTCTTTTATTTTCACCATCGAGC
AGTGATCAGACAATGTCAGTCTTTTCAAGCAGTATGTCTGGATTTGTACTGTCAACAACT
CCACTGGATTTTTCCTCCAGGCAAATTTCTCTGTACAGTCCATCTGAATCTCTACACACT
TTGACAAGTATTGGAACAGAAAGCATACAACCATCTCTTTCACAATTGCCTTTTATGACA
AGTCTTTCAACTTCTTTTCTTTTACCTACAACTGTATTGTTTAGTTCATCAATGCAGATA
TCACTGCTCTCTCCTACATCYCAGCAAAGACAAACTTTGTATACCTCCTACCAAACACCA
ATGTCCTCGACTGTGGAAAGTTCAAAGTCCACAATAGGATTTGTGAGTTCCTCTCTGCTT
ATGTCAAGTAATGTTATTTCACCTAGTACTTCAGCCTTTCCAAGTTTCCAGAGTACAAAT
GTATTGGTTAGCAGTCCAAGTTTATTCCAGTCAACCAAAATCATGTCAACTTCATTGCTT
GTGACTGAATCACCAAGTATGTCCTCTGATGAATCTGTTCAAGTATCCTCGACCACCATT
ACATCAGTGATGCTCTATAGTCAATCCACTGCAAGTATGATGTTAGCAACGTCCAGTGAA
ATTGATATCTCAAGTGTCTTTTCATCTGGCTTTCTGACTACCCTTCTGAGCTCTGATTCA
GYGACTACTGTCATTCTTCAAACTTCCTCAGGTTTCAGGAGTAGAAGTCTCCTTCCATCT
ACAGAGTTTTCAAGAATGTCTTCTCCRATTCTTAGTTCAACTCTTGTAGGAACTTCAGAA
TTTGAGAGAAGAAGTTCCTTTAGCTTTACTACAACAGAGATATCGACACTACCCCAGACT
CCTTCAACATCTTCTGGTAGCACTTTGCCACCAATGCAGTCATCATTTTCTTCACAGATG
TTGACCACTTCCCGTCTGTCATCTGATATAACTCCGTCATCCACTGGATCTGTTCAGACA
TCAAGTGGTTTAACATCAACTTCAYATGTTGAGACGAATTCAGGAGGATCAATTACACCA
ATTTTGTCAACAGAAACTCTATTGTCTTCACAAATACAGAGCAGTTTCTTTTCAACAATG
ATCATCACAACACCTTATCAAACAGAAGTAACCTCAAGATTAGTAACAACAACCTTGAGT
TCTTCAGAAATATTATTGACACAAGATGTCTCAACAGCTAGTACTGTGTTTCTTACCTCA
CATAGTCCGAGTGAAATCCAGTCATCTGAGATTGTTCAAAGTATGACTCCCACAGCAATC
ATWTCACCCTCAATCACCGAGTCATCCATTTTTTCTGCAAGCCCTGGAACATCATCCACT
GCATCTCCAACAAGTACAGTTATCTCTGTATTGGACACTTCAACTCAGCGGGTGCCGTCC
ACCATGGAAATGACTTCAGGTATGATTTCCTCAAGTATTGTGATACCTGATACAACTTCT
GTGTCGTCACTGATTGAAGTGTCCACACTTTCCAGCACTGAGGATATCACAGTATTTTCC
AGTTTACTCTCTGATAATCTCTCTAGCACTGGTAGTTTCATAGACAGCACCTCTCTGTCA
AAATTTCTGTCCTCAACAGTGTCTCCTGAAATATCCCTGCCTCCTAGTCTGTCATCTGAG
ATCCCTTATGTGACACAAAGTTTTCTACAGACCACTGGACTATCAGCATCCACTTCATTT
TCCTTTCCCTCTACCACCTCACTCATTAGCATGTCTGAAATCATATCTCAGATACAGTCA
TCATACATTTCAAGTGGAATTGTGGCAACTAGTGCAACAGGGACCGGAATRACAATGATC
CCAACAACTTTTCTACAAACACCTGCCATTTCTACAGTAAGTGCTGTAACAACTCTTGTG
TCTGGAGTATCAACTTCTGTTGGCACACCTATTCTATCAGAAAGTTCACTTATGTCACTG
CGTAGCTCAAGTGCAAGCGAGTTCCCTGTTCTTAGCACAAGGATGGCACCATCATTTTCA
TCTACAACGTTTGGAAGTCCTTCAGCACCTAGTTTCTCTCTTGCACCCTCAGAACAAACT
ATGACAATCAGTCAGGACTCGACTGTTTTTTCAGCAGCCTCRCAGATATCAACCTCAGAG
ATATCAAGTGCAAGTGATTTTCCAATTTTGAGCACAAGTCTGACAACATCACTCTCTTCT
TTTTCATCATTAGCAAGTTTCTCGACACTCAGTGTTTTTTTCACAAGTGTTTCGCTCTCC
AGACAAAGCACGACTGCCAGCCAGGAAACACTCACTTTCTCAACATCTTTGTTTTCCACA
CTGAACAGCTCAAGTGCAACTGATTCTCCAGTATATAGTACATTTKGGACAGCAACATTT
TCATCTGTATCATTTGGAAGCTCCACAGCACCTGTTGTTTCTTCTGTGAGTGACTCTCTA
GCACCCTCTGAACTTACCACTTCTGTCAAACAGGTAACCACAAGCCTAAGATTAGAATCT
GATTACAGCTCAACAACATTGTTCTTTTCAGAATCCCAAAGTGAAACACCAACATCGTCT
TTCTTTGGAACGTTGGCTAGTCAGCAATTGACATCTTCATCCAGTGCCATCATAGGGTCG
TCTTTCCTACAATCAAACATGCAGTCTTCTACAGTTGTCCGGCCATCGATATCATCATCA
TTTATGTCAACATCTTTTATTATTTCCCCAAGTACGCAGTACAGTTCTACAACCCAAACA
GWATATTCTCTCAAATCTTCAGYAACACCAGATCTCCCTAGTAGTTTCTCTGACTCTCGG
ACCACTTCTGTCCCATCCTTAATGACCAGTTCTGTACCTGTGACGGAGAGCCTGGTATCA
ACCTTATCACCCCAGTTGAGTACCTCATCAGAAGTAATGTCAACTAGTGTTCCTTCCAGG
TTCTTCTCATCAACTCAAGAGATAGTCATGAGCTCCTCACCTAGTCCTACATCTTCATCA
TCAGTTCCTTCCACTCCAGGGGTGCTGCCATCCACCACTATCATGTTGTCCTCTAGTCCT
GCTTTTCCACAGACATCTTCTACAGCTGGCCGGACTTCAGTACTCCCTTCTCTTCCCAGC
TCAGATGTTTCCTTGCCGATGTCAACACTTCTTGTGTCTACCTCCGACATTCAACCAACT
CCATCATACTCCAGTCAAGTTGGAGTTGTGTCCACTTCAGTTGTTACCACTCAACCAGCA
ACAACTACGACAGAAACCACAACAGAGCCTGAGAACCAGGCTCCAATCATCCAGCATCCC
ATCGACGAGATCYGTGTGGCACTAGGAGATATTCTACAGTTCTCCATCCCAGAAGACACT
TTCCTTGATCCAGAGGATGGTTTGACCTTTGACCTTCAGCTTGACCTGCTCACAACGGAC
AACCAGCCAGTGAGTCTGTCCAACTGGCTTCAGCTAGTTAATAATCAGCAGACTCTAGCT
GGTGTACCTTTAGACAGTAACCTCACAATCTTTAGAAATGAGTATCTCTTGTCTGCAACA
GATTCAGAGGGGCTGGTGGCATATGATGCATTTGTTGTCAAAGTGCAAAAACGATCTTTG
GAGTATAATCATGAATTTGTTATCACCCTTGAGAATGATTTCCAAAGTTTTGTGGATGAC
AGTCAAAACATTGTTTCTCTGTGTGGTGATGTTGCCAGTTTTCTCAAAGATCAAAACACT
GATGCCTTCAGTGTTGCTTCACTATCTGAAGGATCTGTAGTCATGACATATTCCAACAAA
ACTATTCCAACAAAGTATTGTGACTATGAAACCATTGATAATCTATTTAGCAGGCTAGCT
TATTTAAATGGAACGCCAWCAAATGCCTTTCAAGATGCTTTATTGCCAAACAATGCCATA
ACAGATATTGAAAGGATATTCTTAAATCTCTGTTCTGTGACAACTGAGCCACCGGTGACC
AATGTGACAGAGTCCTCTGTGACAGGGACCAACCTCCTTCTGGTGACAGTACTTCCAGCG
TCTCTGGTGTCTTTCCTCTTGCTGATCTGCTTCCTCATCTTCTGCTGCTGCTACAAGCGT
AAGAGAGGCGGGGAGGAGTTCTTGCTGCGGGAAGAGAAACCGATCTACGCAAAGAACCGC
AAGCCCATCTACTTGGACGGAGAGCTCAATGATATAGAACCCCGTGGAGCTTCGCATCCT
GTCATTCTCCCGATCGAYGTTGATGCTGTGAAGTCATCTCGGCCTTTTAAGCGCAAACCT
CACAAGCCCTCCAGTGAGCTGAGGCCACCACCACCTCAGTACAGGCTGCCCGACTACGCT
CAGGTGAACTTAGGCTTTGATGACTTTGAGAATAACWTGTATGAAATGGAACCTCCAACA
TACACTTCTCAACCTGTTTTCCTTGATGCAGCTGACTCCAAATCACTTGATGATAGACCT
TCGCCYCTCTACAGGTTACCACCACCATACCAGTCCCAAGATAGAGGATTCTTTGAAGAA
TCTGACATA

>spurp
ATGACTTCTCTCAGGTCTTCCTTCACCTTGAGGTTCCTCCTTACCCTAAGCTGTGTCTTT
GTTAGACTCCACTGGAGCCTGGTGAGCTGTAACCTCCAGCATGATCCAGGAAGATCCCTA
GACGCAGGTCTCCATGATACAAAAGCAGTCATTGGAAAGTACTTCAACTACAGCATTCCA
GATCCAACAGTGAAATTAGCAGAACATAAATTCCATTATGAGGTATCTGAGGTTGGGACC
AGCTCCATTCCCATGTGGCTTGTGTTCAACCACACTTCTCACACATTCCATGGAGTTCCT
TTGATCACAGATAAAGGATTCTATCTGATTAAAGTGTCTTTAATATCTACATTCGATAAT
GTATCGTCTGTCCAAGCCAAAGATGTCTTTGCGATTGACGTAGATTTTGGAGCATCTCAA
GATTTGACCAAGAAGGACATTTTAGGAAGTGTGGGTGCCAGACCTCACCAGATGTTGTAT
AAAGTTGAGCAACTGAGCGAGCATATTACGTGCAGGAGAAATGAAATAAAGACTCTGATG
TCAGTAGTGTTTGATGCTAATATCAACCACCTTAATGGGAGCAGCAGGATGTCCTTGATA
ACCAGATTAGCACCATTTGTTAATCAACCTTTAGAGGAATTCAGCATGAGCTCCAAGCAT
AGTAGTGTCATTGATAGGTTACAGAAGAATATTGTGGTCGCGGCTGGTCCAGGTAATATA
CACAGTGCAGGAAGCAATGAAGGAGTTGTTGTATCCTGGCCGCTTCCCTGTGCAACACAG
AGCCTCATCAACCAATTCCCAAATGTGATGGCCAGAAATATTGCTTCTGGACACTTAAGA
GACACTACTGGTTATGATGTGATCAGTTGGTATATTTCAAAAGCGAGAGATAGCAGTGTG
AAAGCCAGAGGACGGTCAAAGAGAGAGGCAGGAATGACCATTGCACCAACCCCCAAACCT
TCACAGACTGCCTCAGTCATTACTGCAACCTCTCTGCTTTCAATCTCATCCACTGCTCAG
TCAATGCAGACTATGCTAACATCATCTGTGGTATCAACTCTTTTATTTTCACCATCGAGC
AGTGATCAGACAATGTCAGTCTTTTCAAGCAGTATGTCTGGATTTGTACTGTCAACAACT
CCACTGGATTTTTCCTCCAGGCAAATTTCTCTGTACAGTCCATCTGAATCTCTACACACT
TTGACAAGTATTGGAACAGAAAGCATACAACCATCTCTTTCACAATTGCCTTTTATGACA
AGTCTTTCAACTTCTTTTCTTTTACCTACAACTGTATTGTTTAGTTCATCAATGCAGATA
TCACTGCTCTCTCCTACATCTCAGCAAAGACAAACTTTGTATACCTCCTACCAAACACCA
ATGTCCTCGACTGTGGAAAGTTCAAAGTCCACAATAGGATTTGTGAGTTCCTCTCTGCTT
ATGTCAAGTAATGTTATTTCACCTAGTACTTCAGCCTTTCCAAGTTTCCAGAGTACAAAT
GTATTGGTTAGCAGTCCAAGTTTATTCCAGTCAACCAAAATCATGTCAACTTCATTGCTT
GTGACTGAATCACCAAGTATGTCCTCTGATGAATCTGTTCAAGTATCCTCGACCACCATT
ACATCAGTGATGCTCTATAGTCAATCCACTGCAAGTATGATGTTAGCAACGTCCAGTGAA
ATTGATATCTCAAGTGTCTTTTCATCTGGCTTTCTGACTACCCTTCTGAGCTCTGATTCA
GCGACTACTGTCATTCTTCAAACTTCCTCAGGTTTCAGGAGTAGAAGTCTCCTTCCATCT
ACAGAGTTTTCAAGAATGTCTTCTCCAATTCTTAGTTCAACTCTTGTAGGAACTTCAGAA
TTTGAGAGAAGAAGTTCCTTTAGCTTTACTACAACAGAGATATCGACACTACCCCAGACT
CCTTCAACATCTTCTGGTAGCACTTTGCCACCAATGCAGTCATCATTTTCTTCACAGATG
TTGACCACTTCCCGTCTGTCATCTGATATAACTCCGTCATCCACTGGATCTGTTCAGACA
TCAAGTGGTTTAACATCAACTTCACATGTTGAGACGAATTCAGGAGGATCAATTACACCA
ATTTTGTCAACAGAAACTCTATTGTCTTCACAAATACAGAGCAGTTTCTTTTCAACAATG
ATCATCACAACACCTTATCAAACAGAAGTAACCTCAAGATTAGTAACAACAACCTTGAGT
TCTTCAGAAATATTATTGACACAAGATGTCTCAACAGCTAGTACTGTGTTTCTTACCTCA
CATAGTCCGAGTGAAATCCAGTCATCTGAGATTGTTCAAAGTATGACTCCCACAGCAATC
ATATCACCCTCAATCACCGAGTCATCCATTTTTTCTGCAAGCCCTGGAACATCATCCACT
GCATCTCCAACAAGTACAGTTATCTCTGTATTGGACACTTCAACTCAGCGGGTGCCGTCC
ACCATGGAAATGACTTCAGGTATGATTTCCTCAAGTATTGTGATACCTGATACAACTTCT
GTGTCGTCACTGATTGAAGTGTCCACACTTTCCAGCACTGAGGATATCACAGTATTTTCC
AGTTTACTCTCTGATAATCTCTCTAGCACTGGTAGTTTCATAGACAGCACCTCTCTGTCA
AAATTTCTGTCCTCAACAGTGTCTCCTGAAATATCCCTGCCTCCTAGTCTGTCATCTGAG
ATCCCTTATGTGACACAAAGTTTTCTACAGACCACTGGACTATCAGCATCCACTTCATTT
TCCTTTCCCTCTACCACCTCACTCATTAGCATGTCTGAAATCATATCTCAGATACAGTCA
TCATACATTTCAAGTGGAATTGTGGCAACTAGTGCAACAGGGACCGGAATAACAATGATC
CCAACAACTTTTCTACAAACACCTGCCATTTCTACAGTAAGTGCTGTAACAACTCTTGTG
TCTGGAGTATCAACTTCTGTTGGCACACCTATTCTATCAGAAAGTTCACTTATGTCACTG
CGTAGCTCAAGTGCAAGCGAGTTCCCTGTTCTTAGCACAAGGATGGCACCATCATTTTCA
TCTACAACGTTTGGAAGTCCTTCAGCACCTAGTTTCTCTCTTGCACCCTCAGAACAAACT
ATGACAATCAGTCAGGACTCGACTGTTTTTTCAGCAGCCTCGCAGATATCAACCTCAGAG
ATATCAAGTGCAAGTGATTTTCCAATTTTGAGCACAAGTCTGACAACATCACTCTCTTCT
TTTTCATCATTAGCAAGTTTCTCGACACTCAGTGTTTTTTTCACAAGTGTTTCGCTCTCC
AGACAAAGCACGACTGCCAGCCAGGAAACACTCACTTTCTCAACATCTTTGTTTTCCACA
CTGAACAGCTCAAGTGCAACTGATTCTCCAGTATATAGTACATTTGGGACAGCAACATTT
TCATCTGTATCATTTGGAAGCTCCACAGCACCTGTTGTTTCTTCTGTGAGTGACTCTCTA
GCACCCTCTGAACTTACCACTTCTGTCAAACAGGTAACCACAAGCCTAAGATTAGAATCT
GATTACAGCTCAACAACATTGTTCTTTTCAGAATCCCAAAGTGAAACACCAACATCGTCT
TTCTTTGGAACGTTGGCTAGTCAGCAATTGACATCTTCATCCAGTGCCATCATAGGGTCG
TCTTTCCTACAATCAAACATGCAGTCTTCTACAGTTGTCCGGCCATCGATATCATCATCA
TTTATGTCAACATCTTTTATTATTTCCCCAAGTACGCAGTACAGTTCTACAACCCAAACA
GTATATTCTCTCAAATCTTCAGTAACACCAGATCTCCCTAGTAGTTTCTCTGACTCTCGG
ACCACTTCTGTCCCATCCTTAATGACCAGTTCTGTACCTGTGACGGAGAGCCTGGTATCA
ACCTTATCACCCCAGTTGAGTACCTCATCAGAAGTAATGTCAACTAGTGTTCCTTCCAGG
TTCTTCTCATCAACTCAAGAGATAGTCATGAGCTCCTCACCTAGTCCTACATCTTCATCA
TCAGTTCCTTCCACTCCAGGGGTGCTGCCATCCACCACTATCATGTTGTCCTCTAGTCCT
GCTTTTCCACAGACATCTTCTACAGCTGGCCGGACTTCAGTACTCCCTTCTCTTCCCAGC
TCAGATGTTTCCTTGCCGATGTCAACACTTCTTGTGTCTACCTCCGACATTCAACCAACT
CCATCATACTCCAGTCAAGTTGGAGTTGTGTCCACTTCAGTTGTTACCACTCAACCAGCA
ACAACTACGACAGAAACCACAACAGAGCCTGAGAACCAGGCTCCAATCATCCAGCATCCC
ATCGACGAGATCTGTGTGGCACTAGGAGATATTCTACAGTTCTCCATCCCAGAAGACACT
TTCCTTGATCCAGAGGATGGTTTGACCTTTGACCTTCAGCTTGACCTGCTCACAACGGAC
AACCAGCCAGTGAGTCTGTCCAACTGGCTTCAGCTAGTTAATAATCAGCAGACTCTAGCT
GGTGTACCTTTAGACAGTAACCTCACAATCTTTAGAAATGAGTATCTCTTGTCTGCAACA
GATTCAGAGGGGCTGGTGGCATATGATGCATTTGTTGTCAAAGTGCAAAAACGATCTTTG
GAGTATAATCATGAATTTGTTATCACCCTTGAGAATGATTTCCAAAGTTTTGTGGATGAC
AGTCAAAACATTGTTTCTCTGTGTGGTGATGTTGCCAGTTTTCTCAAAGATCAAAACACT
GATGCCTTCAGTGTTGCTTCACTATCTGAAGGATCTGTAGTCATGACATATTCCAACAAA
ACTATTCCAACAAAGTATTGTGACTATGAAACCATTGATAATCTATTTAGCAGGCTAGCT
TATTTAAATGGAACGCCAACAAATGCCTTTCAAGATGCTTTATTGCCAAACAATGCCATA
ACAGATATTGAAAGGATATTCTTAAATCTCTGTTCTGTGACAACTGAGCCACCGGTGACC
AATGTGACAGAGTCCTCTGTGACAGGGACCAACCTCCTTCTGGTGACAGTACTTCCAGCG
TCTCTGGTGTCTTTCCTCTTGCTGATCTGCTTCCTCATCTTCTGCTGCTGCTACAAGCGT
AAGAGAGGCGGGGAGGAGTTCTTGCTGCGGGAAGAGAAACCGATCTACGCAAAGAACCGC
AAGCCCATCTACTTGGACGGAGAGCTCAATGATATAGAACCCCGTGGAGCTTCGCATCCT
GTCATTCTCCCGATCGATGTTGATGCTGTGAAGTCATCTCGGCCTTTTAAGCGCAAACCT
CACAAGCCCTCCAGTGAGCTGAGGCCACCACCACCTCAGTACAGGCTGCCCGACTACGCT
CAGGTGAACTTAGGCTTTGATGACTTTGAGAATAACATGTATGAAATGGAACCTCCAACA
TACACTTCTCAACCTGTTTTCCTTGATGCAGCTGACTCCAAATCACTTGATGATAGACCT
TCGCCCCTCTACAGGTTACCACCACCATACCAGTCCCAAGATAGAGGATTCTTTGAAGAA
TCTGACATA

>pdep
ATGACTCCTCTCAGGCCTTCCTTCACCTTGAGGTTCCTCCTTGCCCTAAGCTGTGTCTTT
TTTNNNCTCCACTGGAGCCTGGTGAGCTGTAATCTCCAGCATGATCCAGGAAGATCCCGA
GACTTAGGTCTCCATGATACAAAAGCAGTCATTGGAAAGTACTTCAACTACAGCATTCCA
GATCCAACAGTGAAATYAGCAGAACATAAATTCCATTATAAGGTATCGGAGGTAGGGACC
AGCTCCATTCCCACGTGGCTTGTGTTCAACCATACTTYTCACACATTCCATGGAGTTCCT
TTGATCACAGATAAAGGATTCTATCTGATWAAAATGTCTTTGATATCTACAACCAATAAT
GCATCATCTGTCCAAGCCCAAGATGTCTTTGCGATTGACGTAGATTTTGRAGCATCTCAA
GATTTGACCAAGAAGGACATTTTGGGAAGTGTGGGTGCCAGACCTCACCAGATGTTGTAT
AAAGTTGAGCAACTGAGCGAGCATATTGCGTGCAGGAGAAATGAAATAAAGACTCTGATG
TCAGTAGTGTTTGATKCTGATATCAACCACTTTAATGGGAGCAGCAGAGTGTCCTTGATA
ACCAGATTAGCACGATTTGTTAATCAACCTTTAGAGGAATTCAGCATGAGCTCCAAGCAT
AGTAGTGTCATTGATAAGTTACAGAAGGATATTGTGGTCGYGGCTGGTCCAGGTAATATA
CACAGTGCAGGAAGCAATGAAGGAGTTGTTGTATCCTGGCCGCTTCCCTGTGCAACGCAG
AGCCTCATCAACCAATTCCCAAAGGTGATGGCCAGAAATATTGCTTCTGGACACTTCAGA
GACACTACTGGTTATGATGTGATYAGTTGGTATATTTCAAAAGTGAGRGATAGCAGTGTG
AAAGCCAGAGGACGGTCAAAGAGAGAGGCAGGAATGACTGTTGYGCCAACCCCCAAACCT
TCACAGACTGCCTCGGTCATTAATGCAACCTCTCTGCTTTCAATCTCATCCACCGCTCAG
TCAATGCAGACTATGCTAATATCATCTGTGGTATCAACTCTTTTATTTTCACCRTCGAGC
AGTGATCAGACAATGTCAGTCTTTTCAAGCAGTATGTCTGGATTTGTATTGTCAACAACT
CCACTGGATTTTTCTTCTACRCAAATTTCTCTGTACAGTCCATCTGAATCTCTACACACT
TTGACAAGTATTGRAACAGAAAGCATAAAGCCATCTCTTTCAMAGTCGCCTTTCATGACA
AGTCTTTCAAGTTCTTTTCTATTTCCTACAACTGTCTTGTTTAGTTCATCAATGCAGATA
TCAMTGCTCTCTCCTACATCCCAGCAAARAAGCACTTTGTATACCTCMTACCAAACACCA
ATGTCCTCGACTGTGGATAGTTCAGAGTCTACARTAGGATCTATGAGTTCCTCTATGCTT
ATGTCAAGTAATGTAATTTCACCGAGTACTTCAGTCTTTCCAAGTTTCCAGAGTACAAAT
GTATTGGTTAGCAGTCCAAGTTTGTTTCAGTCAACCAAAATCATGTCAACTTCRTTGCTT
GTRACTGAATYACCAAGTATGTCCTCTGATGMATCTGTTSAASTATCCTCAACCASCATT
RCATCAGTRATKCTCTATAGTCAATCCACTGCAAGTATGATGTTAGCAACTTCCAGTGAA
ACCGATATCTCAAGTGTCTTTTCATCTAGCTTTCTGTCTACCCTTCTGAGCTCTGATCCA
GAGASTACTGTCATTCTTCAAACTTCCTCAGATTTCAGGAGTAGAAGTCTCCTTCCATCT
ACAGAGTTTCCAAGAATGTCTTCTCTGATTCTTAGTTCAACTCTTGTAGGAACTTCAGAA
TTTGAGAGTAGAAGTTCCTTTAGATATACTACAACAGAGATATCAAAACCGCCCCAGACT
CCTCCAACATCTTCTGGTAGCACTTTGCCATCAATGCAGTCATCATTTTCTTCACAGATA
TTGACCRCTTCCCTTCTGTCATCTGAAATAACTCTGTCATCTACTGGATCTGTTCAGACA
TCACATGGTCTARCATCAACTTCATATGTTGAGACGAATTCAGGAGGATCAWTTACACCA
ATTTTGTCAACAGAAACTCCATTGTCTTCACAAATACAGACCAGTCTCTTTTCAACAATG
AGCATCACAACACYTTATCAAACnnnnnnnnnnnnnnnnnnnnnnnnnnnAACCTTGAGT
TCTTCAGAAATATCATTGACACGAGATGTCTCAACAGCTAGTACTGTGTTTTCTACYTCA
CACAGTCTGAGTGAAATTCAGTCATCTAAGATTTTTCCAAGTATGACTCCCACAGCAACC
ATGTCACCCTCAATCACCATATCATCCAATTTTTCTGCAAGCCCTGGAACATCATCCACT
GCATCTTTAACAAGTACAGTCATCTCTGTATCAGACACTTCAAACMAGCTGGTGCCATCC
ACCCTGGAAATGACnTCAGGTATGATTTCCTCAAGTATTGTGGTACCTGATACAACTTCT
GTGTCGTCACTGATTGGAGTGTCCACACTTTCCAGCACTGAGGATATCACAGTATCTTCC
AATTTACTCTCTGATAATCTCTCTGGCACTAGTAGTTTCATAAACAGCACCTCTCTATCA
GAATTTCTGTCCTCAACAATGTCTCCTGAAATATCCCTGCCTCCTAGTCTGTCATCTGAA
AGCCCTTATTTGACACAAAGTTTTCTACAGACCACTGGACTATCAGCATCCACTTCATTT
CCCTTTCCCTCTACCACCTCACTCATAAGCACGTCCGAAATGATATCTCAGATACAGTCA
TCATACATTTCAAGTGGAATTGTGGCAACTAGTGCAACAGGGACCGGAATGACAATGATC
CCAACAACTTTTCTACAAACACCTGSCATTTCTACAGTAAGTGCTGTAACAACTCTTGTG
TCTGGAGTATCAACTTCTGTNSKCACACCTAYTCTATCAGAAAGTTCACTTATGTCACTG
SGTAGCTCAAGTGYAAGCAGGTTYCCTGTTCTTAGCACAAGTATGGCAACATCAATTTCA
TCTACAATATTTCTAAGTCCTTCAGCACCTAGTGTCTCTCYTKCACCCTCAGAACAAACT
ATGACAGTCAGGCAGGACTCGACTGTTTTTTCAGCAACCTCACAGATAACAACTTTAGAG
ATGTCAAGTGYAAGTGATTTTCCAATTTTGAGCACAAGTCTGACACCATCACTCTYTTCT
TCTTCATCATTAGCAAGTTCCTCAACACCCAGTGTTTCTTCCACAAGTGTTTCACTCTCC
AAACAAAGCACGACTGCCAGCCAGAAAACACTCACTTTCTCAACATATTTGCTTTCCACA
CCTTACAGCTCAAGWGCAAATGATTCTCCAGTATATAGTACATTTGGGACAGCAACATTT
WCATCTGTATCATTTGGAAGCTCCACAGCACCTGTTGTTTCTTCYRTGAGTGACTCTCTT
GCACCCTCTGAACTTACCAATTCTGCCAGTCAGGTAACCRCAAGTCTTGGATTAGAATCT
GATTACAGCTCAACAACATTGTTCTTTTCAGAATCCCAAAGTGAAACACCAACATCGTCT
TTCTTTGRAACATCTGCTAGTCAGCAATTTACATCTTCATCCAGTGCCATCATAGAGTCG
TCTTTCCCACAGTCAAACATACTGTCTTCTACAGTTGTCCAGCCATCGATATCATCATCA
TTYATGTCAACATCTTTTATCATTTCCCCAAGTACGCAGTACAGTTCTACAACCCAAACA
GTATATTCTCTCACATCTTCAGCAACACCAGATCTCCCRAGTAGTTTTTCTGACTCTCAG
ACCACTTCTGTCCCATCCTTAATGACCCGTTCTGTACCTGTGACAGAGAGnnnnnnnnnn
nnnnnnnnnnnnnnnnnnnnnnnnnnnnnnnnnnnnnnnnnnnnnnnnnnnnnTTCCAGG
ATCTTCTCATCAACTCAAGAGATAKTCAAGAGCTCCTCACCTAGTCCTACATCTTCATCA
TCAGTTCCTTCCACGTCAGASGTGCTGCCATCCACCACTATCATGTTGTCCTCTAGTCCT
GCTCTTCCACAGACATCTTCTACAGCTGACCAGACTTCAGTACTCTCTTCTCTTCCCAGC
TCAGATGTTTCCTTGCCGATGTCAACACTTCTTGTGTCTACCWCCARCATTCAACCAACT
CCATCATACTCCAGTCAAGTTGGAGTTGTGTCCACTCCAGTTGTTACCACTCAACCAGCA
ACAACTACGACAGAAACCACAACAGAGCCTGAGAACCAGGCTCCAATCATCCAGCATCCC
ATCGATGAGATCCGTGTGGCACTAGGAGATGTTCTACAGTTCTCCATCCCAGAAGACACT
TTCCTTGATCCAGAAGATGGTTTGACCTTTGACCTTCAGCTTGACCTGCTCACAACTGAC
AACCAGCCAGTGAGTCTGTCCCACTGGCTTCAGATAKCTAATAATCAGCAGACCCTAGCT
GGTGTACCTTTAGACAGCAACCTCACAATCTTTAGAAATGAGTATCTCTTGTCGGCAACA
GATTCACAGGGGCTARTGGCATATGATGCATTTGTCGTCAAAGTGCAAGAACGATCTTTG
GAGTATAATCATGAATTTGTCATCACCCTTGAGAATGATTTCCAAAGTTTTGTGGATGAC
AGTCAAAACATTGTTTCTCTGTGTGGTGATGTTGCCAGTTTTCTCAAAGATCAAAACACT
GATGCCTTCAGTGTTGGTTCATTAACTGAAGGATCTGTAGTCATGACATATTCCAACAAA
ACCATTCCAACAAAGTATTGTGACTATGAAACCATTGATAATGTWTTTAGCAGCCTGGCT
TATTCAAATGGAACACCAACAAGTGCCTTTCAAGATGCTCTATTGCCAAACAATGCCGTT
ACAGATATTGATAGGATATTTTCAAATCCATGTTCYGTGACAACTGTGTCACCTGTGACC
AATGTGACAGAGTTCTCTGAGACAGGGACCAACCTCCTTCTGGTAACAGTACTTCCAGCA
TCTCTAGTGTCTTTCCTCTTGCTGATCTGTTTCCTCATCTTCTGCTGCTGCTACAAGCGC
AAGAGAGGCGGGGAGGAGTACTTGCTGCGAGAAGAGAAACCGATCTATGCAAAGAATCGC
AAGCCCATCTACCTAGACGGAGAGCTCAATGATACAGAACCCCGTGGAGCTTCGCATCCC
GTCATTCTCCCGMTCGATGTTGACCCTGTCAAGTCATCTCAGCCTTTTAAGCGCAAACCT
CACAAATCCTCYAGTGAGCTGAGGCCACCACCACCTCAGTACAGGCTGCCTGACTATGCT
CAGGTGAACCTAGGCTTTGATGRCTTTGARAATAACTTGTATGAAATGGAACCTCCAACA
TACACTTCTCAACCTGTTCTCCTTGATRCAGCTGACTCYAAATCACTTGATGATAGACCT
TYGCCTCTTTACAGGTTACCACCACCTTACCAGTCCCAAGATAGAGGATTCTTTGAAGAA
TCTGACATT
