# Supplementary material for: Genome-wide signals of positive selection in strongylocentrotid sea urchins
Source: BMC Genomics. 2017 Jul 21;18:555. doi: 10.1186/s12864-017-3944-7 (PMC5521101; doi:10.1186/s12864-017-3944-7)
Supplement: Supplementary file 3 — Consensus alignment files. A compressed (gzip) tape archive (TAR) file containing 6250 consensus alignment files in FASTA format. (TGZ 14116 kb) [file 12864_2017_3944_MOESM3_ESM.tgz › SPU_026241/consensAlign.ordered.fa]

>sdro
ATGACGAAGCTAAGGATGTTATGGACTTTCTTGATGATATTTGCACCAGCCATCGCCCAA
GTTGGGGCACAAMTAGAAGGCGACCTCCGACTGGTCGGCGGCTCCTCCGAYATTGAAGGY
CGYCTGGAGATCTACCACAACTACGTGTGGGGCACGATATGCGACGACTACTTCGACCTA
GCTGACGCCGACGTCGCTTGCCGGCAACTSGGTTTCGCCAGCGCMMKSGCGGTCAAGGAG
AAGGCGTATTTCGGCTCGGCGGYTTCGAGCACGGTGATTTGGCTGGATAACGTGGACTGT
ACGGGTAAAGAATTGACGCTGACCAGCTGCTCGGACCGCGGTTGGGGCGTCGATAACTGC
RRTCATARTGAGGATGTYGGAATCATATGCTCGATATATTCAGCGAGGGAGGGCGATCTC
CGTCTCGTTGACGGTGAAGATCTGGACGAAGGTCGTGTGGAGATCTATCATAACAGTGTC
TGGGGTACAGTCTGTAACGATTACTGGTCTTACGACGAGGCTCGTGNNNNATGNNNNNNN
NNTGGNNACAANNGTGTAACATACTCTAAGACCAGCCAATATGGACCCGGTCAAGATCCC
ATCCATCTTGATGACGTCCGTTGTTCCGGCTATGAGGAGAGACTCACTCAGTGCTACAGT
TTGGATTGGAATACCAACGACTGCGAGCACTACGAGGATGTTGGCATCAACTGTGCACGC
TCTACTAACTCAAGTCTGGAGGGGTGGGCTATCAGCCTCATCGTTATTGGTTCCCTTACT
TTCGTCGGGTTATTCGCAGTTATTATCGGTAAAGTATGCTCGAAGCCGCGGTCAAAACGC
AACGCATCCTCAGCTGTTGTGGCTTCCAACGAAACGGCCCCCGTACAGACCTACCCGGTG
CAGGTCGGCTCGGCGTACCCWCCACCAACCGCTTCGTACCCACCACAAGCAGCGTCAACT
GCACCAATGACCGCGCCTTACCCACCGACCGCGATGGCCTTCCACGCGTACCCGCCGACA
GTGACCGGCATTGGTGGCGCCCCTCCTGCATACACTCCAGTACCGACCGGAAACCCGCCG
CTACCTGGTGGTGCAGAAGCCGCATACCCGCCCGCAGTGAATACTACTGGAAGTTAGGTC

>spal
ATGACGAGGCTCAGGATGTTATGTACTTTCTTGATGATATTTGCACCAGCCATCGCCCAA
GTTGGGGCACAAATAGAAGGCGACCTCCGACTGGTCGGCGGCTCCTCCRACATTGAAGGA
CGCCTGGAGATCTACCAYAACTACGTGTGGGGCACGATATGCGACGACTACTTCGACCTA
GCTGACGCCGACGTCGCTTGCCGGCAACTCGGTTTCGCCAGCGCACTGGCGGTCAAGGAG
AAGGCGTATTTCGGCTCGGCRGTTTCGAGCACGGTGATTTGGCTGGATAACGTGGACTGT
ACGGGTAAAGAATYGACGCTGACCAGCTGCTGGGACCGCGGTTGGGGCGTCGAAAACTGC
GGTCATAGTGAGGATGTGGGAATCATATGCTCGATATATTCAGCGAGTGAGGGCGATCTC
CGTCTCGTTGACGGTGAAGATCTGGACGAAGGTCGTGTGGAGATCTATCATTACGGTGTC
TGGGGTNCAATCTGTNNNNNNNNNNNNNNNNNNNNNNNNNNNNNNNNNNNNNNNNNNNNN
NNNNNNNNNNNNNNNNNnnNNNNNNNNNNNNNNNNnCAATATGGACCCGGTCAAGATCCC
ATCCATCTAGATGACGTCCATTGTTACGGATATGAGGAGAGACTCACTTCATGCTATAGG
TTGGACTGGGATACYAACGACTGCGACCACTACGAGGATGTTGGCATCAACTGTGCACGC
TCTAATAACTCAAATCTGGAGGGGTGGGCTATCAGCCTCATCGTTATTGCTTCCCTTACT
TTCTTCGGGATATTCGCAGTTATTATCGGTAAAGTATGCTCGAAGCCGCGGTCAAAACGC
AACGCATCCTCAGCTGTTATGACTTCCAACGAAACGGCCCCCGTACAGACCTACCCGGTG
CAGGTCGGCTCGGCGTACCCTCCACCAACCGCTTCGTACCCACCACAAGCAGCGTCAACT
GCACCAATGACCGCGCCTTACCCACCGACCGCGATGGCCTTCCAGGCGTACCCGCCGACA
GTGACCGGTATTGGTGGCGCCCCTCCTGCATACACCCCAGTACCGACCGGAAACATGCCG
CTACCTGGTGGTGCAGAAGCTGCATACCCGCCCGCAGTGAATACTACTGGAAGTGAGGTC

>sfra
ATGACGAGGATTAGGATGTTATGGACTTTCTTGGTGATTTTTGCACCGGCCATCGCCCAA
ATTGAGGCACAAACGGAAGGYGACCTCCGACTGGTCRGCGGCTCCTCCGACCTTGAAGGC
CGTCTGGAGATCTACCACARCTACGTGTGGGGCACGATATGCGACGACTACTTCGACCTA
GCTGACGCCGACGTCGCTTGCCGGCAACTCGGTTTCACCAGCGCACTGGCGGTCAAGGAG
AGGGCGTACTTCGGCTCGGCGGTTTCCGACACCGTGATTTGGCTGGATAACGTGGACTGT
ACGGGAAGAGAATCGATGCTGATGTACTGCTCGGACCGCGGKTGGGGCGTCGAGAACTGC
GGTCATAATGAGGATGTGGGAATCATATGCACTTACTCTTCAGCGAGGGAGGGCGATCTC
CGTCTCGTTGACGGTCAAGAKYTGGACGAAGGTCGTGTGGAGATATATCATAACGATGTC
TGGGGTACANNNNNNNNNNNNNNNNNnnnnnnnnnnnnnnnnnnnnnnnnnnnnnnnnnn
nnnnnnnnnnnnnnnnnnnnnnnnnnnnnnnnnnnCATGTATGGACCCGGTCAAGATCCA
ATCCATCTTGATAACGTCATGTGTTACGGGTATGAGGAGAGACTCACTCAATGTTACAAT
CTGGATTGGGnnnnnnnnnnnnnnnnnCACAACGAGGATGTTGGCATCAACTGTGCACGC
TCCAACAACCCAAATCTGGAGGGGTGGGCTATCAGCCTCATCGTTATTGGTTCCCTTCTT
TTATTCGGGCTATTCGCGGTTGTAGTCGGTAAAGTATGCTCGAAGCCGCGGTCAAAACGC
AATGCACGCTCAGCTGTTGTGACTTCCAACGAAACGGCCCCCGTACAGACCTACCCGACG
CAGGTCGGTTCGGTGTACCCTCCACCAACCGCTTCGTACCCACCACAAGCAGCGTCAACT
GCACCAATGACCGCACCTTACCCGCCGACCGCGATGGCCTTCCAGGCGTACCCGCCGACA
GTGAGCGGCATGGGTGCCGCCCCTCCTGCATACACCCCGGTACCGACCGGAAACACGCCG
CTACCCGGTGGTGCAGAAGCCGCATACCCGCCCGCAGTGAATACTACTGGAAGCGAGGTC

>afraSS
ATGACGAAGCTAAGGATGTTATGGACTYTCTTGATGATATTTGCACCAGCCATCGCCCAA
GTTGGGGCACAAATAGAAGGCGACCTCCGACTGGTCGGCGGCTCCTCCGACATTGAAGGA
CGCCTGGAGATCTACCACAACTACGTGTGGGGCACGATATGCGACGACTACTTCGACCTA
GCYGACGCCGACGTCGCTTGCCGGCAACTCGGTTTCGCCAGCGCACTGGCGGTCAAGGAG
AAGGCGTATTTCGGCTCGGCGGTTTCGAGCACGGTGATTTGGCTGGATAACGTGGACTGT
ACGGGTAAAGAATTGACGCTGTCCAGCTGCTGGGACCGCGGTTGGGGCGTCGATAACTGC
GGTCATAGTGAGGATGTTGGAATCATATGCTCGATTTATTCAGCGAGGGAGGGCGATCTC
CGTCTCGTTGACGGTGAAGATCTGGACGAAGGTCGTGTGGAGATCTATCATAACAGTGTC
TGGGGTACAGTCTGTAACGATTACTNNNNNNNNNNNNNNNNNNNNNNNNNNNNNNNNNNN
NNNNNNNNNNNNNnTGTAACATACTCTAAGACCAGnCAATATGGACCCGGTCAAGATCCT
ATCCATCTTGATGACGTCCATTGTCACGGATATGAGGCGACACTCACTTCATGCTATAGG
TTGGATTGGGATACCAACGACTGCGAACACTACGAGGATGTTGGCATCAACTGTGCACGC
TCTAATAACTCAAATCTGGAGGGGTGGGCTATCAGCCTCATCGTTATTGGTTCCCTTACT
TTCGTCGGGTTATTCGCAGTTATTATCGGKAAAAAATGCTCGAAGCCGCGGTCAAAACGC
AACGCATCCTCAGCTGTTGTGACTTCCAACGAAACGGCCCCCGTACAGACCTACCCGGTG
CAGGTCGGCTCGGCGTACCCWCCACCAACCGYTTCGTACCCACCACAAGCAGCGTCAACT
GCACCAATGACCGCGCCTTACCCGCCGACCGCGATGGCCTTCCAGGCGTACCCGCCGACA
GTGACCGGCATTGGTGGCGCCCCTCCTGCATACACCCCAGTACCGACCGGAAACATGCCG
CTACCTGGTGGTGCAGTAGCCGCATACCCGCCCGCAGTGAATACTACTGGAAGTGAGGTC

>hpul
ATGACGAGGATTAGGATGTTATGGACTTTCTTGGTATTTTTTGCACCAGCCATCGCCCAA
ATTGAGGCACAAATGGAAGGCGACCTCCGACTGRTCGGCGGCTCCTCCGACTTTGAAGGC
CGTCTGGAGATCTACCACAACTACGTATGGGGCACGATATGCGACGACTACTTCGACCTA
GCTGACGCCGACGTCGCTTGCCGGCAACTCGGTTTCACCAGCGCACTCGCCGTCAAGGAG
AAGGCGTATTTCGGCCCGGCGGTTTCGAGCACGGTGATTTGGCTGGATAACGTGGACTGT
ACGGGTACTGAACTGACGCTGTCCAGCTGCTGGGACCGCGGTTGGGGCGTCGATAACTGC
GGTCATAGTGAGGATGTTGGAATCATATGCACGATGTCTTCAGCGAGGGAGGGCGATCTC
CGTCTYRTTGACGGTGAAGATCTGGACGAAGGTCGTGTGGAGATCTATCATAACGGTGTC
TGGGGTACAGTCTGTANNNNNNNNNNNNNNNNNNNNNNNNNNNNNNNNNNNNNNNNNNNn
nnnnnnnnnnnNNNNNNNNNNNNNNNNNNNNNNNNCCAATATGGACCCGGTCAAGATCCC
ATCCATCTTGATGACGTCCGTTGTTACGGCTATGAGGAGAGACTCACTCAATGCTACAGG
TTGGATTGGGATACCAGCGACTGCGATCACTACGAGGATGTTGGCATCAACTGTGCACGC
TCTACTAACTCAAGTCTGGAGGGGTGGGCTATCAGCCTCATCGTTATTGGTTCCCTTACT
TTCTTCGGGTTATTCGCAGTTATTATCGGTAAAGTATGCTCGAAGCCGCGGTCAAAACGC
AACGCATCCTCAGATGTTGTGACTTCCAACCAAGCAGCCCCCGTACAGACCTACCCGATG
CAGGTCGGCTCGGCGTACCCTCCACCAACCGCTTCGTACCCACCACAAGCAGCGTCAACT
GCACCAATGACCGCACCTTACCCGCCGAACGCGATGGCCTTCCAGGCGTACCCGCCGACA
GTGACTGGCATGGGTGGCGCCCCTCCTGCATACACCCCAGTACCGACCGGAAACACGCCG
CTACCTGGTGGTGCCGAAGCCGCATACCCACCCACAGTGAATACTAATGGAAGTGAGGTC

>snud
ATGACGAGGATTAGGATGTTATGGACTTTCTTGGTGATTTTTGCACCAGCCATCGCCCAA
ATTGGGGCACAAACGGAAGGCGACCTCCGACTGGTCGACGGCTCCTCCGACCTTGAAGGC
CGTCTGGAGATCTACCACAACTATGCGTGGGGCACGATATGCGACGACTACTTCGACCTA
GCTGACGCCGACGTCGCTTGCCGGCAACTCGGTTTCACCAGCGCACTGGCGGTCAAGGAG
AGGGCGTATTTCGGCTCGGGGGTTTCAGGCACGGTGATTTGGCTGGATAACGTGGACTGT
ACGGGGAGAGAATCGATGCTGACGCACTGCGAGGACCGCGGTTGGGGCGTCACAAACTGC
GGGCATAATGAGGATGTTGGAATCATATGCACGTACTCTTCAGCGAGGGAGGGCGATCTC
CGTCTCGTTGACGGTGAAGATCTGGACGAAGGTCGGGTGGAGATCTATCATAACGGTGTA
TGGGGTACAATCTGTAACGATTACTGGGCTTACGACGAGGCTCGCGTCGCGTGTCGTCAA
CTTGGCnnnnnnnnnnnnnnnnnnnnnnnnnnnnnCAGATATGATCCCGGTCAAGATCCC
ATCCATCTTGATAACGTCATGTGTTACGGATATGAGGCGAGACTCATTGACTGTTACTCA
ATGGTGTGGGGTAACGCCAACTGTGGGCACAATGAGGATGTTGGCATCAACTGTGCACGC
TCTAATAACTCAAATCTGGAGGGATGGGCTATCAGCCTCATCGTTATTGGTTCCCTTCTA
TTCTTCGGGTTATTCGCGGTTGTAGTCGGTAAAGTATGCTCGAAGCCGCGGTCAAAACGC
AATGCATCCTCAGCTGTTATAACTTCCAACGAAACGGCCCCCGTACAGACCTACCCGATG
CAGGTCGGTTCGGCGTACCCTCCACCAACCACTTCGTACCCACCACAAGCAGCGTCAACT
GCACCAATGACAGCACCTTACCCGCCGAACGCGATGGCCTTCCAGGCGTACCCGCCGACA
GTGAGCGGCATGAGTGCCGCCCCTCCTGCATACTACCCGGTACCGACCGnnnnnnnNNNN
NNNNNNNNNNNNNNNNNNNNNNNNNnCCCGCCCGCAGTGAATACTACTGGGAGTGAGGTC

>sintSS
ATGACGAGGCTCAGGATGTTATGGACTTTCTTGATGATTTTTGCACCAGCCATCGCCCAA
GTTGGGGCACAACAAGACGGAACCCTCCGGCTGGTCGACGGCTCCTCCGACATTGAAGGG
CGCCTGGAGATCTACCACAACTACGTGTGGGGCACGATATGCGACGACTWCTTCGACCTA
GCTGACGCCGACGTCGCTTGCCGGCAACTCGGTTACACCAGCGCACTGGCGGTCAAGGAG
AAGGCGTATTTCGGCTCGGCGGTTTCGAGCATGGCGATTTGGCTGGATAACGTGGACTGT
ACGGGTAAAGAATTGACGCTGATCAGCTGCTGGCACCGCGGTTGGGGCGTCGATAACTGC
GGTCATAATGAGGATGTTGGAATCATATGCTCGATATATTCAGCGAGGGAGGGCGATCTC
CGTCTCGTTGACGGTGAAGATCTGGACGAAGGKCGTGTGGAGATCTATCATAACAGTGTC
TGGGGTACAGTCTGTAACGATTACTGGTCTTACGACGAGGCTCGTGTCGCATGTCGTCAA
CTTGGCTACAGTGGTGTAACATNNNNNNNnnnnnnCCAATATGGACCCGGTCAAGATCCT
ATCCATCTTGATGACGTYCATTGTTACGGATATGAGGCGACACTCCTTGACTGCTACAGA
TTGGATTGGAATACCAACGACTGCGAGCACTACGAGGATGTTGGCATCAACTGTGCACGC
TCTACTAACTCAAATCTGGAGGGGTGGGCTATCAGCCTCATCGTTATTGGTTCCCTTACT
TTCTTCGGGTTATTCGCAGTTATTATCGGTAAAGTATGCTCGAAGCCGCGGTCAAAACGC
AACGCATCCTCAGCTGTTATGACTTCCAACGAAACGGCCCCCGTACAGACCTACCCGGTG
CAGGTCGGCTCGGCGTACCCTCCACCAACCGCTTCGTACCCACCACAAGCAGCGTCAACT
GCACCAATGACCGCGCCTTACCCGCCGACCGCGATGGCCTTCCAGGCRTACCCKCCGACA
GTGACCGGCATCGGTGGCGCCCCTCCTSCATACACCCMAGTACCGACCGSAAACATGCCG
CTACCTGGTGGTGCAGYAGCCGCATACCCRCCCGCAGTGAAKMCTMCTGGAAGTSAGGCC

>sprp
ATGACGAGGCTCAGGATGTTATGGACTTTCTTGATGATTTTTGCACCAGCCATCGCCCAA
GTTGGGGCACAAATAGAAGGCGACCTYCGACTGGTCGGCGGCTCCTCCGACATTGAAGGC
CGCCTGGAGATCTACCACAACTACGTGTGGGGCACGATATGCGACGACTACTTCGACCTA
GCTGACGCCGACGTYGCTTGCCGGCAACTCGGTTTCGCCAGCGCACTGGCGGTCAAGGAG
AAGGCGTATTTTGGCTCGGCGGWTTCGAGCACGGTGATTTGGCTGGATAACGTGGACTGT
ACGGGTAAAGAATTGACGCTGACCAGCTGCTGGGACCGCGGTTGGGGCGTCGATAACTGC
GGTCATAATGAGGATGTTGGAATCATATGCTCGATTTATTCAGCGAGGGAGGGCGATCTC
CGTCTCGTTGACGGTGAAGATCTGGACGAAGGTCGTGTGGAAATCTATCATAACAGTGTC
TGGGGTACAGTCTGTAACGATTACTGGTCTTACGACGAGGCTCGTGTCGCATGTCGTCAA
CTTGGCTACAATGGTGTATCATACACTAAGACCAGTCAATATGGACCCGGTCAAGATCCC
ATCCATCTTGATGACGTCCATTGTTACGGATATGAGGCGACACTCCTTGGATGCTACAGG
TTGGATTGGGATACCAACGACTGCGATCACTACGAGGATGTTGGCATCAAATGTGCACGC
TCTAATAACTCAAATCTGGAGGGGTGGGCTATCAGCCTCATCGTTATTGGTTCCCTTACT
TTCGTCGGGTTATTCGCAGTTATTATCGGTAAAGTATGCTCGAAGCCGCGGTCAAAACGC
AACGCATCCTCAGCTGTTGTGACTTCCAACGAAACGACCCCCGTACAGACCTACCCGGTG
CAGGTCGGTTCGGCGTACCCTCCACCAACCGCTTCGTACCCACCACAAGCAGCGTCAACT
GCACCAATGACCGCGCCTTACCCGCCGACCGCAATGGCCTTCCAGGCGTACCCGCCGACA
GTGACCGGCATTGGTGGCGCCCCTCCTGCATACACCCCAGTACCGACCGGAAACACGCCG
CTACCTGGTGGTGCAGTAGCCGCATACCCGCCCGCAGTGAATACTACTGGAAGTGAGGTC

>spurp
ATGACGAGGCTCAGGATGTTATGGACTTTCTTGATGATTTTTGCACCAGCCATCGCCCAA
GTTGGGGCACAAATAGAAGGCGACCTTCGACTGGTCGGCGGCTCCTCCGACATTGAAGGC
CGCCTGGAGATCTACCACAACTACGTGTGGGGCACGATATGCGACGACTACTTCGACCTA
GCTGACGCCGACGTCGCTTGCCGGCAACTCGGTTTCGCCAGCGCACTGGCGGTCAAGGAG
AAGGCGTATTTTGGCTCGGCGGTTTCGAGCACGGTGATTTGGCTGGATAACGTGGACTGT
ACGGGTAAAGAATTGACGCTGACCAGCTGCTGGGACCGCGGTTGGGGCGTCGATAACTGC
GGTCATAATGAGGATGTTGGAATCATATGCTCGATTTATTCAGCGAGGGAGGGCGATCTC
CGTCTCGTTGACGGTGAAGATCTGGACGAAGGTCGTGTGGAAATCTATCATAACAGTGTC
TGGGGTACAGTCTGTAACGATTACTGGTCTTACGACGAGGCTCGTGTCGCATGTCGTCAA
CTTGGCTACAATGGTGTATCATACACTAAGACCAGTCAATATGGACCCGGTCAAGATCCC
ATCCATCTTGATGACGTCCATTGTTACGGATATGAGGCGACACTCCTTGGATGCTACAGG
TTGGATTGGGATACCAACGACTGCGATCACTACGAGGATGTTGGCATCAAATGTGCACGC
TCTAATAACTCAAATCTGGAGGGGTGGGCTATCAGCCTCATCGTTATTGGTTCCCTTACT
TTCGTCGGGTTATTCGCAGTTATTATCGGTAAAGTATGCTCGAAGCCGCGGTCAAAACGC
AACGCATCCTCAGCTGTTGTGACTTCCAACGAAACGACCCCCGTACAGACCTACCCGGTG
CAGGTCGGTTCGGCGTACCCTCCACCAACCGCTTCGTACCCACCACAAGCAGCGTCAACT
GCACCAATGACCGCGCCTTACCCGCCGACCGCAATGGCCTTCCAGGCGTACCCGCCGACA
GTGACCGGCATTGGTGGCGCCCCTCCTGCATACACCCCAGTACCGACCGGAAACACGCCG
CTACCTGGTGGTGCAGTAGCCGCATACCCGCCCGCAGTGAATACTACTGGAAGTGAGGCC

>pdep
ATGACGAGGATTAGGATGCTATGGACTTTCTTGGTGATTTTTGCACCAGCCATCGCCCAA
ATTGAGGCACAAACGGAAGGCGACCTCCGACTGGTCGGCGGCTCCTCCGACCTTGAAGGC
CGTTTGGAGATCTACCACAACTACCTGTGGGGCACGATATGCGACGACTACTTCGACCTA
GCTGACGCTGACGTCGCTTGCCGGCAACTCGGTTTCACCAGCGCACTGGCGGTCAAGGAG
AGGGCGTATTTCGGCTCGGCGGTTTCAGGCACGGTGATTTGGCTGGATAACGTGGACTGT
ACGGGGAAAGAATCGTCGCTGACGTCCTGTTGGGACCGCGGTTGGGGCGTCSAGAACTGC
RRTCATARTGAGGATGTTGGAATCATATGCnnnnnnnnnnnnnCGAGGGAGGGCGATCTM
CGTCTCGTTGACGGTGAAGATCTGGACGAAGGTCGTGTGGAGATCTATCATAACGGTGTC
TGGGGTACAGTCTGTAACGATTACTGGGCTTATGACGAGGCTCGCGTCGCGTGTCGTCAA
CTTGGCTACAATGGnnnnnnnnnnnnnnnnnnnnnCATGTACGGACCCGGTCAAGATCCC
ATCCATCTTGATAACGTCATGTGTTACGGATATGAGGAGAGACTCACTCAATGTTACAAT
CTGGATTGGGGTTACAGCAACTGTGGGCACAACGAGGATGTTGGCATCAACTGTGCACGC
KCTAATAACTCAAATCTGGAGGGATGGGCTATCAGCCTCATCGTTATTGGTTCCCTTCTT
TTCTTCGGGTTATTCGCGGTTGTAGTCGGTAAAGTATGCTCGAAGCCGCGGTCAAAACGC
AATGCATCCTCAACTGCTGTGACTTCCAACGAAACGGCCCCCGTACAGACCTACCCGGTG
CAGGTCGGCTCGGCGTACCCTCCACCAACCGCTTTGTACCCACCACAAGCAGCGTCAACT
GCACCAATGACCGCACCTTATCCGCCGACCGCGATGGCCTTCCAGGCGTAYCCGCCGACA
GTGAGCGGYATGGGTGCCGCCCCTCCTGCATACACCCCGGTAGCGACCGGAAACACGCCG
CTACCCGGTGGTGCAGAAGCCGCATATCCGCCCGCGGTGAATACTACTGGAAGCTAGGTC
