# Supplementary material for: Genome-wide signals of positive selection in strongylocentrotid sea urchins
Source: BMC Genomics. 2017 Jul 21;18:555. doi: 10.1186/s12864-017-3944-7 (PMC5521101; doi:10.1186/s12864-017-3944-7)
Supplement: Supplementary file 3 — Consensus alignment files. A compressed (gzip) tape archive (TAR) file containing 6250 consensus alignment files in FASTA format. (TGZ 14116 kb) [file 12864_2017_3944_MOESM3_ESM.tgz › SPU_012743/consensAlign.ordered.fa]

>sdro
ATGATTTTCCCGCGCTTCGGCTTGCTGGTGGCACTGCTGCTCCTATCCGCTTGGTGCGGT
GACGCCCGTCTTCGCGGGCGGAGTGCTAGAAGCAGTGGCGGCAGTCACGGTGCAGGTCGA
GTTCGACGATGCTCGGGGGGCAACGCACCGATCAGGGATGCGCGCGACAAGCCCAACTTC
GTCATTTTCTTCGCAGACGATATGGGCTACGGCGATCTGGCATCGTACGGYCACCCGGTC
CAGGAGAGGGGACCCATCGAYGACGTCATGGTGGAGAACGGTATCAAATTCACACAGGGG
TACGTCCCYGATACCGTGTGCACCCCTAGCCGTGTAGCGCTCTTAACAGGTCGGTATCCG
GTTCGATCTGGAGTATTCAGTGGCACTGGTGGATCCCGGGTGTTCCTCCCATGGACTAGG
TCCGGTCTTCCATCCTCTGAAATCACCATCGCAGAAGCGCTCAAGGAAGAGGGCTACACT
ACGGGCATGGCTGGCAAGTGGCATCTAGGGCTGAATTCAGAAACCCGTGACGACGGGGTC
CATCTCCCGATGCACCACGGTTTCGACTTCGTGGGCCACATCCTCCCGTTTACCAACAGT
TTTGCATGTGATGATACAGGGCGCTTCCAAGATTTCCCTGACGTCACCAAATGCTTCCTG
TACAAGCGAGATCAGATAGTCGCTCAGCCATTCAACCATACCTACCTCACGCAGACGTTT
GTCAACGATGCTGTCTCATTCATCGAAGATAATGCCCATGATCCTTTCTTCTTCTACTTC
CCCTTCTCGCACCCCCACGTACCTCTATACGCCTCGCCTCGATTCGCTGGAAAGTCCCAA
CGCGGCGAATACGGCGACAACATTAATGAGATGAGTTGGGCAGTAGGCGAGGTGATAGAT
GCMMTAGAAGCTCAGGGGCTTTCTCAGAACACCCTGGTCTTGTTTATGGCCGACCACGGG
CCCCAGCCCGAGTACTGCGCTCATGGGGGCGATCCTAGCATTTTCAAAGGATACAAGACC
AATACATGGGAGGGAGGCATACGCGTTCCCTTCGTCGCTTACTGGCCCGGGCAGATAACG
CCTCGTGARTCGGACGCGCTCGTCAGTACTCTCGACATCATGAGAACCGTTATCGACCTC
GCTAACGGTACGCTCCCCGACGATACTGCCTACGACGGCGAAGTAATCACCGACGTCCTG
TTGCATAACGCCCCGTCTCCGCACGACGTCCTGTACCACTACTGCAAGGACCGGCTCATG
GCGGTTCGATCCGGTCCATACAAGGTYCATTACTTCACTCACCGAGTCCAGACTCMGGAT
TAYTTCGCYGGGGAATGCCRAGACGGCGGACTGCCGTTGACACACTACTTCGACTGCTAC
CACTGCTACGATTCGTGCGTCACCGAACAAGTTCCGCCGCTCATCTACAACGTCGAACAC
GACCCCATTGAGGCCTACGCGCTGAACACAACACTGGATTCTTCACTCGCTGAATTCATG
GTGGATCTGCAGGAGAAGGTGACGGCTCACATAGCTTCTGTGACGGTMGCGGCGCCTATA
TTAGATGACAAAGACGCAACAAAGTCTATCACTCCTTGCTGCAACCCTGACACCAACTGC
ATATGTAACTTCGGACCTGTCGATGGGCCATACAAC

>spal
ATGATTTTTCCGCGCTTTGTCTTGCTGGTGGCACTGCTGCTCCTATCTGCTTGGTGCGGT
GACGCCCGTCTTCGCGGGCGGAGTGCTAGAAGCAGTGGCGGCAGTCACGGTGCAGGTCGA
ATTCGACGATGCTCGGGGGGCAACGCTCCGATCAGGGATGCGCGCGACAAGCCCAACTTC
GTCATATTCTTCGCAGACGACATGGGCTACGGCGATCTGGCATCGTACGGCCACCCGACC
CAGGAGAGGGGACCCATCGATGACGTCATGGTGGAGAACGGTATTAAATTCACGCAGGGG
TATGTGCCTGATACCGTGTGCACCCCTAGCCGTGCAGCGCTCTTAACAGGTCGGTATCCR
GTTCGATCTGGAGTATTCAGTGGCACTGGTGGATCCCGGGTGTTCCTCCCATGGACWAGR
TCCGGTCTTCCATYCACTGAACTCACCATCGCAGAAGCGCTCAAGGAGGAGGGCTACACT
ACAGGCATGGCTGGCAAATGGCATCTAGGGCTGAATTCAGTAACCCGTGACGACGGGGTC
CAYCTCCCGATGCACCACGGTTTCGACTACGTAGGCCACATCCTCCCGTTTACCAACAGC
ATGGCATGTGATGACACAGGGCGCTTCGTAGATTTCCCTGACGTCACCAAATGTTTCCTG
TACAAGCGAGATCAGATAGTCGCTCAGCCATTCAACCATACCTACCTCACGCAGACGTTT
GTCAACGATGCTGTCTCATTCATCGAAGATAATGCCCATGATCCTTTCTTCTTCTACTTC
CCCTTCTCGCACCCCCACGTACCTCTCTACGCCTCGCCTCGATTCGCTGGAAAGTCCCAA
CGCGGCGAATACGGCGACAACATTAATGAGATGAGTTGGGCAGTAGGCGAGGTGATAGAT
GCCCTAGAAGCTCAGGGGCTTTCTCAGAACACCCTGGTCTTGTTTCTCGCCGACCACGGG
CCCCAGCCYGAGTACTGCGCTCATGGGGGCGATCCTAGCATATTCAAAGGATACAAGACC
AATACATGGGAGGGAGGCATACGCGTTCCCTTCGTCGCTTACTGGCCCGGGCAGATAACG
CCTCGTGAATCGGACGCGCTCGTCAGTACTCTCGACATCATGAGAACCGTTGTCGACCTC
GCTGACGGTACGCTCCCCGACGATCGTGCCTACGACGGCGAAGTAATCACCGACGTCTTG
TTGAATAACGCCCCGTCGCCGCACGACGTCCTGTACCACTACTGCAAGGACCGGCTCATG
GCGGTTCGATCCGGTCCATACAAGGTCCATTACTTCACTCACCGAGTCCAGACTCCGGAT
TATTTCGCTGGGGAATGCCAAGACGGCGGACTGCCGTTGACACACTACTTCGACTGCTAC
CACTGCTACGATTCGTGCGTCACCGAACAAGTTCCGCCGCTCATCTACAACGTCGAACAC
GACCCCATTGAGGCCTACGCGCTGAACACAACACTGGATTCTTCACTGGCTGAATTCATG
GTGGATCTGCAGGAGAAGGTGACGGCTCACATAGCTTCTGTGACGGTAGCGGCGCCTATA
TTAGATGACAAAGACGCAACAAAGTCTATCACTCCTTGCTGCAACCCTGACACCAACTGC
ATATGTAACTTCGGACCTGTCGATGGACCCTACAAC

>sfra
nnnnnnnnnnnnnnnnnnnnnnnnnnnnnnnnnnnnnnnnnnnnnnnnnnnnnnnnnnnn
nnnnnnCGTCNNCGCGGGCGGAGTCCTAGAAGCAGTCGCGGTNNNNNNGGTGCAGGTCGA
TCTCGACGATGCTCGGGAGGACACACACCGNNNAGGGATCCGCGCGACAAGCCCAACTTC
GTCATATTCTTCGCAGACGACATGGGCTACGGTGATCTGGCATCGTACGGTCACCCGACC
CAGGAGAGAGGACCAATCGATGACATCATGGTGGAGAACGGTATTAAATTCACCCAGGGG
TATGTCCCTGATACCGTATGCACTCCTAGCCGTGCAGCGCTTTTAACAGGTCGGTATCCA
GTTCGATCTGGAATATTCAGTGGTTCTGGTGGATCCCGGGTGTTCCTCCCATGGACCAGG
TCCGGTCTTCCATCCACTGAACTCACCATCGCAGAAGCTCTCAAGGAGGAGGGCTACGCT
ACAGGCATATCTGGCAAGTGGCATCTAGGGCTGAATTCAGAAACCCGTGAAGACGGGATC
CATCTCCCGATGCACCACGGTTTCGACTACGTAGGCCACATCCTCCCGTTYACMAACAGT
ATGGCATGTGATGATACAGGGCGCTTCCAAGATTTCCCTGACGTCACCAAATGTTTCCTG
TACAAGCGAGATAAGATAGTCGCTCAGCCATTCAACCATACCTACCTCACGCAKACGTTT
GTCAACGATGCTGTCTCATTCATAGAAGACAATGCCGATAATCCGTTCTTCTTCTACTTC
CCCTTCTCGCATCCACACGCACCTCTGTACGCCTCGCCTCGATTCGCTGGAAAGTCACGC
CGCGGCGAATACGGCGACAACATTAATGAGATGAGTTGGGCAGTAGGCGAGGTGATAGAT
GCCCTGGAAGCTCAGGGGCTTTCTCAGAACACCCTGGTCTTGTTTATCGCCGACCACGGG
CCCCAACCCGAGTATTGCGCTCATGGGGGAGATTCCAGCATATTCAAAGGATACAAGACC
AATACATGGGAGGGAGGCGTACGCGTTCCCTTCGTCGCTTACTGGCCCGGGCAGATAACG
CCTCGTGAATCGGACGCGCTCGTCAGTACTCTGGACATCATGAGAACCGTTGTCGACCTC
TCTAACGGYACGCTCCCCGACGATCGTTCCTACGACGGCGAAGTAATCACCGACGTCCTG
TTGAATAACGCCCGGTCGCCGCACGACGTYCTCTACTACTACTGCAAGGACCGGCTCATG
GCGGYTCGATCCGGTCCATACAAGGTTCATTACTTCACYCACCGAGTCCAGACTCAGGAT
TATTTCGCTGGGGAATGTCAAGACGGTGGACTGCCATTGGCACACTACTTCGACTGCTAC
CACTGCTATGATTCTTGCGTCACCGAGCAAGATCCGCCGCTCATCTACGACGTCGAGCAC
GACCCCATTGAGGCGTACCCGCTGAACAAAACACTTGATCATACACTCGCTGAATTTATG
GAAGATCTGCAGGAGAAGGTGACGGCTCACATAGCATCTGTGATTGTAGCGGAGCCTTTG
TTGGATGACAAAGACCCAACAAAGTCCATCACTCCTTGCTGCGACCCTGACACCAACTGC
ATATGTAACTACGGGCCTGTCAGTGGGCCATACAAC

>afraSS
ATGATTTTCCCGCGCTTTGTCTTGCTGGTGGCACTGCTGCTCCTATCTGCTTGGTGCGGT
GACGCCCGTCTTCGCGGGCGGAGTGCTAGAAGCAGTGGCGGCAGTCACGGTGCAGGTCGA
ATTCGACGATGCTCGGGGGGCAACGCTCCGATCAGGGATGCGCGCGACAAGCCCAACTTC
GTCATATTCTTCGCAGACGACATGGGCTACGGCGATCTGGCATCGTACGGCCACCCGACC
CAGGAGAGGGGACCCATCGATGACGTCATGGTGGAGAACGGTATTAAATTCACGCAGGGG
TATGTGCCTGATACCGTGTGCACCCCTAGCCGTGCAGCGCTYTTAACAGGTCGGTATCCA
GTTCGATCTGGAGTATTCAGTGGCACTGGTGGATCCCGGGTGTTCCTCCCATGGACTAGG
TCCGGTCTTCCATCCWCTGAACTCACCATCGCAGAAGCGCTCAAGGAGGAGGGCTACACT
ACAGGCATGGCTGGCAAGTGGCATCTAGGGCTGAATTCAGAAACCCGAGACGACGGGATT
CATCTCCCAATGCACCACGGTTTCGACTTCGTAGGCCACATACTCCCGTTTACCAACAGT
TTTTCATGTGATGACACAGGGCGCTTCCAAGATTTCCCTGACGTCACCAAATGCTTCCTG
TACAAGCGAGATCAGATAGTCGCTCAGCCATTCAACCATACCTACCTCACGCAGACGTTT
GTCAACGATGCTGTCTCATTCATCGAAGATAATGCCCATGATCCCTTCTTCTTCTACTTC
CCCTTCTCGCACCCCCACGTACCTCTCTACGCCTCGCCTCGATTCGCTGGAAAGTCCCAA
CGCGGCGAATACGGCGACAACATTAATGAGATGAGTTGGGCGGTAGGCGAGGTGATAGAT
GCCCTAGAAGCTCAGGGGCTTTCTCAGAACACCCTGGTCTTGTTTATGGCCGACCACGGC
CCCCAGCCCGAGTACTGCGCTCATGGGGGCGATCCTAGCATATTCAAAGGATACAAGACC
AATACATGGGAGGGAGGCATACGCGTTCCCTTCGTCGCTTACTGGCCCGGGCAGATAACG
CCTCGTGAATCGGACGCACTCGTCAGTACTCTCGACATCATGAGAACCGTTGTCGACCTC
GCTAACGGTACGCTCCCCAACGATACTGCCTACGACGGCGAAGTAATCACCGACGTCCTG
TTGAATAACGCCCCGTCGCCGCACGACGTCCTCTACCACTACTGCAAGGACCGGCTCATG
GCGGTTCGATCCGGTCCATACAAGGTTCATTACTTCACTCACCGAGTCCAGACTCAGGAT
TATTTCGCTGGGGAATGCCGAGACGGTGGACTGCCATTGACACACTACTTCGACTGCTAC
CACTGCTACGATTCTTGCGTCACCGAACAAGATCCTCCGCTCATCTACAACGTCGAGCAC
GACCCCATTGAGGCGTACGCGCTGAACACAACACTGGATTCTTCACTCGCTGAATTCATG
GTGGATCTGCAGGAGAAGGTGGCGGCTCACATAGCATCTGTGACGGTAGCGGCGCCTATA
TTAGATAACAAAGACCCAACAAGGTCTATCACTCCTTGTTGCGACCCTGACACCAACTGC
ATATGTAACTTCGGACCTGTCGATGGACCCTACAAC

>hpul
ATGCTTTTCCCGCGCTTTGGCTTGCTGGTGGCACTGCTGCCCCTATCTGCTTGGTGCGGT
GACGCCCGTCTTCGCGGGCGGAGTGCTAGAAGCAGTGGCGGTAGTCACGGTCGAGGTCGA
TTGCGACGATGCTCGGGGGGAAACGCACCGATCAGGGATGCGCGGGACAAGCCCAACTTC
GTCATATTCTTTGCAGACGACATGGGCTACGGCGATCTGGCATCGTACGGTCATCCGACC
CAGGAGAGGGGACCCATCGATGACGTCATGGTGGAGAACGGTATCAAATTCACACAGGGG
TATGTCCCTGATGCCGTGTGCACCCCTAGCCGTGTAGCGCTCTTAACAGGTCGGTATCCG
GTTCGATCTGGTTTATTCAGTGGTCCTGGTGGATCCCGTGTGTTCCTCCCATGGACCAGG
TCCGGTCTTCCATCCACTGAACTCACCATCGCAGAAGTGCTCAAGGAGGAGGGYTACACT
ACAGGCATTGCTGGCAAATGGCATCTAGGGCTGAATTCAGAAACCCGAGACGACGGGATC
CATCTCCCGATGCACCACGGTTTCGACTTCGTAGGCCACATCCTCCCGTTTACCAACAGT
ATGGCATGCGATGACACAGGGCGCTTCCAAGATTTCCCTGACGTGACCAAATGTTTCCTG
TACAAGCGGGATCAGATAGTCGCTCAGCCATTCAACCATACCTACCTGACGCAGACGTTT
GTCAACGATGCTGTCTCGTTCATCGAAGATAATGCCWATGATCCGTTCTTCTTCTACTTC
CCCTTCTCGCACCCCCATGCATCTCTCTACGCCTCGCCTCGATTCGCTGGAAAGTCCCAA
CGCGGCGAATACGGCGACAACATTAATGAGATGAGTTGGGCAGTAGGCGAGGTGATAGAT
GCCCTAGAAGCTCAGGGGCTTTCTCAGAATACCCTGGTCTTGTTTATCGCCGACCACGGA
CCCCAGCCCGAGTACTGCGCTCATGGGGGCGATCCTAGCATATTCAAAGGATACAAGACC
AATWCATGGGAGGGAGGCATACGCGTTCCCTTCGTCGCTTACTGGCCCGGGCAGGTAACG
CCTCGAGAATCGGACGCGCTCGTCAGTACTCTCGACATCATGAGAACCGTTGTCGACCTC
GCGAACGGTACGCTCCCCGACGATCGTGCCTACGACGGCGAAGTCATCACCGACGTCCTG
TTGAAAAACGCCCCGTCGCCGCACGACGTCCTCTACCACTACTGCAAGGACCGGCTCATG
GCGGTTCGATCCGGTCCATACAAGGTTCATTACTTCACTCACCGGGTCCAGACTCAGGAC
TATTTTGCTGGGSAATGTCAAGACGGTGGACTACCRTTGGCACACTACTTCGACTGCTAC
CACTGCTACGATTCTTGCGTCACCGAACAAGATCCGCCGCTCATCTTCAACGTCGAGCAC
GACCCCATTGAGGCGTACCCGCTGAACAAAACACTGGATTCTGCACTCGCTGAATTCATG
GTGGATCTGCAGGTGAAGGTGACGGCTCACATAGCATCTGTGACTGTAGCGGCGCCTTTG
TTGGATGACAAAGACCCAACAAAGTCCATCACTCCTTGCTGCAACCCTGACACCAACTGC
ATATGTAACTATGGACCTGTCGATGGGCCATACAAC

>snud
nnnnnnnnnnnnnnnnnnnnnnnnnnnnnnnnnnnnnnnnnnnnnnnnnnnnnnnnnnnn
nnnnnnCGTCTTCGCGGGCGGAGTCCTAGAAGCAGTCGCGGTNNNNNNGGTGCAGGTCGA
TCTCGACGATGCTCGGGAGGACACACACCGAGNAGGGATCCGCGCGACAAGCCCAACTTC
GTCATATTCTTCGCAGACGACATGGGCTACGGTGATCTGGCATCGTACGGTCACCCGACC
CAGGAGAGAGGACCAATCGATGACATCATGGTGGAGAACGGTATTAAATTCACTCAGGGG
TACGTCCCTGATACCGTGTGCACTCCTAGCCGTGCAGCGCTCTTAACAGGTCGGTATCCA
GTTCGATCTGGAATATTCAGTGGTTCTGGTGGATCCCGGGTGTTCCTCCCATGGACCAGG
TCCGGTCTTCCATCCACTGAACTCACCATCGCAGAAGCTCTCAAGGAGGAGGGCTACGCT
ACAGGCATATCTGGCAAGTGGCATCTAGGGCTGAATTCAGAAACCCGTGAAGACGGGATC
CATCTCCCGATGCACCACGGTTTCGACTACGTAGGCCACATCCTCCCGTTTACCAACAGT
ATGTCATGTGATGACACAGGGCGCTTCCGAGATTTCCCTGACGTCACCAAATGTTTCCTG
TACAAGCGAGATAAGATAGTCGCTCAGCCATTCAACCATACCTACCTCACACAGACGTTT
GTCAACGATGCTGTCTCATTCATAGAAGACAATGCCGATCATCCGTTCTTCTTCTACTTC
CCCTTCTCGCATCCACACGCACCTCTGTACGCCTCGCCTCGATTCGCTGGAARGTCCCGC
CGCGGCGAATACGGCGACAACATTAATGAGATGAATTGGGCAGTAGGCGAGGTGATAGAT
GCCCTGGAAACTCAGGGGCTTTCTCAGAACACCCTGGTCTTGTTTATCGCCGACCACGGG
CCYCAGGCCGAGTACTGCGCTCATGGGGGYGATTCTAGCATATTCAAAGGATACAAGACC
AATACATGGGAGGGAGGCGTACGCGTTCCCTTCGTCGCTTACTGGCCCGGRCAGATAACG
CCTCGTGAATCGGACGCGCTTGTCAGTACTCTCGACATCATGAGAACCGTTGTCGACCTC
TCTAACGGTACGCTCCCCGACGATCTTTCCTACGACGGCGAAATTATCACCGACGTCCTG
TTGAATAACGCCCCGTCGCCGCACGACGTCCTCTACTACTACTGCAAGGACCGGCTCATG
GCGGTTCGATCCGGTCCATACAAGGTTCATTACTTCACTCACCGAGTCCAGGCTCAGGAT
TATTTCGCTGGGGAGTGTCAAGACGGTGGACTGCCGTTGGCACACTACTTCGACTGCTAC
CACTGCTATGATTCTTGCGTCACCGAACAAGATCCGCCGCTYATCTACGACGTCGAGCAC
GACCCCATTGAGGCGTACCCGCTGAACAAAACACTTGATCATACACTCGCTGAATTTATG
GACGATCTGCAGGAGAAGGTGGCGGCTCACATAGCATCTGTGATTGTAGCGGAGCCTTTG
TTGGATGACAAAGACCCAACAAAGTCCATCACTCCTTGCTGCGACCCTAACACCAACTGC
ATATGTAACTACGGACCTGTCAGTGGGCCATACAAC

>sintSS
ATGATTTTCCCACGCTTTGTCTTGCTGGTGGCACTGCTGCTCCTATCCGCTTGGTGCGGT
GACGCCAGTCTTCGCGGGCGGAGTGCTAGAAGCAATGGCGGTAGTCACGGTRGAGGTCGA
ATTCGACGATGCTCGGGKGGAAACGCACCGATCAGGGATGCGCGCGACAAGCCCAACTTC
GTCATATTCTTCGCAGACGACATGGGCTACGGCGATCTGGCATCGTACGGCCACCCGACC
CAGGAGAGGGGACCAATCGATGACGTCATGGTGGAGAACGGTATTAAATTCACGCAGGGG
TATGTGCCTGATACCGTGTGYACCCCTAGCCGWGTAGCGCTCTTAACAGGTCGGTATCCA
GTTCGATCTGGAGTATTCAGTGGCACTGGTGGATCCCGGGTGTTCCTCCCATGGACAAGG
TCCGGTCTTCCATCCACTGAACTCACCATCGCAGAAGCGCTCAAGGAGGAGGGCTACACT
ACGGGCATGGCTGGCAAATGGCATCTAGGGCTGAATTCAGAAACACGCGACGACGGGATC
CATCTCCCGATGCACCACGGTTTCGACTTCGTAGGCCACATCCTCCCGTTTACCAACAGT
TTTGCATGTGATGACACAGGGCGCTTCCGAGATTTCCCTGACGTCACCAAATGTTTCCTG
TACAAGCGAAATCAGATAGTCGCTCAGCCATTCAACCATACCTACCTCACGCAGACGTTT
GTCAACGATGCTGTCTCATTCATCGAAGATAATGCCCATGAYCCTTTCTTCTTCTACTTC
CCCTTCTCGCACCCCCATGTACCTCTCTACGCCTCGCCTCGATTCGCTGGAAAGTCCCGA
CGCGGCGAATACGGCGACAACATTAATGAGATGAGTTGGGCAGTAGGCGAGGTGATAGAT
GCCCTAGAAACTCAGGGGCTTTCTCAGAACACCCTGGTCTTGTTTATKGCCGACCACGGG
CCCCAGCCCGAGTACTGCGCTCATGGGGGCGATGCTAGCATATTCAAAGGATACAAGACC
AATACATTCGAGGGAGGCATACGCGTTCCCTTCGTCGCTTACTGGCCCGGGCAGATAACG
CCTCGTGAATCGGACGCGCTCGTCAGTACTCTCGACATCATGAGAACCGTTGTCGACCTC
GCTAACGGGACGCTCCCCGACAATCGTTCCTACGACGGCGAAGTAATCACYGACGTCCTG
TTGAATAACGCCCCGTCGCCGCACGACGTCCTGTACCACTACTGCAAGGACCGGCTCATG
GCGGTTCGATCCGGTCCATACAAGGTACATTACTTCACTCACCGGGTCCAGACTCAGGAT
TATTTCGCYGGKGAATGCCAAGACGGCGGACTGCCATTGACACACTAYTTCGACTGCTAC
CACTGCTACGATTCTTGCGTCACYGAACAAGATCCGCCGCTCATCTACAACGTCGAGCAC
GACCCCATTGAGGCGTACCCGCTGAACACAACACTGGATTCTTCACTMGCTGAGTTCATG
GTGGATCTGCAGGAGAAGGTGACGGCTCACATAGCATCTGTGACGGTAGCGGMGCCTATA
TTAGATAACAAAGACTCAACAAGGTCCATCACTCCTTGCTGCGACCCTGAAACCAACTGC
ATATGTAACTTCGGACCTGTCGATGGACCCTACAAC

>sprp
ATGATTTTCCCGCGCTTCGGCTTGTTGGTGGCACTCGTGCTCCTATCCGCTTGGTGCGGT
GACGCCCGTCTTGGCGGGCGAAGTGCTAGAAGCGGTGGCGGTGCTCCCGGTGCAGGTCGA
GTTCGACGATGCTCGGGGGGCAACGCACCGATCAGGGATGCGCGCGACAAGCCCAACTTC
GTTATATTCTTCGCAGACGACATGGGCTACGGCGATCTGGCATCKTACGGACACCCGACC
CAGGAGAGGGGACCMATCGATGACGTCATGGTGGAGAACGGTATYAAATTCACACAGGGG
TACGTCCCCGAYACCGTKTGCACCCCTAGCCGTGTAGCGCTCTTAACAGGTCGGTATCCG
GTTCGATCTGGAGTWTTCAGTGGCACKGGTGGATCCCGGGTGTTCCTCCCATGGACTAGG
TCCGGTCTTCCATCCACTGAACTCACCATCGCAGAAGCGCTCAAGGAGGAGGGCTACACT
ACAGGCATGGCTGGCAAGTGGCATCTAGGGCTGAATTCAGAMACCCGTGACGACGGGGTM
CATCTTCCGATGCACCACGGTTTCGAYTTCGTAGGCCACATCCTCCCGTTTACCAACAGT
ATGGCATGTGATGATACAGGGCGCTTCGTAGATTTCCCTGACGTCACCAAATGTTTCCTG
TACAAGCGAGATCAGATAGTCGCTCAGCCATTCAACCATACCTACCTCACGCAGACGTTT
GTCAACGACGCTGTCTCATTCATCGAAGACAACGCCCATGATCCCTTCTTCTTCTACTTC
CCCTTCTCRCACCCCCACGTACCTCTATACGCMTCGCCTCGATTCGCTGGAAAGTCCCAA
CGCGGCGAATACGGCGACAACATTAATGAGATGAGTTGGGCAGTAGGCGAGGTGATAGAT
GCCCTAGAAGCTAAGGGGCTTTCTCAGAACACCCTGGTCTTGTTTCTCGCCGACCACGGG
CCCCAGCCCGAGTACTGCGCTCATGGGGGCGATCCTAGCATTTTCAAAGGATACAAGACC
AATACATGGGAGGGAGGCATACGCGTTCCCTTCGTCGCTTACTGGCCCGGGCAGATAACG
CCTCGTGAATCGGACGCGCTCGTCAGTACTCTCGACATCATGAGAACCGTTGTGGACCTC
GCTAACGGTACGCTCCCCGACGATACTGCCTACGACGGCGAAGTAATCACCGACGTCCTG
TTGAAAAACGCCCCGTCGCCGCACGACGTCCTGTACCACTACTGCAAGGACCGGCTCATG
GCGGTTCGATCCGGTCCATACAAGGTTCATTACTTCACTCACCGAGTCCAGACTCAGGAT
TATTTCGCTGGGGAATGCCAAGACGGCGGACTGCCGTTGGCACACTACTTCGACTGCTAC
CACTGCTACGATTCGTGCGTCACCGAACAAGATCCACCGCTCATCTACAACGTCGAGCAT
GACCCCATTGAGGCGTACCCGCTGAACACAACACTGGATTCTTCACTCGCTGAGTTCATG
GTGGATCTGCAGGAGAAGGTGACGGCTCACATAGCATCGGTGACTGTAGCGGTGCCTTTG
TTGGATGACAAAGACCCAACAAAGTCCATCACTCCTTGCTGCGACCCTGACACTAACTGC
GTATGTAACTACGGACCTGTCGATGGGCCATACAAC

>spurp
ATGATTTTCCCGCGCTTCGGCTTGTTGGTGGCACTCGTGCTCCTATCCGCTTGGTGCGGT
GACGCCCGTCTTGGCGGGCGAAGTGCTAGAAGCGGTGGCGGTGCTCCCGGTGCAGGTCGA
GTTCGACGATGCTCGGGGGGCAACGCACCGATCAGGGATGCGCGCGACAAGCCCAACTTC
GTTATATTCTTCGCAGACGACATGGGCTACGGCGATCTGGCATCTTACGGACACCCGACC
CAGGAGAGGGGACCAATCGATGACGTCATGGTGGAGAACGGTATTAAATTCACACAGGGG
TACGTCCCCGACACCGTGTGCACCCCTAGCCGTGTAGCGCTCTTAACAGGTCGGTATCCG
GTTCGATCTGGAGTTTTCAGTGGCACTGGTGGATCCCGGGTGTTCCTCCCATGGACTAGG
TCCGGTCTTCCATCCACTGAACTCACCATCGCAGAAGCGCTCAAGGAGGAGGGCTACACT
ACAGGCATGGCTGGCAAGTGGCATCTAGGGCTGAATTCAGAAACCCGTGACGACGGGGTC
CATCTTCCGATGCACCACGGTTTCGACTTCGTAGGCCACATCCTCCCGTTTACCAACAGT
ATGGCATGTGATGATACAGGGCGCTTCGTAGATTTCCCTGACGTCACCAAATGTTTCCTG
TACAAGCGAGATCAGATAGTCGCTCAGCCATTCAACCATACCTACCTCACGCAGACGTTT
GTCAACGACGCTGTCTCATTCATCGAAGACAACGCCCATGATCCCTTCTTCTTCTACTTC
CCCTTCTCGCACCCCCACGTACCTCTATACGCCTCGCCTCGATTCGCTGGAAAGTCCCAA
CGCGGCGAATACGGCGACAACATTAATGAGATGAGTTGGGCAGTAGGCGAGGTGATAGAT
GCCCTAGAAGCTAAGGGGCTTTCTCAGAACACCCTGGTCTTGTTTCTCGCCGACCACGGG
CCCCAGCCCGAGTACTGCGCTCATGGGGGCGATCCTAGCATTTTCAAAGGATACAAGACC
AATACATGGGAGGGAGGCATACGCGTTCCCTTCGTCGCTTACTGGCCCGGGCAGATAACG
CCTCGTGAATCGGACGCGCTCGTCAGTACTCTCGACATCATGAGAACCGTTGTGGACCTC
GCTAACGGTACGCTCCCCGACGATACTGCCTACGACGGCGAAGTAATCACCGACGTCCTG
TTGAAAAACGCCCCGTCGCCGCACGACGTCCTGTACCACTACTGCAAGGACCGGCTCATG
GCGGTTCGATCCGGTCCATACAAGGTTCATTACTTCACTCACCGAGTCCAGACTCAGGAT
TATTTCGCTGGGGAATGCCAAGACGGCGGACTGCCGTTGGCACACTACTTCGACTGCTAC
CACTGCTACGATTCGTGCGTCACCGAACAAGATCCACCGCTCATCTACAACGTCGAGCAT
GACCCCATTGAGGCGTACCCGCTGAACACAACACTGGATTCTTCACTCGCTGAGTTCATG
GTGGATCTGCAGGAGAAGGTGACGGCTCACATAGCATCGGTGACTGTAGCGGTGCCTTTG
TTGGATGACAAAGACCCAACAAAGTCCATCACTCCTTGCTGCGACCCTGACACTAACTGC
GTATGTAACTACGGACCTGTCGATGGGCCATACAAC

>pdep
nnnnnnnnnnnnnnnnnnnnnnnnnnnnnnnnnnnnnTGCTCCTATSTGCTTGGTGCGGT
AACGCCCGTCTTCGCGGGCGGAGTCCTAGAAGCAGTCGCGGTNNNNNNGGTGCARGTCGA
TCTCGACGATGCTCGGGGGGACACTCACCGANNAGGGATCCGCGCGACAAGCCCAACTTC
GTCATATTCTTCGCAGACGACATGGGCTACGGTGATCTGGCATCGTACGGTCACCCGACC
CAGGAGAGAGGACCAATCGATGACGTCATGGTGGAGAACGGTATTAAATTCACCCAGGGG
TATGTCCCTGATACCGTGTGCACTCCTAGCCGTGCAGCGCTCTTAACAGGTCGGTATCCA
GTTCGATCTGGAATATTCAGTGGTTCTGGTGGATCCCGGGTGTTCCTCCCATGGACCAGG
TCCGGTCTTCCATCCACTGAGCTCACCATCGCAGAAGCTCTCAAGGAGGAGGGCTACGCT
ACAGGCATATCTGGCAAGTGGCATCTAGGGCTGAATTCAGAAACCCGTGAAGACGGAATC
CATCTCCCGATGCACCACGGGTTCGACTACGTAGGCCACATCCTCCCGTTTACCAACAGT
ATGTCATGCGATGACACAGGGCGCTTCGCAGATTTCCCTGACGTCACAAAATGTTTCCTG
TACAAGCGAGATAAGATAGTCGCTCAGCCATACAACCATACCTACCTAACGCAGACGTTC
GTCAACGATGCTGTCTCATTCATAGAAGACAATGCCGATAATCCGTTCTTCTTCTACTTC
CCCTTCTCGCATCCACACGCACCTCTGTACGCCTCGCCTCGATTCGCTGGAAAGTCCCGC
CGCGGCGAATACGGCGACAACATTAATGAGATGAGTTGGGCAGTAGGCGAGGTGATAGAT
GCCCTGGAAACTCAGGGGCTTTCTCAGAACACWCTGGTCTTGTTTATCGCCGACCACGGG
CCCCAGGCCGAGTACTGCGCTCATGGGGGCGATTCTAGCATATTCAAAGGATACAAGACC
AATACATGGGAGGGAGGCATACGCGTTCCCTTCGTCGCTTACTGGCCCGGGCAGATAACG
CCTCGTGAATCGGATGCGCTCGTCAGTAGTCTTGACATCATGAGAACCGTTGTCGACCTC
GCTAACGGTACGCTCCCCGACGATCGTCCCTACGACGGCGAAGTAATCACCGACGTCCTG
TTGGAAAACGCCCTGTCGCCGCACGACGTCCTCTACTACTACTGTAAGGACCGGCTCATG
GCGGTTCGATCCGGTCCATACAAGGTTCATTACTTCACTCACCGAGTCCAGGCTCAGGAT
TATTTCGCTGGAGAATGTCAGGACGGTGGACTGCCATCGGAACACTACTTCGACTGCTAC
CACTGCTATGATTCTTGCGTCACCGAACAAGATCCCCCGCTCATCTACGACGTCGAGCAC
GAYCCCATTGAGGCGTACCCGCTGAACAAAACACTTGATCATACACTCGCTGAATTTATG
GACGATCTGCAGGAGAAGGTGGCGGCTCACATAGCATCTGTGATTATAGCGGAGCCTTTG
TTGGATGACAGAGACCCAACAAAGTCCATCACTCCTTGCTGCGACCCTGACACCAACTGC
ATATGTAACTACGGACCTGTCAGTGGGCCATACAAC
