# Supplementary material for: Genome-wide signals of positive selection in strongylocentrotid sea urchins
Source: BMC Genomics. 2017 Jul 21;18:555. doi: 10.1186/s12864-017-3944-7 (PMC5521101; doi:10.1186/s12864-017-3944-7)
Supplement: Supplementary file 3 — Consensus alignment files. A compressed (gzip) tape archive (TAR) file containing 6250 consensus alignment files in FASTA format. (TGZ 14116 kb) [file 12864_2017_3944_MOESM3_ESM.tgz › SPU_025832/consensAlign.ordered.fa]

>sdro
ATGAGAAGRGGACGTGGACGTCCGCCGAAAACGCTTGTTGATTCACTGGACGAGACGCCG
GTAAATTCAAAGAAATCTGGTGGAGGAGCTGGAGTTGGACGGGGCAATGGAGGCCAGAGT
AACGGCTCCAGTCCTGCAAGTTCTCGCTGCAGCACACCGGTAAGTCAAGCCAGCAGTACC
GGTGCTGTTGGCCGAGGGAGATCCCCGGGATTACGTGAAGCTGCTAGGCGGAGTAAGCGG
CTAATCCATGAGGTCATAGAGGCCCAACGAAATCCACCCAAGGCMAGTCCATCCAGCACA
ACAAGTAGTGGAAAAGGGCCAGGAAAAGGCAGAGGAAGAGGTAAAACTCCTTYAGCACAA
AATAAACCAGGTGCAAAGTCCAAAGCAAAACCAAAACTTGCGAAAGGGAAAGGGAAGGGG
AAAAAGGCGAGACCAAAATATGAAAGTTCAGATGAAGAGGGAGGGGATTTCAATGAGGAA
TTGTTGCAATCTTCCTCATCAGAAGATGAAACTAGCTCAAACAGCTCACACGCTGATTTA
CCAGATGAAGATGATCTTGAACTCGAAGAAGACAGTGACAGTGATGACAGCAGTAGCACT
GCTGCGAAGAAGAGGTTATTACTGTCACGGACGAATCGATCATTAGCATTGCCATTCCTG
GAGGAGGAAGAAATTCCTCCTCTTGAACTCCCCMAAACTAGCTCCGATCTCCTACTTGAC
AACCAGGATATGATGCAAGCATTATCTGTGTATGAAGTTCTCAGGCATTTCAGTCAGCAG
YTGAGACTCTCACCATTCCGGTTCGAGGATTTTTGTGCAGCTTTGTGCAGCGAGGAGCAA
TGCTTGCTACTTGCGGAGACCCACATTGCTCTTCTGTACAATCTTGTTAAGGAAGATGAA
AGTAGCAGCACAACGTTTGGTCCTCAAGACCAGAGAGACAGTATCAATGTTCAGTTCTTG
TTTCTGGATAATATGACRTGGCCAGAGGTTGCAAGAGGATATATTGAAAGCGACAAAGAA
TACCGTAGCGCGTTGAATGCACTAGAAGGAGAGAATTACCCATTTGCCCCTGTGAGTGAC
AAATTAACAGTTTTGCATCTCCTGTGTGACCAATTCTTGGCATCCAACAGAGTGCGTGAG
GAGATTCTSAGCGAAGGTGCAATAACCTATGATGACCATTGCAGGTCATGTCATAAACTG
GGGGATTTGATATGCTGTGAGACATGTTCAGCTGTMTATCACTTGGAATGTGTGAATTTG
GTGGAAGTACCAGAAGAAGACTGGATGTGCTCTGTGTGCCGGCAGCATCGTGTTCTGGGG
GTCTACGACTGCATCTCAGAGGTGGAGAAAAGTGGACTGCTTATACGACAGGAGCCGATA
GGTTATGACAGACATGGCAGGAAATACTGGCACTTCGCTAGGAGGATTGTTGTTGAGGGT
GAAGATGAGGTACGGTACTACTCCACCAAGCCTCAACTTGAAGAGCTCATGCATACTCTG
GATGCACAGAAGTGGGAGGAGGACCTGTGCCTGGCCCTGACGGACTGTATGACCGAGATC
CTAGACCAGATGCAGAGGACCGAGGAGCTGACTAACAGTGCCAGGGGTAACCAGAAATCT
GTGCTCCAGAAGTCATCAGAGGAAYTGAATGCTATAAAGACTGCACGAGATGAGGCCCTC
TTGAAAGCTGAAGAGGAGAAGCGAAGACTGGAGGAAGAAGCAGTCATCGCTCAGGCCCAG
GAGGAAGTTGGAGTAAAGATTGAGGCTGAACCGTCAGAAGAGAAGGAGGACGAAGARAAA
ATGGAGRTTGATGTGGGCGGAGGTACAAGTAAGACTGCTCAGGAGGAAGGGGTTGGGGAT
TCAGAAACMAAGGAAGATGGGGAAACAGAAGGGGAGGGTCAAGAAAAGAAGGAGGTGGGA
AGTGAGGAGCGGAAGGATGATGGAGACGAACCTGGTACCAGCCAAGRTGGTGGAAACCCA
GAATCAGAGATCTCGGTGAAGAACGAGGATGGAGATGATGAGAACAAAGGAATAAAGAMT
GTTATGACAAGGTCAAGAAATCCSAACTACAARCCCCCGCCSCCTAAAGCCACTCCCTAT
CTWACATACACTACAAGCATTCCAACTCATACAAAAACTTCTCTTGTATCAGGCAGGACC
AAGACGGAAGAAACCCTTGTCATTAATTCCAAAGGAGAGATTAAATCGATTGGAGGAGAT
GACACCAGTAAGGGCATTGTGACAAGGAATTCCCTGCGGCCAGAATCGCTCTTCAAACTT
GGCATGGAGGGGACATACAAGTCTTACAAGAATCAGTTCAAAACCAACAGGCTTGCCCTC
AACAAACCGCAGCACGCCGAGGAGCGAGATCGCAAACGCTATCTGGTCAATAAGTTCAGT
CTGACTCCTGCAGCCGAGTTCAAGTGGCACGGCAGCACTAACAGCAACCGTATGCTCACC
ATCTCTACCCTCCGCCTCACCACCACTCAGCTTGAGACCAACCTCCCCAGGGCCGTCATG
CACACCAACTGGACCGTCCACCGGAACAACTGGATCAAAGCTGTCCACATGTGCTCCAAG
CCGCATGCCTTTGCCCTGGCCCTCTCCGTCCTGGAGTGTGCCATCAAGCCCGTGGTGTTC
AACTCCTACTTCTCCGATGGGCTGGGTCACGTCAGAATGGTGAGGACGACGGCTTTGGAG
AAGGAGGAGAGGAAGAAGAATGACAAGAAGAGGAAGGAYGATGATATTGAAGAGATTCAA
ACCAACTGCAGTTGGGTCAAGTACTGCTTCCCCATCAAGCATCAGGTATGGAAGTTGAAA
GGTGAGGAGTATCGCATATACGGAGGCAGTGGTTATGGTTGGCACAGTACCATCAGGAAG
AGACGGCCCTTACCCCCTCCTAGTCCGGCTAAGATTGGTCTAGACAGGTGCATYAGAGCT
GCCAAGGCGGCTGGAAAGTGGGGCTACCCACCAGTTGATGACTCCAAGAATGAAGAGGAG
ATGGACACCGGGGAGGACAAGCAGTCATCCAAAGAGACAGAAGAGGCAGACGCTCAGAAA
AGAGAGGAAGAACAAGATAACAAGGAGGATAACAAAGAACCTGTCTCGGTGAAGACTAAT
AATGTAGAAGAGGCTAAGAAAGATGAGAAAGAAAGTGAGACACAAATGGAAACGAACGAA
GAGAAAACTGAAACCAAGACAGGAGATGAAGAGGTGAAAATGGAWGTTGACGGTCCTAAA
GATTTAGCAGGAGAGCAGAGTGAGAGGACGGGAGAAGTTGAATCAAGGACAGATGGAAAT
GCTGAGGCAGGTCCTCACCAGGAGGCAACAGGGAACCTTTCTGCTGGTCCAAGTAGTCAG
GTAGACGGTGCTGGGCAAGGGTTGGAGAGTACRGGTCAAGAACTGCACCCAGCTGGTGAG
ATCCAAAGAACTGATAAATCAGCTCCCAGTGATAGCTTTGGGGCAAGTGAGGTTGATAAA
GACAAGAAGGCARCAGAAGGCAATGTTGACAAGAAGGCAGCAGAATCAATGGATGTCGGA
GGGAAAGTTCTTGGAATAGTTGCTAAGAAACCGTCTCTCGTCATTGATGAGCTAGACATT
TCCAATGCCTTGAGGAATCACACTGTGTACCGAAAGATCCCTTACAAGTCCAGACTTGAA
GGACTTTTAGAGAGCCGTTCCAAACAGCACATTGAGGAGACGCTCAAGTTCCAGTCAGAG
ATTGGGAAGTATGCCAAAGAACAAAAGATGGTAGAGGAGAAGGAGAAGATGCTGAAGGTC
CTAAAGGCAAAGCTTTCTGCTGGTGGAGACATCAAGGCTGTGCAGGGTGTAGTAGAGGGT
ATGAAGCAACAGCTTGAGGTCAGGAGAGCAAGGAAACCTCAGGTGTATCGTCCACCCTCT
CAGTCCAATAAAGCAGCTTGTGATGCCAAAGTGAAAAGTGCAAAGGAACCTCTTCCTTCT
CCAGCAGTTGCATCAACAAGTGCAATGGCAACCGTGATGGCTCCARCATCCACTCCTGTA
GCTGTTCCAGCRTCTGTCAAATCACAAGGTCCTTCTTCTCCATCGATTGCTTCAGAACAA
TCAGAAAGGTTGAATGTTAAGAAAGGACAAGAACCACTTTCAGGTAAATCAACACATCAA
CCTGCAGTGAAAGTAGAAATACCTACGACARAGGCACATCCTGCRACATCAGCGGTTGCT
CAGACKGACATTGCAGGACGAACTGTCAAAGAGGATCGCACTGCAACAGACAAGACTGAT
CAATCTGTAAATATAGAACCTGTAGTGCCTTCTGCTCGCATTCCACTATTTGAACAAACA
TTTGGAGCYAAGGAYGAAAAACGTACCAACAGTAAACCTACTGAGCAAGCTGACTTGAAA
ACTGAAAGTATATCAGATGTCCAGAAGCCAACTGCAACACAACTTGCCAAAACTCCATCT
TCCTATCAAGATGCTTACAAGGAAATGCTGGCCAATACGGGTGTAACAATACGATCAGAT
CAATTATCGGCTGAACAATCTGGCAGTAATCAAATGCAGAGTGCAATCGATGTTCAAACT
GGGGAACAAAGAGAAACAAAGACACTTTCACCAGCTGTGGAAGTCAAGAATGCAGGGAAG
AGTTTTGAGGAACAAGAACATATGATGGAGACCAGTGCCAAATCTTTGGAAATTACAACC
GACGTACCTATGAAATCTGACATWATAACAGAGGATACCTTGCAAGCTAAATCTTCAGAG
GCACTTCCGTTGCAGTCAGAACATGACATGAGTCAGGAAGATAAAAGTGAAGTTACTCTT
GCAGAACCAGAGCCTATGAAATCAGTCCTATCCTCTAATCAGCTTTTACAAGGTGAAACT
GGAGAGGCGCCTTCACTGCATGTGGCCAGTGACACGGCTGAGGATCAGCAGAATAAGATT
GATGCTTCTGTGACAGACCCAGAGCCGATGGATCAGCAACCCTCTGAAGCACCCAGCGCA
GACAGGCAAGAAGATATACTCTCAGATGCATTATGCCAGTCCTTAGCACCTACTATGGAA
ACAGATCATTCCTCTCAAGAGATGGAACCCACAAAGGACAATCTTGTGCATCWTGAGAWG
CAAAACTTTGAGAACATGCAGCACAATCACTTGGATGATGCTTCAATGTCAAAGGAAAAG
GGAGATGGTGTATCCATGGATTCAGARCATCATGAWAGTGGGCTTTCACAAYCAGAAGCA
GGGGAAACAAGTTGTGATGGTGAAAGGACTAAGCAATCTCTTCCAAACACTGAAGTGCTT
GGAAGTATGTCATCATCAYCCAGTGATGTTGGTGGCTCAGGAAGTGAAAGTGTTGAGGAA
AATGCAAATTCTCTGGGATCAAACTTGTCTACTTCAAACAATAACAGCAACATAGTCGCT
TCTGGACTCGTCCATTCCTCAGAAYATAATGCAGTTCCACAAGAGCYAAAGTGTGAAGAA
CTTTCATCGCAGGAAACCTCWAATGTGCAATGTGTTGAAAATGCAGATGTAAACACAAGT
ACTAYGKACACTTCCGAACAGAGTGAAAAGCCTGTAACACACGAGTATGTGAATTGTGTT
GATAGTTCTCTTTCTTATGAGACCAAAGAGAATGCCAACNTNNNTNTAGCCATTGACCAT
AACAATGTTGATGAAATTGTGAAAGATGTGATGCCTCCATTTCAAGGAGATAAGGTTAAA
CTTAGTGCAGAACAAGAGGAAATAATAAACACAAAAGACATTGAAGCAAAGGCCATTGTG
GACAGTGAAGAACAAAAGGGGGATGAAATGTACTTCCATTCACATGATCCTTCTGAAAGA
ACTGTAAAGGAACWTGATGTGGATGTAAGGTTAACAAGCAGTTTACCTGAAGAGACGGAG
CTAGCAACAATACCAAAGCTTGATCATGTCATGGATACAGATCTTCATCCTATCTCGCAT
AGCACAGGAGATGAAAAGCCAACCCGTGCTCTGAGTGACAATGCAGTCGCTGACAAATTG
CCAGATTCGGCTGACATCAAAATGATGGAGACAGAAAATGTTGCTGTTGTGAGGGATACA
GAGCAACAGAGTTTGAAACCAGTACAGGATCGTACTGTGTTGGAATCRAAGCAATCTGTT
GAAAGTACAGAGACAGTTCCAGGTCCCCCAGCAGTGGCCAAGTTCGAGGAACAAGAGAAC
ACAATGAAGACGGAACCTGTGGCTGTTCCTTGTGACATGAGACAACAGGATGAACCTCCT
CTGAACAAGCCTTCTGATGTTGCATTGACAGCATCTGTTGAAGGTACAAACATAACTTCT
GGTGCTACRGTAAGCGATGTCTCACCAACACAAAGCAGGGGATCAGATGTGAAAGCTGAA
GATGTTAGTTCTCCTGCAATAGCATCCGTTGATGCTGCCCCACCACAAGTTGCTTCTTCC
AAAAYAGAGATTGAGACTCCCAGTGAACCAATGGAAGTTCAGGATTCAAGTGTAACAAGG
ACTAATGTATCAAATGAGAGAAACTCGGAGCAAAACGATTCGCATGTGGAWAGCCCCATG
GAGACAGATACCGTATTGCCAAATGACAAGGTATTGAGTAGTTTAAAAGTGACTGGATTT
GAAGAAAAGAAATTCCAAGTGAYTTCTGAAATTACACAGTCCAGAGAAATCCAAGCTTCT
GAAAGTAAGGTTATCAATGCAGCTGGCATGGACACTGTAAAGGATGTTCCTGCAACTACC
ATCTCAGTTGTTGTGACAGAAAAATCAGAGACCATCATGACAACTGTCACGAAAACCACT
ACTACAACAACAACATCTACTACGATCAGCCGTGAATTGAGAGATCTTCTTGCCAGCAAC
ACCATCACAACAACAAAAACCACAGAGAGTCTGGTGAGTAAAATTGACACCTCGGTCACC
CAGACCATGATTCAGGCAGAGATCATCAAGCTACAGAGTGCTCTGAAAGATGAGTTAGCT
GCCATTCCAAAGCAACGAAGAACCAATGATCGTGTGCGCCTTGAAAAAGGACCAAAGGGC
AGACGCTCCATCAAGCGCCTAGCCAAACCCTTGCCCATCTGCTATATGTTCTCCACTCGA
AGTAGAAAGAGAAGCATCTTGGTGTTGCCTCAGCACAATCTTAGGCGCCTCAGCAGGCGT
GGAGGTAACCTYGAAGTAGAGGGCTACATCTCCAACACCAAGAATGTGGGTGACTTCTGG
CCTTACCCTTGYGCCCGTCCATCCTTCAAGATCTGCTGGAGGTATCGTCTGCAGACTGTA
CGGTCCCTATCTGCTGTGAGTCTGCTGCTTCGTACCTTGTGGGCTTGTATACGATGGGAC
GACCTCAACATCAAACCACCCAACAATAATGGTGTGACCATCATCAATACAGAGAGGGAG
AGGATCACATCAGAGATTATAGATCGCCGCGACGTTACTCCAAGTGGTGTCAAATCTCAG
TACTTGGTGCGCAAGATGATTGTACCCAAAGAGACTTCCATCTCTACTCCAGAGATTCAC
AAACCCCAGCGATCTGGTCTAAGATCCAGCGTCACGCCAACACGAAGAGTAGTCCCAGAG
AAGCCCAAAGGTCCACAGACCATCGAGGTGTGGGTCCCCGAGGAAGGACTAGAACTATGG
GAAGTCCAGCAGTTCTGTGAAAGGCAACTGAARCAACAAGCCAGAGAGAAATACAAGGAG
AAAGAAGCCAGGGAAAAGGAAGCCAGAGCACTAGCTCTACGGAGTACRCACAACAAGGAG
AATGAGACGGCTATCAAGCTAGCCGTGACGTCCAAGGGCGGTAGCAAGGTAGCCATACCC
ACCCTCAAGGGCACCAAGTCCGTAGCTGAGCAGGTGAAACAGGAGCTAGAGGAACAACTC
AGACTCCAGAGGATACAGATGCAACAGAAGCGTCTTGGTGTAGCCAGCAGTGCCAAGGTG
ATTGTAACACTTGCCAAGCCAGGAGCATCTAAGACAACCATCTCTATGAGTAATCTGGCT
TCAATGGCAACCAAGAATAAAGGTCTACCCCCTGGTACTACCATACAGTACATCTCAGGA
CCTGGTGGAACTCAGCAAGCACGCATCGTCACAGCTAACAACCCYGCAACCCCAGGCCAG
GCCCGCTATGTCATCACCAACTCCCCTGGCGCTGGAGGTGCCGGTACCCTGAAGGTCATC
AAGCAGATGCCTTTACCCGGTGTCAGTAGCAGCAGCACCGGTGGGCAAGCCACCACYATC
ATAGGCCCCAGTACTCCAGGCAAGGTAACCACCATCATACCCGCCGGTATGCAGCAGGGG
ACATCGGGAGGCAATGTGCCTATCGGTATGAAGTTACAGACTCCTTCCACTACAGGGGGT
GCTACCACAGTGGCTGCAAGCACTACTCCAGTACAGGGTCAGCCCCAGTTGACCGGTCAA
GCCCAGGTCTTTAGCAACCAAGCCCAGGTCCTACAGGTAGGTGGTCAGAAGTTTGTCATC
ACACCGGCCCAGGTCCAGGTCCAAGGAACAGGCCAGATGATCCCAGCCCAACTCATTCAG
ACTCAGACCAGTCAAGGAGCAGTCCTACAGAGACTGGTCTTGACACCCAATGCAGCTCAA
GGATCTACTCCAGGAAGCATACCCCAGGTGAATCTCCAAGCGGCCGTACAGGCAGTCCAG
CAGACCCAGCAAAGCCAGAAGCAACAAGCAGCAGCAGCYGCTGCAGCTGTWACTACSATC
ACTGCACCAGCWARCCTGGTGGCTCAGAAACCTGTCCAACAGCCSCAGATTACGAAGATT
GCYAGTCTACCACAGCAGCCTCAGATCACCATCAAATCYCATACCCTAAACACCAGCCAG
CCCCAGGCTAARCCCATCCGYCTGGCCCATACCCAGGGTGATAACCTGCTCTTACAGAAG
ACTTCATCTGGAGTGTCCCCGGTAAGACCAGGGGTGCAGGTAGCAGCAGCAGCRGTTGCA
TCSACWAGTAGTGCMGGSGTGGTAGGAGGAGGAGGAGGAGGCCAGGTTCTATCTGCTCTC
ACTCCTCAACAGCAGGTGAATCTAATCAAACAGCAGCTGGAGCTTCTCCAGAAAGCTAAA
CAAGGTCAAGGTCAAACACCGTTAGCAGCCATTCAAGCTCATAAACAGTTCACCCCTGAT
CATCTCAGGRTCCCGATAAAGAGTAAAGAAGCTGATTCCAGGCAAAAGAAGCGACAACAA
ATGCAGGAACAGTTTCACAAACAGTCAAAGGAGAAGGAAATAAYGCAAAGAAATGTATCA
TGTCAGATGGTGATGAAATCAATGTTGGATAAAATCGAGAGGGAGGAGAGACAGAACCGG
AAGAGGAAACACCAAGCCTTGAGACAAGAGAGGGAGGAGAGTAGTAAGAAGAGAGCCATC
CTAGAGAACCATAAAGCTAGGCTCAAAGAAGTCATCCTTCTCAAACGGAACCAGCTGGAG
AGGAGACTCAAGATGGATGTCTATAATGAGGTCCGAAGAGARAGGTGGGCTGAGAAGAGG
AGAGAGAAGGAAACCCAGGGCCTGATCAAACCTAAGAAGGTCAAGATAGACGARGCAGCA
AAGGCCGCCACCACCGCCACCRCCACCACCACATCMAAATCAGTCAATGCCAAGAAGACA
TCAGCGGCAACAGCTGCTAGAAAGAAGATTGCTAAGGCGAAGGCCAGGAAGAAGATAAAC
GCAAGGAAGAAGTCCAGAGCAACCRCCGCYGCCAAGAAGMCGCASCCYCCWGCAGCAGGG
GCAGCMGRGGAGGYRAARCARGAGGAGAATGTMTCTAGCCTCATCACAGAGACGATGCAG
GAGGGYGARGTWGAGGCTGCTCCTACAGCRACCAAACCAACTCTAGCYGCCCCTGCAGGA
GATGATACCCGGCTCTACTGTATATGCAAGACTCCATATGATGAATCCAGGTTTTACATC
GGGTGTGACGTGTGTCAGAACTGGTTCCATGGAACCTGTGTCAAGGTCTCRGAGAAGACG
GCAGCGGACCTCAAGGAATATGTGTGCGAAGAATGTAAGGAGAAGAAACAGGAAACAGAA
GAGGAACTATACTGCCTCTGCAAACGACCCTAYGATGAAGCACAGTTCTACATTGGTTGT
GACCGATGCAACGATTGGTTTCACGGCGAATGTGTGGGTATCTCTCAGGACGAAGCAGAA
AGCATTGAGAACTACATCTGTCCAGGCTGCAAGACTACCACCATACAGAACCTGGCTAAA
CAGAAGACCTTGACAGGCAAGGACTATGATCATCTCAAGAAGATGCTCAGACAACTCCAG
AGTCATAAGATGGCATGGCCTTTCTTAGAACCAGTCAGTGAGTTGGATGCAGCTGATTAC
TATGATGTCATCAAAGACCCAATGGATCTGTCGACGGTGGATGACCGGCTGAAGAACAAG
CACTACGTCAAGCTGAGTGACTTTGCTGCCGACATTGGGAAGGTCTTTGACAACTGTCGC
TTCTACAATCCAACCGACACACCTTACTACCAGTGTGCTGATGTCCTGGAGAAGTTCTTC
ATTCAGAAGATGAAGGCTCTCAAG

>spal
ATGAGAAGGGGACGTGGACGACCGCCGAAAACGCTTGTTGATTCACTGGACGAGACGCCG
GTAAATTCAAAGAAATCTGGTGGAGGAGCTGGAGTTGGACGGGGCAATGGAGGCCAGAGT
AACGGCTCCAGTCCTGCAAGTTCTCGCTGCAGCACACCGGTAAGTCAAGCCAGCAGTACC
GGTGCTGTTGGSCGAGGGAGATCCCCGGGATTACGTGAAGCTGCTAGGCGGAGTAAGCGG
CTAATCCATGATGTCATAGAGGCCCAACGAAATTCTCCCAAGGCAAGTCCATCCAGCACA
ACAAGTAGTGGAAAAGGGCCAGGAAAAGGCAGRGGAAGAGGTAAAACTGCTTCAGCACAA
AATAAACCAGGTGCAAAGTCCAAAGCAAAACCMAAACTTGCAAAAGGGAAAGGGAAGGGG
AAAAAGGCGAGGCCAAAATATGAAAGTTCAGATGAAGAGGGAGCGGATTTCAATGAGGAA
TTGTTRCAATCTTCCTCATCAGAAGATGAAWCTAGCTCAAACAGCTCACACGCTGATTTA
CCAGATGAAGATGATCTTGAACTCGAAGAAGACAGTGACAGTGATGACAGCAGTAGCACT
GCTGCGAAGAAGAGGTTATTACTGTCACGGACGAATCGATCATTAGCATTGCCATTCCTG
GAGGAGGAAGAAATTCCTCCTCTTGAACTCCCCAAAACTAGCTCCGATCTCCTACTTGAC
AACCAGGATATGATGCAAGCATTATCTGTGTATGAAGTTCTCAGGCATTTCAGTCAGCAG
TTGAGACTCTCACCATTCCGGTTCGAGGATTTTTGTGCAGCTTTGTGCAGCGAGGAGCAA
TGCTTGCTACTTGCGGAGACCCACATTGCWCTTCTGTACAATCTTGTTAAGGAAGAYGAA
AGTAGCAGCACAACGTTTGGTCCTCAAGACCAGAGAGACAGTATCAATGTTCAGTTCTTG
TTTCTGGATAATATGACATGGCCAGAGGTTGCAAGAGGATATATTGAAAGCGACAAAGAA
TACCGTAGCGCGTTGAATGCACTAGAAGGAGAGAATTACCCATTTGCCCCTGTGAGTGAC
AAATTAACAGTTTTGCATCTCCTGTGTGACCAATTCTTGGCATCCAACAGAGTRCGTGAG
GAGATTCTGAGCGAAGGTGCAATAACCTATGATGACCATTGCAGGTCATGTCATAAACTG
GGGGATTTGATATGCTGTGAGACATGTTCGGCTGTCTATCACTTGGAATGTGTGAATTTG
GTGGAAGTACCAGAAGAAGACTGGATGTGCTCTGTGTGCCGGCAGCATCGTGTTCTGGGG
GTCTACGACTGCATCTCAGAGGTGGAGAAAAGTGGACTGCTTATACGACAGGAGCCGATA
GGTTAYGACAGACATGGCAGGAAATACTGGCACTTYGCTAGGAGGATTGTTGTTGAGGGT
GAAGATGAGGTACGGTACTACTCCACCAAGCCTCAACTTGAAGAGCTCATGCATACTCTG
GATGCACAGAAGTGGGAGGAGGACCTGTGCCTGGCTCTGACGGACTGTATGACCGAGATC
CTAGACCAGATGCAGAGGACGGARGAGCTGACTAACAGTGCCAGGGGTAACCAGAAATCK
GTGCTCCAGAAGTCWTCAGAGGAACTGAATGCTATAAAGACTGCACGAGATGAGGCCATC
TTGAAAGTGGAAGAGGAGAAGCGAAGACTGGAGGAAGAAGCAGTYATCGCTCAGGCACAG
GAGGAAGCTGGAGTAAAGATTGAGGCTGAACMGTCAGAAGAGAAGGAGGACGAAGAGAAA
ATGGAARTTGATGTGGGCGGAGGTACAAGTAAGACTGCTSAGGAGGAAGGGGTTAGGGAT
TCAGAAACCAAGGAAGATGGGGAAACAGAAGGGGAGGGTCAAGAAAAGATGGAGGTGGGA
ARTGAGGAGCAGAARGAKRATGGAGACCAACCTGGTACCAGCCAAGATGGTGGAAACCCA
GAATCAGAGATCTYGGTGAAGAACGAGGATGGAGATGATGAGAACAAAGGAATAAAGAMT
GTTATGACAAGGTCAAGAAATCCCAACTACAAACCCCCGCCCCCTAAAGCCACTCCCTAT
CTAACATACACTACAAGCATTCCAACTCATACAAAAACTTCTCTTGTATCAGGCAGGACC
AAGACGGAAGAAACCCTTGTCATTAATTCCAAGGGGGAGATTAAATCSATWGGAGGAGAT
GACACCAGTAAGGGCATTGTGACAAGGAATTCCCTGCGGCCAGAATCKCTCTTCAAACTT
GGCATGGAGGGGACATACAAGTCTTACAAGAATCAGTTCAAAACCAACAGGCTTGCCCTC
AACAAACCGCAGCACGCMGAGGAGCGAGAYCGCAAACGCTATCTGGTCAATAAGTTCAGT
CTGACTCCTGCAGCSGATTTCAAGTGGCACGGCAGCACCAATAGCAACCGCATGCTCACY
ATCTCYACCCTCCGCCTGACCACCACGCAGCTTGAGACCAACCTCCCCAGGGCCGTCATG
CACACCAACTGGACCGTCCAYCGSAACAACTGGATCAAAGCTGTCCACATGTGCTCCAAG
CCGCATGCCTTTGCCCTGGCCCTCTCCGTCCTGGAGTGTGCCATCAAGCCTGTGGTRTTC
AACTCSTACTTCTCTGATGGGCTGGGTCACGTCAGAATGGTGAGGACKACGGCTTTGGAG
AAGGAGGAGAGGAAGAAGATTGACAAGAAGAGGAAGGAYGAYGATATTGAAGAGATTCAA
ACCAACTGCAGTTGGGTCAAGTACTGCTTCCCCATCAAGCATCAGGTATGGAAGTTGAAA
GGTGAGGAGTATCGCATATACGGWGGCAGTGGTTATGGTTGGCATAGCACCATCAGGAAG
AGACGGCCCTTACCCCCTCCTAGTCCKGCTAAGATTGGTCTAGACAGGTGCATCAGAGCT
GCSAAGGCKGTTGGAAAGTGGGGCTACCCACCAGTTGCTGACTCCAAGAATGAAGAGGAG
ATGGACACCGGGGAGGACAAGCAGTCACCCAGAGAGACAGRAGAGGCAGACACTCAGAAG
AGAGAGGAAGAACAAGATAYCAAGGAGGATAACAAAGAACCTGTCTCGGTGAAGACTGAT
AATGTAGAAGAGGCTAAGAAAGATGAGAAAGAAAGTGAGACACAGATGGAAACGAAYRAA
GAGAAAACTGAAACCAAGWYRGGTGATGAAGAGGTGAAAATGGAAGTTGATGATCTTAAA
GATTCARCAGGAGAGCAGRGTGAGAGGACGGGAGAARGTGAATCAAGGACAGATGGAAAT
GCTGAGGCAGGTCCTCAACAGGAGGCAACAGGGAACMTYTCTGCTGGTTCWAGTAGTCAG
GTAGACAGTGCTGGGYWAGKGTTGGAGAGTACAGGTCAAGAACTGCACCSAGCTGGTGAG
ATCCAAARAACTGATGAATCAGCTYCCMSTGAWAGCTTGGGGACTAGTGAGGYTGATAAA
GAYAAGAAGGCRGCAGAAGGCAATGTTGACAAGAAGGCAGYWGAATCAATGGATGTCGGW
GGGAAAGTTCTTGGAATAGTWGCCAAGAAACCGYCTCTTGTCATTGATGAGCTAGACATT
TCCAATGCCTTGAGGAATCAYACTGTSTACCGAAAGATCCCTTACAAGTCCAGACTKGAA
GGACTTTTAGAGAGYCGTTCCAAACAGCACMTTGAGGAGACRCTCAAGTTCCAGTCAGAG
ATTGGGAAGTATGCCAAAGAACAAAAGATGGTAGAGGAGAAGGAGAAGATGCTGAAGGTC
CTMAAGGCAAAGCTTTCTGCTGGTGGAGACATCAAGGCTGTGCAGGGTGTAGTAGAGGGT
ATGAAGCAACAGCTTGAGGTTAGGAGAGCAAGGAAACCTCAGGTGTATCGTCCACCCTCT
CAGTCYAAYAAAGCRGCTCGKGATGCCAAAGTGAAAAGTGCAAAGGAAMYTCTTCCTTCT
CCAGCAGTTGCRTCAACAAGTGCAATGGCAACCGTGACGGCTCCAGCATCYACTCCTGTA
GCTKTTCCAGCATSKGTCAAATCAGAAGTTCCTTCTTCTTCATCAATTGCTTCAGCACAA
CCAGAAAKGTTGAWTGTTAAGRAAGGACAAGAACCRCTTTCAGGTAAATCAACACATCAA
CCTGCAGYGAAAGTARAAATACCTACGACAGAGGCACATCCTGCTACATCAGCTGTTGCT
CMGAYTGACAYTGCAAGACAAACTGTCAAAGAGGATCSCACTGCAACAGACAAGACTGAT
CAATCTGTTAATATASAACCTGWAGTGCCTTCTGCTCGCATTCCACTWTTTGAACAAACA
TTTGGAGCTAAGGACRAAAAACTTACCAACAGTAAACCTACTGAGCAAGCCGACTTGAAA
ACTGAAAGTATATCAGATGTCCAGARGCCAACTTCAACACAACTTGCCAAAACTCCAWCT
TCCTATCAAGATGCTTACAAGGAAATGCTGGCCAATACGGGTGTAAAAATACGATCAGAT
CAGYTATCRGCTGAACAACCTGGCAGTMATCAAATGCAGAATGCACTTGATGTTCAAACT
GGGGAWCAAAGAGAARCAAAGACACTTGCACCAGCKGTGGAAGTSGAGAATGCAGGGAAG
AGTTTTGAGGAACAAGAACATATGATGGAGACCAGTGCCAAATCTTTGGAAATTACAACC
GACRTACCTATGAAATCTGWCATGATAACAGAGGATACCTTGCAAGCYAAATCTTCAGAG
GCACTKCCRTTGSAGTYAGAACRTKACATGAGTCRGGAAGATAARAGTGAAGTTACTCTT
ACAGAACCAGAGCCTATGMAATCAGTCCYATCCTCTGATCAGCTTTTACAASGTGAAACT
GGAGAGGCWCCTTCACTGCATGTGGMCAGKRACACGRSTSAAGATCAGCAGAATAAGATT
GATGYTTCTGTGACAGACCCAGAGCCGATGGATCARCAAMCCTCTGAAACACCCTGCGCA
GACARGCAAGAAGATWTACTCTCAGATGCATTATGCCAGTCCTTAGCACCTACTATGGAA
ACAGATCATTCCTCTCAAGAGATAGAACCCACAAWGGACAATCTTTTGCATCCTGAGAAG
CAAAACTTTGAGAACRTGCAGCACAATCACTTGGATGATGCTTCAATGTCAAAGGAAAAG
GGAGATAGTGTATCCATGGATTCAGAACATCATGRAAGTGRGCTTTCACAAYCAGAAGCA
GGGGAAACRAGTTGTGATGGTGAAAGGACTAAGCAATCTCTTCCAAGCACTGAAGTGCTT
GGAAGTATGTCATCATCATCCAGTGATGTTGGTGGCTCAGGAAGYGAAAGTGTTGAGGAA
AATGCMAATTCTCTGGGATCAAACTTGTCTACTTCAAACAATAACAGYAACMTARYTGCT
TCTGGACTCATCCATTCCTCAGAACATAATGCAGTTCCACAAGAGCCAAMGTGYGARGAA
CTTTCATCGCAGGAAAYCTCTAATGTGCAATGTGTTGAAAATGCAGATGTAAACACAAGT
ACTACATACACTTCCGAGCAGAGTGAAAAGCSTGTAACACACGAGTATGTGAATTKTGTT
GATAGTTCTCTTTCTARTGAGACCAAMGAGAATACCAACNTNNNTGTAGCCATTGACCAT
AACAATGTTGATGAAATTGTGAAAGATGTGATGCCTCCATTGCAAGGAGATAAGGTYARA
CTTAGTGCAGACCAASAGGAAATAATAAACACAARAGACATTGAAGCAAAGGCCATTGTG
GACAGTGAAGAACARAAAGGGGATGAAATGTACTTCCATTCACATGATCCTTCTGAAAGA
ACTGTAAAGSAACATGATGTGGAYGTAAGGTTAACAAGCAGTTTACCTGAAGAGACGGAG
CTAGCAACAATACCAAAGCTTGATCATGTCATGGATACAGATCTTGATCCTATCTCGCAT
AGCACAGGAGATGAAAAGCCAACTCRTGCTCYGAGTGACAATGCAGTCRCTGACAAATTG
CCAGATTYGGCTGACATCAAAATGATGAAGACAGAAAATGTTGCTGTTGTGAGTGAWACA
GAACARCAGAGTTTGAAACCAGTMSAGGAGTGTACTGTGTTGGAATCAAAGCAATCTGTT
GAARGTACAGAGACAGTTCCAGGTCCCCCAKCAGKGGYCAAGTTTGAGAAACAAGAGAMC
ACAATGAAGACAGAASCTGWAGCTGTTCCTTGTGACATGAAACAACRGGRTGAACCTCCT
GTGAACAAGCCTTCTGATGTTGCATTGAMAACATMTGTTGAAGGTACAAACATAGCTKCT
GGTGCTACGGTAAGCGATGTCTCACCAACACAAAGCAGGGGRTCAGATGTGAAAGCTGAR
GATGTTAGCTCTYCWGCWATAACATCYGTTGATGTTACATCACCACAAGTGGCTTCCTCS
AAAACARAGATTGAGACTTCCAGTGAACCAATGGAAGTTCAGGATTCAAGTGTAACRAGG
ACTAATGTRTCAAATGAGAGAAACTCAGAGCAAATYGATTCACATTTRGAAAGCCCCATG
GAGACAGAWACCRTATTGCCAAATGACAAAGTATTGAGTAGTCTRAAAGTRACTGGATTT
GAAGAAAAGAAAKTYCAAGTGACTTCTGAAATTACACAGTCCAGAGAAATCCAAGCTTCT
GAAAGTAAGGTTATCAATGCAGCTGACATGGACACTGTAMAGGATGTTCCTGCAACTACC
ATCTCAGTTGTTGTSACACAAAAATCAGAGACCATCATGACAACTGTCACGAAAACCACT
ACTACAACAACGACATCTACTACGATCAACCGTGAATTGAGAGATCTTCTTGCCAGCAAC
ACCATCACAACAACCAAAACAACAGAGAGTCTTGTGAGTAAGATTGACACCTCRGTCACC
CAGACCATGATTCAGGCAGAGATCATCAAGCTACAGAGTGCTCTGAAAGATGAGTTAGCT
GCCATTCCAAAGCAACGAAGAACCAATGATCGTGTGCGCCTTGAAAAAGGACCAAAGGGC
AGGCGCTCCATCAAGCGCCTAGCCAAACCCTTGCCCATCTGCTATATGTTCTCCACTCGA
AGTAGGAAGAGAAGCATCTTGGTGYTGCCTCAGCACAATCTTAGGCGCCTCAGCAGGCGT
GGAGGTAACCTCGAAGTGGAGGGCTACATCTCSAACACCAAGAATGTGGGYGACTTCTGG
CCTTACCCTTGCGCCCGTCCATCCTTCAAGATCTGCTGGAGGTATCGTCTGCAGACTGTA
AGGTCCCTATCTGCTGTSAGTCTGCTGCTTCGTACCTTGTGGGCTTGCATACGATGGGAC
GACCTCAACATCAAACCACCCAACAATAATGGTGTGACCATCATCAATACAGAGAGGGAG
AGRATCACATCAGAGATTATAGATCGCCGTGACGTTACTCCAAGTGGTGTCAAATCTCAG
TACTTGGTGCGCAARACGATTGTACCCAAAGAGACTTCYATCTCCACTCCAGAGATTCAC
AAACCCCAGCGATCTGGTCTAAGATCCAGCGTCACRCCAACMCGWAGAGTAGTCCCRGAG
AAGCCYAAAGGTCCACAGACCATCGAGGTGTGGGTCCCCGAGGAAGGACTAGAACTATGG
GAAGTCCAGCAGTTCTGTGAAAGGCAACTGAAGCAACARGCCAGAGAGAAATACAAGGAG
AAAGAAGCCAGGGARAAGGAAGCCAGAGCRTTGGCTCTWMGGAGTACACATAACAAGGAG
AATGAGACGGCTATCAAGCTAGCCGTGACGACCAAGGGSGGTAGCAAGGTAGCCATACCK
ACCCTCAAGGGCACCAAGTCMGTAGCTGAGCAGGTKAAACAGGAGCTAGAGGAACARCTC
AGACTCCAGAGGATACAGATGCAACAGAAGCGTCTTGGTGTAGCCAGCAGTGCCAAGGTG
ATTGTAACGCTTGCCAAGCCAGGAGCATCTAAGACAACCATCTCTATGAGTAATCTGGCT
TCAATGGCAACCAAGAATAAAGGTCTACCYCCTGGTACTACAATACAGTACATCTCAGGM
CCAGGTGGAACGCAGCAAGCACGCATCGTCACAGCTAACAACCCCGCAACCCCAGGCCAG
GCCCGCTATGTCATCACCAACTCCCCTGGCGCYGGAGGTGCCGGTACCCTSAAGGTCATC
AAGCAGATGCCTTTACCCGGTGTCAGTAGCAGCAGCACCGGTGGGCAAGCCACCACCATC
ATCGGCCCCAGTACTCCGGGCAAGGTAACAACTATCATACCTGCCGGGATGCAGCAGGGG
ACACCGGGAGGCAATGTGCCTATCGGTATGAAGTTACAGACTCCTWCCRSTACAGGGGGT
GCTACTACCGTGGCTGCAAGCACTACTCCAGTRCAGGGTCARCCCCAGTTGACCGGTCAA
GCCCAGGTCTTTAGCAACCAAGCCCAGGTCCTACAGGTRGGTGGTCAGAAGTTTGTCATC
ACRCCRGCCCAGGTCCAGGTCCAAGGAACAGGCCAGATGATCCCAGCCCAACTCATTCAG
ACTCAGACYAGTCAAGGAGCAGTCTTACAGAGACTRGTCTTGACACCCAATGCTGCTCAA
GGATCTACTCCAGGAAGCATACCCCAGGTGAATCTCCAAGCAGCTGTTCAGGCGGTCCAG
CAGACCCAGCAAAGCCAGAAGCAACAAGCAGCAGCAGCTGCTGCAGCNNNNACTACGATC
ACTGCACCAGCAAACCTGGTGGCTCAGAAACCTGTCCAACAGCCCCAGATTACMAAGATT
GCCAGCCTACCACAGCAGCCTCAGATCACCATCAANTCCCACACCCTAAACACCAGCCAA
CCCCAGGCTAAGCCCATCCGGCTGGCCCATACCCAGGGTGATAACCTGCTCTTACAGAAG
ACTTCATCTGGAGTATCCCCGGTAAGACCAGGGGTGCAGGTAGCAGCAGCAGCAGTTGCG
TCCACGAGTAGCGCCGGGGTGGTAGGAGGAGGAGGAGGCGGCCAGGTTCTATCTGCTCTC
ACTCCTCAACAGCAGGTGAATCTAATCAAACAGCAGCTGGAGCTYCTCCAGAAAGCTAAA
CAAGGTCAAGGTCAAACACCGTTAGCAGCCATTCAAGCTCATAAACAGTTCACCCCTGAT
CATCTCAGGGACGCGATAAAGAGTAAAGATGCTGCTTCCAGGCAAAAGAAGCGACAACAA
ATGCAGGAGCAGTTTCACAAACAGTCAAAGGAGAAGGAAATAATGCAAAGAAATGTATCA
TGTCARATGGTGATGAAATCGATGTTGGATAAAATCGAGAGGGAGGAGAGACAGAACCGR
AAGAGGAAACACCAAGCCTTGAGACAAGAGAGGGAGGAGAGTAGTAAGAAGAGAGCCATC
CTRGAGAACCATAAAGCTAGGCTCAAAGAAGTCATCCTTCTCAAACGGAACCAGCTGGAG
AGGAGACTCAAGATGGAYGTCTATAATGAGGTCCGAAGAGAGAGGTGGGCCGAGAAGAGG
AGAGAGAAGGAAACCCAGGGYCTGATCAARCCTAAGAAGGTCAAGATAGACGAAGCAGCA
AAGGCCGCCACCACCACCACCACCACCACCACATCCAAATCAGTCAATGCCAAGAAGACG
TCAGCGGCAACAGCTGCTAGAAAGAAGATTGCTAAGGCGAAGGCYAGGAAGAAGATAAAC
GCAAGGAAGAAGTCCAGGGCCACCGCCGCCGCCAAGAAGACGCAGCCCCCAGCAGCCGGG
GnnnnnGGGGAGGTGAAGCAGGAGGAGAATGTATCTAGCCTCATCACAGAGACGATGCAG
GAGGGTGATGTTGAGGMTGCTCCTGCAGCGACCAAACCAMCTCYAGCTSCCCCTRCAGGA
GATGATACCCGGCTCTACTGTATATGCAAGACTCCWTATGATGAATCCAGGTTTTACATC
GGGTGTGACGTTTGTCAGAACTGGTTCCAYGGGACCTGCGTCAAGGTCTCGGAGAAGACA
GCAGCGGACCTCAARGAATATGTGTGCGAAGAATGTAAGGAGAAGAAACAGGARACAGAA
GAGGAACTATACTGCCTCTGCAAACGACCCTATGATGAAGCACAGTTCTACATTGGTTGT
GACCGATGCAACGATTGGTTCCACGGCGAATGTGTGGGTATCTCTCAGGACGAAGCAGAA
AGCATAGAGAACTACATCTGCCCAGGCTGCAAGACTACCACCATACAGAACCTGGCTAAA
CAGAAGACCTTGACGAGCAAGGACTATGATCATCTCAAGAAGATGCTCAGACAACTCCAG
AGTCATAAGATGGCRTGGCCTTTCTTAGAACCAGTCAGTGAGTTGGATGCAGCTGATTAC
TATGATGTCATCAAAGACCCAATGGATCTSTCGACGGTGGATGACCGSCTGAAGAACAAG
CACTACGTCAARCTGAGTGACTTTGCTGCYGACATYGGGAAGGTCTTTGACAACTGTCGC
TTCTACAACCCCACGGACACACCTTACTACCAGTGTGCTGACGTCCTGGAGAAGTTCTTC
ATCCAGAARATGAAGGCTCTCAAG

>sfra
ATGAGAAGGGGACGTGGACGTCCGCCGAAATCGCTTGTTGATTCACTGGACGAGACGCCG
GTAAATGCAAAGAAATCTGGTGGAGGAGCTGGAGTTGGACGGGGCAATGGAGGCCAGAGT
AACGGCTCCAGTCCTGCAAGTTCTCGCTGCAGCACACCGGTAAGTCAAGCCAGCAGTACC
GGTGCTGTTGGCCGAGGGAGATCCCCKGGATTACGTGAAGCTGCTAGGCGGAGTAAGCGG
CTAATYCATGAGGTCATAGAGGCCCAACGAAACCCTCCTAAGGCAAGTCCATCCAGCACA
ACAAGTACTGGAAAAGGGCCAGGAAAAGGCAGAGGAAGAGGTAAAACTGCTTCAACACAA
AATAAACCAGGTGCAAAGTCCAAAGCAAAACCAAAACTGGCAAAAGGGAAAGGGAAGGGG
AAAAAGGCCAGGCCAAAATATGAAAGTTCAGATGAAGAGGGAGGGGATTTCAATGAGGAA
TTGTTGCAATCTTCTTCATCAGAAGATGAAACTAGCTCAAATAGCTCACACTCTGATTTA
CCAGATGAAGATGATGTAGAACTAGAAGAAGACAGTGACAGTGATGACAGCAGTAGCACT
GCTGCWAAGAAGAGGTTATTACTTTCACGGACAAATCGATCATTAGCATTGCCATTCCTG
GAGGAGGAAGAAATTCCTCATCTTGAACTCCCCAAAACTAGCTCAGATCTCCTACTTGAC
AACCAGGATATGATGCAAGCTTTATCTGTGTATGAAGTTCTCAGGCATTTCAGTCAGCAG
TTGAGACTCTCACCATTCCGGTTTGAGGATTTTTGTGCAGCTTTGTGCAGCGAGGAGCAA
TGCTTGCTACTTGCAGAGACCCACATTGCACTTTTGTACAATCTTGTTAAGGAAGACGAA
AGTAGCAGCACAACGTTTGGTCCTCAAGACCAGAGAGACAGTATCAATGTTCAGTTCTTG
TTTCTGGATAATATGACATGGCCAGAGGTTGCAAGAGGATATATTGAAAGCGACAAAGAA
TACCGTAGCGCATTGAGTGCACTAGAAGGAGAGAATTACCCATTTGCCCCTGTGGGTGAC
AAATTAACAGTTTTGCATCTCCTGTGTGACCAATTCTTGGCATCCAACAGAGTGCGTGAG
GAGATTCTCAGCGAAGGTGCAATAACCTATGATGACCATTGCAGGTCATGTCATAAACTG
GGGGATTTGATATGCTGTGAGACATGTTCAGCTGTCTATCACTTGGAATGTGTGAATTTG
GTGGAAGTACCAGAAGAAGACTGGATGTGCTCGGTGTGCCGGCAGCATCGTGTTCTGGGT
GTCTACGACTGCATCTCAGAGGTGGAGAAAAGTGGACTGCTTATACGACAGGAACCGCTA
GGTTATGACAGGCATGGCAGGAAATACTGGCACTTTGTTAGGAGGATTGTTGTnnnnnnn
nnnnnnnnnnnnnnGTACTTCTCCACCAAGCCTCAACTTGAAGAGCTCATGCATTCTCTG
GATGCACAGAAGTGGGAGGAGGACCTGTGCCTGGCTCTGACAGACTGTATGACCGAGATC
CTAGACCAGATGCAGAGGACGGAGGAGCTGACTAACAGTGCCAGGGGTAACCAGAAATCT
GTGCTCCAGAAGTCATCAGAGGAATTGAATGCTTTAAAGACTGCACGAGATGAGGCCCTC
AGGAAAGCGGAAGAGGAGAAGCGAAGACTGGAAGAAGAAGCAGTCATCGCTCAGGCACAG
GAGGAAGCTGGAGTAAAGATTGAGGCTGAACAGTCAGAAGAGAAGGAGAACGAAGAGAAA
ATGGAAGTTGATGTGGGCGGAGGTACAAGTAAGACTGCTCAGGAGGAAGGGGTTGGGGAT
TCAGAAACCAAAGAAGATGGGAAAACAGAAGGGGAGGGTCAAGAAAAGATGGAGATGGGA
AATGAGGAGCAGAAGGAGGATGGAGACAAACCTGGTACCAGCCAAGATGGTGGAAACCCA
GAATCAGAGATCTCAGAGAAGAAGGAGGATGGAGATGATGAGAACAAAGGAATGAAGAAT
GTTATGACAAGGTCAAGAAATCCTAACTACAAACCCCCGCCCCCTAAAGCCACTCCCTAT
CTAACATACACTACAAGCATTCCAACTCGTACAAATACTTCTCTTGTATCAGGCAGGACC
AAGACGGAAGAAACCCTTGTCATTAATTCCAAGGGGGAGATTAAATCGATTGGAGGAGAT
GACACCAGTAAGGGCATTGTGACAAGGAATTCCCTGCGGCCAGAATCTCTCTTCAAACTT
GGCATGGAGGGGACATATAAGTCTTACAAGAATCAGTTCAAAACCAACAGGCTTGCCCTC
AACAAACCGCAGCATGCCGAGGAGCGAGATCGCAAACGCTACCTGGTCAATAAGTTCAGT
CTGACTCCTGCAGCCGAGTTCAAGTGGCACGGCAGCACCAATAGCAACCGCATGCTCACC
ATCTCTACCCTCCGCCTAACCACCACGCAGCTTGAAAACAACATCCCCAGGGCCGTCATG
CACACCAACTGGACTGTCCATCGGAACAACTGGATCAAAGCTGTCCACATGTGCTCCAAG
CCGCATGCCTTTGCCCTGGCCCTCTCCGTCCTGGAATGTGCCATCAAGCCTGTGGTATTC
AACTCCTACTTCTCTGATGGGCTGGGTCACGTCAGAATGGTGAGGACTACAGCTTTGGAG
AAGGAGGAGAGAAAGAAGAATGACAAGAAGAGGAAGGATGATGACATTGAAGAGATTCAA
ACTAACTGCAGTTGGGTGAAGTACTGCTTCCCCATCAAGCATCAGGTATGGAAATTGAAA
GGAGAGGARTATCGCATATACGGAGGCAGTGGTTATGGTTGGCATAGCACCATCAGGAAG
AGACGGCCCTTGCCCCCTCCTAGTCCTGCTAAGATTGGTCTAGACAGGTGCATCAAAGCT
GCCAAGGCTGCCGGGAAGTGGGGCTACCCACCAGTTGATGACTCCAAGAATGAAGAGRAG
ATGGACACCGGGGAGGACAAGCAGTCACCCAGAGAGACAGAAGAGGCAGACACTCAGAAA
AGAGAGGAAGAACAAGATACCAAGGAGGATAACAAAGAAGCTGTCTCGGTGAAGACTGAT
AATGTAGAAGAGGCTAAGAACGATGAGAAAGAAAGTGAGACACAGATGGAAACGAACRAA
GAGAAAACTGAAACCAAGACGGGTGATGAAGAGGTGAAAATGGAAGTTGATGATCTCAAA
GATTCAGCAGGAGAGCAGAGTGAGAGGACGCGAGAAGGTGGATCAAGGACAGATGGAAAT
GCTGAGGCAGGTCCTCACCAGGAGGCAACAGGGAACCTTTCTGCTGGTTCAAGTAGTCAG
GTAGACAGTGCTGGGCAAGGGTTGGAGAGTACAGGTCAAGAACTGCYCCCAGCTGGTGGG
ATCCAAAGAACTGATGAATCGGCTCCCCGTGATAGYTTGGGGGCTAGTGAGGTTGATAAA
GACAAGAAGGCAGCAGAANNNNNNNNNGACAAGAAGGCAGCAGAATCAATKGATGTCGGA
GGGAAAGTTCTTGGAATTGTWGCCAAGAAACCCTCTCTTGTCATWGATGAGCTAGACATT
TCCAATGCATTGAGGAATCACACTGTGTACCGAAAGATCCCGTACAAGTCCAGATTGGAA
GGACTTTTAGAGAGTCGTTCCAAACAGCACATGGAGGAGACGATCAAGTTCCAGTCAGAG
ATTGGGAAGTATGCCAAACAACAAAAGATGGTAGAGGAGAAGGAGAAGATGCTGAAGGTC
CTAAAGGCAAAGCTTTCTGCTGGTGGAGACATCAAGGCTGTGCAGGGTGTAGTAGAGGGT
ATGAAGCAACAGCTAGAAGTCAGGAAAGCAAGAAAACCTCAGGTGTATCGTCCACCCTCT
CAGTCMAATAAAGCAGCTCGTGATGCCAAAGTGAAAAGTGCAAAGGAACCTCTTCCTTCT
CCAGCAGTTGCATCAACAAGTGCAAYGGCAACTGTGACGGTTCCAMCATCCACTCCTGTA
GCTGTTTCAGCATCTGTCAAATCAGAAGTTCCTTCTTCTCCATCAATTGCTTCAGCACAA
TCAGAAATGTTGAATGTTAAGAAAGGACAAGAACCACTTTCAGGTAAAACAACACATCAA
CCTGCAGTGAAAGTAGAAATACCTACAACAGAGGCACATCCTGCTACATCCACTGTTGCT
CAGACTGACATTGCAAGACAACCTGTCAAAGAGGAATGCACTGCAACAGAGAAGACTGGT
CMACCTGTTAATATAGAACCTGAAGTGCCTTCTGCTTGCATTCCACAACCTGAACAAACA
TTAGCAGCTAAGGACGAAAAACTTACCGACAGTAAACCTACTGAGCAAGCTGACTTGAAA
ACTGAAAGTATATCAGATGTCCAGAAGCCAACTTCAACACAGCTTGCCAAATCTYCATCT
TCCTATCAAGATGCTTACAAGGAAATGCTGACCAATACAGGYATAAAAATACCATCAGAT
CASTTATCGGCTGAACAACCTGACAGTAATCAAATGCAGRATRCACTTGATGWTCMAACT
GGGGAACAAAGAGAAACAAAGACACTTGCACCAGCTGTGGAATTTGAGAATGAAGGGAAG
AGTTTTGAGGAACAAGAACATATGATCGAGACCAGTGCCAAATCTTTGGAAATTACAACC
GATGTACCTATGAAATCTGTCATAATAACAGAGGATACCTTTCAAGCTAAACCTTCAGAG
GCGCTTCCATTGCAGTCAGAAAATGACATGAGTCAGGAAAATAAAAGTGAASTTAYTCTT
ACAGAACCAGAGCCTATGAAATCAGTCCTATCCTCTGATCAGCTTTCACAAGGTAAAACT
GGAGAGGCACCTTCACTGCATGTGGACAGTGASACGACTCAAGATCAGCAGAATAAGATT
GATGCTTCTGTGACAGAACCAGAGCCGATGGATCAGCAGCCCTATGAAACACCCTGCGCA
GACAAGCAAGAAGATTTACTCTCAGATGCATTATGTCAGTCCTTAGCACCTGCTATGGAG
ACAGATCATTCCTCTCAAGAGATAGAACCCWTAAARGACAATCTTTTGCATCCTGAGAAG
CAATACTTTGAGAACATGCAGCACAATCACTTGGATGATGCTCCAATGTTAAAGGAAAAG
GGAGATAGTTTATCCATGGATTCAGAACATCATGATAGTGGGCTTTCACAATCAGAAGCA
GGGGAAACAAGTTGTGATGGTGAAAGGACTAAGCAATCTCTTCCAAACACTGAAGTGCTT
GGAAGTTTGTCATCATCATCCAGTGATGTTGGTGGCTCAGGAAGTGAAAGTGTTGAGGAA
AATGCAAATTCTCTGGGATCAAATTTGTCYATTTCAAATAATAACAGCAAYGTAGTTGCT
TCTGRACTCATCCATTCCTCMGAACATAATGCAGTYCCACAAGAGCCAAAGTGTGAAGAA
CTTTCATCGCAGGAAATCTCCAATGTGCAATGTGTTGAAAATGCAGATGTAAACACAAGT
ACTACACACATATCCAAGCAGAGTGACAAGCCTGTARYGCACRAGAATGTGAATTGTGTT
GATAGTTCTCTTGCTAATGAGACCAAAGAGAATACCAACNNNNNTNTAGCCATTGATCAT
AACAAAGTTGATGGAATTGTGAAAGATGTGATGCCTCCATTGCAAGGAGATAAGGTCAAA
GTTAGTGCAGACCAAGAGRAAAYAATAAACACAAAAGACATTGAAGCAAAGGCCATTGTG
GACAGTGAAGAACAAAAAGRGGATGAAATGTACTTCCATTCATATGATCCTYCTGAAAGA
ACTGTAAAACAACATGATGTGGATGTAAGGTTAACCAACAGTTTRCCTSAAGAGACGGAG
CTAGCAACAAWAGCAAAGCTTGAGCATGCCATGGATACAGATCTTGATCCYATCTCGCAT
GGCACAGGAGATGAAAAGCCAACTCCYGCTCTGAGTGACAATGCAGTCGCTGACRAATTG
CCAGATTCGGCTGACATCAAAATGATGAARACAGAAAATGTTGCTGTTGTGAGTRATACA
GAACAACAGAGTTYGAAACCRGTACAGGAGTGTACTTTGTTGGAATCAAAGCAATCTGTT
GAAAGTACAGAGACAGTTCCAGGTCCCCCAGCAGTGGTCAAGTTYGAGAAACAAGAGAAC
ACAATGAAGACGGAACCTGTAGCTGTTCCTTGTGACATGAAACAACAGRATGAACCTCTT
GTGAACAAGCATTCTGATGTTGCATTGAYAACATCTGTTGAAGGCACAAACATAGCTGCT
GGTKCTWTGGTAAGCGATGTCTCACCAACACAAAGCAGGGGATCAGATATGAAAGCTGAA
GATGTTAGTTCTCCTGCAATAACATCCGTTGATGCTACATCACCACAAGTGGCTTCCTCC
AAAACAGAGATTGAGACTTCTAGTGAACCAATGGAAGTTCAGGATTCAAGTGTAACTAGG
ACTAATGTGTCAAAAGAGAGAAACTCGGAGCAAAACGATTCACATGTGGAAAGCCCCATG
GAGACAGATACTGTATTGCCAAATGACAAAGTATTGAGTAGTCTGAAAGTAACTGAATTT
GAAGCAAAGAAAGTCCAAGTGACTWCTSAAATTACACAGTCCAAAGAAATCCAAGCTTCT
GAAAGTAAGGTTATCAATGCAGCTGACATGGACACTATACAGGATGTTCCTGCAACTACC
ATCTCAGTTGTTGTGACAGAAAAATCAGAGACCATCATGACAACTGTCACGAAAACCACT
ACTACAACAACCACATCTACTATGATCAGCCGTGAATTGAGAGATCTTATTGCCAGCAAC
ACCATCACAACAACCAAAACAACAGAGAGWCTTGTGAGCAAGATTGACACCTCAGTCACC
CAGACCATGATTCAGGCAGAGATCATCAAGCTACAGAGTGCTCTGAAAGATGAATTAGCT
GCCATTCCAAAGCCACGAAGAACGAATGATMGTGTGCGCCTTGAAAAAGGACCAAAGGGC
AGGCGCTCCATCAAGCGCCTAGCCAAACCCTTGCCCATCTGCTATATGTTCTCCACTCGA
AGTAGGAAGAGAAGCATCTTGGTGTTGCCTCAGCACAATCTTAGGCGCCTCAGCAGGCGT
GGAGGTAAYCTTGAAGTGGAGGGCTACATCTCCAACACCAAGAATGTGGGTGACTTCTGG
CCTTATCCTTGCGCCCGTCCATCCTTCAARATCTGCTGGAGGTATCGTCTGCAGACTGTA
AGGTCCCTATCTGCTGTGAGTYTGCTGCTTCGTATCTTGTGGGCTTGCATACGATGGGAT
GACCTCAACATCAAACCACCCAACAATAATGGTGTGACCATCATCAATACACAGAGGGAA
AGGATCACATCAGAGATTATAGATCGCCGCGATGTTACTCCAAGTGGTGTCAAATCTCAG
TACTTGGTGCGCAAGACGATTGTACCCAAAGAGACTTCCATCTCCACTCCAGAGGTGCAC
AAACCCCAGCGATCTGGTCTAAGATCCAGCGTCACACCATCACGGAGAGTAGTCCCAGAG
AAACCCAAAGGTCCACAGACCATYGAGGTGTGGGTCCCAGAGGAAGAACTAGAAYTATGG
GAAGTCCAGCAGTACTGTGACAGGCAACTGAGGCAACAAGCCAGAGAGAAATACAAGGAG
AAAGAAGCCAAGGAAAAGGAAGCCAAAGCATTAGCTCTTAAGAGTACACACAACAAGGAG
AATGAGACAGCTATCAAGCTAGCCTTGACAACCAAGGGYGGTAGCAAGGTAGCCATACCT
ACCCTCAAGGGCACCAAGTCTGTAGCTGAGCAGGTTAAGCAGGAGYTAGARGAACAACTC
AGACTCCAGAGGATACAGATGCAACAGAAGCGTCTTGGTGTAGCCAGCAGTGCCAAGGTG
ATTGTAACGCTTGCCAAGCCAGGAGCATCTAAGACAACCATCTCTATGAGTAATCTGGCT
TCAATGGCAACCAAGAATAAAGGTCTACCCCCTGGTACTACGATACAGTACATCTCGGGA
CCAGGTGGAACTCAGCAAGCACGCATCATCACAGCYAACACCCCCGCAACCCCAGGCCAG
GCCCGTTATGTCATCACCAACTCCCCTGGTGCTGGGGGTGCCGGTACCCTRAAGGTCATC
AAGCAGATGCCTTTACCTGGTGTCAGTAGCAGCAGCACTGGTGGGCAAGCCACCACCATA
TTAGCCCCCAGTACTCCAGGCAAGGTAACAACCATCAAACCCGCCGGKGTGCAGCAGGTG
ACACCAGGAGGCAGCGTGCCTATCGGTATGAAGTTACAGACTCCTACCACTACAGTGGGT
GCTACTACAGTGGCTGCAAGCACTACTCCAGTACAGGGTCAGCCCCAGTTGACYGGTCAA
GCCCAGGTCTTTAGCAACCAAGCCCAGGTCCTACAGGTAGGTGGTCAGAAGTTTGTCATC
ACACCAGCCCAGGTCCAGGTCCAAGGAACAGGCCAGATGATCCCAGCCCAACTCATTCAG
ACTCAGACGAGTCAAGGAGCAGTCCTACAGAGACTGGTCTTGACACCCAATGCTACTCAA
GGATCTACTCCAGGAAGCATACCCCAGGTGAATCTCCAAGCAGCCGTTCAGGCAGTACAG
CAGACCCAGCAAAGTCAGAAGCAACAAGCAGCAGCAGCTGCTGCAGCTGTAACTACGATC
ACTGTACCATCAAACCTGGTGGCTCAGAAATCTGTCCAACAGCCGCAGATAACGAAGATT
GCAAGTCTCCCACAGCAGCCTCAGATCACCATCAAATCCCATACCCTAAACACCAACCTA
ACCCAGGCCAAGCCCATCCGCCTGGCCCAGACCCAGGGTGATAACCTGCTCTTACAGAAG
ACTTCATCTGGAGTRTCCCCGGTAAGACCAGGGGTGCAGGTAGCAGCAGCAGCGGTTGCA
TCCACAAGTAGTGCTGGGGTGGTAGGAGGANNAGGAGGAAGCCAGGCTCTATCTGCTCTC
ACTCCTCAACAACAGGTGAATCTAATCAAACAGCAGCTGGAGCTTCTCCAGAAAGCTAAA
CAAGGTCAAGGTCAAACACCGTTAGCAGCCATTCAAGCTCATAAACAGTTCACCCCTGAT
CATCTCAGGGTTGCTCAAAAGAGTAAAGATGCTGCTGTCAGGCAACAGAAGCGACAACAA
ATGCAGGARCAGTATCAGAAACAGTCAAAGGAGAAGGAAAAAATGCAAAGAAATATATCA
TGTCAGATGGTGATGAAATCAATGTTGGATCGCATCGAGAAGGAGGAGAGACAGAGTCGG
AAGAGGAAACATCAGGCCTTGAGACAGGAGAGGGAGGAGAGTAATAAGAAGAGAGCAATC
CTAGAGAACCATAAAGCTAGGCTCAAAGAAGTCATCCTTCTCAAACGTAACCAGCTAGAG
AGGAGACTCAAGATGGATGTCTATAATGAAGTCCGAAGAGAGAGGTGGGCCGAGAAGAGG
AGAGAGAAGGAAACCCAGGGCCTGATCAAACCTAAGAAGGTCAAGTTAGACGAAGCAGCA
AAGGCTGCCACCACCACCACCACCACCACCACATCCAAATCAGTCAATGCCAAGAAGACG
TCAGCGGCAACAGCTGCTAGAAAGAAGATTGCTAAGGCTAAGGCCAGGAAGAAGATTAAC
GCAAGGAAGAAGTCCAGGGCAACCACCGCCNNNAAGAAGACGCAGCCTCCAGCAGCnnnn
nCAGCAGCGGAGACRAAACAGGAGGAGAATGTATCTAGCCTCATCACAGAGACAATGCAG
GAGGGTGATGTTGAGGCTGCTCCTATAGCAACAAAACCAACTCAAGCTGCTCCTGCAGGA
GATGATACTCGGCTCTACTGTATATGCAAGACTCCATACGATGAATCCAGGTTTTACATC
GGATGTGATGTGTGTCAGAACTGGTTCCATGGGACCTGTGTCAAGGTCTCGGAGAAGACA
GCAGCGGACCTCAAGGAATATGTGTGCGATGAATGTAAGACTAAGAAACAGGAAACAGAA
GAGGARCTATACTGCATCTGYAAAMGACCCTATGATGAAGCACAGTTCTACATTGGTTGT
GACCGATGCAACGATTGGTTTCATGGCCACTGTGTGGGTATCTCTCAGGATGAAGCAGAA
AGCATTGAGAACTACATCTGTCCGGGCTGCAAGACTACAACCATACAGAACCTGGCTAAA
CAGAAGACCTTGACAGGCAAGGACTATGACCATCTCAAGAAGATGCTGAGACAACTCCAG
AGTCATAAGATGGCATGGCCTTTYTTAGAACCAGTTAGTGAATTGGATGCAGCTGATTAC
TATGATGTCATCAAAGATCCAATGGATCTCTCGACGGTGGATGACCGCCTGAAGAACAAG
CACTACGTCAAACTGAGTGACTTTGCTGCTGACATTGGGAAGGTCTTTGACAACTGTCGC
TTCTACAATCCAACAGACACACCTTACTACCAGTGTGCTGACGTCCTGGAGAAGTTCTTC
ATCCAGAAAATGAAGGCTCTGAAG

>afraSS
ATGAGAAGGGGACGTGGACGTCCGCCGAAAACGCTTGTTGATTCACTGGACGAGACGCCG
GTAAATTCAAAGAAATCTGGTGGAGGAGCTGGAGTTGGACGGGGCAATGGAGGCCAGAGT
AACGGCTCCAGTCCTGCAAGTTCTCGCTGCAGCACACCGGTAAGTCAAGCCAGCAGTACC
GGTGCTGTTGGCCGAGGGAGATCCCCGGGATTACGTGAAGCTGCTAGGCGGAGTAAGCGG
CTAATCCATGAGGTCATAGAGGCCCAACGAAATCCACCCAAGGCMAGTCCATCCAGCACA
ACAAGTAGTGGAAAAGGGCCAGGAAAAGGCAGAGGAAGAGGTAAAACTCCTTCAGCACAA
AATAAACCAGGTGCAAAGTCCAAAGCAAAACCAAAACTTGCGAAAGGGAAAGGGAAGGGG
AAAAAGGCGAGACCAAAATATGAAAGTTCAGATGAAGAGGGAGGGGATTTCAATGAGGAA
TTGTTGCAATCTTCCTCATCAGAAGATGAAACTAGCTCAAACAGCTCACACGCTGATTTA
CCAGATGAAGATGATCTTGAACTYGAAGAAGACAGTGACAGTGATGACAGCAGTAGCACT
GCTGCGAAGAAGAGGTTATTACTRTCACGGACGAATCGATCATTAGCATTGCCATTCCTG
GAGGAGGAAGAAATTCCTCCTCTTGAACTCCCCAAAACTAGCTCCGATCTCCTACTTGAC
AACCAGGATATGATGCAAGCATTATCTGTGTATGAAGTTCTCAGGCATTTCAGTCAGCAG
YTGAGACTCTCACCATTCCGGTTCGAGGATTTTTGTGCAGCTTTGTGCAGCGAGGAGCAA
TGCTTGCTACTTGCGGAGACCCACATTGCTCTTCTGTACAATCTTGTTAAGGAAGATGAA
AGTAGCAGCACAACGTTTGGTCCTCAAGACCAGAGAGACAGTATCAATGTTCAGTTCTTG
TTTCTGGATAATATGACRTGGCCAGAGGTTGCAAGAGGATATATTGAAAGCGACAAAGAA
TACCGTAGCGCGTTGAATGCACTAGAAGGAGAGAATTACCCATTTGCCCCTGTGAGTGAC
AAATTAACAGTTTTGCATCTCCTGTGTGACCAATTCTTGGCATCCAACAGAGTGCGTGAG
GAGATTCTSAGCGAAGGTGCAATAACCTATGATGACCATTGCAGGTCATGTCATAAACTG
GGGGATTTGATATGCTGTGAGACATGTTCAGCTGTCTATCACTTGGAATGTGTGAATTTG
GTGGAAGTACCAGAAGAAGACTGGATGTGCTCTGTGTGCCGGCAGCATCGTGTTCTGGGG
GTCTACGACTGCATCTCAGAGGTGGAGAAAAGTGGACTGCTTATACGACAGGAGCCGATA
GGTTATGACAGACATGGCAGGAAATACTGGCACTTCGCTAGGAGGATTGTTGTTGAGGGT
GAAGATGAGGTACGGTACTACTCCACCAAGCCTCAACTTGAAGAGCTCATGCATACTCTG
GATGCACAGAAGTGGGAGGAGGACCTGTGCCTGGCCCTGACGGACTGTATGACYGAGATC
CTAGACCAGATGCAGAGGACSGAGGAGCTGACTAACAGTGCCAGGGGTAACCAGAAATCT
GTGCTCCAGAAGTCATCAGAGGAAYTGAATGCTATAAAGACTGCACGAGATGAGGCCCTC
TTGAAAGCTGAAGAGGAGAAGCGAAGGCTGGAGGAAGAAGCAGTCATCGCTCAGGCACAG
GAGGAAGTTGGAGTRAAGATTGAGGCTGAACMGTCAGAAGAGAAGGAGGACGAAGARAAA
ATGGAGRTTGATGTGGGCGGAGGTACAAGTAAGACTGCTCAGGAGGAAGGGGTTGGGGAT
TCAGAAACCAAGGAAGCTGGGGAAACAGAAGGGGAGGGTCAAGAAAAGATGGAGGTGGGA
AGTGAGGAACAGAAGGAGGATGGAGACCAACCTGGWASCAGSCAAGATGRTGGAAACCCA
GAATCAGAGATCTCGGTGAAGAACGAGGATGGAGATGATGAGAACAAAGGAATAAAGAMT
GTTATGACAAGGTCAAGAAATCCCAACTACAAACCYCCGCCCCCTAAAGCCACTCCCTAT
CTTACATACACTACAAGCATTCCAACTCATACAAAAACTWCTCTTGTATCAGGCAGGACC
AAGACGGAAGAAACCCTTGTCATTAATTCCAAAGGAGAGATTAAATCGATTGGAGGAGAT
GACACCAGTAAGGGCATTGTGACAAGGAATTCCCTGCGGCCAGAATCGCTCTTCAAACTT
GGCATGGAGGGGACATACAAGTCTTACAAGAATCAGTTCAAAACCAACAGGCTTGCCCTC
AACAAACCGCAGCACGCCGAGGAGCGAGATCGCAAACGCTATCTGGTCAATAAGTTCAGT
CTGACTCCTGCAGCCGAGTTCAAGTGGCACGGCAGCACTAACAGCAACCGTATGCTCACC
ATCTCTACCCTCCGYCTCACCACCACGCAGCTTGAGACCAACCTCCCCAGGGCCGTCATG
CACACCAACTGGACCGTCCACCGGAACAACTGGATCAAAGCTGTCCACATGTGCTCCAAG
CCGCATGCCTTTGCCCTGGCCCTCTCCGTCCTGGAGTGTGCCATCAAGCCCGTGGTGTTC
AACTCCTACTTCTCCGATGGGCTGGGTCACGTCAGAATGGTGAGGACGACGGCTTTGGAG
AAGGAGGAGAGGAAGAAGAATGACAAGAAGAGGAAGGACGATGATATTGAAGAGATTCAA
ACCAACTGCAGTTGGGTCAAGTACTGCTTCCCCATCAAGCATCAGGTGTGGAAGTTGAAA
GGTGAGGAGTATCGCATATACGGAGGCAGTGGTTATGGTTGGCACAGTACCATCAGGAAG
AGACGGCCCTTACCCCCTCCTAGTCCGGCTAAGATTGGTCTAGACAGGTGCATCAGAGCT
GCCAAGGCGGCTGGAAAGTGGGGCTACCCACCAGTTGATGACTCCAAGAATGAAGAGGAG
ATGGACACCGGGGAGGACAAGCAGTCATCCAAAGAGACAGAAGAGGCAGACGCTCAGAAA
AGAGAGRAAGAACAAGATAACAAGGAGGATAACAAAGAACCTGTCTCGGTKAAGACTAAT
AATGTAGAAGAGGCTAAGAAAGATGAGAAAGAAAGTGAGACACAAATGGAAACGAACGAA
GAGAAAACTGAAACCAAGACAGGAGATGAAGAGGTGAAAATGGAAGTTGACGGTCCTAAA
GATTTAGCAGGAGAGCAGAGTGAGAGGACGGGAGAAGTTGAATCAAGGACAGATGGAAAT
GCTGAGGCAGGTCCTCACCAGGAGGCAACAGGGAACCTTTCTGCTGGTCCAAGTAGTCAG
GTAGACGGTGCTGGGCAAGGGTTGGAGAGTACAGGTCAAGAACTGCACCCAGCTGGTGAG
ATCCAAAGAACTGATAAATCAGCTCCCAGTGATAGCTTTGGGGCAAGTGAGGTTGATAAA
GACAAGAAGGCAGCAGAAGGCAATGTTGACAAGAAGGCAGCAGAATCAATGGATGTCGGA
GGGAAAGTTCTTGGAATAGTTGCTAAGAAACCGTCTCTCGTCATTGATGAGCTAGACATT
TCCAATGCCTTGAGGAATCACACTGTGTACCGAAAGATCCCTTACAAGTCCAGACTTGAA
GGACTTTTAGAGAGCCGTTCCAAACAGCACATTGAGGAGACRCTCAAGTTCCAGTCAGAG
ATTGGGAAGTATGCCAAAGAACAAAAGATGGTAGAGGAGAAGGAGAAGATGCTGAAGGTC
CTAAAGGCAAAGCTTTCTGCTGGTGGAGACATCAAGGCTGTGCAGGGTGTAGTAGAGGGT
ATGAAGCAACAGCTTGAGGTCAGGAGAGCAAGGAAACCTCAGGTGTATCGTCCACCYTCT
CARTCCAATAAAGCAGCTTGTGATGCCAAAGTGAAAAGTGCAAAGGAACCTCTTCCTTCT
CCAGCAGTTGCATCAACAAGTGCAATGGCAACCGTGATGGCTCCARCATCCACYCCTGTA
GCTGTTCCAGCATCTGTCAAATCACAAGGTCCTTCTTCTCCATCGATTGCTTCAGAACAA
TCAGAAAGGTTGAATGTTAAGAAAGGACAAGAACCACTTTCAGGTAAATCAACACATCAA
CCTGCAGTGAAAGTAGAAATACCTACGACAGAGGCACATCCTGCGACATCAGCGGTTGCT
CAGACTGACATTGCAGGACGAACTGTCAAAGAGGATCGCACTGCAACAGACAAGACTGAT
CAATCTGTAAATATAGAACCTGTAGTGCCTTCTGCTCGCATTCCACTATTTGAACAAACA
TTTGGAGCTAAGGACGAAAAACGTACCAACAGTAAACCTACTGAGCAAGCTGACTTGAAA
ACTGAAAGTATATCAGATGTCCAGAAGCCAACTGCAACACAACTTGCCAAAACTCCATCT
TCCTATCAAGATGCTTACAAGGAAATGCTGGCCAATACGGGTGTAACAATACGATCAGAT
CAATTATCGGCTGAACAATCTGGCAGTAATCAAATGCAGAGTGCAATCGATGTTCAAACT
GGGGAACAARGAGAAACAAAGACACTTTCACCAGCTGTGGAAGTCAAGAATGCAGGGAAG
AGTTTTGAGGAACAAGAACATATGATGGAGACCAGTGCCAAATCTTTGGAAATTACAACC
GACGTACCTATGAAATCTGACATAATAACAGAGGATACCTTGCAARCTAAATCTTCAGAG
GCACTTCCGTTGCAGTCAGAACATGACATGAGTCAGGAAGATAAAAGTGAAGTTACTCTT
GCAGAACCAGAGCCTATGAAATCAGTCCTATCCTCTAATCAGCTKTTACAAGGTGAAACT
GGAGAGGCGCCTTCACTGCATGTGGCCAGTGACACGGCTGAGGATCAGCAGAATAAGATT
GATGCTTCTGTGACAGACCCAGAGCCGATGGATCAGCAACCCTCTGAAGCACCCAGCGCA
GACAGGCAAGAAGATATACTCTCAGATGCATTATGCCAGTCCTTAGCACCTACTATGGAA
ACAGATCATTCCTCTCAAGAGATGGAACCCACAAAGGACAATCTTGTGCATCTTGAGAAG
CAAAACTTTGAGAACATGCAGCACAATCACTTGGATGATGCTTCAATGTCAAAGGAAAAG
GGAGATAGTGTATCCATGGATTCAGAGCATCATGAAAGTGGGCTTTCACAATCAGAAGCA
GGGGAAACAAGTTGTGATGGTGAAAGGACTAAGCAATCTCTTCCAAACACTGAAGTGCTT
GGAAGTATGTCATCATCATCCAGTGATGTTGGTGGCTCAGGAAGTGAAAGTGTTGAGGAA
AATGCAAATTCTCTGGGATCAAACTTGTCTACTTCAAACAATAACAGCAACATAGTCGCT
TCTGGACTCGTCCATTCCTCAGAACATAATGCAGTTCCACAAGAGCCAAAGTGTGAAGAA
CTTTCATCGCAGGAAACCTCTAATGTGCAATGTGTTGAAAATGCAGATSTAAACACAAGT
ACTACGTACACTTCCGAGCAGAGTGAAAAGCCTGTAACACACRAGTATGTGAATTGTGTT
GATAGTTCTCTTTCTTATGAGACCAAAGAGAATGCCAACNNNNNTNTAGCCATTGACCAT
AACAATGTTGATGAAATTGTGAAAGATGTGATGCCTCCATTTCAAGGAGATAAGGTTAAA
CTTAGTGCAGACCAAGAGGAAATAATAAACACAAAAGACATTGAAGCAAAGGCCATTGTG
GACARTGAAGAACAAAAGGGGGATGAAATGTACTTCCATTCACATGATCCTTCTGAAAGA
ACTGTAAAGGAACATGATGTGGATGTAAGGTTAACAAGCAGTTTACCTGAAGAGACGGAG
CTAGCAACAATACCAAAGCTTGATCATGTCATGGATACAGATCTTCATCCTATCTCGCAT
AGCACAGGAGATGAAAAGCCAACCCGTGCTCTRAGTGAMAATGCAGTCGCTGACAAATTG
CCAGATTCGGCTGACATCAAAATGATGGAGACAGAAAATGTTGCTGTTGTGAGGGATACA
GAGCAACAGAGTTTGAAACCAGTACAGGATCGTACTGTGTTGGAATCAAAGCAATCTGTT
GAAAGTACAGAGACAGTTCCAGGTCCCCCAGYAGTGGCCAAGTTCGAGGAACAAGAGAAC
ACAATGAAGACGGAACCTGTGGCTGTTCCTTGTGACATGAARCAACAGGATGAACCTCCT
CTGAACAAKCCTTSTGATGTTGCATTGACAGCATCTGTTGAAGGTACAAACATAGCTTCT
GGTGCTACGGTAAGCGATGTCTCACCAACACAAAGCAGGGGATCAGATGTGAAAGCTGAA
GATGTTAGTTCTCCTGCAATAGCATCCGTTGATGCTGCACCACCACAAGTTGCTTCTTCC
AAAACAGAGATTGAGACTCCCAGTGAACCAATGGAAGTTCAGGATTCAAGTGTAACAAGG
ACTAATGTATCAAATGAGAGAAACTCGGAGCAAAACGATTCGCATGTGGAAAGCCCCATG
GAGACAGATACCGTATTGCCAAATGACAAGGTATTGAGTAGTTTAAAAGTGACTGGATTT
GAAGAAAAGAAATTCCAAGTGACTTCTGAAATTACACAGTCCAGAGAAATCCAAGCTTCT
GAAAGTAAGGTTATCAATGCAGCTGGCATGGRCACTGTAAAGGATGTTCCTGCAACTACC
ATCTCAGTTGTTGTGACAGAAAAATCAGAGACCATCATGACAACTGTCACGAAAACCACT
ACTACAACAACAACATCTACTACGATCAGCCGTGAATTGAGAGATCTTCTTGCCAGCAAC
ACCATCACAACAACCAAAACCACAGAGAGTCTGGTGAGTAAAATTGACACCTCGGTCACC
CAGACCATGATTCAGGCAGAGATCATCAAGCTACAGAGTGCTCTGAAAGATGAGTTAGCT
GCCATTCCAAAGCAACGAAGAACCAATGATCGTGTGCGCCTTGAAAAAGGACCAAAGGGC
AGACGCTCCATCAAGCGCCTAGCCAAACCCTTGCCCATCTGCTATATGTTCTCCACTCGA
AGTAGAAAGAGAAGCATCTTGGTGTTGCCTCAGCACAATCTTAGGCGCCTCAGCAGGCGT
GGAGGTAACCTCGAAGTAGAGGGCTACATCTCCAACACCAAGAATGTGGGTGACTTCTGG
CCTTACCCTTGCGCCCGTCCATCCTTCAAGATCTGCTGGAGGTATCGTCTGCAGACTGTA
CGGTCCCTATCTGCTGTGAGTCTGCTGCTTCGTACCTTGTGGGCTTGTATACGATGGGAC
GACCTCAACATCAAACCACCCAACAATAATGGTGTGACCATCATCAATACAGAGAGGGAG
AGGATCACATCAGAGATTATAGATCGCCGYGACGTTACTCCAAGTGGTGTCAAATCTCAG
TACTTGGTGCGCAAGACGATTGTACCCAAAGAGACTTCCATCTCTACTCCAGAGATTCAC
AAACCCCAGCGATCTGGTCTAAGATCCAGCGTCACGCCAACACGAAGAGTAGTCCCAGAG
AAGCCCAAAGGTCCACAGACCATCGAGGTGTGGGTCCCCGAGGAAGGACTAGAACTATGG
GAAGTCCAGCAGTTCTGTGAAAGGCAACTGAAGCAACAAGCCAGAGAGAAATACAAGGAG
AAAGAAGCCAGGGAAAAGGAAGCCAGAGCACTAGCTCTACGGAGTACGCACAACAAGGAG
AATGAGACGGCTATCAAGCTAGCCGTGACGTCCAAGGGCGGTAGCAAGGTAGCCATACCC
ACCCTCAAGGGCACCAAGTCCGTAGCTGAGCAGGTGAAACAGGAGCTAGAGGAACAACTC
AGACTCCAGAGGATACAGATGCAACAGAAGCGTCTTGGTGTTGCCAGCAGTGCCAAGGTG
ATTGTAACGCTTGCCAAGCCAGGAGCATCTAAGACAACCATCTCTATGAGTAATCTGGCT
TCAATGGCAACCAAGAATAAAGGTCTACCCCCTGGTACTACAATACAGTACATCTCAGGA
CCTGGTGGAACTCAGCAAGCACGCATCGTCACAGCCAACAACCCCGCAACCCCAGGCCAG
GCCCGCTATGTCATCACCAACTCCCCTGGCGCTGGAGGTGCCGGTACCCTCAAGGTCATC
AAGCAGATGCCTTTACCCGGTGTCAGCAGCAGCAGCACTGGTGGGCAAGCCACCACCATC
ATAGGCCCCAGTACTCCAGGCAAGGTAACAACCATCATACCCGCCGGTATGCAGCAGGGG
ACACCGGGAGGCAATGTGCCTATCGGTATGAAGTTACAGACTCCTTCCACTACAGGGGGT
GCTACCACAGTGGCTGCAAGCACTACTCCAGTACAGGGTCAGCCCCAGTTGACCGGTCAA
GCCCAGGTCTTTAGCAACCAAGCCCAGGTCCTACAGGTAGGTGGTCARAAGTTTGTCATC
ACACCGGCCCAGGTCCAGGTCCAAGGAACAGGCCAGATGATCCCAGCCCAACTCATTCAG
ACTCAGACCAGTCAAGGAGCAGTCCTACAGAGACTGGTCTTGACACCCAATGCAGCTCAA
GGATCTACTCCAGGAAGCATACCCCAGGTGAATCTCCAAGCGGCCGTACAGGCAGTCCAG
CAGACCCAGCAAAGCCAGAAGCAACAAGCAGCAGCAGCTGCTGCAGCTGTTACTACGATC
ACTGCACCAGCAAGCCTGGTGGCTCAGAAACCTGTCCAACAGCCCCAGATTACGAAGATT
GCTAGTCTACCACAGCAGCCTCAGATCACCATCAAATCCCATACCCTAAACACCAGCCAG
CCCCAGGCTAAACCCATCCGCCTGGCCCATACCCAGGGTGATAACCTGCTCTTACAGAAG
ACTTCATCTAGAGTGTCCCCGGTAAGACCAGGGGTGCAGGTAGCAGCAGCAGCGGTTGCA
TCCACAAGTAGTGCCGGCGTGGTAGGAGGAGGAGGAGGAGGCCAGGTTCTATCTGCTCTC
ACTCCTCAACAGCAGGTGAATCTAATCAAACAGCAGCTGGAGCTTCTCCAGAAAGCTAAA
CAAGGTCAAGGYCAAACACCGTTAGCAGCCATTCAAGCTCATAAACAGTTCACCCCTGAT
CATCTCAGGGTCGCGGTAAAGAGTAAAGACGCTGCTWSCAGGCAAAAGAAGCGACAACAA
ATGCAGGAGCAGTTTCACAAACAGTCAAAGGAGAAGGAARTAATGCAAAGAAATGTATCA
TGTCAGATGGTGATGAAATCGATGTTGGATCGCATCGAGAAGGAGGAGAGACAGAGYCGG
AAGAGGAAACACCAAGCCTTGAGRCARGAGAGGGAGGAGAGTAGTAAGAAGAGRGCCATC
CTAGAGAACCATAAAGCTAGGCTCAAAGAAGTCATCCTTCTCAAACGGAACCARCTGGAG
AGGAGACTCAAGATGGAYGTCTATAATGAGGTCCGAAGAGAGAGGTGGGCTGAGAAGAGG
AGAGAGAAGGAAACCCAGGGCCTGATCAAACCTAAGAAGGTCAAGATAGACGAAGCARCA
AAGGCCGCCACCACCKCCACCRCCACCACCACATCCAAATCAGTCAATGCCAAGAAGACG
TCAGCGGCAACAGCTGCTAGGAAGAAGATTGCTAAGGCGAAGGCCAGGAAGAAGATAAAC
GCAAGGAAGAAGTCCAGGGCCACCACYGCCGCCAAGAAGACGCAGCCCCCAGCAGCAGGG
GCAGCAGGGGARGYGAAGCAAGAGGAGAATGTATCTAGCCTCATCACAGAGACRATGCAG
GAGGGTGATGTTGAGGCTGCTCCTACAGCGRCCAAACCAACTCTAGCTGCCCCTGCAGGA
GATGATACCCGGCTSTACTGTATATGCAAGACTCCATATGATGAATCCAGGTTTTACATC
GGGTGTGACGTGTGTCAGAACTGGTTCCATGGAACCTGTGTCAAGGTCTCGGAGAAGACG
GCAGCGGACCTCAAGGAATATGTGTGCGAAGAATGTAAGGAGAAGAAACAGGAAACRGAA
GAGGAACTATACTGCCTCTGCAAACGACCCTATGATGAAGCACAGTTCTACATTGGYTGT
GACCGATGCAACGATTGGTTYCAYGGCGAATGTGTGGGTATCTCTCAGGAYGAAGCAGAA
AGCATTGAGAACTACATCTGTCCRGGCTGCAAGACYACCACCATACAGAACCTGGCYAAA
CAGAARACCTTGACRRGCAAGGAYTATGATCATCTCAAGAAGATGCTCAGACAACTCCAG
AGTCATAAGATGGCATGGCCTTTCTTAGAACCAGTCAGTGAGTTGGATGCAGCTGATTAC
TATGATGTCATCAAAGACCCAATGGATCTSTCGACGGTGGATGACCGSCTGAAGAACAAG
CACTACGTCAARCTGAGTGACTTTGCTGCYGACATTGGGAAGGTCTTTGACAACTGTCGC
TTCTACAAYCCMACMGACACACCTTACTACCAGTGTGCTGAYGTCCTGGAGAAGTTCTTC
ATWCAGAAGATGAAGGCTCTCAAG

>hpul
ATGAGAAGGGGACGTGGACGTCCGCCGAAATCGCTTGTTGATTCACTGGACGAGACGCCG
GTAAATTCAAAGAAATCTGGTGGAGGAGCTGGAGTTGGACGGGGCAATGGAGGCCAGAGT
AACGGCTCCAGTCCTGCAAGTTCTCGCTGTAGCACACCGGTAAGTCAAGCCAGCAGTACC
GGTGCTGTCGGCCGAGGGAGATCCCCGGGATTACGTGAAGCTGCKAGGCGGAGTAAGCGG
CTAATCCATGAGGTCATAGAGGCCCAACGAAATCCTCCAAAGGCAAGTCCATCCAGCACA
ACAAGTAGTGGAAAAGGGCCAGGAAAAGGCAGAGGAAGAGGTAAAACTGCTTCAGCACAA
AATAAACCAGGTGCAAAGTCCAAAGCAAAACCAAAACTTGCAAAAGGGAAAGGGAAGGGG
AAAAAGGCGAGGCCAAAATATGAAAGTTCAGATGAAGAGGGAGGGGATTTCAATGAGGAA
YTGTTGCAATCTTCTTCATCAGAAGATGAAACTAGCTCAAACAGCTCACAACCTGATTTA
CCAGATGAAGATGATCTAGAACTCGAAGAAGACAGTGACAGTGATGACAGCAGTAGCACT
GCTGCGAAGAAGAGGTTATTACTGTCACGCACAAATCGAACATTAGCATTGCCATTCCTG
GAGGAAGAAGAAATTCCTCCTCTTGAACTCCCCAAATCTAGCTCAGATCTCCTACTTGAC
AACCAGGATATGATGCAAGCATTATCTGTGTATGAAGTTCTCAGGCATTTCAGTCAGCAG
TTGAGACTCTCACCATTCCGGTTTGAGGATTTTTGTGCAGCTTTGTGCAGCGAGGAGCAA
TGCTTGCTACTTGCRGAGACCCACATTGCACTYCTGTACAATCTTGTCAAGGAAGACGAA
AGTAGCAGCACAACGTTTGGTCCTCAAGACCAGAGAGACAGTATCAATGTTCAGTTCTTG
TTTCTGGATAATATGACTTGGCCAGAGGTTGCTAGAGGATACATTGAAAGTGACAAAGAA
TACCATAGCGCGTTGAGTGCCCTAGAAGGAGAGAATTATCCATTTGCCCCTGTGAGTGAC
AAATTAATAGTTTTGCATCTCCTGTGTGACCAATTTTTGGCATCCAACAGAGTGCGTGAG
GAGATTCTGAGCGAAGGTGCAATAACCTATGATGACCATTGCAGGTCATGTCATAAACTG
GGGGATTTAATATGCTGCGAGACTTGTTCGGCAGTCTATCACTTGGAATGTGTGAATTTG
GTGGAAGTACCAGAAGAGGACTGGATGTGCTCAGTGTGCCGGCAGCATCGTGTTCTGGGT
GTCTACGACTGCATCTCAGAGGTGGAGAAAAGTGGACTGCTTATACGACAGGAACCGATA
GGTTATGACAGGCATGGCAGGAAATACTGGCATTTTGCTAGGAGGATTGTTGTTGAGGGT
GAAGATGAGGTATGGTACTACTCCACCAAGCCTCAACTTGAAGAGCTTATGCATACGTTG
GATGCACAGAAGTGGGAGGAGGACCTGTGCCTGGCTCTGACGGACTGTATGACCGAGATC
CTAGACCAGATGCAGAGGACGGAGGAGCTGACTAATAGTGCCAGGGGTAACCAGAAATCT
GTGCTCCAGAAATCATCAGAGGAATTGAATGCTTTGAAGGCTGCACGAGATGAGGCCCTC
AGGAAAGCAGAAGAGGAGAAGCGAAGACTGGAGGAAGAAGCAGTCATCGCTCAGGCACAG
GAGGAAGCTGGAGTAAAGATTGAGGCTGAACAGTCAGAAGAGAAGGAGGACGAAGAAAAA
ATGGAAGTTGATGTGGGCGGAGGTACAAGTAAGACTGCTCAAGAGGAAGGGGTTGGGGAT
TCAGAAACCAAGGAAGATGGGAAAACAGAAGGGGAGGGTCAAGAAAAGATGGAGGTGGGA
GGTGAGGAGCAGAAAGAGGATGAAGACAAACCTGGTACCAGCCAAGATGGTGGAAACCCA
GAATCAGAGATCTCGGTGAAGAACGAGGATGGAGATGATGAGAACAAAGGAATAAAGAAT
GTTATGACAAGGTCAAGAAATCCTAACTACAAGCCCCCGCCCCCTAAAGCTACTCCCTAT
TTAACATACACTACAAGCATTCCAACTCGTACAAATACTTCTCTTGTATCAGGTAGGACC
AAGACAGAAGAAACCCTTGTCATTAATTCCAAGGGGGAGATTAAATCGATTGGAGGAGAT
GACACCAGTAAGGGCGTTGTGACAAGGAATTCCCTGAGGCCAGAATCTCTCTTCAAACTT
GGCATGGAGGGGACATACAAGTCTTACAAGAATCAGTTCAAAACCAACAGGCTTGCCCTC
AACAAACCGCAGCATGCCGAGGAGCGGGATCGCAAACGCTATCTGGTCAATAAGTTCAGT
CTGACTCCTGCAGCCGAGTTCAAGTGGCACGGCAGCACTAATAGCAACCGCATGCTCACC
ATCTCCACCCTCCGCCTCACCACCACGCAGCTTGAGACCAACCTCCCCAGGGCCGTCATG
CACACCAACTGGACTGTCCACCGGAACAACTGGATCAAAGCTGTCCACATGTGCTCCAAG
CCGCATGCCTTTGCCCTGGCCCTCTCCGTCCTGGAATGTGCCATTAAACCTGTAGTATTC
AAYTCCTACTTCTCCGAGGGGCTGGGTCACGTCAGAATGGTGAGGACTACGGCTCTGGAG
AAGGAGGAGAGAAAGAAGGTTGACAAGAAGAGGAAGGATGATGACATTGAAGAGATTCAA
ACCAACTGCAGTTGGGTCAAGTACTGCTTTCCCATCAAGCATCAGGTATGGAAGTTGAAA
GGTGAGGAGTATCGCATATACGGAGGCAGTGGTTATGGTTGGCATAGCGCCATCAGGAAG
AGACGACCCTTACCCCCTCCTAGTCCGGCCAAGATTGGTCTAGACAGGTGCATCAGAGCT
GCCAAGGCGGCTGGAAAGTGGGGCTACCCACCAGTTGATGACTCCAAGAATGAAGAGGAG
ATGGACACCAGGGAGGACAAGCAGTCACCCAGAGAGACAGAAGAGGCAAACACTGTGAAA
AGAGAGGAAGATCAAGATACCAAGGAGGATAACAAAGAACCTGTCTCGGCGAATACTGAT
AATGTAGAAGAGGCWRAGRAAGACAAGACAGAAAGTGTGACACAGATGGAAACGAACGAA
GAGAAAACTGAAACCAAGACAGGTGATGAAGAGATGAAAATGGAAGTTGATGATCTTAAA
GATTCAGCAGGAGARCAGAGTGAGACGACAGGAGAAGGTGAATTAAGGACAGATGGAAAT
GCTGAGGCAGGACCTCACCTGGAGGCTTCAGGGAACCTTTCTGCTGGTTCCAGTAGTCAG
GTAGAAAGTGCTGGGCAAGGGTTGGAAAGTAAAGGTCAAGAACTGCATGCAGCTGGTGAG
ATCCAAAGAACTGATGAATCAGCTACCCGTGATAGCTTGGGGACTAGTGAGGTTGATCAA
GATAAGAAGGCAGCAGAAGGCAATGTTGACAAGAAGGCAGCAGAATCAATGGATGTTGGA
GGTAAAGTTCTTGGAATAGTTGCCAAGAAACCGTCTCTTGTCATTGATGAGCTAGACATT
TCCAATGCCTTGAGGAATCACACTGTTTACCGAAAGATCCCTTACAAATCTAGACTGGAA
GGGCTCTTAGAGAGTCGTTCCAAACAGCACCTTGAGGAGACACTCAAGTTCCAGTCAGAG
ATTGGGAAGTATGCCAAAGAACAAAAGATGGTAGAGGAGAAGGAGAAGATGCTGAAGGTC
CTWAAGGCAAAGCTTTCTGCTGGTGGAGACATCAAAGCTGTGCAGGGTGTAGTAGAGGGT
ATGAAGCAACAGCTTGAAGTCAGGAGAGCAAGAAAACCTCAGGTGTATCGTCCACCCTCT
CAGTCCAATAAAGCAGYTTGTGATGCCAAAGTCAAGAGTGCAAAGGAACCTCTTCCTTCT
CCAGAAGTTGCATCAACAAGTGCAATGGCAACCGTGATGGCTCCAAYATCCACTCTTGTA
GCTGTTTCAGCATCTGTCAAATCAGAAGTTCCTTCTTCTTCATTAATTACTTCAACACAA
TCAGATATGTTGAATGTTAAGAAAGGACAAGAACCGCTGTCGGGTAAATCAACACATCAA
CCTTCAATGAAAGTTGAAACGATTACGACAGAGGCACATTCTGCTACATCGGCTGTTGCG
CAGACTGACATTGCAAGACAAACTGTCAAAGAGGAACGCACTGCAACAGGCAAGACTGAT
CAATCTGTTAATACCAAACCTGAAGTGCCTTCAGCTCGCATTCCACTATTTGAACAATCA
TTTGGAGCTAAGGACAAAAAACTTACCAACAGTAAACCTACTGAGCAAGCTGACTTCAAA
ACTGAAAGTATATCAGATGTCCAGAAGCCACCTTTAACTCAACTTGCCAAATCTCCATCT
ACCTTTCAAGATGCTTACAAGAAAATGCTGACTAATACAGGTGTACAAATACGATCAGAT
CAGTTATCGGCTGAACAATCTGGCAGTAATCAATTGCAGAATGCACTTGATGTTCAAACT
GGGGAACAAAGAGAAAATACGGCAGTTGCACCAGCTGTGGAAGTCRAGAATGCAGGGAAG
AGTTTTGAGGAACAAGAACATATGATGGAGACCAGTGCCAAATCTTTGGAAATTACAACC
GACGTACCTATGAAATCTGTCATGATAACAGAGGATACCTTGCAAGCTCAATCTTCAGAG
GCACTTCCGTCGCAGACAGAACATGACATGAGTCAGGAAGATAAAAGTGAAGTTACTCTT
AAAGAACCAGAGCCTCTGAAATCAGTCCTATCTTCTGATCAGCTTTTACAAGGTGAAACT
GGAGAGGCACCTTCACTGCATGTGGACAGTGACACGAGTCAAGATCAACAGAATAAGATT
GATGCTTTTGTTACAGACCCACAGCCGATGGATCAGCAACCCTCTGAAACACCCTGCGCA
GACAAGCAAGAAGATTTACTCTTGGATGCATCATGCCAGTCCTTAGCACCTACTATGGAA
ACAGATCATTCCTCTCAAGAGCTAGAACCCACAAAGGACAATCTTCTGCATCCTGAGAAG
CAAAACTTTGAGAACATGCAGCACAATCACTTGGATGATGCTTCAATGTCAAAGGAAAAG
GGAGATGGTATATCCATGGATTCAGAACATCATGAAAGTGGGCTTTCACAATCTGAAGCA
GGGGAAACAAGTTGTGGTGGTGAAAGGACTAAGCAATCTCTTCCAAATACTGAAGTGCTT
GGAAGTATGTCATCATCATCCAGTGGTATTGGAGGCTCAGGAAATGAAAGTRTTGAGGAA
AATGCAAATTCTCTGGGATCAAATTTGTCTACTTCAAACAATAACAGCAACATAGTCGCT
TCCGGACCCATCCATTCCTCAGAACATAATGCAGTTCCACAAGAGCCAAAGTGTGAAGAA
CTTTCAGCGCAGGAAAACTCTAATGTGCAATGTGTTGAAAATGTAGATGTAAACACAAGT
ACTACATACACTTCCGAGnnnnnnnnnnnnnCTGTGACACAASAGTATGTGAATTGTGTA
GATGGTTCTCTTTCTAATGAGACCAACGAGAATACCAANNNNNATNTAGCCATTGACCAT
AACAATGTTGATGGAATTGTGAAAGATGTGATGCCTCCATTGCAAGGTGATAGGGCTAAA
CTTAGTGCTGACCAAGAGGAAATAATAAACACAAAAGACATTGAAGCAAAGGCCATTGTG
GACAGTGAAGAACAAAAAGCGGATGAAATGTACTTCCATTCACATGATCCTTCTGAAAGA
ACTGTAAAGGAACATGGTGTGGATGTAAGGTTAACAAGCAGTTTACCTGAAGAGACGGAG
CCAGCAACAATACCAAAGCGTGAGCATGTCATGGATACAGATCTTGATCCCATCTCACAA
AGCACAGGAGATGAAAAGCCAACTCATGCACTGAGTGACAATGCAGTCGCTGGCGCATTG
CCAGATTCGGCTGACATCAAAATGATGAAGACAGAAAACGTTGCTGTTGTGGGTGATACA
GAACAACAGAGTTTGAAAACAGTACAGGAGTGTACTGTGATGGAATCAAAGCAATCTGTT
GAAAGTACAGAGATAGCTGCAGGTCCCCCAGCAGTAGTCAAGTTTGAGGAACAAGAGAAC
ACAATGAAGACAGAACCTGTAGCTGTTCCTTGTGACATGAAACAACAGGGTGAACCTCTT
GTGAACAAGCATTCTGATATTGCATTGACAGCGTCTGTTGAAGGTACAAACATAGCTGCT
AGTGCTACGGTAAGCAATGCCTCACCAACACAAAGCAGGGGATCAGATGTGAAAGCTGAA
GATGTTGGTTCTCCTGCAATAACATCCATTGATGCTACATCACCACAAGTGGCTTCCTCC
AAAACAGAGATTGAGACTCCTAGTGAACCGATGGAAGTTCAGGATTCAAGTGTAACAAGG
ACTAAYGTGTCAAACAAGAGAAACTCAGAGCAAAACGATTCACACGTGGAAAGCCCCATG
GAGACAGATACTGTATTGCCAAATGACAGAGTATTGAGTAGTCTAAAAGTAACTGGATTT
GAAGAAAAGAAAGTCCAAGTGACCTCTGAAATTAGACAGTCCAAAGAAATCCAAGCTTCT
GAAAGTAAGGTTATCAATACAGCTGGCATGGGCACTGTACAGGATGTTCCTGCAACTACC
ATCTCAGTTGTTGTGACAGAAAAATCAGAGACCATCATGACAACTGTCACAAAAACCACT
ACCACAACAACCACATCTACTATGATCAGCCGTGAATTAAGAGATCTCATTGCCAGCAAC
ACCGTCACAACAACCAAAACAACAGAGAGTCTTGTGAGCAAGATTGACACCTCAGTCACC
CAGACCATGATTCAGGCAGAGATCATCAAGCTACAGAGTGCTCTGCAAGATGAGTTAGCG
GCCATTCCAAAGCAACGAAGAACCAATGATCGTGTGCGCCTTGAAAAAGGACCAAAGGGC
AGGCGCTCCATCAAGCGCCTAGCCAAACCCTTGCCCATCTGCTACATGTTCTCCACTCGA
AGTAGGAAGAGAAGCATTTTGGTGTTGCCTCAGCACAATCTTAGGCGCCTCAGCAGGCGT
GGAGGTAACCTTGAAGTGGAGGGCTACATATCCAACACCAAGAATGTGGGTGACTTCTGG
CCTTACCCTTGCGCCCGTCCATCCTTCAAGATCTGCTGGAGGTATCGTCTGCAGACTGTA
AAGTCCTTATCTGCTGTGAGTCTGCTGCTTCGTACCTTGTGGGCTTGCATACGATGGGAC
GACCTCAACATCAAACCACCCAACAATAATGGTGTGACCATCATCAATACAGAGAGGGAG
AGGATCACATCAGAGATTATAGATCGCCGTGACGTTACTCCAAGTGGTGTCAAATCTCAG
TACTTGGTGCGCAAGACGATTGTACCCAAAGAGACTTCCATCTCCACTCCAGAGATTCAC
AAACCCCAGCGATCTGGTCTGAGATCCAGCGTCACACCATCACGAAGAGTAGTCCCAGAG
AAGCCTAAAGGTCCGCAGACCATCGAGGTATGGGTCCCTGAGGAAGAACTAGAACTATGG
GAAGTCCAGCARTTCTGTGAAAGGCAACTGAAGCAACAAGCCAGGGAGAAATACAAGGAG
AAAGAAGCCAGGGAAAAGGAAGCCAAAGCATTAGCTCTCAGGAGTACTCACAACAAGGAG
AATGAGACTGCTGTCAAGCTAGCCGTGACGACCAAGGGTGGTAGCAAGGTAGCCATACCG
ACCCTCAAGGGCACCAAGTCCGTAGCTGAGCAGGTTAAACAAGAGTTAGAGGAACAGCTC
AGACTCCAGAGGATACAGATGCAACAGAAGCGAATTGGTGTAGCCAGYGGTGCCAAGGTG
ATTGTAACGCTTGCCAAGCCAGGAACCTCTAAGACAACCATCTCTATGAGTAATCTGGCT
TCAATGGCAACCAAGAATAAAGGTCTGCCTCCTGGTACTACCATACAGTACATCTCTGGA
CCTGGTGGAACTCAGCAAGCACGCATCGTCACAGCTAACAACCCCGCAACCCCAGGCCAG
GCCCGTTACGTCATCACCAACTCCCCAGGCGCTGGAGGTGCCGGTACCCTGAAGGTAATC
AAGCAGATGCCTTTACCTGGTGTCAGCAGCAGCAGCACCGGTGGGCAAGCCACCACCATC
ATAGGCCCCAGTACTCCAGGCAAGGTAACAACCATCATACCTGCCGGAATGCAGCAGGGG
ACACCAGGAGGTAATGTGCCTATCGGGATAAAGGTGCAGACTCCTACCACTACAGGGGGT
GCTACAACCGTGGCTGCAAGCACTACTCCAGTACAGGGTCAGCCCCAGTTGACCGGTCAA
GCCCAGGTCTTCAGCAACCAAGCCCAGGTCCTACAGGTAGGGGGTCAGAAGTTTGTCATC
ACGCCAGCCCAGGTCCAGGTCCAAGGAACAGGCCAGATGATCCCAGCCCAACTCATTCAG
ACTCAGACCAGTCAAGGAGCAGTCTTACAGAGACTGGTCTTGACACCCAATGCTGCTCAA
GGATCTACTCCTGGAAGCATACCCCAGGTGAATCTGCAAGCAGCTGTTCAGGCAGTACAG
CAGACCCAGCAAAGCCAGAAGCAACAAGCAGCAGCAGCTGCCGCAGCTGTTACTACCATC
ACTGCACCAGCAAACYTGGTGGCTCAGAAACCTGTCCAACAGCCCCAGATTACGAAGATT
GCCAGTCTACCACASCAGCCTCAGATCACCATCAAATCCCATACCCTAAACACCAGCCAA
CCCCAGGCCAAGCCCATCCGCCTGGCCCATACCCAGGGTGATAACCTGCTCTTACAGAAG
ACTTCATCTGGAGTGTCCCCGGTAAGACCAGGGGTGCAGGTAGCAGCAGCATCGGTTGCA
TCCACAAGTAGTACCGGGGTGGTAGGAGGAGGAGGAGGAGGCCAGGTTCTATCTGCTCTC
ACTCCTCAACAGCAGGTGAATCTAATCAAACAGCAGCTGGAGCTTCTCCAGAAAGCTAAA
CAAGGTCAAGGTCAAACACCGTTAGCAGCCATTCAAGCTCATAAACAGTTCACCCCTGAT
CATCTCAGGGTATCGATAAAGAGTAAAGAAGCTGCTAACAGGCAAAAGAAGCGACAACAA
ATGCAGGAGCAGTTTCACAAACAGTCTAAGGAGAAGGAACAAATTCAAAGAAATGTATCA
TGTCAGATGGTGATGAAATCGATGTTGGATCGCATCGAGAAGGAGGAGAGACAGAGTCGG
AAGAGGAAACACCAAGCCTTGAGACAGGAGAGGGAGGAGAGTAGTAAGAAGAGAGCCATC
CTAGAGAACCATAAAGCTAGGCTCAAAGAAGTCATCCTTCTCAAACGGAACCAGCTGGAG
AGGAGACTCAAGATGGACGTCTATAATGAAGTCCGAAGAGAGAGGTGGGCCGAGAAGAGG
AGAGAGAAGGAAACCCAGGGCCTGATCAAACCTAAGAAGGTTAAGACAGATGAAGCAGCA
AAGGCCGCCRCCRCCACCACMACCACCACCACATCCAAATCAGTCAATGCCAAAAAGACA
TCAGCGGCAACAGCTGCTCGAAAGAAGATTGCTAAGGCTAAGGCCAGGAAGAAGATAAAC
GCAAGGAAGAAGTCCAGGGCAACCGCCGCTGCCAAGAAGACGCAGCCTCCTGCAGCAGNN
GCAGCAGCGGAGACGAAACAAGAGGAGAATGTATCTAGCCTCATTACAGAGACGATGCAG
GAAGGTGATGTTGAGGCTGCTCCTGCAGCGACCAATTCAACGGCAGTTGCCCCTGCAGAT
GGTGATACCCGGCTCTACTGTATATGCAAGACTCCATATGATGAGTCCAGGTTTTACATC
GGGTGTGACGTGTGTCAGAACTGGTTCCATGGGACCTGTGTCAAGGTCTCGGAGAAGACG
GCAGCGGACCTCAAGGAATATGTGTGCGGTGAATGTAAGACAAAGAAACAGGAAACAGAA
GAGGAGCTATACTGCCTCTGCAAACGACCCTATGATGAAGCACAGTTCTACATTGGTTGT
GACCGATGCAACGATTGGTTTCACGGCCACTGTGTGGGTATCTCTCAGGATGAAGCAGAA
AGCATTGAGAACTACATCTGCCCGGGCTGCAAGACTACCACCATACAGAACCTGGCTAAA
CAGAAGACCTTGACGGGCAAGGACTATGATCATCTCAAGAAGATGCTGAGACAACTCCAG
AGTCATAAGATGGCATGGCCTTTCTTAGAACCAGTCAGTGAGTTGGATGCAGCTGATTAC
TATGATGTCATCAAAGATCCAATGGATCTCTCAACGGTGGATGACCGCCTGAAGAACAAG
CACTACGTCAAACTGAGTGACTTTGCCGCTGACATTGGGAAGGTCTTTGACAACTGTCGC
TTCTACAACCCCACAGACACACCTTACTACCAGTGTGCTGACGTCCTGGAGAAGTTCTTC
ATTCAGAAGATGAAGGCTCTCAAG

>snud
ATGAGAAGGGGACGTGGACGTCCGCCGAAATCGCTTGTTGATTCACTGGACGAGACGCCG
GTAAATGCAAAGAAATTTGGTGGAGGAGCTGGAGTTGGACGGGGCAATGGAGGCCAGAGT
AACGGCTCCAGTCCTGCAAGTTCTCGCTGCAGCACACCGCTAAGTCAAGCCAGCAGTACC
GGTGCTGTTGGCCGAGGGAGATCCCCKGGATTACGTGAAGCTGCTAGGCGGAGTAAGCGG
CTAATCCATGAGGTTATAGAGGCCCAACGAAWCCCTCCTAAGGCAAGTCCATCCAGCACA
ACAAGTACTGGAAAAGGGCCAGGAAAAGGCAGAGGAAGAGGTAAAACTGCTTCAGCACAA
AATAAACCAGGTGCAAAGTCCAAAGCAAAACCAAAACTGGCAAAAGGGAAAGGGAAGGGG
AAAAAGGCCAGGCCAAAATATGAAAGTTCAGATGAAGAGGGAGGGGATTTCAATGAGGAA
TTGTTGCAATCTTCWTCATCAGAAGATGAAACTAGCTCGAATAGCTCACACTCTGATTTA
CCAGATGAAGATGATGTAGAACTAGAAGAAGACAGTGACAGTGATGACAGCAGTAGCACT
GCTGCTAAGAAGAGGTTATTACTTTCACGGACAAATCGATCATTAGCGTTGCCATTCCTG
GAGGAGGAAGAAATTCCTCATCTTGAACTCCCCAAAACTAGCTCAGATCTCCTACTTGAC
AACCAGGATATGATGCAAGCATTATCTGTGTATGAAGTTCTCAGGCATTTCAGTCAACAG
TTGAGACTCTCACCATTCCGGTTCGAGGATTTTTGTGCAGCTTTGTGCAGCGAGGAGCAA
TGCTTGCTACTTGCGGAGACCCACATTGCACTTTTGTACAATCTTGTTAAGGAAGACGAA
AGTAGCAGCACAACGTTTGGTCCTCAAGACCAGAGAGACAGTATCAATGTTCAGTTCTTG
TTTCTGGATAATATGACATGGCCAGAGGTTGCAAGAGGATATATTGAAAGCGACAAAGAA
TTCCATAGCGCATTGAGTGCATTAGAAGGAGAGAATTACCCATTTGCCCCTGTGAGTGAC
AAATTAACAGTTTTGCATCTCCTGTGTGACCAATTCTTGGCATCCAACAGAGTGCGTGAG
GAGATTCTGAGCGAAGGTGCAATAACCTATGATGACCATTGCAGGTCATGTCATAAACTG
GGGGATTTGATATGCTGTGAGACATGTTCAGCTGTCTATCACTTGGAATGTGTGAATTTG
GTGGAAGTACCAGAAGAAGACTGGATGTGCTCGGTGTGCCGGCAGCATCGTGTTCTGGGT
GTCTACGACTGCATCTCGGAGGTGGAAAAAAGTGGACTGCTTATTCGACAGGAACCGCTA
GGTTATGACAGGCATGGCAGGAAATACTGGCACTTTGTTAGGAGGATTGTTGTTGAGGGT
GAAGATGAGGTACGGTACTACTCCACCAAGCCTCAACTTGAAGAGCTCATGCATTCTCTG
GATGCACAGAAGTGGGAGGAGGACCTGTGCCTGGCTCTGACAGACTGTATGACCGAGATC
CTAGACCAGATGCAGAGGACGGAGGAGCTGACTAACAGTGCCAGGGGTAACCAGAAATCT
GTGCTCCAGAAGTCATCAGAGGAATTGAATGCTTTAAAGACTGCACGAGATGAGGCCCTC
AGGAATGCGGAAGAGGAGAAGCGAAGACTGGAGGAAGAAGCAGTCATCGCTCAGGCACAG
GATGAAGCTGGAGTAAAGGTTGAGACTGAACAGTCAGAAGAGAAGGAGAACGAAGAGAAA
ATGGAAGTTGATGTGGGCGGAGGTACAAGTAAGACTGCTCAGGAGGAAGGGGTTGGGGAT
TCAGAAACCAAAGAAGATGGGATAACAGAAGGGGAGGGTCAAGAAAAGATGGAGATGGGA
AGTGAGGAGCAGAAGGAGGATGGAGACAAACCTGGTACCAGTCAAGATGGTGGAAACCCA
GAATCAGAGATCTCAGAGAAGAAAGAGGATGGAGATGATGAGAACAAAGGAATGAAGAAT
GTTATGACAAGGTCAAGAAATCCTAACTACAAACCTCCGCCCCCTAAAGCCACTCCCTAT
CTAACATACACTACAAGCATTCCAACTCGTACAAATACTTCTCTTGTATCAGGCAGGACC
AAGACGGAAGAAACCCTTGTCATTAATTCCAAGGGGGAGATTAAATCGATTGGAGGAGAT
GACGCCAGTAAGGGCATTGTGACAAGGAATTCCCTGCGGCCAGAATCTCTCTTCAAACTT
GGCATGGAGGGGACATATAAGTCTTACAAGAATCAGTTCAAAACCAACAGGCTTGCCCTC
AACAAACCGCAGCATGCCGAGGAGCGAGATCGCAAACGCTACCTGGTCAATAAGTTCAGT
CTGACTCCTGCAGCCGAGTTCAAGTGGCACGGCAGCACCAATAGCAACCGCATGCTCACC
ATCTCTACCCTCCGCCTGACCACCACGCAGCTTGAAAGCAACATCCCCAGGGCCGTCATG
CACACCAACTGGACTGTCCACCGTAACAACTGGATCAAAGCTGTCCACATGTGCTCCAAG
CCGCATGCCTTTGCCCTGGCCCTCTCCGTCCTGGAATGTGCCATCAAGCCTGTGGTATTC
AACTCCTACTTCTCTGAGGGGCTGGGACATGTCAGAATGGTGAGGACGACAGCTTTGGAG
AAGGAGGAGAGAAAGAAGATTGACAAGAAGAAGAAGGATGATGACATTGAAGAGATCCAA
ACCAACTGCAGTTGGGTGAAGTACTGTTTCCCCATCAAGCATCAGGTATGGAAGTTGAAA
GGTGAGGAGTATCGCATATACGGAGGCAGTGGTTATGGTTGGCATAGCACSATCAGGAAG
AGACGGCCCTTGCCCCCTCCTAGTCCTGCTAAGATTGGTCTAGACAGGTGCATCAAAGCT
GCCAAGGCTGCTGGGAAGTGGGGCTACCCACCAGTTGATGACTCCAAGAATGAAGAGGAG
ATGGACACCGGGGAGGACAAGCAGTCACCCAGAGAGACAGAAGAGGCAGACACTCAGAAA
AGAGAGGAAGAACAAGATACCAAGGAGGATAACAAAGAACCTGTCTCGGTGAAGACTGAT
AATGTAGAAGAGGCTAAGAAAGGTGAGAAAGAAAGTGAGACACAGATGGAAACGAACGAA
RAGAAAACTGAAACCAAGACGGGTGATGAAGAGGTGAAAATGGAAGTTGATGATCTCAAA
GATTCAGCAGGAGAGCAGAGTGAGAGGATGGGAGAAGGTGGATCAAGGACAGATGGAAAT
GCTGAGGCAGGTCCTCACCAGGAGGCAACAGGGAACCTTTCTGCTGGTTCAAGTAGTCAG
GTAGACAGTGCTGAGCAAGGGTTGGAGAGTACAGGTCAAGAACTGCACCCAGCTGGTGAG
ATCCAAAGAACTGATGAATCGGCTCCCCGTGATAGCTTGGGGGCTAGTGAGGTTGATAAA
GACAAGAAGGCAGCAGAAnnnnnnnnnGACAAGAAGGCAGCAGAATCAATGGATGTCAGA
GGGAAAGTTCTTGGAATAGTTGCCAAGAAACCCCCTCTTGTCATTGATGAGCTAGACATC
TCCAATGCATTGAGGAATCACACTGTGTACCGAAAGATCCCGTACAAGTCCAGATTGGAA
GGACTTTTAGAGAGTCGTTCCAAACAGCACATTGAGGAGACGATCAAGTTCCAGTCAGAG
ATTGGGAAGTATGCCAAAGAACAAAAGATGGTAGAGGAGAAGGAGAAGATGCTGAAGGTC
CTAAAGGCAAAGCTTTCTGCTGGTGGAGACATCAAGGCTGTGCAGGGTGTAGTAGAAGGT
ATGAAGCAACAGCTAGAAGTCAGGAAAGCAAGAAAACCTCAGGTGTATCGTCCACCCTCT
CAGTCCAATAAAGCAGCTCGTGATGCCAAAGTGAAAAGTGCAAAGGAACCTCTTCCTTCT
CCATCAGTTGCATCAACAAGTGCAATGGCAACTGTGACGGTTCCAMCATCCACTCCTGTA
GCTGTTTCAGCATCTGTCAAATCAGAAGTTCCTTCTTCTCCATCAATTGCTTCAGCACAA
TCAGAAATGTTGAATGTTAAGAAAGGACAAGAACCACTTTCAGGTAAAACAACACATCAA
CCTGCAGTGAAAGTAGAAATACCTACCACAGAGGCACATCCTGCTACATCCACTGTTGCT
CAGACTGACATTGCAAGAAAACCTGTCAAAGAGGAAAGCACTGCAACAGAGAAGACTGGT
CAACCTGTTAATATAGAACCTGAAGTGCCTTCTGCTTGCATTCCACAACCTGAACAAACA
TTAGGAGCTAAGGACGAAAAACTTACCGACAGTAAACCTACTGAGCAAGCTGACTTGAAA
ACTGAAAGTATATCAGATGTCCAGAAGCCAACTTCAACACAGCTTGCCAAATCTCCATCT
TCCTATCAAGATGCTTATRAGGAAATGCTGACCAATACAGGTGTAAAAATACCATCAGAT
CAGTTATCGGCTGAACAAACTGGCAGCAATCAAATGCAGAATGCAGTTGATGTTCAAACT
GGGGAACAAAGAGAAACAAAGACACTTGCACCAGCTGTGGAATTCRATAATGAAGGGAAG
AGTTTTGAAGAACAAGAACATATGATCGAGACCAGTGCCAAATCTTTGGAAATTACAACC
AAGGTACCTATGAAATCTGTCATAATAACAGAGGATACCTTGCAAGCTAAACCTTCAGAG
GCGCTTCCATTGCAGTCAGGAAATGACATGATTCAGGAAAATAAAAGTGAAGTTACTCTT
ACAGAACCAGAGCCTATGAAATCGGTCCTATCCTCTGATCAGCTTTCACAAGGTAAAACT
GGAGAGGCACCTTCACTGCATGTGGACAGTGACACGACTCAAGATCAGCAGAATAAGATT
GATGCTTCTGTGACAGAACCAGAGCCGATGGATCAGCAACCCTATGAAACACCCTGCGCA
GACAAGCAAGAAGATTTACTCTCAGATGCATTATGTCAGTCCTTAGCACCTGCTATGGAG
ACAGATCATTCCTCTCAAGAGATAGAACCCATAAAGGACAATCTTTTGCATCCTGAGAAG
CAATACTTTGAGAACATGCAGCACAATCACTTGGATGATGCTCCAATGTTAAAGGAAAAG
GGAGATAGTGTATCCATGGATTCAGAACATCATGATAGTGGGCTTTCACAATCAGAAGCA
GGGGAAACAAGTTGTGATGGTGAAAGGACTAAGCAATCTCTTCCAAACACTGAAGTGCTT
GGAAGTTTGTCATCATCATCCAGTGATGTTGGTGTCTCAGGAAGTGAAAGTGTTGAGGAA
AATGCAAATTCTCTGGGATCAAATTTGTCTATTTCAAATAATAACAGCAACGTAGTTGCT
TCTGGACTCATCCATTCCTCGGAACATAATGCAGTTCCACAAGAGCCAAAGTGTGCAGAA
CTTTCATCGCAGGAAATGTGCAATGTGCAATGTGTTGAAAATGCAGATGTAAACACAAGT
ACTACACACATATCCGAGCAGAGTGACAAGCCTGTAACGCACGAGAATGTGAATTGTGTT
GATAGTTCTCTTGCTAATGAGACCAAAGAGAATACCAACNNACNTNTAGCCATTGATCAT
AACAAATTTGATGGAATTGTGAAAGACGCGATGCCTCCATTGCAAGGAGATAAGGTCAAA
GTTAGTGCAGACCAAGAGGAAATAATAAACACGAAAGACATTGAAGCAAAGGCCATTGTG
GACAGTGAAGAACAAAAAGGGGATGAAATGTACTTCCATTCATATGATCCTTCTGAAAGA
ACTGTAAAACAACATGATGTGGATGTAAGGTTAACCAACAGTTTGCCTGAAGAGACAGGG
CTAGCAACAATAGCAAAGCTTGAGCATGCCATGGATACAGATCTTGATCCCATCTCGCAT
AGCACAGGAGATGAAAAGCCAACTCCTGCTCTGAGTGACAATGCAGTCGCTGACGAATTA
CCAGATTCGGCTGACATCAAAATGATGAAGACAGAAAATATTGCTGTTGAGAGTGATACA
GAACACCAGAGTTTGAAACCTCTACAGGAGTGTACTTTGTTGGAATCAAAGCAATCTGTT
GAAAGTACAGAGACAGTTCCAGGTGCCCCAGCAGTGGTCAGGTTCGAGAAACAAGAGAAC
ACAATGAAGACGGAACCTGTAGCTGTTCCTTGTGACATGAAACAACAGGATGAACCTCTT
GTGAACAAGCAnnnnnnnnnnnnnnnnnnnnnnnnnnnnnAAGGCACAAATATAGCTGCT
GGTGCTATGGTAAGCGATGTCTCACCAACACAAAGTAGGGGATCAGATATGAAAGCTGAA
GATGTTAGTTCTCCTTCAATAACATCTGTTGATGCTACATCACCACACGTGGCTTCCTCC
AAAACAGAGATTGAGACTTCTAGTGAACCAATGGAAGTTCAGGATTCAACTGTAACTAGG
ACTAATGTGTCAAAAGAGAGAAACTCAGAGCATAACGATTCACATGTGGAAAGCCCCATG
GAGACAGATACTGTATTGCCAAATGACAAAGTATTGAGTAGTCTGAAAGTAACTGAATTT
GAAACAAAGAAAGTCCAAGTGACTTCTGAAATTACACAATCCAAAGAAATTCAAGCTTCT
GAAAGTAAGGTTATCAATGCAGCTGACATGGACACTGTACAGGATGTTCCTGCAACTACC
ATCTCAGTTGTTGTGACAGAAAAATCAGAGACCATCATGACAACTGTCACAAAAACCACT
ACTACAACAACCACATCTACTATGATCAGCCGTGAATTGAGAGATCTTATTGCCAGCAAC
ACCATCACAACAACCAAAACAACAGAGAGTCTTGTGAGCAAGATTGACACCTCAGTCACC
CAGACCATGATTCAGGCAGAGATCATCAAGCTACAGAGTGCTCTGAAAGATGAATTAGCT
GCCATTCCAAAGCCACGAAGAACGAATGATGCTGTGCGCCTTGAAAAAGGACCAAAGGGC
AGGCGCTCCATCAAGCGCCTAGCCAAACCCCTGCCCATCTGCTATATGTTCTCCACCCGA
AGTAGGAAGAGAAGCATCTTGGTGTTGCCTCAGCACAATCTTAGGCGCCTCAGCAGGCGT
GGAGGTAACCTTGAAGTGGAGGGCTACATATCCAACACCAAGAATGTGGGTGACTTCTGG
CCTTATCCTTGCGCCCGTCCATCCTTCAAGATCTGCTGGAGGTATCGTCTGCAAACTGTA
AGGTCCCTATCTGCTGTGAGTCTGCTGCTTCGTATCTTGTGGGCTTGCATACGATGGGAC
GACCTCAACATCAAACCACCCAACAATAATGGTGTGACCATCATCAATACAGCAAGGGAA
AGGATCACATCAGAGATTATTGATCGCCGCGATGTTACTCCAAGTGGTGTCAAATCTCAG
TACTTGGTGCGCAAGACGATTGTACCCAAAGAGACCTCCATCTCCACTCCAGAGGTGCAC
AAACCCCAGCGATCTGGTCTAAGATCCAGCGTCACACCATCACGGAGAGTAGTCCCAGAG
AAGCCCAAAGGTCCACAGACCATCGAGGTGTGGGTCCCAGAGGAAGAACTAGAACTATGG
GAAGTCCAGCAGTACTGTGAAAGGCAACTGAGGCAACAAGCCAGAGAGAAATACAAGGAG
AAAGAAGCCAAGGAAAAGGAAGCCAAAGCATTAGCTCTTAAGAGTACACACAACAAGGAG
AATGAGACAGCTATCAAACTAGCCTTGACACCCAAGGGGGGTAGCAAGGTAGCCATACCT
ACYCTCAAGGGCACCAAGTCTGTAGCTGAGCAGGTTAAACAGGAGTTAGAGGAACAACTC
AGACTCCAGAGAATACAGATGCAACAGAAGCGTCTTGGTGTATCCAGCAGTGCCAAGGTG
ATTGTAACGCTTGCCAAGCCAGGAGCATCTAAGACGACCATCTCTATGAGTAATCTGGCT
TCAATGGCAACCAAGAATAAAGGTCTACCCCCTGGTACTACGATACAGTACATCTCGGGA
CCAGGTGGAACTCAGCAAGCACGCATCATCACAGCTAACACCCCCGCAACCCCAGGCCAG
GCCCGTTATGTCATCACCAACTCCCCTGGTGCTGGGGGTGCCGGTACCCTGAAGGTCATC
AAGCAGATGCCTTTACCTGGTGTCAGTAGCAGCAGCACCGGTGGGCAAGCCACCACCATA
TTAGCTTCCAGTACTCCAGGCAAGGTAACAACCATCAAACCCGCYGGRGTGCAGCAGGTG
ACACCAGGAGGCACCGTGCCTATCGGTATGAAGTTACAGACTCCTACCACTACAGTGGGT
GCTACTACAGTGGCTGCAAGCACTACTCCAGTACAGGGTCAGCCCCAGTTGACCGGTCAA
GCCCAGGTCTTTAGCAACCAAGCCCAGGTCCTACAGGTAGGTGGTCAGAAGTTTGTCATC
ACACCAGCCCAGGTCCAGGTCCAAGGAACAGGCCAAATGATCCCAGCCCAACTGATTCAG
ACTCAGACGAGTCAAGGAGCAGTCCTACAGAGACTGGTCTTGACACCAAATGCTACTCAA
GGATCTACTCCGGGAAGCATACCCCAGGTGAATCTCCAAGCAGCCGTTCAGGCAGTACAG
CAGACCCAGCAAAGTCAGAAGCAACAAGCAGCAGCTGCTGCTGCAGCTGTAACTACGATT
ACTGTACCACCAAACCTGGTGGCTCAGAAACCTGTCCAACAGCCGCAGATTACGAAGATT
GCAAGTCTCCCACAACAGCCTCAGATCACCATCAAATCCCATACCCTAAACACCAACCTA
ACCCAGGCCAAGCCCATCCGCCTGGCCCAGACCCAGGGTGATAACCTGCTCTTACAGAAG
ACTTCATCTGGAGTRTCCCCAGTAAGACCAGGGGTGCAGGTAGCAGCAGCAGCGGTTGCA
TCCACAAGTAGTGCTGGGGTGGTAGGAGGANNAGGAGGAAGCCAGGCTCTATCTGCACTC
ACTCCTCAACAACAGGTGAATCTAATCAAACAGCAGCTGGAGCTTCTCCAGAAAGCTAAA
CAAGGTCAAGGTCAAACACCGTTAGCAGCCATTCAAGCTCATAAACAGTTCACCCCTGAT
CACCTCAGGGTTGCTCAAAAGAGTAAAGATGCTGCTGTCAGGCAACAGAAGCGACAACAA
ATGCAGGAGCAGTATCAGAAACAGTCCAAGGAGAAGGAAAAAACGCAAAGAAATCAAGCA
TGTCAGTTGGTGATGAAATCGATGTTGGATCGCATCGAGAAGGAGGAGAGACAGAGTCGG
AAGAGGAAACATCAGGCCTTGAGACAGGAGAGGGAGGAGAGTAGTAAGAAGAGAGCCATC
CTAGAGAACCATAAAGCTAGGCTCAAAGAAGTCATCCTTCTCAAACGTAACCAGCTGGAG
AGGAGACTCAAGATGGATGTCTATAATGAAGTCCGAAGAGAAAGGTGGGCCGAGAAGAGG
AGAGAGAAGGAAACCCAGGGCTTGATCAAACCTAAGAAGGTCAAGATAGACGAAGCAGCA
AAGGCTGCCACCACCACCACCACCACCACCACATCCAAATCAGTCAATGCCAAGAAGACG
TCAGCGGCAACAGCTGCTAGAAAGAAGATTGCTAAGGCTAAGGCCAGGAAGAAGATTAAT
GCAAGGAAGAAGTCCAGGGCAACAGCCGCCGCCAAGAAGACGCAGCCTCCAGCAGCAGnn
nCAGCAGCAGAGACGAAACAGGAGGAGAATGTGTCTAGCCTCATCACAGAGACAATGCAG
GAGGGTGATGTTGAGGCTGCTCCTGTAGCAACAAAACCAACTCAAGCTGCTCCTGCAGAA
GATGATACTCTGCTCTACTGTATATGCAAGACTCCATACGATGAATCCAGGTTTTACATT
GGATGTGATGTGTGTCAGAACTGGTTCCATGGGACCTGTGTCAAGGTCTCGGAGAAGACA
GCAGCGGACCTCAAGGAATATGTGTGCGATGAATGTAAGACTAAGAAACAGGAAACAGAA
GAGGAACTATACTGCATCTGCAAACGACCCTATGATGAAGCACAGTTCTACATTGGTTGT
GACCGATGCAACGATTGGTTTCATGGCCACTGTGTGGGTATCTCTCAGGATGAAGCAGAA
AGCATTGAGAACTACATCTGTCCAGGCTGCAAGACTACAACCATACAGAACCTGGCTAAA
CAGAAGACCTTGACAGGCAAGGACTATGATCATCTCAAGAAGATGCTTAGACAACTCCAG
AGTCACAAGATGGCATGGCCTTTCTTAGAACCAGTCAGTGAATTGGATGCAGCTGATTAC
TATGATGTCATCAAAGATCCAATGGATCTCTCGACGGTGGATGACCGCCTGAAGAACAAG
CACTACGTCAAACTGAGTGACTTTGCTGCTGACATTGGGAAGGTCTTTGACAACTGTCGC
TTCTACAATCCAACAGACACACCTTACTACCAGTGTGCTGACGTCCTGGAGAAGTTCTTC
ATCCAGAAAATGAAGGCTCTGAAG

>sintSS
ATGAGAAGGGGACGTGGACGTCCGCCGAAAACGCTTGTTGATTCACTGGACGGGACGCCG
GTAAATTCAAAGAAATCTGGTGGAGGAGCTGGAGTTGGACGGGGCAATGGAGGCCAGAGT
AACGGCTCCAGTCCTGCAAGTTCTCGCTGCAGCACACCGGTAAGTCAAGCCAGCAGTACC
GGTGCTGTTGGCCGAGGGAGATCCCCGGGATTACGTGAAGCTGCTAGGCGGAGTAAGCGG
CTAATCCATGAGGTYATAGAGGCCCAACGAAATCCTCCCAAGGCAAGTCCATCCAGCACA
ACAAGTAGTGGAAAAGGGCCAGGAAAAGGCAGGGGAAGAGGTAAAACTGCTTCAGCACAA
AATAAACCAGGTGCAAAGTCCAAAGCAAAACCAAAACTTGCAAAAGGAAAAGGGAAGGGG
AAAAAGGCGAGACCAAAATAYGAAAGTTCAGATGAAGAGGGAGGGGATTTCAATGAAGAA
TTGTTGCAATCTTCTTCATCAGAAGATGAAACTAGCTCAAACAGCTCACAGCCTGATTTA
CCAGATGAAGATGATCTTGAACTCGAAGAAGACAGTGACAGTGATGACAGCAGTAGCACT
GCTGCGAAGAAGAGGTTATTACTGTCACGGACGAATCGATCATTAGCATTGCCATTCCTG
GAGGAGGAAGAAATTCCTCCTCTTGAACTCCCCAAAACTAGCTCAGATCTCCTACTTGAC
AACCAGGATATGATGCAAGCATTATCTGTGTATGAAGTTCTCAGGCATTTCAGTCAGCAG
TTGAGACTCTCACCATTCCGGTTTGAGGATTTTTGTGCAGCTTTGTGCAGCGAGGAGCAA
TGCTTGCTACTTGCGGAGACCCACATTGCGCTTCTGTACAATCTTGTTAAGGAAGACGAA
AGTAGCAGCACAACGTTTGGTCCTCAAGACCAGAGAGACAGTATCAATGTTCAGTTCTTG
TTTCTGGATAATATGACATGGCCAGAGGTTGCAAGAGGATATATTGAAAGCGACAAAGAA
TACCGTGGCGCGTTGAGTGCACTGGAAGGAGAGAATTACCCATTTTCCCCTGTGAGTGAC
AAATTAACAGTTTTGCATCTCCTGTGTGACCAATTCTTGGCATCCAACAGAGTGCGTGAG
GAGATTCTGAGCGAAGGTGCAATAACCTATGATGACCATTGCAGGTCATGTCATAAACTG
GGGGATTTGATATGCTGTGAGACATGTTCGGCTGTCTATCACTTGGAATGTGTGAATTTG
GTGGAAGTACCAGAAGAAGACTGGATGTGCTCAGTGTGCCGGCAGCATCGTGTTCTGGGT
GTCTACGACTGCATCTCAGAGGTGGAGAAAAGTGGACTGCTTATACGACAGGAACCGATA
GGTTATGACCGGCATGGCAGAAAATACTGGCACTTCGCTAGGAGGATTGTTGTTGAGGGT
GAAGACGAGGTACGGTACTACTCCACCAAGCCTCAACTTGAAGAGCTCATGCATACTCTG
GATGCCCAGAAGTGGGAGGAGGACTTGTGCCTGGCCCTGACRGACTGTATGACCGAGATY
CTAGACCAGATGCAGAGGACSGAGGAACTGACTAACAGTGCCAGGGGTAACCAGAAATCG
GTGCTCCAGAAGTCATCAGAGGAATTGAWTGCTATAAAGACTGCACGAGAAGARGCCCTC
AGGAAAGTGGAAGAGGAGAARCGAAGACTGGAGGAAGAAGCAGTCATCGCTCAGGCACAG
GAGGAAGCTGGAGTAAAGRTTGAGGCTGWAMCGTCAGAAGAGAAGGARGACGAAGAGAAA
ATGGAAGTTGATGTGGGCGGAGGTACAAGTAAGACTGCTGAGGAGGAAGGGGTTGGGGAT
TCAGAAACCAAGGAAGATGGGGAAACWGAAGGGGAGGGTCAAGAAAAGATGGAKGTGGRA
AGTGAGGAKCAGAAGGAKGATGGAGACMAACCTGGTACCAGCCAAGATGGTGGAAACCCA
GAATCAGAGATCTCGGTGAAGAAYGAGGACGGAGATGATGAGAASRRAGGAATAAAGAMT
GTTATGACAAGGTCAAGAAATCCCAACTACAAACCCCCGCCCCCTAAAGCCACTCCCTAT
CTTACATACACTACAAGCATTCCAACTCATACAAAAACTTCTCTTGTATCAGGCAGGACC
AAGACGGAAGAAACCCTTGTCATTAATTCCAAGGGGGAGATTAAATCGATTGGAGGAGAT
GACACCGGTAAGGGCATTGTGACAAGGAATTCCCTGCGGCCAGAATCTCTCTTCAAACTT
GGCATGGAGGGRACATACAAGTCTTACAAGAATCAGTTCAAAACCAACAGGCTTGCCCTC
AACAARCCGCAGCATGCCGAGGAGCGAGATCGCAAACGCTATCTGGTGAACAAGTTCAGT
CTGACTCCTGCAGCCGAGTTCAAGTGGCACGGCAGCACCAACAGCAACCGCATGCTCACC
ATCTCCACCCTCCGCCTCACCACCACRCAGCTTGAGACCAACCTCCCCAGGGCCGTCATG
CACACCAACTGGACCGTCCACCGSAACAACTGGATCAAAGCTGTCCACATGTGCTCSAAG
CCGCATGCCTTTGCCCTGGCCCTCTCCGTCCTGGAGTGTGCCATCAAGCCTGTGGTGTTC
AACTCGTACTTCTCTGAAGGGCTGGGTCACGTCAGAATGGTGAGGACGACGGCTTTGGAG
AAGGAGGAGAGGAAGAAGAATGACAAGAAGAGRAAGGATGATGATATTGAAGAGATTCAA
ACCAACTGCAGTTGGGTCAARTACTGCTTCCCCATCAAGCATCAGGTATGGAAGTTGAAA
GGTGAGGAGTATCGCATATAYGGAGGCAGTGGTTATGGTTGGCATAGCGCCATCAGGAAG
AGACGGCCCTTRCCCCCTCCTAGTCCGGCTAAGATYGGTCTWGAYAGGTGCATCAGAGCT
GCCAAGGCGGCTGGAAAATGGGGCTACCCACCAGTTGATGACKCCAAGAATGAAGAGGAG
ATGGACACYGGGGAGRACAAGCAGTCRYCCAGAGAGACAGARGAGGCAGACACTCAGAAA
ARAGAGGAAGAACAAGATACCAAGGAGGATAACAAAGAACCTGTCTCGGTGAAGACTGAT
AATGTAGAAGAGGCWAAGAAAGATGAGAAAGAAAGTGAGACACAGATGGAAACGARCGWA
GAGAAAACTGAAACCAAGACRGGTGATGAAGAGGYGAAAATGGAAGTTGAYGGTCCTAAA
GAWTYAGCAGGAGAGCAGAGTGAGAGGAYGGGAGAAGGTGAATCAAGGACAGATGGAAAT
GCTGAGGCAGGTCCTCACCAGGAGGCAACWGGGAAYCTTYCTGCTGGTCCAAGTAGTCAR
GTAGACARTGCTGGGCTAGGGTYGGAGAGTMMAGGTCAAGAACTGCACCCAGCTGGTGAG
ATCCAAAGAACTGATRAATCAGCTCCCAGTGATAGCTTGGGGRCWAGTGAGGYTGATAAA
GAYAAGAAGGCRGCAGAARGCAATGTTGAYAAGAAGGCAGCAGMATCAATGGATGTCGGA
GGGAAAGTTCTTGGAATAGTYGCCAAGAAACCGTCTCTYGTCATTGATGAGCTAGACATT
TCCAATGCCTTGAGGAATCAYACTGTGTAYCGAAAGATCCCTTACAAGTCCAGRCTGGAA
GGACTTTTAGAGAGYCGTTCCAAACAGCACATTGAGGAGACRCTCAAGTTCCAGTCAGAG
ATTGGGAAGTATGCCAARGAACAAAAGATGGTAGAGGAGAAGGAGAAGATGYTGAAGGTC
CTCAAGGCAAAGCTTTCTGCTGGTGGAGACATCAAGGCTGTGCAGGGTGTAGTAGAGGGT
ATGAAGCAACAGCTTGAGGTTAGGAGAGCAAGGAAACCTCAGGTGTATCGTCCRCCCTCT
CAGTCCAACAAAGCGGCTCGTGATGCCAAAGTGAAAAGTGTAAAGGAACCTCTTCCTTCT
CCAGCAGTTGCATCAACAAGTGCAATGGCAACCGTGACRGCTYCAWCATCCACTCCTGTA
GYTGTTCCAGCATCTGTCAAATCWGAAGTTCCTTCTTCTTCATCAATGGCTTCARCACAA
TCAGAAATGTTGAATGTAAAGAAAGGACAAGAASCACTTTCAGGTAAATCAACACATCTA
CCTGCAGTGAAANNNNAAATAMCTAMGACAGAGGCACATCCTGCTACATCASCTGTTGCT
CAGACTGACATTGCAAGACAAACTGTMRAAGAGRATCGCACTGCAACAGACAAGACTGAC
CAATCTGTTAATATAGAACCTGTAGTGCCTTCTGCTCGCATTCCACTATTTGAACAAACA
TTTGGAGCTAAGGACGAAAAACTTACCAACAGTAAACYAACTGAGCAAGCCGACTTGAAA
ACTGAAAGTATATCAGATGTCCAGCAGCCAACTTCAACACAACTTGCCAAAACTCCATCT
TCCTATCAAGATGCTTACAAGGAAATGCTGGCCAATACGGGTGTAAAATTACTATCAGAT
CAGGTATCGKCTGAACAACCTGGCAGTAATCAAATGCAGACTGCACCTGATGTTCAAACT
GGGGAACGAAGAGAAACAAAGACACTTGCACAAGTGGGGGAAGTCGAGAATGCAGGGAAG
AGTTTTGAGGAAAAAGAACATATGATGGAGACCAGTGCCAAATCTTTGGAAATWACAACM
GACGTACCTATGAAATCTGACGTAATAAYAGAGGATGCCTTGCAAGCTGAATCTTCAGAG
GCACTTCCRTYGCAGTCARAACATGACATGAGTCAGGAAGATAAAAGTGAAGTTRCTCTY
ACAGAACCAGAKCCTATMRAATCAGTCCTMTCCTCTGATCAGCTTTTACAAGGTGAAACT
GGAGAGGCACCTTCACTGCATGTGGMCAGTGAYACRAGTCAAGATCAGCAGAATAAGATT
GATGCTTCTGTGACAGACCCAGAGCCGATGGATCAGCAACCCTCTGAAACACCCWGYGCA
GACAAGCMRGAAGATTTACTCTCAGATGCATTATGCCAGTCCTTAGCACCTACTATGGAA
ACAGATCATTCCTCTCAAGAGATAGAACRCACAAAGGACAATCTTTTGCATCCTGAGAAG
CAAAACTTTGAGAACATGCAGCACAATCACTTGGATGATGCTTCAATTTCAAAGGAAAAG
GGAGATAGTGTATKCATGGATTCAGAACATCATGAAAGTGGGCTTTCACAATCAGGAGCA
GGGGAAACAAGTTGTGATGGTGAAAGGACTAAGCAATCTCTTCCAGGCACTGAAGTGCTT
GGAAGTATGTCATCATCATCCAGTGATGTTGGTGGCTCAGTAAGTGAAAGTCTTGAGGAA
AATGCAAATTCTCTGGGATCAAACTTGTCTACTTCAAACAATAACAGCAACATAGTTCCT
TCTGGACTCCTCCATTCCTCAGAACATAATGCAGTTCCACAAGAGCCAAAGTGTGAAGAA
CTTTCATCGCAGGAAAACTCCAATGTGCAATGTGTTGAAAATGMAGATGTAAACACAAGT
ACTACACACACTTCCGAGCAGAGTGAMMAGCCTGTAACCCACGAGTATGTGAATTGTGTT
GATAGTTCTCTTTCTAATGAGACCAAAGAGAATACCAACNNNNNTNTAGCCATTGACCAT
AACAATGTTRATGAAATTGKGAAAGATGTARTGCCTCCATTGCAAGGAGAGACAGTGAAA
CTTAGTGCAGACCAACAGGAAATAATAAACACAAAAGGCATTGAAGCAAAGGCYATTGTG
GACACTGAAGAACAAAAAGGGGATGAAATGTACTTCCATTCACATGATCCTTCTGAAAGA
ACTGTAAAGGAACATGATGTGGATGTAAGGTTAACAAGCAGTGTACMTGAAGAGACRGAG
CTAGCAGCAATACCAAAGCTTGATCATGTCATGGATACAGATCTTGATCCCATCTCGCAT
AGCACAGGAGATGAAAAGCCAACTCGTGCTCTGAGTGACAATGCAGTTGCTGACAAATTG
CCAGATTCGGCTGACATCAATAKGATGAAGACAGAAAATGTTGCTGTTGTGAGTGATACA
GAACAACAGAGTTTGAAACCAGTACAGGAKTGTACTGTGTTGSAATCAAAGCARTCTGTT
GAARGTACAGAGGCAGTTCCAGGTYCCCCAGCWGTGGYCAAGTTYGAGGAACAAGAGAAC
ACAATGAAGACAGARCCWGTAGCTGTTCCTTGTGACATGAAACAACARGRTRAACCTYCT
GTGAASRAGCMTTCTGATRTTGCATTGACAACATCTGTTRAAGGYACAAACATAGCTTCT
GGTGCTACGGTAAGCGATGTCTCATYAACACRAAGCASGGGATCAGATGTGAARGCTGAA
GATGTTAGTTCTCCTGCTATAACATCCGTTGATGCTACATCACCACAAGTGGCTTCCTCC
AAAACAGAGATTGAGACTCCCAGTGAACCAATGGAAGTTCAGGATACAAGTGTAACAAGG
ACTAATGTGTCAAATGAGAGAACCTCAGAGCAAAGCGATTCTAATGTGGAAAGCCACATG
GAGACAGAAACCATATTGCCAAATGACAAAGTATTGAGTAGTCTGAAAGTAACTGGATTT
GAAGAAAAGARAGTCCAAGTGACTTCTGAAATTAGACAGTCMAAAGAAATCCAATCTTCT
GAAAGTAAGGTTATCAATGCAGCTGACATGGACAMTGTAMAGGATGTTCCTGCAACTACC
ATCTCAGTTGTTGTSACACAAAAATCAGAGACCATCATGACAACTGTCACGAAAACCACT
ACTACAACAACSACATCTACTATGATCAGCCGTGAATTGAGAGATCTTCTTGCCAGCAAC
ACCGTCACAACAACCAAAACAACAGAGAGTCTTGTGAGTAAGATYGACACCTCRGTCACC
CAGACCATGATTCAGGCAGAGATCATMAAGCTACAGAGTGCTCTGMAAGATGAGTTAGCT
GCCATTCCAAAGCAACGAAGAACCAAYGATCGTGTGCGCCTTGAAAAAGGACCAAAGGGC
AGGCGCTCCATCAAGCGCCTCGCCAAACCCTTGCCCATCTGCTATATGTTCTCCACKCGW
AGTAGGAAGAGAAGCATCTTGGTGYTGCCTCAGCACAATCTWAGGCGCCTSAGCAGGCGT
GGAGGTAACCTCGAAGTRGAGGGCTACATCTCCAACACCAAGAATGTGGGTGACTTCTGG
CCTTACCCTTGCGCCCGTCCATCCTTCAAGATCTGYTGGAGGTATCGTCTGCAGACTGTA
MGGTCCCTATCCGCTGTGAGTCTGCTGCTTCGTACCTTGTGGGCTTGCATACGATGGGAC
GACCTCAACATCAAACCACCCAACAATAATGGTGTGACCATCATCAACACAGAGAAGGAA
AGGATCACATCAGAGATTATAGATCGCCGCGAYGTTACTCCRAGTGGTGTCAAATCTCAG
TACTTGGTGCGCAAGATGATTGTACCCAAAGAGACTTCCATCTCTRCTCCAGAGATTCAC
AAACCCCAGCGATCCGGTCTAAGATCCAGCGTCACGCCAACACGAAGAGTAGTCCCAGAG
AAGCCTAAAGGTCCACAGACCATCGAGGTGTGGGTCCCCGAGGAAAGTCTAGAACTATGG
GAAGTCCAGCAGTTCTGTGAAAGGCAACTGAAGCAACAAGCCAGAGAGAAATACAAGGAG
AAAGAAGCCAGGGAAAAGGAAGCCAGAGCATTRGCTCTYAGGAGTACGCACAACAAGGAG
AATGAGACGGCTATCAAGCTAGCYGTGACGTCCAAGGGGGGTAGCAAGGTAGCCATACCK
ACCCTCAAGGGCACCAAGTCYGTAGCWGAGCAGGTGAAACAGGAGCTAGAGGAACAGCTC
AGAGTCCAGAGGATACAGATGCARCAGAAGCGTCTTGGTGTAGCCAGCRGTGCCAAGGTG
ATTGTAACRCTTGCCAAGCCAGGAGCATCTAAGACAACCATCTCTATGAGTAATCTGGCT
TCAATGGCAACCAAGAATAAAGGTCTACCYCCTGGTACTACMATACAGTACATCTCAGGA
CCAGGTGGAACTCAGCAAGCACGCATCGTCACAGCTAACAACCCCGCAACCCCAGGCCAG
GCCCGCTATGTCATCACCAACTCCCCYGGCGCYGGAGGTGCCGGTACCCTSAAGGTCATC
AAGCAGATGCCTTTACCCGGTGTCAGTAGCAGCAGCACCGGTGGKCAAGCCACYACCATC
ATAGGCCCCAGTACTCCAGGCAAGGTYACWACCATCATACCCGCCGGGATGCAGCAGGGG
ACACCRGGAGGCAAYGTGCCTATCGGTATGAAGTTACAGACTCCYTCCACTACAGGGGGT
GCTACYACYGTGGCTGCAAGCACTACWCCAGTACAGGGTCAGCCYCAGTTGACCGGTCAA
GCCCAGGTCTTTAGCAACCAAGCCCAGGTCCTACAGGTAGGTGGTCAGAAGTTTGTCATC
ACRCCRGCCCAGGTCCAGGTCCAAGGAACAGGCCAGATGATCCCAGCCCAACTCATTCAG
ACCCAGACCAGTCAAGGAGCAGTCYTACAGAGACTGGTCTTGACACCCAATGCWGCTCAA
GGATCRACTCCAGGAAGCATACCCCAGGTGAATCTCCAAGCRGCCGTMCAGGCRGTACAG
CAGACCCAGCAAAGCCAGAAGCAACAAGCAGCAGCAGCCGCTGCAGCYGTTACTACCATC
ACTGCACCAGCAAACCTGGTGGCTCAGAAACCTGTCCAACAGCCSCAGATYACWAAGATT
GCCAGYCTACCACAGCAGCCTCAGATCACCATCAAATCCCATACCCTAAACACCAGCCAR
CCCCAGGCTAAGCCCATCCGCCTSGCCCATACCCAGGGTGAAAACCTGCTCTTACARAAG
ACTTCATCTGGAGTRTCCCCGGTRAGACCAGGGGTGCAGGTAGCAGCAGCAGCGGTTGCA
TCCACAAGTAGCGCCGGGGTGGTAGGAGGAGGAGGAGGAGGCCAGGTTCTATCTGCTCTC
ACTCCTCAACARCAGGTGAATCTAATCAAACAGCAGCTGGAGCTTCTCCAGAAAGCTAAA
CAAGGTCAAGGTCAAACACCGTTAGCAGCCATTCAAGCTCATAAACAGTTCACCCCTGAT
CATCTCAGGGTCACGGTAAAGAGTAAAGAAGCTGCTAACAGGCAAAAGAAGCGRCAACAA
ATGCAGGAGCAGTTTCACAAACAGTCAAAGGAGAAGGAAATAATGCAAAGAAATGTATCA
TGTCAGATGGTTATGAAATCGATGTTGGATCGCATCGAGAAGGAGGAGAGACAGAGCCGG
AAGAGGAAACAYCAAGCCTTGAGGCAGGAGAGGGAGGAGAGTAGTAAGAAGAGAGCTATC
CTAGAGAACCATAAAGCTAGGCTCAAAGAAGTCATCCTTCTCAARCGGAACCAGCTRGAG
AGGAGACTCAAGATGGAYGTCTATAATGARGTMCGAAGAGAGAGGTGGGCCGAGAAGAGG
AGAGAGAAGGAAACCCAGGGCCTGATCAAACCTAAGAAGGTCAAGATAGACGAAGCAGCA
AAGGCCGCCACCRCCACCRCCRCCACCACCACATCCAAATCAGTCAATGCCAAGAAGACG
TCAGCGGCAACAGCTGCTAGGAAGAAGATTGCTAAGGCGAAGGCCAGGAAGAAGATAAAC
GCAAGGAAGAAGTCCAGAGCAACCGCCGCCGCCAAGAAGACGCAGCCTCCAGCAGCCGGG
GCAGCCGGGGAGGTGAAGCAGGAGGAGAACGTAGCTAGCCTCATCACAGAGACGATGCAG
GAGGGTGATGTCGAGGCTGCTCCTACAGCRACCAAACCAACTCTAGCTGCCCCTGCAGAA
GATGAYACYMGGCTCTACTGTATATGCAAGACTCCRTATGATGAATCCAGGTTTTACATC
GGGTGTGACGTGTGTCAGAACTGGTTCCAYGGGACCTGCGTCAAGGTCTCRGAGAAGACA
GCAGCGGACCTCAAGGAATATGTGTGCGAAGAATGTAAGGAGAAGAAACAGGAAACAGAA
GAGGAACTATACTGCCTCTGCAAACGACCCTATGATGAAGCACAGTTCTACATTGGTTGT
GACCGATGYAACGATTGGTTCCAYGGCCACTGTGTGGGTATCTCTCAGGACGAAGCAGAA
AGCATTGAGAACTACATCTGTCCGGGCTGCAAGACTACCACCATACAGAACCTGGCTAAR
CAGAAGACCTTGACGAGCAAGGACTATGAYCATCTYAAGAAGATGCTCAGACAACTCCAG
AGTCATAAGATGGCATGGCCTTTCTTAGAACCAGTMAGTGAGTTGGATGCAGCTGATTAC
TAYGATGTCATCAAAGACCCAATGGATCTCTCGACGGTGGATGACCGCCTGAARAACAAG
CACTACGTCAAGCTGAGTGACTTTGCTGCTGACATYGGGAAGGTCTTTGACAACTGTCGC
TTCTACAACCCSACAGACACACCTTACTACCAGTGTGCTGAYGTCCTGGAGAAGTTCTTC
ATMCAGAAGATGAARGCTCTGAAG

>sprp
ATGAGAAGGGGACGTGGACGTCCGCCGAAAACGCTTGTTGATTCACTGGACGAGACGCCG
GTAAATTCAAAGAAATCTGGTGGAGGAGCTGGAGTTGGACGGGGCAATGGAGGCCAGAGT
AACGGCTCCAGTCCTGCAAGTTCTCGCTGCAGCACACCGGTAAGTCAAGCCAGCAGTACC
GGTGCTGTTGGCCGAGGGAGATCCCCGGGATTACGTGAAGCTGCTAGGCGGAGTAAGCGA
CTAATCCATGAGGTCATAGAGGCCCAACGAAATCCTCCCAAGTCAAGTCCATCCAGCACA
ACAAGTTCTGGAAAAGGGCCAGGAAAAGGCAGGGGAAGAGGTAAAACTGCTTCAGCACAA
AATAAACCAGGTGCAAAGTCCAAAGCAAAACCCAAACTTACAAAAGGRAAAGGGAAGGGG
AAAAAGGCGAGACCGAAATATGAAAGTTCAGATGAAGAGGGAGGGGATTTCAATGAGGAA
TTGTTGCAATCTTCTTCATCAGAAGATGAATCTAGCTCAAACAGCTCACACGCTGATTTA
CCAGATGAAGATGATCTTGAACTCGAAGAAGACAGTGACAGTGATGACAGCAGTAGCACT
GCTGCGAAGAAGAGGTTATTACTGTCACGGACGAATCGATCATTAGCATTGCCATTCCTG
GAGGAGGAAGAAATTCCCCCTCTTGAACTYCCCAAAACTAGCTCAGATCTCCTACTTGAC
AACCAGGATATGATGCAAGCATTATCTGTGTATGAAGTTCTCAGGCATTTCAGTCAGCAG
TTGAGACTCTCACCATTCCGGTTTGAGGATTTTTGTGCAGCTTTGTGCAGCGAGGAGCAA
TGCTTGCTACTTGCGGAGACCCACATTGCACTTCTKTACAATCTTGTWAAGGAAGACGAA
AGTAGCAGCACAACGTTTGGTCCTCAAGACCAGAGAGACAGTATCAATGTTCAGTTCTTG
TTTCTGGATAATATGACATGGCCAGAGGTTGCAAGAGGATAYATTGAAAGCGACAAAGAA
TACCATAGCGCGCTGAATGCACTAGAGGGAGAGAATTACCCATTTGCCCCTGTGAGTGAC
AAATTAACAGTTTTGCATCTCCTGTGTGACCAATTCTTGGCATCCAACCGAGTGCGTGAG
GAGATTCTGAGCGAAGGTGCAATAACCTATGATGACCATTGCAGGTCATGTCATAAACTG
GGRGATTTGATATGCTGTGAGACATGTTCGGCTGTCTATCACTTGGARTGTGTGAATTTG
GTGGAAGTACCAGAAGAAGACTGGATGTGCTCAGTGTGCCGGCAGCATCGTGTTCTGGGG
GTCTAYGACTGCATCTCAGAGGTGGAGAAAAGTGGACTGCTTATACGACAGGAACCGATT
GGTTATGACAGGCATGGCAGGAAATACTGGCACTTTGCTAGGAGGRTTGTTGTTGAGGGT
GACGATGAAGTACGGTACTACTCCACCAAGCCTCAACTTGAAGAGCTCATGCATACTCTG
GATGCACAGAAGTGGGAGGAGGACCTGTGCCTAGCCCTGACGGACTGTATGACCGAGATC
CTAGACCAGATGCAGAGGACGGAGGAGCTGACTAACAGTGCCAGGGGTAACCAGAAATCG
GTGCTCCAGAAGTCATCAGAGGAAYTGAATGCTWTAAAGACTGCACGAGATGAGGCCCTC
TTGAAAGCKGAAGAGGAGAAGCGACAACTGGAGGAAGAAGCAGTCATCGCTCAGGCACAG
GAGGAAGCTGGAGTAAAGATTGAGGCTGAACAGTCAGAAGAGAAGGAGGACGAAGAGAAA
ATGGAAGTTGATGTGGGCGGAGGTACAAGTAAGACTGCTCAGGAGGAAGGGGTTGGGGAT
TTGGAAACCAAAGAAGATGGGAAAACAGAAGGGGAGGGTCAAGRAAAGATGGAGGTGGGA
AGTGAGGATCAGAAGGAGGATGGAGACCAACCTGGTACCAGCCAAGATGGTGGAAACCMA
GAATCAGAGATCTCGGTGAAGAACGAGGATGGAGATGATGAGAACAAAGGAATAAAGACT
GTTATGACAAGGTCAAGAAATCCTAACTACAAACCCCCGCCCCCTAAAGCCACTCCCTAT
YTAACATACACTACAAGCATTCCAACTCATACAAAAACTTCTCTTGTATCAGGCAGGACC
AAGACGGAAGAAACCCTTGTCATTAATTCCAAGGGGGAGATTAAATCGATTGGAGGAGAT
GACACCAGTAAGGGCATTGTGACAAGGAATTCCCTGCGRCCAGAATCTCTCTTCAAACTT
GGCATGGAGGGGACATACAAGTCTTACAAGAATCAGTTCAAAACMAACAGGCTTGCCCTC
AACAAGCCGCAGCATGCAGAGGAGCGGGATCGCAAACGCTATCTGGTCAATAAGTTYAGT
CTGACTCCTGCAGCCGAGTTCAAGTGGCACGGCAGCACCAATAGCAACCGCATGCTCACC
ATCTCSACCCTCCGCCTCACCACCACGCAGCTTGAGACCAACCTCCCCAGGGCCGTCATG
CACACCAACTGGACGGTCCACCGCAACAACTGGATCAAAGCTGTCCACATGTGCTCCAAG
CCGCATGCCTTTGCCCTGGCCCTCTCCGTCCTGGAGTGTGCCATCAAGCCTGTGGTRTTC
AACTCSTACTTCTCTGATGGGCTGGGTCACGTCAGAATGGTGAGGACKACGGCTTTGGAT
AAGGAGGAGAGGAAGAAGAATGACAAGAAGAGGAAGGATGATGAYATTGAAGAGATTCAA
ACCAACTGCAGYTGGGTCAAGTACTGCTTCCCCATCAAGCATCAGGTATGGAAGTTGAAA
GGTGAGGAGTATCGCATATACGGAGGCAGTGGTTATGGTTGGCATAGCACCATCAGGAAG
AGAMGGCCCTTACCCCCTCCTAGTCCGGCTAAGATTGGTCTAGACAGGTGCATCAGAGCW
GCCAAGGCTGCTGGAAAATGGGGCTACCCACCAGTTGATGACTCCAAGAATGAAGAGGAG
ATGGACACCAGGGAGGACAAGCAGTCACCCAGAGAGACAGAAGAGGCAGACACTCAGAAA
AGAGAGGAAGAACAAGATATCAAGGAGGATAACAAAAAACCTGACTCGATGGAGACTGAT
AATGTAGAAGAGGCTAAGAAAGATGAGAAAGAAAGTGAGACACAGATGGAAAYGAACGAA
AAGAAAACTGAAACCAAGGCAGGTGATGAAGAGGTGAAAATGGAAGTTGACGGTCCTAAA
GATTCAGCAGGAGAGCAGAGTGAGAGGACGGGAGAAGGTGAATCAAGGACAGATGGAAAT
GTTGAGACAGGTCCTCACCAGAAGGCAGCAGGGAACATTCCTGCTGGTCCAAGTAGTCAG
GTAGAAAGTGCTGGGCAAGGGTTGGAGAGTACAGGTCAAGAACTGCACCCAGCTGGTGAG
ATCCAAAGAACTGATGAATCAGCTCCCAGTGATAGCTTAGGGACTAGTGAGGTTGATAAA
GACAAGAAGGCAGCAGAARGCAATGTTGACAAGAAAGCAGCAGAATCAATGGATGTTGGA
GGGAAAGTTCTTGGAATAGTTGCCAAGAAACCGTCYCTTGTCATTGATGAGCTAGACATT
TCCAATGCCTTGAGGAATCACACTGTCTACCGAAAGATCCCTTACAAGTCCAGACTTGAA
GGACTTTTAGAGAGTCGTTCTAAACAGCACATTGAGGAGACACTCAAGTTCCAGTCAGAG
ATTGGGAAGTATGCCAAAGAACAAAAGATGGTAGAGGAGAAGGAGAAGATGCTGAAGGTC
CTCAAGGCAAAGCTTTCCGCTGGTGGAGACATCAAGGCTGTGCAGGGTGTAGTAGAAGGT
ATGAAGCAACAGCTTGAGGTTAGGAGAGCAAGGAAACCTCAGGTGTATCGTCCACCCTCT
CAGTCCAATAAAGCAGCTCGTGATGCCAAAGTGAAAAGTGCAAAGGAACCTCTTCCTTCT
CCAGCAGTTGCATCAACAAGTGCAATGGCAACCGTGATGGCTCCAACATCCACTCCTGTA
GCTGTTCCAGCATCTGTCAAATCAGAAGTTCCTTCTTCTTCATCAATTGCTTCAGCACAA
TCAGAAATGTTGAATGTTAAGAAAGGACTAGAACCACTTTCAGGTCAATCAACACATCAA
CCTGCAGTGAAAGTAGAAATACCTATGGCAGAGGCACATCCTGCTACATCAGCTGTTGCT
CAGGCTGACATTGCAAGACAAACTGTCAAAGAGGATCGCACTGCAACAGACAAGACTGAT
CAWYCTGTTAATATAGAACCTGTAGTGCCTTCTGCTCGCATTCCTCTATTTRAACAAACA
TTTGGAGCTAAGGACGAAAAACTCACCAACAGTAAACCTACTGAGCAAGCCGACTTGAAA
ACTGAAAGTATATCAGATGTCCAGAAGCCAACTTCAACACAACTTGCCAAAGCTCCATCT
TCCTATCAAGATGCTTACAAGGAAATGCTGGCCAATACGGGTGTAAAAATACGATCAGAT
CAGTTATCGGCTGAACAACCTGGCAGTAATCAAATGCAGAATGCACTTGATGTTCAAACT
GGGGATCAAAGAGAAACAAAGACACTTGCACAAGCGGTGGAAGTCGAGAATGCAGGGAAG
AATTTTGAGGAAGAAGAACATATGATGGAGACCAGTGCCAAATCTTTGGAAATTACAACC
GACGTACCTATGAAATCTGACATGATAACAGAGGATACCTTGCAAGCTAAATCTTCAGAG
GCACTTCCGTTGCAGTCAGAACATGACATGAGTCAGAAAGATAAAAGTGAAGTTGCTCTC
ACAGAACCGGAACCTATGACATCAATCCTATCCTCTGATCAGCTTTCACAAGGTGAAACT
GGAGAGGCACCTTCACTGCMTGTGGACAGTGACACGAGTCAAGATCAGCAGAATAAGATT
GATGCTTCTKTGACAGACCCAGAGCCGATGGATCAGCAACCCTCTGAAACACCCTGTGCA
GACAGGCAAGAAGATATACTCTCAGATGCATTATGCCAGTCCGTAGCACCTACTATGGAA
ACGGGTCATTCCTCTCAAGAGAAAGAACCCACRAAGGAAAATCTTTTGCATCCTGAGAAG
CAAAGCTTTGAGAACATGCAGCACAATCACTTGGATGATGCTTCAATGTCTAAGGAAAGT
GGAGATAGTGTATCCATGGATTCAGAACATCATGAAAGTGGGCTTTCACAATCAGAAGCA
GGGGAAACAAGTTGTGATGGTGAAAGGACTAAGCAATCTCTTCCAAACACTGAAGTGCTT
GGAAGKWTGTCATCATCATCCAGTGACGTTGGTGGCTCAGGAAGTGAAAGTGTTGAGGAA
AATGCAAATTCTCTGGGATCAAACTTGTCTACTTCAAACAATAACAGCAACATAGCTGCT
TCTGGACTCGTCCATTCCTCAGAACATAATGCAGTTCCACAAGAGCCAAAATGTGAAGAA
CTTTCATCGCAGGAAACCTCTAATGTGCAATGTGTTGAAAATGCAGATGTAAACACAAGT
ACTACATACACTTCCGAGCAGAGTGAAAAGCCTGTAACACACGAGTTTGTGAATTGTGTT
GATAGTTCTCTTTCTAATGAGACCAATGAGAATACCAACGTACATGTAGCCATTGMCCAT
AACAATTTTGATGGAATTGTGAAAGATGTGATGCCTGCATTACAAGGAGATAAGGTTAGA
CTTAGTGCAGACCAACAGGAAATAATAAACACAAAAGACATTGAAGCAAAGGCCATTGTG
GACAGTGAAGAACAAAAAGGGGATGAAATGTACTTCCATTCACATGATCCTTCTGAAAGA
ACTGTAAAGCAACATGATGTGGATGTAAGGTTAACAAGCAGTTTACCTGAAGAGACGGAG
CTAGCAACAATACCAAAGCTTGATCATGTCATGGATACAGATCTTGATCCTATCTTGCAT
AGCACAGGAGATGAAAAGCTGACTTGTGCTCTGAGTGACAATGCAGTCGCTGACAAATTG
CCAGATTCGGCTGACAACRAAATGATGAAGACAGAAAATGCTGCTGTTGTGAGTGATACA
GAACAACAGAGTTTGAAACCAGTACAGGAATATAATGTGTTGGAATCAAAGCAATCTGTT
GAAGGTACAGAGACAGTTCCAGGTCCCCCAGCAGTGGCCAAGTTCAAGGAACAAGAGGAC
ACAATGAAGACAGAACCTGCAGCTGTTCCTTGTGACATGAAACAACAGGACGAACCTCCT
GTGAAGAAGCWTTCTGATGTTACATTGRCAACATCTGTTGAAGGTACAAACATAGCTTCT
GGTAAGCCGATAAGTGATGTCTCACCAACACAAAACAGGGGATYAGATGTGAAAGCTGAA
GATGTGAGTTCTCCTGCAATAACATCTGTTGATGCTACATCACCACAAGTGGCTTCCTCC
AAAACAGAGATTGAGACTACCAGTGAACCAATGGAAGTTCAGGATTCAAGTGTAACAAGG
ACTAATGTATCAAGTGAGAGAAACTCGGAGCTAAACGATTCACATGTGGAAAGCCCCATG
GAGACAGATACCGTATTGCCAAATGACAACATGTTGAGTAGTCTAAAAGTAACTGGATTT
GAAGAAAAGAAAGTCCAAATGACTTCTGAAATTAGACAGTCCAAAGAAATCCAAGCTTCT
GAAAGTAAGGTTATCAATGCAGCTGACATGGACAATGTGCAGGATGTTCCTGCAACYACC
ATCTCAGTTGTTGTGACAGAAAAATCAGAGACCATCATGACAACTGTCACAAAAACCACT
ACTACAACAACGACATCTACTATGATCAGCCGTGAATTGAGAGATCTTCTTGCCAGCAAC
ACCGTCACAACAACCAAAACAACAAAGAGTCTTGTGAGTAAGATTGACACCTCGGTCACC
CAGACCATGATTCAGGCAGAGATCATCAAGCTACAGAGTGCTCTGAAAGATGAGTTAGCT
GCCATTCCAAAGCAACGAAGAACCAATGATCCTGTGCGCCTTGAAAAAGGACCAAAGGGC
AGGCGCTCCATCAAGCGCCTAGCCAAACCCTTGCCCATCTGCTATATGTTCTCCACTCGA
AGCAGGAAGAGAAGCATCTTGGTGTTGCCTCAGCACAATCTTAGGCGCCTCAGCAGGCGT
GGAGGTAACCTCGAAGTAGAGGGCTACATCTCCAACACCAAGAATGTGGGTGACTTCTGG
CCTTACCCTTGCGCCCGTCCATCCTTCAAGATCTGCTGGAGGTATCGTCTGCAGACTGTA
AAATCCCTATCTGCTGTGAGTCTGCTGCTTCGTACCTTGTGGGCTTGTATACGATGGGAC
GACCTCAACATCAAACCACCCAACAATAATGGTGTGACCATCATCAATACAGAGAGGGAA
AGGATCACTTCAGAGATTATAGATCGCCGTGACGTTACTCCAAGTGGTGTCAAATCTCAG
TACTTGGTGCGCAAGACGATTGTACCCAAAGAGACTTCGATCTCCACTCCAGAGATTCAC
AAACCCCAGCGATCCGGTCTAAGATCCAGCGTCACACCAACACGTAGAGTAGTCCCGGAG
AAGCCCAAAGGTCCACAGACCATCGAGGTGTGGGTCCCCGAGGAAGGACTAGAACTATGG
GAAGTCCAGCAGTTCTGTGAAAGGCAACTGAAGCAACAAGCCAGAGAGAAATACAAGGAG
AAAGAAGCCAGGGAAAAGGAAGCCAGAGCRTTRGCTCTWMGGAGTACGCACAACAAGGAG
AATGAGACRGCTATCAAGCTAGCKGTGACGACCAAGGGSGGTAGCAAGGTAGCCATACCG
ACCCTCAAGGGCACCAAGTCCGTWGCYGARCAGGTTAAACAGGAGCTAGAGGAACARCTC
AGACTCCAGAGGATACAGATGCAACAGAAGCGTCTTGGTGTAGCCAGCAGTGCCAAGGTG
ATTGTAACGCTTGCCAAGCCAGGAGCATCTAAGACAACCATCTCTATGAGTAATCTGGCT
TCAATGGCAACCAAGAATAAAGGTCTACCCCCTGGTACTACMATACAGTACATCTCAGGA
CCAGGTGGAACTCAGCAAGCACGCATCGTCACAGCTAACAACCCCGCAACCCCAGGCCAG
GCCCGCTATGTCATCACCAACTCCCCYGGYGCTGGAGGTGCYGGKACCCTSAAGGTCATC
AAGCAGATGCCTTTACCCGGTGTCAGYAGCAGCAGCACCGGTGGGCAAGCCACCACCATC
ATAGGCCCCAGTACTCCAGGCAAGGTYACAACCATCATACCCGCCGGGATGCAGCAGGGG
ACACCRGGAGGCAATGTGCCTATYGGTATGAAGGTACAGACTCCTWCCACTACAGGGGGT
GCTACTACCGTKGCTGCAAGCACKACKCCAGTRCAGGGTCAGCCCCAGTTGACYGGTCAA
GCCCAGGTCTTTAGCAACCAAGCCCAGGTSCTACAGGTAGGTGGTCAGAAGTTTGTCATC
ACRCCRGCCCAGGTCCAGGTCCAAGGAACAGGCCAGATGATCCCAGCCCAACTCATTCAG
ACTCAGACCAGTCAAGGAGCAGTCYTACAGAGACTGGTCTTGACACCCAATGCTGCTCAA
GGATCTACTCCAGGAAGCATACCCCAGGTRAATCTCCAAGCWGCYGTTCAGGCAGTCCAG
CAGACCCAGCAAAGCCAGAAGCAACAAGCAGCAGCAGCTGCTGCAGCTGTAACTACCATC
ACTGCACCAGCTAACCTGGTGGTTCARAAACCTGTCCAACAGCCCCAGATYACAAAGATT
GCCAGTCTACCACAGCAGCCTCAGATCACCATCAAATCCCATACCCTAAACACCAGCCAR
CCCCAGGCYAAGCCYATCCGCCTRGCCCATACCCAGGGTGATAACCTGCTCTTACAGAAG
ACTTCATCTGGAGTGTCCCCGGTAAGACCAGGGGTGCAGGTAGCAGCAGCAKCGGTTGCA
TCCACAAGTAGCGCCGGGGTGGTAGGAGGAGGAGGAGGAGGCCAGGTTCTATCTGCTCTC
ACTCCTCAACAGCAGGTGAATCTAATCAAACAGCAGCTGGAGCTTCTCCAGAAAGCTAAA
CAAGGTCAAGGTCAAACACCGTTAGCAGCCATTCAAGCTCATAAACAGTTCACCCCTGAT
CATCTCAGGGTCGCGGTAAAGAGTAAAGAAGCTGCTTCCAGGCAAAAGAAGCGACAACAA
ATGCAGGAGCAGTTTAACAAACAGTCAAAGGAGAAGGAAATAATGCAAAGAAATGTATCA
TGTCAGATGGTGATGAAATCGATGTTGGATCGCATCGAGAAGGAGGAGAGACAGAGCCGG
AAGAGGAAACAYCAAGCCTTGAGGCAGGAGAGGGAGGAGAGTAGTAAGAAGAGAGCCATC
CTAGAGAACCATAAAGCTAGGCTCAAAGAAGTCATYCTTCTCAAACGGAACCAGCTGGAG
AGGAGACTCAARATGGATGTCTATAATGAGGTYCGAAGAGAGAGGTGGGCCGAGAAGAGG
AGAGAGAAGGAAACCCAGGGYCTGATYAAACCTAAGAAGGTCAAGATAGACGAAGCAGCA
AAGGCCGCCACCACCGCCACCGCCACCACCACATCCAAATCAGTCAATGCCAAGAAGACA
TCRGCGGCAACAGCTGCTAGAAAGAAGATTGCTAAGGCKAAGGCCAGGAAGAAGATAAAC
GCAAGGAARAAGTCCAGAGCAACCGCCRCCGCCAAGAAGACGCAGCCTCCAGCAGCAGGG
GCAGCAGGGGAGGCGAAACAGGAGGAGAATGTATCCAGCCTCATCACAGAGACGATGCAG
GAGGGTGATGTTGAGGCTGCTCCTGCAGCGACCCAACCAACTCCAGCTGCCCCTGCAGGA
GATGATACSCGKCTCTACTGTATATGCAAGACTCCATATGATGAATCAAGGTTTTACATC
GGATGTGATGTGTGTCAGAACTGGTTCCATGGGACCTGTGTCAAGGTCTCTGAGAAGACA
GCAGCGGACCTCAAGGAATATGTGTGCGATGAATGTAAGACTAAGAAACAGGAAACAGAA
GAGGAACTATACTGCCTCTGCAAACGACCCTATGATGAAGCACAGTTCTACATTGGTTGT
GACCGATGCAACGATTGGTTCCATGGGCACTGTGTGGGTATCTCTCAGGAYGAAGCAGAA
AGCATTGAGAACTACATCTGTCCSGGCTGYAAGACYACMACCATACAGAACCTGGCTAAA
CAGAAGACCTTGACRAGCAAGGACTATGAYCATCTCAAGAAGATGCTCAGACAACTCCAG
AGTCATAAGATGGCATGGCCTTTCTTAGAACCRGTCAGTGAGTTGGATGCAGCTGATTAY
TATGATGTCATCAAAGACCCAATGGATCTCTCGACGGTGGATGACCGGCTRAAGAACAAG
CACTACGTCAAACTGAGYGACTTTGCTGCYGACATCGGGAAGGTCTTTGACAACTGTCGC
TTCTACAACCCMACRGACACACCTTACTACCAGTGTGCTGACGTCCTGGAGAAGTTCTTC
ATCCAGAAGATGAAGGCTCTCAAG

>spurp
ATGAGAAGGGGACGTGGACGTCCGCCGAAAACGCTTGTTGATTCACTGGACGAGACGCCG
GTAAATTCAAAGAAATCTGGTGGAGGAGCTGGAGTTGGACGGGGCAATGGAGGCCAGAGT
AACGGCTCCAGTCCTGCAAGTTCTCGCTGCAGCACACCGGTAAGTCAAGCCAGCAGTACC
GGTGCTGTTGGCCGAGGGAGATCCCCGGGATTACGTGAAGCTGCTAGGCGGAGTAAGCGA
CTAATCCATGAGGTCATAGAGGCCCAACGAAATCCTCCCAAGTCAAGTCCATCCAGCACA
ACAAGTTCTGGAAAAGGGCCAGGAAAAGGCAGGGGAAGAGGTAAAACTGCTTCAGCACAA
AATAAACCAGGTGCAAAGTCCAAAGCAAAACCCAAACTTACAAAAGGGAAAGGGAAGGGG
AAAAAGGCGAGACCGAAATATGAAAGTTCAGATGAAGAGGGAGGGGATTTCAATGAGGAA
TTGTTGCAATCTTCTTCATCAGAAGATGAATCTAGCTCAAACAGCTCACACGCTGATTTA
CCAGATGAAGATGATCTTGAACTCGAAGAAGACAGTGACAGTGATGACAGCAGTAGCACT
GCTGCGAAGAAGAGGTTATTACTGTCACGGACGAATCGATCATTAGCATTGCCATTCCTG
GAGGAGGAAGAAATTCCCCCTCTTGAACTCCCCAAAACTAGCTCAGATCTCCTACTTGAC
AACCAGGATATGATGCAAGCATTATCTGTGTATGAAGTTCTCAGGCATTTCAGTCAGCAG
TTGAGACTCTCACCATTCCGGTTTGAGGATTTTTGTGCAGCTTTGTGCAGCGAGGAGCAA
TGCTTGCTACTTGCGGAGACCCACATTGCACTTCTTTACAATCTTGTTAAGGAAGACGAA
AGTAGCAGCACAACGTTTGGTCCTCAAGACCAGAGAGACAGTATCAATGTTCAGTTCTTG
TTTCTGGATAATATGACATGGCCAGAGGTTGCAAGAGGATATATTGAAAGCGACAAAGAA
TACCATAGCGCGCTGAATGCACTAGAGGGAGAGAATTACCCATTTGCCCCTGTGAGTGAC
AAATTAACAGTTTTGCATCTCCTGTGTGACCAATTCTTGGCATCCAACCGAGTGCGTGAG
GAGATTCTGAGCGAAGGTGCAATAACCTATGATGACCATTGCAGGTCATGTCATAAACTG
GGGGATTTGATATGCTGTGAGACATGTTCGGCTGTCTATCACTTGGAATGTGTGAATTTG
GTGGAAGTACCAGAAGAAGACTGGATGTGCTCAGTGTGCCGGCAGCATCGTGTTCTGGGG
GTCTATGACTGCATCTCAGAGGTGGAGAAAAGTGGACTGCTTATACGACAGGAACCGATT
GGTTATGACAGGCATGGCAGGAAATACTGGCACTTTGCTAGGAGGATTGTTGTTGAGGGT
GACGATGAAGTACGGTACTACTCCACCAAGCCTCAACTTGAAGAGCTCATGCATACTCTG
GATGCACAGAAGTGGGAGGAGGACCTGTGCCTAGCCCTGACGGACTGTATGACCGAGATC
CTAGACCAGATGCAGAGGACGGAGGAGCTGACTAACAGTGCCAGGGGTAACCAGAAATCG
GTGCTCCAGAAGTCATCAGAGGAATTGAATGCTATAAAGACTGCACGAGATGAGGCCCTC
TTGAAAGCTGAAGAGGAGAAGCGACAACTGGAGGAAGAAGCAGTCATCGCTCAGGCACAG
GAGGAAGCTGGAGTAAAGATTGAGGCTGAACAGTCAGAAGAGAAGGAGGACGAAGAGAAA
ATGGAAGTTGATGTGGGCGGAGGTACAAGTAAGACTGCTCAGGAGGAAGGGGTTGGGGAT
TTGGAAACCAAAGAAGATGGGAAAACAGAAGGGGAGGGTCAAGGAAAGATGGAGGTGGGA
AGTGAGGATCAGAAGGAGGATGGAGACCAACCTGGTACCAGCCAAGATGGTGGAAACCCA
GAATCAGAGATCTCGGTGAAGAACGAGGATGGAGATGATGAGAACAAAGGAATAAAGAAT
GTTATGACAAGGTCAAGAAATCCTAACTACAAACCCCCGCCCCCTAAAGCCACTCCCTAT
TTAACATACACTACAAGCATTCCAACTCATACAAAAACTTCTCTTGTATCAGGCAGGACC
AAGACGGAAGAAACCCTTGTCATTAATTCCAAGGGGGAGATTAAATCGATTGGAGGAGAT
GACACCAGTAAGGGCATTGTGACAAGGAATTCCCTGCGGCCAGAATCTCTCTTCAAACTT
GGCATGGAGGGGACATACAAGTCTTACAAGAATCAGTTCAAAACCAACAGGCTTGCCCTC
AACAAGCCGCAGCATGCAGAGGAGCGGGATCGCAAACGCTATCTGGTCAATAAGTTCAGT
CTGACTCCTGCAGCCGAGTTCAAGTGGCACGGCAGCACCAATAGCAACCGCATGCTCACC
ATCTCGACCCTCCGCCTCACCACCACGCAGCTTGAGACCAACCTCCCCAGGGCCGTCATG
CACACCAACTGGACGGTCCACCGCAACAACTGGATCAAAGCTGTCCACATGTGCTCCAAG
CCGCATGCCTTTGCCCTGGCCCTCTCCGTCCTGGAGTGTGCCATCAAGCCTGTGGTGTTC
AACTCGTACTTCTCTGATGGGCTGGGTCACGTCAGAATGGTGAGGACTACGGCTTTGGAT
AAGGAGGAGAGGAAGAAGAGTGACAAGAAGAGGAAGGATGATGATATTGAAGAGATTCAA
ACCAACTGCAGTTGGGTCAAGTACTGCTTCCCCATCAAGCATCAGGTATGGAAGTTGAAA
GGTGAGGAGTATCGCATATACGGAGGCAGTGGTTATGGTTGGCATAGCACCATCAGGAAG
AGACGGCCCTTACCCCCTCCTAGTCCGGCTAAGATTGGTCTAGACAGGTGCATCAGAGCT
GCCAAGGCTGCTGGAAAATGGGGCTACCCACCAGTTGATGACTCCAAGAATGAAGAGGAG
ATGGACACCAGGGAGGACAAGCAGTCACCCAGAGAGACAGAAGAGGCAGACACTCAGAAA
AGAGAGGAAGAACAAGATATCAAGGAGGATAACAAAAAACCTGACTCGATGGAGACTGAT
AATGTAGAAGAGGCTAAGAAAGATGAGAAAGAAAGTGAGACACAGATGGAAATGAACGAA
AAGAAAACTGAAACCAAGGCAGGTGATGAAGAGGTGAAAATGGAAGTTGACGGTCCTAAA
GATTCAGCAGGAGAGCAGAGTGAGAGGACGGGAGAAGGTGAATCAAGGACAGATGGAAAT
GTTGAGACAGGTCCTCACCAGAAGGCAGCAGGGAACATTCCTGCTGGTCCAAGTAGTCAG
GTAGAAAGTGCTGGGCAAGGGTTGGAGAGTACAGGTCAAGAACTGCACCCAGCTGGTGAG
ATCCAAAGAACTGATGAATCAGCTCCCAGTGATAGCTTAGGGACTAGTGAGGTTGATAAA
GACAAGAAGGCAGCAGAAAGCAATGTTGACAAGAAAGCAGCAGAATCAATGGATGTTGGA
GGGAAAGTTCTTGGAATAGTTGCCAAGAAACCGTCCCTTGTCATTGATGAGCTAGACATT
TCCAATGCCTTGAGGAATCACACTGTCTACCGAAAGATCCCTTACAAGTCCAGACTTGAA
GGACTTTTAGAGAGTCGTTCTAAACAGCACATTGAGGAGACACTCAAGTTCCAGTCAGAG
ATTGGGAAGTATGCCAAAGAACAAAAGATGGTAGAGGAGAAGGAGAAGATGCTGAAGGTC
CTCAAGGCAAAGCTTTCCGCTGGTGGAGACATCAAGGCTGTGCAGGGTGTAGTAGAAGGT
ATGAAGCAACAGCTTGAGGTTAGGAGAGCAAGGAAACCTCAGGTGTATCGTCCACCCTCT
CAGTCCAATAAAGCAGCTCGTGATGCCAAAGTGAAAAGTGCAAAGGAACCTCTTCCTTCT
CCAGCAGTTGCATCAACAAGTGCAATGGCAACCGTGATGGCTCCAACATCCACTCCTGTA
GCTGTTCCAGCATCTGTCAAATCAGAAGTTCCTTCTTCTTCATCAATTGCTTCAGCACAA
TCAGAAATGTTGAATGTTAAGAAAGGACTAGAACCACTTTCAGGTCAATCAACACATCAA
CCTGCAGTGAAAGTAGAAATACCTATGGCAGAGGCACATCCTGCTACATCAGCTGTTGCT
CAGGCTGACATTGCAAGACAAACTGTCAAAGAGGATCGCACTGCAACAGACAAGACTGAT
CAACCTGTTAATATAGAACCTGTAGTGCCTTCTGCTCGCATTCCTCTATTTAAACAAACA
TTTGGAGCTAAGGACGAAAAACTCACCAACAGTAAACCTACTGAGCAAGCCGACTTGAAA
ACTGAAAGTATATCAGATGTCCAGAAGCCAACTTCAACACAACTTGCCAAAGCTCCATCT
TCCTATCAAGATGCTTACAAGGAAATGCTGGCCAATACGGGTGTAAAAATACGATCAGAT
CAGTTATCGGCTGAACAACCTGGCAGTAATCAAATGCAGAATGCACTTGATGTTCAAACT
GGGGATCAAAGAGAAACAAAGACACTTGCACAAGCGGTGGAAGTCGAGAATGCAGGGAAG
AATTTTGAGGAAGAAGAACATATGATGGAGACCAGTGCCAAATCTTTGGAAATTACAACC
GACGTACCTATGAAATCTGACATGATAACAGAGGATACCTTGCAAGCTAAATCTTCAGAG
GCACTTCCGTTGCAGTCAGAACATGACATGAGTCAGAAAGATAAAAGTGAAGTTGCTCTC
ACAGAACCGGAACCTATGACATCAATCCTATCCTCTGATCAGCTTTCACAAGGTGAAACT
GGAGAGGCACCTTCACTGCATGTGGACAGTGACACGAGTCAAGATCAGCAGAATAAGATT
GATGCTTCTGTGACAGACCCAGAGCCGATGGATCAGCAACCCTCTGAAACACCCTGTGCA
GACAGGCAAGAAGATATACTCTCAGATGCATTATGCCAGTCCGTAGCACCTACTATGGAA
ACGGGTCATTCCTCTCAAGAGAAAGAACCCACAAAGGAAAATCTTTTGCATCCTGAGAAG
CAAAGCTTTGAGAACATGCAGCACAATCACTTGGATGATGCTTCAATGTCTAAGGAAAGT
GGAGATAGTGTATCCATGGATTCAGAACATCATGAAAGTGGGCTTTCACAATCAGAAGCA
GGGGAAACAAGTTGTGATGGTGAAAGGACTAAGCAATCTCTTCCAAACACTGAAGTGCTT
GGAAGTATGTCATCATCATCCAGTGACGTTGGTGGCTCAGGAAGTGAAAGTGTTGAGGAA
AATGCAAATTCTCTGGGATCAAACTTGTCTACTTCAAACAATAACAGCAACATAGCTGCT
TCTGGACTCGTCCATTCCTCAGAACATAATGCAGTTCCACAAGAGCCAAAATGTGAAGAA
CTTTCATCGCAGGAAACCTCTAATGTGCAATGTGTTGAAAATGCAGATGTAAACACAAGT
ACTACATACACTTCCGAGCAGAGTGAAAAGCCTGTAACACACGAGTTTGTGAATTGTGTT
GATAGTTCTCTTTCTAATGAGACCAATGAGAATACCAACGTACATGTAGCCATTGCCCAT
AACAATTTTGATGGAATTGTGAAAGATGTGATGCCTGCATTACAAGGAGATAAGGTTAGA
CTTAGTGCAGACCAACAGGAAATAATAAACACAAAAGACATTGAAGCAAAGGCCATTGTG
GACAGTGAAGAACAAAAAGGGGATGAAATGTACTTCCATTCACATGATCCTTCTGAAAGA
ACTGTAAAGCAACATGATGTGGATGTAAGGTTAACAAGCAGTTTACCTGAAGAGACGGAG
CTAGCAACAATACCAAAGCTTGATCATGTCATGGATACAGATCTTGATCCTATCTTGCAT
AGCACAGGAGATGAAAAGCTGACTTGTGCTCTGAGTGACAATGCAGTCGCTGACAAATTG
CCAGATTCGGCTGACAACAAAATGATGAAGACAGAAAATGCTGCTGTTGTGAGTGATACA
GAACAACAGAGTTTGAAACCAGTACAGGAATATAATGTGTTGGAATCAAAGCAATCTGTT
GAAGGTACAGAGACAGTTCCAGGTCCCCCAGCAGTGGCCAAGTTCAAGGAACAAGAGGAC
ACAATGAAGACAGAACCTGCAGCTGTTCCTTGTGACATGAAACAACAGGACGAACCTCCT
GTGAAGAAGCATTCTGATGTTACATTGACAACATCTGTTGAAGGTACAAACATAGCTTCT
GGTAAGCCGATAAGTGATGTCTCACCAACACAAAACAGGGGATTAGATGTGAAAGCTGAA
GATGTGAGTTCTCCTGCAATAACATCTGTTGATGCTACATCACCACAAGTGGCTTCCTCC
AAAACAGAGATTGAGACTACCAGTGAACCAATGGAAGTTCAGGATTCAAGTGTAACAAGG
ACTAATGTATCAAGTGAGAGAAACTCGGAGCTAAACGATTCACATGTGGAAAGCCCCATG
GAGACAGATACCGTATTGCCAAATGACAACATGTTGAGTAGTCTAAAAGTAACTGGATTT
GAAGAAAAGAAAGTCCAAATGACTTCTGAAATTAGACAGTCCAAAGAAATCCAAGCTTCT
GAAAGTAAGGTTATCAATGCAGCTGACATGGACAATGTGCAGGATGTTCCTGCAACCACC
ATCTCAGTTGTTGTGACAGAAAAATCAGAGACCATCATGACAACTGTCACAAAAACCACT
ACTACAACAACGACATCTACTATGATCAGCCGTGAATTGAGAGATCTTCTTGCCAGCAAC
ACCGTCACAACAACCAAAACAACAAAGAGTCTTGTGAGTAAGATTGACACCTCGGTCACC
CAGACCATGATTCAGGCAGAGATCATCAAGCTACAGAGTGCTCTGAAAGATGAGTTAGCT
GCCATTCCAAAGCAACGAAGAACCAATGATCCTGTGCGCCTTGAAAAAGGACCAAAGGGC
AGGCGCTCCATCAAGCGCCTAGCCAAACCCTTGCCCATCTGCTATATGTTCTCCACTCGA
AGCAGGAAGAGAAGCATCTTGGTGTTGCCTCAGCACAATCTTAGGCGCCTCAGCAGGCGT
GGAGGTAACCTCGAAGTAGAGGGCTACATCTCCAACACCAAGAATGTGGGTGACTTCTGG
CCTTACCCTTGCGCCCGTCCATCCTTCAAGATCTGCTGGAGGTATCGTCTGCAGACTGTA
AAATCCCTATCTGCTGTGAGTCTGCTGCTTCGTACCTTGTGGGCTTGTATACGATGGGAC
GACCTCAACATCAAACCACCCAACAATAATGGTGTGACCATCATCAATACAGAGAGGGAA
AGGATCACTTCAGAGATTATAGATCGCCGTGACGTTACTCCAAGTGGTGTCAAATCTCAG
TACTTGGTGCGCAAGACGATTGTACCCAAAGAGACTTCGATCTCCACTCCAGAGATTCAC
AAACCCCAGCGATCCGGTCTAAGATCCAGCGTCACACCAACACGTAGAGTAGTCCCGGAG
AAGCCCAAAGGTCCACAGACCATCGAGGTGTGGGTCCCCGAGGAAGGACTAGAACTATGG
GAAGTCCAGCAGTTCTGTGAAAGGCAACTGAAGCAACAAGCCAGAGAGAAATACAAGGAG
AAAGAAGCCAGGGAAAAGGAAGCCAGAGCGTTGGCTCTTAGGAGTACGCACAACAAGGAG
AATGAGACAGCTATCAAGCTAGCTGTGACGACCAAGGGGGGTAGCAAGGTAGCCATACCG
ACCCTCAAGGGCACCAAGTCCGTAGCCGAACAGGTTAAACAGGAGCTAGAGGAACAACTC
AGACTCCAGAGGATACAGATGCAACAGAAGCGTCTTGGTGTAGCCAGCAGTGCCAAGGTG
ATTGTAACGCTTGCCAAGCCAGGAGCATCTAAGACAACCATCTCTATGAGTAATCTGGCT
TCAATGGCAACCAAGAATAAAGGTCTACCCCCTGGTACTACAATACAGTACATTTCAGGA
CCAGGTGGAACTCAGCAAGCACGCATCGTCACAGCTAACAACCCCGCAACCCCAGGCCAG
GCCCGCTATGTCATCACCAACTCCCCCGGTGCTGGAGGTGCTGGGACCCTGAAGGTCATC
AAGCAGATGCCTTTACCCGGTGTCAGTAGCAGCAGCACCGGTGGGCAAGCCACCACCATC
ATAGGCCCCAGTACTCCAGGCAAGGTTACAACCATCATACCCGCCGGGATGCAGCAGGGG
ACACCGGGAGGCAATGTGCCTATCGGTATGAAGGTACAGACTCCTTCCACTACAGGGGGT
GCTACTACCGTTGCTGCAAGCACTACTCCAGTGCAGGGTCAGCCCCAGTTGACCGGTCAA
GCCCAGGTCTTTAGCAACCAAGCCCAGGTGCTACAGGTAGGTGGTCAGAAGTTTGTCATC
ACACCGGCCCAGGTCCAGGTCCAAGGAACAGGCCAGATGATCCCAGCCCAACTCATTCAG
ACTCAGACCAGTCAAGGAGCAGTCCTACAGAGACTGGTCTTGACACCCAATGCTGCTCAA
GGATCTACTCCAGGAAGCATACCCCAGGTGAATCTCCAAGCAGCCGTTCAGGCAGTCCAG
CAGACCCAGCAAAGCCAGAAGCAACAAGCAGCAGCAGCTGCTGCAGCTGTAACTACCATC
ACTGCACCAGCTAACCTGGTGGTTCAAAAACCTGTCCAACAGCCCCAGATTACAAAGATT
GCCAGTCTACCACAGCAGCCTCAGATCACCATCAAATCCCATACCCTAAACACCAGCCAA
CCCCAGGCTAAGCCCATCCGCCTAGCCCATACCCAGGGTGATAACCTGCTCTTACAGAAG
ACTTCATCTGGAGTGTCCCCGGTAAGACCAGGGGTGCAGGTAGCAGCAGCAGCGGTTGCA
TCCACAAGTAGCGCCGGGGTGGTAGGAGGAGGAGGAGGAGGCCAGGTTCTATCTGCTCTC
ACTCCTCAACAGCAGGTGAATCTAATCAAACAGCAGCTGGAGCTTCTCCAGAAAGCTAAA
CAAGGTCAAGGTCAAACACCGTTAGCAGCCATTCAAGCTCATAAACAGTTCACCCCTGAT
CATCTCAGGGTCGCGGTAAAGAGTAAAGAAGCTGCTTCCAGGCAAAAGAAGCGACAACAA
ATGCAGGAGCAGTTTAACAAACAGTCAAAGGAGAAGGAAATAATGCAAAGAAATGTATCA
TGTCAGATGGTGATGAAATCGATGTTGGATCGCATCGAGAAGGAGGAGAGACAGAGCCGG
AAGAGGAAACACCAAGCCTTGAGGCAGGAGAGGGAGGAGAGTAGTAAGAAGAGAGCCATC
CTAGAGAACCATAAAGCTAGGCTCAAAGAAGTCATCCTTCTCAAACGGAACCAGCTGGAG
AGGAGACTCAAAATGGATGTCTATAATGAGGTTCGAAGAGAGAGGTGGGCCGAGAAGAGG
AGAGAGAAGGAAACCCAGGGCCTGATCAAACCTAAGAAGGTCAAGATAGACGAAGCAGCA
AAGGCCGCCACCACCGCCACCGCCACCACCACATCCAAATCAGTCAATGCCAAGAAGACG
TCGGCGGCAACAGCTGCTAGAAAGAAGATTGCTAAGGCTAAGGCCAGGAAGAAGATAAAC
GCAAGGAAGAAGTCCAGAGCAACCGCCGCCGCCAAGAAGACGCAGCCTCCAGCAGCAGGG
GCAGCAGGGGAGGCGAAACAGGAGGAGAATGTATCCAGCCTCATCACAGAGACGATGCAG
GAGGGTGATGTTGAGGCTGCTCCTGCAGCGACCCAACCAACTCCAGCTGCCCCTGCAGGA
GATGATACCCGGCTCTACTGTATATGCAAGACTCCATATGATGAATCAAGGTTTTACATC
GGATGTGATGTGTGTCAGAACTGGTTCCATGGGACCTGTGTCAAGGTCTCTGAGAAGACA
GCAGCGGACCTCAAGGAATATGTGTGCGATGAATGTAAGACTAAGAAACAGGAAACAGAA
GAGGAACTATACTGCCTCTGCAAACGACCCTATGATGAAGCACAGTTCTACATTGGTTGT
GACCGATGCAACGATTGGTTCCATGGGCACTGTGTGGGTATCTCTCAGGACGAAGCAGAA
AGCATTGAGAACTACATCTGTCCGGGCTGTAAGACCACAACCATACAGAACCTGGCTAAA
CAGAAGACCTTGACGAGCAAGGACTATGACCATCTCAAGAAGATGCTCAGACAACTCCAG
AGTCATAAGATGGCATGGCCTTTCTTAGAACCGGTCAGTGAGTTGGATGCAGCTGATTAT
TATGATGTCATCAAAGACCCAATGGATCTCTCGACGGTGGATGACCGGCTAAAGAACAAG
CACTACGTCAAACTGAGTGACTTTGCTGCTGACATCGGGAAGGTCTTTGACAACTGTCGC
TTCTACAACCCCACAGACACACCTTACTACCAGTGTGCTGACGTCCTGGAGAAGTTCTTC
ATCCAGAAGATGAAGGCTCTCAAG

>pdep
ATGAGAAGGGGACGTGGACGTCCGCCGAAATCGCTTGTTGATTCACTAGACGAGACGCCG
GTAAATGCAAAGAAATCTGGTGGAGGAGCTGGAGTTGGACGGGGCAATGGAGGCCAGAGT
AACGGCTCCAGTCCTGCAAGTTCTCGCTGCAGCACCCCGGTAAGTCAAGCCAGCAGTACC
GGTGCTGTTGGCCGAGGGAGATCCCCKGGATTACGTGAAGCTGCTAGGCGGAGTAAGCGG
CTAATCCATGAGGTCATAGAGGCCCAACGAAACCCTCCCAAGGCAAGTCCATCCAGCACA
ACAAGTACTGGAAAAGGGCCAGGAAAAGGCAGAGGAAGAGGTAAAACTGCTTCAACACAA
AATAAACCAGGTGCAAAGTCCAAAGCAAAACCAAAACTAGCAAAAGGGAAAGGGAAGGGG
AAAAAGGCCAGGCCAAAATATGAAAGTTCAGATGAAGAGGGAGGGGATTTCAATGAGGAA
TTGTTGCAATCTTCNNNATCGGAAGATGAAACTAGCTCAAATAGCTCACACTCTGATTTA
CCAGATGAAGATGATTTAGAACTAGAAGAAGACAGTGACAGTGATGACAGCAGTAGCACT
GCTGCTAAGAAGAGGTTATTACTTTCACGGACAAATCGGTCATTAGCATTGCCATTCCTG
GAGGAGGAAGAAATTCCTCATCTTGAACTCCCCCAAAGTAGCACAGATCTCCTACTTGAC
AACCAGGATATGATGCAAGCATTATCTGTGTATGAAGTTCTCAGGCATTTCAGTCAGCAG
TTGAGACTCTCACCATTCCGGTTTGAGGATTTTTGTGCAGCTTTGTGCAGCGAGGAGCAA
TGCTTGCTACTTGCGGAGACCCACATTGCACTTTTGTACAATCTTGTTAAGGAAGACGAA
AGTAGCAGCACAACGTTTGGTCCTCAAGACCAGAGAGACAGTATCAATGTTCAGTTCTTG
TTTCTGGATAATATGACATGGCCAGAGGTTGCAAGAGGATATATTGAAAGCGACAAAGAA
TACCATAGCGCATTGAGTGCACTAGAAGGAGAGAATTACCCGTTTGCCCCTGTGAGTGAC
AAATTAACAGTTTTGCATCTCCTGTGTGACCAATTCTTGGCATCCAACAGAGTGCGTGAG
GAGATTCTCAGCGAAGGTGCAATAACCTATGATGACCATTGCAGGTCATGTCATAAACTG
GGGGATTTGATATGCTGTGAGACATGTTCAGCTGTCTATCACTTGGAATGTGTGAACTTG
GTGGAAGTACCAGAAGAAGACTGGATGTGCTCGGTGTGCCGGCAGCATCGTGTTCTGGGT
GTCTACGACTGCATCTCAGAGGTGGAGAAAAGTGGACTGCTTATACGACAGGAACCGCTA
GGATATGACAGGCATGGCAGGAAATACTGGCACTTTGTTCGGAGGATTGTTGTTGAGGGT
GAAGATGAGGTACGGTACTTCTCCACCAAGCCTCAACTTGAAGAGCTAATGCATTGTCTG
GATGCACAGAAGTGGGAGGAGGACCTGTGCCTGGCTCTGACAGACTGTATGACCGAGATC
CTAGACCAGATGCAGAGGACGGAGGAGCTGACTAACAGTGCCAGGGGTAACCAGAAATCT
GTGCTCCAGAAGTCATCAGAGGAATTGAATGCTTTAAAGACTGCAAGAGATGAGGCCCTC
AGGAAAGYGGAAGAGGAGAAGCGAAGACTGGAGGAAGAAGCAGTCATCGCTCAGGCACAG
GACGAAGCTGGAGGAAAGATTGAGGCTGAACAGTCAGAAGAGAAGGAGAATGAAGAGAAA
ATGGAAGTTGATGTGGGCGGAGGTACAAGTAAGACTGCTCAGGAGGAAGGGGTTAGGGAT
TCAGAAACCAAAGGAGATGGGAAAACAGAAGGGGAGGGTCAAGAAAAGATGGAGATGGGA
AGTGAGGAGCAGAAGGAGGATGGAGACAAACCTGGTACCAGCCAAGATGGTGGAAACCCA
GAATCAGAGATCTCAGAGAAGAAGGAGGATGGAGATGATGAGAACAAAGGAATGAAGAAT
GTTATGACAAGGTCAAGAAATCCTAACTACAAACCCCCGCCCCCTAAAGCCACTCCCTAT
CTAACATACACTACAAGCATTCCAACTCGTACAAATACTTCTCTTGTATCAGGCAGGACC
AAGACGGAAGACACCCTTGTCATTAATTCCAAGGGGGAGATTAAATCGATTGGAGGAGAT
GACACCAGTAAGGGCGTTGTGACAAGGAATTCCCTGCGGCCAGAATCTCTCTTCAAACTT
GGCATGGAGGGGACATATAAGTCTTACAAGAATCAGTTCAAAACCAACAGGCTTGCCCTC
AACAAACCCCAGCATGCGGAGGAGCGAGATCGCAAACGCTACCTGGTCAATAAGTTTAGT
CTGACTCCTGCAGCCGAGTTCAAGTGGCACGGCAGCACCAATAGCAACCGCATGCTCACC
ATCTCTACCCTTCGCCTAACCACCACGCAGCTTGAAAGCAACATCCCCAGGGCCGTCATG
CACACCAACTGGACTGTCCACCGGAACAACTGGATCAAAGCTGTCCACATGTGCTCCAAG
CCGCATGCCTTTGCCCTGGCCCTCTCCGTCCTGGAATGTGCCATCAAGCCAGTGGTATTC
AACTCCTACTTCTCTGATGGGCTGGGTCATGTCAGAATGGTGAGGACTACCGCTTTGGAG
AAGGAGGAGAGAAAGAAGATTGACAAGAAGAGGAAGGATGATGACATTGAAGAGATCCAA
ACCAACTGCAGTTGGGTGAAGTACTGCTTCCCCATCAAGCATCAGGTATGGAAGTTGAAA
GGCGAGGAGTATCGCATATAYGGAGGCAGCGGTTATGGTTGGCATAGTAGCATCAGGAAG
AGACGGCCCTTGCCCCCTCCTAGTCCTGCTAAGATTGGTCTAGACAGGTGCATCAAAGCT
GCCAAGGCTGCCGGGAAGTGGGGCTACCCACCAGTTGATGACTCCAAGAATGAAGAGGAG
ATGGACACCGGGGAGGACAAGCAGTCACGCAGAGAGAAAGAAGAGGCAGACWCTCAGARA
AGAGAnnnnnnnnnnnnnnnnnnnnnnnnnnnnnnnnnnnCTGTCTCGGTGAAGACTGAT
AATGTAGAAGAGGCTAAGAAAGATGAGAAAGAAAGTGAGACACAGATGGAAACGAACGAA
GAGAAAACTGAAACCAAGACGGGTGATGAAGAGGTGAAAATGGAAGTTGATGATTTCAAA
GATTCAGCAGGAGAGCAGAGTGAGAGGATGGGAGAAGGTGGATCAAGGACAGGTGGAAAT
GCTGAGGCAGGTCCTCACCAGGAGGCAACAGGGAGCCTTTCTGCTRGTTCAAGTAGTCAG
GTAGACAGTGCTGGGCAAGTGTTGGAGAGTACAGGGCAAGAACTGCACCCAGCTGGTGAG
ATCCAAAGAACTGATGAATCGGCTTCCTGTGATAGCTTGGGGGCTAGTGAGGTYGATAAA
GACGAGAAGGCAGCAGAAnnnnnnnnnGACGAGAAGGCAGCAGAATCAATKGATGTCGGA
GGGAAAGTTCTTGGAATAGTTGCCAAGAAACCCCCTCTTGTCATTGATGAGCTAGACATT
TCCAATGCATTGAGGAATCACACTGTGTACCGAAAGATCCCGTTCAAGTCCAGATTGGAA
GGACTTTTAGAGAGTCGTTCCAAACAGCACATTGAGGAGACGATCAAGTTCCAGTCAGAG
ATTGGGAAGTATGCCAAAGAACAAAAGATGGTAGAGGAGAAGGAGAAGATGCTGAAGGTC
CTAAAGGCAAAGCTTTCTGCTGGTGGAGACATCAAGGCTGTGCAGGGTGTAGTAGAGGGT
ATGAAGCAACAGCTAGAAGTCAGGAAAGCAAGAAAACCTCAGGTGTATCGTCCACCCTCT
CAGTCCAATAAAGCAGCTCGTGATGCCAAAGTGAAGAGTGCAAAGGAACCTCTTCCTTCT
CCAGCAGTTGCATCAACAAGTGCAATGGCAACTGTGACGGTTCCAMCATCCACTCCTGTA
GCTGTTTCAGCATCTGTCAAATCAGAAGTTCCTTCTTCTCCATCAATTGCTTCTGCACAA
TCCGAAACGTTGAATGTTAAGAAAGGACAAGAACCACTTTCAGGTAAAACAACACATCAA
CCTGCAGTGAAAGTAGAAATACCTACAACAGAGGCACATCCTGCTACATCCACTGTTGCT
CAGACTGACATTGCAAGACAACCTGTCAAAGAGGAACGCACTGCAACAGAGAAGACTGGT
CAACCTGTTAATATAGAACCTGAAGTGCCTTCTGCTTGCATTCCACAACCTGAACAAACA
TTAGGAGCTAAGGACGRCAAAATTACTGACAGTAAACCTACTGAGCAAGCTGACTTGAAA
ACTGAAAGTATATCAAATGTCCAGAAGCTAACTTCAACACAGCTTGCCAAATCTCCATCT
TCCTATCAAGATGCTTACAAGGAAATGCTGACCAATACAGGTATAAAAATACCATCAGAT
CAGTTATCGGCTGAACAACATGACAGTAATnnnnnnnnnnnnnnnnnnnATGTTCAAACT
GGGGAACAAAGAGAAACAAAGACACTTGCACCAGCTGTGGAATTCGAGAATGAAGGGAAG
AGTTTTGAGGAACAAGAACATATGATCGAGACCAGTGCCAAATCTTTAGAAATTACAACC
AAGGTACCTATGAAATCTGTCATAATAACAGAGGATACCTTGCAAGYTAAACCTTCAGAG
GCGCTTCCATTGCAGTCAGAAAATGACATGATTCAGGAAAATAAAAGTGAAGTTACTCTT
ACAGAACCAGAGCCTATGAAATCGGTCCTATCCTCTAATCAGCTTTCACAAGGTAAAACT
GGAGAGGCACCTTCACTGCATGTGGACAGTGACACAAGTCAAGATCAGCAGAATAAGATT
GATGCTTCTGTGACAGAACCAGAACCGATGGATCAGCAGCCCTATGAAACATCCTGCGCA
GACAAGCAAGAAGATTTACTCTCAGATGCATTATGTCAGTCCTTAGCACCTGCTACAGAG
ATAGATCATTCCTCTCAAGAGATAAAACCCATAAAGGACAATCTTTTGCATCCTGAGAAG
CAAAACTTTGAGAACATGCAGCACAATCACTTGGATGATGCTCCTATGTTAAAGGAAAAG
GGAGATAGTGTATCCATGGATTCAGAACATCATGATAGTGGGCGTTCACAATCAGAAGCA
GGGGAAACAAGTTGTGATGGTGAAAGGACTAAGCAATCTCTTCCAAGCACTTCAGTGCTT
GGAAGTTTGTCATCATCATCCAGTGATATTGGTGGCTCAGGAAGTGAAAGTGTCGAGGAA
AATGCAAATTCTCTGGGATCAAATTTGTCTATTTCAAATAATAACAGCAACGTAGTTGCT
TCTGGACTCATCCATTCCTCAGGACATAATGCAGTTCCACAAAAGCCAAAGTGTGAAGAA
CTTTCATCGCAGGAAATCTCCAATGTGCAATGTGTTGAAAATGCAGATGTAAACACACGT
ACTACACACATATCCAAGCAGAGTGACAAGCCTGTAACGTACGAGAATGTGAATTGTGTT
GATAGTTCTCTTGCTAATGAGACCAAAGAGAATACCNNNNTACNTNTAGCCATTGATCAT
AAGAAAGTTGATGGAATTGTGGAAGATGTGATGCCTCCATTGCAAGGAGATAAGGTCAAA
GTTAGTGCAGACCAAGAGGAAATAATAAACACAAAAGACATTGAAGCAAAGACCATTGTG
GACAGTGAAGAACAAAAAGGGGATGAAATGTTCTTCCATTCATATGATCCTTCTGAAARA
ACTGTAAAACAACATGATGTGGATGTAAGGTTAACCAACAGTTTGCCTGAAGAGACGGAG
CTAGCAACAATAGCAAAGCTTGAGCATGCCATGGATACAGATCATGATCCCATCTCCCAT
GGCACAGGAGATCAAAAGCCAACTCCTGCTCTGAGTGACAATGCAGTCGCTGACGAATTG
CCAGATTCGGCTGACATCAAAATGATGAAGACGGAAAATGTTGCTGTTRTGAGTGATACA
GAACAACAGAGTTTGAAACCGGTACAGGAGTTTACTTTGTTGGAATCAAAGCAATCTGTT
GAAAGTACAGAGACAGTTYCAGGTCCCCCAGCAGTGGTCAAGTTTGAGAAACAAGAGAAC
ACAATGAAGACGAAACCTGTTGCTGTTCCTTGTGACATTAAACAACAGGATGAACCTCTT
GTGAACAGGCATTCTGATGTTGCATTGACAACATCTGTTGAAGGCACAAACATAGCTGCT
GGTGCTATGGTAAGCGATGTCTCACCAACACAAAGCAGGGGATCAGATATGAAAGCTGAA
GATGTTAGTTCTCCTGCAATAACATCTGTTGATGCTACATCACCACAAGTGGCTTCCTCC
AAAACAGAGATTGAGACTTCTAGTGAACCAATGGAAGTTCAGGATTCAAGTGTAACTAGG
ACTAATGTGTCAAAAGAGAGAAACTCAGAGCAAAAAGATTCACATGTGGAAAGCCCCATG
GAGACAGATACTGTATTGCCAAATGACAAAGTATTGAGTAGTCTGAAAGTAACTGAAWTT
GAAGCAAAAAAATTCCAAGTGACTTCTGAAATTACACAGTCCAAAGAAATCCAAGCTTCT
GAATGTAAGGTTATCAATTCAGCTGACATTGACACTGTACAGAATGTTCCTGCAACTACC
ATCTCAGTTGTTGTGACAGAAAAATCAGAGACCGTCATGACAACTGTCAAGAAAACCACT
ACTACAACAACCACATCTACTATGATCAACCGTGAATTGAGAGATCTTATTGCCAGCAAC
ACCATCACAACAACCAAAACAACAGAGAGTCTTGTGAGCAAGATTGACACCTCAGTCACC
CAGACCATGATTCAGGCAGAGATCATCAAGCTACAGACWGCTCTGAAAGATGAATTAGCT
GCCATTCCAAAGCCACAAAAAACGAATGATCGTGTGCGCCTTGAAAAAGGACCAAAGGGC
AGGCGCTCCATCAAGCGCCTAGCCAAACCCTTGCCCATCTGCTATATGTTCTCCACTCGA
AGTAGGAAGAGAAGCATCTTGGTGTTGCCTCAGCACAATCTTAGGCGCCTCAGCAGGCGT
GGAGGTAACCTTGAAGTGGAGGGCTACATCTCCAACACCAAGAATGTGGGTGACTTCTGG
CCTTATCCTTGCGCCCGTCCATCCTTCAAGATCTGCTGGAGGTATCGTCTGCAGACTGTA
AAGTCCCTATCTGCTGTGAGTCTGCTGCTTCGTATCTTGTGGGCTTGCATACGATGGGAC
GACCTCAACATCAAACCACCCAACAATAATGGTGTGACCATCATCAATACACAGAGGGAA
AGGATCACATCAGAGATTATAGATCGCCGCGATGTTACTCCAAGTGGTGTCAAATCTCAG
TACTTGGTGCGCAAGACGATTGTACCCAAAGAGACTTCCATCTCCACTCCAGAGGTGCAC
AAACCCCAGCGGTCTGGTCTAAGATCCAGCGTCACACCATCACGGAGAGTAGTCCCAGAG
AAGCCCAAAGGTCCACAGACCATCGAGGTGTGGGTCCCAGAGGAAGAACTAGAACTATGG
GAAGTCCAACAGTACTGTGACAGGCAGCTGAGGCAACAAGCCAGAGAGAAATACAAGGAG
AAAGAAGCCAAGGAAAAGGAAGCCAAAGCATTAGCTCTTAAGAGTACTCACAACAARGAG
AATGAGACAGCTGTCAAACTAGCCTTGACAACCAAGGGTGGTAGCAAGGTAGCCATACCT
ACCCTCAAGGGCACCAAGTCTGTAGCTGAGCAGGTTAAACAGGAGTTAGAGGAACAACTC
AGACTCCAGAGGATACAGATGCAACAGAAGCGTCTTGGTGTAGCCAGCAGTGCCAAGGTG
ATTGTAACGCTTGCCAAGCCAGGAGCATCTAAGACAACCATCTCTATGAGTAATCTGGCT
TCAATGGCAACCAAGAATAAAGGTCTACCCCCTGGTACAACAATACAGTACATCTCTGGA
CCAGGTGGAACTCAGCAAGCACGTATCATCACAGCTAACACCCCCGCAACCCCAGGCCAG
GCCCGTTATGTCATCACCAACTCCCCTGGTGCTGGGGGTGCCGGTACCCTGAAGGTCATC
AAGCAGATGCCTTTACCTGGTGTCAGTAGTAGCAGCACCGGTGGGCAAGCCACCACCATA
ATAGCCCCCAGTACTCCAGGCAAGGTAACAACCATCAAACCCGCCGGGGTGCAGCAGGTG
ACACCAGGAGGCACCGTACCTATCGGTATGAAGTTACAGACTCCTACCACTACAGTGGGT
GCTACTACCGTGGCTGCAAGCACTACTCCAGTACAGGGTCAGCCCCAGTTGACCGGTCAA
GCCCAGGTCTTCAGCAACCAAGCCCAGGTCCTACAGGTAGGTGGTCAGAAGTTTGTCATC
ACACCAGCCCAGGTCCAGGTCCAAGGAACAGGCCAGATGATCCCAGCCCAACTCATTCAA
ACTCAGACCAGTCAAGGAGCAGTCTTACAAAGACTGGTATTGACACCCAATGCTGCTCAA
GGATCTACTCCAGGAAGTATACCCCAGGTGAATCTCCAAGCAGCTGTTCAGGCAGTACAG
CAGACCCAGCAAAGTCAGAAGCAACAAGCAGCAGCAGCTGCTGCAGCTGTAACTACGATC
ACTGTACCTCCAAACCTGGTGGCTCAGAAACCTGTCCAACAGCCRCAGATTACGAAGATT
GCAAGTCTACCACAGCAGCCTCAGATCACCATCAAATCCCATACCCTAAACACCAACCCA
ACACAGGCTAAGCCCATCCGCCTGGCCCAGACCCAGGGTGATAACCTGCTCTTACAGAAG
ACTTCATCTGGAGTRTCCCCGGTAAGACCAGGGGTGCAGGTAGCAGCAGCAGCGGTTGCA
TCCACAAGTAGTGCCGGAGTGGTAGGAGGANNAGGAGGAAGCCAGGTTCTATCTGCTCTC
ACTCCTCAACAACAGGTGAATCTAATCAAACAGCAGCTGGAGCTTCTCCAGAAAGCTAAA
CAAGGTCAAGGTCAAACACCGTTAGCAGCCATTCAAGCTCATAAACAGTTCACCCCTGAT
CATCTCAGGGTTGCTCAAAAGAGTAAAGATGCTGCTGTCAGGCAACAGAAGCGACAACAA
ATGCAGGAACAGTATCAGAAACAGTCAAAGGAGAAGGAAAAAATGCAAAGAAATCAAGCA
TGTCAGATGGTGATGAAATCGATGTTGGATCGCATCGAGAAGGAGGAGAGACAGAGTCGG
AAGAGGAAACATCAGGCCTTGAGRCAGGAGAGGGAGGAGAGYAGTAAGAAGAGAGCCATC
CTAGAGAACCATAAAGCTAGGCTCAAAGAAGTCATCCTTCTCAAACGTAACCAACTGGAR
AGGAGACTCAAAATGGATGTCTATAATGAAGTCCGAAGAGAGAGGTGGGCCGAGAAGAGG
AGAGAGAAGGAAACCCAGGGCCTGATCAAACCTAAGAAGGTTAAGATAGACGAAGCAGCA
AAGGCTGCCACCACYRCCACCACYACCACCACATCCAAATCRGTCAATGCCAAGAAGACG
TCAGCGGCAACAGCTGCTAGAAAGAAGATTGCTAAGGCCAAGGCCAGGAAGAAGATAAAC
GCAAGGAAGAAGTCCAGGGCAACCGCCGCCTCCAAGAAGACGCAGCCTCCAGCAGCAGNN
NCAGCAGCAGAGACAAAACAGGAGGAGAATGTATCTAGCCTCATCACAGAGACAATGCAG
GAGGGTGATGTTGAGGCTGCTCCTGTAGATACAAACCCAACTTCAGCTGCCCCTGCAGAA
GATGATACTCTGCTCTACTGTATATGCAAGACTCCATATGATGAATCCAGGTTTTACATC
GGATGTGATGTGTGTCAGAACTGGTTCCATGGGACCTGTGTCAAGGTCTCGGAGAAGACA
GCAGCGGACCTCAAGGAATATGTGTGCGATGAATGTAAGACTAAGAAACAGGAAACGGAC
GAGGAACTATACTGCATCTGCAAACGACCCTATGATGAAGCACAGTTCTACATTGGTTGT
GACCGATGCAATGATTGGTTTCATGGCCACTGTGTGGGTATCTCTCAGGATGAAGCAGAA
AGCATTGAGAACTACATCTGTCCGGGCTGCAAGACTACAACCATACAGAACCTGGCTAAA
CAGAAGACCTTGACAGGCAAGGACTATGATCATCTCAAGAAGATGCTTAGACAACTCCAG
AGTCACAAGATGGCATGGCCTTTCTTAGAACCAGTCAGTGAATTGGATGCAGCTGATTAC
TATGATGTCATCAAAGATCCAATGGATCTCTCGACGGTGGATGACCGCCTGAAGAACAAG
CACTACGTCAAACTGAGTGACTTTGCTGCTGACATTGGGAAGGTCTTTGACAACTGTCGC
TTCTACAATCCAACAGACACACCTTACTACCAGTGTGCTGACGTCCTGGAGAAGTTCTTC
ATCCAGAAAATGAAGGCTCTGAAG
