# Supplementary material for: Genome-wide signals of positive selection in strongylocentrotid sea urchins
Source: BMC Genomics. 2017 Jul 21;18:555. doi: 10.1186/s12864-017-3944-7 (PMC5521101; doi:10.1186/s12864-017-3944-7)
Supplement: Supplementary file 3 — Consensus alignment files. A compressed (gzip) tape archive (TAR) file containing 6250 consensus alignment files in FASTA format. (TGZ 14116 kb) [file 12864_2017_3944_MOESM3_ESM.tgz › SPU_001983/consensAlign.ordered.fa]

>sdro
ATGGAGACAACCCAAACACCTATATACGTAACTGAGATAATCAGTGAGACGTCGATAAGT
GTGATCATCAAGGAGATCGTTGACAATCGAACCAATCWGACAATAGAACAATCATGGGGA
TCAGASGAAGTCTTCTGGCCCCAGGTTTCAATCATGGTCATCGTTTTAATCTTTGGTGTT
KTAGCCAATCTGTCCATCATTTGGATCGTGCTCAAGAACAAACGTTTACGATCRACGCCG
AATATCATCGTAGTGAACCTGACGGTTGGTGATCTCCTGTGCTTGTTGGTCAATCTACCT
TTCATCATTGACTTTCATGTCCGGCACAATCGGCATTGGRTTTTCGGRCAATTTATGTGC
AARTTTGTCCACAGTAGTATGGTGACCAGTGGGTGTATCACCGTGTATTCTCTGATGGCA
CTAGCGATTGAGCGCTATCTGGCCATTGCCTGGCCKTGGCGTAAYCGYGACAGTAGCCGA
TGCGTCAGGCTKTCYCGWAGCTGTTTCTGCGGACCAACRTGGCAAATTGTCTTCTTGATA
TGGCTCGGAGCATTYWCTGTGGGAGCTCCGATTTGGTTTACAGCYGAAGTCTTKKWCTAT
GARTTTSTCGACYAMAGTGTCTGTATKCCATTGAACCTCGGAGGTACTTTCGCTCAGGGC
TACGAATTGTTTCGATTATTGATAGCATACRTTATCCCGCTGACYGTCATCATCATAGCY
CATASCCTCACAGCTCTTGCCCTACTCAARAGCGTCAGRGGCACYGTGACAGGKGCAACC
GCACAGGTGTGTGCTAGTAACCGCTCAACGCCTCGTGTACGCTCTMGAGTCAAGCTCGCA
ATYGTCATCAGCATACTTTCAGTGATGTTCTTCATCGCATGGTTTCCGTTCTAYGTATAC
AGCATGTGGRTAGAGTTTCTGTACACTCWGACAGTTTTTRAWGSAAGTGCCATGARGCAA
TTTSYYGCATGGAAAGACCTTCCAATATACGTCCTCAGCTGTCTAAATCCTATCATGCTA
TACAYCCTGAGTACTCGMTTCCGAGAGCAACTTTTCCAGGATTTGTTCTGCTGCTGCGCA
AAGCAGAAATTCGACTGGAAACCCGCAGAAACATTCAGTTCTTTGAAGAGTTCTTTTTTG
ACGGCGAGTACCTTCCGAGGTCGTTCAACCGTAGGGAGAAGATCATCACCAAGCAGACAA
GATCGAATGCTTGCTACAGCAAACGAACTTACYAAGTTY

>spal
ATGGAGACAACTCAAACACCTATATACGTAACTGAGATAATCAGTGAGACGTCGATAAGT
GTGATCATCAAGGAGATCGTTGACAATCGAACCAATCTGACAACAGAACAATCATGGGGA
TCAGAAGAAGTCTACTGGCCCCAGGTTTCAATCATGATCATCGTTTTAATCTTTGGTGTT
TTAGCCAATCTGTCCATCATTTGGATCGTGCTCAAGAACAAACGTTTACGATCAACGCCG
AATATCATCGTAGTGAACCTGACGGTTGGTGATCTCCTGTGCTTGTTGGTCAATCTACCT
TTCATCATTGACTTTCATGTTCGGCACAATCGGCATTGGGTTTTCGGGCAATTTATGTGC
AAGTTTGTCCACAGTAGTATGGTGACCAGTGGGTGTATCACCGTGTATTCTCTGATGGCA
CTAGCGATTGAGCGCTATCTGGCCATTGCCTGGCCTTGGCGTAATCGCGACAGTAGCCGA
TGCGTCAGGCTGTCCCGAAGCTGTTTCTGCGGACCAACATGGCAAATTGTCTTCTTGATA
TGGCTCGGAGCATTCTCTGTGGGAGCTCCGATTTGGTTTACAGCCGAAATCTTGTACTAT
GAGTTTGTCGACCAGAGTGTCTGTATTCCATTGAACCTCGGAAGTACTTTCGCTCAGGGC
TACGAATTGTTTCGATTATTGATAGCATACGTTATCCCGCTGACCGTCATCATCATTGCC
CATACCCTCACAGCTCTTGCCCTACTCAAAAGCGTCAGAGGCACCGTGACAGGTGCAACC
GCACAGGTGTGTGCTAGTAACCGCTCAACGCCTCGTGTACGCTCTAGAGTCAAGCTCGCA
ATTGTCATCAGCATACTTTCAGTGATGTTCTTCATTGCATGGTTTCCGTTCTACGTATAC
AGCATGTGGGTAGAGTTTCAGTACACTTCGAAAGTTTTTCATGGAAGTGCCATGACGCAA
TTTGCCGCATGGAAAGATCTTCCAATATACGTCCTCAGCTGTCTAAATCCTATCATGCTA
TACACCCTGAGTACTCGCTTCCGAGAGCAACTTTTCCAGGATTTGTTCTGCTGCTGCGCA
AAGCAGAAATTCGACTGGAAACCCGCAGAAACATTCAGTTCTTTGAAGAGTTCTTTTTTG
ACGGCGAGTACCTTCCGAGGTCGTTCAACCGTAGGGAGAAGATCATCACCAAGCAGACAA
GATCGAATGCTTGCTACAGCAAACGAACTTACTAAGTTC

>sfra
ATGGAGACAACCCAAACACCTATATACGTAACTGAGATAATCAGTGAGACGTCGATAAGT
GTGATTTTCAAGGAGATCACTGACAATCGAACCAATCTGACAATAGGACAATCATGGGGA
TCAGAGAAAATCTTCTGGCCCCAGGTTTCAGTCATGATCATCGTTTTAATCTTCGGTGTT
TTAGCCAATCTGTCCATCATCTGGATCGTGCTCAAGAACAAACGTTTACGTTCGACGCCG
AATATCATYGTAGTGAACCTGACGGTTGGTGATCTCCTGTGCTTGTTGGTCAATCTACCT
TTCATCATTGACTTTCATGTCCGACAAGAACGGCATTGGGTTTTCGGTCAATTCATGTGC
AAGTTTGTCCACAGTAGTATTGCGACCAGTGGATGTATCACCGTGTATTCTCTGATGGCA
CTAGCGATTGAGCGCTATCTTGCCATTGCCTGGCCTTGGCGTAACCGTGGCAGTAGCCGA
TGCGTCAGGCTTTCCCGTAGCTGTTTCTGCGGACCAACATGGCAAATTGTCTTCTTGATA
TGGCTCGGAGCATTCTCTGTGGGAGCTCCCATTTGGTTTACAGCTGAAGTCTTGCACTTT
GATTTTCTCAACTACAGTGTCTGTATGCCATTGGACCTCGGACATCCTTTCGCTCAGGGC
TACGAATTGTTTCGATTATTGATAGCATACGTTATCCCGCTGGCCGTCATCATCATAGCT
CATAGCCTCACAGCTCTTGCCCTCCTCAAAAGCGTCAGAGGCACCGTGACAGGGGCAACC
GAACAGGTGTGTGCTAGTAACCGCTCAACACCTCGTGTACGCTCTCGGGTCAAGCTCGCA
ATTGTCATCAGCATACTTTCAGTGATGTTCTTCATCGCATGGCTCCCATACTACATATAT
AGCATGTGGGTAGAGTTTCATTACACACAGACGGTTTTTATTGGAAATGCCATGAAGCAT
TTTGTCGCATGGAAAGACCTTCCAATATACGTCCTCAGCTGTCTAAATCCTATCATGCTT
TACATCCTGAGTACTCGTTTCCGAGAGCAACTTTTTCAGGATTTGTTTTGCTGCTGCGCG
AAGCAGAATTTCGACTGGAAACCCGCGGAAACATTCAGTTCTTTGAAGAGTTCTTTCTTG
ACGGCGAGTACCTTCCGAGGTCGTTCAACCGTAGGGAGAAGATCATCACCCAGCAGACAT
GATCGAATGCTTGCCACAGCAAACGAACTTACCAAGTTC

>afraSS
ATGGAGACAACCCAAACACCTATATACGTAACTGAGATAATCAGTGAGACGTCGATAAGT
GTGATCATCAAGGAGATCGTTGACAATCGAACCAATCTGACAATAGAACAATCATGGGGA
TCAGACGAAGTCTTCTGGCCCCAGGTTTCAATCATGATCATCGTTTTAATCTTTGGTGTT
GTAGCCAATCTGTCCATCATTTGGATCGTGCTCAAGAACAAACGTTTACGATCGACGCCG
AATATCATCGTAGTGAACCTGACGGTTGGTGATCTCCTGTGCTTGTTGGTCAATCTACCT
TTCATCATTGACTTTCATGTCCGGCACAATCGGCATTGGGTTTTCGGACAATTTATGTGC
AAGTTTGTCCATAGTAGTATGGTGACCAGTGGGTGTATCACCGTGTATTCTCTGATGGCA
CTAGCGATTGAGCGCTATCTGGCTATTGCCTGGCCGTGGCGTAACCGTGACAGTAGCCGA
TGCGTCAGGCTGTCCCGAAGCTGTTTCTGCGGACCAACATGGCAAATTGTCTTCTTGATA
TGGCTCGGAGCATTCTCTGTGGGAGCTCCGATTTGGTTTACAGCCGAAGTCGTGTACTTT
GAGTTTATCAACCAAAGTGTCTGTATTCCATTGAACCTCGGAGGTACTTTCGCTCAGGGC
TACGAATTGTTTCGATTATTGATAGCATACGTTATCCCGCTGTCCGTCATCATCATAGCC
CATACCCTCACAGCTCTTGCCCTACTCAAAAGCGTCAGAGGTACCGTGACAGGGGCAACC
GCACAGGTGTGTGCTAGTAACCGCTCAACGCCTCGTGTACGCTCTAGAGTCAAGCTCGCA
ATTGTCATCAGCATACTTTCAGTGATGTTCTTCATCGCATGGTTTCCGTTCTACGTATAC
AGCATGTGGATAGAGTTTCTGTACACTCAGACAGTTTTTAATGGAAGTGCCATGAAGCAA
TTTGCCGCATGGAAAGACCTTCCAATATACGTCCTCAGCTGTCTAAATCCTATCATGCTA
TACATCCTGAGTACTCGATTCCGAGAGCAACTTTTCCAGGATTTGTTCTGCTGCTGCGCA
AAGCAGAAATTCGACTGGAAACCCGCAGAAACATTCAGTTCTTTGAAGAGTTCTTTTTTG
ACGGCGAGTACCTTCCGAGGTCGTTCAACCGTAGGGAGAAGATCATCACCAAGCAGACAA
GATCGAATGCTTGCTACAGCAAACGAACTTACCAAGTTT

>hpul
ATGGAGACAACCCAAACACCTATATACGTAACTGAGATAATCAGTGAGACGTCGATAAGT
GTGATCATCAAGGAGATCACTGACAATCGAACCAATAGGACAGGAGGACAATCATGGGGA
TCAGAGGAAGACTTCTGGCCCCAGGTTTCAATCATGATCATCGTTTTAATCTTTGGTGTT
GTAGCCAATCTGTCCATCATTTGGATCGTGCTCAAGAACAAACGTTTACGATCGACGCCA
AATATCATCGTAGTGAACCTGACGGTTGGTGACCTCCTGTGCTTGTTGGTCAATCTACCT
TTTATCATTGACTTTCATGTCAGGCACGAACGGCATTGGGTTTTCGGGCAATTCATGTGC
AAGTTTGTCCACAGTAGTATGGTGACCAGTGGATGTATCACCGTGTATTCTCTGATGGCA
TTAGCGATTGAGCGCTATCTGGCCATTGCCTGGCCGTGGCGTAACCGTGGCAGTAGCCGA
TGCGTCAGGCTTTCCCGTAGCTGTTTCTGCGGACCAACATGGCAAATTGTCTTCTTGATA
TGGCTCGGAGCATTCTCTGTGGGGGCTCCTATTTGGTTTACAGCTGAAGTCTTGTACTAT
GAGTTTATCGACTACAGTGTCTGTATACCATTGAACCTCGGAGAGCCTTTCGCTCAGGGC
TACGAACTGTTTCGACTATTGATAGCATACGTTATCCCGCTGGCCGTCATCATCATAGCC
CATACCCTTACAGCTCTTGCCCTCCTCAAAAGCGTCAGAGGCACCGTGACAGGGGCAACC
GCTCAGGTGTGTGCGAGTAACCGCTCAACGCCTCGTGTACGCTCTCGAGTCAAGCTCGCA
ATTGTCATTAGCATACTTTCAGTGATGTTCTTCATCGCATGGTTTCCGTTCTACGTATAC
AGCATGTGGGTAGAGTTTCGATACACTCCTGCAGTTTTTAGTGGAAGTGCCATGACGCAA
TTTGCCGCATGGAAAGACCTTCCGATATACGTCCTCAGCTGTCTAAATCCTATCATGCTA
TACATCCTGAGTACTCGTTTCCGAGAGCAACTTTTCCAGGATTTTTTCTGCTGCTGCGCG
AAGCAGAATTTCGACTGGAAACCCGCAGAAACATTCAGTTCTTTGAAGAGTTCTTTTTTG
ACAGCGAGCACCTTCCGAGGTCGTTCAACCGTAGGGAGAAGATCATCACCCAGCAGACAA
GATCGAATGCTCGCTACAGCAAACGAACTTACCAAGTTC

>snud
ATGGAGACAACCCAAACACCTATATACGTAACTGAGATAATCAGTGAGACGTCGATAAGT
GTGATCATCAAGGAGATCACTGACAATCGAACCAATCATACAGAACAATTAACATGGGGA
TCAGAGAAAATCTTCTGGCTCCAGGTTACAGTCATGATCATCGTTTTAATCTTCGGTGTT
TTAGCCAATCTGTCCATCATCTGGATCGTGCTCAAGAACAAACGTTTACGTTCGACGCCG
AATATCATCGTAGTGAACCTGACGGTTGGTGATCTCCTGTGCTTGTTGGTCAATCTACCT
TTCATCATTGACTTTCATGTCCGGCAAGAACGGCATTGGATTTTCGGTCAATTCATGTGC
AAGTTTGTCCACAGTAGTATGGTGACCAGTGGATGTATCACCGTGTATTCTCTGATGGCA
CTAGCGATTGAGCGCTATCTGGCCATTGCCTGGCCATGGCGTAACCGTGGCAGTAGCCGA
TGCGTCAGGCTTTCCCGTAGCTGTTTCTGCGGACCAACATGGCAAATTGTCTTTTTGATA
TGGCTCGGAGCATTCTCTGTGGGAGCTCCCATTTGGTTTACAGCTGAAGTCTTGCACTTT
GATTTTGTCAACTACAGTGTCTGTATGCCATTGGACCTCGGATATCCTTTCGCTCAGGGC
TACGAATTGTTTCGATTATTGATAGCATACATTATCCCGCTGGCCGTCATCATCATAGCT
CATAGCCTCACAGCTCTTGCCCTCCTCAAAAGCGTCAGAGGCACCGTGACAGGGGCGACC
GAACAGGTGTGTGCTAGTAACCGATCAACACCTCGTGTACGCTCTCGGGTCAAGCTCGCA
ATTGTCATCAGCATACTTTCAGTGATGTTCTTCATCGCATGGCTCCCATTCTACGTATAT
AGCATGTGGGTAGAGTTTCATTATACAGAGACAGTTTTTATGGGAAATGCCATGAAGCAT
TTTGTCGCATGGAAAGACCTTCCAATATACGTCCTCAGCTGTCTAAATCCTATCATGCTA
TACATCCTGAGTACTCGTTTCCGAGAGCAACTTTTTCAGGATTTGTTTTGCTGCTGCGCG
AAGCAGAATTTCGACTGGAAACCCGCAGAAACATTCAGTTCTTTGAAGAGTTCTTTCTTG
ACGGCAAGTACCTTCCGAGGTCGTTCAACCGTAGGGAGAAGATCATCACCCAGCAGACAT
GATCGAATGCTTGCTACAGCAAACGAACTTACCAAGTTC

>sintSS
ATGGAGACAACCCAAACACCTATATACGTAACTGAGATAATCAGTGAGACTTCGATAAGT
GTGATCATCAAGGAGATCACTGACAATCGAACCAATCTGACAACAGAACAATCATGGGGA
TCAGACGAAGTYTTCTGGCCYCAGGTTTCAATCATGATTATCGTTTTAATCTTTGGTGTT
TTAGCCAATCTGTCCATCATTTGGATCGTGCTAAAGAACAAACGTTTACGATCGACGCCG
AATATCATCGTAGTGAACCTGACGGTTGGTGATCTCCTGTGCTTGTTGGTCAATCTACCT
TTCATCATTGACTTTCAAGTCCGGCACAATCGGCATTGGGTTTTCGGGCAATTTATGTGC
AAGTTTGTCCACAGTAGTATGGTGACCAGTGGGTGTATCACCGTGTATTCTCTGATGGCA
CTAGCGATTGAGCGCTATCTGGCCATTGCCTGGCCTTGGCGTAACCGTGACAGTAGCCGA
TGCGTCAGGCTGTCCCGAAGCTGTTTCTGCGGACCAACGTGGCAGATTGTCTTCTTGATA
TGGCTCGGAGCATTCTCTGTGGGAGCTCCGATTTGGTTTACAGCCGAAATCTTGTACTTT
GAGTTTGTCGACCAAAGTGTCTGTATTCCATTGAACCTCGGAGGTACTTTCGCTCAGGGC
TACGAATTGTTTCGATTATTGATAGCATACGTTATCCCGCTGACCGTCATCATCATTGCC
CATACCCTCACAGCTCTTGCCCTACTCAAAAGCGTCAGAGGCACCGTGACAGGGGCTACC
TCACAGGTGTGTGCTAGTAACCGCTCAACGCCTCGTGTACGCTCTAGAGTCAAGCTCGCA
ATTGTCATCAGCATACTTTCAGTGATGTTCTTCATCGCATGGTTTCCRTTCTACGTATAC
AGCATGTGGGTAGAGTTTCAGTACACTCCGAAAGTTTTTCATGGAAGTGCCATGACGCAA
TTTGCCGCATGGAAAGATCTTCCAATATACGTCCTCAGCTGTCTAAATCCTATCATGCTA
TACATCCTGAGTACTCGTTTCCGAGAGCAACTTTTCCAGGATTTGTTCTGCTGCTGCGCA
AAGCAGAAATTCGACTGGAAACCCGCAGAAACATTCAGTTCTTTGAAGAGTTCTTTTTTG
ACGGCGAGTACCTTCCGAGGTCGTTCAACCGTAGGGAGAAGATCATCACCAAGCAGACAA
GATCGAATGCTTGCTACAGCAAACGAACTTACCAAGTTT

>sprp
ATGGAGACAACCCAAGCACCTATATACGTAACAGAGATAATCAGTGAGACGTCGATAAGT
GTGATCATCAAGGAGATCGTTGACAATCGAACCAATCTGACAACAGAACAATCATGGGGA
TCAGAAGAAGTCTTCTGGCCCCAGGTTTCAATCATGATCATCGTTTTAATCTTTGGTATT
TTAGCCAATCTGTCCATCATTTGGATCGTGCTCAAGAACAAACGTTTACGATCGACGCCT
AATATCATCGTAGTAAACCTGACGGTTGGTGATCTCCTGTGCTTGTTGGTCAATCTACCT
TTCATCATTGACTTTCATGTCCGGCACGAGCGGCATTGGGTTTTCGGGCAATTCATGTGC
AAGTTTGTCCACAGTAGTATGGTGACCAGTGGATGTATCACCGTGTATTCTCTGATGGCT
CTAGCGATTGAGCGCTATCTGGCCATTGCCTGGCCTTGGCGTAACCGTGACAGTAGTCGA
TGCGTCAGGCTGTCCCGAAGCTGTTTCTGCGGACCAACATGGCAGATTGTCTTCTTGATA
TGGCTCGGAGCATTCGCCGTGGGGGCTCCGATTTGGTTTACAGCTGAAGTCTTGGTCTAT
GAATTTCTCGACTACAGTGTCTGTATGCCATTGAACCTCGGAGATACTTTCGCCCAGGGC
TACGAGTTGTTTCGATTATTGATAGCATACATTATCCCGCTGACCGTCATCATCATTGCC
CATACCCTCACAGCTCTTGCCCTCCTCAAAAGCGTCAGAGGCACCGTGACAGGTGCAACC
GCACAGGTGTGTGCTAGTAACCGCTCAACGCCTCGTGTACGCTCTAGAGTCAAGCTCGCA
ATTGTCATCAGCATACTTTCAGTGATGTTCTTCATCGCATGGTTTCCGTTCTACGTATAC
AGCATGTGGGTAGAGTTTCAGTACACTCAGACAGTTTTTRATGGAAGAGCCATGACRCAA
TTTGCCGCATGGAAAGACCTTCCAATATACGTCCTCAGCTGTCTAAATCCTATCATGCTA
TACATCCTGAGTACTCGTTTCCGAGAGCAACTTTTCCAGGATTTGTTCTGCTGCTGCGCA
AAGCAGAATTTCGACTGGAAACCCGCAGAAACATTCAGTTCTTTGAAGAGTTCTTTTTTG
ACGGCGAGTACCTTCCGAGGTCGTTCAACCGTAGGGAGGAGATCATCACCAAGCAGACAA
GATCGAATGCTTGCTACAGCAAACGAACTTACTAAGTTC

>spurp
ATGGAGACAACCCAAGCACCTATATACGTAACAGAGATAATCAGTGAGACGTCGATAAGT
GTGATCATCAAGGAGATCGTTGACAATCGAACCAATCTGACAACAGAACAATCATGGGGA
TCAGAAGAAGTCTTCTGGCCCCAGGTTTCAATCATGATCATCGTTTTAATCTTTGGTATT
TTAGCCAATCTGTCCATCATTTGGATCGTGCTCAAGAACAAACGTTTACGATCGACGCCT
AATATCATCGTAGTAAACCTGACGGTTGGTGATCTCCTGTGCTTGTTGGTCAATCTACCT
TTCATCATTGACTTTCATGTCCGGCACGAGCGGCATTGGGTTTTCGGGCAATTCATGTGC
AAGTTTGTCCACAGTAGTATGGTGACCAGTGGATGTATCACCGTGTATTCTCTGATGGCT
CTAGCGATTGAGCGCTATCTGGCCATTGCCTGGCCTTGGCGTAACCGTGACAGTAGTCGA
TGCGTCAGGCTGTCCCGAAGCTGTTTCTGCGGACCAACATGGCAGATTGTCTTCTTGATA
TGGCTCGGAGCATTCGCCGTGGGGGCTCCGATTTGGTTTACAGCTGAAGTCTTGGTCTAT
GAATTTCTCGACTACAGTGTCTGTATGCCATTGAACCTCGGAGATACTTTCGCCCAGGGC
TACGAGTTGTTTCGATTATTGATAGCATACATTATCCCGCTGACCGTCATCATCATTGCC
CATACCCTCACAGCTCTTGCCCTCCTCAAAAGCGTCAGAGGCACCGTGACAGGTGCAACC
GCACAGGTGTGTGCTAGTAACCGCTCAACGCCTCGTGTACGCTCTAGAGTCAAGCTCGCA
ATTGTCATCAGCATACTTTCAGTGATGTTCTTCATCGCATGGTTTCCGTTCTACGTATAC
AGCATGTGGGTAGAGTTTCAGTACACTCAGACAGTTTTTGATGGAAGAGCCATGACACAA
TTTGCCGCATGGAAAGACCTTCCAATATACGTCCTCAGCTGTCTAAATCCTATCATGCTA
TACATCCTGAGTACTCGTTTCCGAGAGCAACTTTTCCAGGATTTGTTCTGCTGCTGCGCA
AAGCAGAATTTCGACTGGAAACCCGCAGAAACATTCAGTTCTTTGAAGAGTTCTTTTTTG
ACGGCGAGTACCTTCCGAGGTCGTTCAACCGTAGGGAGGAGATCATCACCAAGCAGACAA
GATCGAATGCTTGCTACAGCAAACGAACTTACTAAGTTC

>pdep
ATGGAAACAACCCAAACACCTATATACGTAACTGAGATAATCAGTGAGACGTCGATAAGT
GTGATCATCAAGGAGATCACTGACAATCGAACCAATCAGACAACAGAACAAACACAGGGA
TCAGATAAAGTCTTATGGCCCCAGGTTTCAGTCATGATCATCGTTTTAATCTTCGGTGTT
TTAGCCAATCTGTCCATCATCTGGATCGTGCTCAAGAACAAACGTTTACGTTCTACGCCG
AATATCATCGTAGTGAACCTGACGGTTGGTGATCTTCTGTGCTTGTTGGTCAATCTACCT
TTCATCATTGACTTTCAAGTCCGGCAAGAACGGCATTGGGTTTTCGGTAAATTCATGTGC
AAGTTTGTCCACAGTAGTATGGTGACCAGTGGATGTATYACCGTGTATTCTCTGATGGCG
CTAGCGATTGAGCGTTATCTGGCCATTGCCTGGCCATGGCGTAACCGTGGCAGCAGCCGA
TGCGTCAGGCTTTCCCGTAGCTGTTTCTGCGGACCAACATGGCAAATTGTCTTCTTGATA
TGGCTCGGAGCATTCTCTGTGGGAGGTCCCATTTGGTTTACAGCTGAAGTCTGGCACAGT
GATTTTTTCAACTACAGTTTTTGTGTGCCATTGGACCTCGGATTTCCTTTCGCTCAGGGC
TACGAATTGTTTCGATTATTGATAGCATACATTATCCCGCTGGCCGTCATCATCATAGCT
CATAGCCTCACAGCTCTTGCCCTCCTCAAAAGCGTCAGAGGCACCGTGACAGGGGCAACC
GAACAGGTGTGTGCTAGTAACCGCTCAACACCTCGTGTACGCTCTCGGGTCAAGCTCGCA
ATTGTCATCAGCATACTTTCAGTGATGTTCTTCATCGCATGGCTCCCATACTACGTATAT
AGCATGTGGGTAGAGTTTCATCACACAGAGACAGTTTTTGAAGGAAATGCCATGAAGCAT
TTTATGGCATGGAAAGACCTTCCAATATACGTCCTCAGCTGTCTAAATCCTATCATGCTA
TACATCYTGAGTACTCGTTTCCGAGAGCAACTTTTTCAAGATTTGTTTTGCTGCTGCGCG
AAGCAGAATTTCGACTGGAAACCCGCAGAAACATTCAGTTCTTTGAAGAGTTCTTTCTTG
ACGGCGAGTACCTTCCGAGGTCGTTCAACCGTAGGGAGAAGATCATCACCCAGCAGACAT
GATCGAATGCTTGCTACAGCAAACGAACTTACCAAGTTC
