# Supplementary material for: Genome-wide signals of positive selection in strongylocentrotid sea urchins
Source: BMC Genomics. 2017 Jul 21;18:555. doi: 10.1186/s12864-017-3944-7 (PMC5521101; doi:10.1186/s12864-017-3944-7)
Supplement: Supplementary file 3 — Consensus alignment files. A compressed (gzip) tape archive (TAR) file containing 6250 consensus alignment files in FASTA format. (TGZ 14116 kb) [file 12864_2017_3944_MOESM3_ESM.tgz › SPU_010054/consensAlign.ordered.fa]

>sdro
ATGGCTGACGAATCGGATCAATTTTTGCAGGTGGACAAGAAGGCCCAGCTCGAGTCTCAG
GCTCAGAGCTTCGACGGTAAGAAGATGTGCTGGATCAATGACGACAAACAAGGATACATA
AAGGGTGAGATCCTCAGCACAAAGGGCGAGGAGTGCACCGTCAAAACCGCCACGGGAAAG
CAAGTTACCGTCAAGAAGGATGACACCCAGCAAATGAACCCTCCCAAGTTCGATAAGATG
GAAGACATGGCTGGTATGACCTACCTCAACGAAGCCAGTGTATTGGAGAACCTCAGGCAG
AGATACTACTCTGGTCTCATCTACACYTACTCTRGTCTGTTCTGCGTGGCTATCAACCCA
TACCGTAGGCTCCCCATCTACACCGACAAGGTAGTCATGCTCTACAAGGGTAAGAGGCGT
ACCGAAATGCCTCCCCACGTCTACTCCATCGCTGACAACGCATACCATGACATGTTGCAG
AACCACGAGAACCAGTCCATGTTGATCACTGGAGAGTCAGGTGCAGGGAAAACAGAAAAC
ACCAAAAAGGTCATCCAGTATTTTGCCAACATTGCTAGTGTATCCACCGGAGGCAAACTT
CAACAGGACACGCCAGAGGGCGGCAAGAAGGGTAACCTTGAGGACCAGGTCATCCAGACC
AACCCTCCTCTTGAGGCCTTCGGTAACGCCAAGACCATCAGGAACGACAACTCCTCCCGT
TTCGGTAAATTCATCCGTATTCATTTCGGCACAAGCGGTAAACTGGCCGGAGCCGATATT
GAGACCTATCTGCTTGAGAAGTCTCGTGTGATCCGACAGAATGGTGTTGAGAGGTCCTAC
CACATCTTCTACCAGATCTGCTCTGGGTACAGACAAGATGTATTGGACACTCTACTGCTC
GAGAAGGGCTGCAAGTCATACAGTTTCCAAAACCAAGGAGAAGTTGACATCGACGGTGTC
GATGACAACGAGGAATTCAAACTTACTGATGACGCCTTGGATGTCCTGGGCTTCTCATTC
GAAGAGAAGATGTCCATGTACAAAATGTGTGCCACCATCATGCATTTCGGAAACGTCGAA
TGGAAGCAGAGGCCCCGCGAAGAGCAGGCCGAAATCGAGTCGACAACCATCATCGACAAG
GTCGCTTTCCTGTGCGGTATCAGCCCCCAGGAACTTGTGAAGAACTTGCTGAAACCCCGT
ATCAAGGTCGGTAACGAGTACGTGTCCCAGGGACGTACCAAGGCTCAGGTAGTCTACTCA
GTCGGTGCTCTGGCCAAGGCCATCTACAACCGTCTCTTCTCCTGGCTCGTACAACGTGTC
AACAAGACTCTGGCCACCAAGGCTACCAAGGCTTTCTTCATCGGTGTACTCGACATCGCC
GGGTTCGAGATCTTCGACTTCAACACTTTCGAGCAGATTTGTATCAACCTGACCAACGAG
AAGCTGCAGCAGTTCTTCAACCATCACATGTTYGTTCTCGAGCAGGAAGAGTACAAGAGG
GAAGGCATCAACTGGGTCTTCATCGATTTCGGTCTTGATCTCCAGGACACCATCACCCTC
ATTGAAGGACAAATGGGTGTGTTCGCCATGCTTGAGGAAGAGTGCATGTTCCCCAAGGCT
ACTGACTTTACCTTCTTGGAAAAGTTGCACAAGCAGCATGCGAACAATCCCAAGATCACA
AAACCCTCTGTCGGAGGGAAGAAGGAGAAGAAGCACGCTGTCCACTTTGAGATCCATCAT
TACGCTGGAACCGTGGACTACAACGTCGARAGCTGGCTGGACAAGAACAAGGATCCTCTG
AACGAGGCCGTTGTCGAACTCTTCCGCAAGTCTACCGACGAGCTCCTGGCAACCATCTTC
ACAGATGCCGCAGCGACAGGTTCTGGACGCAAGAAGGGTGGTTCCTTCCAGACCGTATCG
GCCCTGCACAGGGAGCAACTGACCCGTCTGCTAGCCACCCTCTACAACACACAACCTCAC
TTTGTGCGTTGCATCATCCCCAACGAGAAGAAGGCCCCAGGTGTCATTGATGCCTTCCTC
GTACTCCATCAGCTCGCCTGTAATGGTGTGCTTGAAGGCATCCGTATCTGCCGAAAGGGA
TTCCCCAACAGACTKCCCTTCGGTGAATTCAAGCAGAGATATGCCATCCTTGCTCCCAGC
GCCATCCCACAGGGATTCATGGACAGTCGCAAGGCTGCTGACATGTTGACTAAAGCTCTG
CCTCTCGAGGAGAACGAATTCCGTATGGGACACACCAAGGTATTCTTCCGCGCTGGTGTC
CTGGGTAAGCTTGAAGAGTGGCGTGACGATCGTCTGGCCGAGATCATCTCCATGATCCAG
GCTCAGATCCGTGGTTACCTCGGACGTATCGAGTTCAAGAAGATGCTCGACCAGAAGCTC
GGTCTGGGTGTCATCCAGCGTAATCTCCGCAAGTACCTCATCCTCAGGAACTGGGGTTGG
TGGAGACTGTACACCAAGGTGAAGCCTCTGCTGAACGTTGCCCGTGCTGAGGATGAGATG
AAGGCCAAGGACGACGTCATCAAGAAGGCCAARGAGCTGCTCAAGAAGGAATCCGATGCG
AGGAAGGCCATGGAGGAGAAGAATGCCGACCTGCTCAAGGAGAAGGCCGATCTCCTTGCT
CAGATGAACTCMnnnnnnnnnnnnnnnnNNNNNNNNNNNNNNNNNNNNNNNNNNNNNNNN
NNNNNNNNNNNNNNNNNNNNNNNNNNNNNNNNNnnnnnnnnnnnnnnnnnnnnnnnnnnn
nnnnnnnnnnnnnNNNNNNNNNNNNNNNNNNNNNNNNNNNNNNNNNNNNNNNNNNNNNNN
NNNNNNNNNNNNNNNNNNNNNNNNNNNNNNNNNNNNNNNNNNTCCGAAGAGGAAAAGAAG
CANNNNNNNNNNNNNNNNAGGAGCCTGAACGACGACATCGCCGCCCAAGACGAGGTCATC
GGCAAGCTGTCCAAGGAGAAGGCCAGCCTGGAAGAGGATCACAACAANNCCCTGGACGNN
NNNNNNNNNNNNNNNNNNNNNNNNNNNNNNNNNNNNNNNNNNNNNNNNNNNNNNNNNNNN
NNNNNNNNNNNNCTTGAAGACGGCCTCGAGCACGAGAAGAAGATCCGNNCNNNNNNNNNN
NNNNNNNNNNNNNNNNNNNNNNNNNNNNNNNNNNNNNNNNNNNNNNNNNNNNNNNNNNNN
GAGCACGCCAAACGCGAGGCTGAGGAATCCATCAAGAAGCGTGACTTCGAGGTGTCTCAA
CTCAACACTCGCCTCGAGGACGAGCAGAGCCTGGTGGCACAGCTCCAGCGCAAGATCnnn
nnnnnnnnnGCCCGTATTGAAGAGCTAGAAGAGGAGTTGGAAGCAGAGAGACAGAATCGT
GCCAAGGCCGAGAAGCAGCGCGCAGATGTGACTCGCGAGCTCGAGGACCTTGGTGACCGT
CTTGAGGAACAGGGAGGTGCCACCGCCGCTCAGATCGAGGTCAACAAGCGCCGCGAAGCC
GAGCTGTCAAAACTCAAGCGTGAGATCGAAGACCAGATCGTCCAGCATGAGTCCGTCGCC
TCACAGCTCCGCAAGAAGCACACCGACTCCGTCGCCGAACTCACCGAGAACCTTGAGAGC
GTCAACCGCAACAAATCAAAGATGGAGAAGGAACGCACACAGCTGAGGGTAGAGCTTGAG
GATGTCAGCAGCAACATGGACTACATCACCAAGGCTAAGCTCAATGCCGAGAAGTCCTGC
CACCAGCTCGAGTCCCAGCTCAGCGAGGCCACCGCAGCTCTTAACGAGCGTGACCGCGCC
ATCAACGACCTCCAGAACTCCAAATCACGCCTGGGAAGCGAGAACTCCGACCTGGCCCGC
CAGCTTGAGGACCTCGAGAACCAGCTCTCTCAGCTCAACAAGACCCGTATGTCCCTCACC
ATGCAGATGGAGGAATACAAGAGGAGCTCCGATGAGGAATCAAGGGCCAAGAACTCTCTG
GCCTCTCAGCTCAGGCAACTCCAGGCCGACAACGACCAGCTCCGTGACACGGTCGAAGAA
GAGTCCGAGGCCCGCGCCGAAGTCCAGCGCATCCTCACCAAGGTTAACGGCGAACTCAAC
GTGATGCGCGCCAAATTCGACGGTGAGGCCGTCCAGCGTGCTGAGGAGCTCGAAGAGGCC
AAGAGGAAACTGATGATCCGTCTTGCACAGGTCGAGGAAGAACTGTCCTCCGCCTTGTCC
AAGAACGGCAGTCTTGAGAAGACCAAGGCCCGTTTGACTGGTGAGGTCGAAGACCTTCAG
CTAGATCTTGAGAGGTCCAACCAGCTGTGCTCCACACTCGAGAAGAAGCAGCGCAACTTC
GACAAGGACCTTTCCGTATGGAAGGAAAAGTGCGAGTCTCTGGCTGTCGAGCTTGACATG
TCCCAGCGCGAGGCCCGTACATACAGCACCGAGCTCTTCAAGGTCAAGAACTCCTACGAG
GAAAGCCTTGAGGTCATCGTCAACGTCCGCCGTGACAACAAATCCCTTCAGGATGAGATC
CAGGACCTTACCGATCAGCTCGGAGAGGGCGGCAAGAACTGCCACGAGCTCCAGAAACTC
GTCAAGCGTCTCGAACTCGAAAAGGATGAGCTCCGCGTCGCATTGGAGGAGGCCGAAGCC
CACCTCGAAGCCGAGGAAGCCAAGGTCATCCGTGCTCAGCTTGAGATCACACAGGTCAAG
CAGGAGTGCGAACGTCGCATCATTGAGAAGGATGAGGAATTCGAGATCACCCGCAAGAAC
CACGAACGCTCAATGGAATCCATGCAGGCCAGCCTCGAGGCTGAGCTCAAGGCCAAGAGC
GATGCCCAGAGGCTAAAGAAGAAGCTCGAGGGTGAGGTCAACGACTTGGAAATCCAGCTC
GACCATGCCAACAGGAACAGTGCTGAAGCCATCAAGACCATCAAGAAGCTCCAGATGCAG
GTCAAGGAACTCCAAGCCACCGTTGACGAAGAGACCCGTGCCCGCGAGGACATGCGCGAC
CAGCTCCAGATCACCGAGCGCCGCAGCATGATGCTCATCCAGGAACTCGAGGAGGTCCGC
TCCGCCCTCGAGACGACTGAGCGCTCCCGCAAACTGGCAGAGGGAGACCTCCAGGATGCC
AATGACCGCCTGGCCGAAGTATCCGCACAGAACCACGTCCTGAGCAACCAACGCCGCAAG
GCTGAGGCCGAGCTCCAGACCCTCACCGCCGAGCTTGAAGACGCCATCAACGAAGCACGC
AACAACGACGACAACGCCAAGAAGGCCATTGCTGATGCCACCCGTCTTGCTGATGAGCTC
CGCACCGAGCAAGAACACTCCGTCCAGATCGAGAAGTTCCGCAAGTCTCTGGAAGTACAG
ATCAAGGACATGCAGGTCCGTCTCGATGAGGCTGAGGCTGCTGCACTCAAGGGAGGAAGG
CGCACCATTGAGAAGCTCGAGGCCAGGCTTCGTGACCTCGAGGGAGAATTGGAAATGGAG
GCACGCCGCCGCTCCGACGCCGAGAAGGCTGTCCGTCGCCAGGAACGTCGCGTCAAGGAA
ATCATCTTCCAGTCCGAGGAGGACCGCAAAATCACAGAACGCATCCAGGAATCATGCGAC
AAACTCACCATCAAATGCAAGACACTCAAGAGGCAACTAGAGGARTCTGAGGAGAACGTA
AACCAGAACCTGGCCAAGTACCGCAACGCACAGCGCGACTTGGAAGACTACGAGGAGCGT
GTAGAGCTTGCAGAGACACAGGTCAACAAGTACCGAGCCAAGCAACGCAGCCAAGTCACC
ACATCGACCCGCGTTTCCTCGGTACTGCTTGATTCAGATTTTTCAGATTTGGATGAGTTT
CTGGGCCGCAATGCTGACTCTGATAGCGATGCTGAAGAGTTTTCTCTATCGGCCCCGACG
TACTCCCAT

>spal
ATGGCTGACGAATCGGATCAATATTTGCAGGTGGGCAAGAAGGCCCAGCTCGAGTCTCAG
GCTCAGAGCTTCGACGGTAAGAAGATGTGCTGGATCAATGACGACAAACAAGGATACATA
AAGTGCGAGATCCTCAGCACRAAGGGCGAGGAGTGCACCGTCAAAACAGCCACGGGAAAG
CAAGTTACCGTSAAGAAGGATGACACCCAGCAAATGAACCCACCTAAGTTCGAAAAGATC
GAAGACATGGCTGGTATGACCTACCTCAACGAAGCCAGTGTATTGGAGAACCTCAGGCAG
AGATACTACTCTGGTCTCATCTACACCTACTCTGGTCTGTTCTGCGTGGCTATCAACCCA
TACCGTAGGCTCCCCATCTACACCGACAAGGTGGTCATGCTCTACAAGGGTAAGAGGCGT
ACCGAAATGCCTCCCCACGTCTACTCCATCGCYGACAACGCCTACCATGACATGTTGCAG
AACCACGAGAACCAGTCCATGTTGATCACTGGAGAGTCAGGTGCAGGGAAAACAGAAAAC
ACCAAAAAGGTCATCCAGTATTTTGCCAACATTGCTAGTGTATCCACCGGAGGCAAACTT
CAACAAGACACGCCAGAGGGCGGCAAGAAGGGTAACCTTGAGGACCAGGTCATCCAGACC
AACCCTCCTCTTGAGGCCTTCGGTAACGCCAAGACSATCAGGAACGACAACTCCTCCCGT
TTCGGTAAATTCATCCGTATTCATTTCGGCACAAGCGGTAAACTGGCCGGAGCCGATATT
GARACYTATCTGCTTGAGAAGTCTCGTGTGATCCGACAGAATGGTGTTGAGAGGTCCTAC
CAYATCTTCTACCAGATCTGCTCTGGGTACAGACAAGATGTATTGGACACTCTACTGCTC
GAGAAGGGCTGCAAGTCATACAGTTTCCAAAACCAAGGAGAAGTTGACATCGACGGTGTC
GATGACGTCGAGGAATTCAAACTTACTGATGACGCTTTGGATGTCCTGGGCTTCTCATTC
GAAGAGAAGATGTCCATGTACAAAATGTGTGCCACCATCATGCACTTCGGAAACGTCGAA
TGGAAGCAGAGGCCCCGCGAAGAGCAGGCCGAAATCGAGTCRACAACCATCATCGACAAG
GTCGCTTTCCTGTTCGGTATCAGCCCCCAGGATCTTGTGAAGAACTTGCTGAAACCCCGT
ATCAAGGTCGGTAACGAGTATGTGTCACAGGGACGTACCAAGGCTCAGGTCGTCTACTCA
GTCGGTGCYYTGGCYAAGGCCATCTACAACCGTCTCTTCGCCTGGCTCGTACAACGTGTC
AACAAGACTCTGGCCACCAAGGCTACYAAGGCTTTCTTCATCGGTGTACTCGACATYGCC
GGGTTCGAGATCTTCGACTTCAACACTTTCGAGCAGATTTGTATCAACTTGACCAACGAG
AAGCTGCAACAGTTCTTCAACCATCACATGTTCGTTCTCGAGCAGGAAGAGTACAAGAGG
GAAGGCATCAACTGGGTCTTCATCGATTTCGGTCTTGATCTCCAGGACACCATCACCCTC
ATTGAAGGACAAATGGGTGTGTTCGCCATGCTTGAGGAAGAGTGCATGTTCCCCAAGGCT
ACTGACTTTACCTTCTTGGAAAAGTTGCACAAGCAGCATGCTAACAATCCCAAGATCACC
AAACCCGGTGTCGGAGGGAAGAAGGAGAAGAAGCACGCTGTCCACTTTGAGATCCATCAT
TACGCTGGAACCGTGGACTACAACGTCGAGAGCTGGCTGGACAAGAACAAGGACCCTCTG
AACGAGGCCGTTGTCGAACTCTTCCGCAAATCTTCCGACGAGCTCCTCGCAACCATCTTC
ACAGATGCCGCAACGTCAGGTTCAGGACGCAAGAAGGGTGGTTCCTTCCAGACCGTATCG
GCCCTGCACAGGGAGCAACTGACCCGTCTGCTAGCCACCCTCTACAGCACACAACCTCAC
TTTGTGCGTTGCATCATCCCCAACGAGAAGAAGGCCCCAGGTGTCATYGAYGCCTTCCTC
GTACTCCATCAGCTCGCCTGTAAYGGTGTGCTTGAAGGCATCCGTATCTGCCGAAAGGGA
TTCCCCAACAGACTGCCCTTCGGTGAATTCAAGCAGAGATATGCCATCCTTGCTCCCAGC
GCCATCCCACAGGGATTCATGGACAGCCGAAAGGCCGCTGACATGTTGACTAAAGCTCTG
CCTCTCGAGGAGAACGAATTCCGTATGGGACACACCAAGGTATTCTTCCGCGCTGGTGTC
CTGGGTAAGCTTGAAGAGTGGCGTGACGATCGTCTGGCCGAGATCATCTCCATGATCCAG
GCTCAGATCCGTGGTTACCTCGGACGTATCGAGTTCAAGAAGATGCTCGACCAGAAGCTC
GGTCTGGGTGTCATCCAGCGTAACCTCCGCAAGTACCTCATCCTCAGGAACTGGGGTTGG
TGGAGACTGTACACCAAGGTTAAGCCTCTGCTGAACGTTGCCCGTGCTGAGGATGAGATG
AAGGCCAAGGATGACGTCATCAAGAAGGCCAAGGAGCTGCTCAAGAAGGAGTCCGATTCA
AGGAAGGCCATGGAAGAGAARAAYGCCGACCTGCTCAAGGAGAAGGCCGATCTCCTYGCT
CAGCTCAACTCCGAGGCTGAATCTTCCGCTGAGATTGAAGAGAAGTTCACCAAGATGATG
TCACTTAAAGCNNNNNNNNNGACTCAGCTNACAnnnnnnnnnnnnnnnnnnnnnnnnnnn
nnnnnnnnnnnnnnnnnnnnnnnnnnnnnnnnnnnnnnnnnnnnnnnnnnnnnnnNNNNN
NNNNNNNNNNNNNNNNNNNNNNNNNNNNNNNNNNNNNNNNNNTCCGAAGAGGNNNNNNNN
NNNNNNNNNNNNNNNNNNNNNNNNNNNNNNNNNGACATCGCCGCCCAAGACGAAGTCATC
GGCAAGCTGNCCAAGGAGANGGCCAACCNNNNNNNNNNNNNNNNNNNNNNNNNNNNNNNN
NNNNNNNNNNNGGAAGAGAAGGCAAACCATCTCTCCAAGGTCAAGGCCAAGCTGGAAGCT
TCAGTCGATGAGCTTGAAGACGGCCTCGAGCACGAGAAGAAGATCCGTGCCGATGTCGAG
AAGGTCAAGAGGAAGCTCGAGGGCGACCTCAAGATGACACAAGAGACGGTAGAGGAACTG
GAGCACGCCAAACGCGAGGCTGAGGAATCCATCAAGAAGCGTGACTTCGAGGTGTCTCAA
CTCAACACTCGCCTTGAGGACGAGCAGAGTCTGGTGGCACAGCTCCAGCGTAAGATCAAA
GAACTCCAGGCCCGTATTGAAGAGCTAGAAGAGGAGTTGGAAGCAGAGAGACAGAATCGT
GCCAAGGCCGAGAAGCAGCGCGCAGAYGTRACTCGCGAGCTCGAGGACCTTGGTGACCGT
CTTGAGGAACAGGGAGGTGCCACCGCCGCTCAGATCGAGGTCAACAAGCGCCGCGAAGCC
GAGCTGTCAAAACTCAAGCGTGAGATCGAAGACCAGATCGTCCAGCATGAGTCCGTCGCC
TCACAGCTCCGCAAGAAGCACACCGACTCCGTCGCYGAACTCACCGAGAACCTTGAGAGC
GTCAACCGCAACAAATCAAAGATGGAGAAGGAACGCACACAGCTGAGGGTAGAGCTTGAG
GATGTCAGCAGCAACATGGACTACATCACCAAGGCTAAGCTCAATGCCGAGAAGTCCTGC
CACCAGCTCGAGTCCCAGCTCAGCGAGGCCACCGCAGCTCTTAACGAGCGYGACCGCGCC
ATCAACGACCTCCAGAACTCCAAATCACGCCTGGGAAGCGAGAACTCCGACCTGGCCCGC
CAGCTTGAGGACCTCGAGAACCAGCTSTCTCAGCTCAACAAGACCCGTATGTCCCTCACC
ATGCAGATGGAGGAATACAAGAGGAGCTCCGATGAGGAATCAAGGGCCAAGAACTCTCTG
GCCTCTCAGCTCAGGCAACTCCAGGCCGACAACGACCAGCTCCGTGACACGGTCGAAGAA
GAGTCCGAGGCCCGCGCCGAAGTCCAGCGCATCCTCACCAAGGTTAACGGCGAACTCAAC
GTGATGCGCGCCAAATTCGACGGTGAGGCCGTCCAGCGTGCTGAGGAGCTCGAAGAGGCC
AAGAGGAAACTGATGATCCGTCTTGCACAGGTYGAGGAAGAACTGTCCTCCGCCYTGTCC
AAGAACGGCAGTCTTGAGAAGACCAAGGCCCGYTTGACTGGTGAGGTCGAAGACCTTCAG
CTAGACCTTGAGAGGTCCAACCAGCTGTGCTCCACACTCGAGAAGAAGCAGCGCAACTTC
GACAAGGACCTTTCCGTATGGAAGGAAAAGTGCGAGTCTCTGGCTGTCGAGCTTGACATG
TCCCAGCGCGAGGCCCGTACATACAGCACCGAGCTCTTCAAGGTCAAGAACTCCTACGAG
GAAAGCCTTGAGGTCATCGTCAACGTMCGCCGTGACAACAAATCCCTTCAGGATGAGATC
CAGGACCTTACCGATCAGCTCGGAGAGGGTGGCAAGAACTGCCACGAGCTCCAGAAGCTC
GTCAAGCGTCTCGAACTCGAAAAGGATGAGCTCCGCGTCGCATTGGAGGAGGCCGAAGCC
CACCTCGAAGCCGAGGAAGCCAAGGTCATCCGTGCTCAGCTTGAGATCACACAGGTCAAG
CAGGAGTGCGAACGTCGCATCATTGAGAAGGATGAGGAATTCGAGATCACCCGCAAGAAC
CACGAACGCTCAATGGAATCCATGCAGGCTAGCCTCGAGGCTGAGCTCAAGGCCAAGAGC
GATGCCCAGAGGCTAAAGAAGAAGCTCGAGGGCGAGGTCAACGACTTGGAAATCCAGCTC
GACCATGCCAACAGGAACAGCGCCGAAGCCATCAAGACCATCAAGAAGCTCCAGATGCAG
GTTAAGGAACTCCAAGCCACCGTTGACGAAGAGACCCGTGCCCGCGAGGACATGCGCGAC
CAGCTCCAGATCACCGAACGCCGCAGCATGATGCTCATCCAGGAACTCGAGGAGGTCCGC
TCCGCCCTCGAGACGACAGAGCGCTCCCGCAAACTGGCTGAGGGAGACCTCCAGGATGCC
AATGACCGTCTGGCCGAAGTATCTGCACAGAACCACGTCCTGAGCAACCAACGCCGCAAG
GCTGAGGCCGAGCTCCAGACCCTCACCGCCGAGCTCGAAGACGCCATCAACGAAGCACGC
AACAACGACGACAACGCCAAGAAGGCCATTGCTGATGCCACYCGTCTTGCTGATGAGCTC
CGCACCGAGCAAGAACACTCCGTCCAGATCGAGAAGTTCCGCAAGTCTCTGGAAGTACAG
ATCAAGGACATGCAGGTCCGTCTCGATGAGGCTGAGGCTGCTGCACTCAAGGGAGGAAGG
CGCACCATTGAGAAGCTCGAGGCCAGGCTTCGTGACCTCGAGGGAGAATTGGAAATGGAG
GCACGCCGCCGCTCCGACGCCGAGAAGGCTGTCCGTCGCCAGGAACGTCGCGTCAAGGAA
ATCATCTTCCAGTCCGAGGAGGACCGCAAAATCACAGAACGCATCCAGGAATCATGCGAC
AAACTCACCATCAAATGCAAGACACTCAAGAGGCAACTAGAGGAGTCTGAGGAGAACGTA
AACCAGAACCTGGCCAAGTACCGCAACGCACAGCGCGACTTGGAAGACTACGAGGAGCGT
GTAGAGCTTGCAGAGACACAGGTCAACAAGTACCGATCCAAGGCACGCAGCCAAGTCACC
ACATCGACCCGCGTTTCCTCGGTACTGCTTGATTCAGATTTTTCAGATTTGGATGAGTTT
CTGGGCCGCAATGCTGACTCTGATAGCGATGCTGAAGAGTTTTCTCTATCGGCCCCAACG
TACTCCCAT

>sfra
ATGGCTGACGAATCGGATCAATATTTGCAGGTTGGCCAGAAGGACAAGCTCGAGGCTCAG
GCTCAGAGCTTCGATGGCAAGAAGATGTGCTGGATCGCTGACGACAAACAAGGATTCATA
AAGTGTGAGATCCTCAGCACCAAGGGCGATGATTGCACCGTCAAAACCGCCACGGGAAAG
CAAGTAACCGTCAAGAAGGATGACACCCAGCAAATGAACCCGCCCAAGTTCGAAAAGATC
GAAGACATGGCTAGTATGACCTACCTCAACGAAGCCAGTGTATTGGAGAACCTCAGGCAG
AGATACTACTCTGGTCTCATCTACACCTACTCTGGTCTGTTCTGCGTGGCTATCAACCCR
TACCGTAGGCTACCCATCTACACCGACAAGGTTGTCATGCTCTACAAGGGTAAGAGGCGT
ACCGAAATGCCTCCCCACGTCTACTCCATCGCTGACAACGCCTACCATGACATGTTGCAG
AACCACGAGAAYCAGTCTATGTTGATCACTGGAGAGTCAGGTGCAGGGAAAACAGAAAAC
ACCAAAAAGGTCATCCAGTATTTTGCCAACATTGCTAGTGTATCCACCGGAGGCAAACTT
CAACAGGACACGCCGGAGGGCGGGAAGAAGGGTAACCTTGAGGACCAGGTCATCCAGACC
AACCCYCCTCTTGAGGCCTTCGGTAACGCCAAGACGATCAGGAACGACAACTCCTCCCGT
TTCGGTAAATTCATCCGTATTCATTTCGGCACAAGCGGTAAATTGGCCGGAGCTGATATT
GAGACATATCTGCTGGAGAAGTCTCGTGTGATCCGACAAAATGGTGTCGAGAGGTCCTAC
CACATCTTCTACCAGATCTGCTCTGGGTACAGACAAGATGTATTGGACACTCTACTGCTC
GAGAAAGGCTGCAAATCATACTGCTTCCAAAACCAAGGAGAGGTTGACATCGACGGCGTC
GATGACGCCGAGGAGTTCAAACTTACTGATGACGCCTTGGATGTCCTTGGCTTCACATTC
GAAGARAAGATGTCCATGTACAAAATGTGTGCTACTATCATGCACTTCGGAAACGTCGAG
TGGAAGCAGAGGCCCCGCGAAGAGCAGGCCGAAATCGAGTCGACAACCATCATTGACAAG
GTCGCTTTCCTGTTCGGTATCAACCCCCAGGAACTTGTGAAGAACTTGCTGAAACCCCGC
ATCAAGGTCGGTAACGAGTTCGTGTCACAGGGACGTACTAAGGCTCAGGTCGTCTACTCA
GTCGGTGCCTTGGCCAAGGCCATCTACAACCGTCTCTTCTCCTGGCTCGTGCAACGTGTC
AATAAGACTCTGGCCACCAAGGCTACCAAGGCTTTCTTCATCGGTGTACTCGACATCGCC
GGCTTCGAGATCTTCGACTTCAACACTTTTGAGCAGATCTGTATTAACCTGACCAACGAG
AAGCTGCAGCAGTTCTTCAACCATCACATGTTCGTCCTTGAGCAGGAAGAGTACAAGAGG
GAAGGCATCAACTGGGTTTTCATCGATTTCGGTCTCGATCTCCAAGACACTATCACCCTC
ATTGAAGGACAAATGGGTGTGTTCGCCATGCTTGAGGAAGAGTGTATGTTCCCCAAGGCT
ACTGACTTTACTTTCTTGGAAAAGCTGCTCAAGCAGCATAGTAGCAATCCCAAGATCACC
AAACCCGGTGTTGGAGGGAAGAAGGAGAAGAAGCACGCTGTCCACTTTGAGATCCATCAT
TACGCTGGAACCGTCGACTACAACGTCGAGAGCTGGCTGGACAAGAACAAGGATCCTCTG
AACGAGGCCGTTGTCGAACTCTTCCGCAAATCTACTGACGAGCTCCTCTCTACCATCTTC
ACAGATGCTGCAGCGACAGGTTCTGGACGCAAGAAGGGTGGTTCCTTCCAGACCGTATCG
GCCCTGCACAGGGAGCAACTGACCCGTCTGCTAGCCACCCTCTACAACACACAGCCTCAC
TTTGTGCGTTGCATCATCCCCAACGAGAAGAAGGCCCCCGGTGTCATCGACGCCTTCCTC
GTACTCCATCAGCTCGCCTGTAACGGTGTGCTGGAAGGTATCCGTATCTGCCGTAAAGGA
TTCCCCAACAGACTGCCCTTCGGAGAATTCAAGCAGAGATATGCCATCCTTGCTCCCAGT
GCCATCCCACAGGGATTCTTGGACAGCCGCAAGGCCTCTGACATGTTACTTAAAGCTCTG
CCTCTCGAGGAGAACGAATTCCGTATGGGACACACCAAGGTATTCTTCCGCGCTGGTGTC
CTGGGTAAGCTTGAGGAATGGCGTGACGACCGTCTCGCCGAGATCATCTCCATGATCCAG
GCTCAGATCCGTGGTTACCTTGGCCGTATCGAGTTCAAGAAGATGCTCGACCAGAAGCTT
GGTCTGGGTGTCATCCAGCGTAACCTCCGCAAGTACCTCATCCTCAGGAACTGGGGTTGG
TGGAGACTGTACACAAAGnnnnnnnnnnnnnnnnnnnnnnnnnnnnnnnnnnnnnnnnnn
nAGGCCAAGGACGACGTCATCAAGAAGGCCAAGGAGCTGCTCAAGAAGGAACAAGAAGGG
AGGATGGCCATGGAGGAGAAGAATGCCGACCTGCTGAAAGAGAAGGCCGATCTCCTCGCT
CAGCTCAACTCCnnnnnnnnnnnnnnnnnnnnnnnnnnnnnnnnnnnnnnnnnnnnnnnn
nnnnnnnnnnnnnnnnnnnnnnnnnnnnnnnnnGAAATGCAAGAGCGTCTCGAGGAGGAA
GAGGACGCAGGCGCCAACGCCTCCGCCGCCAGGCGCAAACTCGAGCAGGAGTCCAGTGAA
CTCAAGCGTGACATCnnnnnnnnnnnnnnnnnnnnnnnnnnnTCCGAAGAGGAAAAGAAn
nnnnnGGACGCTGCGATTAGGAGCCTGAACGAAGACATCGCCGCCCAAGACGAGGTCATC
GGCAAGCTGTCTAAGGAGAAGGCCAGCCTTGAGGAGGATCACTCCAAGGCCCTGGACCAA
CTGGCCCAAGAGnnnnnnnnnnnnnnnnnnnnnnnnnnnnnnnnnnnnnAGCTGGAAGCC
TCAGTCGATGAGnnnnnnnnnnnnnnnnnnnnnnnnnnnnnnnnnnnnnnnnnnnnnnnn
nnnnnnnnnnnnnnnnnnnnnnnnnnnnnnnnnnnnnnnnnnnnnnnnnnnnnnnnnnnn
nnnnnnnnnnnnnnnnnnnnnnnnnnnnnnnnnnnnnnnnnnnnnnnnnnnnnnnnnnnn
nnnnnnnnnnnnnnnnnnnnnnnnnnnnnnnnnnnnnnnnnnnnnnnnnnnAAGATCAAA
GNACTTNNGGCCCGCATTGAAGAGCTAGAAGAGGAGTTGGAAGCAGAGAGACAGAATCGT
GCCAAGGCCGAGAAGCAGCGCGCAGATGTGACTCGCGAGCTCGAGGACCTTGGTGACCGT
CTTGAGGAACAGGGAGGTGCCACCGCCGCTCAGATCGAGGTCAACAAGCGCCGCGAAGCC
GAGCTTTCAAAACTCAAGCGTGAGATCGAAGACCAGATCGTCCAGCATGAGTCTGTCGCC
TCACAGCTCCGCAAGAAGCACACCGACTCCGTCGCCGAACTCACCGAGAGCCTTGAGAGC
GTCAACAGGAACAAATCAAAGATTGAGAAGGAACGCACACAGCTGAGGGTAGAGCTTGAG
GATGTCAGCAGCAACATGGACTACATCACCAAGGCTAAGCTCAATGCCGAGAAGTCCTGC
CATCAGCTCGAGTCCCAGCTCAGCGAGGCCAACGCAGCTCTTAACGAGCGCGACCGCGCC
ATCAACGACCTCCAGAACTCCAAATCACGCCTGGGTAGTGAGAACTCCGACCTGGCCCGC
CAGCTTGAGGACCTCGAGAACCAGGTATCTCAGCTCAACAAGGCCCGTGTAACCATCACC
ATGCAGCTTGAGGAATACAAGAGGAGCTCCGATGAGGAGTCGAGGGCCAAGAACTCTCTG
GCCTCTCAGCTTAGGCAACTCCAGGCCGACAACGACCAGCTCCGTGACCAGGTCGAAGAA
GAGTCCGAGGCCCGTGCCGAAGTCCAGCGCATACTTACCAAGGTTAACGGCGAACTCAAC
CAGCTGCGTGCCAAATTCGACGGTGAGGCCGTCCAGCGTGCTGAGGAGCTCGAAGAGGCC
AAGAGGAAACTGATGATCCGTCTTGCACAGGTCGAGGAAGAACTGTCCAGCGCCTTGTCC
AAGAACGGCAGTCTTGAGAAGACCAAGGCCCGCCTTACTGGTGAGGTCGAAGACCTTCAG
CTAGATCTTGAGAGGTCCAACCAGCTGTGCTCCACACTCGAGAAGAAGCAGCGCAACTTC
GACAAGGACCTTGCCGTATGGAAGGAGAAGTGCGAGTCTCTGGCTGTCGAGCTTGACATG
TCCCAGCGCGAGGCCCGTACATACAGCACCGAGCTCTTCAAGGTCAAGAACTCATACGAG
GAAAGCCTTGAGGTCATCGTCAACGTCCGCCGTGACAACAAAACCCTTCAGGATGAGATC
CAGGACCTTACCGACCAGCTCGGAGAGGGTGGCAAGAACTGCCACGAGCTCCAGAAACTC
GTCAAGCGTCTCGAACTCGAAAAGGATGAGCTCCGCGTCGCATTGGAGGAGGCCGAAGCC
CACCTCGAAGCAGAGGAAGCCAAGGTCATCCGTGCTCAGCTTGAGATTACACAGGTCAAG
CAGGAGTGCGAACGCCGTATTATTGAGAAGGATGAGGAATTCGAGATCACCCGCAAGAAC
CACGAACGCTCAATGGAATCCATGCAGGCTAGCCTCGAGGCTGAGCTCAAGGCCAAGAGC
GATGCCCAGAGGCTAAAGAAGAAGCTCGAGGGCGAAGTCAACGACTTGGAGATCCAGCTC
GACCATGCCAACAGGAACAGCGCCGAAGCCATCAAGACCATCAAGAAGCTCCAGATCCAA
GTCAAGGAACTCCAAGCCAGCGTTGACGAAGAGACCCGTGCCCGCGAGGACATGCGCGAC
CAGCTCCAGATCACCGAGCGCCGCAGCATGATGCTCATCCAGGAACTCGAGGAAGTCCGC
TCCACCCTCGAGACGACAGAGCGCTCCCGCAAACTGGCAGAGGGAGACCTCCAGGATGCC
AATGACCGCCTGGCCGAAGTGTCTGCACAGAACCACGTCCTGAGCAACCAGCGCCGCAAG
GCTGAGGCTGAGCTTCAGACCCTGACCGCCGAGCTTGAAGATGCYATCAACGAAGCACGC
AACAACGACGACAACGCCAAGAAGGCCATTGCTGATGCCACCCGTCTCGCTGATGAGCTC
CGCACCGAACAAGAACACTCCGTCCAGATCGAGAAGTTCCGCAAGTCTCTGGAAGTACAG
ATCAAGGACATGCAGGTCCGTCTGGATGAGGCTGAGGCTGCTGCACTCAAGGGAGGAAGG
CGCACCATTGAGAAGCTCGAGGCCAGGCTCCGTGACCTCGAGGGTGAATTGGAAATGGAG
GCACGCCGCCGCTCCGACGCCGAGAAGGCTGTCCGCCGCCAGGAGCGCCGCGTCAAGGAA
ATAATCTTCCAGTCCGAGGAAGACCGCAAAATCACAGAACGCATCCAGGAGTCATGCGAC
AAACTCACCATCAAATGCAAGACACTCAAGAGGCAACTAGAAGAGTCTGAGGAGAACGTA
AACCAGAACCTGGCCAAGTACCGCAACGCACAACGCGACTTGGAAGACTACGAGGAGCGT
GTAGAGCTTGCAGAGACACAGGTCAACAAGTACCGAGCCAAGCAACGCAGCCAAGTCACC
ACATCGACCCGCGTTTCCTCGGTACTGCTTGATTCAGATTTTTCAGATTTGGATGAGTTT
CTGGGCCGCAATGCTGATTCTGATAGCGATGCTGAAGAGTTTTCTCTATCGGCCTCGGCG
TACTCCCAT

>afraSS
ATGGCTGACGAATCGGATCAATTTTTGCAGGTGGACAAGAAGGCCCAGCTCGAGTCTCAG
GCTCAGAGCTTCGACGGTAAGAAGATGTGCTGGATCAATGACGACAAACAAGGATACATA
AAGGGTGAGATCCTCAGCACAAAGGGCGAGGAGTGCACCGTCAAAACCGCCACCGGAAAG
CAAGTTACCGTCAAGAAGGATGACACCCAGCAAATGAACCCTCCCAAGTTCGATAAGATG
GAAGACATGGCTGGTATGACCTACCTCAACGAAGCCAGTGTATTGGAGAACCTCAGGCAG
AGATACTACTCTGGTCTCATCTACACYTACTCTRGTCTGTTCTGCGTGGCTATCAACCCA
TACCGTAGGCTCCCCATCTACACCGACAAGGTAGTCATGCTCTACAAGGGTAAGAGGCGT
ACCGAAATGCCTCCCCACGTCTACTCCATCGCTGACAACGCATACCATGACATGTTGCAG
AACCACGAGAACCAGTCCATGTTGATCACTGGAGAGTCAGGTGCAGGGAAAACAGAAAAC
ACCAAAAAGGTCATCCAGTATTTTGCCAACATTGCTAGTGTATCCACCGGAGGCAAACTT
CAACAGGACACGCCAGAGGGCGGCAAGAAGGGTAACCTTGAGGACCAGGTCATCCAGACC
AACCCTCCTCTTGAGGCCTTCGGTAACGCCAAGACCATCAGGAACGACAACTCCTCCCGT
TTCGGTAAATTCATCCGTATTCATTTCGGCACAAGCGGTAAACTGGCCGGAGCCGATATT
GAGACCTATCTGCTTGAGAAGTCTCGTGTGATCCGACAGAATGGTGTTGAGAGGTCCTAC
CACATCTTCTACCAGATCTGCTCTGGGTACAGACAAGATGTATTGGACACTCTACTGCTC
GAGAAGGGCTGCAAGTCATACAATTTCCAAAACCAAGGAGAAGTTGACATCGACGGTGTC
GATGACAACGAGGAATTCAAACTTACTGATGACGCCTTGGATGTCCTGGGCTTCTCATTC
GAAGAGAAGATGTCCATGTACAAAATGTGTGCCACCATCATGCATTTCGGAAACGTCGAA
TGGAAGCAGAGGCCCCGCGAAGAGCAGGCCGAAATCGAGTCGACAACCATCATCGACAAG
GTCGCTTTCCTGTGCGGTATCAGCCCCCAGGAACTTGTGAAGAACTTGCTGAAACCCCGT
ATCAAGGTCGGTAACGAGTACGTGTCCCAGGGACGTACCAAGGCTCAGGTAGTCTACTCA
GTCGGTGCTCTGGCCAAGGCCATCTACAACCGTCTCTTCGCCTGGCTCGTACAACGTGTC
AACAAGACTCTGGCCACCAAGGCTACCAAGGCTTTCTTCATCGGTGTACTCGACATCGCC
GGGTTCGAGATCTTCGACTTCAACACTTTCGAGCAGATTTGTATCAACCTGACCAACGAG
AAGCTGCAGCAGTTYTTCAACCATCACATGTTCGTTCTCGAGCAGGAAGAGTACAAGAGG
GAAGGCATCAACTGGGTCTTCATCGATTTCGGTCTTGATCTCCAGGACACCATCACCCTC
ATTGAAGGACAAATGGGTGTGTTCGCCATGCTTGAGGAAGAGTGCATGTTCCCCAAGGCT
ACTGACTTTACCTTCTTGGAAAAGTTGCACAAGCAGCATGCGAACAATCCCAAGATCACA
AAACCCTCTGTCGGAGGGAAGAAGGAGAAGAAGCACCCTGTCCACTTTGAGATCCATCAT
TACGCTGGAACCGTGGACTACAACGTCGAGAGCTGGCTGGACAAGAACAAGGATCCTCTR
AACGAGGCCGTTGTCGAACTCTTCCGCAAGTCTACCGACGAGCTCCTCGCAACCATCTTC
ACAGATGCCGCAGCGACAGGTTCTGGACGCAAGAAGGGTGGTTCCTTCCAGACCGTATCG
GCCCTGCACAGGGAGCAACTGACCCGTCTRCTAGCCACCCTCTACAACACACAACCTCAC
TTTGTGCGTTGCATCATCCCCAACGAGAAGAAGGCCCCAGGTGTCATTGATGCCTTCCTC
GTACTCCATCAGCTCGCCTGTAATGGTGTGCTTGAAGGCATCCGTATCTGCCGAAAGGGA
TTCCCCAACAGACTGCCCTTCGGTGAATTCAAGCAGAGATATGCCATCCTTGCTCCCAGC
GCCATCCCACAGGGATTCATGGACAGTCGCAAGGCTGCTGACATGTTGACTAAAGCTCTG
CCTCTCGAGGAGAACGAATTCCGTATGGGACACACCAAGGTATTCTTCCGCGCTGGTGTC
CTGGGTAAGCTTGAAGAGTGGCGTGACGATCGTCTGGCCGAGATCATCTCCATGATCCAG
GCTCAGATCCGTGGTTACCTCGGACGTATCGAGTTCAAGAAGATGCTCGACCAGAAGCTC
GGTCTGGGTGTCATCCAGCGTAATCTCCGCAAGTACCTCATCCTCAGGAACTGGGGTTGG
TGGAGACTGTACACCAAGGTGAAGCCTCTGCTGAACGTTGCCCGTGCTGAGGATGAGATG
AAGGCCAAGGACGACGTCATCAAGAAGGCCAAGGAGCTGCTCAAGAAGGAATCCGATGCG
AGGAAGGCCATGGAGGAGAAGAATGCCGACCTGCTCAAGGAGAAGGCCGATCTCCTTGCT
CAGATGAACTCCnnnnnnnnnnnnnnnnnnnnnnnnnnnnnnnnnnnnnnnnnnnnnnnn
nnnnnnnnnnnnnnnnnnnnnnnnnnnnnnnnnnnnnnnnnnnnnnnnnnnnnnnnnnnn
nnnnnnnnnNNNNNNNNNNNNNNNNNNNNNNNNNNNNNNNNNNNNNNNNNNNNNNNNNNN
NNNNNNNNNNNNNNNNNNNNNNNNNNNNNNNNNNNNNNNNNNTCCGAAGAGGAAAAGAAG
CANNNNNNNNNNNNNNTTAGGAGCCTGAACGAAGACATCGCCGCCCAAGACGAGGTCATC
GGCAAGCTGTCCAAGGAGAAGGCCAGCCTGGAAGAGGATCACAACAAGACCATGGACGCC
CTGGCCCAAGAGGAAGAGAAGGCAAACCATCTCTCCAAGGTCAAGGCCAAGCTGGAAGCT
TCAGTCGATGAGNNNNNNNNNNNNNNNNNNNNNNNNNNNNNNNNNNNNNNNNNNNNNNNN
NNNNNNNNNNNNNNNNNNNNNNNNNNNNNNNNNATGACCCAAGAGACGGTAGAGGAACTG
GAGCACGCCAAACGCGAGGCTGAGGAATCCATCAAGAAGCGTGACTTCGAGGTGTCTCAA
CTCAACACTCGCCTCGAGGACGAGCAGAGCCTGGTGGCACnnnnnnnnnnnnnnnnnnnn
nnnnnnnnnGCCCGTATTGAAGAGCTAGAAGAGGAGTTGGAAGCAGAGAGACAGAATCGT
GCCAAGGCCGAGAAGCAGCGCGCAGATGTGACTCGCGAGCTCGAGGACCTTGGTGACCGT
CTTGAGGAACAGGGAGGTGCCACCGCCGCTCAGATCGAGGTCAACAAGCGCCGCGAAGCC
GAGCTGTCAAAACTCAAGCGTGAGATCGAAGACCAGATCGTCCAGCATGAGTCCGTCGCC
TCACAGCTCCGCAAGAAGCACACCGACTCCGTCGCTGAACTCACCGAGAACCTTGAGAGC
GTCAACCGCAACAAATCAAAGATGGAGAAGGAACGCACACAGTTGAGGGTAGAGCTTGAG
GATGTCAGCAGCAACATGGACTACATCACCAAGGCTAAGCTCAATGCCGAGAAGTCCTGC
CACCAGCTCGAGTCCCAGCTCAGCGAGGCCAACGCAGCTCTTAACGAGCGTGACCGCGCC
ATCAACGACCTCCAGAACTCCAAATCACGCCTGGGTAGCGAGAACTCCGACCTGGCCCGC
CAGCTTGAGGACCTCGAGAACCAGCTCTCTCAGCTCAACAAGACCCGTATGTCCCTCACC
ATGCAGATGGAGGAATACAAGAGGAGCTCCGATGAGGAATCAAGGGCCAAGAACTCCCTG
GCCTCTCAGCTCAGGCAACTCCAGGCCGACAACGACCAGCTCCGTGACCAGGTCGAAGAA
GAGTCCGAGGCCCGCGCCGAAGTCCAGCGCATCCTCACCAAGGTTAACGGCGAACTCAAC
CAGATGCGCGCCAAATTCGACGGTGAGGCCGTCCAGCGTGCTGARGAGCTCGAAGAGGCC
AAGAGGAAACTGATGATCCGTCTTGCACAGGTYGAGGAAGAACTGTCCTCCGCCTTGTCC
AAGAACGGCAGTCTTGAGAAGACCAAGGCCCGTTTGACTGGTGAGGTCGAAGACCTTCAG
CTAGACCTTGAGAGGTCCAACCAGCTGTGCTCCACACTCGAGAAGAAGCAGCGCAACTTC
GACAAGGACCTTTCCGTATGGAAGGAAAAGTGCGAGTCTCTGGCTGTCGAGCTTGACATG
TCCCAGCGCGAGGCCCGTACATACAGCACCGAGCTCTTCAAGGTCAAGAACTCCTACGAG
GAAAGCCTTGAGGTCATCGTCAACGTCCGCCGTGACAACAAATCCCTTCAGGATGAGATC
CAGGACCTTACCGATCAGCTCGGAGAGGGCGGCAAGAACTGCCACGAGCTCCAGAAACTC
GTCAAGCGTCTCGAACTCGAAAAGGATGAGCTCCGCGTCGCATTGGAGGAGGCCGAAGCC
CACCTCGAAGCCGAGGAAGCCAAGGTCATCCGTGCTCAGCTTGAGATCACACAGGTCAAG
CAGGAGTGCGAACGTCGCATCATTGAGAAGGATGAGGAATTCGAGATCACCCGCAAGAAC
CACGAACGCTCAATGGAATCCATGCAGGCTAGCCTCGAGGCTGAGCTCAAGGCCAAGAGC
GATGCCCAGAGGCTAAAGAAGAAGCTCGAGGGCGAGGTCAACGACTTGGAAATCCAGCTC
GACCATGCCAACAGGAACAGCGCCGAGGCCATCAAGACCATCAAGAAGCTCCAGATGCAG
GTCAAGGAACTCCAAGCCACCGTTGACGAAGAGACCCGTGCCCGCGAGGACATGCGCGAC
CAGCTCCAGATCACCGAGCGCCGAAGCATGATGCTCATCCAGGAACTCGAGGAGGTCCGC
TCCGCCCTCGAGACAACAGAGCGCTCCCGCAAACTGGCAGAGGGAGACCTCCAGGATGCC
AACGACCGCCTGGCCGAAGTATCTGCACAGAACCACGTCCTGAGCAACCAACGCCGCAAG
GCTGAGGCCGAGCTCCAGACCCTCACCGCCGAGCTTGAAGACGCCATCAACGAAGCCCGC
AACAACGACGACAACGCCAAGAAGGCCATTGCTGATGCCACCCGTCTTGCTGATGAGCTC
CGCACCGAACAAGAACACTCCGTCCAGATCGAGAAGTTCCGCAAGTCTCTGGAAGTACAG
ATCAAGGATATGCAGGTCCGTCTCGATGAGGCTGAGGCTGCTGCACTCAAGGGAGGAAGG
CGCACCATTGAGAAGCTCGAGGCCAGGCTTCGTGACCTCGAGGGAGAATTGGAAATGGAG
GCACGCCGCCGCTCCGACGCCGAGAAGGCCGTCCGCCGCCAGGAACGTCGCGTCAAGGAA
ATCATCTTCCAGTCCGAGGAGGACCGCAAAATCACAGAACGCATCCAGGAATCATGCGAC
AAACTCACCATCAAATGCAAGACACTCAAGAGGCAACTAGAGGAATCTGAGGAGAACGTA
AACCAGAACCTGGCCAAGTACCGCAACGCACAGCGCGACTTGGAAGACTACGAGGAGCGT
GTAGAGCTTGCAGAGACACAGGTCAACAAGTACCGAGCCAAGCAACGCAGCCAAGTCACC
ACATCGACCCGCGTTTCCTCGGTACTGCTTGATTCAGATTTTTCAGATTTGGATGAGTTT
CTGGGCCGCAATGCTGACTCTGATAGCGATGCTGAAGAGTTTTCTCTATCGGCCCCGACG
TACTCCCAT

>hpul
ATGGCTGACGAATCGGATCAATATTTGCAGGTGGGCAAGAAGGCCCAGCTCGAGGCTCAG
GCTCAGAGCTTCGACGGTAAGAAGATGTGCTGGATCAGCGACGACAAACAAGGATTCATA
AAGGCTGAGATCCTCAGCACAAAGGGCGAGGAATGCACCGTCAAAACCGCCACGGGAAAG
CAAGTTACCGTCAAGAAGGATGACACCCAGCAAATGAACCCACCTAAGTTCGACAAGATC
GAAGACATGGCYGGTATGACCTACCTCAACGAAGCCAGTGTATTGGAGAACCTCAGGCAG
AGATACTATTCTGGTCTCATCTACACCTACTCTGGTCTGTTCTGCGTGGCTATCAACCCC
TACCGTAGGCTCCCCATCTACACCGACAAGGTGGTCATGCTCTACAAGGGTAAGAGGCGW
ACCGAAATGCCWCCCCACGTCTACTCCATCGCTGACAACGCCTACCATGACATGTTGCAG
AACCACGAGAACCAGTCCATGTTGATCACTGGAGAGTCAGGTGCAGGGAAAACAGAAAAC
ACCAAAAAGGTCATCCAGTATTTTGCCAACATTGCTAGTGTATCCACCGGAGGCAAACTT
CAACAGGACACGCCAGAGGGCGGCAAGAAGGGTAACCTTGAGGACCAGGTCATCCAGACC
AACCCTCCTCTTGAGGCGTTCGGTAACGCCAAGACCATCAGGAACGACAACTCCTCCCGT
TTCGGTAAATTCATCCGTATTCATTTCGGCACAAGCGGTAAACTGGCCGGAGCCGATATT
GAGACCTATCTGCTCGAGAAGTCTCGTGTGATCCGACAGAATGGTGTTGARAGGTCCTAC
CACATCTTCTACCAGATCACCTCTGGGTACAGACAGGATGTRTTGGACACTCTACTGCTC
GAGAAGGGCTGCAAGTCATACTGTTTCCAAAACCAAGGAGAAGTTGAAATCGACGGCGTG
GATGACGCTGAGGAATTCAAACTTACTGATGACGCCTTGGATGTCCTGGGCTTCACATTC
GAAGAGAAGATGTCCATGTACAAAATGTGTGCCACCATCATGCACTTCGGAAACGTCGAG
TGGAAGCAAAGGCCCCGCGAAGAGCAGGCCGAAATCGAGTCGACAACCGTCATCGACAAG
GTCGCTTTCCTATTCGGTATCAACCCCCAGGAACTTGTGAAGAACTTGCTGAAACCCCGT
ATCAAGGTCGGTAACGAGTTCGTGTCCCAGGGACGTACTAAGGCTCAGGTCGTCTACTCC
GTCGGTGCTTTGGCCAAGGCCATCTACAACCGTCTCTTCAGATGGCTYGTAGAACGTGTC
AACAAGACTTTGGCCACCAAGGCTACCAAGGCTTTCTTCATCGGTGTACTCGACATCGCC
GGGTTCGAGATCTTCGACTTCAACACTTTCGAGCAGATTTGTATCAACCTGACCAACGAG
AAGCTGCAGCAGTTCTTCAACCATCACATGTTCGTTCTCGAGCAGGAAGAGTACAAGAGG
GAAGGTATCAACTGGGTGTTCATCGATTTCGGTCTTGATCTCCAAGACACCATCACCCTC
ATTGAAGGACAAATGGGTGTGTTCGCCATGCTTGAGGAAGAGTGCATGTTCCCCAAGGCT
ACCGACTTTACCTTCTTGGAAAAGTTGCTCAAGCAGCATAGTGGCAACCCCAAGATCACC
AAACCCGGCGTYGGAGGGAAGAAGGAGAAGAAGCACGCTGTCCACTTTGAGATCCATCAT
TACGCTGGAACCGTGGACTACAACGTCGAGAGCTGGCTGGACAAGAACAAGGACCCTCTG
AACGAGGCCGTTGTCGAACTCTTCCGCAAATCTACTGACGAGCTCCTCTCAACAATCTTC
ACAGATGCCGCAGCGTCAGGTGCCGGACGCAAGAAGGGTGGTTCCTTCCAGACCGTATCG
GCCCTGCACAGGGAGCAACTGACCCGTCTGCTAGCCACCCTCTACAACACACAACCTCAC
TTTGTGCGTTGCATCATCCCCAACGAGAAGAAGGCCCCAGGTGTSATTGATGCCTTCCTY
GTACTCCATCAGCTCGCCTGTAACGGTGTGCTTGAAGGTATCCGTATCTGTCGAAAGGGA
TTCCCCAACAGACTGCCCTTCGGTGAATTCAAGCAGAGATATGCCATCCTWGCTCCCAGC
GCCATCCCACAGGGATTCTTGGACAGCCGAAAGGCCTCTGACATGTTGCTTAAAGCTCTG
CCTCTCGAGGAGAACGAATTCCGTATGGGACACACCAAGGTATTCTTCCGCGCCGGTGTC
CTRGGTAAGCTTGAAGAGTGGCGTGACGATCGTCTGGCCGAGATCATCTCCATGATCCAG
GCTCAGATCCGTGGTTACCTCGGCCGTATCGAGTTCAAGAARATGCTGGACCAGAAGCTC
GGTCTGGGTGTCATCCAACGTAACCTCCGCAAGTACCTCATCCTCAGGAACTGGGGTTGG
TGGAGACTGTACACCAAGGTGAAGCCTCTGCTGAACGTTGCCCGTGCTGAGGATGAGATG
AAGGCCAAGGACGACGTCATCAAGAAGGCCAAGGAGCTGCTCAAGAAGGARGCRGATGCG
AGGAAGGCCATGGAGGAGAAGAACGCYGACCTGCTCAAGGAGAAGGCCGATCTCCTCGCT
CAGCTYAACTCCnnnnnnnnnnnnnnnnnnnnnnnnnnnnnnnnnnnnnnnnnnnnnnnn
nnnnnnnnnnnnnnnnnnnnnnnnnnnnnnnnnGAACTGCAAGACCGTCTTGAGGAGGAA
GAGGACGCAGGAGCCACCGCCAGCGCCGCCAAGCGCAAACTCGAGCAGGAAGCCAGTGAA
CTCAAGCGTGACATCGAAGATCTCGAGATANNNNNNNNNNNNTCCGAAGAGGAAAAGAAG
CAGNNNNNNNNNNNNNNNNNNNNNNNNNNNNNNNNNNNNNNNNNNNNNNNNNNNNNNNNN
NNNNNNNNNNNNNNNNNNNNNNNNNNNNNNNNNNNNNNNNNNNNCAAGACCCTGGACGCC
CTGGCCCAAGAAGAAGAGAAGGCAAACCATCTCTCCAAGGTCAAGGCCAAGCTTGAAGCT
TCAGTCGATGAGNNNNNNNNNNNNNNNNNNNNNNNNNNNNNNNNNNNNNNNNNNNNNNNN
NNNNNNNNNNNNNNNNNNNNNNNNNNNNNNNNNNNNNNNNNNNNNNNNNNNNNNNNNNNN
NNNNNNNNNNNNNNNNNNNCTGAGGAAGCCATCAAGAAGCGTGACTTCGAGGTGTCTCAA
CTCAACACTCGCCTTGAGGACGAGCAGAGCTTGGTGGCGCAGCTCCAGCGCAAGATCAAA
GAACTTCAGGCCCGCATTGAAGAGCTAGAAGAGGAGTTGGAAGCAGAGAGACAGAATCGT
GCCAAGGCCGAGAAGCAGCGCGCAGATGTGACTCGCGAGCTCGAGGACCTTGGTGACCGT
CTTGAGGAACAGGGAGGTGCCACCGCCGCTCAGATCGAGGTCAATAAGCGCCGCGAAGCC
GAGCTGTCAAAACTCAAGCGTGAGATCGAAGACCAGATCGTCCAGCATGAGTCCGTCGCC
TCACAGCTTCGCAAGAAGCACACCGACTCCGTCGCCGAACTCACCGAGAGCCTTGAGAGC
GTCAACCGCAGCAAATCAAAGATTGAGAAGGAACGCACACAGCTGAGGGTAGAGCTTGAG
GATGTCAGCAGCAACATGGACTACATCACCAAGGCTAAGCTCAATGCCGAGAAGTCCTGC
CACCAGCTCGAGTCCCAGCTCAGCGAGGCCAACGCAGCTCTTAAYGAGCGCGACCGCACC
ATCAACGACCTCCAGAACTCCAAATCACGCCTGGGTAGCGAGAACTCCGACCTGGCCCGC
CAGCTTGARGACCTCGAGAACCAGCTATCTCAGCTCAACAAGACCCGTATGTCCCTCACT
ATGCAGATGGAGGAATACAAGAGGAGCTCCGATGAGGAATCAAGGGCCAAGAACTCCCTG
GCCTCTCAGCTCAGGCAACTCCAGGCCGACAACGACCAGCTCCGTGACCAGGTCGAGGAA
GAGTCCGAGGCCCGCGCCGAAGTCCAGCGCGTTCTCACCAAGGTTAACGGCGAACTCAAC
CAGTTGCGCGCCAAATTCGACGGTGAAGCCGTCCAGCGTGCTGAGGAGCTCGAAGAGGCC
AAGAGGAAACTGATGATCCGTCTTGCACAGGTCGAGGAAGAACTKTCCTCCGCCCTGTCC
AAGAACGGCAGTCTTGAGAAGACCAAGGCCCGTTTGACTGGTGAGGTCGAAGACCTTCAG
CTAGACCTTGAGAGGTCCAACCAGCTGTGCTCCACACTCGAGAAGAAGCAGCGCAACTTC
GACAAGGACCTTGCCGTATGGAAGGATAAGTGCGAGTCTCTGGCTGTCGAGCTTGACATG
TCCCAGCGCGAGGCCCGTACMTACAGCACCGAGCTCTTCAAGGTCAAGAACTCATACGAG
GAAAGCCTTGAGGTCATCGGCAACGTCCGCCGTGACAACAAATCCCTTCAGGATGAGATC
CAGGACCTTACCGATCAGCTCGGAGAGGGTGGCAAGAACTGCCACGAGCTCCAGAAACTC
GTCAAGCGTCTCGAACTCGAAAAGGATGAGCTCCGCGTCGCATTGGAGGAGGCCGAAGCC
CACCTCGAAGCCGAGGAAGCCAAGGTCATCCGTGCTCAGCTTGAGATCACACAGGTCAAG
CAGGAGTGCGATCGTCGCATCATTGAGAAGGATGAGGAATTCGAGATTACCCGCAAGAAC
CACGAACGCGCAATGGAATCCATGCAGGCTAGCCTCGAGGCTGAGCTCAAGGCCAAGAGC
GATGCCCAGAGRCTAAAGAAGAAGCTCGAGGGCGAGGTCAACGACTTGGAAATCCAGCTC
GACCATGCCAACAGGAACAGTGCCGAAGCCATCAAGACCATCAAGAAGCTCCAGCTGCAA
GTCAAGGAACTCCAAGCCACCGTTGACGAAGAGACCCGTGCCCGCGAGGACATGCGCGAC
CAGCTCCAGATCACCGAGCGCCGCAGCATGATGCTCATCCAGGAACTCGAGGAGGTCCGC
TCCACCCTCGAGACGACAGAGCGCTCCCGCAAACTGGCCGAGGGAGACCTCCAGGATGCC
AACGACCGCCTGGCCGAAGTATCTGCACAGAACCACGTTCTGAGCAACCAACGCCGCAAG
GCCGAGGCTGAGCTCCAGACCCTGACTGCCGAGCTTGAAGACGCCATCAACGAAGCACGC
AACAACGACGACAACGCCAAGAAGGCCATTGCTGATGCCACTCGTCTTGCTGATGAGCTC
CGTACCGAGCAAGAACACTCCGTCCAGATCGAGAAGTTCCGCAAGTCTCTGGAAGTACAG
ATCAAGGATATGCAGGTCCGTCTCGATGAGGCTGAGGCTGCTGCACTCAAGGGAGGAAGG
CGCACCATTGAGAAGCTCGAGGCCAGGCTCCGTGACCTCGAGGGAGAATTGGAAATGGAG
GCACGCCGCCGCTCCGACGCCGAGAAGGCCGTCCGTCGCCAGGAACGTCGCGTCAAGGAA
ATCATCTTCCAGTCCGAGGAGGACCGCAAAATCACAGAACGCATCCARGAAGCATGCGAC
AAACTCACCATCAAATGCAAGACACTCAAGAGGCAACTAGAGGAGTCTGAGGAGAACGTA
AACCAGAACCTGGCCAAGTACCGCAACGCACAGCGCGACTTGGAAGACTACGAGGAGCGT
GTAGAGCTTGCAGAGTCACAGGTCAACAAGTACCGAGCCAAGCAACGCAGCCAAGTCACC
ACATCGACCCGCGTTTCCTCGGTACTACTYGATTCAGATTTTTCAGATTTGGATGAGTTT
CTGGGCCGCAATGCTGACTCTGATAGCGATGCTGAAGAGTTTTCTCTGTCGGCCCCGACG
TACTCCCAT

>snud
ATGGCTGACGAATCGGATCAATATTTGCAGGTTGGCCAGAAGGACAAGCTCGAGGCTCAG
GCTCAGAGCTTCGATGGCAAGAAGATGTGCTGGATCGCTGACGACAAACAAGGATTCATA
AAGTGTGAGATCCTCAGCACCAAGGGCGATGATTGCACCGTCAAAACCGCCACGGGAAAG
CAAGTAACCGTCAAGAAGGATGACACCCAGCAAATGAACCCGCCCAAGTTCGAAAAGATC
GAAGACATGGCTAGTATGACCTACCTCAACGAAGCCAGTGTATTGGAGAACCTCAGGCAG
AGATACTACTCTGGTCTCATCTACACCTACTCTGGTCTGTTCTGCGTGGCTATCAACCCA
TACCGTAGGCTACCCATCTACACCGACAAGGTTGTCATGCTCTAYAAGGGTAAGAGGCGT
ACCGAAATGCCTCCCCACGTCTACTCCATCGCTGACAACGCCTATCATGACATGTTGCAG
AACCACGAGAACCAGTCTATGTTGATCACTGGAGAGTCAGGTGCAGGGAAAACAGAAAAC
ACCAAAAAGGTCATCCAGTATTTTGCCAACATTGCTAGTGTATCCACCGGAGGCAAACTT
CAACAGGACACGCCGGAGGGCGGGAAGAAGGGTAACCTTGAGGACCAGGTCATCCAGACC
AACCCCCCTCTTGAGGCTTTCGGTAACGCCAAGACGATCAGGAACGACAACTCCTCCCGT
TTCGGTAAATTCATCCGTATTCATTTCGGCACAAGCGGTAAAYTGGCCGGAGCCGATATT
GAGACATATCTGCTGGAGAAGTCTCGTGTGATCCGACAAAATGGTGTTGAGAGGTCCTAC
CACATCTTCTACCAGATCACCTCTGGGTACAGACAAGATGTATTGGACACTCTACTGCTC
GAGAAAGGCTGCAAATCATACAACTTCCAAAACCAAGGAGAAGTTGAAATCGATGGCGTC
GATGACTCCGAGGAGTTCAAACTTACTGATGACGCCTTGGATGTCCTTGGCTTCACATTC
GAAGAGAAGATGTCCATGTACAAAATGTGTGCTACTATCATGCATTTCGGAAACGTCGAG
TGGAAGCAGAGGCCCCGCGAAGAGCAGGCCGAAATCGAGTCGACAACCATCATTGACAAG
GTCGCTTTCCTGTTCGGTATCAACCCCCAGGAACTTGTGAAGAACTTGCTGAAACCCCGC
ATCAAGGTCGGTAACGAGTTCGTGTCACAGGGACGTACTAAGGCTCAGGTCGTCTACTCA
GTCGGTGCCTTGGCCAAGGCCATCTACAACCGTCTCTTTTCCTGGCTCGTGCAACGTGTC
AATAAGACTCTGGCCACCAAGGCTACCAAGGCTTTCTTCATCGGTGTACTCGACATCGCC
GGCTTCGAGATCTTCGACTTCAACACTTTTGAGCAGATCTGTATCAACCTGACCAACGAG
AAGCTGCAGCAGTTCTTCAACCATCACATGTTCGTCCTTGAGCAGGAAGAGTACAAGAGR
GAAGGCATCAACTGGGTTTTCATCGATTTCGGTCTCGATCTCCAAGACACTATCACCCTC
ATTGAAGGACAAATGGGTGTGTTCGCCATGCTTGAGGAAGAGTGTATGTTCCCCAAGGCT
ACTGACTTTACTTTCTTGGAAAAGCTGCTCAAGCAGCATAGTAGCAATCCCAAGATCACC
AAACCCGGTGTCGGAGGGAAGAAGGAAAAGAAGCACGCTGTCCACTTTGAGATCCATCAT
TACGCTGGAACCGTCGACTACAACGTCGAGAGCTGGCTGGACAAGAACAAGGATCCTCTG
AACGAGGCCGTTGTCGAACTCTTCCGCAAATCTACTGACGAGCTCCTCTCTACCATCTTC
ACAGATGCTGCAGCGACAGGTTCTGGACGCAAGAAGGGTGGTTCCTTCCAGACCGTATCG
GCCCTGCACAGGGAGCAACTGACCCGTCTGCTGGCCACCCTCTACAACACACAGCCTCAC
TTTGTGCGTTGCATCATCCCCAACGAGAAGAAGGCCCCAGGTGTCATCGACGCCTTCCTC
GTACTCCATCAGCTCGCCTGTAACGGTGTGCTGGAAGGTATCCGTATCTGCCGTAAAGGA
TTCCCCAACAGACTGCCCTTCGGAGAATTCAAGCAGAGATATGCCATCCTTGCTCCCAGT
GCCATCCCACAGGGATTCTTGGACAGCCGCAAGGCCTCTGACATGTTACTTAAAGCTCTG
CCTCTCGAGGAGAACGAATTCCGTATGGGACACACCAAGGTATTCTTCCGCGCTGGTGTC
CTGGGTAAGCTTGAGGAATGGCGTGACGACCGTCTCGCCGAGATCATCTCCATGATCCAG
GCTCAGATCCGTGGTTACCTTGGCCGTATCGAGTTCAAGAAGATGCTCGACCAGAAGCTT
GGTCTGGGTGTCATCCAGCGTAACCTCCGCAAGTACCTCATCCTCAGGAACTGGGGTTGG
TGGAGACTGTACACAAAGGTGAAGCCTCTGCTGAACGTTGCCCGTGCTGAGGATGAGATG
AAGGCCAAGGACGACGTCATCAAGAAGGCCAAGGAGCTGCTCAAGAAGGAACAAGAAGGG
AGGAAGGCCATGGAGGAGAAGAATGCCGACCTGCTGAAAGAGAAGGCCGATCTCCTCGCT
CAGCTCAACTCCGAGGCAGAATCTTCCGCTGAGATCGAAGAGAAGTTCTCCAAGATGATG
ACACTGAAAGCCGACCTCGAGTCTCAGCTAGCAGAAATGCAAGACCGTCTCGAAGAGGAA
GAGGATGCAGGCGCCAACGCCTCCGCCGCCAGGCGCAAACTCGAGCAAGAGTCCAGTGAA
CTCAAGCGTGACATCGAAGATCTCGAGATCTCTCTCACTAAGTCCGAAGAGGAAAAGAAG
CAGAAGGACGCTGCGATTAGGAGCCTGAACGAAGACATCGCCGCCCAAGACGAGGTCATC
GGCAAGCTGTCTAAGGAGAAGGCCAACCTTGAGGAGGAACACTCCAAGGCCCTGGACCAA
CTGGCCCAAGAGGAAGAGAAAGCAAACCATCTCTCCAAGGTCAAGGCCAAGCTGGAAGCC
TCAGTCGATGAGNNNNNNNNNNNNNNNNNNNNNNNNNNNNNNNNNNNNNNNNNNNNNNNN
NNNNNNNNNNNNNNNNNNNNNNNNNNNNNNNNNNNNNNNNNNNNNNNNNNNNNNNNNNNN
NNNNNNNNNNNNNNNNNNNNNNNNNNNNNNNNNNNNNNGCGTGACTTCGAGGTGTCTCAA
CTCAACACCCGCCTTGAGGACGAGCAGAGCCTGGTGGCACAGCTCCAGCGCAAGATCAAA
GAACTTCAGGCCCGCATTGAAGAGCTAGAAGAGGAGTTGGAAGCAGAGAGACAGAATCGT
GCCAAGGCCGAGAAGCAGCGCGCAGATGTGACTCGCGAGCTCGAGGACCTTGGTGACCGT
CTTGAGGAACAGGGAGGTGCCACCGCCGCTCAGATCGAGGTCAACAAGCGCCGCGAAGCC
GAGCTTTCAAAACTCAAGCGTGAGATCGAAGACCAGATCGTACAGCATGAGTCCGTCGCC
TCACAGCTCCGCAAGAAGCACACCGACTCCGTCGCCGAACTCACCGAGAGCCTTGAGAGC
GTCAACAGGAGCAAATCAAAGATTGAGAAGGAACGCACACAGCTGAGGGTAGAGCTTGAG
GATGTCAGCAGCAACATGGACTACATCACCAAGGCTAAGCTCAATGCCGAGAAGTCCTGC
CATCAGCTCGAGTCCCAGCTTAGCGAGGCCAACGCAGCTCTTAACGAGCGCGACCGCAGC
ATCAACGACCTCCAGAACGCCAAATCACGCCTGGGTAGTGAGAACTCCGACCTTGCTCGC
CAGCTTGAGGACCTCGAGAACCAGCTATCTCAGCTCAACAAGGTCCGTGCATCCATCAAC
ATGCAGCTTGAGGAATACAAGAGGAGCTCCGATGAAGAGTCGAGGGCCAAGAACTCCCTG
GCCTCTCAGCTCAGGCAACTCCAGGCCGACAACGACCAGCTCCGTGACCAGGTCGAAGAA
GAGTCCGAGGCCCGTGCCGAAGTCCAGCGCATACTTACCAAGGTTAACGGCGAACTCAAC
CAGCTGCGTGCCAAATTCGACGGTGAAGCCGTCCAGCGTGCTGAGGAACTCGAAGAGGCC
AAGAGGAAACTGATGATCCGTCTTGCACAGGTCGAGGAAGAACTGTCCAGCGCCTTGTCC
AAGAACGGCAGTCTTGAGAAGACCAAGGCCCGCCTTACTGGTGAGGTCGAAGACCTTCAG
CTAGACCTTGAGAGGTCCAACCAGCTGTGCTCCACACTCGAGAAGAAGCAGCGCAACTTC
GACAAGGACCTTGCCGTATGGAAGGAGAAGTGCGAGTCTCTGGCTGTCGAGCTTGACATG
TCCCAGCGCGAGGCCCGTACATACAGCACCGAGCTCTTCAAGGTCAAGAACTCATACGAG
GAAAGCCTTGAGGTCATCGTCAATGTCCGCCGTGACAACAAATCCCTTCAGGATGAGATC
CAGGACCTTACCGACCAGCTCGGAGAGGGTGGCAAGAACTGCCACGAGCTCCAGAAACTC
GTCAAGCGTCTCGAACTCGAAAAAGATGAGCTCCGCGTCGCATTGGAGGAGGCCGAAGCC
CACCTCGAAGCAGAGGAAGCCAAGGTCATCCGTGCTCAGCTTGAGATCACACAGATCAAG
CAGGAGTGCGAACGCCGTATTGTTGAGAAGGATGAGGAATTCGAGATCACCCGCAAGAAC
CACGAACGCTCAATGGAATCCATGCAGGCTAGCCTCGAGGCTGAGCTCAAGGCCAAGAGC
GATGCCCAGAGGCTAAAGAAGAAGCTCGAGGGCGAAGTCAACGACTTGGAGATCCAGCTC
GACCATGCCAACAGGAACAGCGCCGAAGCCATCAAGACCATCAAGAAGCTCCAGATCCAA
GTCAAGGAACTCCAAGCCAGCGTTGATGAAGAGACCCGTGCCCGCGAAGACATGCGCGAC
CAGCTCCAGATCACCGAACGCCGCAGCATGATGCTCATCCAGGAACTCGAGGAGGTCCGC
TCCGCCCTCGAGACGACAGAGCGCTCCCGCAAACTGGCAGAGGGAGACCTCCAAGATGCC
AATGACCGCCTGGCCGAAGTGTCTGCACAGAACCACGTCCTGAGCAACCAACGCCGCAAG
GCTGAGGCCGAGCTTCAGACCCTGACCGCCGAGCTTGAAGACGCCATCAACGAAGCACGC
AACAACGACGACAACGCCAAGAAGGCCATTGCTGATGCCACCCGTCTCGCTGATGAGCTC
CGCACCGAACAAGAACACTCCGTCCAGATCGAGAAGTTCCGCAAGTCTCTGGAAGTACAG
ATCAAGGACATGCAGGTCCGTCTCGATGAGGCTGAGGCTGCTGCACTCAAGGGAGGAAGG
CGCACCATTGAGAAGCTTGAGGCCAGGCTCCGTGACCTCGAGGGTGAATTGGAAATGGAA
GCACGCCGCCGCTCCGACGCCGAGAAGGCTGTCCGCCGCCAGGAACGCCGCGTCAAGGAA
ATAATCTTCCAGTCCGAGGAGGACCGCAAAATCACAGAACGCATCCAGGAAGCATGCGAC
AAACTCACTATCAAATGCAAGACACTCAAGAGGCAACTAGAGGAGTCTGAGGAGAACGTA
AACCAGAACCTGGCCAAGTACCGCAACGCACAACGCGACTTGGAAGACTACGAGGAGCGT
GTAGAGCTTGCAGAGACACAGGTCAACAAGTACCGAGCCAAGCAACGCAGCCAAGTCACC
ACATCGACCCGCGTTTCCTCGGTACTGCTTGATTCAGATTTTTCAGATTTGGATGAATTT
CTGGGCCGCAATGCTGATTCTGATAGCGATGCTGAAGAGTTTTCTCTATCGGCCCCGGCG
TACTCCCAT

>sintSS
ATGGCTGACGAATCGGATCAATATTTGCAGGTGGGCAAGAAGGCCCAGCTCGAGTCTCAG
GCTCAGAGCTTCGACGGTAAGAAGATGTGCTGGATCAATGACGACAAACAAGGATACATA
AAGTGCGAGATCCTCAGCACAAAGGGCGAGGAGTGCACCGTCAAGACAGCAACGGGAAAG
CAAGTTACCGTSAAGAAGGATGACACCCAGCAAATGAACCCTCCCAAGTTCGAAAAGATC
GAAGACATGGCTGGTATGACCTACCTCAACGAAGCCAGTGTATTGGAGAACCTCAGGCAG
AGATACTACTCTGGTCTCATCTACACCTACTCTGGTCTGTTCTGCGTGGCTATCAACCCA
TACCGTAGGCTCCCCATCTACACCGACAAGGTGGTCATGCTCTACAAGGGTAAGAGGCGT
ACCGAAATGCCTCCCCACGTCTACTCCATCGCTGACAACGCCTACCATGACATGTTGCAG
AACCACGAGAAYCAGTCCATGTTGATCACTGGAGAGTCAGGTGCAGGGAAAACAGAAAAC
ACCAAAAAGGTCATCCAGTATTTTGCCAACATTGCTAGTGTATCCACCGGAGGCAAACTT
CAACAGGACACGCCAGAGGGCGGCAAGAAGGGTAACCTTGAGGACCAGGTCATCCAGACC
AAYCCTCCTCTTGAGGCCTTCGGTAACGCCAAGACCATCAGGAACGACAACTCCTCCCGT
TTCGGTAAATTCATCCGTATTCATTTCGGCACAAGCGGTAAACTGGCCGGAGCCGATATT
GAGACCTATCTGCTCGAGAAGTCTCGTGTGATCCGACAGAATGGTGTTGAGAGGTCCTAC
CACATCTTCTACCAGATCTGCTCTGGGTACAGRCAAGATGTATTGGACACTCTACTGCTC
GAGAAGGGCTGCAAGTCATACAGTTTCCAGAACCAAGGAGAAGTTGATATCGATGGCGTC
GATGACGCTGAGGAATTCAAACTTACTGATGACGCCTTGGATGTCCTGGGCTTCTCATTC
GAAGAGAAGATGTCCATGTACAAAATGTGTGCCACCATCATGCATTTCGGAAACGTCGAA
TGGAAGCAGAGGCCCCGCGAAGAGCAGGCCGAAATCGAGTCGACAACCATCATCGACAAG
GTCGCTTTCCTGTTCGGTATCARCCCCCAGGAACTTGTGAAGAACTTGCTGAAACCCCGT
ATCAAGGTCGGTAACGAGTACGTGTCCCAGGGACGTACCAAGGCTCAGGTCGTCTACTCA
GTCGGTGCTCTGGCCAAGGCCATCTACAACCGTCTCTTCTCCTGGCTCGTWCAGCGTGTC
AACAAGACTCTGGCCACCAAGGCTACCAAGGCTTTCTTCATCGGTGTACTCGACATCGCC
GGGTTCGAGATCTTCGACTTCAACACTTTCGAGCAGATTTGTATCAACCTGACCAACGAG
AAGCTGCAGCAGTTCTTCAACCATCACATGTTCGTTCTCGAGCAGGAAGAGTACAAGAGG
GAAGGCATCAACTGGGTCTTCATCGATTTCGGTCTTGACCTCCAGGACACCATCACCCTC
ATTGAAGGACAAATGGGTGTGTTCGCCATGCTTGAGGAAGAGTGCATGTTCCCCAAGGCT
ACTGACTTTACCTTCTTGGAAAAGTTGCACAAGCAGCACGCTAACAATCCCAAGATCACC
AAACCCAGTGTCGGAGGGAAGAAGGAGAAGAAGCACGCTGTCCACTTTGAGATCCATCAT
TACGCTGGAACCGTGGACTACAACGTCGAGAGCTGGTTGGACAAGAACAAGGATCCTCTG
AACGAGGCCGTTGTCGAACTCTTCCGCAAATCTACCGACGAGCTCCTGGCAACCATCTTC
ACAGATGCCGCAGCTACAGGTTCTGGACGCAAGAAGGGTGGTTCCTTCCAGACCGTATCG
GCCCTGCACAGGGAGCAACTGACCCGTCTRCTAGCCACCCTCTACAACACACAACCTCAC
TTTGTGCGTTGCATCATCCCCAACGAGAAGAAGGCCCCAGGTGTCATTGATGCCTTCCTC
GTWCTCCATCAGCTCGCCTGTAATGGTGTGCTTGAAGGCATCCGTATCTGCCGAAAGGGA
TTCCCCAACAGACTGCCCTTCGGTGAATTCAAGCAGAGATATGCCATCCTTGCTCCCAGC
GCCATCCCACAGGGATTCATGGACAGTCGCAAGGCCGCTGACATGTTGACTAAAGCTCTG
CCTCTCGAGGAGAACGAATTCCGTATGGGACACACCAAGGTATTCTTCCGCGCTGGTGTC
CTGGGTAAGCTTGAAGAGTGGCGTGACGATCGTCTGGCCGAGATTATCTCCATGATCCAG
GCTCAGATCCGTGGTTACCTCGGACGTATCGAGTTCAAGAAGATGCTCGACCAGAAGCTC
GGTCTGGGTGTCATCCAGCGTAACCTCCGCAAGTACCTCATCCTCAGGAACTGGGGTTGG
TGGAGACTGTACACCAAGGTCAAGCCTCTGCTGAACGTTGCCCGTGCTGAGGATGAGATG
AAGGCCAAGGACGACGTCATCAAGAAGGCCAAGGAGCTGCTCAAGAAGGAATCCGAATCG
AGGAAGGCCATGGARGAGAAGAATGCCGACCTTCTCAAGGAGAAGGCCGATCTCCTCGCT
CAGCTCAACTCCnnnnnnnnnnnnnnnnnnnnnnnnnnnnnnnnnnnnnnnnnnnnnnnn
nnnnnnnnnnnnnnnnnnnnnnnnnnnnnnnnnNNnCTGCAAGACCGTCTTGAGGAGGAA
GAGGACGCAGGAGCCTCCGCCAGTGCCGCCAGGCGCAAGCTCGAGCAGGAATCCGGTGAA
CTCAAGCGTGACATNNNNNNNNNNNNNNNNNNNNNNNNNNNNTCCGAAGAGGAAAAGAAG
CAGANNNNNNNNNNNNNNNNNNNNNNNNNNNNNNNNNNNNNNNNNNNNNNNNNNNNNNNN
NNNNNNNNNNNNNNNNNNNNNNNNNNNNNNNNNNNNNNNNNNNNNNNNNNNNNNNNNNNN
NTNGCCCAANAGGAAGAGAAGGCAAACCATCTCTCCAAGGTCAAGGCCAAGCTGGAAGCT
TCAGTCGATGAGNNNNNNNNNNNNNNNNNNNNNNNNNNNNNNNNNNNNNNNNNNNNNNNN
NNNNNNNNNNNNNNNNNNNNNNNNNNNNNNNNNNNNNNNNNNNNNNNNNNNNNNNNNNNN
NNNNNNNNCAAACGCGAGGCTGAGGAATCCATCAAGAAGCGTGACTTCGAGGTGTCTCAA
CTCAACACTCGCCTTGAGGACGAGCAGAGTCTGGTGGCACAGCTCCAGCGCAAGAnnnnn
nnnnnnnnnGCCCGTATTGAAGAGCTAGAAGAGGAGTTGGAAGCAGAGAGACAGAATCGT
GCCAAGGCCGAGAAGCAGCGCGCAGATGTGACTCGCGAGCTCGAGGACCTTGGTGACCGT
CTTGAGGAACAGGGAGGTGCCACCGCCGCTCAGATCGAGGTCAACAAGCGCCGCGAAGCC
GAGCTGTCAAAACTCAAGCGTGAGATCGAAGACCAGATCGTMCAGCATGAGTCCGTCGCM
TCACAGCTTCGCAAGAAGCACACCGACTCCGTCGCCGAACTCACCGAGAGCCTTGAGAGC
GTCAACCGCAACAAATCAAAGATGGAGAAGGAACGCACACAGCTGAGGGTAGAGCTTGAG
GATGTCACCAGCAACATGGATTACATCACCAAGGCTAAGCTCAATGCCGAGAAGTCCTGC
CACCAGCTYGAGTCCCAGCTGAGCGAGGCCAACGCAGCTCTTAACGAGCGTGACCGCGCC
ATCAACGACCTCCAGAACTCCAAATCACGCCTGGGTAGCGAGAACTCCGACCTGGCCCGC
CAGCTTGAGGACCTCGAGAACCAGCTGTCTCAGCTYAACAAGACCCGTATGTCCCTCACC
ATGCAGATGGAGGAATACAAGAGGAGCTCCGATGAGGAATCAAGGGCCAAGAACTCCCTG
GCCTCTCAGCTCAGGCAACTCCAGGCCGACAACGACCAGCTCCGCGACCAGGTCGAGGAA
GAGTCCGAGGCCCGCGCCGAAGTACAGCGCATCCTCACCAAGGTCAACGGCGAACTCAAC
CAGATGCGCGCCAAATTCGACGGTGAGGCCGTCCARCGTGCTGAGGAGCTCGAAGAGGCC
AAGAGGAAACTCATGATCCGTCTTGCACAGGTCGAGGAAGAACTGTCCTCCGCCCTGTCC
AAGAACGGCAGTCTTGAGAAGACCAAGGCCCGTTTGACTGGTGAGGTCGAAGACCTTCAG
CTAGATCTTGAGAGGTCCAACCAGCTGTGCTCCACACTCGAGAAGAAGCAGCGCAACTTC
GACAAGGACCTTTCCGTMTGGAAGGAAAAGTGCGAGTCTCTGGCTGTCGAGCTTGACATG
TCCCAGCGCGAGGCCCGTACATACAGCACCGAGCTCTTCAAGGTCAAGAACTCCTACGAG
GAAAGCCTTGAGGTCATCGTCAACGTCCGCCGTGACAACAAATCCCTTCAGGATGAGATC
CAGGACCTTACCGACCAGCTCGGAGAGGGTGGCAAGAACTGCCACGAGCTCCAGAAACTC
GTCAAGCGTCTCGAACTCGAAAAGGATGAGCTCCGCGTCGCATTGGAGGAGGCCGAAGCC
CACCTCGAAGCCGAGGAAGCCAAGGTCATCCGTGCTCAGCTTGAGATCACACAGGTCAAG
CAGGAGTGCGAGCGTCGCATCATTGAGAAGGATGAGGAATTCGAGATCACCCGCAAGAAC
CACGARCGCTCAATGGAATCCATGCAGGCTAGCCTCGAGGCTGAGCTTAAGGCCAAGAGC
GATGCCCAGAGGCTAAAGAAGAAGCTCGAGGGCGARGTCAACGACTTGGAAATCCAGCTC
GACCATGCCAACAGGAACAGCGCCGAGGCCATCAAGACCATCAAGAAGCTCCAGATGCAG
GTTAAGGAACTCCAAGCCACCGTTGACGAAGAGACCCGTGCCCGCGAGGACATGCGYGAC
CAGCTCCAGATCACCGAGCGCCGCAGCATGATGCTCATCCAGGAACTCGAGGAGGTCCGC
TCCGCCCTCGAGACAACAGAGCGCTCCCGCAAACTGGCAGAGGGAGACCTCCAGGATGCC
AACGACCGCCTGGCCGAAGTRTCYGCACAGAACCACGTCCTGAGCAACCAACGCCGCAAG
GCYGAGGCCGAGCTCCAGACCCTCACCGCCGAGCTTGAAGAYGCCATCAACGAAGCCCGC
AACAACGACGACAACGCCAAGAAGGCCATTGCTGATGCCACCCGTCTTGCTGATGAGCTC
CGCACCGAGCAAGAACACTCCGTCCAGATCGAGAAGTTCCGCAAGTCTCTGGAAGTACAG
ATCAAGGACATGCAGGTCCGTCTCGATGAGGCTGAGGCTGCTGCACTCAAGGGAGGAAGG
CGCACCATTGAGAAGCTCGAGGCCAGGCTTCGTGACCTCGAGGGAGAATTGGAAATGGAG
GCTCGCCGCCGATCCGACGCCGAGAAGGCCGTCCGTCGCCAGGAACGTCGCGTCAAGGAA
ATCATCTTCCAGTCCGAGGAGGACCGCAAAATCACAGAACGCATCCAGGAATCATGCGAC
AAACTCACCATCAAATGCAAGACACTCAAGAGGCAACTAGAGGAATCTGAGGAGAACGTA
AACCAGAACCTGGCCAAGTACCGCAACGCACAGCGCGACTTGGAAGACTACGAGGAGCGT
GTAGAGCTTGCAGAGACACAGGTCAACAAGTACCGAGCCAAGCAACGCAGCCAAGTCACC
ACATCGACCCGCGTTTCCTCGGTACTGCTYGATTCAGATTTTTCAGATTTGGATGAGTTT
CTGGGCCGCAATGCTGACTCTGATAGCGATGCTGAAGAGTTTTCTCTATCGGCCCCGWCG
TACTCCCAT

>sprp
ATGGCTGACGAATCGGATCAATATTTGCAGGTGGGCAAGAAGGCCCAGCTCGAGTCTCAG
GCTCAGAGCTTCGACGGTAAGAAGATGTGCTGGATCAATGACGACAAACAAGGATACATA
AAGTGCGAGATCCTCAGCACGAAGGGCGAGGAGTGCACCGTCAAAACAGCCACGGGAAAG
CAAGTTACCGTCAAGAAGGATGACACCCAGCAAATGAACCCACCTAAGTTCGAAAAGATC
GAAGACATGGCTGGTATGACCTACCTCAACGAAGCCAGTGTATTGGAGAACCTCAGGCAG
AGATACTACTCTGGTCTCATCTACACYTACTCTGGTCTGTTCTGCGTGGCTATCAACCCA
TACCGTAGGCTCCCCATCTACACCGACAAGGTRGTCATGCTCTACAAGGGTAAGAGGCGT
ACCGAAATGCCTCCCCACGTCTACTCCATCGCTGACAACGCCTACCATGACATGTTGCAG
AACCACGAGAACCAGTCCATGTTGATCACTGGAGAGTCAGGTGCAGGGAAAACAGAAAAC
ACCAAAAAGGTCATCCAGTATTTTGCCAACATTGCTAGTGTATCCACCGGAGGCAAACTT
CAACAAGACACGCCAGAGGGCGGCAAGAAGGGTAACCTTGAGGACCAGGTCATCCAGACC
AACCCTCCTCTTGAGGCCTTCGGTAACGCCAAGACCATCAGGAACGACAACTCCTCCCGT
TTCGGTAAATTCATCCGTATTCATTTCGGCACAAGCGGTAAACTGGCCGGAGCCGATATT
GAGACCTATCTGCTTGAGAAGTCTCGTGTGATCCGACAGAATGGTGTTGAGAGGTCCTAC
CACATCTTCTACCAGATCTGCTCTGGGTACAGACAAGATGTATTGGACACTCTGCTGCTC
GAAAAGGGCTGCAAGACATACTGTTTCCAGAACCAAGGAGAAGTTGAAATCGACGGCGTC
GATGACGTCGAGGAATTCAAACTTACTGATGACGCCTTGGATGTCCTGGGCTTCTCATTC
GAAGAGAAGATGTCCATGTACAAAATGTGTGCCACCATCATGCACTTCGGAAACGTCGAA
TGGAAGCAGAGGCCCCGCGAAGAGCAGGCCGAAATCGAGTCGACAACCATCATCGACAAG
GTCGCTTTCCTGTTCGGTATCAATCCCCAGGAACTTGTGAAGAACTTGCTGAAACCCCGT
ATCAAGGTCGGTAACGAGTACGTATCCCAGGGACGTACCAAGGCTCAGGTCGTCTACTCA
GTCGGTGCTCTGGCCAAGGCCATCTACAACCGTCTCTTCTCCTGGCTCGTACAGCGTGTC
AACAAGACTCTGGCCACCAAGGCTACCAAGGCTTTCTTCATCGGTGTACTCGACATCGCC
GGGTTCGAGATCTTCGACTTCAACACTTTCGAGCAGATTTGTATCAACCTGACCAACGAG
AAGCTGCAGCAGTTCTTCAACCATCACATGTTCGTTCTCGAGCAGGAAGAGTACAAGAGG
GAAGGCATCAATTGGGTGTTCATCGATTTCGGTCTKGATCTCCAGGACACCATCACCCTC
ATTGAAGGACAAATGGGTGTGTTCGCCATGCTTGAGGAAGAGTGCATGTTCCCCAAGGCT
ACTGACTTTACCTTCTTGGAGAAGTTGCTCAAGCAGCATGCTAACAATGCCAAGATCACC
AAACCCTCTGTTGGAGGGAAGAATGTGAAGAAGCACGCTGTCCACTTTGAGATCCATCAC
TACGCTGGAACCGTGGACTACAACGTCGAGAGCTGGCTGGACAAGAACAAGGATCCTCTG
AACGAGGCCGTTGTCGAACTCTTCCGCAAATCTACCGACGAGCTCCTCGCAACCATCTTC
ACAGATGCCGCAGCGGCAGGTTCTGGACGCAAGAAGGGTGGTTCCTTCCAGACCGTATCG
GCCCTGCACAGGGAGCAACTGACYCGTCTGCTAGCCACCCTCTACAACACACAACCTCAC
TTTGTGCGTTGCATCATCCCCAACGAGAAGAAGGCCCCAGGTGTCATTGATGCCTTCCTC
GTGCTCCATCAGCTCGCCTGTAATGGTGTGCTTGAAGGCATCCGTATCTGCCGAAAGGGA
TTCCCCAACAGACTGCCCTTCGGTGAATTCAAGCAGAGATATGCCATCCTTGCTCCCAGC
GCCATCCCACAGGGATTCCTGGACAGTCGCAAGGCTTCTGACATGTTGCTTAAAGCTTTG
CCTCTCGAGGAGAACGAATTCCGTATGGGACACACCAAGGTATTCTTCCGCGCTGGTGTC
CTGGGTAAGCTTGAAGAGTGGCGTGACGATCGTCTGGCCGAGATCATCTCCATGATCCAG
GCTCAGATCCGTGGTTACCTCGGACGTATCGAGTTCAAGAAGATGCTCGACCAGAAGCTY
GGTCTGGGTGTCATCCAGCGTAACCTCCGCAAGTACCTCATCCTCAGGAACTGGGGTTGG
TGGAGACTGTACACCAAGGTAAAGCCTCTGCTGAACGTTGCCCGTGCCGAGGATGAGATG
AAGGCCAAGGACGACGTCATCAAGAAGGCCAAGGAGCTGCTCAAGAAGGAGGGAGATGCA
AGGAAGGCCATGGAGGAGAAGAACGCCGACCTGCTCAAGGAGAAGGCCGATCTCCTTGCT
CAGCTCAACTCCnnnnnnnnnnnnnnnnnnnnnnnnnnnnnnnnnnnnnnnnnnnnnnnn
nnnnnnnnnnnnnnnnnnnnnnnnnnnnnnnnnGATCTGCAAGACCGTCTCGAGGAGGAA
GAGGACGCTGGAGCCAGCGCCAGTGCCGCCAGGCGCAAGCTCGAGCAGGAATCCAGTGAA
CTCAAGCGTGACATCGAAGATCTCGAGATATCTCTCACTAAGTCCGAAGAGGAAAAGAAG
CAGAAGGACGCTGCGATTAGGAGCCTGAACGACGACATCGCCGCCCAAGACGAGGTCATC
GGCAAGCTGTCCNAGGAGAAGGCCAACCTGGAAGAGGAGCACAACAAGACCCTGGACGCC
CTGGCCCAAGAGGAAGAGAAGGCAAACCATCTCTCCAAGGTCAAGGCCAAGCTGGAAGCT
TCAGTCGATGAGCTTGAAGACGGCCTCGAGCACGAGAAGAAGATCCGTGCTGATGTCGAG
AAGGTCAAGAGGAAGCNCGAGGGNGACCNCAAGATGACCNAGGNGnnGGTAGAGGAACTG
GNGCACGCCAAACGCGAGGCTGAGGAATCCATCAAGAAGCGTGACTTCGAGGTGTCTCAA
CTCAACACTCGCCTTGAGGACGAGCAGAGCCTGGTGGCACAGCTCCAGCGCAAGATCAAA
GAACTCCAGGCCCGTATTGAAGAGCTAGAAGAGGAGTTGGAAGCAGAGAGACAGAATCGT
GCCAAGGCCGAGAAGCAGCGCGCAGATGTGACTCGCGAGCTCGAGGACCTTGGTGACCGT
CTTGAGGAACAGGGAGGTGCCACCGCCGCTCAGATCGAGGTCAACAAGCGCCGCGAAGCC
GAGCTGTCAAAACTCAAGCGTGAGATCGAAGACCAGATCGTCCAGCATGAGTCCGTCGCC
TCACAGCTTCGCAAGAAGCACACCGACTCCGTCGCCGAACTCACCGAGAACCTTGAGAGC
GTCAACCGCAACAAATCAAAGATGGAGAAGGAACGCACACAGCTGAGGGTAGAGCTTGAG
GATGTCAGCAGCAACATGGACTACATCACCAAGGCTAAGCTCAATGCCGAGAAGTCCTGC
CACCAGCTCGAGTCCCAGCTCAGCGAGGCCAACGCAGCTCTTAACGAGCGCGACCGCGCC
ATCAACGACCTCCAGAACTCCAAATCACGCCTGGGAAGCGAGAACTCCGACCTGGCCCGC
CAGCTTGAGGACCTCGAGAACCAGCTTTCTCAGCTCAACAAGACCCGTATGTCCCTCTCC
ATGCAGATGGAGGAATACAAGAGGAGCTCCGATGAGGAATCAAGGGCCAAGAACTCCCTG
GCCTCTCAGCTCAGGCAACTCCAGGCCGACAACGACCAGCTCCGTGACCAGGTCGAAGAA
GAGTCCGAGGCCCGCGCCGAAGTCCAGCGCATCCTCACCAAGGTTAACGGCGAACTCAAC
CAGATGCGCGCCAAATTCGACGGTGAGGCCGTCCAGCGTGCTGAGGAGCTCGAAGAGGCC
AAGAGGAAACTGATGATCCGTCTTGCACAGGTCGAGGAAGAACTGTCCTCCGCCCTGTCC
AAGAACGGCAGTCTTGAGAAGACCAAGGCCCGCTTGACTGGTGAGGTCGAAGACCTTCAG
CTAGACCTTGAGAGGTCCAACCAGCTGTGCGCCACACTCGAGAAGAAGCAGCGCAACTTC
GACAAGGACCTTGCCGTATGGAAGGAAAAGTGCGAGTCTCTGGCTGTCGAGCTTGACATG
TCCCAGCGCGAGGCCCGTACATACAGCACCGAGCTYTTCAAGGTCAAGAACTCATACGAG
GAAAGCCTTGAGGTCATCGTCAACGTCCGCCGTGACAACAAATCCCTTCAGGATGAGATC
CAGGACCTTACCGACCAGCTCGGAGAGGGTGGCAAGAACTGCCACGAGCTCCAGAAACTC
GTCAAGCGTCTCGAACTCGAAAAGGATGAGCTCCGCGTCGCATTGGAGGAGGCCGAAGCC
CACCTCGAAGCCGAGGAAGCCAAGGTCATCCGTGCTCAGCTTGAGATCACACAGGTCAAG
CAGGAGTGCGATCGTCGCATCATTGAGAAGGATGAGGAATTCGAGATCACCCGCAAGAAC
CACGAACGCTCAATGGAATCCATGCAGGCTAGCCTTGAGGCTGAGCTTAAGGCCAAGAGC
GATGCCCAGAGGCTAAAGAAGAAGCTCGAGGGCGAGGTCAACGACTTGGAAATCCAGCTC
GACCATGCCAACAGGAACAGCGCCGAAGCCATCAAGACCATCAAGAAGCTCCAGATGCAG
GTTAAGGAACTCCAAGCCACCGTTGACGAAGAGACCCGTGCCCGCGAGGACATGCGCGAC
CAGCTCCAGATCACCGAGCGCCGCAGCATGATGCTCATCCAGGAACTCGAGGAGGTCCGC
TCCGCCCTCGAGACAACAGAGCGCCTTCGCAAACTGGCAGAGGGAGACCTCCAGGATGCC
AATGACCGTCTGGCCGAAGTATCTGCACAGAACCACGTCCTGAGCAACCAACGCCGCAAG
GCTGAGGCCGAGCTCCAGACCCTCACTGCCGAGCTTGAAGACGCCATCAACGAAGCACGC
AACAACGACGACAACGCCAAGAAGGCCATTGCTGATGCCACCCGTCTTGCTGATGAGCTC
CGCACCGAGCAAGAGCACTCCGTCCAGATCGAGAAGTTCCGCAAGTCTCTGGAAGTACAG
ATCAAGGACATGCAGGTCCGTCTCGATGAGGCTGAGGCTGCTGCACTCAAGGGAGGAAGG
CGCACCATTGAGAAGCTCGAGGCCAGGCTTCGTGACCTCGAGGGAGAATTGGAAATGGAG
GCWCGCCGCCGCTCCGACGCCGAGAAGGCYGTCCGTCGCCAGGAACGTCGCGTCAAGGAA
ATCATCTTCCAGTCCGAGGAGGACCGCAAAATCACAGAACGCATCCAGGAATCATGCGAC
AAACTCACCATCAAATGCAAGACACTCAAGAGGCAACTAGAGGAGTCTGAGGAGAACGTA
AACCAGAACCTGGCCAAGTACCGCAACGCACAGCGCGACTTGGAAGACTACGAGGAGCGT
GTAGAGCTTGCAGAGACACAGGTCAACAAGTACCGAGCCAAGCAACGCAGCCAAGTCACC
ACATCGACCCGCGTTTCCTCGGTACTGCTTGATTCAGATTTTTCAGATTTGGATGAGTTT
CTGGGCCGCAATGCTGACTCTGATAGCGATGCTGAAGAGTTTTCTCTATCGGCCCCGACG
TACTCCCAT

>spurp
ATGGCTGACGAATCGGATCAATATTTGCAGGTGGGCAAGAAGGCCCAGCTCGAGTCTCAG
GCTCAGAGCTTCGACGGTAAGAAGATGTGCTGGATCAATGACGACAAACAAGGATACATA
AAGTGCGAGATCCTCAGCACGAAGGGCGAGGAGTGCACCGTCAAAACAGCCACGGGAAAG
CAAGTTACCGTCAAGAAGGATGACACCCAGCAAATGAACCCACCTAAGTTCGAAAAGATC
GAAGACATGGCTGGTATGACCTACCTCAACGAAGCCAGTGTATTGGAGAACCTCAGGCAG
AGATACTACTCTGGTCTCATCTACACCTACTCTGGTCTGTTCTGCGTGGCTATCAACCCA
TACCGTAGGCTCCCCATCTACACCGACAAGGTGGTCATGCTCTACAAGGGTAAGAGGCGT
ACCGAAATGCCTCCCCACGTCTACTCCATCGCTGACAACGCCTACCATGACATGTTGCAG
AACCACGAGAACCAGTCCATGTTGATCACTGGAGAGTCAGGTGCAGGGAAAACAGAAAAC
ACCAAAAAGGTCATCCAGTATTTTGCCAACATTGCTAGTGTATCCACCGGAGGCAAACTT
CAACAAGACACGCCAGAGGGCGGCAAGAAGGGTAACCTTGAGGACCAGGTCATCCAGACC
AACCCTCCTCTTGAGGCCTTCGGTAACGCCAAGACCATCAGGAACGACAACTCCTCCCGT
TTCGGTAAATTCATCCGTATTCATTTCGGCACAAGCGGTAAACTGGCCGGAGCCGATATT
GAGACCTATCTGCTTGAGAAGTCTCGTGTGATCCGACAGAATGGTGTTGAGAGGTCCTAC
CACATCTTCTACCAGATCTGCTCTGGGTACAGACAAGATGTATTGGACACTCTGCTGCTC
GAAAAGGGCTGCAAGACATACTGTTTCCAGAACCAAGGAGAAGTTGAAATCGACGGCGTC
GATGACGTCGAGGAATTCAAACTTACTGATGACGCCTTGGATGTCCTGGGCTTCTCATTC
GAAGAGAAGATGTCCATGTACAAAATGTGTGCCACCATCATGCACTTCGGAAACGTCGAA
TGGAAGCAGAGGCCCCGCGAAGAGCAGGCCGAAATCGAGTCGACAACCATCATCGACAAG
GTCGCTTTCCTGTTCGGTATCAATCCCCAGGAACTTGTGAAGAACTTGCTGAAACCCCGT
ATCAAGGTCGGTAACGAGTACGTATCCCAGGGACGTACCAAGGCTCAGGTCGTCTACTCA
GTCGGTGCTCTGGCCAAGGCCATCTACAACCGTCTCTTCTCCTGGCTCGTACAGCGTGTC
AACAAGACTCTGGCCACCAAGGCTACCAAGGCTTTCTTCATCGGTGTACTCGACATCGCC
GGGTTCGAGATCTTCGACTTCAACACTTTCGAGCAGATTTGTATCAACCTGACCAACGAG
AAGCTGCAGCAGTTCTTCAACCATCACATGTTCGTTCTCGAGCAGGAAGAGTACAAGAGG
GAAGGCATCAATTGGGTGTTCATCGATTTCGGTCTGGATCTCCAGGACACCATCACCCTC
ATTGAAGGACAAATGGGTGTGTTCGCCATGCTTGAGGAAGAGTGCATGTTCCCCAAGGCT
ACTGACTTTACCTTCTTGGAGAAGTTGCTCAAGCAGCATGCTAACAATGCCAAGATCACC
AAACCCTCTGTTGGAGGGAAGAATGTGAAGAAGCACGCTGTCCACTTTGAGATCCATCAC
TACGCTGGAACCGTGGACTACAACGTCGAGAGCTGGCTGGACAAGAACAAGGATCCTCTG
AACGAGGCCGTTGTCGAACTCTTCCGCAAATCTACCGACGAGCTCCTCGCAACCATCTTC
ACAGATGCCGCAGCGGCAGGTTCTGGACGCAAGAAGGGTGGTTCCTTCCAGACCGTATCG
GCCCTGCACAGGGAGCAACTGACCCGTCTGCTAGCCACCCTCTACAACACACAACCTCAC
TTTGTGCGTTGCATCATCCCCAACGAGAAGAAGGCCCCAGGTGTCATTGATGCCTTCCTC
GTGCTCCATCAGCTCGCCTGTAATGGTGTGCTTGAAGGCATCCGTATCTGCCGAAAGGGA
TTCCCCAACAGACTGCCCTTCGGTGAATTCAAGCAGAGATATGCCATCCTTGCTCCCAGC
GCCATCCCACAGGGATTCCTGGACAGTCGCAAGGCTTCTGACATGTTGCTTAAAGCTTTG
CCTCTCGAGGAGAACGAATTCCGTATGGGACACACCAAGGTATTCTTCCGCGCTGGTGTC
CTGGGTAAGCTTGAAGAGTGGCGTGACGATCGTCTGGCCGAGATCATCTCCATGATCCAG
GCTCAGATCCGTGGTTACCTCGGACGTATCGAGTTCAAGAAGATGCTCGACCAGAAGCTC
GGTCTGGGTGTCATCCAGCGTAACCTCCGCAAGTACCTCATCCTCAGGAACTGGGGTTGG
TGGAGACTGTACACCAAGGTAAAGCCTCTGCTGAACGTTGCCCGTGCCGAGGATGAGATG
AAGGCCAAGGACGACGTCATCAAGAAGGCCAAGGAGCTGCTCAAGAAGGAGGGAGATGCA
AGGAAGGCCATGGAGGAGAAGAACGCCGACCTGCTCAAGGAGAAGGCCGATCTCCTTGCT
CAGCTCAACTCCGAGGCTGAATCTTCCGCTGAGATCGAAGAGAAGTTCACCAAGATGATG
TCACTTAAAGCCGATCTCCAGACTCAGCTAACAGATCTGCAAGACCGTCTCGAGGAGGAA
GAGGACGCTGGAGCCAGCGCCAGTGCCGCCAGGCGCAAGCTCGAGCAGGAATCCAGTGAA
CTCAAGCGTGACATCGAAGATCTCGAGATATCTCTCACTAAGTCCGAAGAGGAAAAGAAG
CAGAAGGACGCTGCGATTAGGAGCCTGAACGACGACATCGCCGCCCAAGACGAGGTCATC
GGCAAGCTGTCCAAGGAGAAGGCCAACCTGGAAGAGGAGCACAACAAGACCCTGGACGCC
CTGGCCCAAGAGGAAGAGAAGGCAAACCATCTCTCCAAGGTCAAGGCCAAGCTGGAAGCT
TCAGTCGATGAGCTTGAAGACGGCCTCGAGCACGAGAAGAAGATCCGTGCTGATGTCGAG
AAGGTCAAGAGGAAGCTCGAGGGCGACCTCAAGATGACCCAGGAGACGGTAGAGGAACTG
GAGCACGCCAAACGCGAGGCTGAGGAATCCATCAAGAAGCGTGACTTCGAGGTGTCTCAA
CTCAACACTCGCCTTGAGGACGAGCAGAGCCTGGTGGCACAGCTCCAGCGCAAGATCAAA
GAACTCCAGGCCCGTATTGAAGAGCTAGAAGAGGAGTTGGAAGCAGAGAGACAGAATCGT
GCCAAGGCCGAGAAGCAGCGCGCAGATGTGACTCGCGAGCTCGAGGACCTTGGTGACCGT
CTTGAGGAACAGGGAGGTGCCACCGCCGCTCAGATCGAGGTCAACAAGCGCCGCGAAGCC
GAGCTGTCAAAACTCAAGCGTGAGATCGAAGACCAGATCGTCCAGCATGAGTCCGTCGCC
TCACAGCTTCGCAAGAAGCACACCGACTCCGTCGCCGAACTCACCGAGAACCTTGAGAGC
GTCAACCGCAACAAATCAAAGATGGAGAAGGAACGCACACAGCTGAGGGTAGAGCTTGAG
GATGTCAGCAGCAACATGGACTACATCACCAAGGCTAAGCTCAATGCCGAGAAGTCCTGC
CACCAGCTCGAGTCCCAGCTCAGCGAGGCCAACGCAGCTCTTAACGAGCGCGACCGCGCC
ATCAACGACCTCCAGAACTCCAAATCACGCCTGGGAAGCGAGAACTCCGACCTGGCCCGC
CAGCTTGAGGACCTCGAGAACCAGCTTTCTCAGCTCAACAAGACCCGTATGTCCCTCTCC
ATGCAGATGGAGGAATACAAGAGGAGCTCCGATGAGGAATCAAGGGCCAAGAACTCCCTG
GCCTCTCAGCTCAGGCAACTCCAGGCCGACAACGACCAGCTCCGTGACCAGGTCGAAGAA
GAGTCCGAGGCCCGCGCCGAAGTCCAGCGCATCCTCACCAAGGTTAACGGCGAACTCAAC
CAGATGCGCGCCAAATTCGACGGTGAGGCCGTCCAGCGTGCTGAGGAGCTCGAAGAGGCC
AAGAGGAAACTGATGATCCGTCTTGCACAGGTCGAGGAAGAACTGTCCTCCGCCCTGTCC
AAGAACGGCAGTCTTGAGAAGACCAAGGCCCGCTTGACTGGTGAGGTCGAAGACCTTCAG
CTAGACCTTGAGAGGTCCAACCAGCTGTGCGCCACACTCGAGAAGAAGCAGCGCAACTTC
GACAAGGACCTTGCCGTATGGAAGGAAAAGTGCGAGTCTCTGGCTGTCGAGCTTGACATG
TCCCAGCGCGAGGCCCGTACATACAGCACCGAGCTTTTCAAGGTCAAGAACTCATACGAG
GAAAGCCTTGAGGTCATCGTCAACGTCCGCCGTGACAACAAATCCCTTCAGGATGAGATC
CAGGACCTTACCGACCAGCTCGGAGAGGGTGGCAAGAACTGCCACGAGCTCCAGAAACTC
GTCAAGCGTCTCGAACTCGAAAAGGATGAGCTCCGCGTCGCATTGGAGGAGGCCGAAGCC
CACCTCGAAGCCGAGGAAGCCAAGGTCATCCGTGCTCAGCTTGAGATCACACAGGTCAAG
CAGGAGTGCGATCGTCGCATCATTGAGAAGGATGAGGAATTCGAGATCACCCGCAAGAAC
CACGAACGCTCAATGGAATCCATGCAGGCTAGCCTTGAGGCTGAGCTTAAGGCCAAGAGC
GATGCCCAGAGGCTAAAGAAGAAGCTCGAGGGCGAGGTCAACGACTTGGAAATCCAGCTC
GACCATGCCAACAGGAACAGCGCCGAAGCCATCAAGACCATCAAGAAGCTCCAGATGCAG
GTTAAGGAACTCCAAGCCACCGTTGACGAAGAGACCCGTGCCCGCGAGGACATGCGCGAC
CAGCTCCAGATCACCGAGCGCCGCAGCATGATGCTCATCCAGGAACTCGAGGAGGTCCGC
TCCGCCCTCGAGACAACAGAGCGCCTTCGCAAACTGGCAGAGGGAGACCTCCAGGATGCC
AATGACCGTCTGGCCGAAGTATCTGCACAGAACCACGTCCTGAGCAACCAACGCCGCAAG
GCTGAGGCCGAGCTCCAGACCCTCACTGCCGAGCTTGAAGACGCCATCAACGAAGCACGC
AACAACGACGACAACGCCAAGAAGGCCATTGCTGATGCCACCCGTCTTGCTGATGAGCTC
CGCACCGAGCAAGAGCACTCCGTCCAGATCGAGAAGTTCCGCAAGTCTCTGGAAGTACAG
ATCAAGGACATGCAGGTCCGTCTCGATGAGGCTGAGGCTGCTGCACTCAAGGGAGGAAGG
CGCACCATTGAGAAGCTCGAGGCCAGGCTTCGTGACCTCGAGGGAGAATTGGAAATGGAG
GCTCGCCGCCGCTCCGACGCCGAGAAGGCTGTCCGTCGCCAGGAACGTCGCGTCAAGGAA
ATCATCTTCCAGTCCGAGGAGGACCGCAAAATCACAGAACGCATCCAGGAATCATGCGAC
AAACTCACCATCAAATGCAAGACACTCAAGAGGCAACTAGAGGAGTCTGAGGAGAACGTA
AACCAGAACCTGGCCAAGTACCGCAACGCACAGCGCGACTTGGAAGACTACGAGGAGCGT
GTAGAGCTTGCAGAGACACAGGTCAACAAGTACCGAGCCAAGCAACGCAGCCAAGTCACC
ACATCGACCCGCGTTTCCTCGGTACTGCTTGATTCAGATTTTTCAGATTTGGATGAGTTT
CTGGGCCGCAATGCTGACTCTGATAGCGATGCTGAAGAGTTTTCTCTATCGGCCCCGACG
TACTCCCAT

>pdep
ATGGCTGACGAATCGGATCAATTTTTGCATTTGGACAAGAAGTCCCAGCTCGAGTCTCAG
GCTCAGACCTTCGACGGTAAGAAGATGTGCTGGATCAGTGACGAAAAACAAGGATTCATA
AAGTGTGAGATCCTCAGTACCAAGGGCGAGGAGTGCACCGTCAGAACCGCCACGGGAAAG
CAAGTAACCGTCAAGAAGGATGACACCCAGCAAATGAACCCACCCAAGTTCGACAAGATC
GAAGACATGGCTGGTATGACCTACCTCAACGAAGCCAGTGTATTGGAGAACCTCAGACAG
AGATACTACTCTGGTCTCATCTACACCTACTCTGGCCTGTTCTGTGTGGCTATCAACCCC
TACCGTAGGCTACCCATCTACACCGACAAGGTTGTCATGCTCTACAAGGGTAAGAGGCGT
ACCGAAATGCCTCCCCACGTCTACTCCATCGCTGACAACGCCTACCATGACATGTTGCAG
AACCACGAGAACCAGTCCATGTTGATCACTGGAGAGTCAGGTGCAGGGAAAACAGAAAAC
ACCAAAAAGGTCATCCAGTATTTTGCCAACATTGCTAGTGTATCCACCGGAGGCAAACTT
CAACAGGACACGCCGGAGGGCGGGAAGAAGGGTAACCTTGAGGACCAGGTCATCCAGACC
AACCCCCCTCTTGAGGCCTTCGGTAACGCCAAGACGATCAGGAACGACAACTCCTCCCGT
TTCGGTAAATTCATCCGTATTCATTTCGGCACAAGCGGTAAATTGGCCGGAGCCGATATT
GAGACATATCTGCTGGAGAAGTCTCGTGTGATCCGACAAAATGGTGTTGAGAGGTCCTAC
CACATCTTCTACCAGATAACGTCTGGGTACCGAAAAGATGTATTGGACACTCTACTGCTC
GAGAAAGGCTGCAAATCATACTGTTTCCAAAACCAAGGAGAAGTTGAAATCGACGGGGTC
GATGACGCCGAGGAGTTCAAACTTACTGATGACGCCTTGGATGTCCTTGGCTTCACATTC
GACGAGAAGATGTCCATGTACAAAATGTGTGCTACTATCATGCACTTCGGAAACGTCGAG
TGGAAGCAGAGGCCCCGCGAAGAGCAGGCCGAAATCGAGTCGACAACSATCATTGACAAG
GTCGCTTTCCTGTTCGGTATCAACCCCCAGGAACTTGTGAAGAACYTKCTGAAACCCCGC
ATCAAGGTCGGTAACGAGTACGTGTCACAGGGACGTACTAAGGCTCAGGTCGTCTACTCA
GTCGGTGCCTTGGCAAAGGCCATCTACAACCGTCTCTTCTCCTGGCTCGTGCAACGTGTC
AATAAGACTCTGGCCACCAAGGCTACCAAGGCTTTCTTCATCGGTGTACTGGATATCGCC
GGATTCGAGATCTTCGACTTCAACACTTTTGAGCAGATCTGTATCAACCTGACCAACGAG
AAGCTGCAGCAGTTCTTCAACCATCACATGTTCGTCCTTGAGCAGGAAGAGTACAAGAGG
GAAGGCATCAACTGGGTTTTCATCGATTTCGGTCTCGATCTCCAAGACACTATCACCCTC
ATTGAAGGACCAATGGGTGTGTTCGCCATGCTTGAGGAAGAGTGTATGTTCCCCAAGGCT
ACTGACTTTACTTTCTTGGAAAAGCTGCTCAAGCAGCATAGTAGCAATCCCAAGATCACC
AAACCCGGTGTTGGAGGGAAGAAGGAGAAGAAGCACGCTGTCCACTTTGAGATCCATCAT
TACGCTGGAACCGTCGACTACAACATCGAGAGCTGGCTGGACAAGAACAAGGATCCTCTG
AACGAGGCCGTTGTCGAACTCTTCCGCAAATCTACTGACGAGCTCCTCTCTACCATCTTC
GCAGATTCTGGAGCAGCAGGTGGTGGACGCAAGAAGGGTGGTTCCTTCCAGACCGTATCG
GCCCTGCACAGGGAGCAACTGACCCGTCTGCTAGCCACCCTCTACAACACACAGCCTCAC
TTTGTGCGTTGCATCATCCCCAACGAGAAGAAGGCCCCAGGTGTCATCGACGCCCACCTC
GTACTCCATCAGCTCGCCTGTAACGGTGTGCTGGAAGGTATCCGTATCTGCCGTAAAGGA
TTCCCCAACAGACTGCCCTTCGGAGAATTCAAGCAGAGATATGCCATCCTTGCTCCCAGC
GCCATCCCACAGGGATTCATGGACAGCCGCAAGGCCGCAGACATGTTACTTAAAGCTCTG
CCTCTCGAGGAGAACGAATTCCGWATGGGACACACCAAGGTATTCTTCCGCGCTGGTGTC
CTGGGTAAGCTTGAAGAGTGGCGTGACGACCGTCTGGCCGAGATCATCTCCATGATCCAG
GCTCAGATCCGTGGTTACCTTGGCCGTATCGAGTTCAAGAAGATGCTCGACCAAAAGCTT
GGTCTGGGTGTCATCCAGCGTAACCTCCGCAAGTACCTCATCCTCAGGAACTGGGGATGG
TGGAGACTGTACACAAAGGTGAAGCCTCTGCTGAACGTTGCCCGTGCTGAGGATGAGATG
AAGGCCAAGGACGACGTCATCAAGAAGGCCAAGGAGCTGCTCAAGAAGGAGTCAGATGCG
AGGAAGGAAATGGAGGAGAAGAATGCCGACCTGCTGAAGGAGAAGGCCGATCTCCTCGCT
CAGCTCAACTCCGAGGCAGAATCTTCCGCNGAGATTGAAGAGAAGTTCGCCAAGATGATG
ACACTTAAAGNNNNNNNNNNNNNNNNNNNNNNNGAAATGCAAGACCGTCTCGAGGAGGAA
GAGGACGCAGGCGCCAACGCCGCCGCCGCCAGGCGCAAACTCGAGCAGGAGGCCACCGAA
CTCAAGCGTGACATCGAAGATCTCGAGATCTCTCTCACTAAGTCCGAGGAGGAGAAGAAG
CAGAAGGACGCTGCGATTAGGAGCCTGAACGAGGACATCGCCGCCCAAGACGAGGTCATC
GGCAAGCTGTCCAAGGAGAAGGCCAGCCTGGAGGAGGATCACTCCAAGACCCTGGACCAA
CTGGCACAAGAGGAAGAGAAATCAAACCATCTCTCCAAGGTCAAGGCCAAGCTGGAAGCC
TCAGTTGATGAGCTTGAAGACAGCCTCGAGCACGAGAAGAAGATNNNNNNNNNNNNNNNN
NNNNNNNNNNNNAAGNTCGAGGGCGACCTCAAGATGACCCAGGAGACGGTAGAGGAACTG
GAGCACGCCAAACGCGAGGCTGAGGAATCCATCAAGAAnnnnnnnnnnnnnnnnnnnnnn
NNNNNNNNNNNNNNNNNNNNNNNNNNNNNNNNNNNNNNNNNNNNNNNNNNNNNNNNNNNN
NNNNNNNNNGCCCGCATTGAAGAGCTAGAAGAGGAGTTGGAAGCAGAGAGACAGAATCGT
GCCAAGGCCGAGAAGCAGCGCGCAGATGTGACTCGCGAGCTCGAGGACCTTGGTGACCGT
CTTGAGGAACAGGGAGGTGCCACCGCCGCTCAGATCGAGGTCAACAAGCGCCGCGAAGCC
GAGCTTTCAAAACTCAAGCGCGAGATCGAAGACCAGATCGTCCAGCATGAGTCCGTCGCC
TCACAGCTCCGCAAGAAGCACACCGACTCCGTCGCCGAACTCACCGAGAACCTTGAGAGC
GTCAACAGGAGCAAATCAAAGATAGAGAAGGAACGCACACAGCTGAGGGTAGAGCTTGAG
GATGTCAGCAGCAACATGGACTACATCACCAAGGCTAAGCTCAATGCCGAGAAGTCCTGC
CATCAGCTTGAGTCCCAGCTCAGCGAGGCCAACGCCGCTCTTAACGAGCGCGACCGCACC
ATCAACGACCTCCAGAACTCCAAATCACGTCTGGGTAGTGAGAACTCCGACCTGGCCCGC
CAGCTTGAGGACCTCGAGAACCAGCTATCTCAGCTCAACAAGACCCGTGCATCCACCGCC
ATGCAGCTTGAGGAATACAAGAGGAGCGCCGATGAGGAGTCGAGGGCCAAGAACTCCCTG
TCCTCTCAGCTCAGGCAACTGCAGGCCGACAACGACCAGCTCCGTGACCAGGTCGAAGAA
GAGTCCGAGGCCCGTGCCGAAGTCCAGCGCGTACTTACCAAGGTCAACGGCGAGCTCAAC
CAGCTGCGTGCCAAATTCGACGGTGAGGCCGTCCAGCGTGCTGAGGAGCTCGAAGAGGCC
AAGAGGAAACTGATGATCCGTCTTGCACAGGTCGAGGAAGAATTGTCCAGCGCCTTGTCC
AAGAACGGCAGTCTTGAAAAGACCAAGGCCCGCCTTACTGGTGAGGTCGAAGACCTTCAG
CTAGACCTTGAGAGGTCCAACCAGCTGTGCGCCACACTCGAGAAGAAGCAGCGCAACTTC
GACAAGGACCTTGCGGTATGGAAGGAGAAGTGCGAGTCTCTGGCTGTCGAGCTTGACATG
TCCCAGCGCGAGGCCCGTACATACAGCACCGAACTCTTCAAGGTCAAGAACTCATACGAG
GAAAGCCTTGAGGTCATCGTCAACATCCGCCGTGACAACAAATCCCTTCAGGATGAGATC
CAGGACCTTACCGATCAGCTCGGAGAGGGTGGCAAGAACTGCCAYGAGCTCCAGAAACTC
GTCAAGCGTCTCGAACTCGAAAAGGATGAGCTCCGCGTCGCATTGGAGGAGGCCGAAGCC
CACCTCGAAGCTGAGGAAGCCAAGGTCATCCGTGCTCAGCTTGAGATCACACAGGTCAAG
CAGGAGTGCGACCGCCGTATCATTGAGAAGGATGAGGAATTCGAGATCACCCGCAAGAAC
CACGAACGCTCAATGGAATCCATGCAGGCTAGCCTCGAGGCTGAGCTCAAGGCCAAGAGT
GATGCCCAGAGGCTAAAGAAGAAGCTCGAGGCCGAAGTCAACGACTTGGAGATCCAACTC
GACCATGCCAACAGGAACGGCGCCGAAGCCATCAAGACCATCAAGAAGCTCCAGATNNNN
NNNNAGGAACTCCAAGCCAGCGTTGACGAAGAGACCCGTGCCCGTGAGGACATGCGCGAC
CAGCTCCAGATCACCGAGCGCCGCAGCATGATGCTCATCCAGGAACTCGAGGAGGTCCGC
ACCAGCCTCGAGACGACAGAGCGCTCCCGCAAACTGGCAGAGGGAGACCTCCAGGATGCC
AATGACCGCCTGGCCGAAGTGTCTGCACAGAACCACGTCCTGAGTAACCAGCGCCGCAAG
GCTGAGGCCGAGCTTCAGACYCTGACCGCCGAGCTTGAAGACGCCATCAACGAAGCACGC
AACAATGATGACAACGCCAAGAAGGCCATTGCTGATGCCACCCGTCTCGCTGATGAGCTC
CGCACCGAGCAAGAACACTCCGTCCAGATCGAGAAGTTCCGCAAGTCTCTGGAAGTACAG
ATCAAGGACATGCAGGTCCGTCTGGATGAGGCTGAGGCTGCTGCACTCAAGGGAGGAAGR
CGCACCATTGAGAAGCTCGAGGCCAGGCTCCGTGACCTCGAGGGTGAATTGGAAATGGAG
GCACGCCGCCGCTCCGACGCCGAGAAGGCTGTCCGCCGCCAGGAGCGCCGCGTCAAGGAA
ATAATCTTCCAGTCCGAGGAGGACCGCAAAATCACAGAACGCATCCAGGAGGCATGCGAC
AAACTCACCATCAAATGCAAGACACTCAAGAGGCAACTAGAGGAGTCTGAGGAGAACGTA
AACCAGAACCTGGCCAAGTACCGCAACGCCCAACGCGACTTGGAAGACTACGAGGAGCGT
GTAGAGCTTGCAGAGTCACAGGTCAACAAGTACCGAGCCAAGCAACGCAGCCAAGTCACC
ACATCGACCCGCGTTTCCTCGGTACTGCTTGATTCAGATTTTTCAGATTTGGATGATTTT
CTGGGCCGCAATGCTGATTCTGATAGCGATGCTGAAGAGTTTTCTCTATCGGCCCCGACG
TACTCACAT
