# Supplementary material for: Genome-wide signals of positive selection in strongylocentrotid sea urchins
Source: BMC Genomics. 2017 Jul 21;18:555. doi: 10.1186/s12864-017-3944-7 (PMC5521101; doi:10.1186/s12864-017-3944-7)
Supplement: Supplementary file 3 — Consensus alignment files. A compressed (gzip) tape archive (TAR) file containing 6250 consensus alignment files in FASTA format. (TGZ 14116 kb) [file 12864_2017_3944_MOESM3_ESM.tgz › SPU_010991/consensAlign.ordered.fa]

>sdro
ATGCCGGTATCGTTGGTnnnnnnnnnnnnnnnnnnnnnnnnnnnnnnnnnnnnnnnnnnn
nnnnnnnnTGCATGCAAAATTCGACTTGTAGGTGGTGAGTTTGATGCTGAAGGGAGAGTG
GAGATCTTTCACTCTGATGCCTGGGGTACGGTGTGTGATGATGACTTCGGTATCGAGGAA
GCCAACGTGGCCTGTCGTCAGCTAGGATACGTGGGCGCCATCGACTTCTTTCCTAAAGCT
TTCTTTGGGGCGGGGAGGGGGAACATCTGGCTTGATGAAGTGCGTTGCACCGGTAACGAG
GAGAGTTTGGCGTCTTGTGGTAATAGAGGATGGAGGATACATAACTGTGTACATAGTGAG
GATGTGGGTGTCTCCTGCTATTCAAGTGACCAGTACAAGGTACGATTGGTTGGTGGTTCA
ACAGACTACGAAGGCCGGGTTGAGATCAACTATAAGGGAGCTTGGGGGTCTATCTGTGAT
GATTCCTGGGACATTAGCGAGGCTACAGTAGTGTGCAAGCAGCTAGGATACACGGGGGCG
CTCCAGGCCGTAGGGGATGCGGTCTTTGGTACAGGGGACGGTGTTATCATGTTAGATGAT
GTGAACTGTGAAGGGAATGAAGGTACATTGGATATGTGCTCACATCGGGGATGGTTCGTA
CATGACTGTACTATGGCGGAGGTGGCAGGTGTGAAGTGTGATATTGAAGACCATATCGTC
AGACTTGTCGATGGTGGAGCCCCAAACCAGGGTCGTGTAGAGGTCATCTTCAATGGAACG
TGGGCCACCGTCTGTAACGAGCAGTGGGACATCCAGGACGCTAACGTGATCTGCCGTCAG
CTAGGGTACATCGGTGCTACAGAGGCAGCTATGAATGGAGAATACGAGCCAGGCTCTGGT
ATTGTTGCTCTGAGTGAGGTCCGATGCGAGGGGTGGGAGCATGAGCTTAATGATTGTTAC
CATGGTCTGTGGGGTACGTCAGGGAGCACCTGCACGCATGACATGGATGCTGGGGTCATG
TGTGCTAACCAAACCGATTTTGATATCCGGCTTGTTGGAGGAGAGTTGGAATCAATAGGG
CGAGTAGAAGTATTCTATGATGGTGCTTGGGGTACAGTGTGTGATGATCTATGGGACTTA
GCAGACGCAAGGGTTGTTTGTAGACAGCTTGGTTACAGGGATGCCTTGGAAGCAACGGTC
TCAGCTGCACATGGTCCTGGGAATGGACGTTTTATTCTTGATAACGTCCAGTGTATGGGA
ACAGAGTTGAACCTAACAGATTGTCTTCATGAAGGCTTCATGATGCATAACTGTCAAACC
AATGAAGATGCAGGAGTCATATGCCAGACCGCAGATAATTCATACACCATACGTCTTGTC
GATGGCAACGTAGCTTCAGAAGGTCGTGTAGAGGTCGTCTACAACGACGAATGGGGAACA
ATATGTGATGATGATTGGGACATAGATGATGCTAGAGTGATCTGCAGACAGCTTGGTTAC
ACCAACGCAGAGAAGGCCACACTGGCCGCTAGCTTTGGGGGAGGCTCTGGGGTGATATGG
TTGGATGATGTTATGTGTGATGGGACAGAGCCGTCAATCTTCACCTGTCCTAGTAGCGAA
TGGGGGGACCATAATTGTGAACATACGGAAGATGCAGGTGTGATCTGCACAGATGATGGT
TCTTCTCAGATCCGTCTTGTGGATGGCAGTGATTCACGTGGAGGTCGTCTAGAGATCTAC
TTTGAGGGTACGTGGGGGACTGTGTGTGATGACTCCTGGGACGCAGTCGATGCCGAGGTA
GCATGCCAGGAGCTTGGCTTTGTAGGAGTGGAAGACTTTAAGGCTACCTATCCAACGGGT
GAAGAACAGATCTGGTTGGATGATGTTCATTGTGAAGGTGGTGAGAGCTCTATCAGGTAC
TGCAGTCATAACGGTTGGGGAGAGCATAACTGYGCCCACGCAGAGGATGTAGGCATCGTT
TGCAGAAGAGGTGGTACTGTGAGTGGTCTATCTAAAGGAGCCATAGTTGCCATAGCAACA
GGATGTATTGCAATATTTGTTATTGTGATGGTGACAGTGACCTGTTTCTACAGCAGGARG
ATCCGTAAGCCAGAGACCMCTGAGCCTCGGCGTTCAGATTCACAATGGAACTCACCACAA
CCATCCATTCCAAGACCACCGCAGGTGTATTCCATCAATCAGAATGTGTTCTATAACAGC
TATGGTCAAACTATGCATGTTAACTCCTCCTCTCCTCCTCGTTCTCCCCTGGGACCGTCC
AATGCATACCCTCAAGCACCGTCCAATGCGTACCCTCCAGCACCGTCCAATGCATACCCT
CAAGCACCGTCCAATGCGTACCCTCCAGCACCGTTCCCTATGCCATCAGAACCACCACCT
GATTATGAAATGATCTCAAGCTATACCCCTCAATCTGTCTTCCATGGAAATCTAGTCAGG
GAACCACACTCAATAAACCTTGCAGCAGCAGCAGGTCCTTCATTATCCTCATCAGCGGTT
GCCCGCACCCCTGCCACACCCATCTCTCCCGGTCCTTCACAACCAGAGGGGTACCTCTCT
TCCCCTTTTCCAGACCTGGTATCTTCAGGTTTTAAACTACCATCTGAACCTCCTAGTTAT
TCAGCAGCATCTCAGAGCAGTAACATCCCTCCCTCAAGGGATGCTGCTCCAGGATACTCT
AGAGACGATGGTGCATCTACCGGTAATCAAAGGACACAGAATTCCAGAAATAGCCACGCC
CCTGGTGGAAGGGATCCTCCACCCTTTCATACAGATGACAATGCTTATTCAAATGCAGCC
TTTTCAGGAGATACAGCTGAAGGTAGAGACAATGTATCTATGGAGATA

>spal
ATGCCGRTATCGTTGGTTGGTAGTRMGAGCCCCGATGATGASTGCAATGTACTTGTGGGC
CCATGCAATRCATGCAAAATTCGACTTGTAGGTGGTGAGTTTGATGCYGAAGGGAGAGTG
GAGATCTTTCACTCKGATGCMTGGGGTACKGTGTGTGATGATGACTTYGGTATCGAGGAA
GCMAACGTGGCATGCCGTCAGCTAGGTTACGTGGGCGCCATCGACTTCTTTCCTAAAGCT
TTCTTTGGGGCGGGGATGGGSAAYATCTGGCTTGATGAAGTGCGTTGCACCGGTAACGAG
GARAGTTTGGCGTCTTGTGGSAACAGAGGATGGAGGATACATAACTGTGTACATAGTGAG
GATGTGGGTGTCTCCTGCTWTTCAAGTGACCAGTACAAGGTACGATTGGTTGGTGGTTCA
ACGGACTACGAAGGCMGGGTTGAGATCAACTATAAAGGAGCTTGGGGGTCTATCTGTGAT
GATTCCTGGGACATTAACGAGGCTACAGTAGTGTGCAAGCAGCTAGGATACACRGGGGCG
CTCCAGGCCGTAGGGGATGCGKYCTTTGGAACAGGGGACRGTGTTATCATGTTAGATGAT
GTGAACTGTGAAGGGAATGAAGGTACATTGGATATGTGCTCACATCAGGGWTGGTTCGTA
CATGACTGCACTATGGCTGARGTGGCAGGYGTMAAGTGTGATATTGAAGACCATATCGTC
AGACTTGTCGATGGTGGAGCYYCAAACCAGGGTCGTGTWGAGGTCATCTTCAACGGAACT
TGGGCCACCATCTGTAACGARCAGTGGGACATCCAGGACGCKAACGTGATCTGCCGTCAG
CTAGGGTACATCGGTGCTACAGAGGCAGCTATGAATGGAGAATACGAGCCAGGCTCTGGT
ATYGTTGCTCTGAGTGAGGTCCGATGTGAGGGGTGGGAGCATGAGCTTAATGATTGTTAC
CATGGTCTGTGGGGTACATCAGGAAGCACCTGTACGCATGACATGGAYGCTGGGGTCAWG
TGTGCTAACCAAACCRAWTTTGATATYCGKCTTGTTGGAGGAGAGTTGGAATCAATAGGG
CGAGTAGAAGTATTCTATGATGGKGCTTGGGGTACAGTGTGTGATGATCTATGGGATCTA
GCAGACGCAAGGGTTGTTTGTAGACAGCTTGGTTACAGGGATGCCTTGGAAGCAACGGTC
TCAGCTGCCCATGGTGCCGGGAACGGACGTTTTATTCTTGATAACGTCCAGTGTATGGGA
ACAGAGTTGAACCTAACCGATTGTCTTCATGAAGGCTTCATGATGCATAACTGTCAAGCT
AATGAAGATGCAGGAGTCATATGCCAGACTGCAGATAACTCATACACCATACGTCTTGTC
GATGGCAACGTAGCTTCAGAAGGTCGTGTAGAGGTCGTCTACAAYGACGAATGGGGAACA
ATATGTGATGATGATTGGGACATAGATGATGCTAGGGTGATCTGCAGACAGCTTGGTTAY
ACCAACGCTGAGAAGGCCACACTGGCCGCTAGCTTTGGGGGAGGCTCTGGKGTGATATGG
TTGGATGATGTGATGTGTGACGGGACAGAGCCGTCTATCTTCACCTGCCCTAGCAGCGAG
TGGGGRGACCATAATTGTGAACATACTGAAGATGCAGGTGTGATCTGCACAGATGATGGC
TCTTCTCAGATCCGTCTCGTRGATGGCAGTGATTCRCGTGGAGGTCGTCTAGAGATCTAC
TTCGAGGGTACGTGGGGAACTGTGTGTGATGATTCCTGGGATGMAGTCGATGCTGAGGTA
GCATGTCAGGAGCTTGGCTTCGTAGGAGTGGAAGACCACAAGGCCACCTATCCAACGGGT
GAAGAACAGATCTGGTTGGATGATGTTCATTGTGAAGGTGGTGAGAGCTCTATCAGGTAC
TGCAGTCATAACGGTTGGGGAGARCATAACTGTGCCCACGCAGAGGATGTAGGCATCGTT
TGCCGAAGAGGTGGTACCGTGAGCGGTCTATCTAAAGGAGCCATAGTTGCCATAGCAACA
GGATGTATTGCAGTATTTGTTATTGTGATGGTGACAGTGACCTGTTTCTACAGCAGGAGG
ATCCGTAAGCCAGAGACCACTGAGCCTCAGCGTTCAGAGACACAATGGAACTCASCACAA
CCATCCATTCCMAGACCACCGCAGGTGTATTCCATCAATCAGAATGTGTTCTATAACAGC
TATGGYCAAACTATGCATGTCAACTCCTCYYCTCCTCCTCGTTCTCCYCTGGGACCGTCC
AATGCGTACCCTCCAGCACCGTnnnnnnnnnnnnnnnnnnnnnnnnnnnnnnnnnnnnnn
nnnnnACCGTCCAATGCGTACCCTCCAGCACCRTTCCCTATGCCATCAGAACCACCACCT
GATTATGAAATGATCTCAAGCTATACCCCTCAATCTGTCTTCCAKGGAAATCTAGTSAGG
GAACCACACTCAATAAACCTTGCAGCAGCAGCAGGTCCTTCATTAYCCTCATCAGTGGTT
GCMCGCACCCCTGCCACACCCATCTCTCCCGGTCCTTCACAACCAGAGGGGTACCTCTCT
TCCCCTTTTCCAGACCTGGTATCWTCAGGTTTTAARCTACCATCCGAACCTCCTAGTTAT
TCAGCAGCATCTCAGAGCAGTAACATCCCTCCCTCAAGGGATGCYGCTCCAGGATACWCT
AGAGAYGATGGTGCATCTACCGGTAATCAAAGGACACAGAATTCCAGAAATAGCCACGCC
CCTGGTGGAAGGGATCCTCCACCCTTYCATACAGRTGACAATGCTTATTCAAATGCAGCC
TWTTCAGGAGATACAGCTGAAGGTAGAGACAATGTATCCATGGAGATA

>sfra
ATGCCGGTATCGTTGGTNNNNAGTGAGAGCGCCGATGGTGACnnnnnnnnnnnnnnnnnn
nnnnnnnnnnnATGCAAAATTCGACTGTCAGGTGGTGAGTTTGATGCTGAAGGGAGAGTG
GAGATCTTTCACTCYGATGCTTGGGGTACTGTATGTGATGATGACTTCGGTATCGAGGAA
GCCAATGTGGCATGTCGTCAGCTGGGATACGTGGGCGCCATMGACTTCTTTCCTAAAGCT
TTCTTTGGGGCGGGGATGGGGAATATCTGGCTGGATGAAGTGAGTTGCAAYGGTAACGAG
GAGAGTTTGGCGTCTTGTCCRAATAGAGGATGGAGGATACATAATTGTGTACATAGTGAG
GATGTGGGYGTCTCRTGCTATTCAAGTGACCAGTACAAGGTACGATTGGTTGGTGGTTCA
ACCAACTACGAAGGCCGGGTTGAGATCAACTATAAAGGAGCTTGGGGGTCCATTTGTGAT
GATTCCTGGGATATTAGTGAGGCTACAGTAGTCTGCAAGCAGCTAGGATATACGGGGGCG
CTCCAGGCYGTAGGAGATGCGATCTTTGGTACAGGAGACGGTGTTATCATGTTAGATAAT
GTGAACTGTGAAGGGAATGAAGGTACATTGGATATGTGCTCACATCAGGGATGGTTCGTA
CATGACTGCACTATGGCTGAGGTCGCAGGTGTCAAGTGTGATATTGAAGACCATATAGTC
AGACTTGTTGATGGTGGAGCCCCAAACCAGGGTCGTGTAGAGGTCATCTTCAACGGAACT
TGGGCCACCATCTGTAACGAGCAGTGGGACATCCAGGACGCTAACGTGATCTGCCGTCAG
CTAGGGTACATCGGTGCTACAGAGGCAGCTATGAATGGAGAATACAACCCAGGATCTGGT
ATTGTTGCTCTGAGTGAGGTCCGATGCGAAGGATGGGAGCATGAGATTAATGATTGTTAT
CATGGTCTGTGGGGCACATCAGGAAGCACTTGTATGCATGACATGGATGCTGGGGTCAAG
TGTGCTAACCAAACCAAATTTGATATCCGGCTTGTTGGAGGAGAGCTAGAATCAATAGGA
CGAGTAGAAGTATTCTATGATGGTGCTTGGGGTACAGTGTGTGATGATCTATGGGATTTA
GCAGACGCAAGGGTTGTTTGTAGACAGCTTGGTTACAGGGATGCCTTGCAAGCAACGGTC
TCAGCCGCCCATGGTGCTGGGAATGGACGTTTTATTCTGGATAATGTCCAGTGTATGGGA
ACAGAGTTGAATCTAACGGATTGTCTTCATGATGGCTTCATGATGCATAATTGTCAAACC
AATGAAGATGCAGGAGTGATATGCCAGACTGCAGATAATTCATACACCATACGTCTTGTC
GATGGCAACGTAGCTTCAGAAGGTCGTGTAGAGGTCGTCTACAATGATGAATGGGGAACA
ATATGTGATGATGATTGGGACATTGATGATGCTAGGGTGATCTGCAGGCAGCTTGGTTAC
ACCAACGCAGAGAAGGCAACACTGGCCGCTAGCTTTGGGGGAGGCTCTGGRGTGATATGG
TTGGATGATGTCATGTGTGACGGGACAGAGCCGTCAATCTTCACCTGCCCTAGCAGTGTA
TGGGGTGAACATAATTGTGAACATACTGAAGATGCAGGGGTGATCTGCACAGATGATGGT
TCTTCTCARATCCGTCTTGTGGATGGCAGTGATTCGCGTGGAGGTCGTCTWGAGATCTAC
TTTGAGGGTACRTGGGGTACTGTGTGTGATGACTCCTGGGACGAAGCCGATGCTGAGGTA
GCATGCCAGGAGCTTGGCTTCGTAGGCGTGGAAGACTTCAAGGCCACTTATCCAATGGGT
GAAGATCARATCTGGTTGGATGATGTTCATTGTGAAGGTGGTGAGAGCTCCATCAGGTAC
TGCAGTCATAACGGTTGGGGAGAACATAACTGTGCCCACCAGGAGGATGTAGGCATTGTT
TGCAGAAGAGGTGGTACTGTGAGTGGCCTAACTAAAGGAGCCATAGTTGCTATAGCAACA
GGATGTATTGCAATAATTGTTATTCTCATGGTGACAGTGACCTTTTGCTACAGCAGGAGG
ACCCGTAAGCCAGAGACCACTGAGCCTCAGCCTTCAGAGTCACAATGGAACTCACCACCA
CCATCCAGTCCTAGACCACCACAGGTRTATTCCATCAATCAGAATGTGTTCTATAACAGC
TATGGCCAAACCATGCATGTCAACTCCCCTCCTCCTCCTCnnnnnnnnnnnnnnnnnnnn
nnnnnnnnnNNNNNNNNNNNNNNNNnnnnnnnnnnnnnnnnnnnnnnnnnnnnnnnnNNN
NNNNNACCGTCCAATGCGTACCCTCAAGCACCATTCCCTATGCCATCAGAACCACCACCT
GAATATGAAATGATCTCAAGCTATACCCCTCAATCTGTCTTCCAGGGAAATCTAGTGACG
GAACCACCCTCAATAAATCTTGCAGCAGCAGNNGGTCCGTCATCATCCTCATCAGAGGTT
GCCCGCACCCCTGCCACACCCCTCTCTCCTGGTCCTTTACAACCAAAGGGGTACCTCTCT
TCCCCTTTTCCAGACCTGGTATCGTCAGGTTTTGAACTACCATCCGAACCTCCTAGTTAT
TTAGCAGCATCTCAGAGCAGTAACATCCCTCCCTCAAGGGATGCCGCTCCACGATACTCT
AGGGATGATGGTGCATCTANNNNTAATCAAAGGTCACCGAATTCCAGAAATAGCCACGCC
CCTGGTGGAAGGGATCCTCCACCCTTCCATACAGGTGACAATGCTTATTCAAATGCAGCC
TTCTCAGGAGATACAGCTGAAGGTAGAGACAATGTATCCATGGAGATA

>afraSS
ATGCCGGTATCGTTGGTTGGTAGTGAGAGCCCCGATGATGACTGCAATGTACTTGTGGGC
CAATGCAATGCATGCAAAATTCGACTTGTAGGTGGTGAGTTTGATGCTGAAGGGAGAGTG
GAGATCTTTCACTCTGATGCATGGGGTACRGTGTGTGATGATGACTTTGGTATCGAGGAA
GCAAACGTGGCATGTCGGCAGCTAGGATACGTGGGCGCCATCGACTCCTTTCCYAAAGCT
TTCTTTGGGGCAGGGATGGGCAATATCTGGCTTGATGAAGTRCGYTGCACCGGTAACGAG
GAAAGTTTGGCGTCTTGTGGTAACAGAGGATGGAGGATACATAATTGTGTACATAGTGAG
GATGTAGGTGTCTCCTGCTATTCAAGTGACCAGTACAAGGTACGATTGGTTGGTGGTTCA
ACGGATTACGAAGGCCGTGTTGAGATCAACTACAAAGGAGCTTGGGGATCTATATGTGAT
GATTCCTGGGACATTAGCGAGGCTACAGTAGTGTGCAAGCAGCTAGGATACACGGGGGCG
CTCCAGGCCGTAGGGGATGCGGTCTTTGGAACAGGAGACGGTGTTATCATGTTAGATGAT
GTGAACTGTGAAGGAAATGAAGGTACATTGGATATGTGCTCTCATCGGGGATGGTTCGTA
CATGACTGCACTATGGCGGAGGTGGCAGGTGTGAAGTGTGATATTGAAGACCATATCGTC
AGACTTGTCGATGGTGGAGCTCCAAACCAGGGTCGTGTAGAGGTCATCTTCAACGGRACT
TGGGCCACCATCTGTAACGAGCAGTGGGACATCCAGGACGCTAACGTGATCTGCCGTCAA
CTAGGGTACATCGGTGCTACAGAGGCAGCTATGAATGGAGAATACAACCCTGGATCTGGT
ATTGTTGCTCTGAGTGAGGTCCGATGCGAGGGGTGGGAGCATGAGCTTAATGATTGTTAC
CATGGTCTGTGGGGTACGTCAGGAAGCACCTGTACGCATGACATGGATGCTGGGGTCATG
TGTGCTAACCAAACCGARTTTGATATTCGGCTTGTTGGAGGAGAGTTGGAATCGATAGGG
CGAGTAGAAGTATTCTATGATGGTGCTTGGGGTACAGTGTGTGATGATCTATGGGACTTA
GCAGACGCAAGGGTTGTTTGTAGACAGCTTGGTTACAGGGATGCCTTGGAAGCAACAGTC
TCAGCTGCACATGGTCCTGGGAATGGACGTTTTATTCTTGATAACGTCCAGTGCATGGGA
ACAGAGTTGAATCTAACTGATTGTCTTCACGAAGGCTTCATGATGCATAACTGTCAAACT
AATGAAGATGCAGGAGTCATATGCCAGACTGCAGATAATTCATACACCATACGTCTTGTC
GATGGCAACGTAGCTTCAGAAGGTCGTGTAGAGGTCGTCTACAACGACGAATGGGGAACA
ATATGTGATGATGATTGGGACATAGATGATGCTAGAGTGATCTGCAGACAGCTTGGTTAC
ACCAACGCAGAGAAGGCCACACTGGCCGCTAGCTTTGGGGGAGGCTCTGGKGTGATATGG
TTGGATGATGTTATGTGTGATGGGACAGAGCCGTCAATCTTCACCTGTCCTAGTAGCGAG
TGGGGGGACCATAATTGTGAACATACGGAAGATGCAGGTGTGATCTGCACAGATGATGGT
TCTTCTCAGATCCGTCTTGTGGATGGCAGTGATTCACGTGGAGGTCGTCTAGAGATCTAC
TTTGAGGGTACGTGGGGGACTGTGTGTGATGACTCCTGGGACGCAGTCGATGCYGAGGTA
GCATGCCAGGAGCTTGGCTTYGTAGGAGTGGAAGACCACAAGGCCAGCTATCCAACGGGT
GAAGAACAGATCTGGTTGGATGATGTTCATTGTGAAGGTGGTGAGAGCTCTATCAGGTAC
TGCAGTCATAACGGTTGGGGAGAGCATAACTGTGCCCACGCAGAGGATGTAGGCATCGTT
TGCAGAAGAGGTGGTACTGTGAGTGGTCTATCTAAAGGAGCCATAGTTGCCATAGCAACA
GGATGTATTGCAGTATTTGTTATTGTGATGGTGACAGTGACCTGTTTCTACAGCAGGAGG
ATCCGTAAGCCAGAGACCACTGAGCCTCAGCGTTCAGGGACACAATGGAACTCACCACCA
CCATCCGGTCCAAGACCACCGCAGGTGTATTCCATCAATCAGAATGTGTTCTATAACAGC
TATGGTCAAACTATGCATGTCAACTCTTCTTCTCCTCCTCGTTCTCCCCTGGGACCGTCC
AATGCGTACCCTCCAGCACCGTnnnnnnnnnnnnnnnnnnnnnnnnnnnnnnnnnnnnnn
nnnnnACCGTCCAATGCGTACCCTCCAGCACCGTTCCCTATGCCATCAGAACCACCACCT
GATTATGAAATGATCTCAAGCTATACCCCTCAATCTGTCTTCCAGGGAAATCTAGTCAGG
GAACCACACTCAATAAACCTTGCAGCAGCAGCAGGTCCTTCATTATCCTCATCAGTGGTT
GCCCGCACCCCTGCCACACCCATCTCACCCGGTCCTTCACAACCAGAGGGGTACCTCTCT
TCCCCTTTTCCAGACCTGGTATCTGTAGGTTTTAATTTACCATCTGAACCTCCTAGTTAT
TCAGCAGCATCTCAGAGCAGTAACATCCATCCCTCGAGGGATGCCGCTCCAGGATACTCW
AGGGATGATGGTGCATCTANNANTAATCAAAGGACACAGAATCCCAGAAATAGTCACGCC
CCTGGTGGAAGGGATCCTCCACCCTTCCATACAGATGACAATGCCTATTCAAATGCAGCC
TTTTCAGGAGATACAGCTGAAGGTAGAGACAATGTATCCATGGAGATA

>hpul
ATTCCGGTATCGTCGATNNNNAGTGAGAGCCCNNNTGNNNNNTGCAATTTACTTGCGGGC
CCAGGCGATGCATGCAAAATTCGACTTGTAGGTGGTGAGTTTGATGCCGAAGGGCGAGTG
GAGATCTTTCACTCYGGTGCCTGGGGTACTATTTGTGATGATGACTTTGGTATCGAGGAA
GCCAACGTGGCCTGTCGTCAGCTAGGATACGTGGGCGCCATCGACTTCTTTCCTAAAGCT
TTCTTTGGGGCRGGGATGGGCAATATCTGGCTTGATGAAGTGCGTTGCAACGGTAACGAG
GAGAGTTTRGCRTCTTGTGGCAAYAGAGGATGGAGGATACATAACTGTGTTCATAGTGAG
GATGTGGGTGTGTCATGCTWTTCAAGTGACCAGTACAAGGTACGATTGGTTGGTGGTTCA
ACGGACTACGAAGGCCGGGTTGAGATCAACTATAAAGGAGCTTGGGGGTCTATCTGTGAT
GATTCCTGGGACATTAATGAGGCTACAGTAGTATGCAAGCAGCTGGGATACACAGGGGCG
CTCCAGGCCGTAGGGGATGCGGCCTTTGGAACAGGGGACGGTGTTATCATGTTAGATGAT
GTKAACTGTGAAGGGAATGAAGGYACATTGGATATGTGCTCACATCAGGGTTGGTTCGTA
CATGACTGCACTATGGCGGAGGTGGCAGGTGTGAAGTGTGATATTGAAGACCATATAGTC
AGACTTGTTGATGGTGGAGCTTCAAACCAGGGTCGTGTAGAGGTCATCTTCAACGGAACT
TGGGCCACCATTTGTAACGAGCAGTGGGACATCCAGGACGCTAACGTGATCTGCCGTCAG
CTAGGGTACATTGGTGCTACCGAGGCAGCTRTAAATGGAGAATACGAGCCAGGCTCTGGT
ATTGTTGCTCTGAATGAGGTCCGATGTGAGGGGTGGGAGCATGAGCTTAATGATTGTTAC
CACGGTCTGTGGGGTACATCAGGAAGCACCTGTACACATGACATGGATGCTGGAGTCAAG
TGTGCTAACCAAACCGAATTTGATATTCGGCTTGTTGGAGGAGAGTTAGAATCAATAGGG
CGAGTAGAAGTATTCTATGATGGTGCTTGGGGTACAGTGTGTGATGATCTATGGGATTTA
GCAGACGCAAGGGTTGTTTGTAGACARCTKGGKTAYAGRGATGCCTTGGAAGCAACRGTC
TCAGCTGCACATGGTTCTGGGAATGGACGTTTTATTCTTGATAACGTCCAGTGTATGGGA
ACAGAGTTAAATCTAACCGATTGTCTTCATGAGGGCTTCATGATGCATAATTGTCAAATC
AATGAAGACGCAGGTGTGATATGCCAGACCGCAGATAATTCATACACCATTCGTCTTGTY
GATGGCAACGTAGCTTCAGAAGGTCGTGTAGAAGTCGTCTACAATGACGAATGGGGAACC
ATATGTGATGATGATTGGGACATAGATGATGCTAGGGTGATCTGCAGACAGCTTGGTTAC
ACCAATGCTGAGAAGGCCACACTGGCCGCTAGCTTTGGGGGAGGCTCTGGTGTGATATGG
TTGGATGATGTTATGTGTGACGGGACAGAGCCGTCGATCTTCACCTGTCCCAGTAGCGAA
TGGGGTGACCATAATTGTGAACATACTGAAGATGCGGGTGTGATCTGCACAGATGATGGC
TCTTCTCAGATCCGTCTTGTGGATGGCAGTGACTCGCGTGGAGGTCGTCTAGAGATCTAC
TTTGAGGGTATGTGGGGAACTGTGTGTGATGACTCCTGGGACGAAGTCGATGCCGAGGTA
GCATGCCAGGAGCTTGGCTTCGTAGGAGTGGAAGACTACAAGGCCAGCTATCCAACGGGT
GAAGAACAGATCTGGTTGGATGATGTTCATTGTGAAGGTGGTGAGAGCTCAATCAGGTAC
TGCAGTCATAACGGTTGGGGAGAACATAACTGTGCCCATGCAGAGGATGTCGGCATTGTT
TGCAGAAGAGGTGGTACCGTGAGCGGTCTATCTAAAGGAGCCATAGTTGCCATAGCAACA
GGATGTATTGCAATATTTGTTATTGGCATGGTGACAGTGACCTGTTTCTACAGCAGGAGG
ACCCGTAAGCCAGAGACCACCCAGCCCCAAGGTTCAGGGTCACAATGGAACTCACCASAA
CCATCCAGTCCCAGACCACCGCAGGTGTATTCCATCAATCAAAATGTGTTCTATAACAGC
TATGGCCAAACTATGCATGTCAACTCCCCTCCTYCTYCTCGTCCTCCGCCGGTACCGTCC
AATGTGTACCCTCAAGCACCNNNNNNNNNnnnnnnnnnnnnnnnnnnnnnnnnnnnnnnN
NNNNNACCGTCCAATGTGTACCCTCAAGCACCATTCCCTATGCCATCAGAACCACCACCT
GATTATGAAATGATCTCGAGCTATACCCCTCAATCTGTCTTCCAGGGAAATCTAGTCAGG
GAACCACACRCAATAAATCTTGCAGCAGCAGCAGGTCCTTCATTATCCTCATCAGAGCTT
GCCCGCACCCCTGCCACACCCATCTCTCCTGGTCCTTCACAATCAGAGGGGTACCTGTCT
TCTCCTTTTCCAGACCTGGTATCTGTAGGTTTTAATCTACCATCCGAACCTCCTAGTTAT
TCAGCAGCATCTCAGAGCAGCAGCATCCCTCCCCCAAGGGATGCCACTCCAGGATACTCT
AGGGACGATGGTGCATCTACNNNTAATCACGGGACACAGAATTCCAGAGATAGCCACACC
CCTGGTGGAAGGGATCCTCCACCCTTCCATACAGATGACAATGCTTATTCAAATGCAGCC
TTTTCAGGAGATACAGCTGAAGGTAGAGACAATGTATCCATGGAGATA

>snud
ATGCCGGTATCGTTGGTNNNNAGTGAGAGCGCCGATGGTGAnnnnnnnnnnnnnnnnnnn
nnnnnnnNTGGATGCAAAATTCGACTGTCRGGTGGTGAGTTTGATGCTGAAGGGAGAGTG
GAGATCTTTCACTCYGATGCCTGGGGTACTGTATGTGATGATGACTTCGGTATCGAGGAA
GCCAACGTGGYATGTCGTCAGCTGGGATAYGTRGGCGCYATCGACTTCTTTCCTAAAGCT
TTCTTTGGGGCGGGGAYGGGGAWTATCTGGCTRGATRAAGTGARTTGCAACGGTAACGAG
GARAGTTTGGCGTCTTGTCCRAATAGAGGATGGAGGATACATAATTGTGTACATAGTGAG
GATGTGGGTGTCTCATGCTATTCAAGTGACCAGTACAAGGTACGATTGGTTGRTGGTTCA
ACMRACTACGAAGGCCGGGTTGAGATCAACTATAAAGGAGCTTGGGGATCCATTTGTRAT
GATTCCTGGGATATTAGTGAGGCTACAGTAGTCTGCAAGCAGCTAGGATATACGGGGGCG
CTCCAGGCCGTAGGGGATGCRRTCTTTGGTAMAGGAGAYGGTGTTATCATGTTAGATRAT
GTGAACTGTGAAGGGAATGAAGGTACATTGGATATGTGYTCACATCGGGGATGGTTCGTA
CATGACTGCACTATGKCKGAGGTCGCAGGKGTCAAGTGTGATMTTGAAGACCATATAGTC
AGACTTGTTGATGGTGGAGCCCCAAACCAGGGTCGTGTAGAGGTCATCTTCAACGGARCT
TGGGCCACCATCTGTAACGAGCAGTGGGACATCCAGGACGCTAAYGTGATCTGCCGTCAG
CTAGGGTACATCGGTGCTACAGAGGCAGCTATGAATGGAGAATACAASCCAGGATCTGGT
ATTGTTGCTCTGAGTGAGGTCCGATGCGAAGGATGGGARCATGAGATTAATGATTGTTAT
CATGGTCTGTGGGGTACATCAGGAAGCACTTGTATGCATGACATGGATGCTGGGGTCAAG
TGTGCTAACCAAACCRMATTTGATATCCGRCTTGTTGGAGGAGAGATAGAATCAATAGGG
AGAGTAGAAGTATTCTATGATGGTGCTTGGGGTACAGTGTGTGATGRTCTATGGGATTTA
GCAGACGCAAGGGTTGTTTGTAGACAGCTTGGTTACAGGGATGCCTTGCAAGCAACGGTC
TCAGCCGCCCATGGTGCTGGGAATGGACGTTTTATTCTKGATAATGTCCAGTGYATGGGA
ACAGAGTTGAATCTAACRGATTGTCTTCATGATGGCTTYATGATGCATAATTGTCAAACC
ARTGAAGATGCAGGAGTGATATGCCAGACTGCAGATAATTCATRCACCATACGTCTTGTC
GATGGCAACGTAGCTTCMGAAGGTCGTGTAGAGGTCGTCTACAACGATGAATGGGGAACA
ATATGTGATGATGATTGGGACATTGATGATGCTAGGGTGATCTGCAGGCAGCTTGGTTAC
ACCAACGCAGAGAAGGCAACACTGGCTGCTAGCTTTGGGGGAGGCTCTGGGGTGATATGG
TTGGATGATGTCATGTGTGAYGGGACAGAGCCRTCAATCTTTACCTGCCCTAGCAGTGGA
TGGGGTGAACATAATTGTGAACATACTGAAGATGCAGGGGTGATTTGYACAGATGATGGT
TCTKYYCAGATCCGTCTKGTGGATGGCAGTGATTCGCKTGGAGGTCGTCTAGAGATCTAC
TTTGAGGGTACRTGGGGTACTGTGTGTGATGACTCCTGGGAYGAARCCGATGCTGAGGTA
GCATGCCAGGAGCTYGGCTTCRTAGGMGTGGAAGACTTTAAGGCCARYTATCCARTGGGT
GAAGRTCAGATCTGGTTGGATGATGTTMAYTGTGAAGGTGGTGAGAGCTCCATCAGGTAC
TGCAGTCATAACGGTTGGGGAGAACATAACTGTGCCCACCAGGAGGATGTAGGCATTGTT
TGYAGAAGARRTGGTACYGTGAGTGRYCTAACTAAMGGAGSCATAGTTGCCATAGYAACA
GGATGTATYGCARTAATTGTTATTCTCATGGTGACAGTGACCTTTTGCTACAGCAGGAGG
ACACGTAAGCCAGAGACCACTGAGCCTCAGCCTTCAGAGTCACAATGGAACTCACMACMA
CCATCCAGTCCCAGACCGCCACAGATGTATTCCATCAATCAGAATGTGTTCTATAACAGC
TATGGCCAAACCGTGCATGTCAACCCCYCTCSTYCTCCTSCTYCTCCTCTGGGACCGTCC
AATGTGTACCCTCAAGCACCnnnnnnnnnnnnnnnnnnnnnnnnnnnnnnnnnnnnnnnn
nnnnnACCGTCCAATGTGTACCCTCAAGCACCATTCCCTATGCCATCAGAACCACCACCT
GAATATGAAATGATCTCGAGCTATACCCCTCAATCTGTCTTCCAGGGAAATCTAGTGAGG
GAACCACTCTCAATAAATCTTGCAGCAGCAGCAGGTCCGTCATCATCCTCATCAGAGGTT
GCCCGCACCCCTGCCACACCYCTCTCTCCTGGTCCTTCACAACCAGAGGGGTACCTCTCT
TCCCCTTTTCCAGACCTGGTATCTTCAGGTTTTAAACTACCATCCGAACCTCCTAGTTAT
TTAGCAGCATCTCAGAGCAGTAACATCCCTCCCTCAAGGGATGCTGCTCCACAATACTCT
AGGGATGATGGTGCATCTANNANTAATCAAAGGACACAGAATTCAAGAAATAGCCACTCT
CCTGATGGAAGGGATCCTCCACCCTTCCATACAGGTGACAATGCTTATTCAAATGCAGCC
TTCTCAGGAGATATAGCTGAAGGTAGAGACAATGTATCCATGGAGATA

>sintSS
ATGCTGGTATCGTTGGTTGGTAGTGAGAGCCCCGATGATGACTGCAATGTACTTGTGGGY
CCATGCAATGCATGCAAAATTCGACTTGTAGGTGGTGAGTTTGATGCYGAAGGGAGAGTG
GARATCTTTCACTCTGATGCCTGGGGTACCGTRTGTGATGATGACTTTGGTATYGAGGAA
GCAAACGTGGCATGTCGTCAGCTAGGATACGTGGGCGCCATCGACTTCTTTCCTAAAGCT
TTCTTTGGGGCGGGRATGGGGAAYATCTGGCTTGATGAAGTGCGTTGTAACGGTAACGAG
GAGAGTTTGGCGTCTTGTGGCAATAGAGGATGGAGGATACATAACTGTGTACATAGTGAG
GATGTKGGTGTCTCCTGCTATTCAAGTGACCAGTACAAGGTACGATTGGTTGGTGGTTCA
ACGGACTACGAAGGCCGGGTTGAGATCAACTATAAAGGAGCTTGGGGGTCTATCTGTGAT
GATTCCTGGGACATCAGTGAGGCTACAGTAGTGTGCAAGCAGCTAGGATACACGGGGGCG
CTCCAGGCCGTAGGGGATGCGTTCTTTGGAACAGGGGACGGTGTTATCATGTTAGATGAT
GTGAACTGTGAAGGGAATGAAGGTACATTGGATATGTGCTCACATCAGGGATGGTTCGTA
CATGACTGCACTATGGCTGAGGTGGCAGGTGTGAAGTGTGATATTGAAGACCATATCGTC
AGACTTGTCGATGGTGGAGCCCCAAACCAGGGTCGTGTAGAGGTCATTTTCAACGGAACT
TGGGCCACCATCTGTAACGAACAGTGGGACATCCAGGATGCTAACGTGATCTGCCGTCAG
CTAGGGTACATCGGTGCTACARAGGCAGCTATGAATGGAGAATACRACCCTGGATCTGGT
ATTGTTGCTCTGAGTGAGGTCCGATGCGAGGGGTGGGAGCATGAGCTYAATGATTGTTAC
CATGGTCTGTGGGGTACATCAGGAAGCACCTGTACGCATGACATGGATGCTGGGGTCATG
TGTGCTAACCAAACCGAATTTGAAATGCGGCTTGTTGGAGGAGAGTTGGAATCGATAGGG
CGAGTAGAAGTATTCTATGATGGTGCTTGGGGAACAGTGTGTGATGATCTATGGGACTTA
GCAGACGCAAGGGTTGTTTGTAGACAGCTTGGTTACAGGGATGCCTTGGAAGCAACGGTC
TCAGCTGCCCATGGTCCTGGGAATGGACGTTTTATTCTTGATAATGTCCAGTGTATGGGA
ACAGAGTTGAACCTAACGGATTGTCTTCATGATGGCTTCATGATGCATAACTGTCAAACT
AATGAAGATGCAGGAGTCATATGCCAGACTGCAGATAACTCATACACCATACGTCTTGTC
GATGGCAACGTTGCTTCAGAAGGTCGTGTAGAGGTCGTCTACAAYGACGAATGGGGAACA
ATATGTGATGATGATTGGGACATAGATGATGCTAGGGTGATCTGCAGACAGCTTGGTTAC
ACCAACGCTGAGAAGGCCACACTGGCCGCTAGCTTTGGGGGAGGCTCTGGTGTGATATGG
TTGGACGATGTTATGTGTGACGGGACAGAGCCGTCRATCTTCACCTGTCCCAGTAGCGAA
TGGGGGAACCATAATTGTGAACATACTGAAGATGCAGGTGTGATCTGCACAGATGATGGC
TCTTCTCAGATCCGTCTTGTGGATGGCAGTGATTCGCGTGGAGGTCGTCTAGAGATCTAC
TTTGAGGGTACGTGGGGGACRGTGTGTGATGATTCCTGGGATGARGTCGATGCTGAGGTG
GCATGYCAGGAGCTTGGCTTYGTAGGAGTGGAAGACTGGAAGGCCASCTATCCAACGGGT
GAAGAGCARATCTGGTTGGATGATGTTCATTGTGAAGGTGGTGAGAGCTCTATCAGGTAC
TGCAGTCATAACGGTTGGGGAGAGCATAACTGTGCCCACGCAGAGGATGTAGGCATTGTT
TGCAGAAGAAGTGGTACCGTGAGTGGTCTATCTAAAGGAGCCATAGTTGCCATAGCAACA
GGATGTATTGCAATATTTGTTATTACGATGGTGACAGTGACCTGTTTCTACAGCAGGAGG
ATCCGTAAGCCAGACACCACTGAGCGTCAGCGTTCAGGnnnnnnnnnnnnnnnnnCACCA
CGATCCAGTATGAGACCACCGCAGGTGTATTCCATCAATCAGAATGTGTTCTATAACAGC
TATGGTCAAACTATGCATGTCAACTCCTCTCCTCCTCNTCGTTCTCCTCTGGGACCGTCC
AATGTGTACCCTCCAGCACCnnnnnnnnnnnnnnnnnnnnnnnnnnnnnnnnnnnnnnnn
nnnnnACCGTCCAATGTGTACCCTCCAGCACCATTCCCTATGCCATCAGAACCACCACCT
GATTATGAAATGATCTCGAGCTATACCCCTCAATCTGTCTTCCAGGGAAATCTAGTCAGG
GATCCACACTCAATAAATCTTGCAGCAGCAGCAGGTCCTTCATCATCCTCATCAGTGGTT
GCCCGTACCCCTGCCACACCCATCTCTCCCGGTCCTTCACAACCAGAGGGGTACCTCTCT
TCCCCTTTTCCAGACCTGGTATCTGTAGGTTTTAATCTACCATCCGAACCTCCTAGTTAT
TCAGCAGCATCTCAGAGCAGTAACATCCCTACCTCAAGGGATGCTGCTCCAGGATACTCT
AGAGACGATGGTGCATCTACCGGTAATCAAAGGACACCGAATTCCAGAAATAACCACGCC
CCTGGTGGAAGCGATCCTCCACCCTTCCATACAGATGACAATGCTTATTCAAATGCAGCC
TATTCAGGAGATACAGCTGAAGGTAGAGACAATGTATCCATGGAGATA

>sprp
ATGCCGGTATCGTTGGTTGGTAGTGAGAGCCCCGATGATGACTGCAATGTACTTGTGGGC
CAATGCAATGCATGCAAAATTCGACTTGTAGGTGGTGAGTTTGATGCCGAAGGGAGAGTG
GAGATCTTTCACTCTGATGCTTGGGGTACCGTATGTGATGATGACTTCGGTATCGAGGAA
GCGAACGTGGCATGCCGTCAGCTAGGTTACGTGGGCGCCATYGACTTCTTTCCTAAAGCT
TTCTTTGGGGCAGGGATGGGGAACATCTGGCTTGATGARGTGCGCTGCAAYGGTAACGAG
GARAGTTTGGCATCTTGYGGTAAYAGAGGATGGAGGATACATAACTGTGTACATAGTGAG
GATGTGGGTGTCTCCTGCTATTCAAGTGACCAGTACAAGGTACGATTRGTTGGTGGYTCW
ACGGACTACGAAGGCCGGGTTGAGATCAACTATAARGGAGCTTGGGGGTCTATCTGTGAT
GATTCCTGGGACATTAGTGARGCTACAGTAGTGTGCAAGCAGCTAGGATACACGGGGGCG
CTCCAGGCMGTAGGGGATGCGGTCTTTGGAACAGGGGACGGTGTTATCATGTTAGATGAT
GTGAACTGTGAAGGGAATGAAGGTACATTGGATATGTGCTCACATCGGGGATGGTTCGTA
CATGACTGCACTATGGCTGAGGTRGCAGGTGTCAAGTGTGATATTGAAGACCATATCGTC
AGACTTGTCGATGGTGGAGCCCAGAACCAGGGTCGTGTAGAGGTCATCTTCAACGGAACT
TGGGCCACCATCTGTAACGAGCAGTGGGACATCCAGGATGCTAACGTGATCTGCCGTCAG
CTAGGGTACATCGGTGCTACAGAGGCAGCTATGAATGGAGAATACGAGCCAGGCTCTGGT
ATTGTTGCTCTGAGTGAGGTCCGATGCGAGGGGTGGGAGCATGAGCTTAATGATTGTTAT
CATGGTCTGTGGGGTACGTCAGGAAGCACCTGTACGCATGACATGGATGCTGGGGTCATG
TGTGCTAACCAAACCAAATTTGATATTCGCCTTGTTGGAGAAGATGTGGAATCAATAGGG
CGAGTAGAAGTATTCTATGATGGCGCTTGGGGTACAGTGTGTGATGATCTATGGGACTTA
GCAGACGCAAGGGTTGTTTGTAGACAGCTTGGTTACAGGGATGCCTTGGAAGCAACGGTC
TCAGCTGCACATGGTCCTGGGAATGGACGTTTTATCCTTGATAATGTCCAGTGTATGGGA
ACAGAGTTGAACCTAACTGATTGTCTTCATGATGGCTTCATGATGCATAATTGCCAAACC
AATGAAGACGCAGGAGTCATATGCCAGACTGCAGATAACTCATACACCATACGTCTTGTC
GATGGCAACGTAGCTTCAGAAGGTCGTGTAGAGGTCGTCTACAACGATGAATGGGGAACA
ATATGTGATGATGATTGGGACATAGATGATGCTAGGGTGATCTGCAGACAGCTTGGTTAC
ACCAACGCTGAGAAGGCCACACTGGAGGCTAGCTTTGGGGGAGGCTCTGGTGTGATATGG
TTGGACGATGTTATGTGTGACGGGACCGAGCCGTCTATCTTCACCTGTCCCAGTAGCGAG
TGGGGAGACCATAATTGTGAACATACGGAAGATGCAGGTGTGATCTGCACAGATGATGGT
TCTTCTCAGATCCGTCTGGTGGATGGCAGTGATTCGCGTGGAGGTCGTCTAGAGATCTAC
TTTGAGGGTTCATGGGGAACGGTGTGTGATGACTCCTGGGATGAAGTCGATGCCGAGGTA
GCATGTCAGGAGCTTGGCTTCGTAGGAGTGGAAGACCACAAGGCCACCTATCCAACGGGT
GAAGAGCGGATCTGGTTAGATGATGTTCATTGTGAAGGTGGTGAGAGCTCTATCAGGTAC
TGCAGTCATAACGGTTGGGGAGAGCATAACTGTGCCCACACAGAGGATGTAGGCATCGTT
TGCAGAAGAGGTGGTACAGTGAGCGGTCTATCTAAAGGAGCCATAGTTTCCATAGCAACA
GGATGTATTGCAATATTTGTTATTGTCATGGTGACAGTGACCTGTTTCTACAGCAGGAGG
ACCCGTAAGCCAGAGACCACCGAGCCTCGGCGTTCAGGATCACAATGGAACTCACCACCA
CCATCCAGTCCCAGACCACCGCAGGTGTATTCCATCAATCAGAATGTGTTCTATAACAGC
TATGGTCAAACTATGCATGTCAACTCCTCTCCTCCTCCTCGTTCTCCTCTGGGACCGCCC
AATGCGTACCCTCCAGCACCGTCCAATGCGTACCCTCCAACACCGTCCAATGCGTACCCT
CCARCACCGTCCAATGCGTACCCTCCAGCACCGTTCCCTATGCCATCAGAACCACCACCT
GATTATGAAATGATCTCAAGCTATACCCCTCAATCTATCTTCCAGGGAAATCTAGTCAGG
GAACCACACTCAATAAATCTTGCAGCAGCAGCAGGTCCTTCATCATCCTCATCAGAGTTT
GCCCGCACCCCTGCCACACCCATCTCTCCCGGTCCTTCACAACCAGAGGGGTACCTCTCT
TCCCCTTTTCCAGACCTGGTATCTGTAGGTTTTAATCTACCATCTGAACCTCCTAGTTAT
TCAGCAGCATCTCAGAGCAGTAGCATCCCTCCCTCAAGGGATGCCGCTCCAGGATACTCT
AGAGACGATGGTGCATCTACCAGTAATCAAAGGACACAGAATTCCAGAAATAGCCAYGCC
CCTAGTGGAAGGGATCCTCCACCCTTCCATACAGATGACAATGCTTATTCAAATGCAGCC
TTTTCAGGAGATACAGCTGAAGGTAAAGACAATGTATCCATGGAGATA

>spurp
ATGCCGGTATCGTTGGTTGGTAGTGAGAGCCCCGATGATGACTGCAATGTACTTGTGGGC
CAATGCAATGCATGCAAAATTCGACTTGTAGGTGGTGAGTTTGATGCCGAAGGGAGAGTG
GAGATCTTTCACTCTGATGCTTGGGGTACCGTATGTGATGATGACTTCGGTATCGAGGAA
GCGAACGTGGCATGCCGTCAGCTAGGTTACGTGGGCGCCATCGACTTCTTTCCTAAAGCT
TTCTTTGGGGCAGGGATGGGGAACATCTGGCTTGATGAGGTGCGCTGCAACGGTAACGAG
GAGAGTTTGGCATCTTGCGGTAATAGAGGATGGAGGATACATAACTGTGTACATAGTGAG
GATGTGGGTGTCTCCTGCTATTCAAGTGACCAGTACAAGGTACGATTGGTTGGTGGCTCT
ACGGACTACGAAGGCCGGGTTGAGATCAACTATAAAGGAGCTTGGGGGTCTATCTGTGAT
GATTCCTGGGACATTAGTGAAGCTACAGTAGTGTGCAAGCAGCTAGGATACACGGGGGCG
CTCCAGGCCGTAGGGGATGCGGTCTTTGGAACAGGGGACGGTGTTATCATGTTAGATGAT
GTGAACTGTGAAGGGAATGAAGGTACATTGGATATGTGCTCACATCGGGGATGGTTCGTA
CATGACTGCACTATGGCTGAGGTGGCAGGTGTCAAGTGTGATATTGAAGACCATATCGTC
AGACTTGTCGATGGTGGAGCCCAGAACCAGGGTCGTGTAGAGGTCATCTTCAACGGAACT
TGGGCCACCATCTGTAACGAGCAGTGGGACATCCAGGATGCTAACGTGATCTGCCGTCAG
CTAGGGTACATCGGTGCTACAGAGGCAGCTATGAATGGAGAATACGAGCCAGGCTCTGGT
ATTGTTGCTCTGAGTGAGGTCCGATGCGAGGGGTGGGAGCATGAGCTTAATGATTGTTAT
CATGGTCTGTGGGGTACGTCAGGAAGCACCTGTACGCATGACATGGATGCTGGGGTCATG
TGTGCTAACCAAACCAAATTTGATATTCGCCTTGTTGGAGAAGATGTGGAATCAATAGGG
CGAGTAGAAGTATTCTATGATGGCGCTTGGGGTACAGTGTGTGATGATCTATGGGACTTA
GCAGACGCAAGGGTTGTTTGTAGACAGCTTGGTTACAGGGATGCCTTGGAAGCAACGGTC
TCAGCTGCACATGGTCCTGGGAATGGACGTTTTATCCTTGATAATGTCCAGTGTATGGGA
ACAGAGTTGAACCTAACTGATTGTCTTCATGATGGCTTCATGATGCATAATTGCCAAACC
AATGAAGACGCAGGAGTCATATGCCAGACTGCAGATAACTCATACACCATACGTCTTGTC
GATGGCAACGTAGCTTCAGAAGGTCGTGTAGAGGTCGTCTACAACGATGAATGGGGAACA
ATATGTGATGATGATTGGGACATAGATGATGCTAGGGTGATCTGCAGACAGCTTGGTTAC
ACCAACGCTGAGAAGGCCACACTGGAGGCTAGCTTTGGGGGAGGCTCTGGTGTGATATGG
TTGGACGATGTTATGTGTGACGGGACCGAGCCGTCTATCTTCACCTGTCCCAGTAGCGAG
TGGGGAGACCATAATTGTGAACATACGGAAGATGCAGGTGTGATCTGCACAGATGATGGT
TCTTCTCAGATCCGTCTGGTGGATGGCAGTGATTCGCGTGGAGGTCGTCTAGAGATCTAC
TTTGAGGGTTCATGGGGAACGGTGTGTGATGACTCCTGGGATGAAGTCGATGCCGAGGTA
GCATGTCAGGAGCTTGGCTTCGTAGGAGTGGAAGACCACAAGGCCACCTATCCAACGGGT
GAAGAGCGGATCTGGTTAGATGATGTTCATTGTGAAGGTGGTGAGAGCTCTATCAGGTAC
TGCAGTCATAACGGTTGGGGAGAGCATAACTGTGCCCACACAGAGGATGTAGGCATCGTT
TGCAGAAGAGGTGGTACAGTGAGCGGTCTATCTAAAGGAGCCATAGTTTCCATAGCAACA
GGATGTATTGCAATATTTGTTATTGTCATGGTGACAGTGACCTGTTTCTACAGCAGGAGG
ACCCGTAAGCCAGAGACCACCGAGCCTCGGCGTTCAGGATCACAATGGAACTCACCACCA
CCATCCAGTCCCAGACCACCGCAGGTGTATTCCATCAATCAGAATGTGTTCTATAACAGC
TATGGTCAAACTATGCATGTCAACTCCTCTCCTCCTCCTCGTTCTCCTCTGGGACCGCCC
AATGCGTACCCTCCAGCACCGTCCAATGCGTACCCTCCAACACCGTCCAATGCGTACCCT
CCAGCACCGTCCAATGCGTACCCTCCTGCACCGTTCCCTATGCCATCAGAACCACCACCT
GATTATGAAATGATCTCAAGCTATACCCCTCAATCTATCTTCCAGGGAAATCTAGTCAGG
GAACCACACTCAATAAATCTTGCAGCAGCAGCAGGTCCTTCATCATCCTCATCAGAGTTT
GCCCGCACCCCTGCCACACCCATCTCTCCCGGTCCTTCACAACCAGAGGGGTACCTCTCT
TCCCCTTTTCCAGACCTGGTATCTGTAGGTTTTAATCTACCATCTGAACCTCCTAGTTAT
TCAGCAGCATCTCAGAGCAGTAGCATCCCTCCCTCAAGGGATGCCGCTCCAGGATACTCT
AGAGACGATGGTGCATCTACCAGTAATCAAAGGACACAGAATTCCAGAAATAGCCACGCC
CCTAGTGGAAGGGATCCTCCACCCTTCCATACAGATGACAATGCTTATTCAAATGCAGCC
TTTTCAGGAGATACAGCTGAAGGTAAAGACAATGTATCCATGGAGATA

>pdep
ATGCCGGTATCGTCGGTNNNNAGTGAGAGCGCCGATGGTGAnnnnnnnnnnnnnnnnnnn
nnnnnnnnnnnATGCAAAATTCGACTGTCAGGTGGTGAGTTTGATGCTGAAGGGAGAGTG
GAGATCTTTCACTCGGATGCCTGGGGTACTGTATGTGATGATGGCTTCGGTATCGAGGAA
GCCAACGTGGCATGTCGTCAGCTGGGATACGTGGGCGCCATCGACTTCTTTCCTCAAGCT
TTCTTTGGGGCGGGGATGGGGAATATCTGGCTGGATGAAGTGCGTTGCAACGGTAACGAG
GAGAGTTTGGCATCTTGTCTGAATAGAGGATGGAGGATACATAATTGTGTACATGGTGAA
GATGTTGGTGTCTCATGCTATTCAAGTGACCAGTACAAGGTACGGTTGGTTGGTGGTTCA
ACCGACTACGAAGGCCGGGTTGAGATCAACTATAAAGGAGCTTGGGGGTCCATTTGTGAT
GACTCCTGGGATATTAGTGAGGCTACAGTAGTCTGCAAGCAGCTAGGATACACGGGGGCA
CTCCAGGCCGTAGGGGATGCGATCTTTGGTACAGGAGACGGTGTTATCATGTTAGATGAT
GTAAACTGTGAAGGGAATGAAGGTACATTGGATATGTGCTCACATCGGGGATGGTTCGTA
CATGACTGCACTATGGCTGAGGTCGCAGGTGTCAAGTGTGATATTGAAGACCATATAGTC
AGACTTGTCGATGGTGGAGCCCCAAACCAGGGTCGTGTAGAGGTCATCTTCAACGGAACT
TGGGCCACCATCTGTAACGAGCAGTGGGACATCCAGGACGCTAACGTGATCTGCCGTCAA
CTAGGGTACATTGGTGCTACAGAGGCAGCTGTGAATGGAGAATACAACCCAGGATCTGGT
ATTGTTGCTCTGAGTGAGGTCCGATGCGAAGGATGGGAACATGAGATTAATGATTGTTAT
CATGGTCTGTGGGGTACTTCAGGAAGCACTTGTACGCATGACATGGATGCTGGGGTCAAG
TGTGCTAACCAAACCAAATTTGATATCCGGCTTCTTGGAGGAGAGATAGAGTCAATAGGA
CGAGTAGAAGTATTCTATGATGGTGCTTGGGGTACAGTGTGTGATGATCTATGGGATTTA
GCAGACGCAAGGGTTGTTTGTCGACAGCTTGGTTACAGGGATGCCTTGCAAGCAACGCTC
TCAGCCGCCCATGGTGCTGGGAATGGACGTTTTATTCTTGATAATGTCCAGTGCATGGGA
ACAGAGTTGAATCTAACGGATTGTCTTCATGATGGCTTCATGATGCATAACTGTCAAACC
AATGAAGATGCAGGAGTGATATGCCAGACTGCAGATAATTCATACACCATACGTCTTGTC
AATGGCAACGTAGCTTCAGAAGGTCGTGTAGAGGTCGTCTACAATACTGAATGGGGAACA
ATATGTGATGATGATTGGGACATTGATGATGCTAGGGTGATCTGCAGGCAGCTTGGTTAT
ACCAATGCAGAGAAGGCAACACTGGCTGCTAGCTTTGGGGAAGGCTCTGGGGTGATATGG
TTGGATGATGTCATGTGTGATGGGACAGAGCCGTCAATCTTTACCTGCCCTAGCAGCGAA
TGGGGTGAACATAATTGTGAACATACTGAAGATGCAGGTGTGATCTGCACAGATGATGGT
TCTTCTCAGATCCGTCTTGTGGATGGCAGTGATTCGCGTGGAGGTCGTCTAGAGATCTAC
TTTGAGGGTAAGTGGGGTACTGTGTGTGATGACTCCTGGGACAAAGACGATGCTGAGGTA
GCATGCCAGGAGCTTGGCTTCGTAGGAGTGGAAGACTTCAAGGCCACTTATCCAATGGGT
GAAGATCAGATCTGGTTAGATGATGTTCATTGTGAAGGTGGTGAGAGCTCCATCAGGTAC
TGCAGTCATAACGGTTGGGGAGAACATAACTGTGCCCACACGGAGGATGTAGGCATTGTT
TGCAAAAGAGATGGTACTGTGAGTGGTCTAACTAAAGGAGCCATAGTTGCCATAGCAACA
GGATGTTTGGCAATAATTGTTATTCTCATGGTGACAGTGACCTTTTGCTACAGTAGGAGG
ACCCATAAGCCAGAGACCACTGAGCCTCAGCCTTCAGAGTCACAATGGAACTCACCACCA
CCATCCAGTCCCAGACCACCACAGGTGTATTCCATCAATCAGAATGTGTTCTATAACAGC
TATGGCCAAACCATGCATGTCAACTCCCCTCSTMCTCCTCCTCCTCCTCTGGGACCGTCC
AATGCGTACCCTCAAGCACCnnnnnnnnnnnnnnnnnnnnnnnnnnnnnnnnnnnnnnnn
nnnnnACCGTCCAATGCGTACCCTCAAGCACCATTCCCTATGCCATCAGAACCACCACCT
GAATATGAAATGATCTCAAGCTATACCCCTCAGTCTGTCTTCCAGGGAAATCTAGTGAGG
GAACCACTCYCAGTAAATCTTGCAGCAGCAGCAGGTCCTTCATCATCCTCATCAGAGGTC
GCCCGCACCCCTGCCACACCCCTCTCTCCCGGTCCTTCACAACCAGAGGGGTACCTCTCT
TCTCCTTTTCCAGACCTGGTATCTTCAGGTTTTAGACTACCATCCGAACCTCCTAGTTAT
TTAGCAGCATCTCAGAGCAGTAACATCCCTCCCTCAAGGGATGCCGCTCCACGATACTCT
AGGGATGATGGTGCATCTANNNNTAATCAAGTGACACCGAATTCCAGAAATAGTCATGCT
CCTGGTGGAAGGGATCCTTCACCCTTCCATACAGGTGACAATGCTTATTCAAATGCAGCC
TTCTCAGGAGATACAGATGAAGGTAGAGACAATGTGTCCATGGAGATA
