# Supplementary material for: Genome-wide signals of positive selection in strongylocentrotid sea urchins
Source: BMC Genomics. 2017 Jul 21;18:555. doi: 10.1186/s12864-017-3944-7 (PMC5521101; doi:10.1186/s12864-017-3944-7)
Supplement: Supplementary file 3 — Consensus alignment files. A compressed (gzip) tape archive (TAR) file containing 6250 consensus alignment files in FASTA format. (TGZ 14116 kb) [file 12864_2017_3944_MOESM3_ESM.tgz › SPU_004328/consensAlign.ordered.fa]

>sdro
ATGGCGATGCAACGTTGTCGTCGACAACCGTGGATTATATTCCTGTGCAGTGTGATTTTA
GGAGGCACAACTGTTTATAGTRACATTSTTATCAAGAAACCTCAAGATGTGATTGYGTTT
CCAGAGGAGCCCCTGACATGGGATTGTCGGGTGGATACGCCAGGCTACTATGGGCCGTAC
GAGAGAGTATGGACCWTTGGCCACCATGTGATAAACACTACTCATAATGCACACTCGTAT
GTGCTAGCAAACGGGTCATTGTAYATAGATAGCGTGGGGGCCCAGAGGGACCCTGGGTCT
TACAGGTGCTGTGTTAAAAATGAGACGGGGACTCTGTGCAGTCAGGAAGCACTTCTCCAA
ATTGCTGAACTACCTCAATTTGTAACTCAACTCAAGTCTGTAATAGCTTATCAGGGAGGG
GTCGCCAGGTTTCAATGCGATGTCTATGGTGTCCCTAAAGTAAACATAACATGGAAACAT
ATCGCAGTCAGGAGTGGCAGTGAGAGAACGAATATCAGATTAGATGCTATCAGGCACGTA
GTCCTGCCGAACGGCGTACTTCAGATTCACAATGTAACACAAGAAGATGATGGCAGGTAC
AAGTGCATCGCATCCAACTCCTTGCAGACTGTGCGCAACAACTCCGCATTATTATCAGTG
CTACCTCAAGTGTTGTCTTCGAATACTGCATCTGATCTAAAAATCGTGCAACGCCCCGTC
TCACTACGACTGCTACCAGGGGAAGATGCCCTGTTAGAATGTCTGGTGGAAGGATCACCT
CTAAGAGTTACCTGGAGGAGAAAAGATGGGCGTCCCATTCGCAGAGAAGGRGTCAGCTAT
CCYGGTGGGAGCAATCTTTTGATMAGAAAAGTCCGCTACTCACTGGACAATGCAACCTAT
CGCTGCCAAGCTACAAACCCACAAACAGGCCAGTCYATCTCGGCTGAAGCATGGCTGGAT
GTCATGTCTCCACCTGTAATCACGGTGGTACCTCCRGTCATCCACAACAAGGTCATCGGG
AGCAAGATMCGATTCTGGTGCCAGGCGACGGGTAAGCCACTGCCGGAGATCACCTGGCTT
CACAACGGCGTRCCRGCYCTCATCGATGACTTCCATAGCCACATGAACAACAATGACTAT
GTGATCTCYCAGCTGTGGTGGGARGATGATGGCATCTACCAGTGTGAAGCCAAGAAYGAT
GCCGGCAGTGCCGTAGCGAGYGGAGCGGTYACCATYGATGCATATCCKGAGGGCACGTAC
CCAGGGCCTATCCGWAACCTCTCCATCAATCTGATCTCSAGTCGGAGGATAAGGGTGACA
TGGGAGCCTCCTGCCGATCTACCTGCTCCAGTCATAGCTTACCATCTGGAGTGCAGGCCA
TTAGCAGGGGATTTGGATGCAGACGAGCAAGTGGTGTCCAGCCCGTCCTGTGACCTGAAC
ACCCTGGAGCCGTATACCGAATACAGGATCACCGTGCAGTGCTTCACTACCAAGGCACCS
TGYCCACGCTTTCAAGAATAYGTGATGACTGCACAGGATGTTCCTACAGGTAGTCCAGAG
TTTTCCTTAGGAAGCGAAAGCCCGACCACCATCACCGTCACCTGGGATGAGCTTCAYCCT
CATCGAGCTAACGGCATCATCATCAACTATGGCATCACTTATTGCCGTGCCAACAGCGTR
TATTGCAACGTGACRACGGTAGATGGGGACCTCGAGGAGTACACCATTCGTGGTTTGACG
CCGAATTCCAACTACAGTGTGAGCATGGCTGCGTCAACCGCGGTCGGGCAGGGGAGTTAC
TCGGGTAATGTTACCGTGGAAACACCCAGGAACATCAATGAGACAATAGATCAAAACACA
TTGTACAATGTGCATGTTCTTGGGTTCAACAGTTTCGGTGATGGTCGGCCGTCTGCTCAA
ACAATCAAGACATTAGTAAAACAACCAGATATAGGAGACCCGATGGACACATTACCTCCT
CCGTTCGTCTTCAACGGCACTGGGAAATCRGGCAGYACCATCCTCATTCAGTGGGAGGAA
CCAATGACAGACAAGAAGATCACTGCTTTTACCATTGAGTATGAGGTGTTTAGAGCRAAT
GAATCSTTCATTGTGCAAGTGGATGGGTCTAAACATGAGGTATTGCTGACGGACCTGGAG
CCTTTCACGAGGTATACCTACCGTATCCAATCTGTCGGCACAGCACCATACCCGGGTCCA
TTCAGTCCYAAGGCACTCGCCGAGACACTCGAAGACAAACCATCAGACCCTCCATCTGCA
GTGCAGGCAAGCCCAGTGAACTCTAACACGGTGGAAGTCAGTTGGAAACCTCCTGCTAGA
CCTAATGGGATCATCACTCGCTATACAGTCATGTATCAGAAGGACTCRTCTCTGCCCGAA
GAGAGCTGGGAGTATGAACAGAAAGATGGTTCTATGCATCAGTCTACYATTGAGAGTTTG
ACTAGTGATACCAAGTATTACTTCAAGGTGAGAGCAGGTACCCAGGCCGGTGATGGACCA
CCTACAGACGCTGTAGCTGCTCAAACTCTTCCGGTCAACATCAATAAACCCCCTCCATCT
GGCACCCTAAAGCAAGGCATTCTGATAGGAGTATGTCTGTCTATGGTGTGTATCTGTATC
TGCACTGCTCTCATCACATACAGATTCAGGCATGTGTGCTGGAGGAGAAGAGCTGGCCCT
AATCAGTGTAGCTGTGGAACAGCAGCAAACGGGGGACCCTGCGTCCACTACCATTCTAAT
GGTAACTCACAGCGTGTCTACATGTCTGTACCCAACACCGATGAGATGGGCGATACCAGT
CTACCTGTTCTCACACAATATGAGAACACTAARGAGGGCACACCACCCCATCCTCAGAAT
GGGTATGGTCCTAATTGGAACCACACCCATTGCAATGGCCACGCCCCTATCATGAATGGG
CATGGTCCTCCCGGAGGCAAYGGGTATGGGCCTCTTATGGGCAATGGGCAACATGGACCA
CCCAGGGCAAACGGACACGGCCCTCCTTTGGGAAACGGACACGGCCCTCCGTTGGGGAAC
GGCCACGGGCCACCGAGGGCAAATGGTCATGGCCCGCCCAGAATGAATGGCCAGCCAGGA
GGATTGGTGGGSTGGCAGAAGAGAGAGGGCTACTGGCCCCACCTGCCCCCGGAGAGATTA
CAGGGGTGTGTAGAAGAAGCAGCGTCCCATAGTGGGAGCTCAGCGCATGGATCGGGTCTC
CTCCATCACTCTCAGGAATATAATAGTCAGGAGATGCCACAAATGGGTACTGAGCATCAA
GAAAATGTAATCCCGTCAAATTCATCTACCTCACAGCTTGAACTCTCGGGAACAAAGTCT
GTAACCTCTTTACAATCAACTGCTTCATGGCAAGCTAACAGTGAGAAGAACAGCAGTCAA
GATAGTATCACTCATCTACCTCCCACCGTCTCTAAAGTGTCTGCCAGTATTATACCCCCT
ACCCAGGGACATTGTCATATCTCAGGAGTTCATAGCCCTGGGACGGGGGTACCCCCTGAC
GGTGGTGGGATAGCCACGCCCTGTCAGACACCTACCAGCAACASATTACCTCCAGCACGT
CGCGTGGATCCTCAACGGGTATTAGCACAGGGTCACCACGTAGCGCCTGTCAGCTGTGGC
AGGGGATCTCCTCCCAGCGGGGCTCAGGACCCGCACGRTGTCGATCCTTGGGAGAGATGG
ACCCCGCCCCCGTCAGAGGYRTCGTCGTCGTCATGTCCAGAGGAGGCTGAAAAACACGCC
AGCGAAGCGAGACCAATCGAACCAAACRGGACAATCAAAACCTGTACGGTK

>spal
ATGGCGATGCAACGTTGTCGTCGACAACCGTGGATTATATTCCTGTGCAGTGTGATTTTA
GGAGGCACGACTGTTTATAGTAACATTGTTATCAAGAAACCTCAAGATGTGATCGCGTTT
CCCGAGGAGCCCCTGACATGGGATTGTCGGGTGGATACGCCAGGCTACTATGGGCCGTAC
GAGAGAGTATGGACCTTTGGCCACCATGTGATAAACACTACTCATAAYGCACACTCGTAT
GTGCTAGCAAACGGGTCATTGTACATAGATAGYGTGGGGGCCCAGAGGGACCCTGGGTCY
TACAGGTGCTGTGTTAAAAATGAGACGGGGACTCTGTGCAGTCAGGAAGCACTTCTCCAA
ATTGCTGAACTACCTCAATTTGTAACTCAACTCGAGCCTACAATAGCTTATCAGGGAGGG
GTCGCCAGGTTTCAATGCGATGTCTATGGTGTCCCTAAAGTAAACATAACATGGAAACTT
ATCGCCGTCAGGAGTGGCAGTGAGAGAACGAATATCAGATTAGATGCTATCAGGCACGTA
GTCCTGCCGAACGGCGTACTTCAGATTCACAATGTAACACTAGAAGATGAGGGCAGGTAC
AAGTGCATCGCATCCAACTCCTTGCAGACTGTGCGCAACAACTCTGCAACATTATCAGTG
CTACCTCAAGTGATGTCTCCGAAAGCTGCATCKGATCTAAAATTCATACAAGGCCCCGTC
CCACTACGACTGCTACCGGGGGAAGATGCCCTGTTAGAATGTCTGGTGGAAGGATCACCT
CTCAGAGTTACCTGGAGAAGAAAAGATGGGCGTCCCATTCGCAGAGAAGGRGTCAGCTAT
CCTGGTGGGAGCAATCTTTTGATAAGAAAAGTYCGCTACTCACTGGACAATGCAACCTAT
CGCTGCCAAGCTACAAACCCACAAACAGGCCAGTCYATCTCGGCTGAAGCATGGCTGGAT
GTCATGTCTCCACCTGTAATCACRGTGGTACCTCCAGTCATCCACAACAAGGTCATCGGR
AGCAAGATCCGATTCTGGTGCCAGGCGACGGGTAAGCCACTGCCGGAGATCACCTGGCTT
CACAACGGCGTACCRGCYCTCATCGAYGACTTCCATAGCCACATGAACAACAATGACTAT
GTGATCTCCCAGCTGTGGTGGGAAGATGATGGCATCTACCAGTGTGAAGCCAAGAACGAT
GCCGGCAGTGCCGTAGCGAGCGGAGCGGTCACCATCGATGCATATCCGGAGGGCACATAC
CCAGGGCCTATCCGTAACCTCTCCATCAATCTGATCTCCAGTCGGAGGATAAGGGTGACA
TGGGAGCCTCCTGCCGATCTACCTGCTCCAGTCATAGCTTAYCACCTRGARTGCAGGCCA
TTAGCAGGGGATTTGGATGCAGACGAGCAAGTGGTGTCCAGCCCGTCCTGTGACCTGAAC
ACGCTGGAGCCGTATACCGAATACAGGATCACYGTGCAGTGCTTCACTACMAAGGCACCS
TGYCCACGCTTTCAAGAATAYGTGATGACTGCACAGGATGTTCCTACAGGTAGTCCAGAG
TTTTCCTTGGGAAGCGAAAGCCCGACCACCATCACCGTCACCTGGGATGAGCTTCACCCT
CATCGTGCTAACGGCATCATCATCAACTATGGCATCACTTATTGCCGTGCCAACAGCGTW
TATTGCAACGTGACGACGGTAGAYGGGGACCTCGAGGAGTACACCATTCGTGGTTTGACG
CCGAATTCCAACTACAGTGTGAGCATGGCTGCGTCAACAGAGGTTGGGCAGGGGAGCTAC
TCGGGTAAYGTTACCGTGGAAACACCMAGGAACATCAATGAGACAATAGATCAAAACACA
TTGTACAATGTGCATGTTCTTGGGTTCAACAGTTTCGGTGATGGTCGRCCGTCTGCWCAA
ACAATCAAGACATTRGTAAAACAACCAGATATAGGAGACCCGATGGACACATTACCTCCT
CCGTTCGTCTTCAACGGCACWGGGAAATCRGGCAGTACCATCCTCATTCAGTGGGAGGAA
CCAATGACAGACAAGAAGATCACTGCTTTTACCATTGAGTATGAGGTGTTTAGAGCRAAT
GAATCSTTCATTGTGCAAGTGGATGGGTCTAAACATGAGGTATTGCTGACGGACCTGGAG
CCTTTCACGAGGTATACCTACCGTATCCAATCTGTCGGCACAGCACCATACCCGGGTCCA
TTCAGTCCTAAGGCACTCGCCGAGACACTCGAAGACAAACCATCAGACCCTCCATCTGCA
GTGCAGGCAAGCCCAGTGAACTCTAACACGGTGGAAGTCAGTTGGAAACCTCCTGCTAGA
CCTAATGGGATCATCACTCGCTATACAGTCATGTATCAGAAGGACTCGTCTCTGCCCGAA
GAGAGCTGGGAGTATGAACAGAAAGATGGTTCTATGCATCAGTCTACCATTGAGAGTYTG
ACTAGTGATACCAAGTATTACTTCAAGGTGAGAGCAGGTACCCAGGCCGGTGATGGACCA
CCTACAGACGCTGTAGCTGCTCAAACTCTTCCGGTCAACATCAATAAACCTCCTCCATCA
GGCACCCTAAAGCAAGGCATTCTGATAGGAGTATGTCTGTCTATGGTGTGTATCTGTATC
TGCACTGCTCTCATCACATACAGATTCAGGCATGTGTGCTGGAGGAGAAGAGCTCGCCCT
GATCAGTGTAGCTGTAGAACAGCACCAAACAGCGGTCCCTGCGTCCACTACCATTCTAAT
GGTAACTCACAGCGTGTCTACATGTCTGTACCCAACACCGATGAGATGGGCGATACCAGT
TTACCTGTTCTCACACAATATGAGAACACCAAGGAGGGCACACCACCTCATCCTCAGAAT
GGGTATGGTCCCAATTGGAACCACACCCATTGCAATGGCCACGCCCCTATCATGAATGGG
CATGGTCCTCCCGGAGGCAACGGGTATGGGCCnnnnnnnnnnnnnnnnnnnnATGGGNCA
CCCAGGGCAAACGGACACGGCCCTCCCTTGGGAAACGGACACGGCCCTCCGTTGGGGAAC
GGCCACGGGCCACCGAGGGCAAATGGTCATGGCCCGCCCAGAATGAACGGCCAGCCAGGA
GGATTGGTGGGCTGGCAGAAGAGAGAGGGCTACTGGCCCCACCTGCCCCCGGAGAGATTA
CAGGGGTGTGTAGAAGAAGCAGCGTCCCAYAGTGGGAGCTCAGCGCATGGATCGGGTCTC
CTCCATCACTCTCAGGAATATAATAGTCAGGAGATGCCACAAATGGGTACTGAGCATCAA
GAAAATGTAATCCCGTCAAATTCATCTACCTCACAGCTTGAACTCTCGGGAACAAAGTCT
GTAACCTCTYTACAATCAACTGCTTCATGGCAAGCTAACAGTGAGAAGAACAGCAGTCAA
GATAGTATCACTCATCTACCTCCCACCGTCTCTAAAGTGTCTGCCAGTATTATACCCCCT
ACCCAGGGACATTGTCATATCTCAGGAGTTCATAGCCCTGGGACGGGGGTACCYYCTGAC
GGTGGTGGGATAGCCACGCCCTGTCAGACACCTACCAGCCACAGATTACCTCCAGCACGT
CGCGTGGATCCTCAACGGGTATTAGCACAGGGTCACCACGTAGCGCCTGTCAGCTGTGGC
AGGGGATCTCCTCCCAGCGGGGCTCAGGACCCGCACGGTGTCGATCCTTGGGAGAGATGG
ACCCCGCCCCCGTCAGAGGTGTCGTCGTCGTCATGTCCAGAGGAGGCTGAAAAACACGCC
AGCGAAGCGAGACCAATCGAACCAAACAGGACAATCAAAACCTGTACGGTG

>sfra
ATGGCGATGCAACGTTGTCGTCGACAACCGTGGATTATATTCCTGTGCAGTGTGATTTTA
GGAGGCACAACTGTTTATAGTAACATTGTTATCAAGAAACCTCAAGATGTGATCGCGTTT
CCGGAGGAGCCCCTGACATGGGATTGTCGGGTGGATACACGAGGCTACTATGGACCGTAC
GAGAGAGTATGGACCTTTGGCCATCATGTTATAAACACTACTCATAATGCACACAAGTAT
GTGCTAGAAAACGGGTCATTGTACATAGATAGCGTGGAGGCCCAGAAGGACACTGGGTCT
TACAGGTGCTGTGTCAAAAATGTGACGGGGACTCTGTGCAGTCAGGAAGCACTTCTCCAA
ATTGCTGAACTACCTCAATTTGTAACTCAACTCGAGCCTACAATAGCTTATCAGGGAGGG
GTCGCCAGGTTTCAATGCGATGTCTATGGTGTCCCTAAAGTAAACATAACATGGAAACAT
ATCNNNNTCAGGAGTGGCAGTGACAGAACGAATATCAGAATAGATGCTATCAGGCAYGTA
GTCCTGCCGAACGGCGTACTTCAGATTCACAATGTAACACAAGAAGATGAGGGCAGGTAC
AAGTGCATTGCATCCAACTCCTTGCAGACTATGCGGAACAACTCCGCAACATTATCAGTG
CTACCTCAAGTGATGTCTCCGAAAGCTGCATCTGCGCTATACCTCATGCAAGGCCCCGTC
TCCCTACGACTACTACCAGGAGAAGATGCCCTGTTAGAATGTCTGGTGGAAGGATCACCT
CTAAGAGTTACCTGGAGGAGAAAAGATGGGCGTCCCATTCGCAGGGAAGGAGTCAGCTAT
CCCGGTGGGAGTAATCTTTTGATAAGAAACGTTCGCTACTCACTGGACAATGCAACCTAT
CGCTGCCAAGCTACAAACCCACAAACAGGCCAGTCCATCATTGCTGAAGCATGGCTGGAT
GTCATGTCTCCACCTGTAATCACGGTGGTACCTCCAGTCATCCACAACAAGGTCATCGGA
AGCAAGATCCGATTCTGGTGCCAGGCAACGGGTAAGCCACGCCCGAAGATCACCTGGCTT
CACAACGGCGTACCGGCTCTCATCGATGACTACCATAGCCACATGAACAACAATGACTTT
GTGATCTCCCAGCTGTGGTGGGAAGATGAAGGCATCTACCAGTGTGAAGCCAAGAATGAT
GCCGGCAGTGCCGTAGTGAGTGGAGTGGTTACCATCGATGCATATCCCGAGGACACGTAC
CCAGGGCCTATCCGTAACCTCTCCATCAATCTGATCTCAAGTCGGAGAATAAGGGTGACA
TGGGAGCCTCCTGACGATCTACCTGCTCCAGTCATAGCTTACCACCTGGAATGCAGGGCA
TTGGTAGAGGATTCGGATGCACACGAGCGAGTGGTGTCCAGCCCATCCTGTGACCTGACC
ACGCTGGAGCCGTATACCCAATATCGGATCACCGTGCAGTGCTTCACCAATAAGGCACCA
TGTCCACGCTTTCAAGAATATGTGATGACTGAACAGGATGTTCCTACAGGTAGTCCAGAG
TTTTCCTTAGGAAGTGAAAGCCCAACCACCATCACCGTCACCTGGGATGAGCTTCTCCCT
CATCGTGCTAACGGCATCATCATCAACTATGGCATCACTTATTGCCGTGCCAACAGCRTA
TATTGTAACGTGACGATGGTAGACGGGGACCTTCAGGAGTACACCATTCTTGGTTTGACA
CCAAATTCCAACTACAGTGTGAGCATGGCTGCAGCAACCATGGTTGGGCAGGGGAGTTAC
TCGGGTAATGTTACAGTGGAAACACCCAGGAACATCAATGAGACAATAGATCAAAACACA
KTGTACAATGTGCATGTTCTTGGGTTCAACAGTTTTGGTGATGGTCGGCCRTCTGCTCAA
ACAATCAAGACATTAGTAAGACAGCCAGTGTTTGTAGACCCGATAGACACCTTACCTCCT
CCGTTCGTCTTCAACGGCACTGGGAAATCAGGCAGGACCATTCTCATTCAGTGGGAGAAA
CCRATGACAAAAAAGTTGGTCACTGCTTTTAAGATTGAGTATGAGGTGTATGGAGCWAAT
GAATCATTCATTGTGGAAGTGGATGGGTCTACATATGAGGTACTGCTGATGGACCTGAAG
CCTTTTACAATGTATACCTACCGTATCCAATCTGTTGGCACAGCACCATACCCGGGTCCA
TTCAGTCCTACGGCACGCGCCGAGACACTCGAAGACAAACCATCAGACCCTCCATCGGCA
GTGCAGGCAAGCCCAGTGAACTCTAACACCGTTGAGGTCAGTTGGAAACCTCCTGCTAGA
CCTAATGGGATCATCACTCGCTATACAGTCATGTATCAGAGGGACCCGTCTCTGCCTGAA
GAGAGCTGGGAGTGTGAACAGAAAGATGGTTCTATGCACCAGTCTACCATTGAGAGTTTG
ACTAGTGATACCAAGTATTACTTCAAGGTTAGAGCAGGTACCCAGGCCGGTGATGGACCA
CCTACAGACGCTGTAGCTGCTCAAACTCTTCCAGTTGACATCAGTAAACCTCCTTCATCA
GGCACCCTACAGCAAGGCATTCTGATAGGAGTATGTCTGTCTATGGTCTGTATCTGTATC
TGCACTGCTCTCATCACATACAGATTCAGGCACGTGTGCTGGAGGAGAAGAGCTCGTCCT
GATCAGTGCAGCTGTAGAACAGCAGGAAACAGCGGACCCTGCGTCCACTACCATGCTAAT
GGTAACTCACAGCGTGTCTATATGTCTGTACCCAACACTGATGAGATGGGCGATACCAGT
CTACCGGTTCTCACACAATATGAGAACACTAAGGAGGGCACACCACCTCATCCTCAGAAT
GGGTATGGTCCTAATTGGAACCAYACCCATTGCAATGGCCATGCCCCTATCATGAATGGG
CATGGTCCTCCTGGAAGCAATGGGTACGGGCCTCTTGTGGGCAATGGGCAACATGGACCA
CCTAGGGCAAACGGACACGGCCCTCCCTTGGGGAATGGCCATGGGCCACCCTTGGTGAAC
GGCCATGGGCCACCGAGGGTGAATGGTCATGGCCCACCAAGAATGAATGGCCAGCCAGGA
GGATTGGTGGGCTGGCAGAAGAGAGAGGGCTACTGGCCCCACCTGCCCCCSGAGAGATTA
CAGGGGTGTGAAGAAGAAGMAGCGTCCCACAGTGGGAGCTCAGCGCATGGATCGGGTCTT
CTCCATCACTCTCAGGAATATAATAGTCAGGAGATGCCACATATGGGTGCTGAGCATCAA
GAAATAGTAATCCCGTCAAATTCATCTACCTCACAGCTTGAACTCTCGGGAACAAAATCT
GTAAACTCTTTACAATCGACTGCTTCATGGCATGCTAACAGTGAGAAGAACAGCAGTCAA
GATAGCATCACTAATCTACCTCCCACCGTCTCTAAAGTGTCTGCCAGTATTATACCCCCT
ACCCAGGGACATTGTCATATCTCAGGRGTTCATTCCCCTGGGACGGGGGAACCTTCTGAT
GTTGGTGGGATAGCCACGCCCTGTCAGACACCCACCGGCCACAGATTACCTCCAGCACGT
CGCGTGGATCCTCAACGGGTATTAGCACAGGGTCACCACGTAACGCCTGTCAGCTGTGGC
AGGGGATCTCCTCCCAGCGGGGCTCAGGACCCGCACGGTGTCGATCCTTGGGAGAGATGG
ACCCCATCCCCGTCAGAGGTGTTGTCNTNGTCATGTCCAGGGGAGGCTGAAGAACACGCG
AGCGAAGTGAGACCAATCGAACCAAACAGGACAATGAAAACCTGTACAGTG

>afraSS
ATGGCGATGCAACGTTGTCGTCGACAACCGTGGATTATATTCCTGTGCAGTGTGATTTTA
GGAGGCACGACTGTTTATAGTAACATTGTTATCAAGAAACCTCAAGATGTGATCGCGTTT
CCMGAGGAGCCCCTGACATGGGATTGTCGGGTGGATACGCCAGGCTACTATGGGCCGTAC
GAGAGAGTATGGACCTTTGGCCACCATGTGATAAACACTACTCATAATGCACACTCGTAT
GTGCTAGCAAACGGGTCATTGTACATAGATAGTGTGGGGGCCCAGAGGGACCCTGGGTCC
TACAGGTGCTGTGTTAAAAATGAGACGGGGACTCTGTGCAGTCAGGAAGCACTTCTCCAA
ATTGCTGAACTACCTCAATTTGTAACTCAACTCGAGCCTACAATAGCTTATCAGGGAGGG
GTCGCCAGGTTTCAATGCGATGTCTATGGTGTCCCTAAAGTAAACATAACATGGAAACTT
ATCGCCGTCAGGAGTGGCAGTGAGAGAACGAATATCAGATTAGATGCTATCAGGCACGTA
GTCCTGCCGAACGGCGTACTTCAGATTCACAATGTAACACTAGAAGATGAGGGCAGGTAC
AAGTGCATCGCATCCAACTCCTTGCAGACKGTGCGCAACAACTCCGCAACATTATCAGTG
CTACCTCAAGTGATGTCTCCGAAAGCTGCATCKGATCTAAAATTCATACAAGGCCCCGTC
CCACTACGACTGCTACCGGGGGAAGATGCCCTGTTAGAATGTCTGGTGGAAGGATCACCT
CTCAGAGTTACCTGGAGAAGAAAAGATGGGCGTCCCATTCGCAGAGAAGGAGTCRGCTAT
CCYGGTKKGAGCAATCTTTTGATAAGAAAAGTTCGCTACTCACTGGACAATGCAACCTAT
CTCTGCCAAGCTACCAACCCGCAAACAGGCCAGTCCATCACAAAAGAAGCAAGGCTGGAT
GTCATGTCTCCACCTGTAATCACGGTGGTACCTCCGATCATCCACAACAAGGTCATCGGA
AGCAAGATCCGATTCTGGTGCCAGGCGACAGGGAAGCCWCTGCCGGAGATCACCTGGCTT
CACAACGGTGTACCGGCCCTCATCGATGACTTCCATAGCCACATGAACAACAATGACTAT
GTGATCTCCCAGCTGTGGTGGGAAGATGATGGCATCTACCAGTGTGAAGCCAAGAATGAT
GCCGGCAGTGCCGTAGCGAGCGGAGCGGTCACCATCGATGCATATCCGGAGGGCACGTAC
CCAGGGCCTATCCGTAACCTCTCCATCAATCTGATCTCCAGTCGGAGGATAAGGGTGACA
TGGGAGCCTCCTRCCGATCTACCTGCTCCAGTCATAGCTTACCATCTGGAATGCAGGCCA
TTAGCAGGGGATTTGGATGCAGACGAGCAAGTGGTGTCCAGCCCGTCCTGTGACCTGAAC
ACGCTGGAGCCGTATACCGAATACAGGATCACAGTGCAGTGCTTCACCACAAAGGCACCA
TGTCCACGCTTTCAAGAATACGTGATGACTGCACAGGATGTTCCTACAGGTAGTCCAGAG
TTTTCCTTRGGAAGCGAAAGCCCGACCACCATCACCGTYACCTGGGATGAGCTTCACCCT
CATCGAGCTAACGGCATCATCATCAACTATGGCATCACTTATTGCCGTGCCAACAGCGTA
TATTGCAACGTGACGACGGTAGACGGGGACCTCGAGGAGTACACCATYCGTGGTTTGACG
CCGAATTCCAACTACAGTGTGAGCATGGCTGCGTCAACCGAGGTCGGGCAGGGGAGCTAC
TCGGGCAATGTTACCGTTGAAACACCCAGGAACATCAATGAGACAATAGATCAAAACACA
TTGTACAATGTGCATGTTCTTGGGTTCAACAGTTTCGGTGATGGTCGGCCGTCTGCTCAA
ACAATCAAGACATTAGTAAAACAACCAGATATAGGAGACCCGATGGACACATTACCTCCT
CCGTTCGTCTTCAACGGCACAGGGAAATCGGGCAGTACCATCCTCATTCAGTGGGAGGAA
CCAATGACAGACAAGAAGATCACTGCTTTTACCATTGAGTATGAGGTGTTTAGAGCGAAT
GAATCATTCATTGTGCAAGTGGATGGGTCTAAACATGAGGTATTGCTGACGGACCTGGAG
CCTTTCACGAGGTATACCTACCGTATCCAATCTGTCGGCACAGCACCATACCCGGGGCCA
TTCAGTCCTAAGGCACTCGCCGAGACACTCGAAGACAAACCATCAGACCCTCCATCTGCA
GTGCAGGCAAGCCCAGTGAACTCTAACACGGTGGAAGTCAGTTGGAAACCTCCTGCTAGA
CCTAATGGGATCATCACTCGCTATACAGTCATGTATCAGAAGGACTCGTCTCTGCCCGAA
GAGAGCTGGGAGTATGAACAGAAAGATGGTTCTATGCATCAGTCTACCATTGAGAGTTTG
ACTAGTGATACCAAGTATTACTTCAAGGTGAGAGCAGGTACCCAGGCCGGTGATGGACCA
CCTACAGACGCTGTAGCTGCTCAAACTCTTCCGGTCAACATCAATAAACCTCCTCCATCA
GGCACCCTAAAGCAAGGCATTCTGATAGGAGTATGTCTGTCTATGGTGTGTATCTGTATC
TGCACTGCTCTCATCACATACAGATTCAGGCATGTGTGCTGGAGGAGAAGAGCTCNNCCT
GATCAGTGTAGCTGTAGAACAGCAGCAAACGGCGGACCCTGCGTTCATTACCATTCTAAT
GGTAACTCACAGCGTGTCTACATGTCTGTACCCAACACCGATGAGATGGGCGATACCAGT
CTACCTGTTCTCACACAATATGAGAACACTAAGGAGGGCACACCACCTCATCCTCAGAAT
GGGTATGGTCCTAATTGGAACCACACCCATTGCAATGGCCACGCCCCTATCATGAATGGG
CATGGGCCTCCTATGGGCAATGGGCATGGGCCTCCTATGGGCAATGGGCAACATGGACCA
CCTAGGGCAAACGGACACGGCCCTCCCTTGGGGAACGGACACGGCCCTCCCTTGGGTAAC
GGCCACGGGCCACCCAGGGCAAATGGTCATGGCCCGCCCAGAATGAATGGCCAGCCAGGA
GGATTGGTGGGCTGGCAGAAGAGAGAGGGCTACTGGCCCCACCTGCCCCCGGAGAGATTA
CAGGGGTGTGTAGAAGAAGCAGCGTCCCATAGTGGGAGCTCAGCGCATGGATCGGGTCTC
CTCCATCACTCTCAGGAATATAATAGTCAGGAGATGCCACAAATGGGTACTGAGCATCAA
GAAAATGTAATCCCGTCAAATTCATCTACCTCACAGCTTGAACTCTCGGGAACAAAGTCT
GTAACCTCTTTACAATCAACTGCTTCATGGCAAGCTAACAGTGAGAAGAACAGCAGTCAA
GATAGTATCACTCAWCTACCTCCCACCGTCTCTAAAGTGTCTGCCAGTATTATACCCCCT
ACCCAGGGACATTGTCATATCTCAGGAGTTCATAGCCCTGGGACGGGGGTACCCCCTGAC
GGTGGTGGGATAGCCACGCCCTGTCAGACACCTACCAGCCACAGATTACCTCCAGCACGT
CGCGTGGATCCTCAACGGGTATTAGCACAGGGTCACCACGTAGCGCCTGTCAGCTGTGGC
AGGGGATCTCCTCCCAGCGGGGCTCAGGACCCGCACGGTGTCGATCCTTGGGAGAGATGG
ACCCCGCCCCCGTCAGAGGYGTCGTCGTCGTCATGTCCAGAGGAGGCTGAAAAACACGCC
AGCGAAGCGAGACCAATCGAACCAAACAGGACRATCAAAACCTGTACGGTK

>hpul
ATGGCGATGCAACGTTGTCGTCGACAACCGTGGATTATATTCCTGTGCAGTGTGATTTTA
GGAGGCACAACTGTTTATAGTAACATTGATATCAAGAAACCTCAAGATGTGATTGCGTTT
CCGGAGGAGCCCCTGACATGGGATTGTCCGGTGGATAYGCCTGGCTACTATGGGCCGTAC
GAGAGAGTATGGACCGTTGGCCATCATGTGATAAACACTACTCATAATGCACACTCGTAT
GTGCTAGCAAACGGGTCATTGTACATAGATAGCGTGGGGGCCCAGAAGGACCCTGGGTCC
TACAGGTGCTGTGTTAAAAATGAGACGGGGACTCTGTGCAGTCAGGAAGCACTTCTCCAA
ATTGCTGAACTACCTCAATTTGTAACTCAACTCGAGCCTACAATAGCTTATCAGGGAGGG
GCCGCCAGGTTTCAATGCGATGTCTATGGTGTCCCTAAAGTAAACATAACATGGAAACAT
ATCNNNNTCAGGAGGAGCAGTGACAGAACGAATATCAGAATAGATGCTGTCAGGCACGTA
GTCCTGCCGAACGGTGTACTTCAGATTCACAATGTAACACTAGAAGATGAGGGCAAGTAC
AAGTGCATCGCATCCAACTCCTTGCAGACTGTGCGCAACAACTCTGCAACATTATCAGTG
ATACCTCAAGTGTTGTCTCCGAAAGCTGCATCTGATCTATTCTTCACGCAACTCCCCGTC
CCCCTACGACTGCTACCAGGGGAAGATGCCCTGTTAGAATGTCTGGTGCAAGGAGCACCT
CTAAGATATACCTGGAGGAGAAAAGATGGGCGTCCCATTCGCAGAGAAGGAGTCAGCTAT
CCTGGCGGGAGCAATCTTTTGATGAGAAAAGTTCGCTACTCACTGGACAATGCAATCTAT
CTCTGCCAAGCTACAAACCCACAAACAGGCCAGTCAATCGTGGCTGAAGCATTGCTGGAT
ATCATGTCTCCACCTGTGATCACGGTGGTACCTCCAGTCATCCACAACAAGGTCATCGGG
AGCAAGATCCGGTTCTGGTGCCAGGCGACGGGTAAGCCCCTCCCGAAGATCACCTGGCTT
CACAACGGCGTACCGGCCCTTCTCGACGACTTCCATAGCCACATGAACAACAATGACTAT
GTGATCTCCCAGCTGTGGTGGGAGGATGATGGCATCTACCAGTGTGAAGCCAAGAATGAT
GCCGGCAGTGCCGTAGCGAGCGGAGCTGTCACCATCGATGCATATCCGGCGAGCACATAC
CCAGGGCCTATCCGTAACCTCTCCATCAATCTGATCTCCAGTCGGAGGATAAGGGTGACA
TGGGAGCCTCCTGCCGATCTACCTGCTCCAGTCATAGCTTACCACCTGGAATGCAGGCCA
TTAGTAGGGGATTTGGATGCAGACGAGCAAGTGGTGTCCAGCCCGTCCTGTGACCTGAAC
ACGTTGGAGCCGTATACCGAATACAGGATCACTGTGCAGTGYTTCACTACCAAGGCACCG
TGTCCACGCTTTCAAGAATATGTGATGACTCCACAGGATGTTCCTACAGGTAGTCCAGAG
TTTTCCTTGGGAAGCGAAAGCCCGACCACCATCACCATCACCTGGGATAAGCTTCACCCT
CACCGTGCTAACGGCATCATTGTCAACTATGGCATCACCTATTGCCGTGCCAACAGCATA
TATTGCAACGTGACGACGGTAGATGGGGACCTTGAGGAGTACACCATTCGTGGTTTGACG
CCTAATTCCAACTACAGCGTGAGCATGGCTGCRTCGACCGTGGTTGGGCAGGGGAGTTAC
TCGGGTAATGTTACGGTTGAAACACCCAGGAACATCAATGAGACAATAGATCAAAACACA
TTGTACAATGTRCATGTTCTTGGGTTCAACAGTTTCGGTGATGGYCGGCCGTCTGCTCAA
ACAATCAAGACATTAGTAAGACCGCCAGTGATAGGAGACCCTATGGACACATTRCCTCCT
CCGTTTGTCTTCAATGGCACTGGGAAATCGGGCAGCACCATCCTCATTCAGTGGGAGAAA
CCAATGACAGACAAGAAGATCACGGCTTTTACCATTGAGTATGAGGTGTATAGAGCGAAT
GAATCGTTCGTTGTGCAAGTGGATGGGTCTAAACATGAGGTACTGCTGAGGGGCCTGAAG
CCTTATACGGAGTATACCTACCGTATCCAATCTGTTGGCACAGCACCATACCCGGGTCCA
TTCAGTCCTACGGCACTTGCCGAGACACTCCAAGACAAACCATCAGACCCACCATCCGCA
GTGCAAGCAAGCCCAGTGAACTCTAACACAGTGGAGGTCAGTTGGCAACCTCCCGCTAGA
CCCAACGGGATCATCACTCGCTACACAGTCATGTACCARAAGGACTCGTCTCTGCCCGAA
GAGAGCTGGGAGTTTGAACAGAAAGATGGTTCTATGCATCAGTCTACCATTGAGAGTTTG
ACTAGTGATACCAAGTATTACTTCAAGGTGAGAGCAGGTACCCAGGCCGGCGATGGACCA
CCTACAGACGCTGTAGCTGCTCAAACTCTTCCGGTCAACATCAATAAACCTCCTCCATCA
GGCACCCTAAAGCAAGGCATTCTGATAGGAGTATGTCTGTCTATGGTGTGTATTTGTATC
TGCACTGCTCTCCTCACATACAGATTCAGGCATGTGTGCTGGAGGAGAAGAGCTGGCCCT
GCTCAGTGTAGCTGTAGAACAGCAGCAAACGGCGGGCCCTGCGTCCACTACCATTCTAAT
GGTAACTCGCAGCGTGTCTACATGTCTGTACCCAATGGCGATGAGATGGGCGATACCAGT
CTACCTGTTCTCACACAATATGAGAACACTAAGGAGGGCACACCACCTYATCCTCAGAAT
GGTTATGGTCCCAGTTGGAACCACACTCATTGCAACGGCCATGCCCCTATCATGAATGGG
CATGGTCCTCCCGGAGGCAATGGGTATGGGCCTCTTACGGGCAATGGGCAACACGGCCCT
CCCTTGGGAAACGGACACGGCCCTCCSTTGGGRAACGGMCACGGCCCTCCGTTGGGGAAC
GGCCACGGGCCACCCAGGGCAAATGGTCATGGCCCGCCCAGAATGAATGGCCAGCCAGGA
GGATTGGTGGGCTGGCAGAAGAGGGAGGGCTACTGGCCCCACCTGCCYCCGGAGAGATTA
CAGGGGTGTGTAGAAGAAGCAGCGTCCCATAGYGGGAGCTCAGCGCATGGATCGGGTCTC
CTCCATCACTCTCAGGAATATAATAGTCAGGAGATGCCACACATGGGTACTGAGCATCAA
GGAAATGTAATCCCGTCAAATTCATCTACCTCACAGCTTGAACTCTCGGGAACTAAGTCT
GTAACCTCTTTACAATCAACCGCTTCATGGCAAGCCAACAGTGAGAAGAACAGCAGTCAA
GATAGTATCACTCATCTACCTCCCACCGTCTCTAAAGTGTCTGCCAGTATTATACCCCCT
ACCCAGGGACATTGTCATATCTCAGGAGTTCATAGCCCTGGGACGGGGGTACCTTCTGAC
GGTGGTGGGATAGCCACGCCCTGTCAGACACCTACCAGCCACAGATTACCTCCAGCRCGT
CGCGTGGATCCTCAACGGGTATTAGCACAGGGTCACCACGTAGCGCCTGTCAGCTGTGGC
AGGGGATCTCCTCCCAGCGGGGCTCAGGACCCGCACGGTGTYGATCCTTGGGAGAGATGG
ACCCCGCCCCCGTCGGAGGTGTCGTCGTCGTCATGTCCAGAGGAGGCTGAAAAACACGCG
AGCGRAGGGAGACCTATTGAACCAAACAGGACAATCAAAACCTGTACGGTG

>snud
ATGGCGATGCAACGTTGTCGTCGACAACCGTGGATTATATTCCTGTGCAGTGTGATTTTA
GGAGGCACAACTGTTTATAGTAACATTGTTATCAAGAAACCTCAAGATGTGATCGCGTTT
CCGGAGGAGCCCCTGACATGGGATTGTCGGGTGGATATACCAGGCTACTATGGACCATAC
GAGAGAGTATGGACCTTTGGCCATCATGTTATAAACACTACTCATAATGCACACAAGTAT
GTGCTAGAAAACGGGTCATTGTACATAGATAGCGTGGCGGCCCAGAAGGACCCTGGGTCT
TACAGGTGCTGTGTCAAAAATGTGACGGGGACTCTGTGCAGTCAGGAAGCACTTCTCCAA
ATTGCTGAACTACCTCAATTTGTAACTCAACTCGAGCCTACAATAGCTTATCAGGGAGGG
GTCGCCAGGTTTCAATGCGATGTCTATGGTGTCCCTAAAGTAAACATAACATGGAAACAT
ATCNNNNTCAGGAGTGGCAGTGACAGAACGAATATCAGAATAGATGCTATCAGGCATGTA
GTCCTGCCGAACGGCGTACTTCAGATTCACAATATAACACAAGAAGATGAGGGCAGGTAC
AAGTGCGTTGCATCCAACTCCTTGCAGACTGTGCGGAACAACTCCGCAACATTATCAGTG
CTACCTCAAGTGATGTCTCCGAAATCTGCATCTGCGCTATACCTCGTGCAAGGTCCTGTC
GCTCTACGACTACTACCAGGGGAAGATGCCCTGTTAGAATGTCTGGTGGAAGGATCACCT
CTAAGAGTTACCTGGAGGAGAAAAGATGGGCGTCCCATTCGCAGGGAAGGAGTCAGCTAT
CCCGGTGGGAGTAATCTTTTGATAAGAAATGTTCGSTACTCACTGGACAATGCAACCTAT
CGCTGCCAAGCTACAAACCCACAAACAGGCCAGTCCATCATTGCTGAAGCATGGCTGGAT
GTCATGTCTCCACCTGTAATCACGGTGGTACCTCCAGTCATCCACAACAAGGTCATCGGA
AGCAAGATCCGATTCTGGTGCCAGGCGACGGGTAAGCCACGCCCGAAGATCACCTGGCTT
CACAACGGCGTACCGGCTCTCATCGATGACTACCATAGCCACATGAACAACAATGACTTT
GTGATCTCCCAGCTGTGGTGGGAAGATGAAGGCATCTACCAGTGTGAAGCCAAGAATGAT
GCCGGCAGTGCCGTAGCGAGTGGAGTGGTTACCATCGATGCATATCCCGAGGACACGTAC
CCAGGGCCTATCCGTAACCTCTCCATCAATCTGATCTCAAGTCGGAGAATAAGGGTGACA
TGGGAGCCTCCTGACGATCTACCTGCTCCAGTCATAGCTTACCACCTGGAATGCAGAGCA
TTGGTAGAGGATTCGGATGCACACGAGCGAGTGGTGTCCAGCCCATCCTGTGACCTGACC
ACGCTGGAGCCGTATACCCAATATCGGATCACCGTGCAGTGCTTCACCAATAAGGCACCA
TGTCCACGCTTTCAAGAATATGTGATGACTGAACAGGATGTTCCTACAGGTAGTCCAGAG
TTTTCCTTAGGAAGTGAAAGCCCAACCACCATCACCGTCACCTGGGATAAGCTACTCCCT
CATCGTGCTAACGGCATCATCATCAACTATGGCATCACTTATTGCCGTGCCAACAGCGTA
TATTGTAACGTGACGGTGGTAGACGGGGACCTTCAGGAGTACACCATTCTTGGTTTGACA
CCAAATTCCAACTACAGTGTGAGCATGGCTGCGGCAACCGTGGTTGGGCAGGGGAGTTAC
TCGGGTAATGTTACAGTGGAAACACCCAGGAACATCAATGAGACAATAGATCAAAACACA
GTGTACAATGTGCATGTTCTTGGGTTCAACAGTTTTGGTGATGGTCGGCCGTCTGCTCAA
ACAATCAAGACATTAGTAAGACAGCCAGGTTTATGNGACCCGATAGACACCTTACCTCCT
CCGTTCGTCTTCAACGGCACTGGGAAATCAGGCAGGACCATCCTCATTCAGTGGGAGAAA
CCAATGACAAAGAAGTTGGTCACTGCTTTTAGGATTGAGTATGAGGTGTATGGAGCAAAT
GAATCATTCATTGTGGAAGTGGATGGGTCTACATATGAGGTACTGCTGATGGACCTGAAG
CCTTATACAGAGTATACCTACCGTATCCAATCTGTTGGCACAGCACCATACCCGGGTCCA
TTCAGTCCTACGGCACGCGCCGAGACACTCGAAGACAAACCATCAGAYCCTCCATCRGCA
GTGCAGGCAAGCCCAGTGAACTCTAACACGGTTGAGGTCAGTTGGAAACCTCCTGCTAGA
CCTAATGGGATCATCACTCGCTATACAGTCATGTATCAGAGGGACCCGTCTCTGCCTGAA
GAGAGCTGGGAGTGTGAACAGAAAGATGGTTCTATGCACCAGTCTACCATTGAGAGTTTG
ACTAGTGATACCAAGTATTACTTCAAGGTTAGAGCAGGTACCCAGGCCGGTGATGGACCG
CCTACAGACGCTGTAGCTGCTCAAACTCTTCCAGTCGACATCAGTAAACCTCCTTCATCA
GGCACCCTACAGCAAGGCATTCTGATAGGAGTGTGTCTGTCTATGGTCTGTATCTGTATC
TGCACTGCTCTCATCACATACAGATTCAGGCACGTGTGCTGGAGGAGAAGAGCTCGTCCC
GATCAGTGCAGCTGTAGAACAGCAGGGAACAGCGGACCCTGCGTCCACTACCATTCTAAT
GGTAACTCACAGCGTGTCTATATGTCTGTACCCAACACTGATGAGATGGGCGATACCAGT
CTACCGGTTCTCACACAGTATGAGAACACTAAGGAGGGCACACCACCTCATCCTCAGAAT
GGGTATGGTCCTAATTGGAACCACACCCATTGCAATGGCCATGCCCCTATCATGAATGGG
CATGGTCCTCCTGGAGGCAATGGGTATGGGCCTCTTGTGGGCAATGGGCAACATGGACCA
CCTAGGGGAAACGGACACGGCCCTCCCTTGGGGAACGGCCATGGGCCACCCTTGGGGAAC
GGCCATGGGCCACCGAGGGTGAATGGTCATGGCCCGCCCAGAATGAATGGCCAGCCTGGA
GGATTGGTGGGCTGGCAGAAGAGAGAGGGCTACTGGCCCCACCTGCCCCCGGAGAGATTA
CAGGGGTGTGAAGAAGAAGMAGCGTCCCATAGTGGGAGCTCAGCGCATGGATCGGGTCTC
CTCCATCACTCTCAGGAATATAATAGTCAGGAGATGCCACATATGGGTGCGGAGCATCAA
GAAATAGTAATCCCGTCAAATTCATCTACCTCACAGCTTGAACTCTCGGGAACAAAGTCT
GTAACCTCTTTACAATCGWCTGCTTCATGGCATGCTAACAGTGAGAAGAACAGCAGTCAA
GATAGCATCACTAATCTACCTCCCACCGTCTCTAAAGTGTCTGCCAGTATTATACCCCCT
ACCCAGGGACATTGTCATATCTCAGGAGTTCATTCCCCTGGGACGGGGGAACCTTCTGAT
GTTGGTGGGATAGCCACGCCCTGTCAGACACCCACCGGCCACAGATTACCTCCAGCACGT
CGCGTGGATCCTCAACGGGTATTAGCACAGGGTCACCACGTAACGCCTGTCAGCTGTGGC
AGGGGATCTCCTCCCAGCGGGGCTCAGGACCCGCACGGTGTCGATCCTTGGGAGAGATGG
ACCCCGCCCCCGTCAGAGGAGTCGTCGTCGTCATGTCCAGGGGAGGCTGAAGAACACGCG
AGCGAAGTGAGACCAATCGAACCAAACAGGACAATGAAAACCTGTACGGTG

>sintSS
ATGGCGATGCAACGTTGTCGTCGACAACCGTGGATTATATTCCTGTGCAGTGTGATTTTA
GGAGGCACGACTGTTTATAGTAACATTGTTATCAAGAAACCTCAAGATGTGATCGCGTTT
CCAGAGGAGCCCCTGACATGGGATTGTCGGGTGGATACGCCAGGCTACTATGGGCCRTAC
GAGAGAGTATGGACCTTTGGCCACCATGTGATAAACACTACTCATARTGCGCACTCGTAT
GTGCTAGCAAACGGGTCATTGTACATAGATAGCGTGGRGGCCCAGAGGGACCCTGGGTCT
TACAGGTGCTGTGTTAAAAATGAGACGGGGACTCTGTGCAGTCAGGAAGCACTTCTCCAA
ATTGCTGAACTACCTCAATTTGTAACTCAACTCGAGTCTGTAATAGCTTATCAGGGAGGG
GTCGCCAGGTTTCAATGCGATGTCTATGGTGTCCCTAAAGTAAACATAACATGGAAACAT
ATCGCCGCCAGGAGTGGCAGTGAGAGAACGAATATCAGATTAGATGCTATCAGGCACGTA
GTCCTGCCGAACGGCGTTCTTCAGATTCACAATATAACACAAGAAGATGATGGCAGGTAC
AAGTGCATCGCATCCAACTCCTTGCAGACTGTGCGCAACAACTCCGCATTATTATCAGTG
CTACCTCAAGTGTTGTCTACGAATGCTGCATCTGATCTAAAAATCACACAACGCCCCGTC
TCACTACGACTGCTACCAGGGGAAGATGCCCTGTTAGAATGTCTGGTGCAAGGATCACCT
CAAAGAGTTACCTGGAGGAGAAAAGATGGGCGTCCCATTCGCAGAGAAGGAGTCAGCTAT
CCTGGYGGGAGCAAYCTTTTGATAAGAAAAGTKCGCTACTCACTGGACAATGCAACCTAT
ACCTGCCAAGCTATAAACCCACAAACAGGCCAGTCTAAGATGGCMGAGGCAAGGCTGGAT
GTCATGTCTCCACCTGTAATCACSGTGGTACCTCCAGTCATCCACAACAAGGTCATCGGG
AGCAAGATCCGATTCTGGTGCCAGGCGACGGGTAAGCCACTCCCGGAGATCACCTGGCTT
CACAACGGCGTACCAGCTCTCATCGATGACTTCCATAGCCACATGAACAACAATGACTAT
GTGATCTCCCAGCTGTGGTGGGAGGATGATGGCATCTACCAGTGTGAAGCCAAGAACGAT
GCCGGCAGTGCCGTAGCGAGTGGATCAGTTACCATTGATGCATATCAAGAGGACACGTAC
CCAGGGCCTATCCGTAACCTCTCCATCAATCTGATCTCCAGTCGGAGAATAAGGGTGACA
TGGGAGCCTCCTGCCGATCTACCTGCTCCAGTCATAGCTTACCATCTGGAATGTAGGCCA
TTAGCAGGGGAYTTGGATGCGGACGAGCAAGTGGTGTCCAGCCCGTCCTGTGAACTGAAC
ACGCTGGAGCCRTATACWGAATACAGGATAACCGTGCAATGCTTCACTACCAAGGCACCS
TGTCCACGCTTTCAAGAATAYGTGATGACTGCACAGGATGTTCCTACAGGTAGTCCRGAG
TTTTCCTTGGGAAGCGAAAGCCCGACCACCATCACCGTCACCTGGGATGAGCTTCGCCCT
CATCGYGCTAACGGCATCATCATCAGCTATGGCATCACTTATTGCCGTGCCAACAGCGTA
TATTGTAACGTGACGACRGTAGAYGGGGAYCTCGAGGAGTACACCATCCGTGGTTTGACG
CCGAATTCCAACTACAGYGTGAGCATGGCTGCGTCAACCGTGGTCGGGCAGGGGAGTTAC
TCGGGCAATGTTACCGTTGAAACACCMAGGAACATCAATGAGACAATAGATCAAAACACA
TTGTACAATGTGCATGTTCTTGGGTTCAACAGTTTTGGTGATGGTCGGCCGTCTGCTCAA
ACAATCAAGACATTAGTAAAACGACCWGATGTAGGAGACCCTATGGACACATTACCTCCT
CCGTTCGTCTTCAACGGCACTGGGAAATCGGGCAGCACCATCCTCATCCAGTGGGAGAAA
CCGATGACAGACAAGAAGATCACTGCTTTTACCATTGAGTATGAGGTGTTTAGAGCGAAT
GAATCGTTCATTGTGCAAGTGGATGGGTCTAAACATGAGGTAATGCTGACGGATCTGGAG
CCTTTTACGAGGTATACCTACCGTATCCAATCTGTTGGCACAGCACGATACCCGGGTCCA
TTCAGTCCTAAGGCACTCGCCGAGACACTCGAAGACAAACCATCAGACCCTCCATCTGCA
GTGCAGGCAAGCCCAGTGAACTCTAACACGGTGGAGGTCAGTTGGAAACCTCCCGCTAGA
CCTAATGGAATCATCACTCGTTATACAGTCATGTACCAGAAGGACTCGTCTCTGCCCGAA
GAGAGCTGGGAGTATGAACAGAAAGATGGTTCTATGCATCAGTCTACCATTGAGAGTCTG
ACTAGTGATACCAAGTATTACTTCAAGGTGAGAGCAGGTACCCAGGCTGGGGATGGACCA
CCTACAGATGCTGTAGCTGCTCAAACTCTTCCGGTCAACATCAATAAACCTCCTCCATCT
GGCACCCTAAAGCAAGGCATTCTGATAGGAGTATGTCTATCTATGGTGTGTATCTGTATC
TGCACTGCTCTCATCACATACAGATTCAGGCATGTGTGCTGGAGGAGAAGAGCTCNNCCT
GATCAGTGTAGCTGTACAACAGCACCGAACGGAGGACCATGCGTCCACTACCATTCTAAT
GGTAACTCACAGCGTGTCTACATGTCTGTACCCAACACCGATGAGATGGGCGATACCAGT
CTACCTGTTCTCACACAATATGAGAACACTAAGGAGGGCACACCACCTCATCCTCAGAAT
GGGTATGGTCCYAATTGGAACCACACCCATTGCAATGGCCACGCCCCTATCATGAACGGG
CATGGTCCTCCCGGAGGCAATGGGTATGGKCCTCTTANGGGCAAACGGCANCATGGWCCT
CYYWKGGSAAACGGMCAYGGMCCKCCCTTGGGRAACGGACACGGCCCKCCCTTGGGGAAC
GGMCACGGGCCACCGAGGGCTAATGGTCATGGCCCGCCCAGAATGAATGGCCAGCCAGGA
GGATTGGTGGGCTGGCAGAAGAGAGAGGGCTACTGGCCCCACCTGCCCCCGGAGAGATTA
CAGGGGTGTGTAGAAGAAGCAGCATCCCACAGTGGGAGCTCAGCGCATGGATCGGGTCTC
CTCCATCACTCTCAGGAATATAATAGTCAGGAGATGCCACAAATGGGTACTGAGCATCAA
GAAAATGTAATCCCGTCAAATTCATCTACCTCACAGCTTGAACTCTCGGGAACAMAGTCT
GTAACCTCTTTACAATCAACTGCTTCATGGCAAGCTAAYAGTGAGAAGAAYAGCAGTCAA
GATAGTATCACTCATCTACCTCCCACCGTCTCTAAAGTGTCTGCCAGTATTATACCCCCT
ACCCAGGGACATTGTCATATCTCAGGAGTTCATAGCCCTGGGACGGGGGTACCTTCTGAC
GGTGGTGGGATAGCCACGCCCTGTCAGACACCTACCAGCCACAGATTACCTCCAGCACGT
CGCGTGGATCCTCAACGGGTATTAGCACAGGGTCACCACGTCACGCCTGTCAGCTGTGGC
AGGGGATCTCCYCCCAGCGGGGCTCAGGACCCGCACGGTGTCGATCCTTGGGAGAGATGG
ACCCCGCCCCCGTCAGAGGCGTCGTCSTCGTCATGTCCAGAGGAGGCTGAAAAACACGCC
AGCGAAGCGAGACCAAGCGAACCAAACAGGACAATCAAAACCTGTACGGTK

>sprp
ATGGCGATGCAACGTTGTCGTCGACAACCGTGGATTATATTCCTGTGCAGTGTGATTTTA
GGAGGCACAACTGTTTATAGTGACATTGTTATCAAGAAACCTCAAGATGTGATTGCGTTT
CCAGAGGAGCCCCTGACATGGGATTGTCGGGTGGATACGCCAGGCTACTATGGGCCGTAC
GAGAGAGTATGGACCTTTGGCCATCATGTGATAAACACTACTCATAATGCACACTCGTAT
GTGCTAGCAAACGGGTCATTGTACATAGATAGCGTGGGGGCCCAGAAGGACCCTGGGTCT
TACAGGTGCTGTGTTAAAAATGAGACGGGGACTCTGTGCAGTCAGGAAGCACTTCTCCAA
ATTGCTGAACTACCTCAATTTGTAACTCAACTCGAGTCTATAATAGCTTATCAGGGAGGG
GTCGCCAGGTTTCAATGCGATGTCTATGGTGTCCCTAAAGTAAACATAACATGGAAACAT
ATCGCCGTCAGGAGTGGCAGTGAGAGAACGAATATCAGATTAGATGCTRTCAGGCACGTA
GTCCTGCCGAAYGGYGTACTTCAGATTCACAATATAACACAAGAAGATGATGGCAGGTAC
AAGTGCATCGCATCYAACTCCTTGCAGACTGTGCGCAACAACTCCGCATTATTATCAGTG
CTACCTCAAGTGTTGTCTCCGAAAGCTGCATCTGATCTAAAAATCGTGCAACGCCCCGTC
TCACTACGACTGCTACCAGGGGAAGATGCCCTGTTAGAATGTCTGGTGGAAGGAGCACCT
CTAAGAGTTACCTGGAGGAGAAAAGATGGGCGTCCCATTCGCAGAGAAGGAGTCAGYTAT
CCCGGTGGGAGCAATCTTTTGATAAGAAAAGTTCGCTACTCACTGGACAATGCAACCTAT
CGCTGCCATGCTACAAACCCACAAACAGGCCAATCCATCTCGGCTGAAGCATGGCTGGAT
GTCATGTCCCCACCTGTAATCACAGTGGTGCCTCCGGTCATYCACAACAAGGTCATCGGA
AGCAAGATCCGATTCTGGTGCCAGGCGACGGGTAAGCCACTCCCGCAGATCACCTGGCTT
CACAAYGGCGTGCCGGCKCTCATCGATGACTTCCATAGCCACATGAACAACAATGACTAT
GTGATCTCCCAGCTGTGGTGGGAGGATGATGGCATCTACCAGTGTGAAGCCAAGAATGAT
GCYGGTAGTGCYGTAGCGAGYGGAGCGGTTACCATCGATGCATATCCGGAGGGCACGTAC
CCAGGGCCTATCCGTAACCTCTCCATCAATCTGATCTCTAGTCGGAGGATAAGGGTGACA
TGGGAGCCTCCTGCCGATCTACCTGCTCCAGTCATAGCTTACCACCTGGAGTGCAGRCCA
TTAGCAGGGGATTTGGATGCAGACGAGCAAGTGGTGTCCAGCCCGTCCTGTGACCTGAAC
GCGCTGGAGCCGTACACCGAATACAGGATCACCGTGCAGTGCTTCACCACAAAGGCACCG
TGTCCACGCTTTCAAGAATATGTGATGACTGCACAGGATGTTCCTACAGGTAGTCCAGAG
TTTTCCTTAGGRAGCGAAAGCCCGACCACCATCACYGTCACCTGGGATGAGCTTCAYCCT
CATCGYGCTAACGGCATCATCATYAACTATGGCATCACYTATTGCCGTGCCAACAGCGTA
TATTGCAACGTGACAACGGTAGACGGGGACCTTGAGGAGTACACCATTCGTGGTCTGACA
CCCAATTCCAACTACAGTGTGAGCATGGCTGCGTCAACCGCGGTYGGGCAGGGGAGYTAC
TCGGGCAATGTTACCGTTGAAACACCMAGGAACATCAATGAGACAATAGATCAAAACACA
CTGTACAACGTGCATGTTCTTGGRTTCAACAGTTTCGGTGATGGTCGGCCGTCTGCWCAA
ACAATCAAGACATTAGTAAAACAACCAGATATAGGMGAYCCGATGGAYACATTACCTCCT
CCGTTCGTCTTCAACGGCACTGGGAAATCAGGCAGCACCATCCTCATTCAGTGGGAGGAA
CCAATGACAGACAAGAAGATCACTGCTTTTACCATTGAGTATGAGGTGTTTAGAGCGAAT
GAATCSTTCATTGTGCAAGTGGATGGGTCTAAACATGAGGTAATGCTGACGAACCTGGAG
CCTTTTACGAGGTATACCTACCGTATCCAATCTGTTGGCACAGCACCATACCCRGGTCCA
TTCAGTCCTAAGGCACTCGCMGAGACACTCGAAGACAAACCATCAGACCCTCCATCTGCR
GTGCAGGCAAGCCCAGTGAACTCTAACACGGTGGAGGTCAGTTGGAAACCTCCMGCTAGA
CCTAAYGGSATCATCACTCGCTATACAGTCATGTATCAGAAGGACTCGTCTCTGCCCGAA
GAGAGCTGGGAGTATGAACAGAAAGATGGTTCTATGCATCAGTCTACCATTGAGAGTCTG
ACTAGTGATACCAAGTATTACTTCAAGGTGAGAGCGGGTACCCAGGCTGGTGATGGACCA
CCTACAGAYGCTGTAGCTGCTCAAACTCTTCCGGTCAACATCAATAAACCTCCTCCATCA
GGCACCCTAAAGCAAGGCATTCTSATAGGAGTCTGTYTATCTATGGTGTGTATTTGTATC
TGCACTGCTCTCATCACATACAGATTCAGGCATGTGTGCTGGMGGAGAAGAGCTCGCCCT
GATCAGTGTAGCTGTAGAACAGCAGCAAACGGCGGTCCCTGCGTCCACTACCATTCTAAT
GGTAACTCACAGCGTGTCTACATGTCWGTACCCAACGCCGATGAGATGGGCGATACCART
CTACCTGTTCTCACACARTATGAGAACACTAAGGAGGGCACACCACCTCATCCTCAGAAT
GGGTATGGTCCWAATTGGAACCACACCCATTGCAATGGCCACGCCCCTATCATGAATGGG
CATGGTCCTCCCGGAGGCAATGGGTATGGGCCTCTSAYGGGCAATGGRCARCATGGACCA
CCTAGGGCAAACGGCCACGGACCGCCCTTGGGAAACGGACACGGTCCTCCCTTGGGGAAC
GGCCACGGGCCACCGAGGGCAAATGGTCATGGGCCGCCCAGAATGAAYGGCCAGCCAGGA
GGACTGGTGGGCTGGCAGAAGAGAGAGGGCTACTGGCCCCACCTGCCCCCTGAGAGATTA
CAGGGGTGTGTAGAAGAAGCAGCGTCCCATAGTGGGAGCTCAGCGCATGGATCGGGTCTC
CTCCATCACTCTCAGGAATATAATAGTCAGGAGATGCCACAATTGGGTACTGAGCATCAA
GAAATTGTAATCCCGTCAAATTCATCTACCTCRCAGCTTGAACTCTCGGGAACAAAGTCT
GTAACCTCTTTACAATCAACTGCTTCATGGCAAGCTAACAGTGAGAAGAACAGCAGTCAA
GATAGTATCACTCATCTACCTCCCACCGTCTCTAAAGTGTCTGCCAGTATTATACCCCCT
ACCCAGGGACATTGTCATATCTCAGGAGTTCATAGCCCTGGGACGGGGGTACCTCCTGAC
GGTGGTGGGATAGCCACGCCCTGTCAGACACCTACCAGCCACAGATTACCTCCAGCACGT
CGCGTGGATCCTCAACGGGTATTAGCACAGGGTCACCACGTAGCGCCTGTCAGCTGTGGC
AGGGGATCTCCTCCCAGCGGGGCTCAGGACCCGCACRGTGTCGATCCTTGGGAGAGATGG
ACCCCGCCCCCGTCAGAGGYGTCGTCGTCGTCATGTCCAGAGGAGGCTGAAAAACACGCC
AGCGAAGCGAGACCAATCGAACCAAACAGGACAATCACAACCTGTACGGTG

>spurp
ATGGCGATGCAACGTTGTCGTCGACAACCGTGGATTATATTCCTGTGCAGTGTGATTTTA
GGAGGCACAACTGTTTATAGTGACATTGTTATCAAGAAACCTCAAGATGTGATTGCGTTT
CCAGAGGAGCCCCTGACATGGGATTGTCGGGTGGATACGCCAGGCTACTATGGGCCGTAC
GAGAGAGTATGGACCTTTGGCCATCATGTGATAAACACTACTCATAATGCACACTCGTAT
GTGCTAGCAAACGGGTCATTGTACATAGATAGCGTGGGGGCCCAGAAGGACCCTGGGTCT
TACAGGTGCTGTGTTAAAAATGAGACGGGGACTCTGTGCAGTCAGGAAGCACTTCTCCAA
ATTGCTGAACTACCTCAATTTGTAACTCAACTCGAGTCTATAATAGCTTATCAGGGAGGG
GTCGCCAGGTTTCAATGCGATGTCTATGGTGTCCCTAAAGTAAACATAACATGGAAACAT
ATCGCCGTCAGGAGTGGCAGTGAGAGAACGAATATCAGATTAGATGCTGTCAGGCACGTA
GTCCTGCCGAACGGTGTACTTCAGATTCACAATATAACACAAGAAGATGATGGCAGGTAC
AAGTGCATCGCATCCAACTCCTTGCAGACTGTGCGCAACAACTCCGCATTATTATCAGTG
CTACCTCAAGTGTTGTCTCCGAAAGCTGCATCTGATCTAAAAATCGTGCAACGCCCCGTC
TCACTACGACTGCTACCAGGGGAAGATGCCCTGTTAGAATGTCTGGTGGAAGGAGCACCT
CTAAGAGTTACCTGGAGGAGAAAAGATGGGCGTCCCATTCGCAGAGAAGGAGTCAGCTAT
CCCGGTGGGAGCAATCTTTTGATAAGAAAAGTTCGCTACTCACTGGACAATGCAACCTAT
CGCTGCCATGCTACAAACCCACAAACAGGCCAATCCATCTCGGCTGAAGCATGGCTGGAT
GTCATGTCCCCACCTGTAATCACAGTGGTGCCTCCGGTCATTCACAACAAGGTCATCGGA
AGCAAGATCCGATTCTGGTGCCAGGCGACGGGTAAGCCACTCCCGCAGATCACCTGGCTT
CACAACGGCGTGCCGGCGCTCATCGATGACTTCCATAGCCACATGAACAACAATGACTAT
GTGATCTCCCAGCTGTGGTGGGAGGATGATGGCATCTACCAGTGTGAAGCCAAGAATGAT
GCTGGTAGTGCTGTAGCGAGTGGAGCGGTTACCATCGATGCATATCCGGAGGGCACGTAC
CCAGGGCCTATCCGTAACCTCTCCATCAATCTGATCTCTAGTCGGAGGATAAGGGTGACA
TGGGAGCCTCCTGCCGATCTACCTGCTCCAGTCATAGCTTACCACCTGGAGTGCAGACCA
TTAGCAGGGGATTTGGATGCAGACGAGCAAGTGGTGTCCAGCCCGTCCTGTGACCTGAAC
GCGCTGGAGCCGTACACCGAATACAGGATCACCGTGCAGTGCTTCACCACAAAGGCACCG
TGTCCACGCTTTCAAGAATATGTGATGACTGCACAGGATGTTCCTACAGGTAGTCCAGAG
TTTTCCTTAGGGAGCGAAAGCCCGACCACCATCACTGTCACCTGGGATGAGCTTCACCCT
CATCGCGCTAACGGCATCATCATTAACTATGGCATCACTTATTGCCGTGCCAACAGCGTA
TATTGCAACGTGACAACGGTAGACGGGGACCTTGAGGAGTACACCATTCGTGGTCTGACA
CCCAATTCCAACTACAGTGTGAGCATGGCTGCGTCAACCGCGGTTGGGCAGGGGAGCTAC
TCGGGCAATGTTACCGTTGAAACACCAAGGAACATCAATGAGACAATAGATCAAAACACA
CTGTACAACGTGCATGTTCTTGGATTCAACAGTTTCGGTGATGGTCGGCCGTCTGCACAA
ACAATCAAGACATTAGTAAAACAACCAGATATAGGAGATCCGATGGATACATTACCTCCT
CCGTTCGTCTTCAACGGCACTGGGAAATCAGGCAGCACCATCCTCATTCAGTGGGAGGAA
CCAATGACAGACAAGAAGATCACTGCTTTTACCATTGAGTATGAGGTGTTTAGAGCGAAT
GAATCGTTCATTGTGCAAGTGGATGGGTCTAAACATGAGGTAATGCTGACGAACCTGGAG
CCTTTTACGAGGTATACCTACCGTATCCAATCTGTTGGCACAGCACCATACCCAGGTCCA
TTCAGTCCTAAGGCACTCGCCGAGACACTCGAAGACAAACCATCAGACCCTCCATCTGCA
GTGCAGGCAAGCCCAGTGAACTCTAACACGGTGGAGGTCAGTTGGAAACCTCCCGCTAGA
CCTAATGGCATCATCACTCGCTATACAGTCATGTATCAGAAGGACTCGTCTCTGCCCGAA
GAGAGCTGGGAGTATGAACAGAAAGATGGTTCTATGCATCAGTCTACCATTGAGAGTCTG
ACTAGTGATACCAAGTATTACTTCAAGGTGAGAGCGGGTACCCAGGCTGGTGATGGACCA
CCTACAGACGCTGTAGCTGCTCAAACTCTTCCGGTCAACATCAATAAACCTCCTCCATCA
GGCACCCTAAAGCAAGGCATTCTGATAGGAGTCTGTCTATCTATGGTGTGTATTTGTATC
TGCACTGCTCTCATCACATACAGATTCAGGCATGTGTGCTGGCGGAGAAGAGCTCGCCCT
GATCAGTGTAGCTGTAGAACAGCAGCAAACGGCGGTCCCTGCGTCCACTACCATTCTAAT
GGTAACTCACAGCGTGTCTACATGTCAGTACCCAACGCCGATGAGATGGGCGATACCAAT
CTACCTGTTCTCACACAATATGAGAACACTAAGGAGGGCACACCACCTCATCCTCAGAAT
GGGTATGGTCCTAATTGGAACCACACCCATTGCAATGGCCACGCCCCTATCATGAATGGG
CATGGTCCTCCCGGAGGCAATGGGTATGGGCCTCTGACGGGCAATGGGCAGCATGGACCA
CCTAGGGCAAACGGCCACGGACCGCCCTTGGGAAACGGACACGGTCCTCCCTTGGGGAAC
GGCCACGGGCCACCGAGGGCAAATGGTCATGGGCCGCCCAGAATGAACGGCCAGCCAGGA
GGACTGGTGGGCTGGCAGAAGAGAGAGGGCTACTGGCCCCACCTGCCCCCTGAGAGATTA
CAGGGGTGTGTAGAAGAAGCAGCGTCCCATAGTGGGAGCTCAGCGCATGGATCGGGTCTC
CTCCATCACTCTCAGGAATATAATAGTCAGGAGATGCCACAATTGGGTACTGAGCATCAA
GAAATTGTAATCCCGTCAAATTCATCTACCTCACAGCTTGAACTCTCGGGAACAAAGTCT
GTAACCTCTTTACAATCAACTGCTTCATGGCAAGCTAACAGTGAGAAGAACAGCAGTCAA
GATAGTATCACTCATCTACCTCCCACCGTCTCTAAAGTGTCTGCCAGTATTATACCCCCT
ACCCAGGGACATTGTCATATCTCAGGAGTTCATAGCCCTGGGACGGGGGTACCTCCTGAC
GGTGGTGGGATAGCCACGCCCTGTCAGACACCTACCAGCCACAGATTACCTCCAGCACGT
CGCGTGGATCCTCAACGGGTATTAGCACAGGGTCACCACGTAGCGCCTGTCAGCTGTGGC
AGGGGATCTCCTCCCAGCGGGGCTCAGGACCCGCACAGTGTCGATCCTTGGGAGAGATGG
ACCCCGCCCCCGTCAGAGGTGTCGTCGTCGTCATGTCCAGAGGAGGCTGAAAAACACGCC
AGCGAAGCGAGACCAATCGAACCAAACAGGACAATCACAACCTGTACGGTG

>pdep
ATGGCGATGCAACGTTGTCGTCGACAACCGTGGATTATATTCCTGTGCAGTGTGATTTTA
GGAGGCACAACTGTTTATAGTAACATTGTTATCAAGAAACCTCAAGATGTGATCGCGTTT
CCGGAGGAGCCCCTGATATGGGATTGTCCGGTGGATACGCCAGGCTACTATGGACCATAC
GAGAGAGTATGGACCTTTGGCCATCATGTTATAAACACTACTCTTAATGCACACAAGTAT
GTGCTAGCAAACGGGTCATTGTACATAGATAGCGTGGTGGCCCAGAAGGACCCTGGGTCT
TACAGGTGCTGTGTCAAAAATGTGACGGGGACTCTGTGCAGTCAGGAAGCACTTCTCCAA
ATTGCTGAACTACCTCAATTTGTAACTCAACTCGAGCCTACAATAGCTTATCAGGGAGGG
GTCGCCAGGTTTCAATGCGATGTCTATGGTGTCCCTAAAGTAAACATAACATGGAAACAT
ATCNNNGTCAGGAGTGGCAGTGACAGAACGAATATCAGAATAGATGCTATCAGGCATGTA
GTCCTGCCGAATGGTGTACTTCAGATTCACAATGTAACACAAGAAGATGTGGGCAGGTAC
AAGTGCATTGCATCCAACTCCTTGCAGACTGTGCGGAACAACTCCGCAACATTATCAGTG
CTACCTCAAGTGATGTCTCCGAAAGCTGCATCGGCGCTATACCTCATGCAAGGCCCCGTC
TCCCTACAACTACTACCAGGGGAAGATGCCCTGTTAGAATGTCTGGTGGAAGGATCACCT
CTGAGAGTTACCTGGAGGAGAAAAGATGGGCGTCCCATTCGCAGGGAAGGAGTCAGCTAT
CCCGGTGGGAGTAATCTTTTGATAAGAAACGTTCGCTACTCACTGGACAATGCAACCTAT
CACTGCCAAGCTACAAACCCACAAACAGGCCAGTCCATCATTGCTGAAGCATGGCTGGAT
GTCATGTCTCCACCTGTAATCACGGTGGTACCTCCAGTCATCCACAACAAGGTCATCGGA
AGCAAGATCCGATTCTGGTGCCAAGCGACGGGTGAGCCACGCCCGAAGATCACCTGGCTT
CACAATGGCGTACCGGCTCTCATCGATGACTACCATAGCCACATGAACAACAACGACTTT
GTGATCTCCCAGCTGTGGTGGGAAGATGAAGGCATCTACCAGTGTGAAGCCAAGAATGAT
GCCGGCAGTGCCGTAGCAAGTGGAGTGGTTACCATCGATGCATATCCYGAGGACACATAC
CCAGGGCCTATCCGTAACCTCTCCATCAATCTGATTTCAAGTCGGAGAATAAGGGTGACA
TGGGAGCCTCCTGACGATCTACCTGCTCCAGTTATAGCTTATCACCTGGAATGCAGAGCA
TTGGTAGAGGATTCGGATGCACACGAGCGAGTGGTGTCCAGCCCGTCCTGTGACCTGAAC
ACGCTGGAGCCGTATACCCGATATCGGATCACCGTGCAGTGCTTCACCAATAAGGCACCG
TGTCCACGCTTTCAAGAATATGTGATGACTGAACAGGATGTTCCTACAGGTAGTCCAGAG
TTTTCCTTAGGAAGTGAAAGCCCAACCACCATCACCGTCACCTGGGATGAGCTTCTCCCT
CATCGTGCTAACGGCATCATCATCAACTATGGCATCACCTATTGCCGTGCCAACAGCGTA
TATTGTAACGTGACGATGGTAGACGGGGACCTTCAGGAGTACACCATTCGTGGTTTGACA
CCAAATTCCAACTACAGTGTGAGCATGGCTGCGGCAACCATGGTTGGGCAGGGRAGTTAC
TCGAGTAATGTTACCGTTGAAACACCCAGGAACATCAATGAAACAATAGATCAAAACACA
GTGTACAATGTGCATGTTCTTGGGTTCAACAGTTTTGGTGATGGTCGGCCGTCTGCTCAA
ACAATCAAGACATTAGTAAGACCACCAGTGTTTATAGAGCCGGTAGACACCTTACCTCCT
CCGTTCGTCTTCAACGGCACTGGGATATCGGGCAGGACCATCCTTATTCAGTGGGAGAAA
CCGATGACAAACAAGAAGATCACTGCTTTTAAGATTGCGTATGAAGTGTATAGAGCAAAT
GTATCATTCATTGTGGAAGTGGATGGGTCTACATATGAGGTACTGCTGATGGACCTGGAG
CCTTTTACAGAGTATACCTACCGTATCCAATCTGTTGGCACAGCACCATACCCGGGTCCA
TTCAGTCCTACRGCACGCGCCGAGACACTCGAAGACAAGCCATCAGATCCTCCATCGGCA
GTGCAGGCAAGCCCAGTGAACTCTAACACGGTTGAGGTCAGTTGGAAACCTCCTGCTAGA
CCTAATGGGATCATCACTCGCTATACAGTCATGTATCAGAGGGACCCATCTCTGCCTGAA
GAGAGCTGGGAGTGTGAACAGAAAGATGGTTCTATGCACCAGTCTACCATTCAGAGTTTG
ACTAGTGATACCAAGTATTATTTCAAGGTTAGAGCAGGTACCCAGGCTGGTGATGGACCG
CCTACAGATGCTGTAGCTGCTCAAACTCTTCCAGTCAACATCAGTAAACCTCCTTCATCA
AGCACCCTACAGCAAGGCATTCTGATAGGAGTATGTCTGTCTATGGTCTGTATCTGTATC
TGCACTGCTCTCATCACATACAGATTCAGGCATGTGTGCTGGAGGAGAAGAGCTCGTCCT
GATCAGTGCAGCTGTAGAACAGCAGGAAACAGCGGACCCTGTGTCCACTACCATTCTAAT
GGTAACTCACAGSGTGTCTATATGTCTGTACCCAACACTGATGAGATGGGCGATACCAGT
TTACCGGTTCTCACACAATTTGAGAATACTAAGGAGGGCACACCACCTCATCCTCAGAAT
GGGTATGGTCCTAATTGGAACCACACCCATTGCAATGGCCATGCCCCTATCACGAATGGG
CATGGTCCTCCTGGAGGCAATGGGTACGGGCCTCTTGTGGGCAATGGGCAACATGGACCA
CCCAGGGCAAACGGACATGGMCCWCCCWKGGSRAACGGACATGGCCCTCCCTTGGGGAAC
GGCCATGGGCCACCGAGGGTGAATGGTCATGGCCCGCCCAGAATGAATGGCCAGCCAGGG
GGATTGGTGGGCTGGCAGAAGAGAGAGGGCTACTGGCCCCACCTGCCCCCGGAGAGATTA
CAGGGGTGTGAAGAAGAAGCAGCGTCCCATAGTGGGAGCTCAGCTCATGGATCGGGTCTC
CTCCATCACTCTCAGGAATATAATAGTCAGGAGATGCCACATATGGGTGCTGAGCATCAG
GAAATAGTAATCCCGTCAAATTCATCTACCTCACAGCTTGAACTCTCGGGAACAAAGTCT
GTAACCTCTTTACAATCGACTGCTTCATGGCAAGCTAACAGTGAGAAGAACAGCAGTCAA
GATAGCATCACTCATCTACCTCCCACCGTCTCTAAAGTGTCTGCCAGTATTATACCCCCT
ACCCAGGGACATTGTCATATCTCAGGAGTTCATTCCCCTGGGATGGGGGAACCTTCTGAT
GATGGTGGGATAGCCACACCCTGTCAGACACCCACCAGCCACAGATTACCTCCAGCACGT
CGCGTGGATCCTCAACGGGTATTAGCACAGGGTCACCACGTAACGCCTGTCAGCTGTGGC
AGGGGATCTCCTCCCAGCGGGGCTCAGGACCCGCATGGTGTCGATCCTTGGGAGAGATGG
ACCCCGCCCCCTTCAGAGGTGTCGNCGTCGCCATGTCCAGGGGAGGCTGAAAAACACGCG
AGTGAAGTGAGACCAATCGAGCCAAACAGGACAATGAAAACCTGTACGGTG
