# Supplementary material for: Genome-wide signals of positive selection in strongylocentrotid sea urchins
Source: BMC Genomics. 2017 Jul 21;18:555. doi: 10.1186/s12864-017-3944-7 (PMC5521101; doi:10.1186/s12864-017-3944-7)
Supplement: Supplementary file 3 — Consensus alignment files. A compressed (gzip) tape archive (TAR) file containing 6250 consensus alignment files in FASTA format. (TGZ 14116 kb) [file 12864_2017_3944_MOESM3_ESM.tgz › SPU_013652/consensAlign.ordered.fa]

>sdro
nnnnnnnnnnnnnnnnnnnnnnnnnnnnnnnnnnnnnnnnnnnnnnnnnnnnnnnnnnnn
nnnnnnnnnnnnnnnnnnnnnnnnnnnnnnnnnnnnnnnnnnAGTAAAATTGGTAGGATA
AAAAAGNAAAAGGGGAAGAAGCAGCAGAAGGAGAAGGAGGAGAAAAAGAAAAAGAAGAAA
GAAATGAATACCTTTGAGGTAATCTATCAAAGACTTTACATCTTGTTNTTGTTTTGCCCT
TTCTATTTTGACACGACCGCAAAGACTTTAAAAAAATCAACGTAATGCAATTnnnnnnnn
nnnnnCACTATGTCTTTTGACAATACAATAGGCTTTGATTTCTTCACAGTGTTTGCGATC
GTGTATTTTGTTGTTGTAAATCTCACTTATNNNCCCTCAACAGAACCCGGTTACATCGGC
TGCTTCGGTGATTCCTTCGAGCGCCTCTTCCAGGGCGCACGCTTAGACGACCCCGATGGC
ATGACCATAGATGTTTGTCTCGACTTCTGTAGGAATCAGAACTTTCCGTTCGCTGGTTTG
GAATACGCGAGCGAGTGTTACTGCGCAGACTCGGACACGCGTTACGACGCGCAAGGAACG
TATGRCGACTCGGAGTGTCAGTACATCTGCTCGGGAAACACGTTGGAGCGATGCGGCGGG
AACCGGCGGATTTCAGTCTTTAACACTACGGTGGGATTTTGTGATGACCCAGGAGAACCA
GAGTATGGAAYGCGACAGGGCGACTGGTTCCGTTATGGAGCGACGGTGACCTTTGACTGC
GYGGAGGGATACAATCTGACCGGGAATCAAAGCGTTCAGTGTCTCAGTGTGGACGGATCA
CCGTCGGTTGASTGGAATGCTGATACGCCTGTGTGCTTAGGTCCGACCGTTATTCCAACC
ACAATCGTCCCCTCAACAGCAGGGCCGACAACAGAGGATGYGTCTACGGCAGGTTTCTTT
ACAACACAAATTACAGATGCTTCCACAACGGCGGAAACACCAGCATCGTTCACTACGGAT
GGGACCACAACGACRGAAACAMCMRCAYCGTTCACTACGGATGGGACCACAACGACAGAA
ACAACCACACCGTTCACTACKGATGGGACCACAACGACRGAAACAMCMRCAYCGTTCACT
ACKGATGGGACCACAACGACAGAAACAACCACACCGTTCACTACGGATGRGACCAGTGCC
GCTGTTCCAACCACATCAATAGATCCAACGACATCTCCTATACTAACTACAACAGACATT
CAAAGAACTACAACTCCAAACATTGACACAACGACGGAANNAATCATAACAACAGATATG
GCTGCAACAACCCAGAGTTTAGAAACAACGACAGATATCACTGCAACATTTAAAACAACG
ACGTCGTGTGACGAACACCCGTTARAATTCAGTSYTGTCATTTGGTATATGACCTATGAC
TTTGACCCCTTCCACTATAGTGACCTGAATGTCATCGCTTATCTGTCGATCCTACTGMGA
ATGCAAATTRAA

>spal
nnnnnnnnnnnnnnnnnnnnnnnnnnnnnnnnnnnnnnnnnnnnnnnnnnnnnnnnnnnn
nnnnnnnnnnnnnnnnnnnnnnnnnnnnnnnnnnnnnnnnnnnnnnnnnnnnnnnnnnnn
nnnnnnnnnnnnnnnnnnnnnnNNNNNNNNNNNNNNNNNNNNNNNNNNNNNNNNNNNNNN
NNnnnnnnnnnnnnnnnnnnnnnnnnnnnnnnnnnnnnnnnnnnnnnnnnnnnnnnnnnn
nnnnnnnnnnnnnnnnnnnnnnnnnnnnnnnnnnnnnnnnnnnnnnnnnnnnnnnnnnnn
nnnnnnnnnnnnnnnnnnnnnnnnnnnnnnnnnNNNNNNNNNNNNNNNNNNNNNNNNNNN
NNNNNNNGTGTTGTTGTAAATCTCACTTATNTACCCCCAATAGAACCCGGTTACATCGGC
TGCTTTGGTGATTCCTTCCAGCGCCTCTTCCAGGGCGCATCCTTCGTCGATGACGATGGC
ATGACCATAGATGCTTGTCTCGGCTTCNNNNNNNGNCAGAGCNNTNNNNnnnnnnnnnnn
nnnnnnnnnNGCGNGTGTTACNGCGNNNNNTCGGACACGCGGTACGACGAGCGAGGAACG
TTTGACGACTCGGAGTGTCAGTACATCTGCTCGGGAAACATGTTGGAGCGATGCGGCGGG
AACAGGCGGATTTCAGTCTTTAACACTACGKTGGGATTTTGTGATGACCCAGGAGAACCA
GAGTATGGAACGCGACAGGGGGACTGGTTCCGTTATGGAGCRWCGGTKAMCTTTGACTGC
GCGGAGGGATACAATYTGACCGGGAATCAAAGCGTTCAGTGTCTCAGTGTGGACGGRTCA
CCGTCGGTTGAYTGGAATGYTGATACKCCCGTGTGCTTAGGTCCKACCRTTATTCCGACC
ACAATCRGCCYCTCAACAGCAGGGYCGACAACAGAGGATGCGTCTACGACAGGTTTCTTT
ACAACACAAATTACAGATGCTTCCACAACGGCGGAAACACCAACATCGTTCACTACGGAT
GGGACCACAACGGCGGAAACACCAACATCGTTCACTACGGATGGGACCACAACGACAGAA
ACAACCACACTGTTCACTACAGATGGAACCACAACGACAGAAACAACCACATCGTTGACW
ACGGATGGGACCACARCGASAGAAACAACCACWCCGTTCACTACGGATGRGACCAGTGCY
GCTGTTCCAACCACATCAATAGATMYAACGACATCWYCTATAATAACTACAACAGACAWT
SAAAGAACTACAACTCCAWAYAKTGKYACAACGACGGAAGCCAKCATAACAACAGATATG
GYTGCAACAACCCAGGGYTTAGAAACAACGACAGATATCAMTGYAACATTTRAAACAACG
ACGNNNNNNNNNNNNNNNNNNNNNNNNNNNNNNNNNNNNNNNNNNNNNNNNNNNNNNNNN
NNNNNNNNNNNNNNNNNNNNNNNNNNNNNNNNNNNNNNNNNNNNGTCGATCCGACTGCGA
ATGCAAATTGAA

>sfra
ATGTTTGGCGACAATTRCTCCGTGCTTTATTTTGCCAAAGCTATATTTGGGTTCATTTTN
NNTAGCGTTGGAATCACGTTCGAGGTTAGGGTTATNNTCAAGNNNNNNnnnnnnnnnnnn
nnnnnnnnnnnnNNNNNNNNNNNNNNNNNNNNNNNNNNNNNNNNNNNNNNNNNNNNNNNN
NNNNNnnnnnnnnnnnnnnnnnNNNNNNNNNNNNNNNNNNNNNNNNNNNNNNNNNNNNNN
NNNNNNNNNNNNNNNNNNNNNNNNNNnnnnnnnnnnnnnnnnnnnnnnnnnnnnnnnnnn
nnnnnnnnnnnnnnnnnnnnnnnnnnnnnnnnnnTTGATTTCTTCACAGTTTTTGCGATC
GTGTTTTTTGTTGTTGTAAATCTCACTTCTNTACCCYCMACAGAACCCGGTTAYATCGGC
TGCTTCGGTGATTCCTTCGAGCGCCTCTTCCAGGGCGCATTCTACGACGATACCGTTGGC
ATGACCATAGATGCTTGTCTCGGCTTCTGTAGGAATATGGGCTTTCCGTACGCCGGTTTG
GAGTACGCGAGCGAGTGTTACTGCGCAGACTCGGACACGCGWTACGACRMGCACGGAACG
TWYGACGACTCGGAGTGTCAGTACRTCTGCTTTGGAAACAYGTTGGAGCGATGCGGCGGA
CTCGGGCGGATTTCAGTCTTTAACACTACGGTGGGATTTTGTGACGACCCAGGAGAACCA
GAGTATGGAACGCGACAGGGGAACTGGTTCCGTTATGGAGCGCCGGTGATCTTTGACTGC
GCGGAGGGATACAATCTGACCGGGAATCAAAGCGCTCAGTGTCTCAGTGTGGACGGGTCA
CCGTCGGTTGACTGGAATGCTGATACGCCCGTTTGCTTAGGTCCGACCGTTATTCCGACC
ACAATCGGCCCCTCAACAGCAGGGCCGACAACAGAGGATGCGCCCACGACAGGTTTCTTT
ACAACGAAAATTACAGATGCTTCCACAACGATGCAAACACCAACATCTTTCACNNNNNNN
NNNNNNNNNNNNNNNNNNNNNNNNNNNNNNNNNNNNNNNNNNNNNNNNNNNNNNNNNNNN
NNNNNNNNNNNNNNNNNNNNNNNNNNNNNNNnnnnnnnnnnNNNNNNNNNNNNNNNNNNN
ACGGATGGGATCACAACGACAGAAACAACCACAGTGTTCACTACGGACGAGACCAGTACC
GCTGTTCYAACCACATTAATAGATCCAGCGACATCTCCTATAATAACTACAACAGACATT
CAAAGAACTACAACTCCAAATATTGACACAACAACGGAAGCCANCATAACAACAGATATG
GYTGCAACAACCCAGRGTTTAGAAACAACGACAGATATCACTGAAACATTTAAAACAACG
ACGNNNNNNNNNNNNNNNNNNNNNNNNNNNNNNNNNNNNNNNNNNNNNNNNNNNNNNNNN
NNNNNNNNNNNNNNNNNTAGTGACCTGAATGTCACCGTTTATCTTTTGATCCTACTGCGA
ATGCAAATTGAA

>afraSS
ATGTCCGGCGACCATTACTCCATGCTTTATTTTGCCAAAGCTATATTTGGGTTCATTTTT
AATAGCGTTGCAATCACGTTCGAGGTTACGGTTATAATCAAGAGTAAAATTGGTGAGATA
AAAAAGGAAAATGAGAAGAAGAAGGAGGAGAAGAAGGAGGAGAAAAAGAAGAAGAAGAAA
TACATAAATACCTTTGAGGTAACCTTKCAAAGACTTTTCATCTTGTTGTTGTTTTGCCTT
TTCTATTTTGAYGCGACCGCAAAGACTTTTAAAACATCAACGTACGGCAATTCATATACG
TGTAACACTTTGTCTTAAGACAATACAATAGGCTTTGATTTTTTCACATTCATTGTGATC
GTGTTTTGTGTTGTTTTAAATCTCACTTATATACCCCCAACAGAACCCGGTTACATCGGC
TGCTTCGGTGATTCCTTCGAGCGCCTCTTCCAGGGCGCATCCTTCGTCGATYTCATTGGC
ATGACCATAGATGCTTGTCTGAGCTTCTGTAGGAGTCAGAGCTTTCCGTATGCTGGTTTG
GAGTACGCGAGCGAATGTTACTGCGCAGACTCGGACACGCGTTACGACGCGCAAGGAACG
TTTGACGACTCGGAGTGTCAGTACATCTGCTCGGGAAACATGTTAGAGCGATGCGGCGGG
AACAGGCGGATTTCAGTCTTTAACACTACGGTGGGATTTTGTGATGACCCAGGAGAACCA
GAGTATGGAACGCGACAGGGGGACTTGTTCCGTTATGGAGCGTCGGTTACCTTTGCCTGC
GCGGAGGGATACAATCTGACCGGGAATCAAAGCGTTCAGTGTCTCAGTGTGGACGGATCA
CCGTTGGTTGATTGGAATGCTGATACGCCCGTGTGCTTAGGTCCGACCGTTATTCCAACC
ACAATCGGCCCCTCAACAGCAGGGCCGACAACAGAGGATGCGTCTACGACAGGTTTCTTT
ACAACACAAATTACAGATGCTTCCACAACGGCGGAAACACCAACATCCTTCACTACAGAT
GGGACCACAACGATGGAAACACCAACATCGCTCACTACAGATGGGACCACAACGACAGAA
ACAACCACACTGATCACTACAGATGGGACCACAACGACGGGAACACCAACATCGTTGACT
ACGGATGGGACCACAGCGACAGAAACAACCACACCGTTCACTACGGATGAGACCACTGCC
GCTGTTCCAACCACATCAACAGATCCAACGACATTTCCTATAATAACTACAACAGACATT
CAAAGAACTACAACTCCAAATAGTGTCACAACGACAGAAGCCAGCATAACAACAGATATG
GTTGCAACAACACAGGGTTTAGAAACAACGACAGATATCACTGTAACATTCAAAACAACG
ACGTCGTGTGAMGWACACCCGTTAAAATTCAGTCCTGTCATTTGGTATATGACCTATGAC
TTTGACCCCTTGCACTCTAKTGACCTGAATGTCATCGCTTATCYGTCGATCCTACTGCGA
ATGCAAATTGAA

>hpul
nnnnnnnnnnnnnnnnnnnnnnnnnnnnnnnnnnnnnnnnnnnnnnnnnnnnnnnnnnnn
nnnnnnnnnnnnnnnnnnnnnnnnnnnnnnnnnnnnnnnnnnnnnnnnnnnnnnnnnnnN
NNNNNNNNNNNNNNNNNNNNNNNNNNNNNNNNNNNNNNNNNNNNNNNNNNNNNNNNnnnn
nnnnnnnnnnnnnnnnnnnnnnnnnnnnnnnnnnnnnnnnnnnnnnnnnnnnnnnnnnnn
nnnnnnnnnnNNNNNNNNNNNNNNNNNNNNNNNNNNNNNNNNNNnnnnnnnnnnnnnnnn
nnnnnNNNNNNNNNNNNNNNNNNNNNNNNNNNNNNTGATTTCTTCACAGTTTTTGCGATC
GTGTTTTGYGTTGTTGTAAATCTCACTTATNNNCCCYCAACAGAACCCGGKTACATCGGC
TGCTTCGGTGATTCCTTCGAGCGYCTCTTCCAGGGCSCRTCCTTCGWCGATYYSGTCGGC
ATGACCATAGATGCTTGTCTMGGCTTCTGTAGGAATCAGAACTTTSSGTTCGCTGGTKTG
GAGTACGCGAGCGAGTGYTACTGCGCAGACTCGGACACRCGTTACGACGCGCAAGGAACG
TTTGACGACTCSAAGTGTCAGTACATCTGCTCGGGAAACACGTTAGAGCGATGCGGYGGR
AACAGGCGGATTTCAGTCTTTAACACAACGGTGGGATTTTGTGATGACCCAGGAGAACCA
GAGTATGGAACACGACAGGGGGACTGGTTCCGTTATGGAGCGTCGGTTACCTTTGACTGC
GCGGAGGGATACAATCTGASCGGAAATCAAAGCGTTCAGTGTCTCAGTGTGGACGGATCA
CCGTCGGTTGATTGGAATGCTGATACGCCCCTGTGCTTAGGTCCGACCGTTATTCCGACC
ACAATCGGCCYCTCAACAGCAGGGCCGACAACAGAGGATGCGTCTACSACACGTTTCTTT
ACAGCACAAATTACAGATGCTTCCACAACGGCGGAAACKCTAACATCGTTCACGACAGAT
GGGACCACAACGACAGAAACACCRACATCGTTGACTACGGATGGGAYCACAACGACAGAA
ACANNNNNNNNNNTCACGACAGATGGGACCACAACGACAGAAACACCRACATCGTTGACT
ACGGATGGGAYCACAACGACAGAAACAACCACATCGTTCACTACAGATGAGACCAGTGCC
GCGGTTCCAACCACATCARTAGATAWAACGACATCTCCTATAACAATTACAAAAGACATT
CAAAGTACTACAACTCCAGACATTCAAAGAACTACGGAAGNNAGCATAACAACAGATATG
GCTGCAACAACCCATGGTTTAGAAACAACGACAGATATCACTGCAACATTTAAAACMACG
ACGTCGTGCGAAGTACACCNNNNNNNNNNNNNNNNNNNNNNNNNNNNNNTGACCTATGAC
TCTAACCCCAAGCANNCTATTGACCTGAAAGTCATCGCTTATCTGTCGATCCTACTGCGA
ATGCAAATTGAA

>snud
ATGTTCGGCGACTATTGCTCCGTGCTTTATTTTGNCAAAGCTATATKTGGGTTCATTTTN
NNTAGCGTTGCAATCACGTTCGAGGTTAGGGTTACTATCAAGAGNAACATCGGTAAGATA
AAAAATNAAAAGGAGAAGATGGAGGAAGAGGAGAAGGAGGAGAAAAAGGAGAAGAAGAAG
AAAATGAATACCTTTGATGTAACCTATCAAAGACTTTAAATCTTCTTTTTGTTTTACCTT
TTCTGTTTTGACTCGACCGCAAAGACNNNNNNNNNNNNNNNNNNNNNNNNNNnnnnnnnn
nnnnnCACTGTGTCTTTGGACAATACAATAGGNTTTGATTTTTTCACAGTTTTTGCGATC
GTGTTTTTTGTTGTTGTAAATYTAACTTCTNNNNCCCCCACAGAACCCGGTTACATCGGC
TGCTTCGGTGATTCCTTCGAGCGCCTCTTCCAGGGCGCATTCTACAACGATYTTGTTGGC
ATGACCATAGATGCTTGYCTCGGCTTCTGTAGGGATGGGAACTTTCAGTACGCGGGTTTG
GAGTACKCGAGCGAGTGTTACTGCGCAGACTCRGACACGCGTTACGACGAGCACGGAACG
TACGACGACTCGGAGTGTCAGTACRYCTGCTTTGGAAACATGTTGGARCGATGCGGCGGA
CTCGGGCGGATTTCAGTCTTTAACACGACGATGGGATTTTGTGATGACCCAGGAGAACCA
GAGTATGGAACGCGACAGGGGAACTGGTTCCGTTATGGAGCACCGGTGATCTTTGACTGC
GCGGAGGGATACAATCTGACCGGGAATCAAAGCGCTCAGTGTCTCAGTGTGGACGGGTCA
CCGTCGGTTGCCTGGAATGCTGATACGCCCGTTTGCTTAGGTCCGACCGTTATTCCGACC
ACAATCGTCCCCTCAACAGCAGGGCCGACAACAGAGGATGCGTTCACGACAGGTTTCTTT
ACAACGAAAATTACAGATGCTTCSACAACGACGGAAACACCAACATCTTTCACAACGGAT
GGGATCACAACGACAGAAACANCAACATCNTNNANAACGGNTGNNANNACANCNNCAGAA
ACnnnnnnnnnnnnnnnTACAGATGCTTCCACAACGACGGAAACACCAACATCTTTCACA
ACGGATGGGATCACAACGACAGAAACAACCACGGTGTTCACTACGGACGAGACCAGTACC
GCGGTTCCAACCATATTAATAGATCCAACGACATCTCATATAATAACTACAACAGACATT
CAAAGAACTACAATTCCAAATAGTGACACAACGACGGAAGCNNNCATAACAACAGATATG
GCTGCAACAACCCAGARYTTAGAAACAACGACAGATATCACTGCAATATTTAAAACAACG
ACGNNNNNNNNNNNNNNNNNNNNNNNNNNNNNNNNNNNNNNNNNNNNNNNNNNNNNNNNN
NNNNNNNNNNNNNNNNNNNGTGACCTTAATGTCATCGTTTACCTTTCGATCCTACTGCGA
ATGCAAATTGAA

>sintSS
nnnnnnnnnnnnnnnnnnnnnnnnnnnnnnnnnnnnnnnnnnnnnnnnnnnnnnnnnnnn
nnnnnnnnnnnnnnnnnnnnnnnnnnnnnnnnnnnnnnnnnnNNNNNNNNNNNNNNNNNN
NNNNNNNNNNNNNNNNNNNNNNNNNNNNNNNNNNNNNNNNNNNNNNNNNNNNNNNNNNNN
NNNNNNNNNNNNNNNNNNNNNNNNNNNNNNNNNNNNNNNNNnnnnnnnnnnnnnnnnnnn
nnnnnnnnnnnnnnnnnnnnnnnnnnnnnnnnnnnnnnnnnnnnnnnnnnnnnnnnnnnn
nnnnnYACTATTTCTTTGGATAATACAATAGGCTTTGATTTCTTCACAGTCTTTGCGATC
GTGTRTTTTGTTGTTGTAAATCTCACTTATNNNCCCTCAACAGAACCCGGTTACATCGGC
TGCTTCGGTGATTCCTTCSAGCGCCTCTTCCAKGGCGCATCCTTCGWCGATYYSGTTGGC
ATGACCATAGATGCTTGTCTCGGMTTCTGTAGGAATCAGAACTTTCCGTWCGCYGGTKTG
GAGTACGCGAGCGARTGTTACTGCGCAGACTYGGACACRCRKTACGACGMGCRAGGAACG
TWTGACGACTCGGAGTGTCAGTACATCTGCTCGGGAAACACGTTGGAGCGATGCGGYGGG
AACAGGCGRATTTCAGTCTTTAACACTACGGTGGGATTTTGTGAAGACCCAGGAGAACCA
GAGTATGGAACGCGACARGGGGACTGGTTCCGTTATGGAGCRTCGGTTACCTTTGACTGC
GCGGAGGGATACAATCTGACCGGGAATCAAAGCGTYCAGTGTCTCARTGTGGACGGATCA
CCGTCGGTTGATTGGAATGCTGWTACGCCYGTGTGCTTAGGTCCGACCGTTATTCCGACC
ACARWCGRCCYMTCAACAGCAGRGYCGACAACAGAGGATGCKTCTACGACAKATTTCYTT
ACAACACAAATTACAGATGCTTCCACAACGRMGGAAACACCAACATCRYTCACTACRGAY
GSKWCCACAACGRMRGAAACACCAACATCRYTSACTACGGAYGGGACCAYRACGACAGAA
ACAACCACACTGATCACWACAGATGGGACCACAACGRMGGAAACACCWACATYGTTGACT
ACKGATGGGACCAYRACGACAGAAACAACCACTCCGTTCACTACGGATGAGACCAGTGCY
GCTGTTCCAACCACATCAATAGAYCCAACGACATCTCCTATAATAACTACAACAGACATT
CAAAGAACTACAACTCCAAACATTGATACAACGACGGAANNNATCATAACAACAGATAAG
GCTGCAACAACCCAGAGTTTAGAAACAACGACAGATATCAMTGYAACATTTAAAACAACG
ACGTCGTGTCACGAACACCCGTTAAAATTCAGTCCTGTCATTTGGTATATGACCTATGAC
TTTGACCCCTTGCACTCTATTGACCTGAATGTCATCGCTTATCTGTCGATCCTACTGCGA
ATGCAAATTGAA

>sprp
ATGTCCGGCGACCATTACTCCATGCTTTATTTTGCCAAAGCTATATTTGGGTTCATTTTT
AATAGCGTTGCAATCACGTTCGAGGTTACGGTTATAATCAAGAGTAAAATTGGTGAGATA
AAAAAGGAAAATGAGAAGAAGGAGGAGAAGAAGAAGGAGGAGAAAAAGAAGAAGAAGAAA
TACATAAATACCTTTGAGGTAACCTTTCAAAGACTTTTCATCTTCTTGTTGTTTTCCCTT
TTCTATTTTGACGCGACCGCAAAGACTTTTGAAAAATCAACGTACGGCAATTCATATACG
TGTAACACTTTGTCTTTAGACAATACAATAGGCTTTGATTTTTTCACAGTCATTGTGATC
GTGTTTTGTGTTGTTTTAAATCTCACTTATATACCCCCAACAGAACCCGGTTACATCGGC
TGCTTCGGTGATTCCTTCGNGCGCCTCTTCCAGGGCGCATCCTTCGACGATCCCGTTGGC
ATGACCATAGATGCTTGTCTCGGCTTCTGTAGGAATCAGAACTTTCCGTTCGCTGGTGTG
GAGTACGCAAGCGAGTGTTACTGCGCAGACTCGGACACGCGTTACGACGCGCAAGGAACG
TATGACGACTCGGAGTGTCAGTACATCTGCTCGGGAAACACGTTGGAGCGATGCGGCGGG
AACAGGCGGATTTCAGTCTTTAACACTACGSTGGGATTTTGTGATGACCCAGGAGAACCA
GAGTATGGAACGCGACAGGGSGACTGGTTCCGTTATGGAGCGTCGGTTACCTTTGACTGC
GCGGAGGGATACAATCTGACCGGGAATCAAAGCGTTCAGTGTCTCAGTGTGGACGGATCA
CCGTTGGTTGATTGGAATGCTGATACGCCCGTGTGCTTAGGTCCGACCGTTATTCCAACC
ACAATCGGCCCCTCAACAGCAGGGCCGACAACAGAGGATGCGTCTACGACAGGTTTCTTT
ACAACACAAATTACAGATGCTTCCACAACGGCGGAAACASCAACATCCTTCACTACAGAT
GGGACCACAACGATGGAAACACCAACATCGCTCACTACAGATGGGACCACAACGACAGAA
ACAACCACACTGATCACTACAGATGGGACCACAACGACGGGAACACCAACATCGTTGACT
ACGGATGGGACCACAGCGAMAGAAACAACCACACCGTTCACTACGGATGAGACCACTGCC
GCTGTTCCAACCACATCAACAGATCCAACGACATTTCCTATAATAACTACAACAGAYATT
CAAAGAACTACAACTCCAAATAGTGTCACAACGAMAGAAGCCAGCATAACAACAGATATG
GTTGCAACAACACAGGGTTTAGAAACAACGACAGATATCACTGTAACATTCAAAACAACG
ACGTCGTGTGACGAACACCCGTTAAAATTCAGCCCTGTCATTTGGTATATGACCTATGAC
TTTGACCCCTTCCACTCTAGTGACCTGAATGTCATCGCTTATCTGWCSATCCTACTGAGA
ATGCAAATTGAA

>spurp
ATGTCCGGCGACCATTACTCCATGCTTTATTTTGCCAAAGCTATATTTGGGTTCATTTTT
AATAGCGTTGCAATCACGTTCGAGGTTACGGTTATAATCAAGAGTAAAATTGGTGAGATA
AAAAAGGAAAATGAGAAGAAGGAGGAGAAGAAGAAGGAGGAGAAAAAGAAGAAGAAGAAA
TACATAAATACCTTTGAGGTAACCTTTCAAAGACTTTTCATCTTCTTGTTGTTTTCCCTT
TTCTATTTTGACGCGACCGCAAAGACTTTTGAAAAATCAACGTACGGCAATTCATATACG
TGTAACACTTTGTCTTTAGACAATACAATAGGCTTTGATTTTTTCACAGTCATTGTGATC
GTGTTTTGTGTTGTTTTAAATCTCACTTATATACCCCCAACAGAACCCGGTTACATCGGC
TGCTTCGGTGATTCCTTCGAGCGCCTCTTCCAGGGCGCATCCTTCGACGATCCCGTTGGC
ATGACCATAGATGCTTGTCTCGGCTTCTGTAGGAATCAGAACTTTCCGTTCGCTGGTGTG
GAGTACGCAAGCGAGTGTTACTGCGCAGACTCGGACACGCGTTACGACGCGCAAGGAACG
TATGACGACTCGGAGTGTCAGTACATCTGCTCGGGAAACACGTTGGAGCGATGCGGCGGG
AACAGGCGGATTTCAGTCTTTAACACTACGCTGGGATTTTGTGATGACCCAGGAGAACCA
GAGTATGGAACGCGACAGGGGGACTGGTTCCGTTATGGAGCGTCGGTTACCTTTGACTGC
GCGGAGGGATACAATCTGACCGGGAATCAAAGCGTTCAGTGTCTCAGTGTGGACGGATCA
CCGTTGGTTGATTGGAATGCTGATACGCCCGTGTGCTTAGGTCCGACCGTTATTCCAACC
ACAATCGGCCCCTCAACAGCAGGGCCGACAACAGAGGATGCGTCTACGACAGGTTTCTTT
ACAACACAAATTACAGATGCTTCCACAACGGCGGAAACAGCAACATCCTTCACTACAGAT
GGGACCACAACGATGGAAACACCAACATCGCTCACTACAGATGGGACCACAACGACAGAA
ACAACCACACTGATCACTACAGATGGGACCACAACGACGGGAACACCAACATCGTTGACT
ACGGATGGGACCACAGCGACAGAAACAACCACACCGTTCACTACGGATGAGACCACTGCC
GCTGTTCCAACCACATCAACAGATCCAACGACATTTCCTATAATAACTACAACAGATATT
CAAAGAACTACAACTCCAAATAGTGTCACAACGACAGAAGCCAGCATAACAACAGATATG
GTTGCAACAACACAGGGTTTAGAAACAACGACAGATATCACTGTAACATTCAAAACAACG
ACGTCGTGTGACGAACACCCGTTAAAATTCAGCCCTGTCATTTGGTATATGACCTATGAC
TTTGACCCCTTCCACTCTAGTGACCTGAATGTCATCGCTTATCTGTCGATCCTACTGAGA
ATGCAAATTGAA

>pdep
ATTTCCGACGACCGTTGCTCCGTGCTTTATCTTTCCAGAGCTATATTCGGGTTCATTNNN
NATAGCGTTGCAATCACGTTCGAGGTTAGGGTTATTATCAAGAGNAAAGTTGGTAAGATA
CAAAAAGAANNNNNNNNNNNNNNNNNNNNNNNNNNNNNNNNNNNNNNNNNNNNNNNNNNn
nnnnnnnnnnnnnnnnnnnnnnnnnnnnnnnnnnnnnnnNNNNNNNNNNNNNNNNNNNNN
NNNnnnnnnnnnNNNNNNNNNNNNNNNNNNNNNNNNNNNNNNNNNNNNNNnnnnnnnnnn
nnnnNnnnnnnnnnnnnnnnnnnnnnnnnnnnnnnnnnnnnnnnnnnnnnnnnnnnnnnn
nTGTTTTTTGTTGCGGTAAATCTCACTTCTNNNCCCCCCACAGAACCCGGTTACATCGGC
TGCTTCGGTGATTCCTTCGAGCGCCTCTTCCAGGGCGCATACTTGGACGATCCCGTTGGC
ATGACCATAGATGTTTGTCTCGGCTTCTGTAGGAATCAGGGCTTTCCGTACGCTGGTTTG
GAGTACGCGAGCGAGTGTTACTGCGCAGACTCTGGCACTCGTTACGACACGCACGGAACG
TTTGACGACTCGCAGTGTCAGTACATCTGCTATGGAAACATGTTGGAGCGATGCGGCGGG
TTAGGGCGGATTTCAGTCTTTAACACTACGGTGGGATTTTGTGATGACCCAGGAGAACCA
GAGTATGGAACGCGGCAGGGGAACTGGTTCCGTTATGGAGCGCAGGTGATCTTTGACTGC
GCGGAGGGATACAATCTGACCGGGAATCAAAGCGCTCAGTGTCTCAGTGTGGACGGGTCG
CCGTCGGTTGACTGGAATGCTGATACGCCCGTTTGCTTAGGTCCGACCGTCATTCCGACC
ACGATCGGCCCCTCAACAGCAGGGCCTACAACAGACGATGCGTCCACGACAGGTTTCTTT
ACAACGAAAATTACAGATGCTTCCACAACGACGGAAACACCAACACCTTTCGCAACGGAT
GGTATCACAACGACAGAAACACCAACNCCTTTCGCAACGGATGGTATCACAACGACAGAA
ACAACnnnnnnnnnnnnTACAGATGCTTCCACAACGACGGAAACACCAACACCTTTCGCA
ACGGATGGTATCACAACGACAGAAACAACCACAGTGTACACTACGGACGAGACCAGTACC
GCTGTTCCAACCACGTTAATAGATCCAACGACATTTCCTATAACAACTACAACAGACATT
CAAAGAACTACAACTCCACATAGTGACACAACGACGGAAGTNNNCATAACAACAGATATG
GCTCCAACCACCCAGAGTTTAGAAACAACAACAGATATCACTGCAACATTTAAAACAACG
ACGnnnnnnnnnnNACACCCTATATAATTTATTCCTGTCANNTGGTATATCCCCTATGAC
TCTGACCTCTTGCANNCTAGTGACCTGAATGTCATCGTTTATCTTTCGATCCTACTGTGA
CTGCAAANTGAA
