# Supplementary material for: Genome-wide signals of positive selection in strongylocentrotid sea urchins
Source: BMC Genomics. 2017 Jul 21;18:555. doi: 10.1186/s12864-017-3944-7 (PMC5521101; doi:10.1186/s12864-017-3944-7)
Supplement: Supplementary file 3 — Consensus alignment files. A compressed (gzip) tape archive (TAR) file containing 6250 consensus alignment files in FASTA format. (TGZ 14116 kb) [file 12864_2017_3944_MOESM3_ESM.tgz › SPU_014316/consensAlign.ordered.fa]

>sdro
ATGGATCCTGATCCTGCGCTTGATAAAGCTAGTGCTTACCCTAATGATCCTGCACCAATG
AGCCAAGGGGCCCCGCCTGCTTCGGGAGCCGGAGGTGCCGCCCRAGAATACCGCTTGCGT
GTGTTGATGGAGCCCCGTGGATTCCTACGGGCTATTGAATTTGATCTGGTGGTCACGGGC
GTGTTCGTACTACTGTTCTTCATCTCATCGTGTGCCTGGGCAGCAGGGCTTAATGATGTC
AAGTACTGGACTAACTTTGGCAACCTTATGAGCAACCCCACTGTGTACGGACAAACGTGT
ACCGCGCCAACCACCTGTGAATCAGTTACCAGCCCAAAGTATTCATCTCTCAACTTTTCA
GTGGTGTTTGGTTTCCTCAACACCATTGTCTGGGGTGGCAACATGTGGTTCATCGCCAAA
GAGACAACATGGTTCAAGCAACGCATGGAGAACAAGGCTGGGGGTGCTGCTGCGGGTGCC
AACCCCAACACCGTT

>spal
ATGGATCCTGATCCTGCGCTTGATAAAGCTAGTGCTTACCCTAATGATCCTGCRCCAATG
AGYCAAGGGGCCCCGCCTGCTTCGGGAGCCGGAGGTRCCGCCCAAGAATACCGCTTGCGT
GTGTTGATGGAGCCCCGTGGATTCCTACGGGCTATTGAATTTGATCTGGTGTTCACGGGC
GTGTTCGTACTACTCTTCTTCATCTCATCCTGTGCCTGGGCAGCAGGGCTYAATGATGTC
AAGTACTGGACTAACTTTGGCAACCTTATGAGCCTCCCCACTGTGTACGGGCCAAYGTGT
ACCGAGACAGTCACCTGTACATCAGTAACCAGCCCAAAGTATTCATCTCTCAACTTTTCA
GTGGTGTTTGGTTTCCTCAACACCATTGTCTGGGGTGGCAACATGTGGTTCATCGCCAAA
GAGACAACATGGTTCAAGCAACGCATGGAGAACAAAGCTGGGGGTGCTGCYGCGGGTGCC
AACCCCAACACYGTT

>sfra
ATGGATCCTGATCCTGCGCTTGATAAAGCTAGTGCTTACCCTAATGAGCCTGCACCAATG
AGCCAAGGGGCCCCGCCTGCTTCGGGAGNNGGAGGTGCCGCCAAAGAATTTCGCTTGCGT
GTGTTGATGGAGCCCCGTGGATTCCTACGGGCTATTGAATTTGATCTAGTGTTCACGGGC
GTGTTCGTACTACTCTTCTTCATCTCATCGTGTGCCTGGGCAGCAGGGCTTAATGATGTC
AAGTACTGGACTAACTTTGACAACCTTATGAGCCTCCCCAATGTGTACGGGCCAACGTGT
GGCATGCCAGTCACCTGTACATCACAAACCAGCCCGAAGTATTCWTCCCTCAACTTTTCA
GTGGTGTTTGGTTTCCTCAACACCGTTGTCTGGGGTGGCAACATGTGGTTCATCGCCAAA
GAGACAACATGGTTCAAGCAACGCATGCAGAACAAAGCTGGGGGGGCAGGTACCCCTGCC
AACCCCAACACTGTT

>afraSS
ATGGATCCTGATCCTGCGCTTGATAAAGCTAGTGCTTACCCTAATGATCCTGCACCAATG
AGCCAAGGGGCCCCGCCTGCTTCGGGAGCCGGAGGTGCCGCCCAAGAATATCGCTTACGT
GTGTTGATGGAGCCCCGTGGATTCCTACGGGCTATTGAATTTGATCTGGTGTTCACAGGC
GTGTTCGTACTACTCTTCTTCATCTCATCCTGTGCCTGGGCAGCAGGGCTTAATGATGTC
AAGTACTGGACTAACTTTGGCAACCTTGTGAGCAACCCAACTGTGTACGGGCAAACGTGT
ACCATGCCAACCACCTGTGAATCAGTAACCAGCCCAAAGTATTCATCTCTCAACTTTTCA
GTGGTGTTTGGTTTCCTTAACACCATTGTCTGGGGTGGCAACATGTGGTTCATCGCCAAA
GAGACAACATGGTTCAAGCAACGCATGGAGAACAAAGCTGGGGGTGCTGCTGCGGGTGCC
AACCCCAACACTGTT

>hpul
ATGGATCCTGATCCTGCGCTTGATAAAGCTAGTGCTTACCCTAATGAGCCTGCAACAATG
AGCCAAGGGGCCCCGCCTGCTTCGGGAGCCGGAGGTACCGCCCAAGAATWCCGYTTGCGT
GTGTTGCTGGAGCCCCGTGGATTCCTACGGGCTATTGAATTTGATCTGGTGATCACAGGC
GTGTTTGTACTACTCTTCTTCATCTCATCRTGTGCCTGGGCAGCAGGGCTTAATGATGTC
AAGTACTGGACTAACTTTGATAACCTTATGGGCATCCCCACTGCGTACGGGCAAACGTGT
GGAACGTCAGTCACTTGTGAATCAGAAACCAGCCCAAAGTATTCATCCCTCAACTTTTCA
GTGGTGTTTGGTTTCCTCAACACCATTGTCTGGGGTGGCAACATGTGGTTCATCGCCAAA
GAGACAACATGGTTCAAGCAACGCATGGAGAACAAAGCTGGRGGTGCTGCTGCCGGTGCC
AACCCCAACACTGTT

>snud
ATGGATCCYGATCCTGCGCTTGATAAAGCTAGTGCTTACCCTAATGAGCCTGCACCAATG
AGCCAAGGGGCCCCGCCTGCTTCGGGAGNNGGAGGTGCCGCCAAAGAATTCCGCTTGCGT
GTGTTGATGGAGCCCCGTGGGTTCCTACGGGCTATTGAATTTGATTTAGTGTTGACGGGC
GTGTTCGTACTACTCTTCTTCATCTCATCGTGTGCCTGGGCAGCAGGGCTTAATGATGTC
AAGTACTGGACTAACTTTAGCAACCTTATGAGCCTCCCCAATGTGTACGGGCCAACGTGT
ATACCGACAGTCACCTGTACATCACAAACCAGCCCGAAGTATTCATCCCTCAACTTTTCA
GTGGTGTTTGGTTTCCTCAACACCGTTGTCTGGGGTGGCAACATGTGGTTCATCGCGAAA
GAGACAACATGGTTCAAGCAACGCATGCAGAACAAAGCTGGGGGTGCAGGTACCCCTGCC
AACCCCAACACTGTT

>sintSS
ATGGATCCTGATCCTGCGCTTGATAAAGCTAGTGCTTACCCTAATGATCCTGCACCAATG
AGCCAAGGGGCCCCGCCTGCTTCGGGAGCCGGAGTTGCCGCCCAAGAATACCGSTTGCGT
GTGTTGATGGAGCCCCGTGGATTCCTACGGGCTATTGAATTTGATCTGGTGTTCACAGGC
GTGTTCGTACTACTSTTCTTCATCTCATCCTGTGCCTGGGCAGCAGGGCTTAATGATGTC
AAGTACTGGACTAACTTCGRTAACCTTATGAGCCTCCCCACTGTGTACGGGCAAACRTGT
ACCGAGACAATCACCTGTGAATCAGTGTCCAGCCCAAAGTATTCATCTCTCAACTTTTCA
GTGGTGTTTGGTTTCCTCAACACCGTTGTCTGGGGTGGCAACATGTGGTTCATCGCCAAA
GAGACAACATGGTTCAAGCAACGCATGGAGAACAAAGCTGGGGGTGCTGCTGCGGGTGCC
AACCCCAACACCGTT

>sprp
ATGGATCCTGATCCTGCGCTTGATAAAGCTAGTGCTTACCCTAATGAGCCTGCACCAATG
AGCMAAGGGGCCCCGCCTGCTTCGGGAGCCGGAGGTRCCGCCCAAGAATACCGCTTGCGT
GTGTTGATGGAGCCCCGTGGATTCCTACGGGCTATTGAATTTGATCTAGTGTTCACGGGC
GTSTTCGTACTCCTCTTCTTCATCTCATCGTGTGCCTGGGCAGCAGGGCTTAACGATGTC
AAGTACTGGACWAACTTTGGCAACCTTATGAGCAACCCCACTGTGTAYGGGCAAACGTGT
ACCGCGCCAGTCACCTGTGAATCAGTAACCAGCCCAAAGTATTCATCTCTCAACTTTTCA
GTGGTGTTTGGTTTCCTYAACACCATTGTCTGGGGTGGCAACATGTGGTTCATCGCCAAA
GAGACAACATGGTTCAAGCAACGCATGGAGAACAAAGCTGGGGGTGCTGCTGCGGGTGCC
AACCCCAACACTGTT

>spurp
ATGGATCCTGATCCTGCGCTTGATAAAGCTAGTGCTTACCCTAATGAGCCTGCACCAATG
AGCCAAGGGGCCCCGCCTGCTTCGGGAGCCGGAGGTACCGCCCAAGAATACCGCTTGCGT
GTGTTGATGGAGCCCCGTGGATTCCTACGGGCTATTGAATTTGATCTAGTGTTCACGGGC
GTCTTCGTACTCCTCTTCTTCATCTCATCGTGTGCCTGGGCAGCAGGGCTTAACGATGTC
AAGTACTGGACTAACTTTGGCAACCTTATGAGCAACCCCACTGTGTACGGGCAAACGTGT
ACCGCGCCAGTCACCTGTGAATCAGTAACCAGCCCAAAGTATTCATCTCTCAACTTTTCA
GTGGTGTTTGGTTTCCTCAACACCATTGTCTGGGGTGGCAACATGTGGTTCATCGCCAAA
GAGACAACATGGTTCAAGCAACGCATGGAGAACAAAGCTGGGGGTGCTGCTGCGGGTGCC
AACCCCAACACTGTT

>pdep
ATGGATCCTGATCCTGCGCTGGATAAAGCTAGTGCTTACCCTAATGAGCCTACACCAATG
AGTCAAGGGGCCCAGCCTRCTTNNNNATTCGGAGGTCCCGCCGAAGAATTCCGCTTRCGT
GTGTTGATGGAGCCCCGTGGATTYCTACGGGCTATTGAATTTGATCTAGTGATCACAGGC
GTGTTCGTACTACTCTTCTTCATCTCATCGTGTGCCTGGGCAGCAGGGCTTAATGATGTC
AAGTACTGGACTAACTTTAACAACCTTATGAGCATCCCCAGTGTGTACGGGCAAACGTGT
AGCATGCCAGTCACCTGTACATCAGAAACCAGCCCAAAGTATTCATCCCTCAACTTTTCA
GTGGTGTTTGGTTTCCTCAACACCGTTGTCTGGGGTGGCAACATGTGGTTCATYGCCAAA
GAGACAACATGGTTCAAGCAACGCATGCAGAACAAAGCTGGGGGTGCAGATACCCCTGCC
AACCCCAACACTGTT
