# Supplementary material for: Genome-wide signals of positive selection in strongylocentrotid sea urchins
Source: BMC Genomics. 2017 Jul 21;18:555. doi: 10.1186/s12864-017-3944-7 (PMC5521101; doi:10.1186/s12864-017-3944-7)
Supplement: Supplementary file 3 — Consensus alignment files. A compressed (gzip) tape archive (TAR) file containing 6250 consensus alignment files in FASTA format. (TGZ 14116 kb) [file 12864_2017_3944_MOESM3_ESM.tgz › SPU_003832/consensAlign.ordered.fa]

>sdro
ATGAACTACCAAGAAGAAGTCCATCCATCCGGAGAACTCGATATGGAGGGAGAAATGAGA
CCACTTGATGGTGGTGGCTCTCCCGAYGCTCTAGTTGAGAAACCAAACTTCAGGAATGGA
ACTAATGGTACTGATGGAAAGTACGTAAGTCTGAATGATGTATCAGACATTGATCCRTAT
AACGATGAWGAGGACCAAGCTCGGGGSAAATGGGGAAGCAAGRTTGACTTTCTCCTGTCC
TGTGTCAGCTATGCTGTTGGTATCGGCAACGTTTGGAGGTTCCCTTTYCTCTGCTATCAG
AATGGAGGAGGAGCCTTCTTGATCCCCTACGTTCTGATTCTGTTTTTTGCYGGCCTTCCC
TTGTTTCTGCTTGAGATGAGCTTTGGTCAGTTCACCGGTGTTGGATGTCTTGGTATCTGG
AAGATCTGCCCWATGTTCAAAGGTATTGGMTATGGTATGTTGGTGATCTGTTTCYTGGTG
TCCATCTACTACCAAGTGATCCTAGCCTACACCATCTTCTACCTCTTCTCATCCCTGACG
TCCATCCTCCCATGGGCAAGCTGTGGCCACCAATGGAACACTGATAACTGCACYGATAGA
ATGCAGGATTTTAACGCAACCTTTAACATCAGCTCTCTGCTTAACCCCAAACCTCCCAGT
GAGGAATACTTCTACAACCATGTGCTAGGGATCAGCGAGGGTGTTCATGATCTTGGAGCT
GTGAAATGGAAGCTTGCTCTATGTCTGATGGCTGCCTGGGTAATCACCTTCCTCTGTCTC
ATCAAAGGAATCAAGACCTCRGGAAAGGTYGTMTACTTGACGAGTACCTTCCCCTACCTT
GTCCTCTTCATCCTCTTCATCCGTGGAGTMACCCTTGACGGTGCCGTRGATGGAATCATC
TTTTACATGAAACCAGATTTATCAAAGCTTCTAAAGCCTCAGGTATGGCAGGATGCAGCA
ACACAGATCTTCTTTTCTTTGGGTGTAGCCTTTGGTTCTCTACACACTCTMTCAAGTTAT
AACAAGTTCAAGAACAATTGTTACAGGGATGCTTTGATAGTGTCCATCATCAACTGCTTA
ACCAGCATCTTTGCTGGTTTTGTCATCTTTTCAGTACTTGGCTTYATGGCCAAACAAGCA
GGAGTTTCAGTTAAAGATATAGCAACATCAGGTCCTGGTCTAGCATTTGTAGCCTATCCT
GAGGCCATTGCTAAGATGCCTATATCACCTCTTTGGTCTATTCTATTCTTTACCATGCTT
TTTATGCTGGGACTTGGAAGTCAGTTCTGCCAGTTTGAGACTGTGAATACAGGATTGGCC
GATGAGCTGGAGAAATACAGCCCAAAATTTAGAAAATACAAGTGGTGTATCACCCTTACT
ATGTCAATCGTATGCTTCCTCCTCGGTTTGCCACTGGTTTGTGAGGGTGGAATGTACCTT
GTCAATCTGATGAATGACTTCTCTGGAGGCCTCTCCCTCGTTTTCATTGGCATGTTTGAG
ACGGTTGTCATTACTTGGTTCTATGGTGTTGAGAAATATCTTGATAATCTTGAAGTMATG
CTTGGATTCCGTCTTGGGTTCTTCTGGAAGGCGTGCTGGAAATTTGTCTCGCCAGTATTC
TTATTGGTTGTGATAATCTTCTCRTTRGCMATGTATGAACCMAAGAAGTACGGGGCTAAT
TACATATATCCTGGCTGGGCTGAGGCTATGGGTTGGATGATGACTCTAGTCTCATTGGTT
CCCATTCTCCTGTATGCTGTCTGGTTTGTCTTCAAGCAGGATGCCCCCACTTTCARAGAG
ACCYARGGTCATGTCATGCAGGKT

>spal
ATGAAYTACCAAGAAGAAGTCCATCCATCCGGAGAACTCGATATGGAGGGAGAAATGAGA
CCACTTGATGGTGGTGGCTCTCCCGACGCTCTAGTTGAGAAACCAAACTTCAGGAATGGA
ACTAATGGTACTGATGGAAAGTACGTAAGTCTRAATGATGTATCAGACATTGATCCGTAT
AACGATGAAGAGGACCAAGCTCGAGGGAAATGGGGAAACAAGATTGACTTTCTCCTGTCC
TGTGTCAGCTATGCTGTTGGTATCGGCAACGTTTGGCGGTTCCCTTTCCTCTGCTATCAG
AATGGAGGAGGAGCCTTCTTGATCCCCTACGTTCTGATTCTGTTTTTTGCCGGCCTTCCC
TTGTTTCTGCTTGAGATGAGCTTYGGTCAGTTYACCGGTGTTGGATGTCTTGGTATCTGG
AAGATCTGCCCMATGTTCAAAGGTATTGGCTATGGTATGTTGGTGATCTGTTTCTTGGTG
TCCATCTACTACCAAGTGATCCTAGCCTACACCATCTTCTACCTCTTCTCATCCCTGACG
TCCATCCTCCCATGGGCAAGCTGTGGCCACCAATGGAACACTGATAACTGCACTGATAGA
ATGCAGGATTTYAACTCAACCTTTAACATCAGCTCTCTGCTTAACCCCAAACCTCCCAGT
GAGGAATACTTCTACAACCATGTGCTAGGGATCAGCGAGGGTGTTCATGATCTTGGTGCY
GTGAAATGGAAGCTTGCTCTATGTCTGATGGCTGCCTGGGTGATCACCTTCCTCTGTCTC
ATCAAAGGAATCAAGACCTCAGGAAAGGTTGTATACTTGACGAGTACCTTCCCCTACCTT
GTTCTCTTCATCCTCTTCATCCGTGGAGTYACCCTTGACGGTGCCGTRGATGGAATCATC
TTTTACATGAAACCAGATTTATCAAAGCTTCTAAAGCCTCAGGTATGGCAGGATGCAGCA
ACACAGATCTTCTTTTCKTTGGGTGTRGCCTTTGGTTCTCTACACACTCTCTCAAGTTAT
AACAAGTGGAAGAACAATTGTTACAGGGATGCTTTGATAGTGTCCGTCATCAACTGCTTA
ACCAGTATCTTTGCTGGTTTYGTCATCTTTTCAGTACTTGGCTTCATGGCCAAACAAGCA
GGTGTTTCAGTYAAAGATATAGCAACATCAGGTCCTGGTCTAGCATTTGTAGCCTATCCT
GAGGCCATTGCTAAGATGCCTATATCACCTCTATGGTCTATTCTATTCTTTACTATGCTT
TTTATGCTGGGACTTGGAAGTCAGTTCTGCCAGTTTGAGACTGTGAATACAGGATTGGCC
GATGAGCTGGAGAAATACAGCCCAAAATTTAGAAAATACAAGTGGTGTATCACCCTTACT
ATGTCAATCGTATGCTTCCTCCTCGGTTTGCCACTGGTTTGTGAGGGTGGAATGTACCTT
GTGAATCTGATGAATGACTTCTCTGGAGGCCTCTCCCTCGTCTTCATTGGAATGTTTGAG
ACTATTGTCATTACTTGGTTCTATGGTGTTGAGAAATATCTTGATAATCTTGAAGCTATG
CTTGGATTCCGTCTTGGCTTCTTCTGGAAGGCGTGCTGGAAATTTGTCTCGCCAATATTC
TTATTGGTTGTGATAATCTTCTCGTTAGCAATGTATGAACCAAAGAAGTACGGAGCTGAT
TACATATATCCTGCCTGGGCTGAGGCTATGGGTTGGATGATGACTCTAGTCTCATTGGTT
CCCATTCTCCTTTATGCTGTCTGGTTTGTCTTCAAGCAGGATGCCCCCACTTTCAAAGAG
ACCCAGGGTCATGTCATGCAGGTT

>sfra
ATGAACTACCAAGAAGAAGTCCATCCATCCGGAGAACTCGATATGGAGGGAGAAATGAAA
CCACTTGATGGTGGTGCCTCTCCCGACCCTCTGTTTGAGAAACCAAACTTCAAGAATGGN
NNNAATGGTCCTGATGGAAAGTACGTAAGTCTGAATGATGTATCAGATATTGATCCGTAT
AACGATGAAGAGGACCAAGCTCGTGGGAAATGGGGAAGCAAGATTGACTTTCTCCTGTCC
TGTGTCAGCTATGCTGTTGGTATCGGCAACGTTTGGAGGTTCCCKTTCCTCTGCTATCAG
AACGGAGGAGGAGCATTCTTGATCCCCTACGTTCTGATTTTGTTTTTTGCCGGCCTTCCA
TTGTTTCTTCTTGAGATGAGCTTTGGTCAATTCACCGGTGTTGGATGTCTTGGTATCTGG
AAGATCTGCCCCATGTTCAAAGGTATTGGCTATGGTATGTTGGTGATCTGTTTCTTGGTG
TCCATCTACTACCAAGTGATCCTAGCCTACACCATCTTCTACCTCTTCTCATCCCTGACA
TCTGTCCTCCCATGGGCAAGCTGTGGCCACCAATGGAACACTGATAACTGCACTGAAAGA
GTGCAGGATGCCAACTCAACCTTTAACATCAGCTCTCTGCTTAACCCCAAACCTCCCAGT
GAGGAATACTTCTACAACCATGTGCTAGGGATCAGCAGTGGKGTTCATGATCTTGGTGAG
GTGAAGTGGAAGCTTGCTCTGTGTCTGATGGGTGCCTGGGTTATCACATTCCTCTGTCTC
ATCAAAGGAATCAAGACCTCAGGAAAGGTTGTATACTTGACGAGTACCTTCCCCTACCTT
GTTCTCTTCATTCTCCTCATCCGTGGAGTCACCCTTGATGGTGCCGTAGATGGAATCATC
TTTTACATGAAACCAGATTTATCAAAGCTTTCAGAGCCCCAGGTATGGCAGGATGCAGCA
ACACAGATTTTCTTTTCTTTGGGTGTGGCCTTTGGTTCTCTTCACACTCTCTCAAGTTAT
AACAAGTGGAAAAACAATTGTTACAGGGATGCTTTGATAGTGTCCATCATCAATTGCTTA
ACCAGCATCTTTGCTGGTTTTGTCATCTTTTCAGTACTTGGCTTTATGGCCAAACAAGCA
GGCGTTTCAGTTGATGAAATAGCAACATCAGGTCCCGGTCTAGCATTTGTAGCCTATCCT
GAAGCAATTGCTAAGATGCCTATATCACCTCTTTGGTCTATTCTATTCTTTACTATGCTT
TTTATGCTGGGACTTGGAAGTCAGTTCTGCCAGTTTGAGACTGTGAATACAGGATTGGCT
GATGAGCTGGAGAAATACAGCCCAAAATTTAGAAAATACAAGTGGTGTATCACCCTTACT
ATGTCAATCATATGCTTCCTCCTTGGTTTGCCTCTAGTGTGTGAGGGTGGAATGTACCTT
GTCAATCTGATGAATGACTTCTCTGGAGGACTCTCCCTTGTCTTCATTGGCATGTTTGAG
ACTCTTGTCATTACTTGGTTCTATGGTGTTGAAAAATATCTTGATAATCTTGAAGCTATG
CTTGGATTCCGTCTTGGATTCTTCTGGAAGGCATGCTGGAAATTTGTCTCGCCATTATTC
TTATTGGTTGTGATAGTCTTCTCGTTAGCATTTTATAAACCCAAGAAGTACGGAGCTAAT
TACATATATCCAGGATGGGCTGAGGCTATGGGTTGGATGATGACTCTAGTGTCATTAGTT
CCCATCGTCGCTTATGCTATCTGGTTCGTCTGGAAGCAGGATGCCCCCAGTATCAAAGAG
ACCCAGGGTCAGGTCnnnnnnnnn

>afraSS
ATGAACTACCAAGAAGAAGTCCATCCATCCGGAGAACTCGATATGGAGGGAGAAATGAGA
CCACTTGATGGTGGAGGCTCTCCCGACGCTCTAGTTGAGAAACCAAACTTCAGGAATGGA
ACTAATGGTACTGATGGAAAGTACGTAAGTCTGAATGATGTATCAGACATTGATCCGTAT
AACGATGAAGAGGACCAAGCTCGGGGCAAATGGGGAAGCAAGGTTGACTTTCTCCTGTCC
TGTGTCAGCTATGCTGTTGGTATCGGCAACGTTTGGAGGTTCCCTTTCCTCTGCTATCAG
AATGGAGGAGGAGCCTTCTTGATCCCCTACGTTCTGATTCTGTTTTTTGCCGGCCTTCCC
TTGTTTCTGCTTGAGATGAGCTTTGGTCAGTTCACCGGTGTTGGATGTCTTGGTATCTGG
AAGATCTGCCCCATGTTCAAAGGTATTGGCTATGGTATGTTGGTGATCTGTTTCCTGGTG
TCCATCTACTACCAAGTGATCCTAGCCTACACCATCTTCTACCTCTTCTCATCCCTGACG
TCCATCCTCCCGTGGGCAAGCTGTGGCCACCAATGGAACACTGATAACTGCACTGATAGA
ATGCAAGATTTTAACTCAACSTTTAACATCAGCTCTCTGCTTAAYCCCARACCTCCCAGT
GAGGAATACTTCTACAACCATGTGCTAGGGATCAGCGAGGGTGTTCATGATCTTGGTGCT
GTGAAGTGGAAGCTTGCTCTRTGTCTGATGGCTGCCTGGGTTATCACCTTCCTCTGTCTC
ATCAAAGGAATCAAGACCTCAGGAAAGGTTGTCTACTTGACGAGTACCTTCCCCTACCTT
GTTCTCTTCATYCTCTTCATCCGTGGAGTCACCCTTGACGGTGCCGTGGATGGAATCATC
TTTTACATGAAACCAGATTTATCAAAGCTTCTAAAGCCTCAGGTATGGCAGGATGCAGCA
ACACAGATCTTCTTTTCGTTGGGTGTAGCCTTTGGTTCTCTACACACTCTCTCAAGTTAT
AACAAGTGGAAGAACAATTGTTACAGGGATGCTTTGATAGTGTCCATCATCAACTGCTTA
ACCAGTATCTTTGCTGGTTTTGTCATCTTTTCAGTACTCGGCTTCATGGCCAAACAAGCA
GGTGTTTCAGTCAAAGATATAGCAACATCAGGTCCTGGTCTAGCATTTGTAGCCTATCCT
GAGGCCATTGCTAAGATGCCTATATCACCTCTATGGTCTATTCTATTCTTTACTATGCTT
TTTATGCTGGGACTTGGAAGTCAGTTCTGCCAGTTTGAGACTGTGAATACAGGATTGGCT
GATGAGCTGGAGAAATACAGCCCAAAATTTAGAAAATACAAGTGGTGTATCACCCTTACT
ATGTCAATCGTATGCTTCCTCCTGGGTTTGCCACTGGTTTGTGAGGGTGGAATGTACCTT
GTCAATCTGATGAATGACTTCTCAGGAGGACTCTCCCTCGTCTTCATTGGAATGTTTGAA
ACCGTTGTCATTACTTGGTTCTATGGTGTTGAGAAATATCTTGATAACCTTGAAGCTATG
CTTGGATTCCGTCTTGGGTTGTTCTGGAAGGCGTGCTGGAAATTTGTCTCGCCAGTATTC
TTATTGGTTGTGATAATCTTCTCGTTGGCAATGTATGAACCAAAGAAGTACGGAGCTAAT
TACATATATCCTGGCTGGGCTGAGGCCATGGGTTGGATGATGACTCTAGTCTCATTGGTT
CCCATTGTCCTTTATGCTGCCTGGTTTGTCTTGAAGCAGGATGCCCCTACTTTCAAAGAG
ACCCAGGGTCATGTCATGCAGGTT

>hpul
ATGAACTACCAAGAAGAAGTCCATCCATCCGGAGAACTCGATATGGAGGGAGAAATGAGA
CCACTTGATGGTGGTAACTCTCCCGACCCTCTTGTTGAGAAACCAAACTTCAGGAATGGN
NNTAATGATACTGATGGAAAGTACGTAAGTCTGAATGATGTATCAGACATTGATCCGTAT
AACGATGAAGAGGACCAAGCTCGGGGGAAATGGGGAAACAAGATTGACTTTCTCCTGTCC
TGTGTCAGCTATGCTGTCGGTATCGGCAACGTTTGGAGATTCCCTTTCCTCTGCTATCAG
AATGGGGGAGGAGCGTTCTTGATCCCCTACGTTCTGATTCTGTTTTTTGCCGGCCTTCCA
TTGTTTCTTCTTGAGATGAGCTTTGGTCAGTTTACCGGTGTTGGATGTCTTGGTATCTGG
AAGATCTGCCCCATGTTCAAAGGTATTGGCTATGGTATGTTGGTGATCTGTTTCTTGGTG
TCCATCTACTACCAAGTGATCCTAGCCTACACCATCTTYTACCTCTTCTCATCCCTGACG
TCCATCCTCCCATGGGCGAGCTGTGGCCACCAATGGAACACTGATAACTGTACTGACAGA
ATGCAGGATTTTAACTCAACCTTTAACRTCAGCTCTCTGCTTAACCCCAAACCTCCCAGT
GAGGAATATTTCTACAACCATGTGCTAGGAATCAGCAGTGGTGTTCATGATCTTGGTGCT
GTGAAATGGAAGCTTGCTCTATGTCTGATGGCTGCCTGGGTGATCACGTTCCTCTGTCTC
ATCAAAGGAATCAAGACCTCAGGAAAGGTTGTCTACTTGACGAGTACCTTCCCCTACCTT
GTTCTCTTCATCCTCTTCATCCGTGGAGTCACCCTGGAYGGTGCCGTAGATGGAATCATC
TTTTACATGAAACCAGATTTAACCAAGCTTACAAAGCCTCAGGTATGGCAGGATGCAGCG
ACACAGATCTTCTTCTCTTTGGGTGTGGCCTTTGGTTCTCTTCACACTCTTTCAAGTTAT
AACAAGTTTAAGAACAATTGTTACAGGGATGCTTTGATAGTATCCGTCATCAACTGCTTA
ACCAGCATCTTTGCTGGTTTTGTCATCTTTTCAGTACTTGGCTTTATGGCCAAACAAGCA
GGCGTTTCAGTTAAAGATATAGCAACGTCAGGTCCGGGTCTAGCTTTTGTAGCCTATCCT
GAGGCCATTGCTAAGATGCCTATATCACCTCTTTGGTCTATTCTATTCTTTACTATGCTT
TTTATGCTGGGACTTGGAAGTCAGTTCTGCCAGTTTGAGACTGTGAATACAGGATTGGCC
GATGAGCTGGAGAAATACAGCCCAAAATTTAGAAAATACAAGTGGTGTATTACCCTTACT
ATGTCAATCATATGCTTCCTCCTTGGTTTGCCACTGGTTTGTGAGGGTGGAATGTACCTT
GTCAATCTGATGAATGACTTCTCTGGAGGACTCTCCCTCGTCTTCATTGGCATGTTTGAG
ACTGTTGTCATTACTTGGTTCTATGGTGTTGAAAAATATCTTGATAACCTCGAAGCTATG
CTTGGATTCCGTCTTGGATTATTCTGGAAGGCGTGCTGGAAATTTGTCTCGCCAGTATTC
TTATTGGTTGTGATAATCTTCTCATTAGTAATGTATGAACCAAAGAAGTACGGAGCTAAT
TACATATATCCTGGCTGGGCTGAGGCTATGGGGTGGATGATGACTCTAGTCTCATTGGTT
CCCATTGTCGTTTATGCTGCATGGTTTGTCTTGAAGCAGGATGCCCTCACTTTCAAAGAG
ACCTAGGGTCATGNNNNNCAGGGT

>snud
ATGAACTACCAAGAAGAAGTCCATCCATCCGGAGAACTCGATATGGAGGGAGAAATGAAA
CCACTTGATGGTGGTGCCTCACCCGACCCTCTGTTCGAGAAACCAAACTTTAAGAATGGN
NNNAATGGTCCTGATGGAAAGTACGTAAGTCTGAATGATGTATCAGATATTGATCCGTAT
AACGATCAAGAGGACCAAGCTCGTGGGAAATGGGGAAACAAGATTGACTTTCTCCTGTCC
TGTGTCAGCTATGCTGTTGGTATCGGCAACGTTTGGAGGTTCCCTTTCCTCTGCTATCAG
AACGGAGGAGGAGCGTTCTTGATCCCCTACATTCTGATTTTGTTTTTTGCTGGCCTTCCA
TTGTTTCTTCTTGAGATGAGCTTTGGTCAGTTCACCGGTGTTGGATGTCTTGGAATCTGG
AAGATCTGCCCCATGTTCAAAGGTATTGGCTATGGTATGTTGGTGATCTGTTTCTTGGTG
TCCATCTACTACCAAGTGATCCTAGCCTACACCATCTTCTACCTCTTCTCATCCTTGACA
TCTATCCTCCCATGGGCAAACTGTGGCCATGAATGGAACACTGATAACTGCACTGAAAGA
GTGCTGGATGCCAACTCAACCTTTAACATCAGCTCTCTGCTTAACCCCAAACCTCCCAGT
GAGGAATACTTCTACAACCATGTGCTAGGAATCAGCAGTGGTGTTCATGATCTTGGTGAT
GTGAAGTGGAAGCTTGCTCTCTGTCTGATGGCTGCTTGGGTTATCACATTCCTCTGTCTC
ATCAAAGGAATCAAGACCTCAGGAAAGGTTGTATACTTGACCAGTACCTTCCCCTACCTT
GTCCTCTTCATTCTCTTCATCCGTGGAGTCACCCTTGATGGTGCCGTAGATGGAATCATC
TTTTACATGAAACCAGATTTATCAAAGCTTTTAAAGCCTCAGGTATGGCAGGATGCAGCA
ACACAGATTTTCTTTTCTTTGGGTGTGGCCTTTGGTTCTCTTCACACTCTCTCAAGTTAT
AACAAGTGGAAAAACAATTGCTACAGGGATGCTTTGATAGTGTCCGTCATCAATTGCTTA
ACCAGCATTTTTGCTGGTTTTGTCATCTTTTCAGTACTYGGCTTTATGGCCAAACAAGCA
GGCGTTTCAGTTGAAGATATAGCAACATCAGGTCCTGGTCTAGCATTTGTAGCCTATCCT
GAAGCAATTGCTAAGATGCCTATATCACCTCTTTGGTCTATTCTATTCTTTACTATGCTT
TTCATGCTGGGACTTGGAAGTCAGTTCTGCCAGTTTGAGACTGTGAATACAGGATTGGCT
GATGAGCTGGAAAAATACAGCCCAAAATTTAGAAAATACAAGTGGTGTATCACCCTTACT
ATGTCAATCATATGCTTCCTCCTTGGTTTGCCACTAGTGTGTGAGGGTGGAATGTACCTT
GTCAATCTGATGAATGACTTCTCTGGAGGACTCTCCCTTGTCTTCATTGGCATGTTTGAG
ACTCTTGTTATTACTTGGTTCTATGGTGTTGAAAAATATCTTGATAATCTTGAAGCGATG
CTTGGATTCCGTCTTAGTTTCTTCTGGAAGGCGTGCTGGAAATTTGTCTCGCCAGTATTC
TTATTGGTTGTGATAATCTTCTCGTTAGTATTTTATGAACCAAAGAAGTACGGAGCTAAT
TACATATATCCGGGATGGGCTGAGGCTATGGGTTGGATGATGACCCTAGTCTCGTTAGTT
CCCATCGTCGCTTATGCTATCTGGTTCGTCTGGAAGCAGGATGCCCTCAGTATCAAAGAG
NNNNNNNNNNNnnnnnnnnnnnnn

>sintSS
ATGAACTACCAAGAAGAAGTCCATCCATCCGGAGAGCTCGATATGGAGGGAGAAATGGGA
CCACTTGATGGTGGYGGCTCTCCCGACGCTCTACTTGAGAAACCAAACTTCAGGAATGGC
CCTAATGGTACTGATGGAAAGTACGTMAGTCTGAATGATGTATCAGACATTGATCCGTAT
AACGATGAAGAGGACCAAGCTCGGGGGAAATGGGGAAACAAGATTGACTTTCTCCTGTCC
TGTGTCAGCTATGCTGTTGGTATCGGCAATGTTTGGAGGTTCCCTTTCCTCTGCTATCAG
AATGGAGGAGGAGCCTTCTTGATCCCCTAYGTTCTGATTCTGTTTTTTGCCGGCCTTCCC
TTGTTTCTGCTTGAGATGAGCTTTGGTCAGTTCACYGGTGTTGGATGTCTTGGTATCTGG
AAGATCTGCCCAATGTTCAAAGGTATTGGCTATGGTATGTTGGTGATCTGTTTCTTGGTG
TCCATCTACTACCAAGTGATCCTAGCCTACACCATCTTCTACCTCTTCTCATCCCTGACA
TCCATCCTCCCATGGGCAAGCTGTGGCCACCAATGGAACACTGATAACTGCACTGATAGG
ATGCAGGATTTTAACGCAACCTTTAACATCAGCTCTCTGCTTAACCCCAAACCTCCCAGT
GAGGAATACTTCTACAACCATGTGCTAGGGATCAGCGATGGTGTTCATGATCTTGGTGCT
GTGAAGTGGAAGCTTGCTCTATGTCTGATGGCTGCCTGGGTTATYACCTTCCTCTGTCTC
ATCAAAGGAATCAAGACTTCAGGAAAGGTTGTCTACTTGACGAGTACCTTCCCYTACCTT
GTTCTCTTCATTCTCTTCATYCGTGGAGTCACCCTTGACGGTGCCGTRGATGGAATCATC
TTTTACATGAAACCAGATTTATCAAAGCTTGCAAAGCCTCAGGTATGGCARGATGCAGCA
ACACAGATCTTCTTTTCTTTGGGTGTAGCYTTTGGTTCTCTACACACKCTCTCAAGTTAT
AACAAGTGGAAGAACAATTGTTACAGGGATGCTTTGATAGTGTCCATCATCAATTGCTTA
ACCAGCATCTTTGCTGGTTTCGTCATCTTTTCAGTACTTGGCTTCATGGCCAAACAAGCA
GGCGTTTCAGTTGAAGATATAGCAACATCAGGTCCTGGTCTAGCATTTGTAGCCTATCCT
GAGGCCATTGCTAAGATGCCTATATCACCTCTTTGGTCTATTCTATTCTTTACTATGCTT
TTTATGCTGGGACTTGGAAGTCAGTTCTGCCAGTTTGAGACTGTGAATACAGGATTGGCC
GATGAGCTGGAGAAATACAGCCCAAAATTTAGAAAATACAAGTGGTGTATCACCCTTACT
ATGTCAATCGTATGCTTCCTCCTTGGCTTGCCACTGGTTTGTGAGGGTGGAATGTACCTT
GTGAATCTGATGAATGATTTCTCTGGAGGACTCTCCCTCGTCTTCATTGGAATGTTTGAG
ACGGTTGTCATTACTTGGTTCTATGGTGTTGAGAAATATCTTGATAATCTTGAAGCCATG
CTTGGCTTCCGTCTTGGATTCTTCTGGAAGGCRTGCTGGAAATTTGTCTCGCCAGTATTC
TTATTGGTTGTGATAATCTTCTCGCTAGTAATGTATGAACCAAAGAAGTACGGGGCTAAT
TACATCTATCCTGGCTGGGCTGAGGCTATGGGTTGGATGATGACTCTAGTCTCATTGGTT
CCCATTCTCCTTTATGCTGTCTGGTTTGTCTCGAAGCAGGATGCCCCCACTCTCAAAGAG
ACCYAGGGYCATTTCATGCAGGTT

>sprp
ATGAACTACCAAGAAGAAGTCCATCCATCCGGAGAACTCGATAWGGAGGGAGAAATGAGA
CCACTTGATGGTGGTCGCTCTCCCGACGCTCTGATTGAGAAACCAAACTTCAGGAATGGA
ACTAATGATACTGATGGAAAGTACGTAAGTCTGAATGATGTATCAGACATTGATCCGTAT
AACGATGAAGAGGACCAAGCTCGGGGGAAATGGGGAAGCAAGATTGACTTTCTCCTGTCC
TGTGTCAGCTATGCTGTTGGAATCGGCAACGTTTGGAGGTTTCCTTTCCTCTGCTATCAG
AATGGAGGAGGAGCCTTCTTGATCCCCTACATTCTRATTCTGTTTTTTGCCGGCCTTSCC
TTGTTTCTGCTTGAGATGAGCTTTGGTCAGTTCACCGGTGTTGGATGTCTTGGTATCTGG
AAGATCTGCCCAATGTTCAAAGGTATTGGCTATGGTATGTTGGTGATCTGTTTCCTGGTG
TCCATCTAYTACCAAGTGATCCTAGCCTACACCATCTTCTACCTCTTCTCATCCCTGACG
TCCATCCTCCCATGGGCAAGCTGTGGCCACCAGTGGAACACTGATAACTGCACTGACAGA
ATGCAGGATTCCAACTCAACCTTTAACATCAGCTCTCTGCTTAACCCCAAACCTCCCAGT
GAGGAATACTTCTACAACCATGTGCTAGGGATCAGCGACGGTGTTCATGATCTTGGTGCT
GTGAAGTGGAAGCTTGCTCTATGTCTGATGGCTGCCTGGGTTATCACCTTCCTCTGTCTT
ATCAAAGGAATCAAGACCTCAGGAAAGGTTGTATACTTGACGAGTACCTTCCCCTACCTT
GTCCTCTTCATCCTCTTCATCCGTGGAGTCACCCTTGACGGTGCCGTAGATGGAATCATC
TTTTACATGAAACCAGATTTATCAAAGCTTCTAACGCCTCAGGTATGGCAGGATGCAGCA
ACACAGATCTTCTTTTCGTTGGGTGTAGCCTTTGGTTCTCTTCACACTCTCTCAAGTTAT
AACAAGTGGAAGAACAATTGTTACAGGGATGCTTTGATAGTGTCCGTCATCAATTGCTTA
ACCAGCATCTTTGCTGGTTTTGTCATCTTTTCAGTACTTGGCTTTATGGCCAAACAAGCA
GGYGTTWCAGTTRAAGAWATAGCAACATCAGGTCCTGGTCTAGCATTTGTAGCYTATCCT
GAGGCCATTGCTAAGATGCCTATATCACCTCTGTGGTCTATTCTATTCTTTACTATGCTT
TTTATGCTGGGACTTGGAAGTCAGTTCTGCCAGTTTGAGACTGTGAATACAGGATTGGCC
GATGAGCTGGAGAAATACAGCCCAAAATTTAGAAAATACAAGTGGTGTATAACCCTTACT
ATGTCAATCGTATGCTTCCTCTTGGGTTTGCCACTGGTTTGTGAGGGTGGAATGTACCTT
GTCAATCTGATGAATGATTTCTCTGGAGGACTCTCCCTCGTCTTCATTGGCATGTTTGAG
ACTATTGTCATTACTTGGTTCTATGGTGTTGAGAAATATCTTGATAATCTTGAAGCTATG
CTTGGATTCCGTCTTAACTTCTTCTGGAAGGCGTGCTGGAAGTTTGTCTCGCCAGTATTC
TTATTGGTTGTTATAATCTTYTCGYTGGCAATGTATGAACCAAAGAAGTACGGAGCTAAT
TACATCTATCCTGGCTGGGCTGAGGCTATGGGTTGGATGATGACTCTAGTCTCATTGGTT
CCCATTTTCGTTTATGCTGTCTGGTTTGTCTYGAAGCAGGATGCCCCCACTTTCAAAGAG
ACCCAGGGTCATGTCATGCAGGTT

>spurp
ATGAACTACCAAGAAGAAGTCCATCCATCCGGAGAACTCGATATGGAGGGAGAAATGAGA
CCACTTGATGGTGGTCGCTCTCCCGACGCTCTGATTGAGAAACCAAACTTCAGGAATGGA
ACTAATGATACTGATGGAAAGTACGTAAGTCTGAATGATGTATCAGACATTGATCCGTAT
AACGATGAAGAGGACCAAGCTCGGGGGAAATGGGGAAGCAAGATTGACTTTCTCCTGTCC
TGTGTCAGCTATGCTGTTGGAATCGGCAACGTTTGGAGGTTTCCTTTCCTCTGCTATCAG
AATGGAGGAGGAGCCTTCTTGATCCCCTACATTCTAATTCTGTTTTTTGCCGGCCTTCCC
TTGTTTCTGCTTGAGATGAGCTTTGGTCAGTTCACCGGTGTTGGATGTCTTGGTATCTGG
AAGATCTGCCCAATGTTCAAAGGTATTGGCTATGGTATGTTGGTGATCTGTTTCCTGGTG
TCCATCTATTACCAAGTGATCCTAGCCTACACCATCTTCTACCTCTTCTCATCCCTGACG
TCCATCCTCCCATGGGCAAGCTGTGGCCACCAGTGGAACACTGATAACTGCACTGACAGA
ATGCAGGATTCCAACTCAACCTTTAACATCAGCTCTCTGCTTAACCCCAAACCTCCCAGT
GAGGAATACTTCTACAACCATGTGCTAGGGATCAGCGACGGTGTTCATGATCTTGGTGCT
GTGAAGTGGAAGCTTGCTCTATGTCTGATGGCTGCCTGGGTTATCACCTTCCTCTGTCTT
ATCAAAGGAATCAAGACCTCAGGAAAGGTTGTATACTTGACGAGTACCTTCCCCTACCTT
GTCCTCTTCATCCTCTTCATCCGTGGAGTCACCCTTGACGGTGCCGTAGATGGAATCATC
TTTTACATGAAACCAGATTTATCAAAGCTTCTAACGCCTCAGGTATGGCAGGATGCAGCA
ACACAGATCTTCTTTTCGTTGGGTGTAGCCTTTGGTTCTCTTCACACTCTCTCAAGTTAT
AACAAGTGGAAGAACAATTGTTACAGGGATGCTTTGATAGTGTCCGTCATCAATTGCTTA
ACCAGCATCTTTGCTGGTTTTGTCATCTTTTCAGTACTTGGCTTTATGGCCAAACAAGCA
GGTGTTTCAGTTGAAGATATAGCAACATCAGGTCCTGGTCTAGCATTTGTAGCTTATCCT
GAGGCCATTGCTAAGATGCCTATATCACCTCTGTGGTCTATTCTATTCTTTACTATGCTT
TTTATGCTGGGACTTGGAAGTCAGTTCTGCCAGTTTGAGACTGTGAATACAGGATTGGCC
GATGAGCTGGAGAAATACAGCCCAAAATTTAGAAAATACAAGTGGTGTATAACCCTTACT
ATGTCAATCGTATGCTTCCTCTTGGGTTTGCCACTGGTTTGTGAGGGTGGAATGTACCTT
GTCAATCTGATGAATGATTTCTCTGGAGGACTCTCCCTCGTCTTCATTGGCATGTTTGAG
ACTATTGTCATTACTTGGTTCTATGGTGTTGAGAAATATCTTGATAATCTTGAAGCTATG
CTTGGATTCCGTCTTAACTTCTTCTGGAAGGCGTGCTGGAAGTTTGTCTCGCCAGTATTC
TTATTGGTTGTTATAATCTTCTCGCTGGCAATGTATGAACCAAAGAAGTACGGAGCTAAT
TACATCTATCCTGGCTGGGCTGAGGCTATGGGTTGGATGATGACTCTAGTCTCATTGGTT
CCCATTTTCGTTTATGCTGTCTGGTTTGTCTTGAAGCAGGATGCCCCCACTTTCAAAGAG
ACCCAGGGTCATGTCATGCAGGTT

>pdep
ATGAACTACCAAGAAGAAGTCCATCCATCCGGAGAACTCGATATGGAGGGAGAAATGAAA
CCACTTGATGGTGGTGCCTCTCCCGACCCTCTGTTTGAGAAACCAAACTTTAAGAATGGN
NNNAATGGTCCTGATGGAAAGTACGTAAGTCTGAATGATGTATCAGATATTGATCCATAT
AACGATGAAGAGGACCAAGCTCGGGGGAAATGGGGAAGCAAGATTGATTTTCTCCTGTCC
TGTGTCAGCTATGCTGTTGGTATCGGCAACGTTTGGAGGTTCCCTTTCCTCTGCTATCAG
AACGGAGGAGGAGCATTCTTGATCCCCTACGTTCTGATTTTGCTTTTTGCCGGCCTTCCA
TTGTTTCTTCTTGAGATGAGCTTTGGTCAGTTCACCGGTGTCGGATGTCTTGGTATCTGG
AAGATCTGCCCCATGTTCAAAGGTATTGGATATGGTATGTTGGTGATCTGTTTCTTGGTG
TCCATCTATTACCAAGTGATCCTAGCCTACACCATCTTCTACCTCTTCTCATCCTTGACA
TCTGTCCTCCCATGGGCAAACTGTGGCCATCAATGGAACACTGATAACTGCACTGATAGA
GTGCAGGATGCCAACTCAACTTTTAACATCAGCTCTCTGCTTAACCCCAAACCTCCCAGT
GAGGAATACTTCTACAACCATGTGCTAGGGATCAGCAGTGGTGTTCATGATCTTGGTGAT
GTGAAGTGGAAGCTTGCTCTATGTCTGATGGGTGCCTGGGTTATCACATTCCTCTGTCTC
ATCAAAGGAATCAAGACCTCAGGAAAGGTTGTATACTTGACGAGTACCTTCCCCTACCTT
GTTCTCTTCATTCTCCTCATCCGTGGAGTCACCCTTGATGGTGCTGTAGATGGAATCATC
TTTTACATGAAACCAGATTTAACAAAGCTAGAAAAGCCTCAGGTATGGCAGGATGCAGCA
ACACAGATTTTCTTTTCTTTGGGTGTGGCCTTTGGTTCTCTTCACACTCTCTCAAGTTAT
AACAAGTGGAAAAACAATTGTTACAGGGATGCTTTGATAGTATCCGTCATCAATTGCTTA
ACCAGCATCTTTGCTGGTTTTGTCATCTTTTCAGTACTTGGCTTTATGGCCAAACAAGCA
GGCGTTACAGTTGAAGAAATAGCAACATCAGGTCCTGGTCTAGCATTTGTAGCCTATCCT
GAGGCCATTGCTAAGATGCCTATATCACCTCTGTGGTCTATTCTATTCTTTACTATGCTT
TTTATGCTGGGACTTGGAAGTCAGTTCTGCCAGTTTGAGACTGTGAATACAGGATTGGCT
GATGAGCTGGAGAAATACAGTCCGAAATTTAGAAAATACAAGTGGTGTATCACCCTTACT
ATGTCAATCGTATGCTTCCTCCTTGGTTTGCCACTAGTGTGTGAGGGTGGAATGTACCTT
GTCAATCTGATGAACGACTTCTCTGGAGGACTCTCCCTTGTCTTCATTGGCATGTTTGAG
ACTATTGTCATTACTTGGTTCTATGGTGTTGACAAATATCTTGATAATATTGAAGCTATG
CTTGGATTCCGTCTTGGATTCCTTTGGAAGTTGTGCTGGAAATTTGTCTCGCCAATATTG
TTATNNGTTGTGATAGTCTTCTCGCTAGTATGTTATGAACCAAAGAAGTACGGAGCTAAT
TACATATATCCGGGCTGGGCTGAGGCTATGGGTTGGATGATGACTCTAGTCTCATTAGTT
CCCATCGTCGTTTATGCTATCTGGTTCATCTGGAAGCAGGATGCCATCAGTATCAAAGAG
NNNNNNNNNNNnnnnnnnnnnnTT
