# Supplementary material for: Genome-wide signals of positive selection in strongylocentrotid sea urchins
Source: BMC Genomics. 2017 Jul 21;18:555. doi: 10.1186/s12864-017-3944-7 (PMC5521101; doi:10.1186/s12864-017-3944-7)
Supplement: Supplementary file 3 — Consensus alignment files. A compressed (gzip) tape archive (TAR) file containing 6250 consensus alignment files in FASTA format. (TGZ 14116 kb) [file 12864_2017_3944_MOESM3_ESM.tgz › SPU_018171/consensAlign.ordered.fa]

>sdro
ATGGAGCTAACCAAGCGAGAAGGTCTTTTTACCACTGACTTTTCAGTGTATGCAGTGGGG
CAAGATGGTTTGGAGAGACCACATTCTCTAGAAGTTGACTCATATTACATGGGTTATTTG
GAAGATGATCCTGACAGTGTGGTGAAAATGCACCTAGAAGGTGATGACATCACAGCTAGA
ATATACACAAGAGAAGAGCAATATACCATTGAGCCATCTTGGAGACACATAAAAGAACGA
CATAACTTCAGCATGATAGCATATCGCAGCTCAGATATCAAACAAAATACAACGGCTTCA
TTTTGTCCACATGGCCACCACTTGCCAGAAGGTCTCAAGTACGAAAAGACACAAGAACAG
CTCAAAGGGCAAAACTCAGCGCCTAAAAGCAAGTCATCCTCATCATCACACTCCCGTCAG
AGGAGAGCGCCCCCACGCTATCATGTCTGTCCAATGCTTCTCACTGCTGATTACAGATTC
TACCAGTCAATGGGACAAAGTAACATGCAAATATCTATGAACTACCTGGTAAGCCTGGTT
GACAGGGTTGATGTCATCTACAAGACGACTGAATGGGAACCAGGATATTCAGGCTTYCAG
TTCCAAATCAAAAAGnnnnnnnnnnnnnnnnnnnnnnnnnnnnnnnnnnnnnnnnnnnnn
nnnnnnnnnnnnnnnnnnnnnnnnnnnnnnnnnnnnnnnnnnnnnnnnGTATACAGTAAA
GAGGATCACAGTGCATTCTGCTTAGCACATCTCTTCACCTATCAAGACTTCTCCAATGGT
GTCCTAGGTCTTGCATACATAGGCACTCCAAGAAGCAACGCTGTAGGAGGCATATGTACA
TCAGTATATTATGCTGGCAATGGGAAGCGACAGTACCTGAACACAGGCTTAACCACAACC
GTCAATTGGGGGCGCCGTGTATTAACGGAAGAAGCAGACTTAGTGACTGCTCATGAGTTG
GGTCATAACTTTGGCAGTGAGCACGATCCTGGTAATGAGGGAGATGAGTGTGCCCCAGGA
AACTCCCGTGGTGGAAACTTTCTCATGTACCCTGCCTCTGTGACCGGTTCTTATGACAAT
AACAGGAAATTCTCAATTTGCAGTAAGAGGCTGATTTCACCAGTACTGAGGGAAAAATCT
GCTCGCTGCTTTGTCGAGCCATCTCAGACATCACTGTGTGGCAAYTACCGTCTAGAACAA
GAAGAGCAGTGTGATGTAGGCATTGTGGATAACAATAACCCTGATCAATGCTGTACAGCT
AACTGCAGGCTCAAACCAGGCAAACTCTGCAGTGACAAGAACTCTGTATGCTGTGAGAAC
TGCTATTATGCACCACCCTCCAAAGTGTGCAGTGATGCTACAGAACAGAATGCATACTGC
AAGTCCAAGTCTTACTGTACAGGAAGGGACATWCGGTGCCCATCTCCTCCTGATCTGAGG
GACGGAACAGGATGCATTGACAATGGAACATGTGTTGGAGGGGTGTGCATGGCGTTCTGT
GAAGTCAATAATTACAGATCATGCATCTGCTCTCCATTGGAGCAATCATGTTACTTCTGC
TGTGTGTTTGAACCAAACGGACCATGTGAGCCATTTCTGGACCGCCACACTCAAATGGCG
ATGCCAGTCCCAGATGGTAAACCATGTGAAATAGGCGGCTGCGTACAGGGCCATTGTGAG
GGTCGGACGCAGGATCTAATCGCCAGATTCTTTGATGTATTTGAAGGATTCACCATCAGC
ACAGTGGGTGAGTATTCTTAACATTATGCTAATTTTGTAATTCTTAGTAAA

>spal
ATGGAGCTAACCAAGCGAGAAGGTCTTTTTACCACTGACTTTTCAGTGTATGCAGTGGGR
CAAGATGGTTTGGAGAGACCACATTCTTTAGAAGTTGACTCATATTACATGGGTTATTTG
GAAGATGATCCTGACAGTGTGGTRAAAATGCACCTAGAAGGTGATGACATCACAGCTAGA
ATATACACARGAGAAGAGCAATATACCATTGAGCCATCTTGGAGACACATAAAAGAACGA
CATAACTTCAGCATGATAGCMTATCGCAGCTCAGATATCAAACAAAATACAACGGCTTCA
TTTTGTCCACATGGCCACCACTTGCCAGAAGGTCTCAAGTAYGAAAAGACACAAGAACAG
CTCAAAGGGCAAAGCTCAGCGCCTAAAAGCAAGTCATCCTCATCATCACACTCCCGTCAG
AGGAGAGCGCCCCCACGCTATCATGTCTGTCCAATGCTTCTCAYTGCTGATTAYAGATTC
TACCAGTCAATGGGACARAGYAACATGCAAATATCTATGAACTACCTRGTAAGCCTKGTK
GACAGGGTTGATGTCATCTACAAGACGACTGAATGGGAACCAGGATATTCAGGCTTCCAG
TTCCAAATCAAAAAGnnnnnnnnnnnnnnnnnnnnnnnnnnnnnnnnnnnnnnnnnnnnn
nnnnnnnnnnnnnnnnnnnnnnnnnnnnnnnnnnnnnnnnnnnnnnnnGTATACAGTAAA
GAGGATCACAGTGCATTCTGCTTAGCACATCTCTTCACCTATCAAGAYTTCTCCAATGGT
GTCCTAGGTCTTGCATACATAGGCACTCCAAGAAGCAAYGCTGTAGGAGGYATATGTACA
TCAGTTTATTATGCTGGCAATGGGAAGCGACAATACCTGAACACAGGCTTAACCACAACY
GTCAATTGGGGGCGCCGTGTATTAACRGAAGAAGCAGATTTAGTGACTGCTCATGAGTTG
GGTCATAACTTTGGGAGTGAGCAYGATCCTGGTAATGAGGGTGATGARTGTGCCCCRGGA
AACTCCCGTGGWGGAAACTTTCTCATGTACCCTGCWTCTGTGACTGGTTCTTATGACAAT
AACAGGAAATTCTCAATTTGCAGTAAGAGGCTGATTTCACCAGTACTGAGGGAAAAATCT
GCTCGCTGCTTTGTCGARCCATCGCAGACATCACTGTGTGGCAACTACCGTCTAGAACAA
GGAGAGCAGTGTGATGTAGGCATTGTGGATAACAATAAYCCTGATGAATGCTGTACAGCT
AACTGCAGGCTCAAACCAGGCAAACTMTGCAGTGACAAGAATTCTGTATGCTGTGAGAAC
TGCTATTATGCACCACCSTCCAAAGTGTGCAGTGATGCTACAGAACAGAATGCCTACTGC
AAGGCCAAGTCTTACTGTACAGGAAGGGACATYCGRTGCCCAAGTCCTCCTGATCTGAGG
GACGGAACAGSRTGCATTGACAATGGAACATGTGTTGGAGGGGAGTGCAGGGCMTTCTGT
GAAGTCAATAATTTCAGATCATGCATCTGCTCTCCATTGGAGCAATCATGTTACTTCTGC
TGYGTGTTTGAACCAAACGGACCATGTGAGCCATTTCTGGACCGCCACACTCGAATGGCG
ATACCAGTCCCAGACGGTAAACCATGTGAAATAGGCGGCTGCGTACAGGGYCATTGTGAG
GGTCGGACGCAGGATCTAATCGCSAGATTCTTTGATGTATTTGAAGGATTCACYATCAGC
ACAGTGGGTGAGTRTTCTKTACATTATGCTAATTMTGTAATTCTTGGTAAA

>sfra
ATGGAGCTCACCAAGCGAGGAGGCCTTTTTACCTCTGACTTTTCAGTGTATGCAGTAGGG
CAAGATGGTTTGGAGAGACCACATTCTGTAGAAGTTGACTCATATTACATGGGTTATTTG
GAAGATGATCCTGACAGTGTGGTGAAAATGCATCTAGAAGGAGATGACATCACAGCTAGA
ATATACACAAGAGAAGAGCAATATACCATAGAGCCATCTTGGAGACACATAAAAGAACGA
CATAACTTCAGCATGATAGCATATCGCAGCTCAGATATCAAACAAAATACAACGTCTTCA
TTTTGTCCACATGGCCATCACTTGCCAGAAGGTCTCAAGTATGAAAAGACACAAGAACAG
CTCAAAGAGCACAACTCGGCGCCTAAAAGCAAGTCATCNTCATCATCACACTCCCGTCAG
AAGAGAGCGCCACCACGCTATCATGTCTGTCCAATGCTTCTCACTGCTGATTACAGATTC
TACCAGTCAATGGGACAAAGTAACATGCAAATATCTATGAACTATCTGGTAAGCCTTGTT
GACAGGGTTGATGTCATCTACAAGAATACTGAATGGGAACCGGGATATTCAGGCTTCCAG
TTCCAAATCAAAAAGnnnnnnnnnnnnnnnnnnnnnnnnnnnnnnnnnnnnnnnnnnnnn
nnnnnnnnnnnnnnnnnnnnnnnnnnnnnnnnnnnnnnnnnnnnnnnnGTATACAGTAAA
GAGGATCACAGTGCCTTCTGCTTAGCACATCTCTTCACCTATCAAGACTTCTCCAATGGT
GTCTTAGGTCTTGCATACATAGGCACTCCAAGAAGCAATGCTGTAGGAGGTATATGTACA
TCAGTATATTATGCTGGCAATGGGAAGCGACAATACCTGAACACAGGCTTAACCACAACC
GTCAATTGGGGGCGCCGTGTATTAACAGAAGAAGCAGATTTAGTGACTGCTCATGAGTTG
GGTCATAACTTTGGCAGTGAGCACGATCCTGGTAATGAGGGTGATGAATGTGCCCCGGGA
AACTCTCGTGGTGGAAACTTTCTCATGTACCCTGCATCTGTGACTGGTTCTTATGACAAT
AACAGGAAATTCTCAATTTGCAGTAAGAGGCTGATTTCACCAGTACTGAGGGAAAAATCT
GCACGCTGCTTTGTCGAACCATCGCAGACATCACTGTGTGGCAACTACCGTCTAGAACAA
GGAGAGCAGTGTGATGTAGGCATTGTGGATAGCAATAACCCTGATGAATGCTGTACAGCT
AACTGCCGACTAAAACCAGGCAAACTCTGCAGTGACAAGAATTCTGTATGCTGTGAGAAC
TGCTATTATGCCCCACCATCCAAAGTGTGCAGTGATGCCACAGAACAGAATGCATACTGC
AAGGCCAAGTCTTACTGTACAGGGAGGGACATTCGGTGTCCAGGACCTCCTGATCTGAGG
GACGGAACAGGATGCATTGACAATGGAACATGTGTTGGAGGGGAGTGCATGGCATTCTGT
GAAGTCAACAATTATAGATCATGCATCTGCTCTCCATTGGAGAAATCATGTTACTTCTGC
TGTGTGTTTGAACCAAACGGACCATGTAAGCCATTTCTGCAATACAACAGTAATATGCCG
GTACCAGTCCCAGATGGTAAACCATGTGAAATAGGCAGCTGCGTACAGGGCCATTGTGAG
AGTCGGACACAGGATCTGATCGCCAGATTCTTTGATGTATTTGAAGGATTCACTATCAGC
ACAGTGGGTGAGTATTMTTTACATTATGCTAATTTTGTAATTCTTAGTAAA

>afraSS
ATGGAGCTAACCAAGCGAGAAGGTCTTTTTACCACTGACTTTTCAGTGTATGCAGTGGGG
CAAGATGGTTTGGAGAGACCACATTCTYTWGAAGTTGACTCATATTACATGGGTTATTTG
GAAGATGATCCTGACAGTGTGGTCAAAATGCACCTAGAAGGAGATGACATCACAGCTAGA
ATATACACAAGAGAAGAGCAATACACCATAGAGCCATCTTGGAGACACRTAAAAGAACGA
CATAACTTCAGCATGATAGCATATCGCAGCTCAGATATCAAACAAAATACAACGGCTTCA
TTTTGTCCACATGGCCACCACTTGCCAGAAGGTCTCAAGTACGAAAAGACACAAGAACAG
CTCAAAGGGCAMARCTCRGCRCCTAAAAGCAAGYCATCMTCATCATCACACTCCCGYCAG
AGGAGAGCGCCMCCAYGCTATCATGTCTGTCCAATGCTTCTCACYGCTGATTACAGATTC
TACCAGTCAATGGGACARAGYAACATGCAAATATCTATGAACTACCTGGTAAGCCTGGTT
GACAGGGTTGATGTCATCTACAAGACGACTGAATGGGAACCAGGATATTCAGGCTTCCAG
TTCCAAATCAAAAAGNNNNNNNNNNNNNNNNNNNNNNNNNNNNNNNNNNNNNNNNNNNNN
NNNNNNNNNNNNNNNNNNNNNNNNNNNNNNNNNNNNNNNNNNNNNNNNGTATACAGTAAA
GAGGATCACAGTGCATTCTGCTTAGCACATCTCTTCACCTATCAAGACTTCTCCAATGGT
GTCCTRGGTCTTGCATACATAGGYACTCCAAGAAGCAAYGCTGTAGGAGGCATATGTACA
TCAGTATATTATGCTGGTAATGGGAAGCGRCAATACCTGAACACAGGCTTAACCACAACC
GTCAATTGGGGGCGCCGTGTATTAACGGARGAAGCAGATTTAGTGACTGCTCATGARTTG
GGTCATAACTTTGGCAGTGAGCAYGATCCTGGTAATGAGGGWGATGAATGTGCCCCRGGA
AACTCCCGTGGTGGRAACTTTCTCATGTACCCTGCWTCTGTGACYGGTTCTTATGACAAT
AACAGGAAATTCTCAATTTGCAGTAAGAGGCTGATTTCACCAGTACTGAGGGAAAAATCT
GCWCGCTGCTTTGTCGAGCCATCGCAGACATCRCTGTGTGGCAACTACCGTCTAGAACAA
GGAGAGCAGTGTGATGTAGGCATTGTGGATAACAATAACCCTGATGAATGCTGTACAGCT
AACTGCAGGCTCAAACCAGGCAARCTCTGCAGTGACAAGAATTCTGTATGCTGTGAGAAC
TGCTATTATGCACCACCGTCCAAAGTGTGCAGTGATGCTACAGAACAGAATGCCTACTGC
AAGGCCAAGTCTTACTGTACAGGAAATGACATCCGGTGCCCAAGTCCTCCTGATCTGAGG
GACGGAACAGGATGCATTGACAATGGAACATGTGTTGGAGGGGAGTGCAGGGCGTTCTGT
GAAGTCAATAATTACAGATCATGCATCTGCTCTCCATTGGARCAATCATGTTACTTCTGC
TGTGTGTTTGAACCAAACGGACCATGTGAGCCATTTCTGGACCTCCACACTCGAATGGCG
ATACCAGTCCCAGACGGTAAACCATGTGAAATAGGYGGCTGCGTACAGGGCCATTGTGAG
GGTCGGACRCAGGATCTAATCGCCAGATTCTTTGATGTATTTGAAGGATTCACCATCAGC
ACAGTGGGTGAGTATTCTTTACATTATGCTRATTCTGTAATTCTTGGTAAA

>hpul
ATGGCACTAACCAAGCGAGAGGGTCTTTTTACCACTGACTTTTCAGTGTATGCAGTGGGA
CAAGATGGTTTGGAGAGACCACATTCTTTAGAAGTTGACTCACATTACATGGGTTATTTG
GAAGATGATCCTGACAGTGTGGTGAAAATGCATCTAGAAGGAGATGACATCACAGCTAGA
ATATACACAAGAGAAGAGCAATATACCATAGAGCCATCTTGGAGACACATAAAAGAACGT
CATAACTTCAGCATGATAGCATATCGCAGCTCAGATATCAAACAAAATACAACGGCTTCA
TTTTGTCCACATGGCCACCACTTGCCAGAAGGTCTCAAGTATGAAAAGACACAAGAACAG
CTCAAAGGGCACAACTCAGCGCCTAAAAGCAAGTCATCATCATCATCACACTCCCGTCAG
AGGAGGGCGCCACCACGCTACCATGTCTGTCCAATGCTTCTCACTGCTGATTACAGATTC
TACCAGTCAATGGGACAAAGTAACATGCAAATATCTATGAACTACCTGGTAAGCCTTGTT
GACAGGGTTGATGTCATCTACAAGACGACTGAATGGGAACCAGGATATTCAGGCTTCCAG
TTCCAAATCAAAAAGnnnnnnnnnnnnnnnnnnnnnnnnnnnnnnnnnnnnnnnnnnnnn
nnnnnnnnnnnnnnnnnnnnnnnnnnnnnnnnnnnnnnnnnnnnnnnnGTATACAGTAAA
GAGGATCACAGTGCCTTCTGCTTGGCACATCTCTTCACCTATCAAGATTTCTCCAATGGT
GTCTTAGGTCTTGCATACATAGGCACTCCAAGAAGCAATGCTGTAGGAGGTATATGTACA
TCAGTATATTATGCTGGCAATGGAAAGCGACAATACCTGAACACAGGCTTAACCACAACC
GTCAATTGGGGGCGGCGTGTATTAACGGAAGAAGCAGATTTAGTGACTGCTCATGAGTTG
GGTCATAACTTTGGCAGTGAGCACGATCCTGGTAATGAGGGTGATGAGTGTGCCCCAGGA
AACTCCCGTGGTGGAAACTTTCTCATGTACCCTGCTTCTGTGACTGGTTCTTACGACAAT
AACAGGAAATTCTCAATTTGCAGTAAGAGACTGATTTCACCAGTACTGAGGGAAAAATCT
GCTCGCTGCTTTGTCGAGCCATCTCAGACATCACTGTGTGGCAACTACCGTCTAGAACAA
GGAGAGCAGTGTGATGTAGGCATTGTGGATAACAATAACCCTGATGAATGCTGTACAGCT
AACTGCAGGCTCAAACCAGGCAAACTCTGCAGTGACAAGAATTCTGTATGCTGTGAGAAC
TGCTATTATGCACCACCCTCCAAAGTGTGCAGTGATGCTACAGAGCAGAATGCCTACTGC
AAGGCGAAGTCGTACTGTACAGGCAATAACATTCAGTGCCCAGGACCTCCTGATCTGAGG
GACGGAACAGGATGCATTGACAATGGAACATGTGTTGGAGGGGAGTGCAGGGCATTCTGT
GAAGTCAATAATTTCAAATCATGCATCTGCTCTCCATTGGAGCAATCGTGTTACTTCTGC
TGTGTGTTTGAACCAAACGGACCATGTCAGCCATTTGTGGACCGCTACACTCAAATGGCG
ATACCAGTCCCAGATGGTAAACCATGTGAAATAGGCAGCTGCGTACAGGGCCATTGTGAG
GGTCGGACGCAGGATCTAATCGCCAGATTCTTTGATGTATTTGAAGGATTCACCATCAGC
ACAGTGGGTGAGTATTnnnnnnnnnnnnnnnnnnnnnnnnnnnnnnnnnnn

>snud
ATGGAGCTAACCAAGCGAGAAGGTCTTTTCACCTCTGACTTTTCAGTGTATGCAGTAGGG
CAAGATGGTTTGGAGAGACCACATTCTGTAGAAGTTGACTCATATTACATGGGTTATTTG
GAAGATGATCCTGACAGTGTGGTGAAAATGCACCTAGAAGGAGATGACATCACAGCTAGA
ATATACACAAGAGACGAGCAATATACCATAGAGCCATCTTGGAGACACATAAAAGAACGA
CATAACTTCAGCATGATAGCATATCGCAGCTCAGATATCAAACAAAATACAACGTCTTCA
TTTTGTCCACATGGCCACCACTTGCCAGAAGGTCTCAAGTATGAAAAGACACAAGAACAG
CTCAAAGAGCACAACTCAGTGCCTAAAAGCAAGTCATCNTCATCATCACACTCCCGTCAG
AAGAGAGCGCCACCACGCTATCATGTCTGTCCAATGCTTCTCACTGCTGATTACAGATTC
TACCAGTCAATGGGACAAAGTAACATGCAAATATCTATGAACTACCTGGTAAGCCTTGTT
GACAGGGTTGATGTCATCTACAAGAATACTGAATGGGAACCGGGATATTCAGGCTTCCAG
TTCCAAATCAAAAAGNNNNNNNNNNNNNNNNNNNNNNNNNNNNNNNNNNNNGATAACTAC
AACGTTGACCGAGACAGCAAACCTTGGGGTGTGCAGGAACTCTTGGAGGTATACAGTAAA
GAGGATCACAGTGGCTTCTGCTTAGCACATCTCTTCACCTATCAAGACTTCTCCAATGGT
GTTCTAGGTCTTGCATACATAGGCACTCCAAGAAGCAATGCTGTAGGAGGTATATGTACA
TCAGTATATTATGCYGGCAATGGGAAGCGACAATACCTGAACACAGGCTTAACCACAACC
GTCAATTGGGGGCGCCGTGTACTAACAGAAGAAGCAGATTTAGTGACTGCTCATGAGTTG
GGKCATAACTTTGGCAGTGAGCAYGATCCTGGTAATGAGGGTGATGAATGTGCCCCGGGA
AACTCCCGKGGTGGAAACTTTCTCATGTACCCTGCATCTGTGACTGGTTCTTATGACAAT
AACAGGAAATTCTCAATTTGCAGTAAGAGGCTGATTTCACCAGTACTGAGGGAAAAATCT
GCACGCTGCTTTGTCGAGCCATCRCAGACATCACTGTGTGGYAACTACCGTCTAGAACAA
GGAGAGCAGTGTGATGTAGGCATTGTKGATAGCAATAACCCTGATGAATGCTGTACAGCT
AACTGCCGACTGAAACCAGGCAAACTCTGCAGTGACAAGAATTCTGTATGCTGTGAGAAC
TGCTAYTATGCCCCACCATCCAAAGTGTGCAGTGATGCTACAGAACAGAATGCATACTGC
AAGGCCAAGTCTTACTGTACAGGRAGGGACATTCGGTGTCCAGCACCTCCTGATCTGAGG
GACGGAACAGGATGCATTGACAATGGAACATGTGTCGGAGGGGAGTGCAGGGCATTCTGT
GAAGTCAACAATTATAGATCATGCATCTGCTCTTCATTGGAGAAATCATGTTACTTCTGC
TGTGTGTTTGAACCAAATGGACCATGTTTGCCATTTCTGGAATACAACAGTAAAATGCCA
GTACCAGTCCCAGACGGTAAACCATGTGAAATAGGCAGCTGCGTACAGGGCCATTGTGAG
AGTCGGACGCAGGATCTAATCGCCAGATTCTTTGATGTATTTGAAGGATTCACTATCAGC
ACAGTGGGTGAGTATCCTTTACATTATGCTAATTTTGTAATTCTTAGTAAW

>sintSS
ATGGAGCTAACCAAGCGAGAAGGTCTTTTTACCACTGACTTCTCAGTGTATGCAGTRGGG
CAAGATGGTTTGGAGAGACCACATTCTYTAGAAGTTGACTCATATTACATGGGTTATTTG
GAAGATGATCCTGACAGTGTGGTGAAAATGCACCTAGAAGGAGATGACATCACAGCTAGA
ATATACACAAGAGAAGAGCAATATACCATTGAGCCATCTTGGAGACACATAAAAGAACGA
CATAACTTCAGCATGATAGCATATCGCAGCTCAGATATCAAACAAAATACAACGGCTTCA
TTTTGTCCACATGGCCACCACTTGCCAGAAGGTCTCAAGTATGAAAAGACACAAGAACAG
CTCAAAGGGCAAAGCTCAGCGCCTAAAAGCAAGTCATCCTCATCATCACACTCCCGTCAG
AGGAGAGCGCCACCACGCTATCATGTCTGTCCAATGCTTCTCACTGCTGATTATAGATTC
TACCAGTCAATGGGACAAAGTAACATGCAAATATCTATGAACTACCTGGTAAGCCTTGTT
GACAGGGTTGATGTCATCTACAAGACGACTGAATGGGAACCAGGATATTCAGGCTTCCAG
TTCCAAATCAAAAAGATTGTCATACACCAGAATCCCTCGCCAACCTCGGCGGATAACTAC
AACGTTGATCGAGNCANNAAGCCTTGGGGTGTGCAGGAACTCTTGGAGGTATACAGTAAA
GAGGATCACAGYGCATTCTGCTTAGCACATCTCTTCACCTATCAAGACTTCTCYAATGGT
GTCCTRGGTCTTGCATACATAGGCACTCCRAGAAGCAACGCTGTAGGAGGCATATGTACA
TCAGTATATTATGCTGGCAATGGGAAGCGACAATACCTGAACACAGGCTTAACCACAACA
GTCAATTGGGGGCGCCGTGTATTAACAGAGGAAGCAGATTTAGTGACTGCTCATGAGTTG
GGTCATAACTTCGGCAGTGAGCATGATCCTGGTAATGAGGGGGATGAGTGTGCCCCGGGA
AACTCCCGTGGTGGAAACTTTCTCATGTACCCTGCTTCTGTGACCGGTTCTTACAACAAT
AACAGGAAATTCTCAATTTGCAGTAAGAGGCTGATTTCACCGGTACTGAGGGAAAAATCT
GCTCGCTGCTTTGTCGAACCATCGCAGACATCACTGTGTGGCAACTACCGTCTAGAACAA
GGAGAGCAGTGTGATGTAGGCATTGTGGATAACAATAACCCTGATGAATGCTGTACAGCT
AACTGCATGCTCAAACCAGGCAAACTCTGCAGTGACAAGAATTCTGTATGCTGTGAGAAC
TGCTATTATGCACCACCGTCCAAAGTGTGCAGTGATGCTACAGAACAGAATGCCTACTGC
AGTCAAAAGTCATACTGTACAGGAAGGGACATCCGGTGCCCAAGTCCTCATCCTCTGAGG
GACGGAACAGGTTGCATTGATAATGGAACATGTGTTGGAGGGGCGTGCATGGCGTTCTGT
GAAGTCAATAATTACAGATCATGCATCTGCTCTCCATTGGAGCAATCATGTTACTTCTGC
TGTGTGTTTGAACCAAACGGACCATGTGAGCCATTTCTGGACCGCCACACTCGAATGGCG
ATACCAGTCCCAGACGGTAAACCATGTGAAATAGGCGGCTGCGTACAGGGCCATTGTGAG
GGTCGGACGCAAGATCTAATCGCCAGATTCTTTGATGTATTTGAAGGATTCACCATCAGC
ACAGTGGGTGAGTATTCTTAATATTATGCTAATTCTGTAATTCTTGGTAAA

>sprp
ATGGAGCTAACCAAGCGAGAAGGTCTTTTTACCACTGACTTTTCAGTGTATGCAGTGGGG
CAAGATGGTTTGGAGAGACCACATTCTCTAGAAGTTGACTCATATTACATGGGTTATTTR
GAAGATGATCCTGACAGTGTGGTGAAAATGCACCTAGAAGGAGATGACATCACAGCTAGA
ATATACACAAGAGAAGAGCAATATACCATTGAGCCATCTTGGAGACACATAAAAGAACGA
CATAACTTCAGCATGATAGCATATCGCAGCTCAGATATCAAACAAAATACAACGGCTTCA
TTTTGTCCACATGGCCACCACTTGCCAGAAGGTCTCAAGTATGAAAAGACACAAGAACAG
CTCAAAGGGCAAAGCTCAGCGCCTAAAAGCAAGTCATCCTCATCATCACACTCCCGCCAG
AGGAGAGCGCCCCCACGCTATCATGTCTGTCCAATGCKTCTCACTGCTGATTACAGATTC
TACCAGTCAATGGGACAGAGTAACATGCAAATATCTATGAACTACCTGGTAAGCCTGGTT
GACAGGGTTGATGTCATCTACAAGACGACYGAATGGGAACCAGGATATTCAGGCTTCCAG
TTCCAAATCAAAAAGATTGTCATACACCAGAATCCCTCCCCAACCTCAGCAGATAACTAC
AACGTTGATCGAGACAGCAAGCCTTGGGGTGTGCAGGAACTCTTGGAGGTATACAGTAAA
GAGGATCACAGTGCATTCTGCTTGGCACATCTCTTCACCTATCAAGACTTCTCTAATGGT
GTCCTAGGTCTTGCATACATAGGYACTCCAAGAAGCAATGCTGTAGGAGGCATATGTACA
TCAGTATATTATGCTGGCAATGGGAAGCGACAATACCTGAACACAGGCTTAACCACAACC
GTCAATTGGGGGCGCCGTGTATTAACAGAAGAAGCAGATTTAGTGACTGCTCATGAGTTG
GGTCATAACTTTGGGAGTGAGCACGATCCTGGTAATGAGGGTGATGAATGTGCCCCGGGC
AACTCCCGTGGTGGAAACTTTCTCATGTACCCTGCTTCTGTGACTGGTTCTTATGACAAT
AATAGGAAATTCTCAATTTGCAGTAAGAGGCTGATTTCACCAGTACTGAGGGAAAAATCT
GCACGCTGCTTTGTCGAGCCATCGCAGACATCACTGTGTGGCAACTACCGTCTAGAACAA
GGAGAGCAGTGTGATGTAGGCATTGTGGATAACAATAACCCTGATGAATGYTGTACAGCT
AACTGCAGGCTCAAACCAGGCAAACTCTGCAGTGACAAGAATTCTGTATGCTGTGAGAAC
TGCTATTATGCACCACCGTCTAAAGTATGCAGTGATGCTACAGAGCAGAATGCATACTGC
AAGGCCAAGTCTTATTGTACAGGAAGGGACATCCGGTGCCCAAGTCCTCCTGATCTGAGG
GATGGAGCAGGATGCATTGACAATGGAACATGTGTTGGAGGGAATTGCATTGCTTTCTGT
GAAGTCAATAATTTCAGATCATGCATCTGCTCTCCRTTGGAGCAATCATGTTACTTCTGC
TGTGTGTTTGAACCAAACGGACCATGTGAGCCATTTCTGGACCGCCACACTCGAATGGCG
ATACCAGTCGCAGATGGTAAACCGTGTGAAATAGGCGGCTGCGTACAGGGCCATTGTGAG
GGTCGGACGCAGGATCTAATCGCCAGATTCTTTGATGTATTTGAAGGATTCACCATCAGC
ACAGTGGGTGAGTATTYTTTACATTATGCTAATTCTGTAATTCTTTGTAAA

>spurp
ATGGAGCTAACCAAGCGAGAAGGTCTTTTTACCACTGACTTTTCAGTGTATGCAGTGGGG
CAAGATGGTTTGGAGAGACCACATTCTCTAGAAGTTGACTCATATTACATGGGTTATTTG
GAAGATGATCCTGACAGTGTGGTGAAAATGCACCTAGAAGGAGATGACATCACAGCTAGA
ATATACACAAGAGAAGAGCAATATACCATTGAGCCATCTTGGAGACACATAAAAGAACGA
CATAACTTCAGCATGATAGCATATCGCAGCTCAGATATCAAACAAAATACAACGGCTTCA
TTTTGTCCACATGGCCACCACTTGCCAGAAGGTCTCAAGTATGAAAAGACACAAGAACAG
CTCAAAGGGCAAAGCTCAGCGCCTAAAAGCAAGTCATCCTCATCATCACACTCCCGCCAG
AGGAGAGCGCCCCCACGCTATCATGTCTGTCCAATGCTTCTCACTGCTGATTACAGATTC
TACCAGTCAATGGGACAGAGTAACATGCAAATATCTATGAACTACCTGGTAAGCCTGGTT
GACAGGGTTGATGTCATCTACAAGACGACTGAATGGGAACCAGGATATTCAGGCTTCCAG
TTCCAAATCAAAAAGATTGTCATACACCAGAATCCCTCCCCAACCTCAGCAGATAACTAC
AACGTTGATCGAGACAGCAAGCCTTGGGGTGTGCAGGAACTCTTGGAGGTATACAGTAAA
GAGGATCACAGTGCATTCTGCTTGGCACATCTCTTCACCTATCAAGACTTCTCTAATGGT
GTCCTAGGTCTTGCATACATAGGCACTCCAAGAAGCAATGCTGTAGGAGGCATATGTACA
TCAGTATATTATGCTGGCAATGGGAAGCGACAATACCTGAACACAGGCTTAACCACAACC
GTCAATTGGGGGCGCCGTGTATTAACAGAAGAAGCAGATTTAGTGACTGCTCATGAGTTG
GGTCATAACTTTGGGAGTGAGCACGATCCTGGTAATGAGGGTGATGAATGTGCCCCGGGC
AACTCCCGTGGTGGAAACTTTCTCATGTACCCTGCTTCTGTGACTGGTTCTTATGACAAT
AATAGGAAATTCTCAATTTGCAGTAAGAGGCTGATTTCACCAGTACTGAGGGAAAAATCT
GCACGCTGCTTTGTCGAGCCATCGCAGACATCACTGTGTGGCAACTACCGTCTAGAACAA
GGAGAGCAGTGTGATGTAGGCATTGTGGATAACAATAACCCTGATGAATGCTGTACAGCT
AACTGCAGGCTCAAACCAGGCAAACTCTGCAGTGACAAGAATTCTGTATGCTGTGAGAAC
TGCTATTATGCACCACCGTCTAAAGTATGCAGTGATGCTACAGAGCAGAATGCATACTGC
AAGGCCAAGTCTTATTGTACAGGAAGGGACATCCGGTGCCCAAGTCCTCCTGATCTGAGG
GATGGAGCAGGATGCATTGACAATGGAACATGTGTTGGAGGGAATTGCATTGCTTTCTGT
GAAGTCAATAATTTCAGATCATGCATCTGCTCTCCGTTGGAGCAATCATGTTACTTCTGC
TGTGTGTTTGAACCAAACGGACCATGTGAGCCATTTCTGGACCGCCACACTCGAATGGCG
ATACCAGTCGCAGATGGTAAACCGTGTGAAATAGGCGGCTGCGTACAGGGCCATTGTGAG
GGTCGGACGCAGGATCTAATCGCCAGATTCTTTGATGTATTTGAAGGATTCACCATCAGC
ACAGTGGGTGAGTATTTTTTACATTATGCTAATTCTGTAATTCTTTGTAAA

>pdep
ATGGAGCTAACCAAGCGAGAAGGTCTTTTTACCTCWGACTTTTTAGTGTATGCAGTGGGG
CAAGATGGTTTGGAGAGACCACATTCTCTAGAAGTTGACTCATATTACATGGGTTATTTG
GAAGATGATCCTGACAGTGTGGTGAAAATGCACCTAGAAGGAGATGACATCACAGCTAGA
ATATACACAAGAGAAGAGCAATATACCATAGAGCCATCTTGGAGACAYATAAAAGAACGA
CATAACTTCAGCATGATAGCATATCGCAGCTCAGATATCAAACACAATACAACGTCTTCA
TTTTGTCCACATGGCCACCACTTGCCAGAAGGTCTCAAGTATGAAAAGACACAAGAACAG
CTCAAAGGGCACAACTCAGCGCCTAAAAGCAAGTCATCATCATCATCACACTCCCGTCAG
AAGAGAGCGCCACCACGCTATCATGTCTGTCCAATGCTTCTCACTGCTGATTACAGATTC
TACCAGTCAATGGGACAGAGTAACATGCAAATATCTATGAACTACCTGGTAAGCCTTGTT
GACAGGGTTGATGTCATCTACAAAACAACTGAATGGGAACCGGGATATTCAGGCTTCCAG
TTCCAAATCAAAAAGNNNNNNNNNNNNNNNNNNNNNNNNNNNNNNNNNNNNNNNNNNNNN
NNNNNNNNNNNNNNNNNNNNNNNNNNNNNNNNNNNNNNNNNNNNNNNNGTATACAGCAAA
GAGGATCACAGTGCCTTCTGCTTAGCACATCTCTTCACCTATCAAGACTTCTCCAATGGT
GTACTAGGTCTTGCATACATAGGCACTCCAAGAAGCAATGCTGTAGGAGGTATATGTACA
TCAGTTTATTATGCTGGCAATGGGAAGCGACAATACCTGAACACAGGCTTAACCACAACC
GTCAATTGGGGGCGCCGTGTATTAACAGAAGAAGCAGATTTAGTGACTGCTCATGAGTTG
GGTCATAACTTTGGCAGTGAGCACGATCCTGGTAATGAGGGTGATGAATGTGCCCCGGGA
AACTCTCGTGGTGGAAACTTTCTCATGTACCCTGCATCTGTGACTGGTTCTTATGACAAT
AACAGGAAATTCTCAATTTGCAGTAAGAGGCTGATTTCACCAGTACTAAGGGAGAAATCT
GCACGCTGCTTTGTCGAGCCATCACAGACATCACTGTGTGGCAACTACCGTCTAGARCAA
GGAGAGCAGTGTGATGTAGGCATTGTGGATAACAATAACCCTGATGAATGCTGTACAGCT
AACTGCCGACTAAAACCAGGCAAACTCTGCAGTGACAAGAATTCTGTATGCTGTGAGAAC
TGCTATTATGCCCCACCATCCAAAGTGTGCAGTGATGCTACAGAACAGAATGCATACTGC
AAGGCCAAGTCTTACTGTACAGGAAGGGACATTCGGTGTCCAGCACCTCCTGATCTGAGG
GACGGAACAGGATGCATTGACAATGGAACATGTGTTGGAGGAGAGTGCAGGGCATTCTGT
GAAGTCAACAATTATAGATCATGCATCTGCTCTTCATTGGAGAAATCATGTTACTTCTGC
TGTGTGTTTGAACCAAACGGACCATGTTTGCCATTTTTGGACAGNTACAGTCAATTGCCG
GTACCAGTCCCAGAYGGTAAACCATGTGAAATAGGCAGCTGCGTACAGGGCCATTGTGAG
AGTCGGACGCAGGATCTGATTGCCAGATTCTTTGATGTATTTGAAGGATTCACTATCAGC
ACAATGGGTGAGTATTCTTTACATTATGCTAATTTTGTAATTCTTAGTAAA
