# Supplementary material for: Genome-wide signals of positive selection in strongylocentrotid sea urchins
Source: BMC Genomics. 2017 Jul 21;18:555. doi: 10.1186/s12864-017-3944-7 (PMC5521101; doi:10.1186/s12864-017-3944-7)
Supplement: Supplementary file 3 — Consensus alignment files. A compressed (gzip) tape archive (TAR) file containing 6250 consensus alignment files in FASTA format. (TGZ 14116 kb) [file 12864_2017_3944_MOESM3_ESM.tgz › SPU_000314/consensAlign.ordered.fa]

>sdro
ATGTGCAGAAAATTGAGTCCAGTGACCATGGWGATCAGAAACTCCCAGCGCAAGAAACCC
AGGATCATCGTCTTTGATCGTTCATCGGGGACCTATTCATCCTGGCTGTTCATCATCACT
GTAGCAGTCATATACAATCTGTACCTCATCATAGCTCGGGCGTCTTTTGTTCAGCTCCAG
AAGAATTATGGGCCTCTTTGGTTTGCTCTGGATTACATCTGTGATTTCATTTACATCCTC
GATATCTGCGTGCAGTTCAGAACAGGTTATTTGGAGCAGGGTTTGTTGGTGGTGGATTCA
ACTAAGCTGAGAATAAACTACATGCGAGCCCGTAAAGTGACCTTCTACCTAGACGTACTG
TCCATGCTCCCTCTTGATTTCCTCTACTTCAAAATCAGCACAGTCTATGCCATTGTCAGG
CTACCCAGACTATTAAGGTTTCATAGAGCCTTAGAGTTCTTCGAACGTACAGAGACCATC
ACCAACTACCCCAACATCGTCCGCGTCGTCAACCTCATCATCTACATCATCGTCATCATC
CATTGGAATGCTTGTATCTACTTCTCAATATCAAAAGAAATTGGACTAGGCRAGGATACA
TGGGTTTATGATRATAAATTTATGATGCAGTTACCAAACGGAACAATGATATCTACTGAT
TCACTAACCAGAAGGTATATCTACAGTCTGTATTGGTCAACATTAACACTGACAACCATA
GGAGAGACACCCAAACCAGTGACGAACGCAGAGCATCTTTTTGTTGTAATTGATTTCCTT
GTTGGAGTGCTTATCTTCGCCACCATTGTCGGTAATGTAGGCTCTATGATAAGCCACATG
AATGCGAGTAAAGCAGACTTTCAGAACCGTATTGATGGTGTGAAGCACTACATGAGCCTG
CGTAAGGTCAGCAAAGAACTCGAACAAAGAATCATCAAATGGTTTGACTATATATGGTCT
AATAAAAAGACTCTCGACGAAGAAGCAATACTCAACACTTTGCCCGAGAAACTGCGGGCT
GAAATTGCAATCCACGTACACATGGACACTTTAAGACGAGTCACAATCTTTTCTGATTGC
GAACCAGGACTGCTGGTGGAACTGGTCCTGAAACTGAAACCTCAGGTGTTTAGTCCTGGA
GATTTCGTTTGTCGGAAGGGTGACATCGGACGAGAGATGTACATCGTGAAGCAGGGTAAA
CTTCAGGTGGTTGGTGAGGATGGTAAGACTGTGTATGCTACTTTAAGTGACGGGAGTTAC
TTCGGTGAGATCAGCATTCTTAAYGTACCTGGTAGCTTATCAGGTAACCGTCGAACTGCC
AACGTACGAAGTGTTGGCTATTCGGACGTGTTCTGTCTATCAAAGGACGATCTCCTAGAT
GCCCTCAAGGAGTATCCTGAAGCGAGGGTTATTCTAGAGGAGAGAGGGCGTACTATCTTG
ATGAAAGATGGTTTGATCGATGAGGAAGCGGCTAAGCGAGGTGGACGCACGGCAGAACAA
GTTGAACAGCTTGAGAAACTGGATCGCTTGGATGGGAATTTGAACCATTTACAAACTCGC
TTCTCACGCCTTCTGCAGGAGTATAGCAATTCTCAGATGAAACTGAAACAGAGATTGACG
AGGTTGGAGAAGAAGATGAAATCAGTGAGAAGCTCTCAGTCAAACAATGAAGCGACACCG
AGGTCAGGTCTGGACACTGAAAGGGACACGAACAGAGGTTACGTGTCA

>spal
ATGTGCAGAAAATTGAGTCCAGTGACCATAGTGANNNNAAACTCTCAGCGCAAGAAACCC
AGGTTCATCGTTTTTGATCGTTCATCGGGGACCTATTCATCCTGGCTGTTCATCATAACT
GTAGCAGTCCTATACAATTTGTACCTCATCATAGCTCGGGCRTCTTTTGTTCAGCTCCAG
ACGAAGTATGGAACTCTTTGGTTAGCTCTGGATTACATCTGTGATTTCATWTACATCCTG
GATATCTGCGTGCAGTTCAGAACAGGTTATTTGGAGCAGGGTTTGTTGGTGGTGGATTCA
ACTAAGCTGAGAATAAACTACATGCGAGCCCGTAAAGTGACCTTCTACCTAGACGTACTG
TCCATGCTCCCTCTTGATTTCCTCTACTTCAAAATCGGCACAGTCTATGCCATTGTCAGG
CTACCCAGACTATTAAGGTTTCATAGAGCCTTAGAGTTCTTCGAACGTACAGAGACCATC
ACCAACTACCCCAACATCGTCCGYGTCGTCAACCTCATCATCTACATCATCGTCATTATC
CATTGGAATGCTTGTATCTACTTCTCAATATCAAAAGAAATTGGACTAGGCACTGATCTT
TGGGTTTATGATAATAAGTTTATGATGAAGTCGCCAAACGGAACTTTGATAGCTACTGAT
TCACTAACCAGAAGGTATATCTACAGTCTGTATTGGTCAACATTAACACTGACTACCATT
GGAGAAACACCGAAACCAGTGACGAACGCAGAGCATCTTTTCGTTGTAATTGATTTCCTT
GTTGGAGTGCTTATCTTCGCCACCATTGTCGGTAATGTAGGCTCTATGATAAGCCACATG
AACGCGAGTAAAGCAGACTTTCAGAACCGTATTGAYGGTGTGAAGCACTACATGAGCCTG
CGTAAGGTCAGCAAAGAACTCGAACAAAGAATCATCAAATGGTTTGACTATATATGGTCC
AATAAGAAGACCCTCGACGAAGAAGCAATACTCAACACTTTGCCCGAGAAACTGCGGGCT
GAAATTGCAATCCACGTACACATGGACACTTTAAGACGAGTCACAATCTTTTCTGATTGC
GAACCAGGACTGCTGGTRGAACTGGTCCTGAAACTGAAACCTMAGGTGTTTAGTCCTGGA
GATTTCGTTTGTCGGAAGGGTGAYATCGGACGAGAGATGTACATCGTGAAGCAGGGTAAA
CTTCAAGTGGTCGGTGAGGATGGGAAGACTGTGTAYGCTACTTTAAGTGACGGSAGTTAC
TTCGGTGAGATCAGCATTCTTAACGTACCTGGTAGCTTATCAGGTAACCGTCGAACTGCC
AACGTACGAAGTGTTGGCTATTCGGACGTGTTCTGTCTATCAAAGGACGATCTCCTAGAT
GCCCTCAAGGAGTATCCTGAAGCGAGGRYTATTCTAGAGGAGAGAGGGCGTACTATCTTA
ATGAAAGATGGYTTGATCGATGAGGAAGCCGCGAAGCGAGGTGGACGCACCGCAGARCAA
GTCGAACAGCTTGAGAAACTGGATCGCTTGGATGGGAATTTGAACCATTTACAAACTCGC
TTCTCACGCCTTCTGCAGGAGTATAGCAATTCTCAGATGAAACTGAAACAGAGATTGACG
AGGTTGGAGAAGAAGATGAARTCAGTGAGAAGCTCTCAGTCAAACAATGAAGCRACACCG
AGGTCAGGTATGGACACTGAAAGGGACACAAACAGAGGTTACGTGTCA

>sfra
NNNNnnnnnnnnnnnnnnnnnnnnnnnnnnnnnnnnnnAAACTCCCAGCGCAAGAAACCC
AAGATCATCGTTTTTGATCGGTCATCGGGGACCTATTCATCCTGGCTGTTCATCATCACT
GTAGCAGTCCTATACAATTTGTACCTCATCATAGCTAGGGCATCTTTTGTTCAGCTCCAR
AAGGAGTATCAAGTTATTTGGTTTTCTCTGGATTACATCTGTGATTTCATCTACATCCTT
GATATCTGCGTGCAGTTCAGAACAGGTTATTTGGAGCAGGGTTTGTTGGTGGTGGATTCA
ACTAAGCTGAGAATAAACTACATGCGAGCCCGTAAAGCGACCTTCTACCTAGACGTCCTA
TCCATGCTCCCTCTTGATTTCCTCTACTTCAAAATCACCCCACTCTATGCCATCGTCAGG
CTACCCAGACTATTAAGGTTTCATAGAGCCTTGGAGTTCTTTGAACGTACAGAGACCATC
ACCAACTACCCTAACATCGTCCGAGTCGTCAACCTTATCATCTACATCATCGTCATCATC
CATTGGAATGCTTGTATCTACTTTTCAATATCAAAAGCCATCGGACTAGGGGTTGATGAT
TGGGTTTATGATAATAATTTTTCGATAATGTTACCAAACGGAACAATGATAAAGACTGAT
TCACTAACCAGAAGGTATATCTACAGTCTGTATTGGTCAACATTAACTCTGACTACCATA
GGAGAGACACCGAAACCAGTGACGAACGCAGAGCATCTTTTCGTAGTAATTGATTTCCTT
GTTGGAGTGCTTATCTTCGCCACCATTGTCGGTAATGTAGGCTCTATGATAAGCCACATG
AATGCGAGTAAAGCAGACTTTCAGAACCGTATTGATGGTGTGAAGCACTACATGAGCCTG
CGCAAGGTCAGCAAAGAACTCGAACAAAGAATCATCAAATGGTTTGACTATATATGGTCC
AATAAAAAGACCCTCGACGAAGAAGCAATACTCAACACTTTGCCCGAAAAACTGCGGGCT
GAAATTGCAATCCACGTACACATGGACACTTTAAGACGAGTCACAATCTTTTCTGATTGC
GAGCCAGGACTGCTGGTGGAACTGGTCCTGAAACTRAAACCTCAGGTGTTTAGTCCGGGA
GATTTTGTTTGTCGGAAGGGTGACATCGGACGAGAGATGTACATCGTGAAGCAGGGTAAA
CTTCAGGTGGTCGGTGAGGATGGTAAGACTGTGTATGCTACGTTAAGTGACGGGAGTTAC
TTCGGTGAGATCAGCATTCTTAATGTACCTGGTAGCTTATCAGGTAACCGTCGAACTGCT
AACGTACGAAGTGTTGGCTATTCGGACGTGTTCTGTCTGTCAAAGGACGATCTYCTAGAT
GCCCTCAAGGAGTATCCTGAAGCAAGGGTTATTCTAGAGGAGAGAGGGCGTACTATCTTA
ATGAAAGATGGCTTGATCGATGAGGAAGCCGCTAAGCGAGGTGGACGCACCGCAGAGCAG
GTCGAACAGCTTGAGAAACTGGATCGCTTGGATGGGAATTTGAACCATTTACAAACTCGC
TTCTCACGCCTTCTGCAGGAGTATAGCAATTCTCAGATGAAGCTGAAACAGAGATTGACG
AGGTTAGAGAAGAAGATGAAATCAGTGAGAAGCTCTCAGTCAAACAATGAAGCGACACCG
AGGTCAGGTCTGGACACCGAAATTGACACAAACAGAGGTTACGTGTCA

>afraSS
ATGTGCAGAAAATTGAGTCCAGTGACCATGGTGATCAGAAACTCCCAGCGCAAGAAACCC
AGGATCATCGTTTTTGATCGTTCATCGGGGACCTATTCATCGTGGCTGTTCATCATCACT
GTAGCAGTCCTATACAATTTGTACCTCATCATAGCTCGGGCWTCTTTTGTTCAGCTCCAG
ACGAAGTATGGGACTCTTTGGTTAGCTCTGGATTACATCTGTGATTTCATTTACATCCTG
GATATCTGCGTGCAGTTCAGAACAGGTTATTTGGAGCAGGGTTTGTTGGTGGTGGATTCA
AATAAGCTGAGAATAAACTACATGCGAGCCCGTAAAGTGACCTTCTACCTAGACGTACTG
TCCATGCTCCCTCTTGATTTCCTCTACTTCAAAATCGGCACAGTCTATGCCATTGTCAGG
CTACCCAGACTATTAAGGTTTCATAGAGCCTTAGAGTTCTTCGAACGTACAGAGACCATC
ACCAACTACCCCAACATCGTCCGCGTCGTCAACCTTATCATCTACATCATCGTCATCATC
CATTGGAATGCTTGTATTTACTTCTCAATATCAAAAGAAATTGGACTAGGGRAGGATGAA
TGGGTTTATGATAATAAATTTATGATGCAGTTACCAAACGGAACAATGATATCTACTGAT
TCACTAACCAGAAGGTATATCTACAGTCTGTATTGGTCAACATTAACACTGACAACAATA
GGAGAGACACCCAAACCAGTGACGAACGCAGAGCATCTTTTCGTTGTAATTGATTTCCTT
GTTGGAGTGCTTATCTTCGCCACCATTGTCGGTAATGTAGGCTCTATGATAAGCCACATG
AATGCGAGTAAAGCAGACTTTCAGAACCGTATTGATGGTGTGAAGCACTACATGAGCCTG
CGTAAGGTCAGCAAAGAACTCGAACAAAGAATCATCAAATGGTTTGACTATATATGGTCC
AATAAAAAGACCCTCGACGAAGAAGCAATACTCAACACTTTGCCCGAGAAACTGCGGGCT
GAAATTGCAATCCACGTACACATGGACACTTTAAGACGAGTCACAATCTTTTCTGATTGC
GAACCAGGACTGCTGGTRGAACTGGTCCTGAAACTGAAACCTCAGGTGTTTAGTCCTGGA
GATTTCGTTTGTCGGAAGGGTGACATCGGACGAGAGATGTACATCGTGAAGCAGGGTAAA
CTTCAAGTGGTCGGTGAGGATGGGAAGACTGTGTATGCTACTTTAAGTGACGGGAGTTAC
TTCGGTGAGATCAGCATTCTGAACGTACCTGGAAGCTTATCAGGTAACCGTCGRACTGCC
AACGTACGAAGTGTTGGCTATTCGGACGTGTTCTGTCTATCAAAGGACGATCTCCTAGAT
GCCCTCAAGGAGTATCCTGAAGCGAGGGTTATTCTAGAGGAGAGAGGGCGTACTATCTTA
ATGAAAGATGGTTTGATCGATGAGGAAGCGGCTAAGCGAGGTGGACGCACCGCAGAGCAG
GTTGAACAGCTTGAGAAACTGGATCGCTTGGATGGAAATTTGAACCATTTGCAAACTCGC
TTCTCACGCCTTCTGCAGGAGTATAGCAATTCTCAGATGAAACTGAAACAGAGATTGACG
AGGTTGGAGAAGAAGATGAAATCAGTGAGAAGCTCTCAGTCAAACAATGAAGCTACACCA
AGGTCAGGTTTGGACACTGAAATGGACACGAACAGAGGTTACGTGTCA

>hpul
ATGTGCAGACACTTGACTCCAGTGACCATGTTGATCAGAAACTCCCAGCGCAAGAAACCC
AAGATCATCGTTTTTGATCGTTCGTCGGGGACCTATTCATCCTGGCTGTTCATCATCACT
GTAGCAGTCCTATACAATTTGTACCTCGTCATAGCTCGGGCATCTTTTGTTCAGCTCCAG
ACAAATTATCGACATCTTTGGTTTGCTCTGGATTACATCTGTGATTTCATTTACATCCTT
GATATCTGCGTGCAGTTCAGAACAGGTTATTTGGAGCAGGGTTTGTTGGTGGTGGATTCA
ACTAAGCTGAGAATAAACTACATGCGAGCCCGTAAAGTGACCTTCTACCTAGACGTTCTA
TCCATGCTCCCTCTTGATTTCCTCTACTTCAAAATCACCACAGTCTATGCCATTGTCAGG
CTACCMAGACTATTACGGTTTCATAGAGCCTTAGAGTTCTTCGAACGTACAGAGACCATC
ACCAACTACCCTAACATTGTCCGAGTCGTCAACCTTATCATCTACATCATCGTCATCATC
CATTGGAATGCTTGTATCTACTTCTCAATATCAAAAGAAATTGGACTAGGGAAGGATGAT
TGGGTTTATGATAATAATTTTATGATGGAGTTACCAAACGGAACATTGATATCTACTGAT
TCACTAACCAGAAGGTATATCTACAGTCTGTATTGGTCAACATTAACACTGACTACCATA
GGAGAGACACCGAAACCAGTGACGAACGCAGAGCATCTTTTTGTTGTAATCGATTTCCTT
GTTGGAGTGCTTATCTTTGCCACCATTGTCGGTAATGTAGGCTCCATGATAAGCCACATG
AATGCGAGTAAAGCAGACTTTCAGAATCGTATTGATGGTGTGAAGCACTACATGAGCCTG
CGGAAGGTCAGCAAAGAACTCGAACAAAGAATCATCAAATGGTTTGACTATATATGGTCC
AATAAAAAGACACTCGACGAAGAAGCAATACTTAACACTTTGCCCGAAAAACTGCGGGCT
GAAATTGCAATCCACGTACACATGGACACTTTAAGACGAGTCACAATCTTTTCTGATTGC
GAGCCAGGACTGCTGGTGGAACTGGTCCTGAAACTGAAACCTCAGGTGTTTAGTCCGGGA
GATTTCGTTTGTCGGAAGGGTGACATCGGACGAGAGATGTACATCGTGAAGCAGGGTAAA
CTTCAGGTRGTCGGTGAGGATGGTAAGACTGTGTATGCTACTTTAAGTGACGGGAGTTAC
TTYGGTGAGATCAGCATTCTTAACGTACCTGGAAGCTTATCAGGTAACCGTCGAACTGCC
AACGTACGAAGTGTTGGCTATTCGGACGTGTTCTGTCTATCAAAGGACGATCTCCTAGAT
GCCCTGAAGGAGTATCCTGAAGCGAGGGTTATTCTAGAGGAGAGAGGGCGTACTATCTTA
ATGAAAGATGGTTTGATCGATGAGGAAGCCGCCAAGCGAGGTGGACGCACCGCCGAGCAA
GTCGAACAGCTTGAGAAACTGGATCGCTTGGATGGGAATTTGAACCATTTGCAAACTCGC
TTCTCACGCCTTCTGCAGGAGTATAGCAATTCTCAGATGAAACTGAAACAGAGATTGACG
AGGTTGGAGAAAAAGATGAAATCAGTGAGAAGCTCTCAGTCAAACAATGAAGCGACACCA
AGGTCAGGYCTGGACACTGAAATAGACACAAACAGAGGTTACGTGTCA

>snud
ATnnnnnnnnnnnnnnnnnnnnnnnnnnnnnnnnnnnnAAATTCCGAGCACAAGAAATCC
AAGATCATCGTTTTTGATCGGTCATCGGGGACCTATTCATCCTGGCTGTTCATCATCACT
GTAGCAGTCCTATACAATTTGTACCTCATCATAGCTCGGGCATCTTTTGTTGAGCTCCAG
AAGAATTATCAAGTTCTTTGGTTTACTCTGGATTACATCTGTGATTTCATCTACATCCTT
GATATCTGCGTGCAGTTCAGAACAGGTTATTTGGAGCAGGGTTTGTTGGTGGTGGATTCA
ACTAAGCTGAGAGCAAACTACATGCGAGCCCGTAAAGCGACCTTCTACCTAGACGTCCTA
TCCATGCTCCCTCTTGATTTCCTCTACTTCAAAATCACCTCACTCTATGCCATCGTCAGG
CTACCCAGACTATTAAGGTTTCATAGAGCCTTGGAGTTCTTCGAACGTACAGAGACCATC
ACCAACTATCCTAACATCGTCCGAGTCGTCAACCTTATCATCTACATCATCGTCATCATC
CATTGGAATGCTTGTATCTACTTCTCAATATCAAAAGCCATCGGACTAGGGGAAGATGAT
TGGGTTTATGATAATAATTTTTCGATAAAGTTACCAAACGGAACCATGATACCTACTGAT
TCACTAACCAGAAGGTATATCTACAGTCTGTATTGGTCAACATTAACACTGACTACCATA
GGAGAGACACCGAAACCAGTGACGAACGCAGAGCATCTTTTCGTTGTAATTGATTTCCTT
GTTGGAGTGCTTATCTTCGCCACCATTGTCGGTAATGTAGGTTCTATGATAAGCCACATG
AATGCGAGTAAAGCAGACTTTATGAACCGTATTGATGGTGTGAAGCACTATATGAGCCTG
CGCAAGGTGAGCAAAGAACTCGAACAAAGAATCATCAAATGGTTTGACTATATATGGTCC
AATAAAAAGACCCTCGACGAAGAAGCAATACTCAACACTTTGCCCGAAAAACTGCGGGCT
GAAATTGCAATCCACGTACACATGGACACTTTAAGACGAGTCACAATCTTTTCTGATTGC
GAGCCAGGACTGCTGGTGGAACTGGTCCTGAAACTGAAACCTCAAGTGTTTAGTCCGGGA
GATTTTGTTTGTCGGAAGGGTGACATCGGACGAGAGATGTACATTGTGAAGCAGGGTAAA
CTTCAGGTGGTCGGTGAGGATGGTAAGACTGTGTATGCTACGTTAAGTGACGGGAGTTAC
TTCGGTGAGATCAGCATTCTTAATGTACCTGGTAGCTTATCAGGTAACCGTCGAACTGCC
AACGTACGAAGTGTTGGCTATTCGGACGTGTTCTGTCTGTCAAAGGACGATCTCCTAGAT
GCCCTCAAGGAGTATCCTGAAGCAAGAGTTATTCTAGAGGAGAGAGGGCGTACTATCTTA
ATGAAAGATGGCTTGATCGATGAGGAAGCCGCTAAGCGAGGTGGACGCACTGCAGAGCAG
GTCGAACAGCTTGAGAAACTGGATCGCTTGGATGGAAATTTGAACCATTTGCAAACTCGC
TTCTCACGCCTTCTGCAGGAGTATAGCAATTCTCAGATGAAGCTGAAACAGAGATTGACG
AGGTTAGAGAAGAAGATGAAATCAGTGAGAAGCTCTCAGTCAAACAATGAAGCGACACCA
AGGTCAGGTCTGGACACTGAAATCGACACAAACAGAGGTTACGTGTCA

>sintSS
ATGTACAGAAAATTGAGTCCAGTGACCATAGTGANNNNAAACTCTCAGCGCAAGAAACCC
AGGATCATCGTTTTTGATCGTTCATCGGGGACCTATTCATCCTGGCTGTTCATCATTACT
GTAGCAGTCCTATACAATTTGTACCTCATCATAGCTCGAGCATCTTTTGTTCAGCTCCAG
ACGACGTATGGAACTCTTTGGTTAGTTCTGGATTACATCTGTGATTTCATTTACATCCTG
GATATCTGCGTGCAGTTCAGAACAGGTTATTTGGAGCAGGGTTTGTTGGTGGTAGATTCA
ACTAAGCTGAGAATAAACTACATGCGAGCCCGTAAAGTGACTTTCTACCTAGACGTTCTG
TCCATGCTCCCCCTTGATTTCCTCTACTTCAAAATCACCACAGTCTATGCCATTGTCAGG
CTACCCAGACTATTAAGGTTTCATAGAGCCTTAGAGTTCTTCGAACGTACAGAGACCATC
ACCAACTACCCCAACATCGTCCGCGTCGTCAACCTTATCATCTACATCATCGTCATTATC
CATTGGAATGCTTGTATCTACTTCTCAATATCAAAAGAAATTGGACTAGGGGCTGATGAT
TGGGTTTATGATGATAAGTTTATGATGAWGACACCAAACGGAACATTGGTAGCTACTGAT
TCACTAACCAGAAGGTATATCTACAGTCTGTATTGGTCAACATTAACACTGACTACCATT
GGAGAGACACCGAAACCAGTGACGAACGCAGAGCATCTTTTCGTTGTAATTGATTTCCTT
GTTGGAGTGCTTATCTTCGCCACCATTGTCGGTAATGTAGGCTCTATGATAAGCCACATG
AATGCGAGTAAAGCAGACTTTCAGAACCGTATTGATGGTGTGAAGCACTACATGAGCCTG
CGTAAGGTCAGCAAAGAACTCGAACAAAGAATCATCAAATGGTTTGACTATATATGGTCC
AATAAGAAGACMCTCGACGAAGAAGCAATACTCAACACTTTACCCGAGAAACTGCGGGCT
GAAATTGCAATCCACGTACACATGGACACTTTAAGACGAGTCACAATCTTTTCTGATTGC
GAACCAGGACTGCTGGTGGAACTGGTCCTGAAACTGAAACCTCAGGTGTTTAGTCCGGGA
GATTTCGTTTGTCGGAAGGGTGACATCGGACGAGAGATGTACATCGTGAAGCAGGGTAAA
CTTCAAGTGGTCGGTGAGGATGGGAAGACTGTGTATGCTACTTTAAGTGACGGGAGTTAC
TTCGGTGAGATCAGCATTCTTAACGTACCTGGTAGCTTATCAGGTAACCGTCGAACTGCC
AACGTACGAAGTGTTGGCTATTCGGACGTGTTCTGTCTATCAAAGGACGATCTCCTAGAT
GCCCTCAAGGAGTATCCTGAAGCGAGGGTTATTCTAGAGGAGAGAGGGCGTACTATCTTA
ATGAAAGATGGTTTGATAGACGAGGAAGCSGCTAAGCGAGGTGGACGCACCGCAGAGCAA
GTCGAACAGCTTGAGAAACTGGATCGCTTGGATGGGAATTTGAACCATTTACAAACTCGC
TTCTCACGCCTTCTGCAGGAGTATAGCAATTCTCAGATGAAACTGAAACAGAGATTGACG
AGGTTGGAGAAGAAGATGAAATCAGTGAGAAGCTCTCAGTCAAACAATGAAGCGACGCCA
AGGTCAGGTCTTGACACTGAAATAGACACGAACAGAGGTTACGTGTCA

>sprp
ATGTACAGAAAATTGAGTCCAGTGACCATAGTGATCAGAAACTCCCAGCGCAAGAAACCC
AAGATMATCGTTTTTGATCGTTCATCGGGGACCTATTCATCCTGGCTGTTCATCATCACT
GTGGCAGTCCTATACAATTTGTACCTCATCATAGCTCGGGCATCTTTTGTTCAGCTCCAG
ACGAASTATCGAAATATTTGGTTTGCTCTGGATTACATCTGTGATTTCATTTACATCCTA
GATATCTGCGTGCAGTTCAGAACAGGTTATTTGGAGCAGGGTTTGTTGGTGGTGGATTCA
ACKAAACTGAGAATAAACTACATGCGAGCCCGTAAAGTGACCTTCTACCTAGATGTACTA
TCCATGCTCCCTCTTGATTTCCTCTACTTCAAAATCACCACAGTCTATGCCATTGTCAGG
CTACCCAGACTATTAAGGTTTCATAGAGCMTTAGAGTTCTTCGAACGTACAGAGACCATC
ACMAACTACCCCAACATCGTCCGCGTCGTCAACCTCATCATCTACATCATCGTCATCATC
CATTGGAATGCTTGTATCTACTTCTCAATATCCAAAGAAATTGGACTGGGCGAGGATGAA
TGGGTTTATGATAATAARTTTATGATGGAGTTACCAAACGGAACAAAGATATCTACTGAT
TCACTAACCAGAAGGTATATCTACAGTCTGTATTGGTCAACATTAACACTGACTACCATT
GGAGAGACACCGAAACCAGTGACGAACGCAGAGCATCTTTTCGTTGTAATTGATTTCCTT
GTTGGGGTGCTTATCTTCGCCACCATTGTCGGTAATGTAGGCTCTATGATAAGCCACATG
AATGCGAGTAAAGCAGACTTTCAGAACCGTATTGATGGTGTGAAGCACTACATGAGCCTG
CGTAAGGTCAGCAAAGAACTCGAACAAAGAATCATCAAATGGTTTGACTATATATGGTCC
AATAAAAAGACCCTCGACGAAGAAGCAATACTCAACACTTTACCCGAGAAACTGCGGGCT
GAAATTGCAATCCACGTTCACATGGACACTTTAAGACGAGTTACAATCTTTTCTGATTGC
GAACCAGGACTGCTGGTGGAACTGGTCCTGAAACTGAAACCTCAGGTGTTTAGTCCGGGA
GATTTCGTTTGTCGGAAGGGTGACATCGGACGAGAGATGTACATCGTGAAGCAGGGTAAA
CTTCAGGTGGTCGGTGAGGATGGTAAGACTGTTTATGCTACTTTAAGTGACGGCAGTTAC
TTCGGTGAGATCAGCATTCTTAACGTACCTGGTAGCTTATCAGGTAACCGTCGAACTGCC
AACGTACGAAGTGTTGGCTATTCGGACGTGTTCTGTCTATCAAAGGACGATCTTCTAGAT
GCCCTCAAGGAGTATCCTGAAGCGAGGGTTATTCTAGAGGAGAGAGGGCGTACTATCTTA
ATGAAAGATGGTTTGATCGATGAGGAAGCCGCTAAGCGAGGTGGACGCACCGCAGAGCAA
GTCGAACAGCTTGAGAAACTGGATCGCTTGGATGGGAATTTGAACCATTTGCAAACTCGC
TTCTCACGCCTTCTGCAGGAGTATAGCAATTCTCAGATGAAACTGAAACAGAGATTGACG
AGGTTGGAGAAGAAGATGAAATCAGTGAGAAGCTCTCAGTCAAACAATGAAGCGACACCA
AGGTCTGGTCTGGACACTGAAATAGACACGAACAGAGGTTACGTGTCA

>spurp
ATGTACAGAAAATTGAGTCCAGTGACCATAGTGATCAGAAACTCCCAGCGCAAGAAACCC
AAGATAATCGTTTTTGATCGTTCATCGGGGACCTATTCATCCTGGCTGTTCATCATCACT
GTGGCAGTCCTATACAATTTGTACCTCATCATAGCTCGGGCATCTTTTGTTCAGCTCCAG
ACGAACTATCGAAATATTTGGTTTGCTCTGGATTACATCTGTGATTTCATTTACATCCTA
GATATCTGCGTGCAGTTCAGAACAGGTTATTTGGAGCAGGGTTTGTTGGTGGTGGATTCA
ACGAAACTGAGAATAAACTACATGCGAGCCCGTAAAGTGACCTTCTACCTAGATGTACTA
TCCATGCTCCCTCTTGATTTCCTCTACTTCAAAATCACCACAGTCTATGCCATTGTCAGG
CTACCCAGACTATTAAGGTTTCATAGAGCATTAGAGTTCTTCGAACGTACAGAGACCATC
ACCAACTACCCCAACATCGTCCGCGTCGTCAACCTCATCATCTACATCATCGTCATCATC
CATTGGAATGCTTGTATCTACTTCTCAATATCCAAAGAAATTGGACTGGGCGAGGATGAA
TGGGTTTATGATAATAAATTTATGATGGAGTTACCAAACGGAACAAAGATATCTACTGAT
TCACTAACCAGAAGGTATATCTACAGTCTGTATTGGTCAACATTAACACTGACTACCATT
GGAGAGACACCGAAACCAGTGACGAACGCAGAGCATCTTTTCGTTGTAATTGATTTCCTT
GTTGGGGTGCTTATCTTCGCCACCATTGTCGGTAATGTAGGCTCTATGATAAGCCACATG
AATGCGAGTAAAGCAGACTTTCAGAACCGTATTGATGGTGTGAAGCACTACATGAGCCTG
CGTAAGGTCAGCAAAGAACTCGAACAAAGAATCATCAAATGGTTTGACTATATATGGTCC
AATAAAAAGACCCTCGACGAAGAAGCAATACTCAACACTTTACCCGAGAAACTGCGGGCT
GAAATTGCAATCCACGTTCACATGGACACTTTAAGACGAGTTACAATCTTTTCTGATTGC
GAACCAGGACTGCTGGTGGAACTGGTCCTGAAACTGAAACCTCAGGTGTTTAGTCCGGGA
GATTTCGTTTGTCGGAAGGGTGACATCGGACGAGAGATGTACATCGTGAAGCAGGGTAAA
CTTCAGGTGGTCGGTGAGGATGGTAAGACTGTTTATGCTACTTTAAGTGACGGCAGTTAC
TTCGGTGAGATCAGCATTCTTAACGTACCTGGTAGCTTATCAGGTAACCGTCGAACTGCC
AACGTACGAAGTGTTGGCTATTCGGACGTGTTCTGTCTATCAAAGGACGATCTTCTAGAT
GCCCTCAAGGAGTATCCTGAAGCGAGGGTTATTCTAGAGGAGAGAGGGCGTACTATCTTA
ATGAAAGATGGTTTGATCGATGAGGAAGCCGCTAAGCGAGGTGGACGCACCGCAGAGCAA
GTCGAACAGCTTGAGAAACTGGATCGCTTGGATGGGAATTTGAACCATTTGCAAACTCGC
TTCTCACGCCTTCTGCAGGAGTATAGCAATTCTCAGATGAAACTGAAACAGAGATTGACG
AGGTTGGAGAAGAAGATGAAATCAGTGAGAAGCTCTCAGTCAAACAATGAAGCGACACCA
AGGTCTGGTCTGGACACTGAAATAGACACGAACAGAGGTTACGTGTCA

>pdep
ATGTGCAGAAAATTGAATCCAGTGACCATGGTGAnnnnAAATTCCCAGCGCAAGAAATCC
AAGATCATCGTTTTTGATCGGTCTTCGGGGACCTATTCATCCTGGCTGTTCATCATCACT
GTAGCAGTCCTATACAATTTGTACCTCATCATAGCTCGGGCATCTTTTGTTCAGCTCCAG
AAGAAGTATCAAGTTCTTTGGTTTTCTCTGGATTACATCTGTGATTTCATCTACATCCTT
GATATCTGCGTGCAGTTCAGAACAGGTTATTTGGAGCAGGGTTTGTTGGTGGTGGATTCA
ACTAAGCTGAGAATAAACTACATGGTAGCTCGTAAATGGACCTTCTACCTAGACGTCATA
TCCATGCTCCCTCTTGATTTCCTCTACTTCAAAATCACCCCACTCTATGCCATCGTCAGG
CTACCCAGACTATTAAGGTTTCATAGAGCCTTGGAGTTCTTCGAACGTACAGAGACCATC
ACCAACTACCCTAACATCGTCCGAGTCGTCAATCTTATCATCTACATCATCGTCATCATC
CATTGGAATGCTTGTATCTACTTCTCAATATCAAAAGCCATCGGACTAGGGGATGATACG
TGGGTTTATGATAATAATTTTTCGATAATGTTACCAAACGGAACAATGATACCTACTGAT
TCACTAACCAGAAGGTATATCTACAGTCTGTATTGGTCAACATTAACACTGACTACCATA
GGAGAGACACCGAAACCAGTGACGAACGCAGAGCATCTTTTCGTTGTAATTGATTTTCTT
GTTGGAGTGCTCATCTTCGCCACCATTGTCGGTAATGTAGGCTCTATGATAAGTCACATG
AATGCGAGTAAAGCAGACTTTCAGAACCGTATTGATGGTGTGAAGCACTACATGAGCCTG
CGCAAGGTCAGCAAAGAACTCGAACAAAGAATCATCAAATGGTTTGACTATATATGGTCC
AATAAAAAGACCCTCGACGAAGAAGCAATACTCAACACTTTGCCCGAAAAACTGCGGGCT
GAAATTGCAATCCACGTACACATGGACACTTTAAGACGAGTCACAATCTTTTCTGATTGC
GAGCCAGGACTACTGGTGGAACTGGTCCTGAAACTGAAACCTCAGGTGTTTAGTCCGGGA
GATTTTGTTTGTCGGAAGGGTGACATCGGACGAGAGATGTACATCGTGAAGCAGGGTAAA
CTTCAGGTGGTCGGTGAGGATGGTAAGACTGTGTATGCTACGTTRAGTGACGGGAGTTAC
TTCGGTGAGATCAGCATTCTTAATGTACCTGGTAGCTTATCAGGTAACCGTCGAACTGCC
AACGTACGAAGTGTTGGCTATTCAGACGTGTTCTGTCTGTCAAAGGACGATCTCCTAGAT
GCCCTCAAGGAGTATCCTGAAGCAAGGGTTATTCTAGAGGAGAGAGGGCGTACTATCTTA
ATGAAAGATGGCTTGATCGATGAGGAAGCCGCTAAGCGAGGTGGACGCACCGCAGAGCAG
GTCGAACAGCTTGAGAAACTGGATCGCTTGGATGGGAATTTGAACCATTTACAAACTCGC
TTCTCACGCCTTCTGCAGGAGTATAGCAATTCTCAGATGAAGCTGAAACAGAGATTGACG
AGGTTAGAGAAGAAGATGAAATCAGTGAGAAGCTCTCAGTCAAACAATGAAGCGACACCA
AGGTCAGGTCTGGACACCGAAATGGACACAAACAGAGGTTACGTGTCA
