# Supplementary material for: Genome-wide signals of positive selection in strongylocentrotid sea urchins
Source: BMC Genomics. 2017 Jul 21;18:555. doi: 10.1186/s12864-017-3944-7 (PMC5521101; doi:10.1186/s12864-017-3944-7)
Supplement: Supplementary file 3 — Consensus alignment files. A compressed (gzip) tape archive (TAR) file containing 6250 consensus alignment files in FASTA format. (TGZ 14116 kb) [file 12864_2017_3944_MOESM3_ESM.tgz › SPU_002615/consensAlign.ordered.fa]

>sdro
ATCGCAGTTCCACGGTGTACTGTTTATGCTCACTTCTCTGGCTCCTCCAGGCAATTCTCC
CTGGGTGGCCTTAATTGGCCAGCTGGATTCGCAAACCTTCACTGTGCATGCTACGTAGAC
CCACTAGAGATTGGAAGCTTAGAAGACCACTACATGTTTAGCCACCAGAAAGTCTTCAAG
CGGTCAACCATGGCCAGCACAGGGGCACATACAAACATCTCCGACGAGCCTGAGGTGGAA
TGGTTCGAGCAGCAAGTATTACGGAAGAGAGTAAAACGAGACAGCACCCAATTACACCAG
TTCACTGACTCCCTCTGGTCTSASCAGTGGTACATGGATGGAAACTTCACMGGAGATTCS
AGACCRACTGCGAGTATGAACATCCAGCAAGCCTGGGATATGGGTTAYACYGGTGCTGGT
ATCGTCATCACCATCATGGACGATGGATTGGAATATACCCATACAGACATCAGGAATAAT
TATGATTCCGAGGCCAGTTATGATTTTGTTTCACGTGATGCAGACCCTATTCCAGTGTAT
ATACCAATGAAGGAAGATAATATGCATGGAACTCGTTGTGCTGGTGAAATTGTGATGCAG
CCAAACAACAGCAAATGTGGTGTCGGCATTGCATTTGGTGCACAGATTGGAGGAATCCGA
ATGCTTGATCGTATGATTACGGACGAGATGGAAGGTTCATCGTTGTCCTTCAACCCGCAG
CATGTTGATATCTACAGCGCTTCCTGGGGCCCCGATGATGGAGGCTACGCCCTCGAAGGA
CCACTCAATTTAACTCAGACTGCAATGAAAACTGGAGTTGCAAAGGGAAGGGATGGTAAG
GGTTCCATATTCGTGTGGGCCTCAGGGAACGGTGGGGCAGACCACGATGATTGCAATGCC
GATGGCTACGCCAACAGCATCTACACCCTGGTGGTGAGTAGCACCACAGAGAATCAAGAC
AGACCRTTCTACTCAGAGCATTGTTCTGCAAGCCTGGCATCCACCTATAGCAGTGGAAAC
AAAAATCAAAAGATGGTGGTGACGACTGATTTACACAATCAATGTATTGGAAACTTCAGT
GGAACATCAGCATCTGCACCTATGGCTGCTGGCATCATCTCTTTAGCCCTTCAAGCCAAT
GGTAATTTAACCTGGCGTGATGTGCAGTACTTGGTTGTCGTCACATCAAAGCGCCACCAG
TTGTCAGGAGAGTGGATAACAAACGGCGCAGGCTATGAAGCGAGTCATTGGTTTGGCTTT
GGTCTGATGGATGCTGCCGCGATGGTGGAGAAAGCCAAGACCTGGGAGACTCTACCTGAG
CAGTTGACATGCTCCAAGTTTGCAGACAACGTAGATCAAAGGTCTTTCATCAGGAGACAG
AAAAACTTCAACTCTGAACTTGAAGTCACGCGCTGCACAGATCACTTCCAAGGCGGAGCC
ATCCAGCACCTAGAGCATGTCCAAGTGACCCTGGTGCTCAATGCCGGGAAACGTGGGGAC
GTGGTGGTCAAGCTGACCTCCCCATCGGGTACCACCAGCACCCTGCTCAGCAAACGCAAC
AATGACCGATCCAGAGCGGGCTTCAAAGGCTGGACTCTCACGAGCGTTCATTTCTGGGGA
GAGAGCCCTATCGGAACATGGMGCATTCAAATTGGAAATGGCGAATACAACGCGTACACA
ACCACCATGGCCCCCCANGNNGAAGAAACGGAGCAACCAGAAAGAGAAGGGGCAGGAGAA
GTCGTGCGGCGGGCTGGGCGGCCTGAGCTGCAATCCACTACCGGTCGTCGTGGTCGAGTT
TCTCCCTTGAGGGTCGTCTCGGAGACCCTCCAACGAGACGTCCGTGCTGCTGCCTCCNNC
TCTCTCTCATCGGACTCCAGCTNGTGGTGGAGTAGTTCTGATTGGGAATNCTTCCAAGAA
TGnnnnGAGGAATGTCTCTACGGCTGCTCCGGACCCAATGCTGATGACTGCTACAAATGC
AGGCACTACAAAGACAGAGATACCTTGAATTGTGTGCCTACTTGCCCAGATGGCCAGTTC
ACCCCACCAGAGCTTCATATCCGCTGTGGAAGGTGCAGCGTCCATTGTAAGACTTGCAGT
GGCAACTCCAAAACTCACTGCTTATCTTGCGCCACCGGCCTCTTCCTCGGTGACAACAAT
GAKTGCGTTAAAGCCTGTGAAACCGGTTACTACAAAGGTATGTATGCA

>spal
ATCGCAGTTCCACGGTGTACTGTTTATGCTCACTTCTCTGGCTCCTCCAGGCNANTCTCC
CTNGGTGGCCTTNATTGGNNNNNNNNNNNNNNNNNNNNNNNNNNNNNNNNNNNCGTAGAC
CCACTAGAGATTGGAAGCTTAGAAGACCACTACWTGTTTAGTCACCAGAAAGTCTTCAAG
CGGTCAACCATGGCCAGCACAGGGKCACATACAAATATYGCYGACGAGCCTGAGGTGGAA
TGGTTCGAGCARCAAGTATTACGGAAGAGAGTGAAACGAGACAGCACCCAATTACACCAG
TTCACAGACTCCCTCTGGTCTGACCAGTGGTACTTGGATGGAAACTTCACMGGRGATTCC
AGACCAGGTGCGAGTATGAACATCCAGCAAGCCTGGGATATGGGKTAYACCGGTGCTGGT
ATCGTYATCACYATCATGGACGATGGRTTGGAATATACCCATACAGACATCATGAACAAT
TATGATTCCGCGGCCAGTTATGATTTTGTTTCACGTGATGCAGACCCTATTCCAGTGTAT
ATACCAATGAAGGAAGATAATATGCATGGAACTCGTTGTGCTGGTGAAATTGTGATGCAG
CCAAACAACAGCAAATGTGGTGTCGGCATTGCATTTGGTGCACAGATTGGAGGAATCCGA
ATGCTTGATCTTATGATTACGGATGAGATGGAAGGTTCATCGTTGTCCTTCAACCCTCAG
CATGTTGATATTTACAGCGCTTCCTGGGGCCCCGACGATGGAGGCCAAACCGTCGAAGGA
CCAGCCGATATAACTCAGACTGCAATGAGAACYGGAGTTGCAAACGGAAGGGATGGTAAG
GGTTCCATATTCGTGTGGGCCTCAGGGAACGGTGGGGCAGACCACGATGATTGCAATGCC
GATGGCTACGCCAACAGCATCTACACCCTGGTGGTGAGTAGCACCACAGAGAATCAAGAC
AGACCGTTCTACTCGGAGCATTGTTCTGCAAGCCTGGCATCCACCTATAGCAGTGGAAAC
AAAAATCAAAAGATGGTGGTGACGACTGATTTACACAATCAATGTATTGGAAACTTCAGT
GGAACATCAGCATCTGCACCTATGGCTGCTGGCATCATCTCTTTAGCCCTTCAAGCCAAT
GGTAATTTAACCTGGCGTGATGTGCAGTACTTGGTTGTCGTCACATCGAAGCGCCACCAG
TTGTCAGGAGAGTGGATAACAAACGGCGCAGGCTATGAAGCGAGTCATTGGTTTGGCTTC
GGGTTGATGAATGCTGCCGCGATGGTGGAGAAAGCCAAGACTTGGGAGACTCTACCTGCS
CAGTTGACATGCTCCAAGTTTGCAGACAAYRTAGATCAAAGCTCTTTCATCAGGAGACCG
AATAACTACAACTCCSAACTTGAAGTCACAAGCTGTACAGATCATTTCCAAGGCAGAGCC
ATCCAGCACCTAGAGCATGTCCAAGTGACCCTCCAGCTCAATGCCAGGAGGCGTGGGGAC
GTGGTGGTCAAGCTGACCTCCCCATCGGGTNCCACCAGCNCCCTGCTCAGCAACCGCTAC
AAGGACAAATCCAGATCTGGCTTCAAAGGCTGGACTCTCATGAGCGTTCATTTCTGGGGA
GAGAACCCTATCGGAACATGGCGCATTCAAATTGGAAATGGCGAATACAACGCATnnnnn
nnnnnnnnnnnnnnnnnnnnnnnnnnnnnnnnnnnnnnnnnnnnnnnnnnnnnnnnnnnn
nnnnnnnnnnnnnnnnGGCGGCCTGNNCTGCAATCCACNCCCGNNNNNNGNCGNCAnnnn
nnnnnnnnnnnnnnnnnnnnnnnnnnnnnnnnnnnnnnnnnnnnnnnnnnnnnnnnnnnn
nnnnnnnnnnnnGACTCCAGCTGGNGGTGGAGTAGCTCTGATTGGGAATCCTTCCAAGAA
TGTCATGAGGAATGTCTCTACGGCTGnnCTGGTNNNAANGCTGATGAATGCTACAAATGC
AGGCACTACAAAGACAGAGATACCTTGAATTGTGTGCCTACTTGCCCAGATGGCCAGTTC
ACCCCACCAGAGCTTCATATCCGCTGTGGAAGGTGCAGCGTCCANTNNNNNNNNNNCAGT
GGCAACTCCAAACATCACTGCTTATCTTGCGCCACCGGCCTCTTCCTCGGTGACAACAAT
GATTGCGTTAAAGCCTGTGAAACCGGTTACTACAAAGGTATGTATGCA

>sfra
nnnnnnnnnnnnnnnnnnnnnnnnnnnnnnnnnnnnnnnnnnnnnnnnnnnnnnnnnnnn
nnnnnnnnnnnnnnnnnnnnnnnnnnnnnnnnnnnnnnnnnnnnnnnnnnnnnnnnnnnn
nnnnnnnnnGTTGGAGCCTTAGAAGACCACTACTTATTTAGTCACCAGAAAGTCTTCAAG
CGGTCAACCATGGCCAGCACAGGGGCACATACAGCTATCGCTGACGAGCCTGAGGTGGAA
TGGTTTGAGCAGCAAGTATTAAGGAAGAGAGTGAAACGAGACAGCACCCAATTACACCAT
TTCTCTGACACCCTCTGGTCGAAGCAGTGGTACTTGGATGGAAACTTCACAGGAGATTCC
AGACCAACTGTGAGTATGAACATCCAGCAAGCCTGGGATATGGGTTACACCGGTGCTGGT
ATCGTCATCACCATCATGGACGATGGATTGGAATATACCCATACAGACATCAGGAGTAAT
TATGATTCCATTGCCAGTTATGATTTTGTTTCACGTGATGCAGACCCCATGCCGAAGTAT
ATACAAATGAATGAAGATAATATGCATGGAACTCGTTGTGCTGGTGAGATTGTGATGCAG
CCAAACAACAGCAAATGTGGTGTCGGCATTGCATATACTGCACAGATTGGAGGAATCCGA
ATGCTTGATGATATGATCACGGACGAGATGGAATCTTCATCATTGTCCTTCAACCCTCAG
TATGTTGATATTTACAGCGCTTCCTGGGGCCCCGACGATGGGGGCTACACCGTCGAAGGA
CCAGGCTATCTAGCTAACAAAGCACTGGAAGATGGAGTTGCAAACGGAAGGGATGGTAAG
GGTTCCATATTCGTGTGGGCCTCGGGGAACGGTGGGGCAGACCATGATGATTGCAATGCC
GACGGCTATGCCAACAGCATCTACACCTTGGTGGTGAGTAGTACCACAGAGAATCAAGAC
AGACCATTCTACTCAGAGCATTGTTCTGCGAGCCTGGCATCCACCTTTAGCAGTGGAAAC
AAAAATCAAAAGATGGTGGTGACGACTGATTTACACGATCAATGTATTGGAAACTTCAGT
GGAACATCAGCATCGGCACCTATGGCTGCTGGCATCATCTCTTTAGCCCTTCAAGCCAAT
GGTAATTTAACCTGGCGTGATGTGCAGTACTTGGTTGTCGTCACATCGAAGCGCCACCAG
TTRGCAGGAGAGTGGACAACAAATGGCGCAGGCCATGAAGTGAGTCATTGGTTTGGCTTT
GGGTTGATGGATGCTGCCGCGATGGTGGAGAGAGCCAAGACTTGGGAGACTCTACCTGAG
CAGTTGACATACTCCAAGTTTGCAGACAACGTAGGACAAAGCTCTTTCTTCAGGAGACAG
AAATACTACAACTCTGAACTTGAAGTCACAAGCTGCAAAGATCCTTTCCAAGGCGGAGCC
ATCCAGCACCTGGAGCACGTCCAAGTGACCCTGGTGCTCCAGGCCAGGAAACGTGGAGAC
GTCGTGGTCAAGCTGACCTCCCCATYGGGTACCACCAGCACCCTGCTCAGCAACCGCGTC
AATGACCGATACAGAGGGGGCTTCAARCGCTGGACTCTCATGAGCGTTCAATTCTGGGGA
GAGAACCCTATCGGAACATGGCGCATTCAAATTGGAAATGGCGAATACAACTCATACACA
ACCACCATGGNNNCCCATNNNGAAGAAACAGAGCGACAAGAAGGAGAAAGGGCAGATGAA
GTCCTCCnnnnnnnnnnnnnNNNNNNNNNNNNNNNNNNNNNNNNNNNNnnnnnnnnnnnn
nnnnnnnnnnnnnnnnnnnnnnnnnnnnnnnnnnnnnnnnnnnnnnnnnnnnnnnnnnnn
nnnnnnnnnnGGGACTCCAGCTGGTGGTGGAGTAGTTCTGATTGGGAGTCCTTCCAAGAA
TGTCATGAGGAATGTCTCTACGGCTGCTCTGGTCCCAATGCTGATGATTGCTACAAATGC
AGGCACTACAAAGACAGAGATACCTTGAATTGTGTGGCTACTTGCCCAGATGGCCAGTTC
ACCCCACCGGAGCTTCATATCCGCTGTGGAAGGTGCAGCACCCATTGTAAGAnnnnnAGT
GGCAACTCCAGAACTCACTGCTTATCTTGCGCCGCCGGCCTCTTCCTCAGTGACAGCAAT
GATTGCGTTACAGGCTGTGGTACCGGTTACTACAAAGGTTTGTATGCA

>afraSS
nnnnnNNNNNNNNNNNNNNNNNNNNNNNNNNNNNNNNNNNNNNNNNNNNNNNNNNNNNNN
NNNNNNNNnnnnnnnnnnnCAGCTGGATTCGCAAACCTTCACTGTGCATGCTACGTAGAC
CCACTAGAGATTGGAAGCTTAGAAGACCACTACATGTTTAGTCACCAGAAAGTCTTCAAG
CGGTCAACCATGGCCAGCACAGGGGCACAYACAAATATYGCAGACGAGCCTGAGGTGGAA
TGGTTTGAGCAGCAAGTATTAAGGAAGAGAGTGAAACGAGACAGCACCCACTTACACCTG
TTCACCGACTCCCTCTGGTCTGACCAGTGGTACTTGGATGGAAACTTCACCGGAGATTCC
AGACCAGGTGCRAGTATGAACATCCAGCAAGCCTGGGATATGGGTTACACCGGTGCTGGT
ATCGTCATCACCATCATGGACGATGGATTGGAATATACCCATACAGACATCATGAACAAT
TATGATTCCGCGGCCAGTTATGATTTTGTTTCACGTGATGCAGACCCTTTTCCAGTGTAT
ATACCAATGAAGGAAGATAATATGCATGGAACTCGTTGTGCTGGTGAAATTGTGATGCAG
CCAAACAACAGCAAATGTGGTGTCGGCATTGCATTTGGTGCACAGATTGGAGGAATCCGA
ATGCTTGATCGTATGATTACGGACGAGATGGAAGGTTCGTCGTTGTCCTTCAACCATCAG
TATGTTGATATTTACAGCGCTTCCTGGGGCCCCGATGATGGAGGCTACGCCCTCGAAGGA
CCACTCAATTTAACTCAGACTGCAATGAAAACTGGAGTTGCAAACGGAAGGGATGGTAAG
GGTTCCATATTCGTGTGGGCCTCAGGAAACGGTGGGGCAGACCATGATGATTGCAATGCC
GATGGCTACGCCAACAGCATCTACACCCTGGTGGTGAGTAGCACCACAGAGAATCAAGAC
CGACCGTTCTACTCCGAGCATTGTTCTGCAAGCCTGGCATCCACCTATAGCAGTGGAAAC
AAAAATCAAAAGATGGTGGTGACRACTGATTTACACAATCAATGTATTGGAAACTTCAGT
GGAACATCAGCATCTGCACCTATGGCTGCTGGCATCATCTCTTTAGCCCTTCAAGCCAAT
GGTAATTTAACCTGGCGTGATGTGCAGTACTTGGTTGTCGTCACATCAAAGCGCCACCAG
TTGGCAGGAGAGTGGTTAACAAATGGCGCAGGCTATGAAGCGAGTCATTGGTTTGGCTTC
GGGTTGATGAATGCTGCCGCGATGGTGGAGAAAGCCAARACTTGGGAGACTCTACCTGCG
CAGTTGACATGCTCCAAGTTTGCAGACAACGTAGATAAAAGCTCTTTCATCAGGAGACCS
AATAACTACAACTCCGAACTTGAAGTCACAAGCTGTACAGATCATTTCCAAGGCAGAGCC
ATCCAGCACCTAGAGCATGTCCAAGTGACCCTCCAGCTCAATGCCAGGAGGCGTGGGGAC
GTGGTGGTCAAGCTGACCTCCCCATCGGGTACCACCAGCACCCTGCTCAGCAACCGCTAC
AAGGACAAATCCAGATCTGGCTTCAAAGGCTGGACTCTCATGAGCGTTCATTTCTGGGGA
GAGAACCCTATCGGAACATGGCGCATTCAAATTGGAAATGGCGAATACAACGCATACACA
ACCACCATGGCCCCCCNTGNNGAAGAAGCGGAGCAACAAGAAGGAGAAGGGGCAGGAGAA
GTCTTCCGGCGGCCTGGGCGGCCTGAGCTGCAATCCACTCCCGGTCGCAGTCGACANNNN
NNNNNNNNNNNNNNNNNNNNNNNNNNNNNNNNNNNNNNNNNNNNNNNNNNNNNNNNNNNn
nnnnnnnnnnnnnnnnnnnnnnnnnnnnnnnnnnnnnnnnnnnnnnnnnnnnnnnnANAN
NNNCANGNGGAATGNCTCNNNNNCTGNTCTGNNNNNNNTGNNGNNNNNNNNTANNANNNN
NNNNNNTNNAANGANNNAGANANCTTNNNNNNNNNNNNNNNNNNNNNNNNNNNNNNNNNN
NNNNNNNNNNNNNNNNNNNNNNNNNNNNNNNNNNGCAGCGTCCATTGTAAGACTTGCAGT
GGCAACTCCAAACATCACTGCTTATCTTGCGCCACCGGCCTCTTCCTCGGTGACAACAAT
GATTGCGTTATAGCCTGTGAAACCGGTTACTACAAAGGTATGTATGCA

>hpul
ATCSCAGTTCCACKGTGTACTGTTTATGCTYACTTCTCTGGCTCCTCCAGGCAATTCTCC
CTGGGTGGCCTTAATTGGCCAGCTGGATTCRCAAACCTKCAYTGTGCATGYTACGTAGAC
CCACTAGMGATTGGATCCTTAGAAGACCACTACATGTTTAGTCACCAGAAAGTCTTCAAG
CGGTCCACCATGGCCAGCACAGGGGCACATACAAATATCGCTGATGAGCCTGAGGTGGAA
TGGTTTGAGCAGCAAGTATTACGGAWGAGAGTGAAACGAGACAGCACCCMATTWCACCAG
TTCTCTGACTCCCTCTGGCCCAAGCAGTGGTACTTGGATGGAAACTTCACGGGAGATTCG
AGACCAACTGCGAGTATGAACATCCAGCAAGCCTGGGATATGGGTTACACCGGTGCTGGT
ATCGTCATCACAATCATGGACGATGGATTGGAATATACCCATACAGAGATATGGAATAAT
TATGATTCCAATGCCAGTTATGATTTTGTTTCACGTGATTCAGACCCCATGCCGAAGTAT
ATACCAACGAAGGAAGATAATATGCATGGAACTCGTTGTGCTGGTGAAATTGTGATGCAA
CCAAACAACAGCAAATGTGGTGTCGGCATCGCATATAATGCACAGATTGGAGGTATCCGA
ATGCTTGATGGCATGATCACGGACGAGATGGAAGGTTCATCATTGTCCTTCAACTTTCAG
CATGTTGATATTTACAGCGCTTCCTGGGGCCCCGACGATGGAGGCCGCACGGTCGAAGGA
CCAGCCAGTCTAGCTAAGACCGCACTGAAAGAGGGAGTTGAAAACGGAAGGGATGGTAAG
GGTTCCATATTCGTGTGGGCCTCAGGGAACGGTGGGGCAGACCATGATGATTGCAATGCA
GATGGCTACGCCAACAGCATCTTCACCCTGGTGGTGAGTAGCACCACAGAGAATCAAGAC
AAACCCTTCTACTCCGAGCATTGTTCTGCAAGCCTGGCATCCACCTTTAGCAGTGGAAAC
AAAAATCAAAAGATGGTGGTGACGACCGATTTACACGATCAATGTATTGGAAACTTCAGT
GGAACATCAGCATCGGCACCTATGGCTGCTGGCATCATCTCTTTAGCCCTTCAAGCCAAT
GGTAATTTAACATGGCGTGATGTGCAGTACTTGGTTGTCGCCACATCAAAGCGCCACCAG
TTGGCAGGAGAGTGGACAACAAATGGCGCAGGCTATGAAGCGAGTCATTGGTTTGGCTTT
GGTCTGATGGATGCTGCTGCGATGGTGGAGAAAGCCAAGACCTGGGAGACTCTACCTCAG
CAGTTGACATACTCCAAGTTNNNNNNNNNnnnnnnnnnnnnCTCTCTCCTCAGGAGACAG
AAAAACTACAACTATGAACTTGAAGTCACAAGCTGCGAAGATCCTTTCAAAAGCAGAGCC
ATCCAGTACCTAGAGCATGTCCAAGTGACCCTCAAGCTCTTTGCCAGGAGGCGTGGAGAC
GTCGTGGTCAAGCTGACCTCCCCATCGGGTACCACCAGCACCCTGCTCAGCAGACGACAC
AATGACCATTCCCGAGGGGGCTTCGACCGCTGGACTCTAATGAGCGTTCATTTCTGGGGA
GAGAGCCCTATCGGAACATGGCGCATTCAAATTGGAAATGGCGAAGACAACTCGTACACA
ACCACCATGGCCCCCCATGAAGAAGAAACGGAGGAACAAGAAGGAGAAGnnnnnnnnnnn
nnnnnnnnnnnnnnnnGGCGGCCTGAGCTGCAATCCACTCCCGGTCGCGGTCGACATGTT
GCTCCCTTGAGGGTGGTCTCAGAGACCCTCCAGCGAGACGTCCGTGCTGCCTCCTCCAGT
TCTCTCTCGTGGGACTCCAGCTGGTGGTGGAGTAGCTCGGATTGGGAATCCTTCCAAGAA
TGTCACGAGGAATGTCTCTACGGCTGCTCCGGTCCCAATGCTGATGAATGCTACAAATGC
AGGCACTACAAAGACAGAGACACCTTGAATTGTGTGGCTACTTGCCCAGATGGCCAGTTC
ACCCCACCGGAGCTTCATATCCGCTGTGGAAGGTGCAGTACCCATTGTAAGACTTGCAGT
GGCAACTCCAAAAAGCACTGCTTGTCTTGCGCCGAAGGCCTCTTCCTCGGTGACAGCAAT
GATTGCGTCGCAGCCTGTGAAACCGGTTACTACAAAGGTTTGTATGCA

>snud
NNNNNNNNNNNNNNNNNNNNNNNNNNNNNNNNNNNNNNNNNNNNNNNNNNNNnnnnnnnn
nnnnnnnnnnnnnnnnnnnnnnnnnnnnnnnnnnnnnnnnnnnnnnnnnnnnnnnnnnnn
nnnnnnnnnATTGGAGCCTTAGAAGACCACTACTTATTTAGTCACSAGAAAGTCGTCAAG
CGGTCAACCATGGCCAGCACAGGGGCACATACAGATATCGCWRATGAGCCTGAGGTGGAA
TGGTTTGAGCAGCAAGTATTGAGGAAGAGAGTGAAACGAGACAGCACCCTATTACACCAG
TTCTCTGACTCCCTCTGGTCTAAGCAGTGGTACTTGGATGGAAACTTCACGGGAGGTTCC
AGACCGACTGCGAGTATGAACATCCAGCAAGCCTGGGAGATGGGTTACACCGGAGCTGGT
ATCGTCATCACCATCATGGACGATGGATTGGAATATACCCATACAGACATCAGGAGTAAT
TATGATTCAGTTGCCAGTTACGATTTTGTTTCACGCGATGCAGACCCCATGCCACGGTAT
ATAGAAATGCATGAAGATAATATGCATGGAACTCGTTGTGCTGGTGAGATTGTGATGCAG
CCAAACAACAGCAAATGTGGTGTCGGCATTGCATATACTGCACAGATTGGAGGAATCCGA
ATGCTTGATGAAAGGATCACGGACGAGATGGAATCTTCATCATTGTCTTTCAACCCTCAG
TATGTTGATATTTACAGCGCTTCCTGGGGCCCCGACGATGGGGGCTACACCGTCGAAGGA
CCAGGCTATCTAGCTAACAAAGCACTGAAAGACGGAGTTAAATACGGAAGGGGTGGTAAG
GGTTCCATATTCGTGTGGGCCTCGGGGAACGGTGGGGCAGACCATGATGATTGCAATGCC
GACGGCTATGCCAACAGCATCTACACCCTGGTGGTGAGTAGTACCACAGAGAATCAAGAC
AGACCGTTCTACTCAGAGCATTGTTCTGCGAGCCTGGCATCCACCTTTAGCAGTGGAAAC
AAAAATCAAAAGATGGTGGTGACGACTGATTTACACGATCAATGTATTGGAAACTTCAGT
GGAACATCAGCATCGGCACCTATGGCTGCTGGCATCATCTCTTTAGCCCTTCAAGCCAAT
GGTAATTTAACCTGGCGTGATGTGCAGTACTTGGTTGTCGTCACATCGAAGCGCCACCAG
TTGGCAGGAGAGTGGACAACAAATGGCGCAGGCCATGAAGTGAGTCATTGGTTTGGCTTT
GGGTTGATGGACGCTGCCGCGATGGTGGAGAGAGCCAAGACTTGGGAGACTCTACCTGAG
CAGTTGACATGCTCCAAGTTAGCAGACAACGTAGGACAAAGSTCTTYCTTCAGGAGACAG
AAATACTACAACTCTGAACTTGAAGTCACAAGCTGCAAAAATCCTTTCCAAGATGGARCT
ATCCAGCACCTTGAGCATGTCCAAGTGACCCTGGKGCTCCAGGCCAGGAAACGTGGAGAC
GTCGTGGTCAAGCTGACCTCCCCATCGGGTACGACCAGCACCCTGCTCAGCAACCGCACC
AATGACCRATACAGAYGGGGCTTCAAACGCTGGACTCTCATGAGTGTTCAATTCTGGGGA
GAGAACCCTATCGGAACATGGCGCATTCAAATTGGAAATGGCGAATACAACTCATACACA
ACCACCATGGCCCMCCATNNNGAAGAAACAGAGCAACAAGAAGGAGAAAGGGCAGATGAA
GTCCTCCGGCnnnnnnnnNGNNCTGNNCTGCAATCCANNNNNNNNNNNNNNNNNNNNNNN
NCTCCCTTGAGGGTCGTCTCGGAGACCCTCCAGCGAAACGTCCGTGCTGCCTCCAGCAGT
TCTCTCTCATGGGACTCCAGCTGGTGGTGGAGTAGTTCTGATTGGGAATCCTTCCAGGAA
TGTCATGAGGAATGTCTCTACGGCTGCTCTGGTCCCARTGCTGATGATTGCTACAAATGC
AGGCACTACAAAGACAGAGATACCTTGAATTGTGTGGCTACTTGCCCAGATGGCCAGTTC
ACCCCACCGGAGCTTCATATCCGCTGTGGAAGGTGCAGCACCCATTGTAAGACTTGCAGT
GGCAACTCCAGAAATCACTGCTTATCTTGCGCCGCCGACCTCTTTCTCAGTGACAGCAAT
GNNNNNNNNNNNNNNNNNNNNNNNNNNNNNNNNNNNNNNNNNNNNNNN

>sintSS
ATCGCAGTTCCACGGTGTACTGTTTATGCTCACTTCTCAGGCTCCTCCAGGCAATTCTCC
CTGTGTGGCCTGAATTGGNNNNNTGGATTCGCAAACCTTCACTGTGCATGCTACGTAGAC
CCACTAGAGATTGGAWSCTTAGAAGACCACTACTTGTTTAGTCACCAGAAAGTCTTCAAG
CGGTCAACCATGGCCAGCACAGGGGCACATACAAATATYGCAGACGAGCCTGAGGTTGAA
TTGTTTGAGCARCAAGTATTACGGAAGAGAGTGAAACGAGACAGCRCCCAATTACACCAG
TTCACTGACTCCCTCTGGTCTCACCAGTGGTACATGGATGGAAACTTCACYGGAGATTCC
AGACCGACTGCGAGTATGAACATCCAGCAAGCCTGGGATATGGGTTATACCGGTGCTGGT
ATCGTCATCACCATCATGGACGATGGATTGGAATAYACCCATACAGACATCAGGAATAAT
TATGATTCCGAGGCCAGTTWTGATTTTGTTGAACGTGATGCAGACCCTTTTCCAGTGTAT
AGACCAANNAAGGAAGATAATATGCATGGTACTCGTTGTGCTGGTGAAATCGTGATGCAG
CCAAACAACAGCAAATGTGGTGTCGGCATTGCATTTGGTGCACAGATTGGAGGAATCCGA
ATGCTTGATGGTATGATTTCGGACGATATGGAAGGTTCATCGTTGTCCTTCAAGCCGCAG
CATATTGATATCTACAGCGCTTCCTGGGGCCCCGATGATGGAGGCTACGCCCTCGAAGGA
CCACTCATTATAACTCGGACTGCAATGGAAACTGGAGTTAAAAAAGGAAGAGAYGGTAAG
GGTTCCATATTCGTGTGGGCCTCAGGGAACGGTGGGGCAGACCATGATGATTGCAATGCC
GATGGCTACGCCAACAGCATCTACACCCTGGTGGTGAGTAGCACCACAGAGAATCAAGAC
AGACCGTTCTACTCCGAGCATTGTTCTGCAAGCCTGGCATCCACCTATAGCAGTGGMAAC
CAAAATCAAAAGATGGTGGTGACGACTGATATACACAATCAATGTATTGGAAACTTCAGT
GGAACATCAGCATCTGCACCTATGGCTGCTGGCATCATCTCTTTAGCCCTTCAAGCCAAT
GGTAATTTAACGTGGCGTGATGTACAGTACTTGGTTGTCGTCACATCGAAGCGCCACCAG
TTGTCAGGAGAGTGGACAACAAACGGYGCAGGCTATGAAGCGAGTCATTGGTTTGGCTTT
GGTCTGATGGATGCTGCCGCGATGGTGGAGAAAGCCAAGACCTGGGAGACTCTACCTAAG
CAGTTGACATGGTCCAAGTTTGCAGACAACGTAAATCAAAGATCTTTCATCAGGAGACAG
AAAAACTTCAACTCTGAACTTGAAGTCACGCGCTGCACAGATCACTACCAAGGCGGAGCC
ATCCAGCACCTAGAGCATGTCCAAGTGACCCTCCAGCTCAACGCCAGGAAACGTGGGGAC
GTGGTGGTCAAACTGACCTCCCCATCGGGTACCRTCAGCACCCTGCTCAGCAAACGCAAC
AATGACCGATCCAGAGCGGGCTTCAAAAGCTGGACTCTCACGAGCGTTCATTTCTGGGGA
GAGAACCCCATCGGAACATGGCGYATTCAAATTGGAAAYGGCGAATATAACGCGTACACA
ACCACCATGGCCCYCCANGNNGAAGAAACGGAGCAACCAGAAAGAGAAGGGGCAGGAGAA
GTCTTGCGGCGGCCTGGGCGGCCTGAGCTGCAATCCACTACCGGTCGCCGTGGTCGCGTT
TCTCCCTTGAGGGTCGTCTCAGAGACCCTCCAACGAGACGTCCGTGCTGCCTCCTCCAGC
TCTCTCTCATGGGACTCCAGCTGGTGGTGGAGTAGCTCTGATTGGGAATCTTTCCAAGAA
TGCCACGAGGAATGTCTCTACGGCTGCTCCGGACCCAATGCCGATCAATGCTACAAATGC
AGGCACTACAAAGATAGAGATACCTCGGATTGTGTGCCTACTTGCCCAGATGGCCAGTTC
ACCCCACCAGAGCTTCATATCCGCTGTGGAAGGTGCAGCGTCCATTGTAAGACTTGCAGT
GGCAACTCAAAACAYCACTGCTTATCTTGCGCCACCGGCCTCTTCCTCGGTGACAACAAT
GATTGCGTTAAAGYCTGTGAAACCGGTTACTACAAAGGTATGTATGCA

>sprp
ATGGCAGTTCCACGGTGTACTGTTTATGCTCACTTCTCTGGCTCCTCCAGGCAATTCTCC
CTGGGTGGCCTTAATTGGCCAGATGGATTCGCAAACCTGCATTGTGCATGCTACGTAGAC
CCACTAGAGATTGGAAGCTTAGAAGACCACTACATGTTTAGYCACCAGAAAGTCTTCAAG
CGGTCWACCATGGCCAGCACAGGGGCACATACAAATATTGCAGAYGAGCCTGAGGTGGAA
TGGTTYGAGCARCAAGTATTACGGAAGAGAGTGAAACGAGACAGCACCCAMTTACACCWG
TTCWCYGACTCCCTCTGGTCTCAGCAGTGGTACATGGATGGAAACTTCACCGGAGATTCC
AGACCGACTGCGAGTATGAACATCCAGCAAGCCTGGGATATGGGTTACACCGGTGCTGGT
ATCGTCATCACCATCATGGAYGATGGATTGGAATATACCCATACAGACATCAGGAATAAT
TATGATTCCGAGGCCAGTTATGATTTTGTTTCACGTGATGCAGACCCTATTCCAGTGTAT
ATACCAATGAAGGAAGATAACATGCATGGTACTCGTTGTGCTGGTGAAATTGTGATGCAG
CCAAACAACAGCAAATGTGGTGTCGGMATTGCATTTGGTGCACAGATTGGAGGWATCCGA
ATGCTTGATCTTATGATTACGGATGAGATGGAAGGTTCATCGTTGTCCTTCAACCTTCAG
CATGTTGATATTTACAGCGCTTCCTGGGGCCCCGACGACGGAGGCTACACCGTCGAAGGA
CCAGCCGAGATAACTCAGACTGCAATGAGAACCGGAGTTGCAAACGGAAGAGATGGTAAG
GGTTCCATATTCGTGTGGGCCTCRGGGAACGGTGGGGCAGACCATGATGATTGCAATGCC
GATGGCTACGCCAACAGCATCTACACCCTGGTGGTGAGTAGCACCACAGAGAATCAAGAC
AGACCGTTCTACTCCGAGCATTGTTCTGCAAGCCTGGCATCCACCTATAGCAGTGGAAAC
AAAAATCAAAAGATGGTGGTGACGACTGATTTACACAATCAATGTATTGGAAACTTCAGT
GGAACATCAGCMTCKGCACCTATGGCTGCTGGCATCATCTCTTTAGCCCTTCAAGCCAAT
GGTAACTTAACCTGGCGTGATGTGCAGTACTTGGTTGTCATCACATCAAAGCGCCACCAG
TTGTCAGGAGAGTGGACAACAAACGGCGCAGGCTATGAAGCGAGTCAYTGGTTTGGCTTY
GGGTTGATGAATGCTGCCGCGATGGTGGAGAAAGCCAAGACCTGGGAGACTCTACCTGAG
CAGTTGACATGCTCCAAGTTTGCAGACAACGTAGATCAAAGCTCTTTCATCAGGAGACAG
AAAAACTACAACTCTGAACTTGAAGTCACAAGCTGCACAGATCCTTTCCAAGGGGGAGCC
ATCCAGCACCTGGAGCATGTCCAATTGACCCTCCAGCTCAATGCCAGGAGGCGTGGGGAC
GTGGTGGTCAAGCTGACCTCCCCATCAGGTACCACCAGCACCCTGCTCAGCCAACGCTTC
AAGGACCGATCCAGAATTGGCTTCAAACGCTGGACTCTCATGAGCGTTCATTTCTGGGGA
GAGAGCCCTATCGGAACATGGCGCATTCAAATTGGAAATGGCGAATACAACGCACACACA
ACCACCATGGCCCCCCATGAAGAAGAAACGGAGGAACAAGAAGGAGAAGGGGCAGGAGAA
GTCATCCGGCGGCCTGGGCGGCCTGAGCTGCAATCCACTCCCGGCCGCGGTCGACATGTT
TCTCCCTTGAGGGTCGTTTCGGAGACCCTTCAGCGAGACGTCCGTGCTGCCTCCTCCAGC
TCTCTGTCGTGGGACTCCAGCTGGTGGTGGAGTAGTTCTGATTGGGAATCTTTCCAAGAA
TGTCATGAGGAATGTCTCTACGGCTGCTCTGGTCCCAATGCTGATGAATGCTACAAATGC
AGGCACTACAAAGACAGAGATACCTTGAATTGTGTGCCTACTTGCCCAGATGGCCAGTTC
ACCCCACCAGAGCTTCATATCCGCTGTGGAAGGTGCAGCGTCCATTGTAAGACTTGCAGT
GGCAACTCCAAATATCACTGCTTATCTTGCGCCACCGGCCTCTTCCTCGGTGACAACAAT
GATTGCGTTCAAGCCTGTGAAACCGGTTACTACAAAGGTATGTATGCA

>spurp
ATGGCAGTTCCACGGTGTACTGTTTATGCTCACTTCTCTGGCTCCTCCAGGCAATTCTCC
CTGGGTGGCCTTAATTGGCCAGATGGATTCGCAAACCTGCATTGTGCATGCTACGTAGAC
CCACTAGAGATTGGAAGCTTAGAAGACCACTACATGTTTAGCCACCAGAAAGTCTTCAAG
CGGTCAACCATGGCCAGCACAGGGGCACATACAAATATTGCAGATGAGCCTGAGGTGGAA
TGGTTCGAGCAACAAGTATTACGGAAGAGAGTGAAACGAGACAGCACCCAATTACACCAG
TTCTCTGACTCCCTCTGGTCTCAGCAGTGGTACATGGATGGAAACTTCACCGGAGATTCC
AGACCGACTGCGAGTATGAACATCCAGCAAGCCTGGGATATGGGTTACACCGGTGCTGGT
ATCGTCATCACCATCATGGACGATGGATTGGAATATACCCATACAGACATCAGGAATAAT
TATGATTCCGAGGCCAGTTATGATTTTGTTTCACGTGATGCAGACCCTATTCCAGTGTAT
ATACCAATGAAGGAAGATAACATGCATGGTACTCGTTGTGCTGGTGAAATTGTGATGCAG
CCAAACAACAGCAAATGTGGTGTCGGAATTGCATTTGGTGCACAGATTGGAGGTATCCGA
ATGCTTGATCTTATGATTACGGATGAGATGGAAGGTTCATCGTTGTCCTTCAACCTTCAG
CATGTTGATATTTACAGCGCTTCCTGGGGCCCCGACGACGGAGGCTACACCGTCGAAGGA
CCAGCCGAGATAACTCAGACTGCAATGAGAACCGGAGTTGCAAACGGAAGAGATGGTAAG
GGTTCCATATTCGTGTGGGCCTCAGGGAACGGTGGGGCAGACCATGATGATTGCAATGCC
GATGGCTACGCCAACAGCATCTACACCCTGGTGGTGAGTAGCACCACAGAGAATCAAGAC
AGACCGTTCTACTCCGAGCATTGTTCTGCAAGCCTGGCATCCACCTATAGCAGTGGAAAC
AAAAATCAAAAGATGGTGGTGACGACTGATTTACACAATCAATGTATTGGAAACTTCAGT
GGAACATCAGCCTCGGCACCTATGGCTGCTGGCATCATCTCTTTAGCCCTTCAAGCCAAT
GGTAACTTAACCTGGCGTGATGTGCAGTACTTGGTTGTCATCACATCAAAGCGCCACCAG
TTGTCAGGAGAGTGGACAACAAACGGCGCAGGCTATGAAGCGAGTCACTGGTTTGGCTTT
GGGTTGATGAATGCTGCCGCGATGGTGGAGAAAGCCAAGACCTGGGAGACTCTACCTGAG
CAGTTGACATGCTCCAAGTTTGCAGACAACGTAGATCAAAGCTCTTTCATCAGGAGACAG
AAAAACTACAACTCTGAACTTGAAGTCACAAGCTGCACAGATCCTTTCCAAGGGGGAGCC
ATCCAGCACCTGGAGCATGTCCAATTGACCCTCCAGCTCAATGCCAGGAGGCGTGGGGAC
GTGGTGGTCAAGCTGACCTCCCCATCAGGTACCACCAGCACCCTGCTCAGCCAACGCTTC
AAGGACCGATCCAGAATTGGCTTCAAACGCTGGACTCTCATGAGCGTTCATTTCTGGGGA
GAGAGCCCTATCGGAACATGGCGCATTCAAATTGGAAATGGCGAATACAACGCACACACA
ACCACCATGGCCCCCCATGAAGAAGAAACGGAGGAACAAGAAGGAGAAGGGGCAGGAGAA
GTCATCCGGCGGCCTGGGCGGCCTGAGCTGCAATCCACTCCCGGCCGCGGTCGACATGTT
TCTCCCTTGAGGGTCGTTTCGGAGACCCTTCAGCGAGACGTCCGTGCTGCCTCCTCCAGC
TCTCTGTCGTGGGACTCCAGCTGGTGGTGGAGTAGTTCTGATTGGGAATCTTTCCAAGAA
TGTCATGAGGAATGTCTCTACGGCTGCTCTGGTCCCAATGCTGATGAATGCTACAAATGC
AGGCACTACAAAGACAGAGATACCTTGAATTGTGTGCCTACTTGCCCAGATGGCCAGTTC
ACCCCACCAGAGCTTCATATCCGCTGTGGAAGGTGCAGCGTCCATTGTAAGACTTGCAGT
GGCAACTCCAAATATCACTGCTTATCTTGCGCCACCGGCCTCTTCCTCGGTGACAACAAT
GATTGCGTTCAAGCCTGTGAAACCGGTTACTACAAAGGTATGTATGCA

>pdep
nnNNNNNNNNNNNNNNNNNNNNNNNNNNNNNNNNNNNNNNNNNNNNNNNNNNNnnnnnnn
nnnnnnnnnnnnnnnnnnnnnnnnnnnnnnnnnnnnnnnnnnnnnnnnnnnnnnnnnnnn
nnnnnnnnnATTGGAGCCTTAGAAGACCACTACTTATTTAGTCACCAGAAAGTCTTCAAG
CGGTCAACCATGGCCAGCACAGGGGCACATACAGATATCGCTGACGAGCCTGAGGTGGAT
TGGTTTGAGCAGCAAGTATTAAGGAAGAGAGTGAAACGAGACAGCACCCAATTACACCAG
TTCTCTGACTCCCTCTGGTCTAAGCAGTGGTACTTGGATGGRAACTTCACAGGAGATTCC
AGACCGACTGTGAGTATGAACATCCAACAAGCCTGGAATATGGGTTACACCGGTGCTGGT
ATCGTCATCACCATCATGGACGATGGATTGGAATATACCCATACAGACATCATGAGTAAT
TATGATTCCAATGCCAGTTATGATTTTGTTTCACGTGATGCAGACCCATTGCCGAAGTAT
ATACGAATGAATGAAGATAATATGCATGGAACTCGTTGTGCTGGTGAGATTGTGATGCAG
CCAAACAACAGCAAATGTGGTGTCGGCATTGCATATAATGCACAGATTGGAGGAATCCGA
ATGCTTGATGGTATGATCACGGACAGTATGGAAGCTTCATCATTGTCTTTCAACCCTCAG
TATGTTGATATTTACAGCGCTTCCTGGGGCCCCGACGATGGGGGCTACACCGTCGAAGGA
CCAGnnnnnnnnnnnnnnnnnnnnnnnnnnnnnnnnnnnnnnnnnGGAAGGGATGGTAAG
GGTTCCATCTTCGTGTGGGCCTCGGGGAACGGTGGGGTAGACCACGATGATTGCAATGCC
GATGGCTATGCCAACAGCATCTACACCCTGGTGGTGAGTAGTACCACAGAGAATCAAGAC
AGACCGTTCTACTCCGAGCATTGTTCCGCAAGCCTGGCATCCACCTTTAGCAGTGGAAAC
AAAAATCAAAAGATGGTGGTGACGACTGATTTACACAATCAATGTATTGGAAACTTCAGT
GGAACATCAGCATCGGCACCTATGGCTGCTGGCATCATCTCTTTAGCCCTTCAAGCCAAT
GGTAATTTAACCTGGCGTGATGTGCAGTACTTAGTTGTCGTCACAGCGAAGCGCCACCAG
TTGGAAGGAGAGTGGACAACAAATGGCGCAGGCCATGAAGTGAGTCATTGGTTTGGCTTT
GGGTTGATGGATGCTGCCGCGATGGTGGAGAGAGCCAAGACTTGGGAGACTCTACCTGAG
CAGTTGACCTACTCCAAGTTTGCAGACAACGTAGATCAAAGCTCTTTCCTCAGGAGACAG
AAATACTACAACTCTGAACTTGAAGTCACAAGCTGCAAAGATCCTTTCCAAGGCGGAGAC
ATCCAGCACCTGGAGCATGTCCAAGTGACCCTGGTGCTCCAGGCCAGGAAACGTGGAGAC
GTCGTGGTCAAGCTGACCTCCCCATCGGGTACCACCAGCACCCTGCTCAGCAACCGCACC
AATGACCGATACAAATGGGGCTTCAAACGCTGGACTCTCATGAGCGTTCACTTCTGGGGA
GAGAACCCTATTGGAACATGGCGCATTCAAATTGGAAATGGCGAATACAACTCGTACACA
ACCACTATGGCCCCCCATNNNGAAGAAACAGAGCTACAAGAAGGAGAAAGGGCAGGTGAA
GTCCTCCGGCnnnnnNNNCGGCCTGAGCTGCAATCCACTACCGGCCGCCGTGTACATGGA
TCTCCCTTGAGGGTCGTCTCAGAGACCCTCCAGCGAAACGTCCGTGCTGCCTCCAGCAGT
TCTCTCTCGTGGGACTCCAGCTGGTGGTGGAGTAGTTCTGATTGGGAATCCTTCCAAGAA
TGTCACGAGGAATGTCTCTATGGCTGCTCTGGTCCCAATGCTGATGATTGCTACAAATGC
AGGCACTACAAAGACAGAGATACCTTGAATTGTGTGGCTACTTGCCCAGATGGCCAGTTC
ACCCCGCCGGAGCTTCATATCCGCTGTGGAAGGTGCAGCATCCATTGTAAGACTTGTAGT
GGCCACCTCAAAAATCACTGCTTATCTTGCGCCACCGGCCTCTTCCTCAGTGACAGCAAT
GATTGCGTTCGAGNCTGTGGTACCGGTTACTACAAAGGTTTGTATGCA
