# Supplementary material for: Genome-wide signals of positive selection in strongylocentrotid sea urchins
Source: BMC Genomics. 2017 Jul 21;18:555. doi: 10.1186/s12864-017-3944-7 (PMC5521101; doi:10.1186/s12864-017-3944-7)
Supplement: Supplementary file 3 — Consensus alignment files. A compressed (gzip) tape archive (TAR) file containing 6250 consensus alignment files in FASTA format. (TGZ 14116 kb) [file 12864_2017_3944_MOESM3_ESM.tgz › SPU_016807/consensAlign.ordered.fa]

>sdro
ATGTGTGTCGACCTGACTGCTAGCTTTGACTGCAATTGCCTACCAGGTTACACTGGAGAT
CAATGTGAGCTTGAGATTGATGAGTGTGCCTCMAAYCCCTGTGCTAATGGAGCTACTTGC
AATGATYACCTGAACTACTGGAACTGTACCTGTGCACCAGGATGGCAAGGGAGGCGTTGT
ACGAGTAACATTAATGAATGCACCTCCGACCCGTGCCTTAATGGAGCAACATGCCAGGAC
CTCGTCAACTCCTACATTTGTGACTGCACGCCYGGYTGGGAGGGTGTGCACTGCGAGGGA
GAYATCAAYGAGTGCGACTTKGGCTTCTGTCAGAACGGAGCGACCTGYTCYCACGGGATC
AACTCCTACACRTGTGTGTGTCCCGAGGGATGGGAGGGAAAGAACTGTTCCGTGGAGGTT
GATGAATGCGCTTCACAACCCTGTCAGAATGGAGCWACYTGCGAGGATGCGTTCCTCAGC
TATGCCTGCTATTGCGCCCCAGGATTTACTGGTGTTCACTGTCAAGAGAATATCAACGAA
TGTGCCTCGGACCCTTGCTTGAACTCTGGCTCCTGCGTTGATGAGGTCAACGGTTACCGC
TGTGAATGTCCGCCCATCTGGTCAGGTGTCAACTGTGAGGTYGAACGTGACGAATGTGAG
TCGAATCCCTGCAGGAATGGAGCGACCTGCAATGACCTTGTTGGTTTCTACACCTGCGTC
TGTGCACCTGGTTTTGAAGGCGTGAACTGTGAAGGGAACGTGGACGAGTGYGCCAGTTTY
CCRTGTCAGAACGGTGCCATTTGCTTGGACGGTGCCAACCGCTTCTCCTGCCGATGTGCA
CCAGGTTTCRTKGGTGTTCTCTGCGAGACGGAGATCAACGAATGCYTGTCGACRCCTTGT
GTTAATGGTGCTACCTGCCGCGACCTTGTCAATTTGTTCGTCTGCGAGTGTCCTTCAGGA
TATGCTGGGATCTTCTGCTCRCAAGATAAAGACGAGTGTGCCTCACAACCTTGCCTCAAC
RGTGCCACCTGCATTGACTTCTTCAACCGGTATGAGTGCGAGTGTGCACCAGGGTTCGAA
GGAACRCACTGTGATATCGACATYGACGAATGCGTSGTTGACAACCAATGCCTGAATGGC
GCAACSTGCGTYGAYGGAATAAACAGCCACACTTGCCTCTGTGGCCAGGGATTCACAGGT
WCCCTMTGTGAGCAAGATATYAAYGAGTGTMTTTCATTGCCTTGTGCCTTTGGAGGACAG
TGCAACGATCTTCCTGGAGCATTCTCCTGCGATTGTCCTCCAAATTTTACCGGAGTGCAG
TGTGAAATGGACGTGAACGAGTGCCTTCTATCCAACGGAGGRTGCCATCCTACTCAAACC
AAAGTGTGTAATAATACCTTTGGAGGATTCCAGTGCTTATGCAGTCCAGGTTTTGAAGSA
GAACTGTGCGACATTGACATCAACGAGTGTGCCAGYAACCCTTGTCTSTTCGGTGGGGAC
TGTGTGGACGGTCCTAACTCCTACTCCTGCCGCTGTGGGTCAGACTTCATCGGAAGCCAG
TGCCAGGCCCTGGTCAGGCAGTGTAACTTCAACCCCTGCGGGTTAAACTCTGTCTGCGTG
GAAACTCCTTCAGGGGGTTATACCTGCTACTGCCAGCCRGGCTACTATGGAAGCGACTGC
TTGATGCAGATCAATGAATGTAACTCAGACCCGTGTGTGAATGGAGGCTTCTGCGTAGAC
CAAGTATATGGTTATAACTGCACCTGCCTCCCAGGATATGAGGGAATCAACTGCCAAATC
GACACCCCAGARTGCGCAAGCTTTCCCTGCCAGAACGGRGGCTACTGTACAGARCCMAAT
GTGAATGTCTACCATTGYCAGTGTATACCAGGCTTCGAAGGGATCAACTGTGAGATTAAC
ATCSACGAATGCTCCCTCTTTAATCCATGCGAGTATTACCAGATATGTGTCGATGGGATC
AACAGYTTCCGATGCCAATGTCCCTATGGTTTTGAAGGACCTGTGTGCGAGTTTACCATC
AACTCTTGCTATAGCAACCCTTGTGTYAATGGAGCTACTTGTACGGACGGTATATACCGC
TACGACTGTACCTGCCCTTATGGATATACTGGAATCAACTGCCAGATCGATACAGATGTG
TGTGACCCACAGCCTTGCTTCCATGGGGGTTCATGTGTCAGGTTCCCTARCAATGGGCTG
GACTTCACATGTCARTGTCCAGTGGGATTTACAGGTCCACGATGTGAGGGYGACATTTAC
GAYTGTTTGYCGGACCYRTGCCAGAACAATGGAACGTGCGTGGAGAACACCAATGGGATA
TCAGGGTTCAAGTGTGAATGCCTACCAGGATACGTGGGCCATTTCTGYCAGGAGGTRTAY
GTYCCTTGTTCATCGGACCCATGTATGAACGGCGCCACYTGTCAGAATACAACACAAGGT
TTTGAATGCATCTGTCTTGCTGGTTGGACCGGCATGGTGTGTTCAGACGACGTGAATGAG
TGCGTCACRTCRCCCTGCGAGAACACCGGTGTGTGCAACAACATGAGAGGATCCTACCAG
TGCATCTGCGGTTCATWCTGGAGTGGKGTCCACTGCCAGAAYGACGTGTTAGAGTGYGCA
GCCATCCCCCCTGTCTGTCARAATGGGGGTCTGTGCAAGGAGCAGCCRGGGGYGGGACCR
ATCTGCGAGTGCATCGCAGGCTTTGAGGGACCCACCTGYGAMACAGAGATCAACGAGTGC
AYGTCTGGGCCGTGCATGAATGGMGCYACCTGCTATGACTTGGTGGGCAGTTTTTTCTGC
GATTGTATCCCAGGTTATGAAGAATCGTTGTGTCAGACKAACACCAATGAATGYGAGAGC
TCYCCGTGTCAGAACAATGCAACCTGTAGRGACCTTGTCGATGGCTAYGTCTGTACCTGT
GTGGATGGTTWYAATGGTACAAWCTGTGGGTCAGAGTTGGACGAATGCTCCTCTGATCCC
TGCGGCAATGGAGGGACCTGTATCAATSAKATCAATGGATACACCTGYRATTGYGCCCCA
GGATTTGAAGGMWTTCACTGTATGRTRGAGATAGACGAGTGTGCTTYKAACCCCTGTYTT
AATGGAGCCACCTGCATGGATCTTGTAGATGGGTATAACTGCAGTTGTTCAACTGGTTAT
CAAGGGTTGATTTGTGATCAGGAGATCAATGAGTGTTCATCAAGTCCATGTGTCGCTGGA
ATTTGTCACGACTTCCTGGATTTCTACAACTGTACATGTGAGCCAGGATATGAAGGGTTG
CACTGTGAGTTAGACATCGAGGAGTGTGCCTCAAACCCCTGCAACAATGGAGCCACCTGC
CTGGAACCCCAGATCAACATGTACCAATGCAGCTGCGCCCAGGGTACCTTAGGTCCCCTC
TGTAACACCGTCAGTCAGGCAAGCTTCACAGGCTCGGGCTACATCCAGCTACCRCCCCTG
KCCCAGCTGGCCCTTGAAGGYACCGGTAGTGGTGGARGCGTYGGYAGGCGACGCCGTGCT
GTGGATAGGGTCACCATTGAGCTGAGCTTTGTGACCACACTGTCAGCGGGTGTTCTATTT
TACAATGAAGGGTTGCAGGCTAATGGCTACATCGACCACCTTGCTCTTGAGTTGTACCAA
GGGTCAKTGGTAGCATCCATGAATGTTGGCAGCGGGTCCGTTGCAGCAACTGCCAGTGGA
AACCTGAATGATGGTAYACCACACAAGGCAGTACTAACCSTTGATGGGACTACGCTCTCA
GTGACCATTGATGAGGGTAACTGCCCAGAGGTCCCATGCTCGGTCAGCGTACAGCCGACG
GTCCCGGGAGGCCCTCTAGAGTTGAACGAGGCTCTGAATGTTGGTGGTATCGGTCAAGAC
GCATCTCCGTACATTGTGTCTAAGTTACAATCTGTGGATAGCTTCATAGGCTGTATACAG
GATTTCAAAGTCAATAACCAACTGCAGAGTTTGTCACAAATTGCTCCCACCAACCSCANN
NCACCCAACCCCACTGCTGCTGGAGCCGCCTCAGGTCCCAGTCCTGGCTGTGTCGTATCC
ACCCCTTGCCAGAACTCCCTCTGTCAAAATGGAGGCACTTGCAATGATTATTGGYTGTCC
TACAAGTGCGYCTGCCCTCTAGGCTTCGAGGGGACCTACTGTGAGATCCAGACGTTGGTC
AGCTTCCTGCCCGATCAGTTCCTACACTTTGGAGCGGATGCAGCAGGTTTGGCTGTGGAT
GGGGCTSTGGAGGCCATCAAGTTCTCCTTCACGGCCGGCAGCCCAGACCCAGGGCTCATC
ATGTACACGGCTGGTAATGCCTCAGTGATCATCAAGTTCTTGAGACTGGGCGGAGTCCTG
TCTAGTGAGATCACCATTCCAATCAGTGATGGTCGATGGTATTCATTGCAACTCAGTATC
GTTGAGCAGCTCCAGCTAGTGATTGAAGTGACTGACATGGAATCTGGAGCAGTCCAGCAA
GGTACTATATTGGCACCGCCCTCTGTTGACCTCGCAATGCCAATCCTCTTCGGGAAGCTA
CATCCAGGCGGTGTCTTTGTCCCCCTGTCATCTACTCTGCCAACAACATCAAGTTTCACT
GGATGTATCCGAGACCTGTCAGTCAATGGCAGAGGGGTGGAGCTTCAGCAGGCCAYGCCC
TACGGGTCACGCAGTGACCCCCCTCAAGCGTCCCCTGGGTGCCCTAGGGAGGGGCACTGC
TTCCCCTCCCCCTGCCAGAATACAGGCACTTGCCAACCCAGCTGGGAGGGGTACACCTGT
GACTGTACACCGGATTTCATGGAGCCGAATTGCAATGAAGCCACATCCTCCACCTACAAC
GGTGCTTCAAGCTACACCCGGTTAGTCCTGGACTCTGGTATCATCCCCTTCGGAGACCGT
TTCTCGGTGGACTTCCGTACCAGGGACAGGTCCGGTATCATCCTGCTGATGCGGTTTTTC
CATCTCAGTGATGGTCAGGTGGATGACATGGTGCTTCTCATCGTCGATGGCTCCCTCCAA
CTACAGACCTACTTTGAAGCAGACCTGAAGACCCTAGTCATATCTGACAACGTCACTGAT
GCWGAGTGGCAGACTGTTTCCATCGATAGACACCAGTCCTACGTCACCGCGTACCWTGGG
GCGCAGAATTWTACCCTCCAAGGGAACTTCCCMATCCACAGTGRCACAAGGAACCCSATC
ATTGCTATGCTACTAGGAGGRACAAACACACCAGGCTCTCCACCAAATATGTTCCTGCAG
GGTTGTATCCGCAACCCSATGGTCAAYGGTCAAAGACTCCACTACCTMTCCGACCAGACC
AACCCCCAACCRGGCCTGACGGTMAACCGACTCAGCGTCCAGACYGGCTGTAACTCGCTG
GACGTCTGTAATCCAGACCCCTGTCCRGTGACGGCRTACTGCATTGACCTSTGGAATGCC
CATCGGTGTGACTGTAGGGATGGCTGGGAGGGAGTAAACTGTGCCAACAGTGTGGATGAC
TGCATAGGTAACCAATGTCAGAGAGGATCAACCTGTGTTGATGGTCACATGAACTATACT
TGTACCTGTCCMGMTGGCTTGACTGATCRTYTATGTAATACRGAGATCAATGTCTGTGAA
AACGACCCCTGCAATGCGGACACTACAGTTGGCTGCACCCATGTTTTCCCACTAGACTTC
ACATGTACCTGTCAACCTGGTTTCACRGGAAAGACCTGTCTGACCGATGAACGAATCTGC
ACASAGARCCCCTGCGTGAATGGTGGGGTRTGTGCTCAAAACTATGAGAATRCRGRGTAY
AAYTGTACTTGTCCRGATTTCTATGAAGGAACRAATTGTGAGATCTTCAATCCCTGTTTT
CAACATGAATGTGTTAATGGTGCTGAATGCATAAGGAATGGATCATTTTACCTTTGCAAC
TGCMAGGATGGRTTTTATGGGAACTTATGCCAGTTGACCGATGCCTGTTTTGCAGATCCA
TGCCAGAATRGAGGCGCGTGTCATAGAGATGGCAACAGCTACACATGCCAGTGCAGCCGT
TACTACAGAGGGCGCAACTGCGAAGAGCCTATCAACCAGTGCGACRTCAAYCCCTGTGCA
AATGGAGGCTCTTGTTTCCATGATCTGCAGATGCCTGAGGTGAACTTCACCTGTGTTTGC
TTGGCTGGGTACACAGGAGACCTGTGTCAGTTTGACATTGCAGAGTGTGTGTCCAATCCT
TGCAAAAATGGAGGCACTTGCATGGAGAGTTTGACCCCAGGACAACATTTCTTTGTGGGT
TACTTCTGCCAGTGTKTCYCAGGTTACACTGGAATCCACTGTGAAACGGACATCAATGAG
TGCAGYAGCTCACCRTGTACTAATGGTGGAACATGTRTTGATATGGTGAATCAGTACCAG
TGCCAGTGTCCGATGCATTTTGCTGGGACAAACTGCCAGCTTGATCAAAGGACGTGTGAT
TTGGGTTTGTGTCAGAATAATGCAACATGCACAGAYKCTGTGAATAATGGCTTTGAGTGC
AGTTGTCTTCTGGGTTATGGGGGAACTCTCTGTGACATGATCATCAATACATGTGCAAAC
AATCCTTGTCTGAACGGAGGAAGTTGTAATTACGTCGGGCCATGTGACTGCACCATGGCA
CCTGTAGGCTTGACGGCTTGCGGGCAGAATGAGCAATGCCAGCGCAACCTATGCTCCCGG
GCGCAGGACTGCAGCGTTACTAYGGATGCCTTYACCTGCCATTGCACAGACACTGGATAC
GAGGGTCGACTCTGCGAGGAGGACGTCAACGAATGCCTCTCRYCTGGTGTATGCCTCAAC
GGAGGTCARTGCATCAACGAGAACGGRTCCTTCTCCTGYAACTGCTCCGRGACAGGATTC
ACTGGAGATTTCTGCACCAGGAACATTGACGAGTGCGCARCCCAACCCTGCCTCAATGGA
GCYACCTGCATTGAYAACAGACCATTCTTTGAATGCAAGTGTGCGTCTGGATATGAGGGS
CGRCTGTGYGCKTTTGATTCGGATGAATGTGCCAGTGAGCCGTGCCAGAATGGCGGGAAG
TGTCARGATAGAGCRAATGGGTACACCTGCGACTGTGTAGGAACAGGATACGARGGGTCT
CAATGCATACAGGATGTCAACGAGTGTGACATTGGACAAGCTGAATGCCAGAATGGAGCT
CCATGCAGGAATATTGTAGGGGCATACCAGTGTACRTGCACAGACCAATTTACAGGCTCA
CAATGTGAAACCAAAAAGGCAGCAGTGGCATCCAACCAGATCGTGATCATAGTCCCGCTT
GTGATCGTGTTAGTTCTCCTGGCCGTACTCTTCATMTGTGCATGGTGGTACCTGAGGCAA
TCMMGGAAGATGAAAGGCAAGTATAACCCAGCCAARGAGGAGTTAGAWGGAGGCATGCCA
TTGGCTGCKTTTGAACTGGAGACAGAYGAGAGGCTTATA

>spal
ATGTGTGTTGACCTGACCGCTAGCTTTGACTGYAATTGCCTACCAGGTTACACTGGAGAT
CAATGTGAGCTTGAGATTGACGAGTGTGCCTCCAATCCCTGTGCTAATGGAGCTACCTGC
AATGATCACCTGAACTACTGGAACTGTACCTGTGCACCAGGATGGCAAGSGAGGCGTTGT
ACGAGGAACATCAACGAATGCGCCTCCGACCCATGCCTCAATGGAGCAACATGCCAGGAC
CTYGTCAACTCCTACATCTGTGACTGCACGCCTGGWTGGGAGGGTGTGCACTGCGARGRA
GAYATCAACGAGTGCGACTTYGGYTTYTGTCAGAACGGAGCGACCTGCTCCCACGGGATC
AACTCCTACACATGYAYGTGCCCMGAGGGATGGGAGGGAAAGAAYTGTTCCGTGGAGATT
GATGAATGCGCTTCACAACCCTGTCAGAATGGAGCAACYTGCGAGGATGCGTTCCTCAGC
TATGCCTGCTATTGCRCCCCAGGATTTACTGGTGTTCACTGTCAAGAGAATATCAACGAA
TGTGCCTCGGACCCTTGCTTGAACTCTGGYWCCTGYATTGATGAGGTCAAMGGTTACCGC
TGTGAATGTCCGCCYATCTGGTCRGGTGTCMACTGCGAGGTYGAACGTGAYGAATGYGAG
TCGAATCCCTGCAGGAATGGAGCRACSTGTAAYGAYCTGGTYGGCTTYTACACCTGCRAC
TGTGCACCTGGTTTTGARGGVGTGAACTGTGAAGGGAACGTGGACGAGTGCGCCAGTTTC
CCGTGTCGGAACGGTGCCATTTGCTTGGACGGTGCYAACCGCTTCTCCTGCCGATGTGCR
CMAGGTTTCATGGGTGTTCTCTGCGAGACRGAGATCAAYGAATGCYTGTCRRCDCCTTGT
GTTAATGGTGCTACCTGCCGCGACCTTGTCAATWTSTTYGTCTGCGMKTGTCCTTCAGGA
TATGCTGGGAYCTTCTGCTCRCAAGATAAAGAYGAGTGTGCCTCRCAACCTTGCCTCAAC
GGTGCCACCTGCATTGACTTCTTCAACYGGTATGAGTGCGAGTGTGCACCAGGGTTCGAA
GGAACRCACTGTGCCACCGACATCRACGAATGCGTCRTTGACAACCARTGCCTGAATGGC
GCAACSTGCRTKGAYGGAATAAACAGYCACACTTGCCTCTGTGGCCAGGGWTTCACAGGT
ACCCTMTGTKAGCAAGATATYAAYGAGTGTCTTTCABYGCCTTGTGCCTTTGGAGGACAG
TGCAAYGATCTTCYTGGAGCATTYTCCTGYGATTGTCCTCCAAATTTTACCGGAGTGCAG
TGTGAAAYGGACGTGAACGAGTGCCTTCYAYCCAACGGAGGRTGCCATCCTACTCAAACC
AAAGTGTGTAATAATACCTTTGGAGRATTCCAGTGCTTATGYAGTCCAGGTTTTGAAGGA
GAACTGTGCGACATYGACATCAACGAGTGTGCCAGCAACCCTTGTCTCTTYGGWGGGGAY
TGTGTGGACGGTCCTAACTCCTACTCCTGCCGCTRTGGGTCAGACTTCATMGGAAGCCAG
TGCCAGGCCCTGGTCAGGCAGTGTAACTTCAATCCCTGYGGGTTCAACTCTGTCTGCGTG
GAAACTCCTTCAGGGGGTTATACCTGCTACTGCCAGCCGGGCTACTATGGAAGCGACTGC
TTGATGCAGATCAAYGAATGTAACTCAGACCCCTGTGTGAATGGMGGCTTCTGCGTAGAC
CAAGTATATGGTTATAACTGCNCCTGCCTGCCAGGATATGAGGGAATCAACTGCCAAATC
GACACCCCAGAGTGYGCAAGCTTTCCCTGTCAAAACGGAGGCTACTGTACAGAACCCAAT
GTGAATGTCTACCATTGTCAGTGTATACCAGGCTTCGAAGGGATCAACTGTGAGATTAAC
ATYGACGAATGCTCCCTCTTTAATCCATGCGAGTATTACCAGATATGTGTCGATGGGATC
AACAGTTTCCGATGCCAATGTCCCTATGGTTTTGAAGGRCCTGTGTGCGAGTTTACCATC
AACTCTTGCTACAGCAACCCTTGTGTTAATGGAGCTACTTGTACGGACGGTATATACCGC
TACGACTGTACCTGCCCTTATGGATATACTGGAATCAACTGYCAGATYGATACAGATGTG
TGTGACCCACAGCCTTGCTTCCATGGGGGTTCATGTGTCAGGTTCCCTAACAATGGGCTG
GACTTCACATGTCAGTGTCCAGTGGGATTTACAGGTCCACGATGTGARGGTGACATWTAC
RAYTGTTTRYCGGACCCSTGCCAGAACAATGGAACGTGCGTGGAGAACACCAATGGGATA
TCAGGGTTCAAGTGTGAATGCCTACCAGGATACGTGGGCCATTTCTGYCAGGAGGTATAC
GTTCCTTGTTCATCGGACCCATGTATRAACGGCGCCACTTGTCAGAAYACAACRCAAGGT
TTTGAATGCATCTGTCTTGCTGGTTGGACCGSCATKGKGTGTTMAGAMGAYGTGAATGAG
TGCGTCACATCGCCCTGCGAGAACACYGGSGTGTGCAACAACATGAGAGGATCCTACCAG
TGCATCTGCGGTTCATWCTGGAGYGGGGTYCACTGCCAGAATGACGTSYTRGAGTGCGCA
GCCATCCCCCCTGTCTGTCAGAATGGGGGTCTGTGCAAGGAGCAGCCAGGGGCGGGGCCA
ATCTGTGAGTGCATCGCAGGCTTTGAGGGACCCACCTGTGACACAGAGATCAACGAGTGT
ACATCAGGGCCATGCATGAATGGCGCTACCTGCTATGACTTGGTGGGCAGTTTTTTCTGC
GATTGTATCCCAGGTTATGAAGAATCGTTGTGTCAGACTAACACCAATGAATGYGAGAGC
TCCCCRTGTCAGAACAATGCAACCTGTAGRGACCTTGTCGATGGCTATKTCTGTACCTGT
GTRGATGGTTTCAATGGTACAAACTGTGGGTCAGAGTTRGACGAATGCTCCTCTGATCCC
TGYRGCAATGGAGGGACCTGTAYCAATGMKATCAATGGATACACCTGTRATTGYGCCCCA
GGATTTGAAGGAATTCACTGTATGGTGGAGATAAACGAGTGTGCTTCTAACCCCTGTCTT
AATGGAGCCWMCTGCATGGATCTTGTAGATGGGTATAACTGCAGTTGTTCRACTGGTTAT
CAAGGCTTGATTTGTGATCRGGAGATCGACGAGTGTTCTTCAAGTCCATGTGTCTTTGGA
ATTTGTCACGACTTCCTGGATTTCTACAACTGTACATGTGAGCCAGGATATGAAGGGTTG
CACTGTGAGTTAGACATCCAGGAGTGTGCCTCRAACCCCTGCAACAATGGAGCCACCTGC
CTGGAACCCCAGATCAACATGTACCAATGCAGCTGCGCCCAGGGTACCYTAGGTCCCCTC
TGTAGCACCGTCAGTCAGGCAAGCTTCACAGGCTCGGGCTACATCCAGCTACCRCCCCTG
GCCCAGCTGGCSCTTGAAGGTACCGGTAGTGGTGGAGGCGTCGGYAGGCGACGCCGWGCT
GTGGATAGGGTYACCATTGAGCTGAGCTTTGTGACSACACTGTCAGCGGGTGTTCTWTTT
TACAATGAAGGGTTGCAGGCTAATGGCTACATCGACCACCTTGCTCTTGAGTTGTACCAA
GGRTCATTGGTAGCATCCATGAATGTTGGCAGTGGGTCCGTTGCAGCAACTGCCAGTGGA
AACCTGAATGATGGTACACCACACAAGGCAGTACTGACCCTTGATGGGACWACGCTCTCA
GTGACCATWGATGAGGGTAACTGCCCAGAGGTCCCATGCTCGGTCAGCRTCCAGCCGACT
GTCCCGGGAGGCCCTCTAGAGTTGAACGAGGCTCTGAAYGTYGGTGGTWTCGGWCMAGAC
GCATCTCCGTACATTGTGTCTAAGTTACAATCTGTRGAYARCTTCATWGGCTGTATACAG
GATTTCAAAGTCAATAACCARCTGCAGAGTTTGTCACAAGTTGSTCCCACCAACCCCTCC
TYACCCAACCCCACTGCTGCTGGAGCCGCCTCRGGTCCMAGTCCTGGCTGTGTCRTATCC
ACCCCTTGCCAGAACTCCCTCTGTCAAAATGGAGGCACTTGCAATGATTATTGGCTGTCC
TACAAGTGYGCCTGCCCTCTRGGGTTCGAGGGKACCTACTGCGAGATCCAGACGTTGGTC
AGCTTCCTGCCYGATCGGTTCCTACACTTYGGAGCGGATGCAGCAGGTTTGGCKGYGGRY
GGKGCTGTGGAGGCGATCAAGTTCTCATTCACGGCGGGCAGCCCAGACCAAGGGCTCATA
ATGTACATGGCTGGTAATGCCTCAGTGATCATCAAGTTCTTGAGACTGGGYGGAGTSCTG
TCTAGTGAGATCACTATTCCAATCAGTGATGGKCGATGGTATTCATTGGAACTCRGTATC
GTTGAGCAGCTCCAGCTAGTGATTGAAGTGACTGACATKGAATCTGGAGCAGTCCAGCAA
GGGACCATATTAGCACCCCCCTCTGTTGACCTCGCAATGCCAATCCTCTTCGGGAAGCTT
CATCCAGGYGGTGTCTTTGTACCYCTGTCATCYACTCTGCCARCAACATCAAGTTTCACT
GGGTGTATCCGAGACCTGTCAGTCAATGGCAGAGGGGTGGAGCTTCAGCAGGCCACGCCC
TWYGGGTCACGCAGTGACCCCCCTCAAGCATCCCCTGGGTGCCCKAGGGAGGGGCACTGC
TTCCCCTCCCCCTGCCARAAYAMRGGSACTTGCCAACCCAGCTGGGACGGGTACACCTGT
GACTGTACCCCAGATTTCATGGAGCYGAAYTGCAATGAAGCCACATCCTCCACCTACAAY
GGTGCTTCAAGCTACACCCGGTTAGTCYTGGACTCTGGCGTCATCCCCTTTGGAGACCGT
TTCTCGGTTGARTTCCGTACCAGGGACAGGTCCGGTATCATCCTRCTGATGCGKTTCTTC
CATCTCAGTGATGGTCAGGTGGACGACATGGTGCTTCTCATCGTTGATGGCTCCCTCCAA
CTACAGACCTACTTTGAAGCAGACCTGAAGACCCTGGTCATCTCTGACAACRTCACTGAT
GCTGAGTGGCAGACCGTTTCCATCGATAGACACCAGTCCTACGTCACYGCSTACCATGGG
RCGCAGAATTATACCCTCCAAGGGAACTTACCCATCCACAGTGGCACAAGGAACCCCATC
ATTGCTATGCTACTAGGAGGGACAAACACACCAGGCTCTCCGCCARATATGTTCCTGCAG
GGTTGTATCCGCAACCCGATGGTCAACGGTCAAAGACTYCACTACCTCTCCGACCAGACC
AAYCCCCAACCKGGCCTGACGGTCAACCGACTCAGCGTCCAGACYGGCTGTAACTCGCTG
GACGTCTGTAATCCAGACCCCTGTCCGGTGACGGCGTACTGYATTGACCTGTGGAATGCC
CATCGGTGTGAYTGTAGGGAYGGCTGGGAGGGAGTAARCTGTGCCAACAGTGTGGAYGAC
TGCATAGGTAACCAATGTCAGAGAGGATCAACCTGTGTTGATGGTCACATGAACTATACT
TGTACCTGTCCMGMTGGCTTGACTGATCATYTATGTAATACGGAGATCAATGTCTGTGAA
AACGACCCCTGCAATGCGGACACTACAGTTGGCTGCACCCATGTTTTCCCACTRGAYTTC
ACATGTACCTGTCAACCTGGTTTCACGGGAAAGACCTGTCTGAYCGATSAACGAATCTGC
ACACAGAACCCCTGCGTGAATGGYGGGGTGTGYGCTCAAAACTATGAGAATRCRGRGYAY
AATTGTACTTGTCCAGATTTCTATGAAGGAACGAATTGTGAGATCTTCAATCCCTGTTTT
CAACATGAATGTGTYAATGGTGCTGAATGCATAAGGAATGGATCATTTTACCTTTGCAAC
TGCCAGGATGGATYTTATGGGAACTTATGCCAGTTGACCGATGCCTGTTTTGCAGATCCA
TGCCAGAATGGAGGCGCGTGYCATAGAGATGGCAACAGCTACACATGCCAGTGCAGCCGT
TACTACAGAGGGCGCAACTGCGAAGAGCCTATCAACCAGTGCGACRTCAATCCCTGTGCT
AATGGAGGCTCTTGTTTCCATGATCTGCAGATGCCTGAGGTGAACTTCACYTGTGTTTGC
CTGGCTGGGTACACAGGAGACCTGTGYCAGTTTGACATTGCAGAGTGTGTGTCCAATCCT
TGCAAAAATGGAGGCACTTGCATGGAGAGTTTGACCCCAGGACAACATTTCTTTGTGGGT
TACTTCTGCCAGTGTATCCCAGGTTACACTGGAACCCACTGTGAAACRGACATYAATGAG
TGCAGYAGCTCACCATGTACTAATGGTGGAACATGTATTGATATGGTGAATCAGTACCAG
TGCCAGTGTCCGACGCATTTTGCCGGGACAAACTGYCAGCTTGATCAAAGGACGTGTGAT
TTGGGTTTRTGTCAGAATAATGCAACATGCACGGACKCTGTGAATAATGGCTTTGAGTGC
AGTTGTCTTCTGGGTTATGGGGGAASTCTCTGTGACATGATCATCAATACATGTGCAAAC
AATCCTTGTCTGAACGGRGGAAGTTGYAATTACATTGGGCCATGTGACTGYACCATGGCA
CCTGTAGGCTTGACRGCTTGCGGGCAGAATGAGCAATGCCARCGCAACCTATGCTCCCRG
GCGCAGGACTGCAGCGTTASTACGGATGCCTTCACYTGCCATTGCACAGACACTGGATAY
GAGGGTCGACTCTGCGAGGAGGACGTCAACGAATGCCTCTCGYCTGGTGTATGCCTCAAC
GGAGGTCAGTGCRTTAATGACAACGGGTCCTTCTCCTGCAACTGCTCCGGGACAGGATTC
ACTGGAGAGTTCTGCACCAGGAACATTGACGAGTGCGCAACCCAACCCTGYCTCAATGGA
GCYACCTGCATTGAYAACAGACCATTCTTTGAATGCAAGTGTGCTTCTGGATATGAGGGS
CGACTGTGCGCGKTTGATTCGGATGAATGTGCCAGTGAGCCGTGCCAGAATGGCGGGAAG
TGTCAGGATAGAGCGAATGGGTACACCTGCGACTGTGTAGGAACAGGATACGAGGGGTCT
CAATGCATAGAGGATGTCAACGAGTGTGGCATTGGACAAGCTGAATGCCAGAATGAAGCT
ACATGCAAGAATATTGTAGGGGCATACCAGTGTCTGTGCACAGACCAATTTACAGGCAAA
CAATGTGAAACCAAATTGGCAGCAGTGGCATCCAACCAGATCGTGATCATAGTCCCRCTT
GTGATCGTGTTAGTTCTCCTGGCCGTACTCTTMATCTGTGCATGGTGGTACCTRAGGCAA
TCCAGGAAGATGAAAGGCAAGTATAACCCAGCCAAAGAGGAGTTAGAWGGAGGCATRCCA
TTGGCTGCKTTTGAACTKGAGACAGATGAGAGGCTTATA

>sfra
ATGTGTGTCGACCTGGTTKCTAGCTTTGACTGTAATTGCCTTCCAGGTTACACTGGAGAT
CAATGTGAGCTTGAGATYGACGAGTGTGCCTCCAACCCCTGTKCTAATGGAGCTACCTGC
AATGATTACCTGAACTACTGGAACTGTACCTGTGCACCAGGATGGCAAGGRAGGCGTTGY
ACTAGGAACATCAACGAATGYGCCTCTGACCCATGCCTCAATGGAGCAACATGCCAGGAC
CTYRTCAACTCATACATTTGTGACTGCGCGCCCGGTTGGGAGGGTGTGCACTGCGAAGAA
GACATCAACGAGTGYGACTTCGGCTTCTGTCTGAACGGAGCGACCTGCTCCCACGGGATC
AACTCCTACACATGTATGTGCCCTGAGGGATGGGAGGGGAAGAATTGTTCCRTGGAGATT
GATGAATGCKCTTCACAACCCTGTCAGAATGGAGCAACCTGCGAGGATGCWTTCCTCAGC
TATGCCTGCTATTGCGCCCCAGGATTTACTGGTGTTCACTGTCAAGAGGATATCAACGAA
TGTGCCTCAGACCCCTGCTTGAACTCTGGCACCTGCATTGATGAGGTCAAYGGTTATCGC
TGTGAATGTCCGCCTATCTGGTCAGGTGTCAACTGCGAGGTTGAACGTGAYGAATGCGAG
TCGAATCCCTGCAGGAATGGAGCRACCTGTAATGACCTGGTTGGCTTCTACACCTGCGAC
TGTGCTCCTGGTTTTGAGGGCGTGAACTGTGAAGGGAACGTTGATGAGTGYGCAAGTTTC
CCATGTCAGAACGGTGCTATTTGCTTGGATGGTGCCAACCGCTTCTCCTGCCGATGTGCA
CCAGGTTTCATGGGTGTTCTCTGCGAGACGGAGATCAACGAATGCTTGTCGACGCCTTGT
GTTAATGGTGCTACCTGCCGTGACCTTRTCAACATATTTGTCTGTGATTGTCCTTCGGGA
TATGCTGGGATCTTCTGCTCACAAGATAAGGATGAGTGTGCCTCGCAGCCTTGYCTCAAT
GGTGCCACCTGCATTGACTTCTTCAACCGGTATGAGTGCGAATGTGCACCAGGGTTCGAA
GGAATGYACTGTGAAATCAACATCGACGAATGCGTGGTTGCCAACCAATGCCAGAATGGT
GCAACATGCKTWGATGGAATAAACAGCCAYACTTGTCTCTGTGGCCAGGGATTCACAGGT
ACCCTCTGTGAGCWAGATATCAATGAGTGTCTTTCATCGCCTTGTGCCTTTGGAGGACAG
TGCAACGATCTTCCTGGAGCGTTCTCCTGCAATTGTCCTCCAAATTTTACTGGAGTGCAG
TGTGAAATGGACGTGAATGAGTGCCTTCTACCCGACGTAGGGTGCCATCCTACTCAAACC
AGAGTGTGTAATAATACCTTTGGAGGATTCCAGTGCTTATGCAGTCCAGGTTTTGAAGGA
GAACTGTGYGACATCGACATCAACGAGTGTGCCAGCAACCCTTGTCTCTTTGGTGGGGAT
TGTGTGGATGGTCCTAACTCCTACTCCTGTCGCTGTGGGTCAGACTTCATCGGAAGCCAG
TGCCAGGCCCTGGTYMGGCAGTGTAACTTTAATCCCTGCGGGTTCAACTCTGTCTGTGTG
GAAACTCCTTCAGGAGGTTATACCTGTTACTGCCAGCCGGGCTACTATGGAAGCGACTGC
TTGATGCAGATCAATGAATGTAACTCAGACCCCTGTGTGAATGGCGGCTACTGCGTAGAC
CAAGTATATGGTTATAACTGCACCTGCCTGCCAGGGTATGAGGGAATTAACTGCCAAATC
GACACCCCAGAGTGCGCGAGCCTGCCCTGCCAGAACGGAGGCTACTGTACAGAACCCACA
GTCAGCGGTTACCATTGTCAGTGTATACCAGGATTTGAAGGGATCAAYTGTGAGATTAAC
ATTGATGAATGCTCCCTCTTTAATCCATGCGAGTATTACCAGATATGTGTCGATGGGATC
AACAGCTTCCGATGCCAATGTCCCTATGGTTTTGAAGGACCTCTGTGCGAGTTTACCATC
GACTCTTGCTACAGCAACCCTTGCCTTAATGGAGCTACTTGTACGGACGGYATATACCGC
TACGACTGTACCTGCCCTTATGGATATACTGGAATCAACTGTCAGATTGATACAGATGTG
TGTGACCCACAGCCTTGCTTCCATGGGGGTTCGTGTGTCAGGTTCCCCAGCAATGGGCTG
GATTTCACATGTCAGTGTCCAGTGGGATTTACAGGTCCACGATGTGAGGGTGACATTTAC
GACTGTTTGTCAGATCCGTGCCAGAACAATGGAACGTGTGTGGAGAACACCAATGGGATA
TCGGGGTTCACGTGTGAATGCCTACCACGATACGTGGGCCATTTCTGCCAGGAGGTCTAT
GTTCCATGTTCATCTGACCCATGTATGAACGGCGCCACTTGTCAGAATACAACAAGAGGT
TTTGAATGCATCTGTCCTGACGGTTGGACCGGCATGGTGTGTTCAGACGATGTGAATGAG
TGCATCACATCACCCTGCGAGAACACCGGTGTGTGCAACAACATGAGAGGATCCTACCAG
TGCATCTGTGGTTCATACTGGAGCGGGGTCCACTGCCAGAGTGACGTMTTAGAGTGTGCA
GCCATTCCMCCTGTCTGTCAGAATGGGGGYCTGTGCAAGGAGCAGCTTGGGGCGGGACCA
ATTTGCGAGTGCATCACAGGCTTCGAAGGACCCACCTGTGACACAGAGATCAAYGAGTGC
GCGTCTGGGCCGTGCATGAATGGCGCCACCTGCCATGACTTGGTGGGCAGTTTCTTCTGC
GATTGTATTCCAGGTTATGAAGGATTCTTATGCCAGACCAACACCAATGAATGTGAGAGC
TCTCCATGTCAGAACAATGCAATCTGTAGGGACCTTGTCAATGGCTATGTTTGTACCTGC
CAGGRTGGTTTCAATGGTACAAACTGTGGGTCAGAGCTAGACGAATGTTCCTCTGATCCC
TGCAGCAATGGAGGGACCTGTATCAATGAGATCAATGGATACACATGCAATTGTGCTCCA
GGATTTGAAGGTATTCACTGTATGGTTGAGATAGATGAGTGTGCTTCCAACCCCTGCCTC
AATGGAGCTACCTGCATGGATCTTATCAATGGGTATAACTGCAGTTGTTCAGCTGGTTAT
CGAGGAGTGATTTGTGATGAGGAGATCGACGAGTGTTCATCAAGTCCATGTGTCTTTGGA
GTATGTCACAACTTTCTGGATTTCTACAACTGTACATGTGATCCAGGATATGAAGGGTTG
CACTGTGAGCTTGAYATCCAGGAGTGTGCTTCAAACCCCTGCAACAATGGAGCCACCTGC
CTGGAACCCCAGATCAACATGTWCCAATGCAGCTGCACCCARGGTACCTTAGGTCCCCTC
TGTAGCACCGTCAGTCAGGCCAGCTTTACCGGCTCGGACTATATCCAGCTACCACCCCTG
GCCCAGCTGGCCCTGGAAGGCACCGGTAGCGGTGGTGGTGTCGGTAGGCGACGCCGTGCT
GTGGATAGGGTCACCATTGAGCTGAGCTTTGTGACCACTCTGTCAGCAGGTGTTCTGTTC
TACAATGAAGGGTTGCAGGCTAATGGCTACATAGACCACCTTGCTCTTGAGTTGTACCAA
GGGTCATTGGTAGCATCCATGAATATCGGCAGCGAGTCCATTGCAGCAACTRCCAGTGGA
AACCTCAATGATGGTAMCCCACACAAGGCAGTGCTTACCCTCGATGGGACTACGCTCTCA
GTGACAATAGATGAGGGTAATTGCCCAGAGGTCCCATGCTCAGTCAGCGTACAGCCGACT
GTATCAGGAGGCCCTCTGGAGTTGAACGAGGCATTGAAYGTTGGTGGTATTGGACCAGAT
GMATCTCCGTACATTGTATCTAAGCTACAATCGGTGGATAGCTTYATTGGCTGTATACAG
GATTTCAAAGTCAACAACCAACTGCAGAGTTTGTCCCAAGCTGCTCCCACSAACCTCTCC
TCACCCAACCCTACTGCAGCTNNAGNCACCTCAAGTCCAATCCCTGGCTGTGTTGTATCC
ACTCCTTGCCAGAACTCACCCTGCCAAAATGGAGGCACTTGCAATGATTATTGGCTGTCC
TACAAATGCTCCTGCCCTCTGGGGTTCGAGGGTACTTACTGCGAGATCCAGACGTTGGCC
AGCTTCCAGTCCGAACAGTTCCTACACTTTGGAGCGGATGCTGCAGGTTTGGCTGCGGAT
GGGGCTGTGGAGGCAATCAAGTTCTCATTCACCGCGGGCAGCCCAGACCAAGGGCTCATC
ATGTACATGGCTGGTAATGCCTCAGTGATCATCAAGTTCTTGAGACTGGGTGGAGTCCTG
TCTAGTGAGATCACCATTCCAATCAGTGATGGTCGATGGTATTCATTAGAACTCAGTATT
GTTGAGCAGCTCCAGCTAGTGATTGAAGTGACTGACATGGAATCTGGAGCAGTCCAGCAA
GGTACMATATTGGCACCACCCTCTGTTGGCCTCGCAATGCCAATCCTTTTTGGAAAGCTA
CACCCTGGTGGTGTCTTTGTGCYTCTGTYTACCACTCTGCCAACAACWTTAAGTTTCACT
GGRTGTATCCGAGACCTGTCCGTCAATGGCAGAGGGGTGGAGCTTCAGCAGGCCACRCCC
TATGGATCACGCAGCGACCCCCCTCAAGCATCCCCTGGGTGCCCAAGGGAGGGGYACTGC
TTCCCCTCCCCCTGCCAGAATACAGGGACTTGCCAACCCAGCTGGGAGGGGTACACCTGT
GACTGTACCCCGGATTTTATGGAGCCGAATTGCAGTGAAGCCACATCCTCCACCTACAAT
GGAGCCTCCAGCTACACCCGGTTAGTCTTGGACTCTGGCATCATYCCCTTTGGGGACAGT
TTCTCGGTAGAGTTCCGTACCAGGGACAGGTCCGGCATCATCCTGCTGATGCGGTTCTTC
CATCTCGGTGATGGTCAGGTGGATGACATGGTGCTTCTCATCATCGATGGCTCCCTCCAA
CTACAGACCTACTTTGAAGCAGATYTRAAGACCCTAGTCATCTCTGACAATGTCACTGAT
GCAGAGTGGCAGACCATTTCCATCGATAGACACCAGTCCTACATCACTGTATACCATTGG
GCGCAGAATTACACCCTCCAAGGGAACTTCCCCATCCACAGTGACACAAGGAACCCCATC
ATTGCTATGCTACTAGGAGGGACAAACACACCAGGCTCTCCACCAGACATGTTCCTGCAG
GGTTGTATACGCAACCCCATGGTCAACGGTCAAATACTCCACTACCTCTCCGAACAGACC
AACCCACAACCGGGCCTGACGGTCAACCGACTCAGCGTCCAGACCGGCTGTAACTCGCTG
GACGTCTGTAATCCAGACCCCTGCCCGGTGACAGCGAACTGCGTTGACCTGTGGAATGCC
CATCGTTGTGATTGTAGGGATGGCTGGGAGGGAGTGAACTGTGCCAGCAGTGTGGATGAC
TGCATAGGTAACCAATGTCAGAGAGGGTCAACCTGCRTTGATGGTCACATGAACTATACT
TGTACCTGTCCAGCTGGCTTGACTGATCATTTGTGTAATACGGAAATCAATGTCTGTGAA
AACGACCCCTGCAATGCGRACACTACAGTTGGCTGCACCCATGTTTTCCCATTGGACTTC
ACATGTACCTGTCAACCCGGTTTCACGGGAAAGACCTGTCTGACCGATGAACGAATCTGC
ACACAGAACCCCTGCGTGAATGATGGGGTGTGCGTTCAAAACTATGACAATACGGAGTAT
AATTGTACCTGTACAGATTTCTATGAAGGAAYGAATTGTGAGATCTTCAATCCCTGTTTT
CAACATGAATGTGTTAATGGTGCTGAATGCATAAGGAATGAATCATTTTACCTTTGCAAC
TGCCAGGATGGATTTTATGGGAACTTATGCCAGTTGACCGATGCCTGTTTTGCAGATCCA
TGCCAGAATGGAGGCATGTGTCATAGAGATGGCAACAGCTACACATGCCAGTGCAACCGT
TACTACAGAGGGCGCAACTGTGAAGAGCCTATCAACCAGTGTGAGGTCAATCCCTGTGCA
AACGGAGGCTCTTGTTTCCATGATCTGCTGATGCCTGAGGTGAAYTTCACCTGTGTTTGC
TTGGCTGGGTACACGGGAGACCTGTGTCAGTTTGACATTGCAGAGTGTGTATCCAATCCT
TGCAAAAATGGAGGCACTTGCATGGAGAGTTTGACCCCAGGACAACATTTCTTTGTGGGT
TACTTCTGCCAGTGTGTCCCTGGTTACACTGGAACCCACTGTGAAACAGACATCAATGAG
TGCAGCAGCTCACCATGTACTAATGGTGGAACATGCATTGATATGGTGAATCAGTACCAG
TGCCAGTGTCCRATACATTTTGCTGGGACCAATTGCCAGCTTGATCAAAGGACGTGTGAT
TTGRGTTTTTGCCAAAATAATGCAACATGCACGGACTCTGTGAATAATGGCTTTGAGTGC
AGTTGTCCTCTGGGTTATGGGGGAACTCTCTGTGACATGATCATCAATACATGTGCAAAC
AATCCTTGTCTGAATGGGGGAAGTTGTAATTATGTTGGGCCATGTGACTGCACCATGGCA
CCTATAGGTTTGACATCTTGCGGGCAGAATGAGCAATGCCAGCGCAACCTATGCTCCCAG
GCGCAGGACTGCAGCGTTACTACGGATGCCTTCACCTGCCATTGCACAGACACTGGATAC
GAGGGTCGACTTTGCGAGGAGGACATCAACGAATGYCTCTCGCCTGGTGTATGCCTCAAT
GGAGGTCAATGCATCAACGAAAACGGATCCTTCTCCTGCAACTGCTCCGRGACAGGATTC
ACTGGAGATTTCTGCACCAGGAACATTGACGAGTGCCAAACCCAACCCTGYCTCAATGGA
GCCACCTGCATTGACAACAGACCATTCTTCGAATGCAAGTGTGCTTCTGGATATGAGGGC
CGACTGTGTGCGATTGATTCAGATGAATGTGCYAGTGAGCCGTGCCAGCATGGCGGGAAG
TGTCAAGATAGAGGGAATGGGTACACCTGCGACTGTGTAGGAACAGGATACGAAGGGTCT
CAATGCATACAGGATGTCAACGAGTGTGACATTGGACAAGCTGAATGCCAGAATGGAGCT
ACATGCAAGAATATTGCAGGGACATACGAGTGTAGATGCACAGAGCAATTTACAGGCACA
CAATGTGAAACCACATTGGCAGCAGTGGCGTCCAACCAGATCGTGATCATTGTCCCACTT
GTCATTGTGTTGGTTCTCCTGGCCGTACTCGTCATCTGTGCATGGTGGTACCTGAGACAA
TCCAGGAAGATGAAAGGCAAGTATAACCCAGCCAAAGAGGAGCTAGATGGAGGCATGCCA
TTGGCTGCTTTTGAACTGGAGACWGATGAGAGGCTKWTA

>afraSS
ATGTGTGTCGACCTGRCYGCTAGCTTTGACTGCAATTGCCTACCAGGTTACACTGGAGAT
CAATGTGAGCTTGAGATTGATGAGTGTGCCTCYAATCCCTGTGCTAATGGAGCTACTTGC
AATGATCACCTGAACTACTGGAACTGTACCTGTGCACCAGGATGGCAAGGGAGGCGTTGT
ACAAGGAACATCAACGAATGCACCTCCGACCCATGTCTCAATGGAGCAACATGCCAGGAC
CTCGTCAACTCCTACATTTGTGACTGCACGCCCGGCTGGGAGGGTGTGCACTGCGAGGGA
GATATCAACGAGTGCGACTTTGGCTTCTGTCAGAACGAAGCAACCTGCTCCCACGGGATC
GACTCCTACACATGTGTGTGCCCCGAGGGATGGGAGGGAAAGAACTGTTCCGTGGAGGTT
GATGAATGCGCTTCACAACCCTGTCAGAATGGAGCAACTTGCGAGGATGCGTTCCTCAGS
TATGCCTGCTATTGCGCCCCAGGATTTACTGGTRTTCACTGTCAAGAGAATATCAACGAA
TGTGCCTCGGACCCTTGCTTGAACTCTGGCTCCTGCGTTGATGAGGTCAACGKTTACCGC
TGTGAATGTCCGCCCATCTGGTCAGGTGTCAACTGTGAGGTYGAACGTGACGAATGTGAG
TCGAATCCCTGCAGGAATGGAGCGACCTGCAATGACCTTGTTGGTTTCTACACCTGCGTC
TGTGCACCTGGTTTTGAAGGCGTGAACTGTGAAGGGAACGTGGACGAGTGTGCCAGTTTT
CCGTGTCAGAACGGTGCCATTTGCTTGGACGGTGCCAACCGCTTCTCCTGCCGATGTGCA
CCAGGTTTCGTGGGTGTTCTCTGCGAGACGGAGATCAACGAATGCYTGTCGRCRCCTTGT
GTTAATGGTGCTACCTGCCGCGACCTTGTCAATTTGTTCGTCTGCGAGTGTCCTTCAGGA
TATGCTGGGATCTTCTGCTCACAAGATAAAGACGAGTGTGCCTCACAACCTTGCCTCAAC
GGTGCCACCTGCATTGACTTCTTCAACMGGTATGAGTGCGAGTGTGCACCAGGGTTCGAA
GGAACRCAMTGTGATATCGACATCGACGAATGCGTCGTTGACAACCAATGCCTRAATGGY
GCAACSTGCGTYGATGGAATAAACAGCCACACTTGCCTCTGTGGCCAGGGATTCACAGGT
WCCCTCTGTGAGCAAGATATCAATGAGTGTCTTTCAKYGCCTTGTGCCTTTGGAGGACAR
TGCAAYGATCTTCCTGGAGCATTCTCCTGYGATTGTCCTCCAAATTTTACCGGAGTGCAG
TGTGAAATRGACGTGAACGAGTGCCTTCTATCCAACGGAGGRTGCCATCCTACTCAAACC
AAAGTGTGTAATAATACCTTTGGAGGATTCCAGTGCTTATGCAGTCCAGGTTTTGAAGGA
GAACTRTGYGACATTGACATCAACGAGTGTGCCAGCAACCCTTGTCTCTTCGGTGGGGAY
TGTGTRGACGGTCCTAACTCCTACTCCTGCCGCTGTGGKTCAGACTTCATCGGAAGCCAR
TGCCAGGCCCTGGTCAGGCAGTGTAACTTCAACCCCTGCGGGTTAAACTCTGTCTGCGTG
GAAACTCCTTCAGGGGGTTATACCTGCTACTGCCAGCCGGGCTACTATGGAAGCGACTGC
YTGATGCAGATCAATGAATGTAACTCAGACCCCTGTGTGAATGGAGGCCTCTGCGTAGAC
CAAATCTATGGTTATAACTGCACCTGCCTCCCAGGATATGAGGGAATCAACTGCCAAATC
GACACCCCAGAGTGCGCAAGCTTTCCCTGCCAGAACGGAGGCTACTGTACAGAACCCTCA
CTCGACATCTACCATTGTCAGTGTATACCAGGCTTCGAAGGGATCAACTGTGAGATTAAC
ATYGACGAATGCTCCCTCTTTAATCCATGCGAGTATTACCAGATATGTGTCGATGGGATC
AACAGTTTCCGATGCCAATGTCCCTATGGTTTTGAAGGACCTGTRTGCGAGTTTACCATC
AACTCTTGCTACAGCAACCCTTGTGTYAATGGAGCWACTTGTACRGAYGGTATATWCCGC
TAYGACTGTACCTGCCCTTACGGTTATACTGGAATCAACTGCCAGATTGATACAGATGTG
TGTGACCCACAGCCTTGCTTCCATGGGGGTTCATGTGTCAGGTTCCCTAACAATGGGCTG
GACTTCACATGTCAGTGTCCAGTGGGATTTACAGGTCCACGATGTGAGGGTGACATTTAC
GACTGTTTGTCGGACCCGTGCCAGAACAATGGAACGTGCGTGGAGAACACCAATGGGATA
TCAGGGTTCAAGTGTGAATGCCTACCAGGATACGTGGGCCATTTCTGTCAGGAGGTATAT
GTTCCTTGTTCATCGGACCCATGTATGAACGGCGCCACCTGTCAGAATACAACACAAGGT
TTTGAATGCATCTGTCTTGCTGGTTGGACCGGCATGGTGTGTTCAGACGATGTGAATGAG
TGCGTCACATCACCCTGCGAGAATACCGGTGTGTGCAACAACATGAGAGGATCCTACCAG
TGCATCTGCGGTTCATACTGGGGCGGGGTCCACTGCCAGAATGACGTSTTRGAGTGCGCW
GCCATCCCCCCTGTCTGTCAGAATGGGGGTCTGTGCAAGGAGCAGMCAGGGGCGGGACCA
ATCTGCGAGTGCATCGCAGGCTTTGAGGGACCCACCTGCGACACAGAGATCAACGAGTGC
ATGTCTGGGCCATGCATGAATGGMGCYACCTGCTATGACTTGGTGGGCAGYTTTTTCTGC
GATTGTGTCCCAGGTTATGAAGAATCGTTGTGTCAGACTAACACCAATGAATGTGAGAGC
TCCCCGTGTCAGAACAATGCAACCTGTAGRGACCTTGTCGATGGCTACKTCTGTACYTGY
GTGGATGGTTTYAATGGTACAAWYTGTGGGTCAGAGTTGGACGAATGCTCCTCTGATCCC
TGCRGCAATGGAGGGACCTGTAYCAATGAGATCAATGGATACACCTGTAATTGTGCCCCA
GGATTTGAAGGCATTCACTGTATGGTAGAGATARACGAGTGTGCTTCWAACCCCTGYCTT
AATGGAGCCACCTGCATGGATCTTGTAGATGGGTATAACTGCAGTTGTTCAACKGGTTAT
CAAGGGTTAATWTGTGATCAGGAGATCGACGAGTGTTCATCAAGTCCATGTGTCGCTGGA
ATTTGTCACGACTTCCTGGATTTCTACAACTGTACATGTGAGCCAGGATACGAAGGGTCG
CACTGTGAGTTAGACATYGAGGAGTGTGCCTCAAACCCCTGCAMCAATGGAGCCACCTGC
CTKGAACCCCAGATYAACATGTACCAATGCAGCTGCGCCCAGGGTACCTTAGGTCCCCTC
TGTAGCACCGTCAGTCAGGCAAGCTTCACAGGCTCGGGSTACATCCAGCTACCKCCCCTG
GCCCAGCTGGCCCTTGAAGGCACCGGTAGYGGTGGAGGCGTCGGCAGGCGACGCCGTGCY
GTGGATAGGGTCACCATTGARCTGAGCTTTGTGACCACACTGTCAGCRGGTGTTCTATTT
TACAATGAAGGGTTRCAGGCTAATGGCTACATCGACCAYCTYGCTCTTGAGTTGTACCAA
GGGTCATTGGTAGCATCCATGAAYGTTGGCAGYGGGTCYGTTGCAGCRACTGCCAGTGGA
AACCTGAATGATGGTACACCACACAAGGCAGTACTRACCCTTGATGGGACTACGCTCTCA
GTGACCATWGATGAGGGTAACTGCCCAGAGGTCCCATGCTCGGTCAGCGTMCWGCCGACK
GTCCCGGGAGGCCCTCTRGAGTTGAACGAGGCTCTGAAYGTTGGTGGWATCGRWCCAGRC
GCAKCTCCGTACATYGTGTCTAAGTTACAATCTGTGGATAGCTTCATAGGCTGTATACAG
GATTTCAAARTCAATAACCAACTGCAGAGTTTGTCACAAGTTGGTCCCACCAASCCCTCC
TCACCCAACCCYACYGCTGCTGGAGCMGCCTCAGGTCCCAGTCCYGGCTGTGTCGTATCC
ACCCCTTGCCAGAACTCCCTCTGTCARAATGGAGGCACTTGCAATGATTATTGGCTGTCC
TACAAGTGCGCCTGCCCTCTRGGGTTCGAGGGGACCTACTGTGAGATCCAGACGTTGGTY
AGCTTCCTGCCCGRTCAGTTCCTWCACTTYGSAGCGGATGCAGCARGTTTGRCTGCGGAK
GGGGCTGTGGAGGCGATCAAGTTCTCMTTCACKGCGGGYAGCCCAGACCAAGGGCTYATM
MTGTACATGGCTGGTAATGCCTCAGTGATCATYAAGTTCTTGAGACTGGGYGGAGTSCTG
TCTAGTGAGATCACCATTCCAATCAGTGATGGKCGATGGTATTCAYTGSAACTCAGTATC
GTTGAGCARCTCCAGCTAGTGATTGAAGTGACTGACATKGAATCTGGAKCAGTCCAGCAA
GGTACCATAYTGGCACCGCCCTCTGTTGACCTCGCAATGCCAATCCTCTTCGGGAAGCTA
CATCCAGGCGGTGTYTTTGTSCCCCTGTCATCTACTCTGCCARCAACATCAAGTTTCACT
GGATGTATCCGAGACCTGTCAGTCAATGGCAGAGGGGTGGAGCTTCAGCAGGCCACGCCC
TACGGGTCACGYACTGACCCCCCTCAAGCGTCCCCTGGGTGCCCTAGGGAGGGGCACTGC
TWCCCCTCCCCCTGCCAGAATACAGGCACTTGCCAACCCASCTGGGASGGGTACACCTGT
GACTGTACACCGGATTTCATGGAGCCGAATTGCRATGAAGCCACATCCTCCACCTACAAC
GGTGCTTCAAGCTACACCCGGTTAGTCCTGGACTCTGGTATCATCCCCTTCGGAGACCGT
TTCTCGGTGGACTTCCGTACCAGGGACAGGTCCGGTATCATCCTGCTGATGCGGTTCTTC
CATCTCAGTGATGGTCAGGTGGACGACATGGTGCTTCTCATCGTCGATGGCTCCCTCCAA
CTACAGACCTACTTTGAAGCAGACCTGAAGACCCTAGTCATATCTGACAACGTCACTGAT
GCAGAGTGGCAGACYGTTTCCATCGATAGACACCAGTCCTACGTCACYGCGTACCWTGGG
GCGCAGAATTWTACCCTCCAAGGGAACTTCCCMATCCACAGTGRCACAAGRAACCCKATC
ATTGCTATGCTACTAGGAGGRACAAACACACCAGGCTCTCCACCAAATWTGTTCCTGCAG
GGTTGTATCCGCAACCCSATGGTCAAYGGTCAAAGACTCCACTACCTMTCCGACCAGACC
AACCCSCAACCGGGCCTGACRGTMAACCGACTCAGCGTCCAGACCGGCTGTAACTCRCTG
GMCGTCTGTAATCCAGACCCCTGTCCRGTGACGGCRTACTGCATTGACCTGTGGAATGCC
CATCGGTGTGACTGTAGGGATGGCTGGGAGGGAGTAAACTGTGCCAACAGTGTGGATGAC
TGCATAGGTAACCAATGTCAGAGAGGATCAACCTGTGTTGATGGTCACGTGAACTATACT
TGTACCTGTCCCGCTGGCTTGACTGATCATCTATGTAATACAGAGATCAATGTCTGTGAA
AACGACCCCTGCAATGCGGACACTACAGTTGGCTGCACCCATGTTTTCCCACTAGACTTC
ACATGTACCTGTCAACCTGGTTTCACAGGAAAGACCTGTCTGACCGATGAACGAATCTGC
ACASAGARCCCCTGCGTGAATGGTGSGGTGTGYGCTCAAAACTATGAGAATRCAGAGTWT
AATTGTACTTGTCCAGATTTCTATGAAGGAACGAATTGTGAGATCTTCAATCCCTGTTTT
CAACATGAATGTGTYAATGGTGCTGAATGCATAAGGAATGGATCATTTTACCTTTGCAAC
TGCCAGGATGGGTTTTATGGGAACTTATGCCAGTTGACCGATGCCTGTTTTGCAGATCCA
TGCCAGAATGGAGGCGCGTGTCATAGAGATGGCAACAGCTACACATGCCAGTGCAGCCGT
TACTACAGAGGGCGCAACTGCGAAGAGCCTATCAACCAGTGCGACGTCAATCCCTGTGCA
AATGGAGGCTCTTGTTTCCATGATCTGCAGATGCCTGAGGTGAACTTCACCTGTGTTTGC
TTGGCTGGGTACACAGGAGACCTGTGTCAGTTTGACATTGCAGAGTGTGTGTCCAATCCT
TGCAAAAATGGAGGCACTTGCATGGAGAGTTTGACCCCAGGACAACATTTCTTTGTGGGT
TACTTCTGCCAGTGTTTCCCAGGTTACACTGGARTCCACTGTGAAACRGACATCRATGAG
TGCAGCAGCTCACCGTGTACTAATGGTGGAACATGTATTGATATGGTGAATCAGTACCAG
TGCCAGTGTCCGATGCATTTTGCYGGGACMAACTGCCAGCTTGATCAAAGGRYGTGTGAT
TTGGGTTTSTGTCAGAATAATGCAACATGCACGGACKCTGTGAATAATGGCTTTGAGTGC
AGTTGTCTTCTGGGTTATGGGGGAACTCTCTGTGACATGATCATCAATACATGTGCAAAT
AATCCTTGCCTGAACGGAGGAAGTTGTAATTACGTTGGGCCATGTGACTGCACCATGGCA
CCTGTAGGCTTGACAGCTTGCGGGCAGAACGAGCAATGCCAGCGCAACCTATGCTCCCAG
GCGCAGGACTGCAGCGTTAGTACGGATGCCTTCACCTGCCATTGCACCGACACTGGATAT
GAGGGTCGACTCTGCGAGGAGGACGTCAACGAATGCCTCACGCCTGGTCTATGCCTCAAC
GGAGGTCAGTGCATTAATGACAACGGGTCCTTCTCCTGCAACTGCTCCAGGACAGGATTC
ACTGGAGATTTCTGCACCAGGAACATTGACGAGTGTGCAACCCAACCCTGCCTCAATGGA
GCCACCTGCATTGATAACAGACCATTCTTTGAATGCAAGTGTGCTTCTGGATATGAGGGG
CGACTGTGCGCGTTTGATTCCGATGAATGTGCCAGTGAGCCGTGCCAGAATGGAGGGAAG
TGTCAGGATAGAGCGAATGGGTATACCTGCGACTGTGTAGGAACAGGATACGAAGGGTCT
TATTGCATACAGGATGTCAACGAGTGTGACATTGGACAAGCTGAGTGCCAGAATGGAGGT
ACATGCAGGAATTTAGCAGGGACATCTGAGTGCAGATGCACAGACCAATTTGAAGGCTCA
CAATGTGAAACCAAAAAGGCAGCAGTGGCATCCAACCAGATCGTGATCATAGTCCCGCTT
GTGATCGTGTTRGTTCTCCTGGCCGTACTCTTCATCTGTGCATGGTGGTACCTGAGGCAA
TCCAGGAAGATGAAAGGCAAGTATAACCCAGCCAARGRGGAGTTAGATGGAGGCATGCCA
TTGGCTGCKTTTGARCTGGAGACAGATGAGAGGCTTATA

>hpul
ATGTGTGTCGACCTGGCCGCTAGCKTTGACTGTAATTGCCTACCAGGTTACACTGGAGAT
CAATGTGAGCTTGAGATCGATGAATGTGCTTCCAATCCTTGTGCTAATGGAGCTACTTGC
AATGATTACCTGAACTACTGGAANNNNNNNNNNNNNNNNNNNNNNNNNNCGAGGCGTTGT
ACAAGGAACATTAATGAATGCGCCTCCGACCCGTGCMTCAATGAAGSAACATGCCAGGAC
CTTGTCAACTCATACATTTGTGACTGCACRCCYGGTTGGGAGGGTGTTCACTGCGAAGAA
GACATCAACGAGTGCGACTTTGGCTTCTGTCAGAACGGAGCGACCTGCTCCCATGGKATC
AACTCCTACACATGTGTGTGCTCCGAGGGATGGGAGGGAAAGAACTGTTCAGCGGAGATT
GATGAATGCGCTTCACAACCCTGTCAGAATGGAGCAACCTGCGAGGATGCGTTYCTCAGY
TATGCCTGCTATTGCGCCCCAGGATTTACTGGTGTTCACTGTCAAGAGAATATCAACGAA
TGTGCCTCAGGCCCCTGCTTGAACTCTGGCACCTGCATTGATGAGGTCAACGGTTACCAC
TGTGAATGTCCACCTATCTGGTCAGGTGTCAACTGCGAGGTTGAACGTGACGAATGCGAG
TCGAATCCCTGCAGGAATGGAGCAACCTGTAATGACCTGGTTGGCTTCTACACCTGTGTC
TGTGCTCCTGGTTTTGAGGGCGTGAACTGTGGAGGGAACGTGGACGAGTGCGCAAGTTTC
CCGTGTCAGAACGGTGCAATTTGCTTGGACGGTGCCAACCGCTTCTCCTGCCGTTGTGCA
CCAGGTTTCATGGGTGTTCTATGCGAGACKGAGATCAACGAATGCCTCTCGGCGCCTTGT
GTAAATGGTGCTACCTGCCGCGACCTTGTCAATTTRTTTGTCTGCGAATGTCCTTCAGGA
TATGCTGGGATCTTCTGCTCACAAGATAAAGATGAGTGTGCCTCACAACCTTGCCTCAAC
AGTGCCTCCTGCATTGACTTCTTCAACCGGTATGAGTGCGAGTGTGCACCAGGGTTCGAA
GGAACGCACTGTGAAWYCKACATCGACGAATGCGTCRTTGACAACCAATGCCTGAATGGC
GCAACRTGCATTGACGGAATAAACAGCCACACTTGCCTCTGTGGCCAGGGATTCACAGGT
ACCCTCTGTGARCAAGATATCAATGAGTGTCTTTCATTGCCTTGTGCCTTTGGAGGACAG
TGCAACGATCTTCCTGGAGCGTTCTCTTGCGATTGTCCTCCAAATTTTACCGGARTGCAG
TGTGAAATGGACGTGAACGAATGCCTTCTATCCAACGGGGGATGCCATCCTACTCAAACC
AAAGTGTGTAATAATACCTTTGGAGGATTCCAGTGCTTATGCAGTCCAGGCTTTGAAGGA
GAACTGTGCGACATTGACATCAACGAGTGTGCCAGCAACCCTTGTCTCTTYGGTGGGGAC
TGTGTGGACGGGCCTAACTCCTACTCCTGCCGCTGTGGGTCAGACTTCATCGGAAGCCAG
TGCCAGGCCCTGGTCAGGCAGTGTAACTTCAATCCCTGCGGGTTCAACTCTGTCTGCGTG
GAAACTCCTTCAGGGGGTTATACCTGCTACTGCCAGCCGGGCTACTATGGAAGCGACTGC
TTGATGCAGATTAACGAATGTAACTCAGACCCCTGTGTAAATGGCGGCCTCTGCGTAGAC
CAAGTATATGGTTATAACTGCACCTGCCTCCCAGGATATGAGGGAATCAACTGCCAAATC
GACACCCCAGAGTGTGCAAGCMTGCCMTGCCAGAACGGAGGCTACTGTACAGAACCCACA
GTCGACGTCTACCATTGTCAGTGTATACCAGGCTTCGAAGGGATCAACTGTGAGATTAAC
ATTGACGAATGCTCCCTCTTTAATCCATGCGAGTATTACCAGATATGTGTCGATGGGATC
AACAGCTTCCGATGCCAATGTCCCTATGGTTTTGAAGGACCTGTGTGYGAGTTTACCATC
GACTCTTGCTACAGTAACCCTTGTGTTAATGRAGCTACTTGTAYGGACGGTATATACCGC
TACGACTGTACCTGCCCTTACGGTTATACTGGAATCAACTGTCAGATCGATACAGATGTG
TGTGACCCACAGCCTTGCTTCCATGGRGGTTCATGTGTCAGGTTTCCTAGCAATGGACTG
GACTTCACATGTCAGTGTCCAGTGGGATTTACAGGTCCWMGWTGTGAGGGTGACATTTAY
GACTGTTTRTCRGACMYSTGCCAGAACAATGGAACGTGCGTGGAGAACACGAATGGGATA
TCAGGGTTCACGTGTGGATGCCTACCAGGATACGTRGGCCATTTCTGTCAGGAGGTATAC
GTTCCTTGTTCATCGGACCCATGTATGAACGGYGCYACTTGTCAGAATACAACACAAGGT
TTTGAATGCATCTGTCTTGATGGTTGGACCGGCATGGTGTGTTCAGACGATGTGAATGAG
TGTGTCACATCGCCCTGCGAGAACACCGGTGTGTGCAACAACATGAGAGGATCCTACCAG
TGCATCTGCGGTWCATACTGGAGTGGGGACCACTGCCAGAATGATGTCTTAGAGTGCGCA
GCAATCCCCCCTGTCTGTCAGAATGGGGGTCTGTGCAAGGAGCAGCCAGGGGCGGGACCA
GTCTGCGAGTGCATCGCGGGCTTTGAGGGACCCACCTGTGACACAGAGATCAACGAGTGC
ATGTCTGGGCCATGCATGAATGGAGCCACCTGCTATGACTTGGTGGGCAGTTTTTTCTGC
GATTGTATCCCCGGTTATGAAGGATCGTTGTGTCAGACTAACACCGATGAATGTGTGAGC
TCCCCTTGTCAGAACAATGCGACCTGCAGGGACCTTGTCGATGGCTATGTCTGTACCTGT
GTGGATGGTTTCAATGGTACAAACTGTGGGTCAGAGTTGGAYGAATGCTCCTCTGATCCC
TGCGTCAATGGAGGGACCTGTATCAATGAGATCAATGGATATACCTGTAACTGTGCCCCA
GGATTTGAAGGCATTCACTGTATGGTAGAGATAGATGAGTGTGCTTCTAACCCCTGCCTC
AATGGAGCCACCTGCATGGATCTTGTAGATGGGTATAACTGCAGTTGTTCAACTGGTTAT
CAAGGATTAATTTGTGATCAGGAGATCGATGAGTGTTYGTCAAGTCCATGTGTCTTTGGA
RTTTGTCACGATTTCCTYRATTTCTACAACTGTACATGTGATCCAGGATATGAAGGGTCG
CACTGTGAGTTAGACATCCAGGAGTGTGCCTCAARCCCCTGCAACAATGGAGCCACCTGC
YTGGAACCCCAGATCAACATGTACCAATGCAGCTGCGCCCAGGGTACCTTAGGTCCCCTC
TGTAGCACCGTCAGTCAGGCAAGCTTCTCAGGCTCGGGCTACATCCAGCTACCGCCCCTG
GCCCAGCTGGCCCTTGAAGGCACMGGTAGTGGKGGAGGCGTYGGCAGGCGACGCCGTGCT
GTGGATAGGGTCACCATTGAACTGAGCTTTGTGACCACACTATCAGCGGGTGTTCTATTT
TACAATGAAGGGTTGCAGGCTAATGGCTTCATMGAYCACCTTGCTCTTGAGTTGTACCAA
GGGTCATTGGTAGCATCMATGAATGTYGGCAGTGGGTCYGTTGCAGCARCTGCCGGTGGA
AACCTGAATGATGGTACACCACACAAGGCAGTACTGACCCTTGATGGGACTACKCTCACA
GTGACCATAGATGAGGGTAACTGCCCAGAGATCCCATGCTCGGTCAGCGTACAGCCGACT
GTCCCGGGAGGCCCTCTAGAGTTGAACGAGGCTCTGAACGTTGGTGGTATTGGACCAGAT
GCATCTCCGTACATTGTGTCAAAGTTACAATCTGTGGATAGCTTCATTGGCTGTATACAG
GATTTCAAAGTCAATAACCAACTGCAGAGTTTGTCCCAAGTTGCTCCCATCAACCCCTCC
TCACCCAACCCCACTGCTGCTGGAGCTGCCTCTGGTCCCAGTCCTGGCTGTGTCGTATCC
ACCCCTTGCCAGAACTCCCTCTGTCAAAATGGAGGCACTTGCAATGATTATTGGCTGTCC
TACAAGTGCGCCTGCCCTCTGGGTTTTGAGGGTACCTACTGCGAGATCCAGACGTTGGTC
AGCTTCCTGCCCGATCAGTTCCTACACTTCGGAGCGGATGCAGCAGGTTTGGCTGTGGAT
GGGGCCGTGGAGGCAATCAAGTTCTCCTTCACGGCGGGCAGCCCAGACCAAGGGCTCATC
ATGTACATGGCTGGTAATGCCTCAGTGATCATCARGTTCTTGAGACTGGGTGGAGTCCTG
TCTAGTGAGATCACCATTCCAATCAGTGATGGGCGATGGTATTCATTGGAACTCASTATC
GTTGAGCAGCTCCAGCTAGTGATTGAAGTGACTGACATGGAATCCGGAGCAGTCCAGCGA
GGTACCATATTGGCACCGCCCTCTGTTGACCTCGCAATGCCAATCCTTTTCGGAAAGCTA
CATCCAGGCGGTGTCTTTGTGCCCCTGTCATCTACTCTGCCAGCTACATCAAGTTTCACT
GGATGTATCCGAGACCTGTCAGTCAATGGTAGAGGGGTGGAGCTTCAGCAGGCCACGCCC
TATGGGKCACGCAGTGACCCCCCTCAAGCATTCCCTGGGTGCCCTAGGGAGGGGCACTGC
TTCCCCTCCCCTTGCCAGAATACAGGGACTTGCCAACCCAGCTGGGACGGGTACACCTGT
GACTGTACCCCAGATTTCATGGAGCCAAATTGCAATGAAGCCACATCCTCTACCTACAAC
GGTGCCTCAAGCTACACCCGGTTAGTCGTGGACTCTGGCATCATCCCCTTCGGAGACAGG
TTCTCGGTTGAGTTCCGTACCAGGGACAGGTCCGGTATCATCCTGCTGATGCGGTTCTTC
CATCTCRGTGATGGGCAGGTGGACGACATGGTGCTCCTCATCATCGATGGCTCCCTCCAA
CTACAGACCTACTTTGAAGCAGACCTGAAGACCCTAGTCATCTCCGACAACGTTACTGAT
GCAGAGTGGCAGACCRTTTCCATCGATAGACACCAGTCCTACGTCACCGCGTACCATGGG
GCGCAGAATTACACCCTCCAAGGGAACTTCCCCATCCACAGTGGCACAAGGAACCCCATC
ATTGCTATGCTACTAGGAGGGACAAACACACCAGGCTCTCCACCAGATATGTTCCTGCAG
GGTTGTATYCGCAACCYGATGGTCAATGGTCAAAGACTCCACTACCTCTCCGACCAGACC
AACCCCCAACCGGGCCTGACGGTCAACCGACTCAGCGTCCAGACCGGCTGTAACTCGCTG
GACGTATGCAATCCAGACCCCTGTCCGGTGACGGCGTACTGCATTGACCTGTGGAATGCC
TATCGGTGTGACTGTAGGGATGGCTGGGAGGGAGTAAACTGTGCCAACAGTGTGGATGAC
TGCATAGGTAACCAATGTCAGCGAGGATCAACCTGTGTTGATGGTCACATGAACTATACT
TGTACCTGTCCACCTGGCTTGACTGATCGTCTATGTAATACGGAGATCAACGTCTGTGAA
AACGAGCCCTGCAATGCAGACACTACAGTTGGCTGCACCCACGTTTTCCCACTAGACTTC
ACATGTACCTGTCAACCTGGTTTCACGGGAAAGACCTGTCTGACCGATGAACGAATCTGC
ACACAGAACCCCTGCGTGAATGGTGGGGTGTGCGCTCAAAACTATGAGAATACCGAGTAT
AATTGTACTTGTCCAGATTTCTATGAAGGAACGAATTGTGAGATCTTCAATCCCTGTTTT
CAACATGAATGTGTGAATGGTGCTGAATGCATAAGGAATGAATCATTTTATCTTTGCAAC
TGCCARGATGGATTTTATGGGAACTTATGCCAGTTGACCGATGCCTGTTTTGCAGATCCA
TGCCAGAATGGAGGCATGTGTCATAGAGATGGCAACAGCTACACATGCCAGTGCAGCCGT
TACTACAGAGGGCGCAAYTGCGAAGAGCCTATCAACCAGTGTGAKGTCAAYCCCTGTGCA
AATGGAGGCTCTTGTTTCCATGATCTGCAGATGCCTGAGGTGAACTTYACCTGCGTTTGC
YTGGCTGGGTACACRGGAGACCTSTGTCAGTTTGACATTGCAGAGTGTGTKTCCAATCCT
TGCAAAAATGGAGGCACTTGYATGGAGAGTTTGACCCCAGGACAACATTTCTTTGTRGGT
TACTTCTGCCAGTGTGTCCCAGGTTACACTGGAATCCACTGTGAARCAGACATCAATGAG
TGCAGCAGCTCACCGTGTACYAAYGGTGGAACATGTATTGATATGGTGAATCAGTWCCAG
TGCCAGTGTCCGATGCATTTTGCTGGGATAAACTGCCAGCTTGATCAAAGGACGTGTGAT
TTGGGTTTGTGTCAGAATAATGCAACATGCACAGACTCTRTGAATAATGGCTTTGAGTGC
AGTTGTCTYCTGGGTTWTGGGGGAACTCTCTGTGACATGATCATCAATACATGTGCAAAC
AATCCTTGTCTGAAYGGGGGAAGTTGTAACTACGTTGGGCCATGTGACTGCACCATGGCA
CCTGTAGGCTTGACRGCTTGTGGGCAGAATGAGCAATGCCAGCGYAGCCTATGCTCCCAG
GCACAGGACTGCAGCGTTTCCATGGATGCCTTCACCTGCCATTGCACAGACACTGGATAC
GAAGGTCGACTCTGCGARGAGGACGTCAACGAATGCCTCKCRCCTGGTGTATGCCTCAAC
GGAGGTCAATGCATCAACGACAACGGATCCTTCTCCTGCAACTGCTCWGGGACAGGATTC
ACTGGAGATTTYTGCACCAGGAACATTGACGAGTGCGCAACCCAACCCTGCCTCAATGGA
GCCACCTGCATTGACAACAGACCWTTCTTTGAATGCAAGTGTGCTTCTGGATATGAGGGC
ACACTGTGTGCGATTGATTCAGATGAATGTGCCAGTGAGCCGTGCCAGAATGGCGGGAAG
TGTCAAGATAGAGTCAATGGGTACACCTGCGACTGTGTAGGAACAGGATACGAAGGGTCT
CAATGCATAGAGGATGTCAATGAGTGTGACATTGGACAAGCTGAATGCCAGAATGGCGCA
ACATGCAGGAATATTGTAGGGTCATACCAGTGTACATGCACAGATCARTTTGAAGGCACA
CAATGTGAAACCAAATTGGCAGCAGTGGCWTCCAACCAGATCGTGATCATAGTCCCGCTC
GTCATCGTGTTGGTTCTCCTGGCCGTACTCGTCATCTGTGCATGGTGGTACCTGAGGCAA
TCCAGGAAGATGAAAGGCAAGTACAACCCAGCCAAAGAGGAGTTAGATGGRGGCWTGCCA
TTGGCTGCTTTTGAACTGGARACWGATGAGAGGCTTATA

>snud
ATGTGTGTCGACCTGGTCGCTAGCTTTGACTGTAATTGCCTTCCAGNNNNNNNNNNNNNN
NNNNNNNNNNNNNNNNNNNNNNNNNNNNNNNNNNNNNNNNNNNNNNNNNNNNNNNNNNNN
NNNNNNNNNNNNNNNNNNNNNNNNNNNNNNNNTGCACCAGGATGGCAAGGGAGGCGCTGT
ACGAGGAACATTAACGAATGCGCCTCCGACCCGTGCCTCAATGGTGCAACATGCCAGGAC
CTCGTCAACTCATAYATTTGTGACTGCGCGCCTGGTTGGGAGGGTGTGCACTGCGAAGAA
GACATCAACGAGTGTGACTTTGGCTTCTGTCAGAACGGAGCGACCTGCTCCCACGGGATC
AACTCCTACACATGTATGTGCCCTGAGGGATGGGAGGGGAAGAATTGTTCCGTGGAGATT
GATGAATGCRCTTCACAACCTTGTCAGAATGGAGCAACTTGCGAGGATGCGTTCCTCAGC
TATGCCTGCTATTGCGCCCCAGGATTTACTGGTGTTCACTGTCAAGAGGATATCAACGAA
TGTGCCTCAGACCCCTGTYTGAACTCTGGCACCTGCATTGATGAGGTCAAYGGTTATCGC
TGTGAATGYCCRCCTATCTGGTCAGGTGTCAACTGCGAGGTTGAACGTGACGAATGCGAG
TCGAATCCCTGCAGGAATGGAGCAACCTGCAATGACCTGGTTGGCTTCTACACCTGCGAC
TGTGCKCCTGGTTTTGAGGGTGTGAACTGTGAAGGGAACGTGGATGAGTGCGCAAGTTTC
CCGTGTCAGAATGGTGCTATATGCTTGGATGGTGCCAACCGCTTCTCCTGCCGATGTGCA
CCAGGTTTCATGGGTGTTCTCTGCGAGACGGAGATCAACGAATGCTTGTCGGCGCCTTGT
GTTAATGGTGCTACCTGCCACGACCTAGTCAATACGTTTGTCTGCGATTGTCCTTCAGGA
TATGCTGGGATCTTCTGCTCACAAGATAAAGATGAGTGTGCCTCACAACCTTGCCTCAAC
GGTGCCACCTGCATTGACTTCTTCAACCGGTATGATTGTGAATGTGCACCAGGGTTCGAA
GGAATGCACTGTGAAATCGACATCGACGAATGCGTGGTTGCCAACCAATGCCAGAATGGT
GCAACATGCGTAGATGGAATAAAYAGCCACACTTGTCTCTGTGGCCAGGGATTCACAGGT
ACCCTCTGTGAGCAAGATATCAATGAGTGTCTTTCATCGCCTTGTGCCTTTGGAGGACAG
TGCAACGATCTTCCTGGAGCGTTCTCTTGCGATTGTCCTCCAAATTTTACTGGAGTGCAG
TGTGAAATGGACGTGAACGAGTGCCTTCTACCCGACGTAGGGTGCCATCCTACTCAAACC
AGAGTGTGTAATAATACCTTTGGAGGATTCCAGTGCTTATGCAGTCCAGGTTTTGAAGGA
GAACTGTGCGACATCGACATCAACGAGTGTGCCAGCAACCCTTGTCTCTTTGGTGGGGAT
TGTGTTGACGGTCCTAACTCCTACTCCTGTCGCTGTGGGTCAGACTTCATCGGAAGCCAG
TGCCAGGCCCTTGTCAGGCAGTGTAACTTTAATCCCTGYGGGATCAACTCTGTCTGTGTG
GAAACTCCTTCAGGAGGTTATACCTGCTACTGCCAGCCGGGCTACTATGGAAGCGACTGC
TCGATGCAGATCAATGAATGTAACTCAGACCCCTGTGTGAATGGCGGCTTCTGCGTAGAC
CAAGTATATGGTTATAACTGCACCTGCCTGCCAGGATATGAGGGAATCAACTGCCAAATC
GACACCCCAGAGTGCGCAAGCCTGCCCTGCCAGAATGGAGGCTACTGTACAGAACCCACA
GTCAGCGGTTACCATTGTCAGTGTATACCAGGCTTTGAAGGGATCAACTGTGAGATTAAC
ATCGACGAATGCTCCCTCTTTAATCCATGCGAGTCTTACCAGATATGTGTCGATGGGATC
AACAGCTTCCGATGCCAATGTCCCTATGGTTTTGAAGGTCCTCGGTGCGAGTTTACTATC
GACTCTTGCTACAGCAACCCTTGCCTTAATGGAGCGACTTGYATGGAYGGCATATACCGC
TACGACTGTATCTGCCCTTACGGTTATACTGGAATTAACTGTSAGATCGATACAGATGTG
TGTGACCCACAGCCTTGCTTCCATGGCGGTTCGTGTGTCAGGTTCCCTAGCAATGGGCTG
GACTTCACATGTCAGTGTCCAGTGGGATTTACAGGTCCACGATGTGAGGGTGACATTTAC
GACTGTTTGTCAGATCCGTGCCAGAACAATGGAGTGTGTGTGGAGAACACCAATGGGATA
TCGGGGTTCACGTGTGATTGCCTACCACGATAYGTGGGCCATTTCTGCCAGGAGGTCTAT
GTTCCATGTTCATCTGACCCATGTATGAACGGCGCCACTTGTCAGAATACAACAAGAGGT
TTTGAATGCATCTGTCCTGAAGGTTGGACCGGCATGGTGTGTTCAGAYGATGTGAATGAG
TGCGTCACATCRCCCTGYGAGAACACCGGTGTRTGCAACAACATGAGAGGATCCTACCAG
TGCATCTGTGGTTCATACTGGAGCGGGGTCCACTGCCAGAATGACGTCTTAGAGTGTGCA
GCCATTCCCCCTGTCTGTCAGAATGGGGGTCTGTGCAAGGAGCAGCCTGGGGCGGSACCA
ATTTGCGRGTGCATCGCAGGCTTCGAAGGACCCACCTGTGACACAGAGATCAACGAGTGC
GCGTCTGGGCCGTGCATGAATGGCGCCACCTGCCATGACTTGGTGGGCAGTTTCTTCTGT
GATTGTATTCCAGGTTATGAAGGACCCTTATGCCAGAACAACACCAATGAATGTGAGAGC
TCTCCATGTCAGAACAATGCAATCTGTAGRGACCTTGTCAATGGSTATTTTTGTACCTGT
CTGGGTGGTTTCAATGGTACAAACTGTGGGTCAGAGCTAGACGAATGTTCCTCTGATCCC
TGCAGCAATGGAGGGACCTGTATCAATGAGATCAATGGATACACATGCAATTGTGCTCCA
GGATTTGAAGGTATTCACTGTATGGTTGAGATAGATGAGTGTGCTTCCAACCCCTGCCTC
AATGGAGCTACCTGCATGGATCTTATCAATGGGTATAACTGCAGTTGTTCAGCTGGTTAT
CGAGGAGTGATTTGTGATRAKGAGATYGACGAGTGTTCATCAAGTCCATGTGTCTTTGGA
GTATGTCACAACTWTCTGGATTTCTACAACTGTACWTGTGATCCAGGATATGAAGGGTYG
CACTGTGAACTTGACATCCAGGAGTGTGCTTCAAACCCCTGCAGCAATGGAGCCACCTGC
CTGGAACCCCAGATCAACATGTACCAATGCAGCTGCACCCAGGGTACCTTAGGTCCCCTC
TGTAGCACCGTCCGTCAGGCCAGCTTTACCGGCTCGGACTATATCCAGCTACCACCCCTG
GCCCAGCTGGCCCTGGAAGGCACCGGTAGCGGTGGTGGTGTCGGTAGGCGACGCCGTGCT
GTGGATAGGGTCACCATTGAGCTGAGCTTTGTGACCACTTTGTCAGCAGGTGTTCTGTTC
TACAATGAAGGGTTGCAGGCTAATGGCTACATCGACCATCTTGCTCTTGAGTTGTACCAA
GGGTCATTGGTAGCATCCATRAATATCGGCAGYGAGTCCATTGCAGCAACTGCCAGTGRA
AACCTCAATGATGGARCCCCACACAAGGCAGTGCTTACCSTCGATGGGAATAYGCTCTCA
GTGATGATAGATGAGGGTAACTGCCCAGCGGTCCCATGCTCGGTCAGCGTACAGCCGACT
GTATCAGGAGGCCCTCTKGAGTTGAACGAGGCATTGAACGTTGGTGGTATTGGACYAGAC
GCATCTYCGTACATTGTATCTAAGCTACAATCGGTGGATAGCTTCATTGGCTGTATACAG
GATTTCAAAGTCAACAACCAACTGCAGAGTTTGTCCCAAGCTGCTCCCACCAACCYCTCC
TCACCCAACCCTACTGCAGCTNNAGNCACCTCAGGTCCAAGTCCTGGCTGTGTTGTATCC
ACTCCTTGCCAGAACTCACCCTGCCAAAATGGAGGCACTTGCAATGATCTTTGGCTGTCC
TACAAATGCTCCTGCCCTCTGGGGTTCGAGGGTACCTACTGCGAGATCCAGACGTTGGCC
AGCTTCCTGCCCAATCAGTTCCTACACTTTGGAGCGGATTCTGCAGGTTTGGCTGCAGAT
GGGGCTGTGGAGGCAATCAAGTTCTCATTCACCGCGGGCAGCCCTGACCAAGGGCTCATC
ATGTACATGGCTGGTAATGCCTCAGTGATCATCAAGTTCTTGAGACTTGGTGGAGTCCTG
TCTAGTGAGATTACCATTCCAATCAGTGATGGTCGATGGTATTCATTGGAACTCAGTATC
GTTGAGCAGCTCCAGCTAGTGATTGAAGTGACTGACATGGAATCTGGAGCAGTCCAGCAA
GGTACCATATTGGCACCACCCTCTGTTGGCCTTGCAATGCCAATCCTTTTTGGAAAGCTA
CACCCTGGTGGTGTCTTTGTGCCTCTGTCTACCGATCTGCCAACAACATCAAGTTTCACT
GGATGTATCCGGGACCTGTTCGTCAATGGCAGAGGGGTGGAGCTTCAGCAGGCCATGCCC
TATGGATCACGCAGCGACCCCCCTCAAGCATCCCCTGGGTGCCCTAGGGAGGGGCACTGC
TTCCCCTCCCCCTGCCAGAATACAGGGACTTGCCTACCCAGCTGGCAGGGGTACACCTGT
GACTGTACCCCGGATTTCATGGAGCCACATTGCTCTGAAGCCACATCCTCCACCTACAAT
GGAGCCTCCAGCTACACCCGGTTAGTCTTGGACTCTGGCATCATCCCCTTTGGGGACAGC
TTCTCGGTAGAGTTCCGTACCAGGGACAGGTCCGGTATTATTTTGCTGATGCGGTTCTTC
CATCTCGGTGATGGTCAGGTGGATGACATGGTGCTTCTCATCATCGATGGCTCCCTCCGA
CTACAGACCTACTTTAAAGCAGATCTGAAGACCCTAGTCATCTCTGACAATGTCACTGAT
GCAGAGTGGCAGACCATTTCCATCGATAGACACCAGTCCTACATCACTGTATACCATGGG
GCGCAGAATTTCACCCTCCAAGGGAACTTCCCCATCCACAGTGACACAAGGAACCCCATC
ATTGCTATGCTACTAGGAGGGACAAACACACCAGGCTCTCCACCAGACATGTTCCTGCAG
GGTTGTATACGCAACCCCATGGTCAACGGTCAAATACTCCACTACCTCTCCGAACAGACC
AACCCCCAACCGGGCCTGACGGTCAACCGACTCAGCGTCCAGACCGGCTGCAACTCGCTG
GACGTCTGTAATCCAGACCCCTGCCCGGTGACAGCGTACTGCGTTGACCTGTGGAATGCC
CATCGTTGTGATTGTAGGGATGGCTGGGAGGGAGTGAACTGTGCCAGCAGTGTGGATGAC
TGCATAGGTAACCAATGTCAGAGAGGGTCAACCTGCGTTGATGGTCACATGAACTATACT
TGTACCTGTCCAGCTGGCTTGACTGATCATTTGTGTAATACAGAGATCAATGTCTGTGAA
AGCGACCCCTGCAATGCGGACACTACAGTTGCATGCACCCATGTTTTCCCATTGGACTTC
ACATGTACCTGTCAACCCGGTTTCACGGGAAAGACCTGTCTGACCGATGAACGAATCTGC
ACACAGAACCCCTGCGTGAATGATGGGGTGTGCATTCAAAACTATGACAATACGGAGTAT
AATTGTACCTGTACAGGTTTCTATGAAGGAACAAATTGTGAGATCTTTAATCCCTGTTTT
CAACATGAATGTGTTAATGGTGCTGAATGCATAAGGAATGGATCATTTTACCTTTGCAAC
TGCCAGGATGGATTTTATGGGAACTTATGCCAGTTGACCGATGCCTGTTTTGCAGATCCA
TGCCAGAATGGAGGCATGTGTCATAGAGATGGCAACAGCTACACATGCCAGTGCAACCGT
TACTACAGAGGGCGCAACTGTGAAGAGCCTATCAACCAGTGTGAGGTCAATCCCTGTGCA
AACGGAGGCTCTTGTTTCCATGATCTGCTGATGCCTGAGGTGAACTTCACCTGTGTTTGC
TTGGCTGGGTACACGGGAGACCTGTGTCAGTTTGACATTGCAGAGTGTGTATCCAATCCT
TGCAAAAATGGAGGCACTTGCATGGAAAGTTTGACCCCAGGACAACATTTCTTTGTGGGT
TACTTCTGCCAGTGTGTCCCTGGTTACACTGGAACCCACTGTGAAACAGACATCAATGAC
TGCAGCAGCTCACCATGTACTAATGGTGGAACATGCATTGATATGGTGAATCAGTACCAG
TGCCAGTGTCCGATACATTTTGCTGGGACCAATTGCCAGCTTGATCAAAGGACATGTGAT
TTGGGTTTTTGCCAAAATAATGCAACATGCACGGACTCTGTGAATAATGGCTTTGAGTGC
AGTTGTCCTCTGGGTTACGGGGGAACTCTCTGTGACATGATCATCAATACGTGTGCAAAC
AATCCTTGTCTGAATGGGGGAAGTTGTAATTACGTTGGGCCATGTGACTGCACCATGGCA
CCTATAGGTTTGACATCTTGCGGGCAGAATGAGCAATGCCAGCGCAACCTATGCTCCCAG
GCGCAGGACTGCAGCGTTACTACGGATGCCTTCACCTGCCATTGCACAGACACTGGATAC
GAGGGTCGACTTTGCGAGGAGGACGTCAACGAATGCCTCTCGCCTGGTGTATGCCTCAAT
GGAGGTCAATGCATCAATGAAAACGGATCCTTCTCCTGCAACTGCTCCGGGACAGGATTC
ACTGGAGATTTCTGCACCAGGAACATTGACGAGTGCGAAACCCAACCCTGCCTCAATGGA
GCCACCTGCATTGACAACAGACCATTCTTCGAATGCAAGTGTGCTTCTGGATATGAGGGC
CGACTGTGTGCGATTGATTCAGATGAATGTGCCAGTGAGCCGTGCCAGCATGGTGGGAAG
TGTCAAGATAGAGTGAATGGGTACACCTGCGACTGTGTAGGAACAGGATACGAAGGGTCT
CAATGCATACAGGATGTCAACGAGTGTGACATTGGACAATCTGAATGCCAGAATGGAGCT
ACATGCAAGAATCTTGCAGGGACATACGAGTGTAGATGCACAGAGCAATTTACAGGCACA
CAATGTGAAACCACATTGGCAGCAGTGGCGTCCAACCAGATCGTGATCATTGTCCCACTT
GTCATTGTGTTGGTTCTCCTGGCCGTACTCGTCATCTGTGCATGGTGGTACCTGAGACAA
TCCAGGAAGATGAAAGGCAAGTATAACCCAGCCAAAGAGGAGTTAGATGGAGGYATGCCA
TTGGCTGCTTTTGAACTGGAGACAGATGAGAGGCTKATA

>sintSS
ATGTGTGTCGACCTGGCTGCTAGCTTCGACTGCAATTGCCTACCAGGTTACACTGGAGAT
CAATGTGAGCTTGAGATTGATGAGTGTGCCTCTAATCCCTGTGCTAATGGAGCTACTTGC
AATGATCACCTGAACTACTGGAACTGTACCTGTGCACCAGGATGGCAAGGGAGGCGTTGT
ACAAGGAACATTGACGAATGCACCTCTGACCCATGCCTCAATGGAGCAACATGCCAGGAC
CTCGTCAACTCATACATTTGTGACTGCACGCCTGGTTGGGAGGGTGTGCACTGCGAGGGA
GACATCAACGAGTGCGACTTTGGCTTCTGTCAGAACGGAGCGACCTGCTCCCACGGGATC
GACTCCTACACATGTATGTGCCCCGAGGGATGGGAGGGAAAAAACTGTTCCGTGGAGATT
GATGAATGCGCTTCACAACCCTGTCAGAATGGAGCAACCTGCGAGGATGCGTTCCTCAGC
TATGCCTGCTATTGCGCCCCAGGATTTACTGGTGTTCACTGTCAAGAGAATATCAACGAA
TGTGCCTCAGACCCCTGCTTGAACTCTGGCACCTGCATCGACGAGGTCAACRGTTACCGC
TGTGAATGTCCGCCCATCTGGTCAGGTGTCAACTGCGAGGTCGAACGTGACGAATGCGAG
TCGAATCCCTGCAGGAATGGAGCGACCTGTAATGATCTGGTTGGCTTCTACACCTGCGAC
TGTSCACCTGGTTTTGAAGGCGTGAACTGTGAAGGGAACGTGGACGAGTGTGCAAGTTTT
CCGTGTCAGAACGGTGCCATTTGCTTGGACGGTGCCAACCGCTTCTCCTGTCGATGTGCA
CCAGGTTTCATGGGTGTTCTCTGCGAGACGGAGATCAACGAATGCTTGTCGACGCCTTGT
GTTAATGGTGCTACCTGCCGCGACCTTGTCAATTTGTTYGTCTGCGAGTGTCCTTCAGGA
TATGCTGGGATCTTCTGCTCACAAGATAAAGATGAGTGTGCCTCACAACCTTGCCTCAAC
GGTGCCACTTGCATTGACTTCTTCAACCGGYATGAGTGCGAGTGTGCACCAGGGTTCGAA
GGAACGCACTGTSAATCCGACATCGACGAATGCGTCGTTAACAACCAATGCCTGAATGGC
GCAACCTGCGTTGATGGAATAAACAGCCACACTTGCCTCTGTGGCCAGGGATTCACAGGT
TCCCTCTGTGAGCAAGATATTAACGAGTGTMTTTCATTGCCTTGTGCCTTTGGAGGACAG
TGCAACGATCTTCCTGGAGCGTTCTCCTGCGATTGTCCTCCMAATTTTACCGGAGTGCAG
TGTGAAATGGAYGTGAACGAGTGCCTTCTCTCCAACGGAGGATGCCATCCTACTCAAACC
AAAGTGTGTAATAATACCTTTGGAGGATTCCAGTGCTTATGCAGTCCAGGTTTTGAAGGA
GAACTGTGYGACATCGACATCAACGAGTGTGCCAGCAACCCTTGTCTCTTCGGTGGGGAC
TGTGTGGACGGTCCTAACTCCTACTCCTGCCGCTGTGGGTCAGACTTYATYGGAAGCCAA
TGCCAGGCCCTGGTCAGGCAGTGTAACTTCAATCCCTGCGGGYTCAACTCTGTCTGYGTG
GAAACTCCTTCTGGGGGTTATACCTGTTACTGCGAGCCGGGCTACTATGGAAGCGACTGC
TTGATGCAGATCAATGAATGTAACTCAGATCCCTGTGTGAATGGAGGCCTCTGCGTAGAC
CAAGTATTTGGATATAACTGCACCTGCCTCCCAGGATATGAGGGAATCAACTGCCAAATC
GACACCCCAGAGTGCGCAAGCTTTCCCTGCCAGAACGGAGGCTACTGTACAGAGCCCTCA
CTYGACATCTACCATTGTCAGTGCATACCAGGCTTCGAAGGGATCAACTGTGAGATTAAC
ATCGACGAATGCTCCCTCTTTAATCCATGCGAGTATTACCAGATWTGTGTCGATGGGATC
AACAGCTTCCGATGCCAATGTCCCAATGGTTTTGAAGGACCTGTGTGCGAGTTTACCATC
AACTCTTGCTACAGCAACCCTTGTGTTAATGGAGCTACTTGTACGGACGGTATATACCGC
TACGACTGTACCTGCCCTTATGGATATACTGGAATCAACTGYCAGATYGATACAGATGTG
TGTGACCCACAGCCTTGCTTCCATGGGGGTTCATGTGTCAGATTCCCTAGCAATGGACTG
GACTTCACATGTCAGTGTCAAGTGGGATTTACAGGTCCACGATGTGAGGGTGACATTTAC
GACTGTTTGTCAGACCCCTGCCAGAACAATGGAACGTGCGTGGAGAACACCAATGGGATA
TCAGGGTTCAAGTGTGAATGCCTMCCAGGATACGTGGGCCATTTCTGYCAGGAGGTATAC
GTTCCTTGTTCATCKGAYCCATGTATGAACGGCGCCACTTGTCAGAATACAACRCAAGGT
TTTGAATGCATCTGTCTTGCTGGTTGGACYGGSATGGTGTGTTCAGAYGATGTGAATGAG
TGCGTCACATCGCCCTGTGAGAACACCGGCGTGTGCAACAACATGAGAGGATCCTACCRG
TGCATCTGYGGTTCATWCTGGRGYGGGGTCCACTGCCAGAATGAYGTGTTAGAGTGCGCW
GCCATCCCCCCTGTCTGTCAGAATGGGGGTCTGTGCAAGGAGCAGCCGGGGGCGGGACCA
ATCTGCGAGTGTATCGCAGGCTTTGAGGGACCCACCTGTGACACAGAGATCAACGAGTGC
ATGTCTGGGCCGTGCATGAATGGYGCYACCTGCTATGACTTGGTGGGCAGTTTYTTCTGC
GATTGTRTCCCAGGTTATGAAGAATCGTTGTGTCAGACTAACACCAATGAATGCGAGAGC
TCCCCATGTCAGAACAATGCAACCTGTAGGGACCTTGTCGATGGCTATGTCTGTACCTGT
GTGGATGGTTTCAATGGTACACACTGTGGGTCAGAGTTRGAYGAATGCTCCTCTGATCCC
TGCAGCAATGGAGGGACCTGTATCAATGAGATCAATGGATACWYCTGTRACTGTGCCCCA
GGATTTGAAGGAATTCACTGTATGGTAGAGATAGACGAGTGTGCTTCTAACCCCTGTCTT
AATGGAGCCACCTGCATGGATCTTGTAGAKGGGTATAACTGYAGTTGTTCAACTGGTTAT
CAAGGATTGATTTGTGATCAGGAGATCGATGAGTGTTCTTCAAGTCCATGTGTCGCTGGA
ATTTGTCATGACTTCCTGGATTTCTACAACTGTACATGTGATCCAGGATATGAAGGGTTG
CGCTGTGAGTTAGACATCCAGGAGTGTGCCTCAAACCCCTGCACCAATGGAGCCACCTGC
CTGGAACCCCAGATCAACATGTACCAATGCAGCTGCGCCCAGGGTACCTTAGGTCCTCTG
TGTAGCACCGTCAGTCAGGCAAGCTTCACAGGCTCGGGCTACATCCAGCTACCGCCCCTG
GCCCAGCTGGCCCTTGAAGGTACCGGWAGTGGTGGAGGCGTCGTTAGGCGACGCCGTGCT
GTGGATAGGGTCACCATTGAGCTGAGCTTTGTGACCACACTGTCAGCGGGGGTTCTATTT
TACAATGAAGGGTTGCAGTCTAATGGCTWCATCGACCACMTTGCTCTTGAGTTGTACCAA
GGGTCATTGGTAGCATCTATGAATGTYGGCAGTGGGTCCGTTGCAGCAACTGCCAGTGGA
AACCTGAATGATGGTACACCACACAAGGYRGTACTGRCCCTTGATGGGACWAYGCTMTCA
GTGACCATAGATGAGGGTAACTGCCCAGAGGTCCCATGCTCGGTCAGCGTCCAACCGACT
GTCCCRGGAGGCCCTCTAGAGTTGAAYGAGGCWCTGAAYGTTGGTGGTATCGGWCMAGAY
GCATCTCCRTACATCGTGTCTAAGTTACAATCTGTKGRTARCTTYATWGGCTGTATACAG
GATTTCAAAGTCAATAACCAACTRCAGAGTTTGTCACAAGTTGCTCCCACCAACCCCTCC
TCACCCAACCCCACTGCTGCTGGAGCMGCYTCAGGTCCCAGTCCTGGCTGTGTCGTATCC
ACCCCTTGCCAGAACTCCCTCTGTCAAAATGGAGGCACTTGCAATGATTATTGGCTGTCC
TACAAGTGCGCCTGCCCTCTWGGGTTCGAGGGGACCTACTGCGAGATCCAGACGTTGGCC
AGCTTCCTGCCCGGTCAGTTCCTTCACTTTGGAKCAGATGCAGCAGGTTTGGYGGCGGAC
GGGGCTGTAGAGGYGATCAAGTTCTCCTTCACGGCGGGCAGCCCAGACCAAGGGCTCATC
ATGTACATGGCTGGTAATGCCTCRGTGATCATCAGGTTCTTGAGACTGGGCGGAGTCCTG
TCTAGTGAGATCACCATTCCAATCAGTGATGGKCGRTGGTATTCACTGGAACTCAGTATC
GTTGAGCAGCTCCAGCTAGTGATTGAAGTGACTGACATGGAATCTGGAGCAGTTCAGCAA
GGTACCATATTGGCACCGCCCTCTGTTGACCTYGCAATGCCAATCCTTTTTGGAAAGCTG
CATCCAGGCGGTGTATTCGTACCACTGTCATCTACTCTGCCAGCAACATCAAGTTTCACT
GGATGTATCCGAGACCTGTCAGTCAATGGCAGAGGGGTGGAGCTYCAGCAGGCAACGCCC
TACGGGTCACGCASTGACCCCCCTCAAGCATCCCCTGGGTGCCCTAGGGAGGGGCACTGC
TTCCCCTCCCCCTGCCAGAATACAGGCACKTGCCAACCCAGCTGGGACGGGTACACCTGT
GACTGTACCCCGGATTTCATGGAGCCGAATTGCAATGAAGCCACATCCTCCACCTACAAY
GGTGCTTCAAGCTACACCCGGTTAGTCTTGGACTCTGGYGTCATCCCCTTCGGMGACCGK
TTCTCGGTTGAGTTCCGTACCAGRGACAGGTCCGGTATCATCCTGCTGATGCGGTTCTTC
CATCTCAGTGATGGTCAGGTGGACGACATGGTGCTYCTCATCGTTGATGGCTCCCTCCAA
CTACAGACCTACTTTGAAGCAGACCTGAAGACCCTGGTCATCTCTGACAACGTCACTGAT
GCTGAGTGGCAGACMGTTTCCATCGATAGACACCAGTCCTACGTCACCGCGTACCATGGG
GCGCAGAATTACACCCTCCAAGGGAACTTCCCMATCCACAGTGGCACAAGGAACCCCATC
RTTGCTATGCTACTAGGAGGGACAAACACACCAGGMTCTCCGCCAGATATGTTCCTGCAG
GGKTGTATCCGCAACCCGATGGTCAATGGTCAAAGACTCCACTACCTCTCCGACCAGACC
AACCCCCAGCCGGGCCTGACGGTCAACCGACTCAGCGTCCAGACCGGCTGTAACTCGCTG
GMCGTCTGTAATCCAGACCCCTGTCCAGTGACGGCGTACTGCATTGACCTGTGGAATGCC
CATCGGTGTGATTGTAGGGATGGCTGGGAGGGAGTAAACTGTGCCAACAGTGTGGATGAC
TGTATAGGTAACCAATGTCAGAGAGGATCAACCTGTGTTGATGGTCACATGAACTATACT
TGTACCTGTCCAGAAGGCTTGACTGATCATTTATGTAATACGGAGATCAATGTCTGTGAA
AACGACCCCTGCAATGCGGACACTACAGTTGGTTGCACCCACGTTTTCCCACTAGACTTC
ACATGTACCTGTCAACCTGGTTTCACGGGAAAGACCTGTCTGACCGATGAACGAATCTGC
ACACAGAACCCCTGCGTGAATGGTGGGGTGTGCGCTCAAAACTATGAGAATACAGAGTAT
AATTGTACTTGTCCAGATTTCTATGAAGGAACRAATTGTGACATCTTCAATCCCTGTTTT
CAACATGAATGTGTTAATGATGCTGAATGCATAAGGAATGGATCATTTTACCTTTGCAAC
TGCCAGGATGGATTTTATGGGAACTTATGCCAGTTGACCGATGCCTGTTTTGCAGATCCA
TGCCAGAATGGAGGCATGTGTCATAGAGATGGCAACAGCTACACATGCCAGTGCAGCCGT
TACTACAGAGGGCGCAACTGCGAGGAGCCTATCAACCAGTGCGACGTCAATCCCTGTGCT
AATGGAGGCTCTTGTTTCCACGATCTGCAGATGCCCGAGGTGAACTTCACCTGTGTTTGC
CTTGCTGGGTACACAGGAGACCTGTGTCAGTTTGACATTGCAGAGTGTGTGTCCAATCCT
TGCAAAAATGGAGGCACTTGCATGGAGAGTTTGACCCCAGGACAACATTTCTTTGTGGGT
TACTTCTGCCAGTGTGTCTCAGGTTACACTGGAACCCACTGTGAAACAGATATCAATGAG
TGCAGCAGCTCRCCCTGTACTAATGGTGGAACGTGTATTGATATGGTGAATCAGTACCAG
TGCCAGTGTCCGATGCATTTTGCTGGGACAAACTGCCAGCTTGATCAAAGGACGTGTGAT
TTGGGTTACTGTCAGAATAATGCAACATGCAYGGACTCTGTGAATAATGGCTTTGAGTGC
AGTTGTCTTCTGGGTTATGGGGGAACTCTCTGTGACATGATCATCAATACATGTGCAAAC
AATCCTTGTCTGAACGGGGGAAGTTGTAATTACGTTGGGCCATGTGACTGCACTATGGCA
CCTATAGGCTTGACGGCTTGCGGGCAGAACGAGCAATGCCAGCGCAACCTATGCTCCCAG
GCGCAGGACTGCAGCGTYACTACGGATGCCTTCACTTGCCATTGCACAGACACTGGATAC
GAAGGTCGACTCTGCGAGGAGGACGTCAATGAATGCCTCTCGCCTGGTGTATGCCTCAAC
GGAGGTCAGTGCATTAACGAGAACGGGTCCTTCTCCTGTAACTGCTCTGGGACAGGATTC
ACTGGAGATTTCTGCACCAGGAACATTGACGAGTGTGCAACCCAACCCTGCCTCAATGGA
GCCACCTGCATTGATAACAGACCATTCTTTGAATGCAAGTGTGCGTCTGGATATGAGGGC
CAACTGTGTGCGTTTGATTCGGATGAATGTGCCAGTGAGCCATGCCAGAATGGCGGGAAG
TGTCAAGATGGAGTGAATGGGTACACCTGCGACTGTGTAGGAACAGGATACGAGGGGTCT
CATTGCATACAGGATGTCAACGAGTGTGACATTGGACAAGCTGATTGCCAGAATGGAGCT
ACATGCAGGAATATTGTAGGGGCATACCAGTGTACATGCACAGACCAATTTACAGGCRCA
CARTGTGAAACTAAAAAGGCAGCAGTGGCATCCAACCAGACCGTGATCATAGTCCCGCTT
GTGATCGTGTTAGTTCTCCTGGCCGTACTCTTCATCTGTGCRTGGTGGTACCTGAGGCAA
TCCAGGAAGATGAAAGGCAAGTATAACCCAGCCAAGGAGGAGTTAGATGGAGGCATGCCA
TTGGCTGCTTTTGAACTGGAGACAGATGAGAGGCTTATA

>sprp
ATGTGCGTCGACCTGGCCGCTAGCTTTGACTGTAATTGCCTACCAGGTTACACTGGAGAT
CAATGTGAGCTTGAGATTGATGAGTGTGCCTCCAATCCCTGTGCTAATGGAGCTACTTGC
AATGATCACCTGAACTACTGGAATTGTACTTGTGCACCGGGATGGCAAGGGAGTCGTTGT
ACAAGGAACATCAACGAATGCGCCTCYGACCCATGCCTCAATGGAGCAACATGCCAGGAC
STCGTCAACTCGTACATCTGTGACTGCACGCCTGGTTGGGAGGGTGTGCACTGYGAAGAA
GACATCAACGAGTGCGACTTCGGCTTCTGTCAGAACGGAGCGACCTGCTCCCACGGGATC
AACTCCTACACATGCATGTGCCCTGAGGGATGGGAGGGGAAGAACTGTTCTGTGGAGATT
GATGAATGCGCTTCACAACCCTGTCAGAATGGAGCAACCTGCGAGGATGCATTCCTCCGC
TATGCCTGCTATTGCGCCCCAGGATTTACTGGTGTTCACTGTCAAGAAGATATCAATGAA
TGTGCCTCGGACCCTTGCTTGAACTCTGGCACCTGCGTTGATGAGGTCAATGGTTATCRC
TGTGAATGTCCGCCCATCTGGTCGGGTGTCAACTGTGAGGTCGAACGAGACGAATGCGAG
TCGAATCCCTGCAGGAATGGAGCGACCTGTAATGACCTGGTTGGCTTCTACACCTGCGAC
TGTGCACCTGGTTTTGAAGGGGTGAACTGTGAAGGGAACGTGGATGAGTGCGCCAGTTTC
CCGTGTCRGAACGGTGCCATTTGCTTGGACGGTGCCAACCGCTTCTCCTGCCGATGTGCG
CCGGGTTTCATGGGTGTTCTCTGCGAGACGGAGATCAACGAATGCTTGTCGACGCCTTGT
GTTAATGGTGCTACCTGCCGAGACCTTGTCAATATCTTTGTCTGCGATTGTCCTTCAGGA
TATGCTGGGATCTTCTGCKCGCAAGATAAAGATGAGTGTGCCTCGCAGCCTTGCCTCAAC
GGTGCCACCTGCATTGACTTCTTCAACCGGTATGAGTGCGAGTGTGCACCAGGGTTCGAA
GGAACACACTGTGATATCRACATCGACGAATGCGTGGTTGACAACCAATGCCTGAATGGC
GCAACGTGTGTCGATGGAATAAACAGCCACACTTGCCTCTGTGGCCAGGGATTCACAGGT
ACCATYTGTGAGCAAGATATCAACGAGTGTCTTTCATTGCCTTGTGCCTTTGGAGGACAG
TGCAACAATCTTCCTGGAGCATTCTCCTGCGATTGYCCTCCRAATTTTACCGGAGTGCAG
TGTGAAATGGACGTGAACGAGTGCCTTCTATCCAACGGAGGATGCCATCCTACTCAAACC
AAAGTGTGTAATAATACCTTTGGAGGATTTCAGTGCTTATGCAGTCCAGGTTTTGAAGGA
GAGCTTTGCGAYATCRACATCAACGAGTGTGCCAGCAACCCTTGTCTCTTTGGTGGGGAC
TGTGTGGACGGTCCTAACTCCTACTCCTGCCGCTGTGGKTCAGACTTCATAGGAAGCCAA
TGCCAGGCCCTGGTCAGGCAGTGTAACTTCAATCCCTGCGGGTTSAACTCTGTCTGCGTG
GAAACTCCTTCAGGGGGTTATACCTGCTACTGCCAGCCRGGCTACTATGGAAGCGACTGC
ATGATGCAGATCAATGAATGTAACTCAGACCCCTGTGTGAATGGCGGCCTCTGCGTAGAC
CAAATATATGGTTATAACTGCACCTGCCTCYCAGGATATGAGGGAATCAACTGCCAAATC
GACACCCCAGAGTGCGCAAGCTTTCCCTGCCAGAAYGGAGGCTACTGTACAGAACCCAAT
GTGAATGTCTACAATTGTCAGTGTATACCAGGCTTCGAAGGGATCAACTGTGAGATTAAC
ATCGACGAATGCTCCCTCTTTAATCCATGCGAGTATTACCAGATATGTGTCGATGGGATC
AACAGCTTCCGATGCCAATGTCCCTATGGTTTTGAAGGACCTGTGTGCGAGTWTACCATC
AACTCTTGCTACAGCAACCCYTGTGTTAATGGAGCTAYTTGTACGGACGGTATATACCGC
TACGACTGTACCTGCCCTTAYGGWTATACTGGAATCAACTGYCAGATCGATACAGATGTG
TGTGACCCACAGCCKTGCTTCCATGGGGGTTCATGTKTCAGGTTCCCTAACAATGGGCTG
KACTTCACATGTCAGTGTCCAGTGGGATTCACAGGTCCACRWTGTGAGGGTGACATTTAC
GACTGTTTGTCGGACCCCTGCCAGAACAGTGGAACGTGCGTGGAGAACACCAATGGGATA
TCAGGGTTCAAGTGTGAATGCCTACCAGGATACGTGGGCCATTTCTGTCAGGAGGTATAC
GTTCCTTGTTCATCGGACCCATGTATGAACGGCGCCACTTGTCAGAATACAACACAAGGY
TTTGAATGCAYCTGTCWTGCTGGTTGGACTGGCATGGTGTGTTCAGACGATGTGAATGAG
TGCGTCACGTYRCCCTGCGAGAACACCGGYGTGTGCAACAACATGAGAGGMTCCTACCAG
TGCATCTGCGGTTCATACTGGAGYGGGGTCCACTGCCAGAATGACGTCTTAGAGTGCGCW
GCCATCCCCCCTGTCTGTCAGAATGGGGGTCTATGCAAGGARCAGCCAGGGGCGGGACCA
ATCTGCGAGTGCATCGCGGGCTTTGAGGGACCCACCTGTGACACAGAGATCAACGAGTGC
ATGTCTGGGCCATGCATGAATGGTGCTACCTGCTATGACTTGGTGGGGAGCTTTTTCTGC
GATTGTGTCCCAGGTTATGAAGRATCRTTGTGTCAGACTAACACCAATGAATGCGAGAGC
TCTCCATGTCAGAACAATGCAACCTGTAGGGACCTTGTCGATGGCTATGTCTGTACCTGT
GTGGATGGTTTCAATGGTACAAACTGTGGGTCAGAGTTGGACGAATGCTCCTCTGATCCC
TGCGGCAATGGAGGGACCTGTATCAATGAGATCAATGGATACATCTGTAATTGCGCCCCA
GGATTTGAAGGAATTCACTGTATGGTGGAGATAGACGAGTGTGCTTSTAACCCCTGTCTT
AATGGAGCCTACTGCGTGGATCTTGTAGATGGGTATAACTGCAGTTGTTCAACTGGTTAT
CAAGGGTTAATTTGTGATCAGGAGATYGACGAGTGTTCATCAAGTCCATGTGTCGCTGGA
ATTTGTCACGACTTCCTGGATTTCTACAACTGTACATGTGAGCCAGGATACGAAGGKTCG
CACTGTGAGTTAGACATCGAGGAGTGTGCCTCAAACCCCTGCAACAATGGAGCCACCTGC
CTGGAACCCCAGATCAACATGTACCGATGCAGCTGCGCCCAGGGTACCTTAGGTCCCCTC
TGTAGCACCGTCAGTCAGGCAAGCTTCACAGGCTCGGGCTACATCCAGCTACCGCCSCTG
GCCCAGCTGGCCCTTGAAGGCACAGGTAGCGGTGGAGGCGTCGGCAGGCGACGCCGTGCC
GTGGATAGTGTCACCATTGAACTGAGCTTTGTGACCACACTGTCAGCGGGTGTTCTATTT
TACAATGAAGGGTTGCAGGCTAATGGCTTCATTGACCACCTTGCTCTTGAGTTGTACCAA
GGGTCATTGGTAGCATCCATGAATGTCGGCAGTGGGTCCGTTGCAGCAACTGCCAGTGGA
AACCTGAATGATGGTACACCACACAAGGCAGTACTGACCCTTGATRGGACTACGCTCTCA
GTGACCATTGATGAGGGTAACTGCCCAGAGGTCCCATGCTCGGTCAGCGTCCAGCCGACT
GTCCCGGGAGGCCCTCTTGAGTTGAACRAGGCTCTGAACGTTGGTGGTATCGGTCAAGAC
GCATCTCCTTACATCGTGTCTAAGTTACAATCTGTGGATAGCTTCATTGGCTGTATACAG
GATTTCAAAGTCMAWAACCAMMTGCAGAGTTTGTCACAAGTTGGTCCCACCAACCCCTCC
TCACCCAACCCCACTGCTGCTGGAGCCGCCTCRGGTCCAAGTCCTGGCTGTGTCGTATYC
ACCCCTTGCCAGAACTCCCTCTGTCAAAATGGAGGCACTTGCAATGATTTYTGGCTGTCC
TACAAGTGCGCCTGCCCTCTGGGTTTCGAGGGTACCTACTGTGAGATCCAGACGTTGGCC
AGCTTCCTGCCTGATCAGTTCCTACACTTCGGAGYGGATGCAGCAGGTTTGGCTGCGGAT
GGGGCYGTGGAGTYGATCAAGTTCTCCTTCACGGCGGGCAGCCCAGACCAAGGGCTCATA
CTGTACATGGCTGGTAATGCCTCAGTGATCATCAAGTTCTTGAGACTTGGTGGAGTGCTG
TCTAGTGAGATCACCATTCCAATCAGTGATGGGCGATGGTATTCACTGGAACTCAGTATC
GTTGAGCAGCTCCAGCTAGTGATCGAAGTGACTGACATGGAATCTGGAGCAGTCCAGCAA
GGTACCATATTGGCACCGCCCTCTGTTGACCTCGCAATGCCAATCCTTTTCGGAAAGCTA
CATCCAGGCGGTGTCTTTGTGCCCCTGTCATCTACTCTGCCAGCAACATCAAGTTTCACT
GGATGTATCCGAGACCTGTYAGTCAATGGCAGAGGGGTGGARCTTCAGCAGGCCACGCCC
TACGGGTCACGCAGTGACCCCCCTCAAGCATCCCCTGGGTGCCCTAGGGAGGGCCACTGC
TTCCCCTCCCCCTGCCAGAATACAGGCACTTGCCAACCCAGCTGGGAGGGGTACACCTGT
GACTGTACCCCGGATTTCACAGAGCCGAATTGTAATGAAGCCACATCCTCCACCTACAAC
GGTGCCTCAAGCTACACCCGGTTAGTCTTGGACTCTGGCGTCATCCCCTTTGGGGACCGT
TTCTCGGTTGAGTTCCGTACCAGGGACAGGTCCGGTATCATCCTGCTGATGCGGTTCTTC
CATCTCAGTGATGGGCAGGTGGACGACATGGTGCTTCTCATCGTYGATGGCTCCCTCCAA
CTACAGACCTACTTWGAAGCAGACCTGAAGACCCTGGTCATCTCTGACAACGTCACTSAT
GCTGAGTGGCAGAGCGTTTCCATCGATAGACACCAGTCCTACGTCACYGTGTACCATGGG
GCACAGAATTACACCCTCCAAGGGAACTTCCCCATCCACAGTGGCACAAGGAACCCCATC
GTTGCTATGCTACTAGGAGGGACAAACACACCAGGCTYTCCACCAGAWATGTTYCTGCAG
GGTTGTATCCGYAACCCGAYGGTCAACGGTCAAAGACTCCACTACCTCTCSGACCAGACC
AACCCCCAACCGGGYCTGACGGTCAACCGACTYAGCGTCCAGACCGGCTGTAACTCGCTG
GACGYCTGTAATCCAGACCCCTGTCCRGTGACGGCSTACTGCATTGACCTGTGGAACGCC
CATCGGTGTGACTGTAGGGATGGCTGGGAGGGAGTAAACTGTGCSARCAGTGTGGATGAC
TGCATAGGTAACCAATGTCAGAGAGGATCAACCTGTGTYGATGGTCACATGAACTATACY
TGTACCTGTCCMGMTGGCTTGACTGATCRTTTATGTAATACGGAGATCAATGTCTGTGAA
AAYGACCCCTGCAATGCGGACACTACAGTTAGCTGCACCCATGTTTTCCCACTRGACTTC
ACATGTACCTGTCAACCTGGTTTCACRGGAAAGACCTGTCTGACCGATGAACGAATCTGC
ACACAGAACCCCTGCGTGAATGGTGGGGYSTGCGCTCAAAACTATGAGAATRYRGRGTAC
AATTGTACWTGTCCRGATTTCTATGAAGGAACGAATTGTGAGATCTTCAATCCCTGTTTT
CAACATGAATGTGTTAATGGTGCTGAATGCATAAGGAATGATTCATTTTACCTTTGCAAC
TGCCAGGATGGRTTTTATGGGAACTTATGCCAGTTGACYGATGCCTGTTTTGCAGATCCA
TGCCAGAATGGAGGYRYGTGTCATAGAGATGGCAACAGCTACACATGCCAGTGCAGCCGT
TACTACAGAGGGCGCAACTGCGAAGAGCCTATCAACCAGTGCGACGTCAAYCCCTGTGCW
AATGGAGGCTCTTGTTTYCATGATCTGCAGATGCCTGAGGTGAACTTCACCTGTGTTTGC
TTGGCTGGGTACACAGGAGACCTGTGTCAGTTTGACATTGCAGAGTGTGTGTCCAATCCT
TGCAAAAATGRAGGCACTTGCATGGAGAGTTTGACCCCAGGACAACATTTCTTTGTGGGT
TACTTCTGCCAGTGTGTYCCAGGTTACACWGGAATCCACTGTGAAACAGACATCAAYGAG
TGCAGCAGCTCACCSTGTAMTAATGGTGGAACATGTATTGATATGGTGAATCAGTACCAG
TGCCAGTGTCCGATGCATTTTGCTGGGACAAACTGCCAGCTTGATCAAAGAACGTGTGRT
TTGGGTYTGTGTCAGAATAATGCAACATGCACRGACTCTGTGAATAATGGCTTTGAGTGC
AGTTGTCTTCTGGGTTATGGGGGAACTCTCTGTGACATGATCATCAATACATGTGCAAAC
AATCCTTGCCTGAACGGRGGAAGTTGTAAYTACRTTGGGCCATGTGACTGCACCATGGCA
CCTGTAGGCTTGACGGCTTGCGGGCAGAAYGAGCAATGCCAGCGCAACCTATGCTCCCAG
GCGCAGGACTGCAGCGTTASTACGGATGCCTTCACCTGCCATTGCACAGACACTGGATAC
GAAGGTCGACTCTGCGAGGAGGACGTCAAYGAATGCCTCWCGCCTGGTGTATGCCTCAAC
GGAGGTCAGTGCATYAAYGASAAYGGGTCCTTCTCCTGCAACTGCTCYGGGACAGGATTC
ACYGGWGATTTCTGCACCAGGAACATTGACGAGTGCGCAACCCAACCCTGYCTCAATGGA
GCYACCTGCATTGATAACAGACCATTCTTTGAATGCAAGTGTGCTTCTGGATATGAGGGG
CGACTGTGCGCGTTTGATTCGGATGAATGTGCCAGTGAGCCGTGCCAGAATGGAGGGAAG
TGTCAGGATAGAGCGAATGGGTACACCTGCGACTGTGTAGGAACAGGATACGAAGGGTCT
CAWTGCATACAGGATGTCAACGAGTGTGACATTGGACAAGCTGARTGYCAGAATGGAGGT
WCATGCAGGAATTTAGCAGGGACATMYGAGTGYAGATGCACAGAYCAATTTRMAGGCTCA
CAATGTGAAACCAAAAAGGCAGCAGTGGCATCCAACCAGATCGTGATCATAGTCCCRCTT
GTGATCGTGTTRGTTCTCCTGGCCGTACTCTTCATCTGTGCATGGTGGTACCTAAGGCAA
TCCAGGAAGATGAAAGGCAAGTATAACCCAGCCAARGAGGAGTTAGATGGAGGCATGCCA
TTGGCTGCKTTTGAACTGGAGACAGATGAGAGGCTTATA

>spurp
ATGTGCGTCGACCTGGCCGCTAGCTTTGACTGTAATTGCCTACCAGGTTACACTGGAGAT
CAATGTGAGCTTGAGATTGATGAGTGTGCCTCCAATCCCTGTGCTAATGGAGCTACTTGC
AATGATCACCTGAACTACTGGAATTGTACTTGTGCACCGGGATGGCAAGGGAGTCGTTGT
ACAAGGAACATCAACGAATGCGCCTCTGACCCATGCCTCAATGGAGCAACATGCCAGGAC
CTCGTCAACTCGTACATCTGTGACTGCACGCCTGGTTGGGAGGGTGTGCACTGTGAAGAA
GACATCAACGAGTGCGACTTCGGCTTCTGTCAGAACGGAGCGACCTGCTCCCACGGGATC
AACTCCTACACATGCATGTGCCCTGAGGGATGGGAGGGGAAGAACTGTTCTGTGGAGATT
GATGAATGCGCTTCACAACCCTGTCAGAATGGAGCAACCTGCGAGGATGCATTCCTCCGC
TATGCCTGCTATTGCGCCCCAGGATTTACTGGTGTTCACTGTCAAGAAGATATCAATGAA
TGTGCCTCGGACCCTTGCTTGAACTCTGGCACCTGCGTTGATGAGGTCAATGGTTATCGC
TGTGAATGTCCGCCCATCTGGTCGGGTGTCAACTGTGAGGTCGAACGAGACGAATGCGAG
TCGAATCCCTGCAGGAATGGAGCGACCTGTAATGACCTGGTTGGCTTCTACACCTGCGAC
TGTGCACCTGGTTTTGAAGGGGTGAACTGTGAAGGGAACGTGGATGAGTGCGCCAGTTTC
CCGTGTCGGAACGGTGCCATTTGCTTGGACGGTGCCAACCGCTTCTCCTGCCGATGTGCG
CCGGGTTTCATGGGTGTTCTCTGCGAGACGGAGATCAACGAATGCTTGTCGACGCCTTGT
GTTAATGGTGCTACCTGCCGAGACCTTGTCAATATCTTTGTCTGCGATTGTCCTTCAGGA
TATGCTGGGATCTTCTGCGCGCAAGATAAAGATGAGTGTGCCTCGCAGCCTTGCCTCAAC
GGTGCCACCTGCATTGACTTCTTCAACCGGTATGAGTGCGAGTGTGCACCAGGGTTCGAA
GGAACACACTGTGATATCAACATCGACGAATGCGTGGTTGACAACCAATGCCTGAATGGC
GCAACGTGTGTCGATGGAATAAACAGCCACACTTGCCTCTGTGGCCAGGGATTCACAGGT
ACCATTTGTGAGCAAGATATCAACGAGTGTCTTTCATTGCCTTGTGCCTTTGGAGGACAG
TGCAACAATCTTCCTGGAGCATTCTCCTGCGATTGCCCTCCAAATTTTACCGGAGTGCAG
TGTGAAATGGACGTGAACGAGTGCCTTCTATCCAACGGAGGATGCCATCCTACTCAAACC
AAAGTGTGTAATAATACCTTTGGAGGATTTCAGTGCTTATGCAGTCCAGGTTTTGAAGGA
GAGCTTTGCGACATCAACATCAACGAGTGTGCCAGCAACCCTTGTCTCTTTGGTGGGGAC
TGTGTGGACGGTCCTAACTCCTACTCCTGCCGCTGTGGGTCAGACTTCATAGGAAGCCAA
TGCCAGGCCCTGGTCAGGCAGTGTAACTTCAATCCCTGCGGGTTCAACTCTGTCTGCGTG
GAAACTCCTTCAGGGGGTTATACCTGCTACTGCCAGCCGGGCTACTATGGAAGCGACTGC
ATGATGCAGATCAATGAATGTAACTCAGACCCCTGTGTGAATGGCGGCCTCTGCGTAGAC
CAAATATATGGTTATAACTGCACCTGCCTCTCAGGATATGAGGGAATCAACTGCCAAATC
GACACCCCAGAGTGCGCAAGCTTTCCCTGCCAGAATGGAGGCTACTGTACAGAACCCAAT
GTGAATGTCTACAATTGTCAGTGTATACCAGGCTTCGAAGGGATCAACTGTGAGATTAAC
ATCGACGAATGCTCCCTCTTTAATCCATGCGAGTATTACCAGATATGTGTCGATGGGATC
AACAGCTTCCGATGCCAATGTCCCTATGGTTTTGAAGGACCTGTGTGCGAGTTTACCATC
AACTCTTGCTACAGCAACCCTTGTGTTAATGGAGCTATTTGTACGGACGGTATATACCGC
TACGACTGTACCTGCCCTTATGGATATACTGGAATCAACTGCCAGATCGATACAGATGTG
TGTGACCCACAGCCTTGCTTCCATGGGGGTTCATGTGTCAGGTTCCCTAACAATGGGCTG
TACTTCACATGTCAGTGTCCAGTGGGATTCACAGGTCCACATTGTGAGGGTGACATTTAC
GACTGTTTGTCGGACCCCTGCCAGAACAGTGGAACGTGCGTGGAGAACACCAATGGGATA
TCAGGGTTCAAGTGTGAATGCCTACCAGGATACGTGGGCCATTTCTGTCAGGAGGTATAC
GTTCCTTGTTCATCGGACCCATGTATGAACGGCGCCACTTGTCAGAATACAACACAAGGT
TTTGAATGCATCTGTCTTGCTGGTTGGACTGGCATGGTGTGTTCAGACGATGTGAATGAG
TGCGTCACGTTGCCCTGCGAGAACACCGGCGTGTGCAACAACATGAGAGGATCCTACCAG
TGCATCTGCGGTTCATACTGGAGCGGGGTCCACTGCCAGAATGACGTCTTAGAGTGCGCA
GCCATCCCCCCTGTCTGTCAGAATGGGGGTCTATGCAAGGAACAGCCAGGGGCGGGACCA
ATCTGCGAGTGCATCGCGGGCTTTGAGGGACCCACCTGTGACACAGAGATCAACGAGTGC
ATGTCTGGGCCATGCATGAATGGTGCTACCTGCTATGACTTGGTGGGGAGCTTTTTCTGC
GATTGTGTCCCAGGTTATGAAGGATCGTTGTGTCAGACTAACACCAATGAATGCGAGAGC
TCTCCATGTCAGAACAATGCAACCTGTAGGGACCTTGTCGATGGCTATGTCTGTACCTGT
GTGGATGGTTTCAATGGTACAAACTGTGGGTCAGAGTTGGACGAATGCTCCTCTGATCCC
TGCGGCAATGGAGGGACCTGTATCAATGAGATCAATGGATACATCTGTAATTGCGCCCCA
GGATTTGAAGGAATTCACTGTATGGTGGAGATAGACGAGTGTGCTTCTAACCCCTGTCTT
AATGGAGCCTACTGCGTGGATCTTGTAGATGGGTATAACTGCAGTTGTTCAACTGGTTAT
CAAGGGTTAATTTGTGATCAGGAGATTGACGAGTGTTCATCAAGTCCATGTGTCGCTGGA
ATTTGTCACGACTTCCTGGATTTCTACAACTGTACATGTGAGCCAGGATACGAAGGGTCG
CACTGTGAGTTAGACATCGAGGAGTGTGCCTCAAACCCCTGCAACAATGGAGCCACCTGC
CTGGAACCCCAGATCAACATGTACCGATGCAGCTGCGCCCAGGGTACCTTAGGTCCCCTC
TGTAGCACCGTCAGTCAGGCAAGCTTCACAGGCTCGGGCTACATCCAGCTACCGCCCCTG
GCCCAGCTGGCCCTTGAAGGCACAGGTAGCGGTGGAGGCGTCGGCAGGCGACGCCGTGCC
GTGGATAGTGTCACCATTGAACTGAGCTTTGTGACCACACTGTCAGCGGGTGTTCTATTT
TACAATGAAGGGTTGCAGGCTAATGGCTTCATTGACCACCTTGCTCTTGAGTTGTACCAA
GGGTCATTGGTAGCATCCATGAATGTCGGCAGTGGGTCCGTTGCAGCAACTGCCAGTGGA
AACCTGAATGATGGTACACCACACAAGGCAGTACTGACCCTTGATAGGACTACGCTCTCA
GTGACCATTGATGAGGGTAACTGCCCAGAGGTCCCATGCTCGGTCAGCGTCCAGCCGACT
GTCCCGGGAGGCCCTCTTGAGTTGAACGAGGCTCTGAACGTTGGTGGTATCGGTCAAGAC
GCATCTCCTTACATCGTGTCTAAGTTACAATCTGTGGATAGCTTCATTGGCTGTATACAG
GATTTCAAAGTCCAAAACCACATGCAGAGTTTGTCACAAGTTGGTCCCACCAACCCCTCC
TCACCCAACCCCACTGCTGCTGGAGCCGCCTCGGGTCCAAGTCCTGGCTGTGTCGTATTC
ACCCCTTGCCAGAACTCCCTCTGTCAAAATGGAGGCACTTGCAATGATTTCTGGCTGTCC
TACAAGTGCGCCTGCCCTCTGGGTTTCGAGGGTACCTACTGTGAGATCCAGACGTTGGCC
AGCTTCCTGCCTGATCAGTTCCTACACTTCGGAGCGGATGCAGCAGGTTTGGCTGCGGAT
GGGGCTGTGGAGTTGATCAAGTTCTCCTTCACGGCGGGCAGCCCAGACCAAGGGCTCATA
CTGTACATGGCTGGTAATGCCTCAGTGATCATCAAGTTCTTGAGACTTGGTGGAGTGCTG
TCTAGTGAGATCACCATTCCAATCAGTGATGGGCGATGGTATTCACTGGAACTCAGTATC
GTTGAGCAGCTCCAGCTAGTGATCGAAGTGACTGACATGGAATCTGGAGCAGTCCAGCAA
GGTACCATATTGGCACCGCCCTCTGTTGACCTCGCAATGCCAATCCTTTTCGGAAAGCTA
CATCCAGGCGGTGTCTTTGTGCCCCTGTCATCTACTCTGCCAGCAACATCAAGTTTCACT
GGATGTATCCGAGACCTGTCAGTCAATGGCAGAGGGGTGGAACTTCAGCAGGCCACGCCC
TACGGGTCACGCAGTGACCCCCCTCAAGCATCCCCTGGGTGCCCTAGGGAGGGCCACTGC
TTCCCCTCCCCCTGCCAGAATACAGGCACTTGCCAACCCAGCTGGGAGGGGTACACCTGT
GACTGTACCCCGGATTTCACAGAGCCGAATTGTAATGAAGCCACATCCTCCACCTACAAC
GGTGCCTCAAGCTACACCCGGTTAGTCTTGGACTCTGGCGTCATCCCCTTTGGGGACCGT
TTCTCGGTTGAGTTCCGTACCAGGGACAGGTCCGGTATCATCCTGCTGATGCGGTTCTTC
CATCTCAGTGATGGGCAGGTGGACGACATGGTGCTTCTCATCGTTGATGGCTCCCTCCAA
CTACAGACCTACTTTGAAGCAGACCTGAAGACCCTGGTCATCTCTGACAACGTCACTGAT
GCTGAGTGGCAGAGCGTTTCCATCGATAGACACCAGTCCTACGTCACTGTGTACCATGGG
GCACAGAATTACACCCTCCAAGGGAACTTCCCCATCCACAGTGGCACAAGGAACCCCATC
GTTGCTATGCTACTAGGAGGGACAAACACACCAGGCTCTCCACCAGATATGTTCCTGCAG
GGTTGTATCCGCAACCCGACGGTCAACGGTCAAAGACTCCACTACCTCTCGGACCAGACC
AACCCCCAACCGGGTCTGACGGTCAACCGACTTAGCGTCCAGACCGGCTGTAACTCGCTG
GACGCCTGTAATCCAGACCCCTGTCCAGTGACGGCCTACTGCATTGACCTGTGGAACGCC
CATCGGTGTGACTGTAGGGATGGCTGGGAGGGAGTAAACTGTGCGAGCAGTGTGGATGAC
TGCATAGGTAACCAATGTCAGAGAGGATCAACCTGTGTTGATGGTCACATGAACTATACC
TGTACCTGTCCCGCTGGCTTGACTGATCGTTTATGTAATACGGAGATCAATGTCTGTGAA
AATGACCCCTGCAATGCGGACACTACAGTTAGCTGCACCCATGTTTTCCCACTGGACTTC
ACATGTACCTGTCAACCTGGTTTCACGGGAAAGACCTGTCTGACCGATGAACGAATCTGC
ACACAGAACCCCTGCGTGAATGGTGGGGCCTGCGCTCAAAACTATGAGAATACAGAGTAC
AATTGTACATGTCCGGATTTCTATGAAGGAACGAATTGTGAGATCTTCAATCCCTGTTTT
CAACATGAATGTGTTAATGGTGCTGAATGCATAAGGAATGATTCATTTTACCTTTGCAAC
TGCCAGGATGGGTTTTATGGGAACTTATGCCAGTTGACTGATGCCTGTTTTGCAGATCCA
TGCCAGAATGGAGGCATGTGTCATAGAGATGGCAACAGCTACACATGCCAGTGCAGCCGT
TACTACAGAGGGCGCAACTGCGAAGAGCCTATCAACCAGTGCGACGTCAATCCCTGTGCT
AATGGAGGCTCTTGTTTCCATGATCTGCAGATGCCTGAGGTGAACTTCACCTGTGTTTGC
TTGGCTGGGTACACAGGAGACCTGTGTCAGTTTGACATTGCAGAGTGTGTGTCCAATCCT
TGCAAAAATGGAGGCACTTGCATGGAGAGTTTGACCCCAGGACAACATTTCTTTGTGGGT
TACTTCTGCCAGTGTGTTCCAGGTTACACAGGAATCCACTGTGAAACAGACATCAACGAG
TGCAGCAGCTCACCGTGTACTAATGGTGGAACATGTATTGATATGGTGAATCAGTACCAG
TGCCAGTGTCCGATGCATTTTGCTGGGACAAACTGCCAGCTTGATCAAAGAACGTGTGAT
TTGGGTCTGTGTCAGAATAATGCAACATGCACGGACTCTGTGAATAATGGCTTTGAGTGC
AGTTGTCTTCTGGGTTATGGGGGAACTCTCTGTGACATGATCATCAATACATGTGCAAAC
AATCCTTGCCTGAACGGGGGAAGTTGTAATTACATTGGGCCATGTGACTGCACCATGGCA
CCTGTAGGCTTGACGGCTTGCGGGCAGAATGAGCAATGCCAGCGCAACCTATGCTCCCAG
GCGCAGGACTGCAGCGTTAGTACGGATGCCTTCACCTGCCATTGCACAGACACTGGATAC
GAAGGTCGACTCTGCGAGGAGGACGTCAATGAATGCCTCTCGCCTGGTGTATGCCTCAAC
GGAGGTCAGTGCATCAACGAGAACGGGTCCTTCTCCTGCAACTGCTCTGGGACAGGATTC
ACTGGAGATTTCTGCACCAGGAACATTGACGAGTGCGCAACCCAACCCTGCCTCAATGGA
GCTACCTGCATTGATAACAGACCATTCTTTGAATGCAAGTGTGCTTCTGGATATGAGGGG
CGACTGTGCGCGTTTGATTCGGATGAATGTGCCAGTGAGCCGTGCCAGAATGGAGGGAAG
TGTCAGGATAGAGCGAATGGGTACACCTGCGACTGTGTAGGAACAGGATACGAAGGGTCT
CATTGCATACAGGATGTCAACGAGTGTGACATTGGACAAGCTGAGTGTCAGAATGGAGGT
ACATGCAGGAATTTAGCAGGGACATCTGAGTGCAGATGCACAGACCAATTTGAAGGCTCA
CAATGTGAAACCAAAAAGGCAGCAGTGGCATCCAACCAGATCGTGATCATAGTCCCACTT
GTGATCGTGTTAGTTCTCCTGGCCGTACTCTTCATCTGTGCATGGTGGTACCTAAGGCAA
TCCAGGAAGATGAAAGGCAAGTATAACCCAGCCAAGGAGGAGTTAGATGGAGGCATGCCA
TTGGCTGCGTTTGAACTGGAGACAGATGAGAGGCTTATA

>pdep
ATGTGTGTCGACCTGCTTGCTAGCTATGACTGTAATTGCCTACCAGGTTACACTGGAAAT
CAATGTGAGCTTGAGATCGACGAGTGTGCCTCCAACCCCTGTGGTAATGGAGCTACCTGC
AATGATTACCTGAACTACTGGAACTGTACCTGTGCACCAGGATGGCAAGGGAGGCGCTGT
ACAAGGAACATCAACGAATGCGCCTCCGACCCGTGCCTCAATGGAGCAACATGCCAGGAC
CTCGTCAACTCTTACATTTGTGACTGCACGCCCGGTTGGGAGGGTGTGCACTGCGAAGAA
GACATTAACGAGTGCGACTTTGGCTTCTGTCAGAACGGAGCGACCTGCTCCCACGGGATC
AACTTCTACACATGTATGTGCCCTGAGGGATGGGAGGGGAAGAATTGTTCCGTGGAGATT
GATGAATGCGCTTCACAACCCTGTCAGAATGGAGCAACCTGCGAGGATGCATTCCTCAGC
TATGCCTGCTATTGCGCCCYAGGATTTACTGGTGTTCACTGCCAAGAGGATATCAACGAA
TGTGCCTCAGACCCCTGTCTGAACTCTGGTACCTGCATTAATGAGGTCAATGGTTATCAC
TGTGAATGTCCGCCTATCTGGTCAGGTGTCAACTGCGAGGTTGAACGTGACGAATGTGAG
TCGAATCCCTGCAGGAATGGAGCAACCTGCAACGACCTGGTTGGCTTCTACACCTGCGAC
TGTGCTCCTGGTTTTGAAGGGGTGAACTGTGAAGGGAACGTGGATGAGTGCGCAAGTTTC
CCGTGTCAGAATGGTGCTATTTGCTTGGATGGTGCCAACCGCTTCTCCTGCCGATGTGCA
CCAGGATTCATGGGTGTTCTATGCGAGACGGAGATCAACGAATGCTTGTCAACGCCTTGT
GTTAATGGTGCTACCTGCCGTGACCTTGTCAACATGTTTGTCTGTGATTGTCCTTCGGGA
TATGCTGGGATCTTCTGCTCACAAGATAAGGATGAGTGTGCCTCGCAGCCTTGCCTTAAC
GGTGCCACCTGCATTGACTTCTTCAACCGGTATGAGTGCGAGTGTGCACCAGGGTTTGAA
GGAACACACTGTGAAATCAACATCGATGAATGCGTGGTTGACAACCAATGCCAGAATGGT
GCAACGTGCATTGACGGAATAAACAGCCACACTTGCCTCTGTGGCCAGGGATTCACAGGT
AACCTCTGTGAGCAAGATATCAATGAGTGTCTTTCATCGCCTTGTGCCTTTGGAGGGCAG
TGCAACGATCTTCCTGGAGCGTTCTCCTGCGATTGTCCTCCCAATTTTACTGGAGTGCAG
TGTGAAATGGACGTGAACGAGTGCCTTCTACCCAACGTAGGGTGCCATCCTACTCAAACC
AGAGTGTGTRATAATACCTTTGGAGGATTCCAGTGCTTATGCARTCCAGGTTTTGAAGGA
GAACTGTGCGACATCGACATCAACGAGTGTGCCAGCAACCCTTGTCTCTTTGGTGGCGAT
TGTGTGGACGGTCCTAACTCCTACTCCTGTCGCTGTGGGTCAGACTTTATCGGAAGCCAG
TGCCAGGCCCTGGTCAGGCAGTGTAACTTTAATCCCTGCGGGTTCAATTCTGTGTGTGTG
GAAACTCCTTCAGGAGGTTATACSTGYTACTGCCAGCCGGGCTACTATGGAAGCGACTGC
TTGATGCAGATYAATGAATGTAACTCAGACCCCTGTGTGAATGGCGGCTACTGCGTAGAC
CAAGTATATGGTTATAACTGCACCTGCCTGCCAGGATATGAGGGAATCAACTGCCAAATC
GACACCCCAGAGTGTGCKAGCCTGCCCTGCCAGAACGGAGGCTACTGTACAGAACCCACA
GTCAGCGCCTACCATTGTCAGTGTATACCAGGCTTTGAAGGGATCAACTGTGAGATTAAC
ATMGACGAATGCTCCCTCTTTAATCCGTGCGAGCATTACCAGATATGTGTCGATGGGATC
AAYAGCTTCCGATGCCAATGTCCCAATGGGTTTGAAGGACCTCTGTGYGAGTTTACCATC
GACTCTTGCTACAGCAACCCTTGCCTTAATGGAGCTACTTGTATGGACGGCATATACCGC
TACGACTGTATCTGCTCTTAYGGTTATACTGGAATCAACTGTCAGATCGAYACAGATGTG
TGTGACCCACAGCCTTGCTTCCATGGGGGCTCCTGTGTCAGATTCCCTAGCAATGGAATG
GACTTCACATGTCAATGTCCAGTGGGATTTACAGGTCCACGATGTGAGGGTGACATTTAC
GACTGTTTRTCAGATCCGTGCCAGAACAATGGAACGTGCGTGGAGAACACCAAYGGGATA
TCGGGGTTCACGTGTGAATGCCTAGCGGGATACGTGGGCCATTTCTGCCAGGAGGTCTAT
GTTCCATGTTCATCTGACCCATGTATGAACGGYGCCACTTGTCAGAATACAACAAGAGGK
TTTGAATGCATCTGTCCWGCYRGYTGGACCRGYRTGGTGTGTTCAGACGATGTGAATGAG
TGCGTCACATCACCCTGCGAGAACACCGGTGTGTGCAACAATATGAGAGGATCCTACCAG
TGCATCTGCGGTTCATACTGGAGCGGTGTCCACTGCCAGAATGACGTCTTAGAGTGCGCA
GCCATTCCCCCTGTCTGTCAGAATGGGGGTCTGTGCAAGGAGCAGACTGGGGCGGGACCA
ATTTGCGAGTGCATCGCAGGCTTCGAAGGACCCACCTGTGAYACAGAGATCAACGAGTGY
GCGTCTGGGCCGTGCATGAATGGCGCCACSTGCCATGACTTGGTGGGCAGTTTCTTCTGC
GATTGTATTCCAGGWTATGAAGGACCCTTATGCCAGACCAACACCAATGAATGTGAGAGC
TCTCCATGTCAGAACAATGCAACCTGTCGGGACCTTGTCAATGGCTATGTTTGTACCTGT
CKGGATGGTTTCAATGGKACAAACTGTGGKTCAGAGCTAGACGAATGTTCCTCTGATCCC
TGCAGCAATGGAGGGAMCTGTATCAAYGAGATCAATGGATACACATGCAATTGTGCTCCA
GGATTTGAAGGTATTCACTGTATGGTTGAGATAGATGAGTGTGCTACCGACCCCTGCCTC
AATGGAGCCACCTGCATGGATCTTATCAATGGGTATAACTGCAGTTGTTCAGCCGGTTAT
CGAGGAGTGATTTGTGATGAGGATATCGACGAGTGTTTATCAAGTCCATGTGTCTTTGGA
GTATGTCACAACTTCCTGGATTTCTACAACTGTACATGTGATCACGGATATGAAGGGTTG
CAATGTGAGCTTGACATCCAGGAGTGTGCTTCAAACCCCTGCAACAATGGAGCCACCTGC
CTGGAACCCCAGATCAACATGTACCAATGCAGCTGCACCCAGGGYACCTTAGGTCCCCTC
TGTAGCACCGTCAGTCAGGCCAGCTTTACCGGCTCGGASTATATCCAGCTACCACCCCTG
GCACAGCTGGCCCTGGAAGGCAYCGGTAGCGGTGSTGGTGTCGGTAGGCGACGCCGTGCT
GTGGATAGGGTTACCATTGAGCTGAGCTTTGTGACCACTCTGYCAGCAGGTGTTCTGTTC
TACAATGAAGGGTTGCAGTCTAATGGCTACATYGACCATCTTGSTCTYGAGTTGTACCAA
GGGTCATTGGTMGCATCCATGAATATCGGCAGCGAGTCCATTGCAGCAACTGCTAGTGGA
AACCTCAATGATGGTAACCCWCACAAGGCAGTGCTTACCCTCGATGGGACTACGCTCTCA
GTGACAATAGATGAGGGGAACTGCACAGCGGTYCCCTGCTYGGTCAGCGTACAGCCGACT
GTATCAGGAGGCCCTCTGGAGTTRAACGAGGCATTGAACGTTGGTGGTATTGGACCAGAC
RCATCTCCGTACRTTGTATCTAAGTTACAGTCTGTGGGTAGCTTCATTGGCTGTATACAG
GATTTCAAAGTCAACAACCAACTGCAGAGTTTATCYCAAGCTGCTCCCACCAANNCCTNC
TCACCCAACCCTACTGCAGCTNNAGNCACCTCAGGTCCAAGTCCTGGCTGTGTCGTATCG
ACCCCTTGCCAGAACTCCCTCTGCCAAAATGGAGGCACTTGCAATGATTACTGGCTGTCC
TACAAGTGCTCCTGCCCTCTGGGGTTCGAGGGTACCTACTGCGAGATCCAGACGTTGGCC
AGCTTCCTGCCCAATCAGTTCCTACACTTCGGAGCRGATGCAGCAGGTTTGGCTGCAGAT
GGGGCTGTGGAGGCAATCAAGTTCTCATTCACAGCGGGCAnnnnnnnnnnnnnnnnnnnn
nnnnnnnnnGCTGGTAATGCCTCAGTGATCATCAAGTTCTTGAGACTGGGTGGAGTCCTG
TCTAGTGAGATCACCATTCCAATCAGTGATGGTCGATGGTATTCATTGGAACTCAGTATT
GTTGAGCAGCTGCAGCTAGTGATTGAAGTGACTGACATGGAATCTGGAGCAGTCCAGCAA
GGTACCATATTGGCACCACCTTCTGTTGGCCTCACAATGCCAATCCTTTTTGGAAAGCTA
CATCCAGGTGGTGTCTTTGTGCCTCTGTCTTCTACTCTGCCAACAACATCAAGTTTCACT
GGATGTATCCGAGACCTGTCCATCAATGGCAGAGGGGTGGAGCTCCAGCAGGCCACGCCC
TATGGATCACGCAGCGACCCCCCTCAAGCATCCCCTGGGTGCSCTAGGGAGGGGCACTGC
TTCCCCTCCCCCTGCCAGAATACAGGGACTTGCCAACCCAGCTGGGAGGGGTACACCTGT
GACTGTACCCCGGATTTCATCGAGCCRAATTGCAGTGAAGCCACATCCTCCACCTACAAT
GGAGCCTCCAGCTACACCCGGTTAGTCTTGGACTCTGGCATCATCCCCTTTGGGGACAGC
TTCTCGGTAGAGTTCCGTACCAGGGACAGGTCCGGTATTATTCTGCTGATGCGGTTCTTC
CATCTCRGTGATGGTCAGGTGGATGACATGGTGCTTCTCATCATCGATGGCTCCCTCCAG
CTACAGACCTACTTTGATGCAGATCTGAAGACCCTAGTCATCTCTGACAATGTCACTGAT
GCAGAGTGGCAGACCATTTCCTTTGATAGACACCAGTCCTAYGTCACTGTATACCATGGG
GCRCAGAATTACACCCTCCAAGGGAACTTCCCCATCCACAGTGGCACAAGGAACSCCATC
ATTGCTATGCTACTCGGAGGGACAAACACACCAGGCTCTCCACCAGACATGTTCCTGCAG
GGTTGTATCCGCAACCCCATGGTCAACGGTCAAAGACTMCACTACCTCTCCGAGCAGACC
AACCCCCAACTGGGCCTGACGGTGAACCGACTCAGCGTCCAGACCGGCTGTAMCTCGCTG
GAAGTCTGTAATCCAGACCCCTGCCYGGTGACAKCCTACTGCGTTGACCTGTGGAATGCC
CATCGTTGTGATTGTAGGGATGGCTGGGAGGGAGCAAACTGTGCMARCAGTGTGGATGAC
TGCATAGGTAACCAATGTCAGAGAGGGTCAACCTGCGTTGATGGTCACATGAACTATACT
TGTACCTGTCCAGCTGGCTTGACTGATCATTTGTGTAATACGGAGATCAATGTCTGTGAA
AACGACCCCTGCAATGCGGACACTACAGTTGGCTGCACCCATGTTTTCCCATTGGACTTC
ACCTGTACCTGTCAACCCGGTTTCACGGGAAAGACCTGTCTGACCGATGAACGACTCTGC
ACACAGAACCCCTGYGTGAATGGTGGGGTATGCGCTCAAAACTATGACAATACRGAGTAT
AATTGTACCTGCACAGATTTCTATGAAGGAACGAATTGTGAGATCTTCAATCCCTGTTTT
CAACATGAATGTGTTAATGGTGCTGAATGCATAAGGAATGAATCATTTTACCTTTGCAAC
TGCCAGGATGGATTTTATGGGAACTTATGCCAGTTGACCGATGCCTGTTTTGCAGACCCA
TGCCAGAATGGAGGCATGTGTCATAGAGATGGCAACAGCTACACRTGCCAGTGCAACCGT
TACTACAGAGGGCGYAACTGCGAAGAGCCTATCAAYCAGTGTGAGGTCAATCSCTGTGCA
AATGGAGSCTCTTGTTTCCATGATCTGCAGATGCCTGAGGTGAACTTCACCTGTGTTTGC
TTGGCTGGGTACACAGGAGACCTGTGTCAGTTTGACATTGCAGAGTGTRTGTCCAATCCT
TGCAAAAATGGAGGCACTTGCATGGAGAGTTTRACCCCAGGACAACATTTCTTTGTGGGT
TACTTCTGCCAGTGTGTCCMAGGTTACACTGGAATCMACTGTGAAACAGACATCAATGAG
TGCAGCAGCTCACCATGTACTAATGGTGGAACATGTATTGATATGGTGAATCAGTACCAG
TGCCAGTGTCCCATGCATTTTGCTGGGACAAACTGCCAGCTTGATCAAAGGACGTGTGAT
TTGGGTTTTTGCCAAAATAATGCAACATGCACRGACTCTGTGAATAATGGCTTTGAGTGC
AGTTGTCCTCTGGGTTAYGGGGGAACTCTCTGTGGCATGATCATCAATACATGTGCAAAC
AATCCTTGTCTGAATGGGGGAAGTTGTAATTACGTTGGGCCATGTGACTGCACCATGGCA
CCTATAGGTTTGACAGCTTGCGGGCAGAATGAGCAATGCCAGCGCAACCTATGCTCCCAG
GCACAGGACTGCAGCGTAACTACTGATGCCTTCACCTGCCATTGCACAGACACTGGATAT
GAGGGTCGACTTTGCGAGGAGGACRTCAACGAATGCCTCTCGCCTGGTGTATGCCTCAAC
GGAGGTCAATGCATCAACGAAAATGGATCCTTCTCCTGCAACTGCTCYGGGACAGGATTC
ACTGGAGATTTCTGCACCAGGAACATTRAYGAGTGTGAAACCCAACCCTGCCTCAATGGA
GCCACCTGCATTGACAACAGACCATTCTTCGAATGCAAGTGTKCTTCTGGATATGAGGGS
MKACTGTGTGCGATTGATGCAGATGAATGTGCCAGTGAGCCGTGCCAGAATGGCGGGAAG
TGTCAAGATAGAGTGAATGGGTACACCTGCGACTGTGTAGGAACAGGATAYGAAGGGTCT
CAATGCATACAGGATGTCAACGAGTGTGACATTGGACAAGCTGARTGCCAGAATGGAGCT
ACATGCAGGAATATTGCAGGGACATACGAGTGTAGATGCACAGAGCAATTTACAGGCACA
CGATGTGAAACCACATTGGCAGCAGTGGCGTCCAACCAGATCGTGATCATTGTSCCACTT
GTYATTGTGTTGGTTCTCCTGGCCGTACTTGTCATCTGTGCATGGTGGTACCTGAGACAA
TCCAGGAAGATGAAAGGCAAGTATAATCCAGCCAAAGAGGAGTTAGATGGAGGCATGCCA
TTGGCTGCTTTTGAACTGGAGACAGATGAGAGGCTTATA
