# Supplementary material for: Genome-wide signals of positive selection in strongylocentrotid sea urchins
Source: BMC Genomics. 2017 Jul 21;18:555. doi: 10.1186/s12864-017-3944-7 (PMC5521101; doi:10.1186/s12864-017-3944-7)
Supplement: Supplementary file 3 — Consensus alignment files. A compressed (gzip) tape archive (TAR) file containing 6250 consensus alignment files in FASTA format. (TGZ 14116 kb) [file 12864_2017_3944_MOESM3_ESM.tgz › SPU_000552/consensAlign.ordered.fa]

>sdro
ATGGGTGGKKCWWTCRSCAAACTATTTTCCAGTTTATTTGGCAAGAAAGAGATGAGAATA
TTGATGGTTGGATTGGATGCTGCTGGAAAGACGACTATCCTCTACAAACTCAAGCTTGGT
GAAATTGTCACAACCATCCCAACAATAGGTTTCAACGTAGAGACAGTGGAATACAAGAAC
ATAAGCTTCACAGTGTGGGATGTAGGTGGTCAAGACAAAATCAGGCCACTGTGGAGGCAT
TACTTCCAGAACACACAAGGTCTGATATTTGTTGTAGACAGCAACGACAGAGAAAGAATA
GGTGAAGCACATGATGAGCTCAATAGAATGTTGAATGAGGATGATTTAAGGGAAGCGGTA
CTGCTTATCTTTGCAAACAAACAGGATCTGCCCAATGCTATGTCTTCACAAGAGATCCAR
GAGAAGCTTCGTATTAACCAACTTCAAAACCGCCAATGGTTTGTCCAGGCAACCTGTGCC
ACTTCTGGAGATGGACTCTACGAAGGATTAGACTGGCTCTCCAACCAACTGTCAAAGAAA
AAA

>spal
ATGGGTGGKKCWTTCACCAAACTATTTTCCAGTTTATTTGGCAAGAAAGAGATGAGAATA
TTGATGGTTGGATTGGATGCTGCTGGAAAGACGACTATCCTCTACAAACTCAAGCTTGGT
GAAATTGTCACAACYATCCCAACAATAGGTTTCAACGTAGAGACAGTGGAATACAAGAAC
ATAAGCTTCACAGTGTGGGATGTAGGTGGTCAAGACAAAATCAGGCCACTGTGGAGGCAT
TACTTCCAGAACACACAAGGTCTGATATTTGTTGTAGACAGCAACGAYAGAGAAAGAATA
GGTGAAGCACATGATGAGCTCAGTAGAATGTTGAATGAGGATGATTTAAAGGATGCGGTA
CTGCTTATCTTTGCAAACAAACAGGATCTGCCCAATGCTATGTCTTCRCAAGAGATCCAA
GATAAGCTTAATATTCACCATCTTCGTAACCGCCAATGGTAYACCCAGGCAACCTGTGCC
ACTTCTGGAGATGGACTCTACGAAGGATTAGACTGGCTCTCCAACCAACTGTCAAAGAAA
AAA

>sfra
ATGGGTGGGGCTTTCACCAAACTATTTTCCAGTTTATTTGGCAAGAAAGAGATGAGAATA
TTGATGGTTGGATTGGATGCTGCTGGAAAGACGACAATCCTCTACAAACTCAAGCTTGGT
GAAATTGTCACAACCATCCCAACAATAGGTTTCAACGTAGAGACAGTGGAATACAAGAAC
ATAAGCTTCACAGTGTGGGATGTAGGTGGTCAAGAYAAAATCAGGCCACTATGGAGGCAT
TACTTCCAGAACACACAAGGTCTGATATTTGTTGTAGACAGTAATGACAGAGAAAGAATA
GGTGAAGCACATGATGAGCTCAATAGAATGTTGAATGAGGATGATTTAAAGGATGCGGTA
CTGCTTATCTTCGCAAACAAACAGGATCTGCCCAATGCTATGACTGCACAAGAGATCCAA
GATAAGCTTAATATTCACCATCTTCGTAATCGCCAATGGTATGCCCAGGCAACCTGTGCC
ACTTCTGGAGATGGACTCTACGAAGGATTAGACTGGCTCTCCAACCAACTGTCAAAGAAA
AAA

>afraSS
ATGGGTRGKWCWTTCRCCAAACTATTTTCCAGTTTATTTGGCAAGAAAGAGATGAGAATA
TTGATGGTTGGATTGGATGCTGCTGGAAAGACGACTATCCTCTACAAACTCAAGCTTGGT
GAAATTGTCACAACCATCCCAACAATAGGTTTCAACGTAGAGACAGTGGAATACAAGAAC
ATAAGCTTCACAGTGTGGGATGTAGGTGGTCAAGACAAAATCAGGCCACTGTGGAGGCAT
TACTTCCAGAACACACAAGGTCTGATATTTGTTGTAGAYAGCAACGACAGAGAAAGAATA
GGTGAAGCACATGATGAGCTCAGTAGAATGTTGAATGAGGATGATTTAAAGGATGCGGTA
CTGCTTATCTTTGCAAACAAACAGGATCTGCCCAATGCTATGTCTTCACAAGAGATCCAA
GATAAGCTTAATATTCACCATCTTCGTAACCGCCAATATTATACCCAGGCAACCTGTGCC
ACTTCTGGAGATGGACTCTACGAAGGATTAGACTGGCTCTCCAACCAACTGTCAAAGAAA
AAA

>hpul
ATGGGTRRTKCATTCACCAAATTRTTTWCCAATTTATTTGGSAAGAAAGAGATGAGAATA
TTGATGGTTGGATTGGATGCTGCTGGAAAGACGACTATCCTCTACAAACTCAAGCTTGGT
GAAATTGTCACAACCATCCCAACAATAGGTTTCAACGTAGAGACMGTGGAATAYAAGAAC
ATAAGCTTCACRGTGTGGGATGTAGGTGGTCAAGACAAAATCAGGCCACTGTGGAGGCAT
TACTTCCAGAACACACAAGGTCTGATATTTGTTGTAGACAGCAACGACAGAGAAAGAATA
GGTGAAGCACATGATGAGCTCAGTAGAATGTTGAATGAGGATGATTTAAAGGATGCRGTA
CTGCTTATCTTTGCAAACAAACAGGATCTGCCCAATGCTATGACTGCACAAGAGATCCAA
GATAAGCTTAATGTTCACCATCTTCGTAACCGCCAATATTATGCCCAGGCAACCTGTGCC
ACTTCTGGAGATGGACTCTACGAAGGATTAGACTGGCTCTCCAACCAACTKTCAAAGAAA
AAA

>snud
ATGGGTGGGGCTTTCACCAAACTATTTTCCRGTTTATTTGGCAAGAARGAGATGAGRATA
TTGATGGTTGGATTGGATGCTGCTGGAAAGACGACTATCCTCTACAAACTCAAGCTTGGT
GAAATTGTCACAACMATCCCAACAATAGGTTTCAACGTAGAGACAGTGGAATACAAGAAC
ATAAGCTTCACAGTGTGGGATGTAGGTGGTCAAGATAAAATCAGGCCACTGTGGAGGCAT
TACTTCCAGAACACACAAGGTCTGATATTTGTAGTAGACAGTAATGACAGAGAAAGAATA
GGTGAAGCACATGATGAGCTGAGTAGAATGTTGAACGAGGATGATTTAAAGGATGCGGTA
CTGCTTATCTTCGCAAACAAACAGGATCTGCCCAAYGCTATGACTTCACAAGAGATCCAA
GATAAGCTTAATGTTCACCATCTTCGTAATCGCCAATGGTATGCCCAGGCAACCTGTGCC
ACTTCTGGAGATGGACTCTACGAAGGATTAGACTGGCTCTCCAACCAATTGTCAAAGAAA
AAA

>sintSS
ATGGGTGCTTCATTCACCAAACTATTTTCAAGTTTATTTGGCAAGAAAGAGATGAGAATA
TTGATGGTTGGATTGGATGCTGCTGGAAAGACGACTATCCTCTACAAACTCAAGCTTGGT
GAAATTGTCACAACCATCCCAACAATAGGTTTCAACGTAGAGACAGTGGAATACAAGAAC
ATAAGCTTCACAGTGTGGGATGTAGGTGGTCAAGACAAAATCAGGCCACTGTGGAGGCAT
TACTTCCAGAACACACAAGGTCTGATATTTGTTGTAGACAGCAACGACAGAGAAAGAATA
GGTGAAGCACATGATGAGCTCGGTAGAATGTTGAATGAGGATGATTTAAAGGAAGCGGTA
CTGCTTATCTTTGCAAACAAACAGGATCTGCCCAATGCTATGTCTTCACAAGAGATCCAA
GATAAGCTTAATCTTCACAGTCTTCGTAACCGCCAATATTATACCCAGGCAACCTGTGCC
ACTTCTGGAGATGGACTCTACGAAGGATTAGACTGGCTCTCCAACCAACTGTCAAAGAAA
AAA

>sprp
ATGGGTGGGGCTTTCACCAAACTACTTTCCAGTTTATTTGGCAAGAAAGAGATGAGAATA
TTGATGGTTGGATTGGATGCTGCTGGAAAGACGACTATCCTCTACAAACTCAAGCTTGGT
GAAATTGTCACAACCATCCCAACAATAGGTTTCAACGTAGAGACAGTGGAATACAAGAAC
ATAAGCTTCACAGTGTGGGATGTAGGTGGTCAAGACAAAATCAGGCCACTGTGGAGGCAT
TACTTCCAGAACACACAAGGTCTGATATTTGTTGTAGATAGCAACGACAGAGAAAGAATA
GGTGAAGCACATGATGAGCTCAGTAGAATGTTGAATGAGGATGATTTAAAGGATGCGGTA
CTGCTTATCTTTGCAAACAAACAGGATCTGCCCAATGCTATGTCTTCACAAGAGATCCAA
GATAAGCTTAATATTCACCATCTTCGTAACCGCCAATATTATACCCAGGCAACCTGTGCC
ACTTCTGGAGATGGACTCTACGAAGGATTAGACTGGCTCTCCAACCAACTGTCAAAGAAA
AAA

>spurp
ATGGGTGGGGCTTTCACCAAACTACTTTCCAGTTTATTTGGCAAGAAAGAGATGAGAATA
TTGATGGTTGGATTGGATGCTGCTGGAAAGACGACTATCCTCTACAAACTCAAGCTTGGT
GAAATTGTCACAACCATCCCAACAATAGGTTTCAACGTAGAGACAGTGGAATACAAGAAC
ATAAGCTTCACAGTGTGGGATGTAGGTGGTCAAGACAAAATCAGGCCACTGTGGAGGCAT
TACTTCCAGAACACACAAGGTCTGATATTTGTTGTAGATAGCAACGACAGAGAAAGAATA
GGTGAAGCACATGATGAGCTCAGTAGAATGTTGAATGAGGATGATTTAAAGGATGCGGTA
CTGCTTATCTTTGCAAACAAACAGGATCTGCCCAATGCTATGTCTTCACAAGAGATCCAA
GATAAGCTTAATATTCACCATCTTCGTAACCGCCAATATTATACCCAGGCAACCTGTGCC
ACTTCTGGAGATGGACTCTACGAAGGATTAGACTGGCTCTCCAACCAACTGTCAAAGAAA
AAA

>pdep
ATGGGTGGGGYTTTCRSCAAAYTATTTTCCARTTTATTTGGCAAGAARGAGATGAGAATA
TTGATGGTTGGATTGGATGCTGCTGGAAAGACGACWATCCTCTACAAACTCAAGCTTGGT
GAAATTGTCACAACCATCCCAACAATAGGTTTCAACGTAGAGACAGTGGAATACAAGAAC
ATAAGCTTCACAGTGTGGGATGTAGGTGGTCAAGATAAAATTAGGCCACTATGGAGGCAT
TACTTCCAGAACACACAAGGTCTGATATTTGTTGTAGACAGTAATGACAGAGAAAGAATA
GGTGAAGCACATGATGAGCTCAATAGAATGTTGAATGAGGATGATTTAAAGGATGCGGTA
CTGCTTGTCTTCGCAAACAAACAGGATCTGCCCAATGCTATGACTACACAAGAGATCCAA
GATAAGCTTGATATTCACCATCTTCGTAATCGCCAATGGTATGCCCAGGCAACCTGTGCC
ACTTCTGGAGATGGACTCTACGAAGGATTAGACTGGCTCTCCAACCAACTTTCAAAGAAA
AAA
