# Supplementary material for: Genome-wide signals of positive selection in strongylocentrotid sea urchins
Source: BMC Genomics. 2017 Jul 21;18:555. doi: 10.1186/s12864-017-3944-7 (PMC5521101; doi:10.1186/s12864-017-3944-7)
Supplement: Supplementary file 3 — Consensus alignment files. A compressed (gzip) tape archive (TAR) file containing 6250 consensus alignment files in FASTA format. (TGZ 14116 kb) [file 12864_2017_3944_MOESM3_ESM.tgz › SPU_026008/consensAlign.ordered.fa]

>sdro
ATGCCTGACGATCCCCTTCCCCCACCAAATCCTCCTCGATGCATGGATTGTGCATGGGCA
CCAACCCACACAGGCATGCTTAATGCTGATGTATTCAACAACGCCCAGGCCGACAACCTA
CCCTGCCTGTACCGTGGATTGTTGAAACCCCATGGCAAGAGGTGGAAGGCAAATGAATGC
ACCACTTGCACTTGCAGCAATGCTACCACCACATGCCAGATTGACACCTGTAAGGTGCCC
AAATGCCCCAACCCTAAACAAGTTCCTGGAGAGTGTTGTCTCCGCTGTCCTATTGCGGTG
ACCATCACAAATTTGGATGTGATGCTGAGCAATCCAGCTCCAATATCGGAGGGCCAAGTG
AACAGTGTGCCCGTCGACGTGAACATAGACTTGCTAAAAAAAAAGACTCAAGATGTATCT
GGCACTGGTCTTTGGAAGCTCCAAGTGTGGGGCTCGCTGCGGGCCGACGGTGTCGGGCAG
CAAATCTCCTTATCAGAGCAGGCCCTGACAAGCAATCAAGAAGCAACACCCGTTGAGCGG
GGGGCTCCATTCTTCTTTCGAAATGTCCCATATGAGCTGGACATGAGAGGGGTCAGTTGC
TCAGAGATCAATTATGTTTGTGTACGCATTAGAAAGGGGAATGATCCAGATCCTCAGTTC
ACATTCAAAGGGAAACCCAACCAAGCCACCACATTCTCAGACTGTGCACCCATCTCAGAG
TGTTCAGGTGTTCAATTGCGAGGACTTACGTGGGAACTTCAAGCCTCGAATGTTATCGCT
GGTATGCGCAATCCCCTTAACATCACTGCACAAGTAAACTTTGTGGAAGGTGCCGGTGAT
GTATCTGGAGAGAATCTCTGGCGGCTTGGACTGTACGGGAGTCGCAACGCCCAAGGATCC
GGAGAGAAGTTTAATTATGTAAGACAGACTTTGAATGAGTTTGAATCGGCCTATCCACTG
AGGGGTGCTGGAGATATCAACTTCCGGTTCGCCAGGGCTGCGTTTGATCTGGCTGCCATT
GGGTGCACAGATTATGATTACATGTGTGGAGAGTTCACCAAAGCAGACAATCCCAATCCA
GACTTCAGTTTCTCTGTCTACCCATCAGGAGACACCAAGATCACATGCAAGGGTTGGCCA
TGTAGAGCAGTTGTGAACATTGAGGCTGTAAGTGCCATCCCTGTACGAGGCAGCCTGGTT
GCTGGTCGCGCCGACAATCCCATTGAGATGTACGTCAAGGTGAATGGGTCTGGTGTTGGT
GTAGCAGGACAGAACCTGTGGACCCTCTCTTCCTACGGAAGCCAAAACAGCAGAGGAACG
GGCAGGAAGTACGCTCAGACAATGCAGATCCTTACCCCAGAGCAGCAGAACACCATGCTC
ATTCCAGGCACTCCGATGGAGCTTGGGAGGGTGTCTATGAACATTGACATGACCAACCAA
GACTGCAATCAAGTCACCCATGTCTGTCTGACACTCGGCAAAGGTCAAAATCCCACTACT
GTCTTCAGTGTTGTTCCTGTTCCCAACTCCAATGTCCTCACCAAGTGCATACCATACCAA
TGTGCAGTGGCAACTGCAAGGTCATTATCTTGGGATTATAGAGCTCCAACTGTGGTGCTG
GGTCAGCAGAGCGACTTGACCATAGATGCTGAGGTATCATTTGTGGACAATGAGGCTTCC
GTAGTTGGATCAAATCTTTGGAAGTTGGGAATATTTGGTAGTCGAAATCTTAATGGTAGA
GGACAAAGAATCGGAGAAAAAAGACAGATTTTCAGAACTAATGAGGCATCTACGCCCCTC
GATCCCAGGACATCAGACGGGTTACATCGACTCAACATCAACAACATAAGGACTACATTC
GATATGAGTTCCATTGGATGCGGAGCTTTCCCGTACCTGTGTGTGGAGTTTGGACAAGCG
GACAGGCCACTGCCTACTTTTGAGTTTGCTACAGAGGATGGGACAGACTCAGTTGTCAAC
TGTAAACTGCTGCAGTGTGAAAATGATGTGATGCTGAATGAATTGCATCTGACCCTGGAG
AATGGTAGAATTCTGGATGCAAGGCCAGAGAATCCACTCACGTTTTCTCTGGAGGGAAGT
CTCATAGGTCCAGGTGTCCAAGGGAGAGACTTATGGACTGTCTCAATGTTCGGAAGTGGT
GAGCCCGATGGAGTGGGACCCCGTTTTGGACAAATGGACCAAATCTTGGATACACGTCAG
AGGAACAAGCCCTATGTGCCAAATGAGAATTTAGATTTTGGGAATATTGACCTAAACTTT
GACATGAGTTCTCATGAATGTGCCAGAATCAGATACATGTGTGTAGAATTTTCAAAGAAT
GATCRGACATCAGTGCCGTTCACGCTGACAGCCAGCAGTGGGGAAGCTTGGATATCTTGT
GTTGACATACCATGTGAAGGGGTCATTGCTTCAGATCTAATATGGCACTACCAAGCACCT
GAAGGCATCACCCTTGGTGCTCCCATACCTATCTTGCTGGATGCAGTGGTTGAATTCAGT
TCAGTGTCAGCGGATGTTATTGGAAGGAACTTGTGGGCATTGACGCTCTATGGTAACACC
ATGGAGAGTGGACGAGGGGATATCATTGGCATCTTGGAAGGCAACATCCTGGGCAATAAG
GCAGCTAGCCGAAACCTTCTTGTAGGAGATGACTCTTTGAACTTTACAAATGTAAGAAGT
GAGAAAGACCTTAGCAGGATTGGATGTCTGCATGAGGGATATCTCTGCCTYACCTTTGGA
CGAGGAGCCAACCCCAAGCCACCTTTCATGTTACTTACAACAAGTGGAGGTGACTCTATA
GTGAGCTGCAAGAAGGTGCCTTGCCCAAGAAATGTTGAACTGACAAATATTGACACCGGT
TTTGTGAGTGGTTCTTTGATAGAAGGCACTCTCAGCAATGAAATTGTTCTCTCGATGACT
GCCAACAGTGCGCCCACCTCYAATGGCATCAATGGCATCAGTCTTTGGTCAGTGGGTGCC
TGGGGCAGCCGAAACCCTGATGGAAGTGGGAAGCGAATCAATCCAGTTGAAGGGGAGGTC
CTGAGTGGTGCACAGAGCAGCATCAACCTGACTCCAGGAGGCATGATTGACTTTGGAGAA
GTGGCCATTGACTATAGCATGGAAGATGTCACCTGCAGGGATATTAACTACATCTGCGTA
GAACTGGACAAGAACTCTGGGGCCAACGTGGAGTTCAACCTTATTGCAGAGAGAGAAACC
ATGAGGAGATGTGAAGCAGTCTCCTGCTCTGGTGTTCTTGCAAGAACTTTGAGCTGGGAT
TTCCGTGCCAATGAGGTACGACCCAACCAGCGTAGCCCGATCACTGTCCAGGCAAGTGTT
CGCTTTGATGAAAACAGCTCTCCTCTCACTGGAAGCAGACTCTGGAGGATGTCGCTCTTT
GGCAGTGACAACATTGATGGCAATGGCAGAACCTTTGATCCTATCCATCAGATCCTTGAT
GCCCAGAACCAACGGAAGTCTCTCAATCCTCAGTTTCCCCTCACCTTCAATAACGTACCC
ACTGAATACAATGTTGGTGCCATTGGTTGTGGTGAATATCAGTTTCTGTGCATGGAGTTC
ACTAGGGCAGATAACTCTGATCCAGCCTTTGTGTTTGATGTTGTGGGTGGAGGAAACAAA
CTTGTGAACTGCAAGCAGCTGCTTTGTAATTCAGATGTTGTGCTTCAGGGTATGACCACC
AATATCGTTGGTAGCCCTATTGTCACTGAAGGAATCAGGAATAYYGTTGACATCGACACC
TCTGTCTTCTCCAGCCCTGAATCTCGTCCTCTAGACAGTAGTCCTGGCTTGTGGCAGTTA
TCTGCCTACCTCACCCCCAGTCCTGATTCTCCTCTCCAGTTCAATGTCCAGAACCAGGTG
CTGTCTAGGCAGCAGGCAAGTAGCGCCCTCAACCCTGGAAGCCCCATTGACTTTGGTCCT
GTCTCTGTCAATGTGGACCTTRGACAGACTACTTGTGAACAGGCTGGTTACATTTGCACA
AGACTCAGCAAAGGTCCATCTCCARGAGTGGATTTCAATCTCCAGATAGTACCAGACCCA
AGCGCTGTGAAGTCATGTGAAAGAATTGAATGCAATGGTGTTCATCTTCAAAATAACATT
GACTGGACATACAATGCTGATGATTCTATACCAGGGCGGGAGACCCCCATATCCATCACA
ACCAACCTCCTGCCTTTCCCAAACAGTCGCGACATCACRGGAAACGATCTCTGGGAGATG
GGCCTGTATGGCAGTAAGAATCCTGATGGTTCAGGAGAAAAGTTCAACTACGAGGACCAA
ATCCTTAGTCCTGACCAGGCGGGCACACCCCTTGACGKCGACACCCCATTCTTCMTAGAC
AACATTGACACCAACTTTGATGTTGGCTCTGTTGGTTGCACAGACTTCAGATACCTGTGC
GTTGATTTTAAAAAGGGCAGGAACCCCTCCACTGACTTCACCTTCCAGATAGGAGACACT
GCAGAGAAYGCTATCACTTCTTGTAAACGGATGGCTTGTGACTCAAATGCAATTGTGTCG
GACCTAGTATCTACGCTGGGTAGTGATGCTATCTTGATAGAGGGTAACCCACGCAATSGG
CTTGCAGTTGATCTGCGTGCTATCACAAGTCCAGAATCCACACCAATCCTGGGTGACCGC
CTGTGGCAGGTGGATTCRTTCCTGAGCCGAAACCCTGATGGSTCTGGKCGAGARGRGGCA
CTGAACASTAATATCCTWGAYCCGTTACAAAGTGCCTGGCCKCTGAGACCAGGCATAGAC
ATTGACTATGGCCAAGTGCTGGTGGACGTGAATATGCAGGATGTGTCTTGTGCTGAGGCA
CGCTACATGTGCTTCAGACTGCGCAGAAATGCYGATGCAACGGTCAGCTTTAACCTGCAG
GGAGAACCAGATGACTCTGTGCTTACCAGCTGCCTAGATATGACACAACAATGTCAAGGT
GTAATTCTCACTGGTATTGACTGGAGCTACGATGAGTCTGTGCCCAGGACACTCTCCATA
TCAGCTTCTGCAGATGTTACATTGAACAGCCGAAACCTKGATGGGTCAGGCTTGTGGACC
ATGGGCCTCTTTGGTAGCACCAAYGGACGTGGACTGGGCAACCGCCTTGRCCACCAGSAG
CAGATCTTGAATTTGTACAATCAGGGGCGAACCGTGATGCCACCCAGACCTATYACCTTC
AGRAATATTGACACCAGGTTCAATATCGAGCAGTTGGGTTGTAACAGCCAATACCAATAC
CTCTGTCTAGAGCTCTCCAAAGGARCCRACCCAAATCCAGAGTTCTCCTTCAGGACTATA
GATGGTGATGACTCTCTGATGTCCTGTAAACAGAGAGAATGTAGAGCTGTCATCATTACA
GGCCAAGAAACAACACCATCTGCCTTCAGGCTRAGAGAGGGAGAACCAGTCAACGAAATC
AACCTMGCCACTGTAGTTTCTACAGCTAGGGAAGGTGGTACTGTCACMGGGGATCAGCTG
TGGCGCCTTGGCTTCTATGGCAGCACTAACCCTGATGGCACRGGKCARAGGGTTGGTTAC
CAGGAGCAGATCCTTCCTTACTACCATGCTGACCAAGACTTAGATAGGCCAGGAGACACC
ATAGATTTCTCTGGCYTGAATGCAAAYTTTGACATGACSAGCATCCCATGCTCCCAGGTT
CAGTACTTGTGTACAGTGCTKTCCAAGAACCCAGAGGCATCAGATGATTTCACTCTTACC
ACKCAACCCAATGAAGATGTKTTGACAAGTTGTTTTCCAGTCCCRTCYGGTGCTTGTAGA
GGTGTCATTGTGACRGACATGGAGTGGTCATACACATCTAGTAAACCCATCCCTAGTCAA
CCAGATGTTTTGGAGATCGAYATGTCTGTGGATTCMCTTGAAACYGCTTCCGGTATTGAY
GGAAGAAGGATGTGGCGTGTTGGYATCTTTGCCAGCAAGCGTAGAGACGGAACKGGTCCR
AGGCAGRGCACCAACTACCAGATCCTAAACACCTTCCAGGCTCGAAARCCACTGGTCGCT
GGTCAAAGGCTCAACATCGATACCATCGCCACCAGATTCGACCTGGATGAGATCAATTGT
GACAGCGGGTACAGATACCTGTGCTTGGAGTTTGCTAAGAGCATGAGACCACTACCAGAC
TTTGAGTTCACCACAACAACAGGAGGAAACACCATTATACGATGCAAAGAACACGAATGT
GATAGAGGTGTRAAGCTCATGGATCTTGAGACAATCCCAGACACCAACTACCAAACTGTG
ATTAGCCAGAAGAGGGAGAATATCCTTCAGTTYGATATGATGGCAGCTCCTGCTTCAGAC
ACTGCAGCCCTCCGTGGTGTMAACCTATGGGAACTSGCCCTMTGGGGCAGTGACAACCCY
RTCGGGGAAGGACCACGCCACAATGAACGCACTGCCTACAACCTSAACACCTACCAGAAG
AGTGTCGCTGTCACTAMYCAAGACGTGCTCCGCTTTGGAACTGTGGAGACYACTTTYGAT
ATGACGGGATTGACCTGTGATGAAGTGCAGTATATCTGCGCTCGTCTTCAAAAGTCCAGT
GAYGCTGTGCCAAACTTYCAGCTGTCTGGTGTGCCTAACAATAGAGTTCTCACKCAATGC
TTCAATGTTAGGTGTGCTGGAGTGGTAGTGGACAATACACGGCTWTCAGTGTCCAGCAGC
AGCCTGACCGATGGTAGTGACGAGGTCTTCTTCTCAGTCACCATGAATTCTCAAGACCAR
AGTGCAGATGCMGCATTAGAAAAYATGTGGCAGATGTCCGCCTACTTGGCCAGCACCTCT
GATGGCACCGGCAAGAGGGTGGTCCTCGGAGAGGAAATACTTACTCCTAGGGAGTCCAGT
CAAGCCCTCTTCTCGGGCTCCCGGACCGGCTTCTACGATATGCGTACCCGGGTCAATCGA
GACACRCTTGATTGCACAGCCAGCAACTACCTCTGTATAGAGGTSACCCGTGCACCGAAC
GCCCCTAATACATTCTCTTTCACAGGCTCACAGKCCAACTCGCTCTCTTCTTGCGAGCGG
TTGGAATGTGCCAAAAAGCCTGCCGGGCAGTATTCAGAAGGCCCTCGCGGAGACAARGGA
GCGAAAGGAGAACCTGGAGATGCCGATATAAATAGTGCTAATTTCCCCCCTGGTCTACCA
GGACCAGTTGGACCCCCTGGACCATCCGGACCTTCTGGACCATCTGGTAACAATGGACCA
CCAGGACCCAACGGACCCCGTGGAAACCCTGGTATGGATGGATTAACTGGTCTTCCCGGT
ATCCCTGGACCCCCAGGACCACCAGGCAAGTCAGGATCATTGGTTGCATCCGCCCAGACC
TCATCCTTCAACAAGGGACCCTCTCTTGCTGGATACCAATACCCACAAGCACAGGCAGCT
GGCACCCCCGGACCACGTGGACCCCCAGGACCACCAGGATCAAGGGGACCTCAAGGTTTG
ACTGGACCATCCGGACCTTCAGGAGAGACTGGACCCTCAGGTAACTCTGGACCACCAGGA
CCATCTGGACTTCCCGGACGCCCAGGATCTGATGGAGATGACGGTACCCCAGGCTCTCAG
GGACAACGTGGACCTGCTGGAACCCCTGGATCCCGTGGAACCCCAGGAATGCCCGGAGCC
CCCGGAATGAAGGGACATCAGGGTCTACCTGGAATGTCAGGAAGCAAGGGAGAGCGTGGA
GAAGGTGGAGAGCGTGGAAGTGATGGTAGCCCAGGACCCGTTGGTGCTCCAGGACCTGCT
GGACCCTCTGGACAACCCGGTGAACGTGGCCGAACTGGACCCGCTGGATCACAGGGAGAY
CGTGGAGCAGATGGAGCCACCGGATCTCAGGGACCATCAGGATCCACCGGACCCGCTGGA
GCCCCAGGAATGCCCGGAATCTCTGGAGCTAAGGGAGATGCTGGATCCCCAGGAGCACGT
GGATCCCCTGGACTACAGGGAGCCCGTGGAGAGCGTGGATCAGAGGGATCACAAGGACAG
ACTGGACCACCAGGTGTCCCYGGACGTGATGGWTCTAATGGAGCCAAGGGATCTGCAGGA
CCCTCAGGAGCCCAGGGAACACCAGGTTTCCCAGGAGCACGTGGACCACCCGGACCCGCT
GGTAGCCCAGGACCTTCAGGATCCAAGGGAGACCAAGGAAACCCAGGACAGCCAGGAGCA
CAGGGAGAGTCTGGACCTCTTGGACCTnnnGGAGAGACCGGACCTGCTGGACCACCAGGA
GCACAGGGAGAGAGCGGAGAGAGGGGATCTCGCGGAAGTGTTGGACCAGCTGGACCTCCA
GGTGGTGTTGGAGAGCGTGGACCCATGGGACCCCCAGGAATGTCTGGAGCCCCAGGAGCA
CCAGGAGCTAAGGGAGACCGTGGATTGCCTGGCGAACGTGGATCTGCTGGATCCAAGGGA
TCTGCTGGAGAGTCCGGCCGCCCAGGAGAGCCAGGTATGCCCGGACAGAGGGGACTTACC
GGACCCCCAGGCAAGCAAGGACGTGATGGAAAGCCCGGACCTGCTGGTGCACCTGGTGAA
CCTGGAAACTCTGGACCTGCTGGAGCATCTGGACAACGTGGTCTTCCCGGACTTGTTGGT
CTGCCCGGACCACAAGGACAACGTGGTGAGCGTGGAGAGGATGGTGGCCAGGGATCTCCT
GGAGCACCTGGTCTGACTGGTGAGCCCGGAAAGCGTGGAGAACCCGGTGTTGCTGGACCT
CCCGGACCTCAGGGATCTGCAGGAGAGAGGGGTAACCAAGGACCCCAAGGACAGGCTGGT
TCAATGGGACCCCCAGGACCTCCTGGAGCAAGTGGTGATGCTGGAGCACAGGGAGACAAT
GGACCACCAGGAGAATCTGGACCTCAGGGACCCCCAGGAGCCCGTGGAGAGCGTGGCGCC
CCAGGTGAACGTGGACCACAGGGACTTACAGGAGCACAGGGACGACGTGGAATCGGTGGA
CGTGCTGGAAATGATGGAGCTACCGGACCCCCAGGACAGAAGGGAGAGATGGGACCTCCA
GGAAATGTTGGACTTCAGGGACCTCCCGGAGAACTTGGACCTTCCGGACCACCAGGCGCC
CGTGGACCACCCGGACCTAGCGGAAGCCCAGGACCAGATGGACCTGCTGGAGCTGAGGGA
GACAGGGGACCAGTTGGACCTATGGGACCCAGCGGACCATCTGGAATGCCCGGTGAAAGG
GGAGACAATGGAGAGCCCGGACCTGGAGGAGCACCTGGACAACGCGGAGATTCTGGAGAT
CAAGGACCACAAGGATCCCCTGGATCACCTGGATTCGCTGGACCACCTGGCCGCTCTGGA
AACCCTGGACCTCAAGGAGAGCTTGGACCTACCGGAGCTAGGGGAGAGACKGGAGGACCA
GGACCCTCAGGACCTACCGGAGACCCAGGACCACAGGGACCTCTTGGAGCCCCAGGACAA
CAAGGAGAACGTGGAGAGACAGGACCTCAGGGACAAGGTGGACCACCAGGACCCATTGGA
AGCCTTGGAGCACCCGGAGCACAGGGACCACCCGGACCCACTGGACCTTCAGGTAATGCT
GGTAGCCCAGGACAGCCTGGTGCCCGTGGAGAGCCAGGACAGTCTGGATCTCCTGGACAA
CCTGGACTTGCTGGAACAACTGGACCCTCTGGAGAGCGTGGAGACAAAGGAAACGATGGA
CAATCTGGACCTCCCGGACCCCCTGGACCCACTGGACCTTCTGGACAATCTGGAATCCTT
GGTCTTGCAGGAGGCTCTGGACCCCGTGGACCTGGAGGACCTGCTGGACCACCTGGTGAA
GCCGGAAGCCGTGGACCCGCTGGAAAGTCTGGAGATAGGGGATCTCCTGGAGCTGTTGGA
CCCTCAGGAAACCCAGGACCCGCTGGAGAGAATGGCATGCCTGGAAGCGATGGAAATGAT
GGAGCCCCTGGACCCCAAGGATCTCGTGGAGAGAAGGGAGACACTGGTGCCTCTGGAGCC
AATGGATCACCTGGAGCACCAGGACCAATCGGTGCCCCTGGATCTGCTGGTGCTTCCGGA
CCACGTGGTGARACCGGATCTTCTGGTGCCCCAGGACCTCAGGGTCCTACTGGTGCTCGT
GGCTCAACTGGACCTGCTGGACCATCTGGACCATCTGGACCTGCTGGTGAGCGTGGAGAG
AATGGACCTGCTGGACACAAGGGACATCCTGGAGTCTCTGGACTTCCTGGTCTACAGGGA
ACTTCTGGACCCATGGGAGAGCCTGGTGCACCCGGAGAACAAGGACAACAGGGAACTAGG
GGATTACCTGGTGCCCGTGGATCCAATGGAAACGATGGACCCTCAGGACCCCGTGGATTT
GATGGACCAGAAGGACCCCGTGGACCCCGTGGAGAAGGTGGATCATCTGGACCACCAGGA
CCCCCAGGACCTCCCGGACCCCCAGGACCACCAGGACAAGTCCAGTCTTCATACGGAGTC
AGATACCCATCCTTCCAGTCTGGCGGCAAGGGACAAGGAAGCTCTCCTTATGGTTATGCT
TACAGAGACGACAGCAAGAATGATGCCGTCAAGATTCAGGATACCGAACTTCTTGGAGCT
ATCAGTGCTCTTGGCCAGCAGATTGAGTTGATCAAGGCACCTCAGGGCAAGGCTAAGACC
AACCCCGCCAGGTCATGCAAAGACATCTTCCTCAACAATGTTGAAGCCGAGAGTGGATAT
TACTGGGTCGACCCCAACCTTGGATGCCAGAAGGATGCTATCCAGGTCTATTGCGAAGCC
GAGACCGGCGCCACCTGCGTACCTTCAACAAACAACGTTGTCAGCAACATGACATGGTAC
GTTGGCAAGACAAAGCGCGCTTTCTTCTCCAGCATGCACGGTGGTGACAAGTTTGCCTAC
ATTGAGGACTCCACCCAGATGACCTTCCTCCGCCTCCTGTCCACCAGCGCCCGCCAGACC
GTCACCTACTTCTGCAAGAACGTCCAAGGAAACCCAATCTTCCTCTCAAGCTCTGATGTC
GAACTGGTCGATGACCAGGACAGCAAATTCAACTACAGGACACTTGAAGATGGCTGCTCA
TCCTCATCATCACAGTGGGGCAAGTCTGTCTACGAATATGAGACCAAGAAGACAACACGT
CTGCCRATCGTTGATTTCGCCCCTGGTGAAGTTGGCAGTGAAAGTCAGATGTTTGGCCTG
GAGATGGGACCTGTGTGCTTTTCA

>spal
ATGCCTGACGATCCCCTTCCCCCACCAAATCCTCCTCGATGCATGGATTGTGCATGGGCA
CCAACCCACACAGGCATGCTTAATGCTGATGTATTCAACAACGCCCAGGCCGACAACCTA
CCCTGCCTGTACCGTGGATTGTTGAAACCCCATGGCAAGAGGTGGAAGGCAAATGAATGC
ACCACTTGCACTTGCAGCAATGCTACCACCACATGCCAGATTGACACCTGTAAGGTGCCC
AAATGCCCCAACCCTAAACAAGTTCCTGGAGAGTGTTGTCTCCGCTGTCCTATTGCGGTG
ACCATCACAAATTTGGATGTGATGCTGAGCAATCCAGCTCCAATATCGGAGGGCCAAGTG
AACAGTGTGCCCGTCGACGTGAACATAGACTTGCTAAAAAAAAAGACTCAAGATGTATCT
GGCACTGGTCTTTGGAAGCTCCAAGTGTGGGGCTCGCTGCGGGCCGACGGTGTYGGGCAG
CAAATCTCCTTATCAGAGCAGGCCCTGACAAGCAATCAAGAAGCAACACCCGTTGAGCGG
GGGGCTCCATTCTTCTTTCGAAATGTCCCCTATGAGCTGGACATGAGAGGGGTCAGTTGC
TCAGAGATCAATTATGTTTGTGTGCGCATTAGAAAGGGGAATGATCCAGATCCTCAGTTC
ACATTCAAAGGGAAACCCAACCAAGCCACCACATTCTCAGACTGTGCACCCATCTCAGAA
TGTTCAGGTGTTCAATTGCGAGGACTTACGTGGGAACTTCAAGCCTTGAATGTTATCGCT
GGTATGCGCAATCCCCTCAACATCACTGCACAAGTAAACTTTGTGGAAGGTGCCGGTGAT
GTATCTGGAGAGAATCTCTGGCGGCTTGGACTGTACGGGAGTCGCAACGCCCAAGGATCC
GGAGAGAAGTTCAATTATGTTAGACAGACTTTGAATGAGTTTGAATCGGCCTATCCACTG
AGGGGTGCTGGAGATATCAACTTCCGGTTYGCCAGGGCTGCGTTTGATCTGGCTGCCATT
GGGTGCACAGATTATAATTACATGTGTGGAGAGTTCACCAAAGCAGACAATCCCAATCCA
GACTTCAGTTTTTCTGTCTATCCAACTGGAGACACCAAGATCATCTGCAAGGGWTTTCCA
TGTAGAGCAGTTGTGAGCATTGAGGCTGTAAGTGCCATCCCTGTACGAGGCAGCCTAGTT
GCTGGTCGCGCTGACAATCCCATTGAGATGTATGTCAAGGTGAACGGGTCTGGTGTTGGT
GTAGCAGGACAGAACCTGTGGACCCTCTCTTCCTACGGAAGCCAGAACAGAAGAGGAACG
GGCAGGAAGTACGCTCAGACAATGCAGATCCTTACCCCGGAGCAGCAGAACACCATGCTC
ATTCCCGGCACCCCGATGGAGCTTGGTAGGGTGTCTATGAACATTGACATGACCAACCAA
GACTGCAATCAGGTCACCCATGTCTGTCTGACACTCGGCAAAGGTCAAGACCCCACTACT
GTCTTCAGTGTTGTTCCTGTCCCCAACTCCAATGTCCTCACCAAGTGCATACCATACCAA
TGTGCAGTGGCAACTGCAAGGTCATTATCTTGGGATTATAGGGCTCCAACTGTGGTGCTG
GGTCAGCAGAGCGACTTGACCATAGATGCTGAGGTATCATTTGTGGACAATGAGGCTTCC
GTRGTTGGATCAAATCTTTGGAAGTTAGGAATATTTGGTAGTCGAAATCTTAATGGTAGA
GGACAAAGAATCGGAGAAAAAAGACAGATTTTCAGAACTAATGAGGCATCTACGCCCCTC
GATCCCAGGACATCAGAYGGGTTACATCGACTCAACATCAACAACATAAGGACTACATTC
GATATGAGTTCCATTGGATGCGGTGCTTTCCCGTACCTGTGTGTGGAGTTTGGACAAGCA
GACAGGCCACGGCCTACTTTTGAGTTTGCTACAGAGGATGGGACAGACTCGGTTGTCAAC
TGTAAACTGCTGCAGTGTGAAAATGATGTGATGCTGAATGAATTGCATCTGACCCTGGAG
AATGGTAGAATTCTGGATGCAAGGCCAGACAATCCACTCACGTTTTCACTGGAGGGAAGC
CTCATAGGTCCAGGTGTCCAAGGGAGAGACTTATGGACTGTCTCAATGTTCGGAAGTGGT
GAGCCCGATGGAGTGGGACCCCGTTTTGGACAAATGGACCAAATCTTGGATACACGTCAG
AGGAACAAGCCCTATGTGCCAAATGAGAATTTAGATTTTGGGAATATTGACCTAAACTTT
GACATGAGTTCTCATGAATGTGCCAGAATCAGATACATGTGTGTAGAATTTTCAAAGAAT
GATCGGACATCAGTGCCATTCACGCTGACAGCCAGCAGTGGGGAAGCTTGGATATCTTGT
GTTGACATACCATGTGAAGGAGTCATTGCTTCAGATCTAATATGGCACTACCAAGCACCT
GAAGGCATCACCCTTGGTGCTCCCATACCTATCATGCTGGATGCGTTAGTTGAATTCAGT
TCAGTGTCAGCGGATGTCATTGGAAGGAACTTGTGGGCATTGACACTCTATGGTAACACC
ATGGAGAGTGGACGAGGGGACATCATTGGCATCTTGGAAGGTAACATCCTAGGCAATAAG
GCAGCTAGCCGAAACCTTCTTGTAGGAGATGAATCTTTAAACTTTACAAATGTAAGAAGT
GAGAAAGACCTAAGCAGGATTGGATGTCTGCATGAGGGATATCTCTGCCTCACTTTTGGG
CGAGGAGCCAACCCCAAGCCACCTTTCATGCTACTTACAACAAGTGGAGGTGACTCTATA
GTGAGCTGCAAGAAGGTGCCTTGCCCAAGAAATGTTGAACTGACAAATATTGACACCGGT
TTTGTGAGTGGTTCTTTGATAGAAGGCACTCCCAGCAATGAAATTGTTCTCTCAATGACT
GCCAACAGTGCGCCCACCTCAAATGGCATCAATGGCATCAGTCTTTGGTCAGTGGGTGCC
TGGGGCAGCCAAAACCCTGATGGAAGTGGGGAGCGAATCAACCCAGTGGAAGGGGAGGTC
CTGAGTGGTGCACAGAGCAGTATCAACCTGACTCCAGGAGGCATGATTGACTTTGGAGAA
GTGGCCATTGACTATAGCATGGAAGACGTCACCTGCAGRGATATYAACTACATCTGCGTA
GAACTGGACAAGAACTCTGGRGCCAACGTGGAGTTCAACCTTATTGCAGAGAGAGAAACC
ATGAGGAGATGTGAAGCAGTCTCCTGCTCTGGTGTTCTTGCAAGAACTTTGAGCTGGGAT
TTCCGKGCCAATGAGGTRCGACCCAACCAGCGTAGCCCGATCACTGTCCARGCAAGTGTT
CGCTTTGATGAAAACAGCTCTCCTCTMACTGGWAGCMGWCTMTGGAGGATGTCGCTCTTT
GGCAGTGACAACMTTGATGGCAATGGCAGAACCTTTGATCCTATCCATCAGATCCTTGAT
GCCCAGAAYCAACGGAAGTCTCTCAAYCCTCAGTTTCCCCTCACCTTCAATAAYGTACCC
ACTGAATACAATGTYGGTGCCATTGGTTGTGGTGAATATCAGTTTCTGTGCATGGAGTTC
ACCAGGGCAGATAACTCTGATCCGGCCTTTGTGTTTGATGTTGTGGGTGGAGGAAACAAA
CTTGTGAACTGCAAGCAGCTGCTTTGTAATTCAGATGTTGTGCTTCAGGGTATGACCACC
AATATAGTTGGTAGCCCTATTGTCACTGAAGGAATCAGGAATACCGTTGACATCGACACC
TCTGTCTTCTCGAGCCCTGAATCTCGTCCTCTGGACAGTAGTCCTGGCTTGTGGCAGTTA
TCTGCCTACCTCACCCCCAGTCCTGATTCTCCTCTCCAGTTCAATGTCCAGAACCAGGTG
CTGTCGCGGCAGCAGGCAAGTAGCGCCCTCAACCCTGGAAGCCCCATTGACTTTGGTCCT
GTCTCTGTGAATGTGGACCTTAGACAGACTACTTGTGAACAGGCTGGTTACGTTTGCACG
AGACTCAGCAAGGGTCCATCTCCAAGAGTGGATTTCAATCTCCAGATAGTACCAGACCCA
AGCGCTGTGAAGTCATGTGAAAGAATTGAATGCAATGGTGTTCATCTTCAAAATAACATT
GACTGGACATACAATGCTGATGATTCTATACCAGGGCGGGAGACCCCCATATCCATCACA
ACCAACCTCCTGCCTTTCCCAAACAGTCGCGACATCACGGGAAACGATCTCTGGGAGATG
GGCCTGTATGGCAGTAAAAATCCTGATGGTTCAGGAGAAAAGTTCAACTACGAGGACCAA
ATCCTTAGTCCTGAGCAGGCGGGCACACCCCTTGACGGCGACACCCCATTCTTCCTAGAC
AACATTGACACTAACTTTGATGTTGGCTCTGTTGGTTGCACAGACTTCAGATACCTGTGC
GTTGATTTTAAAAAGGGTAGGAACCCCTCCACTGACTTCACCTTCCAGATAGGAGACACA
GCAGAGAACGCTATCACTTCTTGTAAACGGATGGCTTGTGACTCAAATGCAATTGTGTCG
GACTTGGTATCTACTCTGGGTAGTGATGCTATTTTGATAGAGGGTAACCCACGCAATGGG
CTTGCAGTTGATTTGCGTGCTATCACAAGTCCAGAATCCACACCAATCCTGGGTGACCGT
CTGTGGCAGGTGGATTCATTCCTGAGCCGAAACCCTGATGGGTCTGGTCGAGAAGAGGCA
CTGAACACTAATATCCTTGATCCRTTACAAAGTGCCTGGCCTCTGAGACCAGGCATAGAC
ATTGACTATGGCCAAGTGCTGGTGGACGTGAATATGCAGGATGTGTCTTGTGCTGAGGCA
CGCTACATGTGCTTCAGACTGCGCAGAAATGTTGATGCAACGGTCAGTTTTAACCTGCAG
GGAGAACCAGATGACTCRGTGCTTACCAGCTGCCTAGATATGACACAACAATGTCAAGGT
GTAATCCTCACTGGTATTGACTGGAGCTACGATGAGTCTGTGCCCAGGACACTCTCCATA
TCAGCTTCTGCAGATGTTACATTGAACAGCCGAAATCTGGATGGGTCAGGCTTGTGGACC
ATGGGCCTCTTTGGTAGCACCAACGGACGTGGACTGGGCAACCGCCTTGGCCACCAGGAG
CAGATYTTGAATTTGTACAATCAGGGGCGAACCGTGATGCCACCCAGACCTATCACCTTC
AGGAATATTGACACCAGGTTCAATATCGAGCAGTTGGGTTGTAACAGCCAATACCAATAC
CTCTGTCTAGAGCTCTCCAAAGGAGCCAACCCAAATCCAGAGTTCTCCTTCAGGACTATA
GATGGTGATGACTCTCTGATGTCCTGTAAACAGAGAGAATGTAGAGCTGTYATCATTACA
GGCCAAGAAACAACACCATCTGCCTTCAGGCTRAGAGAGGGAGAACCMGTCAACGAAATC
AACCTMGCCACTGTAGTTTCTACAGCTAGGGAAGGTGGTACTGTCACCGGGGATCAGCTG
TGGCGCCTTGGCTTCTATGGCAGCACTAACCCTGATGGCACRGGGCAGAGGGTTGGTTAC
CAGGAGCAGATCCTTCCTTACTACCATGCTGACCAAGACTTAGATAGGCCAGGAGACACC
ATAGATTTCTCTGGCTTGAATGCAAACTTTGACATGACCAGCATCCCATGCTCCCAGGTT
CAGTACTTGTGTACAGTGCTTTCCAAGAACCCAGAGGCATCAGATGATTTCACTCTTACC
ACTCAACCCAATGAAGATGTTTTGACAAGTTGTTTTCCAGTCCCATCTGGTGCTTGTAGA
GGTGTCATTGTGACRGACATGGAGTGGTCATACACATCTAGTAAACCCATCCCTAGTCAA
CCAGATGTTTTGGAGATCGATATGTCTGTGGATTCCCTTGAAACCGCTTCCGGTATTGAC
GGAAGAAGGATGTGGCGTGTTGGTATCTTTGCCAGCAAGCGTAGAGASGGAACGGGTCCA
AGGCAGGGCACCAACTACCAGATCCTAAACACCTTCCAGGCTCGCAAGCCGCTGGTCGCT
GGTCAGAGACTCAGCATCGATACCATCGCCACCAGATTCGACCTGGATGAGATCAATTGT
GACAGCGGGTACAGATACCTGTGCTTGGAGTTTGCKAAGAGCATGAGACCACTACCAGAT
TTTGAGTTCACCACATCAGCAGGAGGAAACACCATTATACGATGCAAAGAACACGAATGT
GATAGAGGTGTGAAGCTCATGGATCTTGAGACAATCCCAGACACCAACTACCAAACTGTG
ATTAGCCAGAAGAGGGAGAATATCCTTCAGTTTGATATGATGGCAGCTCCTGCTTCAGAC
ACTGCAGCCCTCCGTGGTGTCAACCTATGGGAACTCGCCCTCTGGGGCAGTGACAACCCT
GTCGGGGAAGGACCACGCCACAATGAACGCACTGCCTACAACCTCAACACCTACCAGAAA
AGTGTCGCTGTCACTACCCAAGACGTGCTCCGCTTTGGAACTGTGGAGACCACTTTCGAT
ATGACGGGATTGACCTGTGATGAAGTGCAGTATATCTGCGCTCGTCTTCAAAAGTCCAGT
GACGCTGTGCCAAATTTCCAGCTGTCTGGTGTGCCTAACAATAGAGTTCTCACTCAATGC
TTCAATGTTAGGTGTGCTGGAGTGGTAGTGGACAATACACGGCTATCAGTGTCCAGCAGC
AGCCTGACCGATGGCAGTGATGAGGTCTTCTTCTCAGTCACCATGAATTCTCAAGACCAG
AGTGCAGATGCCGCATTAGAAAATATGTGGCAGATGTCCGCCTATCTGGCCAGCACCTCT
GATGGAACCGGCAAGAGGGTTGTCCTCGGAGAGGAAATCCTTACTCCTAGGGAGTCCAGT
CAAGCCCTCTTCTCTGGCTCCCGGACCGGCTTCTACGATATGCGTACCCGGGTCAATCGA
GACACACTTGATTGCACAGCCAGCAACTACCTCTGTATAGAGGTGACCCGTGCACCGAAC
GCCCCTAATACATTCTCTTTCACAGGCTCACAGGCCAACTCGCTCTCTTCTTGCGAGCGG
TTGGAATGTGCCAAAAAGCCTGCCGGGCAGTATACAGAAGGCCCTCGCGGAGACAAGGGA
TCGAAAGGAGAACCTGGAGATGCCGATATAAATAGTGCTAATTTCCCCCCTGGTCTACCA
GGACCAGTTGGACCCCCTGGACCATCCGGACCTTCTGGACCATCTGGTAACAATGGACCA
CCAGGACCCAACGGACCCCGTGGAAACCCTGGTATGGATGGATTAACTGGTCTGCCAGGT
ATCCCTGGACCCCCTGGACCACCAGGCAAGTCAGGATCATTGGTTGCATCCGCCCAGACC
TCATCCTTCAACAAGGGACCCTCTCTTGCTGGATACCAATACCCACAAGCACAGGCAGCT
GGCACCCCCGGACCACGTGGACCCCCAGGACCCCCAGGATCAAGGGGACCTCAAGGTTTG
ACTGGACCATCCGGACCTTCAGGAGAGACTGGACCCTCAGGCAACTCTGGACCACCAGGA
CCATCTGGACTTCCCGGACGCCCAGGATCTGATGGAGATGACGGTACCCCAGGCTCTCAG
GGACAACGTGGACCTGCTGGAACCCCTGGATCCCGTGGAAGCTCAGGAATGCCCGGAGCC
CCCGGAATGAAGGGACATCAGGGTCTACCTGGAATGTCAGGAAGCAAGGGAGAGCGTGGA
GAAGGTGGAGAGCGTGGAAGTGATGGTAGCCCAGGACCCGTTGGTGCTCCAGGACCTGCT
GGACCCTCTGGACAACCCGGTGAACGTGGCCGAACAGGACCCGCTGGATCACAGGGAGAC
CGTGGAGCAGATGGAGCTACCGGATCTCAGGGACCATCAGGATCCACYGGACCTGCTGGA
GCCCCAGGAATGCCCGGAATCTCTGGAGCTAAGGGAGATGCTGGATCCCCAGGAGCACGT
GGATCCCCTGGACTACAGGGAGCCCGTGGAGAGCGTGGATCAGAGGGATCACAAGGACAG
ACTGGACCACCAGGTGTCCCCGGACGTGATGGATCTAATGGAGCCAAGGGATCTGCAGGA
CCCTCAGGWGCYCARGGAACACCAGGYTTCCCMGGAGCACGTGGACCACCCGGACCCGCT
GGTAGCCCAGGACCTTCAGGATCAAAGGGAGACCAAGGAAACCCAGGACAGCCAGGAGCA
CAGGGAGAGTCTGGACCTCTCGGACCCAGAGGAGAGACTGGACCTGCTGGACCCCCAGGA
GCACAGGGAGAGAGCGGAGAGAGGGGATCTCGCGGAAGCGTTGGACCCGCTGGACCTCCA
GGTGGTGTTGGAGAGCGTGGACCCATGGGACCCCCAGGAATGTCTGGAGCCCCAGGAGCA
CCAGGAGCTAAGGGAGACCGTGGATTGCCTGGCGAACGTGGATCTGCTGGATCCAAGGGA
TCTGCTGGAGAGTCTGGCCGCCCAGGAGAGCCAGGTATGCCTGGACAGAGGGGACTTACC
GGACCCCCAGGCAAGCAAGGACGTGATGGAAAGCCCGGACCYGCTGGTGCACCTGGTGAA
CCTGGAAACTCTGGACCTGCTGGAGCATCTGGACAACGTGGTCTTCCCGGACTTGTTGGT
CTGCCCGGACCACAAGGACAACGTGGTGAGCGTGGAGAGGATGGTGGCCAGGGATCCCCT
GGAGCACCTGGTCTGACTGGTGAGCCCGGAAAGCGTGGAGAACCTGGTGTTGCTGGACCT
CCCGGACCTCAGGGATCTGCTGGAGAGAGGGGTAACCAAGGACCCCAAGGACAGTCTGGT
TCAATGGGACCCCCAGGACCTCCTGGAGCAAGTGGTGATGCTGGAGCACAAGGAGACAAT
GGACCACCAGGAGAATCTGGACCTCAGGGACCACCAGGAGCCCGTGGAGAGCGTGGCGCA
CCAGGTGAACGTGGACCACAGGGACTTACAGGAGCACAGGGACGACGTGGAATYGGTGGA
CGTGCTGGAAATGATGGAGCTACCGGACCCCCAGGACAGAAGGGAGAGATGGGACCTCCA
GGAAATGTTGGACTTCAGGGACCTCCCGGAGAACTTGGACCTTCCGGACCACCAGGCGCA
CGCGGACCACCCGGACCTAGCGGAAGCCCAGGACCTGATGGACCTGCTGGAGCTGARGGA
GACAGGGGACCAGTTGGACCTATGGGACCCAGYGGACCATCTGGAATGCCCGGTGAAAGG
GGAGACAATGGAGAGCCCGGACCTGGAGGAGCACCTGGACAACGTGGAGATTCTGGAGAT
CAAGGACCACAAGGATCCCCTGGATCACCTGGATTCGCTGGACCACCTGGCCGCTCTGGA
AACCCTGGACCTCAAGGAGAGCTTGGACCTACCGGAGCTAGGGGAGAGACTGGAGGACCA
GGACCATCAGGACCTACCGGAGACCCAGGACCACAGGGACCTCTTGGAGCCCCAGGACAA
CAGGGAGARCGTGGAGAGACAGGACCTCAGGGACAAGGTGGACCACCAGGACCCATTGGA
AGCCTTGGAGCACCCGGAGCACAGGGACCCGCCGGACCCACTGGACCTTCAGGTAATGCT
GGTAGCCCAGGACAGCCTGGTGCCCGTGGAGAGCCWGGACAGTCTGGATCTCCTGGACAA
CCTGGACTTGCTGGAACAACTGGACCCTCTGGAGAGCGTGGAGACAAAGGAAACGATGGA
CAATCTGGACCTCCCGGACCCCCTGGACCCACTGGACCTTCTGGACAATCTGGAATCCTT
GGTCTTGCAGGAGGCTCTGGACCCCGTGGACCCGGTGGACCTGCTGGACCACCTGGTGAA
GCCGGAAGCCGTGGACCCGCTGGAAAGTCTGGAGACAGGGGATCTCCTGGAGCTGTTGGA
CCCTCAGGAAACCCAGGACCCGCTGGAGAGAATGGCATGCCTGGAAGCGATGGAAATGAT
GGAGCCCCTGGACCCCAAGGATCTCGTGGAGAGAAGGGAGACACTGGTGCCTCTGGAGCC
AATGGATCACCTGGAGCCCCAGGACCAATCGGTGCCCCTGGATCTGCTGGTGCTTCCGGA
CCACGTGGTGAGACCGGATCTTCTGGTGCCCCAGGACCTCAGGGTCCTACCGGTGCCCGT
GGCTCTACTGGACCTGCTGGACCATCTGGACCATCTGGACCTGCTGGAGAGCGTGGAGAG
AATGGACCTGCTGGACACAAGGGACATCCTGGAGTCTCTGGACTTCCTGGTCTACAGGGA
ACTTCTGGACCCATGGGAGAGCCTGGTGCACCCGGAGAACAAGGACAACAGGGAACTAGG
GGATTACCTGGTGCCCGTGGATCCAATGGAAACGATGGACCCTCAGGACCCCGTGGATTT
GATGGACCCGAAGGACCCCGTGGACCTCGTGGAGAAGGTGGATCATCTGGACCACCAGGA
CCCCCAGGACCTCCCGGACCCCCAGGACCACCAGGACAAGTCCAGTCTTCATACGGAGTC
AGATACCCATCCTTCCAGTCCGGCGGCAAGGGRSGAGGAAGCTCTCCTTATGGTTATGCT
TACAGAGACGACAGCAAGAATGATGCCGTCAAGATTCAGGATACCGAACTTCTTGGAGCT
ATCAGTGCTCTTGGCCAGCAGATTGAGTTGATCAAGGCACCACAGGGCAAGGCTAAGACC
AACCCCGCCAGGTCATGCAAAGACGTCTTCCTCAACAATGTTGAAGCTGAGAGTGGATAT
TACTGGGTCGATCCCAACCTTGGATGCCAGAAGGATGCCATCCAGGTCTATTGCGAAGCT
GAGACTGGCGCCACCTGCGTACCCTCAACAAACAATGTTGTCAGCAACATGACATGGTAC
GTTGGCAAGACAAAGCGCGCTTTCTTCTCCAGCATGAATGGTGGTGACAAGTTCGCCTAC
ATCGAGGACTCTACCCAGATGACCTTCCTCCGCCTCCTGTCCACCAGCGCCCGCCAGACC
GTCACCTACTTCTGCAAGAACGTCCAAGGAAACCCAATCTTCCTCTCAAGCTCTGATGTC
GAACTGGTCGATGACCAAGACAGCAAATTCAACTACAGGACACTTGAAGATGGCTGCTCA
TCCTCATCATCACAGTGGGGCAAGTCTGTCTACGAATATGAGACCAAGAAGACAACACGT
CTGCCGATCGTTGATTTCGCCCCTGGTGAAGTTGGCAGTGAAAGTCAGATGTTTGGCCTG
GAGATGGGACCTGTGTGCTTTTCA

>sfra
ATGCTTGACGATCCCCTTCCCCCACCAAATCCTCCTCAATGCATGGATTGTGCATGGGCA
CCAACCCACACAGGCATGCTCAATGTTGATGTATTCAACAACGCCCAGGCCGACAACCTA
CCCTGCCTGTACCGTGGATTGTTGAAACCCCATGGCAAGAAGTGGAAGGCAAATGAATGC
ACCACTTGCACTTGCAGCAATGCTACCACCACATGCCAGATTGACACCTGTAAGGTGCCC
AAATGCCCCAACCCTAAACAAGTTCCTGGAGAGTGTTGCCCCCGCTGTCCTCTTGCGGTG
ACCATCACAAATTTGGATGTGATGCTGAGTAATCCAGCTCCAATATCGGAGGGCCAAGTG
AACAGTGTGCCCGTTGATGTGAACATAGACTTGCTAAAAAGAAAGACTCAAGATGTATCT
GGCACTGGCCTTTGGAAGCTCAATGTGTGGGGCTCGCTGCGGGCCGATGGTGCAGGGCAA
CAGATCTCCTTATCAGAGCAGGCCCTGACAAGGAATCAAGAAGCAACACCCGTTGAGCGG
GGGGCTCCATTCTTCTTTCGAAATGTCCCATATGAGCTGGACATGAGAGGGGTCAGTTGC
TCAGAGATCAATTATGTTTGTGTGCGCATTAGAAAGGGGAATGATCCAGATCCTCAGTTC
ACATTCAAAGGGAAACCCAACCAAGCCACCACATTTTCAGACTGTGCACCCATCTCAGAG
TGTTCAGGTGTTCAATTAAGAGGACTTACGTGGCAACTTCAAGCCTCGAATGTGATCGCT
GGTATGCGCAATCCCCTCAACATTACTGCAGAAGTGAATTTTGTGGAAGGTGCCGGAGAT
GTATCTGGAGAGAATCTCTGGCGGCTTGGACTGTACGGGAGTCGCAACGTCCAAGGTACC
GGAGCTAAGTTCAATTATGTTAGACAGACTCTGAATGAGTTTGAATCGTCCTATCCATTG
AGGAGTGCTGGAGATATCAATTTCCGGTTCGCCAGGGCTGCGTTTGATCTGGCTGCCATT
GGATGTACAGAGTATAGCCACATGTGTGTAGAGTTCACTAAAGCAGACAATCCCAATCCA
GACTTCAGTTTCTCTGTCTATCCATCAGGAGACACCAAGATCATTTGCAAGGATTGGCCA
TGTAGAGCAGTTGTGAACATTGAGGCTGTAAGTGCCATCCCTGTACGAGGCAGCCTGGTT
GCTGGTCGAGCGGACAATCCCATTGACATGTATGTCAAGGTGAATGGGTCCGGTGTTGGT
GTAGCAGGACAGGGCCTGTGGACCCTCTCTTCCTATGGAAGCCAGAACAGCAGAGGAATA
GGCAGGAAGTACGCTCAGACAATGCAGATCCTTACCACAGAGCAGCAGAACACCATGCTC
GTTCCCGGCACCCCAATGGAGCTTGGCAGGGTATCTATGAACATTGACATGACCAACCAA
GACTGTAATCAGGTCACCCATGTCTGTCTGACACTCGGTAAAGGTCAAAACCCCACTACT
GTCTTCAGTGTCGTTCCTGTCCCCAACTCCAATGTCCTCACCAAATGCATACCATACCAA
TGTGCAGTGGCAACTGCAAGGTCATTATCTTGGGAATATAATGCTCCAACTGTGGTGCTG
GGTCAGCAGAGCGACCTGACCATAGATGCTGTGGTATCATTTGTGGACAATGAGGCTTCC
GTAGTTGGATCAAATCTTTGGAAGTTGGGAATATTTGGTAGTCGAAATCTTAATGGTAGA
GGGCAAAGAATCGGAGAAAAAAGACAGATTCTCAGAACAAACGAGGCATCTACGCCCCTC
GATCCCAGGACAGCAGACGGGTTACATCGACTCAACATCGACAACATAAGGACCACATTC
GATATGAGTTCCATTGGATGCGGTGCTTTCCCGTACCTGTGTGTGGAGTTCGGACAATCA
GACAGGCCACAACCTTCTTTTGAGTTTGCTACAGAGGATGGGACAGACTCGGTTGTCAAC
TGTAAACTGCTGCAGTGTGAAAATGATGTCATGCTGAATGAATTGTATCTGACCCTGGAG
GATGGTAGAATTCTTGATGCAAGGCCAGAGAATCCACTCACGTTTTCTCTGGAGGGAAGT
CTAATAGGTCCAGGTGTCCAAGGGAGAGACTTATGGACTGTCTCATTGTTTGGAAGTGGT
GAGCCCGATGGAGTGGGACCCCGTTTTGGACAAATGGACCAAATCTTGGATACGCGTCAG
AGGAACAAGCCCTATGTGCCAAATGAGCGCTTGGATTTTGGGAATATTGACCTAAACTTT
GACATGAGTTCTCATGAATGTGCCAGAATCAGATACATGTGTGTAGAATTTTCAAAGAAT
GATCGAACATCAGTGCCATTCACACTGACAGCCAGCAGTGGGGATGCTTGGATATCTTGT
GTTAACATGCCGTGTGAAGGAGTCATTGCTTCAGATTTAACATGGCACTACCAAGCACCA
GAAGGCATCACCCTTGGTGCTCCCATACCTATCTTGCTGGATGCATTAGTTGACTTCAGT
TCAGTGTCAGCAGATGTCATTGGAAGGAACTTGTGGGCATTGACACTCTTTGGTAATACC
ATGGAGAGTGGACGAGGGGATATCATTGGTATCTTGGAAGGCAACATCCTAGGCAATAAG
GCAGCTAGCCGAAACCTTCTTGTAGGAGATGACTCTTTGAACTTTACTAATGTAAAAAGT
GAGAAAGACCTTAGCAGGATTGGATGTCTGCATGAGGGATATCTCTGCCTCGCCTTTGGA
CGAGGAGCCAACCCCAAGCCACCTTTCAAGCTACTTACAACAAGTGGAGGTGACTCTATA
GTGAGCTGCAAGAAGGTGCCTTGCCCAAGAAATGTTGAACTGACAACTATTGACACTGGT
TTTGTGAGTGGTTCTCTGATAGAAGGCACCCTCAGCAATGAAATTGTTCTCTCGATGACT
GCCAACAGTGCGCCCAACTCCAATGGCATCAATGGCATCAGTCTTTGGTCAGTGGGTGCC
TGGGGCAGCCGAAACCCTGATGGAAGTGGGGAGCGCATCAACCCAGTGGAAGGGGAGGTC
CTGAGTGGTGCACAGAGCAGTATCAACCTGACTCCAGGAGGCATGATTGACTTTGGAGAA
GTGGCCATTGACTATAGCATGGAAGATGTCACCTGCAGGGATATCAACTACATCTGCGTA
GAACTGGATAAGAACTCAGGGTCCAATGTAGAGTTCAACCTTATTGCAGAGAGAGAAAAC
ATGAGGAGATGTGAAGCAGTCTCCTGCTCTGGTGTTCTTGCAAGAACTTTGAGCTGGGAT
TTCCGGGCCAACGAGGTGCGACCCAACCAGCGTAGCCCGATCACTGTCCAGGCAAGTGTT
CGCTTTGATGAAAACAGCTCTCCTCTCACTGGAAGCCGTCTCTGGAGGATGTCGCTCTTT
GGCAGTGACAACTCTGATGGCGATGGCAGAACCTTTGATCCTATCCATCAGATCCTTGAT
GCCCAGAATCAACGCAAGCCTCTCAACCCTCAGTTTCCCCTCACCTTCAATAATGTCCCC
ACAGAATACAATGTTGGTGCCATTGGTTGTGGTGAATATCAGTTTCTGTGCATGGAGTTT
ACCAGGGCAGATAACTCTGATCCGGCCTTTGTGTTCGATGTTGTGGGTGGAGGAAACAAA
CTTGTGAACTGCAAGCAGCTGCTTTGTAATTCAGATGTTGTGCTTCAGGGTATGACCACC
AATATTGTTGGTAGCCCTGTTGTCACTGAAGGAATCAGGAATACMGTTGACATCGATACC
TCTGTCTTCTCTAGCCCTGAATCTCGTCCTCTGGACAATAGTCCTGGCTTGTGGCGGTTA
TCTGCCTACCTCACCCCCAGTCCTGATTCTCCTCTCCAGTTCAACGTTCAGAACCAGGTG
CTGTCGAGGCAGCAGGCCAGTAGCGCCCTCAACCCTGGAAGCCCCATTGACTTTGGTCCT
GTCTCTGTTGATGTGGACCTTAGACAGACTACTTGTGAACAGGCTGGTTACGTTTGCACG
AGACTCAGCAAAGGTCCATCTCGAACAGTGGATTTCAATCTCCAGATAGTACCAGACCCA
AGCGCTGTGAAGTCATGTGAAAGAATTGAATGCAATGGTGTTCATCTTCAAAATAATATG
GACTGGACATTCAATGCTGAAGATTCTATACCAGGGCGGCAGACCCCAATATCCATCACA
ACCAACCTCCTGCCTTTCCCGAACAGTCGTGACATCACGGGAGACAATCTGTGGGAGATG
GGCCTGTATGGCAGTAAGAATCCTGATGGTTCAGGAGAAAAGTTCAACTACGAGGACCAA
ATCCTAAGTCCTGAGCAGGCGGGCACACCCCTTGATGGCGACACCCCATTCTTCCTAGAC
AACATTGACACTACCTTTGATGTTGGCTCTGTTGGTTGCACAGACTTCAGATACCTGTGC
GTGGATTTCAAAAAAGGCAGGAACCCCTCCACTGACTTCACCTTCCAGATAGGAGACACA
GCAGAGAACACTATCACTTCTTGTAAACGGATGGCTTGTGACTCAAATGCAATTGTGTCG
GACCTAGTATCTACTCTGGGTAGTGATGCTATTTTGATAGAGGGTAACCCACGCAATGGG
CTTGCAGTTGATTTGCGTGCTGTCACAAGTCCAGAATCCACACCAATCCTGGGTGACCGT
CTGTGGCAGGTGGATTCATTTCTTAGCCGAAACCCTGATGGCTCTGGTCCAGAAGAGGCA
CTGAACACTAATATCCTTGACCCGTTACAAAGTGCCTGGCCTCTGAGACCTGGCATAGAC
ATTGACTATGGCCAAGTGCTGGTGGACGTGAATATGCAGGATGTGTCTTGTGCTGAGGCA
CGCTACATGTGCTTCAGACTGCGCAGAAATGCTGATGCAACGGTCAGCTTTAACCTGCAG
GGCAATCCAGATGACTCTGTGCTTACCAGCTGCTTAGATATGACACAAAAATGTCAAGGT
GTAATTGTCACTGGTATTGACTGGAGCTACGATGAGTCTGTGCCCAGGACACTCTCCATA
TCAGCTTCTGCAGATGTTACATTGAACAGCCGAAACCTTGATGGGTCAGGCTTGTGGACC
ATGGGCCTCTTTGGTAGCACCAACGGACGAGGACTGGGCAACCGCCTTGGCCACCAGCAG
CAGATCTTGAATTTGTACAATCAGGGGCGAACCGTGATGCCACCCAGACCTATCACCTTC
AGGAATATTGAAACCAGGTTCAATATGGAGCAGTTGGGTTGTAACAGGCAATATCAATAC
CTCTGTCTAGAACTCTCCAAAGGAGCCAACCCAAATCCAGAGTTCTCCTTCAGGACTATA
GATGGTGATGACTCTCTGATCTCCTGTAAACAGAGAGAATGTAGAGCTGTCATCATTACA
GGCCAAGAAACAACACCATCTGCCTTCAGGCTAAGAGAGGGAGAACCTGTAAACGAAATC
AACCTAGCCACTGTAGTTTCTACAGCTAGGGAAGGTGGTACTGTCACCGGGGATCAGCTG
TGGCGCCTTGGCTTCTATGGCAGCACTAACCCTGATGGCACAGGGCAGAGGGTTGGTTAC
CAGGAGCAGATCCTTCCTTACTACCATGCTGACCAAGACTTAGAGAGGCCAGGAGACACC
TTAGATTTCTCTGGCTTGAATGCAAACTTTGACATGACCAGCATCCCATGCTCCCAGGCT
CAGTACTTGTGTACAGTGCTTTCCAAGAACCCAGAGGCATCCGATGATTTCACTCTTACC
ACGCAACCCAATGAAGATGTTTTGACAAGCTGTTTTCCAGTCCCAACTGGTGCTTGTAGA
GGTGTCATTGTGACGGACATGGAGTGGTCATACACATCAAATAAACCCAACCCTAGTCAA
CCAGATGTTTTGGATATTGAAATGTCTGTGGATTCGCTTGAAACCGCTTCCGGTATTGAA
GGAAGAAGGATGTGGCGTGTTGGCATCTTTGCCAGCAAGCGTAGAGACGGAACAGGTCCA
AGGCAGGGCACCAACTATCAGATCCTGAACCCCTTCCAGGCTCGAAAGCCGCTGGTCGCT
GGTCAAAGACTCGACATTGATACCATCGCTACCAGATTCGACCTAGATGAGATCAATTGT
GACAGCGGGTACAGATACCTGTGCTTGGAGTTTGCTAAGAGCATGAGGCCACTACCAGAC
TTTGAGTTCACCACATCAGCAGGAGGAAACACCATTATACGATGCAAAGAACACGAATGC
GATAGAGGTGTGAAGCTCATGGATCTTGAGACAATCCCGAACACSAACTACCAAACTGTG
ATCAGCCAGAAGAGGGAGAATATCCTTCAGTTCGATATGATGGCAGCTCCTGCTTCAGAC
ACTGCAACCCTCCGTGGTGTCAATCTATGGGAACTCGCCCTATGGGGCAGTGACAATCCC
ATCGGGGAAGGACCACGCCACAATGAACGCACTGCCTACAACCTGAACACCTACCAGAAG
AGTGTCGCTGTCAATACTGGAGACGTGCTCCGCTTTGGAACCGTRGAGACCACTTTCGAT
ATGACAGGATTGACCTGTGATGATGTGCAATATATCTGCGCTCGTATTCAAAAGTCAAGC
GAAGCTGTGCCAAACTTCCAGCTGTCTGGTGTGCCCAACAATAGAGTCCTCACTCAGTGC
TTCAATGTCAGGTGTGCTGGAGTGGTAGTGGACAATACACGGCTTTCAGTGTCTAGCAGC
AGCCTGACAGATGGTAGTGATGAGGTCTTCTTCTCAGTCACCATGAGTTCTCAAGACCAG
AGTGCAGATGCTGCGTTAGAAAATATGTGGCAGATGTCTGCCTACTTGGCCAGCACCTCT
GATGGAACYGGCAAGAGGGTTGTCCTCGGAGARGAAATACTTACTCCTAGGGAGTCCAGT
CAAGCCCTCTTCTCGGGCTCCCGGACCGGCTTCTACGATATGCGTACCCGGGTCAATCGA
GACACACTTGATTGCACAGCCAGCAACTACCTCTGTATAGAGGTGACCCGCGCACCGAAC
GCCCCTAATACATTCTCTTTCACAGGCTCTCAGTCAGACTCGCTCTCTTCTTGCGAGCGA
TTGGAATGTGCCAAAAAGCCTGCCGGGCAGTATTCAGAAGGCCCTCGCGGAGACAAGGGA
CAGAAAGGAGAACCTGGCGATGCCGATATAAATAGTGCTAATTTCCCCCCTGGTCTACCA
GGACCAGTTGGACCCCCTGGACCATCCGGACCTTCTGGACCATCTGGTAACAATGGACCA
CCAGGACCCAACGGACCCCGTGGAAACCCTGGTATGGATGGATTAACTGGTCTACCCGGT
ATCCCTGGACCTCCTGGACCACCAGGCAAGTCAGGATCATTGGTTGCATCCGCCCAGACT
TCATCCTTCAACAAGGGACCCAGCCTTGCTGGATACCAATACCCACAAGCACAGGCAGCT
GGCACCCCTGGACCACGTGGACCCCCAGGACCCCCAGGAACAAGGGGACCTCAAGGTTTG
ACTGGACCATCTGGACCATCTGGAGAGACTGGACCCTCTGGCAATTCTGGACCACCAGGA
CCATCTGGACTCCCAGGACGCCCTGGATCTGATGGAGATGATGGCACCCCAGGATCTCAG
GGACAACGTGGACCTGCTGGTACCCCTGGATCTCGTGGAACCCCAGGAATGCCCGGAGCC
CCCGGAATGAAGGGACATCAGGGTCTGCCTGGACTTTCAGGAAGCAAGGGAGAGCGTGGA
GAAGGTGGAGAGCGTGGAAGTGATGGAAGCCCAGGACCCGTTGGTGCTCCAGGACCTGCT
GGACCCTCTGGACAACCCGGTGAACGTGGCCGAACTGGACCTGCTGGATCACAGGGAGAC
CGTGGAGCAGATGGAGCCACTGGATCCCAGGGACCTCCAGGATCCACTGGACCTGCYGGA
GCCCCAGGAATGCCCGGAATCTCTGGAGCTAAGGGAGATGCTGGATCCCCAGGAGCTCGT
GGATCACCTGGACTACAGGGAGCCCGTGGAGAGCGTGGATCAGAGGGATCACAAGGACAG
ACTGGACCACCAGGTGTCCCCGGACGTGATGGATCTAATGGAGCCAAGGGATCTGCTGGA
CCCTCAGGTGCTCAGGGAACTCCAGGTTTCCCTGGAGCCCGTGGACCCCCAGGACCCGCT
GGTAGCCCAGGACCTTCTGGATCAAAGGGAGACCAAGGAAACCCAGGACAGCCAGGAGCT
CAGGGAGAGACTGGACCTCTTGGACCTAGAGGTGAGACCGGACCTGCTGGACCCCCAGGA
GCACAGGGAGAGAGCGGAGAGAGGGGATCCCGCGGAAGTGTTGGACCCGCTGGACCTCCA
GGTGGTGTAGGAGAGCGTGGACCCATGGGACCTCCAGGTATGTCTGGAGCCCCAGGAGCA
CCAGGAGCTAAAGGAGACCGTGGACTGCCTGGCGAACGTGGATCTGCTGGATCTAAGGGA
TCTGCTGGAGAGTCTGGCCGTCCCGGAGAGCCAGGTATGCCCGGACAGAGGGGACTTACT
GGACCTCCAGGCAAACAAGGACGTGATGGCAAGCCCGGACCTGCTGGTGCACCTGGTGAA
CCTGGAAACTCTGGACCTGCTGGAGCTTCAGGCCAGCGTGGTCTTCCCGGACTTGTTGGT
CTGCCTGGACCTCAAGGACAGCGTGGTGAGCGTGGAGAGGATGGCGGTCAAGGATCCCCT
GGTGCTCCTGGTCTGACTGGTGAGCCTGGAAAGCGTGGAGAACCTGGTGTTGCTGGACCT
CCTGGACCTCAGGGATCTGCTGGAGAGAGGGGTAACCAAGGACCCCAAGGACAGGCTGGT
TCTATGGGACCCCCAGGACCTCCTGGAGCAAGTGGTGATGCTGGAGCACAAGGAGACAAT
GGACCCCCAGGAGAGTCTGGACCTCAGGGACCCCCAGGAGCCCGTGGAGAGCGTGGTGCC
CCTGGTGAACGTGGACCACAGGGTCTTACAGGAGCTCAGGGACGACGTGGAATYGGTGGA
CGTGCTGGAAATGATGGTGCTACYGGACCCCCAGGACAGAAGGGAGAGATGGGACCTCCT
GGTAATGTTGGACTTCAGGGACCTCCTGGAGAACTTGGACCCTCTGGACCACCAGGCGCC
CGTGGACCACCCGGACCTAGCGGAAGCCCCGGACCTGATGGACCTGCTGGAGCTGAGGGA
GACAGGGGACCAGTTGGACCTATGGGACCCAGTGGACCTTCAGGAATGCCTGGCGAAAGG
GGAGACAAYGGAGAGCCCGGACCTGGTGGAGCACCTGGACAGCGTGGAGATCCTGGAGAT
CAAGGACCTCAGGGATCACCTGGATCACCTGGATTTGCTGGACCACCTGGCCGATCTGGA
AACCCTGGACCTCAAGGAGAGCTTGGACCCACTGGAGCTAGGGGAGAGACTGGACCCCCA
GGACCCTCAGGACCTACCGGAGACCCTGGCCCACAGGGACCTCTTGGAGCCCCAGGACAA
CAAGGAGAACGTGGAGAGACAGGACCTCAAGGACAAGGTGGACCCCCAGGACCCATTGGA
AGCCTTGGAGCACCAGGAGCACAGGGACCCCCTGGACCTACTGGACCTTCAGGTAATGCT
GGTAGCCCTGGACAGCCTGGTGCCCGTGGAGAGCCAGGTCAGACTGGATCTCCTGGACAA
CCTGGTCTTGCTGGAACAACTGGACCCTCTGGAGAGCGAGGAGACAAAGGAAACGATGGA
CAATCTGGACCTCCTGGACCCCCTGGACCCACTGGACCTGCTGGACAATCTGGAATCCTT
GGTCTTGCAGGAGGCTCTGGACCCCGTGGACCTGGTGGACCTGCTGGACCACCTGGTGAA
GCTGGAAGCCGTGGACCCGCTGGAAAGTCTGGAGATAGGGGATCTCCTGGAGCTGTTGGA
CCCGCAGGAAACCCTGGACCTGCTGGAGAGAATGGCATGCCTGGAAGCGATGGAAATGAT
GGAGCCCCTGGACCCCAAGGATCTCGTGGAGAGAAGGGAGACACTGGTGCTTCYGGAGCC
AATGGATCACCTGGTGCACCAGGACCAATCGGTGCCCCTGGAGCTGCTGGTGCYTCTGGA
CCTCGTGGTGAGACCGGATCTACTGGTGCCCCAGGACCTCAGGGTCCTACTGGTGCTCGT
GGCTCTACTGGACCTGCTGGACCATCTGGACCCTCTGGACCTGCTGGTGAGCGTGGAGAG
AATGGACCTGCTGGACACAAGGGACATCCTGGAGTTTCTGGACTTCCTGGTCTACAGGGA
ACTCCTGGACCCATGGGAGAGCCTGGTGCACCTGGAGAACAAGGACAGCAGGGAACTAGG
GGATTGCCCGGTGCCCGTGGATCCAATGGAAACGATGGACCCGCAGGACCCCGTGGATTT
GATGGACCCGAAGGACCCCGTGGACCTCGTGGAGAGGGTGGATCATCTGGACCACCAGGA
CCCCCAGGACCTCCCGGACCCCCAGGACCACCTGGCCAAGTCCAGTCTTCATACGGAGTC
AGATACCCATCCTTCCAGTCTGGCGGCAAGGGCGGCGGAAGTTCTCCTTATGGCTATGCT
TACAGAGACGACAGCAAGAATGATGCCGTCAAGATCCAGGATACYGAACTTCTTGGAGCT
ATCAGTGCTCTTGGCCAGCAGATTGAATTGATCAAGGCACCTCAGGGCAAGGCCAAGACC
AACCCCGCCAGGTCATGCAAAGACATCTTCCTCAACAATGTTGATGCCCAGAGTGGATAT
TACTGGGTCGATCCCAACCTTGGATGCCAGAAGGATGCTATCCAGGTCTATTGCGAGGCC
GAGACTGGCGCTACCTGCGTACCTTCAACAAACAACGTTGTTAGCAACATGACATGGTAC
GTTGGCAAGACAAAGCGCGCTTTCTTCTCCAGCATGCATGGTGGAGACAAATTCGCCTAC
ATCGAGGACTCCACCCAGATGACCTTCCTGCGCCTCCTCTCCACCAGCGCCCGCCAGACC
GTCACCTACTTCTGCAAGAACGTCCAAGGCAACCCAATCTTCCTCTCAAGCTCTGATGTC
GAACTTGTCGATGACCAAGACAGCAAATTCAACTACAGGACACTTGAAGATGGCTGCTCA
ACCTCAYCATCACAKTGGGGCAWGTCTRTCTAYGAATATGARACCAAGAAGACAACACGT
CTGYCCATCGTTGATTTYGCCCCTGGTGAAGTTGGCAGTGAAAGTCAGATGTTTGGCCTG
GAGATGGGACCTGTGTGCTTTTCA

>afraSS
ATGCTTGACGATCCCCTTCCCCCACCAAATCCTACTCGATGCATGGATTGTGCATGGGCA
CCAACCCACACAGGCATGCTTAATGCTGATGTATTCAACAACGCCCAGGCCGACAACCTA
CCCTGCCTGTACCGTGGATTGTTGAAACCCCATGGCAAGAGGTGGAAGGCAAATGAATGC
ACCACTTGCACTTGCAACAATGCTACCACCACATGCCAGATTGACACCTGTAAGGTGCCC
AAATGCCCCAACCCTAAACAAGTTCCTGGAGAGTGTTGCCTCCGCTGTCCCGTTGCGGTG
ACCATCACAAATTTGGATGTGATGCTGAGCAATCCAGCTCCAATATCGGAGGGCCAAGTG
AACAGTGTGCCCGTCGACGTGAACATAGACTTGCTAAAAAAAAAGACTCAAGATGTATCT
GGCACTGGTCTTTGGAAGCTCCAAGTGTGGGGCTCGCTGCGGGCCGAYGGTGTCGGGCAG
CAAATCTCCTTATCAGAGCAGGCCCTGACAAGCAATCAAGAAGCAACACCCGTTGAGCGG
GGGGCTCCATTCTTCTTTCGAAATGTCCCATATGAGCTGGACATGAGAGGGGTCAGTTGC
TCAGAGATCAATTATGTTTGTGTACGCATTAGAAAGGGGAATGATCCAGATCCTCAGTTC
ACATTCAAAGGGAAACCCAACCAAGCCACCACATTCTCAGACTGTGCACCCATCTCAGAG
TGTTCAGGTGTTCAATTGCGAGGACTTACGTGGGAACTTCAAGCCTCGAATGTTATCGCT
GGTATGCGCAATCCCCTCAACATCACTGCACAAGTAAACTTTGTGGAAGGTGCCGGTGAT
GTATCTGGAGAGAATCTCTGGCGGCTTGGACTGTACGGGAGTCGCAACKCCCAAGGATCC
GGAGAGAAGTTTAATTATGTAAGACAGACTTTGAATGAGTTTGAATCGGCCTATCCACTG
AGGGGTGCTGGAGATATCAACTTCCGGTTTGCCAGGGCTGCGTTTGATCTGGCTGCCATT
GGGTGCACAGATTATGATTACATGTGTGGAGAGTTCACCAAAGCGGACAATCCCAATCCA
GACTTCAGTTTCTCTGTCTATCCATCAGGAATGACCAAGATCACATGCAAGGGTTGGCCA
TGTAGAGCAGTTGTGAACATTGAGGCTGTAAGTGCCATCCCTGTTCGAGGCAGCCTGGTT
GCTGGTCGYGCCGACAATCCCATTGAGATGTATGTCAAGGTGAACGGGTCTGGTGTTGGT
GTAGCWGGACAGAACCTGTGGACCATCTCTTCCTACGGAAGCCAGAACAGCAGAGGAGCG
GGCAGGAAGTACGCTCAGACAATGCAGATCCTTACCCCAGAGCAGCAGAACACCATGCTC
GTTCCCGGCACTCCGATGGAGCTTGGTAGGGTGTCTATGAACATTGACATGACCAACCAA
GACTGCAATCAAGTCACCCATGTCTGTCTGACACTCGGCAAAGGTCAAAATCCCACTACT
GTCTTCAGTGTTGTTCCTGTTCCCAACTCCAATGTCCTCACCAAGTGCATACCATACCAA
TGTGCAGTGGCAACTGCAAGGTCATTATCTTGGGATTATAGAGCTCCAACTGTGGTGCTG
GGTCAGCAGAGCGACTTGACCATAGATGCTGAGGTATCATTTGTGGACAATGAGGCTTCC
GTAGTTGGATCAAATCTTTGGAAGTTGGGAATATTTGGTAGTCGAAATCTTAATGGTAGA
GGACAAAGAATCGGAGAAAAAAGACAGATTTTCAGAACTAATGAGGCATCTACGCCCCTC
GATCCCAGGACATCAGACGGGTTACATCGACTCAACATCAACAACATAAGGACTACATTC
GATATGAGTTCCATTGGATGCGGAGCTTTCCCGTACCTGTGTGTGGAGTTTGGACAAGCG
GACAGGCCACTGCCTACTTTTGAGTTTGCTACAGAGGATGGGACAGACTCGGTTGTCAAC
TGTAAACTGCTGCAGTGTGAAAATGATGTGATGCTGAATGAATTGCATCTGACCCTGGAG
AATGGTAGAATTCTGGATGCAAGGCCAGAGAATCCACTCACGTTTTCTCTGGAGGGAAGT
CTCATAGGTCCAGGTGTCCAAGGGAGAAACTTATGGACTGTCTCAATGTTCGGAAGTGGT
GAGCCCGATGGAGTGGGACCCCGTTTTGGACAAATGGACCAAATCTTGGATACACGTCAG
AGGAACAAGCCCTATGTGCCAAATGAGAATTTAGATTTTGGGAATATTGACCTAAACTTT
GACATGAGTTCTCATGAATGTGCCAGAATCAGATACATGTGTGTAGAATTTTCAAAGAAT
GATCGGACATCAGTGCCGTTCACGCTGACAGCCAGCAGTGGGGAAGCTTGGATATCTTGT
GTTGACATACCATGTGAAGGGGTCATTGCTTCAGATCTAATATGGCACTACCAAGCACCT
GAAGGCATCACCCTTGGTGCTCCCATACCTATCTTGCTGGATGCAGTGGTTGAATTCAGT
TCAGTGTCAGCGGATGTTATTGGAAGGAACTTGTGGGCATTGACGCTCTATGGTAACWSC
ATGGAGAGTGGACGAGGGGATATCATTGGCATCTTGGAAGGCAACATCCTGGGCAATAAG
GCAGCTAGCCGAAACCTTCTTGTAGGAGATGACTCTTTGAACTTTACAAATGTAAGAAGT
GAGAAAGACCTTAGCAGGATTGGATGTCTGCAYGAGGGATATCTCTGCCTTACCTTTGGA
CGAGGAGCCAACCCCAAGCCACCTTTCATGTTACTTACAACAAGTGGAGGTGACTCTATA
GTGAGCTGCAAGAAGGTGCCTTGCCCAAGAAATGTTGAACTGACAAATATTGACACCGGT
TTTGTGAGTGGTTCTTTGATAGAAGGCACTCTCAGCAATGAAATTGTTCTCTCGATGACT
GCCAACAGTGCGCCCACCTCCAATGGCATCAATGGCATCAGTCTTTGGTCAGTGGGTGCC
TGGGGCAGCCGAAACCCTGATGGAAGTGGGGAGCGAATCAACCCAGTGGAAGGGGAGGTC
CTGAGTGGTGCACAGAGCAGTATCAACCTGACTCCAGGAGGCATGATTGACTTTGGAGAA
GTGGCCATTGACTATAGCATGGAAGATGTCACCTGCAGGGATATTAACTACATCTGCGTA
GAACTGGACAAGAACTCTGGGGCCAATGTGGAGTTCAACCTTATTGCAGAGAGAGAAACC
ATGAGGAGATGTGAAGCAGTCTCCTGCTCTGGTGTTCTTGCAAGAACTTTGAGCTGGGAT
TTCCGTGCCAATGAGGTACGACCCAACCAGCGTAGCCCGATCACTGTCCAGGCAAGTGTT
CGCTTTGATGAAAACAGCTCTCCTCTCACTGGAAGGAGACTCTGGAGGATGTCGCTCTTT
GGCAGTGACAACATTGATGGCAATGGCAGAACCTTTGATCCTGTCCATCAGATCCTTGAT
GCCCAGAACCAACGGAAGTCTCTCAATCCTCAGTTTCCCCTCACCTTCAATAACGTACCC
ACTGAATACAATGTTGGTGCCATTGGTTGTGGTGAATATCAGTTTCTGTGCATGGAGTTC
ACCAGGGCAGATAACTCTGATCCAGCCTTTGTGTTTGATGTTGTGGGTGGAGGAAACAAA
CTTGTGAACTGCAAGCAGCTGCTTTGTAATTCAGATGTTGTGCTTCAGGGTATGACCACC
AATATCGTTGGTAGCCCTATTGTCACTGAAGGAATCAGGAATACCGTTGACATCGACACC
TCTGTCTTCTCCAGCCCTGAATCTCGTCCTCTAGACAGTAGTCCTGGCTTGTGGCAGTTA
TCTGCCTACCTCACCCCCAGTCCTGATTCTCCTCTCCAGTTCAATGTCCAGAACCAGGTG
CTGTCTAGGCAGCAGGCAAGTAGCGCCCTCAACCCTGGAAGCCCCATTGACTTTGGTCCT
GTCTCTGTCAATGTGGACCTTAGACAGACTACTTGTGAACAGGCTGGTTACATTTGCACA
AGACTCAGCAAAGGTCCATCTCCAAGAGTGGATTTCAATCTCCAGATAGTACCAGACCCA
AGCGCTGTGAAGTCATGTGAAAGAATTGAATGCAATGGTGTTCATCTTCAAAATAACATT
GACTGGACATACAATGCTGATGATTCTATACCAGGGCGGGAGACCCCCATATCCATCACA
ACCAACCTCCTGCCTTTCCCAAACAGTCGCGACATCACGGGAAACGATCTCTGGGAGATG
GGCCTGTATGGCAGTAAGAATCCTGATGGTTCAGGAGAAAAGTTCAACTACGAGGACCAA
ATCCTTAGTCCTGACCAGGCGGGCACACCCCTTGACGGCGACACCCCATTCTTCCTAGAC
AACATTGACACCAACTTTGATGTTGGCTCTGTTGGTTGCACAGACTTCAGATACCTGTGC
GTTGATTTTAAAAAGGGCAGGAACCCCTCCACTGACTTCACCTTCCAGATAGGAGACACT
GCAGAGAACGCTATCACTTCTTGTAAACGGATGGCTTGTGACTCAAATGCAATTGTGTCG
GACCTAGTATCTACGCTGGGTAGTGATGCTATCTTGATAGAGGGTAACCCACGCAATGGG
CTTGCAGTTGATCTGCGTGCTATCACAAGTCCAGAATCCACACCAATCCTGGGTGACCGC
CTGTGGCAGGTGGATTCGTTCCTGAGCCGAAACCCTGATGGCTCTGGGCGAGAGGGGGCA
CTGAACACTAATATCCTAGACCCTTTACAAAGTGCCTGGCCGCTGAGACCAGGCATAGAC
ATTGACTATGGCCAAGTGCTGGTGGACGTGAATATGCAGGATGTGTCTTGTGCTGAGGCA
CGCTACATGTGCTTCAGACTGCGCAGAAATGCTGATGCAACGGTCAGCTTTAACCTGCAG
GGAGAACCAGATGACTCTGTGCTTACCAGCTGCCTAGATATGACACAACAATGTCAAGGT
GTAATTCTCACTGGTATTGACTGGAGCTACGATGAGTCTGTGCCCAGGACACTCTCCATA
TCAGCTTCTGCAGATGTTACATTGAACAGCCGAAACCTTGATGGGTCAGGCTTGTGGACC
ATGGGCCTCTTTGGTAGCACCAACGGACGTGGACTGGGCAACCGCCTTGGCCACCAGGAG
CAGATCTTGAATTTGTACAATCAGGGGCGAACCGTGATGCCACCCAGACCTATCACCTTC
AGAAATATTGACACCAGGTTCAATATCGAGCAGTTGGGTTGTAACAGCCAATACCAATAC
CTCTGTCTAGAGCTCTCCAAAGGAGCCAACCCAAATCCAGAGTTCTCCTTCAGGACTATA
RATGGTGATGACTCTCTGATGTCCTGTAAACAGAGAGAATGTAGAGCTGTCATCATTACA
GGCCAAGAAACAACACCATCTGCCTTCAGGCTAAGAGAGGGAGAACCAGTCAACGAAATC
AACCTAGCCACTGTAGTTTCTACAGCTAGGGAAGGTGGTACTGTCACAGGGGATCAGCTG
TGGCGCCTTGGCTTCTATGGCAGCACTAACCCTGATGGCACAGGGCAGAGGGTTGGTTAC
CAGGAGCAGATCCTTCCTTACTACCATGCTGACCAAGACTTAGATAGGCCAGGAGACACC
ATAGATTTCTCTGGCCTGAATGCAAATTTTGACATGACGAGCATCCCATGCTCCCAGGTT
CAGTACTTGTGTACAGTGCTGTCCAAGAACCCAGAGGCATCAGATGATTTCACTCTTACC
ACGCAACCCAATGAAGATGTGTTGACAAGTTGTTTTCCAGTCCCGTCCGGTGCTTGTAGA
GGTGTCATTGTGACGGACATGGAGTGGTCATACACATCTAGTAAACCCATCCCTAGTCAA
CCAGATGTTTTGGAGATCGACATGTCTGTGGATTCACTTGAAACTGCTTCCGGTATTGAT
GGAAGAAGGATGTGGCGTGTTGGCATCTTTGCCAGCAAGCGTAGAGACGGAACTGGTCCA
AGGCAGGGCACCAACTACCAGATCCTAAACACCTTCCAGGCTCGAAAACCACTGGTCGCT
GGTCAAAGGCTCAACATCGATACCATCGCCACCAGATTCGACCTGGATGAGATCAATTGT
GACAGCGGGTACAGATACCTGTGCTTGGAGTTTGCTAAGAGCATGAGACCACTACCAGAC
TTTGAGTTCACCACAACAACAGGAGGAAACACCATTATACGATGCAAAGAACACGAATGT
GATAGAGGTGTGAAGCTCATGGATCTTGAGACAATCCCAGACACCAACTACCAAACTGTG
ATTAGCCAGAAGAGGGAGAATATCCTTCAGTTTGATATGATGGCAGCTCCTGCTTCAGAC
ACTGCAGCCCTCCGTGGTGTAAACCTATGGGAACTCGCCCTATGGGGCAGTGACAACCCT
ATCGGGGAAGGACCACGCCACAATGAACGCACTGCCTACAACCTGAACACCTACCAGAAG
AGTGTCGCTGTCACTAATCAAGACGTGCTCCGCTTTGGAACTGTGGAGACCACTTTCGAT
ATGACGGGATTGACCTGTGATGAAGTGCAGTATATCTGCGCTCGTCTTCAAAAGTCCAGT
GACGCTGTGCCAAACTTTCAGCTGTCTGGTGTGCCTAACAATAGAGTTCTCACTCAATGC
TTCAATGTTAGGTGTGCTGGAGTGGTAGTGGACAATACACGGCTTTCAGTGTCCAGCAGC
AGCCTGACCGATGGTAGTGACGAGGTCTTCTTCTCAGTCACCATGAATTCTCAAGACCAG
AGTGCAGATGCCGCATTAGAAAACATGTGGCAGATGTCCGCCTACTTGGCCAGCACCTCT
GATGGCACCGGCAAGAGGGTGGTCCTCGGAGAGGAAATACTTACTCCTAGGGAGTCCAGT
CAAGCCCTCTTCTCGGGCTCCCGGACCGGCTTCTACGATATGCGTACCCGGGTCAATCGA
GACACGCTTGATTGCACAGCCAGCAACTACCTCTGTATAGAGGTGACCCGTGCACCGAAC
GCCCCTAATACATTCTCTTTCACAGGCTCACAGGCCAACTCGCTCTCTTCTTGCGAGCGG
TTGGAATGTGCCAAAAAGCCTGCCGGGCAGTATGCAGAAGGCCCTCGCGGAGACAAGGGA
TCGAAAGGAGAACCTGGAGATGCCGATATAAATAGTGCTAATTTCCCCCCTGGTCTACCA
GGACCAGTTGGACCCCCTGGACCATCCGGACCTTCTGGACCATCTGGTAACAATGGACCA
CCAGGACCCAACGGACCCCGTGGAAACCCTGGTATGGATGGATTAACTGGTCTTCCCGGT
ATCCCTGGACCCCCAGGACCACCAGGCAAGTCAGGATCATTGGTTGCATCCGCCCAGACC
TCATCCTTCAACAAGGGACCCTCTCTTGCTGGATACCAATACCCACAAGCACAGGCAGCT
GGCACCCCCGGACCACGTGGACCCCCAGGACCACCAGGATCAAGGGGACCTCAAGGTTTG
ACTGGACCATCCGGACCTTCAGGAGAGACTGGACCCTCAGGTAACTCTGGACCACCAGGA
CCATCTGGACTTCCCGGACGCCCAGGATCTGATGGAGATGACGGTACCCCAGGCTCTCAG
GGACAACGTGGACCTGCTGGAACCCCTGGATCCCGTGGAACCCCAGGAATGCCCGGAGCC
CCCGGAATGAAGGGACATCAGGGTCTACCTGGAATGTCAGGAAGCAAGGGAGAGCGTGGA
GAAGGTGGAGAGCGTGGAAGTGATGGTAGCCCAGGACCCGTTGGTGCTCCAGGACCTGCT
GGACCCTCTGGACAACCCGGTGAACGTGGCCGAACTGGACCCGCTGGATCACAGGGAGAC
CGTGGAGCAGATGGAGCCACCGGATCTCAGGGACCATCAGGATCCACCGGACCCGCTGGA
GCCCCAGGAATGCCCGGAATCTCTGGAGCTAAGGGAGATGCTGGATCCCCAGGAGCACGT
GGATCCCCTGGACTACAGGGAGCCCGTGGAGAGCGTGGATCAGAGGGATCACAAGGACAG
ACTGGACCACCAGGTGTCCCCGGACGTGATGGATCTAATGGAGCCAAGGGATCTGCAGGA
CCCTCAGGAGCCCAGGGAACACCAGGTTTCCCAGGAGCACGTGGACCACCCGGACCTAGC
GGAAGCCCAGGACCTTCAGGATCCAAGGGAGACCAAGGAAACCCAGGACAGCCAGGAGCA
CAGGGAGAGTCTGGACCTCTTGGACCTnnnGGAGAGACCGGACCTGCTGGACCACCAGGA
GCACAGGGAGAGAGCGGAGAGAGGGGATCTCGCGGAAGTGTTGGACCAGCTGGACCTCCA
GGTGGTGTAGGAGAGCGTGGACCCATGGGACCCCCAGGAATGTCTGGAGCCCCAGGAGCA
CCAGGAGCTAAGGGAGACCGTGGATTGCCTGGCGAACGTGGATCTGCTGGATCCAAGGGA
TCTGCTGGAGAGTCCGGCCGCCCAGGAGAGCCAGGTATGCCCGGACAGAGGGGACTTACC
GGACCCCCAGGCAAGCAAGGACGTGATGGAAAGCCCGGACCTGCTGGTGCACCTGGTGAA
CCTGGAAACTCTGGACCTGCTGGAGCATCTGGACAACGTGGTCTTCCCGGACTTGTTGGT
CTGCCCGGACCACAAGGACAACGTGGTGAGCGTGGAGAGGATGGTGGCCAGGGATCTCCT
GGAGCACCTGGTCTGACTGGTGAGCCCGGAAAGCGTGGAGAACCCGGTGTTGCTGGACCT
CCCGGACCTCAGGGATCTGCAGGAGAGAGGGGTAACCAAGGACCCCAAGGACAGTCTGGT
TCAATGGGACCCCCAGGACCTCCTGGAGCAAGTGGTGATGCTGGAGCACAGGGAGACAAT
GGACCACCAGGAGAATCTGGACCTCAGGGACCCCCAGGAGCCCGTGGAGAGCGTGGCGCC
CCAGGTGAACGTGGACCACAGGGACTTACAGGAGCACAGGGACGACGTGGAATCGGTGGA
CGTGCTGGAAATGATGGAGCTACCGGACCCCCAGGACAGAAGGGAGAGATGGGACCTCCA
GGAAATGTTGGACTTCAGGGACCTCCCGGAGAACTTGGACCTTCCGGACCACCAGGCGCC
CGTGGACCACCCGGACCTAGCGGAAGCCCAGGACCAGATGGACCTGCTGGAGCTGAGGGA
GACAGGGGACCAGTTGGACCTATGGGACCCAGCGGACCATCTGGAATGCCYGGTGAAAGG
GGAGACAATGGAGAGCCCGGACCTGGAGGAGCACCTGGACAACGCGGAGATCCTGGAGAT
CAAGGACCACAAGGATCCCCTGGATCACCTGGATTCGCTGGACCACCTGGCCGCTCTGGA
AACCCTGGACCTCAAGGAGAGCTTGGACCTACCGGAGCTAGGGGAGAGACTGGAGGACCA
GGACCCTCRGGACCTACCGGAGACCCAGGACCACAGGGACCTCTTGGAGCCYCAGGACAA
CAAGGAGAACGTGGAGAGACAGGACCTCAGGGACAAGGTGGACCACCAGGACCCATTGGA
AGCCTTGGAGCACCCGGAGCACAGGGACCACCCGGACCCACTGGACCTTCAGGTAATGCT
GGTAGCCCAGGACAGCCTGGTGCCCGTGGAGAGCCAGGACAGTCTGGATCTCCTGGACAA
CCTGGACTTGCTGGAACAACTGGACCCTCTGGAGAGCGTGGAGACAAAGGAAACGATGGA
CAATCTGGACCTCCCGGACCCCCTGGACCCACTGGACCTTCTGGACAATCTGGAATCCTT
GGTCTTGCAGGAGGCTCTGGACCCCGTGGACCTGGAGGACCTGCTGGACCACCTGGTGAA
GCCGGAAGCCGTGGACCCGCTGGAAAGTCTGGAGATAGGGGATCTCCTGGAGCTGTTGGA
CCCTCAGGAAACCCAGGACCCGCTGGAGAGAATGGCATGCCTGGAAGCGATGGAAATGAT
GGATCCCCTGGACCCCAAGGATCTCGTGGAGAGAAGGGAGACACTGGTGCCTCTGGAGCY
AATGGATCACCTGGAGCACCAGGACCAATCGGTGCCCCTGGATCTGCTGGTGCTTCCGGA
CCACGTGGTGAGACCGGATCTTCTGGTGCCCCAGGACCTCAGGGTCCTACTGGTGCCCGT
GGCTCAACTGGACCTGCTGGACCATCTGGACCATCTGGACCTGSTGGTGAGCGTGGAGAG
AATGGACCTGCTGGACACAAGGGACATCCTGGAGTCTCTGGACTTCCTGGTCTACAGGGA
ACTTCTGGACCCATGGGAGAGCCTGGTGCACCCGGAGAACAAGGACAACAGGGAACTAGG
GGATTACCTGGTGCCCGTGGATCCAATGGAAACGATGGACCCTCAGGACCCCGTGGATTT
GATGGACCAGAAGGACCCCGTGGACCCCGTGGAGAAGGTGGATCATCTGGACCACCAGGA
CCCCCAGGACCTCCCGGACCCCCAGGACCACCAGGACAAGTCCAGTCTTCATACGGAGTC
AGATACCCATCCTTCCAGTCTGGCGGCAAGGGACAAGGAAGCTCTCCTTATGGTTATGCT
TACAGAGACGACAGCAAGAATGATGCCGTCAAGATTCAGGATACCGAACTTCTTGGAGCT
ATCAGTGCTCTTGGCCAGCAGATTGAGTTGATCAAGGCACCTCAGGGCAAGGCTAAGACC
AACCCCGCCAGGTCATGCAAAGACATCTTCCTCAACAATGTTGAAGCCGAGAGTGGATAT
TACTGGGTCGACCCCAACCTTGGATGCCAGAAGGATGCTATCCAGGTCTATTGCGAAGCC
GAGACCGGCGCCACCTGCGTACCTTCAACAAACAACGTTGTCAGCAACATGACATGGTAC
GTTGGCAAGACAAAGCGCGCTTTCTTCTCCAGCATGCACGGTGGTGACAAGTTTGCCTAC
ATTGAGGACTCCACCCAGATGACCTTCCTCCGCCTCCTGTCCACCAGCGCCCGCCAGACC
GTCACCTACTTCTGCAAGAACGTCCAAGGAAACCCAATCTTCCTCTCAAGCTCTGATGTC
GAACTGGTCGATGACCAGGACAGCAAATTCAACTACAGGACACTTGAAGATGGCTGCTCA
TCCTCATCATCACAGTGGGGCAAGTCTGTCTACGAATATGAGACCAAGAAGACAACACGT
CTGCCGATCGTTGATTTCGCCCCTGGTGAAGTTGGCAGTGAAAGTCAGATGTTTGGCCTG
GAGATGGGACCTGTGTGCTTTTCA

>hpul
ATGCTTGACRATCCCCTTCCCACACCAAATCCTCCTCGATGCATGGATTGTGCATGGGCA
CCAACCCACACAGGCATGCTCAATGCTGATGATTTCAACAACGCCCAGGCCGACAACCTA
CCCTGCCTGTACCGTGGATTGTTGAAACCCCATGGCAAGAGGTGGAAGGCAAATGAATGC
ACCACTTGCACTTGCAACAATGCYACCACCACATGCCAGATTGACACCTGTAAGGTGCCC
AAATGCCCCAACCCTAAACAAGTTCCTGGAGAGTGTTGTCTCCGCTGCCCTCTTGCGGTG
ACCATCACGAATTTGGATGTGATGCTGAGCAATCCAGCTCCAATATCGGAGGGCCAAGTG
AACAGTGTGCCCGTCGACGTGAACATAGACTTGCTAAATAGAAAGACTCAAGATGTATCT
GGCACTGGTCTTTGGAGGCTCCAAGTGTGGGGCTCGCTGCGGGCCGATGGTGTAGGGCAA
CAGATCTCCTTATCAGAGCAGGCCCTGACAAGGAATCAAGAAGCAACACCCGTTGAGCGG
GGGGCTCCATTCTTCTTTCGAAATGTCCCATACGAGCTGGACATGAGAGGGGTCAGTTGC
TCAGAGATCAATTATGTTTGTGTGCGCATTAGAAAGGGGAATGATCCAGATCCTCAGTTC
ACATTCAAAGGGAAACCCAACCAAGCCACCACATTTTCAGACTGTGCACCCATCTCAGAG
TGTTCAGGTGTTCAATTGCGAGGACTTACGTGGGAACTTCAAGCCTCCAATGTTATCGCT
GGTATACGCAATCCCCTCAACATCACTGCACAAGTAAATTTTGTGGAAGGTGCCGGCGAT
GTATCTGGAGAGAATCTCTGGCGGCTTGGACTGTACGGGAGTCGTAACGCCCAAGGTTCT
GGAGCCAAGTTCAATTATGTTAGACAGACTTTAAATGAGTTTGAAGCGTCTTATCCATTG
AGGAGTGCTGGAGATATCAATTTCCGGTTCGCCAGGGCTGCGTTTGATCTGGCTGCCATT
GGGTGTACAGAGTATACCTACATGTGTGGAGAGTTCACCAAAGCAGACAATCCAAATCCA
GACTTCAGTTTCTCTGTCTATCCATCAGGAGACACAAAGATCACTTGCAAGGGTTGGCCA
TGTAGAGCAGTTGTGAACATTGAGGCTGTAAGTGCCATCCCTGTACGAGGCAGCCTGGTT
GCTGGTCGAGCCGACAATCCCATTGAGATGTATGTCAAGGTGAATGGGTCTGGTGTTGGT
GTAGCAGGACAGAACCTGTGGACCCTCTCTTCCTACGGAAGCCAGAACAGCAGAGGAACG
GGCAGGAAGTATGCTCAGACAATGCAGATCCTTACCCCAGAGCAGCAGAACACCATGCTG
GTTCCCGGCACKCCGATGGAGCTTGGTAGGGTGTSTATGAACATTGACATGACCAACCAA
GACTGCAATCAGGTCACCCATGTGTGTCTGACACTCGGTAAAGGTCAAGACCCCACTACT
GTCTTCAGTGTTGTACCTGTTCCCAACTCCAATGTCCTCACCAAATGCATACCATACCAA
TGTGCAGTGGCAACTGCAAGGTCATTATCTTGGGAATATAATGCTCCAACTGTGGTGCTA
GGTCAGCAGAGCGATCTGACCATAGATGCTGAGGTATCATTTGTGGACAATGAGGCTTCC
GTAGTTGGATCAAATCTTTGGAAGTTGGGAATATTTGGTAGTCGAAATCTGAATGGTAGA
GGACAAAGAATTGGAGAAAAAAGACAGATTCTCAGAACAAAYGAGGCATCTGAGCCCCTC
GGTCCCAGTACAGCAGACGGGTTACATCGACTCAACATCAACAACATAAGGACCACATTC
GATATGAGTTCCATTGGATGCGGTGCTTTCCCGTACCTGTGTGTGGAGTTTGGACAAGCG
GACAGGCCACGACCTTCTTTTGAGTTTGCTACAGAGGATGGGACAGACTCGGTTGTCAAC
TGTAAACTGCTGCAGTGTGAAAATGATGTGATGCTGAATGAATTGTATCTGACCCTGGAG
GATGGTAGGATTCTGGATGCAAGGCCAGAGAATCCACTTACATTTTCTCTGGAGGGAAGT
CTCATAGGTCCAGGTGTCCAAGGAAGAGACTTATGGACTGTSTCATTGTTTGGAAGTGGT
GAGCCCGATGGAGTGGGACCCCGTTTTGGACAAATAGACCAAATCTTGGATACACGTCAG
AGGAACAAGCCCTATGTGCCAAATGAGAATTTAGATTTTGGGAATATTGACCTAAACTTT
GACATGAGTTCTCATGAATGTGCGAGAATCAGGTATATGTGTGTAGAATTTTCAAAGAAT
GATCAAACATCAGTGCCATTCACGCTGACAGCCAGCAGTGGGGAAGCTTGGATATCTTGT
GTTGACATACCATGTGAAGGAGTAATTGCTTCAGATCTGATATGGCACTACCAAGCACCT
GAAGGCATCACCCTTGGTGCTCCCATACCTATCTTGCTGGATGCAGTAGTTGAATTCAGT
TCWGTGTCGGCGGATGTCATTGGCAGGAACTTGTGGGCATTGACACTCTATGGTAACACC
ATGGARAGTGGGCGAGGGGATATCATTGGCATCTTGGAAGGCAACATCCTAGGCAATAAG
GCAGCAAGCCGAAACCTTCTTGTAGGAGATGACTCTTTAAACTTTACAAATGTAAGAAGT
GAGAAAGACCTTAGCAGGATTGGATGTCTGCATGAGGGATATCTCTGCCTCACCTTTGGA
CGAGGAGCCAACCCCAAGCCACCTTTCATGCTACTTACAACAAGTGGAGGTGACTCTATA
GTGAGCTGCAAGAAGGTGCCTTGCCCAAGAAATGTTGAACTGACAAATATTGACACCGGT
TTTGTGAGTGGYTCTTTGATAGAAGGYACTCCCARCAATGAAATTGTCCTCTCGATGACT
GCCAACAGTGCGCCCAACTCCAATGGCATCAATGGCATCAGTCTTTGGTCAGTGGGTGCC
TGGGGCAGCCGRAACCCTGATGGAAGTGGGAAGCGAATCAACCCAGTGGAAGGGGAGGTC
CTGAGTGGTGCACAGAGCAGTATCAACCTGACTCCAGGAGGCATGATTGACTTTGGAGAA
GTGGCCATTGACTATAGCATGGAAGACGTCACCTGCAGGGATATCAACTACATCTGCGTA
GAACTGAACAAGAACTCTGGGGCCAACGTAGAGTTCAATCTTATTGCAGAGAGAGAAAAT
ATGAGGAGATGTGAAGCAGTCTCCTGCTCTGGTGTTCTTGCAAGAACTTTGAGCTGGGAT
TTCCGGGCCAATGAAGTGCGACCCAACCAGCGTAGCCCGATCACTGTCCAGGCAAGTGTT
CGCTTTGATGAAAACAGCTCTCCTCTTACTGGAAACCGTCTCTGGAGGATGTCGCTCTTT
GGCAGTGACAACCTTGATGGCAATGGCAGAACCTTTGATCCTATCCATCAGATCCTTGAT
GCCCAGAATCAACGGAAGTCTCTCAACCCTCARTTTCCCCTCACCTTCAATAATGTACCC
ACTGAATACAATATTGGTGCCATCGGTTGTGGTGAATATCAGTTTCTGTGCATGGAGTTC
ACCAGGGCAGATAACTCTGATCCGGCCTTTGTKTTCGATGTTGTGGGTGGAGGGAACAAA
CTTGTGAACTGCAAGCAGCTGCTTTGTAATTCAGATGTTGTGCTTCAGGGTATGACCACC
AATATTGTCGGTAGCCCTATTGTTACTGAAGGAATCAGGAATACTGTTGACATCGACACC
TCTGTCTTCTCCAGTCCTGAATCTCGTCCTCTGGACAATAGTCCTGGCTTGTGGCGGTTA
TCTGCCTACCTYACTCCCAGTCCTGATTCTCCTCTCCAGTTCAATGTCCAGAACCAGGTG
CTGTCGAGGCAGCAGGCAAGTAGTGCCCTCAACCCTGGAAGCCCCATTGACTTTGGTCCT
GTCTCTGTGAATGTGGACCTTAGACAGACTACTTGTGAACAGGCTGGTTACGTTTGCACA
AGACTCAGCAAAGGTCCATCTCCAAGAGTGGATTTCAATCTCCAGATAGTACCAGACCCA
AGCGCTGTGAAGTCGTGTGAAAGAATTGAATGCAATGGTGTTCATCTTCAAAATAACATT
GACTGGACATACAATGCAGAAGATTCTATACCAGGGCGGCAGACCCCCATATCCATCACA
ACCAACCTCCTGCCTTTCCCAAACAGTCGTGACATCACAGGAGATGATCTCTGGGAGATG
GGCCTGTATGGCAGTAAGAATCCTGATGGTTCAGGAGAAAAGTTCAACTACGAGGACCAA
ATCCTTAGTCCTGATCAGGCGGGCACACCCCTTGAYGGCGACACCCCATTCTTCCTAGAC
AACATTGACACTACCTTTGATGTTGGCTCTGTTGGTTGCACAGAATTCAGATACCTGTGC
GTTGATTTCARAAAGGGCAGGAACCCCTCCACTGACTTCACCTTCCAGATAGGAGACACA
GCAGAGAACGCTATCACTTCTTGTAAACGGATGGCTTGCGACTCAAATGCGATTGTGTCA
GACCTTGTATCTACTCTGGGTAGTGATGCAATTTTGATAGAGGGTAACCCCCGCAATGGG
CTTGCAGTTGATTTGCGTGCTATCACAAGTCCAGAATCGACACCAATCCTGGGTAACCGT
CTGTGGCAAGTGGATTCATTCCTGAGCCGAAACCCTGATGGCTCTGGTCGAGAACAAGCA
CTGAACACTAATATCCTTAATCCGTTACAAAGTGCCTGGCCCCTGAGACCAGGCATAGAC
ATTGACTATGGCCAAGTGCTGGTGGACGTGAATATGCAGGATGTGTCTTGTGACGAAGCA
CGCTACATGTGCTTCAGACTGCGCAGAAATGCAGATGCAACGGTCAGCTTTAACCTGCAG
GGCAGTCCAGATGACTCAGTGCTCACAAGCTGCCTAGATATGACACAACAATGTCAAGGT
GTAATTGTCACTGGTATTGACTGGAGCTACGATGAGTCTGTGCCCAGAACACTCTCCATA
TCAGCTTCTGCAGATGTTACATTGAACAGCCGAAACCTTGATGGGTCAGGCTTGTGGACC
ATGGGCCTTTTTGGAAGCACCAACGGACGTGGACTGGGCAACCGCCTYGGCCACCAGCAG
CAGATCTTGAATTTGTACAATCAGGGGCGAACYGTGATGCCACCCAGACCTATCACCTTC
AGGAATATTGAAACCAGGTTCAATATAGAGCAGTTGGGTTGTAACAGCCAATATCAATAY
CTCTGTCTAGAGCTCTCCAAAGGAGCYGACCCAAATCCAGAGTTYTCCTTCCGGACTATA
GATGGTGATGACTCTCTGATGTCCTGTAAACAGAGAGAATGTAGAGCTGTCGTCATTACA
GGCCAAGAAACAACACCATCTGCCTTCAGGCTAAGAGAGGGAGAACCGGTCAATGAAATC
AACCTAGCCACTGTGGTTTCTACAGCTAGGGAAGGTGGTACTGTCACCGGGGATCAGCTG
TGGCGCCTTGGCTTCTATGGCAGCACTAACCCTGATGGCACAGGGCAGAGGGTTGGTTAC
CAGGAGCAGATCCTTCCTTACTACCATGCTGACCAAGACTTAGATAGACCAGGAGACACC
ATAGATTTCTCTGGCTTGAATGCAAACTTTGACATGACCAGTATCCCATGCTCCCAGGTT
CAGTACTTGTGTACAGTGCTTTCCAAGAACCCAGAGGCATCCGATGATTTCACCCTTACC
ACGCAACCCAATGAAGATGTTCTGACAAGTTGTTTTCCAGTCCCGGCTGATGCTTGTACA
GGTGTCATTGTGACGGACATGGAGTGGTCATACACATCTAGTAAACCCATCCCTAGCCAA
CCAGATGTTTTGGAGATCGATATGTCTGTGGATTCACTTGAAACCGGTTCTGGTATTGAA
GGAAGGAGGATGTGGCGTGTTGGCATCTTTGCCAGCAAGCGTAGAGACGGAACGGGTCCA
AGGCAGAGCACGAACTACCAGATCCTGAACACCTTCCAGGCTCGAAAGCCGCTGGTCGCT
GGTCAAAGGCTCAACATCGATACCATCGCCACCAGATTCGACCTAGATGAGATCAATTGT
GACAGCGGGTACAGATACCTGTGCTTGGAGTTTGCTAAGAGCATGAGACCACTACCAGAC
TTTGAGTTCACCACATCAGCAGGAGGAAACACCATTATACGATGCAAAGAACATGAATGC
GATAGAGGTGTGAAGCTCATGGATCTTGAGACAATCCCAGACACCAACTACCAAACTGTG
ATTAGCCAGAAGAGGGAGAATATCCTTCAGTTCGATATGATGGCAGCTCCTGCTTCGGAC
ACCGCAACCCTACGTGGTGTCAACCTATGGGAACTCGCCCTATGGGGCAGTGACAACCCC
ATTGGGGAAGGACCACGCCACAATGAACGCACTGCCTACAACCTGAACACCTACCAGAAG
AGTGTCCCTGTCAATACTCAAGACGTGCTTCGCTTTGGAACTGTGGAGACCACTTTCGAT
ATGACAGGATTGACCTGTAATGAAGTGCAGTATATCTGCGCTCGTCTTCAAAAGTCGAGT
GAAGCTGTGCCAAATTTCCAGCTGTCTGGTGTGCCCAACAATAGAGTTCTCACTCAATGC
TTCAATGTTAGGTGTGCTGGAGTTGTAGTGGACAATACACGGCTTTCWGTGTCTAGCAGC
AGCCTGACAGATGGCAGTGATGAGGTCTTCTTCTCAGTCACCATGAATTCTCAAGACCAG
AGTGCAGATGCCGTAGTAGAAAACATGTGGCAGATGTCCGCCTACTTGGCCAGCACCTCT
GATGGAACCGGCAAGAGGGTTGTCCTCGGAGAGGAGATACTTACTCCTAGGGAGTCCAGT
CAAGCCCTCTTCTCGGGCTCCCGGACCGGCTTTTACGATATGCGTACCCGGGTCAATCGA
GACACGCTTGATTGCACAGCCAGCAACTACCTCTGTATAGAGGTGACCCGTGCACCGAAC
GCGCCTAATACATTCTCTTTCACAGGCTCACAGCCCAACTCGCTCTCTTCTTGTGAGCGT
TTGGAATGTGCCAAAAAGCCTGCCGGGCAATATTCAGAAGGCCCTCGCGGAGAAAAGGGA
GCRAAGGGAGAACCTGGAGATGCCGATATAAATAGTGCTAATTTCCCCCCTGGTCTACCA
GGACCAGTTGGACCCCCTGGACCATCCGGACCTGCTGGACCTGCTGGTAACAATGGACCA
CCAGGACCCCCTGGACCCCGTGGAAACCCTGGTATGGATGGATTAACTGGTCTACCAGGT
ATCCCTGGACCTCCTGGACCACCAGGCAAGTCAGGATCATTGGTTGCATCCGCCCAGACT
TCATCCTTYAACAAGGGACCCTCTCTTGCCGGATACCAATACCCACAAGCACAGGCAGCT
GGYACCCCTGGACCACGTGGACCCCCAGGACCCCCAGGATCAAGGGGACCTCAAGGTTTG
ACTGGACCTTCCGGACCTTCAGGAGAGACTGGACCCCCTGGCAACTCTGGACCACCAGGA
CCCTCAGGACTTCCAGGACGCCCAGGATCTGATGGAGATGACGGTACCCCAGGCTCTCAG
GGACAACGTGGACCTGCTGGTACCCCTGGATCCCGCGGAACCCCAGGAATGCCYGGAGCC
CCCGGAATGAAGGGACATCAGGGTCTGCCTGGACTCACAGGAAGCAAGGGAGAGCGCGGA
GAAAGTGGAGAGCGTGGAAGTGATGGAAGCCCAGGACCCGTTGGTGCTCCAGGACCTGCT
GGACCCTCTGGACAACCTGGTGAACGTGGCCGAACTGGACCTGCTGGACCACAGGGAGAC
CGTGGAGCAGATGGAGCCACCGGATCCCAGGGACCACCAGGATCCACTGGACCTGCTGGT
GCCCCAGGAATGCCCGGAATCGCTGGAGCTAAGGGAGATGCTGGATCCCCAGGAGCACGT
GGATCCCCTGGACTACAGGGAGCCCGTGGAGAGCGTGGATCAGAGGGATCACAAGGACAG
ACTGGACCACCAGGTGTCCCCGGACGTGAYGGATCTAATGGAGCCAAGGGATCTGCAGGA
CCCGCAGGAGCTCAGGGAACACCAGGTTTCCCAGGAGCACGTGGCCCACCCGGACCCGCT
GGTAGCCCAGGACCTGCTGGATCAAAGGGAGACCAAGGAAACCCAGGACAGCCAGGAGCA
CAGGGAGAGACTGGACCTCTCGGACCCAGAGGAGAGACYGGACCTGCTGGACCCCCAGGA
GCACAGGGAGAGACCGGAGAGAGGGGATCTCGCGGAAGTGTTGGACCCGCTGGACCTCCA
GGTGGTGTTGGAGAGCGTGGACCCATGGGACCCCCAGGAATGTCTGGAGCCCCAGGAGCA
CCAGGAGCTAAGGGAGACCGTGGATTGCCTGGCGAACGTGGATCWGCTGGATCCAAGGGA
TCTGCTGGAGAGTCTGGCCGCCCAGGAGAGCCAGGTATGCCTGGACAGAGGGGACTTACT
GGACCCCCAGGCAAGCAAGGACGTGATGGAAAGCCCGGACCTGCTGGTGCACCTGGTGAA
CCTGGAAACTCTGGACCTGCTGGAGCATCTGGACAACGTGGTCTTCCCGGACTTGTTGGT
CTGCCAGGACCTCAAGGACAACGTGGTGAGCGTGGAGAGGATGGTGGTCAGGGAGCTCCT
GGAGCACCTGGTCTGACTGGTGAGCCCGGAAAGCGTGGAGAACCTGGTGTTGCTGGACCT
CCCGGACCTCAGGGATCTGCTGGAGAGAGGGGTAACCAAGGACCCCAAGGACAGGCTGGT
TCMATGGGACCCCCAGGACCTCCTGGAGCAAGTGGTGATGCTGGAGCACAAGGAGACAAY
GGACCACCAGGAGAGTCTGGACCTCAGGGACCCCCAGGAGCCCGAGGAGAGCGTGGYGCA
CCAGGTGAACGTGGACCACAGGGTCTTACAGGAGCACAGGGACGACGTGGAATCGGTGGA
CGTGCTGGAAACGATGGAGCTACCGGACCCCCAGGACAGAAGGGAGAGATGGGACCTCCA
GGAAATGTTGGACTTCAGGGACCTCCCGGAGAACTTGGACCTTCCGGACCACCAGGCGCC
CGTGGACCACCCGGACCTAGCGGAAGCCCYGGACCTGATGGACCTGCTGGAGCTGAGGGA
GACAGGGGACCAGTTGGACCTATGGGACCCAGTGGACCATCTGGAATGCCCGGTGAAAGG
GGAGACAATGGAGAGCCCGGACCTGGAGGAGCACCTGGACAACGTGGAGACCCTGGAGAT
CAAGGACCACAAGGATCCCCTGGATCACCTGGATTTGCTGGACCACCTGGCCGCTCTGGA
AACCCTGGACCTCAAGGAGAGCTTGGACCCACCGGAGCTAGGGGAGAGACTGGACCACCA
GGACCCTCAGGACCTACCGGAGAYCCAGGACCACAGGGACCTCTTGGAGCCCCAGGACAG
CAAGGAGAACGTGGAGAGACAGGACCTCAGGGACAAAGTGGACCCCCAGGACCCATTGGA
AGCCTTGGAGCACCCGGAGCACAGGGACCACCCGGACCCACTGGACCTTCTGGCAATGCT
GGTAGCCCAGGACAGCCTGGAGCCCGTGGAGAGCCAGGACAGACTGGATCTCCTGGACAA
CCTGGTCTTGCTGGAACAACTGGACCCCCTGGAGAGCGTGGAGACAAAGGAAACGATGGA
CAAAGTGGACCTCCCGGACCCCCTGGACCCACTGGACCTGCTGGACAATCTGGAATCCTT
GGTCTTGCAGGAGGCTCTGGACCCCGTGGACCCGGAGGACCTGCTGGACCACCTGGTGAA
GCTGGAAGCCGTGGACCCCCTGGAAAGTCTGGAGATAGGGGATCTCCTGGAGCTGTTGGA
CCCCCAGGAAACCCTGGACCCGCTGGAGAGAATGGCATGCCTGGAAGCGATGGAAATGAT
GGAGCCCCTGGACCCCAAGGAGCTCGTGGAGAGAAGGGAGACACTGGTGCCTCTGGAGCC
AATGGATCACCTGGAGCACCAGGACCAATCGGTGCCCCTGGAGCTGCTGGTGCTTCTGGA
CCACGTGGTGAGACTGGATCTACTGGTGCCCCAGGACCTCAGGGTCCTACTGGTGCTCGT
GGCTCTACTGGACCTGCTGGACCATCTGGACCCGCCGGACCTGCTGGTGAGCGTGGAGAG
ACTGGACCTGCTGGACACAAGGGACATCCTGGAGTTTCTGGACTTCCTGGTCTACAGGGA
ACTCCTGGACCCATGGGAGAGCCTGGTGCACCTGGAGAACAAGGACAACAGGGAACTAGA
GGATTACCTGGTGCCCGTGGATCCAATGGAAACGATGGACCCGCAGGACCCCGTGGATTT
GATGGACCCGAAGGACCCCGTGGACCTCGTGGAGAAGGTGGATCATCTGGACCACCAGGA
CCCCCAGGACCTCCCGGACCCCCAGGACCACCAGGACAAGTCCAGTCTTCATACGGAGTC
AGATACCCATCCTTCCAGTCTGGCGGCAAGGGCGGCGGAGSATCTCCTTATGGTTATGCT
TACAGAGACGACAGCAAGAATGATGCCGTCAAGATCCAGGATACCGAACTTCTTGGAGCT
ATCAGTGCTCTTGGCCAGCAGATTGAATTGATCAAGGCACCTCAGGGCAAGGCTAAGACC
AACCCCGCCAGGTCATGCAAAGACATCTTCCTCAACAATGTTGAAGCCGAGAGTGGATAT
TACTGGGTCGATCCCAACCTTGGATGCCAGAAGGATGCTATCCAGGTCTATTGCGAGGCC
GAGACTGGCGCTACCTGCGTACCATCAACAAACAACGTTGTTAGCAACATGACATGGTAC
GTTGGCAAGACAAAGCGCGCTTTCTTCTCCAGCATGCATGGTGGTGACAAGTTCGCCTAC
ATCGAGGACTCCACCCAGATGACCTTCCTCCGCCTCCTCTCCACCAGCGCCCGCCAGACC
GTCACCTACTTCTGCAAGAACGTCCAAGGAAACCCAATCTTCCTCTCAAGCTCTGATGTT
GAACTTGTCGATGAMCAAGACAGCAAATTCAACTACAGGACACTTGAAGATGGCTGCTCA
TCCTCATCATCACAGTGGGGCAAGTCTGTCTACGAATATGAGACCAAGAAGACAACACGT
CTGCCGATCGTTGATTTCGCCCCTGGTGAAGTTGGCAGTGAAAGTCAGATGTTTGGCCTG
GAGATGGGACCTGTGTGCTTTTCA

>snud
ATGCTTGACGATCCCCTTCCCCCACCAAATMCTCCTCGATGCATGGATTGTGCATGGGCA
CCAACCCACACAGGCATGCTCAATGTTGATGTATTCAACAACGCCCAGGCCGACAACCTA
CCCTGCCTGTACCGTGGATTGTTGAAACCCCATGGCAAGAAGTGGAAGGCAAATGAATGC
ACCACTTGCACTTGCAGCAATGCTACCACCACATGCCAGATTGACACCTGTAAGGTGTCC
AAATGCCCCAACCCTAAACAAGTTCCTGGAGAGTGTTGCCCCCGCTGTCCTATTGCGGTG
ACCATCACGAATTTGGATGTGATGCTGAGTAATCCAGCTCCAATATCGGAGGGCCAAGTG
AACAGTGTGCCCGTTGATGTGAACATAGACTTGCTAAAAAGAAAGACTCAAGATGTATCT
GGCACTGGCCTTTGGAAGCTCAATGTGTGGGGCTCGCTGCGGGCCGATGGTGTAGGGCAA
CAAATCTCCTTATCAGAGCAGGCCCTGACAGCGAATCAAGAAGCAACACCCGTTGAGCGG
GGGGCTCCATTCTTCTTTCGAAATGTCCCATATGAGCTGGACATGAGAGGGGTCAGTTGC
TCAGAGATCAATTATGTTTGTGTGCGCATTAGAAAGGGGAATGATCCAGATCCTCAGTTC
ACATTCAAAGGGAAACCCAACCAAGCCACCACATTTTCAGACTGTGCACCCATCTCAGAG
TGTTCAGGTGTTCAATTGAGAGGACTTACATGGGAACTTCAAGCCTCCAATGTGATCGCT
GGTATGCGCAATCCCCTCAACATCACTGCACAAGTGAATTTTGTGGAAGGTGCCGGAGAT
GTATCTGGAGAGAATCTCTGGCGGCTTGGACTGTACGGGAGTCGCAACGCCCAAGGTACC
GGAGCTAAGTTCAATTATGTTAGACAGACTCTGAATGAGTTTGAATCGTCCTATCCATTG
AGGAGTGCTGGAGATATCAATTTCCGGTTCGCCAGGGCTGCGTTTGATCTGGCTGCCATT
GGGTGTACAGAGTATAGCTACATGTGTGGAGAGTTCACCAAAGCAGACAATCCCAATCCA
GACTTCAGTTTCTCTGTCTATCCATCAGGAGACACCAAGATCATTTGCAAGGGTTGGCCA
TGTAGAGCAGTTGTGAACATTGAGGCTGTAAGTGCCATCCCTRTACGAGGCAGCCTGGTT
GCTGGTCGAGCGGACAATCCCATTGACATGTATGTCAAGGTGAATGGGTCCGGTGTTGGT
GTAGCAGGACAGGGCCTGTGGACCCTCTCTTCCTATGGAAGCCAGAACAGCAGAGGAACA
GGCAGGAAGTACGCTCAGACAATGCAGATCCTTACCACAGAGCAGCAGAACACTATGCTC
GTTCCCGGCACCCCGATGGAGCTTGGCAGGGTGTCCATGAACATTGACATGACCAACCAA
GACTGCAATCAGGTCACCCATGTCTGTCTGACACTCGGTAAAGGTCAAGACCCCACCACT
GTCTTCAGTGTCGTTCCTGTCCCCAACTCAAATGTCCTCACCAAATGCATACCGTACCAA
TGTGCAGTGGCAACTGCAAGGTCATTATCTTGGGAATATAATGCTCCAACTGTGGTGCTG
GGTCAGCAGAGCGACCTGACCATAGATGCTGAGGTATCATTTGTGGACAATGAGGCTTCT
GTAGTTGGATCAAATCTTTGGAAGTTGGGAATATTTGGTAGTCGAAATCTTAATGGTAGA
GGGCAAAGAATCGGAGAAAAAAGACAGATTCTCAGAACAAACGATGCATCTACGCCCCTC
GATCCCAGGACAGCAGACGGGTTACATCGACTCAACATCAACAACATAAGGACCACATTC
GATATGAGTTCCATTGGATGCGGTGCTTTCCCGTACCTGTGTGTGGAGTTTGGACAATCA
GACAGGCCACGACCTTCTTTTGAGTTTGCTACAGAGGATGGGACAGACTCGGTTGTCAAC
TGTAAACTGCTGCAGTGTGAAAATGATGTCATGCTGAATGAATTATATCTGACCCTGGAG
GATGGTAGAATTCTTGATGCAAGGCCAGAGAATCCACTCACGTTTTCTCTGGAGGGAAGT
CTCATAGGTCCAGGTGTCCAAGGGAGAGACTTATGGACTGTCTCATTGTTCGGAAGTGGT
GAGCCCGATGGAGTGGGACCCCGTTTTGGACAAATGGACCAAATCTTGGATACACGTCAG
AGGAACAAGCCCTATGTGCCAAATGAGCGATTGGATTTTGGGAATATTGACCTAAACTTT
GACATGAGTTCTCATGAATGTGCCAGAATCAGATACATGTGTGTAGAATTTTCAAAGAAT
GATCGAACATCAGTGCCATTCACACTGACAGCCAGCAGTGCGGATGCTTGGATATCTTGT
GTTAACATGCCATGTGAAGGAGTCATTGCTTCAGATCTAACATGGCACTACCAAGCACCA
GAAGGCATCACCCTTGGTGCTCCCATACCTATCTTGCTGGACGCATTAGTTGACTTCAGT
TCAGTGTCGGCAGATGTCATTGGAAGGAACTTGTGGGCATTGACACTCTTTGGTAATACC
ATGGAGAGTGGACGAGGGGATATCATTGGCATCTTGGAAGGCAACATCCTAGGCAATAAG
GCAGCTAGCCGAAACCTTCTTGTAGGAGATGAATCTTTGAACTTTACTAATGTAAGAAGT
GAGAAAGACCTTAGCAGGATTGGATGTCTGCATGAGGGATATCTCTGCCTCACCTTTGGT
AGAGGAGCCAACCCCAAGCCACCTTTCAAGCTACTTACAACAAGTGGAGGTGACTCTATA
GTGAGCTGCAAGAAGGTGCCTTGCCCAAGAAATGTTGAACTGACAAATATTGACACTGGT
TTTGTGAGTGGTTCTTTGATAGAAGGTACTCCCAGCAATGAAATTGTTCTCTCAATGACT
GCCAACAGTGCACCCAACTCCAATGGCATCAATGGCATCAGTCTTTGGTCAGTGAGTGCC
TGGGGTAGCCAAAACCCTGATGGAAGTGGGAAGCGCATCAACCCAGTTGAAGGGGAGGTC
CTTAGTGGTGCACAGAGCAGTATCAACCTGACTCCAGGAGGCATGATTGACTTTGGAGAA
GTGGCCATTGACTATAGCATGGAAGACGTCACCTGCAGGGATATCAACTACATCTGCGTA
GAACTGGACAAGAACTCGGGGGCCAACGTAGAGTTCAACCTTATTGCAGAGAGAGAAAAC
ATGAGGAGATGTGAAGCAGTCTCCTGCTCTGGTGTTCTTGCAAGAACTTTGAGCTGGGAT
TTCCGGGCCGATGAGGTGCGACCCAACCAGCGTAGCCCTATCACTGTCCAGGCAAGTGTT
CGCTTTGATGAAAACAGCTCTCCTATCACTGGAAGCCGTCTCTGGAGGATGTCGCTCTTT
GGCAGTGACAACTCTGATGGCGATGGCAGAACCTTTGATCCTATCCATCAGATCCTTSAT
GCCCAAAATCAACGCAAGCCTCTCAACCCCCAGTTTCCCCTCACCTTCAATAATGTACCC
ACTGAATACAATGTTGGTGCCATTGGTTGTGGTGAATATCAGTTTCTGTGTATGGAGTTC
ACCAGGGCAGATAACTCTGATCCGGCCTTTGTGTTCGATGTTGTGGGTGGAGGAAACAAA
CTTGTGAACTGCAAGCAGCTGCTTTGTAACTCAGACGTTGTGCTTCAGGGTATGACCACC
AATATTGTTGGTAGCCCTGTTGTCACCGAAGGAATCAGGAATACCGTTGACATCGACACA
TCTGTCTTCTCCAGCCCTGAATCTCGTCCTCTGGACAATAGTCCTGGCTTGTGGCGGTTA
TCTGCCTACCTCACCCCCAGTCCGGATTCTCCTCTGCAGTTCAACGTTCAGAACCAGGTG
CTGTCGAGGCAGCAGGCCAGTAGCGCCCTCAACCCTGGAAGCCCCATTGACTTTGGTCCT
GTCTCTGTTGATGTGGACCTTAGACAGACTACTTGTGAACAGGCTGGTTACGTTTGCACA
AGACTCAGCAAAGGTCCATCTCGAACAGTGGATTTCAATCTCCAGATAATACCAGACCCA
AGCGCTGTGAAGTCATGTGAAAGAATTGAATGCAATGGTGTTCATCTTCAAAATAACATG
GACTGGACATTCAATGCTGAAGATTCTATACCAGGGCGGCAGACCCCATTATCTATCACA
ACCAACCTCTTGCCTTTCCCAAACAGTCGTGATATCACGGGAGACAATCTGTGGGAGATG
GGCCTGTATGGCAGTAAAAATCCTGATGGTTCAGGAGAAAAGTTCAACTACGAGGACCAA
ATCCTAAGTCCTGAGCAGGCAGGCACACCCCTTGATGGTGACACCCCATTCTTCCTAGAC
AACATTGACACTACCTTTGATGTTGGCTCTGTTGGTTGCACAGACTTCAGATACCTGTGC
GTTGATTTCAAAAAGGGCAGGAACCCCTCCACTGACTTCACATTCCAGATAGGAGACACA
TCAGAGAACACTATCACTTCTTGTAAACGGATGGCTTGTGACTCAAATGCAATTGTGTCG
GACCTAGTATCTACACTGGGTAGTGATGCTATTTTGATAGAGGGTAACCCACGCAATGGG
CTTGCAGTTGATTTGCGTGCTGTCACAAGTCCAGAATCCACACCAATCTTGGGTGACCGT
CTGTGGCAGGTGGATTCATTCCTGAGCCGAAACCCTGATGGCTCTGGTCCAGAAGAGGCA
CTGAACACTAATATCCTTGACCCGTTACAAAGTGCCTGGCCTCTGAGACCAGGCATAGAC
ATTGACTATGGCCAAGTGCTGGTTGACGTGAATATGCAGGATGTGTCTTGTGCTCAGGCA
CGCTACATGTGCTTCAGACTGCGCAGAAATGCCGATGCATCGGTCAGCTTTAACCTGCAG
GGCAATCCAGATGACTCTGTGCTTACCAGCTGCCTTGATATGACACAAAAATGTCAAGGT
GTAATTGTCACTGGTATTGACTGGAGCTACGATGAGTCTGTGCCCAGGACACTCTCCATA
TCAGCTTCTGCAGATGTTACATTGAACAGCCGAAACCTTGATGGGTCAGGCCTGTGGACC
ATGGGCCTCTTTGGTAGCACCAACGGACGTGGACTGGGCAACCGCCTTGGCCACCAGCAG
CAGATCTTGAATTTGTACAATCAGGGGCGAACCGTGATGCCACCCAGACCTATCACCTTC
AGGAATATTGAAACCAGGTTCAATATGGAGCAGTTGGGTTGTAACAGCCAATATCAATAC
CTCTGTTTAGAGCTCTCCAAAGGAGCCAACCCAAATCCAGAGTTCTCCTTCAGGACTATA
GATGATGATGACTCTCTGATCTCCTGTAAACAGAGAGAATGTAGAGCTGTCATCATTACA
GGCCAAGAAACAACACCATCTGCCTTCAGCCTAAGAGAGGGAGAACCAGTCAACGAAATC
AACCTAGCCACTATAGTTTCTACAGCTAGGGAAGGTGGTACTGTCACTGGGGATCAGCTG
TGGCGCCTTGGCTTCTATGGCAGCACTAACCCTGATGGCACAGGGCAGAGGGTTGGTTAC
CAGGAGCAGATCCTTCCTTACTACCATGCTGACCAAGACTTAGAGAGGCCAGGAGACACC
TTAGATTTCTCTGGCTTAAATGCAAACTTTGACATGACCAGCATCCCATGCTCCCAGGTT
CAGTACTTGTGTACAGTGCTTTCTAAGAACTCAGAGGCATCCGATGATTTCACTCTTACC
ACGCAACCCAATGAAGATGTTTTGACAAGTTGTTTTCCAGTCCCAACTGGTGCTTGTAGA
GGTGTCATTGTGACAGACATGGAGTGGTCATACACATCGAATAAACCCAACCCTAGTCAA
GCAGATGTTTTGGACATTGAAATGTCTGTGGATTCACTTGAAACCGCTTCCGGTATTGAA
GGAAGAAGGATGTGGCGTGTTGGCATCTTTGCCAGCAAGCGTAGAGACGGAACGGGTCCA
AGGCAGGCCACCAACTACCAGATCCTGAACCCCTTCCAGGCTCGAAAGCCACTGGTCGCT
GGTCAAAGACTCAACATCGATTCCATCGCCACCAGATTCGACCTAGATGAGATCAGTTGT
GACAGCGGGTACAGATACCTGTGCTTGGAGTTTGCTAAGAGCTTTAGACCACTACCAGAC
TTTGAGTTCACCACATCAGCAGGAGGAAACACCATTATACGATGCAAAGAACACGAATGC
GATAGGGGTGTGAAGCTCATGGATCTTGAGACAATCCCGGACACCAACTACCAAACGGTG
ATCAGCCAGAAGAGGGAGAATATCCTTCAGTTCGATATGATGGCAGCTCCTGCTCCAGAC
ACAGCAACCCTCCGTGGTGTCAATCTATGGGAACTCGCCCTATGGGGCAGTGACAATCCC
ATCGGGGAAGGACCACGCCACAATGAACGCACTGCATACAACCTGAACACCTACCAGAAG
AGTGTCGCTGTCAATACTGGAGACGTGCTCCGCTTTGGAACCGTGGAGACCACTTTCGAT
ATGACAGGATTGACCTGTGATGATGTGCAATATATCTGCGCTCGTATTCAAAAGTCAAGC
GAAGCTGTGCCAAACTTCCAGCTGTCTGGTGTGCCCAACAATAGAGTTCTCACTCAGTGC
TTCAATGTCAGGTGTGCTGGAGTGGTAGTGGACAATACACGGCTTTCAGTGTCTAGCAGC
AGCCTGACAGATGGTAGTGATGAGGTCTTCTTCTCAGTCACTATGAATTCTCAAGACCAG
AGTGCAGATGCCGCGTTAGAAAATATGTGGCAGATGTCTGCCTACTTGGCAAGCACCTCT
GATGGAACCGGCAAGAGGGTTGTCCTCGGAGAGGAAATACTTACTCCTAGGGAGTCCAGT
CAAGCCCTCTTCTCGGGCTCCCGGACCGGCTTCTACGATTTGCGTACCCGGGTCAATCGA
GACACACTTGATTGCACAGCCAGCAACTACCTCTGTATAGAGGTGACCCGCGCACCGAAC
GCCCCTAATACATTCTCTTTCACAGGCTCTCAGTCAGACTCGCTCTCTTCTTGCGAGCGA
TTGGAATGTGCCAAAAAGCCTGCCGGGCAGTATTCAGAAGGCCCTCGCGGAGACAAGGGA
GCGAAAGGAGAACCTGGAGATGCCGATATAAATAGTGCTAATTTCCCCCCTGGTCTACCA
GGACCAGTCGGACCCCCTGGACCAAGCGGACCTGCTGGACCACCTGGTAACAATGGACCC
CCAGGACCTAATGGACCCCGTGGAAACCCTGGTATGGACGGATTAACTGGTCTGCCCGGT
ATCCCTGGACCTCCTGGACCACCAGGCAAGTCAGGATCATTGGTTGCATCCGCCCAGACT
TCCTCCTTCAACAAAGGACCCAGCCTTGCTGGATACCAATACCCACAAGCACAGGCAGCT
GGCACCCCCGGACCACGTGGACCCCCAGGACCCCCTGGAACAAGGGGACCTCAAGGTTTG
ACTGGACCTTCTGGACCATCTGGAGAGACTGGACCCCCTGGCAATTCTGGACCACCAGGA
CCAGCTGGACTTCCAGGACGCCCTGGATCTGATGGAGATGACGGAACCCCAGGATCTCAG
GGACAACGTGGACCTGCTGGTACCCCTGGATCTCGTGGAACCCCAGGAATGCCCGGAGCC
CCCGGAATGAAGGGACATCAGGGTCTGCCTGGACTTACAGGAAGCAAGGGAGAGCGTGGA
GAAAGTGGAGAGCGTGGAAGTGATGGAAGCCCAGGACCTGTTGGTGCTCCAGGACCTGCT
GGACCCTCTGGACAACCCGGTGAACGTGGCCGAACTGGACCTGCTGGATCACAGGGAGAC
CGTGGAGCAGATGGAGCCACTGGATCCCAGGGACCACCAGGATCCACTGGACCTGCTGGA
GCCCCAGGAATGCCCGGAATCTCTGGAGCTAAGGGAGATGCTGGATCCCCAGGAGCTCGT
GGATCACCTGGACTACAGGGAGCCCGTGGAGAGCGTGGATCAGAGGGATCACAAGGACAG
ACTGGACCACCAGGTGTCCCCGGACGTGATGGATCTAATGGAGCCAAGGGATCTGCTGGA
CCCTCAGGTGCTCAGGGAACTCCAGGTTTCCCTGGAGCCCGTGGACCCCCAGGACCTGCT
GGTAGCCCAGGACCTTCTGGATCAAAGGGAGACCAAGGAAACCCAGGACAGCCAGGAGCT
CAGGGAGAGACTGGACCTCTTGGACCTAGAGGTGAGACCGGACCTGCTGGACCCCCAGGA
GCACAGGGAGAGAGCGGAGAGAGGGGATCCCGCGGAAGTGTTGGACCCGCTGGACCTCCA
GGTGGTGTTGGAGAGCGTGGACCCATGGGACCTCCAGGTATGTCTGGAGCCCCAGGAGCA
CCAGGAGCTAAAGGAGAYCGTGGATTGCCTGGCGAACGTGGATCTGCTGGATCCAAGGGA
TCTGCTGGAGAGTCTGGCCGTCCCGGAGAGCCAGGTATGCCTGGACAGAGGGGACTTACT
GGACCTCCAGGCAAACAAGGACGTGATGGCAAGCCCGGACCAGCTGGTGCACCTGGTGAA
CCTGGAAACTCTGGACCTGCTGGAGCTTCTGGCCAACGTGGTCTTCCCGGACTTGTTGGT
CTACCTGGACCTCAAGGACAGCGTGGTGAGCGTGGAGAGGATGGCGGTCAGGGGGCCCCT
GGTGCTCCTGGTCTGACTGGTGAGCCTGGAAAGCGTGGAGAACCTGGTGTTGCTGGACCT
CCTGGACCTCAGGGATCTGCTGGAGAGAGGGGTAACCAAGGACCCCAAGGACAGGCTGGT
TCTATGGGACCCCCAGGACCTCCTGGAGCAAGTGGTGATGCTGGAGCACAAGGAGACAAT
GGACCCCCAGGAGAGTCTGGACCTCAGGGACCCCCAGGAGCCCGTGGAGAGCGTGGTGCA
CCTGGTGAACGTGGACCACAGGGTCTTACAGGAGCTCAGGGACGACGTGGAATCGGTGGA
CGTGCTGGAAATGATGGTGCTACMGGACCCCCAGGACAGAAGGGAGAGATGGGACCTCCT
GGTAATGTTGGACTTCAGGGACCTCCTGGAGAACTTGGACCCTCTGGACCACCAGGCGCC
CGTGGACCACCCGGACCTAGCGGAAGCCCCGGACCTGATGGACCTGCTGGAGCTGAGGGA
GACAGGGGACCAGTTGGACCTATGGGACCCAGCGGACCTTCAGGAATGCCTGGCGAAAGG
GGAGACAATGGAGAGCCCGGACCTGGTGGAGCACCTGGACAACGTGGAGACCCTGGAGAT
CAAGGACCWCAGGGATCACCTGGATCACCTGGATTTGCTGGACCACCTGGCCGCTCTGGA
AACCCTGGACCTCAAGGAGAGCTTGGACCCACTGGAGCTAGGGGAGAGACTGGACCCCCA
GGACCCTCAGGACCTACCGGAGACCCTGGCCCACAGGGACCTCTTGGAGCCCCAGGACAA
CAAGGAGAACGTGGAGAGACAGGACCTCAAGGACAAGGTGGACCCCCAGGACCCATGGGA
AGCCTTGGAGCACCCGGAGCACAGGGACCACCTGGACCCACTGGACCTGCAGGTAATTCT
GGTAGCCCTGGACAGCCTGGTGCCCGTGGAGAGCCAGGTCAGACTGGATCTCCTGGACAA
CCTGGTCTTGCTGGAACAACTGGACCCCCTGGAGAGCGAGGAGACAAAGGAAACGATGGA
CAGTCTGGACCTGCTGGACCCCCTGGACCCACTGGACCTGCTGGACAATCTGGAATTCTT
GGTCTTGCAGGAGGCTCTGGACCCCGTGGACCCGGTGGACCTGCTGGACCACCTGGTGAA
GCTGGAAGCCGTGGACCCGCTGGAAAGTCTGGAGATAGGGGATCTCCTGGAGCTGTTGGA
CCCGCAGGAAACCCTGGACCCGCTGGAGAGAATGGCATGCCTGGAAGCGATGGAAATGAT
GGAGCCCCTGGACCCCAAGGAGCTCGTGGAGAGAAGGGAGACACTGGTGCCTCTGGAGCC
AATGGATCACCTGGTGCACCAGGACCAATTGGTGCCCCTGGAGCTGCTGGTGCTTCTGGA
CCTCGTGGTGAGACTGGATCTACTGGTGCCCCAGGACCTCAGGGTCCTACTGGTGCTCGT
GGCTCTACTGGACCTGCTGGACCATCTGGACCTGCTGGACCTGCTGGTGAGCGTGGAGAG
AATGGACCTGCTGGACACAAGGGACATCCTGGAGTTTCTGGACTTCCTGGTCTACAGGGA
ACTCCTGGACCCATGGGAGAGCCTGGTGCACCTGGAGAACAAGGACAGCAGGGAACTAGG
GGATTGCCCGGTGCCCGTGGATCCAATGGAAACGATGGACCCGCAGGACCCCGTGGATTT
GATGGACCCGAAGGACCCCGTGGACCTCGTGGAGAGGGTGGATCATCTGGACCACCAGGA
CCCCCAGGACCTCCCGGACCACCAGGACCACCTGGCCAAGTCCAGTCTTCATACGGAGTC
AGATACCCATCCTTCCAGTCTGGCGGCAAGGGCGGCGGAAGCTCTCCTTATGGCTATGCT
TACAGAGACGACAGCAAGAATGATGCCGTCAAGATCCAGGATACCGAACTTCTTGGAGCT
ATCAGTGCTCTTGGCCAGCAGATTGAATTGATCAAGGCACCTCAGGGCAAGGCCAAGACC
AACCCCGCCAGGTCATGCAAAGACATCTTCCTCAACAATGTTGATGCCCAGAGTGGATAT
TACTGGGTCGATCCCAACCTTGGATGCCAGAAGGATGCTATCCAGGTCTATTGTGAAGCC
GAGACTGGCGCTACCTGCGTACCTTCAACAAACAACGTTGTTAGCAACATGACATGGTAC
GTTGGCAAGACAAAGCGCGCTTTCTTCTCCAGCATGCATGGTGGAGATAAGTTCGCTTAC
ATTGAGGACTCCACCCAGATGACCTTCCTCCGCCTCCTCTCCACCAGTGCCCGCCAGACT
GTCACCTACTTCTGCAAGAACGTCCAAGGCAACCCAATCTTCCTCTCAAGCTCTGATGTC
GAACTTGTCGATGACCAAGACAGCAAATTCAACTACAGGACACTTGAAGATGGCTGCTCA
ACCTCATCATCACAGTGGGGCAAGTCTGTCTACGAATATGAGACCAAGAAGACAACACGT
CTGCCCATCGTTGATTTCGCCCCTGGTGAAGTTGGCAGTGAAAGTCAGATGTTTGGCCTG
GAGATGGGACCTGTGTGCTTTTCA

>sintSS
ATGCCTGACGATCCCCTTCCCCCACCAAATCCTCCTCGATGCATGGATTGTGCATGGGCA
CCAACCCACACAGGCATGCTTAATGCTGATGTATTCAACAACGCCGAGGCCGACAACCTA
CCCTGCCTGTACCGTGGATTGTTAAAACCCCATGGCAAGAGGTGGAAGGCAAATGAATGC
ACCACTTGCACTTGCAACAATGCTACCACCACATGCCAGATTGACACCTGTAAGGTGCCC
AAATGCCCCAACCCTAAACAAGTTCCTGGAGAGTGTTGTCTCCGATGTCCTATTGCGGTG
ACCATCACAAATTTGGATGTGATGCTGAGCAATCCAGCTCCAATATCGGAGGGCCAAGTG
AACAGTGTGCCCGTCGACGTGAACATAGACTTGCTAAAAAAAAAGACTCAAGATGTATCT
GGCACTGGTCTTTGGAAGCTCCAAGTGTGGGGCTCGCTGCGGGCCGACGGTGTCGGGCAG
CAAATCTCCTTAGTAGAGCAGGCCCTGACAAGGAATCAAGAAGCAACATCCGTTGAGCGG
GGGGCTCCATTCTTCTTTCGAAATGTCCCATATGAGCTGGACATGAGAGGGGTCAGTTGC
TCAGAGATCAATTATGTTTGTGTGCGCATTAGAAAGGGGAACGATCCAGATCCTCAGTTC
ACATTCAAAGGGAAACCCAACCAAGCCACCACATTCTCAGACTGTGCACCCATCTCAGAG
TGTTCAGGTGTTCAATTGCGAGGACTTACGTGGGAACTTCAAGCCTCGAATGTTATCGCT
GGTATGCGCAATCCCCTCAACATCACTGCACAAGTAAATTTTGTGGAAGGTGCCGGTGAT
GTATCTGGAGAGAATCTCTGGCGGCTTGGACTGTATGGGAGTCGCAACGCCCAAGGATCT
GGAGAGAAGTTCAATTATGTTAGACAGACTTTGAATGAGTTTGAATCGGCCTATCCACTG
AGGGGTGCTGGAGATATCAACTTCCGGTTCGCCAGGGCTGCGTTTGATCTGGCTGCCATT
GGGTGCACAGATTATGATTACATGTGTGGAGAGTTCACCAAAGCGGACAATCCCAATCCA
GACTTCAGTTTCTCTGTCTATCCATCAGGAGACACCAAGATCACTTGCAAGGGTTGGCCR
TGTAGAGCAGTCGTGAACATTGAGGCTGTAAGTGCTATCCCTGTACGAGGCAGCCTGGTT
GCTGGTCGAGCTGACAATCCCATCGAGATGTACGTCAAGGTGAATGGGTCTGGTGTTGGT
GTAGCAGGACAGAACCTGTGGACCCTYTCTTCCTATGGAAGCCAGAACAGCAGAGGAACG
GGCAGGAAGTACGCTCAGACAATGCAGATCCTTACCCCGGAGCAGCAGAATACCATGCTT
GTTCCCGGCACTCCGATGGAGCTTGGCAGGGTGTCTATGAACATTGACATGACCAACCAA
GACTGCAATCAGGTCACCCATGTCTGTCTGACACTCGGCAAAGGTCAAGACCCCACTACT
GTCTTCAGTGTTGTTCCTGTCCCCAACTCCAATGTCCTCACCAAGTGCATACCATACCAA
TGTGCAGTGGCAACTGCAAGGTCATTATCTTGGGATTATAGGGCTCCAACTGTGGTGCTG
GGTCAGCAGAGCGACTTGACCATAGATGCTGAGGTATCATTTGTGGACAATGAGGCTTCC
GTAGTTGGATCAAATCTTTGGAAGTTAGGAATATTTGGAAGTCGAAATCTTAATGGTAGA
GGACAAAGAATCGGAGAAAAAAGACAGATTTTCAGAGCTAATGAGGCATCTACGCCCCTC
GATCCCAGGACAGCAGACGGGTTACATCGACTCAACATCAACAACATAAGGACTACATTC
GATATGAGTTCCATTGGATGCGGAGCTTTCCCGTACCTGTGTGTGGAGTTTGGACAAGCG
GACAGGCCACGGCCTACTTTTGAGTTTGCTACAGAGGATGGGACAGACTCRGTTGTCAAC
TGTAARCTGCTGCAGTGTGAAAATGATGTGATGCTGAATGAATTGCATCTGACCCTGGAG
AACGGTAGAATTCTGGATGCAAGGCCAGAGAATCCACTCACGTTTTCTCTGGAGGGAAGT
CTCATAGGTCCAGGTGTCCAAGGAAGAGACTTATGGACTGTCTCWATGTTCGGAAGTGGT
GAGCCCGATGGAGTGGGACCCCGTTTTGGACAAATGGACCAAATCTTGGATACACGTCAG
AGGAACAAGCCCTATGTGCCCAATGAGAATTTAGATTTTGGGAATATTGACCTAAACTTT
GACATGAGTTCTCATGAATGTGCCAGAATCAGATACATGTGTGTAGAATTTTCAAAGAAT
GATCGGACATCAGTGCCATTCACGTTGACAGCCAGCAGTGGGGAAGCTTGGATATCTTGT
GTTGACATACCATGTGAAGGAGTCATTGCTTCAGATCTAATATGGCACTACCAAGCACCT
GAAGGCATCACCCTTGGTGCTCCCATACCTATCTTGCTGGATGCAGTAGTTGAATTCAGT
TCAGTGTCAGCGGATGTCATTGGAAGGAACTTGTGGGCGTTGACACTCTATGGTAACACC
ATGGAGAGTGGACGAGGAGATATCATTGGCATCTTGGAAGGCAACATCCTAGGCAATAAG
GCAGCTAGCCGAAACCTTCTTGTAGGAGATGACTCTTTAAACTTTACAAATGTAAGAAGT
GAGAAAGACCTTAGCAGGATTGGATGTCTGCATGAGGGATATCTCTGCCTCACCTTTGGA
CGAGGAGCCAACCCCAAGCCACCTTTCATGCTACTTACAACAAGTGGAGGCGACTCTATA
GTGAGCTGCAAGAAGGTGCCTTGTCCAAGAAATGTTGAACTGACAAATATTGACACCGGT
TTTGTGAGTGGTTCTTTGATAGAAGGCACTCCCAGCAATGAAATTGTTCTCTCAATGACT
GCCAACAGTGCGCCCACCTCAAATGGCATCAATGGCATCAGTCTTTGGTCAGTGGGTGCC
TGGGGCAGCCGAAACCCTGATGGAAGTGGGAAGCGAATCAACCCAGTGGAAGGGGAGGTC
CTGAGTGGTGCACAGAGCAGCATCAACCTGACTCCAGGAGGCATGATTGACTTTGGAGAA
GTGGCCATTGACTATAGCATGGAAGACGTCACCTGCCGGGACATCAACTACATCTGTGTA
GAACTGGACAAGAACTCAGGAGCCAACGTAGAGTTCAACCTTATTGCAGAGAGAGAAACC
ATGAGGAGATGTGAAGCAGTCTCCTGCTCTGGTGTTCTTGCAAGAACTTTGAGCTGGGAT
TTCMGGGCCAATGAGGTGCGGCCAAACCAGCGTAGCCCGATCACTGTCCAGGCAAGTGTT
CGCTTTGATGAAAACAGCTCTCCTCTCACTGGAAGCCGTCTCTGGAGGATGTCGCTCTTT
GGCAGTGACAACCTTGATGGCAATGGCAGAACCTTTGATCCTATCCATCAGATCCTTGAT
GCCCAGAATCAACGCAAGTCTCTCAACCCTCAGTTTCCCCTCACCTTCAATAATGTACCC
ACTGAATACAATGTCGGTGCCATTGGTTGTGGTGAATATCAGTTTCTGTGCATGGAGTTC
ACCAGAGCAGATAACTCTGATCCKGCCTTTGTGTTTGATGTTGTGGGTGGAGGAAACAAA
CTTGTGAACTGCAAGCAGCTGCTTTGTAATTCAGATGTTGTGCTTCAGGGTATGACCACC
AATATTGTTGGTAGCCCTATTGTCACTGAAGGAATCAGGAATACCGTTGACATCGACACC
TCCGTCTTCTCCAGCCCTGAATCTCGTCCTCTGGACAGTAGTCCTGGCTTGTGGCAGTTA
TCTGCCTACCTCACCCCCAGTCCTGATTCTCCTCTCCAGTTCAATGTCCAGAACCAGGTG
CTGTCGCGGCAGCAGGCAAGTAGCGCCCTCAACCCTGGAAGCCCCATTGACTTTGGTCCT
GTCTCTGTCAATGTGGACCTTAGACAGACTACTTGTGAACAGGCTGGTTACGTTTGCACA
AGACTCAGCAAAGGTCCATCTCCAAGAGTGGATTTCAATCTCCAGATAGTACCAGACCCA
AGCGCTGTGAAGTCATGTGAAAGAATTGAATGCAATGGTGTTCATCTTCAAAATAACATT
GACTGGACATACAATGCTGATGATTCTATACCAGGACGRGAGACCCCCATATCCATCACA
ACCAACCTCCTGCCTTTCCCAAACAGTCGCGACATCACGGGAAACGATCTCTGGGAGATG
GGCCTGTATGGCAGTAAGAATCCMGATGGTTCAGGAGAAAAGTTCAACTACGWGGACCAA
ATCCTTAGTCCTGAGCAGGCGGGCACACCCCTTGATGGCGACACCCCATTTTTCCTAGAC
AACATTGACACTAACTTTGATGTTGGCTCTGTTGGTTGCACAGACTTCAGATACCTGTGC
GTTGATTTTAAAAAGGGCAGGAACCCCTCCACTGACTTCACCTTCCAAATAGGAGACACA
GCAGAGAACRCTATCACTTCTTGTAAACGGATGGCTTGTGACTCAAATGCAATTGTGTCG
GACCTAGTATCTACTCTGGGCAGTGATGCTATTTTGATAGAGGGTAACCCACGCAATGGG
CTTGCAGTTGATCTACGTGCTATCACAAGTCCAGAATCCACACCAATCCTGGGTGACCGA
CTGTGGCAGGTGGATTCGTTCCTGAGCCGAAACCCTGATGGCTCTGGGCGAGAGGGGGCA
CTAAACACTAACATCCTTAATCCGTTACAAAGTGCCTGGCCTCTGAGACCAGGCATAGAC
ATTGACTATGGCCAAGTGCTGGTGGACGTGAATATGCAGGATGTGTCTTGTGCTGAGGCA
CGCTACATGTGCTTCAGACTGCGCAGAAATGCTGATGCAACGGTCAGCTTTAACCTGCAG
GGAGAACCAGATGACTCTGTGCTTACCAGCTGCCTAGATATGACACAACAATGTCAAGGC
GTAATTCTCACTGGTATTGACTGGAGCTACGATGAGTCTGTGCCCAGGACACTCTCCATA
TCAGCTTCTGCAGATGTTACATTGAACAGCCGAAACCTTGATGGGTCAGGCTTGTGGACC
ATGGGCCTCTTTGGTAGCACCAAYGGACGTGGACTGGGCAACCGCCTTGGCCACCAGCAG
CAGATCTTGAATTTGTACAATCAGGGGCGAACYGTGATGCCACCCAGACCTATCACCTTC
AGGAATATTGACACCAGGTTCAATATMGAGCAGTTGGGTTGTAACAGCGAATACCAATAC
CTCTGTCTAGAGCTCTCCAAAGGAGCCAACCCWAATCCAGAGTTCTCCTTCAGGACTATA
GATGGTGATGACTCTCTGATGTCCTGTAAACAGAGAGAATGTAGAGCTGTCATCATTACA
GGCCAAGAAACWACACCATCTGCCTTCAGGCTRAGAGAGGGAGAACCRGTCAAYGAAATC
AACCTAGCCACTGTAGTTTCTACAGCTAGGGAAGGTGGTACTGTCACYGGRGATCAGYTG
TGGCGCCTTGGCTTCTATGGCAGCACTAACCCYGATGGCACAGGGCAGAGGGTTGGTTAC
CAGGAGCAGATCCTTCCTTACTACCATGCTGACCAAGACTTAGATAGGCCAGGAGACACC
ATAGATTTCTCTGGCTTGAATGCAAACTTTGACATGACSAGCATCCCATGCTCCCAGGTT
CAGTACTTGTGTACAGTGCTKTCCAAGAACCCAGAGGCATCMGATGATTTCACTCTTACC
ACWCAACCCAATGAAGATGTTTTGACAAGTTGTTTTCCAGTCCCGTCYGGTGCTTGTAGA
GGTGTCATTGTGACGGACATGGAGTGGTCATACACATCTAGTAAACCCATCCCTAGTCAA
CCKGATGTTTTGGAGATWGATATGTCTGTGGATTCACTTGAAACCGCTTCCGGTATTGAC
GGAAGAAGGATGTGGCGTGTTGGCATCTTTGCCAGCAAGCGWAGAGACGGAACGGGTCCA
AGGCAGAGCACCAACTACCAGATCCTAAACACCTTCCAGGCTCGCAAGCCRCTGGTCGCT
GGTCAAAGACTCAACATCGATACCATCGCCACCAGATTCGACCTGGATGAGATCAATTGT
GACAGCGGGTACAGATACCTGTGCTTGGAGTTTGCTAAGAGCATGAGACCACTACCAGAC
TTTGAGTTCACCACAACAACAGGAGGAAACACCATTATACGATGCAAAGAACATGAATGT
GATAGAGGTGTGAAGCTCATGGATCTTGAGACAATCCCAGACACCAACTACCAAACTGTG
ATTAGCCAGAAGAGGGAGAATATCCTTCAGTTCGATATGATGGCAGCTCCTGCCTCAGAC
ACTGCAGCCCTCCGTGGTGTCAACCTATGGGAACTGGCCCTATGGGGCAGTGACAACCCC
ATCGGGGAAGGACCACGCCACAATGAACGCACTGCCTACAACCTGAACACCTACCAGAAG
AGTGTCGCTGTCACTAATCAAGACGTGCTCCGCTTTGGAACTGTGGAGACCACTTTCGAT
ATGACGGGATTGACCTGTGATGAAGTGCAGTATATCTGCGCTCGTCTTCAAAAGTCCAGT
GACGCTGTGCCAAACTTTCAGCTGTCTGGTGTGCCTAACAATAGAGTTCTTACTCAATGC
TTCAATGTTAGGTGTGCTGGAGTGGTTGTGGACAGTACACGGCTCTCAGTTTCCAGCAGC
AGYCTGACTGATGGTAGTGACGAGGTCTTCTTCTCAGTCACCATGAACTCTCAAGACCAG
AGTGCAGATGCCGCATTAGAAAACATGTGGCAGATGTCCGCCTACTTGGCCAGCACCTCT
GATGGCACCGGCAAGAGGGTTGTCCTCGGAGAGGAAATACTTACTCCTAGGGAGTCCAGT
CAAGCCCTCTTCTCGGGCTCCCGGACCGGCTTCTATGATATGCGTACCCGGGTCAATCGA
GACACGCTTGATTGCACAGCCAGCAACTACCTCTGTATAGAGGTCACCCGCGCACCGAAC
GCCCCTAATACATTCTCTTTCACAGGCTCACAGGCCAACTCGCTCTCTTCTTGCGAGCGG
TTGGAATGTGCCAAAAAGCCTGCCGGGCAGTATTCAGAAGGCCCTCGCGGAGACAAGGGA
GCGAAAGGAGAACCTGGAGATGCCGATATAAATAGTGCTAATTTCCCCCCTGGTCTACCA
GGACCAGTTGGACCCCCTGGACCATCCGGACCTGCTGGACCAGCTGGTAACAATGGACCA
CCAGGACCCAATGGACCCCGAGGAAACCCTGGTATGGATGGATTAACTGGTCTACCAGGT
ATCCCTGGACCTCCTGGACCACCAGGCAAGTCAGGATCATTGGTTGCATCCGCCCAGACC
TCATTCSMAAACAAGGGACCCTCTCTTGCTGGATACCAATACCCACAAGCACAGGCAGCT
GGCACCCCCGGACCACGTGGACCCCCAGGACCCCCAGGATCAAGGGGACCTCAAGGTTTG
ACTGGACCATCCGGACCTTCAGGAGAGACTGGACCCTCAGGTAACTCTGGACCACCAGGA
CCATCCGGACTTCCAGGACGCCCAGGATCTGATGGAGATGACGGTACCCCAGGCTCTCAG
GGACAACGTGGACCTGCTGGAACCCCTGGATCCCGCGGAACCCCAGGAATGCCCGGAGCC
CCAGGAATGAAGGGACATCAGGGTCTACCTGGAATGACAGGAAGCAAGGGAGAGCGTGGA
GAAAGTGGAGAGCGTGGAAGTGATGGCAGCCCAGGACCCGTTGGTGCTCCAGGACCTGCT
GGACCCTCTGGACAACCCGGTGAACGTGGCCGAACTGGACCCGCTGGATCACAGGGAGAC
CGTGGAGCAGATGGAGCCACCGGATCTCAGGGACCACCAGGATCCACCGGACCCGCTGGA
GCCCCAGGAATGCCCGGAATCTCCGGAGCTAAGGGAGATGCTGGATCCCCAGGAGCACGT
GGATCCCCTGGACTACAGGGAGCCCGTGGAGAGCGTGGATCAGAGGGATCCCAAGGACAG
ACTGGACCACCAGGTGTCCCCGGACGTGATGGATCTAATGGAGCCAAGGGATCTGCAGGA
CCCGCAGGAGCTCAGGGAACACCAGGTTTCCCAGGAGCACGTGGACCACCCGGACCCGCT
GGTAGCCCAGGACCTTCAGGATCCAAGGGAGACCAAGGAAACCCAGGACAGCCAGGAGCA
CAGGGAGAGACTGGACCTCTTGGACCCWGAGGAGAGACCGGACCTGCTGGACCCCCAGGA
GCACAGGGAGAGAGCGGAGAGAGGGGATCTCGCGGAAGTGTTGGACCCGCTGGACCTCCA
GGTGGTGTTGGAGAGCGTGGACCCATGGGACCMCCAGGAATGTCTGGAGCCCCAGGAGCA
CCAGGAGCTAAGGGAGACCGTGGATTGCCTGGCGAACGTGGATCTGCTGGATCCAAGGGA
TCTGCTGGAGAGTCTGGCCGCCCAGGAGAGCCAGGTATGCCTGGACAGAGGGGACTTACC
GGACCCCCAGGCAARCAAGGACGTGATGGAAAGCCCGGACCCGCTGGTGCACCTGGTGAA
CCTGGAAACTCTGGACCTGCTGGAGCATCTGGACAACGTGGTCTTCCCGGACTTGTTGGT
CTGCCCGGACCACAAGGACARCGTGGTGAGCGTGGWGAGGATGGTGGCCAGGGATCCCCT
GGAGCACCTGGTCTGACTGGTGAGCCCGGAAAGCGTGGAGAACCTGGTGTTGCTGGACCT
CCCGGACCTCAGGGATCTGCTGGAGAGAGGGGTAACCAAGGACCCCAAGGACAGGCTGGT
TCAATGGGACCCCCAGGACCTCCTGGAGCAAGTGGTGATGCTGGAGCACAGGGAGACAAT
GGACCACCAGGAGAATCTGGACCTCAGGGACCACCAGGAGCCCGTGGAGAGCGTGGMGCA
CCAGGTGAACGTGGACCACAGGGACTTACAGGAGCACAGGGACGACGTGGAATCGGTGGA
CGTGCTGGAAATGATGGAGCTACCGGACCCCCAGGACAGAAGGGAGAGATGGGACCTCCA
GGAAATGTTGGACTTCAGGGACCTCCCGGAGAACTTGGACCTTCCGGACCACCAGGAGCC
CGTGGACCACCCGGACCTAGCGGAAGCCCMGGACCAGATGGACCTGCTGGAGCTGAGGGA
GACAGGGGACCAGTTGGACCTATGGGACCCAGCGGACCATCTGGAATGCCCGGTGAAAGG
GGAGACAATGGAGAGCCCGGACCTGGAGGAGCACCTGGACAACGTGGAGATCCTGGAGAT
CAAGGACCACAAGGATCCCCTGGATCACCTGGATTCGCTGGACCACCTGGCCGCTCTGGA
AACCCTGGACCTCAAGGAGAGCTTGGACCTACCGGAGCTAGGGGAGAGACTGGAGGACCA
GGACCCTCAGGACCTACCGGAGACCCAGGACCACAGGGACCTCTTGGAGCCCCAGGACAA
CAGGGAGAGCGTGGAGARACAGGACCTCAGGGACAAGGTGGACCACCAGGACCCATTGGA
AGCCTTGGAGCACCCGGAGCACAGGGACCACCCGGACCCACTGGACCTTCAGGAAATGCT
GGTAGCCCAGGACAGCCTGGTGCCCGTGGAGAGCCAGGACAGTCTGGATCTCCTGGACAA
CCTGGACTTGCTGGATCAACTGGACCCGCTGGAGAGCGTGGAGACAAAGGAAACGATGGA
CAATCTGGACCTCCCGGACCCCCTGGACCCACTGGACCTGCTGGACAATCTGGAATCCTT
GGTCTTGCAGGAGGCTCTGGACCCCGTGGACCCGGTGGACCTGCTGGACCACCTGGTGAA
GCTGGAAGCCGYGGACCCGCTGGAAAGTCTGGAGAYAGGGGATCTCCTGGAGCTGTTGGA
CCCGCAGGAAACCCAGGACCCGCTGGAGAGAATGGCATGCCTGGAAGCGATGGAAATGAT
GGAGCCCCTGGACCCCAAGGATCTCGTGGAGAGAAGGGAGACACTGGTGCCTCTGGAGCC
AACGGATCACCTGGAGCACCAGGACCAATCGGTGCCCCTGGATCTGCTGGTGCTTCCGGA
CCACGTGGTGAGACCGGATCTACTGGWGCCCCAGGACCTCAGGGTCCTACCGGTGCCCGT
GGCTCTACTGGACCTGCTGGACCATCTGGACCATCTGGACCTGCTGGAGAGCGTGGAGAG
AATGGACCTGCTGGACACAAGGGACATCCTGGAGTCTCTGGACTTCCTGGTCTACAGGGA
ACTCCTGGACCCATGGGAGAGCCCGGTGCACCCGGAGAACAAGGACAACAGGGAACTAGG
GGATTACCTGGTGCACGTGGATCMAATGGAAACGATGGACCCTCAGGACCCCGTGGATTT
GATGGACCCGAAGGACCCCGTGGACCCCGTGGAGAAGGTGGATCATCTGGACCACCAGGA
CCCCCAGGACCTCCCGGACCCCCAGGACCACCAGGACAAGTCCAGTCTTCATACGGAGTC
AGATACCCATCCTTCCAGTCTGGCGGCAAGGGACAAGGAAGCTCTCCTTATGGTTATGCT
TACAGAGACGACAGCAAGAATGATGCCGTCAAGATTCAGGATACCGAACTTCTTGGAGCT
ATCAGTGCTCTTGGCCAGCAGATTGAGTTGATCAAGGCACCACAGGGCAAGGCTAAGACC
AACCCCGCCAGGTCATGCAAAGACATCTTCCTCAACAATGTTGAAGCCGAGAGTGGATAT
TACTGGGTCGACCCCAACCTTGGATGCCAGAAGGATGCTATCCAGGTCTATTGCGAGGCC
GAGACTGGCGCTACCTGCGTGCCTTCAACAAACAAYGTTGTCAGCAACATGACATGGTAC
GTTGGCAAGACAAAGCGCGCTTTCTTCTCCAGCATGAATGGTGGTGACAAGTTCGCTTAC
ATCGAGGACTCTACCCAGATGACCTTCCTCCGCCTCCTCTCCACCAGCGCCCGCCAGACC
GTCACTTACTTCTGCAAGAACGTCCAAGGAAACCCAATCTTCCTCTCAAGCTCTGATGTC
GAACTGGTCGATGACCAAGACAGCAAATTCAACTACAGGACACTTGAAGATGGCTGCTCA
TCCTCATCATCACAGTGGGGCAAGTCTGTCTACGAATATGAGACCAAGAAGACAACACGT
CTGCCGATCGTTGATTTCGCCCCTGGTGAAGTTGGCAGTGAAAGTCAGATGTTTGGCCTG
GAGATGGGACCTGTGTGCTTTTCA

>sprp
ATGCTTGACGATCCCCTTCCCCCACCAAATCCTCTTCGATGCATGGATTGTGCATGGGCA
CCAACTCACACAGGCATGCTCAATGCTGATGTATACAACAATGCCCAGGCCGACAACCTA
CCCTGCCTGTACCGTGGATTGTTGAAACCCCATGGCAAGAGGTGGAAGGCAAATGAATGC
ACCACTTGCACTTGCAACAATGCTACCACCACATGCCAGATTGACACCTGTAAGGTGCCC
AAATGCCCCAACCCTAAACAAGTTCCTGGAGAGTGTTGTCTCCGCTGTCCTATTGCGGTG
ACCATCACAAATTTGGATGTGATGCTGAGCAATCCAGCTCCAATATCGGAGGGCCAAGTG
AACAGTGTGCCTGTCGACGTGAACATAGACTTGCTAAACAGAAAGACTCAAGATGTATCT
GGCACTGGTCTTTGGAAGCTCCAAGTGTGGGGCTCGCTGCGGGCCGACGGTGTCGGGCAG
CAAATCTCCTTATCAGAGCAGGCCCTGACAAGGAATCAAGAAGCAACACCCGTTGAGCGG
GGGGCTCCATTCTTCTTTCGAAATGTCCCATATGAGCTGGACATGAGAGGGGTCAGTTGC
TCAGAGATCAATTATGTTTGTGTACGCATTAGAAAGGGGAATGATCCAGATCCTCAGTTC
ACATTCAAAGGGAAACCCAACCAAGCCACCACATTCTCAGACTGTGCACCCATCTCAGAG
TGTTCAGGTGTTCAATTGCGAGGACTTACGTGGGAACTTCAAGCCTCGAATGTTATCGCT
GGTATGCGCAATCCCCTTAACATCACTGCACAAGTAAACTTTGTGGAAGGTGCCGGTGAT
GTATCTGGAGAGAATCTCTGGCGGCTTGGACTGTACGGGAGTCGCAACGCCCAAGGATCC
GGAGAGAAGTTCAATTATGTTAGACAGACTTTGAATGAGTTTGAATCGGCCTATCCACTG
AGGGGTGCTGGAGATATCAACTTCCGGTTTGCCAGGGCTGCGTTTGATCTGGCTGCCATT
GGGTGCACAGATTATGATTACATGTGTGGAGAGTTCACCAAAGCGGACAATCCCAATCCA
GACTTCAGTTTCTCTGTCTATCCATCAGGAATGACCAAGATCACATGCAAGGGTTGGCCA
TGTAGAGCAGTTGTGAAYATTGAGGCTGTAAGTGCCATCCCTGTTCGAGGCAGCCTGGTT
GCTGGGCGAGCCGACAATCCCATCGAGATGTACGTCAAGGTGAACGGGTCTGGTGTTGGT
GTAGCAGGACAGAACCTGTGGACCCTCTCTTCCTATGGAAGCCAGAACAGCAGAGGAGCG
GGCAGGAAGTACGCTCAGACAATGCAGATCCTTACCCCAGAGCAGCAGAACACCATGCTC
GTTCCCGGCACTCCGATGGAGCTTGGGAGGGTGTCTATGAACATTGACATGACCAACCAA
GACTGCAATCAAGTCACCCATGTCTGTCTGACACTYGGCAAAGGTCAAAATCCCACTACT
GTCTTCAGTGTTGTTCCTGTTCCCAACTCCAATGTCCTCACCAAGTGCATACCATACCAA
TGTGCAGTGGCAACTGCAAGGTCATTATCTTGGGATTATGATGCTCCAACTGTGGTGCTG
GGTCAGCAGAGCGACTTGACTATAAATACTGAGGTATCATTTGTGGACAATGAGGCTTCC
GTAGTTGGATCAAATCTTTGGAAGTTGGGAATATTTGGTAGTCGAAATCTAAATGGTAGA
GGACAAAGAATCGGAGAAAAAAGACAGATTTTGAGAACTAATGAGGCATCTACGCCCCTC
GATCCCAGGACAGCAGACGGGTTACATCGACTCAACATCAACAACATAAGGACCACATTC
GATATGAGTTCCATTGGATGCGGTGCTTTCCCGTACCTGTGTGTGGAGTTTGGACAAGCG
GACAGGCCMCGACCTTCTTTTGAGTTTGCTACAGAGGATGGGACAGACTCGGTTGTYAAC
TGTAAACTGCTGCAGTGTGAAAATGATGTCATGCTGAATGAATTGCATCTGACCCTGGAG
AATGGTAGAATTCTGGATGCAAGGCCAGAGAATCCACTYACSTTTTCTCTGGAGGGAAGY
CTCATAGGTCCAGGTGTCCAAGGGAGAGACTTATGGACTGTCTCAATGTTCGGAAGTGGT
GAGCCCGATGGAGTGGGACCCCGTTTTGGACAAATGGACCAAATCTTGGATACACGTCAG
AGGAACAAGCCCTATGTGCCAAATGAGAATTTAGATTTTGGGAATATTGACCTAAACTTT
GACATGAGTTCTCATGAATGTGCCAGAATCAGATACATGTGTGTAGAATTTTCAAAGAAT
GATCAGACATCAGTGCCATTCACGCTGACAGCCAGCAGTGGGGAAGCTTGGATATCTTGT
GTTGACATACCATGTGAAGGAGTCATTGCTTCAGATCTAATATGGCACTACCAAGCACCT
GAAGGCATCACCCTTGGTGCTCCCATMCCTATCTTGCTGGATGCGGTAGTTGAATTCAGT
TCAGTGTCAGCGGATGTCATTGGAAGGAACTTGTGGGCATTGACACTCTATGGTAACACC
ATGGAGAGTGGACGAGGGGATATCATTGGCATCTTGGAAGGCAACATCCTAGGCAATAAG
GCAGCTAGTCGAAACCTTCTTGTAGGAGATGACTCTYTAAACTTTACAAATGTAAGAAGT
GAGAAGGACCTTAGCAGGATTGGATGTCTGCATGAGGGATATCTCTGCCTCACCTTTGGA
CGAGGAGCCAACCCCAAGCCACCTTTCATGCTACTTACAACAAGTGGAGGTGACTCAATA
GTGAGCTGCAAGAAGGTGCCTTGCCCAAGAAATGTTGAACTGACAAATATTGACACCGGT
TTTGTGAGTGGTTCTTTGATAGAAGGCACTCCCAGCAATGAAATTGTTCTCTCGATGACT
GCCAACAGTGCGCCCAACTCMAATGGCATCAATGGCATCAGTCTTTGGTCAGTGGGTGCC
TGGGGCAGCCRAAACCCTGATGGAAGTGGGAAGCGAATCAATCCAGTTGAAGGRGAGGTC
CTGAGTGGTGCACAGAGCAGCATCAACCTGACTCCAGGAGGCATGATTGACTTTGGAGAA
GTRGCCATTGACTATAGCATGGAAGACGTCACCTGCAGGGATATCAACTACATCTGTGTA
GAACTGGACAAGAACTCAGGATCCAATGTAGAGTTCAACCTTATTGCAGAGAGAGAAACC
ATGAGGAGATGTGAAGCAGTCTCTTGCTCTGGTGTTCTTGCAAGAACTTTGAGCTGGGAT
TTCCGGGCCAATGAGGTACGACCCAACCAGCGTAGCCCGATCACTGTCCAGGCAAGTGTT
CGCTTTGATGAAAACAGCTCTCCTCTCACTGGAAGCCGTCTCTGGAGGATGTCGCTCTTT
GGCAGTGACAACCTTGATGGCAATGGCAGAACMTTTGATCCAATCCATCAGATCCTTGAT
GCCCAGAATCAACGCAAGTCTCTCAACCCTCAGTTTCCCCTCACCTTCAATAATGTACCC
ACTGAATACAATGTCGGTGCCATTGGTTGTGGTGAATATCAGTTTTTGTGCATGGAGTTC
ACCAGAGCAGATAACTCTGATCCGGCCTTTGTGTTTGATGTTGTGGGTGGAGGAAACAAA
CTGGTAAACTGCAAGCAGCTGCTTTGTAATTCAGATGTTGTGCTTCAGGGTATGACCACC
AATATTGTTGGTAGCCCTATTGTCACTGAAGGAATCAGGAATACCGTTGACATCGACACC
TCCGTCTTCTCCAGCCCTGAATCTCGTCCTCTGGACAGTAGTCCTGGCTTGTGGCAGTTA
TCTGCCTACCTCACCCCCAGTCCTGATTCTCCTCTCCAGTTCAATGTCCAGAACCAGGTG
CTGTCGCGGCAGCAGGCAAGTAGCGCCCTCAACCCTGGAAGCCCCATTGGCTTTGGTCCT
GTCTCTGTGAATGTGGACCTTAGACAGACTACTTGTGAACAGGCTGGTTACGTTTGCACA
AGACTCAGCAAAGGTCCATCTCCAAGAGTGGATTTCAATCTCCAGATAGTACCAGACCCA
AGCGCTGTGAAGTCATGTGAAAGAATTGAATGCAATGGTGTTCATCTTCAAAATAACATT
GACTGGACATACAATGCTGATGATTCTATACCAGGGCGGGAGACCCCCATATCCATCACA
ACCAACCTCCTGCCTTTCCCAAACAGTCGCGACATCACAGGAAACGATCTCTGGGAGATG
GGCCTGTATGGCAGTAAGAATCCCGATGGTTCAGGAGAAAAGTTCAACTACGAGGACCAA
ATCCTTAGTCCTGAGCAGGCGGGCACACCCCTTGATGGCGACACCCCATTCTTCCTAGAC
AACATTGACACCAACTTTGATGTTGGCTCTGTTGGTTGCACAGACTTCAGATACCTGTGC
GTTGATTTCAAAAAGGGCAGGAACCCCTCCACTGACTTCACCTTCCAGATAGGAGACACA
GCAGAGAACACTATCACTTCTTGTAAACGGATGGCTTGTGACTCTAATGCAATTGTGTCG
GACTTGGTATCTACTCTGGGTAGTGATGCTATTTTGATAGAGGGTAACCCACGCAATGGG
CTTGCAGTTGATCTGCGTGCTATCACAAGTCTAGAATCCACACCAATCCTAGGTGACCGC
CTGTGGCAGGTGGATTCGTTCCTGAGCCGAAACCCTGATGGCTCTGGTCGAGAAGGGGCA
CTGAACACTAATATCCTTGATCCGTTACAAAGTGCCTGGCCTCTGAGACCAGGAATAGAC
ATTGACTAYGGCCAAGTGCTGGTGGACGTGAATATGCAGGATGTGTCTTGTGYGGAGGCA
CGCTACATGTGCTTCAGACTGCGCAGAAATGCTGATGCAACGGTCAGCTTTAACCTGCAG
GGAGAACCAGATGACTCTGTCCTTACCAGCTGCCTAGATATGACACAACAATGTCAAGGT
GTGATTCTCACTGGTATTGACTGGAGCTACGATGAGTCTGTGCCCAGGACACTCTCCATA
TCAGCTTCTGCAGATGTTACATTGAACAGCCGAAACCTTGATGGGTCAGGCTTGTGGACC
ATGGGCCTCTTTGGTAGCACCAACGGACGTGGACTGGGCAACCGCCTTGGTCACCAGCAG
CAGATCTTGAATTTGTACAATCAGGGGCGAACCGTGATGCCACCAAGACCTATCACCTTC
AGGAATATTGACACCAGGTTCAATATCGAGCAGTTGGGTTGTAACAGCCAATACCAATAC
CTCTGTCTAGAGCTCTCCAAAGGAGCCAACCCAAATCCAGAGTTCTCCTTCAGGACTATA
GATGGTGATGACTCTCTGATGTCCTGTAAACAGAGAGAATGTAGAGCTGTCATCATTACA
GGCCAAGAAACAACACCATCTGCCTTCAGGCTAAGAGAGGGAGAACCAGTCAACGAAATC
AACCTAGCCACTGTAGTTTCTACAGCTAGGGAAGGTGGTACTGTCACCGGGGATCAGCTG
TGGCGCCTTGGCTTCTATGGCAGCACTAACCCTGATGGCACGGGGCAGAGGGTTGGTTAC
CAGGAGCAGATCCTTCCTTACTACCATGCTGACCAAGACTTAGAGAGGCCAGGAGACACC
ATAGATTTCTCTGGCTTGAATGCAAACTTTGACATGACCAGCATCCCATGCTCCCAGGTT
CAGTACTTGTGTACAGTGCTTTCCAAGAACCCAGAGGCATCAGATGATTTCACTCTTACC
ACGCAACCCAATGAAGATGTTTTGACAAGTTGTTTTCCAGTCCCGTCTGGTGCTTGTAGA
GGTGTCATTGTGACGGACATGGAGTGGTCATACACATCAAGTAAACCCATCCCTAGTCAA
CCAGATGTTTTGGAGATMGATATGTCTGTGGATTCACTTGAAACTGCTTCTGGTATTGAC
GGAAGAAGGATGTGGCGTGTTGGCATCTTTGCCAGCAAGCGTAGAGACGGAACGGGTCCA
AGGCAGGGCACCAACTACCAGATCCTAAACACCTTCCAGGCTCGTAAGCCACTGGTCGCT
GGTCAAAGGCTCAACATCGATACCATCGCCACCAGATTCGACCTGGATGAGATCAATTGT
GACAGCGGGTACAGATACCTGTGCTTGGAGTTTGCTAAGAGCATGAGACCACTACCAGAC
TTTGAATTCACCACAACAACAGGAGGAAACACCATTATACGATGCAAAGAATACGAATGT
GATAGAGGTGTGAAGCTCATGGATCTTGAGACAATCCCAGACACCAACTACCAAACTGTG
ATTAGCCAGAAGAGGGAGAATATCCTTCAGTTTGATATGATGGCAGCTCCTGCTTCAGAC
ACTGCAGCCCTCCGTGGTGTCAACCTATGGGAACTGGCCCTCTGGGGCAGTGACAACCCC
ATCGGGGAAGGACCACGCCACAATGAACGCACTGCCTACAACCTCAACACCTACCAGAAG
AGTGTCGCTGTCACTAACCAAGACGTGCTCCGCTTTGGAACTGTGGAGACCACTTTTGAT
ATGACRGGATTGACCTGTGATGAAGTGCAGTATATCTGCGCTCGTCTTCAGAAGTCCAGT
GACGCTGTGCCAAACTTCCAGCTGTCTGGTGTGCCTAACAATAGAGTTCTCACTCAATGC
TTCAATGTTAGGTGTGCTGGAGTGGTAGTGGACAATACACGTCTTTCAGTGTCCAGCAGC
AGCCTGACCGATGGTAGTGACGAGGTCTTCTTCTCAGTCACCATGAATTCTCAAGACCAG
AGTGCAGATGCCGCATTAGAAAACATGTGGCAGATGTCYGCCTACTTGACCAGCACCTCT
GATGGCACTGGCAAAAGGGTTGTCCTCGGAGAGGAAATACTTACTCCTAGGGAGTCCAGT
CAAGCCCTCTTCTCAGGCTCCCGGACCGGCTTCTACGATATGCGTACCCGGGTCAATCGA
GACACACTTGATTGCACAGCCAGCAACTACCTCTGTATAGAGGTCACCCGCGCAYCGAAC
GCCCCTAATACATTCTCTTTCACAGGCTCACAGGCCAACTCGCTCTCTTCTTGCGAGCGG
TTGGAATGTGCCAAAAAGCCTGCCGGGCAGTATTCAGAAGGCCCYCGCGGAGACAAGGGA
CAGAAAGGAGAACCTGGTGATGCCGATATAAATAGTGCTAATTTCCCCCCTGGTCTACCA
GGACCAGTTGGACCCCCTGGACCATCCGGACCTTCTGGACCAGCTGGTAACAATGGACCA
CCAGGACCCAATGGACCCCGTGGAAACCCTGGTATGGATGGATTGACTGGTCTGCCAGGT
ATCCCTGGACCCCCTGGACCACCAGGAAAGTCAGGATCATTGGTTGCATCCGCCCAGACC
TCATCCTTCAACAAGGGACCCTCTCTTGCTGGATACCAATACCCACAAGCACAGGCAGCT
GGCACCCCCGGACCACGTGGACCCCCAGGACCCCCAGGATCAAGGGGACCTCAAGGTTTG
ACTGGACCATCCGGACCTTCAGGAGAGACTGGACCCTCAGGTAACTCTGGACCACCAGGA
CCATCTGGACTTCCCGGACGCCCAGGATCTGATGGAGATGACGGTACCCCAGGCTCTCAG
GGACAACGTGGACCTGCTGGAACCCCTGGATCCCGTGGAACCCCAGGAATGCCCGGAGCC
CCCGGAATGAAGGGACATCAGGGTCTACCTGGAATGACAGGAAGCAAGGGAGAGCGTGGA
GAAGGTGGAGAGCGTGGAAGTGATGGTAGCCCAGGACCCGTTGGTGCTCCAGGACCTGCT
GGACCCTCTGGACAACCCGGTGAACGTGGCCGAACTGGACCCGCTGGATCACAGGGAGAC
CGTGGAGCAGATGGAGCCACCGGATCTCAGGGACCACCAGGATCCACCGGACCCGCTGGA
GCCCCAGGAATGCCCGGAATCTCCGGAGCTAAGGGAGATGCTGGATCCCCAGGAGCACGT
GGATCCCCTGGACTACAGGGAGCCCGTGGAGAGCGTGGATCAGAGGGATCCCAAGGACAG
ACTGGACCACCAGGTGTCCCCGGACGTGATGGATCTAATGGAGCCAAGGGATCTGCAGGA
CCCTCAGGAGCTCAGGGAACACCAGGTTTCCCAGGAGCACGTGGACCACCCGGACCCGCT
GGTAGCCCAGGACCTGCAGGATCCAAGGGAGACCAAGGAAACCCAGGACAGCCAGGAGCA
CAGGGAGAGTCTGGACCTCTCGGACCCCGAGGAGAGACTGGACCTGCTGGACCCCCAGGA
GCACAGGGAGAGAGCGGAGAGAGGGGATCTCGCGGAAGCGTTGGACCCGCTGGACCTCCA
GGTGGTGTTGGAGAGCGTGGACCCATGGGACCCCCAGGAATGTCTGGAGCCCCAGGAGCA
CCAGGAGCTAAGGGAGACCGTGGATTGCCTGGTGAACGTGGATCTGCTGGATCCAAGGGA
TCTGCTGGAGAGTCTGGCCGCCCAGGAGAGCCAGGTATGCCTGGACAGAGGGGACTTACC
GGACCCCCAGGCAAGCAAGGACGTGATGGAAAGCCCGGACCCGCTGGTGCACCTGGTGAA
CCTGGAAACTCTGGACCTGCTGGAGCATCTGGACAACGTGGTCTTCCCGGACTTGTTGGT
CTGCCCGGACCACAAGGACAACGTGGTGAGCGTGGAGAGGATGGTGGCCAGGGATCYCCT
GGAGCACCTGGTCTGACTGGTGAGCCCGGAAAGCGTGGAGAACCTGGTGTTGCTGGACCT
CCCGGACCTCAGGGATCTGCTGGAGAGAGGGGTAACCAAGGACCCCAAGGACAGGCTGGA
TCAATGGGACCCCCAGGACCTCCTGGAGCAAGTGGTGATGCTGGAGCACAGGGAGACAAT
GGACCACCAGGAGAATCTGGACCTCAGGGACCCCCAGGAGCCCGTGGAGAGCGTGGCGCC
CCAGGTGAACGTGGACCACAGGGACTTACAGGAGCACAGGGACGACGTGGAATCGGTGGA
CGTGCTGGAAATGATGGAGCTACCGGACCCCCAGGACAGAAGGGAGAGATGGGACCTCCA
GGAAATGTTGGACTTCAGGGACCTCCCGGAGAACTTGGACCTTCCGGACCACCAGGCGCW
CGYGGACCACCCGGACCTAGCGGAAGCCCCGGACCAGATGGACCTGCTGGAGCTGAGGGA
GACAGGGGACCAGTTGGACCTATGGGACCMAGCGGACCATCTGGAATGCCCGGTGAAAGG
GGAGACAATGGAGAGCCCGGACCTGGAGGAGCACCTGGACAACGTGGAGATCCTGGCGAT
CAAGGACCACAAGGATCCCCTGGATCACCTGGATTCGCTGGACCACCTGGCCGCTCTGGA
AACCCTGGACCTCAAGGAGAGCTTGGACCTACCGGAGCTAGGGGAGAGACTGGAGGACCA
GGACCCTCAGGACCTACCGGAGACCCAGGACCACAGGGACCTCTTGGAGCCCCAGGACAA
CAGGGAGAGCGTGGAGAGACAGGACCTCAGGGACAAGGTGGACCACCAGGACCCATTGGA
AGCCTTGGAGCACCCGGAGCACAGGGACCACCCGGACCCACTGGACCTTCAGGWAATGCT
GGTAGCCCAGGACAGCCTGGTGCCCGTGGAGAGCCAGGACAGTCTGGATCTCCTGGACAA
CCTGGACTTGCTGGAACAACTGGACCCTCTGGAGAGCGTGGAGACAAAGGAAACGATGGA
CAATCTGGACCTCCCGGACCCCCTGGACCCACTGGACCTGCTGGACAATCTGGAATCCTT
GGTCTTGCAGGAGGCTCTGGACCCCGTGGACCCGGTGGACCTGCTGGACCACCTGGTGAA
GCTGGAAGCCGTGGACCCGCTGGAAAGTCTGGAGACAGGGGATCTCCTGGAGCTGTTGGA
CCCGCAGGAAACCCWGGACCCGCTGGAGAGAATGGCATGCCTGGAAGYGATGGAAATGAT
GGAGCCCCTGGACCCCAAGGATCTCGTGGAGAGAAGGGAGACACTGGTGCCTCTGGAGCC
AACGGATCACCTGGAGCACCAGGACCAATCGGTGCCCCTGGAGCTGCTGGTGCTTCCGGA
CCACGTGGTGAGACCGGATCTACTGGTGCCCCAGGACCTCAGGGTCCTACCGGTGCCCGT
GGCTCTACTGGACCTGCTGGACCATCTGGACCATCTGGACCTGCTGGWGAGCGTGGAGAG
ACTGGACCTGCTGGACACAAGGGACATCCTGGAGTCTCTGGACTTCCTGGTCTACAGGGA
ACTTCTGGACCCATGGGAGAGCCTGGTGCACCCGGAGAACAAGGACAACAGGGAACTAGG
GGATTACCTGGTGCCCGTGGATCCAATGGAAACGATGGACCCTCAGGACCCCGTGGATTT
GATGGACCCGAAGGACCCCGTGGACCCCGTGGAGAAGGTGGATCATCTGGACCACCAGGA
CCCCCAGGACCTCCCGGACCCCCAGGACCACCAGGACAAGTCCAGTCTTCATACGGAGTC
AGATACCCATCCTTCCAGTCTGGCGGCAAGGGACAAGGAAGCTCTCCTTATGGTTATGCT
TACAGAGACGACAGCAAGAATGATGCCGTCAAGATTCAGGATACCGAACTTCTTGGAGCT
ATCAGTGCTCTTGGCCAGCAGATTGAGTTGATCAAGGCACCTCAGGGCAAGGCTAAGACC
AACCCCGCCAGGTCATGCAAAGACGTCTTCCTCAACAATGTTGAAGCCGAGAGTGGATAT
TACTGGGTCGATCCCAACCTTGGATGCCAGAAGGATGCCATCCAGGTCTATTGCGAAGCT
GAGACTGGCGCYACCTGYGTACCCTCAACAAACAATGTTGTCAGCAACATGACATGGTAC
GTTGGCAAGACRAAGCGCGCTTTCTTCTCCAGCATGCACGGTGGTGACAAGTTCGCCTAC
ATCGAGGACTCYACCCAGATGACCTTCCTCCGCCTCCTCTCCACCAGCGCCCGCCAGACC
GTCACCTACTTYTGCAAGAACGTCCAAGGAAACCCAATCTTCCTCTCAAGCTCTGATGTC
GAACTGGTCGATGACCAGGACAGCAAATTCAACTACAGGACACTTGAAGATGGCTGCTCA
TCCTCATCATCACAGTGGGGCAAGTCTGTCTACGAATATGAGACCAAGAAGACAACACGT
CTGCCGATCGTTGATTTCGCCCCTGGTGAAGTTGGCAGTGAAAGTCAGATGTTTGGCCTG
GAGATGGGACCTGTGTGCTTTTCA

>spurp
ATGCTTGACGATCCCCTTCCCCCACCAAATCCTCTTCGATGCATGGATTGTGCATGGGCA
CCAACTCACACAGGCATGCTCAATGCTGATGTATACAACAATGCCCAGGCCGACAACCTA
CCCTGCCTGTACCGTGGATTGTTGAAACCCCATGGCAAGAGGTGGAAGGCAAATGAATGC
ACCACTTGCACTTGCAACAATGCTACCACCACATGCCAGATTGACACCTGTAAGGTGCCC
AAATGCCCCAACCCTAAACAAGTTCCTGGAGAGTGTTGTCTCCGCTGTCCTATTGCGGTG
ACCATCACAAATTTGGATGTGATGCTGAGCAATCCAGCTCCAATATCGGAGGGCCAAGTG
AACAGTGTGCCTGTCGACGTGAACATAGACTTGCTAAACAGAAAGACTCAAGATGTATCT
GGCACTGGTCTTTGGAAGCTCCAAGTGTGGGGCTCGCTGCGGGCCGACGGTGTCGGGCAG
CAAATCTCCTTATCAGAGCAGGCCCTGACAAGGAATCAAGAAGCAACACCCGTTGAGCGG
GGGGCTCCATTCTTCTTTCGAAATGTCCCATATGAGCTGGACATGAGAGGGGTCAGTTGC
TCAGAGATCAATTATGTTTGTGTACGCATTAGAAAGGGGAATGATCCAGATCCTCAGTTC
ACATTCAAAGGGAAACCCAACCAAGCCACCACATTCTCAGACTGTGCACCCATCTCAGAG
TGTTCAGGTGTTCAATTGCGAGGACTTACGTGGGAACTTCAAGCCTCGAATGTTATCGCT
GGTATGCGCAATCCCCTTAACATCACTGCACAAGTAAACTTTGTGGAAGGTGCCGGTGAT
GTATCTGGAGAGAATCTCTGGCGGCTTGGACTGTACGGGAGTCGCAACGCCCAAGGATCC
GGAGAGAAGTTCAATTATGTTAGACAGACTTTGAATGAGTTTGAATCGGCCTATCCACTG
AGGGGTGCTGGAGATATCAACTTCCGGTTTGCCAGGGCTGCGTTTGATCTGGCTGCCATT
GGGTGCACAGATTATGATTACATGTGTGGAGAGTTCACCAAAGCGGACAATCCCAATCCA
GACTTCAGTTTCTCTGTCTATCCATCAGGAATGACCAAGATCACATGCAAGGGTTGGCCA
TGTAGAGCAGTTGTGAACATTGAGGCTGTAAGTGCCATCCCTGTTCGAGGCAGCCTGGTT
GCTGGGCGAGCCGACAATCCCATCGAGATGTACGTCAAGGTGAACGGGTCTGGTGTTGGT
GTAGCAGGACAGAACCTGTGGACCCTCTCTTCCTATGGAAGCCAGAACAGCAGAGGAGCG
GGCAGGAAGTACGCTCAGACAATGCAGATCCTTACCCCAGAGCAGCAGAACACCATGCTC
GTTCCCGGCACTCCGATGGAGCTTGGGAGGGTGTCTATGAACATTGACATGACCAACCAA
GACTGCAATCAAGTCACCCATGTCTGTCTGACACTCGGCAAAGGTCAAAATCCCACTACT
GTCTTCAGTGTTGTTCCTGTTCCCAACTCCAATGTCCTCACCAAGTGCATACCATACCAA
TGTGCAGTGGCAACTGCAAGGTCATTATCTTGGGATTATGATGCTCCAACTGTGGTGCTG
GGTCAGCAGAGCGACTTGACTATAAATACTGAGGTATCATTTGTGGACAATGAGGCTTCC
GTAGTTGGATCAAATCTTTGGAAGTTGGGAATATTTGGTAGTCGAAATCTAAATGGTAGA
GGACAAAGAATCGGAGAAAAAAGACAGATTTTGAGAACTAATGAGGCATCTACGCCCCTC
GATCCCAGGACAGCAGACGGGTTACATCGACTCAACATCAACAACATAAGGACCACATTC
GATATGAGTTCCATTGGATGCGGTGCTTTCCCGTACCTGTGTGTGGAGTTTGGACAAGCG
GACAGGCCCCGACCTTCTTTTGAGTTTGCTACAGAGGATGGGACAGACTCGGTTGTCAAC
TGTAAACTGCTGCAGTGTGAAAATGATGTCATGCTGAATGAATTGCATCTGACCCTGGAG
AATGGTAGAATTCTGGATGCAAGGCCAGAGAATCCACTCACGTTTTCTCTGGAGGGAAGT
CTCATAGGTCCAGGTGTCCAAGGGAGAGACTTATGGACTGTCTCAATGTTCGGAAGTGGT
GAGCCCGATGGAGTGGGACCCCGTTTTGGACAAATGGACCAAATCTTGGATACACGTCAG
AGGAACAAGCCCTATGTGCCAAATGAGAATTTAGATTTTGGGAATATTGACCTAAACTTT
GACATGAGTTCTCATGAATGTGCCAGAATCAGATACATGTGTGTAGAATTTTCAAAGAAT
GATCAGACATCAGTGCCATTCACGCTGACAGCCAGCAGTGGGGAAGCTTGGATATCTTGT
GTTGACATACCATGTGAAGGAGTCATTGCTTCAGATCTAATATGGCACTACCAAGCACCT
GAAGGCATCACCCTTGGTGCTCCCATACCTATCTTGCTGGATGCGGTAGTTGAATTCAGT
TCAGTGTCAGCGGATGTCATTGGAAGGAACTTGTGGGCATTGACACTCTATGGTAACACC
ATGGAGAGTGGACGAGGGGATATCATTGGCATCTTGGAAGGCAACATCCTAGGCAATAAG
GCAGCTAGTCGAAACCTTCTTGTAGGAGATGACTCTTTAAACTTTACAAATGTAAGAAGT
GAGAAGGACCTTAGCAGGATTGGATGTCTGCATGAGGGATATCTCTGCCTCACCTTTGGA
CGAGGAGCCAACCCCAAGCCACCTTTCATGCTACTTACAACAAGTGGAGGTGACTCAATA
GTGAGCTGCAAGAAGGTGCCTTGCCCAAGAAATGTTGAACTGACAAATATTGACACCGGT
TTTGTGAGTGGTTCTTTGATAGAAGGCACTCCCAGCAATGAAATTGTTCTCTCGATGACT
GCCAACAGTGCGCCCAACTCAAATGGCATCAATGGCATCAGTCTTTGGTCAGTGGGTGCC
TGGGGCAGCCGAAACCCTGATGGAAGTGGGAAGCGAATCAATCCAGTTGAAGGGGAGGTC
CTGAGTGGTGCACAGAGCAGCATCAACCTGACTCCAGGAGGCATGATTGACTTTGGAGAA
GTAGCCATTGACTATAGCATGGAAGACGTCACCTGCAGGGATATCAACTACATCTGTGTA
GAACTGGACAAGAACTCAGGATCCAATGTAGAGTTCAACCTTATTGCAGAGAGAGAAACC
ATGAGGAGATGTGAAGCAGTCTCTTGCTCTGGTGTTCTTGCAAGAACTTTGAGCTGGGAT
TTCCGGGCCAATGAGGTACGACCCAACCAGCGTAGCCCGATCACTGTCCAGGCAAGTGTT
CGCTTTGATGAAAACAGCTCTCCTCTCACTGGAAGCCGTCTCTGGAGGATGTCGCTCTTT
GGCAGTGACAACCTTGATGGCAATGGCAGAACATTTGATCCAATCCATCAGATCCTTGAT
GCCCAGAATCAACGCAAGTCTCTCAACCCTCAGTTTCCCCTCACCTTCAATAATGTACCC
ACTGAATACAATGTCGGTGCCATTGGTTGTGGTGAATATCAGTTTTTGTGCATGGAGTTC
ACCAGAGCAGATAACTCTGATCCGGCCTTTGTGTTTGATGTTGTGGGTGGAGGAAACAAA
CTGGTAAACTGCAAGCAGCTGCTTTGTAATTCAGATGTTGTGCTTCAGGGTATGACCACC
AATATTGTTGGTAGCCCTATTGTCACTGAAGGAATCAGGAATACCGTTGACATCGACACC
TCCGTCTTCTCCAGCCCTGAATCTCGTCCTCTGGACAGTAGTCCTGGCTTGTGGCAGTTA
TCTGCCTACCTCACCCCCAGTCCTGATTCTCCTCTCCAGTTCAATGTCCAGAACCAGGTG
CTGTCGCGGCAGCAGGCAAGTAGCGCCCTCAACCCTGGAAGCCCCATTGGCTTTGGTCCT
GTCTCTGTGAATGTGGACCTTAGACAGACTACTTGTGAACAGGCTGGTTACGTTTGCACA
AGACTCAGCAAAGGTCCATCTCCAAGAGTGGATTTCAATCTCCAGATAGTACCAGACCCA
AGCGCTGTGAAGTCATGTGAAAGAATTGAATGCAATGGTGTTCATCTTCAAAATAACATT
GACTGGACATACAATGCTGATGATTCTATACCAGGGCGGGAGACCCCCATATCCATCACA
ACCAACCTCCTGCCTTTCCCAAACAGTCGCGACATCACAGGAAACGATCTCTGGGAGATG
GGCCTGTATGGCAGTAAGAATCCCGATGGTTCAGGAGAAAAGTTCAACTACGAGGACCAA
ATCCTTAGTCCTGAGCAGGCGGGCACACCCCTTGATGGCGACACCCCATTCTTCCTAGAC
AACATTGACACCAACTTTGATGTTGGCTCTGTTGGTTGCACAGACTTCAGATACCTGTGC
GTTGATTTCAAAAAGGGCAGGAACCCCTCCACTGACTTCACCTTCCAGATAGGAGACACA
GCAGAGAACACTATCACTTCTTGTAAACGGATGGCTTGTGACTCTAATGCAATTGTGTCG
GACTTGGTATCTACTCTGGGTAGTGATGCTATTTTGATAGAGGGTAACCCACGCAATGGG
CTTGCAGTTGATCTGCGTGCTATCACAAGTCTAGAATCCACACCAATCCTAGGTGACCGC
CTGTGGCAGGTGGATTCGTTCCTGAGCCGAAACCCTGATGGCTCTGGTCGAGAAGGGGCA
CTGAACACTAATATCCTTGATCCGTTACAAAGTGCCTGGCCTCTGAGACCAGGAATAGAC
ATTGACTACGGCCAAGTGCTGGTGGACGTGAATATGCAGGATGTGTCTTGTGCGGAGGCA
CGCTACATGTGCTTCAGACTGCGCAGAAATGCTGATGCAACGGTCAGCTTTAACCTGCAG
GGAGAACCAGATGACTCTGTCCTTACCAGCTGCCTAGATATGACACAACAATGTCAAGGT
GTGATTCTCACTGGTATTGACTGGAGCTACGATGAGTCTGTGCCCAGGACACTCTCCATA
TCAGCTTCTGCAGATGTTACATTGAACAGCCGAAACCTTGATGGGTCAGGCTTGTGGACC
ATGGGCCTCTTTGGTAGCACCAACGGACGTGGACTGGGCAACCGCCTTGGTCACCAGCAG
CAGATCTTGAATTTGTACAATCAGGGGCGAACCGTGATGCCACCAAGACCTATCACCTTC
AGGAATATTGACACCAGGTTCAATATCGAGCAGTTGGGTTGTAACAGCCAATACCAATAC
CTCTGTCTAGAGCTCTCCAAAGGAGCCAACCCAAATCCAGAGTTCTCCTTCAGGACTATA
GATGGTGATGACTCTCTGATGTCCTGTAAACAGAGAGAATGTAGAGCTGTCATCATTACA
GGCCAAGAAACAACACCATCTGCCTTCAGGCTAAGAGAGGGAGAACCAGTCAACGAAATC
AACCTAGCCACTGTAGTTTCTACAGCTAGGGAAGGTGGTACTGTCACCGGGGATCAGCTG
TGGCGCCTTGGCTTCTATGGCAGCACTAACCCTGATGGCACGGGGCAGAGGGTTGGTTAC
CAGGAGCAGATCCTTCCTTACTACCATGCTGACCAAGACTTAGAGAGGCCAGGAGACACC
ATAGATTTCTCTGGCTTGAATGCAAACTTTGACATGACCAGCATCCCATGCTCCCAGGTT
CAGTACTTGTGTACAGTGCTTTCCAAGAACCCAGAGGCATCAGATGATTTCACTCTTACC
ACGCAACCCAATGAAGATGTTTTGACAAGTTGTTTTCCAGTCCCGTCTGGTGCTTGTAGA
GGTGTCATTGTGACGGACATGGAGTGGTCATACACATCAAGTAAACCCATCCCTAGTCAA
CCAGATGTTTTGGAGATAGATATGTCTGTGGATTCACTTGAAACTGCTTCTGGTATTGAC
GGAAGAAGGATGTGGCGTGTTGGCATCTTTGCCAGCAAGCGTAGAGACGGAACGGGTCCA
AGGCAGGGCACCAACTACCAGATCCTAAACACCTTCCAGGCTCGTAAGCCACTGGTCGCT
GGTCAAAGGCTCAACATCGATACCATCGCCACCAGATTCGACCTGGATGAGATCAATTGT
GACAGCGGGTACAGATACCTGTGCTTGGAGTTTGCTAAGAGCATGAGACCACTACCAGAC
TTTGAATTCACCACAACAACAGGAGGAAACACCATTATACGATGCAAAGAATACGAATGT
GATAGAGGTGTGAAGCTCATGGATCTTGAGACAATCCCAGACACCAACTACCAAACTGTG
ATTAGCCAGAAGAGGGAGAATATCCTTCAGTTTGATATGATGGCAGCTCCTGCTTCAGAC
ACTGCAGCCCTCCGTGGTGTCAACCTATGGGAACTGGCCCTCTGGGGCAGTGACAACCCC
ATCGGGGAAGGACCACGCCACAATGAACGCACTGCCTACAACCTCAACACCTACCAGAAG
AGTGTCGCTGTCACTAACCAAGACGTGCTCCGCTTTGGAACTGTGGAGACCACTTTTGAT
ATGACAGGATTGACCTGTGATGAAGTGCAGTATATCTGCGCTCGTCTTCAGAAGTCCAGT
GACGCTGTGCCAAACTTCCAGCTGTCTGGTGTGCCTAACAATAGAGTTCTCACTCAATGC
TTCAATGTTAGGTGTGCTGGAGTGGTAGTGGACAATACACGTCTTTCAGTGTCCAGCAGC
AGCCTGACCGATGGTAGTGACGAGGTCTTCTTCTCAGTCACCATGAATTCTCAAGACCAG
AGTGCAGATGCCGCATTAGAAAACATGTGGCAGATGTCTGCCTACTTGACCAGCACCTCT
GATGGCACTGGCAAAAGGGTTGTCCTCGGAGAGGAAATACTTACTCCTAGGGAGTCCAGT
CAAGCCCTCTTCTCAGGCTCCCGGACCGGCTTCTACGATATGCGTACCCGGGTCAATCGA
GACACACTTGATTGCACAGCCAGCAACTACCTCTGTATAGAGGTCACCCGCGCATCGAAC
GCCCCTAATACATTCTCTTTCACAGGCTCACAGGCCAACTCGCTCTCTTCTTGCGAGCGG
TTGGAATGTGCCAAAAAGCCTGCCGGGCAGTATTCAGAAGGCCCTCGCGGAGACAAGGGA
CAGAAAGGAGAACCTGGTGATGCCGATATAAATAGTGCTAATTTCCCCCCTGGTCTACCA
GGACCAGTTGGACCCCCTGGACCATCCGGACCTTCTGGACCAGCTGGTAACAATGGACCA
CCAGGACCCAATGGACCCCGTGGAAACCCTGGTATGGATGGATTGACTGGTCTGCCAGGT
ATCCCTGGACCCCCTGGACCACCAGGAAAGTCAGGATCATTGGTTGCATCCGCCCAGACC
TCATCCTTCAACAAGGGACCCTCTCTTGCTGGATACCAATACCCACAAGCACAGGCAGCT
GGCACCCCCGGACCACGTGGACCCCCAGGACCCCCAGGATCAAGGGGACCTCAAGGTTTG
ACTGGACCATCCGGACCTTCAGGAGAGACTGGACCCTCAGGTAACTCTGGACCACCAGGA
CCATCTGGACTTCCCGGACGCCCAGGATCTGATGGAGATGACGGTACCCCAGGCTCTCAG
GGACAACGTGGACCTGCTGGAACCCCTGGATCCCGTGGAACCCCAGGAATGCCCGGAGCC
CCCGGAATGAAGGGACATCAGGGTCTACCTGGAATGACAGGAAGCAAGGGAGAGCGTGGA
GAAGGTGGAGAGCGTGGAAGTGATGGTAGCCCAGGACCCGTTGGTGCTCCAGGACCTGCT
GGACCCTCTGGACAACCCGGTGAACGTGGCCGAACTGGACCCGCTGGATCACAGGGAGAC
CGTGGAGCAGATGGAGCCACCGGATCTCAGGGACCACCAGGATCCACCGGACCCGCTGGA
GCCCCAGGAATGCCCGGAATCTCCGGAGCTAAGGGAGATGCTGGATCCCCAGGAGCACGT
GGATCCCCTGGACTACAGGGAGCCCGTGGAGAGCGTGGATCAGAGGGATCCCAAGGACAG
ACTGGACCACCAGGTGTCCCCGGACGTGATGGATCTAATGGAGCCAAGGGATCTGCAGGA
CCCTCAGGAGCTCAGGGAACACCAGGTTTCCCAGGAGCACGTGGACCACCCGGACCCGCT
GGTAGCCCAGGACCTGCAGGATCCAAGGGAGACCAAGGAAACCCAGGACAGCCAGGAGCA
CAGGGAGAGTCTGGACCTCTCGGACCCCGAGGAGAGACTGGACCTGCTGGACCCCCAGGA
GCACAGGGAGAGAGCGGAGAGAGGGGATCTCGCGGAAGCGTTGGACCCGCTGGACCTCCA
GGTGGTGTTGGAGAGCGTGGACCCATGGGACCCCCAGGAATGTCTGGAGCCCCAGGAGCA
CCAGGAGCTAAGGGAGACCGTGGATTGCCTGGTGAACGTGGATCTGCTGGATCCAAGGGA
TCTGCTGGAGAGTCTGGCCGCCCAGGAGAGCCAGGTATGCCTGGACAGAGGGGACTTACC
GGACCCCCAGGCAAGCAAGGACGTGATGGAAAGCCCGGACCCGCTGGTGCACCTGGTGAA
CCTGGAAACTCTGGACCTGCTGGAGCATCTGGACAACGTGGTCTTCCCGGACTTGTTGGT
CTGCCCGGACCACAAGGACAACGTGGTGAGCGTGGAGAGGATGGTGGCCAGGGATCCCCT
GGAGCACCTGGTCTGACTGGTGAGCCCGGAAAGCGTGGAGAACCTGGTGTTGCTGGACCT
CCCGGACCTCAGGGATCTGCTGGAGAGAGGGGTAACCAAGGACCCCAAGGACAGGCTGGA
TCAATGGGACCCCCAGGACCTCCTGGAGCAAGTGGTGATGCTGGAGCACAGGGAGACAAT
GGACCACCAGGAGAATCTGGACCTCAGGGACCCCCAGGAGCCCGTGGAGAGCGTGGCGCC
CCAGGTGAACGTGGACCACAGGGACTTACAGGAGCACAGGGACGACGTGGAATCGGTGGA
CGTGCTGGAAATGATGGAGCTACCGGACCCCCAGGACAGAAGGGAGAGATGGGACCTCCA
GGAAATGTTGGACTTCAGGGACCTCCCGGAGAACTTGGACCTTCCGGACCACCAGGCGCT
CGTGGACCACCCGGACCTAGCGGAAGCCCCGGACCAGATGGACCTGCTGGAGCTGAGGGA
GACAGGGGACCAGTTGGACCTATGGGACCCAGCGGACCATCTGGAATGCCCGGTGAAAGG
GGAGACAATGGAGAGCCCGGACCTGGAGGAGCACCTGGACAACGTGGAGATCCTGGCGAT
CAAGGACCACAAGGATCCCCTGGATCACCTGGATTCGCTGGACCACCTGGCCGCTCTGGA
AACCCTGGACCTCAAGGAGAGCTTGGACCTACCGGAGCTAGGGGAGAGACTGGAGGACCA
GGACCCTCAGGACCTACCGGAGACCCAGGACCACAGGGACCTCTTGGAGCCCCAGGACAA
CAGGGAGAGCGTGGAGAGACAGGACCTCAGGGACAAGGTGGACCACCAGGACCCATTGGA
AGCCTTGGAGCACCCGGAGCACAGGGACCACCCGGACCCACTGGACCTTCAGGTAATGCT
GGTAGCCCAGGACAGCCTGGTGCCCGTGGAGAGCCAGGACAGTCTGGATCTCCTGGACAA
CCTGGACTTGCTGGAACAACTGGACCCTCTGGAGAGCGTGGAGACAAAGGAAACGATGGA
CAATCTGGACCTCCCGGACCCCCTGGACCCACTGGACCTGCTGGACAATCTGGAATCCTT
GGTCTTGCAGGAGGCTCTGGACCCCGTGGACCCGGTGGACCTGCTGGACCACCTGGTGAA
GCTGGAAGCCGTGGACCCGCTGGAAAGTCTGGAGACAGGGGATCTCCTGGAGCTGTTGGA
CCCGCAGGAAACCCAGGACCCGCTGGAGAGAATGGCATGCCTGGAAGCGATGGAAATGAT
GGAGCCCCTGGACCCCAAGGATCTCGTGGAGAGAAGGGAGACACTGGTGCCTCTGGAGCC
AACGGATCACCTGGAGCACCAGGACCAATCGGTGCCCCTGGAGCTGCTGGTGCTTCCGGA
CCACGTGGTGAGACCGGATCTACTGGTGCCCCAGGACCTCAGGGTCCTACCGGTGCCCGT
GGCTCTACTGGACCTGCTGGACCATCTGGACCATCTGGACCTGCTGGTGAGCGTGGAGAG
ACTGGACCTGCTGGACACAAGGGACATCCTGGAGTCTCTGGACTTCCTGGTCTACAGGGA
ACTTCTGGACCCATGGGAGAGCCTGGTGCACCCGGAGAACAAGGACAACAGGGAACTAGG
GGATTACCTGGTGCCCGTGGATCCAATGGAAACGATGGACCCTCAGGACCCCGTGGATTT
GATGGACCCGAAGGACCCCGTGGACCCCGTGGAGAAGGTGGATCATCTGGACCACCAGGA
CCCCCAGGACCTCCCGGACCCCCAGGACCACCAGGACAAGTCCAGTCTTCATACGGAGTC
AGATACCCATCCTTCCAGTCTGGCGGCAAGGGACAAGGAAGCTCTCCTTATGGTTATGCT
TACAGAGACGACAGCAAGAATGATGCCGTCAAGATTCAGGATACCGAACTTCTTGGAGCT
ATCAGTGCTCTTGGCCAGCAGATTGAGTTGATCAAGGCACCTCAGGGCAAGGCTAAGACC
AACCCCGCCAGGTCATGCAAAGACGTCTTCCTCAACAATGTTGAAGCCGAGAGTGGATAT
TACTGGGTCGATCCCAACCTTGGATGCCAGAAGGATGCCATCCAGGTCTATTGCGAAGCT
GAGACTGGCGCCACCTGTGTACCCTCAACAAACAATGTTGTCAGCAACATGACATGGTAC
GTTGGCAAGACAAAGCGCGCTTTCTTCTCCAGCATGCACGGTGGTGACAAGTTCGCCTAC
ATCGAGGACTCCACCCAGATGACCTTCCTCCGCCTCCTCTCCACCAGCGCCCGCCAGACC
GTCACCTACTTTTGCAAGAACGTCCAAGGAAACCCAATCTTCCTCTCAAGCTCTGATGTC
GAACTGGTCGATGACCAGGACAGCAAATTCAACTACAGGACACTTGAAGATGGCTGCTCA
TCCTCATCATCACAGTGGGGCAAGTCTGTCTACGAATATGAGACCAAGAAGACAACACGT
CTGCCGATCGTTGATTTCGCCCCTGGTGAAGTTGGCAGTGAAAGTCAGATGTTTGGCCTG
GAGATGGGACCTGTGTGCTTTTCA

>pdep
ATGCTTGATGATTCCCTTCCCCTACCAAATCCTCCTCAATGCATGGATTGTGCATGGGCA
CCAACCCACACAGGCATGCTCAATGTTGATGTATTCAACAACGCCCAGGCCGACAACCTA
CCTTGCCTGTATCGTGGATTGTTGAAACCCCATGGCAAGAAGTGGAAGGCAAATGAATGC
ACCACTTGCACTTGCAGCAATGCTACCACCACATGCCAGATTGACACCTGTAAGGTGCCC
AAATGCCCCAACCCTAAACAAGTTCCTGGAGAGTGTTGCCCCCGCTGTCCTCTTGCGGTG
ACCATTACGAATTTGGATGTGATGCTGAGTAATCCAGCTCCAATATCGGAGGGCCAAGTG
AACAGTGTGCCCGTTGATGTGAACATAGACTTGCTAAAAAGAAAGACTCAAGATGTATCT
GGCACTGGTCTTTGGAAGCTCAATGTGTGGGGCTCGCTGCGGGCCGATGGTGCAGGGCAA
CAAATCTCCTTATCAGAGCAGGCCCTGACAAGGAATCAAGAAGCAACACCCATTGAGCGG
GGGGCTCCATTCTTCTTTCGAAATGTCCCATATGAGCTGGACATGAGAGGGGTCAGTTGC
TCAGAGATCAATTATATTTGTGTGCGCATTAGAAAGGGGAATGATCCAGATCCTCAGTTC
ACATTCAAAGGGAAACCCAACCAAGCTGCCACATTTTCAGACTGTGCACCCATCTCAGAG
TGTTCAGGTGTTCAATTGAGAGGACTTACGTGGGAACTTCAAGCCTCGAATGTGATCGCT
GGTATGCGCAATCCCCTCAACATCACTGCACAAGTGAATTTTGTGGAAGGTGCTGGAGAT
GTATCTGGAGAGAATCTCTGGCGGCTTGGACTGTACGGGAGTCGCAACGCCCAAGGAACC
GGATCTAAGTTCAATTATGTTAGACAGACTCTGAATGAGTTTGAAGCGTCCTATCCATTG
AGGAGTGCTGGAGATATCAATTTCCGGTTCGCCAGGGCTGCGTTTGATCTGGCTGCCATT
GGATGTACAGAGTATATGTTCATGTGTGGAGAGTTCACTAAAGCAGACAATCCCAATCCA
GACTTCAGTTTCTCTGTCTATCCATCAGGAGACACCAAGATCATTTGCAAGGGTTGGCCA
TGTAGAGCAGTTGTGAACATTGAGGCTGTAAGTGCCATCCCTGTACGAGGCAGCCTGGTT
GCTGGTCGAGCAGACAATCCCATTGAAATGTATGTCAAGGTGAATGGGTCCGGTGTTGGT
GTAGCAGGACAGGGCCTGTGGACCCTCTCTTCCTATGGAAGCCAGAACAGCAGAGGAACA
GGCAGGAAGTATGCTCAGACAATGCAGATCCTTACCACAGAGCAGCAGAACACTATGCTC
GTTCCTGGCACCCCTATGGAGCTTGGCAGGGTGTCTATGAACATTGACATGACCAACCAA
GACTGCAATCAGGTCACCCATGTCTGTCTGACACTCGGTAAAGGTCAAGACCCCACTACT
GTCTTCAGTGTCGTTCCTGTCCCCAACTCAAATGTCCTCACCAAATGCATACCATACCAA
TGTGCAGTGGCAACTGCAAGGTCATTATCTTGGGAATATAATGCTCCAACTGTGGTGCTG
GGTCAGCAGAGTGACCTGACCATAGATGCTGAGGTATCATTTGTGGACAATGAGGCTTCC
GTAGTTGGATCAAATCTTTGGAAGTTGGGAATATTTGGTAGTCGAAATCTTAATGGTAGA
GGGCAAAGAATCGGAGAAAAAAGACAGATTCTCAGAACAAATGAGGCATCTACGCCCCTC
GATCCCAGGACAGCAGATGGGTTACATCGACTCAACATCGACAACATAAGAACCACATTC
GATATGAGTTCCATTGGATGCGGTGCTTTCCCGTACCTGTGTGTGGAGTTTGGACAATCA
GACAGGCCACAACCTTCTTTTGAGTTTGCTACAGAGGATGGGACAGACTCGGTTGTCAAC
TGTAAACTGCTGCAGTGTGAAAATGATGTCATGCTGAATGCATTGTATCTGACCCTAGAG
GATGGTAGAATTCTTGATGCAAGGCCAGAGAATCCACTCACATTTTCTCTGGAGGGAAGT
CTCATAGGTCCAGGTGTCCAAGGGAGAGACTTATGGACTGTCTCATTGTTCGGAAGTGGT
GAGCCAGATGGAGTGGGACCCCGTTTTGGACAAATGGACCAAATCTTGGATACGCGTCAG
AGGAACAAGCCCTATGTGCCAAATGAGAGATTGGATTTTGGGAATATTGACCTAAACTTT
GACATGAGTTCTCATGAATGTGCCAGAATCAAATACATGTGTGTAGAATTTTCAAAGAAT
GATCGAACATCAGTGCCATTCACACTGACAGCCAGCAGTGCGGATGCTTGGATATCTTGC
GTTAACATGCCGTGTGAAGGAGTCATTGCTTCAGATCTAACATGGCACTACCAAGCACCA
GCAGGCATCACCCTTGGTGCTCCCATACCTATCTTGCTRGATGCATTAGTTGACTTCAGT
TCAGTGTCAGCAGATGTCATTGGAAGGAACTTGTGGGCATTGACACTCTTTGGGAATACC
ATGGAGAGTGGACGAGGGGATATCATTGGCATCTTGGAAGGCAATATCCTAGGCAATAAG
GCAGCTAGCCGAAACCTTCTTGTAGGAGATGACTCTTTGAACTTTACTAATGTAAGAAGT
GAAAAAGACCTTAGCAGGATTGGATGTCTGCATGAGGGATATCTCTGCCTCACTTTTGGT
CGAGGAGCCAACCCCAAGCCACCTTTCAAGCTACTTACAMCAAGTGGAGGTGACTCTATA
GTGAGCTGCAAAAAGGTGCCTTGCCCAAGAAATGTTGAACTGACAAATATTGACACTGGT
TTTGTGAGTGGTTCTTTGATAGAAGGCACTCCCAGCAATGAAATTGTTCTCTCGATGACT
GCCAACAGTGCGCCCAACTCCAATGGCATCAATGGCATCAGTCTTTGGTCAGTGAATGCC
TGGGGCAGCCAAAACCCYGATGGAAGTGGGAAGCGCATCAACCCAGTTGAAGGGGAGGTC
CTGAGTGGTGCACAGAGCAGTATCAACCTGACTCCAGGAGGCATGATTGACTTTGGAGAA
GTGGCCATTGACTATAGCATGGAAGACGTCACCTGCAGGGATATCAACTACATCTGCGTA
GAACTGGACAAGAACTCAGGGTCCAATGTAGAGTTCAACCTTATTGCAGAGAGAGGAAAC
ATGAGGAGATGTGAAGCTGTCTCCTGTTCTGGTGTTCTTGCAAGAACTTTGAGCTGGGAT
TTCCGGGCCGACGAGGTGCGACCCAACCAGCGTAGCCCGATCACTGTCCAGGCAAGTGTT
CGCTTTGATGAAAACAGCTCTCCTCTCACTGGAAGCCRTCTCTGGAGGATGTCGCTCTTT
GGCAGTGACAACTCTGATGGTGATGGCAGAACCTTTGATCCTATCCATCAGATACTTGAT
GCCCAGAATCGACGCAAGCCTCTCAACCCTCAGTTTCCCCTCACCTTCAATAATGTACCC
ACTGAATACAATATTGGTGCCATTGGTTGTGGTGAATATCAGTTTCTGTGCATGGAGTTC
ACCAGGGCAGATAACTCTAATCCGGCCTTTGTGTTCGATGTTGTGGGTGGAGGAAACAAA
CTGGTGAACTGCAAGCAGYTGCTTTGTAATTCAGATGTTGTGCTTCAGGGTATGACCACC
AATATTGTTGGTAGCCCTGTTGTCACTGAAGGAATCAGGAATACCGTTGACATTGACACA
TCTGTCTTCTCCAGCCCTGAATCTCGTCCTCTGGACAATAGTCCTGGCTTGTGGCGGTTA
TCTGCCTACCTCACCCCCAGTCCTGATTCTCCTCTCCAGTTCAACGTTCAGAACCAGGTG
CTGTCGAGGCAGCAGGCCAGTAGTGCCCTCAACCCTGGAAGCCCCATTGACTTTGGTCCT
GTCTCTGTTGATGTGGACCTTAGACAGACTACTTGTGAACAGGCTGGTTACGTTTGCACG
AGACTTAGCAAAGGTCCATCTCAAAGAGTGGATTTCAATCTCCAGATAGTACCAGACCCA
AGCGCTGTGAAGTCATGTGAAAGAATTGAATGCAATGGTGTTCATCTTCAAAATAACATG
GACTGGACATTCAATGCTGAAGATTCTATACCAGGACGGCAGACCCCATTATCCATCACA
ACCAACCTCCTGCCTTTCCCAAACAGTCGTGACATCACTGGAGACAATTTGTGGGAGATG
GGCCTGTATGGCAGTAAGAATCCTGATGGTTCAGGAGAAAAGTTCAACTACGAGGACCAA
ATCCTAAGTCCTGAGCAGGCGGGCACACCCCTTGACGGTGACACCCCATTCTTCCTAGAC
AACATTGACACTACCTTTGATGTTGGCTCTGTTGGTTGCACAGACTTCAGATACCTGTGT
GTYGATTTCAAAAARGGCAGGAACCCCTCCACTGACTTCACCTTCCAGATAGGAGATACA
GCAGAGAACACTATCACTTCTTGTAAACGGATGGCTTGTGACTCAAATGCAATTGTGTCG
GACCTAGTATCTACACTGGGTAGTGATGCTATTTTGATAGAGGGTAACCCACGCAATGGG
CTTGCAGTTGATTTGCGTGCTGTCACAAGTCCAGAATCCACACCAATCCTGGGTGACCGT
CTGTGGCAGGTGGATTCATTTCTGAGCCGAAACCCTGATGGCTCTGGTCCTGAAGAGGCA
CTGAACACTAATATCCTTAACCCGTTACAAAGTGCCTGGCCTCTGAGACCAGGCATAGAC
ATTGACTATGGCCAAGTGCTGGTGAACGTGAATATGCAGGATGTGTCTTGTGCTCAGGCA
CGCTACATGTGCTTCAGACTGCACAGAAATGCTGATGCAACGGTCAGCTTTAACCTGCAG
GGCAATCCAGATGACTCYGTGCTTACCAGCTGCCTAGATATGACACAAACATGTCAAGGT
GTAATTGTCACTGGTATTGACTGGAGCTATGATGAGTCTGTGCCCAGGACACTCTCCATA
TCAGCTTCTGCAGATGTTACATTGAAYAGCCGAAACCTTGATGGGTCAGGCTTGTGGACC
ATGGGCCTCTTTGGTAGCACCAACGGACGTGGACTGGGCAACCGCCTTGGCCACCAGCCG
CAGATCTTGAATTTGTACAATCAGGGGCGAACCGTGATGCCACCCAGACCTATCACCTTC
AGGAATATTGAAACCAGGTTCAATATGGAGCAGTTRGGTTGTAACAGCCAATATCAATAT
CTCTGTCTAGAGCTCTCCAAAGGAGCCAACCCAAATCCAGAGTTCTCCTTCAGGACTATA
GATGGTGATGACTCTCTGATCTCCTGTAAACAGAGAGAATGTAGAGCTGTMATCATTACA
GGCCAAGAAACAACACCATCTGCCTTCAGRCTAAGAGAGGGAGAACCAGTCAATGAAATG
AACCTAGCCACTGTAGTTTCTACAGCTAGGGAAGGTGGTACTGTCACCGGGGATCAGCTG
TGGCGCCTTGGCTTCTATGGCAGCACTAACCCTGATGGAACAGGGCAGAGGGTTGGTTAC
CAGGAGCAGATCCTTCCTTACTACCATGCTGACCAAGACTTAGAGAGGCCAGGAGACACC
TTAGATTTCTCTGGCTTGAATGCAAACTTTGACATGACCAGCATCCCATGCTCCCAGGTC
CAGTACTTGTGTACAGTGCTTTCTAAGAACCCAGAGGCATCTGATGATTTCACTCTTACC
ACGCAACCCAATGAAGATGTTTTGACAAGTTGTTTTCCAGTCCCAACTGGTGCTTGTAGA
GGTGTCATTGTGACAGACATGSAGTGGTCATACACATCAAATAAACCCAACCCTAGTCAA
CCAGATGTTTTGGACATTGAAATGTCTGTGGATTCACTTGAAACCGCTTCCAGTATTGAA
GGAAGAAGGATGTGGCGTGTTGGCATCTTTKCCAGCAAGCGTAGAGACGGAACGGGTCCA
AGGCAGAGCACCAACTACCAGATCCTGAACCCCTTCCAGGCTCGAAARCCGCTGGTCGCT
GGTCAAAGACTCGAGATTGATACCATCGCTACCAGATTCGACCTAGATGAGATCAATTGT
GACAGCGGGTACAGATACCTGTGCTTGGAGTTTGCTAAGAGCATGAGGCCACTACCAGAC
TTTGAGTTCACCACATCAGCAGGAGGAAACACCATTATACGATGCAAAGAACACGAATGC
GATAGAGGTGTGAAGCTCATGGATCTTGAGACAATACCGAACACCAACTACCAAACGGTG
ATCAGCCAGAAGAGGGAGAATATCCTTCAGTTCGATATGATGGCAGCTCCTGCCCCAGAC
ACTGCAACCCTCCGTGGTGTCAATCTATGGGAACTCGCCCTATGGGGCAGTGACAATCCC
ATCGGGGAAGGACCACGCCACAATGAACGCACTGCCTACAACTTAAACACCTACCAGAAG
AGTGTCGCTGTCAATACTGGAGACGTGCTCCGCTTTGGAACCGTGGAGACCACTTTCGAT
ATGACAGGATTGACCTGTGATGATGTGCAATATATCTGTGCTCGTATTCAAAAGTCAAGC
GAAGCTGTGCCAAACTTCCAGCTGTCTGGTGTGCCTAACAATAGAGTTCTCACTCAGTGC
TTCAATGTCAGGTGTGCTGGAGTGGTAGTGGACAATACACGGCTTTCAGTGTCTAGCAGC
AGCCTGACAGATGGTAGTGATGAGGTCTTCTTCTCAGTCACCATGAATTCTCAAGACCAG
AGTGCAGATGCCGCATTAGAAAATATGTGGCAGATGTCTGCCTACTTGGCCAGCACCTCT
GATGGAACCGGCAAGAGGGTTGTCCTCGGAGAGGAAATGCTTACTCCTAGGGAGTCCAGT
CAAGCCCTCTTCTCGGGCTCCCGGACCGGCTTTTACGATTTGCGTACCCGGGTCAATCGA
GACACACTTGATTGCACAGCCAGCAACTACCTCTGTATAGAGGTGACCCGCGCACCGAAC
GCCCCTAATACATTCTCTTTCACAGGCTCTCGGTCAGACTCGCTCTCTTCTTGCGAGCGA
TTGGAATGTGCCAAAAAGCCTGCCGGGCAATATTCAGAAGGCCCTCGCGGAGACAAGGGM
CAGAAAGGAGAACCTGGAGATGCCGATATAAATAGTGCTAATTTCCCCCCTGGTCTACCA
GGACCAGTTGGACCCCCTGGACCATCCGGACCTGCTGGACCACCTGGAAACAATGGACCC
CCAGGTCCCAATGGACCCCGTGGAAACCCTGGTATGGATGGATTAACTGGTCTACCCGGT
ATCCCTGGACCTCCTGGACCACCAGGCAAGTCAGGATCATTGGTTGCATCCGCCCAGACT
TCCTCCTTCAACAAAGGACCCAGCCTTGCTGGATACCAATACCCACAAGCACAGGCAGCT
GGCACCCCAGGACCACGTGGACCCCCAGGACCCCCAGGAACAAGGGGACCTCAAGGTTTG
ACTGGACCTGCTGGACCATCTGGAGAGACTGGACCCTCTGGCAATTCTGGACCACCAGGA
CCAGCTGGACTTCCAGGACGCCCTGGATCTGATGGAGATGACGGAACCCCAGGATCTCAG
GGACAACGTGGACCTGCTGGTACCCCTGGTTCCCGTGGAACCCCAGGAATGCCCGGAGCC
CCCGGAATGAAGGGACATCAGGGTCTGCCTGGACTTACAGGAAGCAAGGGAGAGCGTGGA
GAAAGTGGAGAGCGTGGAAGTGATGGAAGCCCAGGACCTGTTGGTGCTCCAGGACCTGCT
GGACCCTCTGGACAACCCGGTGAACGTGGCCGAACTGGACCTGCTGGAGCACAGGGAGAC
CGTGGAGCAGATGGAGCCACTGGATCCCAGGGGCCTCCAGGATCCACTGGACCTGCTGGA
GCCCCAGGAATGCCTGGAATCGCTGGAGCTAAGGGAGATGCTGGATCCCCAGGAGCTCGT
GGATCACCTGGACTACAGGGAGCCCGTGGAGAGCGTGGATCAGAGGGATCACAAGGACAG
ACTGGACCACCAGGTGTCCCCGGACGTGATGGATCTAATGGAGCAAAGGGATCTGCTGGA
CCTGCAGGTGCTCAGGGAACTCCAGGTTTCCCTGGAGCTCGTGGACCCCCAGGACCCGCT
GGTAGCCCAGGACCTTCTGGATCAAAGGGAGACCAAGGAAACCCAGGACAGCCAGGAGCT
CAGGGAGAGACTGGACCTATTGGACCTAGAGGTGAGACTGGACCTGCTGGACCCCCAGGA
TCACAGGGAGAGAGTGGAGAGAGGGGTCCCCGCGGAAGTGTTGGACCTGCTGGACCTCCA
GGTGGTGTAGGAGAGCGTGGACCCATGGGACCTCCAGGTATGTCTGGAGCCCCAGGAGCA
CCAGGAGCCAAGGGAGACCGTGGATTGCCTGGCGAACGTGGATCTGCTGGATCTAAGGGA
TCTGCTGGAGAGTCTGGCCGTCCTGGAGAGCCAGGTATGCCTGGACAGAGGGGACTTACT
GGACCTCCAGGCAAGCAAGGACGTGATGGAAAGCCCGGACCTGCTGGTGCACCTGGTGAA
CCTGGAAACCCTGGACCTGCTGGAGCTACTGGCCAGCGTGGTCTTTCCGGACTTGTTGGT
CTGCCTGGACCTCAGGGACAGCGTGGTGAGCGTGGAGAGGATGGCGGTCAGGGAGCCCCT
GGTGCTCCTGGTCTGACTGGTGAGCCTGGAAAGCGTGGAGAACCTGGTGTTGCTGGACCT
CCTGGACCTCAGGGATCTGCTGGAGAGAGGGGTAACCAAGGACCCCAAGGACAGGCTGGT
TCTATGGGACCCCCAGGACCTCCTGGAGCAAGTGGTGATGCTGGAGCACAAGGAGACAAT
GGACCCCCAGGAGAGTCTGGACCTCAGGGACCCCCAGGAGCCCGTGGAGAGCGTGGTGCC
CCTGGTGAACGTGGACCTCAGGGTCTTACAGGAGCTCAGGGACGACGCGGAATCGGTGGA
CGTGCTGGAAATGATGGTGCTACCGGACCCCCAGGACAGAAGGGAGAGATGGGACCTCCT
GGCAATGTTGGACTTCAGGGACCTCCTGGAGAACTTGGACCCTCTGGACCACCAGGCGCC
CGTGGACCACCCGGACCTAGCGGAAGCCCCGGACCTGATGGACCTGCTGGAGCTGAGGGA
GACAGGGGACCAGTTGGACCTATGGGACCCAGTGGACCTTCAGGAATGCCTGGTGAAAGG
GGAGACAATGGAGAGCCCGGACCTGGTGGAGCACCTGGACAGCGTGGAGATCCTGGAGAT
CAAGGACCTCAGGGATCACCTGGATCACCTGGATTTGCTGGACCACCTGGCCGATCTGGA
AACCCTGGACCTCAAGGAGAGCTTGGACCCACTGGAGCTAGGGGAGAGACTGGACCCCCA
GGACCCTCAGGACCTACTGGAGACCCTGGCCCACAGGGACCTCTTGGAGCCCCAGGACAA
CAAGGAGAACGTGGAGAGACAGGACCTCAAGGACAAAGTGGACCCCCAGGACCCATTGGA
AGCCTTGGAGCACCCGGAGCACAGGGACCCCCTGGACCTACTGGACCTTCAGGTAATGCT
GGTAGCCCTGGACAGCCTGGTGCCCGTGGAGAGCCAGGTCAGACTGGATCTCCTGGACAA
CCTGGTCTTGCTGGATCAACTGGACCCCCTGGAGAGCGAGGAGACAAAGGAAAYGATGGA
CAATCTGGACCTCCTGGACCCCCTGGACCCACTGGACCTGCTGGACAATCTGGAATCCTT
GGTCTTGCAGGAGGCTCTGGACCCCGTGGACCTGCTGGACCAGCTGGACCACCTGGTGAA
GCTGGAAGCCGAGGACCCGCTGGAAAGTCTGGAGATAGGGGATCTCCTGGAGCTGTTGGA
CCCCCAGGAAACCCTGGACCTGCTGGAGAGAATGGCATGCCTGGAAGCGATGGAAATGAT
GGAGCCCCTGGACCCCAAGGATCTCGTGGAGAGAAGGGAGACACTGGTGCTTCCGGAGCC
AATGGATCACCTGGTGCACCAGGACCAATCGGTGCCCCTGGAGCTGCTGGTGCTTCTGGA
CCTCGTGGTGAGACTGGATCTACTGGTGCCCCAGGACCTCAGGGTCCTACTGGTGCTCGT
GGCTCTACTGGACCTGCTGGACCATCTGGACCCGCTGGACCTGCTGGTGAGCGTGGAGAG
ACTGGACCTGCTGGACACAAGGGACATCCTGGAGTTTCTGGACTTCCTGGACTACAGGGA
ACTCCTGGACCCATGGGAGAGCCTGGTGCACCTGGAGAACAAGGAGAGCAGGGAACTAGG
GGATTACCCGGTGCCCGTGGATCCAATGGAAACGATGGACCCGCAGGACCCCGTGGATTT
GATGGACCTGAAGGACCCCGTGGACCTCGTGGAGAGGGTGGAGGATCTGGACCACCAGGA
CCCCCAGGACCTCCCGGACCCCCTGGACCACCTGGCCAAGTCCAGTCTTCATACGGAGTC
AGATACCCATCCTTCCAGTCTGGCGGCAAGGGCGGCGGAAGTTCTCCTTATGGCTATGCT
TACAGAGACGACAGCAAGAATGATGCCATCAAGATCCAGGATACCGAACTTCTTGGAGCT
ATCAGTGCTCTTGGCCAGCAGATTGAATTGATCAAGGCACCTCAGGGCAAGGCCAAGACC
AACCCCGCCAGGTCATGCAAAGACATCTTCCTCAACAATGTTGATGCCCAGAGTGGATAT
TACTGGGTCGATCCCAACCTTGGATGCCAGAAGGATGCTATCCAGGTCTATTGCGAGGCC
GAGACTGGCGCTACCTGCGTACCTTCAACAAACAACGTTGTTAGCAACATGACATGGTAC
GTTGGCAAGGCAAAGCGCCCTTTCTTCTCCAGGATGCATGGTGGAGACAAGTTCGCTTAC
ATTGAGGACTCCACTCAGATGACCTTCCTGCGCCTCCTCTCCACCAGCGCCCGCCAGACC
GTCACCTACTTCTGCAAGAACATCCAAGGCAACCCAATCTTCATCTCAAGTTCTGATGTC
GAACTCGTCGATGACCCAGATAGCAAATTCAACTACAGGACACTTGAAGATGGCTGCTCA
ACCTCATCATCACAGTGGGGCAWGTCTGTCTACGAATATGAGACCAAGAAGACAACACGT
CTGCCCATCGTTGATTTTGCCCCTGGTGAAGTTGGCTCTGAAAGTCAGATGTTTGGCCTG
GAGATGGGACCTGTGTGCTTTTCA
