# Supplementary material for: Genome-wide signals of positive selection in strongylocentrotid sea urchins
Source: BMC Genomics. 2017 Jul 21;18:555. doi: 10.1186/s12864-017-3944-7 (PMC5521101; doi:10.1186/s12864-017-3944-7)
Supplement: Supplementary file 3 — Consensus alignment files. A compressed (gzip) tape archive (TAR) file containing 6250 consensus alignment files in FASTA format. (TGZ 14116 kb) [file 12864_2017_3944_MOESM3_ESM.tgz › SPU_011589/consensAlign.ordered.fa]

>sdro
ATGGAGCTAGTTTCTCCTATTTTGAGAACTGTTTTACTACTTTACGCTTTTAACACGATT
GATAATAGTTTAGGGATTGAGGTCATCGTGAAGGGTTTGAGCAGCAATTATTTTGAAACC
ACCATCGTGCCTGTGATCGACATCGCCGTCGAGCGTATCCATGCCATGGTCGATCATGGA
AAGTACATGAACTTTAGCATCGTGTTTCATCATTACAGTTATACGTGTGAGCACGTGTAC
CCTTCGCTYGGGGCATCCCTCGCAGCCAAGTATTACCACACCAAAAAAGTGGCCGCCTTC
ATGGGGCCAACTTGCAACTCTGCCATGGAAAACGTGGCCATTTTGTGTGCCGCATGGAAC
TTGCCGGTCCTCTCGGGCATGTCGCCTGGTTTCATGCTTGGGGATAAGGACAAATTTCGC
ACTCTGACGCGTACATCCTCGTTGGCCGAACACTTCGCAAGAGCTGTGGAAGCCGCCATG
CACTACTTCAACTGGCACATGATCATCTGGATCAACCAATCAGAAGAAGGCTACTACGGA
GCTATTACAGAAGGGCTCAGGGATCATCATGCCGAGCTGTTCAAGGAAGGTTTTGATTTT
GTGGAAATTAAAAGTTGGGAGTTTGATGACACAAAAGACATTCTAGAACATGCTATGACC
AAGGGAAGGGTTATCTTCTTGGCAGTGGACGGAGACACGTTACGTTCTATCATGCTGAAT
GCCTATGACCTGGATCTCCTCAACGGAGAATACGCCTTCATCAACATCATCCCATTCCGT
GATATCGACATCTTTGGTAATGATTCCTGGGAAAGGGGAGATGGCCGCGACGATCAGGCG
AAGAAAGCATACGAAGCTTTGATGACGATCAGGGTATTTGAACCAACCTCGTCTGTTTAC
AAGGATTTTGAGAAGGAGGTTATTTTGAGAAGAGAGATGAACTATAATATCACGATGGAT
CATGACAGAAGCTCGCATATTTTTCTAGCTTCAGCTTTCTACGATGTTATGATCCTGTAC
TCATTAGCTATCAATGAAACGTTAGCTGAAGGAGGTGATGTCTACGATGGACATGCTGTG
ACAAATAGGATGTGGAATAGAACATTCGAAGGACTGTATGGACAGGTTGTGATCAATGAA
AATGGTGATCGTGATTCTGAATACACTCTATGGGACATGACTGATACAGAAAACGGTACA
TTTGAGATTGTTGGGAACTTTTACGTGACCGCTACTGGACTTCGCTACACCCCTACTCTA
AACAGATCGATTGTTTGGCCTGGTGGAGCTACGACGCCACCATTAGACAGTCCTATCTGT
GGATTCTTCAATGAAAATCCCGAGTGCGAAGAGAAAGGTCTCTCATCATTATTGATAGCT
GGAATGACAGGCCTGTCAATTGTTCTGATCGGGACTCTTATAATCTTCCTCGTGTACAGG
AAGATCAAGAAGGACACTGAAATTCTTCGCATGTCGTGGAAGATCTCTTGGCTGGATCTA
ATCTTTCCAGAACAAACCAAGTCGGGAAATTCACGATTTTCAGGCTCATTTGTAAGCTGT
CTTAGCGAGAGAGGTGGCGTTGTGAATAATCCCAAGTCYCAGGTCTTCGCTACCATTGCA
CATTACAAGGGTCGATTGGTGATGGTTAAACGAATAGAGAAGACGAAGGTTGATCTAACC
CGTGCAGAATTGAAGGACTTCAATAACATGCGGCAGGTCGAACACAACAATCTAGCCCGA
TTTGTGGGAGCCTGCGTGGATATCCCCAACGTTTGTGTCGTCATAGAGTACTGTCCTAAG
GGGAGCTTGCAGGACATTTTGGGAAACGATAGTTTGAAGTTGGATGCCATGTTCAAGGAC
TCGCTCATCATAGACATCATCCGGNNnnTTCATTACCTACACAATAGTGTGATAGGAGTC
CACGGACGGCTTACATCATCCAACTGCGTGGTGGACAGTCGTTTTGTTCTCAAGCTTACA
GACTTTGGGCTTCCAAGGTTTCGAAAATCGGATTGCATTACGCATGATGATGATGCTATG
ATAGAGAGACAAAAACTGTTATGGAAGGCACCAGAGGGGGTAAATGATCCTTGTGCTGAA
CCAACACACGAGGGCGATATCTACAGCGTTGGCATCATTTTGCAGGARATAGTGACACGG
AACCCGCCGTACGAAGAAGTTCGGCAGATTATGGACATCGAAGTCGnnnnnnnnnnnnnn
nnnnnnnnnnnnnnnnnnnnnTTCTCTCTGCTCAGGAACGTTTCTGGAGGCAGCATCTTG
GACAATCTCTTGAGTCGTATGGAGCAGTATGCAACCAATCTTGAGGCTTTGGTTGAGGAA
AGGACAGCGGCGTTCCTCGAGGAAAAGAAGAGATCTGAAACTCTGCTCTATGAGGTTCTG
CCTAGG

>spal
ATGGAGCTAGTTTCTCCTATTTTGAGAACTGTTTTACTACTTTACGCTTTTAACACGATT
GATAATAGTTTAGGGATTGAGGTAATCGTGAAGGGTTTGAGCAGCAATTATTTTGAAACC
ACCATCGTGCCTGTGATCGACATCGCCGTCGAGCGTATCCATACCATGGTCGATCAGGGA
AAGTACATGAACCTTTCCATCGTGTATAATCATTACAGTTATACATGTGAGCACGTGTAC
CCATCGCTGGGGGCATCCCTCGCAGCCAAGTATTACCACACCAAAAAAGTGGCTGCCTTC
ATGGGGCCAACTTGCAACTCTGCCATGGAAAACGTGGCCATTTTGTGTGCCGCATGGAAC
TTGCCGGTCCTCTCGGGCATGTCGCCTGGTTTCATGCTTGGGGAAAAGGACAAATTTCGC
ACTCTGACGCGTACTTCCTCGCTGGCCGAACACTTCGCGAGAGCTGTGGAAGCCGCCATG
CACTACTTCAACTGGCACATGATCATCTGGATCAACCAATCAGAAGAAGGCTACTACGGA
GCTATTACAGAAGGGCTCAGGGATCATCATGCCGAGCTGTTCAAGGAAGGTTTTGATTTY
GTGGAAATTAAAAGTTGGGAGTTTGATGACACAAAAGACATTCTRGWACATGCTATGACC
AAGGGAAGGGTTATCTTCTTGGCAGTKGACGGAGACACGTTACGTTCTATCATGCTGAAT
GCCTATGACCTGGACCTCCTCAACGGAGAATACGCCTTCATCAACATCATCCCATTCCGT
GATATCGACATCTTTGGTAATGATTCCTGGGAAAGGGGAGACGACCGCGACGATCAGGCG
AAGAAAGCATACGAAGCTTTGATGACGATCAGGGTATTTGAACCAACCTCGTCTGTTTAC
AAGGATTTTGAGAAGGAGGTTATTTTGAGAAGAGAGATGAACTATAATATCACGATGGAT
CATGACAGAAGCTCGCATATTTTTCTAGCTTCAGCTTTCTACGATGTTATGATCCTGTAC
TCATTAGCTATCAATGAAACATTAGCTGAAGGAGGTGATGTCTACGATGGACATGCTGTG
ACAAATAGGATGTGGAATAGAACATTCGAAGGACTGTATGGACAAGTAGTGATCAATGAA
AAYGGTGATCGTGATTCTGAATACACTCTATGGGACATGACTGAYACAGAAAACGGTACA
TTTGAGATTGTTGGGAACTTTTACGTGGCCGCTAGTGGGCTCCGCTACACCCCTACTCTA
AACAGATCGATTGTTTGGCCTGGTGGAGCTACGTCGCCACCATTGGACAGTCCTATCTGT
GGATTCTTCAATGAAAATCCCGAGTGTGACGAGAAAGGTATCTCTTCATTAGTGATAGCT
GGAATCACAGGCCTGTCTATTGTTCTGATCGGGACTCTTATAATCTTCCTCGTTTACAGG
AAAATCAAGTTGGACACTGAAATTCTTCGCATGTCGTGGAAGATCTCTTGGCTTGACCTA
ATCTTTCCAGAACAAACCAAGTCGGGAAATTCCCGATTTTCAGGCTCATTTGTAAGCTCT
CTTAGCGATAGAGGTGTCATTGTGAATAACCCCAANNNNCAGGTCTTTGCGACCATTGCA
CATTACAAGGGTCGATTGGTGATGGTTAAACGAATAGAGAAGACGAAGGTTGATCTAACC
CGTGCAGAATTGAAGGACTTCAATAACATGCGGCAGGTCGAACACAACAATCTAGCCCGA
TTTGTGGGAGCCTGCGTGGATATCCCCAACGTTTGTGTCGTCATAGAGTACTGTCCTAAG
GGSAGCTTGCAGGACATTTTGGGAAACGATAGTTTGAAGTTGGATGCCATGTTCAAGGAC
TCWCTCATCATAGACATCATTCGGGGTCTTCATTACCTACACAACAGTGTGATGGGAGTG
CACGGACGGCTTACATCATCCAACTGCGTGGTGGACAGTCGTTTTGTTCTCAAGCTTACA
GACTTTGGGCTTCCAAGGTTTCGAAAATCGGATTGCATAACGCATGATGATGATGCTATG
ATAGAGAGACAAAAACTGTTATGGAAGGCACCAGAGGGGGTAAATGATCCTGCTGCTGAA
CCAACACAAGAGGGCGATATCTACAGCGTTGGCATCATTTTGCAGGAGATAGTGACACGG
AACCCGCCGTACGAAGAAGTTCGGCAGATTATGGACATCGAAGTCGTCGAARAYMATGTC
GGAGTACTCATCAGACTACCGTTCTYTCTGCTCAGGAACGTTTCTGGAGGCAGCATCTTG
GACAATCTCTTGAGTCGTATGGAGCAGTATGCAACCAACCTTGAGGCTTTGGTGGAGGAA
AGGACAGCGGCGTTCCTCGAGGAAAAGAAGAGATCTGAAACACTGCTCTATGAGGTTTTG
CCTAGG

>sfra
ATGGAGCTAGTTTCTCCTATTTTGAGAACTGTTTTACTACTTTACGCTTTTAACACGATT
GATAATAGTTTAGGGATTGAGGTAATCGTGAAGGGTTTGAGCAGCAATTATTTTGAAACC
ACCATCGTGCCTGTGATCGACATCGCCATCGAGCGTATCCATACCATGGTCGAACAGGGA
AAGTACATGAACTTTACCATCGTGTTTCATCATTACAGTTATACATGTGAGCGCGTGTAC
CCATCGATGGGGGCATCCCTCGCAGCCAAGTATTACCACACCAAAAAAGTGGCCGCCTTC
ATGGGACCAACTTGCAACTCTGCCATGGAAAACGTGGCCATTTTGTGTGCCGCATGGAAC
TTGCCGGTCCTCTCGGGCATGTCGCCTGGTTTCATGCTTGGGGATAAGGACAAATTTCAC
ACTCTGACGCGTACATCCTCGCTGGCCGAACACTTCGCAAGAGCTGTGGAATCCGCCATG
CACTACTTCAACTGGCACGTGATCATCTGGATCAACCAATCAGAAGAAGGCTACTACGGA
GCTATTACAGAAGGGCTCAGGGATCATCATGCCCAGCTGTTCAAGGAAGGTTTTGATTTT
GTGGAAATTAAAAGTTGGGAGTTTGATGACACAAAAGATATTCTGGTACATGCTATGACC
AAGGGAAGGGTTATCTTCTTGGCAGTCGAYGGAGACACGTTACGTTCTATCATGCTGAAC
GCCTACGATCTGGACCTTCTCAAAGGAGACTACGCCTTCATCAATATCATCCCTTTCCGT
GATATCGACATCTTCGGTAATGATTCCTGGGAAAGGGGAGAYGACCGCGACGATCAGGCG
AAGAAAGCATACGAAGCTTTGATGACGATCAGGGTATTTGAACCAACCTCGTCTGTTTAC
AAGGATTTTGAGAAGGAGGTTATTTTGAGAAGAGAGATGAACTATAATATCACGATGGAT
CATGACAGCAGCTCGCATATTTTTCTAGCTTCAGCATTCTACGACGTTATGATCCTGTAC
TCATTAGCTATCAATGAAACATTAGCTGAAGGAGGAGATGTCTACGATGGACATGCTGTG
ACACTAAGGATGTGGAATAGAACATTCGAAGGACTGTATGGACAGGTAGTGATCAATGAA
AACGGTGATCGTGATTCTGAATACACTCTATGGGACATGACTGATACAGAAAACGGTACA
TTTGAGATTGTTGGGAACTTTTACGTGACCACCACTGGACTTCGCTACACCCCTACTCTA
AACAGATCGATTGTATGGCCTGGTGGAGCTACGGCGCCACCCTTAGACAGTCCTCTCTGT
GGATTCTTCAATGAAAATCCCGATTGYGAAGAGAAAGGTATCTCATCATTAGTGATAGCT
GGAATGACAGGTCTGTCCATTGTTCTAGTCGGGACTCTTATAATCTTCCTCGTGTACAGG
AAGATAAAGTTGGACACTGAAATTCTTCGTATGTCGTGGAAGATCTCTTGGCTTGATCTA
ATCTTTCCAGAACAAACCAAGTCGGGAAATTCACGATTTTCAGGCTCATTTGTAAGCTCT
CTTAGCGAGAGAGGTGGCGTTGTGAATAACCCCAAGNNNCAGGTCTTTGCAACCATTGCC
CATTACAAGGGTCGATTGGTGATGGTTAAACGAATAGARAAGTCGAAGGTTGATCTATCA
CGTGCGGAATTGAAGGACTTCAATAACATGCGGCAGGTCGAACACAACAATCTAGCCCGA
TTTGTGGGAGCCTGCTTGGATATCCCCAACGTTTGTGTCGTCATAGAGTACTGCCCTAAG
GGAAGCTTGCAGGACATTTTGGGAAACGACAGTTTGAAGTTGGATGCCATGTTCAAGGAC
TCGCTCATAATAGATATCATTCGGGGACTTCATTACCTACACAACAGTGTGATAGGAGTC
CAnnnnnnnnnnnnnnnnnnnnnnnnnnnnnnnnnnnnnnnnnnnnnnnnnnnnnnnnnn
nnnnnnnnnnnnnnnnnnnnnnnnnnnnnGGATTGCATTACGNATGATGATGATGCAATG
ATAGAGAGGCAAAAACTGTTATGGAAAACACCAGAGGGGCTAAATGATCCTTCTGCTGAA
CCAACGCCAGAGGGCGATATCTACAGCGTTGGCATCATTTTGCAAGAGATAGTGACACGG
AACCCGCCGTAYGAAGAAGTTCGGCAGATTATGGACATCGAAGTCTTAGAAGATAATGTC
GGAnnnnnnnnnnnnnnnnCGTTCTCTCTGCTCAGGAACGTTTCAGGAGGCAGCATCTTG
GACAACCTCTTGAATCGTATGGAGCAGTATGCGACCAACCTTGAGGCTTTGGTGGAGGAA
AGGACAGCGGCATTTCTGGAAGAAAAGAAGAGATCTGAAACACTGCTCTATGAGGTTCTG
CCTAGG

>afraSS
ATGGAGCTAGTTTCTCCTATTTTGAGAACTGTTTTACTACTTTACGCTTTTAACACGATT
GATAATAGTTTAGGGGTTGAGGTAATCGTGAAGGGTTTGAGCAGCAATTATTTTGAAACC
ACCATCGTGCCTGTGATCGACCTCGCCGTCGAGCGTATCCATACCATGGTCGATCAGGGA
AAGTACATGAACTTTTCCATCGTGTTTCATCATTACAGTTATACATGTGAGCACGTGTAC
CCATCGCTGGGGGCATCCCTCGCAGCCAAGTATTACCACACCAAAAAAGTGGCCGCCTTC
ATGGGGCCAACTTGCAACTCTGCCATGGAAAACGTGGCCATTTTGTGTGCCGCATGGAAC
TTGCCGGTCCTCTCGGGCATGTCGCCTGGTTTCATGCTTGGGGATAAGGACAAATTTCGC
ACTCTTACGCGTACTTCCTCGCTGGCCGAACACTTCGCGAGAGCTGTGGAAGCCGCCATG
CACTACTTCAACTGGCACATGATCATCTGGATCAACCAATCAGAAGAAGGCTACTACGGA
GCTATTACAGAAGGGCTCAGGGATCATCATGCCGAGCTGTTCAAGGAAGGTTTTGATTTT
GTGGAAATTAAAAGTTGGGAGTTTGATGACACAAAAGACATTCTGGTACATGCTATGACC
AAGGGAAGGGTTATCTTCTTGGCAGTCGACGGAGACACGTTACGTTCTATCATGCTGAAT
GCCTATGACCTGGACCTCCTCAACGGAGAATATGCCTTCATCAACATCATCCCATTCCGT
GACATCGACATCTTCGGTAATGATTCATGGGAAAGGGGAGACGACCGCGACGATCAGGCG
AAGAAAGCATACGAAGCTTTGATGACGATCAGAGTATTTGAACCAACCTCGTCTGTTTAC
AAGGATTTTGAGAAGGAGGTTATTTTGAGAAGAGAGATGAACTATAATATCACGACGGAT
CATGACAGAAGCTCGCATATTTTTCTAGCTTCAGCTTTCTACGATGTTATGATCCTGTAC
TCATTAGCTATCAATGAAACGTTAGCTGAAGGAGGTGATGTCTACGATGGACATGCTGTG
ACAAATAGGATGTGGAATAGAACATTCGAAGGACTGTATGGACAAGTAGTGATCAATGAA
AATGGTGATCGTGATTCTGAATACACTCTATGGGACATGACTGATACAGAAAACGGTACA
TTTGAGATTGTTGGGAACTTTTACGTGGCCGCTAGTGGGCTCCGCTACACCCCTACTCTA
AACAGATCGATTGTATGGCCTGGTAGAGCTACGTCGCCACCATTGGACAGTCCTATCTGT
GGATTCTTCAATGAAAAYCCCGAATGCGACGAGAAAGGTATCTCTTCATTAGTGATAGCT
GGAATCACAGGCCTGTCCATTGTTCTAATTGGGACTCTTATAATCTTCCTCGTGTACAGG
AAGATCAAGTTGGACACTGAAATTCTTCGCATGTCGTGGAAGATCTCTTGGCTTGATCTA
ATCTTTCCAGAACAAACCAAGTCGGGAAATTCACGATTTTCAGGCTCATTTGTAAGCTCT
CTTAGCGATAGAGGTGGCATTGTGAATAACCCCAAGNNNCAGGTCTTTGCGACCATTGCA
CATTACAAGGGTCGATTGGTGATGGTTAAACGAATAGAGAAGACGAAGGTTGATCTAACC
CGTGCAGAATTGAAGGACTTCAATAACATGCGGCAGGTCGAACACAACAATCTAGCCCGA
TTTGTGGGAGCCTGCGTGGATATCCCCAACGTTTGTGTCGTCATAGAGTACTGTCCTAAG
GGGAGCTTGCAGGACATTTTGGGAAACGATAGTTTGAAGTTAGATGCCATGTTCAAGGAC
TCACTCATCATAGACATCATTCGGGGTCTTCATTACCTACACAACAGTGTGATnnnnnnn
nnnnnnnnnnnnnnnnnnnnnnnnnnCGTGGTGGACAGTCGTTTTGTTCTCAAGCTTACA
GACTTTGGGCTACCAAGGTTTCGAAAATCGGATTGTATTACGCATGATGATGATGCTATG
ATAGAGAGGCAAAAACTGTTATGGAAGGCACCAGAGGGGGTAAATGATCCTGCTGCGGAA
CCAACACAAGAGGGCGATATCTACAGCGTTGGCATCATTTTGCAGGAGATAGTGACACGA
AACCCGCCGTACGAAGAAGTTCGGCAGATTATGGACATCGAAGNNNNNNNNnnnnnnnnn
nnnnnnnTCATCAGACTACCGTTCTTTTTGCTCAGGAACGTTTCAGSAGGCAGCATCTTG
GACAATCTCTTGAGTCGTATGGAGCAGTATGCAACGAACCTTGAGGCTTTGGTGGAGGAA
AGGACAGCGGCGTTCCTGGAGGAAAAGAAGAGATCTGAAACCCTGCTCTATGAGGTTCTG
CCTAGG

>hpul
ATGGAGCTAGTTTTTCCTATTTTGAGAACTGTTTTACTGCTTTACGCTTTTAACACGATC
GATAATAGTTTAGGGATTGAGGTAATCGTGAAGGGTTTGAGCAGCAATTATTTTGAAACC
ACCATCGTGCCTGTGATCGACATCGCCGTCGAGCGCATCCATACCATGGTCGAACAGGGA
AAGTACATGAACTTTAACATCGTGTTTCATCATTACAGTTATACATGTGAGCACGTGTAC
CCATCGCTGGCGGCATCCCTCGCAGCCAAGTATTACCACACCAAAAAAGTGGCCGCCTTC
ATGGGGCCAACTTGCAACTCTGCCATGGAAAACGTGGCCATTTTGTGTGCCGCATGGAAC
TTGCCAGTCCTCTCGGGCATGTCGCCTGGTTTCATGCTTGGGGATAAGGACAAATTTCAC
ACTCTGACGCGTACATCCTCGCTGGCCGAACACTTCGCGAGAGCTGTGGAAGCCGCCATG
CACTACTTCAACTGGCACATGATCATTTGGATCAACCAATCAGAAGAAGGCTACTACGGA
GCTATTACAGAAGGGCTCAGGGATCATCATGCCGAGCTGTTCAAGGAAGGTTTTGATTTT
GTGGAAATTAAAAGTTGGGAGTTTGATGACACAAAAGACATTCTKCTACATGCTATGACC
AAGGGAAGGGTTATCTTCTTGGCAGTGGACGGAGACACGTTACGTTCTATCATGCTGAAT
GCCTATGACCTGGACCTCCTCAACGGAGAGTACGCCTTCATCAACATCATCCCGTTCCGT
GATATCGACATCTTCGGTAATGATTCCTGGGAAAGGGGAGACGACCGCGACGAGCATGCG
AAGAAAGCATACGAAGCTTTGATGACGATCAGGGTATTTGAACCAACCTCGTCTGTTTAC
AAGGATTTTGAGAAGGAGGTTATTTTGAGAAGAGAGATGAACTATAATATCACGATGGAT
CATGACAGAAGCTCGCATATTTTTCTAGCTTCAGCTTTCTATGATGTTATGATCCTGTAC
TCATTAGCTATCAATGAAACGTTAGCTGAAGGAGGTGATGTCTACGATGGACATGCTGTG
ACMCATAGGATGTGGAATAGAACATTCGAAGGACTGTATGGACAGGTTGTGATCAATGAA
AATGGTGATCGTGATTCTGAATACACTCTATGGGACATGACTGATACAGAAAACGGTACA
TTTGAGATTGTTGGGAACTTTTACGTAACYGCTACTGGACTTCGCTACACCCCTACTCTA
AACAGATCGATTGTATGGCCTGGTGGAGCTACGACGCCACCATTAGACAGTCCTATTTGT
GGATTCTTCAATGAAAATCCCGATTGCGAAGAGAAAGGTATCTCATCATTAGTGATAGCT
GGACTCACAGGTCTGTCCATTGTTCTGATCGGGACTTTTATAATCTTCCTCGTGTACAGG
AAGATCAAGAAGGACACTGAAATTCTTCGCATGTCATGGAAGATCTCTTGGCTTGATCTA
ATCTTTCCAGAACAAACCAAGTCGGGAAATTCACGATTTTCAGGCTCATTTGTAAGCTCT
CTCAGCGAGAGAGCTGGCATTGTGAATAATCCCAAGNNNCAGGTCTTTGCGACCATTGCA
CATTACAAGGGTCGATTGGTGATGGTTAAGCGAATAGAGAAGACGAAGGTTGATCTAACA
CGTGCGGAATTGAAGGATTTCAATAACATGCGGCAGGTCGAACACAACAATCTAGCCCGA
TTTGTGGGAGCCTGCGTGGATATCCCCAACGTTTGTGTCGTCATAGAGTACTGCCCTAAA
GGGAGTTTGCAGGACATTTTGGGAAATGACAGTTTGAAGTTGGATGCCATGTTCAAGGAC
TCGCTCATCATGGATATCATTCGGGGTCTTCATTACCTGCACAACAGTGTGATAGGAGTC
CACGGACGGCTCACATCATCCAACTGCGTGGTGGACAGTCGTTTTGTTCTCAAGCTTACA
GACTTTGGGCTTCCAAGGTTTCGAAAATCGGATTGCATTACGCATGATGACGATGCTATG
ATAGAGAGGCAGAAACTGTTATGGAAGGCACCAGAGGGGGTAAATGATCCTTCTGCCGAA
CCAACACAAGAGGGCGATATCTACAGCATTGGCATCATTTTGCAGGAGATAGTGACACGG
AACCCGCCGTACGAAGAMGTTCGGCAGATTATGGACATCGAAGTCGTCAAAGACCATGnn
nnnnnnnnnnnnnnnnnnnCGTTCTCTCTGCTCAGGAACGTTTCTGGAGGYAGCATCTTG
GACAATCTTTTGAGTCGTATGGAACAGTATGCAACGAACCTAGAGGCTTTGGTGGAGGAA
AGGACAGCGGCGTTCCTCGAGGAAAAGAAGAGATCTGAAACACTGCTCTATGAGGTTCTA
CCTAGG

>snud
ATGGAGCTAGTTTCTCCTATTTTGAGAACTGTTTTACTACTTTACGCTTTTAACACGATT
GATAATAGTTTAGGGATTGAGGTAATCGTGAAGGGTTTGAGCAGCAATTATTTTGAAACC
ACCATCGTGCCTGTGATCGACATCGCCATCGAGCGTATCCATACCATGGTCGAACAGGGA
AAGTACATGAACTTTACCATCGTGTTTCATCATTACAGTTATACATGTGAGCACGTGTAC
CCATCGCTGGGGGCATCCCTCGCAGCCAAGTATTACCACACCAAAAAAGTGGCCGCCTTC
ATGGGGCCAACTTGCAACTCTGCCATGGAAAACGTGGCCATTTTGTGTGCCGCATGGAAC
TTGCCGGTCCTCTCGGGCATGTCGCCTGGTTTCATGCTTGGGGATAAGGAGAAATTTCAC
ACTCTGACGCGTACATCCTCGCTGGCCGAACACTTCGCAAGAGCTGTGGAAGCCGCCATG
CACTACTTCAACTGGCGCGTGATCATCTGGATCAACCAATCAGAAGAAGGCTACTACGGA
GCTATTACAGAAGGGCTCAGGGATCATCATGCCGAGCTGTTCAAGGAAGGTTTTGATTTT
GTGGAAATTAAAAGTTGGGAGTTTGATGACACAAAAGACATTCTGGTACATGCTATGACC
AAGGGAAGGGTTATCTTCTTGGCAGTCGATGGAGACACGTTACGTTCTATCATGCTGAAC
GCCTACGATCTGGAACTCCTCAATGGAGAATACGCCTTCATCAACATTATTCCTTTCCGT
GATATCGACATCTTCGGTAATGATTCCTGGGAAAGGGGAGACGACCGCGACGCTCAGGCG
AAGAAAGCATACGAAGCTTTGATGACGATCAGGGTATTTGAACCAACCTCGTCTGTTTAC
AAGGATTTTGAGAAGGAGGTTATTTTGAGAAGAGAGATGAACTATAATATCACGATGGAT
CATGACAGAAGCTCGCATATTTTTCTAGCTTCAGCATTCTACGACGTTATGATCCTGTAC
TCATTAGCTATCAATGAAACATTAGCTGAAGGAGGAGATGTCTACGATGGACGTGCTGTG
ACACTAAGGATGTGGAATAGAACATTCGAAGGACTGTATGGACAGGTAGTGATGAATGAA
AACGGTGATCGTGATTCTGAATACACTCTATGGGACATGACTGATACAGAAAACGGTACA
TTTGAGATTGTTGGGAACTTTTACGTGACCACCACTGGACTTCGCTACACCCCTACTCTA
AACAGATCGATTGTATGGCCTGGTGGAGCTACGGCGCCACCATTAGACAGTCCTTTCTGT
GGATTCTTCAATGAAAATCCCGATTGCGAAGAGAAAGGTATATCATCATTAGTGATAGCT
GGTGTCACAGGTCTGTCCATTGTTCTAGTCGGGACTCTTATAATCTTCCTCGTGTACAGG
AAGATAAAGAAGGACACTGAAATTCATCGTATGTCGTGGAAGATATCTTGGCTTGATCTA
ATCTTTCCAGAACAAACCAAGTCGGGAAATTCACGATTTTCAGGCTCATTTGTAAGCTCT
CTTAGCGAGAGAGGTGGCGTTGTGAATAACCCCAAGNNNCAGGTCTTTGCAACCATTGCC
CATTACAAGGGTCGATTGGTGATGGTTAAACGAATAGAGAAGTCGAAGGTTGATCTATCA
CGTGCGGAATTGAAGGACTTCAATAACATGCGGCAGGTCGAACACAACAATCTAGCCCGA
TTTGTGGGAGCCTGCCTTGATATCCCCAACGTTTGTGTCGTCATAGAGTACTGCCCTAAG
GGAAGCTTGCAGGACATTTTGGGAAACGACAGTTTGAAGTTGGATGCCATGTTCAAGGAC
TCGCTCATAATGGATATCATTCGGNNNNNNNNNNNNNNNNNNNNNNNNNNNNNNNNNNNN
NNNNNNNNNNnnnCATCATCCAACTGTGTGGTGGACAGTCGTTTTGTTCTCAAGCTGACA
GACTTTGGGCTTCGAAGATTTCGAAAATCGGATTGCATTACGCATGATGATGATGAAATG
ATAGAGAGGCAAAAACTGTTATGGAAAACACCAGAGTGGCTAAATGATCCTTCTGCTGAA
CCAACGCCAGAGGGCGATATCTACAGCGTTGGCATCATTTTGCAAGAGATAGTGACACGG
AACCCGCCGTACGAAGAAGTTCGGCAGATTATGGACRTCGAAGTCGTTGCAGATAATGTC
GGANCACTnnnnnnnnnnnCGTTCTCTTTGCTCAGGAACGTTTCAGGAGGCAGCATCTTG
GACAACCTCTTGAGTCGTATGGAGCAGTATGCGACCAACCTTGAGGCTTTGGTGGAGGAA
AGGACAGCGGCATTCCTGGAAGAAAAGAAGAGATCTGAAACACTGCTCTATGAGGTTCTG
CCTAGG

>sintSS
ATGGAGCTAGTTTCTCCTATTTTGAGAACTGTTTTACTACTTTACGCTTTTAACACGATT
GATAATAGTTTAGGGATTGAGGTAATCGTGAAGGGTTTGAGCAGCAATTATTTTGAAACC
ACCATCGTGCCTGTGATCGACATCGCCGTCGAGCGTATCCATRCCATGGTCGAWCATGGA
AAGTACATGAACTTTAGCATCGTGTTTCATCATTACAGTTATCCGTGTGAGCACGTGTAC
CCAACGCTGGGGGCATCCCTCGCAGCCAAGTATTACCACACCAAAAAAGTGGCCGCCTTC
ATGGGGCCAGCTTGCAACTCTGCMATGGAAAACGTGGCCATTTTGTGTGCCGCATGGAAC
TTGCCGGTCCTGTCGGGCATGTCGCCTGGTTTCATGCTTGGGGATAAGGARAAATTTCAC
ACTCTGACGCGTACATCCTCGCTGGCCGAACACTTCGCRAGAGCTGTGGAAGCCGCCATG
CACTACTTCAACTGGCACATGATCATCTGGATCAACCAATCAGAAGAAGGCTACTACGGA
GCTATTACAGAAGGGCTCAGRGATCATCAYGCCGAGCTGTTCAAGGAAGGTTTTGATTTT
GTGGAAATTAAAAGTTGGGAGTTTGATGACACAAAAGACATTCTGGTACATGCTATGACC
AAGGGAAGGGTTATCTTCTTGGCAGTGGACGGAGACACGYTACGTTCTATCATGCTGAAT
GCCTATGACCTGGACCTCCTCAACGGAGAATACGCCTTCATCAACATCATCCCMTTCCGT
GATATCGACATCTTTGGTAATGATTCATGGGAAAGGGGAGACGGCCGCGACGATCAGGCG
AAGAAAGCATACGAAGCTTTGATGACGATCAGGGTATTTGAACCAACCTCGTCTGTTTAC
AAGGATTTTGAGAAGGAGGTTATTTTGAGAAGAGAGATGAACTATAATATCACGATGGAT
CATGACAGAAGCTCGCATATTTTTCTAGCTTCAGCTTTCTACGATRTTATGATCCTGTAC
TCATTAGCTATCAATGAAACATTAGCTGAAGGAGGTGATGTCTACGATGGACATGCTGTC
ACAAATAGGATGTGGAATAGAACATTCGAAGGACTGTATGGACAAGTAGTGATCAATGAA
AATGGTGATCGTGATTCTGAATACACTCTATGGGACATGACTGATACAGAAAACGGTACA
TTTGAGATTGTTGGGAACTTTTACGTGACCGCTACTGGACTTCGCTACACCCCTACTCTA
AACAGATCGATTGTTTGGCCTGGTGGAGCTACGACGCCACCRTTGGACAGTCCTGTCTGT
GGATTCTTCAATGAAAATCCSGARTGTGACGAGAAAGGTATATCATCATTAGTGATAGCT
GGATTTACAGGCCTGTCCATTGTCCTAATTGGGACTTTTATAATCTTCCTCGTGTACAGG
AAGATCAAGGTGGACACTGAAATTCTTCGCATGTCKTGGAAGATCTCTTGGCTTGACCTA
ATCTTTCCAGAACAAACCAAGTCGGGAAATTCACGATTTTCAGGCTCATTTGTAAGCTGT
CTTAGCGAAAGAGGTGGCATTGTGAATAATCCCAAGTCTCAGGTCTTCGCTACCATTGCA
CATTACAAGGGTCGATTGGTGATGGTTAAACGAATAGAGAAGACGAAGGTTGATCTAACC
CGTGCAGAATTGAAGGACTTCAATAACATGCGGCAGGTCGAACACAACAATCTAGCCCGA
TTTGTGGGAGCCTGCGTGGATATCCCCAACGTTTGTGTCGTCATAGAGTACTGTCCTAAG
GGGAGCTTGCAGGACATTTTGGGAAACGACAGTTTGAAGTTGGATGCCATGTTCAAGGAC
TCACTCATCATAGATATCATTCGGGGTCTTCATTACCTGCACAACAGTGTGTTGGGAGTC
CACGGACGGCTTACATCGTCCAACTGCGTGGTGGACAGTCGTTTTGTTCTCAAGCTTACA
GACTTTGGGCTTCCAAGGTTTCGAAAATCGGATTGCATTACGCATGATGATGATGCTATG
ATAGAGAGACAAAAACTGTTATGGAARGCACCAGAGGGGGTAAATGACCCTGCTGCTGAA
CCAACACAAGAGGGCGATATCTACAGCGTTGGCATCATTTTGCAGGAGATAGTGACACGG
AACCCGCCGTACGAAGAAGTTCGGCAGATTATGGACATCGAAGTCGTCGAAGACAATGTC
GGAnnnnnnnnnnnnnnnnnnnnnnnTCTGCTCAGGAACGTTTCAGGAGGCAGCATCTTG
GACAATCTCTTGAGTCGTATGGAACAGTATGCAACGAACCTTGAAGCTTTGGTGGAGGAA
AGGACAGCGGCGTTCCTCGAGGAAAAGAAGAGATCTGAAACACTGCTCTATGAGGTTCTG
CCTAGG

>sprp
ATGGAGCTAGTTTCTCCTATTTTGAGAACTGTTTTACTACTTTACGCTTTTAACACGATT
GATAATAGTTTAGGGATTGAGATCATCGTGAAGGGTTTGAGCAGCAATTATTTTGAAACC
ACCATCGTGCCTGTGATCGACATCGCCGTCGAGCGTATMCATACCATGGTCGAKCAGGGA
AAGTACATGAACTTTTCCATCGTGTTTCATCATTACAGTTATACATGTGAGCAYGTGTAC
CCRTCGCTKGGGGCATCCCTCGCAGCCAAGTATTACCACACMAAAAAAGTGGCCGCCTTC
ATGGGGCCAACTTGCAACTCTGCCATGGAAAACGTGGCCATTTTGTGTGCCGCATGGAAC
TTRCCGGTCCTCTCGGGCATGTCGCCTGGTTTCATGCTTGGGGATAAGGACAAATTTCAC
ACTCTGACGCGTACATCCTCGCTGGCCGAACACTTCGCGAGAGCTGTGGAAGCCGCCATG
CACTACTTCAACTGGCACATGATCATCTGGATCAACCAATCAGAAGAAGGCTACTTCGGA
GCTATTACAGAAGGGCTCAGGGATCATCATGCCGAGCTGTTCAAGGAAGGTTTTGATTTT
GTGGAAATTAAAAGTTGGGAGTTTGATGACACAAAAGACATTCTAGTACATGCTATGACC
AAGGGAAGGGTTCTCTTCTTGGCAGTCGACGGAGACACGTTACGTTCTATCATGCTGAAT
GCCTATGACCTAGACCTCCTCAACGGAGACTACGCCTTCATCAACATCATCCCATTCCGT
GACATCGACATCTTCGGTAATGATTCCTGGGAAAGGGGAGACGGCCGCGACGATCAGGCG
AAGARAGCATACGAAGCTTTGATGACGATCAGGGTATTTGAACCAACCTCGTCTGTTTAC
AAGGATTTTGAGAACGAGGTTATTTTGAGAAGAGAGATGAACTATAATATCACGATGGAT
CATGACAGAAGCTCGCATATTTTTCTAGCTTCAGCTTTCTACGATATTATGATCCTGTAC
TCATTAGCTATCAATGAAACATTAGCGGAAGGAGGTGATGTCTACGATGGACATGCTGTG
ACAAATAGGATGTGGAATAGAACATTCGAAGGACTGTATGGACAGGTAGTGATCAATGAG
AATGGTGATCGTGATTCTGAATACACTCTATGGGACATGACTGATACAGAAAACGGTACA
TTTGAGATTGTTGGGAACTTTTACGTGGCCGCTAGTGGGCTCCGCTACACCCCTACTAAA
AACAGATCGATTGTATGGCCTGGTGAAGCTACGTCGCCACCATTGGACAGTCCTTTATGT
GGATTCTTCAATGAAAATCCCGATTGTGACGAGAAAGGTATCTCGTCATTAGTGATAGCT
GGATTCACAGGCCTGTCTATTGTTCTGATCGGGACTCTTATAATCTTCCTCGTGTACAGG
AAGATCAAGAAGGACACTGAAATTCTTCGCATGTCGTGGAAGATCTCTTGGCTTGACCTA
ATCTTTCCAGAACAAACCAAGTCGGGAAATTCACGATTTTCAGGCTCATTTGTAAGCTGT
CTTAGCGAGAGAGGTGGCGTTGTGAATAATCCCAAGTCTCAGGTCTTCGCTACCATTGCA
CATTACAAGGGTCGATTGGTGATGGTTAAACGAATAGAGAAGACGAAGGTTGATCTAACC
CGTGCAGAATTGAAGGACTTCAATAACATGCGGCAGGTCGAACACAACAATCTAGCCCGA
TTTGTGGGAGCCTGCCTGGATATCCCCAACGTTTGTGTCGTCATAGAGTACTGTCCTAAG
GGGAGCTTGCAGGACATTTTGGGAAACGATAGTTTGAAGTTGGATGCCATGTTCAARGAC
TCRCTCATCATAGACATCATTCGGGGTCTTCATTACCTACACAACAGTGTGATAGGAGTC
CAYGGACGGCTWACATCATCCAACTGCGTGGTGGACAGTCGTTTTGTTCTCAAGCTTACA
GACTTTGGGCTTCGAAGGTTTCGCAAATCGGATTGCATTACGCATGATGAYGATGCTATG
ATAGAGAGACAAAAACTGTTATGGAAGGCACCWGAGGGGGTAAATGATCCTGCTGCTGAA
CCAACACAAGAGGGCGATATYTACAGCGTTGGCATCATTTTGCAGGAGATAGTGACACGG
AACCCGCCGTACGAAGAAGTTCGGCAGATTATGGACATCGAAGTCGTCGAAAATCATGTC
GGAGTACTCATCAGACTACCGTTCTTTCTGCTCAGGAACGTTTCTGGAGGCAGCATCTTG
GACAATCTCTTGAGTCGGATGGAACAGTATGCAACGAACCTTGAGGCTTTGGTGGAGGAA
AGGACAGCGGCGTTCCTGGAGGAAAAGAAGAGATCTGAAACTCTGCTCTATGAGGTTCTT
CCTAGG

>spurp
ATGGAGCTAGTTTCTCCTATTTTGAGAACTGTTTTACTACTTTACGCTTTTAACACGATT
GATAATAGTTTAGGGATTGAGATCATCGTGAAGGGTTTGAGCAGCAATTATTTTGAAACC
ACCATCGTGCCTGTGATCGACATCGCCGTCGAGCGTATCCATACCATGGTCGATCAGGGA
AAGTACATGAACTTTTCCATCGTGTTTCATCATTACAGTTATACATGTGAGCACGTGTAC
CCATCGCTTGGGGCATCCCTCGCAGCCAAGTATTACCACACAAAAAAAGTGGCCGCCTTC
ATGGGGCCAACTTGCAACTCTGCCATGGAAAACGTGGCCATTTTGTGTGCCGCATGGAAC
TTGCCGGTCCTCTCGGGCATGTCGCCTGGTTTCATGCTTGGGGATAAGGACAAATTTCAC
ACTCTGACGCGTACATCCTCGCTGGCCGAACACTTCGCGAGAGCTGTGGAAGCCGCCATG
CACTACTTCAACTGGCACATGATCATCTGGATCAACCAATCAGAAGAAGGCTACTTCGGA
GCTATTACAGAAGGGCTCAGGGATCATCATGCCGAGCTGTTCAAGGAAGGTTTTGATTTT
GTGGAAATTAAAAGTTGGGAGTTTGATGACACAAAAGACATTCTAGTACATGCTATGACC
AAGGGAAGGGTTCTCTTCTTGGCAGTCGACGGAGACACGTTACGTTCTATCATGCTGAAT
GCCTATGACCTAGACCTCCTCAACGGAGACTACGCCTTCATCAACATCATCCCATTCCGT
GACATCGACATCTTCGGTAATGATTCCTGGGAAAGGGGAGACGGCCGCGACGATCAGGCG
AAGAAAGCATACGAAGCTTTGATGACGATCAGGGTATTTGAACCAACCTCGTCTGTTTAC
AAGGATTTTGAGAACGAGGTTATTTTGAGAAGAGAGATGAACTATAATATCACGATGGAT
CATGACAGAAGCTCGCATATTTTTCTAGCTTCAGCTTTCTACGATATTATGATCCTGTAC
TCATTAGCTATCAATGAAACATTAGCGGAAGGAGGTGATGTCTACGATGGACATGCTGTG
ACAAATAGGATGTGGAATAGAACATTCGAAGGACTGTATGGACAGGTAGTGATCAATGAG
AATGGTGATCGTGATTCTGAATACACTCTATGGGACATGACTGATACAGAAAACGGTACA
TTTGAGATTGTTGGGAACTTTTACGTGGCCGCTAGTGGGCTCCGCTACACCCCTACTAAA
AACAGATCGATTGTATGGCCTGGTGAAGCTACGTCGCCACCATTGGACAGTCCTTTATGT
GATTTCTTCAATGAAAATCCCGATTGTGACGAGAAAGGTATCTCGTCATTAGTGATAGCT
GGATTCACAGGCCTGTCTATTGTTCTGATCGGGACTCTTATAATCTTCCTCGTGTACAGG
AAGATCAAGAAGGACACTGAAATTCTTCGCATGTCGTGGAAGATCTCTTGGCTTGACCTA
ATCTTTCCAGAACAAACCAAGTCGGGAAATTCACGATTTTCAGGCTCATTTGTAAGCTGT
CTTAGCGAGAGAGGTGGCGTTGTGAATAATCCCAAGTCTCAGGTCTTCGCTACCATTGCA
CATTACAAGGGTCGATTGGTGATGGTTAAACGAATAGAGAAGACGAAGGTTGATCTAACC
CGTGCAGAATTGAAGGACTTCAATAACATGCGGCAGGTCGAACACAACAATCTAGCCCGA
TTTGTGGGAGCCTGCCTGGATATCCCCAACGTTTGTGTCGTCATAGAGTACTGTCCTAAG
GGGAGCTTGCAGGACATTTTGGGAAACGATAGTTTGAAGTTGGATGCCATGTTCAAAGAC
TCGCTCATCATAGACATCATTCGGGGTCTTCATTACCTACACAACAGTGTGATAGGAGTC
CATGGACGGCTAACATCATCCAACTGCGTGGTGGACAGTCGTTTTGTTCTCAAGCTTACA
GACTTTGGGCTTCGAAGGTTTCGCAAATCGGATTGCATTACGCATGATGACGATGCTATG
ATAGAGAGACAAAAACTGTTATGGAAGGCACCTGAGGGGGTAAATGATCCTGCTGCTGAA
CCAACACAAGAGGGCGATATTTACAGCGTTGGCATCATTTTGCAGGAGATAGTGACACGG
AACCCGCCGTACGAAGAAGTTCGGCAGATTATGGACATCGAAGTCGTCGAAAATCATGTC
GGAGTACTCATCAGACTACCGTTCTTTCTGCTCAGGAACGTTTCTGGAGGCAGCATCTTG
GACAATCTCTTGAGTCGGATGGAACAGTATGCAACGAACCTTGAGGCTTTGGTGGAGGAA
AGGACAGCGGCGTTCCTGGAGGAAAAGAAGAGATCTGAAACTCTGCTCTATGAGGTTCTT
CCTAGG

>pdep
ATGGAGCTAGTTTCTCCTATTTTGAGAACTATTTTACTACTTTACGCTTTTAACACGATT
GATAATAGTTTAGGGATTGAGGTAATCGTGAAGGGTTTGAGCAGCAATTATTTTGAAACC
ACCATCGTGCCTGTRATCGACATCGCCATCGAGCGCATCCATGCCATGGTCGAACAGGGA
AAGTACATGAACTTTACCATCGTGTTTCATCATTACAGTTATACATGTGAGCACGTGTAC
CCATCTCTGGGGGCATCCCTCGCAGCCAAGTATTACCACACGAAAAAAGTGGCCGCCTTC
ATGGGGCCAACTTGCAACTCTGCCATGGAAAACGTGGCCATTTTGTGTGCCGCATGGAAC
TTGCCGGTCCTCTCGGGCATGTCGCCTGGTTTCATGCTCGGGGATAAGAACAAATTTCGA
ACTCTGACGCGTACATCTTCGCTGGCCGAACACTTCGCAAGAGCTGTGGAATCCGCCATG
CACTACTTCAACTGGCGCGTGATCATCTGGATCAACCAATCAGAAGAAGGCTACTACGGA
GCTATTACAGAAGGGCTCAGGGATCATCATGCCCAGCTGTTTAAGGAAGGTTTTGATTTT
GTGGAAATTAAAAGTTGGGAGTTTGATGACACAAAAGACATTCTGGTACATGCTATGACC
AAGGGAAGGGTTATCTTCTTGGCAGTCGACGGAGACACGTTACGTTCTATCATGCTGAAC
GCCTACGATCTGGACCTCCTCAATGGAGACTACGCCTTCATCAACATCATCCCTTTCCGT
GATATCGACATCTTTGGGAATGATTCCTGGGAAAGGGGAGACGACCGCGACGATCAGGCG
AAGAAAGCATACGAAGCTTTGATGACGATCAGGGTATTTGAACCGACCTCGTCTGTTTAC
AAGGATTTTGAGAAGGAGGTTATTTTGAGAAGAGAGATGAACTATAATATCACGATGGAT
CATGACAGAAGCTCGCATATTTTTCTAGCTTCAGCATTCTACGACGTTATGATCCTGTAC
TCATTAGCTATCAATGAAACGTTAGCTGAAGGAGGAGATGTCTACGATGGACATGCTGTG
ACACTAAGGATGTGGAATAGAACATTCGAAGGACTGTATGGACAGGTAGTGATCAATGAA
AACGGTGATCGTGATTCTGAATACACTCTATGGGACATGACTGATACAGAAAACGGTACA
TTTGAGATTGTTGGGAACTTTTACGTGACCACCACTGGACTTCGCTACACCCCTACTGTA
AACAGATCGATTGTATGGCCTGGTGGAGCTACGGCGCCACCATTAGACAGTCCTATCTGT
GGATTCTTCAATGAAAATCCCGATTGCGAAGAGAAAGGTATCTCATCATTAGTGATAGCT
GGTTTCACAGGTCTGTCCATTGTTTTAGTCGGGACTTTTATAATCTTCCTCGTGTACAGG
AAGATAAAGTTGGACACTGAAATTATTCGTATGTCGTGGAAGATCTCTTGGCTTGATCTA
ATCTTTCCAGAACAAACCAAGTCGGGAAATTCACGATTTTCAGGCTCATTTGTAAGCTCT
CTTAGCGACAGAGGTGGCGTTGTGAATAACCCCAAGNNNCAGGTCTTTGCAACCATTGCC
CATTACAAGGGTCGATTGGTGATGGTCAAACGAATAGAGAAGACGAAGGTTGATCTAACA
CGTGCGGAATTGAAGGACTTCAATAACATGCGGCAGGTCGAACACACCAATCTAGCCCGC
TTTGTGGGAGCCTGCGTGGATATCCCCAACGTTTGTGTCGTCATAGAGTACTGCCCTAAG
GGAAGCTTGCAGGACATTTTGGGAAACGATAGTTTGAAGTTGGATGCCATGTTCAAGGAC
TCGCTCATAATGGATATCATTCGGGGTCTTCATTACCTACACAACAGTGTGATAGGAGTC
CACGGACGGCTnnnnnnnnnnnnnnnnnnnnnnnnnnnnCGTTTTGTTCTCAAGCTTACA
GACTTTGGGCTTCCAAGATTTCGAAAATCGGATTGCATTACGCGTGATGATGATGTTATG
ATAGAGAGGCAAAAACTGTTATGGAAAACACCAGAGGGGCTAAATGATCCTTCTGCTGAA
CCAACACAAGAGGGCGATATCTACAGCGTTGGCATCATTTTGCAGGAGATAGTGACACGG
AACCCGCCGTACGAAGAAGTTCGGCAGGTTATGGACATCGAAGTCGTTGAAGATAATGTC
GGAnnnnnnnnnnnnnNNNCGTTCTCTCTGCTCAGGAACGTTTCAGGACGCAGTATCTTG
GACAACCTCTTGAGTCGTATGGAGCAGTATGCAACCAACCTTGAGGCTTTGGTGGAGGAA
AGGACAGCGGCATTCCTGGAAGAAAAGAAGAGATCTGAAACACTGCTCTATGAGGTCCTT
CCTAGG
