# Supplementary material for: Genome-wide signals of positive selection in strongylocentrotid sea urchins
Source: BMC Genomics. 2017 Jul 21;18:555. doi: 10.1186/s12864-017-3944-7 (PMC5521101; doi:10.1186/s12864-017-3944-7)
Supplement: Supplementary file 3 — Consensus alignment files. A compressed (gzip) tape archive (TAR) file containing 6250 consensus alignment files in FASTA format. (TGZ 14116 kb) [file 12864_2017_3944_MOESM3_ESM.tgz › SPU_005489/consensAlign.ordered.fa]

>sdro
ATGTTAGATGAGAGCTTTGACCCTGACATTGACCTAACAGTCCCYGATTCnnnnAAAACT
TCTAATGCTMACAAAAGGAGAGGGCACGTTCATTTTGTGACTGTAGRTGAAATTGACCAA
TCACAAACCATCTCAGAGAATAATTTTAACTTGGATATCGGCATGACGATATCTGATGAC
TTGACAAACATTGATCATGATTCACACACAGACCTTATTCACTTCAAAGCCATGTATGCA
CAACAAATACAGAAACATGTACACTTTATGACTCCAGACAAAACTGACCAATCRCAAACC
ACTTTAGATAGGGACATTGACCTAGGCACCATGACGGTTACTGATTCGATGAKGATTATC
GATCCTGACTCTGACGATGAACTTGACTCAGACACAGACTATGAAGCGGACATTGATGAC
ACAGACGATAATCRTATAGACATGACTAGAAGACGTTGTAGTCTTAAATTAAGACCCGAT
AGTGATGCTCAGTTCATAGAACAGCTAAGCAACATTATGTGTCAACCACAACCCGGGAAT
GATATAATGGCACTCCTCTCGCAAGGTGACGACAGCTCAAAAGATAGAAGCTCAACTATT
AGCAGCAAAGGTTACGATACGCTTCATTCAACATCCTCTAACAAGTCAAAAACAGAGGAT
GAATCGCTGGATAAATATAACAAGGACACACCCCTCATACCGTCAAGATTAGACAGATCN
NNNNNNNNNNNNNNNNNNNNNNNNNNNNNNNGTGTATCATACAGAAGGAGAAGGAATCGA
GATACAGACACAGAATCAGTCGCTTCCACAGATACAACTGAAACCAAGAAAGACGAGCCA
ACTATGTCTGCCTATGTTCCKAGGTCTAGGAGGAGARCTGAAGTCGTTGAAGAGAAAACC
CCAGAGGAGAAACCAGCAGAGAAACCAGCCGAAGACACATCAAGCACAAAGTCCTCCGAG
AGAACACCAAGAGATAGATCTACATCTGAGTCTTCCGATAAAACCGTTGAAAACAAGGAG
TTAAAGAAACCAGATTATCTAACGAATGGCATCGCTGCTCGAAGGAACAGACRAGGGGAA
GCAGATAAGGATGAGAAGAMAGAGAAGGCATCAAAGGAGAAGGAAGAGAAGGCATCRAAG
CAAGCAAAGAAAGAYGCTGACTCCAGATCGGCTAATATGATATTAAATCAGCTGAGAGGT
GGTGATGTGAAAGTAAAACCAACTGAAAATGGAGACATTTCGAGGCCTGATGATGAAACA
TCTAGTAGACATAGGTGGARAAGAGACAGGRGAGATGCAAAAGAGAARCCAGATGAGACC
AAGAYGGTGAATGGTGACATATCTTCAGTGCATAAACCAAAGGAAGCAGAAGAAACCAAG
GCAAAAKATGAGAGCAGGGAACCAGTCAAAGACAGCAAGCCAGCAGACACCAAAGATGAG
GAGAAGAAACCAGAAGAAATTAAGAAGAGAACTTTTATTGTTAAAAAACCGAAAATCATA
ATAGATGAATCAGAGGAGAAGTCAAAAGAGAAAACATCAAAGGAGAAGTTACAAGCGCAA
CAAGAGAAATCTGAGGATCAGAAGGAGAAAGAGAAGGTGAAGGCAGGGCCGCGTGGTGAT
GTTAGTGGTAAGATCAGTCAAGCCATTGAGGGTATRAAGGTGAGTAATGTGGCTCCTAAA
RCCCCGGAACCRGTAGCTCCCCTGGAGGATGAGGGCAAGCAGGAGGAGGARGCATGGGAG
GAGGTACTCAAGCTKAACGATCGGGAGCTACGGATTAACAAATGGGATTTCACTGATCTG
TGTAGGGATGAYGATAAGGATGTCCTCAAGTCGATCCCTTTGATGATGGGTATGGTACCT
TACATGACTCTTCCTGATGGTGCACCWCCGCCACCACCACCTCTACCTGGTCTAAGGATA
CCCCCACCACCCCCTATCCCCGGTGCTCCCCCTCCACCACCACCACCTGCCGTGAAGGGT
CCAGGGGCGCCTCCACCACCCCCAATCATTGACAGTAACACCTTCCCCAAGTCCAAGAAG
AAGAAGACTGTACGCCTCTTCTGGAAGGAGACTCAGCCAGAGACGATGACSYTRGGAAGA
AACGGCATGAAATCTACCATCTGGACTCAGCTGGACGACGTTAACATCGACAGTAAGAAG
CTGGAGCATCTCTTTGAGTACCGAGGAAAGGAYCTCATTGCAAAGAAAGCGATGGAGGCA
AACAAGAAGAATTTCATCACGGTGCTAGACCCTAAGAAATCCAACGCAATCAACATCGGA
CTTACTGTACTGCCCCAACCAAGGTCYATCAAACAAGCTATCTTGAACATGGATAGTATG
GTCATGAACAAAGAAGGCGTGGAGAAACTGCTGAGTATGGTTCCATCAGAGGAAGAGGTT
GCTAGGATACAAGAAGCCATGTTAGCTAACCCTGATGTACCTCTCGGCTCAGCAGAGCAG
TTCCTTCATATGTTATCCACCATCAGCGGCCTGGAAGCAAGACTCAATCTATGGCTCTTC
AAAATGGACTATGACAACATGGAAGAGGNNNNNNNNNNNNNNNNNNNNNNNNNNNNnnnn
nnnnnnnnnnnnnnnnnnnnnnnnnnnnnnnnnnnnnnnnnnnnnnnnnnnnnnnnnnnn
nnnnnnnnnnnnnnnnnnnnnnnnnnnnnnnnnnnnnnnnnnnnnnnn

>spal
ATGTTAGATGASAGCWTTGACCTCNANATNNANCnnnnnnnnnnnnnnnnnnnnAAAMCT
TCTAATGCTCACAAAAGAAGAGGACRTGTTCATTTTGTGACTGTAGACGAAATTGACCAA
TCACAAAYCATCTTAGAGAATRATTTTRACTTGRATATYRGCATGACRATATCTGATGCC
TTGTCAAACATTGATCATGATTCACACACRGACCTACTTAACTACAAAKCMATGTATGCA
CAACAAATACARAAACATGTMCACTTTATGACTCYAGACGAAACTGACCAATCGCAAACC
MCYTTAGATAGRRACATTGACTCAGGCACCATGACGGTTACTGATTCGATGACGATTATC
AATCCTGACTCTGACGATGAAMYCGACTCAGACACWGACTATGAAGCGGACATTGATGAA
ATGGAYRATAATCRTATAGACATGACTAGAAGACGTTCTAGTCTTAAAYTAAGACCYGAT
AGTGATGCTCAGTTCATAGAACAACTAAGCAACCTTATGTGTCAACCACAACCCGGGAAT
GATATAATGGCACTCCTCTCGCAAGGCGACGACAGCTCAAAAGATAGAAGTTCAACTATT
AGCAGCAAAGGTTACGATACTCTTCATTCAACATCCTCTAACAAGTCCAAAACAGAGGAT
GAACCGCTGGATAAATATAACAAGGACACACCCCTCATACCATCAAGATTAGACAGATCT
TCATCAACCATGTCTACAGACTCAACAGAAAGTGTATCATACAGAAGGAGAAGGAATCGA
GATACAGACACAGAATCAGTAGCATCCACAGATACAACTGAAACCAAGAAAGATGAGCCA
ACTATGTCTGCCTATGTTCCKAGGTCTAGGAGGAGAGCTGAAGTCGTTGAAGAGAAAACC
CCAGAAGAGAAACCAGCAGAGAAACCAGCCGAAGACACATCAAGCACAAAGTCCTCCGAG
AGAACACCAAGAGATAGATCTACATCWGAGTCTTCAGATAAAACCGTTGAAAACAAGGAG
TTAAAGAAACCAGATTATCTAACGAATGGTATCGCGGCTCGTAGGAACAGACGAGGGGAA
GGGGATAAGGATGAGAAGACGGAGAAGGCATCARCRGAGAAGGAAGARAAGGCATCGAAG
CAAGCTAAGAAAGAYGCTGACTCCAGATCGGCTAATATGATATTAAATCAGCTGAGAGGC
GGTGATGTGAAAGCAAAACCAACTGAAAATGGAGACATTTCAAGGCCTGATGATGAAACA
TCTAGTAGACATAGGTGGAGAAGAGACAGGGGAGATGCAAAAGAGAAACCAGAKGAGACC
AAGGTKGTGAATGGTGACATATCTTCAGGGCATAAACCAAAGGAAGCAGTAGAAACCAAG
GCAARAGATGAGAGCAGGGAACCAGTCAAAGACAGCAAGCCAGCAGACACCAAAGATGAG
GAGAAGAAACCAGAAGAAATTAAGAAGAGAACTTTTATTGTTAAAAAACCGAAAATCATA
ATAGATGAATCAGAGGAGAAGTCAAAAGAGAAAACATCAAAGGAGAAGTTACAAGCGCAA
CAAGAGAAATCTGAGGATCAGAAGGAGAAAGAGAAGGTGAAGGCAGGGCCGCGTGGTGAT
GTTAGTGGTAAGATCAGTCAAGCMATTGAGGGTATGAAGGTGAGTAATGTGGCTCCTAAA
GCCCCGGAACCGGTAGCTCCCCTGGAGGATGAGGGCAAGCAGGAGGAGGAGGCGTGGGAG
GAGGTACTCAAGCTTAACGATCGGGAGCTACGGATTAACAAATGGGATTTCACTGATCTG
TGTAGGGATGACGATAAGGATGTCCTCAAGTCGATCCCTTTGATGATGGGTATGGTACCG
TACATGACCCTTCCTGATGGTGCACCTCCGCCACCACCACCTCTTCCTGGTCTACGGATA
CCCCCACCACCCCCTATCCCCGGTGCTCCCCCTCCACCACCACCACCTGCCCTGAAGGGT
CCAGGGGCACCTCCACCACCCCCAATCATTGACAGTAACACCTTCCCCAAGTCYAAGAAG
AAGAAGACTGTACGCCTCTTCTGGAAGGAGACTCAGCCAGAGACGATGACGCTGGGAAGA
AACGGCATGAAATCWACCATCTGGACTCAGCTGGACGACGTCAACATCGACAGTAAGAAG
CTGGAGCATCTMTTTGAGTACCGAGGAAAGGACCTCATTGCAAAGAAAGCGATGGAGGCA
AACAAGAAGAATTTYATCACGGTGCTAGAYCCTAAGAAATCCAACGCWATCAACATCGGA
CTTACTGTACTGCCCCAACCAAGGTCYATCAAACAAGCTATCTTGAACATGGATAGCATG
GTSATGAACAAAGAAGGCGTAGAGAAACTGYTGAGTATGGTWCCATCAGAGGAAGAGGTT
GCTAGGATACAAGAAGCCATGTTRGCTAACCCTGATGTACCTCTCGGCTCAGCAGAGCAG
TTCCTTCATATGTTATCCACCATCAGCGGCCTGGAAGCAAGACTCAATCTCTGGCTCTTC
AAAATGGACTATGACAACATGGAAGAGGNNNNNNNNNNNNNNNNNNNNNNNNNNNNNNNN
NNNNNNNNNNNNNNNNNNnnnnnnnnnnnnnnnnnnnnnnnnnnnnnnnnnnnnnnnnnn
nnnnnnnnnnnnnnnnnnnnnnnnnnnnnnnnnnnnnnnnnnnnnnnn

>sfra
ATGTTAGATGAGASCTTTGACCCMKACAWTGACCTAAGAGTCCATGATTCnnnnAAACCT
TCTAATGCACACAAAAGAAGAGGACGTGTTCATTTTGTGACTGTAGASGAAATTGACCAA
TCACAAACCATCTTAGAGAATGATTTTGACTCAGATATTAGCATGACGATATCTGATGCC
TTTACAAACATTGATCATGATTCACACACAGACCTACTTAACTTCAAAGCCTTGTATGCA
CAWCAAATACAGAAAYATGTACACTTTATGACTCCAGACGAAACTGACCAATCRCAAACC
ACTTTGGATAGGGACATTGACCCAGGCASCATGACRGTTACTRATTCGTTGACGATTATC
AATCCTGACTCTGACAATGAACCCGACTCAGACACTGACTATGAAGSRGACAATGATGAA
ATGGACGATAATCGTATAGACATGACTAGAAGACRTTCTAGTCTKAAAMTAAGACACGAT
AGCGATGCTCAGTTCATAGAACAGCTAAGCAACCTCATGTGTCAACCACAGCCCGAGAAT
GATATAATGGCACTCCTGTCTCAAGGCGTCGACANCTCAAAAGATAGAAGCTCAACCATG
AGCAGCAAAGGCTACGATACGCTTCATTCAACATCCTCAAACAAGTCAAAAACAGAGGAT
GAACCGTTGGATAAATATAACAAGGACACACCCCTCATACCATCAAGATTAGAAAGATCT
TnnnnnnnnnnnnnnnnnnnnnnnnnnnnnnGTGTATCATACAGAAGGAGAAGGAATAGA
GATACAGACACAGGATCAGTTGCATCCACAGATACAACTGAAACCAAGAAAGATGAGCCA
ACTATGTCTGCCTATGTRCCGAGGTCAAGAAGGAGACCTGAGGTCGTTGAAGAGAAACCC
GCAGAAAAGAAGCCTGCAGAGAAACCAGCCGAAGACACATCWAGCACAAAGTCCTCCGAG
AGAAGACCAAGAGATAGAACTACATCCGAGTCTTCCGATAAAACCACTGAAAACAAGGAG
TTAAAGAAACCGGATTATCTAACGAATGGTATCGCGGCTCGTAGGAGCAGACGAGCGGAA
GCAGAGAAGGAAGAGAAGACGGAGAAGGCATCAACGGAGAAGGAARAGAAGACATCAACG
CGAACGAAGARAGACGCTGACTCCAGATCGGCTAATCTGATATTAGATCAGCTGAGAGGT
GGTGATGTGAAAACGAAACCAACTGAAAATGGAGACATTTCAAGGCCTGATGATGAAATA
TCTAGTAAACATAGGTGGAGAAGAGACAGGGGAGnnnnnnnnnnnnnnnCAGATGAGAAC
AAAAAGGTGAATGGTGACATATCTTCAGTGCATAARCCAAAGGAAGCAGTAGAAACCAAG
GCAAWAGATGAGAGCAGGGAACCAGTCAAAGASAGCAAGCCAGCAGACACCAAAGATGAA
GAGAAGAAACYGGAAGAAAAGAAGAAGAGAACTTTTACTGTAAAAAAACCTAAAATCATA
ATAGATGAAGCAGAGGAGAAGAGAAAAGAGGAAACATCAGAGGAGAAGTTACAAAAGCAA
CAAGAGAAATCTGAGGATCAGAAGGAGAAAGAGAAGGACAAGGCAGGGCCACGTGGTGAT
GTTAGTGGTAAGATCAGTCAAGCCATTGAGGGTATGAAGGTCAGTAATGTGGCRCCTAAA
GCCTCGGAACCRGTAGCTCCCAAGGAGGATGAGGGYAAGCAGGAGGAGGAAGCATGGGAG
GAGGTACTGAAGCTTAATGATCGGGAGCTACGGATTAACAAATGGGATTTCACTGATCTG
TGTAGGGATGACGATAAGGATGTCCTCAAGTCTATCCCTTTGATGATGGGTATGNNNNNG
TACATGACCCTTCCTGATGGTGCACCACCGCCACCACCACCTCTTCCTGGTTTAGGGGTA
CCCCCACCACCCCCTATCCCCGGTGCTCCMCCTCCACCWCCACCTCCTGGCGTGAAGGGT
CCAGGGGCACCMCCACCACCGCCAATCATTGACAGTAACACCTTCCCCAAGTCAAAGAAG
AAGAAGACTGTACGCCTCTTYTGGAAGGAGACTCAGCCAGAGACGATGACGTTGGGAAGA
AACGGCATGAAATCTACCATCTGGACTCAGCTGGACGATGTCAACATCGACAGTAAGAAA
CTGGAGCATCTCTTTGAGTACCGAGGAAAGGACCTCATTGCAAAGAAAGCAATGGAGGCA
AACAAGAAGAATTTCATCACGGTGCTAGATCCTAAGAAATCCAAYGCAATCAACATCGGA
CTTACTGTACTGCCACAACCAAGGTCCATCAAACAAGCTATCTTGAACATGGATAGCATG
GTCATGAACAAAGAAGGCGTGGAGAAACTGTTGAGCATGGTTCCATCAGAGGAAGAGGTT
GCTAGGATACAAGAAGCCATGTTAGCTAACCCTGATGTACCTCTCGGCTCAGCAGAGCAG
TTCCTTCACATGTTATCCACCATYAGCGGCTTGGAAGCAAGACTCAATCTCTGGCTCTTC
AAAATGGACTATGACAACATGGAAGAGGnnnnnnnnnnnnnnnnnnnnnnnnnnnnnnnn
nnnnnnnnnnnnnnnnnnnnnnnnnnnnnnnnnnnnnnnnnnnnnnnnnnnnnnnnnnnn
nnnnnnnnnnnnnnnnnnnnnnnnnnnnnnnnnnnnnnnnnnnnnnnn

>afraSS
ATGTTAGATGAGAGCTTTGACCCTGACATTGACCnnnnnnnnnnnnnnnnTTACAAACTT
ANTAATGCTCACAAGAGAAGAGGACATGTTCATTTTGTGAGTGTAGATGAAATTGACCAA
TCACAAACCATCTTAGAGAATGATTTTGACTTGGATATCGGCATGACGATATCTGATGCA
TTGTCAAACATTGATCATGATTCACACAGAGACCTACTTAACTWCAAAGCAATGTACGCA
CAACAAATACAGAAACATGTACACTTTATGGCTCTAGACGAAACTGACCAATCGCAAACC
ACTTTAGATAGGGACATTGACCCAGGCACCATGACGGTTACTGATTCGATGATGATTATC
AATCCTGACTCTGACAACGAACTCGACTCAGACACAGACTATGAAGCGGACATTGATGAA
ACGGACGATAATTGTATAGACATGACTAGAAGACGTTCTATTCTTAAACTAAGACACGAT
AGCGATGCTCAGTTCATAGAACAGCTAGCTGACCTCATGTGTCAACCGCAACCCGGGAAT
GATATAATGGCACTCCTCTCGCAAGGCGACGACAGCTCAAAAGATAGAAGCTCAACCATT
AGCAGCAAAGGTTACGATACGCTTCATTCAACATCCTCTAACAAGTCCAAAACAGAGGAT
GAATCGCTGGATAAATATAACAAGGACACACCCCTCATACCATCGAGATTAGACAGATCT
TCATCAACGATGTCCACAGACTCAACAGAAAGTGTATCATACAGAAGGAGAAGGAATCGA
GATACAGACACAGAATCAGTCGCATCCACAGATACAACTGAAACCAAGAAAGATGAGCCA
ACTATGTCTGCCTATGTTCCTAGGTCTAGGAGGAGAGCTGAAGTCGTTGAGGAGAAAACC
CCAGAGGAAAAACCAGCAGAGAAACCAGCCGAAGACACATCAAGYACAAAGTCCTCCGAG
AGAACACCAAGAGATAGATCTACATCTGAGTCTTCAGATAAAACCGTTGAAAACAAGGAG
TTAAAGAAACCAGATTATCTAACGAATGGCATCGCGGCTCGTAGGAACAGACRAGGGGAA
GCAGATAAGGATGAGAAGACAGAGAAGGCATCRAAGGAGARGGAAGAGAAGGCATCRAAG
CAAGCTAAGAAAGACGCTGACTCTAGATCGGCTAATATGATATTAAATCAGCTGAGAGGC
GGTGATGTGAAAGCAAAACCAACTGAAAATGGAGACATTTCGAGGCCTGATGATGAAGTA
TCTAGTAGACATAGGTGGAGAAGAGACAGGGGAGATGCAAAAGAGAAACCAGATGAGACC
AAGACGGTGAATGGTGACATATCTTCAGGGCATAAACCAAAGGAAGCAGTAGAAACCAAG
GCAAAAGATGAGAGCAGGGAACCAGTCAAAGACAGCAAGCCAGCAGACACCAAAGATGAA
GAGAAGAAACCAGAAGAAAATAAGAGGAGAACTTTTATTGTTAAAAAACCGAAAATCATA
ATAGACGAATCAGAGGAGAAGTCAAAAGAGAAAACATCAAAGGAGAAGTTACAAGCGCAA
CAAGAGAAATCTGAGGATCAGAAGGAGAAAGAGAAGGTGAAGGCAGGGCCGCGTGGTGAT
GTTAGTGGTAAGATCAGTCAAGCCATTGAGGGTATGAAGGTGAGTAATGTGGCTCCTAAA
GCCCCGGAACCGGTAGCTCCCCTGGAGGATGAGGGCAAGCAGGAGGAGGCGGCGTGGGAG
GAGGTACTGAAGCTTAACGATCGGGAGCTACGGATTAACAAATGGGATTTCACTGATCTG
TGTAGGGATGACGATAAGGATGTCCTCAAGTCGATCCCTTTGATGATGGGTATGGTACCC
TACATGACCCTTCCCGATGGTGCACCACCACCACCACCACCTCTTCCTGGTCTAAGGATA
CCCCCACCACCCCCTATCCCCGGTGCTCCCCCTCCACCACCACCACCTGCCCTGAAGGGT
CCAGGGGCGCCTCCACCRCCCCCAATCATTGACAGTAACACCTTCCCTAAGTCCAAGAAG
AAGAAGACTGTACGCCTCTTCTGGAAGGAGACTCAGCCAGAGACGATGACGCTGGGAAGA
AACGGCATGAAATCTACCATCTGGACTCAGCTGGACGACGTTAACATCGACAGTAAGAAG
CTGGAGCATCTCTTTGAGTACCGAGGAAAGGACCTCATTGCAAAGAAAGCGATGGAGGCA
AACAAGAAGAATTTCATCACGGTGCTAGACCCTAAGAAATCCAACGCAATCAACATCGGA
CTTACTGTACTGCCCCAACCAAGGTCTATCAAACAAGCTATCTTGAACATGGATAGCATG
GTGATGAACAAAGAAGGCGTGGAGAAACTGATGAGTATGGTTCCATCAGAGGAAGAGGTT
GCTAGGATACAAGAAGCCATGTTAGCTAACCCTGATGTACCTCTCGGCTCAGCAGAGCAG
TTCCTTCATATGTTATCCACCATCAGCGGCCTGGAAGCAAGACTCAATCTATGGCTCTTC
AAAATGGACTATGACAACATGGAAGAGGGAAGTAGCGGAACCTATGGCTGACNNNNNNNn
nnnnnnnnnnnnnnnnnnnnnnnnnnnnnnnnnnnnnnnnnnnnnnnnnnnnnnnnnnnn
nnnnnnnnnnnnnnnnnnnnnnnnnnnnnnnnnnnnnnnnnnnnnnnn

>hpul
ATGTTAGATGAGAGCCTTGACCCTGACATTGACCTTACAGTCGnnnnnnnnnnnAAAACT
TCTTATGCTCACAAGAGAAGAGGACATGTACATTTTGTGACTGTAGATGAAATTGACCAA
TCAAAAACCATCTTAGAGAATTATTTTGACTTGGATATTAGCATGACGATATCTGATGAC
TTGACAAACATTGATCATGATTCACACATAGACCTACTTAACTTCAAAGCCATGTATGCA
CAACAAATACAGAAACATGTACACTTTATGACTCCAGAAGAAACTTACCAATCGCAAACC
ACTTTAGATAGGGACATTGACCCAGGCACCATGACRGTTACTGATTCGATGACAATTATC
AATCCTGACTCTGACAATGAACTTGACTCAGACACAGACTATGAAGCGGACATTGATGAA
TCGGATGATGATTGTATAGACATGACTAGAAGACGTTCTAGTCTTAAATTAAGACACGAT
AGTGATGCTCAGTTCATAGAACAGCTAAGCAACCTTATGTGTCAACCACAACCYGGGAAT
GATATAATGGCACTCCTCTCGCAAGGYGACGACGGCTCAAAAGATAGAAGCTCAACCATA
AGCAGCAAAGGTTACGATACRCTTCATTCAACATCCTCTAACAAGTCCAAAACAGAGGAT
GATCAWTTGGATAAATATAACAAGGACACACCCCTCATACCGTCAAGATTAGACCGATCT
TCATCAACTATGTCCACAGACTCAACAGAAAGTGTATCATACAGAAGAAGAAGAAACAGA
GATACAGACACRGAATCAGTTGCATCCACAGATACAACTGAAACCAAGAAAGATGAGCCA
ACTATGTCTGCCTATGTTCCGAGGTCAAGAAGGAGACCTGAAGnnnnnnnnnnnnnnnnn
nnnnnnnnnnnnnnnnnnnnnAAACCACCTGAAGACACATCAAGCACAAAGTCCTCCGAG
AGAAGACCAAGAGATAGATCTACATCTGAGTCTTCCGATAAAACCATTGAAAACAAGGAG
TTAAAGAAACCGGATTATCTAACGAATGGTATCGCSGCTCGTAGAAACAGACGAGTGGAA
GCAGATAAGGATGAGAAGACAGAGAAGGCATCAACGGAGAAGGAAGAGAAGGCATCAAAG
CAAGCAAAAAAAGACGCTGACTCCAGATCGGCTAATATGATATTAAATCAGCTGAGAGGT
GGTGATGTGAAACCAAAACTAACTGAAAATGGAGACATTTCAAGGCCTGATGATGAAACA
TCTAGTAGACATAGGTGGAGAAGAGACAGGGGAGATACGAAAGAGAAACCAGAAGAGACC
AAGATGGTGAATGGTGACATATCTTCAGTGCATAAACCAAAGGCAGCAGTAGAAACCAAG
GCAAAGGATGAGAGCAAGGAACCCGTCAAAGGYAGCAAGCCAGCAGACACCAAAGATGAG
GAGAAGAAACCAGAAGAACAGAAAAAGAGAACTTTTATTGTTAAAAAACCAAAAATCATA
ATAGATGAATCGGAGGAGAAGAAAAAAGAGAAAACATCAGAGGAGAAGTTACAAAAAACA
CAAGAGAAATCAGATGAACAGAAGGAGAAAGACAAGGTGAAGGCAGGGCCGCGTGGTGAT
GTTAGTGGTAAGATCAGTCAGGCCATTGAGGGTATGAAGGTCAGTAATGTGGCTCCTAAA
GCCCCRGAACCGGTAGCTTCCCCAGAAGATGAGGGCAAGCAAGAGGAGGAGGCATGGGAG
GAGGTACTGAAGCTTAACGATCGGGAGCTACGGATTAACAAATGGGATTTCACTGATCTG
TGTAGGGATGACGATAAGGATGTCCTCAAGTCGATCCCTTTGATGATGGGTATGGCACCC
TACATGACCCTTCCTGATGGTGCACCACCGCCACCACCACCTCTTCCTGGTCTAGGGATA
CCCCCACCACCCCCTATCCCCGGTGCTCCCCCTCCACCTCCACCACCTGCCCTGAAGGGT
CCAGGGGCACCTCCACCACCCCCAATCATTGACAGTAACACCTTCCCCAAGTCTAAGAAG
AAGAAGACTGTACGCCTCTTCTGGCAGGAGACTCAGCCAGAGACGATGACGCTGGGAAGA
AACGGCATGAAATCAACCATCTGGACTCAGCTGGACGAYGTCAATATCGACAGTAAGAAG
CTGGAGCATCTCTTTGAGTACCGAGGGAAGGACCTCATTGCAAAGAAAGCGATGGAGGCA
AACAAGAAGAATTTCATTACGGTGCTAGATCCTAAGAAATCCAACGCRATCAACATCGGA
CTTACTGTRCTGCCCCAACCAAGGTCCATCAAACAAGCTATCTTRAACATGGATAGCATG
GTCATGAACAAAGAAGGCGTGGAGAAACTGTTGAGTATGGTACCATCAGAGGAAGAGGTT
GCTAGGATACAAGAAGCCATGTTAGCTAACCCTGACGTACCTCTGGGTTCAGCAGAGCAG
TTCCTTCATATGTTRTCCACCATCAGCGGCYTGGAAGCAAGACTCAATCTCTGGCTCTTC
AAAATGGACTACGACAACATGGAAGAGGnnnnnnnnnnnnnnnnnnnnnnnnnnnnnnnn
nnnnnnnnnnnnnnnnnnnnnnnnnnnnnnnnnnnnnnnnnnnnnnnnnnnnnnnnnnnn
nnnnnnnnnnnnnnnnnnnnnnnnnnnnnnnnnnnnnnnnnnnnnnnn

>snud
ATGTTAGATGAGAACTTTGACCCCGACATTGACCTTACAGTnnnnnnnnnnnnnnnnnnn
nnnAATGCTCACAAAAGAAGAGGACATGTTCATTTTGTGACCGTAGACGAAATTGACCAA
TCACAAACCATCTTAGAGAATGATTTTGACTGGGATATTGGCATGACGATATCTGATGCC
TTTACAAWCATTGATCATGATTCACAYACAGACCTACTTAAMTTCAAAGCCTTGTATGCA
CAACAMRTWCAGAAWCATGYRCACTTTATGACTCCAGACGAAACTGACCAATCGCAAACC
ACTTTAGAKAGGGACATTGACCCAGGCACCATGACAGTTACTGATTCRTTGATGATTATC
AATCCTGACTCTGACAATGAACCCGACTCAGACACTGACTATGAAGCGGACAATGAYGAA
ATGGACGATAATCGTATAGACATGACTAGAAGAATTTCTAGTCTTAAATTAAGACATGAT
AGCGATGCTCAGTTCATAGAACAGCTAAGCAACCTCATGTGTCAACCACAACCYGAGAAT
GATATAATGGCACTCCTGTCTCAAGGCNANNNNNNNNCAAAAGATAGAAGCTCAACCATG
AGYAGCAAAGGCTACGATACGCTTCATTCAACATCCTCAAACAAGTCAAAAACAGAGGAT
GATCCGTTGGATAAATATAACAAGGACACACCCCTCATACCATCAAGGTTAGAAAGATCT
TCATCAACGATGTCCACAGATTCAACAGAAAGTGTATCATACAGAAGAAGAAGGAATAGA
GATACAGACACAGAATCAGTCGCATCCACAGATACAACTGAAACCAAGAAAGATGAGCCA
ACTATGTCTGCCTATGTACCRAGGTCAAGAAGGAGACCTGAAGCCRTTATAGAGAAACCA
GCAGAAAAGGAGCCTGCAGANAAACAAGCCGAAGACACATCAAGCACAAAGTCCTCCGAG
AGAAGACCAAGAGATAGAACTACATCYGAGTCTTCCGATAAAACCACTGAAAACAAGGAG
TTAAAGAAACCRGATTATCTAACGAATGGTATCGCGGCTCGTAGGAACAGACGAGTGGAA
GCAGAGAARGATGARAAGACGGAGAAGGCATCAAMGRAGAARGAAGAGAAGACATCAAYG
CGAACAAAGAAAGACGCTGACTCYAGATCGGCTAATCTGATATTAGATCAGCTGAGAGGT
GGTGATGTGAAAACAAAACCAACTGAAAATGGAGACATTTCAAGGCCTGATGATGAAATA
TCTAGTAGACATAGGTGGAGAAGAGACAGGGGAGnnnnnnnnGAGAAACCAGACGAGACC
AAGATGGTGAATGGTGACATATCTTCAGTGCATAAACCAAAGGAAGCAGTAGAAACCAAG
GCAAAAGATGAGAGCAGGGAACCAGTCAAAGACAGCAAGCCAGCAGACACCAAAGATGAA
GAGAAGAAACMGGAAGAAAAGAAGAAGAGAATCTTTACTGTAAAAAAACCTAAAATCATA
ATAGATGAAGCAGAGGAGAAGAGAAAAGAGGAAACACCAGAGGAGAAGTTACAAAAGCAA
CAAGAGAAATCTGAGGATCAGAAGGAGAAAGAGAAGGAGAAGGCAGGGCCACGTGGTGAT
GTTAGTGGTAAGATCAGTCAAGCCATTGAGGGTATGAAGGTCAGTAATGTGGCGCCTAAA
GCCTCGGAACCGGTAGCTCCCCAGGAGGATGAGGGCAAGCAGGAGGAGGAAGCATGGGAG
GAGGTACTGAAGCTTAATGATCGGGAGCTACGGATTAACAAATGGGATTTCACTGATCTG
TGTAGGGATGACGATAAGGATGTCCTGAAGTCTATCCCTTTGATGATGGGTATGGTNNNG
NNCATGACCCTTCCTGATGGTGCACCACCGCCACCACCACCTCTTCCTGGTTTAGGGGTA
CCCCCACCACCCCCTATCCCCGGTGCTCCCCCTCCACCTCCACCTCCTGGCATGAAGGGT
CCAGGGGCACCACCACCACCGCCAATCATGGACAGTAACACCTTCCCCAAGTCGAAGAAG
AAGAAGACTGTACGCCTCTTCTGGAAGGAGACTCAGCCAGAGACGATGACGTTGGGAAGA
AACGGCATGAAATCTACCATCTGGACTCAGCTGGACGACGTCAACATCGACAGTAAGAAA
CTAGAGCATCTCTTTGAGTACCGAGGAAAGGACCTCATTGCAAAGAAAGCGATGGAGGCA
AACAAGAAGAATTTCATCACGGTGCTAGATCCTAAGAAATCAAACGCAATCAACATCGGA
CTTACTGTACTGCCACAACCAAGGTCYATCAAACAAGCTATCTTGAACATGGATAGCATG
GTCATGAACAAAGAAGGCGTGGAGAAACTGTTGAGCATGGTTCCATCAGAGGAAGAGGTT
GCTAGGATACAAGAAGCCATGTTAGCTAACCCTGATGTACCTCTCGGCTCAGCAGAGCAG
TTCCTTCACATGTTATCCACAATCAATGGCTTGGAAGCAAGACTCAATCTATGGCTCTTC
AAAATGGACTATGACAACATGGAAGAGGnnnnnnnnnnnnnnnnnnnnnnnnnnnnnnnn
nnnnnnnnnnnnnnnnnnnnnnnnnnnnnnnnnnnnnnnnnnnnnnnnnnnnnnnnnnnn
nnnnnnnnnnnnnnnnnnnnnnnnnnnnnnnnnnnnnnnnnnnnnnnn

>sintSS
TTGTTAGATGAGAGCTTTGACCCCGACATTGACCnnnnnnnnnnnnnnnnnnnCAAACCT
TCTGATGCTCACAAAAGGAGAGGACATGTTCATTTTGTGACTGTAGACGWRATTGACCAA
TCACAAWCCRTSTTAGAGAATGATTTTGACTYGGATATYRGCATGACGRTATCTGATGWS
TYGMCAAACATTRATCATGAWWCACACACRGACCTWMTTMACKWYAGAGCCATGTATGCA
CARCAAATACAGAAACATGTACACTTTATGRCTCYASRCGAAAYTGACCAATCGCRAACC
ACCTTAGATATGGACATTGACTCAGGCACCATGACGGTTCYTGATTCGATGACGRTTATS
AAYCCTGACTCTGACGATGAATCTGACTCTGACACTGACTATGAAGCGGACATTGATGAA
ACRGACGATAATTGTATAGACATGACTAGAAGACGTTCTAGTCTWAAACTAAAACCTGAT
GGCRATGCTCAGTTCATAGAACAGCTAAGCAACCTCATGTGTCAACCACAACCYGGGAAT
GATATAATGGCACTCCTCTCRCAAGGTGAYGACAGCTCAAAAGATAGAAGCTCAACYATT
AGCAGCAAAGGTTACGATACGCTTCATTCAACATCCTCTAACAAGTCMAAAACAGAGGAT
GAATCGCTGGATAAATATAACAAGGACACACCCCTCATACCATCAAGATTAGACAGATCT
TCATCCACGATGTCTACAGACTCAACAGAAAGTGTATCATACAGAAGRAGAAGGAAYMGA
GATACAGACACAGAATCAGTCGCATCCACAGATACAACTGAAACCAAGAAAGATGARCCA
ACTATGTCTGCCTATGTTCCKAGGTCTAGGAGGAGAGCTGAAGTCGTTGARGAGAAAACC
CCRGAGGAGAAACCAGCAGAGAAACCAGCCGAAGACACATCAAGCACAAAGTCCTCCGAG
AGAACACCAAGAGATAGAACTACATCTGAATCTTCAGATAAAACCGTTGAAAACAAGGAG
TTAAAGAAACCAGATTATCTAACAAATGGTATCGCTGCTCGAAGGAACAGACAAAGGGAA
GCAGATAAGGATGAGAAGACGGAGAGGGCATCAAAGGAGAARGAAGAGAAGGCATCGAAG
CAAGCAAAGAAAGACGCTGACTCCAGATCAGCTAATATGATATTAAATCAGCTGAGAGGC
GGTGATGTGAAAGCAAAACCAACTGAAAATGGAGACATTTCGAGGCCTGATGATGAAGTA
TCTAGTAGACATAGGTGGAGAAGAGACAGGGGAGATACGAAAGGGAAACCAGATGAGACC
AAGGTGGTGAATGGTGACATATCTTCAGTGCATAAACCAAAGGACGCAGTAGAAACCAAG
ACAAAAGATGAGAGCAGGGAACCAGTCAAAGACAGCAAGCCAGCAGACACCAAAGATGAG
GAGAAGAAACCAGAAGAAATTAAGAAGAGAACTTTTATTGTTAAAAAACCGAAAATCATA
ATAGATGAATCGGAGGAGAAGTCAAAAGAGAAAACATCAAAGGAGAAGTTACAAGCGCAA
CAAGAGAAATCAGAGGATCAGAAGGAGAAAGAGAAGGTGAAGGCAGGYCCGCGCGGTGAT
GTTAGTGGTAAGATCAGTCAAGCCATTGAGGGTATGAAGGTGAGTAATGTGGCTCCTAAA
GCCCCGGAACCGGAAGCTCCCCTGGARGATGAGGGCAAGCAGGAGGAGGAGGCATGGGAG
GAGGTACTTAAGCTTAACGATCGGGAGCTACGGATTAACAAATGGGATTTCACTGATCTG
TGTAGGGATGACGATAAGGATGTCCTCAAGTCGATCCCTTTGATGATGGGTATGGCACCA
TACATGACCCTTCCTGACGGTGCACCACCGCCACCACCYCCTnnnnnnnnnnnnnnnnnA
CCGCCACCACCYCCTATCCCCGGTGCTCCCCCTCCACCACCACCACCTGGCCTGAAGGGT
CCAGGGGCGCCTCCACCACCCCCAATCATTGACAGTAACACCTTCCCCAAGTCCAAGAAG
AAGAAGACTGTACGCCTCTTCTGGAAGGAGACTCAGCCAGAGACGATGACGCTGGGAAGA
AAYGGMATGAAGTCTACCATCTGGACTCAGCTGGACGACGTTAACATCGACAGTAAGAAG
CTGGAGCATCTCTTTGAGTACCGAGGGAAGGACCTCATTGCAAAGAAAGCGATGGAGGCA
AACAAGAAGAATTTCATCACGGTGCTAGACCCTAAGAAATCCAACGCAATCAACATCGGA
CTTACTGTACTGCCCCAACCAAGGTCTATCAAACAAGCTATCTTGAACATGGATAGTATG
GTCATGAACAAAGAGGGCGTGGAGAAAYTGCTGAGTATGGTTCCATCAGAGGAAGAGGTT
GCTAGGATACAAGAAGCCATGTTAGCTAACCCTGAYGTACCTCTYGGCTCAGCAGARCAG
TTCCTTCATATGCTATCCACCATCAGCGGCCTGGAAGCAAGACTCAATCTCTGGCTCTTC
AAAATGGACTATGACAACATGGAAGAGGNNNNNNNNNNNNNNNNNNNNNNNNNNNNNNNN
NNNNNNNNNNNNNNNNNNNNNNNNNNNNNNNNNNNnnnnnnnnnnnnnnnnnnnnNNNNN
NNNNNNNNNNNNNNNNNNNNNNNNNNNNNNNNNNNNNNNGACCTCCTT

>sprp
ATGTTAGATGAGAGCTTTGACCTGGACATTGACCCTACAGTCGCTGATTCTTACAAACCT
ACTAATGCTCACAGAAGAAGAGGACATGTTCATTTTGTGACTGTAGATGAAATTGACCAA
TCACAAACCAYCTTACAGAATGATTTTGACTTGGATWTTAGCATGACGATATCTGATGAC
TTGACAAACATTGATCATGATTCACACACAGACCTTATTCACTTYRGAGCCATGTAYGCA
CAACAAATRCAGAAACATGTACACTTTATGGCTCCAGATGAAACTRACCAATCGCAAACC
ACTTTAGATAGGGACATTGACCTAGGCACCATGACGGTTACTGATTCGATGACGATTATC
AATCCTGAMTCTGACRATGAAMCYGACTCAGACACTGACTATGAAGCGGACATTGATGAM
ACRGAYGATAATYGTATAGACATGACTAGAAGACGTTCTAGTCTTAAACTAAGACCCGAT
AGTGATGCACTGTTCATAGAACAGCTAGCCGACCTCATGTGTCAACCACARCCCGGGAAT
GATATAATGGCACTCCTCTCACAAGGCGACGACAGCTCAAAAGATAGAAGCTCAACCATA
AGCAGCAAAGGTTACGATACGCTTCATTCAACATCCTCTAACAAGTCMAAAACAGAGGAT
GAACCGCTGGATAAATATAACAAGGACACMCCCCTCATACCATCAAGATTAGACAGATCT
TCATCAACCATGTCTACAGACTCAACAGAAAGTGTATCATACAGAAGRAGAAGGAAYMGA
GATACAGACWCAGAATCAGTCGCATCTACAGATACAACTGAAACCAAGAAAGATGARCCA
ACTATGTCTGCCTATGTTCCTAGGTCTAGGAGGAGAGCTGAAGYCGTTGARGAGAAAACC
CCAGAAGAKAAACCAGCAGASAAWCCAGCMGAAGAYACATCAAGCACAAAGTCCTCYGAG
AGAACACCAAGAGATAGATCTACATCTGAGTCTTCAGATAAAACCGTTGAAAACAAGGAG
TTAAAGAAACCAGATTATCTAACGAATGGTATCGCKGCTCGTAGGAACAGACGAGRGGAA
GCAGATAAGGATGAGAAGATGGAGAAGGCATCAAAGGAGAAAGAAGAGAAGGCATCGAAG
CAAGCAAAGAAAGACGCTGACTCCAGATCGGCTAATATGATATTAAATMAGCTGAGAAGY
GGTGATGTGAAAGCAAAACCAACTGAGAATGGAGACATTTCAAGGCCTGATGATGAAACA
TCTAGTAGACATAGGTGGAGAAGAGACAGGGGAGATGYAAAAGAGAAACCAGATGAGACC
AAGGTGGTGAATGGTGACATTTCTTYAGTGCATAAACCAAAAGAAGCAGTAGAAACCAAG
GCAAAARATGAGAGCAGGGAACCAGTCAAAGACAGCAAGCCAGCAGACACCAAAGATGAA
GAGAAGAAACCGGAAGAACCGAAGAAGAGAACTTTTATTGTTAAAAAACCGAAAATCATA
ATAGATGAATCAGAGGAGAAGTCAAAAGAGAARACATCAAAGGAGAAGTTACAAGCGCAA
CAAGACAAATCTGAGGATCAGAAGGAGAAAGAGAAGGTGAAGGCCGGGCCGCGTGGTGAT
GTTAGTGGTAAGATCAGTCAAGCCATTGAGGGTATGAAGGTGAGTAATGTGGCTCCTAAA
GCCTCGGAACCGGTAACTCCCATTGAGGATGAGGGCAAGCAAGAGGAGGAGGCATGGGAG
GAGGTACTCAAGCTTAACGATCGGGAGCTAAGGATTAACAAATGGGATTTCACTGATCTG
TGTAGAGATGACGATAAGGATGTCCTCAAGTCGATCCCTTTGATGATGGGTATGGTACCG
TACATGACCCTTCCTGATGGTGCTCCACCGCCACCACCACCTCTTCCTGGTCTAGGGATA
CCCCCACCACCCCCTATCCCCGGTGCTCCCCCTCCACCACCACCACCTGCCATGAAGGGT
CCGGGGGCACCTCCACCACCCCCAATCATTGACAGTAACACCTTCCCCAAATCCAAGAAG
AAGAAGACTGTACGCCTCTTCTGGAAGGAGACTCAGCCAGAGACGATGACGCTGGGAAGA
AACGGCATGAAATCTACCATCTGGACTCAGCTGGACGACGTTAACATCGACAGTAAGAAG
CTGGAGCATCTCTTTGAGTACCGAGGAAAGGACCTCATTACAAAGAAAGCRATGGAGGCA
AACAAGAAGAATTTCATCACRGTGCTAGATCCTAAGAAATCCAAYGCAATCAACATCGGA
CTTACTGTACTGCCCCAACCAAGGTCYATCAAACAAGCTATCTTGAACATGGATAGTATG
GTCATGAACAAAGAAGGCGTGGAGAAACTGTTGAGTATGGTTCCATCAGAGGAAGARGTT
GCTAGGATACAAGAAGCCATGTTAGCTAACCCTGACGTACCTCTTGGYTCAGCRGAGCAG
TTCCTTCATATGTTATCCACCATCAGYGGCYTGGAAGCAAGACTYAATCTMTGGCTCTTC
AAAATGGACTATGACAACATGGAAGAGGGAAGTAGCGGAACCAATGGCTGACCTGAAGAA
AGGGATAGAAGACCTGAGAGCGTCCAAAACTTTCAAGAAGATCTTATNAACCNNNCTTGC
CATCGGAAACTTCTTGAnnnnnnnnnnnnnnnnnnnnnnnnnnnnnnn

>spurp
ATGTTAGATGAGAGCTTTGACCTGGACATTGACCCTACAGTCGCTGATTCTTACAAACCT
ACTAATGCTCACAGAAGAAGAGGACATGTTCATTTTGTGACTGTAGATGAAATTGACCAA
TCACAAACCACCTTACAGAATGATTTTGACTTGGATATTAGCATGACGATATCTGATGAC
TTGACAAACATTGATCATGATTCACACACAGACCTTATTCACTTCAGAGCCATGTATGCA
CAACAAATGCAGAAACATGTACACTTTATGGCTCCAGATGAAACTGACCAATCGCAAACC
ACTTTAGATAGGGACATTGACCTAGGCACCATGACGGTTACTGATTCGATGACGATTATC
AATCCTGACTCTGACGATGAAACCGACTCAGACACTGACTATGAAGCGGACATTGATGAC
ACAGATGATAATTGTATAGACATGACTAGAAGACGTTCTAGTCTTAAACTAAGACCCGAT
AGTGATGCACTGTTCATAGAACAGCTAGCCGACCTCATGTGTCAACCACAACCCGGGAAT
GATATAATGGCACTCCTCTCACAAGGCGACGACAGCTCAAAAGATAGAAGCTCAACCATA
AGCAGCAAAGGTTACGATACGCTTCATTCAACATCCTCTAACAAGTCCAAAACAGAGGAT
GAACCGCTGGATAAATATAACAAGGACACACCCCTCATACCATCGAGATTAGACAGATCT
TCATCAACGATGTCTACAGACTCAACAGAGAGTGTATCATACAGAAGAAGAAGGAATCGA
GATACAGACTCAGAATCAGTCGCATCTACAGATACAACTGAAACCAAGAAAGATGAACCA
ACTATGTCTGCCTATGTTCCTAGGTCTAGGAGGAGAGCTGAAGTCGTTGAAGAGAAAACC
CCAGAAGAGAAACCAGCAGACAAACCAGCAGAAGATACATCAAGCACAAAGTCCTCTGAG
AGAACACCAAGAGATAGATCTACATCTGAGTCTTCAGATAAAACCGTTGAAAACAAGGAG
TTAAAGAAACCAGATTATCTAACGAATGGTATCGCTGCTCGTAGGAACAGACGAGAGGAA
GCAGATAAGGATGAGAAGATGGAGAAGGCATCAAAGGAGAAAGAAGAGAAGGCATCGAAG
CAAGCAAAGAAAGACGCTGACTCCAGATCGGCTAATATGATATTAAATCAGCTGAGAAGC
GGTGATGTGAAAGCAAAACCAACTGAGAATGGAGACATTTCAAGGCCTGATGATGAAACA
TCTAGTAGACATAGGTGGAGAAGAGACAGGGGAGATGTAAAAGAGAAACCAGATGAGACC
AAGGTGGTGAATGGTGACATTTCTTCAGTGCATAAACCAAAAGAAGCAGTAGAAACCAAG
GCAAAAGATGAGAGCAGGGAACCAGTCAAAGACAGCAAGCCAGCAGACACCAAAGATGAA
GAGAAGAAACCGGAAGAACCGAAGAAGAGAACTTTTATTGTTAAAAAACCGAAAATCATA
ATAGATGAATCAGAGGAGAAGTCAAAAGAGAAGACATCAAAGGAGAAGTTACAAGCGCAA
CAAGACAAATCTGAGGATCAGAAGGAGAAAGAGAAGGTGAAGGCCGGGCCGCGTGGTGAT
GTTAGTGGTAAGATCAGTCAAGCCATTGAGGGTATGAAGGTGAGTAATGTGGCTCCTAAA
GCCTCGGAACCGGTAACTCCCATTGAGGATGAGGGCAAGCAAGAGGAGGAGGCATGGGAG
GAGGTACTCAAGCTTAACGATCGGGAGCTAAGGATTAACAAATGGGATTTCACTGATCTG
TGTAGAGATGACGATAAGGATGTCCTCAAGTCGATCCCTTTGATGATGGGTATGGTACCG
TACATGACCCTTCCTGATGGTGCTCCACCGCCACCACCACCTCTTCCTGGTCTAGGGATA
CCCCCACCACCCCCTATCCCCGGTGCTCCCCCTCCACCACCACCACCTGCCATGAAGGGT
CCGGGGGCACCTCCACCACCCCCAATCATTGACAGTAACACCTTCCCCAAATCCAAGAAG
AAGAAGACTGTACGCCTCTTCTGGAAGGAGACTCAGCCAGAGACGATGACGCTGGGAAGA
AACGGCATGAAATCTACCATCTGGACTCAGCTGGACGACGTTAACATCGACAGTAAGAAG
CTGGAGCATCTCTTTGAGTACCGAGGAAAGGACCTCATTACAAAGAAAGCGATGGAGGCA
AACAAGAAGAATTTCATCACGGTGCTAGATCCTAAGAAATCCAATGCAATCAACATCGGA
CTTACTGTACTGCCCCAACCAAGGTCTATCAAACAAGCTATCTTGAACATGGATAGTATG
GTCATGAACAAAGAAGGCGTGGAGAAACTGTTGAGTATGGTTCCATCAGAGGAAGAAGTT
GCTAGGATACAAGAAGCCATGTTAGCTAACCCTGACGTACCTCTTGGCTCAGCAGAGCAG
TTCCTTCATATGTTATCCACCATCAGCGGCCTGGAAGCAAGACTCAATCTCTGGCTCTTC
AAAATGGACTATGACAACATGGAAGAGGGAAGTAGCGGAACCAATGGCTGACCTGAAGAA
AGGGATAGAAGACCTGAGAGCGTCCAAAACTTTCAAGAAGATCTTATCAACCTTACTTGC
CATCGGAAACTTCTTGAATGGTGGAGAGTAAGTCTTTTCGACCTCCTT

>pdep
ATGTTAGATGAGAACTTTGACCCGGACATTGACCTAACATTCCCTGANnnnnnnAAACCT
TCTAATGCTCACAAAAGAAGAGGACGTGTTCATTTTGTGACTGTAGACCAAATTGACCAA
TCACAAACCATCATAGAGAATGATTTTGACTCGGATATTGGCATGACGATATCTGATGTC
TTGACAAACATTGATCATGATTCACACACAGACCTACTTAACTTTAAAGCCTTGTATGCT
CAACAAATACAGAAACATGTACACTTTATGACTCCAGACGAAACTGACCAATCACAAACC
CTTTTAGATAGGGACATTGATCCAGGCACCATGACAGTTACTGATTCGTTGACGATTATC
AATCCTGGCTCTGACAATGAACCCGACTCAGACACCGACTATGAAGCGGACAATGATGAA
ATGGACGATAATCGTATAGACATGACTAGAAGACGTTCTAATTTTAAACTAAGACCTGAT
AGCGATGCTCAGTTCATAGAACAGCTAAGCAACCTCATGTGTCAACAACAGCCCGAGAAT
GATATAATGGCACTCCTGTCTCAAGGCGTCGACANNNCAAAAGATAGAAGCTCAACCATG
AGCAGCAAAGGCTACGATACGCTCCATTCAACATCCTCAAACAAGTCAAAAACAGAGGAT
GATCCGTTGGATAAATACAACAAGGACACACCCCTCATACCATCAAGATTAGACAGATCT
TCATCAACGATGTCCACAGACTCNACAGAAAGTGTATCATACCGAAGGAGAAGGAATAGA
GATACAGACACAGAATCAGTCGCATCCACAGnnnnnnnnnnnnnnnnnnnnnnnnnnnnn
nnnnnnnNNNCCTATGTTCCAAGGTCAAGAAGGAGACCCGAGGTCGTTGAAGAGAAACCC
GCAGAAAAGAAGCCTGCAGAnnnnnnnnnnnnnnnnnCATCAAGCACAAAGTCCTCCGAG
AGAAGACCAAGAGATAGAACTACATCAGAGTCTTCAGACAAARCCATTGAAAACAAGGAG
TTGAAGAAACCGGATTATCTAACGAATGGTATCGCGGCTCGTAGGAACAGACGAGTGGAA
GCAGAGAAAGATGAGAAGACGGAGAAGGCATCAAMGRAGAARGAAGAGAAGAYATCAAAG
CGAACAAAGAAAGATGCTGACTCCAGATCAGCTAATATGATATTAGATCAGCTGAGAGGT
GGTGATGTGAAAACAAAACCAACTGAAAATGGAGACATTTCAAAGCCTGATGATGAAATA
TCTAGTAGACATAGGTGGAGAAGAGACAAGGGAGnnnnnnnnnnnnnnnCAGATGAGAAC
AGAAAGGTGAATGGTGACATATCTTCAGTGCATAAACCAAAGGAAGCAGTAGAAACCAAG
GCAAAAGAYGAGAGCAGGGAACCAGTCAAAGACAGCAAGCCAGCAGACACCAAAGATGAG
GAGAAGAAACCGGAAGAAAAGAAGAAGAGAWCTTTTACTGTAAAAAAACCTAAAATCATA
ATAGATGAAGCAGAGGAGAAGAGAAAAGAGGAAACATCnnnnnnnnnnTTACAAAAGCAA
CAAGAGAAATCTGAGGATCAGAAGGAGAAAGAGAAGGAGAAGGCAGGGCCACGTGGTGAT
GTTAGTGGTAAGATCAGTCAAGCCATTGAGGGTATGAAGGTCAGTAATGTGGTGCCTAAA
GCCCCGGAACCGGTAGCTCCCAAGGAGGATGAGGGCAAGCAGGAGGAAGAAGCATGGGAG
GAGGTACTGAAGCTTAATGATCGGGAGCTACGGATTAACAAATGGGATTTCACTGATCTG
TGTAGGGATGACGATAAGGATGTCCTCAAGTCTATCCCTTTGATGATGGATATGGCACCA
TACATGACCCTTCCTGATGGTGCACCACCGCCACCACCACCTCTTCCTGGTTTAAGGGTA
CCCCCACCACCCCCTATCCCCGGTGCTCCCCCTCCMCCTCCACCTCCTGGTGTGAAGGGT
CCAGGGGCACCTCCACCACCSCCAATCATGGACAGTAACACCTTCCCCAAGTCGAAGAAG
AAGAAGACTGTACGCCTCTTCTGGAAGGAGACTCAGCCAGAGACGATGACGTTGGGAAGA
AACGGCATCAAATCTACCATCTGGACTCAGCTGGACGACGTCAACATCGACAGTAAGAAA
CTGGAGCATCTCTTTGAGTACCGAGGAAAGGACCTCATTGCAAAGAAAGCGATGGAGGCA
AACAAGAAGAATTTCATCACGGTGCTAGATCCCAAGAAATCCAACGCAATCAACATCGGA
CTTACTGTACTGCCCCAACCAAGGTCCATCAAACAAGCTATCTTGAACATRGATAGCATG
GTSATGAAMRAAGAAGRYGTGGAGAAACTGTTGAGTATGGTACCATCAGAGGAAGAGGTT
GCTAGGATACAAGAAGCCATGTTAGCTAACCCTGATGTACCTCTCGGCTCAGCAGAGCAG
TTCCTTCACATGTTATCCACCATCAGTGGCTTAGAAGCAAGACTCAATCTATGGCTCTTC
AAAATGGACTATGACAACATGGAAGAGGnnnnnnnnnnnnnnnnnnnnnnnnnnnnnnnn
nnnnnnnnnnnnnnnnnnnnnnnnnnnnnnnnnnnnnnnnnnnnnnnnnnnnnnnnnnnn
nnnnnnnnnnnnnnnnnnnnnnnnnnnnnnnnnnnnnnnnnnnnnnnn
