# Supplementary material for: Genome-wide signals of positive selection in strongylocentrotid sea urchins
Source: BMC Genomics. 2017 Jul 21;18:555. doi: 10.1186/s12864-017-3944-7 (PMC5521101; doi:10.1186/s12864-017-3944-7)
Supplement: Supplementary file 3 — Consensus alignment files. A compressed (gzip) tape archive (TAR) file containing 6250 consensus alignment files in FASTA format. (TGZ 14116 kb) [file 12864_2017_3944_MOESM3_ESM.tgz › SPU_007175/consensAlign.ordered.fa]

>sdro
ATGGAGTTATATTAGCTACNAAACCGTTTGGTTGTCATTACAAAATTAAACGTTGCTCTG
AAAGGACGAATTTTAGCGACTGTTAAAATTTACGTGAAGAAnnnnnnnnCCTTGGCCAGC
TTGTCCTCCTGTGGAGAGTTTTTCTACAATACTATYAATCAGCAATGTTGTGGGGGTCGC
ATACTGAGAACCCCAGTGGAACTTGGATTTGACTTTAGATGCTGTGGAGATGATCTCTAT
CGCTTGGATGGAACATGGGAATGTTGCCAAAACACCAAGATGGACTTAGGAGGAGATGCA
GTCTGTTGCAAYAATGAGATTATCAACTCTACCACCCATGAGTGCTGTGGACATGAATGC
TGTGGAACTTCTTACTATGACACTGACACCCAAACCTGCTGTGGTCATGACTTCATCTAC
GGTAATTCTCCTCGTGTCGCTGATGGTCTTGGCTCATGCTGTGGGTCACATACCTACGAT
GCCTCCTCGGAGATCTGCTGCCCTCTACCAACAGGTGGGATGCAGTCCCATTCAGTTGGA
CAATATGGCGTGATGCTTCAGGAGACTGAATGCTGCGGGGATGGATGGATTAATACGACA
ACGCACATATGCTGCCAGGAAACACCACAACCACGAGGTAATGGCGCTACCAGTTGCTAT
GGCAACCAGGCTTACGACCCGACCAANNNNNNNNNNNNNNNNNNNNNNNNNNNNNNNNNN
NNNNNNNNNNNNNNNNNNNNNNNNNNNNNNNNNNNNNNNNNNNNNnATGTTGAGCCTTGT
TGCAACGTCCCAGCTCTCCTAGCACAATCTCCATTCTCTTGTTGTGGATTGGGGTGGAGC
AGAGAAGTCTATGACCCAACCCAATCATCCTGCACCGCGCAAGGCTCTAGTATTGAATTC
CCTGAACTTAAAGTCAATGGTCCAAATAAGCTGTGGGAACAGTGTGACGGTACAACCTAT
GCCAGTACACTTAAAATCTGCTGCGGTGGTCATCTAACAACAAAGTTTCCTGATTCTCTG
TGCTGTGGCTCAGAGTCCTTCAGGTACAAAGATCAATTTTGTGTTGTTGATGAAACTCAA
AGCACTGTAGTGGATAAAATAACAGCAAATGCTGAAATCTGCACCAAAGAAGGCCGGGAG
ATGGACCTACAGTATGACCCTGAAACACAGACATGTTGCAGAGACCCCTTRRAGCTAAGR
GATTGGAGAGTCTTCAATGGTACCCAGGGAGAATGCTGCCTGCTATCAGACACTGATGTT
ATACTCACCGATCCAAGTTCACAAACATGCTGCAAAGCTGGAGAAGACCAGAAGGTTCAT
CCAACCCCTCTAGGCGAAGGAGAATGTTGCGGCCCAGAGATGATTATCAAAGGCCAACAG
CTTTGTGACAGTTCGATGCAAGAAGTAGTGGACATCCCTGAAAACCGTMCAACTCACAAT
GATGTCTGTGTTCCAAAAGATCGTGAACATAACCTCATTCGCCAGACTTATGACAATCGC
CGAGAGTTTTGTTCTGATGGTGGTGAGATCATTCCTAGAACAGAAGGCAAGGATCTTTGT
GGAGGGCAGATCTATGATACCGACTCCCACCTCTGTTGTGGATCATTCATCTATAGACTT
GTCACTCATCAGTGCTGTGCAGACTTTGCTCAACCTCTGATAAACGATGAAGGGCTCCCT
CTAGAGTGCTGTGGGATGCAGGCCTACCACGCCGGCACATCCACCTGTAAACGTGGAACT
GTATTGGATGATATTCCTCAGGCTAATGCAAGGTATTGTGGATCGGATGTGTATGATAAC
AGCCAATATGACTGCTTGGATGGTGGAGAGCTAGTTCCACAAGAAGCTGGTCCTTATATC
AGGCTCTGCGGAACGACAAGAAAGGTCTACGATATGAGACATCAGGAATGCTGTGAAGAA
GATCTGATCGGACCTGGACAAACCTGCTGCAATAGACGCCAGTATCAAACACCAGAGCCC
GCTTGCTGCATGCTCCAAGCTTACGACCGATCCCTATCAAACATCTCCTGCTGCGGTGGG
AAACTAAGCCGGAAGAGAGAGGATGAGACAGAATGCTCAGCGGCCGATGGAGTGATACAC
AGACTGGATGAGATTGTGTGCAATGGTGTAAGACATCCAGCTGGTGAACAGCAATGCTGT
GGATCCGACCTCTATGACCCTGAAACACAAATGTGTTGCAATGGATCCAGATATGAAGCA
GAGGAAGACAGTGTGTGCTGTGGGAACAAGCCATACCATAATACAACCGATGGAAGTCAC
TTGTGCTGTGGCGGAACTCTCCATACACAGGCTGGAGGTAAGGAGTGCTGTAACCGTGCT
GCCTTCTACCCATCAACTCGTCAGTGCTTCACAACAGGCGGTCAGAACATCATCATCAAG
CTCTTAAACAACACACCATCTGCTACAGATGCCTTCTGCACCGAGGGGTCGTACAACCCG
ACGAACCAGACCTGCTGTGACGGCCTCCTCTACAATGGCCTCAGGGAATGCTGTGGAAAC
GAGGTGATAGAGTGGCCCTCTCAGGACATGTGCTGCAATGGTGAGATCCATTGGAGGATG
TATGGGAATCAGTCTCAGTGTTGCCCATCAGGTCAGATCATGCACCAATCAACAGGATGC
GGCGCACGCCAACTTGACCATGGTTACCAGCTTTGCAATGACACCGAGTACCTTCCTCTA
GTCCAGGGATGCTGTGCGGGTGAAGTCTACTATTTAGATGACGCTCAGTGTAGAGATGAT
AAGGTCTTCCTGCTTTGTGGGGATCTGTTCTTCTCCCAAGACGAACAGACCTGTTGCAAT
GGCTCCTTGGCTGATATCCCAAATGGAGAGTGCTGTGAGAACGCAGCATTTGATCCGACT
TCTAAGATCTGTTGCGAGGGGAATCTGCGTCGCATAGTCAGAGGAAGAGACCAGTGCTGT
GGGGTGCTAGCATTTGACATCACGAGAGAGATGTGCTGTGAGTCAGGACCTGTTCGCATG
CCTCGTATCAACCGAAGGATTCAGAGCAAGATGGACAGTGGCATCTGCTGTGGGGAAGGC
TTGCAACCAAACTTCCAAACAAGACACTGCGAAGCTGTTCCATTGGTTTGTATGGGTCTT
GAGAATGGTAACCTCTGGCAGGAAGCATCGGATGACTGCAGTAAAGACTTCACCTTCCAA
TTCAATGCTCAACGCATCGACACCAACGACACCCACACCGTCATCAAGCTTGATGTCTAT
CACCCTCTCCTGGYCCACAACGGTAATGTTGAGCTAGACACCCTGATCCTACCAGCTGAT
GTCGAGTGTAGGAAGCTGAGTGTCGGTGAAACCTACATAGCCCTCTCATCGGGAGATATA
GAGGGTAGTTCTCTATCTCTAACAAATCAAGATTTCTTAGGGCAGTATTCCAGAAAAATA
GCTAGCAGGCTATTACGCAGAAGYTGTCTC

>spal
ATGGAGTTATRTTAGCTACRAAAYMGTTTGGTTGTCATTACAAAATTAAACGTTGTTCTG
AAAGGACGAATTTTAGCGACTGTTAAAAGTTACGTGAAGAAAAYGACAGCCTTGGCCAGC
NNNNTCNNCTGTGGAGAGTTTTCCTACAATCCTATCAATCAGCAATGTTGTGGGGGTCGC
ATACTGAGAACCCCAGTGGAACTTGGATTTGACTTTAGATGCTGTGGAGATGATCTMTAT
CGCTTRGATGGAACATGGGAATGTTGCCAAAACACCAAGATGGAWKTAGGAGGAGATGCA
GTCTGYTGCAACAATGAGATCATCAACGCTACCACCCATGAGTGCTGTGGACATGAATGC
TGTGGAAMKTCTTAYTATGACWCTGAMACACAAACSTGCTGTGGTCAYGACTTCATCTAC
GGTAAYTCCCCTCGTGTCGCTGATGGTCTTGGCTCATGCTGTGGGTCACATACCTACGAT
GCCTCCTCGGAGATCTGCTGCCCTCTAMYGACAGGTGGGATGCAGTCYCATTCAGTTGGA
CAATATGGYGTGATRCTYCAGGAGACTGAATGTTGTGGGGATGGATGGRTTAATAMGACG
ACGCACATATGCTGCCAGNNNNNNNNNNNNNNNNNNNNNNNNNNNNNNNNNNNNNNNNNN
NNNNNNNNNNNNNNNNNNNNNNNNNNNNNNNNNNNNNNNNNNNNNNNNNNNNNNNNNNNN
NNNNNNNNNNNNNNNNNNNNNNNNNNNNNNNNNnnnnnnnnnnnnnnnnnnnnnnnnnnn
nnnnnnnnnnnnnnnnnnnnnnnnnnnnnnnnnNNNNNNNNNNNNNNNNNNNNNNNNNNN
NNNNNNNNNNNNNNNNNNNNNNNNNNNNNNNNNNNNNNNNNNNNNNNNNNNNNNNNNNNN
NNNNNNNNNNNNNNNNNNNNNNNNNNNNNNNNNNNNNNNNNNNNTGACGGTACAACGTAT
GCCAGTACACTTCAAATCTGCTGCGGNGGNCATCTAACACCAAAGTTTCCTNATTCTCTG
TGCNNNNGNNNNNAGTCCTTCAGGTACAAAGATCAATTTTGTGTTGTTGATGAAACTCAA
AGCACTGTAGTGGATAAAATAACAGCAAATGCTGAAATCTGCACCGAACATGGTCAGGAG
ATGGACCTACAGTATGACCCTGAAACACAGACATGTTGCAGAGACCCCTCGGTTTGCAGG
GATTGGAGGGTCTTCAATGGTACCCAGGGAGAATGCTGCCTGCTATCAGAGACTSATKTT
ATACTCACTGATCCAAGTTCACAAACATGCTGCAAAGGTGGAGAAGACCAGAAGGTTCAT
CCAACCCCTCTAGGCGAAGGAGAATGTTGCGGACCCGAGATGATTATCAAAGGCCAACAG
CTTTGTGACAGTTCGATGCAAGAAGTAGTGGATATCCCTTTCAACCGTCTAACTCACAAT
GATGTCTGTGTTCCAAAAGATCGTGAACATAACCTCATTCGCCAGACTTATGACAATCGC
CGAGAGTTTTGTTCTGATGGTGGTGAGATCATTCCCAAAACAGAGGGCAAGGATCTTTGT
GGAGGTCAGATCTACGACACCGACTCCCACATCTGTTGTGGGTCATTCATCTATAGACTT
GTCACTCATCAGTGCTGCGCCGACTTTGTTCAACCTCTGATAAACGATGATGGGCTCCCT
CTAGAGTGCTGTGGGATACAGGCCTACCATTCCGGCACGTCCACCTGTAAACGTGGAACT
GTATTGGATGATATTCCTCAGGCTAATGCAAGGTATTGTGGATCGGATGTGTATNATAAC
AGCCAATATGACTGCKTGGATGGTGRMGAGCTAGTACCACAAGAAGCTGGTCCTTATATC
AGGCTCTGCGGAACGACRAGAAAGGTCTACGATATGAGACATCAGGAATGCTGTGAAGAA
GAYCTGATCGGWCCTGGACAAACCTGCTGCAATAGACGCCARTATCAAACACCAGAGCCC
GCTTGCTGCATGCTCCAAGCTTACGACCGATCCCTATCAAACATCACCTGCTGCGGCGGG
AAGCTTAGCCGGAAGAGAGAGGACGAGACAGAATGCTCTGCGGCTGATGGAGTGATACAC
AGACCCGATGAGATTGTGTGCAATGGCGTAAGACATCCAGCTGGCGGACAGCAATGCTGT
GGATCCGACCTCTATGACCCTGAAACACAAATGTGTTGCAATGGATCCAGATATGAAGCA
GAGGAAGACAGTGTGTGCTGTGGGAACAAGCCATACTATAATACAACCGATGGAAGTCAC
TTGTGTTGTGGCGGAACTCTCCATACACAGGCAGGAGGTAAGGAGTGCTGYAACCGTGCT
GCCTTCTACCCATCAACTCATCARTGCTTCACAACAGGCGGTCAGAATATCATCATCAAG
CTCTTAGACGACACMCCATCYGCTACAGATGCCTTCTGCACYGAGGGGTCGTACAACCCG
ACCAACCAGACCTGCTGTGACGGCCTCCTCTACAATGGCCTCAGGGAATGCTGTGGTAAC
CAGGTGATAGAGTGGCCCTCTCAGGACATGTGCTGCAATGGTGAGATCCATTGGAGGATG
TATGGTAATCAGTCTCAGTGTTGYCCATCRGGTCAGATCATGCACCAATCGACAGGATGC
GAWGCACRCCAACTTGACCGTGGTTATCAGCTTTGCAATGACACCGAGTACCTTCCTCTM
GTCCAGGGATGCTGTGCTGGTGATGTCTAYTATTTGGATGAYGCTCAGTGTAGAGATGAT
AAGGTCTTCCTGCTKTGTGGGGAYCWGTTCTACTCCCARGATGAACAGACCTGYTGTAAY
GGCTCCTTGGATGATATCCCCAATGGAGAATGCTGTGAGAACGCAGCATTCGATCCGACT
TCTAAAATCTGTTGCGAAGGGAACCTGCGTCGCATAGTCAGAGGAAGAGACCAGTGCTGT
GGGGTGCTAGCATTTGATGTCACGAGAGAGATGTGCTGTGAGTCAGGACCTGTTCGGATG
CCTCGTATCAACCGAAGGATTCAGAGCAAGATGGACAGTGGCATCTGCTGTGGGGAAGGC
TTGCAACCCAACTTCCAAACAAGACACTGCGAAGCTGTTCCATTGGTTTGTATGGGTCTT
GAGCATGGTAACCTATGGCAGGAAGCATCGGATGACTGCAGTAAAGACTTCACCTTCCAA
TTCAATGCTCGACGCATCGACACCAACGACACCCACACCGTCATCAAGATTGATGTCGTG
CACCCTCTCCTGGCTCACAACAGTAATGTTCACCTAGACACCCTGATCCTACCAGCTGAT
GTCGAGTGTAGGAAGCTGAGTGWTGGTGAAACCTATATAGCCCTTTCATCAGGAGATATA
GAGGGTAGTTCTCTATCTCTAACAAATCAAGATTTCTTAGGGCAGTATTCCAGAAAAATA
GCTAGCAGGCTATTACGCAGAAGCTGTATC

>sfra
ATGGAGTTAAATGAGCTACAGAACCATTTGGTTGCCATTACAAAATTAAACGTTGTTCTG
AAAGGACGAATTTCAGCGATTGTTAAAAGTTACGGGAAGAAAACGACAGCCTTGGCCAAC
CTGTTCNNCTGTGGAGAGTTTTCCTACAATCCTATCAATCAGAAATGTTGTGGGGGTCGC
GTACTTCGCACCCCAGTGGAACTTGGATTCGAATTTAGATGCTGTGGAGATAATCTATAT
CGCTTAGATGGAACATGGGAATGTTGCGCAAACACCAAGATGGACTTAGGAGGAGAAGCA
CTCTGTTGCAACAATGAGATCATCAATTCTACAACCCATGAGTGCTGTGGTCATAAATGC
TGTGGAACTTCTTACTATGACGCTGAAACACAAACGTGCTGTGGTCATGACTTCATCTAC
GGTNNTTNCCCTCGTGTCGCTGATGGTGTTGGCTCATGCTGTGGGTCACATACCTATGAT
GCCTCCTCTGAGATCTGCTGCCCTCTACCAAGAGGTGKGATGCAGTCACATTCTGTTGGA
GAATATAGTGTGATGCTTCAGGAGACTGAATGTTGTGGGGATGGATGGATTAATAAGACA
ACACACATATGCTGCCAGAATGTACCACAACCACGAGGTAATGGCCCTACCAGTTGCTAn
nnnnnnnnnnnnnnnnnnnnnnnnnnnnnnnnnnnnnnnnnnnnnnnnnnnnnnnnnnnn
nnnnnnnnnnnnnnnnnnnnnnnnnnnnnnnnnnnnnnnnnnnnnnnnnnnnnnnnnnnn
nnnnnnnnnnnnnnnnnnnnnnnnnnnnnnnnnnnnnnnnnnnnnnnnnnnnnnnnnnnn
nnnnnnNNNNNNNNNNNNNNNNNNNNNNNNNNNNNNNNNNNNNNNNNNNNNNNNNNNNNN
NNNNNNNNNNNNNNNNNNNNNNNNNNNNNNNNNNNNNNNNNNNNNNNNNNNNNNNNnnnn
nnnnnnnnnnnnnAAATCTGCTGCGATGGTCATCTAGCATCAAAGTTTTCTGATTCCCAG
TGCTGTGGCTCAAAGTCCTTCAGATACAAAGATCAACTTTGTGTTnnnnnnnnnnnnnnn
nnnnnnnnnnnnnnnnnnnnnnnnnnnnnnnnnnnnnnnnnnnnnnnnnnnnnnnnnnnn
nnnnnnnnnnnnnnnnnnnnnnnnnnnnnnnnnnnnnnnnnnnnnnnnnnnnnnnnnnnn
nnnnnnnnnnnnnnnnnnnnnnnnnnnnnnnnnnnnnnnnnnnnnnnnnnnnnnnnnnnn
nnnnnnnnnnnnnnnnnnnnnnnnnnnnnnnnnnnnnCTGGAGTACACCAGAGGGTTCAT
CCAACCCCTCTAGGTGAAGGAGAATGTTGTGGACCAGAAATGATTATCAAAGGCnnnnnn
nnnnnnnnnnnnnnnnnnnnnnnnnnnnnnnnnnnnnnnnnnnnnnnnnnnnnnnnnnnn
nnnnnnnnnnnnnnnnnnnnnnnnnnnnnnnnnnnnnnnnnnnnnnnnnnnnnnnnnnnn
CGAGAGTTTTGTTCTGATGGTGGTGAGATCATTCCCAAAACAGAAGGCAAGGATCTTTGT
GGAGGGCAGATCTATGATACTGACACCCACTTCTGTTGTGGATCATTCATCTATAGACTT
GTCACTCATCAGTGCTGTGCTGATAATGTTCAACCTCTGCTAAACGATGATGGGCTCCCT
CTAGAGTGCTGTGGATTCCAGGCCTACCACACCGGCACATCCTCCTGTAACCTTGGAAGT
GTATTGGATGATATACCTCAGACTAATGCAAGGTATTGTGGACCGGATGTGTATGATAAC
AGCCAATATGACTGCGTGGATGGTAAAGAACTAGTACCAAAAGCAGCTGCTTCTTATATY
AGGCTCTGTGGAACMRCAAAAAAGGTCTACGATATGAGACATCAGGAATGCTGTGAAGAA
GATCTGATTGGTCCTGGAGAAACCTGCTGTGATAGTCACCAGTATCAAACACCAGATCCC
GCTTGCTGCATGCTCCAAGCTTATGACCGATCTGTATCRAACATCACCTGCTGYGGTGGG
AAACTAAGCCGGAAGAGAGAGGATGAGACAGAATGCTCTGTGGCTGATGGAGTAATACAT
AGACTTGACGAGGTTGTGTGCAATGGTGTGAGACATCCTGCTGGAGAANNNNAATGCTGT
GGATCTGACCTCTATGACCCTACAACACAACAGTGTTGTGATGAATTCATATATGAAGCA
GAGAAAGACAGTGTATGCTGTGGGAACAAACCATACCAAAATACAACTGATGGAAGTCAC
TTGTGTTGTGAYGGAACTCTCCATACACAGGCTGAAGGAAAGGAGTGTTGTAACCGTGCT
GCCTTCTACCCATCAACTCATCAGTGCTTCACAACAGGTGGTCAGAATATCATCATCGAG
CTCTTAGACAATACACCATCTGCTACAGATGCCTTCTGCACTGAGGGGTCGTACAACCCG
ACCAACCAGACTTGCTGTGATGGCCTCCTCTACAATGGCCTCAGAGAATGTTGTGCAAAC
CAGGTGATAGAGGCGCCCTCTGAGTTCATGTGTTGCCAAGGTGTGATCCTTTGGAGGATG
TATGGTCATCAGTCTCAGTGTTGTCCATCAGGTCAGATCATGCACCAATCAACAGGATGT
GATGCACGCCAACCTGACTTTGGTTATCAGCTCTGCAATGACACCAAGTACTTCCCTCTA
ATCCAGGGATGCTGTGCTGGTGTTGTCTATTATTTGGAAGGCGCTCAGTGTAGAGATGAT
AAGGTCTTCCTGCTGTGTGGGGATGWWTTCTACTCCCAAGGTGAACAGACCTGTTGTAAT
GGCTCCTTGACTGATATCCCCAATGGACAGTGCTGTGAGAATACACCATTTGATCCAACT
TCTAAAATCTGTTGCGAAGGGAATGTGCGTCGCATCGTCAGAGGAAGAGACCAGTGCTGT
GGGGTGCTAGCATTTGACATCAAGAGAGAGATGTGCTGTGAGTCAGGACCTGTTAGGATG
CCTCATATCAMCCGAAGGATTCAGAGCAAGATGGACAATGGATTCTGCTGTGGAGAAGGA
TTTCAACCCAACTTCCAAACAAGACRCTGCGAAGCTGTTCCATTGGTTTGTATGGGTCTT
GAGCGTGGCAACCTTTGGCAGGAAGCATCAGATGACTGCAGTAAAGACTTCACCTTTCAA
TTCAATGCTCAACACATCCACACCAATGACACCCACACCGTCATCGAGCTTGATGTCGTT
CACCATCTCCTGTCTCACAACAGTAATGTTGACCTAGACACCCTGATCCTACCAGCTGAn
nnnGAGTGCAGGAAGCTAAGTGAAGGTGAAACCTATGTAGCCCTCTCATCAGGAGATGTA
GAGGGTAGGTCTCTATCTCTAACAAATCAAGATTTCTTAGGGAGGTATCAAAGAAAAATA
GCTRGCAGGTTATTACGCAGAACCTGCTTC

>afraSS
ATGGAGTTATATNAGCTACNAAACCGTTTGGTTGTCATTACAAAATTAAACGTTGTTCTG
AAAGGACGAATTTTAGCGACTGTTAAAATTTACGTGAAGAAnnnnnnnnCCTTGGCCAGC
TTGTCCTCCTGTGGAGAGTTTTTCTACAATACTATCAATCAGCAATGTTGTGGSGGTCGC
ATACTGAGAACCCCAGTGGAACTTGGATTTGACTTTAGATGCTGTGGAGATGATCTCTAT
CGCTTGGATGGAACATGGGAATGTTGCCAAAACACCAAGATGGACTTAGGAGGAGATGCA
GTCTGTTGCAACAATGAGATTATYAACTCTACCRCCCATGAGTGCTGTGGACATGAATGC
TGTGGAACTTCTTACTATGACACTGACACCCAAACCTGCTGTGGTCATGACTTCATCTAC
GGTAATTCTCCTCGTGTCGCTGATGGTCTTGGCTCATGCTGTGGGTCACATACCTACGAT
GCCTCCTCGGAGATCTGCTGTCCTCTACCAACAGGTGGGATGCAGTCCCATTCAGTTGGA
CAATATGGCGTGATGCTTCAGGAAACTGAATGTTGTGGGGACGGATGGGTTAATACGACA
ACACACATATGCTGCCAGGAAACACCACAACCACGAGGTAATGGCGCTACCAGTTGCTAT
GGCAACCAGGCTTACGACCCGACCAAGGAGGTCATATGTGGCACCAGGCTGCATGACATT
CATGATGGGAAGACAGAGTGTTGTGCTGGTGAACTCATCAATCCTAATGTTAAGCCTTGT
TGCAACGACCCAGCTCTCCTAGCACAATCTCCATTCTCTTGCTGTGGACTCGGGTGGAGC
AGAGAAGCCTATGACCCAACCCAATCATCCTGCACCGCGCAAGGCTCTAGGATTGAGTTC
CCTGAACTTAAAGTCAGTGGTCCAACCAAACTGTGGGAACAGTGTGACGGTACAACATAT
GCCAGTACACTTCAAATCTGTTGCGGTGGTCATCTAACACCAAAGTTTCCTGATTCTCTG
TGCTGTGGCTCAGAGTCCTTCAGGTACAAAGATCAATTTTGTGTTGTTGATGAAACTCAA
AGCACTGTAGTGGATAAAATAACAGCAAATGCTGAAATCTGCACCGAACTTGGCCAGGAG
ATGGACCTACAGTATGATCCTGAAACACAGACATGTTGCAGAGACCCCTGGGAGCAAAGG
GATTGGAGAGTCTTCANNNNNNNNNNNNNNNNNNNNNNNCTGCTATCAGACACTGATGTT
ATACTCACCGATCCAAGTTCACAAACATGCTGCAAAGCTGGAGAAGACCAGAAGGTTCAT
CCAACCCCTCTAGGCGAAGGAGAATGTTGCGGACCCGAGATGATTATCAAAGGCCAACAG
CTTTGTGACAGTTCGATGCAAGAAGTAGTGGACATCCCTGAAAACCGTCTTACTCACAAT
GATGTCTGTGTTCCAAAAGATCGTGAACATAACCTCATTCGCCAGACTTATGACAATCGT
CGAGAGTTTTGTTCCGATGGTGGTGAGATCATCCCCAAAACAGAAGGCAAGGATCTTTGT
GGAGGTCAGATCTATGATACCGACTCCCACATCTGTTGTGGATCATTCATCTATAGACTT
GTCACTCATCAGTGCTGCGCCAACGTTGTCCAACCTCTGATAAATGATGATGGGCTCCCT
CTAGAGTGCTGTGGGATGCAGGCCTACCACGCCGGCACGTCCACCTGTAAACGTGGAACT
GTATTGGATGATATACCTCAGAYTAATGCAAGGGATTGTGGAGCGAATGTGTATGATAAC
AGCCAATACGACTGCGTGGATGGTGACGAGCTAGTACCACAAGAAGCTGGTCCTTATATC
AGGCTCTGCGGAACGACAAGAAAGGTCTATGATATGAGACATCAGGAATGCTGTGAAGAA
GACCTGATAGGCCCTGGACAAACCTGCTGCAATAGACGCCAGTATCAAACACCAGAGCCC
GCTTGCTGCATGCTCCAAGCTTACGACCGATCCCTATCGAACATCACCTGCTGCGGCGGG
AAACTAAGCCGGAAGAGAGAGGACGAGACGGAATGCTCTGCGGCCGATGGAGTGATATAC
AGACCCGATGAGATTGTGTGCGATGGTGTTAGACATCCAGCTGGCGGACAGCAATGCTGT
GGATCCGACCTCTATGACCCTACAACACAAATGTGCTGCAATGGATCCAGATATGAAGCT
GAGGAAGACAGTGTATGCTGTGGGAACAAGCCATACACTAATACAACCGATGGAAGTCAC
TTGTGTTGTGGAGGAACTCTCCATACACAGGCAGGAGGTAAGGAGTGCTGTAACCGTGCT
GCCTTCTACCCATCAACTCATCAGTGCTTCACAACAGGCAGTCAGAACATCATCATCAAG
CTCTTAGACGACACACCATCGGCTACGGATGCCTTCTGCACCGAAGGGTCGTACAACCYG
ACCAACCAGACCTGCTGTGATGGCCTCCTCTACAATGGCCTCAGGGAATGCTGTGGTAAC
CAGGTGATAGAGGAGCCCTCTCAAGACATGTGCTGCAATGGTGAGATCCATTGGAGGATG
TTTGGGAATCAGTCTCAGTGTTGCCCATCAGGTCAGATCATGCACCAATCAACAGGATGC
GACGCACGCCAACTTGACCGTGGTTATCAGCTTTGCAATGACACYGAGTACCTTCCTCTA
GTCCAGGGATGCTGTGCTGGTGAAGTCTACTATTTGGATGATGCTCAGTGTAGAGATGAT
AAGGTYTTCCTGCTGTGTGGGGATCTGTTCTACTCCCAAGATGAACAGACCTGCTGTAAT
GGCTCCTTGGCTGATATCCCCAACGGACAGTGCTGTGAGAACGCAGCATTCGATCCAACC
TCTAAGATCTGTTGCCAAGGGAACGTGCGTCGCATAGTCAGAGAAAGAGACCAATGCTGT
GGGGTGCTAGCATTTGACATCAAGAGAGAGATGTGCTGTGAGTCAGGACCTGTTCGGATG
CCTCGTATCAACCGAAGGATTCAGAGCAAGATGGACAGTGGCATCTGCTGTGGGGAAGGC
TTGCARCCAAACTTCCAAACAAGACACTGCGAAGCTGTTCCATTGGTTTGTATGGGTCTT
GAGAATGGTAACCTCTGGCAGGAAGCATCGGATGACTGCAGTAAAGACTTCACCTTCCAA
TTCAATGCTCAACGCATCGACACCAACGACACCCACACCGTCATCAAGCTTGATGTCTAT
CACCCTCTCCTGGCTCACAACGGTAATGTTCAGCTAGACACCCTGATCCTACCAGCTAAT
ATTCAGTGTAGGAAGCTGAGTGTCGGTGAGACCTATATAGCCCTCTCATCGGGAGATATA
GAGGGTAGATCTCTATCTCTAACAAATCAAGATTTCTTAGGGCAGTATTCCAGAAAAATA
GCAAGCAGGCTATTACGAAGAAGCTGTCTC

>hpul
ATGGAGTTATATTCGCTACGAAACCGTTTGGTTGTCATTACAAAATTAAACCTTGTTCTG
AAAGGACGAATTTCAGCGACTGTTAACATTTACCTGAAGAAAACGACAGCCTTGGCCAGC
ATGCCCAGCTGTGGAGAGTTTTCCTACAATCCTATCAGTCAGAAATGTTGTGGGGGCCGC
ATACTGAGCACCCCAGTGGAACTTGGATTTGATTTTAGATGCTGTGGCGATGATCTATAT
CGCTTAGACGGAACATGGGAATGTTGCCAAAACACCAAGATGGACTTAGGAGGAGACGCA
GTCTGCTGCAACAATGAGATCATCAACGCTACCACCCATRAGTGCTGTGGACATGAATGC
TGTGGAACTTCTTACTATGACCCTGACACACAAACGTGCTGTGGTCATGACTCCATCTAC
AGTAATTCCCCTCGTGTCGCTGATGGTGTCGGCTCWTGCTGTGGGTCACATACCTATGAT
GCCTCCTCGGAGATCTGCTGCCCTCTACCAACAGGCGAGATGCAGTCCCATTCAGTTGGA
CAGTATGGCGTGATGCTTCAGGAGACTGAATGTTGTGGRAATGGATGGATTAATAAGACA
ACACACATATGCTGCCAGGATCTACCCCAACCACGAGGCNATGGTGCTACCAGTTGCTAN
NNNNNNNNNNNNNNNNNNNNNNNNNNNNAGGTCATATGTGACAGTAGGCTGCATGACATC
CAAGATGGGAAGACAGAGTGTTGTGCTGGTGAACTCATCAATCCTAATGTTAAGCCTTGT
TGCAACGTCAAAGCTCTCCTNAACAAATCTCCATTCTCTTGCTnnnnnNNNNNNNNNNNN
NNNNNNNNNNNNNNNNNNNNNNNNNNNNNNNNNNNNNNNNNNNNNNNNNNNNNNNNNNNN
NNNNNNNNNNNNNNNNNNNNNNNNNnnnnnnnnnnnnnnnnnnnnnnnnnnnnnnnnnnn
nnnnnnnnnnnnnnnnnnnnnnnnnnnnnnnnnnnnnnnnnnnAGTTTCCGGATTCACTG
TGCTGTGGCTCAAAGTCCTTCAGGTACAAAGATCAAATTTGTGCTGATGATGAAACTCAA
AGCAAAGTAGTGGATAAAATAACAGCCAATGCTGAAATCTGCACCAAAGAAGGCCARGAG
ATGGACCTACAGTATGATCCTGAAACACAGACATGTTGCAGAGAGACCTGGRAGCAAAGA
AATTGGAGAGTCTTCAATGGTACTCRGGGAGAATGCTGCCTGCTATCAGAGACTCATGTT
ATACTCACCRATCCAGATTCACAAACATGCTGCAAAGCTGGAGAACACCAGAAGGTTCAT
CCTACCCCTCTAGGCGAAGGAGAATGTTGTGGCCCAGAGATGATTATCAAAGGAGAACAG
CTTTGTGACAGCNTGATGCANGAGNTAGNNNANNTNCCTGCCANCCnnnnnnnnnnnnnn
nnnnnnnnnnnnnCAAAAGATCGTGAACATAACATCATTCGCCAGACTTATGACAACCGT
CGAGAGTTTTGTTCCGATGGCGGTGAGATCATCCCCAAAACAGAAGGCAAGGATCTATGT
GGAGGGCAGATCTACGATACYGACTCCCACATCTGTTGTGGATCATTCATCTATAGACTT
GTCACTCATCAGTGTTGTGCCGACGTTGTYCAACCTCTGATAAACGATGATGGGCTCCCT
CTAGAGTGCTGTGGAATACAGGCCTACCACGCCGGCACATCCACCTGTAACCGTGGAACC
RTATTGGATGATATACCTCAGACTAATGCAAGGTATTGTGGATCAGATGTGTATGATAAC
AGCCAATATGACTGYGTGGATGGTGAAGAGCTAGTACCACAAGCAGCTGGTCCTTACATC
AGGCTCTGTGGAACGACAAGAAAGGTCTACGATATGAGACATCAGGAATGCTGTGAAGAA
GATCTGATCGGACCTGGACAAACCTGCTGCAATAGACACCAGTATCAAACACCAGAGCCC
GCTTGCTGCATGCTCCAAGCTTACGACCAATCTGTATCAAACATCACCTGCTGCGGTGGG
AAACTTAGCCGGAAGAGAGAGGATGAGACGGAATGCTCTGTGGCTGACGGAGTRRTACAC
AGACTGGATGAGATTGTGTGCAATGGTGTAAGACACCCAGCTGGTGAACAACAATGCTGT
GGATCTGACCTCTATGACCCTAMAACACAAATGTGTTGCAATGGATYCAGATATGAAGCA
GAGGAAGACAGTGTATGCTGTGGGAACAAGCCATACCAAAATACAASTGATGGAAGTCAC
TTGTGTTGTGGCGGAACTCTCCATACACAGGCCRGRGGTAAGGAGTGCTGTAAYCGTGCT
GCCTTCTACCCATCAACTCATCAGTGCTTCACRACAGGMGGTCAGAATATCATCATCAAG
CTCTTAGACRACACACCATCGGCTACAGATGCCTTCTGCACCGAGGGGTCGTACAACCCG
ACCAACCAGACCTGCTGTGACGGCCTCCTCTACAATGGCCTCAGAGAATGCTGTGGAAAC
CAGGTGATAGAGGAGCCCTCTCAGGACATGTGCTGCAATGGTGTGATCAGTTGGAGGATG
TATGGAAATCAGTCTCAGTGTTGCCCATCAGGTCAGATCATGCACCAATCAACAGGATGC
GATGCACGCCAACTTGACCCTGGTTATCAGCTGTGCAATGACACTGAGTACCTTCCTCTA
ATCCAGGGATGCTGTGCTGGTGATGTCTATAATTTGGATAACGCTCAGTGTAGAGATGAT
AAGGTCTTCCTGCTATGTGGGGATCAGTTCTACTCCCAAGATAAACAGACCTGTTGCAAT
GGCTCCTTGGGTGATATCCCCAATGGACAGTGCTGTGAGAACACAGCATTCGATCCRACT
TCTAAAATCTGTTGCCAAGGGGATCTGCGTCGCATAGTCAGAGGAAGAGACCAGTGCTGT
GGGGATCTAGCATTTGATGTCAGGAGAGAGATGTGCTGTGAGTCAGGACCTGTTAGGATG
CCTCGTATYAACAAAAGGATTCAGAGCAGGATGGACAGTGGCATCTGCTGTGGAGTAGGC
TTTCAACCAAACTTCCAAACAAGACACTGCGAAGCTGTTCCRTTGGTTTGTATGGGTCTT
GAGCATCGCAACCTCTGGCAGGAAGCATCAGATGACTGCAGCAAAGACATCACCTTCCAA
TTCAATGCTCTACGCATCGACACCAACGACACCCACACCGTCATCAAGCTTGATGTCGTC
CACCCTCTCCTGGCTCACAACAGTAATGTTAAGTTAGACACCCTCATCCTACCAGCTAAT
ATCAAGTGTAGGAAGCTGAGTGTTGGTGAAACCTATATCGCCCTCTCATCAGGAGATATA
GAGGGTAGTTCGATATCTTTAACAAATCAAGATTTCTTAGGGCAGTATTCCAGAAAAATA
GCTAGCAGGCTATTACGCAGAAGCTGTCTC

>snud
ATGGAGTTATGTGAGCTACTGAACCNTTTGGTTGTCATTACAAAATTAAACGTTGATCTG
AAAGGACGAATTTCAGCGATTGTTAAAAGTTACGTGAAGAAAACGACAGCCTCGGCCAAC
CTGTNCANNTGTGGAGAGTTTTCCTACAATCCTATCAATCAGAATTGTTGTGGGGGTCGC
GTACTTAGCATCCCAGTGGAACTTGAATTCGAATTTAGATGCTGTGGAGATGACCTGTAT
CGCGTAGATGGAACATGGGAATGTTGCGCAAACACCAAGATGGACTTAGGAGGAGATGCA
CTCTGTTGCAACAATGAGATCATCAATTCTACAACCCAGGAGTGCTGTGGACATAAATGC
TGTGGAACTTCTTACTATGACGCTGAAACACAAACGTGCTGTGGTCATGACTTCATCTAC
CGNNNTTCCCCTCGTGTCGCTGATGGTGTTGGTTCATGCTGTGGGTCACATACCTATGAT
GCCTCCTCTGAGATCTGCTGCCCTCTACCAACAGGTGGGATGCAGTCCCATTCAGTTGGA
GAATATGGTGTGATGCTTCAGGAGACTGAATGTTGTRGGGATGGATGGATTAATAAGACA
ACACACATATGCTGCCAGGATNNNNNNNNNNNNNNNNNNNNNNNNNNNNNNNNNNNNNNN
NNNNNNNNNNNNNNNNNNNNNNNNNNNNNNNNNNNNNNNNNNNNNNNNNNNNNNNNNNNN
NNNNNNNNNNNNNNNNNNNNNNNNNNNNNNNNNNNNNNNNNNNNNNNNNnnnnnnnnnnn
nnnnnnnnnnnnnnnnnnnnnnnnnnnnnnnnnnnnnnnnnnnnnnnnnnnnnnnnnnnN
NNNNNNNNNNNNNNNNNNNNNNNNNNNNNNNNNNNNNNNNNNNNNNNNNNNNNNNNNNNN
NNNNNNNNNNNNNNNNNNNNNNNNNNNNNNNNNNNNNNNNNNnnnnnnnnnnnnnnnnnn
nnnnnnnnnnnnnnnnnnnnnnnnnnnnnnnnnnnnnnNNCAAAGTTTTNTGNTTCCCAG
TGCTGTGGCTCAAAGTCCTTCAGATACGAAGATCAACTTTGTGNNnnnnnnnnnnnnnnn
nnnnnnGTAGTGGATAAGATAACAGCAAATGCTGAAATCTGCACCATATCTGGCAAGGAG
ATGGACCTACAGTATGATCCTGAAACACAGACATGTTGCAGTGACCCCGAGAATGCACAG
TATTGGAGAGTCTTCAATGGTACTCAGGGAGAATGCTGCCTGCTATCACAGAATGATGTT
ATTTTCACTGATCCAAATTCACAAACATGCTGCAAAGCTGGAGTACACCAGAGGGTTCAT
CCAACCCCTCTAGGTGATGGAGAATGTTGTGGACCAGAAATGANNNNNNNNNNNNNNNNN
NNNNNNNNNNNNNNNNNNNNNNNNNNNNNNNNNNNNnnnnnnnnnnnnnnnnnnnNNNNN
NNNNNNNNNNNNNNnnnnnnnnnnnnnnnnnnnnnnnnnnnnnnnNNTTATTACAATCAT
CGAGAGTTTTGTTCTGATGATGGTGAGATCATTCCCAAAACAGACGGCAAGGATCTTTGT
GGAGGGCAGATCTATGATACTGACACACACATCTGTTGTGGATCATTCATCTATAGACGT
GTCACTCATCAGTGCTGTGCTGATAATGTTCAACCTCTGCTAAATGATGATGGGCTCCCT
CTAGAGTGCTGTGGATTCCAGGCCTACCACACCGGCACATCCTCCTGTAGCCTTGGAACT
GTATTGGATGATATACCTCAGACTAATGCAAGGTATTGCGGATTGGATGTGTATGATAAC
AGCCAATATGACTGCGTGGATGGTAAAGAGCTAGTACCACAAGCAGCTGCTCCTTATATC
AGGCTCTGTGGAATGTCAAAAAAGGTCTACGATACGAGACATCAGGAATGCTGTGAAGAA
GATCTGATTGGTCCTGGAGAAACCTGCTGTGATAGTCACCAGTATCAAACACCAGATCCC
GCTTGCTGCATGCTCCAAGCTTATGACCAATCTCTATCAAACATCACCTGCTGTGGTGGG
AAACTAAGCCGGAAGAGAGAGGATGAGACAGAATGCTCTGTGGCTGATGGAGTAATACAT
AGACCGGACGAGGTTGTGTGCAATGGTGTGAGACATCCTGCTGGAGAANAAGAATGCTGT
GGATCTGACCTCTATGACCCTACAACACAACTGTGTTGTGATGAATTCATATATGAAGCA
GAGGAAGACAGTGTATGCTGTGGGAACAAACCATACCAAAATACAACTGATGGAAGTCAC
TTGTGTTGTGACGGAACTCTCCATACACAGGCTGAAGGAAAGGAGTGTTGTAACCGTGCT
GCCTTCTACCCATCAACTCATCAGTGCTTCACAACAGGTGGTCAGAATATCATCATCGAG
CTCTTAGACAATACGCCATCTACTACAGATGCCTTCTGCACTGATGGGTCGTACAACCCG
ACAAACCAGACTTGCTGTGATGGCCTCCTCTACAATGGCCTCAGAGAATGTTGTGCAAAC
CAGGTGATAGAGnnnnnnnnnnnnnnCATGTGTTGCCAAGGTGTGATCCTTTGGAGGATG
TATGGTCATCAGTCTCAGTGTTGTCCATCAGGTCAGATCATGCACCAATCAACAGGATGT
GATGCACGCCAACCTGACTTTGGTTATCAGCTTTGCAATGACACCAAGTACTTTCCTTTA
ATCCAGGGGTGCTGTGCTGGTGTTGTCTATAATTTGGAAGGCGCTCAGTGTAGAGATGAT
AAGGTCTTCCTGCTGTGTGGGGATGTATTCTACTCCCAAGGTGAACAGACCTGTTGTAAT
GGCTCCTTGACTGATATCCCCAATGGACAGTGCTGTGAGAATACAGCATTTGATCCAACT
TCTAAAATCTGTTGCGAAGGGAATGTGCGTCGCATCGTCAGAGGAAGAGACCAGTGCTGT
GGGGTGCWAGCATTTGACATCAAGAGAGAGATGTGCTGTGAGTTAGGACCTGTTAGGATG
CCTCATATCAACCGTTGGATTCAGAGGAAGATGGACAATGGATTCTGCTGTGGAGAAGGA
TTTCAACCCAACTTCCAAACAAGACACTGCGAAGCTGTTCCATTGATTTGTATGGGTCTT
GAGCGTGGCAACCTTTGGCAGGAAGCATCAGATGACTGCAGTAAAGACTTCACCTTTCAA
TTCATTGCTCGACACATCCACACCAATGACACCCACACCGTCATCGAGCTTGATGTCGTT
CACCATCTCCTGTCTCACAACGGTAATGTTGCCCTAGACACCCTGATCCTACCAGCTGAN
NNNGAGTGTAGGAAGCTAAGTGAAGGTGAAACCTATATAGCCCTCTCATCAGGAGATGTA
GAGGGTAGGTCTCTATTTCTAACAAATCAAGATTTCTTAGGGAGGTATCAAAGAAAAATA
GCTAGCAGGCTATTACGCAGAACCTGTTTC

>sintSS
ATGGAGTTATATGAGCTACGNATTCATTTGGTTGTCATTACAAAATTAAACGTTGTTCAG
AAAGGACGAATTTTAGCGACTGTTAAAWKTTACGTGAAGAAARCGACAGCCTTGGCCAAC
TTGTCCGYCTGTGGAGAGTTTTTCTACAATCCTATCAATCAGAAATGTTGTGGGGGTCGC
ATACTGAGCACCCCAGTGGAACTTGGATTCGACTTTAGATGCTGTGGAGATGATCTCTAC
CGCTTAGATGGAACATGGGAATGTTGCCAAAACACCAAGATGGACTTAGGAGGAGATGCA
GTCTGCTGCAACAATGAGATCATCAACTCTACCACCCATGAGTGCTGCGGACATGAATGC
TGTGGAACTTCTTACTATGACACTGACACACAAACGTGCTGTGGTCAGGACTTCATCTAY
GGTAATTCCCCTCGTGTCGCTGATGGTCTTGGCTCATGCTGTGGGTCACATACTTATGAT
GCCTCCTCCGAGATCTGCTGCCCTCTAATGACAGGTGGGATGCAGTCCCATTCAGTTGGA
GAATATGGCGTGTTGCTCCAGGAGACTGAATGTTGTGGGGATGGATGGATTAATACGACA
ACACACATATGCTGCCAGGAGGTACCACAACCACGAGGTAATGGCGCTACCAGTTGCTAC
GGAAACCAGGCTTATGNCCCGACCGAGGAGGTCATATGTGGCAGCAGGCTGCATGACATT
CATGATGGCAAGACAGAGTGTTGTGCTGGTGAACTCATCAATCCTAATGTTGAGCCTTGT
TGCAACGACCGTGCTCTCCTAGCACAATCTCCATTCTCTTGTTGTGGATTCGGGNNGNGC
AGAGAAGCCTATGACCCAACCCAATTCTCCTGCACCGCGCAAGGCTCTAGGATTGAGTTC
CCTGAACTTAAAGTCAATGGTCCAACCAAGCTGTGGGAACAGTGTGAYGGTACAACGTAT
GCCAGTACACTTCAAATCTGYTGCGGTGGTCATCTAACACCAAAGTTTCCTGATTCTCTG
TGCTGTGGCTCAAAGTCCTTCAGGTACAAAGATCAATTTTGCGTTGTTGATGAAACTCAA
AGCACTGTAGTGGATAAAATAACAGCCAATGCTGAATTCTGCACCAAAGAAGGCCGGGAG
ATAGACCTACAGTATGACCCTGAAACACAGACATGTTGCAGAGACCCCTGGGAGCTAAGG
GATTGGAGAGTCTTCAATGGTACCCAGGGAGAATGCTGCCTGCTTTCAAAGACTCATGTG
ATACTCACCGATCCAAGTTCACAAACATGCTGCAAAGCTGGAGAAAWCCAGAAGGTYCAY
CCAACCCCTCTAGGCGAAGGAGAATGTTGCGGCCCAGAGATGATTATCAAAGGCCAACAG
CTTTGTGACAGTTCGATGCRAGAAGTAGTGGACATCCCTGAAAACCGTCYAACTCACAAT
GATGTCTGTGTTCCTAAAGATCGTGTAAATAACCTCATTCGCCAGACTTAYGACAATCGT
CGAGAGTTTTGTTCTGATGGTGGTGAGATCATTCCGAGAACAGAAGGCAAGGATCTTTGT
GGAGGTCAGATCTAYGATACCGACTCCCACATCTGYTGTGGATCATTCATCTATAGACTT
GTCACTCATCAGTGCTGCGCCGACGTTGYCCAACCTCTGATAAACGATGATGGGCTCCCT
CTAGAGTGCTGTGGGATACAGGCCTACCACGCYGGCACATCYACYTGTAAACGTGGAACT
GTATTGGATGATATACCTCAGGCTAATGCAAGGTATTGTGGATCGGATGTGTATGATAAC
AGCCAATATGACTGCTTGGATGGTGGAGAGTTAGTACCACAAGAAGCTGGTCCTTATATC
AGGCTCTGTGGAACGACAAGAAAGGCCTACGATATGAGACATCAGGAATGCTGTGATGAA
GATCTGATCGGACCTGGACAAACCTGCTGCAATAGACGCCAGTATCAAACACCAGAGCCC
GCTTGCTGCATGCTCCAAGCTTACGACCGATCCCTATCAAACATCACCTGCTGCGGCGGG
AAACTAAGCCGGAAGACAGAGGACGAGACGGAATGCTCTGCGTCTGACGGAGTGATACAC
AGACCGGATGAGATCGTGTGCAACGGTGTAAGACACCCAGCTGGCAAACAGCAATGCTGT
GGAGCTGACCTCTATGACCCTACAACACAAATGTGTTGCAATGGATCCAGATATGAAGCA
GAGGAAGACAGTGTATGCTGTGGGAACAAGCCATACCATAATACAACCGATGGAAGTCAC
TTGTGTTGTGGTGGAACTCTCCATACACAGGCAGGAGGTAAGGAGTGCTGTAACCGTGCT
GCCTTCTACCCATCAACTCATCAGTGCTTCACAACAGGTGGTCAGAACATCATCATCAAG
CTCTTAGACGACACCCCATCCGCTACAGATGCCTTCTGCACTGAGGGGTCGTACAACCCG
ACCAACCAGACCTGCTGCGACGGCCTCCTCTACAATGGCCTCAGGGAATGCTGTGGAAAC
CAGGTGATTGAGTGGCCCTCTCAGGACATGTGCTGCAATGGTGAGATCCATTGGAGGATG
TATGGGAATCAGTCTCAGTGCTGCCCATCAGGTCAGATCATGCACCAATCAACAGGATGC
GATGCACGCCAACTTGACCATGGTTATCAGCTTTGCAATGACACCGAGTACCTTCCTCTG
ATCCAGGGTTGCTGTGCTGGTGATATCTATTATTTGGATGATGCTCAGTGTAGAGATGAT
AAGGTYTTCCTGCTGTGTGGGGATCTGTTCTACTCCCAAGATGAACAGACCTGTTGCAAC
GGCTCCTTGGCTGATATCCCCAACGGACAGTGCTGTGAGAACGCAGCATTCGATCCRACY
TCKAARATCTGTTGCCAAGGGGRTCTGCGTCGCATAGTCAGAGGAMGAGACCAGTGCTGY
GGGGAGCTATCCTTTGACGTCACAAGAGAGATGTGCTGTGATTCAGGACCTGTTMGGATG
CCTCGTATCAMCCCAAGGGTTCAGAGCAAGATGAACAGGGGCATCTGCTGTGGAGCAGGG
TTTCAACYCAACTTCCAAACAAGACACTGYGAARCTGTTCCATTGGTTTGTATGGGTCTT
GAGCATGGCAGCCTATGGCAGGAAGCATCGGATGACTGCAGTAAAGACTTCACCTTCCAA
TTCAATGCTCGACGCATCGAYACKAACGACACCCACACCGTCATCAAGCTCGATGTCGTT
CATCCGCTCCTGGCCCACAACAGCAATGTTGAGCTAGACACMCTGATCCTACCAGCTGAT
GTYGAGTGTAGGAAGCTGAGTGTCGGTGAAACCTAYATAGCCCTCTCATCAGGAGATATA
GAGGGTAGATCGCTWTCTCTAACAAATCAAGATTTCTTGGGGCAGTATTCCAGAAAAATA
GCGAGCAGGCTATTACGAAGAAGCTGTCTC

>sprp
ATGGAGTTATATGCTCTACGAAACCGTTTGGATGTCATTACAAAATTAAACGTTGTTCTG
AAAGGACGAATTTTAGCGACTGTTAAAATTTACGTGAAGAAAACGACAGCCTCGGCCAGC
CTGYYCAGCTGTGGAGAGTTTTTCTACAATCCTATCAATCAGAAATGTTGTGGGGGTCGC
ATACTGAGAACTCCAGTGGAACTTGAATTCGAATTTAGATGCTGTGGAGATGAGCTATAT
CGCTTAGATGGAACATGGGAATGCTGCCAAAACACCAAGATGGACTTAGGAGGAGATGCA
GTCTGCTGCARCAATGAGATAAYCAACTCTACCACCCATGAGTGCTGCGGACATGAATGC
TGTGGAAAGTCTTACTATGACACTGACACCCAAACGTGCTGTGGTCATGACTTCATCTAC
GGTAATTCCCCTCGTGTCGCTGATGGTCTTGGCTCATGCTGTGGGTCACATACATACGAT
GCCTCYTCKGAGATCTGCTGCCCTCTACCAACAGGMKKGATGCAGTCCCATTCAGTYGGA
CAATATGGCGTCATGCTCCAGGAGACTGAATGTTGTGGGGATGGATGGATTAATAAGACG
ACACACATATGCTGCCAGGATACACCACAACCACGAGGTAATGGCGCTACCAGTTGCTAC
GGAAACCAGGCTTATGACCCGACCAAAGAGGTCATATGTGGCACCAGGCTGCATGACATT
CATGATGGGAAGACAGAGTGTTGTGCTGGTGAACTCATCAATCCTAATGTTRAGCCTTGT
TGCAACGACCCAGMTCTCCTAGCACAATCTCCATTCTCTTGCTGTGGACTCGGGTGGAGC
AGAGAAGCCTATGACCCCACCCAATCATCCTGCACCGCGCAAGGCTCTAGGATTAAGTTC
CCTGAACTTAAAGTCAGTGGTCCAACCAARCTGTGGGAACAGTGTGATGGTACAACGTAC
GCTAGTACACTTCAAATCTGCTGCGGTGGTCATCTAACACCAAAGTTTCCTGATTCYCTG
TGCTGTGGYTCARAGTCCTTCAGGTACACAGATCAATTTTGTGTTGTTGATGGAACTCAA
AGCAAGGTAGTGGATAAAATAACAGCCAATGCTGAAATCTGCACCGAACATGGTCAGGAG
ATGGACCTACAGTATGACCCTGAAACACAGACATGTTGCAGAGACCCCTTGGAGCTAAGG
GATTGGAGAGTCTTCAATGGTACCCAGGGAGAATGCTGCCTGCTATCAGAGACTCATGTT
ATACTCACCGATCCAAGTTCACAAACATGCTGCAAAGCTGGAGAAATCCAGAAGGTCCAT
CCAACCCCTCTAGGCGAAGGAGAATGTTGCGGCCCAGAGATGATTATCAAAGGCCGACAG
CTTTGTGACAGTTCGATGCAAGAAGTAGTGGAYATCCCTKWMAACCRTCTRACTCACAAT
GATGTCTGTGTYCCAAAAGATCGYGAACATAACCTCATTCGCCAGACTTATGACAATCGY
CGAGAGTTTTGTTCTGATGGTGGTGAGATCATTCCCAAAACAGAAGGCAAGGATCTTTGT
GGAGGTCAGATCTATGATACCGACTCCCACATCTGTTGTGGATCATTCATCTATAGRCTT
GTCACTCATCAGTGCTGCGCCGACGTTGYCCAACCTCTGATAAACGATGATGGGCTCCCT
CTAGAGTGCTGTGGGATRCAGGCCTACCATWSCGGCACATCCACCTGTAAACGTGGAACT
GTATTGGATGATATACCTCAGGCTAATGCAAGGTATTGTGGAGCGGATGTGTATGATAAC
AGCCAATATGACTGCTTGGATGGTGGAGAGCTAGTACCACAAGAAGCTGGTCCTTATATC
AGGCTCTGCGGAACGACAAGAAAGGTCTAYGATATGAGACATCAGGAATGCTGTGAWGAA
GATCTGATYGGMCCTGGACAAACCTGCTGCAATAGACRCCAGTATCAAACACCAGAGCCC
GCTTGCTGCATGCTCCAAGCTTACGACCGATCCGTATCAAACATCACCTGCTGCGGTGGS
AAACTAAGCCGGAAGRGACAGGAYGAGACGGAATGCTCTGCRGCYGAYGGAGTGATACAC
AGACYGGATGAGATTGTGTGCAATGGTGTAAGACAYMCAGCTGGCGRAMARCAATGCTGT
GGATCTGACCTCTATGACCCTACAACACAAATGTGTTGCAATGGATTCAGATATGAAGCA
GAGGAAGACAGTGTATGCTGTGGGAACAAGCCATACCAAAATACAAGTGATGGAAGTCAC
TTGTGTTGTGGCGGAACTCTCCATACACAGGCAGGAGGYAAGGAGTGTTGTAACCGTGCT
GCCTTYTACCCATCAACTCATCAGTGCTTCACAACAGGCRGTCAGAATATCATCATCAAG
CTCTTAGACGACACACCATCCGCTACAGATGCCTTCTGCACYGAGGGGTCGTACAACCCG
ACCAACCAGACCTGCTGCGACGGCCTCCTCTACAATGGCCTCAGAGAATGCTGTGGAAAY
CAGGTGATAGAGATGCCCGATCTGGACATGTGCTGCAATGGTGAGATCCATTGGAGGATA
TATGGTAATCAGTCTCAGTGCTGCCCATCAGGTCAGATCATGCACCAATCRACAGGATGC
GACGCACGCCAACTTGACCATGGCCATCAGCTTTGCAATGACACCGAGTACCTTCCTCTG
ATCCAGGGATGCTGTGCTGGTGAWGTCTAYTATTTGGATGACGCTCAGTGTAGAGATGAT
AAGGTCTTCCTGCTKTGTGGGGATCGGTTCTACTCCCAAGATGAACAGACCTGTTGCAAT
GGCWCCTTGGATGATATCCCCAATGGACAGTGCTGTGAGAACACAGCATTCGATCCAACC
TCTAAGATCTGTTGCCAAGGGGGTCTGCGTCGCATAGTCAGAGGAAGAGACCAGTGCTGT
GGGGAGCTATCCTTTGACGTCACGAGRGAGATGTGCTGTGAGTCAGGACCTGTTCGRATG
CCTCGTATCACCCCAAGGGTTCAGAGCAAGATGAACAGGGGCATCTGCTGTGGAGAAGGG
TTTCAACCCAACTTCCAAACAAGACACTGTGAAGCTGTTCCATTGGTCTGTATGGGTCTT
GAGCATGGCAMCCTATGGCAGGAAGCATCGGATGACTGCAGTAAAGACTTCACCTTCCAR
TTCAATGCTCAACGCATCGACACCAACGACACCTACACCGTCATCAAGCTTGATGTCKWT
CACCCTCTCCTGGCCCACAACAGTAATGTTGAGATAGACACCCTGATCCTACCAGCTGAT
GTCGAGTGTAGGAAGCTGAKTGTCGGTGAAACCTATATAGCCCTCTCATCGGGAGATATA
GAGGGTAGTTCTCTATCTCTAACAAATCAAGATTTCTTAGGGCAGTATTCCAGAAAAATA
GCTAGCAGGCTATTACGCAGGAGCTGTCTC

>spurp
ATGGAGTTATATGCTCTACGAAACCGTTTGGATGTCATTACAAAATTAAACGTTGTTCTG
AAAGGACGAATTTTAGCGACTGTTAAAATTTACGTGAAGAAAACGACAGCCTCGGCCAGC
CTGTTCAGCTGTGGAGAGTTTTTCTACAATCCTATCAATCAGAAATGTTGTGGGGGTCGC
ATACTGAGAACTCCAGTGGAACTTGAATTCGAATTTAGATGCTGTGGAGATGAGCTATAT
CGCTTAGATGGAACATGGGAATGCTGCCAAAACACCAAGATGGACTTAGGAGGAGATGCA
GTCTGCTGCAGCAATGAGATAATCAACTCTACCACCCATGAGTGCTGCGGACATGAATGC
TGTGGAAAGTCTTACTATGACACTGACACCCAAACGTGCTGTGGTCATGACTTCATCTAC
GGTAATTCCCCTCGTGTCGCTGATGGTCTTGGCTCATGCTGTGGGTCACATACATACGAT
GCCTCTTCTGAGATCTGCTGCCCTCTACCAACAGGCGGGATGCAGTCCCATTCAGTTGGA
CAATATGGCGTCATGCTCCAGGAGACTGAATGTTGTGGGGATGGATGGATTAATAAGACG
ACACACATATGCTGCCAGGATACACCACAACCACGAGGTAATGGCGCTACCAGTTGCTAC
GGAAACCAGGCTTATGACCCGACCAAAGAGGTCATATGTGGCACCAGGCTGCATGACATT
CATGATGGGAAGACAGAGTGTTGTGCTGGTGAACTCATCAATCCTAATGTTAAGCCTTGT
TGCAACGACCCAGATCTCCTAGCACAATCTCCATTCTCTTGCTGTGGACTCGGGTGGAGC
AGAGAAGCCTATGACCCCACCCAATCATCCTGCACCGCGCAAGGCTCTAGGATTAAGTTC
CCTGAACTTAAAGTCAGTGGTCCAACCAAGCTGTGGGAACAGTGTGATGGTACAACGTAC
GCTAGTACACTTCAAATCTGCTGCGGTGGTCATCTAACACCAAAGTTTCCTGATTCTCTG
TGCTGTGGCTCAGAGTCCTTCAGGTACACAGATCAATTTTGTGTTGTTGATGGAACTCAA
AGCAAGGTAGTGGATAAAATAACAGCCAATGCTGAAATCTGCACCGAACATGGTCAGGAG
ATGGACCTACAGTATGACCCTGAAACACAGACATGTTGCAGAGACCCCTTGGAGCTAAGG
GATTGGAGAGTCTTCAATGGTACCCAGGGAGAATGCTGCCTGCTATCAGAGACTCATGTT
ATACTCACCGATCCAAGTTCACAAACATGCTGCAAAGCTGGAGAAATCCAGAAGGTCCAT
CCAACCCCTCTAGGCGAAGGAGAATGTTGCGGCCCAGAGATGATTATCAAAGGCCGACAG
CTTTGTGACAGTTCGATGCAAGAAGTAGTGGATATCCCTTTCAACCGTCTAACTCACAAT
GATGTCTGTGTCCCAAAAGATCGCGAACATAACCTCATTCGCCAGACTTATGACAATCGC
CGAGAGTTTTGTTCTGATGGTGGTGAGATCATTCCCAAAACAGAAGGCAAGGATCTTTGT
GGAGGTCAGATCTATGATACCGACTCCCACATCTGTTGTGGATCATTCATCTATAGACTT
GTCACTCATCAGTGCTGCGCCGACGTTGTCCAACCTCTGATAAACGATGATGGGCTCCCT
CTAGAGTGCTGTGGGATACAGGCCTACCATTCCGGCACATCCACCTGTAAACGTGGAACT
GTATTGGATGATATACCTCAGGCTAATGCAAGGTATTGTGGAGCGGATGTGTATGATAAC
AGCCAATATGACTGCTTGGATGGTGGAGAGCTAGTACCACAAGAAGCTGGTCCTTATATC
AGGCTCTGCGGAACGACAAGAAAGGTCTATGATATGAGACATCAGGAATGCTGTGAAGAA
GATCTGATCGGACCTGGACAAACCTGCTGCAATAGACGCCAGTATCAAACACCAGAGCCC
GCTTGCTGCATGCTCCAAGCTTACGACCGATCCGTATCAAACATCACCTGCTGCGGTGGC
AAACTAAGCCGGAAGGGACAGGATGAGACGGAATGCTCTGCAGCCGATGGAGTGATACAC
AGACTGGATGAGATTGTGTGCAATGGTGTAAGACATCCAGCTGGCGAAAAACAATGCTGT
GGATCTGACCTCTATGACCCTACAACACAAATGTGTTGCAATGGATTCAGATATGAAGCA
GAGGAAGACAGTGTATGCTGTGGGAACAAGCCATACCAAAATACAAGTGATGGAAGTCAC
TTGTGTTGTGGCGGAACTCTCCATACACAGGCAGGAGGTAAGGAGTGTTGTAACCGTGCT
GCCTTTTACCCATCAACTCATCAGTGCTTCACAACAGGCAGTCAGAATATCATCATCAAG
CTCTTAGACGACACACCATCCGCTACAGATGCCTTCTGCACTGAGGGGTCGTACAACCCG
ACCAACCAGACCTGCTGCGACGGCCTCCTCTACAATGGCCTCAGAGAATGCTGTGGAAAT
CAGGTGATAGAGATGCCCGATCTGGACATGTGCTGCAATGGTGAGATCCATTGGAGGATA
TATGGTAATCAGTCTCAGTGCTGCCCATCAGGTCAGATCATGCACCAATCAACAGGATGC
GACGCACGCCAACTTGACCATGGCCATCAGCTTTGCAATGACACCGAGTACCTTCCTCTG
ATCCAGGGATGCTGTGCTGGTGATGTCTATTATTTGGATGACGCTCAGTGTAGAGATGAT
AAGGTCTTCCTGCTGTGTGGGGATCGGTTCTACTCCCAAGATGAACAGACCTGTTGCAAT
GGCACCTTGGATGATATCCCCAATGGACAGTGCTGTGAGAACACAGCATTCGATCCAACC
TCTAAGATCTGTTGCCAAGGGGGTCTGCGTCGCATAGTCAGAGGAAGAGACCAGTGCTGT
GGGGAGCTATCCTTTGACGTCACGAGAGAGATGTGCTGTGAGTCAGGACCTGTTCGAATG
CCTCGTATCACCCCAAGGGTTCAGAGCAAGATGAACAGGGGCATCTGCTGTGGAGAAGGG
TTTCAACCCAACTTCCAAACAAGACACTGTGAAGCTGTTCCATTGGTCTGTATGGGTCTT
GAGCATGGCACCCTATGGCAGGAAGCATCGGATGACTGCAGTAAAGACTTCACCTTCCAA
TTCAATGCTCAACGCATCGACACCAACGACACCTACACCGTCATCAAGCTTGATGTCTAT
CACCCTCTCCTGGCCCACAACAGTAATGTTGAGATAGACACCCTGATCCTACCAGCTGAT
GTCGAGTGTAGGAAGCTGATTGTCGGTGAAACCTATATAGCCCTCTCATCGGGAGATATA
GAGGGTAGTTCTCTATCTCTAACAAATCAAGATTTCTTAGGGCAGTATTCCAGAAAAATA
GCTAGCAGGCTATTACGCAGGAGCTGTCTC

>pdep
nnnnnnnnnnnnnnnnnnnnnAACCATTTGGTTGCCATTACAAAATTAAACGTTGTTCTG
AAAGGACGAATTGTAGCGATTGTTAAAAGTTACGTGAAGAAAACGACAGCCTCGGCCAAC
CTGTTATCCTGTGGAGAGTTTTCCTACAATCCTATCAATCAGACATGTTGTGGGGGTCGC
GTACTTCGCACCCCAGTGGCGCTTGGATTCAAATTTAGATGCTGTGGAGATGATCTGTAT
CGCTTAGATGGAACATGGGAATGTTGCGAAAACACCAGGATGGACTTAGGAGGAGATGCA
CTCTGTTGCAACAATGAGATCATCAATTCTACAACCCATGAGTGCTGTGGACATAAATGC
TGTGGAACTTCTTACTATGACACTGAAACACAAACGTGCTGTGGTCATGACTTCATCTAC
GGTNATTCCCCTCGTGTCGCTGATGGTGTTGGCTCATGCTGTGGGTCACATACCTATGAT
GCCTCCTCTGAGATCTGCTGCCATCTACCATCAGGTGGGATGCAGTCTCATTCAGTTGGA
GAATATGGTGTGATGCTTCAGGAGACTGAATGTTGTGGGGATGGATGGATAAATAAGACA
ACACACATATGCTGCCAGAATGTACCACAACCACGAGGTAATGGCNNNNNNNNNNNNNNN
NNNNNNNNNNNNNNNNNNNNNNNNNNNNNNNNNNNNNNNNNNNNNNNNNNNNNNNNNNNN
NNNNNNNNNNNNNNNNNNNNNNNNNNNNNNNNNNNNNNNNNNNNnnnnnnnnnnnnnnnn
nnnnnnnnnnnnnnnnnnnnnnnnnnnnnnnnnnnnnnnnnnnnnnnnnnnnnnnnnnnn
nnnnnnnnnnnnnnnnnnnnnnnnnnnnnnnnnnnnnnnnnnnnnnnnnnnnnnnnnnnn
nnnnnnnnnnnnnnnnnnnnnnnnnnnnnnnnnnnnnnnnnnnnnnnnnnnnnnnnnnnn
nnnnnnnnnnnnnnnnnnnnnnnnnnTGGTCATCTAGCACCAAAGTTTGCTGATTCCCAG
TGCTGTGGCTCAAAGTCCTTCAGATACAAAGATCAACTTTNNNNNnnnnnnnnnnnnnnn
nnnnnnGTAGTGGATAAGATAACAGCAAATGCTGAAATCTGCACCACAGATGGCAAGGAG
ATGGACTTACAGTATGATCCTGAAACACAGACATGTTGCAGTGACCCCTCGGATTCACAG
TATTGGAGAGTCTTCAATGGTACTCAGGGAGAATGCTGCCTGCTATCACAGACTGATGTT
ATATTCACTGATCCATATTCACAAACATGCTGCAAAGCTGGAGAACACCAGAGGGTTTAT
CTAACCCGTCTAGGTGAAGGAGAATGTTGTGGACCAGATATGATTATCAAAGGCAAACAG
CTTTGTGACAGTnnnnnnnnnnnnnnnnnnnnnnnnnnnnnnnnnnnnnnnnnnnnnnnn
nnnnnnnnnnnnnnnnnnnnnnnnnnnnnnnnnnnnnnnnnnnnnnnnnnnnnnnnnnnn
nnnnnnTTTTGTTCTGATGATGGTGAGATCATTCCCAAAACAGAAGGCAAGGATCTTTGT
GGAGGGCAGATCTATGATACTGACACCCACATCTGTTGTGGATCATTCATCTATAGACGT
GTCACTCATCAGTGCTGCGCTGATAATGTTCAACCTCTGATAAATGATGATGGGCTCCCT
CTAGAGTGCTGTGGTTTCCAGGCCTACTACACCGGCACATCCACCTGTAACCTTGGAAGT
GTATTGGATGGTATACCTCAGACTAATGCAAGGTATTGTGGATTGGATGTGTATGATAAC
AGCCAATATGACTGCGTAGATGGTGAAGAGCTAGTACCACAAGCAGCTGCTCCTTATATC
AGGCTCTGTGGAACGACAAAAAAGGTCTACGATATGAGACATCAGGAATGCTGTGAAGAA
GATCTGATTGGTCCTGGACAAACCTGCTGTGACAGTCAGCAGTATCAAACACCAGAGCCC
GCTTGCTGCATGCTCCAAGCTTATGACAAATCTCTATCAAACATCACCTGCTGTGGTGGG
AAACTAAGCCGGAAGAGAGAGGATGAGACGGAATGCTCTGTGGCTGACGGAGTAATGCAC
AGACTGGATGAGATTGTGTGCAATGGTGTGAGACATCCAGCTGCCAGTGGACAATGCTGT
GGGTCTGACCTCTATGACCCTACAACACAACTGTGTTGCGATGGATTCAGATATGAAGCA
GAGGAAGACAGTGTATGCTGTGGGAACAAGSCATACCAAAATACAACTGATGGAAGTCAT
TTGTGTTGTGACGGAACTCTCCATAMACASGCTGAAGGAAAGGAGTGCTGTAACCGTGCT
GCCTTCTACCCATCAACTCATCAGTGCTTCACAACAGGGGGTCAGAATATCATCATTGAG
CTCTTAGACAATACACCATCTGCTACAGATGCCTTCTGCACTGAGGGGTCGTTTAACCCG
ACCAACCAGACCTGCTGTGATGGCCTCCTCTACAATGGCATCAGAGAATGTTGTGGAAAC
CAGGTGATnnnnnnnnnnnnnnnGGACATGTGTTGCAATGGTGTGATCCGTTGGATGATG
TATGGTGACCAGTCTCAGTGTTGTCCATCAGGTCTGATTATGCACCAATCAACAGGATGC
GATGCACGCCAACCTGACTTTGGTTATCAGCTTTGCAATGACACCGAGTACTTCCCTCTA
ATCCAGGGATGCTGTGCTGGTGTTGTCTATTATTTGGAAGGCGCTCAGTGTAGAGATGAT
AAGGTCTTCCTGCTGTGTGGGGATCAATTCTACTCTCAAGATGAACAGACCTGTTGTAAT
GGCACCTTGACTGATATCCCCAACGGACAATGCTGCGAGAATACAGCATTTGATCCAACT
TCTAAAATCTGTTGCCAAGGGAACCTGCGTCGCATWGKCAGAGGAAGAGACCAGTGCTGT
GGGATGCTAGMATTTGACATTAAGAGAGAGATGTGCTGTGAGTYAGGACSTGTTAGGATG
CCTCGTAATCGACAAAGGATTCAGAGTAAGATGGACAATAGAGGCTGCTGTGGAGAAGGG
TTTCAACCCAACTTCCAAACAAGACACTGCGAAGCTGTTCCATTGGTTTGTATGGGTCTT
GAGCGTGGCAACCTTTGGCAGAAAGCATCAGATGACTGCAGTAAAGACTTCACCTTCCAA
TTCAATGCTCAACACATCCGCACCAATGACACCCACACCGTCATCGAGCTTGATGTCGTT
CACCATCTCCTGCCTCACAACAGTAATGTTAAACTAGACACCCTGATCCTACCAGCTGAN
GTNGAGTGTAGRAAGCTAAGTGAAGGTGAAACCTATRTAGCCCTCTCATCAGGAGATGTA
GAGGGTAGGTCTCTATCTCTAACAAATCAAGATTTCTTAGGGAGGTATCAAATAAAAATA
GCTAGCAGGTTATTACGCAGAACTTGCTCC
