# Supplementary material for: Genome-wide signals of positive selection in strongylocentrotid sea urchins
Source: BMC Genomics. 2017 Jul 21;18:555. doi: 10.1186/s12864-017-3944-7 (PMC5521101; doi:10.1186/s12864-017-3944-7)
Supplement: Supplementary file 3 — Consensus alignment files. A compressed (gzip) tape archive (TAR) file containing 6250 consensus alignment files in FASTA format. (TGZ 14116 kb) [file 12864_2017_3944_MOESM3_ESM.tgz › SPU_009872/consensAlign.ordered.fa]

>sdro
ATGTTTCAATCAGTAATTGACAGCGCTAAGCGCAACCACTTCTCGAGTCCATTTCTCTCG
ACTGCAAGCTGCGAGCCCGCTGCAGAGAACAGTATAGAATCGAGGGTATCCCCACTACCT
ACCACAAGAAATCTCGTTGCTGCTTCGACAGAAACCAGCTGTGAATTTGGGTCAGCAAAA
TACTATGCTCTGTGCGGCTTTGGTGGTGTTCTTAGTTGTGGAATCACACACACGGCTGTT
GTACCTCTAGATCTTGTCAAATGTAGAATTCAGGTTGATCCAACCAAGTACAAGGGCATC
TTCCAAGGCTTCAGGTTGACAGTAGCAGAAGAAGGTGTACGTGCTCTGGCCAAGGGATGG
GCACCWACATTCATTGGCTACTCAATGCAGGGTCTCTGCAAGTTTGGATTCTATGAGGTT
TTCAAGAATGTCTATGGCAACATGCTTGGTGAGGAAAGGGCCTTCCTGTAYAGGACATCC
CTGTACCTTGCAGCCAGTGCTAGTGCCGAGTTCTTTGCTGATATAGCATTGTCTCCCATG
GAGGCTGCTAAGGTTAGAATCCAGACCATGCCTGGATTCGCCAGCACTTTGAGAGAAGCA
GCACCAAAGATCTATGGCCAGGAAGGACTCAATGGCTTCTACAAAGGACTCCCCCCACTG
TGGATGAGGCAGATCCCATACACCATGATGAAGTTTGCCTGCTTTGAACGTACAGTTGAG
GCTCTCTACAAGAATGTTGTTCCCAAGCCACGCAGTGACTGCACCAAGGGAGAGCAGTTG
GTCGTCACCTTCCTTGCCGGTTACATTGCTGGTGTATTCTGTGCTGTTGTTTCTCACCCT
GCCGATACTGTTGTATCTAAGCTGAACCAGGACAGTGGAAGCACTGCCATTGAGGCTGCC
AAGAAGCTTGGCATGGCTGGTTTGTGGAAGGGTTTGGGACCACGTATCATCATGATTGGT
ACCTTGACTGCCCTGCAATGGTTCATCTATGACTCTGTCAAGGTCTTCTTCCGCATGCCC
CGTCCACCTCCACCAGAGATGCCAAAGTCCCTCAAGGAGAAGAGCCAA

>spal
ATGTTTCAATCAGTAATTGACAGCGCTAAGCGCAACCACTTCTCGAGTCCATTTCTCTCG
ACTGCAAGCTGCGAGCCCGCTGCAGAGAACAGTATAGAATCGAGGGTATCCCCACTACCT
ACCACAAGAAATCTCGTTGCTGCTTCGACAGAAACCAGCTGTGAATTTGGGTCAGCAAAA
TACTATGCTCTGTGCGGCTTTGGTGGTGTTCTTAGTTGTGGAATCACACACACGGCTGTT
GTACCTCTAGATCTTGTCAAATGTAGAATTCAGGTTGATCCAACCAAGTACAAGGGCATC
TTCCAAGGCTTCAGGTTGACAGTAGCAGAAGAAGGTGTGCGTGCTCTGGCCAAGGGATGG
GCACCTACATTCATTGGCTACTCAATGCAGGGTCTCTGCAAGTTTGGATTCTATGAGGTT
TTCAAGAATGTCTATGGCAACATGCTTGGTGAGGAAAGGGCCTTCCTGTACAGGACATCC
CTGTACCTTGCAGCCAGTGCTAGTGCTGAGTTCTTTGCTGATATAGCATTGTCTCCCATG
GAGGCTGCTAAGGTTAGGATCCAGACCATGCCTGGATTCGCCAGCACTTTGAGAGAAGCA
GCACCAAAGATCTATGGCCAGGAAGGACTCAATGGCTTCTACAAAGGACTCCCYCCACTG
TGGATGAGGCAGATCCCATACACCATGATGAAGTTTGCCTGCTTTGAACGTACAGTTGAG
GCTCTSTACAAGCATGTTGTTCCYAAGCCACGYAGTGACTGCACCAAGGGAGAGCAGTTG
GTCGTCACCTTCCTTGCCGGTTACATTGCTGGTGTATTCTGTGCTGTTGTTTCTCACCCT
GCCGATACTGTTGTATCTAAGCTGAACCAGGACAGTGGAAGCACTGCCATTGAGGCTGCC
AAGAAGCTTGGCATGGCTGGTTTATGGAAGGGTTTGGGACCACGTATCATCATGATTGGT
ACCCTGACTGCCCTGCAATGGTTCATCTATGACTCTGTCAAGGTCTTCTTCCGCATGCCC
CGCCCACCTCCACCAACGATGCCAAAGACCCTCATGGAGAAGAGCCAA

>sfra
ATGTTTCAATCAGTAATTGACAGCGCTAAGCGCAACCACTTCTCGAGTCCATTTCTCTCG
ACTGCAAGCTGCGAGCCCGCTGCAGAGAACAGTATAGAATCGAGGATATCCCCACNNNNN
NNNNNNNNNNNNNNNNNNNNNNNNNNNNNNNAAACCAGCTGTGAATTTGGGTCAGCAAAA
TACTATGCTCTGTGTGGCTTTGGTGGTGTTCTTAGTTGTGGAATCACACACACGGCTGTT
GTACCTCTAGATCTTGTCAAATGTAGAATTCAGGTTGATCCAACCAAGTATAAGGGCATC
TTCCAAGGTTTCAGGTTGACAGTAGCAGAAGAAGGTTTCCGTGCTCTGGCCAAGGGATGG
GCACCTACATTCATTGGCTACTCAATGCAGGGTCTCTGCAAGTTTGGATTCTATGAGGTT
TTCAAGAGTGTCTATGGCAACATGCTTGGTGAGGAAAGGGCCTTCCTGTACAGGACATCC
CTGTACCTTGCAGCCAGTGCTAGTGCCGAGTTCTTTGCTGATATTGCWTTGTCTCCGATG
GAGGCTGCTAAGGTTAGGATTCAGACCATGCCTGGATTCGCCAGCACTTTGAGAGAAGCA
GCACCAAAGATCTATGGTCAGGAAGGACTCAATGGCTTCTACAAAGGACTCCCCCCACTC
TGGATGAGGCAGATCCCATACACCATGATGAAGTTTGCCTGCTTTGAACGTACAGTTGAG
GCTCTGTACAAGTATGTTGTTCCCAAGCCACGCGCTGACTGCTCCAAGGGAGAGCAGTTG
GTCGTCACCTTCCTTGCTGGTTACATTGCTGGTGTATTCTGTGCTGTTGTTTCTCACCCT
GCCGATACTGTTGTATCCAAGCTGAACCAGGACAGTGGAAGCACTGCCATTGAGGCTGCC
AAGAAGCTTGGCATGGCTGGTTTGTGGAAGGGTTTGGGGCCACGTATCATCATGATTGGT
ACCCTGACTGCCCTGCAGTGGTTCATCTATGACTCTGTCAAGGTCTTCTTCCGCATGCCC
CGTCCACCTCCACCAGAGATGCCACAGAGCCTCAAGGCCAAGAGCCAA

>afraSS
ATGTTTCAATCAGTAATTGACAGCGCTAAGCGCAACCACTTCTCGAGTCCATTTCTCTCG
ACTGCRAGCTGCGAGCCCGCTGCAGAGAACAGTATAGAATCGAGGGTATCCCCACTACCT
ACCACAAGAAATCTCGTTGCTGCTTCGACAGAAACCAGCTGTGARTTTGGGTCAGCAAAA
TACTATGCTCTGTGCGGCTTTGGTGGTGTTCTTAGTTGTGGAATCACACACACGGCTGTT
GTACCTCTAGATCTTGTCAAATGTAGAATTCAGGTTGATCCAACCAAGTACAAGGGCATC
TTCCAAGGCTTCAGGTTGACAGTAGCAGAAGAAGGTGTRCGTGCTCTGGCCAAGGGATGG
GCACCTACATTCATTGGCTACTCAATGCAGGGTCTCTGCAAGTTTGGATTCTATGAGGTT
TTCAAGAATGTCTATGGCAACATGCTTGGTGAGGAAAGGGCCTTCCTGTACAGGACGTCC
CTGTACCTTGCAGCCAGTGCTAGTGCTGAGTTCTTTGCTGATATAGCATTGTCTCCCATG
GAGGCTGCTAAGGTTMGGATCCAGACCATGCCTGGATTCGCTAGCACTTTGAGAGAAGCA
GCACCAAAGATCTATGGCCAGGAAGGACTCCATGGCTTCTACAAAGGACTCCCCCCACTG
TGGATGAGGCAGATCCCATACACCATGATGAAGTTTGCCTGCTTTGAACGTACAGTTGAG
GCTCTSTACAAGCATGTTGTTCCCAAGCCACGCGCTGACTGCAGCAAGGGAGAGCAGCTG
GTCGTCACCTTCCTTGCCGGTTACATTGCTGGTGTATTCTGTGCTGTTGTTTCTCACCCT
GCCGATACTGTTGTATCTAAGYTGAACCAGGACAGTGGAAGCACTGCCATTGAGGCTGCC
AAGAAGCTTGGCATGGCTGGTTTGTGGAAGGGTTTGGGACCACGTATCATCATGATTGGT
ACCCTGACTGCCCTGCAATGGTTCATCTATGACTCTGTCAAGGTCTTCTTCCGCATGCCC
CGGCCACCTCCACCAGAGATGCCAAAGTCCCTCAAGGAGAAGATCCAA

>hpul
ATGTTTCAATCAGTAATTGACAGCGCTAAGCGCAACCACTTCTCGAGTCCATTTCTCTCC
ACTGCAAGCTGCGAGCCCGCTGCAGAGAACAGTATAGAATCGAGGGTATCCCCACTACCT
ACCACAAGAAATCTCGTTGCTGCTTCGACAGAAACCAGCTGTGAATTTGGGTCAGCAAAA
TACTATGCTCTGTGCGGCTTTGGTGGTGTTCTTAGTTGTGGAATCACACACACGGCTGTT
GTACCTCTAGATCTTGTCAAATGTAGAATTCAGGTTGATCCAACCAAGTACAAGGGAATC
TTCCAAGGCTTCAGGTTGACAGTAGCAGAAGAAGGTTTACGTGCTCTAGCCAAGGGATGG
GCACCTACATTCATTGGCTACTCAATGCAGGGTCTCTGCAAGTTTGGATTCTATGAGGTT
TTCAAGAATGTCTATGGCAACATGCTTGGTGAGGAAAGGGCCTTCCTGTACAGGACATCC
CTGTACCTTGCAGCCAGTGCTAGTGCTGAGTTCTTTGCTGATATAGCATTGTCTCCCATG
GAGGCAGCAAAGGTTAGGATCCAGACCATGCCTGGATTCGCCGGCACTTTGAGAGAAGCA
GCACCAAAGATCTATCGTGAGGAAGGACTCAATGGCTTCTACAAAGGACTCCCCCCACTG
TGGATGAGGCAGATCCCATACACCATGATGAAGTTTGCCTGCTTTGAACGTACAGTTGAA
GCTCTCTACAAGTATGTTGTTCCCAAGCCACGTAGTGACTGCTCCAAGGGAGAGCAGTTR
GTCGTCACCTTCCTTGCCGGTTACATTGCTGGTGTATTCTGTGCTGTTGTTTCTCACCCT
GCCGATACTGTTGTATCTAARCTGAACCAGGACAGTGGAAGCACTGCCATTGAGGCTGCC
AAGAAGCTTGGCATGGCTGGTTTGTGGAAGGGTTTGGGACCACGTATCATCATGATTGGT
ACCCTGACTGCCCTGCAGTGGTTCATCTATGACTCTGTCAAGGTCTTCTTCCGCATGCCC
CGCCCACCTCCACCAGAGATGCCAAAGTCCCTCAGGGAAAARATCCAA

>snud
ATGTTTCAATCAGTAATTGACAGCGCTAAGCGCAACCACTTCTCGAGTCCATTTCTCTCG
ACTGCAAGCTGCGAGCCCGCTGCAGAGAACAGTATAGAATCGAGGATATCCCCACTACCT
WCCACAAGAAATCTTGTTGCTGCTTCGGCAGAAACCAGCTGTGAATTTGGGTCAGCAAAA
TACTATGCTCTGTGTGGCTTTGGTGGTGTTCTTAGTTGTGGAATCACACACACGGCTGTT
GTACCTCTAGATCTTGTCAAATGTAGAATTCAGGTTGATCCAACCAAGTATAAGGGCATC
TTCCAAGGTTTCAGGTTGACAGTAGCAGAAGAAGGTCTCCGTGCTCTGGCCAAGGGATGG
GCACCTACATTCATTGGCTACTCAATGCAGGGTCTCTGCAAGTTTGGATTCTATGAGGTT
TTCAAGAATGTCTATGGCAACATTCTTGGTGAGGAAAGGGCCTTCCTGTACAGGACATCC
CTGTACCTTGCAGCCAGTGCTAGTGCTGAGTTCTTTGCTGATATTGCATTGGCTCCGATG
GAGGCTGCTAAGGTTAGGATTCAGACCATGCCTGGATTCGCCGGCACTTTAAGAGAAGCA
GCACCAAAGATCTATGGTCAGGAAGGACTCAATGGCTTCTACAAAGGACTCCCCCCACTC
TGGATGAGGCAGATCCCATACACCATGATGAAGTTTGCCTGCTTTGAACGTACAGTTGAG
GCTCTCTACAAGTATGTTGTTCCCAAGCCACGCAGTGACTGCTCCAAGGGAGAGCAGTTG
GTCGTCACCTTCCTTGCCGGTTACATTGCTGGTGTATTCTGTGCTGTTGTTTCTCACCCT
GCCGATACTGTTGTATCCAAGCTGAACCAGGACAGTGGAAGCACTGCCATTGAGGCTGCC
AAGAAGCTTGGCATGGCTGGTTTGTGGAAGGGTTTGGGGCCACGTATCATCATGATTGGT
ACCCTGACTGCCCTGCAGTGGTTCATCTATGACTCTGTCAAGGTCTTCTTCCGCATGCCC
CGTCCACCTCCACCAGAGATGCCAGAGAGCCTCAAGGCCAAGAGCCAA

>sintSS
ATGTTTCAATCAGTAATTGACAGCGCTAAGCGCAACCACTTCTCGAGTCCATTTCTCTCG
ACTGCAAGCTGTGAGCCCGCTGCAGAGAACAGTATAGAATCGAGGGTATCCCCACTATCT
ACCACAAGAAATCTCGTTGCTGCTTCGACAGAAACCAGCTGTGAATTTGGGTCGGCAAAA
TACTATGCTCTGTGCGGCTTTGGTGGTGTTCTTAGTTGTGGAATCACACACACGGCTGTT
GTACCGCTAGATCTTGTCAAATGTAGAATTCAGGTTGATCCAACCAAGTACAAGGGCATC
TTCCAAGGCTTCAGGTTGACAGTAGCAGAAGAAGGTATGCGTGCTCTGGCCAAGGGATGG
GCACCTACATTCATTGGCTACTCAATGCAGGGTCTCTGCAAGTTTGGATTCTATGAGGTT
TTCAAGAATGTCTATGGCAACATGCTTGGTGAGGAAAGGGCCTTCCTGTACAGGACATCC
CTGTACCTTGCAGCCAGTGCTAGTGCTGAGTTCTTTGCTGATATAGCATTGTCTCCCATG
GAGGCTGCTAAGGTTAGGATCCAGACCATGCCTGGATTCGCCAGCACTTTGAGAGAAGCA
GCACCAAAGATCTATGGCCAGGAAGGACTCAATGGCTTCTACAAAGGACTCCCCCCACTG
TGGATGAGGCAGATCCCATACACCATGATGAAGTTTGCCTGCTTTGAACGTACAGTTGAG
GCTCTCTACAAGTATGTTGTTCCCAAGCCACGCAGTGACTGCTCCAAGGGAGAGCAGTTG
GTTGTCACCTTCCTTGCCGGTTACATTGCTGGTGTATTCTGTGCTGTTGTTTCTCACCCT
GCCGATACTGTTGTATCTAAGCTGAACCAGGACAGTGGAAGCACTGCCATTGAGGCTGCC
AAGAAGCTTGGCATGGCTGGTTTGTGGAAGGGTTTGGGACCACGTATCATCATGATTGGT
ACCCTSACTGCCCTGCAATGGTTCATCTATGACTCTGTCAAGGTCTTCTTCCGCATGCCC
CGCCCACCTCCACCAGAGATGCCCAAGACCCTCAAGGAGAAGATGCAA

>sprp
ATGTTTCAATCAGTAATTGACAGCGCTAAGCGCAACCACTTCTCGAGTCCATTTCTCTCG
ACTGCAAGCTGCGAGCCCGCTGCAGAGAACAGTATAGAATCGAGGGTATCCCCACTACCT
ACCACAAGAAATCTCGTTGCTGCTTCGACAGAAACCAGCTGTGAATTTGGGTCAGCAAAA
TACTATGCTCTGTGCGGCTTTGGTGGTGTTCTTAGTTGTGGAATCACACACACGGCTGTT
GTACCTCTAGATCTTGTCAAATGTAGAATTCAGGTTGATCCAACCAAGTACAAGGGCATC
TTCCAAGGCTTCAGGTTGACAGTAGCAGAAGAAGGTTTCCGTGCTCTGGCCAAGGGATGG
GCACCTACATTCATYGGCTACTCAATGCAGGGTCTCTGCAAGTTTGGATTCTATGAGGTT
TTCAAGAATGTCTATGGCAACTTGCTTGGTGAGGAAAGGGCCTTCCTGTACAGGACGTCC
CTGTACCTTGCAGCCAGTGCTAGTGCTGAGTTCTTTGCTGATATAGCATTGTCTCCCATG
GAGGCTGCTAAGGTTAGGATCCAGACCATGCCTGGATTCGCCAGCACTYTGAGAGAAGCA
GCACCAAAGATCTATGGCCAGGAAGGACTCAATGGCTTCTACAAAGGACTCCCCCCACTG
TGGATGAGGCAGATCCCATACACCATGATGAAGTTTGCCTGCTTTGAACGTACAGTTGAG
GCTCTGTACAAGCATGTTGTTCCCAAGCCACGCAGTGACTGCAGCAAGGGAGAGCAGCTG
GTCGTCACCTTCCTTGCCGGTTACATTGCTGGTGTATTCTGTGCTGTTGTWTCTCACCCT
GCYGATACTGTTGTATCTAAGCTGAACCAGGACAGTGGAAGCACTGCCATTGAGGCTGCC
AAGAAGCTTGGCATGGCTGGTTTGTGGAAGGGTTTGGGACCACGTATCATCATGATTGGT
ACCCTGACTGCYCTGCAATGGTTCATCTATGACTCTGTCAAGGTCTTCTTCCGCATGCCC
CGCCCACCTCCACCAGAGATGCCAAAGTCCCTCAAGGAGAAGATCCAA

>spurp
ATGTTTCAATCAGTAATTGACAGCGCTAAGCGCAACCACTTCTCGAGTCCATTTCTCTCG
ACTGCAAGCTGCGAGCCCGCTGCAGAGAACAGTATAGAATCGAGGGTATCCCCACTACCT
ACCACAAGAAATCTCGTTGCTGCTTCGACAGAAACCAGCTGTGAATTTGGGTCAGCAAAA
TACTATGCTCTGTGCGGCTTTGGTGGTGTTCTTAGTTGTGGAATCACACACACGGCTGTT
GTACCTCTAGATCTTGTCAAATGTAGAATTCAGGTTGATCCAACCAAGTACAAGGGCATC
TTCCAAGGCTTCAGGTTGACAGTAGCAGAAGAAGGTTTCCGTGCTCTGGCCAAGGGATGG
GCACCTACATTCATCGGCTACTCAATGCAGGGTCTCTGCAAGTTTGGATTCTATGAGGTT
TTCAAGAATGTCTATGGCAACTTGCTTGGTGAGGAAAGGGCCTTCCTGTACAGGACGTCC
CTGTACCTTGCAGCCAGTGCTAGTGCTGAGTTCTTTGCTGATATAGCATTGTCTCCCATG
GAGGCTGCTAAGGTTAGGATCCAGACCATGCCTGGATTCGCCAGCACTTTGAGAGAAGCA
GCACCAAAGATCTATGGCCAGGAAGGACTCAATGGCTTCTACAAAGGACTCCCCCCACTG
TGGATGAGGCAGATCCCATACACCATGATGAAGTTTGCCTGCTTTGAACGTACAGTTGAG
GCTCTGTACAAGCATGTTGTTCCCAAGCCACGCAGTGACTGCAGCAAGGGAGAGCAGCTG
GTCGTCACCTTCCTTGCCGGTTACATTGCTGGTGTATTCTGTGCTGTTGTATCTCACCCT
GCTGATACTGTTGTATCTAAGCTGAACCAGGACAGTGGAAGCACTGCCATTGAGGCTGCC
AAGAAGCTTGGCATGGCTGGTTTGTGGAAGGGTTTGGGACCACGTATCATCATGATTGGT
ACCCTGACTGCCCTGCAATGGTTCATCTATGACTCTGTCAAGGTCTTCTTCCGCATGCCC
CGCCCACCTCCACCAGAGATGCCAAAGTCCCTCAAGGAGAAGATCCAA

>pdep
ATGTTTCAATCAGTAATTGACAGCGCTAAGCGCAACCACTTCTCGAGTCCATTTCTCTCG
ACTGCAAGCTGCGAGCCCGCTGCAGAGAACAGTATAGAATCGAGGATATCCCCACTACCT
TCCACAAGAAATCTTGTTGCTGCTTCGGCAGAAACCAGCTGTGAATTTGGGTCACCAAAA
TACTATGCTCTGTGTGGCTTTGGTGGTGTTCTTAGTTGTGGAATYACACACACGGCTGTT
GTACCTCTAGATCTTGTCAAATGTAGAATTCAGGTTGATCCAACCAAGTACAAGGGCATT
TTYCAAGGTTTCAGGTTGACRGTAGCAGAAGAAGGTTTCCGTGCTCTGGCCAAGGGATGG
GCACCTACATTCATYGGCTACTCRATGCAGGGTCTCTGCAAGTTTGGATTCTACGAGGTT
TTCAAGAGTGTCTATGGCAACCTGCTTGGTGAGGAAAGGGCCTTCCTGTACAGGACATCC
CTGTACCTTGCAGCCAGTGCTAGTGCTGAGTTCTTTGCCGATATTGCATTGTCTCCCATG
GAGGCTGCTAAGGTTAGGATTCAGACCATGCCTGGATTCGCYGGCACTTTAAGAGAAGCA
GCACCAAAGATCTATCGTGAGGAAGGACTCAATGGCTTCTACAAAGGACTCCCCCCACTC
TGGATGAGGCAGATCCCATACACCATGATGAAGTTTGCCTGCTTTGAACGTACAGTTGAG
GCTCTCTACAAGTATGTTGTTCCCAAGCCACGCAGTGACTGCTCCAAGGGAGAGCAGTTG
GTCGTCACCTTCCTTGCCGGTTACATTGCTGGTGTATTCTGTGCTGTTGTTTCTCACCCT
GCTGATACTGTTGTATCCAAGCTGAACCAGGACAGTGGAAGCACTGCCATTGAGGCTGCC
AAGAAGCTTGGCATGGCTGGTTTGTGGAAGGGTTTGGGGCCACGTATCATCATGATTGGT
ACCCTGACTGCCCTGCAGTGGTTCATCTATGACTCTGTCAAGGTCTTCTTCCGCATGCCC
CGTCCACCTCCACCAGAGATGCCAGAAAGCCTCAAGGCCATGAGCCAA
