# Supplementary material for: Genome-wide signals of positive selection in strongylocentrotid sea urchins
Source: BMC Genomics. 2017 Jul 21;18:555. doi: 10.1186/s12864-017-3944-7 (PMC5521101; doi:10.1186/s12864-017-3944-7)
Supplement: Supplementary file 3 — Consensus alignment files. A compressed (gzip) tape archive (TAR) file containing 6250 consensus alignment files in FASTA format. (TGZ 14116 kb) [file 12864_2017_3944_MOESM3_ESM.tgz › SPU_013543/consensAlign.ordered.fa]

>sdro
GTGCAAAGGTGGCAAACCTTCTCTACACAGGGCCTCCATTTAATGTCCTATCCGAGGGAC
TGNNNNNNNnnnnnnnnnnnnnnnnnnnnnnnnnnGAGGCACGTTACATGCAATGCAGCC
AAAGTCTTGAGAGAGGTTCTGTCTCTCCCTGTGGACTACCCCAACGATGTGGAGACTTTG
TTCTACGGTGATGATCTCTACATCATCATCACCCATGCAAGTAACACATCCAATCCATCT
ATCTGCGATGAAGTCCATATCTACAGATCTGACAACCAAACCGGGCAGGCAGAGTTGGTT
CTAGTCCAAAGTGCTCCGGATGTGCAAGACGTTGACTTCTTTATTTATGATGGGCTCCAT
TATGTTGTTGTGGCAATATGTGGGGATGGAAGCGCAAATTCTGCAGGACTTTTTACATAC
TTGTGGACTGTGGACCAACCCACCGATTCCCAGAGTTTCTTTCAAGTACAAAGGCTAAAA
ATGTCAGAGCCGACTGCAGTGGAGACGATTAAAGGGGGCAACACTCAATTTATTGTTGTA
GTTGAAAGGTCCCATGCAACCCTCAATGTAGARGCTGCCGTTATGTACGAATGGAAAGGT
GGTCATATGGATGAATTTGCTGCTTTCCCCAAGCCCAACCTGGTCAGTATCATACCATTT
TGTGTCTTCAGTCGTGTCTTCCTGGGCCTTGCGAGCAGTGCATCAATTTACGATGAACCA
ATAACCGATTCTGAGATTCTTCTCTACAACCTCCATCTCCATCAATTTGAGACCTTGCAG
ACAATCACCACATATGGCGTCCTCGATATGGATGTTTTCACATTTGGCTCCGGCTTTGAA
TTAGAAGTTTTTCTTCTTATAGCCAACACTTATGATGAGCAAGGTCGAACACCAAAGTCT
TTCATCTACAAGTACAACGAAAACCAATTTATACCATTCCAGTGCCTGGAAATTGCTGAT
ATCCGCGGTTGGTACACCATGCTTGATGAGAATAAAGGTCTCGTCAACCTCATAATATAC
ACTGCAACAAACATCACTTTCTACGAATACAATGGATGGCAATTCCAAGAATCAACATTG
CAGCTTGAACTATCTTCTCTTGCAGTCCCAGTCTGCTCCATTTCTGTGATCGTTTCTGGT
TACAGGGCCAACTTGGTCCTTGCAAGCCACTCGGAACAAAATGAAACAGAGATGAACTCG
TTCGAGCTACAGTTTGCCCCCCTTAACATTCTGGCAAACTATGTGGAGTTGTCCGAATCG
GTGTGCGAATCCTCCGAAACTGAGTATAAGAACATAACCCATATACATACAACTATCATC
ACACAGATGCCAGACCTGATTACTGTGGACGGCGGCGAATTTGATTTTAGAGGAAATGTT
TCCTTTTTGAGTGGAATCTCAGCTGAGGACATAGTCCTAAGTGAAAGTAAGTGC

>spal
GTGCCAAGGTGGCAAATCTTCYYTACACAGGGCCTCCATTTAACATCCTATCCGAGGGAC
TGAGTGTTTTTnnnnnnnnnnnnnnnnnnnnnnnnnnnnnnnnnnACACACAATGCAGCC
AAAGTCTTGAGAGAGGTTCTGTCTCTCCCTGTGGACTACCCCAACGATGTGGAGACTTTG
TTCTACGATGATGATCTCTACATCATCATCACCCATGCAAGTAACACATCCAATCCATCT
ATCTGCGACGAAGTCCATATCTACAAATTTGACAACCAAACCGGGCAGGCAGAGTTGGTT
CTTGTCCAAAGTGCTCCCGATGTCCAAGACGTTGACTTCTTTATTTATGATGGGCTCCAT
TATGTTGTGGTGGCAATATGTGGGGATGGAAGCGCAACGTCTGCAGGACTTTTTACATAC
TTGTGGACCGTGGACCAACCCACCGATTCCCAGTCTTTCTTTCAAGTACAAAGGCTAAAA
ATGTCAGAGCCGACTGCAGTGGAGACGATTAAAGGGGGCAACACTCAATTTATTGTTGTA
GTTGAAAGGTCCCATGCAACCCTCAATGTAGAGGCTGCCGTTATGTATGAATGGAAAGGT
GGTCATATGGATGAATTTGCTGCTTTCCCCAAGCCCAACCTGGTCAGTATCATACCATTT
TGTGTCTTCAGTCGTGTCTTCCTGGGCCTTGCGAGCAGTGCATCAATGTACGATGATCCA
ATAACCGATTCTGAGATTCTTCTCTACAACCTCCATCTCCATCAATTTGAGACCTTGCAG
AAAATCACCACATATGGCGTCCTCGATATGGATGTTTTCACGTTTGGCTCCGGCTTTGAA
TTAGAAGTTTTTCTTCTTATAGCCAACACTTATGATGAGMTAGGTCGAACACCAAAGTCT
TTCATCTACAAGTACAACGAAAATMAATTTATACCATTCCAGTGCCTAGAAGTCGCTGAT
ATCCGCGGTTGGTACACCATGCTCGATGAGAATAAAGGTTTCGTCAACCTGATAATATAC
ACTGCAACAACCATCACTTTCTACGAATACGATGGATGGCAATTCCAAGAATCAACATTG
CAGTTTGAACCATCTTCTCTTGCAGTCCCAGTCAACTCCATTTCTGTGATTGTTTCTGGT
TACAGGGCCAACTTGGTCCTTGCAAGCCACTCGGAACAAAATGAAACGGAGATGAACCTG
TTCCAGCTACAGTTTGCCCCCGTTAGCATTCTGGCAAACTATGTGGAGTTGTCTGAATCG
GTGTGCGAATCCTCCGCGACTGAGTATGAGAACATAACCTATACACATATAACTATCATT
ACAAAGATTCCAGACCTGATTACTGTGGACGGTGGCGAATTTGATTTTAGCGGAAATGCT
TCCTTTTTGAGTGGCATCACAGCTGAGGACATAGTCCTCACTGAAAGTAAGTGC

>sfra
nnnnnnnnnnnnnnnnnnnnnnnnnnnnnnnnnnnnnnnnnnnnnnnnnnnnnnnnnnnn
nnnnnnnnnnnnnnnnnnnnnnnnnnnnnnnnnnnnnnnnnnnnnACACRCAATGCAGCC
AAAGTCTTCARRGAGGTACTGTCTCTCCCTGTGGACTACCCCAACGATGTGGAGAGTTTG
TTCTACGGTAAAGACCTCTATATCATCATCACCCATGCAAGTAGCACATCCAATCCATCG
TACTGCGATGAARTCCATGTCTACAGATTTGACAACCAAACAGGGCAGGCAGAGTTGGTT
CTGGTCCAAAGTGCTCCCGATGTCCGAGACGTCGACTTCTTTATTTATGATGGACTCCAT
TATATTGTGGTGGCACAATTTGGTGATGGAAGCACAAGGTCTGCAGGACTTTTTATATAC
CTGTGGAACGTGGACCAACCCACCGATTCCCAGGCTTTCTTTCAAATACAGAGGCTAAAA
AGTGCAGAGCCGACTGCAGTGGAGACAATTGTAGGGGGCGACACTCAATTTATCGTTGTG
GCTGAAAGGCCGCATGCAACCCTCAATGTAGAGGCTGCCGTCATGTATGAATGGAAAGGT
GGTCATATGGATGAATTTGCTGCTTTCCCCAAGCCCAACCTGGTCAGCATTATACCATTT
TGTGTCTTCAGTCGTGTCTTCCTTGGCCTTGCAAGCAGTGCATCAGTGTACGATGAACCA
ACAGCCGATTCTGAGATTCTTCTCTACAACCTCCATCTCCACGAATTTGAGACCTTTCAG
ACAATCACCACGTACGGCGCCCTCGATATGGATGTTTTCACATTTGGCTCCGGCTTCGAA
CTGGAAGTTTTTCTTCTTGTAGCCAACACTTATGATGAGCAAGGTCTAACGCCAAAGTCT
TTCATCTACAAGTACAACGAAAATCGCTTTGTACCATTCCAGTGCCTGGAAATCGCTGAT
ATCCGCGGTTGGTACACTCTCGTTAATGAGAACAAAGGTTTTGTCAGCCTCATAATATAC
ACTACAACAAGCATCACTTTCTACGAATACGATGGATGGCGATTCCAAGTATCAACAGAG
CAGTTTGAGTCATCTTCTCTTGCAGTACCTGTCAACTCCATTTCTGTGATCATTTCTGAT
TACAGGGCCAACTTGGTCCTTGCAAGCCACTCGGAACAAGATGAAACGGAGATGAACCTG
TTTAAGCTTCAGTTTGCCCCCGTTAACATTCTGTCAAACTnnnnnnnnnnnnnnnnnnnn
nnnnnnnnnnnnnnnnnnnnnnnnnnnnnnnnnnnnnnnnnnnnnnnnnnnnnnnnnnTC
ACAAAGTTGCCAGACCTGATTCGTGTGGACTTTGGTGAATTTAATTTTAGCGGAAATGCT
TCCTTTTTAAATGGAATCTCAGCTGAGGACATAGTCCTAGAAGATAGTAAGTGC

>afraSS
nnnnnnnnnnnnnnnnnnnnnnnnnnnnnnnnnnnnnnnnnnnnnnnnnnnnnnnnnnnn
nnnnnnnnnnnnnnnnnnnnnnnnnnnnnnnnnnnnnnnnnnnnnnnnnnnnnnnnnnnn
nnnnnnnnnnnAGAGGTTCTTTCTCTCCCTGTGGACTACCCCAACGATGTGGAGAGTTTG
TTCTACGGTGAGGACCTCTACATCATCATCACCCATGCAAGTAACACATCCAATCCATCT
ATCTGCGATGAAGTCCATATTTACAAAATTGACGACCAAACCGGGCAGGCAGAGTTGGTT
CTTATCCAAAGTGCTCCGGATGTGCAAGATGTCGACTTCTTTATTTATGATGGGCTCCAT
TATGTTGTGGTGGCAATATGTGGGGATGGAAGCACAGAGTCTGCAGGACTTTTTACATAC
TTGTGGACCGTGGACCAACCCACCGATTCCCAGTCTTTCTTTCAAGTACAAAGGCTAAAA
ATGTCAGTGCCGACTGCAGTGGAGACGATTATAGGAGGCAACRTTCAATTTATTGTTGTA
GTTGAAAAGTCCCATGCAACCCTTAATGTAGAGGCTGCCGTTATGTTCGAATGGAAAGGT
GGTCATATGGATGAATTTGCTGCTTTCCCCAAGCCCAACCTGGTCAGTATCRTACCATTT
TGTGTCTTCAGTCGTGTCTTCCTGGGGCTTGCGAGCAGTGCATCAATGTACGATGAACCA
ATAACCGATTCTGAGATTCTTCTCTACAACCTCCATCTCCATCAATTTGAGACCTTKCAG
ACAATCACCACATATGGCGTCCTCGATATGGATGTTTTCACGTTTGGCTCCGGCTTCGAA
TTAGAAGTTTTTCTTCTTATAGCCAACACTTATGATGAGCGAGGTCGAACACCGAAGTCT
TTCATCTACAAGTACAACGAAAATCAATTTATACCATTCCAGTGCCTGGAAATCGCTGAT
ATCCRTGGTTGGTACACCATACTTGATGAGAACAAAGGTCTCGTCAACCTCATAATATAC
ACTGCAACAAGCATCACTTTCTACGAATACAATGGATGGCAATTCCAAGAATCAACATTG
CAGCTTGAACCATCCTCTCTTGCAGTCCCAGTCTGCTCCATTTCTGTGATCGTTTCTGGT
TACTGGGCCAACTTGGTCCTTGCAAGCCACTCGGAACAAAATGAAACAGAGATGAACCTG
TTCAAGCTACAGTTTGCCCCCGTTAGCATTCTGGCAAACTATGTGGAGTTGTCCGAATCG
GTGTGCGAATCATCCGGGACCGAGTATGTGAACATAACCCATACACATACAACTATCATC
ACAAAGATGCCAGACCTGATTACTGTGGACGGTGGCGAATTTGATTTTAGMGGAAATGTT
TCCTTTTTGAGTGGAATCTCAGCTGAGGACATAGTCCTAACTGAAAGTAAGTGC

>hpul
GTGCCAAAGTGGCAAATCTTCTCTACACAGGGCCTCCATTTANNNNNNNNNNNNNNNNNN
nnnnnnnTTTTCCCTGTAAGATGGCCTGCACATATGAGGCACGTTACATGCAATGCAGCC
AAAGTCTTGAGAGAGGGTCTCTCTCTCCCTGTGGACTACCCAAACGATGTGGAGACTTTG
TTCTACGGTGGTGATCTCTACATCATCATCACCCATGCAAGTAACACATCCAATCCAGCT
ATCTGCGATGAAGTCCATGTCTTCAAAWTTAACAACCAAACAGGGCGGGCAGAGTTGGTT
CTTGTCCAAAGCGCTCCCGATGTCCGAGACGTTGACTTCTTTATTTATGATGGGCTACAT
TATGTTGTGGTGGCAGAATGTGGGGATGGAAGCACAAAGTCTGCAGGACTTTTTACATAC
TTGTGGACCGTGGACCAACCCACCGATTCCCAGACTTTCTTTCAAGTACAAAGGCTAAAA
ATTTCAGAGCCGACTGCACTGGAGACAATTATAGGGGGCAACACTCAATTTATTGTTGTG
GTTGAAAGGTCGCCTGGAACCCTCAATGTAGAGGCTGCCGTTATGTACGAATGGAAAGGT
GGTCATATGGATGAATTTGCTTCTTTCCCCAAGCCCAACCTGGTCAGCATTATACCATTT
TGTGTCTTTAGTCGTGTCTTCCTCGGCCTTGCAAGCAGTGCATCAATGTACGATGAACCA
ATAGCGGATTCTGAGATTCTTCTCTACAACATCCATCTCCATCAATTTGAGAGCTTTCAG
ACAATCACCACCTATGGCGCCCTTGACATGGATGTTTTTACTTTTGGCTCTGGCTTTGAA
GTGGAAGTTTTTCTTCTTGTAGCCAACACTTATGATGAGCGAGATCGAACACCAAAGTCT
TTTATCTACAAGTACAACGAAAATCGGTTTATACCATTCCAGTGCCTGGAAATCCCTGAT
ATCCGTGGTTGGTACACCATCGTTGATGAGAACAAAAGTTTTGTCAACCTCATAATATAC
ACTGCAACAAGCATCACTTTCTACGAATACGATGGATGGCAATTCCAAGAATCCAGAGAG
CAGTTTGAACCATCTTCTCTTGCAGTACCAGTCAACTCCATCTCTGTGATCGTTTCTGGT
TACAGGGCCACCTTGGTCCTTGCAAGCCACTCGGAACAAAACCAAACAGAGATGAACCTS
TTCAAGCTACAGTTTGCCCCCGTTAGCATTCTGTCAAACTATTTGGAGTTGTGTGAATCG
GTGTGCAGTKTCTCMGAGACYGAGTATGAGAACATAACCAATACACATACAACTATCATA
ACAAAGATGCCAGACCTGATTCGTGTGGATGGTGGCCAATTTGATTTTACAGGAAATGTT
TCCTTTTTGGATGGAATCACAGCTGAGGACATAGTCCTGGATGATAGTAAGTGC

>snud
ATGCCAAGGTGGCAAAnnnnnnnnnnnnnnnnnnnnnnnnnnnnnnnnnnnnnnnnnnnn
nnnnnnnnnnnnnnnnnnnnnnnnnnnnnnnnnnnnnnnnnnnnnnnnnnCAATGCAGCC
AAAGTCTTCAGAGAGGTACTGTCTCTCCCTGTGGACTACCCCAAYGATGTGGAGACTTTG
TTCTATGGTGAAGACYTCTATATCATCATCACCCATGCAAGTAGCACATCCAATCCATCK
WWCTGCRATGAAGTCCATATCTACAGATTTGACAACCAAACAGGGCAGGCAGAGTTGGTT
CTTGTCCAAAGTGCTCCCGATGTCCAAGACGTTGACTTCTTTATTTATGATGGACTCCAT
TATGTTGTGGTGGCACAATTTGGTGATGGAAGCACAAGGTCTGCAGGMCTTTTTACATAC
CTGTGGAACGTGGACCAACCCACCGATTCCCAGGCTTTCTTTCAAATACAGAGGCTAAAA
ATGTCAGAGCCGACTGCAGTGGAGACAATTGTAGGGGGCGACAYTCAATTTATCGTTGTG
GCTGAAAGGCCGCATSCAACCCTCAATGTAGAGGCTGCTGTCATGTATGAATGGAAAGGT
GGTCATATGGATGAATTTGCTGCTTTCCCCAAGCCCAACCTGGTCAGCATTATACCRTTT
TGTGTCTTCAGTCGTGTCTTCCTTGGCCTTGCAAGCAGTGCATCAGTGWACGATGAACCA
ACAGCCGATTCTGAGATTCTYCTSTACAACCTCCATCTCCACRAATTTGAGACCTTTCAG
ACAATCACCACATACGGCGCCCTTGATATGGACGTTTTCACGTTTGGCTCCGGCTTCGAA
CTGGAAGTTTTTCTTCTTGTAGCCAACACTTATGATGAGGAAGGTCGAACRCCTAAGTCT
TTCATCTACAAGTACAACGAAAACCGCTTTGTACCATTCCAGTGCCTGGAAATCGCTGAT
ATCCGCGGTTGGTACACTCTCGTTGATGAGAACAAAGGTTTCATCAGCCTCATAATATAC
ACTGCGACAGGCATCACTTTCTACGAATACGATGGATGGCAATTCCAAGAATCAACAGAG
CAGTTTGAGCCATCTTCTCTTGCAGTACCTGTCAACTCCATTTCTGTGATTATTTCTGAT
TACAGGGCCAACTTGGTCCTTGCAAGCCACTCGGAACAAGATGAAAYGGAGATGAACCTG
TTCAAGCTTCAGTTTGCCCCCGTTAACATTGTGTCAAACTTTTTTGAGGCGTCTGAATCG
GCGTGCGAAGCCTCCGAGATTGAGTATGAGAACATAACCAATATACATACAACTATCATC
ACAAAGTTACCAGACCTGATTCGTGTGGACTTGGGCGAATTTAATTTTAGCGGAAATGCT
TCCTTTTTGAATGGAATCTCAGCTGAGGACATAGTCCTAGATGATAGTAAGTGC

>sintSS
GTGCCAAGGTGGCAAATCTTCTCTACACAGGGCCTCCATTTAATGTCGTATCCGAGGGAC
TGAGTGTTTTTCCCTGTAAGATGGCCTGCATCTATGAGGCACGAAACACATAATGCAGCC
AAACTCTTGAGAGAGGTTCTGTCTCTCCCTGTGGACTACCCCAACGATGTGGAGACTTTG
TTCTACGGTGATGATCTCTATATAATCATCACTCATGCAAGTAACACATCCAATCCATCT
ATCTGCGATGAAGTCCATATCTACAAATTTGACAACCAAACCGGSCAGGCAGAATTGGTT
CTAGTCCAAAGTGCTCCCGATGTCCAAGATGTCGACTTCTTTATTTATGATGGGCTCCAT
TATGTTGTGGTGGCAATATGTGGGGATGGAAGCACAAATTCTGCAGGACTTTTTACATAC
TTGTGGACCGTGGACCAACCCACCGATTCCCAGACTTTCTTTCAAATACAAAGGCTAAAA
ATGTCAGAGCCGACTGCAGTGGAGACGATWAAAGGGGGCAACACTCAATTTATTGTTGTA
GTTGAAAGGTCCCATGCAACCCTCAATTTAGAGGCTGCCGTTATGTACGAATGGAAAGGT
GGTCATATGGATGAATTTGCTGCTTTCCCCAAGCCCAACCTGGTCAGTATCATACCATTT
TGTGTCTTCAGTCGTGTCTTCCTGGGCCTTGCGAGCAGTGCATCAATGTACGATGAACCA
ATAACCGATTCRGAGATTCTTCTCTACAACCTCCATCTCCATCAATTTGAGACCTTACAG
ACAATCACCACATATGGCGTCCTCGATATGGATGTTTTCACGTTTGGCTCCGGCTTCGAA
CTAGAAGTTTTTCTTCTTATAGCTAACACTTATGATGAGCGAGGTCGAACACCAAAGTCT
TTCATCTACAAGTACAACGAAAATCAATTTATACCATTCCAGTGCCTGGAAATCGCTGAT
ATCCGCGGTTGGTACACCATGCTTGATGAGAATAAAGGTTTCGTCAACCTCATAATATAC
ACTGCAACAACCATCACTTTCTACGAATACAATGGATGGCGATTCCAAGAATCAACATTG
CAGTTTGAACCATCTTCTCTTGCAGTCCCAGTCAACTCCATTTCTGTGATCGTTTCTGGT
TACAGGGCCAACTTGGTCCTTGCAAGCCACTCGGAACAAAATGAAAYGGAGATGAACCTG
TTCAAACTACAGTTTGCCCCYGTTTACATTCTGGCAAACTATGTGGAGTTGTCTGAATCG
GTGTGCGAATCCTCCGGGACTGAGTATGAGAACATAACACATATACATACAACTATCATC
ACAAARATACCAGACCTGATTACTGTGGACGGTGGCGAATTCGATTTTAGCGGAAATGCT
TCCTTTTTGAGTGGAATCTCAGCTGAGGACATAGTCCTGAATGAAAGTAAGTGC

>sprp
RTGCCAAGGTGGCAAATCTTCTCTACGCAGGGCCTCCATTWARCGTCCTATCCRAGGGAC
TGRGYGTTTTTTCCTGTAAGATGGCCTGCRTCTATGAGGCACGWTACACACAAYGCAGCC
AAAGTCTSGAGAGRGGTTCTGTCTCTCCCTGTGGACTACCCCAATGATGTGGAGAYTTTG
TTCTAYGRTGATGATCTCTATATCATCATCACCCATGCAAGTAACACATCCAATCCATCT
ATCTGCGATGAAGTCCATATCTACARATTTGACAACCAAACAGGGCAGGCAGAGTTGGTT
CTTGTCCAAAGTGCTCCSGATGTCCAAGACGTTGACTTCTTTATTTATGATGGGCTCCAT
TATGTTGTGGTAGCAATATGTGGGGATGGAAGCACAAAGTCTGCGGGACTTTTTACATAC
TTGTGGACCGTGGACCAACCCACCGATTCCCAGACTTTCTTTCAAGTACAAAGGCTAAAA
ATGTCAGAGCCGACTGCAGTGGAGACRATTATAGGGGGCAACACTCAATTTATTGTTGTA
GTTGAAAGGTCCCATGCAATCCTCAATGTAGAGGCTGCCGTTATGTACGAATGGAAAGGT
GGTCATATGGATGAATTTGCTGCTTTCCCCAAGCCCAACCTGGTCAGTATCATACCATTY
TGTGTCTTCAGTCGTGTCTTCCTGGGCCTTGCGAGCAGTGCATCAATGTACGATGAACCR
ATAACCAATTCTGAGATACTTCTCTACAACCTCCATCTCCATCAATTTGAGACCTTTCAG
ACAATCACCACATATGGCGTCCTCGATATGGATGTTTTCACGTTYGGCTCCGGCTTTGAA
TTAGAAGTTTTTCTTCTTATAGCCAACACTTATGATGAGCAAGGTCGAACACCAARGTCT
TTCATCTACAAGTACAACGAAAATAAATTTATACCATTCCAGTGCCTGGAAATCGCYGAT
ATCCGYGGTTGGTACACCATTCTTGATGAGAATAAAGGTTTTGTCAACCTCATAATATAC
ACGGCAACAACCATCACTTTCTACGAATACGATGGATGGCAATTCCAAGAATCAACATTG
CAGTTTGAACCATCTTCTCTTGCAGTCCCAGTCTGCTCCATTTCTGTGATCGTTTCTGGT
TACAGGGCCAACTTGGTCCTTGCAAGCCAATCGGAACAAAATGAAACGGAGATGAACCTG
TTCAAGCTACAGTTTGCCCCCGTTAGCATTCTGGCAAACTATGTGGAGTTGTCTGAATCG
GTGTGCGAATCCTCCGGGACTGAGTATGAGAACATAACCCACACACATACAACTATCATC
ACAAAGATTCCAGACCTGATTACTGTGGAYGGTGGCGAATTTGATTTAAGCGGAAATGTT
TCCTTTTTGAGTGGCATCACAGCTGAGGACATAGTCCTMAATGAAAGTAAGTGC

>spurp
ATGCCAAGGTGGCAAATCTTCTCTACGCAGGGCCTCCATTTAGCGTCCTATCCAAGGGAC
TGGGTGTTTTTTCCTGTAAGATGGCCTGCATCTATGAGGCACGATACACACAACGCAGCC
AAAGTCTCGAGAGAGGTTCTGTCTCTCCCTGTGGACTACCCCAATGATGTGGAGACTTTG
TTCTATGGTGATGATCTCTATATCATCATCACCCATGCAAGTAACACATCCAATCCATCT
ATCTGCGATGAAGTCCATATCTACAGATTTGACAACCAAACAGGGCAGGCAGAGTTGGTT
CTTGTCCAAAGTGCTCCCGATGTCCAAGACGTTGACTTCTTTATTTATGATGGGCTCCAT
TATGTTGTGGTAGCAATATGTGGGGATGGAAGCACAAAGTCTGCGGGACTTTTTACATAC
TTGTGGACCGTGGACCAACCCACCGATTCCCAGACTTTCTTTCAAGTACAAAGGCTAAAA
ATGTCAGAGCCGACTGCAGTGGAGACAATTATAGGGGGCAACACTCAATTTATTGTTGTA
GTTGAAAGGTCCCATGCAATCCTCAATGTAGAGGCTGCCGTTATGTACGAATGGAAAGGT
GGTCATATGGATGAATTTGCTGCTTTCCCCAAGCCCAACCTGGTCAGTATCATACCATTT
TGTGTCTTCAGTCGTGTCTTCCTGGGCCTTGCGAGCAGTGCATCAATGTACGATGAACCA
ATAACCAATTCTGAGATACTTCTCTACAACCTCCATCTCCATCAATTTGAGACCTTTCAG
ACAATCACCACATATGGCGTCCTCGATATGGATGTTTTCACGTTTGGCTCCGGCTTTGAA
TTAGAAGTTTTTCTTCTTATAGCCAACACTTATGATGAGCAAGGTCGAACACCAAGGTCT
TTCATCTACAAGTACAACGAAAATAAATTTATACCATTCCAGTGCCTGGAAATCGCCGAT
ATCCGTGGTTGGTACACCATTCTTGATGAGAATAAAGGTTTTGTCAACCTCATAATATAC
ACGGCAACAACCATCACTTTCTACGAATACGATGGATGGCAATTCCAAGAATCAACATTG
CAGTTTGAACCATCTTCTCTTGCAGTCCCAGTCTGCTCCATTTCTGTGATCGTTTCTGGT
TACAGGGCCAACTTGGTCCTTGCAAGCCAATCGGAACAAAATGAAACGGAGATGAACCTG
TTCAAGCTACAGTTTGCCCCCGTTAGCATTCTGGCAAACTATGTGGAGTTGTCTGAATCG
GTGTGCGAATCCTCCGGGACTGAGTATGAGAACATAACCCACACACATACAACTATCATC
ACAAAGATTCCAGACCTGATTACTGTGGACGGTGGCGAATTTGATTTAAGCGGAAATGTT
TCCTTTTTGAGTGGCATCACAGCTGAGGACATAGTCCTAAATGAAAGTAAGTGC

>pdep
nnnnnnnnnnnnnnnnnnnnnnnnnnnNNNNNNNNNNNNNNNNNNNNNNNNNNNNNNNNN
NNNNNNNNNNNNNnnnnnnnnnnnnnnnnnnnnnnnnnnnnnnnnnnnnnnnnnnnnnnn
nnnnnnnnnAGTGAAGTACTGTCTCTCCCTGTGGACTACCCCAACGATGTGGAGACTTTG
TTCTATGATGAAGACCTCTATATCATCATCACCCATGCAAGTAGCACATCCAATCCATCG
TACTGTGATGAAGTCCATGTYTACAGATTTGACAACCAAACAGGGCAGGCAGAGTTGGTT
CTTGTCCAAAGTGCTCCCGATGTCCGAGATGTTGACTTCTTTATTTATGATGGACTCCAC
TATGTTGTGGTGGCACAATGTGGTGATGGAAGCACAAGGTCTGCAGGCCTTTTTATATAC
CTGTGGAACGTGGACCAACCCACCAATTCCCAGGCTTTCTTTCAAATACAGAGGCTAAAA
AGTCCAGAGCCAACTGCAGTGGAGACAATTGTAGGGGGCGACACTCAATTTATCGTTGTG
GCTGAAAGGCCGCATGCAACCCTCAATGTAGAGGCTGCTGTCATGTATGAATGGAGAGGT
GGTCATATGGATGAATTTGCTGCTTTCCCCAAGCCCAACCTGGTCAGCATTATACCGTTT
TGTGTCTTCAGTCGCGTCTTCCTTGGCCTTGCAAGCAGTGCATCAATGTACGATGAACCA
ACAGCYGATTCTGAGATTCTTCTCTACAACCTTCATCTCCACAAATTTGAGACCTTTCAG
ACAATCACCACGTATGGCGCCCTCGATATGGATGTTTTCACGTTTGGCTCCGGCTTCGAA
CTGGAAGTGTTTCTTCTYGTAGCCAACACTTATGATGAGCAAGGTCGAACRCCAAAGTCT
TTTATCTACAAGTACAACGAAAATCGCTTTGTACCATTCCAGTGCCTGGAAATCGCTGAT
ATCCGTGGTTGGTACACCATCGTTAATGAGAACAAAGGTTTTGTCAGCCTCATAATATAC
ACTGCGACAAGCATCACTTTCTACGAATACGATGGATGGCAATTCCAAGAATCAACTAAG
CAGTTTGAGCTATCTTCTCTTGCAGTACCAGTCAACTCCATTTCYGTGATCTATTCTGAT
TACAGGGCCGACTTGGTCCTTGCAAGCCACTCGGAACAAGATGAAACGGAGATGAACCTG
TTCAAGCTTCAGTTTGCCCCCGTTAACATTCTGTCAAACTTTTTTGAGGTGTCTGAATCG
GTGTGCGAAGCCTCCAAGGTTGAGTATGTGAACATTACCCATACACATACAACTATCATC
ACAAAGTTGCCAGACCTGATTTATGTGGACTTTGGCGAATTCAATTTTAGCGGAAATGCT
TCCTTTTTGAATGGAATCTCAGCTGAGGACATAGTCCTAGATGATAGTAAGTGC
