# Supplementary material for: Genome-wide signals of positive selection in strongylocentrotid sea urchins
Source: BMC Genomics. 2017 Jul 21;18:555. doi: 10.1186/s12864-017-3944-7 (PMC5521101; doi:10.1186/s12864-017-3944-7)
Supplement: Supplementary file 3 — Consensus alignment files. A compressed (gzip) tape archive (TAR) file containing 6250 consensus alignment files in FASTA format. (TGZ 14116 kb) [file 12864_2017_3944_MOESM3_ESM.tgz › SPU_027212/consensAlign.ordered.fa]

>sdro
ATGGAAGTGTCGTACTACAGNNNnnnnnnCAGCTACGATCCAAGCAACGTCTCTTGNNGT
GCGATCGAGCAAGTCCTCAGCCCGGCGGCCCTGGCCGTTACCACCTTTACGTTCACGACC
CTGTTCCTCGTAGGGGTGACGGGTAACATGTTGGTAGCCCTCGTAATATGGCGCCAACAC
GACATGCGGAGCTCCACCAATTACTTTCTTCTGAACCTAAGCATYGCCGACATGCTGGTT
CTCCTGATATGCGTGCCTGCCGGRCTGGTGGARACCTACAATCCGATGACGGGCTGGCCA
CTGGGAAAATTCATGTGCTACTTCGTACCGTATAGCGAGAACCTGGCCGCCAACGCCTCC
ATCCTCACCCTCCTCGCCATCGCCGTGGAACGCTATTACGTAATATGCACCCCGTTTGAG
GCCCACTACATCTGCACCCCTCGACGAACCTTGGTGGTTTGCTTCCTCGTGTGGATCTTC
TCTGCGTTGGTGAACATTCCTTTGTTGATGACCATCATCTATGTGCCCGAATGCGTGCAT
GATGGTGAATTCCGGTACTTATGCGGGCCAATGATCGACGAACAGTGGGAGAAGGTCTAC
GAGACGGGTACCACCGTGATGTTCTTTCTCCTTCCGTTCTTTTTCCTCTCGTGCATCTAT
TACATCATTGCCAACACCCTTCGTGAGCATAACTACATGATGGCCAACATTCGGGATAAT
GAGTCTGAGAGCGGAAGTGTTCGAACGAAAGCAAAGGATGGGTCAATGAAAYTGAAGCAA
CGCGATGGGTCTTTGAAGAAACGCGAAACTGTCAAAGGTAGGAACTGTTTCCTTGAGCTT
TTCCATAGGCTAGAATGCGGTTGTTTGTCTCGCCTAGTTCATTGGAAGACACAACATGAG
GGTGATAATGGGCTTCAAGATGACAGCACCCAGGAAAGGCTGACAGACCTCCATATCATC
GCCGAACAGGAAAATCCCTCGCGCGACGATGAAGTCATGGTAGCTGCGCTCCACAGTCGG
GATGCGGAAAGCAGCAGCCGTAGCGCGCAGTCGCCACCTTTGAAGCGCCAGGACACACCG
AGCAGCTGGAAGCAGAAATCTCTCAAAGACAAACCGGCTCATACAATCTACGGGAACAAG
ATCCAACGGCATCACACGTCAACGTCAATGACATCCCGCTCCAGCAGGAACTCCGACGCG
AGAGGCTCAGTAAAGAGGTCATCGACGACGTCCCCACGTACAGCCAGTGCGATCACCCGC
CGGAACCACCAGCGCGTGATCCTCATGCTCGCCAACGTAGTGGTGGTGTTTTTCATCTGC
TGGATGCCATACCGTGCAGTCAATCTCTGGGGCATCTACAGCACGGAACAAGAACACCGT
CGTCTGACCACACAACAGATTTTCGCGATCGTCACTGTATGCCGGGTTCTTGTCTACCTT
AATTCCGCCATCAATCCGATCCTCTATAACCTCATTTCAACGAAATTTCGTGCTGCCTTC
AAGTCCGTTCTCCCGTGCGCATCGCTTCATGGTCGGAGACGCTCCATGTCTAGTCGGTCT
TTGTCCAGTACCTCAAGCTTCCGATTCACCAAGAAATCTGTTGATCATGCATGC

>spal
ATGGAAGWGTCGTACTACAGnnnnnnnnnCAGCTACGATCCAAGCAACGTCTCCTGCAGT
GCGATCNANNAAGTCCTCGGCCCGGCGGCCCTGGCTGTTACCACCTTTACGTTCACGACC
CTGTTCCTCGTGGGGGTGACGGGTAACATGTTGGTAGCCCTCGTAATATGGCGCCAACAC
GACATGCGGAGCTCCACCAATTACTTTCTTCTAAACCTAAGCATTGCCGACATGCTGGTC
CTCCTGATATGCGTGCCTACCGGGCTGGTGGAGACCTACAATCCGATGACGGGCTGGCCA
CTGGGAAAATTCATGTGCTACTTCGTACCGTATAGCGAGAACCTGGCCGCCAACGCCTCC
ATCCTCACACTCGTCGCCATCGCCGTGGAACGCTATTACGTAATATGCACCCCGTTTGAG
GCCCACTACATCTGCACCCCTCGACGAACCTTGGTGGTTTGCTTCCTCGTGTGGATCTTC
TCTGCGTTGGTGAACATTCCYTTGTTGATGACCATCATYTATGTGCCCGAATGCGTGCAT
GACGGTGAATTCCGGTACTTCTGCGGGCCAGTGATCGACGAACAGTGGGAGAAGRTCTAC
GAGACGGGTACCACSGTGATGTTCTTTCTCCTTCCGTTCTTTTTCCTCTCGTCCATCTAT
TACATCATCGCCAACACCCTTCGTGAGCATACCTACATGATGGCCAACATTCGGGATAAT
GAGTCTGAGAGCGGGAGTGTTCGAACGAAGGCAAAGGATGGGTCAATGAACCTGAAGCMA
CGCGATGSGTCTTTGAAGAAACGCGAAACTGTCAAGGGTAGGAACTGTTTCATTGAGCTT
TTCCATAGGCTAGACTGCGGTTGCTTGTCTCGCCTGGTTCATTGGAAGACACAACATGAG
GGTGATCAGGGGCTTCAAGATGACAGCACCTCGGAAAGGCTGACAGACCTCCATATCATC
GCCGAACAAGAAAATCCCTCGCGCGACGATGACGTCATGGTAGCTGCGCTCCACAGTCGG
GATGCGGAnnnnnGCAGCCGTAGCGCGCAGTCGCCACCTTTGAAGCGCCAGGACACACCG
AGYAGCTGGAAGCAGAAATCGCTGAAAGACAAACCGGCTCATACAATCTACGGGAACAAG
ATCCAGCGGCATCATACGTCAACGTCAATGACATCCCGCTCCAGCAGGAACTCCGATGCG
AAAGGCTCAATGAAGAGGTCATCGATGACGTCCCCACGTACAGCCAGTGCGATCACCCGC
CGGAACCACCAGCGCGTGATCCTCATGCTCGCTAACGTAGTGGTGGTGTTTTTCATCTGC
TGGATGCCATACCGTGCATTCAATCTCTGGGGCATCTACAGCACGGCACAAGAACACGAA
CGTCTGACCTCACAACAGATTGTTGCGCTCGTCACTGTATGCCGGGTTCTTGTCTACTTT
AACTCCGCCATCAATCCGATCCTATATAACCTCATTTCAACGAAATTTCGTGCTGCCTTC
AAGTCCGTTCTCCCGTGCGCATCGCTTCATGGTCGGAGACGCTCCATGTCCAGTCGGTCT
TTGTCCAGTACCTCAAGCTTCCGATTCACCAAGAAGTCTGTTGATCATGCATGC

>sfra
NNGGAAGTGTCGTACGACAGTTCnnGTTCCAGCTACGACCCCAGCAACATCTCCTGCGGT
GCGGCCGTCGCAGTCCTCAGCCCGACGGCCCTGGCCGTCACCACCTTTACGTTCACGACC
CTGTTCCTCGTAGGGGTGACGGGTAACATTTTGGTTGCCCTAGTAATATGGCGCCAACAC
GACATGCGGAGCTCCACCAATTACTTCCTTCTAAACCTGAGCATTGCCGACATGCTGGTC
CTCCTGATATGCGTGCCTGCCGGGCTGGTGGAGACCTACAATCCGATGACTGGCTGGCCA
CTGGGAAAATTCATGTGCTACTTCGTACCGTATAGCGAGAACCTGGCCGCCAACGCCTCC
ATCCTCACCCTCCTCGCCATCGCCGTGGAACGCTATTACGTAATATGCACCCCGTTTGAG
GCCCACTACATCTGCACCCCTCGACGAACCTTGGTGATTAGCTTTATCGTGTGGATCTTC
TCTGCGTTGGTAAACATTCCTTTGTTGATGACCATCATCTATGTGCCCGAATGCGTGCAT
GAAGGTGAATTCATGTACTTATGCGGGCCAATAATCGACGAACAATGGGAGAAGATCTAC
GAGACGGTTACCACCGTGATGTTCTTTCTCCTTCCGTTCTTTTTCCTCTCGTGCATCTAT
TACATCATCGCCAACACCCTTCGTGAGCATAACTACATGATGGCCAACATTCGGGATAAT
GAGTCTGAGAGTGGGAGTGTTCGAACGAAGGCAAGGGATGGGTCAATGAACCTGAAGCAA
CGCGATGCGTCTTTGAAGAAACGCGAAACTGTCAAAGGTAGGAACTGTTTCCTTGAGCTT
TTCCATAGGCTAGACTGCGGTTGTTTGTCTCGCCTAGTTCATGGGAAGACACAACATGAA
GGTGATCAGGGGCGTCAAGATGACAGCACCCAGGAAAGGCTGACAGACCTCCATATCATC
GCCGAACAGGAAAATCCCTCGCGCGAAGATGACGTCGTGATATCTGCGCTCCGCAGTCGG
GATGCGGACTGCGnnnnnnnnnGCGCGCAGTCGCCACCTTTGAAGCGCCAGGACACACCA
AGCAGCTGGACGCAGAAATCGCTGAAAGATAAACCGGCTCATACAATCTACGGGAACAAG
ATCCAGCGGCATCACACGTCAACGTCAATGACATCCCGCTCAAGCAGRAACTCCGATGCG
AGAGGCTCGGTGAAGAGGTCATCGATGACGTCCCCACGTACAGCCAGTGCGATCACCCGC
CGAAACCACCAGCGCGTGATCCTCATGCTCGCTAACGTTGTGGTGGTGTTTTTCATCTGC
TGGATGCCATACCGTGTAGTCAATCTCTGGAGCATCTACACAACGAAACAAGAACACAGT
CGTCTGACCCCACAACAGATTCTCGCGCTCGTCACTGTATGCCGGGTTCTTGTCTACCTT
AACTCCGCCGTCAATCCGATCCTCTATAACCTCATTTCAACGAAATTTCGTGCTGCCTTT
AAGTCCGTTCTCCCGTGCGCATCGCTTCATGGTCGGAGACGCTCCATGTCTAGTCGGTCT
TTGTCCAGTACCTCAAGCTTCCGATTCACCAAGAAGTCTGTTGATCATGCATGC

>afraSS
ATGGAAGTGTCGTACTACAGTGCAAGTTCCAGCTACGATCCAASYAACGTCTCYTGNNGT
GCGATCGAGCAAGTCCTCAGYCCGGCGGCCCTGGCTGTWACCACCTTTACGTTCACGACC
CTGTTCCTCGTRGGGGTGACGGGTAACMTKTTGGTAGCCCTCGTAATATGGCGCCAACAC
GACATGCGGAGCTCSACCAATTACTTTCTTCTRAACCTAAGCATTGCCGACATGCTGGTC
CTCCTGATATGCGTGCCTGCCGGGCTGGTGGAGACCTACAATCCGATGACGGGCTGGCCA
CTGGGAAAATTCATGTGCTACTTCGTACCGTATAGCGAGAACCTGGCCGCCAACGCCTCC
ATCCTCACCCTCCTCGCCATCGCCGTGGAACGTTATTACGTAATATGCACCCCGTTTGAA
GCCCACTACATCTGCACCCCTCGACGAACCTTGGTGGTTTGCTTCCTCGTGTGGATCTTC
TCTGCATTGGTGAACATTCCTTTGTTGATGACCATCATCTATGTGCCCGAATGCGTGCAT
GACGGTGAATTCCGRTACTACTGCGCGTCAATGATCGACGAACAATGGGAGAAGATCTAC
GAGACGGTTACCACCTTGATGTTCTTTCTCCTTCCGTTCTTTTTCCTCTCGTGCATCTAT
TACATCATCGCCAACACACTTCGTGAGCATAACTACATGATGGCCAACATTCGGGATAAT
GAATCTGAGAGCGGGAGTGTTCGAACGAAGGCAAAGGATGGGTCAATGAACCTGAAGCAA
CGCGATGCGTCTTTGAAGAAACGCGAAACTGTCAAGGRTAGGAACTGTTTCAGTGAGCTT
TTCCATAGGCTAGACTGCGGTTGTTTGTCTCGCCTGGTTCATTGGAAGGCACAAMATGAG
GGTGATCAGGGGCGTCAAGATGACAGCACCCAGGAAAGGCTGACAGACCTCCATATCATC
GCCGAACAGGAAAATCCCTCGCGCGAWGAYGWCGTCATGATAGCTGCGCTCCACAGTCGG
GATGCGGAAAGCAGCAGCCGGAGCGCGCAGTCGCCACCTTTGAAGCGCCAGGATACACCG
AGCAGCTGGAAACAGAAATCGCTGAAAGACAAACCGGCTCATACAATCTACGGGAACAAG
ATCCAGCGGCATCACACGTCGACGTCAATGACATCCCGCTCCAGCAGGAACTCCGATGCA
AGAGGCTCAGTGAAGAGGTCATCGATGACGTCCCCACGTACAGCCAGTGCGATCACCCGC
CGTAACCACCAGCGCGTGATCCTCATGCTCGCTAACGTAGTGGTGGTGTTTTTCATCTGC
TGGATGCCATACCGTGCAGTCAATCTCTGGGGCATCTACAGCACGGCACAAGAACACAAA
CGTCTGACCCCACAACAGATTGTTGCGCTCGTCACTGTATGCCGGGTTCTTGTCTACCTT
AACTCCGCCATCAATCCGATCCTATATAACCTCATTTCAACGAAATTTCGTGCTGCCTTC
AAGTCCGTTCTCCCGTGCGCATCACTTCATGGTCGGAGACGCTCCATGTCCAGTCGGTCT
TTGTCCAGTACCTCAAGCTTCCGATTCACCAAGAAGTCTGTTGATCATGCATGT

>hpul
ATGGAAGTGTCGTACTACAGTTCAGGTTCCAGCTACGATCCAAGCAACGTCTCCTGCAGT
GCGACCGAGCAAGTCCTCAGCCCGGCGGCCCTGGCTGTTACCACCTTTACGTTCACGACC
ATGTTCSTCGTAGGGGTGACGGGTAACATTTTGGTAGCCCTCGTAATATGGCGCCAACAC
GACATGCGGAGCTCGACCAATTACTTTCTTCTAAACCTGAGCATTGCCGAYATGCTGGTC
CTCCTGATATGCGTGCCTGCCGGGCTGGTGGAGACMTACAATCCGATGACGGGCTGGCCA
CTGGGAAAATTCATGTGCTACTTCGTACCATATAGCGAGAACCTGGCTGCCAACGCCTCC
ATCCTCACCCTCCTCGCCATTGCCGTGGAACGCTATTACGTAATATGCACCCCGTTTGAG
GCCCATTACATCTGCACCCCTCGCCGAACCTTGGTGGTTTGCTTCATCGTGTGGATCTTC
TCTGCGTTGGTGAACATTCCTTTGTTGATGACCATCATCTATGTGCCCGAATGCGTGCAT
GACGGTGAATTCCGGTACTTCTGCGCGCCAATGATCGACGAACAATGGGAGAAGATCTAC
GAGACGGTTACCACCGTGATGTTCTTTCTCCTTCCGTTCCTTTTCCTCTCGTGCATCTAT
TACATCATCGCCAACACCCTTCGTGAGCATAACTACATGATGGCCAACATTCGGGATAAT
GAGTCTGAGAGCGGTAGTGTTCGAGCGAAGGCAAAGGATGGGTCAATAAACCTGATGCAA
CGCAATGCGTCTTTGAAGAAACGCGAAACTGTCAAAGGTAGGAACTGTTTCCTTGAGCTT
TTCCATAGGCTAGACTGTGGTTGTTTGTCTCGCCTGATTCACAGGAAGACACAACATAAG
GGTGATCAGGGGCGTCAAGATGACAGCACCCAGGAAAGGCTGACAGACCTCCATATCATC
GCCGAACAGGAAAATCCCTCGCGCGACGATGACGTCATGGTAGCTGCGCTCCACAGTCGG
GATGCGGAATGCGNCANNNNNNGCGCACATTCGCCACCTTTGAAGCGCCAGGACACACCG
AGCAGCTGGAAGCAGAAATCTCTGAAAGACAAACCGGCTCATACAATCTACGGTAACAAG
ATCCAGCGGCATCACACGTCAACGTCAATGACATCCCGCTCCAGCAGGAACTCCGATGCG
AGAGGCTCAGTGAAGAGGTCGTCGATGACGTCCCCTCGTACAGCCAGTGCGATCACCCGC
CGGAACCACCAGCGCGTGATCCTCATGCTCGCTAACGTAGTGGTGGTGTTTTTCATCTGC
TGGATGCCATACCGTGCAGTCAATCTCTGGGGCATCTACAGCACGGAACAAGAACACCGT
CGTCTGACCCCACAGCAGATTGTCGCGCTCGTCACTGTATGCCGGGTTCTTGTCTACCTT
AACTCTGCCATCAATCCAATCCTATATAACCTCATTTCAACGAAATTTCGTGCTGCCTTC
AAGTCCGTTCTCCCGTGCGCCTCGCTTCATGGTCGGAGACGCTCCATGTCTAGTCGGTCT
TTGTCCAGTACCTCAAGCTTCCGATTCACCAAGAAGTCTGTTGATCATGCATGC

>snud
NNGGAAGTGTCGTACGACAGTTCAnGTTCCAGCTACGACCCCAGCAACATATCCTGCGGT
GCGGCCGCGCAANTCCTCAGCCCTGCGGCCCTGGCCGTCACCACCTTTACGTTCACGACC
CTGTTCCTCGTAGGGGTGACGGGTAACATTTTGGTTGCCCTCGTAATATGGCGCCAACAC
GACATGCGGAGCTCCACCAATTACTTCCTTCTAAACCTGAGCATTGCCGACATGATGGTC
CTCCTTATATGCGTGCCTGCCGGGCTGGTGGAGACCTACAATCCGATGACTGGCTGGCCA
CTGGGAAAATTCATGTGCTACTTCGTACCGTATAGCGAAAACCTGGCCGCCAACGCCTCC
ATCCTCACCCTCCTCGCCATCGCCGTGGAACGCTATTACGTAATATGCACCCCGTTTGAG
GCCCACTACATCTGCACCCCTCGACGAACCTTGGTGATTTCCTTCATCGTGTGGATCTTC
TCTGCGTTGGTAAACATTCCTTTGTTGATGTCCATCATCTATGTGCCCGAATGCGTGCAT
GAAGGTGAATTAAAGTACCTCTGCGGGCCAATGATGGACGAACAGTGGGAGAAGATCTAC
GAGACGGTTATCACCGTGATGTTCTTTCTCCTTCCGTTCTGTTTCCTCTCGTGCATCTAT
TACATCATCGCCAACACCCTTCGTGAGCATAACTACATGATGGCCAACATTCGGGATAAT
GAGTCTGAGAGTGGGAGTGTTCGAACGAAGGCAAAGGATGGGTCAATGAACCTGAAGCAA
CGCGATTCGTCTTTGAAGAAACGCGAAACTGTCAAAGGTAGGAACTGTTTCCTTGAGCGT
TTCCATAGGCTAGACTGCGGTTGTTTGTCTCGCCTAGTTCATGGGATGACACAACATGAG
GGTGATCAGGAGCGTCAAGATGACAGCACCCAGGAAAGGCTGACAGACCTCCATATCATC
GCCGAACAGGAAAATCCCTCGCGCGAAGATAACGTCATGATATCTGCGCTCCGCAGTCAT
GATGCGGACTGCGGCAGCCGGAGCGCGCAGTCGCCCCCTTTGAAGCGCCAGGACACACCG
AGCAGCTGGAAGCAGAAATCGCTGAAAGACAAACCGGCTCATACAATCTACGGGAACAAG
ATCCAGCGGCATCACACGTCAACGTCAATGACATCCCGCTCCAGCAGGAACTCCGATGTG
AGAGGCTCAGTGAAGAGGTCATCGATGACGTCCCCACGTACAGCCAGTGCGATCACCCGC
CGGAACCACCAGCGCGTGATCCTCATGCTCGCTAACGTAGTGGTGGTGTTTTTCATCTGC
TGGATGCCATACCGTGTAGTCAATCTCTGGAGCATCTACAGCACGGAACAAGAGCACAAG
CGTCTGACCTCACAACAGATTCTCGCGCTCATCACTGTATGCCGGGTTCTTGTCTACCTT
AACTCAGCCATCAATCCGATCCTCTATAACCTCATTTCAACGAAATTTCGTGCAGCCTTC
AAGTCCGTCCTCCCGTGCGCATCGCTTCATGGTCGGAGACGCTCCATGTCTAGTCGGTCT
TTGTCCAGTACATCAAGCTTCCGATTCACCAAGAAGTCTGTTGATCATGCATGC

>sintSS
ATGGAAGTGTCGTACTACAGTGCAAGTTCCAGCTACGATCCAAGCAACGTCTCTTGCAGT
GCGATCGAGCAAGTCCTCAGCCCGGCGGCCCTGGCTGTTACCACCTTTACATTCACGACC
CTGTTCCTCGTAGGGGTGACGGGTAACATTTTGGTAGCCCTCGTAATATGGCGCCAACAC
GACATGCGGAGCTCCACCAATTACTTTCTTCTAAACCTAAGCATTGCCGACATGCTGGTC
CTCCTGATATGCGTGCCTGCCGGGCTGGTGGAGACCTACAATCCGATGACGGGCTGGCCA
TTGGGAAAATTCATGTGCTACTTCGTACCGTATAGCGAGAACCTGGCCGCCAACGCCTCC
ATCCTCACMCTCCTCGCCATCGCCGTGGAACGTTATTACGTAATATGCACCCCGTTTGAG
GCCCACTACATCTGCACCCCTCGACGAACCTTGGTGGTTTGCTTCCTCGTGTGGATCTTC
TCTGCATTGGTGAACATTCCTTTGTTGATGACCATCATCTATGTGCCCGAATGCGTGCAT
GACGGTGAATTCCGGTACTTATGCGGGTCAATGATCGACGAACAATGGGAGAAGATCTAC
GAGACGGTTACCACCGTGATGTTCTTTCTCCTTCCGTTCTTTTTCCTCTCGTGCATCTAT
TACATCATCGCCAACACCCTTCGTGAGCATAACTACATGATGGCCAACATTCGGGATAAT
GAATCTGAGAGCGGGAGTGTTCGAACGAAGGCAAAGGATGGGTCAATGAACCTGAAGCAA
CGCGATGCGTCTKTGAAGAAACGCGAAACTGTCAAAGGTAGGAACTGTTTCCTTGAGCTT
TTCCATAGGCTAGACTGYGGTTGCTTGTCTCGCCTAGTTCATTGGAAGACACAACATGAG
GGTGATCAGGGGATTCAAGATGACAGCACCCAGGAAAGGCTGACAGACCTCCATATCATC
GCCGAGCAGGAAAATCCCTCGCGCGACGATGACGTCATGGTAGCTGCGCTCAACAGTCGG
GATGCGGACTGCGGCAGCCGGAGCGCGCAGTCGCCACCTTTGAAGCGCCAGGACACACCG
AGCAGCTGGAAGCAGAAATCGCTGAAAGACAAACCGGCTCATACAATCTACGGGAACAAG
ATCCAGCGGCATCACACGTCAACATCAATGACATCCCGCTCMAGCAGGAACTCCGACGCG
AGAGGCTCAGTGAAGAGGTCATCGACGACGTCCCCACGTACAGCCAGTGCGATCACCCGA
CGGAACCACCAGCGCGTGATCCTCATGCTCGCCAACGTAGTGGTGGTGTTTTTCATCTGC
TGGATGCCATACCGTGCAGTCAATCTCTGGGTCATCTACAGCACGGCACAAGAACACAAA
CGTCTGACCCCACAACAGATTGTTGCGCTCGTCACTGTATGCCGGGTTCTTGTCTACCTT
AACTCCGCCATCAATCCGATCCTATATAACCTCATTTCAACGAAATTTCGTGCTGCCTTC
AAGTCCGTTCTCCCGTGCGCATCGCTTCATGGTCGGAGACGCTCCATGTCCAGTCGGTCT
TTGTCCAGTACCTCAAGCTTCCGATTCACCAAGAAGTCTGTTGATCATGCATGT

>sprp
ATGGAAGTGTCTAACTACAGTTCAGGTTCCAGCTACGATCCAAGCAACGTYTCCTGCAGT
GCGATCGAGCAAGTCCTCAGCCCGGCGGCCCTGGCTGTTACCACCTTTACGTTCACAACC
CTGTTCCTCGTAGGGGTGACGGGTAACATTTTGGTAGCCCTCGTAATATGGCGCCAACAC
GACATGCGGAGCTCTACCAATTACTTTCTTCTAAACCTAAGCATTGCCGACATGCTGGTC
CTCYTGATATGCGTGCCTGTCGGGCTGGTGGAGACCTACAATCCGATGACGGGCTGGCCA
CTGGGAAAATTCATGTGCTACTTCGTACCGTATAGCGAGAACCTGGCCGCCAACGCCTCC
ATCCTCACCCTCCTCGCCATCGCCGTGGAACGCTATTACGTAATATGCACCCCGTTTGAG
GCCCACTACATCTGCACCCCTCGACGAACCTTGGTGGTTTGCTTCCTCGTGTGGATCTTC
TCTGCGTTGGTGAACATTCCTTTGTTGATGACCATCATCTATGTGCCCGAATGCGTGCAT
GAAGGTGAATTCCGGTACTWCTGCGSGCCATKGATCGACGAACAGTGGGAGAAGGTCTAC
GAGACGGGTACCACCGTGATGTTCTTTCTCCTTCCGTTCTTTTTCCTCTCGTGCATCTAT
TACATCATCGCCAACACCCTTCGTGAGCATAACTACATGATGGCCAACATTCGGGATAAT
GAATCTGAGAGCGGGAGTGTTCGAACGAAGGCAAAGGATGGGTCAATGAACCTGAAGCAA
CRTGATGCGTCTTTGAAGAAACGCGAAACTGTCAAGGGTAGGAACTGTTTCAGTGAGCTT
TTCCATAGGCTAGACTGCGGTTGTTTGTCTCGCCTGGTTCATTGGAAGACACAASATGAG
GGTGATCAGGGGCGTCAAGATGACAGCACCCAGGAAAGGCTGACAGACCTCCATATCATC
GCTGAACAGGAAAATCCCTCGCGCGATGATGACGTCATGGTAGCTGCGCTCCACAGTCGA
GATGCGGACTGCGGCAGCCGGAGCGCGCAGTCGCCGCCTTTGAAGCGCCAGGACACACCG
AGCAGCTGGAAGCAGAAATCTCTGAAAGACAAACCGGCTCATACAATCTACGGGAACAAG
ATCCAGCGGCATCACACGTCGACGTCAATGACATCCCGCTCCAGCAGGAACTCCGATGCG
AAAGGCTCAGTAAAGAGGTCATCGATGACGTCCCCACGTACAGCCAGYGCGATCACCCGC
CGKAACCACCAGCGCGTGATCCTCATGCTCGCTAACGTAGTGGTGGTGTTTTTCATCTGC
TGGATGCCATACCGTGCAKTCAATCTCTGGGGCATCTACAGCACGGCACAAGAACACAAA
CGTCTGACCCCACAACAGATTGTTGCGCTCGTCACTGTATGCCGGGTTCTTGTCTACCTT
AACTCCGCCATCAATCCWATCCTCTATAACCTCATTTCAACGAAATTTCGWGCTGCCTTC
AAGTCCGTTCTCCCGTGCGSGTCGCTTCATGGTCGGAGACGCTCCATGTCTAGTCGGTCT
TTGTCCAGTACCTCAAGCTTCCGATTCACCAAGAAGTCTGTTGATCATGCATGY

>spurp
ATGGAAGTGTCTAACTACAGTTCAGGTTCCAGCTACGATCCAAGCAACGTTTCCTGCAGT
GCGATCGAGCAAGTCCTCAGCCCGGCGGCCCTGGCTGTTACCACCTTTACGTTCACAACC
CTGTTCCTCGTAGGGGTGACGGGTAACATTTTGGTAGCCCTCGTAATATGGCGCCAACAC
GACATGCGGAGCTCTACCAATTACTTTCTTCTAAACCTAAGCATTGCCGACATGCTGGTC
CTCCTGATATGCGTGCCTGTCGGGCTGGTGGAGACCTACAATCCGATGACGGGCTGGCCA
CTGGGAAAATTCATGTGCTACTTCGTACCGTATAGCGAGAACCTGGCCGCCAACGCCTCC
ATCCTCACCCTCCTCGCCATCGCCGTGGAACGCTATTACGTAATATGCACCCCGTTTGAG
GCCCACTACATCTGCACCCCTCGACGAACCTTGGTGGTTTGCTTCCTCGTGTGGATCTTC
TCTGCGTTGGTGAACATTCCTTTGTTGATGACCATCATCTATGTGCCCGAATGCGTGCAT
GAAGGTGAATTCCGGTACTACTGCGGGCCATGGATCGACGAACAGTGGGAGAAGGTCTAC
GAGACGGGTACCACCGTGATGTTCTTTCTCCTTCCGTTCTTTTTCCTCTCGTGCATCTAT
TACATCATCGCCAACACCCTTCGTGAGCATAACTACATGATGGCCAACATTCGGGATAAT
GAATCTGAGAGCGGGAGTGTTCGAACGAAGGCAAAGGATGGGTCAATGAACCTGAAGCAA
CATGATGCGTCTTTGAAGAAACGCGAAACTGTCAAGGGTAGGAACTGTTTCAGTGAGCTT
TTCCATAGGCTAGACTGCGGTTGTTTGTCTCGCCTGGTTCATTGGAAGACACAAGATGAG
GGTGATCAGGGGCGTCAAGATGACAGCACCCAGGAAAGGCTGACAGACCTCCATATCATC
GCTGAACAGGAAAATCCCTCGCGCGATGATGACGTCATGGTAGCTGCGCTCCACAGTCGA
GATGCGGACTGCGGCAGCCGGAGCGCGCAGTCGCCGCCTTTGAAGCGCCAGGACACACCG
AGCAGCTGGAAGCAGAAATCTCTGAAAGACAAACCGGCTCATACAATCTACGGGAACAAG
ATCCAGCGGCATCACACGTCGACGTCAATGACATCCCGCTCCAGCAGGAACTCCGATGCG
AAAGGCTCAGTAAAGAGGTCATCGATGACGTCCCCACGTACAGCCAGTGCGATCACCCGC
CGGAACCACCAGCGCGTGATCCTCATGCTCGCTAACGTAGTGGTGGTGTTTTTCATCTGC
TGGATGCCATACCGTGCAGTCAATCTCTGGGGCATCTACAGCACGGCACAAGAACACAAA
CGTCTGACCCCACAACAGATTGTTGCGCTCGTCACTGTATGCCGGGTTCTTGTCTACCTT
AACTCCGCCATCAATCCTATCCTCTATAACCTCATTTCAACGAAATTTCGAGCTGCCTTC
AAGTCCGTTCTCCCGTGCGCGTCGCTTCATGGTCGGAGACGCTCCATGTCTAGTCGGTCT
TTGTCCAGTACCTCAAGCTTCCGATTCACCAAGAAGTCTGTTGATCATGCATGC

>pdep
NTGGAAGTGTCGTACGACAGTTnnnGTTACAGCTACGACCCCAGCAACATCTCCTGCGAT
GCGGCCGNCGCAGTCCTCAGCCAGGCGTCCCTGGCCGTCACCACCTTTACGTTCACGACC
CTGTTCCTCGTAGGGGTGACGGGGAACATTTTGGTTGCCCTCGTAATATGGCGCCAACAC
GACATGCGGAGCTCCACCAATTACTTCCTTCTAAACCTGAGCATTGCCGACATGCTGGTC
CTCCTGATATGCGTGCCTGCCGGGCTGGTGGAGACCTACAATCCGATGACTGGCTGGCCA
CTGGGAAAATTCATGTGCTACTTCGTACCGTATAGCGAGAACCTGGCCGCCAACGCCTCC
ATCCTCACCCTCCTCGCCATCGCCGTGGAACGCTATTACGTAATATGCACCCCGTTTGAG
GCCCACTACATCTGCACCCCTCGACGAACCTTGGTGATTTCCTTCATCGTGTGGATCTTC
TCTGCGTTGGTGAATATTCCTTTGTTGATGACCATCATCTATGTGCCCGAATGCGTGCAT
GAAGGTGAATTCAAGTACTTCTGCGCGCCAATGATCGACGAACAATGGGAGAAGATCTAC
GAGACGGTTACCACCGTGATGTTCTTTCTCCTTCCATTCTTTTTCCTCTCGTGCATTTAT
TACATCATCGCCAACACCCTTCGTGAGCATAACTACATGATGGCCAACATTCGGGATAAT
GAGTCTGAGAGTGGGAGTGTTCGAACGAAGGCAAACGATGGGTCAATGAACCTGAAGCAA
CGCGATGCGTCTTTGAAGAAACGCGAAACTGTCAAAGGTAGGAACCGTTTCCTTGAGCTT
GTCCATAGGCTAGACTGCGGTTGTTTGTCTCGCCTAGTTCATGGGAAGACACAACATGAG
GGTGATCAGGGGTGTCAAGATGACAGCACCCAGGAAAGGCTGACAGACCTCCATATCATC
GCCGAACAGGAAAATCCCTCGCGCGAAGATGACGTCATGATAAATGCGCTCCGCAGTCAT
GATGCGGACTGCGGCAGCCGGAGCGCGCAGTCGCCACCTTTGAAGCGCCAGGACACACCG
AGCAGCTGGCAGCAGAAATCGCTGAAAGACAAACCGGCTCATACAATCTACGGGAACAAG
ATCCAGCGGCATCACACGTCAACGTCAATGACATCCCGCTCCAGCAGGAACTCCGATGYG
AGAGGCTCAGTGAAGAGGTCATCGATGACGTCCCCACGTACAGCCAGTGCGATCACCCGC
AGGAACCACCAGCGCGTGATCCTCATGCTTGCTAACGTAGTGGTGGTGTTTTTCATCTGC
TGGATGCCATACCGTATAGTCAATCTATGGAGCATCTACACTACGGAACAAGAACACAGT
CGTCTGACCCCACAACAGATTCTCGCGCTYGTCACTGTATGCCGGGTTCTTGTCTACCTT
AACTCCGCCATCAATCCGATCCTCTATAACCTCATTTCAACGAAATTTCGTGCTGCCTTC
AAGTCCGTTCTCCCGTGCGCATCGCTTCATGGTCGGAGACGCTCCATGTCCAGTCGGTCT
TTGTCCAGTACCTCAAGCTTCCGATTCACCAAGAAGTCTGTTGATCATGCATGC
