# Supplementary material for: Genome-wide signals of positive selection in strongylocentrotid sea urchins
Source: BMC Genomics. 2017 Jul 21;18:555. doi: 10.1186/s12864-017-3944-7 (PMC5521101; doi:10.1186/s12864-017-3944-7)
Supplement: Supplementary file 3 — Consensus alignment files. A compressed (gzip) tape archive (TAR) file containing 6250 consensus alignment files in FASTA format. (TGZ 14116 kb) [file 12864_2017_3944_MOESM3_ESM.tgz › SPU_025513/consensAlign.ordered.fa]

>sdro
ATGGGTAACRCATAYACCGCGTTTAGGGAGCAGGGGTTGCCCACCTATTAYCCCCCAAAT
AAAACTGCGGTGACCGCCGACGTACTCGAGATCGGATTCATCTTCGCCTTCGTAATCGCC
TTCTTTTCGTTCATCGTCATCTTGCCCGGTATTCGGGGAATGCAGAGATGTTACAGYTTT
GTGCGAATCACGATCAGTCTGTTCATTGGTGCCGGAATCATGCTGTCTCTGTGGGGACAA
GAATGGGAGAAGGCTGAACTACATRRCATCAAGACCTACTACAARGCTTTCTCTTATGAG
GAGTTAGAACACGCTGACATCGAGGTGAAGATCGGACTSAACAGCGTCAACATCACACTC
AAAGCTCCTGCAAATAGTCTKRTMGAACATCCCGATGAAGTCATCAACTACAACGAACGC
TTCCATTTCTACGGCGGCCAGGGACGTGGCGGATTYGGACGATTCTCTGGACGTATCAAC
CGTGAGTTCCGTGAGGCCCAGTGGTCAGGCAAACCGTACCCKGTTCTCTGGGTTGCTGAG
TAYTTCACTTTGGATGGTGAGGACATCAGATGGGGACGATCTTACCGAATGGCTGGCTAC
TACGCCTACATCATGGTTTGGCTATCCTTCCCGCTGTGGATCTTAGCCAACATCCTYTTC
TTCATGGTGATWCGAAATGGCGCCTACTTCCTCATCATGACCGGCGGTAGTCTGTTGACT
GCTAACGTTCTCTATGCAACCATTAGATATGGGTCCGAGCTCAAGATACCCTTTGCGGCT
GATCACATACTTGAATTCCACAAGGGACCTAGCTTCTGGCTCTGCATGGTTGCTGGTCTT
ATATCTGTCATCTGCGGCTTCGTCGTCCTCGCCATGGACTACATCTACCCACTCGAGATC
GCATCYTTCTTCAACGTCGATCCCCTTCAGGACTTCGAAGACACCTACCTGATCGARCAG
GGTAGYGGAATGGATGGAGCCAACTTCGAAGAGGGCAAGGCAAACGGAGACAGYAACGGC
CAAGATGTTTGTCAGTCACCTCCGCCCGAACCTATTAAGGGGAAGTTCGAGTAYAAATCT
CGACACCAATCACGCTTTGCTAAGTCAAGGCGTCGACCGCGTCCTACACAGCGAGGTAAC
GGGCCAGCCGACATCGACGAAGGCGACGAAGTGGAGGACATGTCTGATCTGCATGTCATT
GGCACGTCCATCATCGTCTACTCCTACAAGTCAAAGAGCAAGCGAACAACAAAAAAGAAA
CACCCAAGAGGGGATTCCACTGGAAGTGCTGGGCGATTCACCAAAAAGTCCGACAACGGA
CATATAAACGAAGGCATGGATGAGGGTGAGGGGATGGAGATGGGCGAGACCAGTCAAAAC
GTTGAGAACGGCAACGACCAACAACAGAACGTATATGAGAACGGCAAGGATGATCGTCCA
CTCAGTGATGCTGCTATCTCGCTTGGAGGTGAACTCnnnnnnnnnnnnnnNNNCAATCCA

>spal
ATGGGTAACACATACACCGCGTTTAGGGAGCAGGGGTTGCCCACCTATTACCCCCCAAAT
AAAACTGCGGTGACCGCCGACGTACTCGAGATCGGATTCATCTTCGCCTTCTTGATTGCC
TTCTTTTCGTTCATCGTCATCTTGCCCGGTATTCGGGGAATGCAGAGATGTTACAGTTTT
GTGCGAATCACGATCAGTCTGTTCATTGGWGCCGGAATCATGCTGTCTCTGTGGGGACAA
GAATGGGAGAAGGCTGAACTACATGGCATCGCGACCTACTACAAAGCTTTCTCTTATGAG
GAAATACATGACGCTGACATCGAAGTGAAGATCGGACTCAACAGCGTCAACATCACGCTC
AAAGCTCCTGCAAATAGTCTTGTCGAACATCCCGATGAAGTCATCGACTACAACGAACGC
TTCCATTTYTACGGCGGCCAGGGACGTGGCGGATTTGGACGATTCTCCGGACGTATCAAC
CGTGAGTTCCGTGAGGCCCAGTGGTCAGGCAAACCGTACCCTGTTCTCTGGATTGCTGAG
TACTTCACTTTGGATGGTGAGGATATCAGATGGGGACGATCTTACCGAATGGCTGGCTAC
TAYGCCTACATCATGGTTTGGCTATCCTTCCCGCTGTGGATCTTRGCCAACATCCTCTTC
TTTATGGTGATTAGAAATGGCGCCTACTTCCTCATCATGACCGGCGGTAGTCTGTTGACT
GCTAACGTTCTCTATGCAACCATTAGATATGGGTCCGAGCTCAAGATACCCTTTGCGGCT
AATCACATACTTGAATTCCACAAGGGACCTAGCTTCTGGCTCTGCATGGTTGCTGGTCTT
ATATCTGTCATCTGCGGCTTCGTCGTCCTCGCCATGGATTACATCTACCCACTCGAGATC
GCATCCTTCTTCAACGTCGATCCCCTTCAGGACTTCGAAGACACCTACCTGATCGAGCAG
GGTGAAGGAATGGATGGATCCAACTTCGAAGAGGGCAAGGCGAACGGAGACAGCAACGGC
CAAGATATTTGTCAGTCCCCTCCGCCCGAACCTATTAAGGGGAAGTTCGAGTACAAATCT
CGACACCAATCACGCTTTGCTAAGTCAAGGCGTCGACCACGTCCTACACAGCGAGGTAAC
GGGCCAGCCGACATCGACGAAGGCGACGAAGTGGAGGACATGTCTGATTTGCATGTCACT
GGCATGTCCATCATCGTCTACTCCTACAAGTCAAAGAGCAAGCGAACAACAAAAAAGAAA
CACCCAAGAGGGGATTCCGCTGGAAGTGCTGGGCGATTCACCAAAAAGTCCGACAACGGA
CATATAAACGAAGGCATGGATGAGGGCGAGGGGATGGAGATGGGGGAGACGAGTCAAAAT
GGTCAMAATGGTCACGACCAACAASAGAACGTATATGAGAACGGCAAGGATGATCGTCCA
CTCAGTGATGCTGCTATCTCGCTTGGAGGTGAACTCnnnnnnnnnnnnnnnnnnnATCAA

>sfra
ATGGGTAACGCATACACGGCGTTTAGGGAGCAGGGGTTGCCCACCTATTACCCCCCAAAT
AAAACCGCGGTCACCGCCGACGTACTCGAGATCGGATTCATCTTCGCCTTCGTAATTGCC
TTCTTTTCGTTCATCGTCATCTTGCCCGGTATTCGGGGAATGCAGAGATGTTACAGTTTT
TTGCGAATCACGATCAGTCTGTTCATTGGTGCCGGAATCATGCTGTCTCTGTGGGGACAG
GAATGGGAGAAGGCTGAACTAACAAACATCAAGACATACTACAAAGCTTTCTCTTATGAG
GAATTAGAACACGCAGACATCGAAGTGAAGATCGGACTCAACAGCGTCAACATCACACTC
AAAGCTCCTGCTAACAGTCTTGTAGAACATCCCGATGAAGTCATCAACTACAACGAACGC
TTCCATTTCTACGGCGGCCAGGGACGTGGCGGATTTGGACGATTCTCTGGACGTATCAAC
CGTGAGTTCCGTGAGGCCCAATGGTCAGGCAAACCGTACCCGGTTCTCTGGGTTGCTGAG
TATTTCACTTTGGATGGTGAAGATATCAGATGGGGACGATCTTACCGAATGGCTGGGTAC
TACGCCTACATCATGGTCTGGCTATCCTTCCCGCTGTGGATCTTAGCCAACATCCTTTTC
TTCATGGTGATTCGAAATGGCGCTTATTTCCTCATCATGACTGGTGGTAGTCTGTTGACT
GCTAACGTTCTCTATGCAACCATTAGATATGGGTCCGAACTCAAGATACCCTTCGCGGCT
GATCACGTACTTGAGTTCCACAAGGGACCTAGCTTCTGGCTCTGCATGGTTGCTGGTCTT
ATATCTGTCGTCTGCGGGTCCATCGTCCTCGTCATGGATTACATCTACCCACTCGAGCTC
GCATCCTTCTTCAACGTGGATCCCCTTCAGGACTTCGAAGACACCTACCTGATCGAGCAA
GGTAGTGGAATGGATGGATCCAACTTCGAAGGGGGCAAGGCGAACGGAGACAGTAACGGC
CAAGATGTATGTCAATCCCCTCCGCCCGAACCTANTAAGGGAAAGTTCGAGTACCGTTCT
CGANACCAATCACGCTTTGCTAAGTCAAGGCGTCGACCGCGTCCTACACAGCGAGGTAAC
GGGCCATCCGACATCGACGAAGGCAACGAAGCTGAGGACATGTCNGWTKGGCATGTCATT
GGCATGTCCATCATCGTCTACTCCTACCAGTCAAAGGGCAAGCGAACCACAAAAAAGAAA
CACCCAAGAGCAGATCCCGCTGGAAACTCTGGGCGATACTCCAAAAAGTCCGACAACGGC
CATGTAAACGAAGGCATGGACAACGGTGAGACGATGGAGATGGGAGAGACGAGTCAAnnn
nnnnnnnnnnnnnnnnnnnnnnnnnnnnnnnnnnnnnnnnnnnnnnnnNNNNNNNNNNNN
NNNNNNNNNNNNNNNNNNNNNNNNNNNNNTGAACACTATGAAAACGTTACGCCCAATCCA

>afraSS
ATGGGTAACACATACACCGCGTTTAGGGAGCAGGGGTTGCCCACCTATTACCCCCCAAAT
AAAACTGCGGTGACCGCCGACGTGCTCGAAATCGGATTCATCTTTGCCTTCGTGATCGCC
TTCTTTTCGTTCATCGTCATCTTGCCCGGTATTCGGGGAATGCAGAGATGTTACAGTTTT
GTGCGAATCACGATCAGTCTGTTCATTGGTGCCGGAATCATGCTGTCTCTGTGGGGACAA
GAATGGGAGAAGGCTGAACTACATAACATCAAGACCTACTACAAGGCTTTCTCTTATGAG
GAGTTAGAACACGCTGACATCGAGGTGAAGATCGGACTGAACAGCGTCAACATCACACTC
AAAGCTCCTGCAAAAAGTCTTGTCGAACATCCCGATGAAGTCATCGACTACAACGAACGC
TTCCATTTCTACGGCGGCCAGGGACGTGGCGGATTTGGACGATTCTCTGGACGTATCAAC
CGTGAGTTCCGTGAGGCCCAGTGGTCAGGCAAACCGTACCCTGTTCTCTGGGTTGCTGAG
TATTTCACTTTGGATGGTGAGGACATCAGATGGGGACGATCTTACCGAATGGCTGGCTAC
TACKCCTACATCATGGTTTGGCTATCCTTCCCGCTGTGGATCTTAGCCAACATCCTCTTC
TTTATGGTGATTMGAAATGGCGCCTACTTCCTCATCATGACCGGCGGTAGTCTGTTGACT
GCTAACGTTCTCTATGCAACCATTAGATATGGGTCCGAGCTCAAGATACCCTTTGCGGCT
GAACACATACTTGAATTCCACAAGGGACCTAGCTTCTGGCTCTGCATGGTTGCTGGTCTT
ATATCTGTCATCTGCGGCTTCATCGTCCTCGCCATGGATTACCTCTACCCACTCGAGATC
GCAACCTTCTTCAACGTCGATCCCCTTCAGGACTTCGAAGACACCTACCTGATCGAGCAC
GGTAGCGGAATGGATGGAGCCAACTTCGAAGAGGGCAAGTCGAACGGCGACAGCAACGGC
CAAGATGTTTGTCAGTCACCTCCGCCCGAACCTATTAAGGGGAAGTTCGAGTACAAATCT
CGACATCAATCACGCTTTGCTAAGTCAAGGCGTCGACCACGTCCTACACAGCGAGGTAAC
GGGCCAGCCGACATCGACGAAGGCGGCGAAGAGGAGGACATGTCTGATCTGCATGTCACT
GACATGTCCATCATCGTCTACTCCTACAAGTCAAAGAGCAAGCGAACAACAAAAAAGAAA
CACCCAAGAGGGGATACCGCTGGAAGTGCTGGGCGATTCACCAAAAAGTCCGACAACGGA
CATATAAACGAAGGCATGGATGAGGGCGAKGGGATGGAGATGGGGGAAACGAGTCAAAAY
GGYCAMAAYGGCCACGACCAACRMSAGAACGTATATGAGAACGGCAAGGATGACCGTCCA
CTCAGTGATGCTGCTATCTCGCTTGGAGGTGAACTCnnnnnnnnnnnnnnnnnnnATCAA

>hpul
ATGGGTAACGCATATACCGCGTTTAGGGAGCAGGGGTTGCCCACCTATTACCCCCCAAAT
AAAACTGCGGTCACCGCCGACGTACTCGAGGTCGGATTCATCTTCGCCTTCTTAATCACC
TTCTTTTCGTTCATCGTCATCTTGCCCGGTATTCGGGGAATGCAGAGATGTTACAGTTTT
GTGCGGATCACCATCAGTCTGTTCATTGGTGCCGGAATCATGCTGTCTCTGTGGGGACAA
GAATGGGAGAAGGCTGAACTACATAACATCAAGACCTACTACAAAGCTTTCTCTTACGAG
GAGTTAGAACACGCTGACATCGAAGTGAAGATCGGACTCAACAGCGTCAACATCACACTC
AAAGCTCCTGCAAATAGTCTTGTAGAACATCCCGATGAAGTCATCAACTACAACGAACGC
TTCCATTTCTACGGCGGCCAGGGACGTGGCGGATTTGGACGATTCTCTGGACGTATCAAC
CGTGAGTTCCGCGAGGCCCARTGGTCMGGCAAACCATACCCTGTYCTCTGGGTTGCTGAG
TATTTCACTTTGGATGGTGAAGACATCAGATGGGGACGATCTTACCGAATGGCTGGCTAC
TATGCCTACATCATGGTTTGGCTATCCTTCCCGCTGTGGATCTTAGCCAACATCCTCTTC
TTTATGGTGATTAGAAATGGCGCCTACTTCCTCATCATGACCGGCGGTAGTCTGTTGACT
GCTAACGTTCTCTATGCAACCATTAGATATGGGTCCGAGCTCAAGATACCCTTTGCGGCT
GATCACATACTTGAATTCCACAAGGGACCTAGCTTCTGGCTCTGCATGGTTGCTGGTCTT
ATATCTGTCATCTGCGGCTTCATCGTCCTCGCCATGGACTACCTCTACCCACTCGAGATC
GCATCCTTCTTCAACGTGGATCCCCTTCAAGACTTCGAAGACACCTACTTGATCGAGCAC
GGTAGTGGAATGGATGGATCCAACTTCGAAGAGGGCAAGGCGAACGGAGACAGCAACGGC
CAAGATGTTTGTCAGTCCCCTCCGCCCGAACCTATTAAGGGAAAGTTCGAGTACCGTTCT
CGACACCAATCACGCTTTGCTAAGTCAAGGCGTCGACCGCGTCCTACACAGCGAGGTAAC
GGGCCATCCGACATYGACGAAGGCAACGAAGCTGAGGACATGTCTGATCTGCATGTCATT
GGCATGTCCATCATCGTCTACTCCTACAAGTCAAAGAGCAAGCGAACAACAAAAAAGAAA
CACCCAAGAGGGGATTCCGCTGGAAGTATTGGGCGATTCACAAAAAAGTCCGACAACGGA
CATATAAACGAAGGCATGGACGAGGGCGAGGGGATGGAGATGGGCGAGACGAGTCAAnnn
nnnnnnnnnnnnnACAACCAACAAGAGAACGTATATGAGAACGGCAAGGATGATCGTCCA
CTCAGTGATGCTGCTATCTCGCTCGGAAGTGAACTCTATGAAAACACTTCATCCAATCCA

>snud
ATGGGTAACACATACACCGCGTTTAGGGAGCAGGGGTTGCCCACCTATTACCCCCCAAAT
AAAACCGCGGTCACCGCCGACGTACTCGAGGTCGGATTCATCTTCGCCTTCTTAATCGCC
TTCTTTTCGTTCATCGTCATCTTGCCCGGTATTCGGGGAATGCAGAGATGTTACAGTTTC
TTGCGAGTCACGATCAGTCTGTTCATTGGTGCCGGAATCATGCTGTCTCTGTGGGGACAA
GAATGGGAGAAGGCTGAAATACATGACATCTCGACCTACTACAAAGCTTTCTCTTACGAG
GAATTACACAACGCGTCCGTCACAGTGAAGATCGGACTCAACAGCGTCAACATCACACTC
GAAGCTCCTGATAAAAGTCTTCACGAACATCCAGATGAAATCATCAACTACAACGAACGC
TTCCATTTCTACGGCGGCCAGGGACGTGGCGGATTTGGACGATTCTCTGGACGTATCAAC
CGTGAGTTCCGTGAAGCCCAATGGTCAGGCAAACCGTACCCGGTTCTCTGGGTTGCTGAG
TATTTCACTTTGGATGGTGAAGATATCAGATGGGGACGATCTTACCGAATGGCTGGGTAC
TACGCCTACATCATGGTCTGGCTATCCTTCCCGCTGTGGATCTTAGCCAACATCCTTTTC
TTCATGGTGATTCGAAATGGCGCTTACTTCCTCATCATGACTGGTGGGAGTCTGTTGACT
GCTAACGTTCTCTATGCAACCATTAGATATGGGTCCGAACTCAAGATACCCTTCGCGGCT
GATCACGTACTTGAGTTCCACAAGGGACCAAGCTTCTGGCTCTGCATGGTTGCTGGTCTT
ATATCTGTCATCTGCGGGTCTATCGTCCTCGTCATGGATTACATCTACCCACTTGAGATC
GCATCCTTCTTCAACGTGGATCCCCTTCAGGACTTCGAAGACACCTACCTGATCGAGCAA
GGTGGTGGAATGGATGGATCCAACTTCGAAGGGGGCAAGGCGAACGGAGACAGTAACGGC
CAAGATGTATGTCAATCCCCTCCGCCCGAACCTANTAAAGGAAAGTTCGAGTACCGTTCT
CGAAACCAATCACGCTTTGCTAAGTCAAGGCGTCGACCGCGTCCTACACAGCGAGGTAMC
GGGCCATCCGACATYGACGAAGGCAACGAAGCTGAGGAnnnnnnnnnnnnGCATGTCATT
GGCATGWTCATCATCGTATACTCCTACCAGTCAAAGGGCAAGCGAACCACAAAAAAGAAA
CACCCAAGAGCAGATCCCGCTGGAAACTTTGGCCGATACTCCAAAAAATCCGACAACGGC
CATGTAAACGAAGGCATGGACAACGGTGAGACGATGGAGATGGGAGAGACGAGTCAAnnn
nnnnnnnnnnnnnnnnnnnnnnnnnnnnnnnnnnnnnnnnnnnnnnnnGATGACCGACCA
CTGAGCGGTGCTGCTATCTCGCTWGGWGCTGAACWCYATGAAAACGTTACGCCCAATCCA

>sintSS
ATGGGTAACACATATACCGCGTTTAGGGAGCAGGGGTTGCCCACCTATTACCCCCCAAAT
AAAACTGCGGTGACCGCCGACGTACTCGAGATCGGATTCATCTTCGCCTTCTTGATCATC
TTCTTTTCGTTCATMGTCATCTTGCCCGGTATTCGGGGAATGCAGAGATGTTACAGTTTT
GTGCGAATCACGATCAGTCTGTTCATTGGAGCCGGAATCATGCTGTCTCTGTGGGGACAA
GAATGGGAGAAGGCTGAACTACATRRCATCAAGACCTACTACAARGCTTTCTCTTATGAG
GAATTAGAASACGCTGACATCGAGGTRAAGATCGGACTCAACAGCGTCAACATCACACTY
AAGGCTCCTGCAAATAGTCTTGTCGAACATCCCGATGAAGTCATCGACTACAACGAACGC
TTCCATTTCTACGGCGGCCAGGGACGTGGCGGATTTGGACGATTCTCTGGACGTATCAAC
CGTGAGTTCCGTGAGGCCCAGTGGTCAGGMAAACCGTACCCGGTTCTCTGGGTTGCTGAG
TATTTCACTTTGGATGGTGAAGACATCAGATGGGGACGATCTTACCGAATGGCTGGCTAC
TACGCCTACATCATGGTTTGGCTATCCTTCCCGCTGTGGATCTTAGCCAACATCCTCTTC
TTTATGGTGATTAGAAATGGCGCCTACTTCCTCATCATGACAGGCGGTAGTCTGTTGACT
GCTAACGTTCTCTATGCAACCATTAGATATGGGTCCGAGCTCAAGATACCYTTTGCGGCT
GATCACATACTTGAATTCCACAAGGGACCTAGCTTCTGGCTCTGCATGGTTGCTGGTCTT
ATATCTGTCATCTGCGGCTTCATCGTYCTCGCCATGGACTACCTCTACCCACTCGAGATC
GCATCCTTCTTCAACGTCGATCCCCTTCAGGACTTCGAAGAYACCTACCTGATCGARCAC
GGTAGCGGAATGGATGGATCCAACTTCGAAGAGGGCAAAGCGAACGGWGACAGCAACGGC
CAAGATATTTGTCARTCCCCTCCGCCCGAACCTATTAAGGGAAAGTTCGAGTACAAATCT
CGACACCAATCACGCTTTGCTAAGTCAAGGCGTCGACCACGTCCTACACAGCGAGGTAAC
GGGCCAGCCGACATCGACGAAGGCRACGAAGTGGAGGACATGTCTGATCTGCATGTCACT
GGCATGTCCATCATCGTCTATTCCTACAAGTCAAAGAGCAAGCGAACCACAAAAAAGAAA
CACCCAAGAGGGGATTCCGCTGGAAGTGCTGGGCGATTCACYAAAAAATCCGACAACGGA
CATATAAACGAAGGCATGGATGAGGGCGAGGGGATCGAGATGGGTGAGACGAGTCAnnnn
nnnnnnnnnnnnnnnnnnCAACAAGASAACGTTTATGAGAACGGCAAGGATGATCGTCCA
CTCAGTGACGCTGCTATCTCGCTTGGAAGTCAACTCTATGAAAACACTTCACCGAACCCA

>sprp
ATGGGTAACACATAYACCGCGTTTAGGGAGCAGGGGTTGCCCACCTATTACCCCCCAAAT
AAAACTGCGGTGACCGCCGACGTACTCGAGATMGGATTCATCTTCGCCTTCGTGATCGCT
TTCTTTTCGTTCATCGTCATCTTGCCCGGTATTCGGGGAATGCAGAGATGTTACAGTTTT
GTGCGAATCACGATCAGTCTGTTCATTGGTGCCGGAATCATGCTGTCTCTGTGGGGACAA
GAATGGGAGAAGGCTGAACTACATGGCATCGAGACCTACTACAAAGCTTTCTCTTATGAG
GAAATACATGACGCTGACATCGAAGTGAAGATCGGACTCAACAGCGTCAACATCACGCTC
AAAGCTCCTGCAAATAGTCTTGTCGAACATCCCGATGAAGTCATCGACTACAACGAACGC
TTCCATTTCTACGGCGGCCAGGGACGTGGCGGATTTGGACGATTCTCTGGACGTATCAAC
CGTGAGTTCCGAGAGGCCCAGTGGTCAGGCAAACCRTACCCTGTTCTCTGGATTGCTGAG
TACTTCACTTTGGATGGTGAAGACATCAGATGGGGACGATCTTACCGAATGGCTGGCTAC
TAYGCCTACATCATGGTTTGGTTATCCTTCCCGYTGTGGATCTTAGCCAACATCCTCTTC
TTCATGGTGATTAGAAATGGCGCCTACTTCCTCATCATGACCGGCGGTAGTCTGTTGACT
GCTAACGTTCTCTATGCGACCATTAGATATGGGTCCGAGCTCAAGATACCCTTTGCGGCT
CACCACGTACTTGAATTCCACAAGGGACCTAGCTTCTGGCTCTGCATGGTTGCTGGTCTT
ATATCTGTCATCTGCGGCTTCATCGTCCTCGCCATGGATTACATCTACCCACTCGAGATC
GCATCCTTCTTCAACGTCGATCCCCTTCAGGACTTCGAAGACACCTACCTGATCGAGCAC
GGTAGCGGAATGGATGGATCCAACTTCGAAGAGGGCAAGGCGAACGGAGACAGCAACGGC
CAAGATATTTGTCAATCCCCTCCGCCCGAACCTATTAAGGGGAAGTTCGAGTACCGTTCT
CGACATCAATCACGCTTTGCTAAGTCAAGGCGTCGACCACGTCCTACACAGCGAGGWAAC
GGGCCAGCTGACATCGACGAAGGCGACGAAGCTGAGGACATGTCTGATCTGCATGTCATT
GGCATGTCCATCATCGTCTACTCCTACAAGTCAAAGAGCAAGCGAACAACAAAAAAGAAA
CACCCAAGAGGGGATTCCGCTGGAAGTGCTGGGCGATTCACCAAAAAGTCCGACAACGGA
CATGTAAACGAAGGCATGGATGAGGGCGAGGGGATGGRGATGGGGGAGAYGRGKSARAMS
RGTCAMAACGGTCACAACCAACAAGAGAACGTATATGAGAAYGGCAAGGATGATCGTCCA
CTCAGTGATGCTGCTATCTCGCTTGGAAGTGAACTCTATGAAAACACTTCACCCAATCCA

>spurp
ATGGGTAACACATATACCGCGTTTAGGGAGCAGGGGTTGCCCACCTATTACCCCCCAAAT
AAAACTGCGGTGACCGCCGACGTACTCGAGATAGGATTCATCTTCGCCTTCGTGATCGCT
TTCTTTTCGTTCATCGTCATCTTGCCCGGTATTCGGGGAATGCAGAGATGTTACAGTTTT
GTGCGAATCACGATCAGTCTGTTCATTGGTGCCGGAATCATGCTGTCTCTGTGGGGACAA
GAATGGGAGAAGGCTGAACTACATGGCATCGAGACCTACTACAAAGCTTTCTCTTATGAG
GAAATACATGACGCTGACATCGAAGTGAAGATCGGACTCAACAGCGTCAACATCACGCTC
AAAGCTCCTGCAAATAGTCTTGTCGAACATCCCGATGAAGTCATCGACTACAACGAACGC
TTCCATTTCTACGGCGGCCAGGGACGTGGCGGATTTGGACGATTCTCTGGACGTATCAAC
CGTGAGTTCCGAGAGGCCCAGTGGTCAGGCAAACCGTACCCTGTTCTCTGGATTGCTGAG
TACTTCACTTTGGATGGTGAAGACATCAGATGGGGACGATCTTACCGAATGGCTGGCTAC
TACGCCTACATCATGGTTTGGTTATCCTTCCCGCTGTGGATCTTAGCCAACATCCTCTTC
TTCATGGTGATTAGAAATGGCGCCTACTTCCTCATCATGACCGGCGGTAGTCTGTTGACT
GCTAACGTTCTCTATGCGACCATTAGATATGGGTCCGAGCTCAAGATACCCTTTGCGGCT
CACCACGTACTTGAATTCCACAAGGGACCTAGCTTCTGGCTCTGCATGGTTGCTGGTCTT
ATATCTGTCATCTGCGGCTTCATCGTCCTCGCCATGGATTACATCTACCCACTCGAGATC
GCATCCTTCTTCAACGTCGATCCCCTTCAGGACTTCGAAGACACCTACCTGATCGAGCAC
GGTAGCGGAATGGATGGATCCAACTTCGAAGAGGGCAAGGCGAACGGAGACAGCAACGGC
CAAGATATTTGTCAATCCCCTCCGCCCGAACCTATTAAGGGGAAGTTCGAGTACCGTTCT
CGACATCAATCACGCTTTGCTAAGTCAAGGCGTCGACCACGTCCTACACAGCGAGGTAAC
GGGCCAGCTGACATCGACGAAGGCGACGAAGCTGAGGACATGTCTGATCTGCATGTCATT
GGCATGTCCATCATCGTCTACTCCTACAAGTCAAAGAGCAAGCGAACAACAAAAAAGAAA
CACCCAAGAGGGGATTCCGCTGGAAGTGCTGGGCGATTCACCAAAAAGTCCGACAACGGA
CATGTAAACGAAGGCATGGATGAGGGCGAGGGGATGGAGATGGGGGAGACGAGTCAAAAC
GGTCACAACGGTCACAACCAACAAGAGAACGTATATGAGAACGGCAAGGATGATCGTCCA
CTCAGTGATGCTGCTATCTCGCTTGGAAGTGAACTCTATGAAAACACTTCACCCAATCCA

>pdep
ATGGGTAACGCATACACGGCGTTTAGGGAGCAGGGGTTGCCCACCTATTACCCCTCAAAT
AAAACTGCGGTCACCGCCGACGTACTCGAGGTCGGATTCATCTTCGCCTTCGTAATCACC
TTCTTTTCGTTCATYGTCATCTTGCCCGGTATTCGGGGAATGCAGAGATGTTACAGTTTT
GTGCGAGTCACGATCAGTCTGTTCATTGGTGCCGGAATCATGCTGTCTCTATGGGGACAG
GAATGGGAGACGGCTGAACTAACAAACATCAAGACCTACTACAAAGCTTTCTCTTATGAG
GAATTAGAACACGCTGACATCGAAGTGAAGATCGGACTCAACAGCGTCAACATCACACTC
AAAGCTCCTGATCACAGTCTTGAAGAACATCCCGATGAAATCATCAACTACAATGAACGC
TTCCATTTCTACGGCGGCCAGGGACGTGGCGGATTTGGACGATTCTCTGGACGTATCAAC
CGTGAGTTTCGTGAGGCCCAATGGTCAGGCAAACCGTACCCGGTTCTCTGGGTTGCTGAG
TATTTCACTTTGGATGGTGAAGATATYAGATGGGGACGATCTTACCGAATGGCTGGGTAC
TACGCCTACATCATGGTCTGGCTATCCTTCCCACTGTGGATTTTAGCCAACATCCTTTTC
TTCATGGTGATTCGAAATGGCGCTTACTTCCTCATCATGACCGGTGGWAGTCTGTTGACT
GCTAACGTTCTCTATGCAACCATTAGATATGGGTCCGAACTCAAGATACCCTTCGCGGCT
GATCACGTACTTGAGTTCCACAAGGGACCTAGCTTCTGGCTCTGCATGGTCGCTGGTCTT
ATATCTGTCATCTGCGGGTCCATCGTCCTCGTCATGGATTACCTGTACCCACTCGAGATC
GCATCCTTCTTCAACGTGGATCCCCTTCAGGACTTTGAAGACACCTACCTGATCGAGCAA
GGTGGTGGAATGGATGGATCCAACTTTGAAGGGGGCAAGGCGAACGGAGACAGTAACGGC
CAAGATGTATGTCAATCCCCTCCACCCGAACCNNNCAAGGGAAAGTTCGAGTACCGTTCT
CGAAACCAATCACGCTTTGCTAAGTCAAGGCGTCGACCGCGTCCTACACAGCGAGGTAAC
GGGYCATCCGACATYGACGAAGGCAACGAAGCTGAGGACATGTCNNATTGGCATGTCATY
GGCATGTCCATCATCGTCTACTCCTATCAGTCAAAGGGCAAGCGAACCACAAAAAAGAGA
CACCCAAGAGCAGATTCCGCTGGAAGCCATGGGCGATACTCCAAAAAGTCCGACAACGGC
CATGTAAACGAAGGCATGGACAACGGTGAGACGATGGAGATGGGAGAGACAAGTCAAnnn
nnnnnnnnnnnnnnnnnnnnnnnnnnnnnnnnnnnnnnnnnnnnnnnnnnnnnnnnnnnn
nnnnnnnnnnnnnnnnnnnnnnnnnnnnnnnnnnnnnnnnnnnnnnnnnnnnnnnnnnnn
