# Supplementary material for: Genome-wide signals of positive selection in strongylocentrotid sea urchins
Source: BMC Genomics. 2017 Jul 21;18:555. doi: 10.1186/s12864-017-3944-7 (PMC5521101; doi:10.1186/s12864-017-3944-7)
Supplement: Supplementary file 3 — Consensus alignment files. A compressed (gzip) tape archive (TAR) file containing 6250 consensus alignment files in FASTA format. (TGZ 14116 kb) [file 12864_2017_3944_MOESM3_ESM.tgz › SPU_008212/consensAlign.ordered.fa]

>sdro
ATGGAAATGGAGCAGTATCAGCTGAGTACGTCACTAATGGTGACGAGTGAAGAGATAGAA
TCGATGAATGGATCGAATGAGACAGCGATAATGATRATGAGTTTTTCAAAGGCAGAGTTG
CAGTGGATTACTATTGGTATTCCTATAGTCTACGGCATCATCACGTTTACAGGTCTGGTC
GGGAACGGTTTAGTCATCACGGTGCTTCTTAAATACAACAACATGAGAACCATACCTAAC
ATTTATATATTGAACCTCGCCATTATGGATTTTTTGTTCGTGTTGACTTTGCCCTTTCAA
GCTGTTCAATCTGCTTACATGGCGTGGCCATTCGGAGCGTTTTTGTGTAAACTGATAGTA
GGWTGTGACTCTGTGAATCAGTTTGCTTCGATCTACACGTTAACTTTCATGAGTGCTGAT
CGGTACATCGCAGTGGTGTATCCCCTATCGTCTATACGGTACAGGACCAAGAACAAGACC
AGGATCTTCTGTGGACTAGTTTGGGTGCTCTCCATTCTACTCACTCTACCCACCTTTCTC
TTCTACAACACCAGGACCTTCGAGGGCAGGACTAACTGCTACACCGTGGACATTTCAGAC
AGGCAAGCACATTTCTATGCTTATTTCAATCTTGTCTTAGGATTCTTACTACCTCTTGTA
GTAATTCTTATGGCTTATACCACTCTGCTGTACAAGATGTTACGCAGTAACATTCCCTTG
AGGTCGGATGGAGCTTGTAGTGCGGCACAGAGAGCATCCAAGCGGGTTTCTCTTCTAACC
ATCTCTGTCATAGTGGTATTCTTTGTCTGCTGGATGCCGTTTCATATCATGCAGATATGG
CAGGCCGTCGGTTGGACCCGTAGTACGGCTGTTCGTGTGACCTGGTCCCTCGCCATCTGC
TGGTGCTACAGCAACAGCTGCTTCAACCCACTCGTTTACACATTCATCGGAGAAAACTTC
AAGAAGAACCTAGCAGACATGTGTCCCTGGTGTTTCCCCGAGGCAAGCAAGTTCGACCGG
AGCCGTACTCGCGACAGCAGTACCTACACGCGCGGTGGCACCATGCGACTGCACAATGTC
CACAACGAGTACACCACCAGCCCGACTATCGCCCCGTCGACGACACTTGGCAGCGATGGC
TACAGTGAGAATTCACCCAAGATACAAACCTACACCTTCAGCACC

>spal
ATGGAAAGGGAGCAGTATCAGCTGAGTACGTCACTAATGGTGACGAATGAAGAGATAGAA
TCGATGAATGGATCGAATGAGACAGCGATGRKGATGATGATGATTCCAAAGGCAGAGTTG
CAGTGGATTACTATTGGTATTCCTATAGTCTACGGCATCATCACGTTTACAGGKCTGGTC
GGGAACGGTTTAGTCATCACGGTGCTTCTCAAATACAACAACATGAGAACCATACCTAAC
ATTTATATATTGAACCTCGCCATTATGGATTTTTTGTTCGTGTTGACTTTGCCCTTTCAA
GCTGTTCAAGCTGCTTACATGGCGTGGCCATTCGGAGCGTTTTTGTGTAAACTGATAGTA
GGTTGTGACTCTGTGAATCAGTTTGCTTCGATCTACACGTTAACTTTCATGAGTGCTGAT
CGGTACATCGCAGTGGTGTATCCCCTATCGTCTATACGGTACAGGACCAAGAACAAGACC
AGGATCTTCTGTGGACTAGTTTGGGTGCTCTCCATTCTACTCACTCTACCCACCTTTCTC
TTCTACAACACCAGGACCCTCGACGGGGTTACTCACTGCTACACCGTGGACGTTTCAGAC
AGGCAAGCACATTTCTATGCTTTTTTCAATCTTGTCATGGGATTCTTACTACCTCTTGTA
GTAATTCTTATGGCTTATACCACTCTGCTGTACAAGATGTTACGCAGTAACMTTCCCTTG
AGGTCGGATGGAGCTTGTAGTGCGGCACAGAGAGCATCCAAGCGGGTTTCTCTTCTAACC
ATCTCTGTCATAGTGGTATTCTTTGTCTGCTGGATGCCGTTTCATRTCATGCAGATATGG
CAGGCCATCGGTTGGGAACGTAGTACGGCTGTTCGTGTGACCATGTCCCTCGCCATCTGC
TGGTGCTACAGCAACAGCTGCTTCAACCCACTCGTTTACACATTCATCGGAGAAAACTTC
AAGAAGAACCTGGCAGACATGTGTCCCTGGTGTTTCCCCGAGGCAAGCAAGTTCGACCGG
AGCCGTACTCGCGACAGCAGTACCTACACGCGCGGTGGYACCATGCGACTGCACAATGTC
CATAACGAGTACACCACCAGCCCGACTATCGCCCCGTCGACGACACTTGGCAGCGATGGC
TACAGTGAGAATTCACCCAAGATACAAACCTACACCTTCAGCACC

>sfra
ATGGAGATGGAGCAGTATCAGCTGAGTACGTCAATAATGGTGACGAACGAAGAGATAGAA
TCGATGAATGGATCGAATGAGACAGCGATGCTNNTNATNNNGTTTCCAAAAGCTGAGATG
CAGTGGATGACTATTGGTATCCCTATAGTCTACGGCATCATCGTGTTTACAGGTCTGGTC
GGGAATGGTTTAGTCATCACGGTGCTTCTTAAATACAACAACATGAGAACCATACCTAAC
ATTTATATATTGAACCTCGCCATTATGGATTTTCTGTTCGTGTTGACTTTGCCGTTTCAA
GCTGTTCAAGCTGCATACATGGCGTGGCCGTTCGGAGCATTTTTGTGTAAACTGATCGTG
GGTTGTGACTCTGTGAATCAGTTTGCTTCGATCTACACGTTAACTTTCATGAGCGCTGAT
CGGTACATTGCAGTGGTGTATCCCCTCTCGTCTATACGGTACAGGACCAAGAACAAGACC
AGGATCTTCTGTGGACTAGTTTGGGTGCTCTCCATTCTTCTCACTCTACCTACCTTTCTC
TTCTACAACACCAAGACCTATGGCGGAGTTACTAGCTGCTACACCGTGGACATTACAGAC
AGGCAAGCACATTTCTATGCTTATTTCAATCTTGTCTTAGGATTCTTACTACCTCTTGTA
GTAATTCTTATGGCTTATACCACTCTGCTGTACAAGATGTTACGCAGTAACCTTCCCTTG
AGGTCAGATGGAGCTTGTAGTGCGGCACAGAGAGCATCCAAACGGGTTTCTCTTCTAACC
ATCTCTGTCATAGTGGTATTCTTTGTCTGCTGGATGCCGTTTCATATCATGCAGATATGG
CAGGCCATCGGTTGGACCCATAGTACGGCTGTTCGTGTCACCTGGTCCCTCGCCATCTGC
TGGTGCTACAGCAACAGCTGCTTCAATCCACTCGTTTACACATTCATCGGCGAAAACTTC
AAGAAGAACCTGGCAGACATGTGTCCCTGGTGTTTCCCCGAGGCAAGCAAGTTCGACCGG
AGCCGTTGTCGCGACAGCAGTACCTACACGCGCGGTGGCACCATGCGACTGCACAATGTC
CACAACGAGTACACCACCAGCCCGACTATCGCCCCGTCGACGACACTCGGCAGCGATGGC
TACAGTGAGAATTCACCCAAGATACAAACCTACACCTTCAGCACC

>afraSS
ATGGAAATGGAGCAGTATCAGCTGAGTACGTCACTAATGGTGACGAGTGAAGAGATAGAA
TCGATGAATGGATCGAATGAGACAGCGATGATGATGATGAGTTTTTCAAAGGCAGAGTTG
CAGTGGATTACTATTGGTATTCCTATAGTCTACGGCATCATCACGTTTACAGGTCTGGTC
GGGAACGGTTTAGTCATCACGGTGCTTCTTAAATACAACAACATGAGAACCATACCTAAC
ATTTATATATTGAACCTCGCCATTATGGATTTTTTGTTCGTGTTGACTTTGCCCTTTCAA
GCTGTTCAATCTGCTTACATGGCGTGGCCATTCGGAGCGTTTTTGTGTAAACTGATAGTA
GGTTGTGACTCTGTGAATCAGTTTGCTTCGATCTACACGTTAACTTTCATGAGTGCTGAT
CGGTACATCGCAGTGGTGTATCCCCTATCGTCTATACGGTACAGGACCAAGAACAAGACC
AGGATCTTCTGTGGACTAGTTTGGGTGCTCTCCATTCTACTCACTCTACCCACCTTTCTC
TTCTACAACACCAGGACCTTCGAGGGCAGGACTAACTGCTACACCGTGGACATTTCAGAC
AGGCAAGCACATTTCTATGCTTATTTCAATCTTGTCTTAGGATTCTTACTACCTCTTGTA
GTAATTCTTATGGCTTATACCACTCTGCTGTACAAGATGTTACGCAGTAACATTCCCTTG
AGGTCGGATGGAGCTTGTAGTGCGGCACAGAGAGCATCCAAGCGGGTTTCTCTTCTAACC
ATCTCTGTCATAGTGGTATTCTTTGTCTGCTGGATGCCGTTTCATATCATGCAGATATGG
CAGGCCGTCGGTTGGACCCGTAGTACGGCTGTTCGTGTGACCTGGTCCCTCGCCATCTGC
TGGTGCTACAGCAACAGCTGCTTCAACCCACTCGTTTACACATTCATCGGAGAAAACTTC
AAGAAGAACCTAGCAGACATGTGTCCCTGGTGTTTCCCCGAGGCAAGCAAGTTCGACCGG
AGCCGTACTCGCGACAGCAGTACCTACACGCGCGGTGGCACCATGCGACTGCACAATGTC
CACAACGAGTACACCACCAGCCCGACTATCGCCCCGTCGACGACACTTGGCAGCGATGGC
TACAGTGAGAATTCACCCAAGATACAAACCTACACCTTCAGCACC

>hpul
TTGGAAATGGAGCAGTATCAGCTGAGTACGTCAATAATGGTGACGAACGAAGAGATAGAA
TCGATGAATGGATCGAATGAGACAGCGATGATGATGATGATGTTTCCAAAGGCTGAGATG
CAGTGGATGACTATTGGTATCCCTATAGTCTACGGCATCATCGTGTGTACAGGTCTGGTC
GGGAACGGTTTAGTCATCACGGTGCTTTTTAAATACAACAACATGAGAACCATACCTAAC
ATTTATATAATGAACCTCGCCATCATGGATTTTTTGTTCGTGTTAACTTTGCCGTTTCAA
GCTGTTCAGGCTGCATACATGGCGTGGCCATTCGGAGCGTTTTTGTGTAAACTGATAGTG
GGTTGTGACTCTGTGAATCAGTTTGCTTCGATCTACACGTTAACTTTCATGAGCGCTGAT
AGGTACATCGCAGTGGTGTATCCCCTCTCGTCTATACGGTACAGGACCAAGAACAAGACC
AGGATCTTCTGTGGACTAGTTTGGGTGCTCTCCATTCTACTCACTCTACCTACCTTTCTC
TTCTACAACACCAAGACCTATCGCGGGGTTACGAGCTGCTACACCGTGGACATTTCAGAC
AGGCAAGCACATTTCTATGCTTATTTCAATCTTGTCATGGGATTCTTACTACCTCTTGTA
GTAATTCTCATGGCTTATACCACTCTGCTGTACAAGATGTTACGCAGTAATCTTCCCTTG
AGGTCAGATGGRGCTTGTAGTGCGGCACAGAGAGCATCCAAGCGGGTTTCTCTTCTAACC
ATCTCTGTCATAGTGGTATTCTTTGTCTGCTGGATGCCGTTTCATATCATGCAGATATGG
CAGGCCATCGGTTGGACCCATAGTACGGCTGTTCGTGTGACCTGGTCCCTCGCCATYTGC
TGGTGCTACAGCAACAGCTGCTTCAACCCACTCGTTTACACATTCATCGGCGAAAACTTC
AAGAAGAACCTGGCAGACATGTGTCCCTGGTGTTTCCCCGAGGCAAGCAAGTTCGACCAG
AGCCGTACTCGCGACAGCAGTACCTACACGCGCGGTGGCACCATGCGACTGCACAATGTC
CACAACGAGTACACCACCAGCCCGACTATCGCCCCGTCGACGACACTGGGCAGCGATGGC
TACAGTGAGAGTTCACCCAAGATACAAACCTACACCTTTAGCACC

>snud
ATGGAGATGGAGCAGTATCAAGTGAGTACGTCAATAATGGTGACGAACGAAGAGATAGAA
TCGATGAATGGATCGAATGAGACAGCGATGNTNATNANGNNTTTACCAAAAGGTGAGCTT
CAGTGGGTGACTATCGGTATTCCTATAGTCTACGGCATCATCGTGTGTACAGGTCTGATC
GGGAACGGTTTAGTCATCACGGTGCTTCTTAAATACAACAACATGAGAACCATACCTAAC
ATTTATATATTGAACCTCGCCATTATGGATTTTCTGTTCGTGTTGACTTTGCCATTTCAA
GCTGTTCAAGCTGCATACATGGCGTGGCCGTTCGGAGCWTTTTTGTGTAAACTGATCGTG
GGTTGTGACTCTGTGAATCAGTTTGCTTCGATCTACACGTTAACTTTCATGAGCGCTGAT
CGGTACATCGCAGTGGTGTATCCCCTCTCGTCCATAAGGTACAGGACCAAGAACAAGACC
AGGATCTTCTGTGGACTAGTTTGGGTGCTCTCCATTCTACTCACTCTACCTACCTTTCTC
TTCTACAACACCAGGTCCATAGTCGGGGTTACTAGCTGCTACACCGTGGACATTACAGAC
AGGCAAGCACATTTCTATGCTTTTTTTAATCTTGTCTTAGGATTTTTACTACCTCTTGTA
GTAATTCTTATGGCTTATACCACTCTGCTGTACAAGATGTTACGCAGTAACCTTCCCTTA
AGGTCAGATGGAGCCTGCAGTGCGGCACAGAGAGCATCCAAACGGGTTTCTCTTCTAACC
ATCTCTGTCATAGTGGTATTCTTTGTCTGCTGGATGCCGTTTCATATCATGCAGATATGG
CATGCCATCGGTTTGACCAATACTCAGGCTGTTCGTGTGACCTCGTCCCTCGCCACCTGC
TGGTGCTACAGCAACAGCTGCTTCAACCCACTCGTTTACACATTCATCGGCGAAAACTTC
AAGAAGAACCTGGCAGACATGTGTCCCTGGTGTTTCCCCGAGGCAAGCAAGTTCGACCGG
AGCCGTTGTCGCGACAGCAGTACCTACACGCGCGGTGGTACCATGCGACTGCACAATGTG
CACAACGAGTACACCACCAGCCCGACTATCGCCCCGTCGACGACACTCGGCAGCGATGGC
TACAGTGAGAATTCACCCAAGATACAAACCTACACMTTCAGCACC

>sintSS
ATGGAAATGGAGCAGTATCAGCTGAGTACGTCACTAATGGTGACGAATGAAGAGATAGAA
TCGATGAATGGATCGAATGAGACAGAGATGATGATGATGACGTTTCCAAAGGCAGAGATG
CAGTGGATGACTATTGGTATTCCTATAGTCTACGGCATCATCACGTTTACAGGTCTGGTC
GGGAACGGTTTAGTCATCACGGTACTTCTTAAATACAACAACATGAGAACCATACCTAAC
ATTTATATATTGAACCTCGCCATTATGGATTTTTTGTTCGTGTTGACTTTGCCCTTTCAA
GCTGTTCAATCTGCTTACATGGCGTGGCCATTCGGAGCGTTTTTGTGTAAACTGATAGTG
GGTTGTGACTCTGTGAATCAGTTTGCTTCGATCTACACGTTAACTTTCATGAGCGCTGAT
CGGTACATCGCAGTGGTGTATCCCCTATCGTCTATACGGTACAGGACCAAGAACAAGACC
AGGATCTTYTGTGGACTAGTTTGGGTGCTCTCCATTCTACTCACTCTACCCACCTTTCTC
TTCTACAACACCAGGACCTACGGCGGGGTTACTAACTGCTACACCGTGGACATTTCAGAC
AGGCAAGCACATTTCTATGCTTATTTCAATCTTGTCTTAGGATTCTTACTACCTCTTGTA
GTAATTCTTATGGCTTATACCACTCTGCTGTACAAGATGTTACGCAGTAACCTTCCGTTG
AGGTCAGATGGAGCTTGTAGTGCGGCACAGAGGGCATCCAAGAGGGTTTCTCTTCTAACC
ATCTCTGTCATAGTGGTATTCTTTGTCTGCTGGATGCCGTTTCATATCATGCAGATATGG
CAGGCCATCGGTTGGACCCGTAGTACGGCTGTTCGTGTGACCTGGTCCCTCGCCATCTGC
TGGTGCTACAGCAACAGCTGCTTCAACCCACTCGTTTACACATTCATCGGAGAAAACTTC
AAGAAGAACCTGGCAGACATGTGTCCCTGGTGTTTCCCCGAGGCAAGCAAGTTCGACCGG
AGCCGTACTCGCGACAGCAGTACCTACACGCGCGGTGGCACCATGCGACTGCACAATGTC
CACAACGAGTACACCACCAGYCCGACTATCGCCCCGTCGACGACACTTGGCAGCGATGGC
TACAGTGAGAATTCACCCAAGATACAAACCTACACCTTCAGCACC

>sprp
ATGGAAATGGAGCAGTATCAGCTGAGTACGTCACTAATGGTGACGAATGAAGAGATAGAA
TCGATGAATGGATCGAATGAGACRGCGATGATGATGATGACGTTTCCAAAGGCAGAGATT
CAGTGGATGACTATTGGTATTCCTATAGTCTACGGCATCATCACGTTTACAGGTCTGGTC
GGGAACGGCTTAGTCATCACGGTGCTTCTTAAATACAACAACATGAGAACCATACCTAAC
ATTTATATATTGAACCTCGCCATTATGGATTTTTTGTTCGTGTTGACTTTGCCCTTTCAA
GCTGTTCAATCTGCTTACATGGCGTGGCCATTCGGAGCKTTTTTGTGTAAACTGATAGTA
GGTTGTGACTCAGTGAATCAGTTTGCTTCGATCTACACGTTAACTTTCATGAGTGCTGAT
CGGTACATCGCAGTGGTGTATCCCCTATCGTCTATACGGTACAGGACCAAGAACAAGACC
AGGATCTTCTGTGGACTAGTTTGGGTGCTCTCCATTCTACTCACTCTACCCACCTTTCTC
TTCTACAACACCAGGACCTTCGGCGGGGTTACTAACTGCTACACCGTGGACATTTCAGAC
AGGCAAGCACATTTCTATGCTTATTTCAATCTTGTCTTAGGATTCTTACTACCTCTTGTA
GTAATTCTTATGGCTTATACCACTCTGCTGTACAAGATGTTACGCAGTAACCTTCCCTTG
AGGTCGGATGGAGCTTGTAGTGCGGCACAGAGAGCATCCAAGCGGGTTTCTCTTCTAACC
ATCTCTGTCATAGTGGTATTCTTTGTCTGCTGGATGCCGTTTCATATCATGCAGATATGG
CAGGCCATCGGTTGGACCCGTAGTACGGCTGTTCGTGTGACCTGGTCCCTCGCCATCTGC
TGGTGCTACAGCAACAGCTGCTTCAACCCACTCGTTTACACRTTCATCGGCGAAAACTTC
AAGAAGAACCTGGCAGACATGTGTCCCTGGTGTTTCCCCGAGGCAAGCAAGTTCGACCGS
AGCCGTACTCGCGACAGCAGTACCTACACGCGCGGTGGCACCATGCGACTGCACAATGTC
CACAACGAGTACACCACYAGCCCGACTATCGCCCCGTCGACGACACTTGGCAGCGATGGC
TACAGTGAGAATTCACCCAAGATACAAACCTACACCTTCAGCACC

>spurp
ATGGAAATGGAGCAGTATCAGCTGAGTACGTCACTAATGGTGACGAATGAAGAGATAGAA
TCGATGAATGGATCGAATGAGACAGCGATGATGATGATGACGTTTCCAAAGGCAGAGATT
CAGTGGATGACTATTGGTATTCCTATAGTCTACGGCATCATCACGTTTACAGGTCTGGTC
GGGAACGGCTTAGTCATCACGGTGCTTCTTAAATACAACAACATGAGAACCATACCTAAC
ATTTATATATTGAACCTCGCCATTATGGATTTTTTGTTCGTGTTGACTTTGCCCTTTCAA
GCTGTTCAATCTGCTTACATGGCGTGGCCATTCGGAGCTTTTTTGTGTAAACTGATAGTA
GGTTGTGACTCAGTGAATCAGTTTGCTTCGATCTACACGTTAACTTTCATGAGTGCTGAT
CGGTACATCGCAGTGGTGTATCCCCTATCGTCTATACGGTACAGGACCAAGAACAAGACC
AGGATCTTCTGTGGACTAGTTTGGGTGCTCTCCATTCTACTCACTCTACCCACCTTTCTC
TTCTACAACACCAGGACCTTCGGCGGGGTTACTAACTGCTACACCGTGGACATTTCAGAC
AGGCAAGCACATTTCTATGCTTATTTCAATCTTGTCTTAGGATTCTTACTACCTCTTGTA
GTAATTCTTATGGCTTATACCACTCTGCTGTACAAGATGTTACGCAGTAACCTTCCCTTG
AGGTCGGATGGAGCTTGTAGTGCGGCACAGAGAGCATCCAAGCGGGTTTCTCTTCTAACC
ATCTCTGTCATAGTGGTATTCTTTGTCTGCTGGATGCCGTTTCATATCATGCAGATATGG
CAGGCCATCGGTTGGACCCGTAGTACGGCTGTTCGTGTGACCTGGTCCCTCGCCATCTGC
TGGTGCTACAGCAACAGCTGCTTCAACCCACTCGTTTACACATTCATCGGCGAAAACTTC
AAGAAGAACCTGGCAGACATGTGTCCCTGGTGTTTCCCCGAGGCAAGCAAGTTCGACCGG
AGCCGTACTCGCGACAGCAGTACCTACACGCGCGGTGGCACCATGCGACTGCACAATGTC
CACAACGAGTACACCACCAGCCCGACTATCGCCCCGTCGACGACACTTGGCAGCGATGGC
TACAGTGAGAATTCACCCAAGATACAAACCTACACCTTCAGCACC

>pdep
ATGGAGACGGAGCAGTATCAGCTGAGTACGTCAATAATGGTGACGAACGAAGAGATAGAA
TCGATGAATGGATCGAATGAGACAGCGATGNTNNTTATNNNGTTTTCAAAAGCTGAGACG
CAGTGGATGACTATTGGTATTCCTATAGTCTACGGCATCATCGTGTTTACAGGTCTGGTC
GGGAACGGTTTAGTCATCACGGTGCTTCTCAAATACAACAACATGAGAACCATTCCTAAC
ATTTATATACTGAACCTCGCCATTATGGATTTTCTGTTCGTGTTGACTTTGCCGTTTCAA
GCTGTTCAAGCTGCATACATGGCGTGGCCGTTCGGAGCGTTTTTGTGTAAACTGATCGTG
GGTTGTGACTCTGTGAATCAGTTTGCTTCGATCTACACGTTAACTTTCATGAGCGCTGAT
CGGTACATCGCAGTGGTGTATCCTCTCTCGTCTATACGGTACAGGACCAAGAACAAGACC
AGGATCTTCTGTGGACTAGTTTGGGTGCTCTCCATTCTACTCACTCTACCTACCTTTCTC
TTCTACAACACCGAGACCTCCTGCGGGGATACTCACTGCTACACCGTGGACATTACAGAC
AGGCAAGCACATTTCTATGCTTATTTCAATCTTGTCTTAGGATTCTTACTACCTCTTGTA
GTAATTCTTATGGCTTATACCACTCTGCTGTACAAGATGTTACGCAGTAACCTTCCCTTG
AGGTCAGATGGAGCTTGTAGTGCGGCACAGAGAGCATCCAAACGGGTTTCTCTTCTAACC
ATCTCTGTCATAGTGGTATTTTTTGTCTGCTGGATGCCGTTTCATATCATGCAGATATGG
CAGGCCATCGGTTGGACCCATAGTACGGCTGTTCGTGTGACCTGGTCCCTCGCCATCTGC
TGGTGCTACAGCAACAGCTGCTTCAACCCACTCGTTTACACATTCATCGGCGAAAACTTC
AAGAAGAACCTGGCAGATATGTGTCCATGGTGTTTCCCCGAGGCAAGCAAGTTCGACCGG
AGCCGTTGTCGCGACAGCAGTACCTACACGCGCGGTGGCACCATGCGACTGCACAATGTC
CACAACGAGTACACCACCAGCCCGACTATCGCCCCGTCGACGACACTCGGCAGCGATGGC
TACAGTGAGAATTCACCCAAGATACAAACCTACACCTTCAGCACC
