# Supplementary material for: Genome-wide signals of positive selection in strongylocentrotid sea urchins
Source: BMC Genomics. 2017 Jul 21;18:555. doi: 10.1186/s12864-017-3944-7 (PMC5521101; doi:10.1186/s12864-017-3944-7)
Supplement: Supplementary file 3 — Consensus alignment files. A compressed (gzip) tape archive (TAR) file containing 6250 consensus alignment files in FASTA format. (TGZ 14116 kb) [file 12864_2017_3944_MOESM3_ESM.tgz › SPU_017872/consensAlign.ordered.fa]

>sdro
ATGGCTTATGGCGTCGGTCCCCTGTTTGTTTACTCACAAGTATATANATGCTTTCTTNNT
AGCAGTCAGGACATGACAGATATGCTGATTGCAACAAGACTGATATTTGAAGCATTGGAG
CATCGGGCAGATTTGATAATATTAAGCAGCTCTGCAGTAGCATGCGAGGCTCTAGACCGA
AGTCTGCAAACTCGCTTCTTGAACTTGAACCWTGAAGCAGCAACAAAATCCCACAAATAT
GAAACGTTCACGGCGGCTCCTTTCACGRCGGCTCCTGACGTCACAGAAAGTTCATCATCA
TCCACGAGAAGGAAAGATGTTACCAYCAGCTCCCCTTYACCGTCCACGCAGTTGCCAACA
TCAAATACACCCTACGCCAATGCAACAGAAACGTATTGGGAGGAGTTACCCACAATCGAG
GTGGAATTCACCACGGAACTCACTTTTACAGAAACAGTAACAGAAATTGTGYTRGAGGGA
GAAGAAAGCTATGATATACGAACTCATGCGCCGTCTTCGGGCGGCTTAAAACAGTATACA
GCTAACAGTAATGTATCACTTTCTCAGGGTGTAGATAAAGGCAGGACTTTACAAAATGGT
AGTGGGTTGTACATGTCGGAGGATGTCCTTAGCACGGACGCCACTCCAACACTCGCAACA
CGTCGGCCGTCCCTTCCKAAGGATAGCCCCGAGACGTTGATCGCACTCACTGAGGCGGCG
TGGGGGCGGTTAGGGTTCACTAGGGAGGCCATGGATTCACCTCTAGGCGAGTTCTTCAAA
TACTATAGTGTATTCCCGTACGCGAGTGAGAAAGGATTCACAAGAACGTGGAATATTCGA
GGAGACCTAGGTCCAAGAGGACAACCTGGGAGAAGAGGGCCAATGGGAAGCATGGGGTAT
TATGGCAACAGGGGACCTCCGGGTGAAAAGGGGAGACAGGGTTCACCGGGCCCAGACGGT
GAAACAGGAAGGAGGGGGTATAGGGGTGAAACGGGCCCGCTTGGTTATAACGGTAACCWC
GGTCAACCAGGGTTTTCAGGCATTAAGGGTGAAAGAGGACATCCAGGGATTCATGGCTAC
AGCCCGAAGGAAGGACCCAAAGGTCATGCAGGTATTCCAGGCCCACACGGTCTCCTTGGA
CCACCAGGCGAAAAGGGTGACATCGGACCGGYAGGRGGTCGAGGAGAAAAGGGCACTCTG
GGATTGCGCGGTGAAGAAGGACATCCGGGACCTCAAGGTGTAGAAGGACCACAGGGTATT
CATGGAGTCGGGGGATCAACKGGGCCTAAAGGATYATCGGGAGATAAAGGCGCCCCTGGA
CCAGTTGGGWCACCTGGTGAAATCGGCAACGATGGATCGATGGGACCATCCGGTTTGCCT
GGACAACGAGGTTTTCAGGGTTTTCCTGGAATTCGAGGTTCACCGGGCAAACCGGGACTG
GACGGACAGCCGGGTGCTRTAGGTCCTATAGGAGRATCAGGTCCCATTGGAACACACGGA
CCYAAGGGACAGCTTGGTGACCAAGGACTGCAGGGGTCAAAAGGTGAAAAGGGCAGTCGT
GGCAGAAGGGGATCCCAGGGGGACGAAGGCCATCGTGGACCACCGGGTRACCTTGGAATG
CCGGGACAAGCTGGAGAGMCTGGRGATGAAGGCGTAGCTGGTGAWGAAGGCGATGATGGA
GTACCAGGGCGTAAGGGTGATCATGGACCAAGGGGACTRATCGGGGAAACCGGTGTTAAA
GGTCCTCCTGGTCCACATGGGTCAAAGGGTCCTCGTGGTGCWAACGGACCAAGGGGCGAA
YTAGGACCAAAAGGGCAGACGGGAGACSAAGGGCGACCCGGTGGACAAGGTCATAGWGGT
CCTGAGGGTTCAAAGGGYAARGACGGCAGACGAGGAAAGAAAGGAGAYGAAGGCGATCAG
GGTGGAAGAGGAGAACACGGAATACCTGGGGTATCGGGMGAAAAGGGTGCTGTTGGACCG
CCAGGGAGAATTGGAACCACCGGACCAGTYGGCCCTGCTGGAGATGGCGGTATACCAGGC
AGGAACGGACCAYCGGGMCTCAAAGGACACCAGGGWTTCGATGGSTCACCAGGAYCATCA
GGCCCRCCGGGACCAATGGGACCAGAGGGTAACACAGGACAGAAAGGWAGACCAGGACAA
GCTGGGGATCCAGGCGCAGTGGGGATGCAAGGGCACGGAGGTGAAAATGGACCGACCGGA
CTCCCAGGGCGAAAGGTATGWATKCCATATATCTTTGTA

>spal
ATGGCTTATGGCGTCGGTCGCCTGTTTGTTTACTTACAAGCATnnnnnnnnnnnnnnnnn
nnnnnnnnnGACATGACAGATATGCTGATTGTAACAGGACTGATATTTGAAGTATTGGAG
CATCGGGCAGATTTGATTATTGTAAGCAGCTCTGCAGTAACATGCGAGGTTCTAGACCGA
AGTCTGCAAACTCGCTTCTTGAACTTGAACCATGAAGCAGCAACAAAATCCYACAAATAT
GAAACGTTCACGGCGGCCCCTTTCACGGCGGCTCCTGACGTCACAGAAAGTTCATCATCA
TCCACGAGAAGGAAAGATGTTACCACCAGCTCCCCTTCACCGTCCACGCAGTTGCCAACA
TCAAATACACCCTACGCCAATGCAACAGAAACGTATTGGGAGGAGTTACCCACAATTGAG
GTGGAATTCACCACGGAACTCACTTTTACAGAAACAGTAACAGAAATTGTGYTRGAGGGA
GAAGAAAGCTATGATATACGAACTCATGCGCCGTCTTCGGGCGGCTTAAAACAGTATACA
GCTAACAGTAATGTATCACTTTCTCAGGGTGTAGATAAAGGCAGGACTTTACAAAATGGT
AGTGGGTTGTACTTGTCGGAGGATGTCCTTAGCACGGACGCCACTCCAACACTCGCAACA
CGTCGGCCGTCCCTTCCAAAGGATAGCCCCGAGACGTTGATCGCACTCACTGAGGCGGCG
TGGGGGCGGTTAGGGTTCACTAGGGAGGCCATGGATTCACCTCTAGGCGAGTTCTTCAAA
TACTATAGTGTATTCCCGTACGCGAATGAGAAAGGATTCACAAGAACGTGGAATATTCGA
GCAGACCAAGGTCCAAGAGGGCATCCTGGGAGAAGAGGGCCAATGGGAAGCATGGGGTAT
TATGGCAACAGGGGACCTCCGGGTGAAAAGGGGAGACAGGGTTCACCGGGCCCAGATGGT
GAAACAGGAAGGAGGGGGTATAGGGGTGAAACGGGCCCGCTTGGTTATCACGGTAACCAC
GGTCAACCAGGGTTTTCAGGCATTAAGGGYGAAAGRGGACATCCAGGGATTCATGGCTAC
AGCCCGAAGGAAGGACCCAAAGGTCATGCAGGTATCCCAGGCCCACAAGGTCTTCTTGGA
CCACCAGGGGAAAAGGGTGACATCGGACCGGTAGGAGGTCGAGGAGAAAAGGGCACTCTG
GGATTGCGCGGTGAACAAGGACATCCGGGACCTCAAGGTGTAGAAGGATTACAGGGTATT
CATGGAGTCGGGGGATCAACGGGGCCTAAAGGATCATCGGGAGATAAAGGCGCCCCTGGA
CCAGTTGGGCCACCTGGTGAAATCGGCAACGATGGATTGATGGGACCATCCGGTTTGCCT
GGACAACGAGGTTTTCAGGGTTTTCCTGGAATTCGAGGTTCACCRGGCAAACCTGGACTA
GACGGACAGCCGGGTGCTGTAGGTCCTATAGGAGRATCAGGTCCCATTGGAACACACGGA
CCTAAGGGACAGCYTGGTGACCAAGGACTGCAGGGGTCAAAAGGTGAAAAGGGCAGTCGT
GGCAGAAGGGGATCCCAGGGGGACGAAGGCCATCGTGGACCACCGGGTAACCTTGGAATG
CCGGGACAAGCTGGAGAGACCGGAGATGAAGGCGTAGCTGGTGAAGAAGGCGATGATGGA
GTACCAGGGCGTAAGGGTGATCATGGACCAAGGGGACTKATCGGGGAAACCGGTGTTAAA
GGTCCTCCTGGTCCACATGGGTCAAAGGGTCCTCGTGGTGCAAACGGACCAAGGGGCGAA
CTAGGATCAAARGGGCAGACGGGAGACCAAGGGCGACCCGGTGGACAAGGTCATAGAGGT
CCKGAGGGTTCAAAGGGTAAAGACGGCAGACGAGGAAAAAAAGGAGACGAAGGCGATCAG
GGTGGAAAAGGAGAACACGGAATACCTGGGGTATCGGGCGAAAAGGGTGCTGTTGGACCG
CCAGGGAGAATTGGAACCACCGGACCAGTTGGCCCTGCTGGAGATGGCGGTATACCAGGC
AGGAACGGACCACCGGGACTCAAAGGACATCAGGGATTCGATGGCTCACCAGGATCATCA
GGCCCACCGGGACCAATGGGACCAGAGGGTAACGCAGGACAGAAAGGAAGACCAGGACAA
ACTGGGGATCCAGGCGCAGTGGGGAATCAAGGGCACGGAGGTGAAAATGGACCGACGGGT
ATCCCAGGGCGGAAGGTATGTATTCCATATATTTTGGTA

>sfra
NNNNNNNNNNNNNNNNNNNNNNNNNNNNNNNNNNNNNNNNNNNNNNNNNNNNNNNNNNNN
NNNNNNNNNAATATGAAAAATATGCTGATTGTAAGAGGACCAATATTTGAAGTCTTGAAG
CATCGGACAGATGTGATAATATTAAGCAGCTTTGCGAGAGCATGCGAGGCTYTAGACCGA
AGACTGCAAAATCGCTTCTTGAACTTGAACCATGAAGCAGCAACAAAATCCTACAAATAT
GAAACGTTCACGGCGGCTCCTTTCACGGCGGCTCCTGACGTCACARAAAGTTCATCATCA
TCCACGAGAAGGAAAGATATTACCACCAGCTCCCCTTCACCATCCACGCAGTTGCCAACA
TCAAATACACCCTACGCCAATGCAACAGAAACGTATTGGGAGGAGTTACCCACAATTGAG
GTGGAATTCACCACGGAACTCACTTTTACAGAAACAGTAACAGAAATTGTGGTGGAGGGA
GAAGAAAGCTATGATATACGAACTCATGCGCCGCCTTCGGGCGGCTTAATACAGTATGCA
GCTAACAGTAATGTATCACTTTCTCAGGGTGTAGATAAAGGCAGGACTTTACAAAATGGT
AGTGGGTTGTACTTGTCGGAGAATGTCCTTAGCACGGACGCCACTCCAACACCCGCAACA
CGTCGGCCGTCCCTTCCGAAGGATAGCCCCGAGACGTTGATCGCACTCACTGAGGCGGCG
TGGGGGCGGTTAGGGTTCACTAGGGAGGCCATGGATTCACCCCTAGGCGAGTTCTTCAAA
TACTACAGTGTATTCCCGTACGCAGATGAGAAAGGATTCACAAGAACGTGGAATATTCGA
GGAGACCTAGGTCCAAGAGGTTATCCTGGGAGAAGAGGGGCAATGGGGAGCGAGGGGTAT
TGGGGCAACAGGGGACCTCCGGGCGAAAAGGGGAGACAGGGTTTACCGGGCCCAGAAGGT
GATCCAGGAAGAAGGGGGTATAGGGGTGAAACGGGCCCGCTTGGTCARTACGGTAACACC
GGTCCTCCAGGATTTATAGGCATTAAGGGTGAAAGAGGACATCCAGGGATTCATGGCTAC
AGCCCGAAGGAAGGACCCAAAGGTCATGCGGGTCTGCCAGGCCCACCCGGTCTACTTGGT
CCACCAGGGGAAAAGGGTAACATCGGTCCGGTAGGAGGTCGAGGAGAAAAGGGCACTCCG
GGATTGCGCGGTGAACAAGGACATCCGGGGCCTGAAGGTGTAGAAGGATTACAGGGTATT
CAYGGAGTCCGGGGATCAACGGGGCCTAAAGGATCATCGGGAGATAAAGGCGTCCCTGGA
CCAGTTGGGCCACCTGGTGAAATCGGCAAYGATGGATCGATGGGACCATCCGGTTTGCCT
GGACAACGAGGTTTTCAGGGTTTTCCKGGAATCCGAGGGTCACCGGGCAAACCGGGACTG
GACGGACAGCCGGGTGCTCTAGGTCCTAAAGGAGAATCAGGTCCCATGGGACCACATGGA
TCTAAGGGACAGCCTGGTGACCAAGGACTGCAGGGGTCAAAAGGTGAAAAGGGCAGTCGT
GGCAGAAGGGGATCCCAGGGGGACGAAGGCGATCGTGGACCACCGGGTGACCTTGGAATG
CCGGGTGAAGCTGGAGAACCTGGAGACGAAGGCGTAGCTGGTGAAGAAGGCGATGATGGA
GTACCAGGGCGTAAGGGTGATCATGGACCAAGGGGACTTATCGGGGAAGCCGGTGTTAAA
GGTCCTCCTGGTCCACATGGGTCAAAGGGTCCTCGTGGTGCAAACGGACCAAGGGGCGAA
ATAGGACCAAAGGGGCAGACGGGAGACCAAGGGCGACCCGGTGGACACGGTCATAGAGGT
CCTGAGGGTGCAAAGGGTAAAGACGGCAGACGAGGAAGGAAAGGAGAGGAAGGTGATAAG
GGTGGAAAAGGAGAACACGGAATACCTGGGGTATCGGGTGAAAAGGGTGCTGTTGGGCCG
CCAGGGAGAGTTGGAACCACCGGACCAGTTGGCCCTGCAGGAGACGGCGGTATACCAGGC
AGGAACGGACCACCAGGACTTAAAGGACATCAGGGATTCGATGGTGCACCAGGATCATCA
GGCCCACCGGGACCAATGGGGCCAGAGGGTCACACAGGACAGAAAGGAAGACAAGGACAA
GCTGGGGATCCAGGCGCAGTGGGGATTCAAGGGCACGGAGGTGAAAATGGACCGACCGGA
CTCCCAGGGCGAAAGGTCTGTATTTCATATATATTTGTT

>afraSS
nnnnnnnnnnnNNNNNNNNNNNNNNNNNNNNNNNNNNNNNNNNNNNNNNNNNNNNNNnnn
nnnnnnnnnGACRTGACAGATATGCTGATTGTAACAGGACTGATATTTGAAGTATTGGAG
CATCGGGCAGATTTGATTATTGTAAGCAGCTCTGTAGTAGTATGCGAGGCTCTAGACCGA
AGTCTGCAAACTCGCTTCTTGAACTTGAACCATGAAGCAGCAACAAAATCCCACAAATAT
GAAACGTTCACGGCGGCTCCTTTCACGGCGGCTCCTGACGTCACAGAAAGTTCATCATCA
TCCACGAGAAGGAAAGATGTTACCACCAACTCCCCTTCACCGTCCACGCAGTTGCCAACA
TCAAATACACCCTACGCCAATGCAACAGAAACGTATTGGGAGGAGTTACCCACAATCGAG
GTGGAATTCACCACGGAACTCACTTTTACAGAAACAGTAACAGAAATTGTGTTGGAGGGA
GAAGAAAGCTTTGATATACGAACTCATGCGCCGTCTTCGGGCGGCTTAAAACAGTATACA
GCTAACAGTAATGTATCACTTTCTCAGGGTGTAGATAAAGGCAGGACTTTACAAAATGAT
AGTGGGTTGTACATGTCGGAGGATGTTCTTAGCACGGACACCACTCCAACACTCGCAACA
CGTCGGCCGTCCCTTCCGAAGGATAGCCCCGAGACGTTGATCGCACTCACTGAGGCGGCG
TGGGGGCGGTTAGGGTTCACTAGGGAGGCCATGGATTCACCTCTAGGCGAGTTCTTCAAA
TACTATAGTGTATTCCCGTACGCGAATGAGAAAGGATTCACAAGAACGTGGAATATTCGA
GGAGACCTAGGTCCAAGAGGGCATCCTGGGAGAAGAGGGCCAATGGGAAGCATGGGGTAT
TATGGCAACAGGGGACCTCCGGGTGAAAAGGGGAGACAGGGTTCACCGGGCCCAGATGGC
GAAACAGGAAGGAGGGGGTATAGGGGTGAAACGGGCGAGCTTGGTTATCACGGTAACCAC
GGTCAACCAGGGTTTTCAGGCATTAAGGGTGAAAGAGGACATCCAGGGATTCATGGCTAC
AGCCCGAAGGAAGGACCCAAAGGTCATGCAGGTATCCCAGGCCCACACGGTGTTCTTGGA
CCACCAGGGGAAAAGGGTGACATCGGACCGGTAGGAGGGCGAGGAGAAAAGGGCACTCTG
GGATTGCGCGGTGAAGAAGGACATCCGGGACCTCAAGGTGTAGAAGGACCACAGGGTATT
CATGGAGTCGGGGGATCAACGGGGCCTAAAGGATCATCGGGAGATAAAGGCGCCCCTGGA
CCAGTTGGGACACCTGGTGAAATCGGCAACGATGGATCGATGGGACCATCCGGTTTGCCT
GGACAACGAGGTTTTCAGGGTTTTCCTGGAATTCGAGGTTCACCGGGCAAACCGGGACTG
GACGGACAGCCGGGTGCTGTAGGTCCTATAGGAGGATCAGGTCCCATTGGAACACACGGA
CCCAAGGGACAGCTTGGTGACCAAGGACTGCAGGGGTCAAAAGGTGAAAAGGGCAGTCGT
GGCAGAAGGGGATCCCAGGGGGACGAAGGCCATCGTGGACCACCGGGTAACCTTGGAATG
CCGGGACAAGCTGGAGAGCCTGGGGATGAAGGCGTAGCTGGTGAAGAAGGCGATGATGGA
GTACCAGGGCGTAAGGGTGATCATGGACCAAGGGGACTAATCGGGGAAACCGGTGTTAAA
GGTCCTCCTGGTCCACATGGGTCAAAGGGTCCTCGTGGTGCTAACGGACCAAGGGGYGAA
TTAGGACCAAAAGGGCAGACGGGAGACCAAGGGCGACCCGGTGGACAAGGTCATAGAGGT
CGTGAGGGTTCAAAGGGTAAAGACGGCAGACGAGGAAAGAAAGGAGACGAAGGCGATCAG
GGTGGAAGAGGAGAACACGGAATACCTGGGGTATCGGGCGAAAAGGGTGCTGTTGGACCG
CCAGGGAGAATTGGAACCACCGGACCAGTTGGCCCTGCTGGAGATGGCGGTATACCAGGC
AGGAACGGACCACCGGGACTCAAAGGACACCAGGGATTCGATGGGTCACCAGGATCATCA
GGCCCGCCGGGACCAATGGGACCAGAGGGTAACACAGGACAGAAAGGTAGACCAGGACAA
GCTGGGGATCCAGGCGCAGTGGGGATGCAAGGGCACGGAGGTGAAAATGGACCGACCGGA
CTCCCAGGGCGAAAGGTATGAATTCCATATATCTTTGTA

>hpul
NNNNNNNNNNNnnnnnnnnnNNNNNNNNNNNNNNNNNNNNNNNNNNNNNNNNNNNNNNNT
AGCAGTCAGGACATGGAAGATATGCTGATTATAACAGGACCGATATTTGTTGTCTTGAAG
CATCGGGCAGATTTGATTATTTTAAGCAGCTCTGCAATAGCATGCGAGGCTCTAGACCGA
AGTCTGCAAACTCGCTTCTTGAGCTTAAACCATGAAGCAGCAACAAAATCCCACAAATAT
GAAACGTTCACGGCGGCTCCTTTCACGGCGGCTCCTGACGTCACAGAAAGTTCATCATCA
TCCACGAGAAGGAAAGATGTTACCACCAGCTCCCCTTCACCATCCACGCAGTTGCCAACA
TCAAATACACCCTACGCCAATGCAACAGAAACGTATTGGGAGGAGTTACCAACAATTGAG
GTGGAATTCACCACGGAACTCACTTTTACAGAAACAGTAACAGAAATTGTGGTGGAGGGA
GAAGAAAGCTATGATATACGAACTCATGCGCCGGCTTCGGGCGGCTTAAAACAGTATACA
GCTAACAGTAATGTATCACTTTCTCAGGGTGTAGATAAAGGCAGGACTTTACAAAATGAT
AGTGGGTTGTACTTGTCGGAGGATGTCCTTAGCACGGACGCCACTCCAACACTCGCAACA
CGTCGGCCATCCCTTCCAAAGGATAGCCCCGAGACGTTGATCGCACTCACTGAGGCGGCG
TGGGGGCGGTTAGGGTTCACTAGGGAGGCCATGGATTCACCTCTAGGCGAGTTCTTCAAA
TACTACAGTGTATTCCCGTACGCCGATGAGAAAGGATTCACAAGAACGTGGAATATTCGA
GGAGACCAAGGTCCAAGAGGGCATCCTGGGAGAAGAGGGCCAATGGGAAGCATGGGGTAT
TATGGCAACAGGGGACCTCCGGGCGAAAAGGGGAGACAGGGTTTACCGGGCCCAGAAGGT
GAAACAGGAAGGAGGGGGTATAGGGGTGAAACGGGCCCGCCTGGTCACCACGGTAACAAT
GGTCCACCAGGGTTTTCAGGCATTAAGGGTGAAAGAGGACATCCAGGAATTCATGGCTAC
AGCCCRAAGGAAGGACCCAAAGGTCATGCAGGTATCCCAGGCCCAAAAGGTCCCCTTGGA
CCACCAGGCGAAAAGGGTGACATCGGACCGGTAGGAGGTCGAGGAGAAAAGGGCACTCAG
GGATTGCGCGGTGAACAAGGACATCCGGGACCTGAAGGTGTAGAAGGACCACAGGGTATT
CATGGAGTCGGKGGATCAACAGGGCCTAAAGGATCATCGGGAGATAAAGGCGCCCCTGGA
CCAGTTGGGCCACCTGGTGAAATCGGAAACGATGGATCGATGGGACCACCCGGCTTGCCT
GGACAACGAGGTTTTCAGGGTTTTCCTGGAATCCGAGGTTCACCGGGCAAACCGGGACTG
GACGGACAGCCGGGTGCWGTAGGTCCTATAGGAGAAACAGGTCCCATTGGAACACAAGGA
CCTAAGGGACAGCCTGGTGACCAAGGACTGCAGGGGTCAAAAGGTGAAAAGGGCAGTCGT
GGCAGAAGGGGATCCCAGGGGGACGATGGCGATCGTGGACCACCGGGTGACATTGGAATG
CCGGGGCAAGCTGGAGAGCCTGGAGATGAAGGCGTAGCTGGTGAAGAAGGCGATGATGGA
GTCCCAGGGCGTAAGGGTGATCATGGACCAAGGGGACTTATCGGGGAAACCGGTGTAAAA
GGTCCTCCTGGTCCACATGGGTCAAAGGGTCCTCGTGGTTCTAACGGACCAAGGGGTGAA
CTAGGACCAAAGGGGCAGACGGGAGACCAAGGACGACCCGGTGGACAAGGTCATAGAGGT
CCTGAGGGTCCAGAGGGTAAAGACGGCAGACGAGGAAGRAAAGGAGACCAAGGTCATCAG
GGTGGAAAAGGAGAACACGGAATACCTGGGGTTTCGGGTGAAAAGGGTGCTGTTGGACCG
CCAGGGAGAATTGGAACCACCGGACCAGTTGGCCCTGCTGGAGATGGCGGTATACCAGGC
AGGAACGGACCACCGGGACTCAAAGGACACCAGGGATTCGATGGCTCACCAGGATCATCA
GGCCCACCGGGACCAATGGGACCAGAGGGTAACCCAGGACAAAAAGGAAGACCAGGACAA
GCTGGGGACCCAGGCGCAGTGGGGATTCAAGGGCACGGAGGTGAAAATGGACCGACTGGA
CTCCCAGGGCGAAAGGTATGTATTCCATATATCTTTGTA

>snud
GTGGCCTATGGCCTCTGNNNNNNNNNNNNNNNNNNNNNNNNNNNNNNNNNNNNNNTTTCT
AGCAGTCAGAATATGAAAAATATGCTGATTGTAAGAGGACCAATATTTGAAGTCTTGAAG
CATCAGACAGATGTGATAATATTAAGCAGCTTTGCGAGACCATGCGAGGCTCTAGACCGA
AGTCTGCAAACTCGCTTCTTGAACTTGAACCATGAAGCAGCAACAAAATCCTACAAATAT
GAAACGTTCACGGCGGCTCCTTTCACGGCGGCTCCTGACGTCACAGAAAGTTCATCATCA
TCCACGAGAAGGAAAGATGTTACCACCAGCTCCCCTTCATCATCCACACAGTTGCCAACA
TCAAATACACCCTACGCCAATGCAACAGAAACGTATTGGGAGGAGTTACCCACAATTGAG
GTGGAATTCACCACGGAACTCACTTTTACAGAAACAGTAACAGAAATTGTGGTGGAGGGA
GGAGAAGGCTATGATATACGAACTCATGCGCCGCCTTCAGGCGGCTTAATACAGTATGCA
GCTAACAGTAATGTATCACTTTCTCAGGGTGTAGATAAAGGCAGGACTTTACAAAATGGT
AGTGGGTTGTACTTGTCGGAGAATGTCCTTAGCACGGACGCCACTCCAACACCCGCAACA
CGTCGGCCGTCCCTTCCGAAGGATAGCCCCGAGACGTTGATCGCACTCACTGAGGCGGCG
TGGGGGCGGTTAGGGTTCACTAGGGAGGCCATGGATTCACCCCTAGGCGAGTTCTTCAAA
TACTACAGTGTATTCCCGTACGCAGATGAGAAAGGATTCACAAGAACGTGGAATATTCGA
GGAGACGTAGGTCCAAGAGGTTATCCTGGGAGAAGAGGGCCAATGGGGAGTGAGGGGTAT
TGGGGCAACAGGGGACCTCCGGGCGAAAAGGGGARACAGGGTTTACCGGGACCACAAGGT
GATCCAGGAAGAAGGGGGTATAGGGGTGAAACGGGCCCGCCTGGTCAACACGGTAACACC
GGTCCTCCAGGATTTATAGGCATTAAGGGTGAAAGAGGACATCCAGGGATTCATGGCTAC
AGCCCGAAGGAAGGACCCAAAGGTCATGCGGGTCTGCCGGGCCCACGCGGTCCACCTGGT
CCACCAGGGGAAAAGGGTAACATCGGTCCAGCAGGAGGTCGAGGAGAAAAGGGCGCTCCG
GGATTGCGCGGTGAACAAGGACATCCGGGACCTGAAGGTGTAGAAGGATTACAGGGTATT
CCTGGAGTCCGGGGATCAACGGGGCCTAAAGGATCATCGGGAGATAAAGGCGCTCCTGGG
CCAGTTGGGCCACCTGGTGAAATCGGCAACGATGGAGCGATGGGACCATCCGGTTTGCCT
GGACAACGAGGTTTCCAGGGTTTTCCTGGAATCCGAGGGTCACCGGGCAAACCGGGACTG
GACGGGCAGCCGGGTGCTCTAGGTCCTAAAGGAGAACCAGGTCCCATGGGACCACATGGA
TCTAAGGGACAGCCTGGTGACCAAGGACTGCAGGGGTCAAAAGGTGAAAAGGGCAGTCGT
GGCAGAAGGGGATCCCAGGGGGACGAAGGCGATCGTGGACCACCGGGTGACCTTGGAATG
CCGGGACAAGCTGGAGAACCTGGAGACGAAGGCGTAGCTGGTGAAGAAGGCGATGATGGA
GTACTAGGGCGTAAGGGTGATCATGGACCAAGGGGACTTACCGGGGAAGCCGGTGTTAAA
GGTCCTCCTGGTCCACATGGATCAAAGGGTCCTCGTGGTGCAAACGGACCAAGGGGCGAA
ATAGGACCAAAGGGGCAGACGGGAGATCAAGGGCGACCCGGWGGACAAGGTCATAGAGGT
CCTGAGGGTGAAAAGGGTAAAGACGGCAGACGAGGAAGGAAAGGAGAGGAAGGTGACAAG
GGTGGAAAAGGAGAACACGGAATACCTGGGGTATCGGGTGAAAAGGGTGCTGTTGGGCCG
CCAGGGAGAGTTGGAACCACCGGACCAGTTGGCCCTGCAGGAGACGGCGGTATACCAGGC
AGGAACGGACCACCAGGACTTAAAGGACATCAGGGATTCGATGGTGCACCAGGATCACCA
GGCCCACCGGGACCAATGGGACCAGAGGGTCACACAGGACAGAAAGGAMGACAAGGACAA
GCTGGGGATCCAGGCGCAGTGGGGATTCAAGGGCATAGAGGTGAAAATGGACCGACCGGA
CTCCCAGGGCGAAAGGTCTGTATTTCATATATATTTGTT

>sintSS
nnnnnnnnnnnnnnnnnnnnnnnnnNNNNNNNNNNNNNNNNNNNNNNNNNNNNNNNNNNN
NNNNNNNNNGACATGACAGATATGCTGATTGTAACAGGACTGATATTTGAAGTATTGKAG
CATCGGGCAGATTTGATTATTGTAAGCAGCTCTGYWGTAGCATGCGAGGCTCTAGACCGA
AGTCTGCAAACTCGCTTCTTGAACTTGAACCATGAAGCAGCAACAAAATCCCACAAATAT
GAAACGTTCACGGCGGCTCCTTTCACGGCGGCTCCTGACGTCACAGAAAGTTCATCATCA
TCYACRAGAAGGAAAGATGTTACSACCAGCTYCCCTTCACCGTCCACGCAGTTGCCAACA
TCAAATACACCCTACGCCAATGCAACAGAAACGTATTGGGAGGAGTTACCCACAATTGAG
GTGGAATTCACCACGGAACTCACTTTTACAGAAACAGTAACAGAAATTGTGCTAGAGGGA
GAAGAAAGCTATGATATACGAACTCATGCGCCGTCTTCGGGCGGCTTAAAACAGTATACA
GCTAACAGTAATGTATCACTTTCTCAGGGTGTAGATAAAGGCAGGACTTTAMAAAATGGT
AGTGGGTTKTACATGTCGGAGGATGTCCTTAGCACGGACACCACTCCAACACTCGCAACA
CGTCGGCCGTCCCTTCCGAAGGATAGCCCCGAGACGTTGATCGCACTCACTGAGGCGGCG
TGGGGGCGGTTAGGGTTCACCAGGGAGGCCATGGATTCACCTCTAGGCGAGTTCTTCAAA
TACTATAGTGTTTTCCCGTACGCGGATGAGACAGGATTCACAAGAACGTGGAATATTCGA
GGAGACCAAGGTCCAAGAGGACATCCTGGGAGAAGAGGACCAATGGGAAGCATGGGGTAT
TATGGCAACAGGGGACCTCCGGGYGAAAAGGGGAGACAGGGTTCACCGGGCCCAGAAGGT
GAAACAGGAAGGAGGGGGTATAGGGGTGAAWCGGGCCCGCTWGGATATCACGGTAACCAC
GGTCCACCAGGGTTTTCAGGCATTAAGGGTGAAAGAGGACATCCGGGGATTCATGGCTAC
AGCCCGAAGGAAGGACCYAAAGGTCATGCAGGTATCCCAGGCCCAAAAGGTCTCCTTGGA
CCACCAGGCGAAAAGGGTGACATCGGTCCGGCAGGAGGTCGAGGAGAAAAGGGCACTCTG
GGATTGCGCGGTGAACAAGGACATCCGGGACCTCAAGGTGTAGAAGGACCACAGGGTATT
CATGGARTCGGGGGATCAACGGGRCCKAAAGGATCATCGGGAGATAAAGGCGCCCCTGGA
CCAGTTGGGCCACCTGGTGAAATCGGCAACGATGGAGCGATGGGACCATCCGGCTTGCCT
GGACAACGAGGTTTCCAGGGTTTTCCTGGAATCCGAGGKTCACCGGGCAAACCRGGAYTG
GACGGACAGCCGGGTGCTRTAGGTCCTATAGGAGAATCAGGTCCCATTGGAACWCACGGA
CCTAAGGGACAGCCCGGTGACCAAGGACTCCAGGGGTCAAAAGGTGAAAAGGGCAGTCGT
GGCAGAAGGGGATCCCAGGGGGACGAAGGCGATCGTGGACCACCGGGTGACCTTGGAATG
CCGGGACAAGCTGGAGAACCTGGAGATGAAGGCGTAGCTGGTGAAGAAGGCGATGATGGA
GTACCAGGGCGTAAGGGTGATCATGGACCAAGGGGACTGATCGGGGAAACCGGTGTTAAA
GGTCCTCCTGGTYCACATGGGTCAAAGGGTCCTCGTGGTGCAAACGGACCAAGGGGCGAA
CTAGGACCAAARGGRCAGACGGGAGACCAAGGGCGACCCGGTGGACAAGGTCATAGAGGT
CCTGAGGGTTCAAAGGGTAAAGACGGCAGACGAGGAAAGAAAGGAGACGAAGGCGATCAG
GGTGGAAAAGGAGAACACGGAATACCTGGAGTATCGGGTGAAAAGGGTGCTGTTGGACCG
CCAGGGAGAATTGGAACCACCGGACCAGTTGGCCCTGCTGGAGATGGCGGTATACCAGGC
AGGAACGGACCACCGGGACTCAAAGGACATCAGGGATTCGATGGCTCACCMGGATCATCA
GGSCCACCRGGACCAATGGGACCAGAGGGTAACACAGGACAGAAAGGAAGACCAGGACAA
GCTGGGGATCCAGGCGCAGTGGGGATGCAAGGGCACGGAGGTGAAAATGGACCGACCGGA
CTCCCAGGRCGAAAGGTATGTATTCCATATATCTTTGTA

>sprp
ATGTCTTATGGCGTCTGTCCCCTGTTTGTTTACTTACAAACATATACGTGCTTTCTTTAT
AGCAGTCAGGACATGACAGATATGCTGATTGTAACAGGACTGATATTTGAAGTCTTGGAG
CATCGGGCAGATTTGATTATTGTAAGCAGCTCTGCAGTAGCATGCGAGGCTCTAGACCGA
AGTCTGCAAACTCGCTTCTTGAACTTGAACCATGAAGCAGCAACAAAATCCCACAAATAT
GAAACGTTYACGGCGGCTCCTTTCACGGCGGCTCCTGACGTCACAGAAAGTTCATCATCA
TCCACGAGAAGGAAAGATGTTACCACCAGCTCCCCTTCACCGTCCACGCAGTTGCCAACA
TCAAATACACCCTACGCTAATGCAACAGAAACGTATTGGGAGGAGTTACCCACAATTGAG
GTGGAATTCACCACGGAACTYACTTTTACAGAAACAGTAACAGAAATTGTAGTGGAGGGA
GAAGAAAGTTATGATATACGAACTCATGCGCCGGCTTCGGGCGGCTTAAAACAGTATACA
GCTAACAGTAATGTATCACTTTCTCAGGGTGTAGATAAAGGCAGGACTTTACAAAATGGT
AGTGGGTTGTWCWTGTCGGAGGATGTCCTTAGCACGGACRCCACTCCAACACTCGCAACA
CGTCGGCCGTCCCTTCCGAAGGATAGCCCCGAGACRTTAATCGCACTCACTGAGGCGGCG
TGGGGGCGGTTAGGGTTCACCAGGGAGGCCATGGATTCACCTCTAGGCGAGTTCTTCAAA
TACTATAGTGTATTCCCGTACGCGGATGAGAAAGGATTCACAAGAACGTGGAATATTCGA
GGAGACCAAGGTCCAAGAGGGCATCCTGGGAGAAGAGGGCCAATGGGAAGCATGGGGTAT
TATGGCAACAGGGGACCTCCGGGTGAAAAGGGGAGACAGGGTTCACCGGGCCCAGACGGT
GAAACAGGAAGGAGGGGGTATAGGGGTGAAACGGGCCCGCTTGGTTATCACGGTAACCAC
GGTCAACCAGGGTTTCCAGGCATTAAGGGTGAAAGGGGACATCCAGGGATTCATGGCTAC
AGCCCGAAGGAAGGACCCAAAGGTCATGCAGGTATCCCAGGCCCACAAGGTCTTCTTGGA
CCACCAGGGGAAAAGGGTGACATCGGACCGGCAGGAGGTCGAGGAGAAAAGGGCACTCTG
GGATTGCGCGGTGAACAAGGACATCCGGGACCTCAAGGTGTAGAAGGACCACAGGGTATT
CATGGAGTCGGGGGATCAACGGGGCCTAAAGGATCATCGGGAGATAAAGGCGCCCCAGGA
CCAGTTGGGCCACCTGGTGAAATCGGCAACGATGGATCGATGGGACCATCCGGTTTGCCT
GGACAACGAGGTTTTCAGGGTTTTCCTGGAATTCGAGGTTCACCGGGCAAACCGGGWCTG
GACGGACAGCCGGGTGCTATAGGTCCTATAGGAGAATCAGGTCCCATTGGAACACACGGA
CCTAAGGGACAGCCTGGTGACCAAGGACTCCAGGGGTCAAAAGGTGAAAAGGGCAGTCGT
GGCAGAAGGGGATCCCAGGGGGACGAAGGCCATCGTGGACCACCGGGTGACCTTGGAATG
CCGGGACAAGCTGGAGAGACCGGAGATGAAGGAGTAGCTGGTGAAGAAGGCGATGATGGA
GTACCAGGGCGTAAGGGTGATCATGGACCAAGGGGACTGATCGGGGAAACCGGTGTTAAA
GGTCCTCCTGGTCCACATGGGTCAAAGGGTCCTCGTGGTGCAAACGGACCAAGGGGCGAA
TTAGGACCAAAGGGGCAGACGGGAGACCAAGGGCGACCCGGTGGACACGGTCATAGAGGT
CCTGAGGGTTCAAAGGGTAAAGACGGCAGACGAGGAAAGAAAGGAGACGAAGGCGATCAG
GGTGGAAAAGGAGAACACGGAATACCTGGGGTATCAGGTGAAAAGGGTGCTGTTGGGCCG
CCAGGGAGAATTGGAACCACCGGACCAGTTGGCCCTGCTGGAGATGGCGGTATACCAGGT
AGAAATGGACCACCAGGACTCAAAGGACACCAGGGATTCGATGGGTCACCAGGATCACCA
GGCCCACCAGGACCAATGGGACCAGAGGGTAACACAGGACAGAAAGGAAGACCAGGACAA
GCTGGAGATCCAGGCGCAGTGGGGATTCAAGGGCATGGAGGTGAAAATGGACCGACTGGA
CTCCCAGGGCGAAAGGTATGTATGCCATATATCTTTGAA

>spurp
ATGTCTTATGGCGTCTGTCCCCTGTTTGTTTACTTACAAACATATACGTGCTTTCTTTAT
AGCAGTCAGGACATGACAGATATGCTGATTGTAACAGGACTGATATTTGAAGTCTTGGAG
CATCGGGCAGATTTGATTATTGTAAGCAGCTCTGCAGTAGCATGCGAGGCTCTAGACCGA
AGTCTGCAAACTCGCTTCTTGAACTTGAACCATGAAGCAGCAACAAAATCCCACAAATAT
GAAACGTTCACGGCGGCTCCTTTCACGGCGGCTCCTGACGTCACAGAAAGTTCATCATCA
TCCACGAGAAGGAAAGATGTTACCACCAGCTCCCCTTCACCGTCCACGCAGTTGCCAACA
TCAAATACACCCTACGCTAATGCAACAGAAACGTATTGGGAGGAGTTACCCACAATTGAG
GTGGAATTCACCACGGAACTCACTTTTACAGAAACAGTAACAGAAATTGTAGTGGAGGGA
GAAGAAAGTTATGATATACGAACTCATGCGCCGGCTTCGGGCGGCTTAAAACAGTATACA
GCTAACAGTAATGTATCACTTTCTCAGGGTGTAGATAAAGGCAGGACTTTACAAAATGGT
AGTGGGTTGTTCTTGTCGGAGGATGTCCTTAGCACGGACGCCACTCCAACACTCGCAACA
CGTCGGCCGTCCCTTCCGAAGGATAGCCCCGAGACGTTAATCGCACTCACTGAGGCGGCG
TGGGGGCGGTTAGGGTTCACCAGGGAGGCCATGGATTCACCTCTAGGCGAGTTCTTCAAA
TACTATAGTGTATTCCCGTACGCGGATGAGAAAGGATTCACAAGAACGTGGAATATTCGA
GGAGACCAAGGTCCAAGAGGGCATCCTGGGAGAAGAGGGCCAATGGGAAGCATGGGGTAT
TATGGCAACAGGGGACCTCCGGGTGAAAAGGGGAGACAGGGTTCACCGGGCCCAGACGGT
GAAACAGGAAGGAGGGGGTATAGGGGTGAAACGGGCCCGCTTGGTTATCACGGTAACCAC
GGTCAACCAGGGTTTCCAGGCATTAAGGGTGAAAGGGGACATCCAGGGATTCATGGCTAC
AGCCCGAAGGAAGGACCCAAAGGTCATGCAGGTATCCCAGGCCCACAAGGTCTTCTTGGA
CCACCAGGGGAAAAGGGTGACATCGGACCGGCAGGAGGTCGAGGAGAAAAGGGCACTCTG
GGATTGCGCGGTGAACAAGGACATCCGGGACCTCAAGGTGTAGAAGGACCACAGGGTATT
CATGGAGTCGGGGGATCAACGGGGCCTAAAGGATCATCGGGAGATAAAGGCGCCCCAGGA
CCAGTTGGGCCACCTGGTGAAATCGGCAACGATGGATCGATGGGACCATCCGGTTTGCCT
GGACAACGAGGTTTTCAGGGTTTTCCTGGAATTCGAGGTTCACCGGGCAAACCGGGTCTG
GACGGACAGCCGGGTGCTATAGGTCCTATAGGAGAATCAGGTCCCATTGGAACACACGGA
CCTAAGGGACAGCCTGGTGACCAAGGACTCCAGGGGTCAAAAGGTGAAAAGGGCAGTCGT
GGCAGAAGGGGATCCCAGGGGGACGAAGGCCATCGTGGACCACCGGGTGACCTTGGAATG
CCGGGACAAGCTGGAGAGACCGGAGATGAAGGAGTAGCTGGTGAAGAAGGCGATGATGGA
GTACCAGGGCGTAAGGGTGATCATGGACCAAGGGGACTGATCGGGGAAACCGGTGTTAAA
GGTCCTCCTGGTCCACATGGGTCAAAGGGTCCTCGTGGTGCAAACGGACCAAGGGGCGAA
TTAGGACCAAAGGGGCAGACGGGAGACCAAGGGCGACCCGGTGGACACGGTCATAGAGGT
CCTGAGGGTTCAAAGGGTAAAGACGGCAGACGAGGAAAGAAAGGAGACGAAGGCGATCAG
GGTGGAAAAGGAGAACACGGAATACCTGGGGTATCAGGTGAAAAGGGTGCTGTTGGGCCG
CCAGGGAGAATTGGAACCACCGGACCAGTTGGCCCTGCTGGAGATGGCGGTATACCAGGT
AGAAATGGACCACCAGGACTCAAAGGACACCAGGGATTCGATGGGTCACCAGGATCACCA
GGCCCACCAGGACCAATGGGACCAGAGGGTAACACAGGACAGAAAGGAAGACCAGGACAA
GCTGGAGATCCAGGCGCAGTGGGGATTCAAGGGCATGGAGGTGAAAATGGACCGACTGGA
CTCCCAGGGCGAAAGGTATGTATGCCATATATCTTTGAA

>pdep
GTGTCTTATGGCGTCGGTCCCCTGGTTCTTAACTTACAAGCATACACATGATTTGTTNNT
AGCAGTCAGAATATGAAAAATATGCTGATTGTAAAAGGACCAATATTTGAAGTCTTGAAG
CATCGGACAGATGTGATAATATTAAGCAGCTTTGCGAGAGCATGCGAGGCTCTAGACCGA
AGTCTGCAAACTCGCTTCTTGAACTTGAACCATGAAGTAGCAACAAAATCCCACAAATAT
GAAACGTTCACGGCGGCTCCTTTCACGGCGGCTCCTGACGTCACAGAAAGTTCATCATCA
TCCACTAGAAGGAAAGATGTTACCACCAGCTCCCCTTCACCATCCACGCAGTTGCCAACA
TCAAATACACCATACGCCAATGCAACAGAAACGTATTGGGAGGAGTTACCCACAATTGAG
GTGGAATTCACCACGGAACTCACTTTTACAGAAACAGTAACAGAAATTGTGGTGGAGGGA
GAAGAAAGCTACGATATACGAACTCATGCGCCGCCTTCGGGCGGCTTAATACAGTATGCA
GCTAACAGTAATGTATCACTTTCTCAGGGTGTAGATAAAGGCAGGACTTTACAAAATGGT
AGTGGGTTGTACTTGTCGGAGGACGTCCTTAGCACGGACGCCACTCCAACACCCGCAACA
CGTCGGCCGTCCCTTCCGAAGGATAGCTCCGAGACGTTGATCGCACTCACTGAGGCGGCG
TGGGGGCGGTTAGGGTTCACTAGGGAGGCCATGGATTCACCCTTAGGCGAGTTCTTCAAA
TACTACAGTGTATTCCCGTAYGCAGATGAGAAAGGATTCACAAGAACGTGGAATATTCGA
GGAGACCGAGGTCCAAAGGGTTATCCTGGGAGAAGAGGGCCAATGGGGAGCGAGGGGTAT
TGGGGCAACAGGGGACCTCCGGGCGAAAAGGGGAGACAGGGTTTACCGGGCCCAGAAGGT
GATCCAGGAAGAAGGGGGTACAGGGGTGAAACGGGCCCGCCTGGTCAACACGGTAACACT
GGCCCTCCAGGATTTACAGGCATTAAGGGTGAAAGAGGACATCCAGGAATTCATGGCTAC
AGCCCGAAGGAAGGACCCAAAGGTCATGCGGGTCTGCCAGGCCTACCCGGTCTACCTGGT
CCACCAGGGGAAAAGGGTAACATCGGTCCGGCAGGAGGTCGAGGAGAAAAGGGCGCTCCG
GGATTGCGCGGTGAACAAGGACATCCGGGACCTGAAGGTGTAGAAGGATTACAGGGTATT
CCTGGAGTCCGTGGATCAACGGGGCCTAAAGGACCATCGGGAGATAAAGGCGCCCCTGGA
CCAGTTGGGCCACCAGGTGAAATCGGCAACGATGGATCGATGGGACCACCCGGTTTGCCT
GGACAACGAGGTTTTCAGGGTTTTCCTGGAATCCGAGGGTCACCGGGCAAACCGGGACTG
GACGGACAGCCGGGTGCTCCAGGTCCTAAAGGAGAATCAGGTCCCATGGGACCACATGGA
TCTAAGGGACAGCCTGGTGACCAAGGACTGCAGGGGTCAAAAGGTGAAAAGGGCAGTCGT
GGCAGAAGGGGATCCCAGGGGGACGAAGGCGATCGTGGACCACCGGGTGACCTTGGAATG
CCGGGACAAGCTGGAGAACCTGGAGACGAAGGCGTAGCTGGTGAAGAAGGCGATGATGGA
GTACCAGGGCGTAAGGGTGATCATGGACCAAGGGGACTTATCGGGGAAACCGGTGTTAAA
GGTCCTCCTGGTCCACATGGGTCAAAGGGTCCTCGTGGTGCACACGGACCAAGGGGCGAA
ATAGGACCAAAGGGGCAGACGGGAGACCAAGGGCGACCCGGTGGACAAGGTCATAGAGGT
CCTGAGGGTGCAACGGGTAAAGACGGCAGACGAGGAAAGAAAGGAGAGGAAGGCGATAAG
GGTGAAAAAGGAGAACAAGGAATACCCGGGGTATCGGGTGGAAAGGGTGCTGTTGGGCCG
CCAGGGAGAGTTGGAACCACCGGACCAGTTGGTCCTGCTGGAGATGGCGGTATACCAGGC
AGRAACGGACCACCAGGACTTAAAGGACATCAGGGATTCGATGGTGCACCAGGATCATCA
GGCCCACCGGGACCAATGGGACCAGAGGGTCACACAGGACAGAAAGGAAGACAAGGACAA
GCTGGGGATCCAGGCGCAGTGGGGATTCAAGGGCACAGAGGTGAAAATGGACCGACCGGA
CTCCCAGGGCGAAAGGTCTGTATTTCATATATGTTTGTA
