# Supplementary material for: Genome-wide signals of positive selection in strongylocentrotid sea urchins
Source: BMC Genomics. 2017 Jul 21;18:555. doi: 10.1186/s12864-017-3944-7 (PMC5521101; doi:10.1186/s12864-017-3944-7)
Supplement: Supplementary file 3 — Consensus alignment files. A compressed (gzip) tape archive (TAR) file containing 6250 consensus alignment files in FASTA format. (TGZ 14116 kb) [file 12864_2017_3944_MOESM3_ESM.tgz › SPU_007476/consensAlign.ordered.fa]

>sdro
ATGGCTTCGGTCAAGAGACAAACGATCCGTCTCTTCAGCTGGATGCTACTCTGCTGTCTC
TTCTGTTCTGAACCACACCTTAGCTACGGTCTACTTGAGTTTCCTTGGTGTCCACCCGAG
GAGTATGCTTGCTCCTGCAGCCTCAGGGAAGATGCCGCGGTTGAGGATGAAAGTGGAACT
GGAACCGAAATCCCAATGTTGATATCTTGCGACAGCACCAACATCCAAGACATCATAGGT
AACATCCCGACTCGTCTAGCCTCTGACTTGGAGATTCATGTGAGACCAGGATCTGGAGAC
CGAGTCCTTCCGTCTTTGGCCTTCTTCAATTTCTCGATGCTACGACACCTCGATTTGTCC
AGGAATTCCCTAGAATATATTGAAGCAGGTGCTTTTCATAACGCAATGGAGCTGACACGA
CTCAACCTGAGCCACAATTTCCTTTATGGTTTGACCTATGACACGTTCAGTGGAGTTCTG
GTCATTTCTAATTCCTCGGTCCAGTACGGACTGCCTAAACTCAAAGAACTTATGCTCGAC
AACAATGACATTGCCTTTATCCACGATGATGTGTTTGGTTCGTTAGCGGCTCTCCGCTTC
CTTGATCTGTCAGGAAATCGCATCTCGGAGATAAGTAATTTCACCTTTTCTGGTTTACAT
GGTCTAACCGTCCTACATCTCGCGGGAAATTTTATCCAGAACATCAATTCTAGYATGTGG
GAACCACTTTACCAASTGCGAGAGATGAATCTATCTGACAATCAGATTACCGAAGTTGTG
CCTGATTCATTCAAGAACATGTCGCATCTCCAGACCTTGCGGTTGGACAAAAACCGCATA
GAGGATATACTAGAACCTGGTCTCGAAACCCCATCCGTGAACAATTTGAACCTGTCACAC
AACTCCATCTCTCATGTATCATTCAACTTCATTCACGAAAAATCACAAAACCTGACCTGG
ATTAATCTTAACAACAACCTCATMACGAAAATAAGCCATGGAAGCTGGTCAAGTCTCATT
CTCCAAGAGCTGTATTTGAATGACAACGACCTAGGCAACATCGCAAATGGATTCTTGTGG
GGCATATCGGACTTGATACACCTWGAAATGAAGAACAATCGTATCCATTCTGTTAATCAG
TATATGTTTGGTGATCTTCCTAACCTGRTGGTTCTGAATCTTGACAACAAYGAGATTACC
TATCTACCGGCCGAGATCTTTGAGGTTGATTACGATCCACGGCAACGTGGTCAATCACAG
CCACCGTCTAATCTAAGGAAATTCTACATTAATAACAACCGTCTAAGATATCCTTGYACT
GGTGTGATTGAACAAATGCCTGGCATGCAYGTGTACTCCATGAATCAGAATACGATCCTC
AAGCTCCGCTCGTTTGACCTTCCAGACCATCAAGCCTTGGCCGACATTGATCTGTCGATG
AATCAAATCTACGCAATTACATCTGATGCGTTTGCCAATCTCCCAGCTCTCAGTAGAGTT
GATCTGAAAGGCAACCGACTACAAACTCTGTCTCGCGATGTCTTTGAAACCTTACCGACA
TTCCTATTCCTGGGTAGCAACCCGCTGGTGTGCGATTGTAACCTGGCTTGGCTTCCAGAA
TCAGCTATTGATAATGCAGACGACGTCCGTTGTGCCGCTCCTAAGGCTCTTGAATCCATG
GCAGTATCCTCTCTGGTGATGTTCGATTTCCATTGCTCTATCGAAGCAAACATGAACTCG
TCCARCGAATTTGCAGGTGTTCATGGACAAGGTGTCCTCCTAGAATGTCCCGTCATGTCT
GGGAATAAGGCAAATGTCCAATGGTTTTTTGCTGCCTACAACCACACCTCACGGTCAATG
GTCCTCGAAGACGTCACACAGACAGGCGACGTTTCAACCAGGATCACAAACTATCCCAAC
GGTTCCCTCTACATCCACACGGTCTCGCATGAACGAAACACCAACTACACTTGCCGCGTA
ACCAACAACGTCGACGAAAGAGACTTCCTAATCTTGTTGCGGGTTGAAGGCTCCAATGGG
ACTGGTTTTCCAGGTGGAAAGGACGGTAAGGAAGATGACGACGACTACAGATTCTGGAAG
ACCGACATCATGAAATATGCAATAGGTGGGGCAGCAGGAGCTGTTTTTCTGATCGGCCTC
ATGAGCATCCTCCTGGCATTCTTCCTGTCAACCAAACGACTTCAGAAAATGACGTCTCGA
GATTCGTCTGTGAAAGAGCTACCAATAAACAATATGCAGTATGAAGAGAGAAAT

>spal
ATGGCTTCGGTCAAGAGACAAACGATCYGTCTCTTCAGCTGGATGCTACTCTGCTGTCTC
TTCTGTTCTGAACCACACCTTAGYTACGGTCTACTTGAGTTTCCTTGGTGTCCACCCGAG
GAGTATGCYTGCTCCTGCAGCCTCAGGGAWGATGCCGCGGTTGAGGATGAAAGTGRATCT
GGAACCGAAATCCCAATGTTGATATCTTGCGACAGCACCAACATCCAAGACATYATAGGT
AACATCCCGACCCGTTTAGCCTCTGACTTGGAGATTCATGTGAGACCAGGRTCTGGAGAC
CGAGTCCTTCCGTCTTTRGGTTTCTTCAATTTCTCGATGTTACGACACCTCGATTTGTCC
AGGAATTCCCTAGAATATATTGAAGCAGGTGCTTTTCATAACGCARTGGAGCTGACACGA
CTCAACCTGAGCCACAATTTCCTGTATGGTYTGACCTATGATACGTTYAGTGGAGTTCTG
GTCATTTCTAATTCCTCGGTCCAGTACGGACTGCCTAAACTCAAAGAACTTATGCTCGAC
AACAATGACATTGCTTTTATCCACGATGATGTGTTTGGTTCGTTAGCGGCTCTCCGCTTC
CTTGATCTGTCAGGAAATCGCATCTCGGAGATAAGTAATTTCACCTTTTCTGGTTTACAT
GGTCTAACCGTCCTACATCTCGCGGGAAATTTTATCCAGAACATCAATTCTAGCATGTGG
GAACCACTTTACCAATTGCGAGAGATGAATCTWTCTGACAATCAGATTACCGAAGTTGTG
CCTGATTCATTCAAGAACATGTCGCATCTCCAGACCTTGCGGTTGGACAAAAACCGCATA
GAGGATATACTAGAACCTGGTCTCGAAACCCCATCCGTGAACAATTTGAACCTGTCACAC
AACTCCATCTCTCATGTATCATTCAACTTCATTCACGAAAAATCACAAAATCTGACCTGG
ATTAATCTTAACAACAACCTCATCACGAGTATAAACCATGGAAGCTGGTCAAGTCTTATT
CTCCAAGAGCTGTATTTGAATGACAACGACATAGGCAACATCGCAAATGGATTCTTGTGG
GGCATATCGGACTTGATACACCTAGAAATGAAGAACAATCGTATCCATTCTGTTAATCAG
TATATGCTTGGTGATCTTCCTAACCTGATGGTTCTGAATCTTGACAACAATGAGATCTCC
TATCTATCGGACGATATCTTTGAGGTTGAGTACGATCCACGGCAACGTGGTACATCAAGA
CCACCGTCTAATCTAAGGAAATTCTACATTAATAACAACCGTCTAAGATATCCTTGCACT
GATGTGATTGCACAAATGCCTGGCATGCATGTGTACTCCATGAATCAGAATACGATCCTC
AAGCTCCGCTCCTTTGACCTACCAGACCATCAAGCCTTGGCCGACATTGATCTGTCGACA
AATCAAATCTACGCAATTACATCTGATGCGTTTGCCAATCTCCCAGCTCTCAGTAGAGTT
GATCTGAAAGGCAACCGACTGCAAACTCTGTCTCGCGATGTCTTTGAAACCTTACCGACA
TTCCTATTCCTGGGTAGCAACCCGCTGGTGTGCGATTGTAATCTGGCTTGGCTTCAAGAA
TCAGCTATTGATAATGTAGACGACGTCCGATGTGCCGCCCCTAAGGCTCTTGAATCCATG
GCAGTATCCTCTCTGGTGGTGTCCGATTTCCATTGCTCTATCGAAGCAAACATGAACTCG
TCCAACGAATTTGCAGGTGTTCATGGACAAGGTGTCCTCCTAGAATGTCCCGTCATGTCT
GCGAATAAGGCAAATGTCCAATGGTTTATTGCTGCCTACAACCACACCTCACGGTCAATG
GTCCTCGAAGACGTCACACAGACAGGCGACGTTTCAACCAGGATCACAAACTATCCCAAC
GGTTCCATCTACATCCACACGGTCTCGCATGAACAAAACACCAACTACACTTGCCGCGCA
ACCAACAACGTCGACGAAAGAGACTTCCTAATCTTGTTGCGTGTTGAAGGCTCCAATGGG
ACTGGTTTTCCAGGTGGAAAGGACGGTAAGGACGATGACGACGATTACAGATTCTGGAAG
ACCGACATCATGAAATATGCAATAGGTGGGGCAGCAGGAGCTGTTTTTCTGATCGGCCTC
ATGAGCATCCTYCTGGCATTCTTCCTGTCAACCAAACGACTTCAGAAAATGACGCCTCGA
GATTCCTGTGTGAAAGAGCTACCAATAAACAATATGCAGTATGAAGAGAGAAAT

>sfra
ATGGCTTCGGTCAAGAGACAAACGATCCGTCTCTTCAGCTCGATGCTATTCTTCGGTCTC
TTCTGTTCTGAACCAAACCTTAGTTACGGTATAAATGAGTTTCCTTGGTGTCCACCCGAG
GAGTATGCTTGCTCCTGCAGCCTCAGGGAGGATGCCGCGGTTGAGGATGAARRCGGAAAT
GGAACCGAAATTCCAATGGTGATATCTTGCGACAGCACCAACATCCAAGGCATCATAGGT
AAMATCCCGACCCGTCTAGCCTCTGACTTGGAGATTCATGTGAGACCAGGATCTGGAGAC
CGAGTCCTTCCGTCTTTGGCCTTCTTCAATTTCTCGATTCTACGACACCTCGATTTGTCA
AGGAACTCGCTAGAACATCTTGAAGCAGGTGCTTTTCATAACGCAATGGAGCTGACACGA
CTCAACCTGAGCCACAATTTCCTGTATGGTTTGACCTATGATACGTTCAGTGGAGTTCTG
GTAATTTCTAATTCCTCGGTCCAATACGGACTGCCTAAACTCAAAGAACTTATGCTCGAC
AACAACGACATTGCTTTTATCCACGATGATGTGTTTGGTTCCTTAGCGGCTCTCCGCTTC
CTTGATCTGTCGGGAAATCGCATCTCGGAGATAAGCAATTTTACCTTTTCTGGTTTACAT
GGCCTAACCGTCCTACATCTCGCGGGAAATTTTATCCAACACATAAATTCTAGCATGTGG
GGACCACTTAAAGAAGTGCGAGAGATGAATCTATCTGACAATCAGATTAGTGAAGTTGTG
CCGGATTCATTCAAGGAACTGCCGCATCTCCAGACATTGCGATTGGACAAGAACCGCATA
GAGGATATACTAGAACCTGGCCTCGATACCCCATCCGTGAACAATTTGAACCTGTCACAC
AACTCCATCTCTCATGTGTCATTCTACTTCTTTCATTCGAATTCACGAAACCTGACCTGG
ATTAATCTTAACAGCAACCTCATCACGAAGGTAAGTTATGGATGTTGGTCAAGTACCATT
CTCCAAGAGCTGTATCTGAATGACAACGACCTAGGCAACATCGCAAATGCATTCTTGTGG
GGCATATCGGACTTGATACACCTAGAAATGAAGAATAATCGTATCCATTCTATTGCTCAG
TATATGTTTGGTGATCTTCCTAACCTGATGGTTCTGAATCTTGACAACAATGAGATCTCC
TATCTTCCGGTCGATATCTTTGAGGTTGAGTACGATCCGCGCCAACGTGCTCAACCACAG
CCACCGTCTAATCTAAGGAAATTCTACATTAATAACAACCGTCTAGCATATCCTTGCACK
GGTGTGATTGAACAAATGCCTGGCATGCATGTAAGCTCCATGAATCAGAATACGATCCTT
CAGCTCCGCTCGTTTGACCTGCCAGACCATCAAGCCTTGGCCGACATTGATCTGTCGATG
AATCAAATCTACGCAATTACAGCTGATGCGTTTGCCAATCTCCCAGCTCTCAGTAGAGTT
GACCTGAAAGGCAACCRAATACAAACTCTGTCTCGCGATGTCTTTGAGACCTTACCGACA
TTCCTRTTCCTGGGTAGCAACCCGCTGGTGTGCGATTGTAACCTGGCTTGGCTTCAAGAA
TCAGCTATTGATAATGAAGACGAYGTCCGATGTGCCGCTCCTAAGGCTCTTGAATCCATG
GCAATATCCTCTCTGGAGATGTCCGATTTCCATTGCTCTATCGAAGCAAAAATGAACTCG
TCCAACGAATTTGCAGGTGTTCATGGACAAGGTGTACTTCTAGAATGTCCCGTCATGTCT
GCGAATAAAGCAAATGTCCAATGGTTTATTGCTGCCTACAACCATACCTCACGGTCAATG
GTCCTCGAAGACGTCACACAGACAGGCGACGTTTCAACCGGGATCACCAACTATCCCAAC
GGTTCCCTCTWCATCCACACGATCTTGCATGAACAAAACRCCAACTACACTTGCCGCGCA
ACCAACAACGTCGACGAAAGAGACTTCCTCATCTTGTTGCGGGTTGAAGGCTCCAATGGG
ACTGGTTTCCCAGGTGGAAAGGACAGTRASGACRRTGACGACGATTACAAATTCTGGAAG
ACCGACATCATGAAATATGCAATAGGTGGSGCAGCTGGAGCTGTTTTTCTCATCGGCCTC
ATGAGCATCCTCCTGACATTCTTTCTGTCAAACAAACGACTTCAGAAAATGACGCCTCGA
GATTCATCTGTGAAAGAGCTACCGATAAATAACAGGCAGTATGWAGAAAGAAAT

>afraSS
ATGGCTTCGGTCAAGAGACAAACGATCCGTCTCTTCAGCTGGATGCTACTCTGCTGTCTC
TTCTGTTCTGAACCACACCTTAGCTACGGTCTACTTGAGTTTCCTTGGTGTCCACCCGAG
GAGTATGCTTGCTCCTGCAGCCTCAGGGAAGATGCCGCGGTTSAGGATGAAAGTGGAACT
GGAACCGAAATCCCAATGTTGATATCTTGCGACAGCACCAACATCCAAGACATCATAGGT
AACATCCCGACCCGTCTAGCCTCTGACTTGGAGATTCATGTGAGACCAGGATCTGGAGAC
CGAGTCCTTTCGTCTTTGGCCTTCTTCAATTTCTCGATGCTACGACACCTCGATTTGTCC
AGGAATTCCCTAGAATATATTGAAGCAGGTGCTTTTCATAACGCAATGGAGCTGACACGA
CTCAACCTGAGCCACAATTTCCTGTATGGTTTAACCTATGATACGTTCAGTGGAGTTCTG
GTCATTTCTAATTCCTCGGTAAAGTAYGGATTGCCTAAACTCAAAGAACTTATGCTCGAC
AACAATGACATTGCTTTTATCCACGATGATGTGTTTGGTTCGTTAGCGGCTCTCCGCTTC
CTTGATCTGTCAGGAAATCGCATCTCGGAGATAAGTAATTTCACCTTTTCTGGTTTACAT
GGTCTAACCGTCCTACATCTCGCGGGAAATTTTATCCAGAACATCAATTCTAGCATGTGG
GAACCACTTTACCAAGTGCGAGAGATGAATCTATCTGACAATCAGATTACCGAAGTTGTG
CCTGATTCATTCAAGAACATGTCGCATCTCCTGACCTTGCGGTTGGACAAAAACCGCATA
GAGGATATACTAGAACCTGGTCTCGAAACCCYATCCGTGAACAATTTGAACTTGTCACAC
AACTCYATCTCTCATRTATCATTCAACTTCATTCACGAAAAATCAAAAAACCTGACCTGG
ATTAATCTTAACAACAACCTCATCACGAGTATAAGCCATGGAAGCTGGTCAAGTAYTATT
CTCCAAGAGCTGTATTTGAATGACAACGACATAGGCAACATCGCAAATGGATTCTTGTGG
GGCATATCGGATTTGATACACCTAGAAATGAAGAACAATCGTATTCATTCTGTTAATCAG
TATATGTTTGGTGATCTTCCTAACCTGATGGTTATGAATCTTGACAACAATGAGATTTCC
TCTCTATCGGAAGATRTCTTTGAGGTTGATTACGATCCACGGCAACGTGGTCAATCAATG
CCACCGTCTAATATAAGGAAATTCTACATTAATAACAACCGTCTAAGRTATCCTTGCACT
GGTGTGATTGGACAAATGCCTGGCATGCATGTGTACTCCATGACACAGAATACGATCCTC
AAGCTCCGCTCGTTTGACCTCCCAGACCATCAAGCCTTGGCCGACATTGATCTGTCGATG
AATCAAATCTACGCAATTACATCTGATGCGTTTGCCAATCTCCCAGCTCTCAGTAGAGTT
GATCTGAAAGGCAACCGACTGCAAACTCTGTCTCGCGATGTCTTTGAAACCTTACCGACA
TTCCTATTCCTGGGTAGCAACCCGCTGGTGTGCGATTGTAACCTGGCTTGGCTTCAAGAA
TCAGCTATTGATAATGCAGACGACGTCCGTTGTGCCGCTCCTAAGGCTCTTGAATCCATG
GCAGTATCCTCTCTGGTGATGTTCGATTTCCATTGCTCTATCGAAGCAAACATGAACTCG
TCCAACGAATTTGCAGGTGTTCATGGACAAGGTGTCCTCCTAGAATGTCCCGTCATGTCT
GGGAATAAGGCAAATGTCCAATGGTTTTTTGCTGCCTACAACCACACCTCACGGTCAATG
GTCCTCGAAGACGTCACACAGACAGGCGACGTTTCAACCAGGATCACAAACTATCCCAAC
GGTTCCCTCTACATCCACACGGTCTCGCATGAACAAAACACCAACTACACTTGCCGCGTA
ACCAACAACGTCGACGAAAGAGACTTCCTAATCTTGTTGCGGGTTGAAGGCTCCAATGGG
ACTGGTTTTCCAGGTGGAAAGGACGGTAAGGAAGATGACGACGACTACAGATTCTGGAAG
ACCGACATCATGAAATATGCAATAGGTGGGGCAGCAGGAGCTGTTTTTCTGATCGGCCTC
ATGAGCATCCTCCTGGCATTCTTCCTGTCAACCAAACGACTTCAGAAAATGACGCCTCGA
GATTCGTCTGTGAAAGAGCTACCAATAAACAATATGCAGTATGAAGAGAGAAAT

>hpul
ATGGCTTCGGTCAAGAGACAAACGATCCGTCTCTTCAGCTGGATGCTACTCTTCTGTCTC
TTCTGTTCTGAACCACACCTTAGTTACGGTATAAATGARTTTCCTTGGTGTCCACCCGAG
GAGTATGCCTGTTCCTGCAGCCTCAGGGACGATGCCGCGGTTGAGGATGAAAGGGGAACT
GGAACCGAAATCCCAATGTTGATATCTTGCGACAGCACCAACCTCCAAGGCATCATAGAT
AACATCCCGACCCGTCTAGCCTCTGACTTAGAGATTCATGTGAGACCAGGATCTGGAGAC
CGAATCCTTCCGTCTCTGGGCTTCTTCAATTTCTCGATGCTACGACACCTCGATTTGTCA
AGGAATTCGCTTGAATATCTTGAAGCAGGTGCTTTTCATAACGCAATGGAGCTGACACGA
CTCAACCTGAGCCACAATTTCCTGTATGGTTTGACCTATGATACTTTCAGTGGATTTCTG
GTAATTTCTAATTCCCCGGTCCAGTACGGACTGCCTAAACTCAAAGAACTTATGCTCAAC
AACAACGACATTGCTTTTATCCACGATGATGTGTTTGRTTCGTTAGCGGCTCTCCGCTTC
CTTGATCTGTCAGGAAATCGCATCTCGGATATAAGTAATTTCACCTTTTCTGGTTTACAT
GGCCTAACCGTCCTACATCTCGCGGGAAATTTTATCCAGAACATCAATTCTAGCATGTGG
GAACCACTTTACGAAGTGCGAGAGATGAATCTATCTGACAATCAGATTACTGAAGTTGTG
CCTGATTCATTCAAGAAACTGTCGCATCTTCAGACTTTGCGATTGGACAAGAACCGCATA
GAGGAYATACTTGAACCTGGCCTCGAAACCCCATCCGTGAACAATTTGAACCTGTCACAC
AACTCCATCTCTCATGTATCATTCGACTTCTTTCATGYTAATTCACTAAACCTGACCYGG
ATTAATCTTAACAACAACCTCATCACGAAAGTAAGCTATGATAGTTGGTCAAGTCCCATT
CTCCAAGAGCTGTATCTGAATGACAACGACCTAGGCAACATCGCAAATGCATTYTTGTGG
GGCATATCGGACTTGATACACCTAGAAATGAAGAACAATCGTATCAACTCKATTTCGCAG
TATATGTTTGGTGATCTTCCTAACCTGATGATTCTGAATCTTGACAACAATGAGATCTCC
TATCTTCCGGTCGATATCTTTGATGCTGAGTACGATCCACGCCAACGTGGTCAACGACAT
CCACCGTCTAATCTAAGGAAATTATACATTAATAACAACCGTCTAGCATATCCTTGCACT
AGTGTGATTGAACAAATGCCTGGCATGCATGTGTACTCCATGAATCAGAATACAATCCTT
CAGCTCCGCTCGTTTGACCTGCCAGACCATCAAGCCTTGGCCGACATTGATCTGTCGATG
AATCAAATCTACGCARTTACATCTGATGCGTTTGCCAATCTCCCAGCTCTCAGTAGWGTT
AATCTGAAAGGCAACCGACTACAAACTTTGTCTCGCGATGTCTTTGAGACCTTACCGACA
TTCCTATTCCTGAGTAGCAACCCGCTGGTGTGCGATTGTAACCTGGCTTGGCTTCAAGAA
TCAGCTATTGATAATGAAGACGACGTCCGATGTGCTGCTCCTAAGGCTCTTGAATCCATG
GCAGTATCCTCTCTGGTGATGTCCGATTTCCACTGCTCTATCGAAGCAAACATGAACTCG
TCCAAYGAATTTGCAGGTGTTCATGGACAAGGTGTCCTTCTAGAATGTCCCGTCATGTCT
GCGAATAAGGCAAATGTCCAATGGTTTATTGCTGCCTACAACCACACYTCACGGTCGATG
GTCCTCGAAGACGTCACACAGACAGGCAACGTTTCAACCAGGATCACAAACTATCCCAAC
GGTTCCCTCTACATCCACACTGTCTTGCATGAACAAAACACCAACTACACTTGCCGCGCA
ACCAACAACGTCGACGAAAGAGACTTCCTAATCTTGTTGCGGGTTGAAGGCTCCAATGGG
ACTGGTTTTTCAGGTAGAAAGGACGGTAAAGACGGCGACGACGATAACAGATTCTGGAAG
ACCGACATCATGAAATATGCAATAGGTGGCGCAGCAGGAGCTGTTTTTCTGATCGGCCTC
ATGAGCATCCTCTTGGCATTCTTTCTGTCAAACAAACGACTTCAGAAAATGGGGCCCCGA
GATTCGTCTGTAAAAGAGCTACCAATAAACAATATGCAGTATGAAGAGAGAAAT

>snud
ATGGCTTCGGTCAAGAGGCAAACGGTCCGTCTCTTCAGCTGGATGCTATTCTTCGGTCTC
TTCTGTTCTGAACCAAACCTTAGTTACGGTATACATGAGTTTCCTTGGTGTCCACCCGAG
GAGTATGCTTGCTCCTGTAGCCTCAGGGAGGATGCCGCGGTTGAGGATGAAGGCGGAACT
GGAACCGAAATCCCAATGGTGATATCTTGCGACAGCACCAACATCCAAGGGATTATAGRT
AACATCCCGACCCGTCTAGCCTCTGACTTGGAGATTCATGTGAGACCAGGATCTGGAGAC
CGAGTCCTTCCGTCTTTGGCCTTCTTCAATTTCTCGATGCTACGACACCTCGATCTGTCA
AGGAACTCGCTAGAACATCTTGAAGCAGGTGCTTTTCATAACGCAATGGAGCTGACACGA
CTCAACCTGAGCCACAATTTCCTGTATGGTTTGACCTATGATACCTTTAGTGGAGTTCTG
GTAATTTCTAATTCCTCGGTCCAGTACGGACTGCCTAAACTCMGAGAACTTATGCTCGAC
AACAACGACATTACTTTTATCCACGATGATGTATTTGGTTCCTTAGCGGCTCTCCGCTTC
CTTGATCTGTCGGGAAATCGCATCTCGGAGATAAGCAATTTCACCTTTTCTGGTTTACAT
GGCCTAACCGTCCTACATCTCGCGGGAAATTTTATCCAACACATAAATTCTAGCATGTGG
GTACCACTTTACGAAGTTCGAGGGATGAATCTATCTGACAATCAGATTAGTGAAGTTGTG
CCGGATTCATTCAAGACACTGCCGCATCTCCAGACATTGCGATTGGACAAGAACCGAATA
GAGGATATACAAGAACCTGGCCTCGAAACCCCATCCGTGAACAATTTGAACCTGTCACAY
AACTCCATCTCTCATGTGTCATTCAACTTCTTTCATTCGAATTCTAGAAACCTGACCTGG
ATTAATCTTAACAGCAACCTCATTACGAAGGTAAGTTATGGATGTTGGTCAAGTACCATT
CTCCAAGAGCTGTTTCTGAATGACAACGACCTAGGGAACATCGCGAATGCATTCTTGTGG
GGCATATCGGACTTGATACACCTAGAAATGAAGAACAATCGTATCCATTCTATTGCTCAG
TATATGTTAGGCGATCTTTCTAACCTGATGGTTCTGAATCTTGACAACAATGAGATCTCC
TATCTTCCGGTCGATATCTTTGACGTTGAGTACGATCCGCGCCAACGTGTTCAATCACAC
CCACCGTCTAATCTAAGGGAATTCTACATTAATAACAACCGTCTAGCATATCCTTGCACT
GCTGTTATTGAACAAATGCCTGCCATGCATGTATACTCCATGAATCAGAATACGATCCTT
CAGCTCCGCTCGTTTCACCTGCCAGACCATCAAGCCTTGGCCGACATTGATCTGTCGATG
AATCAAATCTACGCAATTACAGCTGATGCGTTTGCCAATCTCCCAGCTCTCATTAGAGTT
GATCTGAAAGGCAACCGAATACAAACTCTGTCTCGTGATGTGTTTGAGAACTTACCGACA
TTCCTATTCCTGGGTAGCAACCCGCTGGTGTGCGATTGTAACCTGGCTTGGCTTCAAGAA
TCAGCTRTTGGTAATGTAGACGACGCCCGATGTGCCGCTCCTAAGGCTCTTGAATCCATG
GCAATATCCTCTCTGGAGATGTCCGATTTCCATTGCTCTATCGAAGCAAAAATGAACTCG
TCCAACAAATTTGCAGGTGTTCATGGACAAGGTGTCCTTCTAGAATGTCCCGTCATGTCT
GCGAATAAAGCAAATGTCCTATGGTTTATTGCTGCCTACAACCACACCTCACGGTCAATG
GTCCTCGAAGACGTCACACAGACAGGCGACGTTTCAACCGGGATCACAAACTATCCCAAC
GGTTCCCTCTACATCCACACGATCTGGCATGAACAAAACACCAACTACACTTGCCGCGCA
ACCAACAACGTCGACGAAAGAGACTTCCTCATCTTGTTGCAGGTTGAAGGCTCCAATGGG
ACTGGTTTCCCAGGTGGAAAGGACGGTAAGGACGRTGACGAAGATTACAAATTCTGGAAG
ACCGACATCATGAAATATGCAATAGGTGGGGCAGCTGGAGCTGTTTTTCTCATCGGCCTC
ATGAGCATCCTCCTGACATTCTTTCTGTCAAACAAACGACTTCAGAAAATGACGCCCCGG
GATTCATCTGTGAAAGAGCTACCGATAAATAATAGGCAGTATGAAGAGAAAAAT

>sintSS
ATGGCTTCGGTCAAGAGACAAACGATCCGTCTCTTCAGCTGGATGCTACTCTGCTGTCTC
TTCTGTTCTGAACCACACCTTAGTTACGGTCTACTTGAGTTTCCTTGGTGTCCACCCGAG
GAGTATGCTTGCTCCTGCAGCCTCAGGGAGGATGCCGCGGTTGAGGATGAAAGTGGATCT
GGAACCGAAATCCCAATGTTGATATCTTGCGACAGCACCAACATCCAAGACATCATAGGT
AAGATCCCGACCCGTTTAGCCTCTGACTTGGAGATTCATGTGAGACCAGAATCTGGAGAC
CGAGTCCTTCCGTCTTTGGCCTTCTTCAATTTCTCGATGCTACGACACCTCGATTTGTCC
AGGAATTCCCTAGAATATATTGAAGCAGGTGCTTTTCATAACGCAMTGGAGCTGACACGA
CTCAACCTGAGCCACAATTTCCTGTATGGTTTGACCTATGATACGTTCAGTGGAGTTCTG
GTCATTTCTAATTCCTCGGTCCAGTACGGACTGCCTAAACTCAAAGAACTTATGCTCGAC
AACAATGACATTGCTTTTATCCACGATGATGTGTTTGGTTCGTTAGCGGCTCTCCGCTTC
CTTGATCTGTCAGGAAATCGCATCTCGGAGATAAGTAATTTCACCTTTTCTGGTTTACAT
GGTCTAACCGTCCTACATCTCGCGGGAAATTTTATCGAGAACATCAATTCTAGCATGTGG
GAACCACTTTACCAAGTGCGAGAGATGAATCTATCTGACAATCAGATTACCGAAGTTGTG
CCTGATTCATTCAAGAACATGTCGCATCTCCAGACCTTGCGGTTGGACAAAAACCGCATA
GAGGATATACTAGARCCTGGTCTCGAAATCCCATCCGTGAACAATTTGAACCTGTCACAC
AACTCCATCTCTCATGTATCATATAACTTAATTCACGAAAAATCACAAAACCTAACCTGG
ATTAATCTTAACAACAACCTCATCACGAGTATAAACCATGGAAGCTGGTCAAGTATCATT
CTCCAAGAGCTGTATTTGAATGACAACGACCTAGGCAACATCGCAAATGGATTCTTGTGG
GGTATATCGGACTTGATACACCTAGAAATGAAGAACAATCGTATCCATTCTGTTAATCAG
TATATGCTTGGTGATCTTCCTAACCTGATGGTTCTGAATCTTGACAACAATGAGATCTCC
TATCTATCGGACGATATCTTTGAGGTTGAGTACGATCCACGGCAACGTGTTACAGTAAAG
CCACCGTCTAATCTAAGGAAATTCTACATTAATAACAACCGTCTAAGATATCCTTGCACT
GATGTGATTGCACAAATGCCTGAAATGCATGTGTACTCCATGAATCAGAATACGATCCTC
AAGCTCCGCCCCTTTGACCTGCCAGACCATCAAGCCTTGGCCGACATTGATCTGTCCATA
AATGAAATCTACGCAATTACATCTGATGCGTTTGCCAATCTCCCAGCTCTCAGTAGAGTT
GATCTGAAAGGCAACCGACTGCAAACTCTGTCTCACGATGTCTTTGAAACCTTACCGACA
TTCCTATTCCTGGGTAGCAACCCGCTGGTGTGCGATTGTAACCTGGCTTGGCTTCAAGAA
TCAGCTATTGATAATGAAGACGACGTCCGATGTGCCGCCCCTAAGGCTCTTGAATCCATG
GCAGTATCCTCTCTGGTGGTGTCCGATTTCCATTGCTCTATCGAAGCAAACATGAACTCG
TCCAACGAATTTGCAGGTGTTCATGGACAAGGTGTCCTCCTAGAATGTCCCGTCRTGTCT
GCGAATAAGGCAAATGTCCAATGGTTTATTGCTGCCTACAACCACACCTCACAGTCAATG
GTCCTCGAAGACGTCACACAGACAGGCGACGTTTCAAMCAGGATCACAAACTATCCCAAT
GGTTCCCTCTACATCCACACGGTCTCGCATGAACAAAACACCAACTACACTTGCCGCGCA
ACCAACAACGTCGACGAAAGAGACTTCCTAATCTTGTTGCGGGTTGAAGGCTCCAATGGG
ACTGGTTTTCCAGATGGAAAGGACGGTAAGGACGATGACGACGATTACAGATTCTGGAAG
ACCGACATCATGAAATATGCCATAGGTGGGGCAGCAGGAGCTGTTTTTCTGATCGGCCTC
ATGAGCATCCTCCTGGCATTCTTCCTGTCAACCAAACGACTTCAGAAAATGACGCCTCGA
GATTCGTGTGTGAAAGAGCTGCCAATAAACAATATGCAGTATGAAGAGAGAAAT

>sprp
ATGGCTTCGGTCAAGAGACAAACGATCCGTCTCTTCAGCTGGATGCTACTCTGCTGTCTC
ATCTGTTCTGAACCACACCTTAGCTACGGTCTACTTGAGTTTCCTTGGTGTCCACCCGAG
GAGTATGCTTGCTCCTGCAGCCTCAGGGAAGATGCCGCGGTTGAGGGTGAAAGTGGAACT
GGAACCGAAATCCCAATGKTGATATCTTGCGACAGCACCAACATCCAAGACATCATARGT
AACATCCCGAACCGTTTAGCCTCTGACTTGGAGATTCATGTGAGACCAGGATCTGGAGAC
CGAGTCCTTCCGTCTTTGGGTTTCTTCAATTTCTCGATGCTACGACACCTCGATTTGTCC
AGGAATTCCCTAGAATATATTGAAGCAGGTGCTTTTCATAACGCAATGGAGCTGACACGA
CTCAACCTAAGCCACAATTTCCTGTATGGTTTGACCTATGATACGTTCAGTGGAGTTCTG
RWCATTTCTAATTCCTCGGTCCAGTACGGACTGCCTAAACTCAAAGAACTTATGCTCGAC
AACAATGACATTGCTTTTATCCACGATGATGTGTTTGCTTCGTTAGCGGCTCTCCGCTTC
CTTGATCTGTCAGGAAATCGCATCTCGGAGATAAGTAATTTCACCTTTTCTGGTTTACAT
AACCTAACCGTCCTACATCTCGCGGGAAATTTTATCCAGAACATCAATTCTAGCATGTGG
GAACCACTTTACCAACTGCGAGAGATGAATCTATCTGACAATCAGATTACCGAAGTTGTG
CCTGATTCATTCAAGAACATGTTGCATCTCCAGACCCTGCGGTTGGACAAAAACCGCATA
GAGGATATACTAGAACCTGGTCTCGAAACCCCATCCGTGAACAATTTGAACCTGTCACAC
AACTCCATCTCTCATGTATCATTCAACTTCATTCACGAAAAATCACAAAACCTGACCTGG
ATTAATCTTAACAACAACCTCATCACGAGTATAAGCCATGGAAGCTGGTCAAGTGTCCTT
CTCCAAGAGCTGTATTTGAATGACAACGACCTAGGCAACATCGCAAATGGATTCTTGTGG
GACATATCGGACTTGATACACCTAGAAATGAAGAACAATCGTATCCATTCTGTTAATCAG
TATATGCTTGGTGATCTYCCTAACCTGATGGTTCTGAATCTTGACAACAATGAGATTTCC
TATCTACCGGACGATATCTTTGAGGTTGATTACGATCCACGGCAACGTGGTCAATCAAAG
CCACCGTCTAATCTAAGGAAATTCTACATTAATAACAACCGTCTAAGATATCCTTGCACT
GGTGTGATTGAACAAATGCCTGGCATGCATGTGTACTCCATGAATCAGAATACGATCCTC
ATGCTCCGCTCGTTTGACCTACCAGACCATCAAGCCTTGGCCGACATTGATCTGTCGATA
AATCAAATCTACGCAATTACATCTGATGCGTTCGCCAATCTCCCAGCTCTCAGTAGAGTT
GATTTGAAAGGCAACCGACTGCAAACTCTGTCTCGCGATGTCTTTGAAACCTTACCGACA
TTCCTATTCCTGGGTAGCAACCCGCTGGTGTGCGATTGTAACCTGGCTTGGCTTCAAGAA
TCAGCTATTGATAATGAAGACGACGTCCGATGTGCCGCCCCTAAGGCTCTTGAATCCATG
GCAGTATCCTCTCTGGTGATGTCCGATTTCCATTGCTCTATCGAAGCAAACATGAACTCG
TCCAACGAATTTGCAGGTGTTCATGGACAAGGTGTCCTCCTAGAATGTCCCGTCATGTCT
GCGAGTAAGGCAAATGTCCAATGGTTTATTGCTGCCTTCAACCACACCTCACGGTCAATG
GTCCTCGAAGACGTCACACAGACAGGCGACGTTTCAACCGGGTTCACAAACTATCCCAAC
GGTTCCCTCTACATCCACACGGTCTGGCATGAACAAAACACCAACTACACTTGCCGCGCA
ACCAACAACGTCGACGAAAGAGACTTCCTAATCTTRTTGCGKGTTGAAGGCTCCAATGGG
ACTGGTTTTCCAGGTGGAAAGGACGGTAAGGACGRTGACGACGATTACAGATTCTGGAAG
ACCGACATCATGAAATATGCAATAGGTGGGGCAGCAGGAGCTGTTTTTCTGATCGGCCTC
ATGAGCATCCTCCTGGCATTCTCCCTGTCAACCAAACGACTTCAGAAGATGACGCCTCGA
GATTCGTGTGTGAAAGAGCTACCAATAAACAATATGCAGTATGAAGAGAGAAAT

>spurp
ATGGCTTCGGTCAAGAGACAAACGATCCGTCTCTTCAGCTGGATGCTACTCTGCTGTCTC
ATCTGTTCTGAACCACACCTTAGCTACGGTCTACTTGAGTTTCCTTGGTGTCCACCCGAG
GAGTATGCTTGCTCCTGCAGCCTCAGGGAAGATGCCGCGGTTGAGGGTGAAAGTGGAACT
GGAACCGAAATCCCAATGTTGATATCTTGCGACAGCACCAACATCCAAGACATCATAGGT
AACATCCCGAACCGTTTAGCCTCTGACTTGGAGATTCATGTGAGACCAGGATCTGGAGAC
CGAGTCCTTCCGTCTTTGGGTTTCTTCAATTTCTCGATGCTACGACACCTCGATTTGTCC
AGGAATTCCCTAGAATATATTGAAGCAGGTGCTTTTCATAACGCAATGGAGCTGACACGA
CTCAACCTAAGCCACAATTTCCTGTATGGTTTGACCTATGATACGTTCAGTGGAGTTCTG
ATCATTTCTAATTCCTCGGTCCAGTACGGACTGCCTAAACTCAAAGAACTTATGCTCGAC
AACAATGACATTGCTTTTATCCACGATGATGTGTTTGCTTCGTTAGCGGCTCTCCGCTTC
CTTGATCTGTCAGGAAATCGCATCTCGGAGATAAGTAATTTCACCTTTTCTGGTTTACAT
AACCTAACCGTCCTACATCTCGCGGGAAATTTTATCCAGAACATCAATTCTAGCATGTGG
GAACCACTTTACCAACTGCGAGAGATGAATCTATCTGACAATCAGATTACCGAAGTTGTG
CCTGATTCATTCAAGAACATGTTGCATCTCCAGACCCTGCGGTTGGACAAAAACCGCATA
GAGGATATACTAGAACCTGGTCTCGAAACCCCATCCGTGAACAATTTGAACCTGTCACAC
AACTCCATCTCTCATGTATCATTCAACTTCATTCACGAAAAATCACAAAACCTGACCTGG
ATTAATCTTAACAACAACCTCATCACGAGTATAAGCCATGGAAGCTGGTCAAGTGTCCTT
CTCCAAGAGCTGTATTTGAATGACAACGACCTAGGCAACATCGCAAATGGATTCTTGTGG
GACATATCGGACTTGATACACCTAGAAATGAAGAACAATCGTATCCATTCTGTTAATCAG
TATATGCTTGGTGATCTCCCTAACCTGATGGTTCTGAATCTTGACAACAATGAGATTTCC
TATCTACCGGACGATATCTTTGAGGTTGATTACGATCCACGGCAACGTGGTCAATCAAAG
CCACCGTCTAATCTAAGGAAATTCTACATTAATAACAACCGTCTAAGATATCCTTGCACT
GGTGTGATTGAACAAATGCCTGGCATGCATGTGTACTCCATGAATCAGAATACGATCCTC
ATGCTCCGCTCGTTTGACCTACCAGACCATCAAGCCTTGGCCGACATTGATCTGTCGATA
AATCAAATCTACGCAATTACATCTGATGCGTTCGCCAATCTCCCAGCTCTCAGTAGAGTT
GATTTGAAAGGCAACCGACTGCAAACTCTGTCTCGCGATGTCTTTGAAACCTTACCGACA
TTCCTATTCCTGGGTAGCAACCCGCTGGTGTGCGATTGTAACCTGGCTTGGCTTCAAGAA
TCAGCTATTGATAATGAAGACGACGTCCGATGTGCCGCCCCTAAGGCTCTTGAATCCATG
GCAGTATCCTCTCTGGTGATGTCCGATTTCCATTGCTCTATCGAAGCAAACATGAACTCG
TCCAACGAATTTGCAGGTGTTCATGGACAAGGTGTCCTCCTAGAATGTCCCGTCATGTCT
GCGAGTAAGGCAAATGTCCAATGGTTTATTGCTGCCTTCAACCACACCTCACGGTCAATG
GTCCTCGAAGACGTCACACAGACAGGCGACGTTTCAACCGGGTTCACAAACTATCCCAAC
GGTTCCCTCTACATCCACACGGTCTGGCATGAACAAAACACCAACTACACTTGCCGCGCA
ACCAACAACGTCGACGAAAGAGACTTCCTAATCTTGTTGCGGGTTGAAGGCTCCAATGGG
ACTGGTTTTCCAGGTGGAAAGGACGGTAAGGACGATGACGACGATTACAGATTCTGGAAG
ACCGACATCATGAAATATGCAATAGGTGGGGCAGCAGGAGCTGTTTTTCTGATCGGCCTC
ATGAGCATCCTCCTGGCATTCTCCCTGTCAACCAAACGACTTCAGAAGATGACGCCTCGA
GATTCGTGTGTGAAAGAGCTACCAATAAACAATATGCAGTATGAAGAGAGAAAT

>pdep
ATGGCTTCGGTCAAGAGACAAACRCTCCATCTCTTCAGCTGGATGCTATTCTTCGGTCTC
TTCTGTTCTGAACCAAACCTTAGTTACGGTATACATGAGTTTCCTTGGTGTCCACCCGAG
GAGTATGCTTGCTCCTGCAGCCTCAGGGAGGATGCCACGGTTGAGGATGCAGGCGGAACT
GGAACCGAAATCCCAATGGTGATATCTTGCGACAGCACCAACATCCAAGGCATCATAGGT
AACATCCCGACCCATCTAGCCTCTGACTTGGAGATTCATGTGAGACCAGGATCTGGAGAC
CGATTCCTTCCGTCTTTGGCCTTCTTCAATTTCTCGATGCTACGACACCTCGATCTGTCA
AGGAACTCGATAAAACATCTTAAAGCAGGTGCTTTTTATAACGCAGTGGAGCTGACACGG
CTCAAGCTGAGCCACAATnnnnnnnnnnnnnnnnNNTATGATGCATTTAGTGGAGTTCTG
GTAATTTCTAATTCCTCGGTCCAGTATGGACTGCCTAAACTCAAAGAACTTATGCTCGAT
AACAACGACATTGCTTTTATCCACGATGACGTGTTTGGTTCCTTAGCGGCTCTCCGCTTC
CTTGATCTGTCGGGAAATCGCATCTCGGAGATAAGCAATTTCACCTTTTCTGGTTTACAT
GGCCTAACCGTCCTACATCTCGCGGGAAATTTTATCCAACACATAAATTCTAGCATGTGG
GGACCACTTTACGAAGTGCGAGAGATGAATCTATCTGACAATCAGATTAGTGAAGTTGTG
CCGGATTCATTCAAGAAACTGCCGCATCTCCAGACATTGCGATTGGACAAGAACCGCATA
GAGGATATACTAGAACCTGGCCTCCATACCCCATCCGTGAACAATTTGAACCTGTCACAC
AACTCCATCTCTCATGTGTCATTCTACTTCTTTCATTCGAATTCTCGAAACCTGACCTGG
ATTAATCTTAACAGCAACCTCATCACGAAGGTAAGTTATGGATGTTGGTCAAGTACCATT
CTCCAAGAGCTGTATCTGAATGACAACGACCTAGGCAACATCGCAAATGCATTCTTGTGG
GGCATATCGGACTTGATACACCTAGAAATGAAGAACAATCGTATCCATTCTATTGCGCAG
TATATGTTTGGTGATCTTCCTAACCTTATGGTTCTGAATCTTGACAACAATGAGATCTCC
TATCTTCCGGTCGATATCTTTGAGGTTGAGTACGATCCGCGCCAACGTACTCAATTACAG
CCACCGTCTAATCTGAGGAAATTCTACATTAATAACAACCGTCTAGCATATCCTTGCACT
GGTGTGATTGAACAAATGCCTGGCATGCATGTAAGCTCCATGAATCAGAATACGATCCTT
CACCTCCGCTCGTTTGACCTGCCAGACCATCAAGCCTTGGCCGACATTGATCTGTCGATG
AATCAAATCTACGCAATTACAGCTGATGCGTTTGCCAATCTCCCAGCTCTCAGTAGAGTT
GATCTGAAAGGCAACCAAATACAAACTCTGTCTCGCGATGTCTTTGAGACCTTACCAACA
TTCCTATTCCTTGGTAGCAACCCGCTGGTGTGCGATTGTAACCTGGCTTGGCTTAAAGAA
TCAGCTATTGATAACGTAGACGACGTCCGATGTGCCGCTCCTAAGGCTCTTGAATCCTTG
GCAATATCCTCTCTGAAGATGTCCGATTTCCATTGCTCTATCGAAGAAAAAATTAACTCG
TCCAACGAATTTGCAGGTGTTCATGGACAAGGTGTCCTTCTAGAATGTCCCGTCATGTCT
CCGAATAAAGCAAATGTACAATGGTTTATTGCTGCCTACAACCATACCTCACGGTCAATG
GTCCTCGAAGACGTCACACAGACAGGCGACGTTTCCACCGGGATCACCAACTATCCCAAC
GGTTCCCTCTACATCCACACGATCTTGCATGGACAAAACACCAACTACACTTGCCGCGCA
ACCAACAACATCGACGAAAGAGACTTCCTCATCTTGTTGCGGGTTGAAGGCTCTAATGGG
ACTGGTTTCCCAGGTGGAAAGGACGGTRASGACGRTGACGACGATTACAAATTCTGGAAG
ACCGACATCATGAAATATGCAATAGGTGGGGCAGCTGGAGCTGTTTTYCTCATCGGCCTC
ATGAGCATCCTACTGACATTCTTTCTGTCAARCAAACGACTTCAGAAAATGACGCCCCGA
GATTCATCTGTGAAAGAGCTACCGATAAATAACAGGCAGTATGAAGAGAGAAAT
