# Supplementary material for: Genome-wide signals of positive selection in strongylocentrotid sea urchins
Source: BMC Genomics. 2017 Jul 21;18:555. doi: 10.1186/s12864-017-3944-7 (PMC5521101; doi:10.1186/s12864-017-3944-7)
Supplement: Supplementary file 3 — Consensus alignment files. A compressed (gzip) tape archive (TAR) file containing 6250 consensus alignment files in FASTA format. (TGZ 14116 kb) [file 12864_2017_3944_MOESM3_ESM.tgz › SPU_012855/consensAlign.ordered.fa]

>sdro
ATCCTAAGCGATAGCTTAACTTGGGTGGAAGCCAGAGAACGATGTCTGACTGGAGAAGTG
GAAGAGGCGGATCTTATTAACATTGAGACAATGGAGGAGAACGAGTATATAGGGTCYATG
ATTCCTGCCTCAGGAGACTACTGGATAGGACTGTATGATGTAGTGGAAGAGGGAGAGTTC
TTCTGGAGCTACGAGTGTGTCCTACCCCCCTACCGTGGCTGGAATGGTGGCAATCATCCA
AAGAACTCTGACGAAAACTGTGTTACCATGGATACAAGTGGATTTTGGGACGATGCAAAC
TGCACTAGCTCGTCGGTTGCAGGATACATCTGTGAAACGATGACTCGAGAGCCTGGATCG
GACCCCACTGATGTTGTACCTTCCCTGTTCCGAGGCACTGCCTTCAATGAGACGGCAGTA
GACTTGACATGGATACCTCCTGCACAGACTTGTGATGTCTCTGGCTACAAGGTGTCTGTC
TTCAAGACGTCACTCCAGTTTGAGGTAGAGGTCCAGGGTGGAGATACAAGTGCAGTGAGG
ATCAGTGGGTTGAACAAAGGAATGGTATATACTTTCCGGCTGACACCCTATTCATTTTCC
TTCCAAGGCGAAGTTGTGCCAACGGAAACAAACGTTCAAACACTTGGTTGTCCCCTTGGT
TACGAGGCATCAGGAGAGGGAATCTGTTACCGCTACTTTAGCGATGCAAAGACGTGGACT
GAGGCTGCGACGGACTGTCGTAGAGTGTTAGGTGCTGACCTGGTCACCATCGTAGACGAG
ACTGAACTGGCCTACCTCCGAACAATCAGCGTTGATGATGGATGGACTGGAATGTCGGAC
TCCATGACAGAGGGTGATTTCACTTGGTCAACATGCTTTGACTGGAGTCGAGAGCARTGG
AATACACCAACAGGAAACACAGAGGACAACGACTGTGTCTTCTTGGACAACAGTACGGGT
GGATTGGTCGCCGAGAATTGCTCYGCWCAGTATGCATACTTCTGTGAATTTAATGAAGTG
TTTGATATCTACCCAACGGAGCTCAGGGCAGAGGTTTTGAGCTACTCAGAGGTCATGCTG
TCATGGAYTGTACCAGAAAACCCATGTGGGGTGACYGGATACCGTGTCCAGTACTACACA
GGATTGATCCGTAGTGATATTCAGGTGGATGGAGCTGAAAGTGATTCTGTTTTAGTCATG
AATCTTGAGGAAACCACTCGCTACTTCTTCACCATCGCCCCACTTGTGACCGGCTCCCTC
TACCCTCAGAGTGATCCCATCAATGCTACAACAGATATGGCTCCACCTTGTCCTGAGAAT
TATGTCTTGGGCTTTGGCGGTTCCTGCTTCAGGGTCAGCAGAGACTTTGCTACCTGGGCT
GAGGCAAGGGCAGACTGCCTCCAGACTGAGAACTCAGATCTGGTTGAAATCACCAGCGAG
AATATGACATCCTACTTGCAGTCAGAAACAGGGAATGGCATCTACTGGATTGGTCTTTAT
GATGCAGCCATCGAAAGTGACTGGCGTTGGGGTTCGGACTGTATGTCGCCCTCCTACACT
CGATGGGCTCCAGGTGAGCCGGGCAACAGCACTGGTTTGGACCAGGACTGTGCTACACTC
AATGGTGTGACAGGAGGATGGACCGACCAAATTTGCACCAATACTCTGCTATACATCTGT
GAGATCAAAGAAAAGGCATCGTCTCCTGACAGAGTATCACCCTCTGGCTTGAGCGGCAAC
TCCCAGACCCCCTCCTCAATCACCGTCACCTGGACGCCGTCTGCCCAACAGTGCGACATC
TTGGCCTATATCATAGGCTGGCAGGGCCAGAATGGTCAAACCGGTACGCAGACGGTCTCA
GGAGGAGCATCCTCTACCACCATCATCACCAACCTGACCCCATCAACGGACTACGTCATA
TTTATTGATACGCTGACGTTCAGCTTTGGAAATCTTGGCAATGGAGCTGGACTTGAGGTG
TCTACCGGTTCTTCCTGCCCTTCTGGATATGAGCTAGGGCCTACAGGAGATTGCTATAGC
TTTGTCCGAGGTGCCATTGAGTTCCACTTTGCTCGTGAGCTGTGCCAGCGAACCGATGGG
GGAGATCTGGTGGTCATAGAGACCCCACGAGAACATGAATATATCATGAATATGACACAA
GAGGGTGATTGGTGGGTCGGATTATACGATGTTGGTACAGAGGGCAACCATCGCTGGGTG
GATTGCTCTGACATGAACATCTGGCAGATCTCAAACTGGGCTCCAGGCCAGCCAGACGAT
ACGGACGGGACGCAGGACTGCGGTCAGATGATCTCCAGTGGAGAATGGATGGACTGGCCC
TGTGACAGACAAAACATGTACATCTGTGAGATCAATCCATTCAATCTCCTGCCTGGAGAT
CTAAGCCCCTCAGAGTTCACAGCCACTCCGCTTTCCATCGTCAGTATCCTCCTGTCTTGG
GTACCATCTGAACAAGGCTGTGACGTGATTGGCTACCGAATCTTCGTCTCTCAGGGCCTG
GCTTCATACACCTTTGACATCGAAGAAGGAGATACAAGCAACTATATTGTCAATGATCTG
CTGATCGACACAGAATATGGCTTCCGTATCTCAGCTCTGACCATCACCGGACCTCTGCCG
TATAGTGATCTTGTCACAGCTAGCACCAACAATGAAACAATTGGCTGCCCAATGGACTAT
GAAGAAGGTTACATGGATCAATGCTACCGCTTTGTCAAGGGCTCTCTCACCTGGAGTCAA
GCTAGACTAGAATGCGGCAAGGACTTCGGAGGAGAGCTCATGGTCRTTGACAACCAAGAA
GAATATGATTACATCCGGGAAAAAACAGTGGAAGGAGATTGGTGGATAGGATTGCAAGAC
CAGTGGTCAGAGGGTGACTTCCGCTGGACAGACTGTTCATCGATGACCGAATGGCAGATG
ACCAACTGGGCACCAGACGAGCCAGATATGAATGGCGATGCTCAAGACTGTGTCCAGATG
ATCTCCAGCGGTCAGTGGATGGACTGGCCATGTCAAAGGCCAAATCAGTTCATCTGTGAG
ATCTTTGCTAAAGACTACGTCCCGATCCAGACCGCTCCGAGTAACTTCAGCGGTGAGGGT
ATCTCCGACTCGGAGATCCTTTTGACYTGGGTTCCGTCAGAGTTCATCTGTGATGTCCGA
GGCTACATGATCGAGTACACGGACCTCAATAACGTTGTAGAATTCTCTGTAGTAGGTGGC
ACCACTGATAACGTTGTGGTGACTGGTCTTCGTGCTGATACACCGTATCGCTTCTCCATC
AAGCCCCTGCTTCTTGTGGATAGGAATTTGGACTATGGCTTACCTACAGAAGGAATCACA
CTTCCTTATTCAGGATGCGACGAACCTGTCCTCATTATCAGTGCCCCGGGCAACATCTCA
TCTCCCAACTTCCCCAGCAGCTACCCACCCTCTGTGGACTGCATCACCACCATCTCCTTG
GATACCCGCATCCAGCTGACCTTCCAGCTCCTTTTCATCCTCCCGGATACCGAAGACTAT
GTCACCATCTCAGAGCTGGGAGAGAATGGATACGAGGAGAGATTGAGGCTTASTGGRATA
TTTTTGCCCAAGTCTTACATCAGTGAAGCCACATCRATYCAGATCAGATTTGTGTCAGAT
GCTCGTATTGAAGGCTTRGGTTTCTTCTTRACCTACACMGAGTACAATGTTGAAYYACCT
AGTGAGAAGCGRTGCACCAATGTATACCCTCTCAAGACTGGACCAGTCCCTCTTTTCTTC
AACTCTCCTGGATACCCCAAYGGTTACGARGACAACCAGAACTGCGACTATGTCTTCGAG
CAATCCYCCACCGCTMYAGGGGATGTCGRGGTCACCRCCGATAATCTCATMGAGCTCAAC
TTCAACGACTTCAATCTGGAGAACAGCTACGACATCCTCATCGTAGGAACAGGCATGGAT
CCRTCCGATYTGACRACAGAGATYGGCCGCTACTCGGGWASCACCACRCCRGATRTCATY
CGCAGYGCTGARGAGGCTGTTTGGTTGACRTTAGAGACKGATTCTTCTAAYGYMGCTGTY
GCGCGGGGATTCTCACTGAGTGCYAATGAGAAAACTCCAGGTGAGATTCCAGCCACCAAA
GAKCCACCTCCATTTAACAACCCAGCCTGGAACGGCACCTGCGGGGGTACMTTGATWGTC
CCCGTYGCTGGCTTCCAGAAGGTCCAGTCTCCRAACTACCCYATGRACTACKMMAACAAC
ATGGACTGTGTGTGGTACCTGCAGACAGACCAACCCGGCAGGTTCAGGATCGGCATGGAG
ACCAATGAATTCTTTACCGAAACTGGATTTGATGTTGTTGAGATTGGTCGTGGCARCGAT
GCTWCCGATCCCACCACCCACTACGCCTCGCTCTCAGGATCACTGGAACCWTTCTCTTTC
ATGATTGAAGAGTCTGTAGGCTGGGTTAGATTCACATCAGACTACTCCAMTGTCGACACA
GGATTCTCTCTCATTGCGGAGCAAGTCAGAGATTGTGAGGAGACGATTGTCATAACACCC
GTCASCAGGACCATCACATCACCAAACTACCCATTGCCCTATGGCACCARTGGCTACTGC
CTCTGGTCTWTAGTCTCRTCCTCCGGAGCCCCAATCAGGGCTGTCGTCACAGATTTCAAG
ACCGAGGACCAGTATGACGTGCTGGATGTAGGTTCTGGTCGAGGAGAGAACGCTGTGAAC
TTGGATACCCGTGTCGCTCAGCTCTCGGGATACGTCAACGAATCCTTCACCACAAACTCC
GCCCTCATGTGGCTTGCTTTCTCCAGCGATGCCAGCAACAACTTTGGTGGATTTGAAATC
AGATTCTTTGATGACATGTGCTCSAATGAGATCATCACAGACATGTCCGGTACCATCCAG
TCACCTGGGTATGGGCTCCAGTATCCCAACTATGCCTCSTGTAACTGGGCCATACAGGTG
GAAGAGGGGTACAACATCCGTCTCTCCTTCGCAGGCTTTGACCTCGAGACTGGCCGGGAT
ACCCTGAGCATTGTGGGAAGCCGTGGAAACTCTGTCGGACCCTTGGTTCTGACCGGCTCT
GAAGTACCTGAGGATGTCATTAGCGTTGGCAGTAATCTAGTCATTCAGTTCAGTGCAGAT
TCATCCATCGTTGGACGTGGTTTCTCGTTCACCTATGAGAGATTCTTTGATTGTCCTGCA
GGATTTGTTGAGGTTGATGTCAATGGTCCCACATGCTACARATTTGGTAGTGWGACATCC
ACCTGGCAACAGGCCAGAGCTGACTGCCGTGCTACTCCTGGGGCTGATCTCATCATGATA
AACAATGCTCTGGAGAACCGTTACATCAGGGATGTCTCAGGTGGAGAAGAGTGGTGGATC
GGTTACTACGACGGAGGTCAAGAAGGCGTGTTCACTTACGTGGAGTGTGACACTTCRAAT
GCGGGATGGGCCATCTACAACTGGGCTGACGATCAACCTAGTCGGGTGCCTGGCAACCTG
GAAGACTGTGTCTACATCCTAGGCGCTGATGGATATTACTACGACGACAGATGTGATGTA
GCCAAGAAGTACATCTGTGAAACAATCCCAGTTCCAGACATTATTCCGGATGCSTACAAC
CCTAGTGGGCTGATGACGGAGGCTCTGAGCTCAGACATCATACGTGTCAGTTGGACTCCA
AGCTCTTATCGTTGTGATGTCACAGGTTACGCCATCGAATTCACACCGGCTGATGGAWTR
GGAMWGGGACCTGACTATACCTGCTGGAGGTTTGGAGTGAACCCACAAACATGGTACGAT
GCTCGGCTCAATTGCCAGGCCGATGACCCGGATGCTGACCTYGCCGTCATCGACACATTA
GCTGAACTCGACTTTGTCAACAACACTCGCTTTCCTTTGGCATCCTGGATTGGTTTCAAC
GATCTTGGAACTGAAAGACTCTTCCGTTGGGTGGACTGCGGGGCCCCGACCACTTGGCAG
TCTGCCAACTGGGCTCCAGGAGCCCCCTCAGATCTCCTTGGTAACGATGACTGCGTTGAG
CTAACCACCGCGGGGGAATGGGAYGATATCTCATGCGACTCCACCAGACCTTTCATCTGT
AAGGTCCAGGCTAAGGGTTTCACCGAGGAGGATCAATACCCATCTCAGTTCATGGTTCAA
CCTACCTCAGCCCTGACTGCCTCTGCCATGTGGGTGCCATCCCTATCCAGCTGCAACCTC
CTCGGCTACTACCTCATCGCTTCAGACGGCGGCATCAACGACGACATTATCGTCGACGTC
ATCGGATCAATCTCCGTACGAGGCGAGATCACCGGGCTGAAACCTGACTTTCTGTATGTT
GTGTCCATCACTCCTTACACGGCACAGGGTGTCTTGGAGAGCAGATTTATGACTACCATC
CAGACATTCAATGAATCCACCATCTGCCCCGAAGGTTTCGAAATCGGCTACAACTACGGC
TGTTACCGCTTCGTAACTGACTCAAAGGACTGGGACGAGGCTCGTATGGACTGCATGAGC
ACGCCCAATGGAGACCTGGCTGTTGTAGATACTCAGGATGAGATGGACTTTTTCATTGAG
AAAGGATTCGGTGGCTATGATTGGTGGGTCGGTCTGTACGACAGGGCACAGGATGGATCC
TATCGCTGGGTAGACTGTTCTGACCTCTCGACCTGGGGTCAAGCCCAGTGGGACATAGGT
CAGCCATCGGACGTTGACGGCAGCGAGAACTGTGGTCAACTCCAGGACAATGCCAAGTTC
AATGATAGGGCCTGTGAGAGGGCTCTGCCTTACGTTTGTGAGATCATCGTGAAAGATTTC
MCTTATGATGATGTTGACCCATCTCTATTCATGAGCACTGCAGTCACCGAGGATTCACTT
CAACTTCGATGGATGCCGTCAGACTACAACTGTGACATCGTCGGATATACAATTACCTAC
ATGAACAGAGGTATCCAGATTGTTGAGGTGCCAGGAGGTGACTCTAACAGCCAGCTGATT
ACTGATCTTATGCCAGAGACCACTTACACCTTCACCCTACGTACAAACACCTACATGGGA
CCAAGGAATACAACCCAAACAACAAGGGCGACCACACTGCCACCTGCAAATCCATGTCCT
GAGGGTTGGTTCCTTGGATACGGTGAGCACTGCTACAAGGTTGTCAAGACACTTGTCACA
TGGGACGAGGCTCGGGATGATTGTATGTCTGTCGATGGTGGTGATCTGGTTGTCATAGAA
ACAGCTGCAGAGAATCAGTACCTGCTGAACGCGACTCTTGGAAACGACTTCTGGATTGGT
TACTATGACCGAGCCAGAGAGGGTGAGTGGAGCTGGGTGGACTGTGGAGCTGATACCGAG
TTTGCCTACTCTAACTGGGCCCCTGGACAGCCTAACGATCTCAATGGTCTGCAGGACTGC
GGGCAAGTCACCAACTTTGGGGAATATAACGACTGGGAGTGTACCCGCACCATGATGTAC
ATCTGTGAGATCTGGCCTAAGAGTAAGTCCAAGAACTTTCCCTTTTTAATTAATGTCCAG
GGACTCTGTTGTAAGAGAGTA

>spal
WTCSTAAGCGAKAGCTTAACTTGGGTGGAAGCCAGAGAACGATGTCTGACTGGAGAAGTG
GAAGAGGCGGATCTTATTAACATTGAGACAGAGGAGGAGAACGASTATATAGGGTCCAKG
ATTCCTSCCMMAGGAGACTACTGGATAGGACTGTATGATGTAATCGAAGAGGGAGAGTTC
TTCTGGAGCTACGAGTGTGTCCTACCCCCCTACCGCGGCTGGCTTGGTGGCAATCATCCA
AAGAACTCTGACGAAAACTGCGTTACCATGGATAGAAGTGGATTTTGGGACGATGCAAAC
TGCAGTAGCTCGTCGGTTGCAGGATACATCTGTGAAACGACAACTCGAGAGTTTGGATCG
GACCCCACTGATGTTGTACCTTCCCTGTTCCGAGGCACTGCCTTCAATGAGACGGCAGTA
GACTTGACATGGAACCCTCCTGCACAGACCTGTGATGTCTCTGGCTACAAGGTTTCTGTC
TTCAAGACGACGCTCCAGTTTGAGGTAGAAGTCCAGGGCGGAGATACAAGTGCAGTGAGG
ATCAGTGGGTTGAACAAAGGAATGGTTTATACTTTCCGGTTGACACCCTATTCATTTTCC
TTCCAAGRCGAAGTTGTGCCAACGGAAACAAACGTTCAAACACTTGGTTGTCCCCTTGGT
TACGAGGCATCAGGAGAGGGAATCTGTTACCGCTACTTTAGCGATGCAAAGACGTGGACA
GAGGCTGCGACGGACTGTCGTAGAGTGTTAGGTGCTGACCTGGTCACCATYGTRGACGAG
ACTGAACTGGCCTACCTCCGAACAATCRGCGTTGATGATGGATGGACTGGAATGTCSGAC
TCCATGACRGAGGRTGATTTCACTTGGTCAACATGCTTTGACTGGAGTCGAGAGCMATGG
AAYACACCAACAGGAAACACARRGGACAACGACTGTGTCTWCTTGGACAACAGTACGGGW
GGATTGGTCGCCGAGAATTGCTCTGCTCAGTATGCATACTTCTGTGAATTYAAYGAAGTG
TTTGATATCTACCCWACGGAGCTCARGGCAGAGGTTTTGAGCTACTCAGAGGTCATGCTG
TCATGGACTGTACCAGAAAACCCATGTGGGGTGACCGGATACCGTGTCCAGTACTACACA
GGATTGATCCGTAGTGATATTCAGGTGGATGGAGCTGAAAGTGATTCTGTTTTAGTCATG
AATCTCGAGGAAACTACACGCTACTTCTTCACCATCGCTCCACTTGTGACCGGCTCCATC
TACCCTCAGAGTGATCCCATCAATGCTACAACAGATATGGCTCCACCTTGTCCTGAGGAC
TATGTCTTGGGCTTTGGCGGTTCATGCTACAGGGTCAGCAGAGACTTTGCCACCTGGGCT
GAAGCAAGGGCAGACTGCCTCCAGACTGAGAATTCAGATCTGGTTGAAATCACCAGCGAG
AATATGACATCTTACTTGCAGACAGAAACAGGCAATGGGATCTACTGGATTGGTCTGTAT
GATGCAGCCATTGAAAGTGACTGGCGCTGGGGTTCGGACTGTATGATGCCCTCTTACACT
CGATGGGCGCCAGGTGAGCCGGGCAACAGCACTGGTTTGGACCAGGACTGTGCTACACTC
AATGGTGTGACGGGAGGATGGACCGACCAAATTTGCACCAATACTCTGCAATACATCTGT
GAGATCAAAGAAAAGACATCGTCTCCTGACCGAGTATCACCCTCTGGTTTGAGCGGCGAC
TCCCAAACCCCCTCCTCAATCACCGTCACCTGGACGCCGTCTGCCCAACAGTGCGACATC
TTGGCCTATATCATAGGCTGGCAGGGCCAGAATGGTCAAACCGGTACGCAGACGGTCTCG
GGAGGAGCGTCCTCTACCACCATCATCACCAACCTGACCCCAGCAACGGACTACGTCATA
TTTATTGATACGCTGACTTTCAGCTTTGGAAACCTTGGCAATGGAGCTGGACTTGAGGTG
TCTACCGGTGCTTCCTGCCCCTCTGGATATGAGCTAGGGCCTACAGGAGATTGCTATAGC
TTTGTCCGAGGCGCCATTGAGTTCCACTTTGCTCGTGAGCTGTGCCAGCGAACCGATGGG
GGAGATCTGGTGGTCATAGAGACCCCACGAGAACATGAATATATCATGAATATGACACAA
GAGGGTGATTGGTGGGTCGGATTATACGATGTTGGTACAGAAGGGAACCATCGCTGGGTG
GATTGCTCTGATATGAACATCTGGCAGCTATCAAACTGGGCTCCCGGTCAGCCAGACGAT
ACGGACGGGACACAGGATTGCGGTCAGATGATTTCTAGTGGTGAATGGATGGACTGGCCG
TGTGACAGACAGAATATGTACATCTGTGAGATCAATCCATTCAATCTTTTACCTGGAGAT
CTAAGCCCCTCAGCTTTCACAGCCACTCCGCTTTCCATCGTCAGTATCCTMCTGTCTTGG
GTACCATCYGAACAAGGCTGCGACGTGATTGGCTACCGAATCTTCGTCTCTCAGGGYCTG
GCTTCATACACCTTTGACATCGAAGATGGAGACACAAGCAACTATATTGTCAATGATCTG
CTGATCGACACRGARTATGGCTTCCGTATCTCAGCTCTGACCATCACTGGACCTCTRCCG
TATAGYGAWCTTGTCACAGCTAGCACCAACAATGAAACAATTGGCTGCCCAATGGACTAT
GAAGAAGGTTACATGGATCAATGCTACCGCTTTGTCAAGGGTTCTCTGACCTGGAGYCAA
GCTCGACTAGAATGCGGCAAGGACTTYGGAGGAGARCTCATGGTCGTTGACAACCRAGAR
GAATATGMTTACATCCGGGAAAAAACAGTGGAAGGAGATTGGTGGATAGGATTGCAAGAC
CAGTGGTCAGAGGGTGACTTCCGCTGGACAGACTGTTCAWYGATGACCGAATGGCAGATG
ACCAACTGGGCACCAGATGAGCCAGATATGAATGGYGATGCTCARGACTGTGTCCAGATG
ATCTCCAGTGGTCAGTGGATGGACTGGCCATGTCAAAGGCCAAATCAGTTCATCTGTGAG
ATCTTTGCTAAAGACTACGTCCCRATCCAGACCGCTCCAAGYAACTTCAGCGGTGAGGGW
ATCTCCGACTCRGAGATCCTTCTGACCTGGGCTCCGTCRGAGTTCATCTGTGATGTCCGA
GGCTACATGATCGAGTACWCGGACCTCAAYAACRTTGTAGARTTCTCTGTAGTAGGTGGC
ACCACTGATAACGTCGTGGTGACCGGTCTTCGTGCTGATACACCGTATCGCTTCTCYATC
AAGCCCCTGCTTCTYGTGGATAGGAATTTGGACTATGGCTTACCTACAGAAGGAATCACA
CTTCCTTATTCAGGATGCGACGAACCTGTCCTCATTATCARTGCCCCAGGCAACATCTCA
TCTCCCAACTTCCCAAGCAGCTACCCACCCTCTGTGGACTGCATCACCACCATCTCCTTG
GATACCCGCATCCAGCTGACCTTCCAGCTCCTCTTCATCCTCCCGGAYACYGAAGACTAT
GTCACCATCTCAGAGCTGGGAGAGAATGGATACGAGGAGAGAYTGAGGCTTACTGGAATA
TTTTTGCCCAAGTCTTACATCAGTGAAGCCACATCRATYCAGATCAGGTTTGTGTCAGAT
GCTCGTATTGAAGGCTTGGGTTTCTTCTTRACCTACACCGAGTACAATGTTGAATTACCT
AGTGAGAAGCGATGCACCAATGTATACCCTCTCAAGACTGGACCAGTCCCTCTTTTCTTC
AACTCTCCTGGCTACCCCAACGGTTAYGARGACAACCAGAACTGCGACTATGTCTTCGAG
CAATCCYCCACYGCTACAGGGGATGTCGGGATCACCGCCGATAATCTCATCGAGCTCAAC
TTCAACGACTTCAATCTGGAGAACAGCTACGACATCCTCATCGTAGGAACAGGCATGGAT
CCATCCGATCTKACRACAGAGATYGGCCGCTACTCGGGWASCACCACRCCGGATGTCATT
CGCAGCGCTGAGGAGGCTGTTTGGTTGACGTTAGAGACKGATTCTTCTAATGCAGCTGTT
GCGCGGGGATTCTCACTGAGTGCTAAYGAGAAAACTCCAGGTGAGATTCCAGCCACCAAA
GAGCCMCCTCCATTYAACAACCCAGCYTGGAACGGCACCTGCGGGGGTACATTGATAGTC
CCCGTCGCTGGCTTCCAGAAGGTCCAGTCACCAAACTACCCYMWGGACTACTCTAACAAC
ATGGAGTGTGTGTGGTACCTGCAGACAGACCAACCCGGCAGGTTYAGGATCGGCATGGAG
ACCAATGAATTCTTTACYGAAACTGGATATGATATGGTTGAGATTGGTCGTGGCAGCGAT
GCTTCCGATGCCTCCACCCACTACGCCTCGCTCTCAGGATCACTGGAACCATTCTCTTTC
ATGATTGAAGAGTCTGTAGGCTGGGTTAGATTCACATCAGACTATTCCAATGTCAACACR
GGATTCTCYCTCATYGCGGAGCAAGTCAGAGATTGTGAGGAGACGATYGTCATWACACCC
GTCACCAGGACCATCACATCACCAAACTACCCATTGCCCTATGGCACCAATAGCTACTGC
CTCTGGTCTATAGTCTCGTCCTCCGGAGCCCCAATCAGGGCTGTCGTCACAGATTTCAKG
ACCGAGGACCAGTATGACGTGCTGGATGTAGGTTCTGGTAGAGGGGAGAACGCCGTAAAC
TTGGATACCCGTGTCGCTCAGTTCTCAGGATACGCCAATGAATCCTTCACCACTAACTCC
GCGCTCATGTGGCTTGCTTTCAACAGTGATGCCAGCAACAACTTTGGTGGATTTGAAATA
AGATTCTTTGATGACATGTGCTCCAATGAGATCATCACAGACATGTCCGGTACCATCSAG
TCACCTGGGTATGGGCTCCAGTATCCCAACTATGCCTCCTGTAACTGGGCTATAACGGTG
GAAGAAGGGTACAACATCCGTCTCTCCTTCCAGGGCTTTGACCTCNAGACCGGCCGGGAT
NCCCTGAGCATTGTGGGAAGCCGTGGAAACTCTGTCGGACCCTTGGTTCTGACTGGCTCT
GAAGTACCTGAGGATGTCATTAGCGTTGGCAGTAATCTAGTCATCCAGTTCAGTGCAGAT
TCATCCATCGTTGGGCGTGGTTTCTCGTTCACCTATGAGAGATTCTTTGATTGTCCTGCA
GGATTTGTTGAGGTTGATGTCAATGGTCCCACATGCTACAAATTTGGTAGTGGGACATCC
ACCTGGCAACAGGCCAGAGCTGACTGCCGTRCTACTCCTGGTGCTGATCTCATCATGATA
AACAATGCYCTGGARAACCGTTACATCAGGGATGTCTCAGGTGGAGAAGAGTGGTGGATC
GGTTACTACGACGGAGGTCAAGAGGGCGTWTTCACTTACGTGGARTGTGACACTTCGAMC
RYGGGATGGGCCATCTACAACTGGGCTGACGATCAACCTAGTCGGGTGCCTGGCAACCTK
GAAGACTGTGTCTACATCCTAGGCGCTGATGGATATTACTAYGACGACAGATGTGATGTA
GCCAAGAAGTACATCTGTGAAACGATCCCAGTTCCAGACATCATTCCSGATGCGTTCAAC
CCTAGTGGGCTGATGACGGAGGCTYTGAGCTCAGACATCATACGTGTCASTTGGACTCCA
AGCTCTTATCGTTGTGATGTCACAGGTTACGCCATCGAATTCACACCGGCTGATGGATTA
GGACAGGGACCTGACTATACCTGCTGGAGGTTTGSWGTKAACCCACAAACMTGGTACGAT
GCTCGGCTCAATTGCCAGGSCGATGACCCSGATGCTGACCTCGCYGTCATYGACACACTC
GCTGAACTCGACTTTGTCAACAACACTCGTTTGCCTGTGGCATCCTGGATTGGTTTCAAT
GATCTCGGAACTGAAAGACTCTTCCGTTGGGTGGACTGCGGGGCCCCGACCACTTGGCAG
TCTGCCAACTGGGCTCCAGGCGCCCCCTCAGATCTCCTTGGTAACGATGACTGCGTTGAG
CTGACCACCGCAGGGGAATGGGACGATGTCTCATGCGACAACACCAGACCTTTCATCTGT
AAGGTCCAGGCTAAGGGTTTCACAGAGGAGGATCAATACCCATCTCAGTTCATGGTCCAA
CCTACCTCGGCCCTGACTGCCTCAGCCACGTGGGTGCCAGCCCTATCCAGCTGCAACCTC
CTCGGCTACTACCTCATCGCTTCAGACGGCGGCATCAACGACGACATCATCGTCGACGTC
ATCGGATCGATCTCCGTACGAGGCGAGATCACTGGGCTGAAACCTGACTTTCTGTATGTT
GTGTCCATCGCTCCGTACACGGCACAGGGTGTMTTGGAGAGCAGATTTATGACTACGATC
CAGACATTCAATGAATCCACCATCTGCCCCGAAGGTTACGAAATYGGCTACAACTACARC
TGTTACCGCTTCGTRACTGACTCWAAGGACTGGGACGAGGCTCGTATGGACTGCATGASC
ACGCCCAATGGAGACCTGGCTGTTGTAGATACTCAGGATGAGATGRACTTTTTCATTGAG
AAAGGATTCGGYGGCTATGATTGGTGGGTCGGTCTGTACGACAGGGCACARGATGGATCC
TATCGCTGGGTAGACTGCTCTGACCTCTCGACCTGGGGTCAAGCCCAGTGGGACATAGGT
CAGCCATCGGACGTTGACGGCAGCGAGAACTGTGGTCAACTCCAGGACAATGCCAAGTTC
AATGATAGGGCCTGTGAGAGGGCTYTGCCTTACGTTTGTGAGATCATCGTGAAAGATTTC
WCTTMCGAWGATGTTGACCCATCTCTATTCATCAGCACTGCAGTCACMGAGRATTCACTT
CAACTTCAATGGATGCCRTCAGACTACAACTGTGACATCGTTGGATATACAATTACCTAC
ATGAACAGAGGTATCCAGATTGTTGAGGTGCCAGGAGGTGACTCTAATAGCCAGCTGATT
ACYGATCTTATGCCAGAGACCGMTTACACCTTCAMCCTACGTACAAAYACCTAYATGGGA
CYAAGGAATACAACCCAAACAACAAGGGCGACCACRCTGCCACCTGCAAATCCATGTCCT
GAGGGTTGGTTCCTTGGATACGGTGAGCACTGCTACAAGGTTGTCAAGTCACTTGTCACA
TGGGACGAGGCTCGTGATGATTGTATGTCTGTCGATGGTGGTGATCTGGTTGTCATAGAA
ACAGCTGCAGAGAATCAGTACCTGCTGAACGCGACTCTTGGAAACGACTTCTGGATTGGT
TACTATGACCGWGCCAGGGAGGGYGAGTGGAGCTGGGTGGACTGTGGAGCTGATACCGAC
TTTGCCTACTCTAACTGGGCCCCTGGACAGCCTAACGATCTCAACGGTCTGCAGGACTGC
GGGCAAGTCACCAACTTTGGGGAATATAACGACTGGGAGTGTACCCGCACCATGATGTAC
ATCTGTGAGATCTGGCCCAAGAGTAAGTCCAAGAACATCCCCTTTTNAATTAATGTCCAG
AGATTCTGTTGTAAGAGAGTT

>sfra
ATCRTAAGCGAGAGCTTATCTTGGGTGGAGGCCAGRGACCGATGTCTTACTGGAGAAGTG
GAAGAGGCAGATCTTTTTAACATTGAGACAATGGAGGAGAACCAGTATATARRGTCCATG
ATTCCTNTCCAAGGAGACTACTGGATAGGACTGTATGATGTAGTCGAAGAGGGAGAGTTC
TTCTGGAGCTATGAGTGTCTCCTACCCCCCTACCGCAGCTGGGTTGGTGGCAATCATCCC
AAGAACCCTGACGAAAACTGTGTTACCATGGATACAAGTGGCTTATGGAACGATGCAAAC
TGCGATGGCTCGTCGGTTGCAGGATACATCTGTGAAACGACACCTCGAGAGTTTGGATCG
GACCCCGCTGATATTTTACCTTCCGTGTTCCGAGGCAATGCCTTCAATGAGACGGTAGTA
GACTTGCTATGGGTCCCTCCTCAACAGACTTGTGATGTCTCTGGCTATACGGTTTCTGTC
TACAAGACATCGCTCCAGTTTGTGGTAGAAGTCCAGGGTGGAGATACAAGTGCAGTGAGG
ATCAGTGGTTTGAACAAAGGAACAGTATATACTTTCCGGCTGGAACCCATATCATTTTCC
TTCCAAAACGATGTTGTGCCAGTGGACACAAACGTTCAAACACTTGGTTGTCCCCTTGGT
TACGAGGCATCTGAAGAGGGAATTTGTTACCGTTACGTTAGAGATGCGAAGACGTGGACA
GAGGCTGCGACGGACTGTCGTAGAGTGTTAGGTGCTGACCTGGTCACCATCGTTGACGAG
ACTGAATTGGCATACCTACAAACAATTAGCGAGGATGATGCTTGGACTGGAATGTCAGAC
TCTATGACAGAGGGTAATTTTACTTGGTCAACRTGCTTTGAATGGAGTCRAGAGCAATGG
AATACACCATCAGGAAACACAGAGGACAAYGACTGTGTCTTCTTCTTAAACAGTATGGGT
GGACTGGTCGCTGAGAATTGCTCTGCACAGTATTCATACTTCTGTGAATTCAATGAAGTG
TTTGATATCTACCCAACGGATCTCAAGGCAGAGGTTTTGAGCTACTCRGAGGTCATGCTG
TCATGGACTATACCAGAAAACGTATGTGGGGTGACYGGATACCGYGTCCAGTACTACACA
GGATTGATCCGTGGGGATGTTCAGGTGGATGGAGCTGAAAGTGATTCTGTTGTAGTCATG
AATCTRGAGGAAGACACTCGCTACTTCTTCACCATCGCTCCACTTGTCACCGGCTCCACC
TATCCTCAAAGTAACCCCATCAATGCTACAACAGATATGGCTCCACCTTGTCCTGAGGAC
TATGCCTTGGGCTTTGGCGGTACCTGCTTCAAGTTCAGCAGAGACTTTGCCACTTGGGCT
GATGCAAGGGCAGACTGCCTCCAGATTGAGAATTCAGATTTGGTTGAAATCACCAACGAG
AATATGACATCCTACTTGCAGTCAGAAACAGGGAATGGCCTCTACTGGATTGGTCTTTAT
GATGCAGCCAATGAAAATGACTGGCGATGGGGTTCGGACTGTATGGCGCCCTCCTACACT
CGATGGGCACCAGGTGAACCGGGCAACAACACTGGTTTGGACCAGGACTGTGCTATACTC
AATGGCGTGACGGGAGAATGGAGYGACCAAATTTGCAMCACTAATCTGCTATACATCTGT
GAGATCAAAGAAAAGAnnnnnnnnnnNNNNNGTGTTTCACCCTCTGGTTTGAGCGGCAAC
TCCCAAACMCCATCCTCAATAACTGTCACCTGGACGCCGGCTGAACAACAGTGYGACATC
TTGGCCTATATCATAGGCTGGCAGGGCAAGAATGGAGAAACCGGTACGCAGACGGTCTCK
GGAGGAGAGTCYTCTAGGACCATCATTAACAACTTGACTCCTGCAACGGACTAYGTCATA
TTTATTGATACGCTGACTTTCAGCTTTGGAAATCTTGGCAATGGAGCTGGACTTSAGGTG
TCTACCGATGATTCCTGCCCTACTGGATATGAGCTWGGGCCTACAGGAGAYTGCTATAGC
TTTGTYCGAGGTGCCATTGAATTCCACTTTGCTCGTGAGCTGTGCCAACGAACAGATGGA
GGAGATCTGGTGGTYATAGAGACCCCACRAGAACATGAATATATCATGAATATGACACAA
GAGGGTGATTGGTGGGTYGGATTATATGATGTTGGTACAGAAGGCAACCATCGCTGGGTA
GATTGCTCTGACATGAACATCTGGCAGCTATCAAACTGGGCTCCAGGCCAGCCAGAYGAT
ACTGACGGGACACAGGATTGCGGTCAGATGATCTCWAGTGGAGAATGGATGGACTGGCCK
TGTGAYAGACARAACATGTACATCTGTGAGATYGATCCATTCAnnnnnnnnnnnnnnnnn
nnnnnnCCCTCAGACTTCACAGCCACTTCGCTSTCCATCGTYAGTATCCTCCTGTCTTGG
GTACCATCTGAACTYGGYTGCGAYGTGACTGGCTACCGAATCTTAGTCTCTCAGGGTCTG
ACTGCAACCACCTTTGACATCGAAGGAGGAGACTCAAGCAGCTATATTGTCAACGATCTG
CTGATCGGCACAGAATACGGCTTCCGTATCTCAGCTCTGACCATCACCGGACCTCTGCCG
TATAGTGAACTTGTCACAGCTAGCACCAATAATGAAACGRTTGACTGCCCAATGGACTAT
GAAGAAGGTTACATGGATCGTTGCTACCGCTTTGTCAAGGGTTCTCTCACCTGGAGTCAA
GCTCGACTAGAATGCRGCAAAGACTTCGGAGGAGAACTCATGGTCGTCGACAACCAAGAA
GAATATGATTACATCCGGGAAAAAACAGTGGAAGGAGATTGGTGGATAGGATTGCAAGAC
CAGTGGTCAGAGGGTGACTTCCGCTGGACGGACTGTTCATCAATGACCGAATGGCAGATG
ACCAACTGGGCACCAAATGAGCCAGATGAGAATGGTGATGCTCAAGACTGTGTCCAGATG
ATCTCCAGTGGTCAGTGGATGGACTGGCCCTGTCAAAGGCCAAATCAGTTCATCTGTGAG
ATCTTTGCTAAAGACTACGTCCCGATCCAGACTGCTCCAAGTAACTTCAGCGGTGAGGGT
ATCTCCGACTCAGAGGTCCTTTTGACCTGGGTTCCGTCAGAGTTCATCTGTGATGTCAGA
GGCTACATGATCGAGTACACGGACCTCAATAACATTGTAGAATTCTCTGTAGTAGGTGGT
GCCACTGATAACGTCCTGGTGACAGGTCTTCGTGCTAATACACCGTATCGCTTCTCCATC
AAGCCCCTGCTTCTTGTGGATAGGAATTTGGAATATGGCGTACCTACAGAAGCAATCACA
CTTCCTTATTCAGNANNNNNGGAACNTNTNNNCATTACCAATGCCCCTGGCAACATCTCG
TCTCCCAACTTCCCTAGCAACTACCCACCCTCTGTGGACTGCATCTACACCATCTCCTTG
GATACCCGCATCCAGTTGACCTTCCAGCTCCTCTTCATCCTCCCGGATCCTGAAGACTAT
GTCACCATCTCAGAGTTGGGAGAAAATGGATACGAGGAGAGACTGAGGCTTAGTGGAATA
TTTTTGCCCAAGTCTTACATCAGTGAAGCCACATCAATCCAGATCAGGTTTGTGTCAGAT
GCTCGTATAGAAGGGTTGGGTTTCTTCTTGACCTACTCTGAGTACAATGTTGAATTACCT
GGTGAAAAGCAGTGCACCAATGTGTACCCTCTCAAGACTGGACCAGTCCCTCTGTTCTTC
AACTCTCCTGGATACCCCAATGGTTATGAAGACAACCAGAACTGCAACTATGTCTTCGAG
CAATCCTCCACCGCTCTAGGGGACGTCAAGGTCGCTGCCGATAATCTCATCGAGCTCAAC
TTCACCGACTTCAGCCTGGAGAACAGCTATGACATCCTCATCGTAGGAACAGGCATGGAT
CCATCCGATGGTGCAACAGAGATTGGMCGCTACTCAGGAACCAACAAACCAGATTTCATT
CGCAGTGCTGATGAGGCTATTTGGTTGAAGTTAGAGACTGATTCTTCTAATGCCGATGCT
GCGCGGGGATTCTCACTGAGTGCTAATGAGAAAACTCCAGGTGAGATTCCAGCCACCAAA
CAGCCACCTCCACTGGACAAYCCAGCCTGGAATGGCACCTGTGGCGGTACATTGATTGTC
CCCGTAGCTGGYTTCCAGAAGGTCCAGACTCCAAACTACCCTCTGGACTACTCCAACAAC
ATGGACTGTGTATGGTACTTACAGACAGACCAGAGCGGCAGGTTTAGGATTGGCATGGAG
ACCAATGAATTCTTTACSGAAGCTGGATATGATATCGTTGAGATTGGTCGTGGCAGCGAT
GCTTCTGATCCATCCACTCACTACGCYTCACTCTCAGGAACCCTGGAACCATTCTCTTTC
ATGATTGAAGAGTCTGTAGGCTGGGTTAGATTCACATCAGACTATTCCAATGTCAACATG
GGATTCTCTCTCATWGCGGAGCAAGTCAGAGATTGTGAGGAGACGATTGTCATTACACCT
GTCACCAGGACCATCAGATCACCAAACTATCCATTGCCCTATGGCACCAATGGCTACTGC
CTCTGGTCTATTGTCTCATCCTCTGGAGCCCCAATCAGGGCTGTCGTCACAGATTTCAAT
ACCGAGGAGCAGTATGACATGCTGGATGTAGGTTCTGGTAGAGGAGAGAACGCYGTCTCC
TTGGATACCCGTGTCRCTCAGCTCTCAGGACACGTCAACGAATCCTTCACCACAAACTCC
ATCCTCATGTGGCTTGCTTTCACCAGTGATGCCAGCAACAACTTTGGTGGATTTGAAATA
ACATTCTTTGATGACATGTGCTCYAATGAGGTCATCACAGATACYTCCGGTWCCATCCAG
TCACCTGGGTATGGTTTCCAGTATCnnnnnnnnnnnnnnnnnnnnnnnnnnnnnnnnnnn
nnnnnnnnnnnnnnnnnnnnnnnnnnnnnnnnnnnnnnnnnnnnnnnnnnnnnnnnnnnn
nnnnnnnnnnnnnnnnnnnnnnnnnnnnnnnnnnnnnnnnnnnnnGTTCTGACCGGCTCT
GAAGTMCCTGAGGATGTCATTAGCATTGGCAGTAATCTAGTCATCCAGTTCAGTGCAGAT
TCATCCATCGTTGGACGTGGTTTCTCGTTCACCTATGAGAGATTCTTTGATTGTCCWGAA
GGATTTGTTGAGGCTGATGTCAATGGTCCCACATGCTACAAATTTGGTGGTGTGACATCC
ACCTGGTTACAGGCCAGAGCTGACTGCCGTGCTACTCCTGGTGCTGATCTTATCATGATT
AACAATGCYYTGGARAACCGTTTCATCAGRGATGTYTCTGGTGGGGAAGAGTGGTGGATC
GGTTACTACGATGGAGGTCAAGAGGGCGTCTTCACTTATGTGGAATGCGACACTTCAACC
ACGGGATGGGCCATCTACAACTGGGCTGACGATCAACCTAGTCGGTTGCCTGGCAACCTG
GAAGACTGTGTCTACATCCTAGGTGCAGATGGATATTACTACGATGACAGGTGTGATGTA
GCGAAGAAGTACATCTGCGAAACAATCCCAGTTCCCGACATCATTCCGGATGCGTACAAC
CCTAGTGAGCTGATGACGGAGGCTCTGAGCTCCGACATCATACGTGTCAGYTGGAGTCCA
AGCTCTTATCGTTGTGATGTCACAGGATACACCATCACATACACACCAGCTGGTGGAATT
GGAGAGGGACCTGACTATACCTGCTGGAGGTTTGCGGTGAACCCACAAACCTGGTACGAT
GCTCGGCTCAATTGCCAGGCCGATGACCCGGATGCTGACCTCGCCATCATCGACACCATT
GCTGAACTCGACTTTGTCAACAACACTCGTTTGCCTTTGGCATCCTGGATTGGTTTCAAT
GATCTTGGAAATGAGCGCCTCTTCCGTTGGATGGACTGCCAGGCCCCGGACACTTGGCAG
ACTGCCAACTGGGCTCCAGGCGCCCCGTCAGATCCCCTTGGTAACAATGACTGCGTTGAG
CTGACTACCGCAGGGGAATGGGACGATATCTCATGCGACACCACCAGACCTTTCATCTGT
AAGGTCCAGGCTAAGGGTTTCACAGAAGAGGATCAATACCCATCCCAGTTYATGGTCGAA
CCTACMTCAGCCTTGACTGCATCTGCCATGTGGGTGCCATCCCTATCCAGCTGCAACCTC
CTCGGCTACTACCTCATTGCTTCAGACGGCGGCATCAGTGACGACATCATCATCGACGTC
GTCGGCTCGATCTCCTTACGAGGCGAGATCACCGGTCTGAAACCAGACACTCTGTATGTT
GTGTCTATTACTCCTTACACTGCACAGGGTGTATTGGAGAGCAGATATATGACTCTGATC
CAGACATTCAATGAATCCACCATCTGCCCCGAAGGTTACGAAGTCGGCTACAACTACGGC
TGTTACCGCTTTGTAACTGACTCGAAGGACTGGGACGATGCTCGTATGGACTGCATGAGC
ACGTCCAATGGAGATCTGGCTGTTGTAGATACTCAGGATGAGATGGCCTTTTTCATTGAG
AAAGGATTYGGKGGCTATGATTGGTGGGTCGGTCTGTACGACAGGGCAGAGGATGGATCC
TATCGCTGGGTAGACTGCTCTGACCTCTCAGCCTGGGGTCAAGCCCAGTGGGACATAGGT
CAGCCATCGGACGTTGACGGCAGCGAGAACTGTGGYCAACTCCAGGACAATGCCAAGTTC
AATGATAGGGCCTGTGAGAGGGCTCTGCCTTACGTTTGTGAGATCATCGTGAAAGATTTC
ACTTACAATGATGTTGACCCGTCTCTATTCACAAGCACTGCAGTCACTGAGGATTCACTT
CTACTTCGATGGTCGCCGTCAGACTACAACTGTGATATCGTTGGATATACAATTACCTAC
ATGAACAATGGTCTCCAGATTGTCGAGGTGCCAGGAGGTGACTCTAATAGCCAGCTGATT
ACCGGTCTTATGSCAGAGACCACTTACACCTTCACCCTACGTGCAAACACCTATATGRGA
CCAAGGAATACAACCCGAACAACAACAGTGACCACGCTGCCACCTGCAAATCCATGTCCT
GAGGGTTGGTTCCTTGGATAYGGTGAGCACTGCTATAAGGTTGTCAAGACCCTTGTCACA
TGGGACGAGGCTCGTGATGATTGTATGTCTGTCGATGGTGGTGATCTGGTTGTCATAGAA
ACAGCTGCAGAGAATCAGTACCTGCTGAACGCGACTCTTGGAAACGACTTCTGGATTGGA
TACTATGACCGAGCCAGAGAGGGCGAGTGGAGTTGGGTTGACTGTGGAGCTGATACAGAG
TTTGCCTACTCTAACTGGGCCCCTGGACAGCCTAACGATCTCAACGGTTTGCAGGACTGC
GGGCAAGTCACCAACTTTGGGGAATATAACGACTGGGAGTGCGCCCGCACCATGATGTAC
ATCTGTGAGATCTGGCCGAAGAGTAAGTTCAAGAACTTCCCCTTTTTNATTAATGTCCGG
GGACTCTGTTGTCAGAGAGCT

>afraSS
ATCTTAAGCGAGAGCTTAACTTGGGTGGAAGCCAGAGAACGATGTCTGACTGGAGAAGTG
GAAGAGGCGGATCTTATTAACATTGAGACAGAGGAGGAGAACGTGTATATAGGGTCCATG
ATTCCTGCCCAAGGAGACTACTGGATAGGACTGTATGATGTAGTGGAAGAGGGAGAGTTC
TTCTGGAGCTACGAGTGTGTCCTACCCCCCTACCGCGGCTGGAATGGTGGCAATCATCCA
AAGAACTCTGACGAAAACTGTGTTACCATGGATACAAGTGGACTTTGGGACGATGCAAAC
TGCAGTAGCTCGTCGGTTGCAGGATACATCTGTGAAACGACAACTCGAGAGCCTGGATCG
GACCCCACTGATGTTGTACCTTTCCTGTTCCGAGGCACTGCCTTCAATGAGACGGCAGTA
GACTTGACATGGATACCTCCTGCACAGACTTGTGACGTCTCTGGCTACAAGGTGTCTGTC
TTCAAGACGTCACTCCAGTTTGAGGTAGAGGTCCAGGGTGGAGATACAAGTGCAGTGAGG
ATCAGTGGGTTGAACAAAGGAATGGTATATACTTTCCGGCTGACACCCTATTCATTTTCC
TTCCAAGGCGAAGTTGTGCCAACGGAAACAAACGTTCAAACACTTGGTTGTCCCCTTGGT
TACGAGGCATCAKSAGAGGGAATCTGTTACCGCTACTTTAGCGATGCAAAGACGTGGACC
GAGGCTGCGACGGACTGTCGTAGAGTGTTAGGTGCTGACCTGGTCACCATCGTWGAYGAG
ACTGAACTGGCCTAYMTYRGMACAATCGGCGTTGRTGATGGWTGGACTGGAATGTCGGAC
TCCATGACAGAGGRTGATTTCACTTGGTCAACATGCTTTGACTGGAGTSGAGAGCAATGG
AAYACACCAACAGGAAACACAGAGGACAACGACTGTGTCTWCTTGGACAACAGTACRGGT
GGATTGGTCGCCGAGAATTGCTCYGCACAGTATGCATACTTCTGTGAATTTAATGAAGTG
TTTGATATCTACCCAACGGAGCTCAGGGCAGAGGTTTTGAGCTACTCAGAGGTCATGCTG
TCATGGACTGTACCAGAAAACACATGTGGGGTGACCGGATACCGTGTCCAGTACTACACA
GGATTGATCCGTAGTGATATTCAGGTGGATGGAGCTGAAAGTGATTCTGTTTTAGTCATG
AATCTTGAGGAAACCACTCGCTACTTCTTCACCATCGCCCCACTTGTGACCGGCTCCCTC
TACCCTCAGAGTGATCCCATCAATGCTACAACAGATATGGCTCCACCTTGTCCTGAGGAC
TATGTCTTGGGCTTTGGCGGTTCCTGCTTCAGGGTCAGCAGAGACTTTGCYACKTGGGCT
GAAGCRAGGGCAGACTGCCTCCAGACTGAGAATTCAGATYTGGTTGAAATCACCAGCGAG
AATATGACATCCTACTTGCAGTCAGAAACAGGSAATGGCATCTACTGGATTGGTCTTTAT
GATGCAGCCATYGAAAGTGACTGGCGWTGGGGTTCGGACTGTATGWYGCCCTCYTACACT
CGATGGGCKCCAGGTGAGCCGGGCAACAGCACTGGTTTGGACCAGGACTGTGCTACACTC
AATGGYGTGACRGGAGGATGGACTGACCAAATTTGCACCAATACTCTGCTATACATCTGT
GAGATCAAAGAAAAGGCMTCGTCTCCTGACAGAGTATCACCCTCTGGYTTGAGCGGCAAC
TCCCAGACCCCCTCCTCAATCACCGTCACCTGGACGCCGTCTGCCCAACAGTGCGACATC
TTGGCCTATATCATAGGCTGGCAGGGCMAGRATGGTCAAACCGGTACGCAGACGGTCTCR
GGAGGAGCRTCCTCTACCACCATCATYACCAACCTGACMCCRTCAACGGACTACGTCATA
TTTATTGATACGCTGACSTTCAGCTTTGGAAATCTTGGCAATGGAGCTGGACTTGAGGTG
TCTACYGGTKCTTCCTGCCCCTCTGGATATGAGCTAGGGCCTACAGGAGATTGCTATAGC
TTTGTCCGAGGCGCMATTGAGTTCCACTTTGCTCGTGAGCTGTGCCAGCGAACCGATGGK
GGAGATCTGGTGGTCATAGAGACCCCACGAGAACATGAATATATCATGAATATGACACAA
GAGGGTGATTGGTGGGTCGGATTATATGATGTTGGTACTGAAGGGAACCATCGCTGGGTG
GATTGCTCTGACATGAACATCTGGCAGCTATCAAACTGGGCTCCGGGTCAGCCAGACGAT
ACGGACGGGACGCAGGATTGCGGTCAGATGATCTCCAGTGGAGAATGGATGGACTGGCCG
TGTGACAGACAGAATATGTACATCTGTGAGATCAATCCATTCAATCTCCTGCCTGGAGAT
CTAAGCCCCTCAGCTTTCACAGCCACTCCGCTTTCCATCGTCAGTATCCTCCTGTCTTGG
GTACCATCTGAACAAGGCTGCGATGTGACTGGCTACCGAATCTTCGTCTCTCAGGGCCTG
GCTTCATACACCTTTGACATCGAAGATGGAGACACAAGCAACTATATTGTCAATGATCTG
CTGATCGACACAGAATATGGCTTCCGTATCTCAGCTCTGACCATCACTGGACCTCTGCCG
TATAGTGAACTTGTCACAGCTAGCACCAACAATGAAACAATTGGCTGCCCAATGGACTAT
GAAGAAGGTTACATGGATCAATGCTACCGCTTTGTCAAGGGCTCTCTCACCTGGAGTCAA
GCTCGACTAGAATGCGGCAAGGACTTTGGAGGAGAGCTCATGGTCGTTGACAACCAAGAA
GAATATGATTACATCAGGGAAAAAACAGTAGAAGGAGATTGGTGGATAGGATTGCAAGAC
CAGTGGTCAGAGGGTGACTTCCGCTGGACAGATTGTTCATCGATGACCGAATGGCAGATG
ACCAACTGGGCACCAGGTGAACCAGGTGTGGATGGTGATGCTCAAGACTGTGTCCAGATG
ATCTCCAGCGGTCAGTGGATGGACTGGCCATGTCAAAGGCCAAATCAGTTCATCTGTGAG
ATCTTTGCTAAAGACTACATCCCGATCCAGACTGCTCCAAGTAACTTCAGCGGTGAGGGT
ATCTCTGACTCGGAGATCCTTTTGACCTGGGTTCCGTCCGAGTTCATCTGTGATGTTCAA
GGCTACATGATCGAGTACACGGACCTCAATAACATTGTAGAATTCTCTGTAGTTGGTGGC
GCCACTGATAACGTCGTGGTGACTGGTCTTCGTGCTGATACGCCGTATCGCTTCTCCATC
AAGCCCCTACTTCTTGTGGATAGGAATTTGGACTATGGCCTACCTACAGAAGGAATCACA
CTTCCTTATTCAGGATGCGACGAACCCGTCCTCATTATCAACGCCCCAGGCAACATCTCA
TCTCCCAACTTCCCAAGCAGCTACCCMCCGTCTGTGGACTGCATCACCACCATCTCCTTG
GATACCCGCATCCAGCTGACCTTCCAGCTCCTCTTCATCCTCCCGGATACTGAGGACTAT
GTCACCATCTCAGAGCTAGGAGAGAATGGATACGAGGAGAGATTGAGGCTTACTGGAATA
TTTTTGCCCAAGTCTTACATCAGTGAAGCCACATCGATCCAGATCAGATTTGTGTCAGAT
GCTCGTATTGAAGGCTTGGGTTTCTTCTTGACCTATACCAAGTACAATGTTGAACCACCT
GGTGAGAAGCGATGCACCAATGTATACCCTCTCAAGACTGGACCAGTCCCTCTTTTCTTC
AACTCTCCTGGATACCCCAATGGTTACGAGGACAACCAGAACTGCGACTATGTCTTCGAG
CAATCCTCCATCGCTACAGGGGATGTCGAGGTCACCGCCGATAATCTCATAGAGCTCAAC
TTCAACGACTTCAATCTGGAGAACAGCTACGACATCCTCATCGTAGGAACAGGCATGGAT
CCGTCCGATTTGACGACAGAGATTGGCCGCTACTCGGGAAGCACSACACCAGATATCATT
CGCAGCGCTGAAGAGGCTGTTTGGTTGACATTAGAGACTGATTCTTCTAATGCAGCTGTT
GCGCGGGGATTCTCACTGAGTGCCAATGAGAAAACTCCAGGTGAGATTCCAGCCACCAAA
GAGCCACCTCCATTTAACAACCCAGCCTGGAACGGCACCTGCGGGGGTACATTGATAGTC
CCCGTCGCTGGCTTCCAGAAGGTCCAGTCTCCAAACTACCCCATGCCCTACTCTAACAAC
ATGGACTGTGTGTGGTACCTGCAGACGGACCAACCCGGCAGGTTTAGGATCGGCATGGAG
ACCAATGAATTCTTTACCGAAACTGGATATGATGTTGTTGAGATTGGTCGTGGCAGCGAT
GCTTCCGATCCCACCACCAAYTACGCCTCGCTCTCAGGATCACTGGAACCATTCTCTTTC
ATGATTGAAGAGTCTGTAGGCTGGGTTAGATTCACATCAGACTATTCCAGTGTCAACACA
GGATTCTCTCTCATTGCAGAGCAAGTCACAGATTGTGAGGAGACGATCGTCATAACMCCC
GTCACCAGGACCATCACATCACCAAACTACCCATTGCCCTATGGCACCAATRGCTACTGC
CTCTGGTCTATMGTMTCGTCCTCYGGAKCCCCGATCAGGGCTGTCGTCACAGAYTTCARG
ACCGAGGACCAGTATGACGTGCTGGATGTAGGTTCTGGTAGAGGGGAGAACGCCGTAAAC
TTGGATACCCGTGTCGCTCAGCTCTCAGGATATGTCAACGAATCCTTTACCACAAACTCA
GCGCTCATGTGGCTTGCTTTCAACAGTGATGCCAGCAACAACTTTGGTGGATTTGAAATA
AGATTCTTTGATGACATGTGCTCSAATGAGATCATCACAGACATGTCCGGTACCATCCAG
TCACCTGGGTATGGGCTCCAGTATCCCAACTATGCCTCCTGTAACTGGGCCATACAGGTG
GAAGAGGGGTACAACATCCGTCTCTCCNnnnnnnnnnnnnnnnnnGAGACCGGCCGGGAT
ACGCTAAGCATTGTGGGAAGCCGTGGAAACTCTGTCGGACCCTTGGTTCTGACCGGCTCT
GAAGTACCTGAGGATGTCATTAGCGTTGGCAGTAATCTAGTCATCCAGTTCAGTGCAGAT
TCATCCATCGCTGGACGTGGTTTCTCGTTCACCTATGAGAGATTCTTTGATTGTCCTGCA
GRATTTGTTGAGGTTGAYGTCAATGGTCCCACATGCTACAAATTTGGTAGTGTGACATYC
ACTTGGCAACAGGCCAGAGCTGACTGCCGTKCTACTCCTGGTGCTGATCTCATCATGATA
AACAATGCCCTAGAGAACCGTTACATCAGGGATGTCTCAGGTGGAGAAGAGTGGTGGATC
GGTTACTACGACGGAGGTCAAGAAGGCGTCTTCACTTACGTGGARTGTGACACTTCGAAC
TCGGGATGGGCCATCTACAACTGGGCTGACGATCAACCTAGTCGGGTGCCTGGCAACCTG
GAAGACTGTGTCTACATCCTAGGCGCTGATGGATATTACTACGACGATAGATGTGATGTG
GCCAAGAAGTACATCTGTGAAACAATCCCAGTTCCAGACATTATTCCGGATGCGTACAAC
CCTAGTGGGCTGATGACGGAGGCTCTGAGCTCAGACATCATACGTGTCAGTTGGACTCCA
AGCTCTTATCGTTGTGATGTCACAGGTTACGCCATCGAATTCACACCGGCTGATGGAATG
GGACAGGGACCTGACTATACCTGCTGGAGGTTTGGAGTGAACCCACAAACCTGGTACGAT
GCTCGGCTCAATTGCCAGGCCGATGACCCGGATGCTGACCTCGCCGTCATCGACACCCTA
GCTGAACTCGACTTTGTCAACAACACTCGTTTGCCTGTGGCATCCTGGATTGGTTTCAAC
GATCTCGGAACTGAGAACCTCTTCCGTTGGGTGGACTGCGGGGCCCCGACCACTTGGCAG
GCTGCCAACTGGGCCCCAGGCGCCCCCTCAGATCTCCTTGGTAAYGATGACTGCGTTGAG
CTGACCACCGCAGGGGAATGGGACGATATCTCATGCGACACCACCAGACCTTTCATCTGT
AAGGTCCAGGCTAAGGGTTTCACAGAGGAGGATCAATACCCATCTCAGTTCATGGTCCAA
CCTACCTCAGCCCTGACTGCCTCGGCCATGTGGGTGCCAGCCCTATCCAGCTGCAACCTC
CTCGGCTACTACCTCATCGCTTCAGACGGCGGCATCAACGACGACATCATTGTCGACGTC
ATCGGATCGATCTCTGTACGAGGCGAGATCACTGGGCTGAAACCTGACTTTCTGTATGTT
GTGTCTATTGCTCCTTACACTGCACAGGGTGTCTTGGAGAGCAGATTTATGACTACGATC
CAGACATTCAATGAATCCACCATCTGCCCCGAAGGTTTCGAAATCGGCTACAACTACGGC
TGTTACCGCTTCGTAACTGACTCGAAGGACTGGGACGCCGCTCGTATGGACTGCATGAGC
ACGCCCAATGGAGACCTGGCCGTTGTAGATACTCAGGATGAGATGAACTTTTTCATTGAG
AAAGGATTCAGTGGYTATGAYTGGTGGGTCGGTCTGTAYGACAGGGCACAGGATGGATCC
TATCGCTGGGTAGACTGCTCTGACCTCTCRACCTGGGGTCAAGCCCAGTGGGACATAGGT
CARCCATCGGACGTTGACGGMAGCGAGAACTGTGGTCAACTCCAGGACAATGCCAAGTTC
AATGATAGGGCCTGTGAGAGGGCTCTGCCTTACGTTTGTGAGATCATCGTGAAAGATTTC
TCTTCCGATGATGTTGACCCGTCTCTTTTCAYAAGCGTTGCWGTCACCGAGAATTCACTT
CAACTTCGATGGATGCCGTCAGACTACAACTGTGACATCGTTGGATATACAATTACCTAC
ATGAACGGAGGTATCCAGATTGTTGAGGTGCCAGGAAGTGACTCTAACAGCCAGCTGATT
ACCGATCTTATGCCAGAGACCGCTTACACCTTCACCCTACGTGCAAACACCTACATGGGA
CCAAGGAATACAACCCAAACAACAAGGGCGACCACRCTGCCACCTGCAAATCCATGTCCT
GAGGGTTGGTTCCTTGGATACGGTGAGCACTGCTACAAGGTTGTCAAGACCCTTGTCACR
TGGGACGAGGCTCGTGATGATTGTATGKCTGTCGATGGTGGTGATCTGGTTGTCATAGAA
ACAGCTGCAGAGAACCAGTACCTGCTGAACGCGACTCTTGGAAACGAYTTCTGGATTGGT
TACTATGACCGAGCCAGAGAGGGYGAGTGGAGCTGGGTGGACTGTGGAGCTGATACTGAG
TTTGCCTACTCTAACTGGGCCCCTGGACAGCCTAACGATCTYAACGGTCTGCAGGACTGC
GGGCAAGTCACCAACTTTGGGGAATATAACGACTGGGAGTGTACCCGCACCATGATGTAC
ATCTGTGAGATCTGGCCGAAGAGTAAGTCCAAGAACTTTCTTTTTTTNATTAATGTCCAG
GGATTSTGTWGTMAGAGAGTT

>hpul
ATCGTAACCGAGAGCTTAACTTGGGTGGAAGCCAGAGAACGATGTCTGACTGGAGACGTG
GAAGAGGCAGATCTTTTTAACATTGAGACGGAGGAGGAGAAYGATTATATAGGGTCCATG
ATTCCTGCCACAGGAGACTACTGGATAGGACTGTATGATGTAGTCGAAGAGGGAGAATTC
TTCTGGAGCTATGAGTGYGTCCTACCCCCCTACCGCGGCTGGTTGGGTGGCAATCATCCA
AAGAACCCTGACGAAAACTGCGTTACCATGGATGCAAGTGGATTTTGGGACGATGCAAAC
TGCGATGGCTCATCAGTTGCAGGATATATCTGTGAAACAACACCTCGAGAGCGTGGATCG
GACCCCACTGATGTTGTACCTTCCCTGTTCCGAGGCACTGCCTTCAATGAGACAGTAGTA
GACTTGGTATGGGTTCCTCCTGCACAGACTTGTGATGTCTCTGGCTACAAGGTTTCTGTC
TTCAGGACGTCGYTCCAGTTTGAGGTAGAAGTCCAGGGTGGAGATACTAGTGGAGTCAGG
ATCGGTGGTTTGGCCAAAGGAACGGTTTATACTTTCCGGCTGACACCGTATTCATTTTCC
TTCCAAGGCGAAGTTGTGCCAACGGAAACGAACGTTCAAACACTGGGTTGTCCCCTTGGT
TACGARGCATCAGAMGAGGGAATCTGTTACCGCTACTATAGCGATGCACAGACGTGGACC
GAGGCTGCGACCATCTGTCGTAGAGTGTTAGGTGCTGACCTTGTCACCATCGTTGACGAG
ACTGAACTGGCCTACCTCCGAACAATCAGCGTTGATAATGGWTGGATTGGATTGTCMGAC
TCCACGACAGAGGGTAATTTCACTTGGTCAACATGTTTTGAATGGAGTCAAGAGCAATGG
AACACACCAACAGGAAACACAGGGGACAACGACTGTGTCTTCCTGGACAACAGTACGGGT
GGATTWGTTGCCGARAATTGCTCCGCTCAGTATGCATACTTCTGTGAATTTAATGAAGTG
TTTGATATCTACCCAACGGAGCTCCAGGCAGAGGTTTTGAGCGACTCAGAGGTCATGCTG
TCATGGACTTTACCAGAAAACCTGTGTGGGGTRACCGGATACCGTGTCCAGTACTACACA
GGATTGATCCGTAGTGATATTCAGGTGGATGGAGCTGAAAGTGATTCTGTTTTAGTSATG
AACCTRGAGGAGACCACTCGCTACTTCTTCACCATYGCTCCACTTGTGACCGGCTCCCTC
TATCCTCAGAGTGACCCCATCAATGCYACAACAGMYATGGCTCCACCTTGTCCYGACGAC
TATGTCTTGGGCTTTGGCGGTTCCTGCTACAGGGTCAGCAGAGACTTCGCCACTTGGGCT
GAAGCAAGGGCAGACTGCCTCCGGACTGAGAATTCAGATTTGGTTGAAATCACCARCGAG
AATATGACATCCTACTTGCAGTCAGAAACAGGGAATGGCATCTACTGGATTGGTCTTTAT
GATGCAGCCATTGAAAATGACTGGCGATGGGGTTCGGACTGTATGGCGCCCTCTTAYACC
CGATGGGCRCCAGGTGAGCCGGGCAACGGCACTGGTTTGGACCAGGACTGTGCTATACTC
AATGGTGTGACAGGAGAATGGAGCGACCAAATTTGYACCAATACTCTGCTWTACATCTGT
GAGATCAAAGAAAAGACATCATCTCCTGACAGTGTWTCACCCWCTGGTTTGAGCGGCAAC
TCCCAAACCCCATCCTCRATYACCGTCACMTGGACGCCGTCTGCCCAACAGTGCGAYATC
TTGGCCTATATCATAGGCTGGCAGGGSCAGAATGGAGAAACCGGTACGCAGACGGTCTCG
GGAGGAGCATCYTCTACRACCATCATTACCAACCTGACCCCATCGACGGMCTACGTCATA
TTTATTGATACGCTGACTTTCAGCTTTGGAAATCTTGGCAATGGAGCTGGACTTGAGGTG
TCTACCGGTTCTTCCTGCCCCTCTGGATATGAGCTAGGGCCTACAGGAGATTGCTATAGC
TTTGTCCGAGGTGCCATTGAATTCCACTTTGCTCGTGAGCTGTGCCAGCGAACCGATGGG
GGAGATCTGGTGGTCATAGAGACCCCACGAGAACATGAATATATCATGAATATGACACAA
GAGGGCGATTGGTGGGTCGGATTATATGATGTTGGTACTGAAGGGAACCATCGCTGGGTA
GATTGCTCTGACATGAACATCTGGCAGATATCCAACTGGGCTCCGGGCCAGCCAGACGAT
ACTGACGGGACGCAGGATTGCGGTCAGATGATCTCCAGTGGAGAATGGATGGACTGGCCG
TGCGACAGACAAAACATGTACATCTGTGAGATCAATCCATTCAnnnnnnnnnnnnGAGAT
CTAAGCCCCTCAGAGTTCACAGCCACTCCGCTTTCCATTGTCAGTATCCTCCTGTCTTGG
GTGCCATCTGAACTCGGCTGCGATGTGACTGGCTACCGTATCTTTGTCTCTCAGGGTCTG
GCTTCATACACCTTTGACATCGAAGAAGGAGACACGAGCAACTATATTGTCAATGATCTG
CTGATTGGCACAGAGTATGGCTTCCGTATCTCAGCCCTGACCATCACTGGACCTCTGCCG
TATAGTGAACTTGTCATAGCTAGGACCAACAATGACACAGTTGACTGCCCGATGGACTAT
GAAGAAGGTTACATGGATCGTTGTTACCGCTTTGTCAAGGGTTCTCTGACCTGGAGTCAA
GCTCGTCTAGAATGTGGCAAGGACTTTGGAGGAGAACTCATGGTCGTCGACAACCAAGAA
GAATATGATTACATCCGKGAAARAACAGTGGAAGGAGATTGGTGGATAGGATTACAAGAC
CAGTGGTCAGAGGGTGACTTCCGCTGGACAGACTGTTCATCGATGACCGAATGGCAGATG
ACCAACTGGGCACCAGATGAGCCAGATGTAGATGGTGATGCTCAAGACTGTGTCCAGATG
ATCTCCAGTGGTCAGTGGATGGACTGGCCATGYCAAAGGCCAAATCAGTTCATCTGTGAG
ATCTTTGCTAAAGACTACGTCCCGATCCAGACCGCTCCAAGTAACTTCAGTGGTGAGGGT
ATCTCGGACTCAGAGGTCCTTTTGACCTGGGTTCCGTCGGAGTTCATCTGTGACGTCCGA
GGCTACATGATCGAGTACACGGACCTCAATAACATTGTAGAATTCTCTGTAGTAGGTGGC
CCCACTGATAACGTCGTGGTGACCGGTCTTCGTGCTGATACAGTGTATCGCTTCTCCATC
AAGCCCCTGCTTCTTGTGGATAGGAATTTGGACTATGGCGTACCTACAGAAGCAATCACA
CTTCCTTATTCAGGATGCGACGAACCTGTCCTAATAATCAATGCCCCAGGCAACATCTCA
TCTCCCAACTTCCCTAGCAGCTACCCACCCTCTGTGGACTGCATCACCACCATCTCCTTG
GATACCCGCATCCAGTTAACCTTCCAGCTCCTCTTCATCCTTCCGGACGCTGAAGACTAT
GTCGCCATCTCAGAGCTGGGAGAGAATGGATACGAGGAGAGAGTGAGGCTTACTGGAATA
TTTTTGCCCAAGTCTTACATCAGTGAAGCCACATCAATCCAGATCAGATTCGTGTCAGAT
GCTCGTATTGAAGGCTTGGGTTTCTTCTTGACCTACTCCGAGTACAATGTTGAATTACCC
GGTGAGAAGCGGTGCACCAATGTATACCCTCTCAAGACTGGACCAGTCCCTCTTTTCTTC
AACTCTCCTGGCTACCCCAACGGTTACGAAGACAACCAGAACTGYGACTATGTCTTTGAG
CAATCCTCCACCGCTCTAGGGGATGTCAAGGTCGCTGCCGATAATCTCATCGAGCTCAAC
TTCACCGACTTCAGTCTGGAGAACAGCTACGACATCCTCATCATAGGAACAGGCATGGAC
CCATCTGATGTTACGACAGAGATTGGCCGCTACTCGGGGACCACCACACCAGATTTCATT
CGCAGCGCTGATGAGGCTGTTTGGTTGAAGTTAGAGACTGATTCTTCTAATGCCGCTGTT
GCGCGGGGATTCTCACTGAGTGCTAATGAGAAAACTCCAGGTGAGATTCCAGCCACCAAA
GAGCCACCTCCGCTGCTCAACCCAGCCTGGAATGGCACCTGCGGCGGTACATTGATTGTC
CCCGTTGCTGGCTTCCAGAAGGTCCAGACTCCAAACTACCCTCAGGACTACTACAACAAC
ATGGACTGTGTGTGGTACCTGCAGACAGACCAACCCGGCAGGTTTAGGATCGGCATGGAG
ACCAATGAATTCTTTACCGAAGCTGGATATGATATTGTTGAGATTGGCCGTGGCAGTGAT
GCTTCCGATCCCTCCACTCACTACGCCTCACTTTCAGGATCCCTGGAACCCTTCTCTTTC
ATGATTGAAGAGTCTGTAGGCTGGGTTAGATTCACATCAGACTACTCCAATGTCAACACG
GGATTCTCTCTCATTGCGGAGCAAGTCAGAGATTGTGAGGAGACGATTGTCATTACACCC
GTCACCAGGACCATCAGATCACCAAACTACCCATTGCCCTATGGCACCAATAACTACTGC
CTCTGGTCTATAGTCTCGTCCTCCGGAGCCCCGATCAGGGCTGTCGTCACAGATTTCAAG
ACCGAGGACCAGTATGACATGCTGGATGTAGGCTCTGGTAGAGGAGARAATGCTGTCAAC
CTGGATACCCGTGTYGCTCAGCTCTCRGGACACGYCAACGARTCCTTCACCACAAACTCC
ATGCTCATGTGGCTTGCTTTCACCAGTGATGCCAGCAACAACTTTGGTGGATTTGAAATA
ACATTCTTTGAYGACATGTGCTCCAATGAGGTCATCACAGACACCTCCGGTACCATCCAG
TCACCTGGGTATGGGTTCCAGTATCCCAACTATGCCTCCTGTAACTGGGCCATTCAGGTG
GAAGAGGGGTACAACATTCGTCTCTCCTTCCAGGGCTTTGACCTGGAGACCGGCCGGGAT
ACSCTGAGCATTGTGGGAAGYCGTGGAAACTCTGTCGGACCCYTGGTTCTGACYGGCTCT
GAAGTACCTGAGGATGTCATTAGYGTTGGCAGTAATCTAGTCATCCAGTTCAGTGCAGAT
TCATCCATCGTTGGACGTGGTTTCTCATTCACCTACGAGCGATTCTTTGATTGTCCTGAA
GGATTTGTYGAGGCCGATGTCAATGGTCCCACATGCTACAAATTTGGCGGTGCGACATCC
ACCTGGCAACAGGCCAGAGCTGACTGCCGTGCTACTCCCGGTGCTGATCTCATCATGATT
AACAATGCCCTGGAGAACCGTTACATCAGGGATGTCTCAGGAGGAGAAGAGTGGTGGATC
GGTTACTACGACGGAGGTCAAGAGGGCATCTTCACTTACGTGGAGTGTGACACTTCGACC
TCGGGATGGGCCATCTACAACTGGGCCGACGATCAACCTAGTCGGTTGCCTGGAAACGTG
GAAGACTGTGTCTACATCCTAGGCGCAGATGGATATTACTACGACGAAAGATGCGATGTA
GCCAAGAAGTACATCTGTGAAACAATCCCAGTTCCAGACATCATTCCGGATGCGTACAAC
CCTAGTGGGCTGATGACRGAGGCTCTGAGCTCAGACATCATACGTGTCAGTTGGACTCCA
AGCTCTTATCGTTGTGATGTCACAGGTTACACCATCGAATTCACACCGGCTGATGGAATG
GGACAGGGACCTGACTATACCTGCTGGAGGTTTGGAGTGAACCCACAAACMTGGTACGAT
GCTCGGCTCAATTGCCAGGCCGATGACCCGGATGCTGACCTCGCCGTCATTGACACATTA
GCTGAACTCGACTTTGTCAACAACACTCGTTTGCCTGTGGCGTACTGGATTGGTTTCAAC
GATCTYGGAAATGAGAACCTCTTCCGTTGGGTGGACTGCCAGGCCCCRACCACTTGGCAG
GCTGCCAACTGGGCTCCAGGCGCCCCCTCAGATCTCCTTGGTAAYGATGACTGCGTTGAG
CTGACCACTGCAGGRGAATGGGACGACATCTYRTGCGACACCACCAGACCTTTCATCTGT
AAGGTCCAGGCGAAGGGTTTCACAGAGGAGGATCAATACCCATCCCAGTTCATGGTCCAA
CCTACCTCAGCCCTGACTGCATCTGCAATGTGGGTGCCATCCCTATCCAGCTGCAACCTC
CTCGGCTACTACCTCATCGCTTCAGACGGCGGCATCAGCGACGACATCATGGTCGACGTC
RTCGGCTCCATCTCCCTGCGAGGCGAGATCACCGGTCTGAAACCAGACACTCTGTATGTT
GTCTCTATCACCCCTTACACCTCACAGGGTGTTTTGGAGAGCAKATTTGCTCCTATGATC
CGGACATTCAATGAATCCACCATCTGCCCCGAAGGTTACGAAATCGGCTACAACTACGGC
TGTTACCGCTTCGTAACTGACTCCAAGGACTGGGACGAGGCTCGTATGGACTGCATGAGC
ACGCCCAATGGAGACCTGGCTGTTGTAGATACCCAGGATGAGATGAACTTTTTCATTGAG
AAAGGATTCGGCGGCTATGATTGGTGGGTCGGTCTGTACGACAGGGCAGAAGATGGATCG
TATCGCTGGGTAGACTGTTCTGACCTCTCGACCTGGGGTCAAGCCCAGTGGGACATAGGT
CAGCCATCRGACGTTGATGGCAGCGAGAACTGTGGTCAACTCCAGGACAATGCCAAGTTT
AATGATAGGGCCTGTGAGAGGGCTYTGCCTTACGTTTGTGAGATCATCGTGAAAGATTTC
ACTTCCGAAGATGTTGACCCGTCTCTATTCATGAGCACTGCAGTCACTGAGAATTCACTT
CAACTCCGATGGATGCCGTCAGACTACAACTGTGACATYGTTGGATATACAATTACCTAC
ATCAACAATGGTCTCCAGATTGTTGAGGTGCCAGGAGGCGACTCTAATAGCCAGCTGATT
ATCGGTCTCATGCCAGAGACYGATTACACCTTCACCCTACGTGCAAACACCTATATGGGA
CCAAGGAATACAACCCGMACAACAAGGGCGACTACGCTGCCACCTGCAAATCCATGTCCT
GAGGGCTGGTTCCTTGGATACGGTGAGCACTGCTACAAGGTTGCCAAGACCCTCGTCACR
TGGGACGAGGCTCGTGATGATTGTATGTCTGTCGATGGTGGTGATCTGGTTGTCRTAGAA
ACAGCTGCAGAGAATCAGTACCTGCTGAACGCGACTCTTGGAAAYGACTTCTGGATTGGT
TACTATGACCGAGCCAGAGAAGGTGAGTGGAGCTGGGTGGACTGTGGAGCTGATACCGAR
TTYGCCTAYTCTAACTGGGCCCCTGGACAGCCTAACGATCTCAACGGTTTGCAGGACTGC
GGGCAGGTCACCAACTTTGGGGAATACAACGACTGGGAGTGTACCCGCACCATGATGTAC
ATCTGTGAGATCTGGCCTAAGAGTAAGTCCRAGAACTTTTACTACTTGATTAATGTCCAG
GGACTCTGTTGTAAGAGAKTT

>snud
ATCGTAAGCGAGAGCTTACCTTGGGTGGACGCCAGAGACCGATGTCTTACTGGAGAAGTG
GAAGAGGCAGATCTTCTTAACATTGAGACAATGGAGGAGAACCAGTATATAGGGTCCATG
ATTCCTCCCACAGGAGACTACTGGATAGGACTGTATGATGTAGTCGAAGAGGGAGAGTTC
TTCTGGAGCTACGAGTGTCTCCTACCCCCCTATCGCAGCTGGTTTGGTGGCAATCATCCC
AAGAACCCTGAYGAAAACTGTGTTACCATGGATACAACTGGATTATGGAACGATGCAAAC
TGCAATGGCTCGTCGGTTGCAGGATACATCTGTGAAACGACAYCTCGAGAGTTTGGATCA
GACCCCGCTGATGTTTTACCTTCCGTGTTCCGAGGCAGTGCCTTCAATGAGACGGTAGTA
GACTTGGTATGGGTCCCTCCTCAACAGACTTGTGATGTCTCTGGCTATAAGGTTTCTGTC
TTCAAGACGACGCTCCAGTTTGTGGTAGAAGTCCAGGGTGGAGATACAAGTGCRGTGAGG
ATCAGTGGTTTGAACAAAGGAACAGTATATACTTTCCGGCTGGAACCCATTTCATTTTCC
TTCCAAGACGATGTTCTGCCAGCGGAAACAAACGTTCAAACACCTGGTTGTCCCCTTGGT
TACGAGGCATCTGAAGAGGGAATTTGTTACCGTTACGTTAGAGATGCGAAGACATGGACA
GAGGCTGYGACGGACTGTCGTAGAGTGTTAGGTGCTGACCTGGTCACCATYGTTGACGAG
ACTGAATTGGCCTACCTCCRAGAAATTAGCGAGGAWWATGCTTGGATTGGAATGTCAGAC
TCTATGACAGAGGGTAATTTCACTTGGTCAACATGCTTTGAATGGAGTCAAGAGCAATGG
AATACACCATCAGGAAACACAGAGGACAAYGACTGYGTCTTCTTGAACAGAGTTATGGGT
GGACTKGTCGCTGAGAATTGCTCTGCACAGTATGCATACTTGTGTGAATTCAATGAAGTG
TTTGATATCTACCCAACGGATCTCAAGGCAGAGGTTTTGAGCTACTCAGAGGTCATGCTG
TCATGGACTTTACCAGAAAACGTATGTGGGGTGACCGGATACCGCGTCCAGTACTACACA
GGATTRATCCGTGGGGATCTTCAGGTTGATGGAGTTGAGAGTGATTCTGTTGTAGTCATG
AATCTAGAGGAAGACACCCGCTACTTCTTTACCATCGCTCCACTTGTCACCGGCTCCACC
TATCCTCAAAGTAACCCCATCAATGCTACAACAGATATGGCTCCACCTTGTCCTGAGGAC
TATGYCTTGGGCTTTGGCGGTACCTGCTTCAAGTWCAGCAGAGACTTTGCCACTTGGGCT
GATGCAAGGGCAGACTGCCTCCAGATTGAGAATTCAGATTTGGTTGAAATCACYAACGAG
AATATGACATCCTACTTGCAGTCAGAAACAGGGAATGGCCTCTACTGGATTGGTCTTTAT
GATGCAGCCAATGAAAATGACTGGCGATTCGGTTCGGACTGTATGGCGCCCTCCTACACT
CGATGGGCRCCAGGTGAACCGGGCAACAACACTGGTTTGGACCAGGACTGTGCCATACTC
AATGGCGTGACGGGAGAATGGAGCGACCAAATTTGCACCACTAATCTGCTATACATCTGT
GAGATCAAAGAAAAGACATCGTCTCCTGACGGTGTTTCACCCTCTGGTTTGAGCGGCAAC
TCCCAAACCCCATCCTCAATAACTGTCACCTGGACGCCGGCTGAAMAACAGTGCGACATC
TTGGCCTATATCATAGGYTGGCAGGGCAAGAATGGAGAAACCGGTACGCAGACGGTCTCG
GGKGGAGAGTCCTCTAGGACCATCATCAACAACCTGACTCCTTCAACGGACTACGTCATA
TTTATTGATACGCTGACTTTCAGCTTTGGRAATCTTGGTAATGGACCTGGACTTGAGGTG
TCTACMGATGATTCCTGCCCTACTGGWTATGAGCTAGGACCTACAGGAGATTGCTATAGC
TTTGTCMGAGGTGCCATTGAATTCCACTTTGCTCGTGAGCTGTGCCARCGAACWGATGGR
GGAGATCTGGTGGTCATAGAGACCCCACGAGAACATGAATATATCATGAATATGACACAA
GAGGGTGATTGGTGGGTCGGATTATATGATGTTGGTACAGAAGGCAACCATCGCTGGGTA
GATTGCTCTGACATGAACATYTGGCAGCTATCAAACTGGGCTCCAGGCCAGCCAGACGAT
ACTGACGGGACACAGGATTGCGGTCAGATGATCTCTAGTGGAGAATGGATGGACTGGCCG
TGTGACAGACAGAACATGTACATCTGTGAGATCGATCCATTCAATCTCATACCTGGAGAT
CTAGGTCCCTCAGACTTCACAGCCACTTCRCTCTCCATCGTTAGTATCCTCCTGTCTTGG
GTACCATCTGAACTTGGCTGCGATGTGACTGGCTACCGAATCTTAGTCACTCAGGGTCTG
ACTGCAACCACCTTTGACATCGAAGGAGGAGACTCAAGCAGTTATATTGTCAACGATCTG
CTGATYGGCACAGAATACGGCTTCCGTATCTCAGCTCTGACCATCACTGGACCTCTGCCG
TATAGTGAACTTGTCACAGCTAGCACCAATAATGAAACGGTTGACTGCCCAATGGACTAT
GAAGAAGGTTACATGGATCGTTGCTACCGCTTTGTCAAGGGTTCTCTCACCTGGAGTCAA
GCTCGACTAGAATGCGGCAAGGACTTCGGAGGAGAACTCATGGTCRTCGACAACCAAGAA
GAATATGATTACATCCGGGAAAAAACAGTGGAAGGAGATTGGTGGATAGGATTGCAAGAC
CAGTGGTCAGAGGGTGACTTCCGCTGGACAGACTGTTCATCGATGACCGAATGGCAGATG
ACCAACTGGGCACCAAATGAGCCGGATGAGAATGGTGATGCTCAAGACTGTGTCCAGATG
ATCTCCARTGGTCAGTGGATGGACTGGCCATGTCAAAGGCCAAATCAGTTCATCTGTGAG
ATCTTTGCTAAAGACTACGTCCCGATCCAGACTGCTCCAAGTAACTTCAGCGGTGAGGGT
ATCTCCGACTCAGAGGTTCTTTTGACCTGGGTTCCATCGGAGTTCATCTGTGATGTCCGA
GGCTACATGATCGAGTACACGGACCTCAATAACATTGTAGAATTCTCTGTAGTAGGTGGC
GCCACAGATAACGTCCTGGTGACCGGTCTTCGTGCTAATACACCATATCGCTTCTCCATC
AAGCCCCTGCTTCTTGTGGACAGGAATTTGGACTATGGYGTACCTACAGAAGCAATCACA
CTTCCTTATTCAGGATGCCAGGAACCTGTCCCCATCACCAATGCCCCCGGGAACATCTCG
TCTCCCAACTTCCCGAACAGCTACCCACCCTCTGTGGACTGCATCTACACCATCTCCTTG
GATACCCGCATCCAGTTGACCTTCCAGCTCCTCTTCATCCTCCCGGATCCAGAAGACTAT
GTCACCATCTCAGAGTTGGGAGAGAATGGATACGAGGAGAGACTGAGGCTTAMTGGAATA
TTTTTGCCCAAGTCCTACATCAGTGAAGCCACRTCAATCCAGATCAGGTTTGTGTCAGAT
GATCGTATCGAAGGGTTGGGTTTCTTCTTGACCTACTCTGAGTACAATGTTGAATTACCT
GGTGAAAAGCGGTGCACCAATGTATACCCTCTCAAGACTGGACCAGTCCCTCTATTCTTC
AACTCTCCTGGATACCCCAACGGTTACGAAGACAACCAGAACTGCAAYTATGTCTTCGAG
CAATCCTCCACCGCTCTAGGGGACGTCAAGGTCGCTGCCGATAATCTCATCGAGCTCAAC
TTCAACGACTTCAGCCTGGAGAACAGCTATGACATCCTCATCGTAGGAACAGGCATGGAT
CCRTCCGATGGTGCAACAGAGATTGGCCGCTACTCAGGAACCAACAAACCGGATTTAATT
CGCAGTGCTGATGAGGCTATTTGGTTGAAGTTAGAGACTGATTCTTCTAATGCCRATGCT
GCGCGGGGATTCTCACTGAGTGCTAATGAGAAAACTCCAGGTGAGATTCCAGCCACCAAA
CAGCCACCTCCACTGGACAACCCAGCCTGGAATGGCACCTGTGGCGGTACATTGATTGTC
CCCGTAGCTGGTTTCCAGAAGGTCCAGACTCCAAACTACCCTCTGGACTACTCCAACAAC
ATGGACTGTGTATGGTACTTACAGACGGACCAGAGCGGCAGGTTTAGGATTGGCATGGAG
ACCAATGAATTCTTTACCGAAGCTGGATATGATATCGTTGAGATTGGTCGTGGCAGTGAT
GCCTTCGATCCWTCCACTCACTACGCTTCACTCTCAGGAACCCTGGAACCATTCTCTTTC
ATGATTGAAGAGTCTGTAGGCTGGGTTAGATTCACATCAGACTATTCCAATGTCAACATG
GGATTCTCTCTCATAGCGGAGCAAGTCAGAGATTGTGAGGAGACRATTGTCATTACACCC
GTCACCAGGACCGTCAGATCACCAAACTACCCATTGCCCTATGGCACCAAYGGCTACTGC
CTCTGGTCTATTGTCTCAWCCTCTGGAGCYCCAATCAGGGCTGTCGTCACRGATTTYAAG
ACCGAGGAGCAGTATGACATGCTGGATGTAGGTACTGGTAGAGGAGAGAACGCCRTCTCC
TTGGATACCCGTGTCGCTCAGCTCTCRGGACACGTCAACGAATCYTTCACCACAAACTCC
ATCCTCATGTGGCTTGCTTTCACCAGTGATGCCAGCAACAACTTTGGTGGATTTGAAATM
ACATTCTTTGATGACATGTGCTCTAATGAGGTCATCACAGATACCTCCGGTACCATCCAG
TCACCTGGGTATGGTTTCCAGTATCCCAACTATGCCTCCTGTAACTGGGCCATACAGGTG
GAAGCAGGGTACAACATTCGTCTCTCCTTCGnnnnnnnnnnnnNNNNNNNNNNNNNNNnn
nnnCTGANNATTNNNNGNNNNNNTGNAAACTNTCNNGGAGCCNTNGTTCTGACCGGCTCT
GAAGTACCTGAGGATGTCATTAGTGTTGGCAGTAATCTAGTCATCCAGTTCAGTGCAGAT
TCATCCATCGTTGGACGTGGTTTCTCGTTCACCTATGAGAGATTCTTTGATTGTCCTGAA
GGATTTGTTGAGGCTGATGTCAATGGTCCYACATGCTACAAATTTGGTGGTGTGACATCC
ACCTGGTTACAGGCCAGAGCTGACTGCCGTGCTACTCCTGGTGCTGATCTTATCATGATT
AACAATGCTCTGGAGAACCGTTACATCAGAGATGTCTCTGGTGGAGAAGAGTGGTGGATC
GGTTATTACGAYGGAGGTCAAGAGGGCGTCTTCAGTTATGTGGAATGCGACACTTCAACC
TCAGGATGGGCCATCTACAACTGGGCTGACGATCAACCTAGTCGGGTGCCTGGCAACGTG
GAAGACTGTGTCTACATCCTAGGTGCAGATGGATATTACTACGATGATAGGTGTGATGTA
GCGAAGAAGTACATCTGCGAAACAATCCCAGTTCCCGACATCATTCCGGATGCGTACAAC
CCTAGTGAGCTGATGACGGAGGCTTTGAGCTCCRACATCATACGTGTCAGTTGGAGTCCA
AGCTCTTATCGTTGTGATGTCACAGGATACACCATCACATACACACCAGCTGGTGGAAGT
GAACAGGGACCTGACTATACCTGCTGGAGGTTTGCGGTGAACCCACAAACCTGGTACGAT
GCTCGGCTCAATTGCCAGGCCGATGACCCGGATGCTGACCTCGCCATCATCGACACCATT
GCTGAACTCAACTTTGTCAACAGCACCCGTTTGCCTTTGGCATCCTGGATTGGTTTCAAT
GATCTTGGAAATGAGCGTCTCTTCCGTTGGATGGACTGCCAGGCCCCGGACACTTGGCAG
ACTGCCAACTGGGCTCCAGGCGCCCCGTCAGATCTCCTTGGTAACGATGAYTGCGTTGAG
CTGACTACCGCAGGGGAATGGGACGATATCTCATGCGACACCACCAGACCTTTCATCTGT
AAGGTCCAGGCTAAGGGTTTCACAGAGGAGGATCAATACCCATCCCAGTTCATGGTCCAA
CCTACCTCAGCCTTGACTGCATCTGCCATGTGGGTGCCATCCCTATCCMGCTGCAACCTC
CTCGGCTACTACCTCATTGCTTCAGACGGCGGCATCAGTGACGACATCATCATCGACGTT
GTCGGCTCGATYTCCTTACAAGGCGAGATCACCGGTCTGAAACCAGACACTCTGTATGTT
GTGTCTATTACTCCTTACACTGCACAGGGTGTATTGGAGAGCAGATATACGACTCTGATC
CAGACATTCAATGAATCCACCATCTGCCCCGAAGGTTACGAAGTCGGCTACAACTACGGC
TGTTACCGCTTTGTAACTGACTCGAAGGACTGGGACGATGCTCGTATGGACTGTATGAGC
ACGTCYAATGGAGATCTGGCTGTTGTAGATACTCAGGATGAGATGGCCTTTTTCATTGAG
AAAGGATTCGGTGGCTATGATTGGTGGGTCGGTCTGTACGACAGGGCAGAGGATGGATCC
TATCGCTGGGTAGACTGCTCTGACCTCTCGGCCTGGGGTCAAGCCCAGTGGGACATAGGT
CARCCATCGGACGTTGACGGCAGCGAGAACTGTGGTCAACTCCAGGACAATGCCAAGTTC
AATGATAGGGCCTGTGAGAGGGCTCTGCCTTACGTTTGTGAGATCATCATGAAAGATTTC
ACTTATGATGATGTTGACCCGTCTCTATTCACAAGCACTRCAGTCACTGARGATTCACTT
CTACTTCGATGGTTGCCGTCAGACTACAACTGTGATATCGTTGGATATACAATTACCTAC
ATGAACAATGGTCTCCAGATAGTCGAGGTGCCAGGRGGTGACTCTAATAGCCAGCTGATT
AACAGTCTGATGCCAGAGACCACTTACACCTTCACCYTACGTGCAAACACCTATATGGGA
CCAAGGAATACAACCCGAACAACAAYGGTGACCACACTGCCACCTGCAAATCCATGTCCT
GAGGGTTGGTTCCTTGGATACGGTGAGCACTGCTACAAGGTTGTCAAGACCCTTGTCACA
TGGGACGAGGCTCGTGATGATTGTATGTCTGTCGATGGTGGTGATCTGGTTGTCATAGAA
ACAGCTGCAGAGAATCAGTACCTGCTGAACGCGACTCTTGGAAACGACTTCTGGATTGGT
TACTATGACCGAGCCAGAGAGGGTGAGTGGAGCTGGGTGGACTGTGGAGCTGATACAGAG
TTTGCCTACTCTAACTGGGCCCCTGGACAGCCTAACGATCTCAACGGTTTGCAGGACTGC
GGGCAAGTCACCAACTTTGGGGAATATAACGACTGGGAGTGCACCCGCACAATGATGTAC
ATCTGTGAGATCTGGCCGAAGAGTAAGTTCAAGAACTTCCCCTTTTTNATTAATGTTCGG
GGACTCTGTTGTnnnnnnnnn

>sintSS
ATCGTAAGCGAGAGCTTAACTTGGGTGGAAGCCAGAGAACGATGTCTGACTGGAGAAGTG
GAAGAGGCGGATCTTATTAACATTGAGACAGAGGAGGAGAACGAGTATATAGGGTCCATG
ATTCCTGACGCAGAAGACTACTGGATAGGACTGTATGATGTACTCGAAGAGGGAGAGTTC
TTCTGGAGCTACGACTGTCTCTTACCCCCCTACCGCGGCTGGAATGGTGGCAATCATCCC
AAGAACCCTGACGAAAACTGCGTAACCATGGATACAAGTGGATTTTGGGACGATGCAAAT
TGCAGTAGCTCRTCGGTTGCAGGATACATCTGTGAAACGACAACTCGAGAGTTTGGATCG
GACCCCACTGATGTTGTACCTTCCCTGTTCCGAGGCACTGCCTTCAATGAGACAGTAGTA
GACTTGACATGGATCCCTCCTGCACAGACTTGTGATGTCTCTGGCTACAAGGTTTCTGTC
TTCAAGACGTCGCTCCAGTTTGAGGTAGAAGTCCAGGGCGGAGATACAAGTGGAGTGAGG
ATCAGTGGGTTGAACAAAGGAATGGTTTATACTTTCCGGCTGACACCCTATTCATTTTCC
TTCCAAGACGAGGTTGTGCCAACGGAAACAAACGTTCAAACACTGGGTTGTCCCCTTGGT
TACGAGGCATCAGAAGAGGGAATCTGTTACCGCTACTTTAGCGATGCCAAGACGTGGACA
GAGGCTGCGACGGACTGTCGTAGAGTGTTAGGTGCTGAYCTGGTCACCATCGTAGACGAG
ACTGAACTGGCCTACCTCCGAACAATCGGCGTTGATGATGGTTGGACTGGAATGTCGGAC
TCCATGACAGAGGGTGATTTCACTTGGTCAACCTGCTTTGAATGGAGTCRAGAGCAATGG
AATACACCATCAGGAAACACAGAGGACAACGACTGTGTCTTCTTGGACAACAGTACGGCT
GGATTGGTCGCCGAGAATTGCTCTGCTCAGTATGCATACTTCTGTGAATTTAATGAAGTG
TTTGATATCTACCCAACGGAGCTCAGGGCAGAGGTTTTGAGCTACTCAGAGGTCATGCTG
TCTTGGACTCTACCAGAAAACCCATGTGGGGTGACTGGATACCGTGTCCAGTATTACACA
GGATTGATCCGTAGTGATATTCAGGTGGATGGAGCTGAAAGTGATTCTGTTTTAGTCATG
AATCTWGAGGAGACCACTCGCTACTTCTTCACCATCGCTCCACTTGTGACCGGCTCCCTC
TATCCTCAGAGCGATCCCATCAATGCTACAACAGATATGGCTCCACCTTGTCCTGAGGAT
TATGTCTTGGGCTTTGGCGGTTCCTGCTTCAGGGTTAGCAGGGACTTTGCCACTTGGGCT
GAGGCAAGGGCAGACTGCCTCCAGACTGAGAATTCAGATCTGGTTGAAATCACCAGCGAG
AATATGACATCCTACTTGCAGTCAGAAACAGGGAATGGCATCTACTGGATAGGTCTTTAC
GATGCAGCCATTGAAAGTGACTGGCGTTGGGGTTCGGACTGTATGATGCCCTCTTACACT
CGATGGGCGCCAGGTGAGCCGGGCAACAGCACTGGTTTGGACCAGGACTGTGCTACACTC
AATGGTGTGACGGGAGGATGGACCGACCAAATCTGCACCAATACTCTGCTATACATCTGT
GAGATCAAAGAAAAGGCATCGTCTCCTGACMRTGTATCACCCTCTGGTTTGAGTGGCAAC
TCCCAGACCCCATCCTCAATAACCGTCACCTGGACGCCGTCTGCCCAACAGTGCGACATC
TTGGCCTATATCATAGGCTGGCAGGGCCAGAATGGAGAAACCGGTACGCTTMCGGTCTCG
GGAGGAGCGTCCTCTACCGCCATCATTACCAACCTGACCCCATCAACGGACTAYGTCATA
TTTATTGATACACTGACTTTCAGCTTTGGAAATCTTGGCAATGATGCTGGACTTGAGGTG
TCTACCGGTGCCTCCTGCCCTACTGGTTATGAGCTAGGGCCTACTGGAGATTGCTATAGC
TTTGTCCGAGGTGCCATTGAGTTCCACTTTGCTCGTGAGCTGTGCCAGCGAACCGATGGG
GGAGATCTGGTGGTCATAGAGACCCCACGAGAACATGAATATATCATGAATATGACACAA
GAGGGTGATTGGTGGGTCGGATTATACGATGTTGGTACAGAGGGCAACCATCGCTGGGTG
GATTGCTCTGATATGAACATCTGGCAGATATCCAACTGGGCTCCCGGTCAGCCAGACGAT
ACTGACGGGACRCAGGACTGYGGTCAGATGATATCCAGTGGAGAATGGATGGACTGGCCG
TGCGACAGACAAAATATGTACATCTGTGAGATTAATCCATTCAATCTCTTGCCTGGAGAT
GTAAGCCCCTCAGCTTTCACAGCCACTCCGCTTTCCATCGTCAGTATCCTCCTGTCCTGG
GTACCATCCGAACAAGGCTGCGACGTGACTGGCTACCGAATCTTTGTCTCTCAGGGTCTG
GCTTCATACACCTTTGACATCGAAGAAGGAGACACAAGCAACTATATTGTCAATGATCTG
CTGATTGACACAGAGTATGGCTTCCGTATCTCAGCTCTGACCATCACTGGACCTCTACCC
TATAGTGAACTTGTCACAGCTAGCACCAACAATGAAACAATTGGCTGCCCAATGGACTAT
GAAGAAGGTTACATGGATCAATGCTACCGCTTTGTCAAGGGTTCTCTGACCTGGAGTCAA
GCTCGACTAGAATGCGGCAAGGACTTCGGAGGAGAACTCATGGTCGTCGACAACCAAGAA
GAATATGATTACATCCGGGAAAGAACAGTGGAAGGAGATTGGTGGATAGGATTGCAAGAC
CAGTGGTCAGAGGGTGACTTCCGCTGGACAGACTGTTCATCGATGACCGAATGGCAGATG
ACCAACTGGGCACCAGATGAGCCAGATATGAATGGTGATGCTCAAGACTGTGTCCAGATG
ATCTCCAGTGGTCAGTGGATGGACTGGCCATGTCAAAGGCCAAATCAGTTCATCTGCGAG
ATCTTTGCTAAAGACTACGTCCCGATCCAGACCGCTCCAAGTAACTTCAGCGCTGAGGGT
ATCTCTGACTCAGAGGTCCTTTTGACCTGGGTTCCGTCGGATTTCATCTGTGATGTCCAA
GGCTACATGATCGAGTACACAGACCTCAATAACATTGTGGAATTCTCTGTAGTAGGTGGC
GCCACTGATAACGTTGTGGTGACTGGTCTTCGTGCTGATACACCGTATCGCTTCTCCATC
AAGCCCCTGCTTCTTGTGGATAGGAATTTGGACTATGGCGTACCTACAGAAGGAATCACA
CTTCCTTATTCAGGATGCGACGAACCTGTCCTCRTTATCAGTGCCCCAGGCAACATCTCG
TCTCCCAACTTCCCTAGCAGCTACCCACCGTCTGTGGACTGCATCACCACCATCTCCTTG
GACACCCGCATCCAGCTGACTTTCCAGCTCCTCTTCATCCTCCCCGATACCGAGGACTAC
GTCACCATCTCAGAGCTGGGAGAGAATGGATACGAGGAGAGAGTGAGGCTTACTGGAATA
TTTTTGCCCAAGTCYTACATCAGTGAAGCCACATCRATYCAGATCAGATTTGTGTCAGAT
GCTCGTATTGAAGGCTTGGGTTTCTTCCTGACCTACACCGAGTACAATGTTGAACCACCT
GGTGAGAAGCGATGCACCAATGTATACCCTCTCAAGACTGGACCAGTCCCTCTTTTCTTC
AACTCTCCTGGATACCCCAACGGTTACGAAGACAACCAGAACTGCGACTATGTCTTTGAG
CAATCCTCCACCGCTACAGGGGATGTCGAGGTCACCGCCGATAATCTCATCGAGCTCAAC
TTCAACGACTTCAATCTGGAGAACAGCTACGACATCCTCATTGTAGGTACAGGCATGGAT
CCGTCTGATTTGACGACAGAGATTGGCCGCTACTCAGGATCCACCACGCCGGATGTCATT
CGCAGCGCTGAGGAGGCTGTTTGGTTGACGTTGGAGACTGATTCTTCTAATGCCGCTGTT
GCACGGGGATTCTCACTGAGTGCTAATGAGAAAACTCCAGGTGAGATTCCAGCCACCAAA
GAGCCACCTCCATTTGACAACCCAGCCTGGAACGGCACCTGCGGCRGTACATTGATTGTC
CCCGTCGCTGGATTCCAGAAGGTCCAGTCACCAAACTACCCCATGGACTACTCCAACAAC
ATGGACTGTGTGTGGTACCTGCAGACGGACCAACCCGGCAGGTTCAGGATCGGCATGGAG
ACCAATGAATTCTTTACCGAAACTGGATWTGATRTKGTTGAGATTGGTCGTGGCAGCGAT
GCTTCCGATGCGTCCACCCACTACGCCTCGCTCTCAGGATCAMTAGAACCATTCTCTTTC
ATGATTGAAGAGTCTGTAGGCTGGGTTAGATTCACATCAGACTACTCCAATGTCAACATG
GGATTCTCTCTCATTGCGGAGCAAGTCACAGATTGTGAGGAGACGATTGTCATAACACCC
CTCASCAGGACCATCGCATCACCAAACTACCCATTGCCCTATGGCACCAATAGCTACTGC
CTCTGGTCTATAGTCTCGTCCTCCGGAGCCCCAATCAGGGCTGTCGTCACAGATTTCAAG
ACCGAGGACCAGTATGACGTGCTGGATGTAGGTTCTGGTAGAGGGGACAACGCCRTCAAC
TTGGATACCCGTGTCGCTCAGCTCTCAGGATACGTCAACGAATCCTTCACCACCAACTCC
GCGCTCATGTGGCTTGCTTTCAACAGTGATGCCAGCAACAACTTTGGTGGATTTGAAATA
AGATTCTTTGATGACATGTGCTCCAATGAGATCATCACAGACATGTCCGGCACCATCCAG
TCACCTGGGTATGGGCTCCAGTATCCTAACTATGCCTCCTGTAACTGNNNnnnnnnnnnn
nnnnnnnnnnnnnnnnnnnnnnnnnnnnnnnnnnnnnnnnnnnnnnnnnnnnGCCGGGAT
ACCCTGAGCATTGTGGGAAGCCGTGGAAACTCTGTCGGACCTTTGGTTCTGACCGGCTCT
GAAGTACCTGAGGATATCATTAGTGTTGGCAGTAATCTAGTCATCCAGTTCAGTGCTGAT
TCATCCATCGTTGGACGTGGTTTCTCGTTCACCTATCAGAGATTCTTTGATTGTCCTGCA
GGATTTGTTGAGGTTGATGTCAATGGTCCCACGTGCTACAAATTTGGTAGTGGGACATCC
ACCTGGCAACAGGCCAGAGCTGACTGCCGTACTACTCCTGGTGCTGATCTCATCATGATA
AACAATGCTCTGGAGAACCGTTACATCAGGGATGTCTCAGGTGGAGAAGAGTGGTGGATC
GGTTACTACGACGGAGGTCAAGAGGGCGTATTCACTTACGTGGAATGTGACACTTCAAAC
TCGGGATGGGCCATCTACAACTGGGCTGACGATCAACCTAGTCGGGTGCCTGGCAACCTG
GAAGACTGTGTCTACATCCTAGGCGCTGATGGATATTACTACGACGATAGATGTGATGTA
GCCAAGAAGTACATCTGTGAAACAATCCCAGTTCCAGACATCATTCCGGATGCGTACAAC
CCTAGTGGGCTGATGACGGAGGCTCTGAGCTCAGACATCATACGTGTCAGTTGGACTCCA
AGCTCTTATCGTTGTGATGTCACAGGTTACACCATCGAATTCACACCGGCTGATGGATTG
GGACAGGGACCTGACTATACCTGCTGGAGGTTTGGAGTGAACCCACAAACATGGTACGAT
GCTCGGCTCAATTGCCAGGCCGATGACCCMGACGCAGACCTCGCCGTCATCGACACATTA
GCCGAACTGGACTTTGTCAACAACACTCGTTTGCCTGTGGCATACTGGATTGGTTTCAAC
GATCTCGGAACTGAAAGACTCTTCCGTTGGGTGGACTGCCAGGCCCCRACCAATTGGCAG
GCTGCCAACTGGGCTCCAGGCGCCCCCTCAGATCTCCTTGGTAATGATGACTGCGTTGAG
CTGACCACCGCGGGGGAATGGGACGATATGTCATGCGACACCACCAGACCTTTCATCTGT
AARGTCCAGGCCAAGGGTTTCACAGAGGAGGATCAATACCCATCTCAGTTCATGGTCCAA
CCTACCTCTGCCCTGACTGCCTCTGCCATGTGGGTGCCATCCCTATCCAGCTGCAATCTC
CTCGGCTACTACCTCATCGCTTCAGACGGCGGCATCAACGACGACATCATCGTCGACGTC
GTTGGCTCCATCTCTGTGCAAGGCGAGATCACTGGTCTGAAACCAGACTTTCTGTATGTT
GTGTCCATTGCTCCGTACACGGCACAGGGTGTCTTRGAGAGCAGATTTATGACTACGATC
CAGACATTTAACGAATCCACCATCTGCCCCGAAGGTTACGAAATCGGCTACAACTACGGC
TGTTACCGCTTCGTAACTGACTCTAAGGACTGGGACGATGCTCGTATGGACTGCATGAGC
ACGCCCAATGGAGACCTGGCTGTTGTAGATACTCAGGATGAGATGAACTTTTTCATCGAG
AAAGGATTCGGCGGCTATGATTGGTGGGTCGGTCTGTACGACAGGGCACAGGATGGATCC
TATCGCTGGGTAGACTGCTCTGACCTCTCGRCTTGGGGTCAAGCCCAGTGGGACATAGGT
CAACCATCGGACGTTGACGGCAGCGAGAACTGTGGTCAACTCCAGGACAATGCCAGGTTC
AATGATAGGGCATGTGAGAGGGCTCTGCCTTACGTTTGTGAGATCATCGTGAAAGATTTC
AATTCCGATGACGTTGACCCGTCTCTATTCATAAGCATCGCAGTCACCGAGAATTCACTT
CAACTTCGATGGATGCCATCAGACTACAACTGTGACATCGTTGGATATACAATTACCTAC
ATGAACAGAGGTATCCAGATTGTTGAGGTGCCAGGAGGTGACTCTAACAGCCAGCTGATT
ACCGATCTTATGCCAGAGACYRCTTACACCTTCACCCTACGTGCAAACACCTAYATGGGA
CCACGGAATACAACCCAAACAACAAGGGCGACCACGCTGCCACCTGCAAATCCATGTCCT
GAGGGTTGGTTCCTTGGATACGGTGAGCACTGCTACAAGGTTGTCAAGACCCTTGTCACA
TGGGACGAGGCTCGGGATGATTGTATGTCTGTCGATGGTGGTGATCTGGTTGTCATAGAA
ACAGCTGCAGAGAATCAGTACCTGCTGAACGCGACTCTTGGAAACGACTTCTGGATTGGT
TACTATGACCGAGCCAGAGAGGGCGAGTGGAGCTGGGTGGACTGTGGAGCTGATACYGAG
TTTGCCTACTCTAACTGGGCCCCTGGACAGCCTAACGATCTYAACGGTCTGCAGGACTGC
GGGCAAGTCACCAACTTTGGGGAATATAACGACTGGGAGTGTACCCGCACCATGATGTAC
ATCTGTGAGATCTGGCCTAAGAGTAAGTCCAAGAACNATCCCTTTTTAATTAAnnnnnnn
nnnnnnnnnnnnnnnnGAGTT

>sprp
ATGGTAAGCGAGAGCTTAACTTGGGTGGAAGCCAGAGAACGATGTCTGACTGGAGAAGTG
GAAGAGGCGGATCTTATTAACATTGAGACAGAGGAGGAGAACGAGTATATAGGGTCCATG
ATTCCTGTCCMAGGAGATTACTGGATAGGACTGTATGATGTATTGGAAGAGGGAGAGTTC
TTCTGGAGCTACGAGTGTCTCCTACCCCCCTACCGCGGCTGGMWTGGTGGCAATCATCCM
AAGAACYCTGACGAAAACTGCGTTACCATGGATACAAGTGGATTTTGGGACGATGCAAAC
TGCACTAGCTCGTCGGTTGCAGGATACATCTGTGAAACRACMACTCGAGCGCCTGGATCA
GACCCCACTGATGTTGTACCTTCCCTGTTCCGAGGCACTGCCTTCAATGAGACGGTAGTW
GACTTGACATGGATCCCTCCTGCACAGACTTGTGATGTCTCTGGCTACAAGGTGTCTGTC
TTCAAGACGTCRCTCCAGTTTGAGGTAGAAGTCCAGGGTGGAGATACAAGTGGAGTGAGG
ATCAGTGGGTTGAACAAAGGAATGGTTTATACTTTCCGGCTGACACCCTATTCATTTTCC
TTCCAAGGYGAAGTTGTGCCAACRGAAACAAAYGTTCAAACACTTGGTTGTCCCCTTGGT
TACGAGGCATCAKSAGAGGGAATCTGTTACCGCTACTTGAGCGATGCAAAGACMTGGACA
GAGGCTRYGACGGACTGYCGTASAGTGTTAGGTGCTGACCTGGTCACCATCGTKGACGAG
ACTGAACTGGCCTACCTCCGAACAATCGGCGTTGATGATGGTTGGACTGGAATGTCGGAC
TCCATGACAGAGGRTGATTTTACTTGGTCAACGTGCTTTGACTGGAGTCGAGAGCCRTGG
AATACACCAACAGGAAACACAGAGGACAACGACTGTGTCTTCTTGGACAACAGCACGGGT
GGATTGGTCGCCGAGAATTGCTCTGCTCAGTATGCATACTTCTGTGAATTTAATGAAGTG
TTTGATATCTAYCCAACGGAGCTCAGGGCAGAGGTTTTGAGCTACTCAGAGGTMATGCTG
TCRTGGACTGTACCAGAAAACCCATGTGGGGTGACCGGATACCGTGTCCAGTAYTACACA
GGATTGATCCGTAGTGATATTCAGGTGGATGGAGCTGAAAGTGATTCTGTTTTAGTCATG
AATCTYGAGGAAACCACTCGCTACTTCTTCACCATCGCTCCACTTGTSACCGGCTCCCTC
TAYCCTCARAGTGATCCCATCAATGCYACAACAGATATGGCTCCACCTTGTCCTGAGGAC
TATGTCTTGGGYTTTGGCGGTTCYTGCTTYAGGGTCAGCAGAGACTTTGCYACTTGGGCT
GAGGCAAGGGCAGACTGCCTCCAGACTGAGAAYTCAGATYTGGTTGAAATCACCAGCGAG
AATATGACATCCTACTTGCAGTCAGAAACAGGGAATGGCATCTACTGGATTGGTCTTTAT
GAYGCAGCCATTGAAAGTGACTGGCGATGGGGTTCGGMCTGTATGRYGCCCTCTTACACT
CGATGGGGGCCAGGTGAGCCGGGCAACAGCACTGGTTTGGACCAGGACTGTGCTACACTC
AATGGTGTGACGGGAGGATGGGCCGACCAAATTTGCACCAATACTCTGCTATACATCTGT
GAGATCAAAGAAAAGGCATCRTCTCCTGACAGTGTGTCACCCTCYGGTTTGAGCGGCGAC
TCCCAAACCCCATCCTCAATAACYGTCACCTGGACACCRTCTGCCCAACAGTGCGACATC
TTGGCCTATATCATAGGCTGGCAGGGCAAGGATGGAGAAACCGGTACGCAGACGATCTCG
GGAGGAGCGTCCTCTACTACCATCATCACCAACCTGACCCCAGCAACGGACTACGTCATA
TTTATTGATACGCTGACTTTCAGCTTTGGAAATCTCGGCAATGGAGCTGGACTTGAGGTG
TCTACCGGTGCTTCCTGCCCTACTGGATATGAGCTAGGGCCAACAGGAGATTGCTATAGC
TTTGTCCGGGGTGCCATTGAGTTCCACTTTGCTCGTGAGCTGTGCCAGCGAACCGATGGG
GGAGATCTGGTGGTCATAGAGACCCCACGAGAACATGAATATATCATGAATATGACACAA
GAGGGTGATTGGTGGGTCGGATTATACGATGTTGGTACAGARGGSAACCATCGCTGGGTG
GATTGCTCTGAYATGAAYATCTGGCAGCTATCAAACTGGGCTCCTGGCCAGCCAGACGAT
ACGGACGGGACACAGGATTGCGGTCAGATGATCTCCAGTGGAGAATGGATGGACTGGCCA
TGTGACAGACAAAATATGTACATCTGTGAGATCAATCCACTCAATCTCCTMCCTGGAGAW
STAAGCCCCTCAGMKTTCACAGCKACTCCRCTTTCCATCGTCAGTATCCTCCTGTCTTGG
GTACCATCTGAACARGGCTGCGACGTGACYGGCTACCGAATCTTCGTCTCYCAGGGYCTG
GCYTCATACACCTTTGACATCGAAGAAGGAGACACAAGCAACTATATTGTCAATGATCTG
CTGATTGACACAGARTATGGCTTCCGTATCTCAGCCCTGACCATCACTGGACCTCTACCG
TATAGTGACCTTGTCACAGCTAGCACCAACAATGAAACAATTGGCTGCCCAATGGACTAT
GAAGAAGGTTACATGGATCAATGCTACCGCTTTGTMAAGGGCTCTCTCACCTGGAGTCAA
GCACGACTAGAATGCGGCAAGGACTTYGGAGGAGARCTCATGGTCGTCGACAACCAAGAA
GAATATGATTACATCCGGGAAAGAACAGTGGAAGGAGATTGGTGGATAGGATTGCAAGAC
CAGTGGTCAGAGGGTGACTTCCGCTGGACAGACTGTTCATCGATGACCGAATGGCAGATG
ACCAACTGGGCACCAGATGAACCAGATATGAATGGTGATGCTCAAGACTGTGTCCAGATG
ATCTCCAGTGGTCAGTGGATGGACTGGCCATGTCAAAGGCCAAATCAGTTCATCTGTGAA
ATCTTTGCTAAAGACTACGTCCCGATCCAGACCGCTCCAAGTAACTTCAGCGGTGAGGGT
ATTTCTGACTCGGAGGTCCTTTTGACCTGGGTTCCGTCGGAGTTCATCTGTGATGTCCGA
GGCTACATGATCGAGTACACGGACCTCAATAACGTTGTAGAATTCTCTGTAGTAGGTGGC
ACCACTGATAGCGTMGTGGTGACTGGTCTWCGTGCTGATACACCGTATCGCTTCTCCATC
AAGCCCCTGCTTCTTGTGGATAGGAAYTTGGACTATGGCGTACCTACAGAAGCAATCACA
CTTCCTTATTCAGGATGYGACGAACCTGTCCTCATTATCAAYGCCCCAGGCAACATCTCA
TCTCCCAACTTCCCTAGCAGCTACCCACCCTCTGTGGACTGCATCACCACCATCTCCTTG
GATACSCGCATCCAGYTSACCTTCCAGCTCCTCTTCATCCTCCCCGATACTGAGGACTAT
GTCACCATCTCAGAGYTGGGAGAGAATGGATACGAGGAGAGAGTGAGGCTTACTGGAATA
TTTTTGCCCAAGTCTTACATCAGTGAAGCCACATCRATCCAGATCAGRTTTGTRTCAGAT
GCTCGTATTGAAGGCTTGGGTTTCTTCYTGACCTACACCGAGTACAATGTTGAATTACCT
GGTGAGAAGCGATGCACCAATGTATACCCTCTCAAGACTGGACCAGTCCCTCTTTTCTTC
ARCTCTCCTGGATACCCYAACGGTTACGAAGACAACCAGAACTGCGACTATGTCTTCGAG
CAATCCTCTACCGCTCTAGGGGATGTCGAGGTCACYGCCGATAATCTCATAGAGCTCAAC
TTCAACGACTTCAATCTGGAGAACAGCTAYGACATCCTCATYRTAGGAACAGGCATGGAT
CCATCCGATCTTACAACAGAGATYGGCCGCTACTCRGGAACCACCACACCRGAKRTCATT
CGCAGCGCTGAGGAGGCTGTTTGGTTGACGTTAGARACKGATTCTTCTAATGCYGCTGTT
GCYCGGGGATTCTCACTGAGTGCTAATGAGAAAACTCCAGGTGAGATTCCAGCCACCAAA
GAGCCACCTCCATTTGACAACCCAGCCTGGAACGGCACCTGCGGGGGTACATTGATWGTC
CCCGTMGCTGGCTTCCAGAAGGTCCAGTCWCCAAACTACCCCCAGGACTACTCCAACAAC
ATGGASTGTGTGTGGTACCTGCAGACGGACCAACCMGGCAGGTTCAGGATCGGCATGGAG
ACCAATGAATTCTTTACCGARACTGGATTTGATGTTGTTGAGATTGGTCGTGGCAGCGAT
GCTTCCGATGCCTCCACCCACTACGCCTCKCTCTCAGGATCACTGGAACCMTTCTCTTTC
ATGATTGAAGAGTCTGTAGGKTGGGTTAGATTCACATCRGACTACTCCAATGTCAACACG
GGATTCTCTCTCATTGCGGAGCAAGTCACAGATTGTGAGGAGACGATCGTCATAACACCC
GTCACCAGGACCATCACATCACCAAACTACCCATTGCCCTACGGCACCAATGGCTACTGC
CTCTGGTCTATAGTCTCGTCCTCCGGAGCCCCAATCAGGGCTGTCGTCACAGATTTCAWG
ACCGAGGACCAGTATGACGTGCTGGATGTAGGTTCYGGTAGAGGRGAGAACGCCGTAAAC
TTGGATACCCGTGTCGCTCAGCTCTCGGGATACGTCAACGAATCCTTCACCACCAACTCC
GCCCTCATGTGGCTTGCTTTCWCCAGTGATGCCAGCAACAACTTTGGTGGATTTGAAATA
AGATTCTTTGATGACATGTGCTCCAATGAGATCATCACAGACATGTCCGGTACCATCCAG
TCACCTGGGTATGGGCTCCAGTATCCCAACTATGCCTCCTGTAACTGGGCTATACAGGTG
GAAGAGGGGTACAACATTCGTCTCTCCTTCGCAGGCTTTGACCTTGAGACCGGCCGGGAT
ACCCTGAGCATTGTGGGAAGCCGTGGAAACTCTGTCGGACCCTTGGTTCTGACCGGCTCT
GAAGTACCTGAGGATGTCATTAGCGTTGGCAGTAATCTAGTCATCCAGTTCAGTGCAGAT
TCATCCATCGTTGGACGTGGTTTCTCGTTYACCTATGAGCGATTCTTTGATTGTCCTGCA
GGATTTGTTGAGGTTGATGTCAATGGTCCCACATGCTACAAATTTGGTAGTRTGACATCC
ACCTGGCAACAGGCCAGAGCTGACTGCCGTACTACTCCTGGTGCTGATCTYATCATGATA
AACAATGCYCTGGAGAACCGTTACATCAGGGATGTCTCAGGTGGAGAAGAGTGGTGGATC
GGTTACTACGACGGAGGTCAAGAGGGCGTATTCACTTACGTGGAATGTGACACTTCAAAC
TCGGGATGGGCCATCTACAACTGGGCTGACGATCAACCTAGTCGAGTGCCTGGCAACCTG
GAAGACTGTGTCTACATCCTAGGCGCTGATGGATATTACTACGACGAYAGATGTGATGTA
GCCAAGAAGTACATCTGTGAAACAATCCCAGTTCCAGACATCATTCCGGATGCGTACAAC
CCTAGTGGRCTGATGACGGAGGCTCTGAGCTCMGACATCATACGTGTCAGTTGGACTCCA
AGCTCTTATCGTTGTGATGTCACAGGTTACACCATYGAATTCACACCGGCTGATGGCTTA
GGACAGGGACCTGACTATACCTGCTGGAGGTTTGGAGTGAACCCACAAACATGGTACGAC
GCTCGGCTCAATTGCCAGGCYGATGACCCCGATGCTGACCTCGCCGTCATCGACACATTA
GCTGAACTYGACTTTGTCAACAACACTCGTTTGCCTGTGGCATACTGGATTGGTTTCAAC
GATCTCGGAACTGAGAGACTCTTCCGTTGGGTGGACTGCCAGGCCCCGACCAATTGGCAG
GCTGCCAACTGGGCTCCAGGCGCRCCCTCAGATCTCCTTGGTAACGATGACTGCGTTGAG
CTGACCACCGCAGGGGAATGGGACGATGTCTCGTGCGACAACACYAGACCTTTCATCTGT
AAGGTCCAGGCTAAGGGTTTCACCGAGGAGGATCAATACCCATCTCAGTTCATGGTCCAA
CCTACCTCAGCCCTGACTGCCTCTGCCATATGGGTGCCAGCCCTATCCAGCTGCAACCTC
CTCGGCTACTACCTCATCGCTTCAGATGGCGGCATCAACGACGACATCATCGTCGACGTC
GTYGGGTCGATCTCCGTACGAGGCGAGATCACTGGTCTGAAACCTGACTTTCTGTATGTT
GTGTCTMTTGCTCCKTACACGGCACAGGGTGTATTGGAGAGCAGATTTATGACTACGATC
CARACATTCAATGAATCCACCATCTGCCCCGAAGGTTACGAAATYGGCTACAACTACGGC
TGTTACCGCTTCGTRACTGACTCGAAGGACTGGGACGAGGCTCGTATGGACTGCATGAGC
ACGCCCAATGGAGAYCTGGCTGTTGTAGATACTCAGGATGAGATGAACTTYTTCATTGAG
AAAGGATTCGGCGGCTAYGATTGGTGGGTCGGTCTGTACGACAGGGCACAGGATGGATCC
TATCGCTGGGTAGACTGTTCTGACCTCTCGRCCTGGGGTCAAGCCCAGTGGGACATAGGT
CAGCCATCGGACGTTGACGGCAGCGAGAACTGTGGTCAACTCCAGGACAATGCCAAGTTC
AATGATAGGGCMTGCGAGAGGGCTCTGCCTTACGTTTGTGAGATCRTWGTGAAAGATTTC
TCTTCCGATGATGTTGATCCGTCTCTATTCATAAGCGCTGCAGTCACCGAGAATTCACTT
CAACTTCGATGGATGCCGTCAGACTACAACTGTGACATCGTTGGATATACAATTACCTAC
ATGAACAGAGGTATGCAGATTGTTGAGGTGCCAGGAGCTGACTCTAATAGCCAGCTGATT
ACTGATCTTATGCCAGAGACCGCTTACACCTTCACCCTACGTGCAAACACCTACATGGGA
CCAAGGAATACAACCCAAACAACAAGGGCAACCACACTGCCACCTGCAAATCCATGTCCT
GAGGGTTGGTTCCTTGGMTATGGCGAGCACTGCTACAAGGTTGTCAAGTCRCTTGTCACA
TGGGACGAGGCTCGTGATGATTGTATGTCTGTCGATGGTGGTGAYCTGGTTGTCATAGAA
ACAGCTGCAGAGAACCAGTACCTGCTGAACGCGACTCTTGGAAACGACTTCTGGATTGGT
TACTATGACCGAGCCAGAGAGGGYGAGTGGAGCTGGGTGGACTGTGGAGCYGATACCGAG
TTTGCCTACTCTAACTGGGCCCCTGGACAGCCTAACGATCTCAACGGTCTGCAGGACTGC
GGGCAAGTCACYAACTTTGGGGAATATAACGACTGGGAGTGTACCCGCACCATGATGTAC
ATCTGTGAGATCTGGCCTAAGAGTAAGTCCAAGAACTTTCCCTTTTTGATTAATRTCCAG
GGAYTCTGTTGTTAGAGAGTC

>spurp
ATGGTAAGCGAGAGCTTAACTTGGGTGGAAGCCAGAGAACGATGTCTGACTGGAGAAGTG
GAAGAGGCGGATCTTATTAACATTGAGACAGAGGAGGAGAACGAGTATATAGGGTCCATG
ATTCCTGTCCAAGGAGATTACTGGATAGGACTGTATGATGTATTGGAAGAGGGAGAGTTC
TTCTGGAGCTACGAGTGTCTCCTACCCCCCTACCGCGGCTGGAATGGTGGCAATCATCCA
AAGAACCCTGACGAAAACTGCGTTACCATGGATACAAGTGGATTTTGGGACGATGCAAAC
TGCACTAGCTCGTCGGTTGCAGGATACATCTGTGAAACGACCACTCGAGCGCCTGGATCA
GACCCCACTGATGTTGTACCTTCCCTGTTCCGAGGCACTGCCTTCAATGAGACGGTAGTT
GACTTGACATGGATCCCTCCTGCACAGACTTGTGATGTCTCTGGCTACAAGGTGTCTGTC
TTCAAGACGTCACTCCAGTTTGAGGTAGAAGTCCAGGGTGGAGATACAAGTGGAGTGAGG
ATCAGTGGGTTGAACAAAGGAATGGTTTATACTTTCCGGCTGACACCCTATTCATTTTCC
TTCCAAGGCGAAGTTGTGCCAACAGAAACAAATGTTCAAACACTTGGTTGTCCCCTTGGT
TACGAGGCATCATCAGAGGGAATCTGTTACCGCTACTTGAGCGATGCAAAGACCTGGACA
GAGGCTATGACGGACTGCCGTACAGTGTTAGGTGCTGACCTGGTCACCATCGTGGACGAG
ACTGAACTGGCCTACCTCCGAACAATCGGCGTTGATGATGGTTGGACTGGAATGTCGGAC
TCCATGACAGAGGATGATTTTACTTGGTCAACGTGCTTTGACTGGAGTCGAGAGCCGTGG
AATACGCCNACAGGAAACACAGAGGACAACGACTGTGTCTTCTTGGACAACAGCACGGGT
GGATTGGTCGCCGAGAATTGCTCTGCTCAGTATGCATACTTCTGTGAATTTAATGAAGTG
TTTGATATCTATCCAACGGAGCTCAGGGCAGAGGTTTTGAGCTACTCAGAGGTCATGCTG
TCATGGACTGTACCAGAAAACCCATGTGGGGTGACCGGATACCGTGTCCAGTACTACACA
GGATTGATCCGTAGTGATATTCAGGTGGATGGAGCTGAAAGTGATTCTGTTTTAGTCATG
AATCTCGAGGAAACCACTCGCTACTTCTTCACCATCGCTCCACTTGTCACCGGCTCCCTC
TACCCTCAGAGTGATCCCATCAATGCTACAACAGATATGGCTCCACCTTGTCCTGAGGAC
TATGTCTTGGGTTTTGGCGGTTCCTGCTTTAGGGTCAGCAGAGACTTTGCTACTTGGGCT
GAGGCAAGGGCAGACTGCCTCCAGACTGAGAATTCAGATCTGGTTGAAATCACCAGCGAG
AATATGACATCCTACTTGCAGTCAGAAACAGGGAATGGCATCTACTGGATTGGTCTTTAT
GATGCAGCCATTGAAAGTGACTGGCGATGGGGTTCGGCCTGTATGGCGCCCTCTTACACT
CGATGGGGGCCAGGTGAGCCGGGCAACAGCACTGGTTTGGACCAGGACTGTGCTACACTC
AATGGTGTGACGGGAGGATGGGCCGACCAAATTTGCACCAATACTCTGCTATACATCTGT
GAGATCAAAGAAAAGGCATCGTCTCCTGACAGTGTGTCACCCTCCGGTTTGAGCGGCGAC
TCCCAAACCCCATCCTCAATAACCGTCACCTGGACACCGTCTGCCCAACAGTGCGACATC
TTGGCCTATATCATAGGCTGGCAGGGCAAGGATGGAGAAACCGGTACGCAGACGATCTCG
GGAGGAGCGTCCTCTACTACCATCATCACCAACCTGACCCCAGCAACGGACTACGTCATA
TTTATTGATACGCTGACTTTCAGCTTTGGAAATCTCGGCAATGGAGCTGGACTTGAGGTG
TCTACCGGTGCTTCCTGCCCTACTGGATATGAGCTAGGGCCAACAGGAGATTGCTATAGC
TTTGTCCGGGGTGCCATTGAGTTCCACTTTGCTCGTGAGCTGTGCCAGCGAACCGATGGG
GGAGATCTGGTGGTCATAGAGACCCCACGAGAACATGAATATATCATGAATATGACACAA
GAGGGTGATTGGTGGGTCGGATTATACGATGTTGGTACAGAAGGGAACCATCGCTGGGTG
GATTGCTCTGATATGAACATCTGGCAGCTATCAAACTGGGCTCCTGGCCAGCCAGACGAT
ACGGACGGGACACAGGATTGCGGTCAGATGATCTCCAGTGGAGAATGGATGGACTGGCCA
TGTGACAGACAAAATATGTACATCTGTGAGATCAATCCACTCAATCTCCTCCCTGGAGAT
GTAAGCCCCTCAGCTTTCACAGCGACTCCGCTTTCCATCGTCAGTATCCTCCTGTCTTGG
GTACCATCTGAACAAGGCTGCGACGTGACTGGCTACCGAATCTTCGTCTCCCAGGGTCTG
GCTTCATACACCTTTGACATCGAAGAAGGAGACACAAGCAACTATATTGTCAATGATCTG
CTGATTGACACAGAATATGGCTTCCGTATCTCAGCCCTGACCATCACTGGACCTCTACCG
TATAGTGACCTTGTCACAGCTAGCACCAACAATGAAACAATTGGCTGCCCAATGGACTAT
GAAGAAGGTTACATGGATCAATGCTACCGCTTTGTAAAGGGCTCTCTCACCTGGAGTCAA
GCACGACTAGAATGCGGCAAGGACTTCGGAGGAGAACTCATGGTCGTCGACAACCAAGAA
GAATATGATTACATCCGGGAAAGAACAGTGGAAGGAGATTGGTGGATAGGATTGCAAGAC
CAGTGGTCAGAGGGTGACTTCCGCTGGACAGACTGTTCATCGATGACCGAATGGCAGATG
ACCAACTGGGCACCAGATGAACCAGATATGAATGGTGATGCTCAAGACTGTGTCCAGATG
ATCTCCAGTGGTCAGTGGATGGACTGGCCATGTCAAAGGCCAAATCAGTTCATCTGTGAA
ATCTTTGCTAAAGACTACGTCCCGATCCAGACCGCTCCAAGTAACTTCAGCGGTGAGGGT
ATTTCTGACTCGGAGGTCCTTTTGACCTGGGTTCCGTCGGAGTTCATCTGTGATGTCCGA
GGCTACATGATCGAGTACACGGACCTCAATAACGTTGTAGAATTCTCTGTAGTAGGTGGC
ACCACTGATAGCGTAGTGGTGACTGGTCTACGTGCTGATACACCGTATCGCTTCTCCATC
AAGCCCCTGCTTCTTGTGGATAGGAACTTGGACTATGGCGTACCTACAGAAGCAATCACA
CTTCCTTATTCAGGATGTGACGAACCTGTCCTCATTATCAATGCCCCAGGCAACATCTCA
TCTCCCAACTTCCCTAGCAGCTACCCACCCTCTGTGGACTGCATCACCACCATCTCCTTG
GATACGCGCATCCAGCTCACCTTCCAGCTCCTCTTCATCCTCCCCGATACTGAGGACTAT
GTCACCATCTCAGAGCTGGGAGAGAATGGATACGAGGAGAGAGTGAGGCTTACTGGAATA
TTTTTGCCCAAGTCTTACATCAGTGAAGCCACATCAATCCAGATCAGGTTTGTGTCAGAT
GCTCGTATTGAAGGCTTGGGTTTCTTCTTGACCTACACCGAGTACAATGTTGAATTACCT
GGTGAGAAGCGATGCACCAATGTATACCCTCTCAAGACTGGACCAGTCCCTCTTTTCTTC
AGCTCTCCTGGATACCCTAACGGTTACGAAGACAACCAGAACTGCGACTATGTCTTCGAG
CAATCCTCTACCGCTCTAGGGGATGTCGAGGTCACCGCCGATAATCTCATAGAGCTCAAC
TTCAACGACTTCAATCTGGAGAACAGCTACGACATCCTCATCATAGGAACAGGCATGGAT
CCATCCGATCTTACAACAGAGATCGGCCGCTACTCAGGAACCACCACACCGGAGATCATT
CGCAGCGCTGAGGAGGCTGTTTGGTTGACGTTAGAAACTGATTCTTCTAATGCCGCTGTT
GCTCGGGGATTCTCACTGAGTGCTAATGAGAAAACTCCAGGTGAGATTCCAGCCACCAAA
GAGCCACCTCCATTTGACAACCCAGCCTGGAACGGCACCTGCGGGGGTACATTGATTGTC
CCCGTAGCTGGCTTCCAGAAGGTCCAGTCACCAAACTACCCCCAGGACTACTCCAACAAC
ATGGAGTGTGTGTGGTACCTGCAGACGGACCAACCCGGCAGGTTCAGGATCGGCATGGAG
ACCAATGAATTCTTTACCGAGACTGGATTTGATGTTGTTGAGATTGGTCGTGGCAGCGAT
GCTTCCGATGCCTCCACCCACTACGCCTCGCTCTCAGGATCACTGGAACCATTCTCTTTC
ATGATTGAAGAGTCTGTAGGTTGGGTTAGATTCACATCAGACTACTCCAATGTCAACACG
GGATTCTCTCTCATTGCGGAGCAAGTCACAGATTGTGAGGAGACGATCGTCATAACACCC
GTCACCAGGACCATCACATCACCAAACTACCCATTGCCCTACGGCACCAATGGCTACTGC
CTCTGGTCTATAGTCTCGTCCTCCGGAGCCCCAATCAGGGCTGTCGTCACAGATTTCATG
ACCGAGGACCAGTATGACGTGCTGGATGTAGGTTCTGGTAGAGGGGAGAACGCCGTAAAC
TTGGATACCCGTGTCGCTCAGCTCTCGGGATACGTCAACGAATCCTTCACCACCAACTCC
GCCCTCATGTGGCTTGCTTTCTCCAGTGATGCCAGCAACAACTTTGGTGGATTTGAAATA
AGATTCTTTGATGACATGTGCTCCAATGAGATCATCACAGACATGTCCGGTACCATCCAG
TCACCTGGGTATGGGCTCCAGTATCCCAACTATGCCTCCTGTAACTGGGCTATACAGGTG
GAAGAGGGGTACAACATTCGTCTCTCCTTCGCAGGCTTTGACCTTGAGACCGGCCGGGAT
ACCCTGAGCATTGTGGGAAGCCGTGGAAACTCTGTCGGACCCTTGGTTCTGACCGGCTCT
GAAGTACCTGAGGATGTCATTAGCGTTGGCAGTAATCTAGTCATCCAGTTCAGTGCAGAT
TCATCCATCGTTGGACGTGGTTTCTCGTTCACCTATGAGCGATTCTTTGATTGTCCTGCA
GGATTTGTTGAGGTTGATGTCAATGGTCCCACATGCTACAAATTTGGTAGTATGACATCC
ACCTGGCAACAGGCCAGAGCTGACTGCCGTACTACTCCTGGTGCTGATCTTATCATGATA
AACAATGCTCTGGAGAACCGTTACATCAGGGATGTCTCAGGTGGAGAAGAGTGGTGGATC
GGTTACTACGACGGAGGTCAAGAGGGCGTATTCACTTACGTGGAATGTGACACTTCAAAC
TCGGGATGGGCCATCTACAACTGGGCTGACGATCAACCTAGTCGAGTGCCTGGCAACCTG
GAAGACTGTGTCTACATCCTAGGCGCTGATGGATATTACTACGACGACAGATGTGATGTA
GCCAAGAAGTACATCTGTGAAACAATCCCAGTTCCAGACATCATTCCGGATGCGTACAAC
CCTAGTGGGCTGATGACGGAGGCTCTGAGCTCCGACATCATACGTGTCAGTTGGACTCCA
AGCTCTTATCGTTGTGATGTCACAGGTTACACCATTGAATTCACACCGGCTGATGGCTTA
GGACAGGGACCTGACTATACCTGCTGGAGGTTTGGAGTGAACCCACAAACATGGTACGAC
GCTCGGCTCAATTGCCAGGCTGATGACCCCGATGCTGACCTCGCCGTCATCGACACATTA
GCTGAACTTGACTTTGTCAACAACACTCGTTTGCCTGTGGCATACTGGATTGGTTTCAAC
GATCTCGGAACTGAGAGACTCTTCCGTTGGGTGGACTGCCAGGCCCCGACCAATTGGCAG
GCTGCCAACTGGGCTCCAGGCGCGCCCTCAGATCTCCTTGGTAACGATGACTGCGTTGAG
CTGACCACCGCAGGGGAATGGGACGATGTCTCGTGCGACAACACTAGACCTTTCATCTGT
AAGGTCCAGGCTAAGGGTTTCACCGAGGAGGATCAATACCCATCTCAGTTCATGGTCCAA
CCTACCTCAGCCCTGACTGCCTCTGCCATATGGGTGCCAGCCCTATCCAGCTGCAACCTC
CTCGGCTACTACCTCATCGCTTCAGATGGCGGCATCAACGACGACATCATCGTCGACGTC
GTTGGGTCGATCTCCGTACGAGGCGAGATCACTGGTCTGAAACCTGACTTTCTGTATGTT
GTGTCTCTTGCTCCTTACACGGCACAGGGTGTATTGGAGAGCAGATTTATGACTACGATC
CAAACATTCAATGAATCCACCATCTGCCCCGAAGGTTACGAAATTGGCTACAACTACGGC
TGTTACCGCTTCGTAACTGACTCGAAGGACTGGGACGAGGCTCGTATGGACTGCATGAGC
ACGCCCAATGGAGATCTGGCTGTTGTAGATACTCAGGATGAGATGAACTTCTTCATTGAG
AAAGGATTCGGCGGCTACGATTGGTGGGTCGGTCTGTACGACAGGGCACAGGATGGATCC
TATCGCTGGGTAGACTGTTCTGACCTCTCGACCTGGGGTCAAGCCCAGTGGGACATAGGT
CAGCCATCGGACGTTGACGGCAGCGAGAACTGTGGTCAACTCCAGGACAATGCCAAGTTC
AATGATAGGGCATGCGAGAGGGCTCTGCCTTACGTTTGTGAGATCGTAGTGAAAGATTTC
TCTTCCGATGATGTTGATCCGTCTCTATTCATAAGCGCTGCAGTCACCGAGAATTCACTT
CAACTTCGATGGATGCCGTCAGACTACAACTGTGACATCGTTGGATATACAATTACCTAC
ATGAACAGAGGTATGCAGATTGTTGAGGTGCCAGGAGCTGACTCTAATAGCCAGCTGATT
ACTGATCTTATGCCAGAGACCGCTTACACCTTCACCCTACGTGCAAACACCTACATGGGA
CCAAGGAATACAACCCAAACAACAAGGGCAACCACACTGCCACCTGCAAATCCATGTCCT
GAGGGTTGGTTCCTTGGCTATGGCGAGCACTGCTACAAGGTTGTCAAGTCACTTGTCACA
TGGGACGAGGCTCGTGATGATTGTATGTCTGTCGATGGTGGTGATCTGGTTGTCATAGAA
ACAGCTGCAGAGAACCAGTACCTGCTGAACGCGACTCTTGGAAACGACTTCTGGATTGGT
TACTATGACCGAGCCAGAGAGGGCGAGTGGAGCTGGGTGGACTGTGGAGCTGATACCGAG
TTTGCCTACTCTAACTGGGCCCCTGGACAGCCTAACGATCTCAACGGTCTGCAGGACTGC
GGGCAAGTCACTAACTTTGGGGAATATAACGACTGGGAGTGTACCCGCACCATGATGTAC
ATCTGTGAGATCTGGCCTAAGAGTAAGTCCAAGAACTTTCCCTTTTTGATTAATATCCAG
GGACTCTGTTGTTAGAGAGTC

>pdep
ATCGTAAGCGAGAGCTTATCTTGGGTGGATGCCAGAGACCGATGTCTTACTGGAGAAGTG
GAAGAGGCAGATCTTTTAAACATTGAGACAATGGAGGAGAACCAGTATATAGGGTCCATG
ATTCCTNTCCAAGGAGACTACTGGATAGGACTGTATGATGTAGTCGAAGAGGGAGAGTTC
TTCTGGAGCTACGAGTGTCTCCTACCCCCCTACCGCAGCTGGGATGGTGGCAATCATCCC
AAGAACCCTGACGAAAACTGTGTTACCATGGATACARCAGGATTATGGAACGATGCAAAC
TGCAGTGGCTCGTCGGTTGCAGGATACATCTGTGAAATGACACCTCGAGAGTTTGGATCG
GACCCCGCTGATGTTTTACCTTCCGTGTTCCGAGGCAGTGCCTTCAATGAGACGGTAGTA
GACTTGGTATGGGTCCCTCCTCAACAGACCTGTGATGTCTCTGGCTATACGGTTGAGGTC
TTCAAGACGTCGCTCCAGTTTGTGGTAGAAGTCCAGGGTGGAGATACAAGTTCAGTGAGG
ATCAGTGGTTTGAACAAAGGAACAGTATATACTTTCCGGCTGGAACCCATTTCATTTTCC
TTCCAAAAGGATGTTGTGCCAGCGGAAACAAACGTTCAAACACTTGGTTGTCCCCTTGGT
TATGAGGCATCTGAAGAGGGAATTTGTTACCGTTACGTTAGAGATGCGAAGACATGGACA
GAGGCTGCGACGGACTGTCGTAGAGTGTTAGGTGCTGACCTGGTCACCATCGTTGACGAG
ACTGAATTGGTCTACCTTCAAACGATTAGCGAGGATGATGCTTGGATTGGAATGTCAGAC
TCTATGACAGAGGGTAATTTCACTTGGTCAACATGCTTTGAATGGAGTCAAGAGCAATGG
AATACACCATCAGGAAACACAGAGGACAACGACTGTGTCTTCTTGAACAGAAATACGGGT
GGACTGGTCGCTGAGAATTGTTCTGCACAGTATCCATACTTCTGTGAATTCAATGAAGTG
TTTGATATCTACCCAACGGATCTCAAGGCAGAGGTTTTGAGCTACTCAGAGGTCATGCTG
TCATGGACTTTACCAGAGAACGTATGTGGGGTGACCGGATACCGCGTCCAGTACTACACA
GGATTGATCCGTGGGGATGTTCAGGTGGATGGAGTTGAGAGTGATTCTGTGGTAGTCATG
AATCTAGAGGAAGACACTCGCTACTTCTTCACCATCGCTCCACTTGTCACCGGCTCCACC
TATCCTCAAAGTAACCCCATCAATGCTACAACAGATATGGCTCCACCTTGTCCTGAGGAC
TATGTCTTGGGCTTTGGCGGTACCTGCTTCAAGTACAGCAGAGACTTTGCCACTTGGGCT
GATGCAAGGGCAGACTGCCTCCAGATTGAGAATTCAGATTTAGTTGAAATCACCAACGAG
AATATGACATCCTACTTGCAGTCAGAAACAGGGAATGGCCTCTACTGGATTGGTCTTTAT
GATGCAGCCAATGAAAATGACTGGCGATGGGGTTCGGACTGTATGGCGCCCTCCTACACT
CGATGGGCACCAGGTGAACCRGGCAACAACACTGGTTTGGACCAGGACTGTGCTATACTC
AATGGTGTGACGGGAGAATGGAGCGACCAAATTTGCACCACTAATCTGCTATACATCTGT
GAGATCAAAGAAAAGACATCGTCTCCTGACGGTGTTTCACCCTCTGGTTTGAGCGGCAAC
TCCCAATCGCCATCCTCAATAACTGTCACCTGGACGCCAGCTGAACAACAGTGCGACATC
TTGGCCTATATCATTGGCTGGCAGGGCAAGAATGGGGAAACCGGTACACAGACGGTCTCG
GGAGGAGAGTCCTCTAGGACCATCATCAACAACCTGACTCCTTCAACAGACTACGTCATA
TTTATCGATACAATGACTTTCAGCTTTGGAAATCTTGGCAATGGAGCTGGACTTGAGGTG
TCTACCGATGATTCCTGCCCTACTGGATATGAGCTTGGGCCTACAGGAGACTGCTATAGC
TTTGTCCGAGGTGCCATGGAATTCCACTTTGCTCGTGAGCTGTGCCAACAAACAGATGGA
GGAGATCTGGTGGTCATAGAGACCCCACAAGAACATGAATATATCATGAATATGACACAA
GAGGGTGATTGGTGGGTCGGCTTGTATGATGTTGGTACAGAAGGCAACCATCGCTGGGTC
GATTGCTCTGACATGAACATCTGGCAGATATCAAACTGGGCTCCAGGCCAGCCAGAYGAT
ACTGATGGGACACAGGATTGCGGTCAGATGATCTCTAGTGGAGAATGGATGGACTGGCCT
TGCGACAGACAGAACATGTACATCTGTGAGATCGATCCATTCAnnnnnnnnnnnnnnnnn
nnnnnnCCCTCAGACTTCACAGCCACTTCGCTCTCCATCGTCAGTATCCTCCTGTCTTGG
GTACCATCTGAACTTGGCTGCGATGTGACTGGCTACCGAATCTTCGTCTCTCAGGGTCTG
GCTTCAACCACCTTTGACATCGAAGGAGGAGACTCAAGCAGCTATATTGTCAACGATCTG
CTGATCGGCACAGAATATGGCTTCCGTATCGCAGCTCTGACAATCACCGGACCTCTACCA
TATAGTGAACTTGTCACAGCTAGCACCAATAATGAAACAGTTGGTTGCCCRATGGACTAT
GAAGAAGGTTACATGGATCGTTGCTACCGCTTTGTCAAGGGTTCTCTCACCTGGAGTCAA
GCTCGACTGGAATGCGGCAAGGACTTCGGAGGAGAACTCATGGTTGTCGACAACCAAGAA
GAATATGATTACATTCGGGAAAAAACAGTGGAAGGAGATTGGTGGATAGGATTGCAAGAC
CAGTGGTCAGAGGGTGACTTCCGCTGGACAGACTGTTCATCGATGACCGAATGGCAGATG
ACCAACTGGGCACCAGATGAGCCAGATGAGAATGGTGATGCTCAAGACTGTGTCCAGATG
ATCTCCAGTGGTCAGTGGATGGACTGGCCATGTCAAAGGCCAAATCAGTTCATCTGTGAG
ATCTTTGCTAAAGACTACGTCCCRATCCAGACCGCTCCAAGTAACTTCAGCGGTGAGGGT
ATCTCCGACTCACAGGTCCTTTTGACCTGGGTTCCGTCGGAGTTCATCTGTGATGTCCGA
GGCTACATGATCGAGTACACGGACCTCATTAACATTGTAGAATTCTCTGTAGTAGGTGGC
ACCACTGATAACGTCCTGGTGACTGGTCTTCGTGCTAATACACCGTATCGCTTCTCCATC
AAGCCCCTGCTTCTTGTGGATAGGAATTTGGACTATGGTGTACCTACTGAAGCAATCACA
CTTCCTTATTCAGGATGCCAGGAACCTGTCCCCATCACCAATGCCCCCGGCAACATCTCG
TCTCCCAACTTCCCTAGCAACTACCCACCCTCTGTGGACTGCATCTACACCATCTCCCTA
GATACCCGCATCCAGTTGACCTTTCAGCTCCTCTTCATCCTCCCGGATACTGAAGACTAT
GTCACCATCTCAGAGTTGGGAGAGAATGGATACGAGGAGAGATTAAGGCTTACTGGAATA
TTTTTGCCCAAGTCTTACATCAGTGAAGCCACATCAATCCAGATCAGGTTTGTGTCAGAT
GATCGTATTGAAGGGTTGGGTTTCTTCTTGACCTACTCTGAGTACAATGTTGAATTACCT
GGTGAGAAGARGTGTGCCAATGTGTATCCTCTCAAGACTGGACCAGTCCCTCTTTTCTTC
AACTCTCCTGGATACCCCAACGGTTATGAAGACGACCAGAACTGCGACTATGTGTTCGAG
CAATCCTCCACCGCTCTCGGGGACGTCAAGGTTGCCGCCGATAACCTCATCGAGCTCAAC
TTCACCGACTTCAGTCTGGAGAACAGCTACGACATCCTCATTGTAGGAACAGGCATGGAT
CCATCAGATATTACAACGGAGATTGGCCGCTACTCGGGAACCAACAAACCGGATTTCATT
CGCAGTGCTGATGAGGCTATTTGGTTGAnnnnnnnnnCTGATTCTTCCAATGCCAATGCT
GCACGTGGATTCTCACTGAGTGCTAATGAGAAAACTCCAGGTGAGATTCCAGCCACCAAA
CAGCCACCTCCACTGGTCAACCCAGCTTGGAATGGCACCTGTGGCGGTACATTGRTTGTC
CCCGTAGCTGGTTTCCAGAAGGTCCAGACTCCAAACTACCCTCTGGACTACTCCAACAAC
ATGGACTGTGTATGGTACTTACAGACAGACCAGAGCGGCAGGTTTAGGATTGGCATGGAG
ACCAATGAATTCTTTACCGAAGCTGGATATGATATCGTTGAGATTGGTCGTGGCAGCGAT
GCTTCCGATCCATCCACTCACTACGCCTCACTCTCAGGAACCCTGGAACCATTCTCTTTC
ATGATCGAAGAGTCTGTAGGCTGGGTTAGATTCACATCAGACTATTCCAATGTCAACATG
GGATTCTCTCTCATTGCAGAGCAAGTCAGAGATTGTGAGGAGACGATTGTCATTACACCT
GTCACCAGGACCATCAGATCACCAAACTACCCATTGCCCTATGGCACCAATGACTACTGC
CTCTGGTCTATTGTCTCATCCTCTGGAGCCCCAATCAGGGCTGTCGTCACAGATTTCAAG
ACCGAGGAGCAGTATGACATGCTGGATGTAGGTACCGGTAGAGGAGAGAACGCCGTCTCC
TTGGATACCCGTGTCGCTCAGCTCTCAGGACACGTCAACGAATCCTTCACCACAAACTCC
ATCCTCATGTGGYTTGCTTTCACCAGTGATGCCAGCAACAACTTTGGTGGATTTGAAATA
ACATTCTTTGATGACATGTGCTCCAATGAGGTCATCACAGATACCTCCGGTACCATCCAG
TCACCTGGGTATGGTTTCCAGTATCCCAACTATGCCTCCTGTAACTGGGCCATACAGGTG
GAAGAAGGGTACAACATTCGTCTCTCCTTCnnnnnnnnnnnnnnnnnnnnnnnnnnnnnn
nnnNNNNNNNNNNNNNNNNNNNNNNNNNNNNNNNNNNNNNNNNNNGTTCTGACTGGCTCT
GAAGTACCTGAGGATGTCATTAGCGTTGGCAGTAATTTAGTCATCCAGTTCAGTGCAGAT
TCATCCATTGTTGGACGTGGTTTCTCATTCACCTATGAGAGATTCTTTGATTGTCCAGAA
GGATTTGTTGAGGCTGATGTCAATGGTCCCACATGCTACAAATTTGGTGGTGCGACATCC
ACCTGGTTACAGGCCAGAGCTGACTGCCGTGCTACTCCTGGTGCTGATCTTATCATGATT
AACAATGCCTTGGAGAATCGTTTCATCAGGGATGTCTCTGGTGGAGAAGAGTGGTGGATC
GGTTACTACGACGGAGGACAAGAGGGTGTCTTCACTTATGTGGAATGCGACACTTCAAAC
TCAGGATGGGCCATCTACAACTGGGCTGACGATCAACCTAGTCGGTTGCCTGGCAATGTG
GAAGACTGTGTCTACATCCTAGGTGCAGATGGATATTACTACGATGAAAGGTGTGATGTA
GCGAAGAAGTACATCTGCGAAACTATCCCAGTTCCCGACATCATTCCGGATGCGTACAAC
CCCAGTGAACTGATGACGGAGGCTCTGAGCTCCGACATCATTCGTGTCAGTTGGAGTCCA
AGCTCTTATCGTTGTGATGTCACAGGATACACCATCACATACACACCAGCTGGTGGAAGT
GAACAGGGACCTGACTATACCTGCTGGAGGTTTGCAGTGAACCCACAAACCTGGTACGAT
GCTCGGCTCAACTGCCAGGCCGATGACCCAGATGCTGACCTCGCCATCATCGACACCATT
GCTGAACTCGACTTTGTCAACAACACTCGTTTGCCTTTGGCGTCCTGGATTGGTTTCAAT
GATCTTGGAAATGAGCGCCTCTTCCGTTGGATGGACTGCCAGGCCCCGGACACTTGGCAG
TCTGCCAACTGGGCTCCAGGCGCCCCGTCAGATCCCCTTGGTAACAATGACTGCGTTGAG
CTGACTACCGCAGGGGAATGGGACGATATCTCATGCGACACCACCAGACCTTTCATCTGT
AAGGTCCAGGCTAAGGGTTTCACAGAGGAGGATCAATACCCAACCATGTTCACCGTCGAA
CCTACCTCAGCCCTGACTGCATCTGCCATGTGGGTGCCATCCCTATCCAGCTGCAACCTC
CTCGGCTACTACCTCATTGCTTCAGACGGTGGCATCAGCGATGACATCATCATCGACGTC
ATCGGCTCGATCTCCTTACGAGGCGAGATCACCGGTCTGAAACCAGACACTCTGTATGTT
GTGTCTATTACCCCTTACACTGCACAGGGTGTATTGGAGAGCAGATATATGACTCTGATC
CAGACATTCAAYGAATCCACCATCTGCCCAGAAGGTTACGAAGTCGGATACAACTACGGC
TGTTACCGCTTTGTAACTGACCCGAAGGACTGGGACGATGCTCGTATGGACTGCATGAGC
ACGTCCAATGGAGATCTGGCTGTTGTAGGTACTCAGGATGAGATGAACTTTTTCATTGAG
AAAGGATTCGGTGGCTATGATTGGTGGGTCGGTCTGTACGACAGGGCAGAGGATGGATCC
TATCGCTGGGTAGACTGCTCTGACCTCTCGGCCTGGGGTCAAGCCCAGTGGGACATAGGT
CAACCATCGGACATTGACGGCAGCGAGAACTGTGGTCAACTCCAAGACAATGCCAAGTTT
AATGATAGGGCCTGTGAGAGGGCTCTGCCTTACGTTTGTGAGATCATCATAAAAGATTTC
ACTTACGATGATGTTGACCCATCTCTATTCACAAGCACTGCAGTCACTGAGAATTCACTT
GTACTTCGATGGTTGCCATCAGACTACAACTGTGATATYGTTGGATATACAATTACCTAC
GTGAACAATGGTCTCCAGATTGTCGAGGTGCCAGGAGGTGACTCTAATAGCCAGCTGATT
ACCGGTCTTATGCCAGAGACCACTTACACCTTCACCCTACRTGCAAACACCTATATGGGA
CCAAGGAATACGAACCGAACAACAAGGGTGACCACGCTGCCACCTGCAAATCCATGTCCT
GAGGGTTGGTTCCTTGGATACGGTGAGCACTGCTACAAGGTTGTCAAGACCCTTGTCACA
TGGGACGAGGCTCGTGATGATTGTATGTCTGTTGATGGTGGTGATCTGGTTGTCATAGAA
ACAGCTGCAGAGAATCAGTACCTGCTGAACGCGACTCTTGGAAACGACTTCTGGATTGGT
TACTATGACCGAGCCAGAGAGGGTGAGTGGAGCTGGGTGGACTGTGGAGCTGATACCGAG
TTTGCCTACTCTAACTGGGCCCCTGGACAGCCTAATGATCTCAACGGTTTGCAGGACTGC
GGGCAAGTCACCAACTTTGGGGAATATAACGACTGGGAGTGTACCCGCACCATGATGTAC
ATCTGTGAGATCTGGCCTAAGAGTAAGTTCAAGAACATCCCCTTTTWAATTAATGTCCAG
GGACTCTGTTATTAGAGAGTT
