# Supplementary material for: Genome-wide signals of positive selection in strongylocentrotid sea urchins
Source: BMC Genomics. 2017 Jul 21;18:555. doi: 10.1186/s12864-017-3944-7 (PMC5521101; doi:10.1186/s12864-017-3944-7)
Supplement: Supplementary file 3 — Consensus alignment files. A compressed (gzip) tape archive (TAR) file containing 6250 consensus alignment files in FASTA format. (TGZ 14116 kb) [file 12864_2017_3944_MOESM3_ESM.tgz › SPU_021866/consensAlign.ordered.fa]

>sdro
ACGTGCGCGACACGAGTCCATTGTGAGACTGATACARATGAGTGTTCTAGCAGCCCATGT
GTGAACGRAGGATCATGCCTGGATGATGTTGGTGGTTATGTATGTCAGTGTGTTTCAGGC
TATACTGGTAKACGCTGTCARWCRGAGATCACAGAATGTTCTAGCAATCCCTGTCAGAAT
GGAGGAAGCTGCACTGATCTCATCAATGGATATATCTGCGAATGTCTACTCGGCTTCCAA
GGTGTACACTGTGAGATYAACATAGAYGAATGTTCYTCRGATCCATGCCTGAAYGRCGCY
ACATGTGTRGATGGTATCAACGCATACACATGTGATTGYATGCTAGGATACGAAGGTACA
CTCTGCCAGACTGAGAYWGATGAATGTAGCAGTATACCCTGTCTCAATGGAGGGTCTTGC
ACTGATCTGATCGCTGGTTACAACTGCTCATGTRTGGCTGGATTCCAAGGAGTTAACTGT
SAGGTTAACATTGATGARTGTRYCAGCATGCCTTGCCTGAATGRAGGTGGCTGTATAGAC
TTGGTGGATTCCTACGAGTGCAATTGTACCGGTGGYTTCTTTGGTRCACWCTGTGAGTTA
GATGGTGATCAGTGTGASGGATCTCCYTGTCTGAATGGAGGAACCTGTCARGATCTGATC
CTGGGCTATCAATGCACCTGTCTGGATGGACTATCAGGGACGAACTGTGAAATAGATCTC
ATTGATGAGTGCCAGAGCTTACCATGTCAAAATGAAGGTATATTTTGTGAGACTGAGATT
GATGAATGTGCTAGYCTGCCATGTCAGAAYGGTGCAACCTGTAATGATGYCATCAATGRA
TATACATGYGACTGTGTACCAGGTTACACGGGAGTAACATGTGATGTAGACATCRATGAG
TGTGCCAGCATGCCGTGCCGTAACGGTGCACCATGTCAAGACTTGATCAACMGCTACACC
TGYGACTGYCTAGGAGGTTWCACTGGGGTGAACTGTCAAGTMAATATAGATGACTGTGAR
GACAACGATTGTAAGAACGGTGCYATGTGTATGGACGGTATCCAAACGTACATGTGTCTC
TGTCAGCCTGGATTCAGYGGRGACCTATGTCAGACAGACGTGGATGAATGCCTRAGCAAT
GCATGTMTGAACAGCGCCCTCTGTATTGACCTTGTCAATGAGTTCATGTGTGACTGTCCT
GCAGGATACAAYGGTAGCCTGTGTGAGATYGATATAGATGAATGCGCATCGGATCCTTGT
CTGAATGGAGCTACCTGTACGGATGCAGTCAATGGATTCTTCTGCGATTGTGCTTCTGCT
ACTTGCATTGACCTTCTGAATGGTTACCGATGTGAGTGCAGCGAGCGGTTCGGTGGTGMC
ATATGTGAAGTGTTCATCGATGCATGCTCCTCCAACCCCTGTAAGAACAGTGCTTTCTGT
TCTAACACTGGAGATGGYCAGTTCACATGYACCTGTTYACCYGGCTATACTGGTAACCTR
TGTGAAGAAGAGATCATTGAATGTGCTAGCAACCCCTGTCAGAATGGKGCAACKTGTGTG
GATATAGTCAATGGATACACATGCAACTGTGTGGCYGGATTTACARATGCTAAYTGCCAG
ACCAACATTGACGAATGCGGCTCTAATCCCTGTCTGTTCGATGGAACCTGCCTCGATGTC
ATCAACGGTTACTCTTGTAGTTGCCGTAGCGATAGAGCTGGTCTGCGTTGTGAGTTTGTA
TCGACATGTATCAACAACCCCTGTCTCAATGGCGCACAGTGCAGTGACCCACCGGATGGT
GTCGGTGATGCTATCTGTGACTGTATTCTTGGATTTGAAGGCAGTCTYTGTGAGRTTAAT
GTAGATGAATGCGCCTCAAACCCMTGTGGTCAGTTTGNNNNNNNNNNNNNNNNNNNNNNN
NNNNNNNNNNNNNNNNNNNNNNNNNNNNNNNNNNNNNNNNNNNNNNNNNNNCTTCTTCAA
GTATGTGACTCRAATCCATGYAAGAACAATGCKTACTGCTGTCAGAGRGGTAARGCTGGA
TGTCCACCCAACATTGCTGCWGGAGACTTCCAATGCTACTGCGCTAACGGCTWCACSGGG
AACTTCTGCCAAACGGAAGTAGATCTCTGCTCTGGTGCACCRTGTGCCAATAACGGACAG
TGTATCAACATGGCGTCTGGRTTYGACTGTGAATGTCGAGTAGGTTACACAGGGGASCTW
TGTGAGACAGACCTGCCSTGTACCCCTGATCCATGTGTGTTTGGYACATGTCAATCAGTA
GCCAGTGATTACCAATGYCTATGTGATGAAGGATACACAGGAAGAGATTGYGATGCAGAG
ATTCAACCATGTGATAGCTCACCRTGTCTWCAAGGMGGWGMATGTYTACCTCAGGGTTCW
AGCTTCACGTGCCAATGTCCAGAATTCTACACAGGTCGGTTTTGTGAAACGCTCATCACC
CCTTGCGATAGCAGSCCGTGCGTCAGTGGACTCTGTAATAATCTGAACAACACGGCATAC
ACATGTAGCTGTTATGAAGGCTTCACAGGACCGCGGTGTGAGAGRCGTATATTGCCTTGT
GACATCGAGCCRTGTGTGAACGGTGTTTGCGTCAACCTTGTCAACACGTATAGATGTGAT
TGTGAGGAWGGCTTCAAAGGCATCAATTGCTCCGAGATGATTCTTCCTTGYGAYAGTAAT
CCCTGCATCGATGGAGACTGTATGAATATCAACGATACACATTTCAGCTGTATGTGTGAT
GGTGGCTTCACRGGGTTCAGCTGTGAATCAACYATCCCTCCATWTCCTTGCGATAGTAGC
CCMTGTGTAAACGGAGCCACRTGTCAGAATAAYGGATTTGATTCTTTCACMTGCGAGTGT
TCTGAAGGTTTTGAAGGTGACRTGTGTGAAAACATCATTCCGTTTCCTTGTGAGAGCGAT
CCATGTGTGAATGGAGCAACATGTAATAACATKGRTTATTCTTCTTACAACTGTGAATGT
CCTTTTGGTTACRATGGTGATGACTGTGGCAATAGGATACCATTTCCTTGTGAGAGCTTT
CCTTGTGCTAAYGGAGCTACATGCTACAATGATGGATTCACATCCTATCGTTGTGTGTGT
AGCGTAGGYTTCAYRGGGTCTGAYTGTGAGACTAGGRTTCCATTCCCGTGTGAAAGYAAT
CCCTGTCTGAGTGGAGGAACTTGCTTAAATGACGCCTATACATCATATACCTGTCAGTGT
CCTGTTGGTCAAGAAGGTACTCGATGTGAAACGAGGGTCCCACTGCCATGTGAAAGTGAT
CCCTGTCAAAATGGAGCTGTTTGCACGGATAATGACTATGACTCTTTCACATGTGACTGT
GCAGAAGGGTTTAATGGCACCCTTTGTGAGACYGCTCTCCCCCTCCCATGCTCAAGCAAC
CCCTGTGAGAATGGTGCAACCTGTACAGACGTTGGATTCGTCTCCTATAGCTGTGAGTGT
CCTGCTGGCTTTGAAGGACARCGYTGCCAAAYRGTGATACCTAGRCCCTGTGAGAGCARC
CCTTGTAGAAAYGGAGCAACCTGCACTGACCAAGACTTCACCTCCTTCACTTGCCAATGT
ACATCAGAGTTTACMGGATCTCTTTGTACAACACCTCTACCCTGYCTYAGTGYACCCTGT
CAGAATGGTGGTGCTTGTATCAACCAAGGCTTTCAGTCTTTCTCCTGTCAGTGCCTTGAG
GRTTTCACAGGAGATYTTTGTGAAASACCAGTCCCTTGCCTCAGCAATCCATGCAGAAAT
GGTGCAACTTGTGTGAACAYTGGMGTTGAGAGCTTTACTTGCCAATGTCCGTCAGATTAT
TCYGGTTTKTTTTGTGAGACTCCMGCGCCATGCCTGAGCAATCCATGTCAGAACATGGCA
ACCTGTTTCAACMGATTTGACTTTATGTCCTTCACSTGTCAATGTTCATCAGAATAYACY
GGAACCAMYTGTGAGACACCTGCACCTTGTCTTAGTAACCCTTGCCAGAATTCTGCAACA
TGCTCYAATAAYGGYTTTGACTCWTTTCTCTGTAACTGYCCTCCARGATTTGAAGGAARY
CAATGTGAGGTAGAGATACCCCTCCCCTGCGAGAGCAATCCYTGTTTGAATGGAGCACCA
TGCGTCAATGAATTGGAGTCGTTTACRTGTATTTGCCTGGAGGGATTCAATGGTCCTACT
TGTGGGAATGYRATCCCAAGACCATGTGATAGCAAYCCTTGTTTGAACTCTGCMWCWTGC
SWRGATSTAGGTTTTGACTCCTTCATGTGCMTATGTCCTCCTGGTTTCAACGGCACCCTM
TGTGAAGAAGAAYTGCCTCCAGCRTGTAGCAGYGATCCTTGTCTGAATGGAGCGACCTGC
YGGGACGATGRATCACAAACCTTCTCTTGCGATTGTCTWMTTGGATTCTTTGGWGTAAGA
TGTGAGTTGGAGTTAAATGACCCATGTGACAGTAACCCTTGCYTGAGYGATGGACGCTGC
ATCAGTGATGGGAATAACGTAATGTGTGACTGCACACCAGGAAGGACAGGTTCTCTATGT
GAAAGTGAAGTTACATCATGCGATCCTAACCCATGCCTTAATGATGGAATWTGCTTCAGT
GATAGCTTTGNNNNNNNNNNNNNNNNNNNNNNNNNNNNNNNNNNNNNNNNNNNNNNNNNN
NNNNNNNNNNNNNNNNNNNNNNNNNNNNNNNNNNNNNNNNNNNNNNNNNNnnnnnnnnnn
nnnnnnnnnGCATATTGTCAGTGTGAGCCTGGATTTATAGGTGATCTTTGTGAAGACAGA
GAAGATGAATGTGGCCCCTGTGTTAATGGAGATGTCTTACTGGCGTCAATGGTAACTTTG
AATGCAGGTGTRCTCTGTGAGTTYGACAATCCTTGYAYGAGTAACCCATGTGAGAAYAGT
GCAGTATGTCTACYCATTGAKATTAATGGWAGCTTTGAATGTCAGTGTTTAGACGGGTTT
TCAGGAGACCGCTGTCATATCACKGATCTCTTAGCWTGTGCTMGTATTCCTTGTCTTAAT
GGAGCTACCTGTACGGACGTAGGACAGAATGGCTACCAATGCRTRTGCACMRCAGGATTC
AMTGGGAATGATTGTGAGACAGAGATCAATGAATGTAACAGCAACCCCTGTCAGAATGGA
GCAGCATGCAACAACTTTATTGGTGGATACAGTTGTACYTGCTCTCCMGTCTTCACYGGT
WCYCAYTGTGAGTTCTACATACCKTGTGGGATCAATGCCTGTATGAATGGAGCTACATGT
GAAAACAGACCTAATRCAGTGTTTGGTACRCCCTATACATGCACCTGTCCTCAAAGCTTC
AGTGGTGCTACGTGTGAGGTGCAAGACTTCTGCAGTATGAACCCATGCCAAACTGGAGTA
CCRTGYCTTAATCTACAGGATACATTTGAGTGCGATCATTGTGCAAGTAAGTNNNNNnnn
nnnnnnnnnnnnnnn

>spal
nnnnnnnnnnnnnGAGTCCATTGTGAGAYTGAGACAGATGAGTGTTCTAGCAGCCCGTGT
GTGAACGGAGGATCATGCCTGGATGATATCGGTGGTTATGTATGTCAGTGTGTTTCAGGC
TATACYGGTGTACRCTGTCAATCAGAGATCACAGAATGTWCTAGCAATCCYTGTCAGAAT
GGAGGAAACTGYAMTGATCTCATCAATGGATATATGTGCGAATGTCTATTAGGCTTCCAA
GGTGTACACTGTGAGATYAACATAGAYGAATGTTCCTCRGAYCCATGTCTGAACGGCGCT
ACATGTGTGGATGGTATCAACGCATACACWTGTGATTGYMTGCCAGGATAYGAAGGYACA
CTCTGCCAGACTGAGATAGATGAATGTAGCAGTATACCCTGTCTCAATGGAGGGTCYTGY
AYTGATCTGATCGCTGGTTACAACTGCTCATGTRTRGCTGGATTCCAAGGAGTTAACTGT
GCGGTTAACATTGATGAGTGTACCAGCATGCCTTGCCTGAATGGAGGTGGCTGTATAGAC
TTGGTGGATTCCTATGAGTGTGATTGTATCGGTGGTTTCTTTGGTGCACACTGTGAGTTA
GATGGTGATCAGTGTGAAGGAGCTCCTTGTCTGAATGGAGGCACCTGTCAAGATCTGATC
CTGGACTATCAATGTACCTGTCTGGATGGACTATCTGGGACTAACTGTGAAATAGATCTC
ATTGATGAGTGCCAGAGNNTACCATGTNGAAATGAAGGTATATTTTGTGAGACTGAGATT
GATGAATGCGCTAGCCTGCCATGTCAGAACGGTGCAACCTGTAATGATGTCATCAATGGA
TATACATGTGACTGTGTACCAGGTTACACGGGAGTAACATGTGATGTAGACATCAATGAG
TGYGCCAGYATGCCRTGCCGTAAYGRYGCACCRTGTCAAGACTTGATCAACAGCTACACC
TGTGACTGTCTAGGAGGTTACACTGGGGTGAACTGCCAAGTAAATATAGATGACTGTGAA
GACAACGATTGTAAGAACGGTGCCATGTGTATGGACGGTATCCAGACGTACATGTGTCTC
TGTCAGCCTGGATTCAGCGGAGACCTATGTCAGACAGACGTGGATGAATGCCTGAGCAAT
GCATGTCTGAACAGCGCCCTCTGTATTGACCTTGTCAATGAGTTCATGTGTGACTGTCCT
GCAGGATATAACGGTATCCTGTGTGAGGTCGATATAGATGAATGCGCATCAGATCCTTGT
CTGAATGGAGCTACCTGCACAGATGCAGTCAATGGATTCTTCTGCGANTGnnnnnnnnCT
WCTTGCATTGACCTCCTGAATGGTTTCCGTTGTGAGTGCAGCGAGCGATTYGGTGGTGAC
ATATGTGAAGTGTTCATYGATGCATGYTCCTCCAACCCCTGTAAGAACAGTGCTTTCTGT
TCTAACACTGGAGATGGGCAGTTCACATGTACCTGTTTACCCGGCTATACTGGTAACCTA
TGTGAAGAAGAGATCATTGAATGTGCTAGCAACCCCTGTCAGAATGGKGCMACWTGTGTG
GATATAGTCAATGGATACACATGCAACTGTGTGGCTGGATTTACAGATNNTANNNNCNAG
ACCAACATTGACGAATGCGGCTCCAATCCCTGTCTGTTCGATGGAACCTGCCTTGATGTC
ATCAACGGTTACTCTTGTAGTTGCCGTAGCnnnnnnnnnnnnnnnnnnnnnnnnnnnnnn
nnnnnnnnnnnnnnnnnnnnnnnnnnnnnnnnnGCACAGTGCAGTGACCCACCGGATGGN
GNNNNNNNNNNNNTNTGTGACTGTATTCTTGGATTTGAGGGCAGTCTTTGTGAGATTAAT
GTAGATGAATGCGCCTCAAACCCMTGTGGTCAGTTTGGTTCCTGTGTAGATGGTGTTGAT
AGTTATAGTTGTGACTGTAACTTTGGTTATACTGGACCTACATGTAATGAGCTTCTTCAA
GTATGTGACTCSAATCCATGYAAGAACAATGCKTACTGCTGTCAGAGGGGTAAGGCTGGA
TGTCCACCYAACATYGCTGCTGGAGACTTCCAATGCTACTGCGCTAACGGCTTCACCGGG
AACTTCTGCCAAACGGAAGTAGATCTCTGCTCTGGTKCACCRTGTGCTAATAAYGGACAG
TGTATCAACATGGCGTCTGGGTTTGACTGTGAATGYCGYGTAGGTTACACCGGAGAGCTT
TGTGAGACAGACCTGCCATGTACCCCTGATCCATGTGTGTTTGGTACCTGTCAATCAGTA
GCAAGTGATTACCAATGCCTTTGTGATGAAGGATACACAGGAAGAGATTGTGATGCAGAG
ATTCAACCATGTGATAGCTCACCATGTCTACAAGGCGGGGAATGTCTACCTCAGGGTTCT
AGCTTCACATGCCAATGTCCAGAATTCTACACGGGTCAATTTTGTGAAACGCTCATCACC
CCTTGCGATAGCAGCCCGTGCGTCAGTGGACTCTGTAATAATCTGAACAACACGGCATAC
ACATGTAGCTGTTATGAAGGCTTCACAGGACCGCGGTGTGAGAGGCGTATATTGCCTTGT
GACATTGAGCCATGTGTGAACGGTGTTTGCGTCAACCTTGTCAATACTTATAGATGTGAT
TGTGAGGAAGGCTTCAAAGGCATCAATTGCTCTGAGATGATTCTTCCTTGCGACAGTAAT
CCCTGCATCGATGGAGACTGTATGAATATCAATGATACACNTTTCAGCTGTATGTGTGAT
GGTGGCTTCACAGGGTTCAGCTGTGAATCAACTATCCCTCCATTTCCTTGCGATAGCAGC
CCMTGTGTAAACGGAGCCACATGTCAGAATAATGGATTTGATTCTTTCACCTGCGAGTGY
TCWGAAGGTTTTGAAGGTGACATGTGTGAAAACRTCATTCCWTTTCCTTGTGAGAGCRAT
CCATGTGTGAATGGAGCAACATGTAATAACATWGATTATTCTTCTTACAACTGTGAATGT
CCYTTTGGTTACGATGGYGATGACTGTGGCAATAGGATACCATTTCCATGTGAGAGCTTT
CCATGTGCTAACGGAGCCACATGCTACAATGATGGRTTCACATCMTATCGTTGTGTGTGT
AGCGTAGGYTTCACAGGGTCTGATTGTGAGACTAGGGTTCCATTCCCRTGTGAAAGYAAT
CCCTGTCTGAGTGGAGGAACTTGCTTAAATGACGCCTATACATCATATACMTGTCAGTGT
CCTGTTGGTCAAGAAGGCACTCGATGTGAGACAAGGRTTCCACTGCCATGTGAAAGTGAC
CCCTGTMAAAATGGAGCTGTATGCATGGATAATGRYTATGACTCTTTCACRTGTGACTGT
GCAGAAGGGTTTAATGGCACCCTTTGTGAGATCGCTMTCCCYCTCCCATGCTCAAGCAAC
CCCTGTGAGAATGGTGCAACCTGTAYYGAYGTYGGATTCATCTCCTATAGCTGTGAGTGT
CCWGCTGGYTTTGAAGGACAACGYTGCCAARKAGTGATACCTAGACCCTGTGAGAGCAAC
CCTTGTAGAAATGGAGCAACCTGCACYGACCAAGACTTCACCTCCTTCACTTGYCAATGT
ACAYCAGAGTTTACAGGATCTCTTTGTACAACACCTCAACCCTGYCTCAGTRCACCTTGT
CAGAATGGTGGTGCTTGCATCAACCAAAGCTTTCAGTCTTTCTCYTGTCAGTGCCTTGAG
GATTTCACAGGAGATCTTTGTGAAAGACCAGTCCCYTGCCTCAGCAATCCRTGCAGAAAT
GGTGCAACTTGTGTGAACAYTGGAGTTGAGAGCTTTACTTGCCAATGTCCRTCMGATTAT
TYWGGTTTGTTTTGYGAGACTCCAGCRCCATGCCTGWGCAATCCATGTCAGAACATGGCA
ACCTGTTTCAACAGATTTGACTTTATGKCCTTCACSTGTCAATGYTYATCAGAATACACT
GGAACCAMYTGTGAGACRCCTGCACCTTGTCTTAGTAACCCTTGCCAGAATTCTGCAACA
TGCTCCAATAAYGGYTTTGACTCWTTTCTCTGTAACTGCCCTCCAAGATTTGAAGGAAAT
CAATGTGAGGTAGAGATACCCCTGCCCTGCGAGAGCAAYCCCTGTYTKAATGGAGCACCA
TGCGTCRATGAATTGGAGTYGTTTACRTGTATTTGCCTGGAGGGATTCAATGGTCCTACT
TGTGGGAATGCGATCCCAAGACCATGTGATAGCAATCCCTGTTTGAACTNNNNNNNNNNN
NNNGATCTAGGTTTTGACTCCTTCATGTGCACATGTCCTCCTGGTTTCAACGGCACCCTC
TGTGAAGAAGAATTGCCTCCAGCGTGCAGCAGTGATCCTTGTCTGAATGGAGCGACCTGC
CGAGACGATGGATCTCAAACCTTCTCTTGTGATTGCCTGAGTGGATTCTTTGGTGTAAGA
TGCGAGTTGGAGTTAAATGACCCATGTGACAGTAACCCTTGCTTGAGTGATGGACGCTGT
ACTAGTGATGGGAATAACGTGATATGTGACTGCCAACCAGGACGGACAGGTTCTCTATGT
GAAAGTGAAATTACATCATGCGATCCTAACCCATGCCTCAATGATGGAATATGCTTCAGT
GATAGCTTCGNNNNNNNNNNNNNNNNNNNNNNNNNNNNNNNNNNNNNNNNNNNNNNNNNN
NNNNNNNNNNNNNNNNNNNNNNNNNNNNNNNNnnnnnnnnnnnnnnnnnnnnnnnnnnnn
nnnnnnnnnnnnnnnnnnnnnnnnnnnnnnnnnnnnnnnnnnnnnnnnnnnnnnnnnnnn
nnNNNNNNNNNNNNNNNNNNNNNNNNNNNNNNNNNNNNNNNNNNNNNNNNNNNNNNNNNN
NNNNNNNGTGTACTCTGTGAGTTTGACAATCCTTGCACGAGTAACCCATGTGAGAACAGT
GCAGTRTGTCTRCCYAYTGARATYAATGGMAGCTTTGAGTGTCAGTGTTTAGACGGGTTT
TCAGGAGACCGCTGTCATATCACTGATCTCTTAGCATGTGCTCGTATTCCTTGTCTTAAT
GGAGCTACCTGTACGGACGTAGGACAGAATGGCTACCAATGCGTATGCACCACAGGATTC
ACTGGGAATGATTGTGAGACAGAGATCAATGAATGCAATAGCAACCCYTGTCAGAATGGA
GCAGCATGCAACGATTTTATCGGTGGATACAGTTGTACTTGCTCTCCMGTCTTCACTGGT
WCYCAYTGTGAGTTCTACATACCGTGTGGGATCAAYGCCTGTATGAATGGMGCTACATGT
GAAAACAGACCTAATRCAGTGTTTGGTACACCCTATACATGCACCTGTCCTCAAAGCTTT
AGCGGTGCTACGTGTGAGGTGCAAGACTTCTGCAGTATGGACCCATGCCCAGCTGGAGTA
CCATGTCTWAATCTACAGGATACATTTGAGTGCGATCATTGTGCAAGTAAGTCTCCTCCT
Cnnnnnnnnnnnnnn

>sfra
nnnnnnnnnnnnnGAGTCCATTGTGAGACGGAGACAGATGAATGTTCTAGCAGCCCATGT
GAGAACGGAGGATCATGCCTAGATGATATTGGTGGTTATGTWTGTCAGTGTGTKTCAGGT
TATACTGGTATACACTGTCAATCAGAGATCACAGAATGTTCTAGCAATCCTTGTCAGAAT
GGAGGAAACTGTACTGATCTCATCAATGGATATATGTGCGCATGTCTACTAGGCTTCCAA
GGTATACACTGTGWGATCAACATAGACGAATGTTCATCAGACCCATGCCTGAACGGCGCT
ACMTGTGTRGATGGTATCAATGGATACACATGTGATTGCATGCTAGGATACGAAGGTACA
CTCTGTCAGACAGAGATAGATGAATGTAGCAGTATACCCTGTCTCAATGATGGGTCCTGT
ACTGATMTGATCRGTGGTTACAACTGCTCATGTATGGCTGGATTCCAAGGAGTTAACTGC
GAGGTTAACATTGATGAGTGTGCCAGTATGCCTTGTCTAAATGGAGGTGGCTGTATAGAT
TTGGTGGATTCCTAYGAGTGTGACTGTATCGGTGGTTTCTTTGGTACACTCTGTGAGTTA
GATGGTGATCAATGTGAAGGATCTCCTTGTCTGAATGGAGGAACCTGTCAAGATCTAGTC
CTGGACTATCAATGTACCTGTCTGGATGGACTATCAGGAACRAACTGTGAAATAGATCTC
ATTGATGAGTGCCAGAGCTTACCATGTCAAAATGGAGnnnnnnnnnnnnnnnnnnnnnnn
nnnnnnnnnnnnnnnnnnnnnnnnnnnnnnnnnnnnnnnnnnnnnnnnnnnnnnnnnnnn
nnnnnnnnnnACTGTGTACCAGGTTACATAGGAGTAACATGTGATGTAGAYGTCAATGAG
TGTGCCAGCATGCCATGCCGTAACGGTGCAGCATGTCAAGACTTGATCAACAGCTAYAMK
TGTGACTGTCTAGGAGGTTACACTGGGGTGAACTGTCAAGTGAATATAGATGACTGTGTA
GACAATGATTGTAAGAATGGTGCTATGTGTATGGATGGTATCCAAACRTACATATGTCTC
TGTCAGCCTGGATTCAGTGGAGACCTATGTCAGANAGACGTGGATGAATGCCAGAGCAAT
GCATTTCTGAACAGCGCCCTCTGTnnnGACCTTGTCAATGAGTTCATGTGTGACTTTCCT
GCAGGATACAACGGTAGTCTATGTGAGATTAATATTGATGAATGTGCATCAGATCCTTGT
CTGAATGGAGCTACCTGCACGGATGCAATCAATGGCTTCTTCTGTGATTGTGCTTCnnnn
nnnnnnnnnnnnnnnnnnnnnnnnnnnnnnnnnnnnnnnnnnnnnnnnnnnGGTGGNGAT
ATATGTGAAGTGTTCATCGATGCATGTTCCTCCAACCCTTGTAAGAATAATGCTTTCTGT
TCAAACACTGGAGACGGTCAGTTTACATGTACCTGTTCACCTGGTTATAnnnnnnnnnnn
nnnnnnnnnnnnnnnnnnnnnnnnnnnnnnnnnnnCTGTCAGAATGGTGCAACTTGTGTG
GATATAGTCAATGGATACACATGCAACTGTGTGGCTGGATTTACAGGAGCTAATTGCCAG
ACCAACATTGACGAATGCAGCTCCATTCCATGTCTCTTTGATGGAACCTGCCGTGATGTC
ATCRATGGTTACACTTGTAGTTGTCGAAGTGATAGAGnnnnnnnnnnnnnnnnnnnnNNN
NNNNNNNNNNNNNNNNNNNNNNNNNNNNNNNNNNNnnnnnnnnnnnnnnnnnnnnnnnnn
nnnnnnnnnnnTATATGTGACTGTATTCTTGGATTTGAAGGCAGTCTCTGTGAGGTTAAT
GTAGATGAATGTGCCTCAAGCCCATGTGGTCAGTTTGnnnnnnnnnnnnnnnnnnnnnnn
nnnnnnnnnnnnnnnnnnnnCTTTGGTTATACTGGACCTACATGTAATGAGCTTCTTCAA
GTATGTGACTCRAATCCATGTAAGAACAATGCGTATTGCTGTCAGAGGGGTAAGGCTGGA
TGTCCACCTAACATAGCTGCAGGAGACTTCCAATGCTACTGTGCTAACGGCTACACAGGG
AACTTCTGCCAAACGGAAGTAGATCTTTGCTCTGGTTCACCATGTGCTAATAATGGACAG
TGTATCAACATGGCATCTGGGTTTGAATGTGAATGTCGTGTAGGTTACACCGGAGACCTA
TGTGATACAGACCTGCCCTGTACTCCTGATCCATGTGTGTTTGGTACCTGTCAATCATTA
GCAAGTGATTATCAATGCCTATGTGATGAAGGATATACAGGAAGAGATTGTGATGAGGAG
ATTCAACCATGTnnnnnnnnnnnnnnnnnnnnnnnnnnnnnnTGTTTACCTCAGGGTTCT
AGCTTCACATGYCAATGTCCAGAATTCTACACGGGTCAGTTTTGTGAAACTCTCATCACC
CCTTGCGATAGCAGCCCATGCATCAGTGGACTCTGTAATAATCTGAACAACACGGCATAC
ACATGTAGCTGTTATGAAGGATTCACAGGACCACRGTGTGAGAGACGTATATTGCCTTGT
Gnnnnnnnnnnnnnnnnnnnnnnnnnnnnnnnnnnnnnnnnnnnnnnnnnnnnnnnnnnn
nnnnnnnnnnnnnnnnnnnnnnnnnnnnnnnnTGAGAAGNNNCNTCCTTGNGACAGTAAN
CNCTGCANNTANGGAGACTGTANNAATATNAACGATACACATTTCAGCTGTATGTGTGAT
GGTGGTTTCACAGGGTTCAGCTGTGAATCAACCATCCCTCCATATCCTTGCGATAGTAGC
CCATGTGTGAACGRAGCCACATGTCARAATAATGGATTTGATTCTTTCAYCTGCGAGTGT
YCTGAAGGTTTTGAAGGTGACATGTGTGAAAACATAATTCCATTTCCTTGTGAGAGCAAT
CCATGTGTGAATnnnnnnnnnnnnNNNNNNNNNGATTATTCTTCTTACAACTGTGAATGT
CCTTTTGGTTACAATGGTGATAACTGTAGCAATAGGATACCATTCCCTTGTGAGAGCTTT
CCATGTGCTAATGGAGCTACATGCTATAATGATGGGTTCACAACCTATCGCTGTGTGTGT
AGTTTAGGTTTCACAGGGTTTGATTGTGAGACTAGGATTCCATTCCCATGTGAAAGCAAT
CCCTGTCTCAATGGAGGAACTTGCCTCAATGACACCTATACATCATATACRTGTCAGTGT
CCTGTTGGTCAAGAAGGCACTCGATGTGAAACAAGGATTCCACTGCCATGTGAAAGTGAC
CCCTGTCAAAATGGAGCTGTATGCATGGATAATGATTATGACTCTTTCATATGTGACTGT
GCAGAAGGGTTTAATGGCACCCTTTGTGAGATCGCTCTCCCCCTCCCnnnnnnnnnnnnn
nnnTGTGAGAATGATGCAAACTGTACWGAYSTYGGATTCATCTCCTATAGCTGTGAGTGT
CCAGMTGGCTTTGGAGGTCTACGCTGCCAAAGAGTGATACCTAGACCCTGTGAGAGCAAC
CCTTGTAGAAATGGAGCAACCTGCACAGACCAAGACTTCACCTCCTTCACTTGTCAATGT
ACATCAGAGTTTACAGGATCCCTTTGTACTACACCTTTACCCTGCCTCAGTGCCCCATGT
CAGAATGGTGGTGCTTGTATCAACCAAGGCTTTCAGTCTTTCTCTTGTCAGTGCCCTCAG
GATTTTACAGGAGATCTTTGTGAAAGACCAGTCCCTTGTCTCAGTAATCCATGCAGAAAT
GGTGCAACTTGTTTGAATACTGGAGTTGAGAGCTTTACTTGCCAATGTMCATCAGATTAT
TCTGGTTTGTTTTGTGAGACTCCTGCTCCATGCCTGAGTAATCCATGTCAGAACAYGGCA
RCCTGTTTCAACAGCTTTGACTTTATGTCCTTCACGTGTCAATGYTYATCAGAATTYAMT
GGARCCACTTGTGAGACAYCWGCACCTTGTCTYAGTAAYCCTTGCCAGAATTCTGCAACA
TGCTCCAATATTGGCTTTGACTCTTTTCTCTGTAACTGTCCTCCAAGATTTGAAGGAAGT
CAATGTGAGATAGAAATACCTCTGCCCTGCGAGAGCAATCCGTGTTTTAATGGAGCATCA
TGCACCAATGAATTGGAGTCGTTCACCTGTnnnnnnnnnnnnnnnnnnnnnnnnnnnnnn
nnnnnnnnnnnnnnnCCAAGACCATGTGATAGCAAYCCYTGTTTGAACTCTGCMACTTGC
CAAGATGTAGGTTTTGACTCCTTCATGTGCWTATGTCCTCCTGGTTTTAATGGCACCCTA
TGTGAAGAAGAATTGCCTCCAGCGTGTAGCAGTGATCCTTGTCTGAATGGnnnnnnnnnn
nnnnnnnnnnnnnnnnnnnnnnnnnnnnnnnnnnnnnnnnnTGGATTCTTTGGAGTAAGA
TGTGAGTTGGAGTTAAATGACCCATGTGACAGTAACCCTTGCTTGAATGATGGACGCTGT
ACTAGTGATGGSAATAACGTGATATGTGAYTGCACACCAGGAMKGACAGGTTCTCTATGT
GAAAGTGAAGTTACRTCATGTGATCCTAACNNATGCCTCAATGAnnnnnnnnnnnnnnnn
nnnnnnnnnnGTTTGTTTTGCTTGTGTGGCGATGGCATTAGTGGTCTGTGGTGTGAGGTT
GCTCCGAGTGTATGTTATCCCGACAACCCATGTCAGNNNnnnnnnnnnnnnnnnnnnnnn
nnnnnnnnnNNNNNNNNNNNNnnnnnnCCTGNANTNGTGNGTGATCTTTGTGAAAACAGA
GAAGATGAATGTGGACCCTGTGTGAATGGAGATGTCTTACTGGTGTCAAYGGTAACTTTG
AATGCAGGTGTACTCTGTGAGTTTGACAATCCTTGTATGAGTAACCCATGTGAGAACAGT
GCAGTATGTCTACCAAYAGAGATTGATGGAAGCTTTGGATGTCAGTGTTTAGACGGGTTT
TCAGGAGACCGATGTCATATCACCGATCTGTTAGCTTGTGCTAGTATTCnnnnnnnnnnn
nnnnnnnnnnnnnnnnnnnnnnnnnnnnnnnnnnnnnnnnnnnnnnnnnnnnnnnGATTC
ACTGGGAATGATTGTGAGACAGAGATCAATGAATGTAATnnnnnnnnCTGTCAGAATGGA
GCAGCATGCAACGACTTTATTGGTGGATACAGTTGTACTTGCTCTCCCGTCTTCACTGGK
TCCCATTGTGAGTTCTACATACCGTGTGGGATCAATGCTTGTATGAATGGAGCTACATGT
GAAAACAGACCTAATACAGCCTTTGGTACRCCATATACATGTGTGTGTCCTGAAAGCTTT
AGTGGTGCTGTGTGTGAGGTGCAAGACTTCTGCAGTATGAACCCATGCCAAGCTGGAGTA
CCATGTCTTAATCTACAGGATACATTTGAGTGTGATCATTGTGCAAGTAAGTCnnnnnnn
nnnnnnnnnnnnnnn

>afraSS
ATGTGCGCGACACGAGTGCATTGTGAGACTGATACAGATGAGTGTTCTAGCAGCCCATGT
GTGAACGGAGGATCATGCCTGGATGATGTTGGTGGTTATGTATGTCAGTGTGTTTCAGGC
TATACTGGTTTACGCTGTCAATCAGAGATCACAGAATGTTCTAGCAATCCCTGTCAGAAT
GGAGGAAGCTGCACTGATCTCATCAATGGATATATCTGCGAATGTCTACTCGGCTTCCAA
GGTATACACTGTGAGATTAACATAGACGAATGTTCCTCAGACCCATGCCTGAACAGTGCT
ACATGTGTGGATGGTATCAACGCATACACGTGTGATTGCCTGCCAGGATACGAAGGTACA
CTCTGTCAGACTGAGATAGATGAATGTAGCAGTATCCCCTGCCTCAATGGAGGGGCTTGC
ACTGATCTGATTGCTGGTTACAACTGCTCATGTGTGGCTGGATTCCAAGGAGTTAACTGT
GAGGTGAACATTGATGAATGTGCCAGCATGCCCTGTCTTAATGGAGGTGGCTGTATAGAC
TTGGTGGATTCCTATGAGTGTGACTGTACCGGTGGTTTCTTTGGTGCACACTGTGAGTTG
GATGGTGATCAGTGTGARGGATCTCCTTGTCTGAATGGAGGAACCTGTCAAGATCTGATC
CTGGACTACCAATGYACCTGTCCGGATGGACTATCWGGGACTAACTGTGAAATAGATCTC
ATTGATGAGTGCCAGAGYTTRCCATGTCAAAATGAAGGTATATTTTGTGAGACTGAGATT
GAYGAATGTGCTAGCCTGCCATGTCAGAACGRTGCAACCTGTAATGATGTCATCAATGRA
TATACATGTGACTGTGTACCAGGTTACATGGGAGTAACATGTGATGTAGACATCAATGAG
TGTGCAAGCATGCCATGCCGCAACGGTGCTTCGTGTCAAGACTTGATCAACMGCTACACC
TGTGACTGTCTAGGAGGTTACACTGGGGTGAACTGCCAAGTGAATATAGATGACTGTGAG
GACAACGATTGTAAGAACGGTGCYATGTGTATGGACGGTATCCAAACGTACATGTGTCTC
TGTCAGCCTGGATTCAGCGGRGACCTATGTCAGACAGACGTGGATGAATGCCTGAGCAAT
GCATGTCTGAACAGTGCCCTCTGTATTGACCTTGTCAATGAGTTCATGTGTGACTGTCCT
GCAGGATAYAACGGTAGCCTGTGTGAGRTTGATATAGATGAATGCGCATCGGATCCTTGT
CTGAATGGAGCTACCTGCACGGATGCAGTCAATGGATTCTTCTGCGATTGTGCTTCTGCT
ACTTGCATTGACCTYCTKAATGGTTACCGWTGTGAGTGCAGCGAGCGATTCGGTGGTGMC
ATATGTGAAGTGTTCATYGATGCATGCTCCTCCAACCCYTGTAAGAACAGTGCTTTCTGT
TCTAACACTGGAGATGGACAGTTCACATGTACCTGTTYACCCGGCTATACTGGTAACCTR
TGTGAAGAAGAGATCATTGAATGTGCYAGCAACCCCTGTCAGAATGGTGCRACTTGTGTG
GATWTAGTCAATGGWTACACATGCAACTGTGTRGCTGGATTTACAGATGCTAACTGCCAG
ACCAACATTGACGAATGCGGCTCTAATCCATGTCTCTTTGACGGAACCTGnnnnnnnnnn
nnnnnnnnnnnnnnnnnnnnnnnnnnnnnnnnnnnnnnnnnnnnnnnnnnnnnnnnnnnn
nnnNNNNNNNNNNNNNNNNNNNNNNNNNNNNNNNNNNNNNNNNNNNNNNNNNNNNNNNNN
NNNNNNNNNNNNNNNNNNNACTGTATTCTTGGATTTGAAGGCAGTCTCTGTGAGGTTAAT
GTAGATGAATGTGCCTCAAACCCCTGTGGTCAGTTTGGTTCCTGTGTAGATGGTATTGAT
AGTTACAGTTGTGAATGTGACTTTGGGTATACGGGACCTACATGTAATGAGCTTCTTCAA
GTATGTGACTCGAATCCATGCAAGAACAATGCTTACTGCTGYCAGAGGGGTAARGCTGGA
TGTCCAYCCAACATYGCTGCWGGRGACTTCCAATGCTACTGCGCTAACGGCTTCACMGGG
AACTTCTGCCAAACRGAAGTAGATCTCTGCTCTGGTGCACCRTGTGCTAATAATGGACAG
TGTATCAACATGGCGTCTGGGTTTGACTGTGAGTGCCGWGTAGGTTACACMGGRGACCTR
TGTGAGACRGACTTGCCCTGTACCCCTGATCCATGTGTGTTTGGTACCTGTCAATCAGTA
GCCAGTGATTAYCAATGCCTTTGTGATGAAGGATAYACAGGAAGAGATTGCGATGCAGAG
ATTCAACCATGTGATAGCTCACCATGTCTACAAGGCGGKGAATGTCTACCTCAGGGTTCT
AGCTTCACGTGCCAATGTCCGGAATTCTACACAGGTCGGTTTTGTGAAACGCTCATCACC
CCTTGCGATAGCAGCCCGTGCGTCAGTGGACTCTGTAATAAYCTGAACAACACGGCATAC
ACATGTAGCTGTTATGAAGGCTTCACAGGAYCGCGGTGTGAGAGGCGTATATTGCCTTGT
GACATCGAGCCATGTGTGAATGGAGTTTGCGTCAACCTTGTCAACACTTATAGATGCGAT
TGTGAGGAAGGCTTCAAAGGCATCAATTGCTCTGAGAAGATACTTCCTTGTGACAGTAAT
CCCTGCATTGATGGAGACTGTATGAATATCAACGATACACATTTCAGCTGTATGTGTGAT
GATGGYTTCACAGGGTTCAGCTGTGAATCAACTATCCCTCCATATCCTTGCGATAGTAGC
CCCTGTGTAAACGGAGCCACATGTCAGAATAACGGATTTGATTCTTTCACCTGCGAGTGT
TCTGAAGGTTTTGAAGGTGACATGTGTGAAAACATAATTCCATTTCCTTGTGAGAGCAAT
CCATGTGTGAATGGAGCAACATGTAATAACATTGATTATTCTTCTTACAACTGTGAATGT
CCTTTTGGTTACAATGGTGATGACTGTGGCAATAGGATACCWTTYCCTTGTGAGAGCTTT
CCKTGTGCTAATGGAGCMACATGCTWYAATGATGGRTTCWCWTCMTATCGTTGTGTGTGT
AGCGTAGGTTTCACAGGGTCTGAYTGTGAGACTAGGGTTCCATTCCCRTGYGAAAGTAAT
CCCTGTCTGAGTGGAGGAACTTGCTTAAATGACGCCTATACATCATATACCTGTCAGTGT
CCTGTTGGTCAAGAAGGTACTCGATGTGAAACGAGGGTCCCACTGCCATGTGAAAGTGAT
CCCTGTCAAAATGGAGCTGTTTGCACGGATAATGACTATGACTCTTTCACATGTGACTGT
GCAGAAGGGTTTAATGGCACCCTTTGTGAGACCGCTSTCCCCCTCCCATGCTCAAGCAAC
CCCTGTGAGAATGGTGCAACCTGTACAGACGTTGGATTCRTCTCCTATAGCTGTGAGTGT
CCTGCTGGCTTTGAAGGACAGCGTTGCCAAATAGTGATACCTAGACCCTGTGAGAGCAAC
CCTTGTAGAAATGGAGCAACCTGCACTGACCAAGACTTCACCTCCTTCACTTGCCAATGT
ACATTAGAGTTTACAGGATCTCTTTGTACTACACCTCTACCCTGYCTCAKTGCACCYTGY
CAGAATGGTGGTGCTTGTATCAACCAAGGCTTTCAGTCTTTCTCCTGTCAGTGCCTTGAG
GATTTCACAGGAGATCTTTGTGAAASACCAGTCCCTTGCCTCAGCAAYCCATGCAGAAAT
GGTGCAACTTGTGTGAACACTGGMGTTGAGAGCTTTACTTGCCAATGTCCGTCAGATTAT
TCYGGTTTGTTTTGTGAGACTCCAGCGCCATGCCTGAGCAATCCATGTCAGAACATGGCA
ACCTGTTTCAACMGATTTGACTTTATGTCCTTCACSTGTCAATGYTCATCAGAWTACACY
GGAACCAATTGTGAGACACCTGCACCTTGTCTTAGYAACCCTTGCCAGAATTCTGCAACA
TGCTCCAATAAYGGYTTTGACTCWTTTCTCTGTAACTGCCCTCCAAGATTTGAAGGAARY
CAATGTGAGGTAGAGATACCCCTCCCCTGCSAGAGCAATCCYTGTYTGAATGGAGCACCA
TGCGTCAATGAATTKGAGTCKTTTACGTGTATTTGCCTGGAGGGWTTCAATGGTCCTACT
TGTGGGAATGWGATCCCAAGACCATGTGATAGCAATCCTTGTTTGAACTCTGCATCATGC
CAGGATCTAGGTWTTGACTCCTTCATGTGCATATGTCCTCCTGGWTTYAACGGCACCCTA
TGTGAAGAAGAAYTGCCTCCAGCGTGTAGCAGYGATCCTTGTCTGAATGGAGSGACCTGC
MRGGACGATGGATCWCAAACCTTCTCTTGYGATTGTCTGAGTGGATTCTTTGGTGTAAGA
TGTGAGTTGGAGYTAAATGACCCATGTGACAGTAACCCTTGCYTGAGTGATGGACGCTGT
ACCAGTGATGGGAATAACGTGATATGTGACTGCTCACCAGGACGGACAGGCTCTCTATGT
GAAAGTGAAGTTACATCATGCGATCCTAACCCATGCCTTAATGATGGAATTTGCTTCAGT
GATAGCTTTGNNNNNNNNNNNNNNNNNNNNNNNNNNNNNNNNNNNNNNNNNNNNNNNNNN
NNNNNNNNNNNNNNNNNNNNNNNNNNNNNNNNNNNNNNNNNNNNNNnnnnnnnnnnnnnn
nnnnnnnnnnnnnnnnnnnnnnnnnnnnnnnnnnnnnnnnnnnnnnnnnnnnnnnnnnnn
nnnnnnnnnnnnnnnCCCTGTGTGAATGGAGATGTCTTACTGGGGTCAATGGTAACTTTG
AATGCAGGTKTACTCTGTGAGTTTGACAATCCTTGCACGAGTAACCCATGTGAGAAYAGT
GCAGTATGTCTACCCAYTGAKATTAATGGCAGCTTTGARTGTCAGTGTTTAGACGGGTTT
TCAGGAGACCGMTGCCAAATCACRGAYCTCTTAGCKTGTGCTAGTATTCCTTGTCTTAAT
GGAGCTACTTGTACGGACGTAGGACAGAATGGCTACCAATGCACATGCACCACAGGATTC
ACTGGGAATGATTGTGAGACAGAGATCAAYGAATGYAAYAGCAACCCCTGTCAGAATGGA
GCAGCATGCAACGATTTCATTGGTGGATACAGTTGTACTTGCTCTCCMGTCTTCACCGGT
ACYCACTGTGAGTTCTACATACCGTGTGGGATCAATGCCTGTATGAATGGAGCTACATGT
GAAAACAGACCTAAYRCAGTGTTTGGTACRCCMTATACATGYACMTGTCCTSMWAGGTTT
AGYGGTGCTACGTGTGAGGTGCAAGACTTCTGCAGTATGRACCCRTGCCAAGCTGGAGTA
CCRTGTCTTAATCTACAGGATACATTTGAGTGCGATCATTGTGCAAGTAAGTCNNNNNNN
NNNNNNNNNNNNNNN

>hpul
NNNNNNNNNNNNNGAGWCCATTGTGAGATTGAGACAGATGAATGTTCTAGCAGCCCATGT
GTGAACGGAGGGTCATGCCTGGATGGTATTGGTGGTTATGTATGTCAGTGTGTTTCTGGT
TATACTGGTTTACAATGTCAATCAGAGATCACAGAATGTTCCAGCAATCCCTGTCAGAAT
GGAGGAAACTGCACTGATCTCATCAATGGTTATGTGTGCTCATGTCTACTAGGCTTCCAA
GGTATACACTGTSAGGTCAACATAGACGAATGTTCCTCAGACCCATGCCTGAATGGCGCT
ACATGTGTGGATGGTATCAACGAATACACATGTGATTGTATGCCTGGATACGAAGGCACR
CAGTGTCRGACTGAGATAGATGAATGTAGCAGTATACCCTGTCTCAATGGAGGGTCTTGC
ACTGATCTGATCGATGGTTACAACTGCTCATGTATGGCTGGATTCCAAGGAGTTAASTGT
GAGGTTAACATTGATGAGTGTGCCAGCATGCCTTGTCTAAATGGAGGTGGCTGTAYAGAC
TTRGTGGATTCMTATGAGTGTAATTGTACCGGTGGTTTCTTTGGCACACACTGTGAGTTA
GATGGTGATCAATGTGAAGGATCTCCTTGTCTGAATGGAGGAACCTGTCAAGATCTAATC
CTGGACTATCAATGTACCTGTCTGGATGGACTATCRGGAACAAACTGTGAAATAGATCTC
ATTGATGAGTGCCAGAGCTTACCATGTCAAAATGAAGGTATATTTTGTGAGACTGAGATY
GATGAATGCGCTAGCCTGCCCTGTCAGAATGGTGCAACCTGCAATGATGTCATCAATGRA
TATACRTGTGACTGTGTACMAGGYTACACAGGAGTAACATGTGATGTAGACATCAATGAG
TGTGCCAGCATGCCATGCCGCAACGGTGCAWCGTGTCAAGACTTGATCAACAGCTACACA
TGTGACTGTCTAGGAGGTTACACTGGGGTGAACTGCCAAGTGAATATAGATGACTGTGAA
GACAATGATTGTAAGAACGGTGCTATGTGTATGGATGGTATCCAAACATACATGTGTCTC
TGTCAGCCTGGATTCAGCGGAGACCTATGTCAGACAGAYGTGGATGAATGCCTGAGCAAT
GCATGTCTGAACAGCGCCCTCTGTATTGACCTTGTCAATGAGTTCATGTGTGAATGTCCT
GCAGGATACAACGGTAGCCTGTGTGAGATTGATATTGATGAATGTGGATCAGATCCTTGT
CTGAATGGAGCTACCTGCACGGATGCAGTNAACGGTTNNNTCTGNGANTGTGCTNCTGnn
nnnnnnnTTGACCTTCTGAATGGTTTCCGTTGTGAGTGCAGCGAGAGATTCGGTGGTGAC
ATATGTGAAGTGTTCATAGATGCATGTTCCTCCAACCCATGTAAGAACAATGCTTTTTGT
TCTAACACTGGAGATGGTCAGTTCACATGTACCTGTTCACCTGGCTATACTGGTAACCTA
TGTGAAGAAGAGATCATTGAATGCGCTAGCAACCCCTGTCAGAATGGTGCAACTTGTGTG
GATGTAGTCAATGGATACACATGCAACTGTGTAGCTGGATTTACAGNNNNNNNNNNNNNN
NNNNNNNNNNNNNNNNNNNNNNNNNNNNNNNNNNNNNNNNNNNNNNNNNNNNNNNNNNNN
NNNNNNGGTTACACTTGTAGTTGCCGTAGTGATAGAGCTGGTCTGCGTTGTGAGTTTGTA
TCAACATGTATCAACAATCCCTGTCTGAATGGAGCACAGTGCAGTGACCCACCAGATGGT
ATCGGTGATCCTATATGCGACTGTATTCTTGGATTTGAAGGCAGTCTCTGTGAGATCAAT
GTAGATGAATGCGCCTCAAGCCCATGCGGTCAGTTTGnnnnnnnnnnnnnnnnnnnnnnn
nnnnnnnnnnnnnnnnnnnnnnnnnnnnnnnnnnnnnnnnnnnnnnnnnnnCTTCTTCAA
GTATGTGACTCGAATCCATGTAAGAACAATGCGTACTGCTGTCAGAGGGGTAAGGCTGGA
TGTCCAYCCAACATTGCTGCAGGAAACTTTCAATGCTACTGTGCTAACGGCTACACCGGG
AACTTCTGCCAAACGGAAGTAGATCTCTGCTCTGGTTCACCATGTGCTAATAATGGACAG
TGTATCAACATGGCATCTGGGTTTGACTGTGAATGYCGTGTAGGTTACACCGGAGACCTT
TGTGAGACAGACCTGCCCTGTACCCCTGATCCATGTGTGTTTGGTACCTGTCAATCATTA
GCAAGTGATTACCAATGCCTGTGTGATGAAGGATACACAGGAAGAGATTGTGATGAGGAG
ATTCAACCATGTGATAGCTCACCATGTCTACAAGGCGGGGAATGTTTACCTCAGGGTTCT
AGCTTCACATGCCAATGTCCAGAATTCTACACGGGTCAGTTTTGTGAAACTCTCATCACC
CCTTGCGATAGTAACCCATGCATCAGTGGACTCTGTAATAATCTGAACAACACGGCRTAC
ACATGTAGCTGTTATGAAGGATTCACAGGACCRMGGTGTGAGAGACGTATATTGCCTTGT
GACATCGAGCCATGTGTGAATGGAGTTTGCGTCAACCTTRTCAACATTTATAGATGTGAT
TGTGAGGAAGGCTTCAAAGGCATAAATTGCTCAGAGAAGATACTTCCTTGCGACAGTAAT
CCATGCATCGATGGAGACTGTATGAATATCAACGATACACATTTCAGCTnnnnnnnnnnn
nnnGGTTTCACAGGGTTCAGCTGTGAATCAACTATCCCTCCATATCCTTGCGATAGTAGC
CCATGTGTAAACGGAGCCACATGTCAGAATAATGGATTTGATTCTTTCACCTGCGAGTGT
TCTGAAGGTTTTGAAGGTGACATTTGTGAAAACATAATTCCGTTTCCTTGTGAGAGCAAT
CCMTGTGTGAATGGAGCAACATGTAATAACRTTGATTATTCTTCTTACATCTGTGAATGT
CCTTTTGGTTACGATGGCAATGACTGTGGCAACAGGATACCTTTCCCTTGTGAGAGCTTT
CCATGTGCTAATGGAGCTACATGCTACAATGATGGGTTCACATCSTATCGTTGTGTGTGT
AGCGTAGGTTTCACAGGATCTGATTGTGARACAAGGATTCCGTTCCCATGTGAAAGCAAT
CCCTGTCTGAGTGGAGGAACTTGCCTCAATGAYGCCTATACATCATATACCTGTCAGTGT
CCTGTTGGCCAAGAAGGCAYTCGATGTGAAACAAGGATTCCACTGCCATGTGAAAGTGAT
CCCTGTCAAAATGGAGCTGTATGTATGGATAATGATTATGACTCTTTYACATGTGACTGT
GCAGAAGGGTTTAATGGCACCCTTTGTGAGATCGCYCTCCCCCTCCCATGCTCAAGCAAC
CCTTGTGAGAATGGTGCAACCTGTATAGAYGTTGGATTCATCTCCTACACCTGTGAGTGT
CCTGCAGGCTTTGAAGGACAGCGCTGCCAAATAGTGATACCTAGACCCTGTGAGAGCAAC
CCTTGTAGAAATGGAGCAACCTGCACTGACCAAGACTTCAGCTCCTTCACTTGTCAATGT
ACATCAGAGTTTACAGGATCTCTTTGTACAACACCTCTACCCTGCCTCAGTGCACCCTGT
CARAATGGTGGTGCTTGTATCAACCAAGGCTTTCAGTCTTTCTCTTGTCAGTGCCYYCAR
GATTTYACAGGAGATCTTTGTGAAAGRCCAGTCCCTTGCCTCAGCAATCCSTGCAGAAAT
GGTGCAACTTGYKTGAATACTGGAGTTGAGAGCTTTACTTGCCAATGTCCGTCAGATTAT
TTAGGTTTTTTTTGTGAGACTCCAGCTCCATGCCTGAGCAATCCATGTCAGAACATGGCA
ACCTGTTTCAACAGATTTGACTTTACGTCCTTCACATGTCAATGTTTATCAGAATACACT
GGAASCAATTGTGAGACACCGGCACCTTGTCTTAGTAACCCTTGCCAGAATTCTGCAACA
TGCTCCAATAACGGCTTTGACTCTTTTCTCTGTAACTGCCCTCCAAGATTTGAAGGAAGT
CAATGTGAGATAGAAATACCCCTGCCCTGCGAGAGCAATCCCTGTTTGAATGGAGCACCA
TGCATCAGTGAAATGGAGTCGTTTAYGTGTGTTTGTCTGATGGGATTCAATGGTCCTACT
TGCGGGAATGTGATCCCAAGACCATGTGATAGCAACCCTTGTTTGAACTCTGCCACTTGC
CAGGATGTAGGTTTTGACTCCTTCATATGCATATGTCCTCCTGGTTTTAATGGCACCCTA
TGTGAAGAAGAATTGCCTCCAGCATGTAGCAGCGATCCTTGTCTGAATGGAGCTACCTGC
CAGGATGATGGATCACAATCYTTCTCTTGTGATTGTCTTAGTGGATTCTTTGGAGTGAGA
TGTGAATTGGAGTTAAATGACCCATGTGACAGTAACCCATGCCTGAATGATGGACGCTGT
ACTAGTGATGGGAATAATGTGGTATGTGACTGCACACCCGGACGGACAGGTTCTCTATGT
GAAAGTGAAGTTACATCATGTGATCCTAACCCATGCCTCAATGATGGAATTTGCTTCAGT
GATAGCTTTGNNNNNNNNNNNNNNNNNNNNNNNNNNNNNNNNNNNNNNNNNNNNNNNNNN
NNNNNNNNNNNNNNNNNNNNNNNNNNNNNNNNNNNNNNNNNNNNNNNNNNNNNNNNNNNN
NNNNNNNNNGCATATTGTCARTGTGAGCCTGGAKTTACAGGTGATCTTTGTGAAGACAGA
GAAGATGAATGTGGCCCCTGTGTGAATGGAGATGTCTAACTGGCGTCAATGGTAACTTTG
AATGCAGGTGTACTSTGTGAGTTTGACAATCCTTGCACAAATAACCCATGTGAGAACAGT
GCAGTATGTCTACCTATTGAGATTARTGGCAGCTTTGAATGTCAGTGTCTAGAAGGGTTT
TCAGGAGACCGCTGTCAAATCACTGATCTGTTAGCGTGTGCTAKTATTCCTTGTCTGAAT
GGAGCTACCTGTACAGACGTAGGACAGAATGGCTACCAGTGTGTATGCACMACAGGATTC
ACTGGGACTGATTGTGAGACAGAGATCAATGAATGTAATAGCAACCCCTGTCAGAATGGA
GCAGCATGCAACGACTTTATTGGTGGATACAGTTGTACTTGCTCTCCGGTCTTCACTGGT
ACCCATTGTGAGYTCTACATACCATGTGGGATCAATGCCTGTATSAATGGAGCTACATGT
GAAAACAGACCTAATACAGTGTTTGGTACRCCATATACATGCACCTGTCCTCAAAGCTTT
AGTGGTGCTACATGTGAGGTGCAAGACTTCTGCAGTATGAACCCTTGCCAAGCTGGAGTA
CCATGTCTTAATCTACAGGATACATTTGAGTGCGATCATTGTGCAAGTAAGTCTCCTCCT
CATGGCACTGTCCAG

>snud
ATGTGCGCGACACGAGTCCATTGTGAGACTGAGACAGATGAATGTTCTAGCAGCCCATGT
GAGAACGGAGGATCATGCCTTGATGGTATTGGTGGTTATGTATGTCAGTGTGTTTCAGGT
TATACTGGTATACACTGTCAATCAGAGATCACAGAATGTTCTAGCAATCCTTGTCAGAAT
GGAGGAACCTGTACTGATCTCATCAATGAATATGTGTGCTCATGTCTACTAGGCTTCCAA
GGTTTACACTGTGAGATCAACATAGACGAATGTTCCTCAGACCCATGCCTGAACGGCGCT
ACATGTGTGGATGGTATCAATGCATACACATGTGATTGTATGCAAGGATATGAAGGTACA
CACTGTCAGACTGAAACTGATGAATGTAGCAGTATACCCTGTCTCAATGGAGGGTCTTGT
ACTGATCTGATCGGTGGTTACAACTGCTCATGTATGGCTGGATTTCAAGGAGTTAACTGT
GAGGTTAACATTGATGAATGTGCCAGCACGCCTTGTCTAAATGGAGGTGGCTGTATAGAC
TTGGTGGATTCCTACGGGTGTGACTGTATCGGTGGTTTCTTTGGCACACACTGTGAGTTA
GATGGTGATCAATGTGAAGGATCTCCTTGTCGTAATGGAGGAACCTGTCAAGATCTAATC
CTGGACTATCGATGTACCTGTCTGGATGGACTATCAGGAACGAACTGTGAAATAGATCTC
ATTGATGAGTGCCAGAGCTCACCATGTCAAAATGAAGnnnnnnnnnnnnnnnnnnnnnnn
nnnnnnnnnnnnnnnnnnnnnnnnCAGAACGGTGCAACATGTAATGATGTCATCAATGGA
TATACATGTGACTGTGTACCAGGTTACACAGGAGTAACATGTGATGTAGACATCAATGAG
TGTGCCAGCATGCCATGCCGTAACnnnnnnnnnTGTCAAGACTTGATCAACAGCTATACA
TGTGACTGTCTAGGAGGTTACACTGGGGTGAACTGTCAAGTGAATATAGATGACTGTGTA
GACAATGATTGTAAGAACGGTGCTATGTGTATGGATGGTATCCAAACATACATGTGTCTC
TGTCAGCCTGGATTCAGTGGAGACCTATGTCAAACAGACGTGGATGAATGCCTTAGTGTC
CCATGTCTGAACAGCGCCCTCTGTGTTGACCTTGTCAATGAGTTCATGTGTGACTGTCCT
GCAGGATACAATGGTAGCCTATGTGAGATTGAAATTGATGAATGTGCATCAGATCCTTGT
CTGAATGGAGCTACCTGCACGGATGCAGTCAANNNNNNNNNNNNnnnnnnnnnnnnnnCT
ACTTGCATTGACCTTCTTAATGGTTACCGGTGTGAGTGCAGCGAGCGATTCGGTGGTGAT
ATATGTGAAGTGTTCATAGATGCATGTTCCTCCAACCCTTGTAAGAACAATGCTTTCTGT
GCAAACACTGGAGATGGTCAGTTCACATGTACCTGTTCACCTGGCTATACTGGTAACCTA
TGTGAAGAAGAGATCATTGAATGTGCTAGCAATCCCTGTCAGAATGGTGCAACATGTGTG
GATATAGTCAATGGATACACATGCAACTGTGTGGCTGGATTCACAGGAGCTAATTGCCAG
ACCAACATTGATGAATGCAGCTCCATTCCATGTCTCTTTGATGGTACCTGCCGTGATGTC
ATCAACGGTTACACTTGTAGTTGTCGTAGTGATAGAGCTGGTCTGCGTTGTGAGTTTGTA
TCGACATGTATCAACAATCCTTGTGAGAATGGAGCACAGTGCAGTGACCCCCCAGACGGT
ATCGGTGATCCTATATGTGACTGTATTCTTGGATTTGAAGGCAGTCTCTGTGAGGTTAAT
GTAGATGAATGCGCCTCTAGCCCATGTGGTCAGTTTGGTTCCTGTGTGGATGGTATTGAT
AGTTATAGTTGTGACTGTAACTTTGGTTATACTGGACCTACATGTACTGAGCTTCTTCAA
GTATGTGACTCAAATCCATGTAAAAACAATGCATACTGCTGTCAGAGGGGTAAGGCTGGA
TGTCCCCCTAATATTGCTGCAGGAGACTTCCAATGCTACTGTGCTAACGGCTACACAGGG
AACTTCTGCCAAACGGAAGTAGATCTCTGCTCTGGTTCACCATGTGCTAATAACGGACAG
TGTATCAACATGGCGTCTGGGTTTGAATGTGAATGTCGTGTAGGTTACACCGGAGACCTA
TGTGATACAGACCTGCCCTGTACTCCTGATCCATGTGTGTTTGGTACCTGTCAATCATTA
GCAAGTGATTATCAATGCCTATGTGATGAAGGATATACAGGAAGAGATTGTGATGAGGAG
ATTCAACCATGTGATAGCTCACCATGTCTACAAGGCGGTGAATGTTTACCTCAGGGTTCT
AGCTTCACATGCCAATGTCCAGAATTCTACACCGGTCAGTTTTGTGAAACTCTCATCACC
CCTTGCGATAGCAGCCCGTGCATCAGTGGACTCTGTAATAATCTGAACAACACAGCATAC
ACATGTAGCTGTTATGAAGGATTCACAGGACCAAGGTGTGAGAGACGTATATTGCCTTGT
GACATCGAGCCATGTGTGAAnnnnnnnnnnnnnnnnnnnnnnnnnnnnnnnnnnnnnnnn
nnnnnnnnnnnnnnnnnAGGCATCAATTGCTCTGAGAAGATACTTCCTTGCGACAGTAAT
CCCTGCGTCTATGGAGACTGTATGAATGTCAATGATACACATTTCAGCTGTATGTGTGAT
GGTGGTTTCACGGGGTTCAGCTGTGAATCAACTATCCCTCCATATCCTTGCGATAGTAGC
CCATGTGCGAATGGAGCAACATGTCAGAATAATGGATTTGATTCTTTCACCTGCGAGTGT
TCTGAAGGTTTTGAAGGTGACATGTGTGAAAACATAATTCCATTTCCTTGTGAGAGCAAT
CCATGTGTGAATGGTGCAACGTGTAATAACATTGATTATTCTTCTTTCAACTGTGAATGT
CCTTTCGGTTACAATGGTGATAACTGTAGCAATAGGATACCATTCCCTTGTGAGAGCTTT
CCATGTGCTAATGGAGCTACATGCTATAATGATGGGTTCACATCGTACCGTTGTGTGTGT
AGTGTAGGTTTCACAGGGTTTGATTGTGAGACTAGGATTCCATTCCCATGTGAAAGCAAT
CCCTGTTTGAATGGAGGAACTTGCTTCAATGACAACTATACATCATATACATGTCAGTGT
CCTGTTGGTCAAGAAGGCACTCGATGTGAAACAAGGATTCCACTGCCATGTGAAAGTGAT
CCCTGTCAAAATGGAGCTGTATGCACGGATAATGATTATGACTCTTTCACATGTGAATGT
GCAGAAGGGTTTAATGGCACCCTTTGTGAGATCGCTCTCCCCCTCCCATGCTCAAGCAAC
CCTTGTGAGAATGATGCAAACTGTACTGATGTCAGATTCATCTCCTATAGCTGTGAGTGT
CCAGCTGGCTTTGAAGGTCTACGCTGCCAAAGAGTGATACCTAGACCCTGTGAGAGCAAC
CCTTGTAGAAATGGAGCAACCTGCACTGACCAAGACTTCACCTCCTTCACTTGTCAATGT
ACATCAGAGTTTACAGGATCCCTTTGTACTACACCTTTACCCTGCCTCAGTGCCCCATGT
CAGAATGGTGGTGCTTGTATCRACCAAGGCTTTCAGTCTTTCTCTTGTCAGTGCCCTCAG
GATTTTACAGGAGATCTTTGTGAAAGACCGGTCCCTTGCCTCAGCAATCCATGCAGAAAT
GGTGCAACTTGTGTGAATACTGGAGATGAGAGTTTTACTTGCCAATGTCCATCAGATTAT
TCTGGTTTGTTTTGTGAGATTCCTGCTCCATGCCTGAGTAATCCATGTCAGAACACGGCA
GCCTGTTTCAACAGCTTTGACTTTATGTCCTTCACGTGTCAATGTTTATCAGAATTCACT
GGAGCCACTTGTGAGACATCAGCACCTTGTCTCAGTAACCCTTGCCAGAATTCTGCAACA
TGCTCTAATATTGGCTTTGACTCTTTTCTCTGTAACTGTCCTCCAAGATTTGAAGGAAAC
CAATGTGAGATAGAGATACCCCAGCCCTGCGAAAGCAATCCCTGTTTGAATGGAGCATCA
TNNNCCAATGNATTGGAGNNNTTTACTTGNGNTTGCCTGGANNNATTNNANNNNCNNANT
TGTGGnnnnnnnnnnCCAAGACCATGTGATAGCAATCCCTGTTTGAACTCTGCAACTTGC
CAAGATGTAGGTTTTGACTCCTTCATGTGCTTATGTCCTCTTGGTTTTAATGGCACCCTA
TGTGAAGAAGAATTGCCTCCAGCGTGTAGCAGTGATCCTTGTCTGAATGGAGCTACCTGC
CAGGATGATGGAACTCAAACCTTTTCATGTGATTGTCTGAGTGGATTCTTTGGCGTAAGA
TGTGAGTTCGAGTTAAATGACCCATGTGACAGTAACCCTTGCTTGAATGATGGACGCTGT
ACTAGTGATGGGAATAACGTGATATGTGGTTGCACACCAGGAAGGACAGGTTCTCTATGT
GAAAGCGAAGTTACATCATGTGATCCTAACCCATGCCTCAATGACGGAATATGCTTCAGT
GATAGTTTTGGTTTGTTTTGCTTGTGTGGCGATGGCATTAGTGGTCTGTGGTGTGAGGTT
GCTCCGAGTGTATGTTATCCCGACAACCCATGTCAGAATGGCGCCANNNNNNnnnnnnnn
nnnnnnnnnNNNNNNNNNNNNNNNNNNNNNNNNNNNNNNNNNNNTCTTTGTGAAGACAGA
GAGGATGAATGTGGACCCTGTGTGAATGGAGATGTCTTACTGGTGTCAATGGTAACTTTG
AATGCAGGTGTACTCTGTGAGTTTGACAATCCTTGCACGAGTAACCCATGTGAGAATAGT
GCAGTATGTCTACCCTTTGAGATTGATGGAAGCTTTGGATGTCAGTGTTTAGAAGGGTTT
TCAGGAGACCGATGTCATATCACCGATCTCTTAGCTTGTGCTAGTATACCTTGTCTCAAT
GGAGCTACCTGTATGGATGTAGGACAGAATGGCTACCAGTGCTTGTGTGCCACAGGATTC
ACTGGAAATGATTGTGAGACAGAGATCAATGAATGTAATAGCAACCCATGCCAGAATGGG
GCAGCATGTAATGACTTTATTGGTGGATACAGTTGTACTTGCTCTCCCGTCTTCACTGGT
TCCCATTGTGAGTTCTACATACCGTGTGGGATCAATGCCTGTATGAATGGAGCTACATGT
GAAAACAGACCTAATACAGTGTTTGGTACACCATATACATGTGTGTGTCCTGATAGCTTT
AGTGGTGCTACGTGTGAGGTGCAAGACTTCTGCAGTATGAACCCATGCCAAGCTGGAGTA
CCATGTCTTAATCTACAGGATACATTTGAGTGCGATCATTGTGCAAGTAAGTCTCTTCNN
NNNNNNNNNNNNNNN

>sintSS
AGGTGCGCGACACGAGTCCATTGTGAGACTGAYACAGATGAGTGTTCTAGCAGCCCATGT
RTGAATGGAGGATCATGCCTGGATGATGTTGGTGGTTATGTATGCCAGTGTGTTTCAGGC
TATACTGGTGTGCGCTGTGAATCAGAGATCACAGAATGTTCTAGCAATCCCTGTCAGAAT
GGAGGAAACTGTAATGATCTCATCAATGGATATATGTGCGAATGTCTACTAGGCTTCCAA
GGTGTACACTGTGAATTCAACATAGACGAATGTTCCTCGGATCCATGTCTGAACGGTGCT
ACATGTGTGGATGGTATCAACGCATACACATGTGATTGCATGCCAGGATAYGAAGGTGCA
CTCTGCCAGACTGAGATAGATGAATGTAGCAGTATACCCTGTTTCAATGGAGGGTCTTGC
ACTGATCTAATTGATGGGTTCAACTGCTCATGTGTTGCAGGATTCCAAGGAGTTAACTGT
GAGGTGAACATTGATGAGTGTGCCAGCATCCCCTGTCTTAATGGAGGTGGCTGTATAGAC
TTGGTGGATTCCTAYGAGTGTGATTGTACCGGTGGTTTCTTTGGTACACACTGTGAGTTA
GATGGTGATCAGTGTGAGGGATCTCCTTGTCTGAATGGAGGAACCTGTCRRGATCTGATC
CTGGRCTAYCRATGTACCTGTCTGGATGGACTATCGGGGACTAACTGTGAARTAGATCTC
ATAGATGAGTGCCAGAGCTTACCATGTCAAAATGAAGGTATATTTTGTGAGACTGAGATT
GATGAATGCGCTAGCCTGCCATGTCAGAACGGTGCAACCTGTAATGATGTCATCAATGGA
TATACATGTGACTGTGTACCAGGTTACATGGGAGTAACATGTGATGTAGACATCGATGAG
TGTGCCAGCATGCCGTGCCGTAACGGTGCACCGTGTCAAGACTTGATCAACAGCTACACC
TGTGACTGTCTAGGAGGCTACACTGGGGTGAACTGCCAAGTAAATATAGATGACTGTGAA
GATAACGATTGTAAGAACGGTGCTATGTGTATGGACGGTATCCAAACGTACATGTGTCTC
TGTCAGCCTGGATTCAGTGGGGACCTATGTCAGACAGACGTGGATGAATGCCTGAGCAAT
GCATGTCTGAACAGCGCCCTCTGTATTGACCTTGTCAATGAGTTCATGTGTGACTGTCCT
GCAGGATATAACGGTAGCCTnnnnnnnnnnnnnnnnnnnnnnnnnnnnnnnnnnnnnnnn
nnnnnnnnnnnnnnnnnnnnnnnnnnnnnnnnnnnnnnnnnnnnnnnnNNNNNNNNNNCT
ACTTGCATTGACCTCCTGAATGGTTTCCGATGTGAGTGCAGCGAGCGGTTTGGTGGTGAC
ATATGTGAAGTGTTCATCGATGCATGCTCCTCCAACCCCTGTAAGAACAGTGCTTTCTGC
TCAAACACTGGAGATGGTCAGTTCACATGTACCTGTTTACCCGGCTATACTGGTAACCTA
TGTGAAGAAGAGATCATTGAATGTGCTAGCAATCCCTGTCAGAATGGTGCAACTTGTGTG
GATATAGTCAATGGATACACATGCAACTGTGTGGCTGGATTTACAGNNNNNNNNNNNNNN
NNNNNNNNNNNNNNNNNNNNNNNnnnnnnnnnnnnnnnnnnnnnnnnnnnnnnnnnTGTC
ATCAATGGTTACACTTGTAGTTGCCGTAGCGATAGAGCTGGTCTGCGTTGTGAGGTTGTA
TCGACATGTATCAACAACCCCTGTCTGAATGGCGCACAGTGCAGTGACCCACCGGATGGT
GTCGGTGATCCTATCTGTGACTGTATTCTTGGATTTGAAGGCAGTCTCTGTGAGATTAAT
GTAGATGAATGTGCCTCAAACCCATGTGGTCAGTTTGGTTCCTGTGTAGATGGTATTGAT
AGTTATAGTTGTGACTGTAACTTCGGTTATACTGGACCTACATGTAATGAGCTTCTTCAA
GTATGTGACTCGAATCCATGTAAGAACAATGCGTATTGCTGTCAGAGGGGTAAAGRTGGA
TGTCCATCCAACATTGCTGCTGGAGACTTCCAATGCTACTGTGCTAATGGCTTCACAGGG
AACTTCTGCCAAACGGAAGTAGATCTCTGCTCTGGTTCACCATGTGCTAATAACGGACAG
TGTATCAACATGGCGTCTGGGTTTGACTGTGAATGTCGAGTAGGCTACACCGGAGACCTG
TGTGAGACAGATCTGCCCTGTACCCCTGATCCATGTGTGTTTGGTACCTGTCAATCAGTA
GCAAGTGATTATCAATGCCTGTGTGATGAAGGATATACAGGAAGAGATTGCGATGAGGAG
ATTCAACCATGTGATAGCTCACCATGTCTACAAGGYGGGGAATGTTTACCTCAGGGTTCT
AGCTTCACATGCCAATGTCCAGAATTCTACACGGGTCGGTTTTGTGAAACGCTCATCACC
CCTTGCGATAGCAGCCCGTGCGTCAGTGGACTCTGTAATAATCTGAACAACACGGCATAC
ACATGTAGCTGTTATGAAGGCTTCACAGGACCGCGGTGTGAGAGGCGTATATTGCCTTGT
GACATCGAGCCATGTGTGAATGGTCTTTGCGCCAACCTTGTCAACACTTATAGATGTGAT
TGTGAGGAAGGCTTCAAAGGCATCAATTGTTCTGANATNNTACTTCCTTGCGACAGTAAT
CCCTGCATCGATGGAGACTGTATGAATATCAATGATACACATTTCAGCTGTATGTGTGAT
GATGGTTTCACTGGGGTCAGCTGTGAATCAACTATCCCTCCATATCCTTGCGATAGTAGC
CCATGCGTAAACGACGCCACATGTCAGAATAATGGATTTGATTCTTTCACCTGCGAGTGT
TCTGAAGGTTTTGAAGGTGACGTGTGTGAAAACATAATTCCATTTCCTTGTGAGAGCAAT
CCATGTGTGAATGGCGCAACATGCAATAACATTGATTATTCTTCTTACAACTGTGAATGC
CCCTTTGGTTACGATGGTGATGACTGTGGCAATAGGATACCATTTCCTTGTGAGAGCTTT
CCTTGTGCTAATGGAGCTACATGCTACAATGATGCCTTCACATCCTATCGKTGTATGTGT
AGCGTAGGTTTCACGGGCTCTGATTGTGAGACTAGGGTTCCGTTCCCATGTGAAAGTAAT
CCCTGTCTGAGTGGAGGAACTTGCTTAAACGATGCCTATACATCATATACCTGTCAGTGT
CCTGTTGGTCAGGAAGGCACTCGATGTGAAACAAGGGTTCCACTGCCATGTGAAAGTGAC
CCCTGTCAAAATGGAGCTGTTTGCACGGATAATGGTTATGACTCTTTTACATGTGACTGT
GCAGAAGGATTTAATGGCACCCTTTGTGAGACCGCTCTCCCCCTCCCATGCTCAAGCAAC
CCCTGTGAGAATGGTGCAACCTGTATAGACGTTGGATTCATTTCCTACAACTGTGAGTGT
TCTGCTGGCTTTGAAGGACAACGCTGCCAAGGAGTGATACCTAGACCCTGTGAGAGCAAC
CCTTGTAGAAATGGAGCAACCTGCACTGACCAAGACTTCACCTCCTTCACTTGTCAATGT
ACATCAGAGTTTACAGGATCTCTTTGTACTACACCTCTACCCTGCCTCAGTGCACCTTGT
CAGAATGGTGGTGCTTGCATCAACCAAGGCTTTCAGTCTTTCTCCTGTCAGTGCCTTGAG
GATTTCACAGGAGATCTTTGTGAAAGCCCAGTCCCTTGCCTCAGCAATCCATGCAGAAAT
GGTGCAACTTGTGTGAACACTGGAGTTGAGAGCTTTACTTGCCAATGTCCGTCAGATTAT
TTAGGTTTATTTTGTGAGACTCCTGCGCCATGCCTGAGCAATCCATGTCAGAACATGGCA
ACCTGTTTCAACAGATTTGACTTTATGTCCTTCACATGTCAATGTTCATCAGAATACACC
GGAACCACCTGTGAGACACCTGCACCTTGTCTTAGTAACCCTTGCCAGAATTCTGCAACA
TGCTCCAATATCGGCTTTGACTCTTTTCTCTGTAACTGCCCTCCAAGATTTGAAGGAAAT
CAATGTGAGGTAGAGATACCCCTGCCCTGCGAAGGCAATCCCTGTCTGAATGGAGCACCA
TGCGTCAATGRATTGRATTCGTTTACGTGTMTTTGCCTGGAGGGATTCAATGGTCCTACT
TGTGCGAATGTGATCCCAAGACCATGTGATAGCAATCCCTGTTTGAACTCTGCCACTTGC
CAAGATGTAGGTTTTGACTCCTTCACTTGCACATGTCCTCCTGGTTTCAACGGCACCCWA
TGTGAAGAAGAATTGCCTCCAGCGTGTAGCAGTGATCCTTGTCTGAATGGAGCRACCTGC
CGGGACGATGAATCRCAAACCTTCTCTTGCGATTGTCTGAGTGGATTCTTTGGAGTGAGA
TGCGAGTTGGAGTTAAATGACCCATGTGACAGTAGCCCTTGCTTGAGTGATGGACGCTGT
ACTAGTGATGGGAATAATGTGATATGTGACTGCTCACCAGGACGGACGGGTTCTCTTTGT
GAAAGCGAAGTTACATCATGCGATCCTAACCCATGCCTTAATGATGGAACTTGCTTCAGT
GATAGCTTCGNNNNNNNNNNNNNNNNNNNNNNNNNNNNNNNNNNNNNNNNNNNNNNNNNN
NNNNNNNNNNNNNNNNNNNNNNNNNNNNNNNNNNNNNNNNNNNNNNNNNNNnnnnnnnnn
nnnnnnnnnnnnnnnnnnnnnnnnnnnnnnnnnnnnnnnnnnnnnnnnnnnnnnnnnnnn
nnnnnnnnnnnnnnnnnnnnnnnnnnnnnnnnnnnnnnnnnnnnnnnnnnnnnnnnnnnn
nnnnnnnGYGAACTCTGTGAGTTTGACAATCCTTGCATGAGTAACCCATGTGAGAACAGT
GCAGTATGTCTACCTATTGAGATTAATGGCAGCTTTGAGTGTCAGTGCTTAGACGGATTT
TCAGGAGACCGCTGCCAAATCACTGATCTCTTAGCGTGTGCTAGTATTCCTTGTCTTAAT
GGAGCTACCTGTACGGACGTAGGACAGAATGGCTACCAATGCACATGCACTACAGGATTC
ACTGGGAATGATTGTGAGACAGAGATCAATGAATGTAATAGCAACCCCTGTCAGAATGGA
GCAGCATGCAATGACTTCATTGGTGGNNNNNNTTGCACTTGCTCTCCAGTCTTCACCGGT
ACCCACTGTGAGTTCTACATACCGTGTGGGATCAATGCCTGTATGAATGGAGCTACATGT
GAAAACAGACCTAATGCAGTGTTTGGTACGCCCTATACATGCACCTGTCCTCAAAGCTTT
AGCGGTGCTACGTGTGAGGTGCAGGACTTCTGCAGTATGGACCCATGCCCAGCTGGAGTA
CCATGTCTTAATCTACAGGATACATTTGAGTGTGATCATTGTGCAAGTAAGTCTCTTCCn
nnnnnnnnnnnnnnn

>sprp
ATGTGCGCGACAYGAGTCCATTGTGAGACTGATACAGATGAATGTTCTAGCAGCCCATGT
GTGAATGGAGGATCATGCCTAGATGATGTTGGTGGTTACGTATGTCAGTGTGTTTCAGGA
TATACTGATACACGCTGTCAATCAGAGATCACAGAATGTTCTAGCAATCCCTGTCAGAAT
GGAGGAAACTGTACTGATCTCATCAATGGATACATGTGCGAATGTCTACTAGGCTTCCAA
GGTGTACACTGTGAGATYAACRTAGACGAATGTTCTTCGGATCCATGYCTGAACGGCGCT
ACATGTGTGGATGGTATCAACGCATACACATGTGATTGYATGCTAGGRTACGAAGGYACA
CTCTGCCAGACTGAGATAGATGAATGTAGCAGTATACCCTGTCTCAATGGAGGGTCTTGC
ACTGATCTGATCGCTGGTTACAACTGCTCRTGTATSGCWGGATTYCWAGGAGTTAACTGT
GAGGTSAACATTGATGARTGTGCCAGCATGCCTTGCCTKAATGGAGGTGGCTGTATAGAC
TTGGTGGATTCCTATGAGTGTAATTGTACCGGTGGTTTCTTTGGTGCACACTGTGAGTTA
GATGGTGATCAGTGTGAAGGATCTCCTTGTCTGAATGGAGGAACCTGTCAAGATCTGATC
CTGGACTACCAATGTACCTGTCTGGATGGACTATCAGGGACTAACTGTGAAATAGATCTC
ATTGATGAGTGCCAGAGCTTACCATGTCAGAATGAAGGTATATTTTGTGAGACAGAGATT
GATGAATGCGCTAGCCTGCCATGTCAGAACGGAGCAACCTGTAATGATGTCATCAATGGA
TATACATGTGACTGTGTACCAGGTTACACGGGAGTAACATGTGATGTAGACATCAATGAG
TGTTCCAGCATGCCGTGCCGTAACGGTGCACCATGTCAAGACTTGATCAACAGCTACACC
TGTGACTGTCTAGGAGGTTACACTGGGGTGAACTGCCAAGTGAATATAGATGACTGTGAG
GACAATGATTGTAAGAACGGTGCTATGTGTATGGACGGTATCCAAACGTACATGTGTCYC
WGTCAGCCTGGATTCAGCGGAGACCTATGTCAGACAGACGTGGATGAATGCCTGAGCAAT
GCATGTCTGAACAGTGCCCTCTGTATTGACCTTGTCAATGAGTTCATATGTGACTGTCCT
GCAGGATACAACGGTAGCCTGTGTGAGATCGATATAGATGAATGCGCATCGGATCCTTGT
CTGAATGGAGCTACCTGCACAGATGCAATCAACGGTTTCTTCTGCGATTGTGCTTCTGCT
ACTTGCATTGACCTCCTGAATGGTTACCGATGTGAGTGCAGCGAGCGATTCGGTGGTGAC
ATATGTGAAGTGTTCATCGATGCATGCTCCTCCAACCCCTGTAAGAACACTGCTTTCTGC
TCAAACACTGGAGATGGCCAGTTCACATGTACCTGTTTACCCGGCTATACTGGTAACCTA
TGTGAAGAAGAGATCATTGAATGTTCTAGCAACCCCTGTCAGAATGGTGCAACTTGTGTG
GATATAGTCAATGGATACACATGCAACTGTGTGGCTGGATTTACAGATGCTAATTGCCAG
ACCAACATTGACGAATGCGGCTCCAATCCCTGTCTGTTCGATGGAACCTGCCTTGATGTC
ATCAACGGTTACACTTGTAGCTGCCGTAGCGATAGAGCTGGTCTGCGTTGTGAGTTTATA
TCGACATGTATCAACAACCCCTGTCTGAATGGAGCACAGTGCAGTGACCCACCGGATGGT
GTCGGTGATCCTATCTGTGACTGTATTCTTGGATTTGAAGGCAGTCTTTGTGAGATTAAT
ATAGATGAATGCGCCTCAAACCCCTGTGGTCAGTTTGGTTCCTGTGTAGATGGTGTTGAT
AGTTATAGTTGTGACTGTAACTTTGGGTATACTGGACCTACATGTAATGAGTTTCTTCAA
GTATGTGACTCGAATCCATGTAAGAACAATGCATACTGCTGTCAGAGGGGTAAGGCTGGA
TGTCCACCCAACATTGCTGCAGGAGACTTCCAATGCTACTGCGCTAACGGCTTCACAGGG
AACTTCTGCCAAACGGAAGTAGATCTCTGCTCTGGTGCACCGTGTGCTAATAACGGACAG
TGTATCAACATGGCGTCTGGGTTTGACTGTGAATGCCGTGTAGGTTACACCGGAGACCTG
TGTGAGACGGACTTGCCCTGTACCCCTGATCCATGTGTGTTTGGTACCTGTCAATCATTG
GCAAGTGATTATCAATGCCTTTGTGATGAAGGATATACAGGAAGAGATTGCGATGCAGAG
ATTCAACCATGTGATAGCTCGCCATGTCTTCAAGGCGGGGAATGTGTACCTCAGGGTTCT
AGCTTCACGTGCCAATGTCCAGAATTCTACACGGGTCGGTTTTGTGAAACGCTCATCACC
CCTTGCGATAGCAGCCCGTGCATCAGTGGACTCTGTAATAATCTGAACAACACGGCATAC
ACATGTAGCTGTTATGAAGGCTTCACAGGACCTCGGTGTGAGAGGCGTATATTGCCTTGT
GACATTGAGCCATGTGTGAACGGTGTTTGCGCCAACCTTGTCAATACATATAGATGTGAT
TGTGAGGAAGGCTTCAAAGGCATCAATTGCTCTGAGATGATTCTTCCTTGCGACAGTAAT
CCCTGCATCGATGGAGACTGTATGAATATCAACGATACACATTTCAGCTGTATGTGTGAT
GGCGGTTTCACAGGGTTCAGCTGTGAATCAACTATCCCTCCATATCCTTGCGATAGTAGC
CCATGTGTAAACGGAGCAACATGCCAGAATAATGGATTTGATTCTTTCACCTGCGAGTGT
TCTGAAGGTTTTGAAGGTGACATGTGTGAAAACATCATTCCGTTTCCTTGTGAGAGCGAT
CCATGTGTGAATGGCGCAACATGTAATAACATAGATTATTCTTCTTACAAATGTGAATGT
CCTTTTGGTTACGATGGTGATGACTGTGGCAATAGGATACCATTTCCATGTGAGAGCTTT
CCATGTGCTAATGGAGCCACATGCTATAATGATGGATTCACATCCTATCGTTGTGTGTGT
AGCGTAGGTTTCACAGGGTCTGATTGTGAGACTAGGGTTCCATTCCCATGTGAAAGCAAC
CCCTGTCTGAGTGGAGGAACTTGCTTAAATGACGCCTATACATCATATACCTGTCAGTGT
CCTGTTGGTCAAGAAGGAACTCGATGTGAAACAAGGGTTCCACTGCCATGTGAAAGTGAC
CCCTGTCAAAATGGAGCTGTATGCATGGATAATGACTATGACTCTTTCACGTGTGACTGT
GCAGAAGGATTTAATGGCACACTTTGTGAAATCGCTCTCCCCCTCCCATGCTCAAGCAGC
CCCTGTGAAAATGGTGCAACCTGTATAGACGTTGGATTCATCTCCTATAGCTGTGAGTGT
CCAGCTGGCTTTGAAGGACAACGCTGCCAAACAGTGATACCTAGACCCTGTGAGAGCAAC
CCTTGTAGAAACGGAGCAACCTGCACTGACCAAGACTTCACCTCCTTCACTTGCCAATGT
ACATCAGAGTTTACAGGATCTCTTTGTACTACACCTCTACCCTGTCTCAGTGCACCCTGT
CAGAATGGTGGTGCTTGTATCAACCAAGGCTTTCAGTCTTTCTCTTGTCAGTGCCCTGAG
GATTTCACCGGAGATCTTTGTGAAAGACCAGTCCCTTGCCTCAGCGACCCATGTAGAAAT
GGTGCAACTTGTGTGAACACTGGAGATGAGAGCTTTACTTGCCAATGTCCGTCCGATTAT
TCTGGTTTGTTTTGTGAGACTCCAGCGCCATGCCTGAGCAATCCATGTCAGAACATGGCA
ACCTGTTTCAACAGATTTGACTTTATGGCCTTCACGTGTCAATGTTCATCAGAATACACC
GGAACCACCTGTGAGACACCTGCACCTTGTCTTAGTAACCCTTGCCAGAATTCTGCAACA
TGCTCCAATAACGGCTTTGACTCTTTTCTCTGTAACTGCCCTCCAAGATTTGAAGGAAGT
CAATGTGAGGTAGAGATACCCCTGCCCTGCCAGAGCAATCCCTGTTTGAATGGAGCACCA
TGCGTCAATGAATTGGATTCGTTTACGTGTATTTGCCTGGAGGGTTTCAATGGTCCTACT
TGTGGGAATGTGATCCCAAGACCATGTGATAGCAATCCTTGTTTGAACTCTGCATCATGC
CAGGATCTAGGTTTTGACTCCTTCATGTGCATATGTCCTCCTGGATTTAACGGCACCCTA
TGTGAAGAAGAATTGCCTCCAGCATGTAGCAGCGATCCTTGTCTGAATGGAGCGACCTGC
CGGGACGATGGACCTCAAACCTTCTCTTGCGATTGTCTGAGTGGATTCTTTGGAGTAAGA
TGTGAGTTGGAGTTAAATGACCCATGTGACAGTAACCCTTGCCTGAATGATGGACGCTGC
ACCAGTGATGGGAATAACGTGATGTGTGACTGCACACCAGGACGGACGGGTTCTCTATGT
GAAAGTGAAGTCACATCATGTGATCCTAACCCATGCCTTAATGATGGAATATGCTTCAGT
GATAGCTTCGGTTTGTTTTGCTTGTGTGGCGATGGCATTAGTGGTCTATGGTGTGAGGTT
GCTCCAAGTGTATGCTATCCCAATAATCCATGCCAGAATGGCGCCATCTGTTGGCCAAAT
GGAGACCAGGCATATTGTCAGTGTGAGCCTGGATTTATAGGGGATCTTTGTGAAGACAGA
GAAGATGAATGTGGCCCCTGTGTGAATGGAGATGTCTTACTGGCGTCAATGGTAACTTTG
AATGCAGGTGTACTCTGTGAGTTTGACAATCCTTGCACGAGTAACCCATGTGAGAACAGT
GCAGTATGTCTGCCTATTGAGATCAATGGCAGCTTTGAGTGTCAGTGTTTAGACGGGTTT
TCAGGAGACCGCTGTCATATCACCGATCTCTTGGCGTGTGCTAGTATTCCTTGTCTCAAT
GGAGCTACCTGTACGGACGTAGGACAGAATGGCTACCAATGCACATGCACCACAGGATTC
ACTGGGAATGATTGTCAGACAGAGATCAATGAATGTAATAGTAACCCCTGTCAGAATGGA
GCAGCATGCAACGACTTTATCGGTGGATACAGTTGTACTTGCTCGCCCGTCTTCACTGGT
ACCCATTGTGAGTTCTACATACCGTGTGGGATCAATGCCTGTATGAATGGAGCTACATGT
GAAAACAGACCTAATACAGTGTTTGGTACACCCTATACATGCACATGTCCTCAAAGCTTT
AGTGGTGCTACGTGTGAGGTGCAAGACTTCTGCAGTATGAACCCATGCCCAGCTGGAGTA
CGGTGTCTTAATCTACAGGATACATTTGAGTGCGATCATTGTGCAAGTAAGTCCCTTCCT
CTTCGCACTGTTCAG

>spurp
ATGTGCGCGACACGAGTCCATTGTGAGACTGATACAGATGAATGTTCTAGCAGCCCATGT
GTGAATGGAGGATCATGCCTAGATGATGTTGGTGGTTACGTATGTCAGTGTGTTTCAGGA
TATACTGATACACGCTGTCAATCAGAGATCACAGAATGTTCTAGCAATCCCTGTCAGAAT
GGAGGAAACTGTACTGATCTCATCAATGGATACATGTGCGAATGTCTACTAGGCTTCCAA
GGTGTACACTGTGAGATCAACGTAGACGAATGTTCTTCGGATCCATGCCTGAACGGCGCT
ACATGTGTGGATGGTATCAACGCATACACATGTGATTGTATGCTAGGGTACGAAGGCACA
CTCTGCCAGACTGAGATAGATGAATGTAGCAGTATACCCTGTCTCAATGGAGGGTCTTGC
ACTGATCTGATCGCTGGTTACAACTGCTCATGTATGGCAGGATTCCTAGGAGTTAACTGT
GAGGTCAACATTGATGAGTGTGCCAGCATGCCTTGCCTGAATGGAGGTGGCTGTATAGAC
TTGGTGGATTCCTATGAGTGTAATTGTACCGGTGGTTTCTTTGGTGCACACTGTGAGTTA
GATGGTGATCAGTGTGAAGGATCTCCTTGTCTGAATGGAGGAACCTGTCAAGATCTGATC
CTGGACTACCAATGTACCTGTCTGGATGGACTATCAGGGACTAACTGTGAAATAGATCTC
ATTGATGAGTGCCAGAGCTTACCATGTCAGAATGAAGGTATATTTTGTGAGACAGAGATT
GATGAATGCGCTAGCCTGCCATGTCAGAACGGAGCAACCTGTAATGATGTCATCAATGGA
TATACATGTGACTGTGTACCAGGTTACACGGGAGTAACATGTGATGTAGACATCAATGAG
TGTTCCAGCATGCCGTGCCGTAACGGTGCACCATGTCAAGACTTGATCAACAGCTACACC
TGTGACTGTCTAGGAGGTTACACTGGGGTGAACTGCCAAGTGAATATAGATGACTGTGAG
GACAATGATTGTAAGAACGGTGCTATGTGTATGGACGGTATCCAAACGTACATGTGTCTC
TGTCAGCCTGGATTCAGCGGAGACCTATGTCAGACAGACGTGGATGAATGCCTGAGCAAT
GCATGTCTGAACAGTGCCCTCTGTATTGACCTTGTCAATGAGTTCATATGTGACTGTCCT
GCAGGATACAACGGTAGCCTGTGTGAGATCGATATAGATGAATGCGCATCGGATCCTTGT
CTGAATGGAGCTACCTGCACAGATGCAATCAACGGTTTCTTCTGCGATTGTGCTTCTGCT
ACTTGCATTGACCTCCTGAATGGTTACCGATGTGAGTGCAGCGAGCGATTCGGTGGTGAC
ATATGTGAAGTGTTCATCGATGCATGCTCCTCCAACCCCTGTAAGAACACTGCTTTCTGC
TCAAACACTGGAGATGGCCAGTTCACATGTACCTGTTTACCCGGCTATACTGGTAACCTA
TGTGAAGAAGAGATCATTGAATGTTCTAGCAACCCCTGTCAGAATGGTGCAACTTGTGTG
GATATAGTCAATGGATACACATGCAACTGTGTGGCTGGATTTACAGATGCTAATTGCCAG
ACCAACATTGACGAATGCGGCTCCAATCCCTGTCTGTTCGATGGAACCTGCCTTGATGTC
ATCAACGGTTACACTTGTAGCTGCCGTAGCGATAGAGCTGGTCTGCGTTGTGAGTTTATA
TCGACATGTATCAACAACCCCTGTCTGAATGGAGCACAGTGCAGTGACCCACCGGATGGT
GTCGGTGATCCTATCTGTGACTGTATTCTTGGATTTGAAGGCAGTCTTTGTGAGATTAAT
ATAGATGAATGCGCCTCAAACCCCTGTGGTCAGTTTGGTTCCTGTGTAGATGGTGTTGAT
AGTTATAGTTGTGACTGTAACTTTGGGTATACTGGACCTACATGTAATGAGTTTCTTCAA
GTATGTGACTCGAATCCATGTAAGAACAATGCATACTGCTGTCAGAGGGGTAAGGCTGGA
TGTCCACCCAACATTGCTGCAGGAGACTTCCAATGCTACTGCGCTAACGGCTTCACAGGG
AACTTCTGCCAAACGGAAGTAGATCTCTGCTCTGGTGCACCGTGTGCTAATAACGGACAG
TGTATCAACATGGCGTCTGGGTTTGACTGTGAATGCCGTGTAGGTTACACCGGAGACCTG
TGTGAGACGGACTTGCCCTGTACCCCTGATCCATGTGTGTTTGGTACCTGTCAATCATTG
GCAAGTGATTATCAATGCCTTTGTGATGAAGGATATACAGGAAGAGATTGCGATGCAGAG
ATTCAACCATGTGATAGCTCGCCATGTCTTCAAGGCGGGGAATGTGTACCTCAGGGTTCT
AGCTTCACGTGCCAATGTCCAGAATTCTACACGGGTCGGTTTTGTGAAACGCTCATCACC
CCTTGCGATAGCAGCCCGTGCATCAGTGGACTCTGTAATAATCTGAACAACACGGCATAC
ACATGTAGCTGTTATGAAGGCTTCACAGGACCTCGGTGTGAGAGGCGTATATTGCCTTGT
GACATTGAGCCATGTGTGAACGGTGTTTGCGCCAACCTTGTCAATACATATAGATGTGAT
TGTGAGGAAGGCTTCAAAGGCATCAATTGCTCTGAGATGATTCTTCCTTGCGACAGTAAT
CCCTGCATCGATGGAGACTGTATGAATATCAACGATACACATTTCAGCTGTATGTGTGAT
GGCGGTTTCACAGGGTTCAGCTGTGAATCAACTATCCCTCCATATCCTTGCGATAGTAGC
CCATGTGTAAACGGAGCAACATGCCAGAATAATGGATTTGATTCTTTCACCTGCGAGTGT
TCTGAAGGTTTTGAAGGTGACATGTGTGAAAACATCATTCCGTTTCCTTGTGAGAGCGAT
CCATGTGTGAATGGCGCAACATGTAATAACATAGATTATTCTTCTTACAAATGTGAATGT
CCTTTTGGTTACGATGGTGATGACTGTGGCAATAGGATACCATTTCCATGTGAGAGCTTT
CCATGTGCTAATGGAGCCACATGCTATAATGATGGATTCACATCCTATCGTTGTGTGTGT
AGCGTAGGTTTCACAGGGTCTGATTGTGAGACTAGGGTTCCATTCCCATGTGAAAGCAAC
CCCTGTCTGAGTGGAGGAACTTGCTTAAATGACGCCTATACATCATATACCTGTCAGTGT
CCTGTTGGTCAAGAAGGAACTCGATGTGAAACAAGGGTTCCACTGCCATGTGAAAGTGAC
CCCTGTCAAAATGGAGCTGTATGCATGGATAATGACTATGACTCTTTCACGTGTGACTGT
GCAGAAGGATTTAATGGCACACTTTGTGAAATCGCTCTCCCCCTCCCATGCTCAAGCAGC
CCCTGTGAAAATGGTGCAACCTGTATAGACGTTGGATTCATCTCCTATAGCTGTGAGTGT
CCAGCTGGCTTTGAAGGACAACGCTGCCAAACAGTGATACCTAGACCCTGTGAGAGCAAC
CCTTGTAGAAACGGAGCAACCTGCACTGACCAAGACTTCACCTCCTTCACTTGCCAATGT
ACATCAGAGTTTACAGGATCTCTTTGTACTACACCTCTACCCTGTCTCAGTGCACCCTGT
CAGAATGGTGGTGCTTGTATCAACCAAGGCTTTCAGTCTTTCTCTTGTCAGTGCCCTGAG
GATTTCACCGGAGATCTTTGTGAAAGACCAGTCCCTTGCCTCAGCGACCCATGTAGAAAT
GGTGCAACTTGTGTGAACACTGGAGATGAGAGCTTTACTTGCCAATGTCCGTCCGATTAT
TCTGGTTTGTTTTGTGAGACTCCAGCGCCATGCCTGAGCAATCCATGTCAGAACATGGCA
ACCTGTTTCAACAGATTTGACTTTATGGCCTTCACGTGTCAATGTTCATCAGAATACACC
GGAACCACCTGTGAGACACCTGCACCTTGTCTTAGTAACCCTTGCCAGAATTCTGCAACA
TGCTCCAATAACGGCTTTGACTCTTTTCTCTGTAACTGCCCTCCAAGATTTGAAGGAAGT
CAATGTGAGGTAGAGATACCCCTGCCCTGCCAGAGCAATCCCTGTTTGAATGGAGCACCA
TGCGTCAATGAATTGGATTCGTTTACGTGTATTTGCCTGGAGGGTTTCAATGGTCCTACT
TGTGGGAATGTGATCCCAAGACCATGTGATAGCAATCCTTGTTTGAACTCTGCATCATGC
CAGGATCTAGGTTTTGACTCCTTCATGTGCATATGTCCTCCTGGATTTAACGGCACCCTA
TGTGAAGAAGAATTGCCTCCAGCATGTAGCAGCGATCCTTGTCTGAATGGAGCGACCTGC
CGGGACGATGGACCTCAAACCTTCTCTTGCGATTGTCTGAGTGGATTCTTTGGAGTAAGA
TGTGAGTTGGAGTTAAATGACCCATGTGACAGTAACCCTTGCCTGAATGATGGACGCTGC
ACCAGTGATGGGAATAACGTGATGTGTGACTGCACACCAGGACGGACGGGTTCTCTATGT
GAAAGTGAAGTCACATCATGTGATCCTAACCCATGCCTTAATGATGGAATATGCTTCAGT
GATAGCTTCGGTTTGTTTTGCTTGTGTGGCGATGGCATTAGTGGTCTATGGTGTGAGGTT
GCTCCAAGTGTATGCTATCCCAATAATCCATGCCAGAATGGCGCCATCTGTTGGCCAAAT
GGAGACCAGGCATATTGTCAGTGTGAGCCTGGATTTATAGGGGATCTTTGTGAAGACAGA
GAAGATGAATGTGGCCCCTGTGTGAATGGAGATGTCTTACTGGCGTCAATGGTAACTTTG
AATGCAGGTGTACTCTGTGAGTTTGACAATCCTTGCACGAGTAACCCATGTGAGAACAGT
GCAGTATGTCTGCCTATTGAGATCAATGGCAGCTTTGAGTGTCAGTGTTTAGACGGGTTT
TCAGGAGACCGCTGTCATATCACCGATCTCTTGGCGTGTGCTAGTATTCCTTGTCTCAAT
GGAGCTACCTGTACGGACGTAGGACAGAATGGCTACCAATGCACATGCACCACAGGATTC
ACTGGGAATGATTGTCAGACAGAGATCAATGAATGTAATAGTAACCCCTGTCAGAATGGA
GCAGCATGCAACGACTTTATCGGTGGATACAGTTGTACTTGCTCGCCCGTCTTCACTGGT
ACCCATTGTGAGTTCTACATACCGTGTGGGATCAATGCCTGTATGAATGGAGCTACATGT
GAAAACAGACCTAATACAGTGTTTGGTACACCCTATACATGCACATGTCCTCAAAGCTTT
AGTGGTGCTACGTGTGAGGTGCAAGACTTCTGCAGTATGAACCCATGCCCAGCTGGAGTA
CGGTGTCTTAATCTACAGGATACATTTGAGTGCGATCATTGTGCAAGTAAGTCCCTTCCT
CTTCGCACTGTTCAG

>pdep
NNNNNNnnnnnnnGAGTCCATTGTGAGACTGAGACAGATGAATGTTCTAGCAGCCCGTGT
GTAAACGGAGGATCATGCCTGGATAATATTGGTGGTTATGTATGTCAGTGTGTTTCAGGT
TATACTGGTATACACTGTCAATCAGAGATCACAGAATGTTCTAGCAATCCTTGTCAGAAT
GGAGGAAACTGTACTGATCTCATCAATGGATATGTGTGCTCATGTCTACTAGGCTTCCAA
GGTTTACACTGTGAGATCAACATAGACGAATGTTCATCGAACCCATGCCTGAACGGCGCT
ACATGTGTGGATGGTATCGATGCATACACATGTGATTGTTTGCCAGGATATGAAGRTTCA
CACTGTCAGACAGAGACTGATGAATGTAGCAGTATACCCTGTCTTAATGGAGGGTCTTGT
ACTGATCTGATCGGTGGTTACAACTGCTCATGTATGGCTGGATTCCAAGGAGTTAACTGC
GAGGTTAACATTGATGAATGTGCCAGCACGCCTTGTCTAAATGGAGGTGATTGTATAGAC
TTGGTGGATTCCTACGAGTGTGACTGTGTAGGTGGTTTCTTTGGTACTCTCTGTGAGTTA
GATGGTGATCAATGTGAAGGATCTCCTTGTCTGAATGGAGGAACCTGTCAAGATCTAGTC
CTAGACTATCAATGTACCTGTCTTGATGGACTATCAGGGACTAACTGTGAAATAGATCTC
ATTGATGAGTGCCAGAGCTTACCATGTCAAAATGGAGnnnnnnnnnnnnnnnnnnnnnnn
nATGAATGTGCTAGCCTGCCATGTCGGAACGGTGCAACGTGTAATGATGTCATCAATGGA
TATACATGTGACTGTGTACCAGGTTACACAGGAGTAACATGTGATGTAGACATCAATGAG
TGTGCAAGCATGCCATGCCGTAACGGTGCTTCGTGTCAAGACTTGATCAACACCTATACG
TGTGACTGTCTTGGAGGTTACACTGGGGTGAACTGCCAAGTGAATATAGATGACTGTTTA
GACAATGATTGTAAGAACGGTGCTATGTGTATGGATGGTATCCAAACGTACATGTGTCTC
TGTCAACCTGGATTTAGTGGAGACCTATGTCAGACAGACGTGGATGAATGCCTGAGCAAT
GCATGTCTGAACAGCGCCCTCTGTGTTGACCTTGTCAATGAGTTCATGTGTGACTGTCCT
GCAGGATATAATGGTAGCCTGTGTGAGATTGATATTGATGAATGTGCATCAGATCCTTGT
CTGAATGGAGCTACCTGCAGGGATGCNATCAACGGTTTCTTCTnnnnnnnnnnnnnnnCT
ACTTGCATAGACCTTCTGAATGGTTTCCGTTGTGAGTGCAGCGAGCGATTCGGTGGTGAT
ATATGTGAAGTGTTCATTGATGCATGTTCCTCTAACCCTTGTAAGAACAATGCTTTCTGT
TCAAACACTGGAGACGGTCAGTTCACATGTACCTGTTCACCTGGTTATACTGGTAACCTA
TGTGAAGAAGAGATCATTGAATGTGCTAGCAATCCCTGTCAGAATGGTGCAACTTGTGTG
GATATAGTCAATGGATACACATGCAACTGTGTGGCTGGATTTACAGnNNCTAACTGCCAG
ACCAACATTGACGAGTGCAGCTCCATTCCCTGTCTCTTTGATGGTACCTGCCGTGATGTC
ATCAATGGTTACACTTGCAGTTGTCGTAGTGATAGAGCTGGTCTGCGTTGTGAGTTTGTA
TCGACATGTATCAACAATCCTTGTCAAAATGGAGCACAGTGCAGTGACCCCCCAGATGGT
ATCGGTGATCCTATATGTGACTGTATTCTTGGATTTGAAGGCAGTCTATGTGAGATTAAT
GTAGATGAATGCACCTCAAGCCCATGTGGTCAGTTTGGTTCCTGCGTAGATGGTATTGAC
AGTTATAGCTGTGACTGTAACTTTGGTTATACTGGACCTACATGNNNNNNNATTCTTCAA
GTATGTGACTCAAATCCTTGTAAGAACAATGCATACTGCTGTCAGAGGGGTAAGGCTGGC
TGTCCACCTAACATTGCTGCAGGAGACTTCCAATGCTACTGTGCTAACGGCTACACAGGG
AACTTCTGCCAAACAGAAGTAGATCTCTGCTCTGGTTCACCATGTGCTAATAACGGACAG
TGTATCAACATGGCGTCTGGATTTGAATGTGAATGTCGTGTAGGTTACACCGGAGACCTA
TGTGATACAGACCTGCCCTGTACTCCTGATCCATGTGTGTTTGGTACCTGTCAATCACTA
GCAAGTGATTATCAATGCCTATGTGATGAAGGATATACAGGAAGAGATTGTGATGAGGAG
ATTCAACCATGTGATAGCTCACCATGTCTACAGGGCGGTGAATGTTTACCTCAGGGGTCT
AGCTTCACATGCCAATGTCCAGAATTCTACACGGGTCAGTTTTGTGAAACTCTTATCACC
CCTTGCGATAGCAGCCCGTGCATCAGTGGACTCTGTAATAATCTGAACAACACAGCATAT
ACATGTAGCTGTTATGAAGGATTCACAGGACCGCGGTGTGAGAGACCTATATTGCCTTGT
GACATCGAGCCATGTGTGAATGGAGTTTGCGCCAACCTTGTCAACACCTATAGATGTGAT
TGTGAGGAAGGCTTCCAAGGCATCAATTGCTCTGAGAAGATACTTCCTTGTGACAGTAAT
CCCTGCATCTATGGAGACTGTATGAATATCAACGATACACATTTCAGTTGTATGTGTGAT
GGTGGTTTCACAGGATTCAGCTGTGAATCAACTATTCCTCCATATCCTTGTGATAGTAGC
CCATGTGTGAACGAAGCCACATGTCAGAATAATGGATTTGATTCTTTTACCTGCGAGTGT
TCTGAAGGTTTTGAAGGTGTCATGTGTGAAAACATAATTCCATTTCCTTGTGAGAGCAAT
CCATGTGTGAATGGAGCAACATGTAATAACATTGATTATACTTCTTACAACTGTGAATGT
CCTTTTGGTTACAATGGTGATAACTGTAGCAATAGGATACCATTCCCCTGTGAGAGCTTT
CCATGTGCTAATGGTGCTACATGCTACAATGATGGGTTCACATCCTATCGTTGTGTGTGT
AGTGTAGGCTTTACAGGGTTTGAGTGTGAGACAAGGATTCCATTCCCATGTGAACGCAAT
CCCTGTCTGAATGGAGGAACTTGCTACAATGACACCTATACATCATATACATGTCAGTGT
CCTGTTGGTCAAGAAGGCGCTCGATGTGAAACAAGGATTCCACTGCCATGTGAAAGTGAT
CCCTGTCAAAATGGAGCTGTATGCACGGATAATGATTATGACTCTTTCACATGTGACTGT
GCAGAAGGGTTTAATGGCACCCTTTGTGAGATCGCTCTCCCCCTCCCATGCTCAAGCATC
CCTTGTGAGAATGATGCAAACTGTACTGATGTCGGATTCATCTCCTATAGCTGTGAGTGT
CCAGCTGGCTTTGGAGGTCAACGTTGCCAAAGAGTGATACCTAGACCCTGTGAGAATAAC
CCTTGTAGAAATGGAGCAACCTGCACTGACCAAGACTTCACCTCCTTCACTTGTCAATGT
ACATCAGAGTTTACAGGATCCCTTTGTACTACACCTTTACCCTGCCTTAATGCCCCTTGT
CAGAATGGTGGTACATGTATCAACCAAGGCTTTCAGTCTTTCTCATGTCAGTGCCCTCAG
GATTTTACAGGAGATCTTTGTGAAAGACCAGTCCCTTGCCTCAGTAATCCATGTAGAAAT
GGTGCAACTTGTTTGAATACTGGAGTTGAGAACTTTACTTGCCAATGTACATCAGATTAT
TCTGGCTTGTTTTGTGAGACTCCCGCTCCATGCCTGGGTAATCCATGTCAGAACATGGCA
ACCTGTTTCAACAGCTTTGACTTTATGTCCTTCATGTGTCAATGTTTATCAGAATACACT
GGAACCACTTGTGAGACACCTTCACCTTGTCTTAGTAACCCTTGTCAGAATTCTGCAACA
TGCTCTAATATTGGCTTTGACTCTTTTCTCTGTAACTGTCCTCCAAGATTTGAAGGAAGT
CAATGTGAGATAGAAATACCTCTGCCCTGCGAGACCAATCCCTGTTTGAAnnnnnnnnnn
nnnnnnnnnnnnnnnnnnnnnnnnnnnnnnnnnnnnnnnnnnnnnnnnnnnnnnnnnnnn
nnnnnnnnnnnnnnnnnnnnnnnnnnnnnnnnCAATCCCTGTTTGAACTCTGCAACTTGC
CAAGATGTAAGTTTTGACTCCTTCATGTGCATATGTCCTCCTGGTTTTAACGGCACTTTA
TGTGAAGAAGATCTGCCTCCAGGGTGTAGCAGTGATCCTTGTCTGAATGGAGCTACCTGC
CAGGATGATGGATCTCAGACCTTCTCATGTGATTGTCCGCTTGGATTCTTTGGAGTAAGA
TGTGAGTTGGAGTTAAATGACCCATGTGACAGTAACCCTTGCTTGAATGATGGACGCTGT
ACTAGTGATGGGAACAACGTGATATGTGACTGCACACCAGGACTGACAGGTTCTCTATGT
GAAAGTGAAGTTACATCATGTGATCCTAACCCATGCCTCAATGATGGAATATGCTTCAGT
GATAGCTTTGNNNNNNNNNNNNNNNNNNNNNNNNNNNNNNNNNNNNNNNNNNNNNNNNNN
NNNNNNNNNNNNNNNNNNNNNNNNNNNNNNNNNNNNNNNNNNNNNNNNNNNNNNNNNNNN
NNNNNNNNNNNNNNNNNNNNNNNNNNNNNNNNNNNNNNNNNNNNNNNNNNNNNNNNNNNN
NNNNNNNNNNNNNNNNNNNNNNNNNNNNNNNNTGTCTTACTGGTGTCAATGGNNACNTTG
AATGNAGGTGTACTCTGTGAGTTTGACAATCCTTGCAYGAGCAACCCATGTGAGAATAGT
GCAGTCTGTCTWCCAATTGAGATTGATGGAAGCTTTGGATGTCAGTGTTTAGAAGGGTTT
TCAGGAGACCGATGTCATATCACTGATCTGTTAGCTTGTGCTAGTATTCCTTGTCTCAAT
GGAGCTACCTGTATGGATGTAGGACAGAATGGCTACCAGTGCTTGTGTGCCACAGNNNNN
NNNNNNNNNNNNNNNNNNNNNNNNNNNNNNNNNNNNNNNNNNNNNNNNNNNNNNNNNNNN
NNnnnnnnnnnnnnnnnnnnnnnnnnnnnnNNTTGTACTTGCTCTCCCGTCTTCACTGGT
TCCCATTGTGAGTTCTACATACCATGTGGGATCAATGCCTGTATGAATGGAGCTACATGT
GAAAACAGACCTAGYRCAGCCTTTGGTACACCCTATACATGTACGTGTCCTGAAAGCTTT
AGTGGTGCTACGTGTGAGGTGCAAGACTTCTGCAGTATGAACCCATGCCCAGYTGGAGTA
CCATGTCTTAATCTGCAGGATACATTTGAGTGTGATCATTGTGCAAGTAAGTCTTTTTTT
CATGGTACTGTCCAG
