# Supplementary material for: Genome-wide signals of positive selection in strongylocentrotid sea urchins
Source: BMC Genomics. 2017 Jul 21;18:555. doi: 10.1186/s12864-017-3944-7 (PMC5521101; doi:10.1186/s12864-017-3944-7)
Supplement: Supplementary file 3 — Consensus alignment files. A compressed (gzip) tape archive (TAR) file containing 6250 consensus alignment files in FASTA format. (TGZ 14116 kb) [file 12864_2017_3944_MOESM3_ESM.tgz › SPU_020421/consensAlign.ordered.fa]

>sdro
ATGAAATTGCACGCGTCGCCATGGAGCGTCGGTCGAACGATTATCGTATGGTGTTTCCTT
GCGCCATTTCTCGACGCGGTCCTCGCAAGGGTCTCCAGGACTTTCCCGTGCCCCGAGGCG
TGTTTATGCGACCTGATCACGCTTCGGGTAGACTGTTCACGCGGTGGGTTCCAGGGTCTA
CCCGCTTCTGTACCGCCAAACACAAGGATATTACTCTTTCAGGAGAACAGCATAGGAAAY
GAGCTCACCATACCTGTTTTCAACATCACAGCTTTAGTTCGCCTTCGGCAGTTGTCTCTT
GCCAACAATTCATTAAGTTTCATAAACTCGTCAGTGTTCCCAAAACAAATAAGGCTGATC
AAACTTGACTTTGCCAATAACTACCTAGAGGGCGTCCCAGCGATGGTTCGTGATATGCGA
TTGCTCAAGCAGTTACACCTCAGCCATAATCGAATATCTAGTGTTAGTAACCATGATTTA
CCGCCGTCTTCTACCATAGAGAAGTTATACTTAGATTACAATGAAATCTACATCCTTGAG
GATGGTGCCTTTGCCGGTCAAAAGCGGCTTCAAAATTTATATCTGGCGGACAATCTCATC
AGCAATATTTCAACTGGTCTTTTCTCGAGACTCTCAATGCTCATGCAACTTGACTTATCA
TACAACGACATTGGTGCCGATTTAAAAACGCAATACGATTTTCTCACTGACGACATTCCT
ACACCTAAAAGTGTCGAACTTGGAGTTAGCTTGCAACCGGGTCTTGGGCCTCCAGTAAAC
TTCAGCGAATGGTTTGCACCAAACGGCGCTCCCAAACTAGAGTTCCTGAACTTAGAAGGG
AACATCATAAAGACTATTGCCCATGATGCCTTTAAACTATTCCCTGTATTAACTTCGCTC
AACTTGGCGTATAATCAGTTGGTAAGACTGCCACCCCATGTACTACACACGTTAAGTAGT
CTCCAAATACTCGATCTAAGTGGTAATAGATTAAGTGAATTGCCCTCCGAGCTATTCAAG
AAAAACACACGCCTTGAAATTTTGAACCTCAACAGGAACTCCTTTTTCAGTTTACCAGGT
AATATATTTTATAGCGTTGAAAAGAGCCTTTTAGAACTTCGGTTATCTGAAAATAATCTT
CATAGTGTTTCTTGGATGGAAATTGGTCTCCGCCRTCTTGTTGAACTCGATCTTTCCACA
AATGCTCTGGCCGATGTTGGTAGTGCTGGCTTCACACATCTGGTAAGTTTACGGGGACTG
TCCCTTCAAAACAATCAGTTTGGTGATATTCCAAATGTGCGGAATTTGACGCGACTTCAA
GAGCTTCGCCTGTCAAACAACTCAATCAGGAGCATTTCATATGATGCATTCGATGGGAAT
GTGGCGTTAGAACTGATTGCAATTGACGACAACCAACTCGTGACCTTTGCCATGGAGCCT
TTTGGGGGTCTACCGTCGCTGCAAACCGTCAAAGCCGGGGGRAACCCCATCAATTGCGAC
TGCAACGTCAAATGGATGGACAAATTCGACTACGATACTGCAAGTTACCATTATTATTAC
AACTATGATTATGCAGAAGAATTGGGTATACCTCACAGTGCGTTCATGACCCTTCAAGAA
TGGATAGCACCCATGAAGGAAGAAGTTATATGCGCCAGACCGAACCTGGTTAAGGGTCTA
ACCCTTCAACTTGCTCTTTATCAATTCTCAACTGATCTTATCTGTAGCCACTTTGCGAAC
CCCAGGAGCATCATGGTACTCATCCTTACGTGGTTCCTCATCATTATTTTCTTTCTCATT
TTGTTCTGGGGTAGGACGTTCTGGATGGCCCGGAAGCAGTTCGGCAGCTCCAGGCCAAAA
ATTGCCAAGGAAAAACCCAAGGATGAGGACGCGTGTTACGTCATCTCCGCTGTATCGAAA
AAGGCGGGAAATGGCCAGTATCATTTGCTACCGGATCAGAATGAAAATGAGCCTTTGGTA
TTCCTTTCAAACCATGAAGATGAAGCGTGTAAATTGAGGACATTTGACAGGAACAATACA
GAAATATTCATTGAAACCACCGTC

>spal
ATGAAATTGCACGCGTCGCCATGGAGCGTCGGTCGAACGATTATCGTATGGTGTTTCCTT
GCGCCATTTCTCGACGCGGTCCTCGCAAGGGTCTCCAGGACTTTCCCGTGCCCCGAGGCG
TGTCTATGCGACCTGATCACGCTTCGGGTGGACTGTTCACGCGGTGGGTTCCAGGGTCTA
CCCGCTTCTGTGCCGCCAAACACAAGGATATTACTCTTTCAGGAGAACAGCATAGGAAAC
GAGCTCACCATACCTGTTTTCAACATCACAGCTTTAGTTCGCCTTCGGCAGTTGTCTCTT
GCCAACAATTCATTGAGTTTCATAAACTCGTCAGTGTTCCCGAAACAAATAAGGCTGATC
AAACTTGACTTTGCCAATAACTACCTAGAGGGCGTCCCAGCGATGGTTCGTGATATGCGA
TTGCTCAAGCAGTTACACCTCAGCCATAATCGAATATCTAGTGTTAGTAACAATGATTTA
CCGCCGTCTTCTACCATAGAGAAGTTATACTTGGATTACAATGAAATCTACATCCTTGAG
GATGGTGCCTTTGCCGGTCAAAAGCGGCTTCAAAATTTATATCTGGCGGATAATCTCATC
AGCAATATTTCAACTGGTCTTTTCTCGAGACTCTCAATGCTCATGCAACTTGACTTATCA
TACAACGACATTGGTGCAGATTTAAAAACGCAATATGATTTTCTCACTGACGACATTCCT
ACTCCTAAAAGTGTCGAACTTGGAGTTAGCTTGCAACCGGGTCTGGGGCCTCCAGTAAAC
TTCAGCGAATGGTTTGCACCAAACGGCGCTCCCAAGCTAGAGTTCCTGAACTTAGAAGGG
AACATCATAAAGACTATTGCCCATGATGCCTTTAAATTATTCCCTGTACTAACTTCGCTC
AACCTGGCGTATAATCAGTTGGTAAGACTGCCACCACATGTACTACACACGTTAAGCAGT
CTCCAAATACTCGACCTAAGTGGTAATAGATTAAGTGAATTGCCCTCCGAGCTATTCAAG
AAAAACACACGCCTTGAAATTTTGAACCTCAACAGCAACTCCTTATTCAGTTTACCAGGT
AATCTATTTTATAGCGTTGAAAAGAGCCTTTTAGAGCTTCGGTTATCTGATAATAATCTT
CACAGTGTTTCTTGGATGGAGATTGGTCTTCGCCATCTTGTTGAACTCGATCTTTCCACA
AATGCTCTGGCCGATGTTGGTAGTGCTGGCTTCACACATCTGGTCAGCTTACGGGGACTG
TCCCTTCAAAACAATCAGTTTGGTGATATCCCAAATGTGCGGAATTTGACGCGACTTCAA
GAGCTTCGCCTGTCAAACAACTCAATCAGGAGCATTTCATATGATGCATTCGATGGRAAT
GTGGCGTTAGAACTGATTGCAATTGACGACAACCAACTCGTGACCTTTGCCATGGAGCCT
TTTGGGGGTCTACCGTCGCTGCAAACCGTCAAAGCCGGGGGGAACCCCATCAATTGCGAC
TGCAACGTCAAATGGATGGGCAAATTCGACTACGATACTGCAAGTTACCATTATTATTAC
AACTATGATTATGCAGAAGAATTGGGTATACCTCACAGTGCGTTCATGACGCTTCAAGAA
TGGATAGCACCCATGAAGGAAGAAGTTATATGCGCCAGACCGAACCTGGTTAAGGGTCTA
ACCCTTCAATTTGCTCTCTATCAATTCTCAAGTGATCTTATCTGTAGCCACTTTGCGAAC
CCCAGGAGCATCATGGTACTCATCCTTACGTGGTTCCTCATCATTATTTTCTTTCTCATT
TTGTTCTGGGGTAGGACGTTCTGGATGGCCCGGAAGCAGTTCGGCAGCTCCAGGCCAAAA
ATTGCCAAGGAAAAACCCAAGGATGAGGACGCGTGTTACGTCATCTCCGCTGTATCGAAA
AAGGCGGGAAATGGCCAGTATCATTTGCTACCGGATCAGAATGAAAATGAGCCTTTGGTA
TTCCTTTCAAACCATGAAGATGAAGCGTGTAAATTGAGGACATTTGACAGGAACAATACA
GAAATATTCATTGAAACCACTGTC

>sfra
ATGAAATTCCACGCGNCGCCATGGAGCGTCGGTCGAACGATTATCGTATGTTGTTTCCTT
GCGCCATTTCTCGATGCTGTCCTGGCAAGGGTCTCCAGGACTTTCCCGTGCCCCGAGGCG
TGTTTATGCGACTTGATCACGCTTCGAGTGGACTGTTCACGCAGTGGGTTCCAGGGTCTA
CCCGATTCTGTGCCGCCAAACACAAGGATATTACTCTTTCAAGAGAACAACATAGGAAAC
GAGCTCACCATACCTGTTTTCAACATCACAGCTTTAGTTCGCCTTCGGCAGTTGTCTCTT
GCCAACAATTCATTGAGTTTCATAGACTCGGCAGTGTTCCCGAAACAAATAAGGCTGATC
AAACTTGACTTTGCCAATAACTACCTTGAGGGCGTTCCAGCGATGGTTCGTGATATGCGA
TTGCTCAAACAGTTGCACCTCAGCCATAATAGCATATCTAGTATTAATAACAATGATTTA
CCGCCGTCTTCTACCGTAGAGAAGTTATACTTGGATTACAATGAAATCTACATCCTYGAG
GATGGTGCCTTTGCCGGTCAAAAGCGGCTTCAAAATTTATATCTGGCGGATAATCTCATC
AGCAATATTTCAACTGGTCTTTTTTCGAGACTCTCAATGCTCATGCAACTTGACTTATCA
TACAACGACATTGGTGCCGATTTAAAAACGCAATATGATTTTCTCACTGACGACATTCCT
ACTCCTAAAAGTGTCGAAGTTGGGGTTAGTTTGCAACCGGGTCTTGGGCCTCCAGTAAAC
TTCAGCGAATGGTTTGCACCAAACGGCGCCCCCAAACTAGAGTTCCTGAACTTAGAAGGG
AACATCATAAAGACTATTGCCCATGATGCCTTTAAATTATTCCCTGTACTAACTTCGATC
AACCTGGCGTATAATCAGATGGTAAGACTGCCACCACATGTACTGCACACGTTAAGTAGT
CTACAAATACTCGACCTAAGTGGTAATAGATTAAGTGAATTACCCTCCGAACTATTTAAG
AAAAACACGCGCCTTGAAATTCTGAACCTCAACAGGAACTCCTTATTCAGTTTACCAGGT
AATCTATTTTCTAGTGTTGAAAAGAGCCTTTTAGAACTTCGTTTATCTGAAAATTATCTT
CACAGTGTTTCTTGGATGGAAATCGGTCTCCGCCATCTTGTTGAACTCGATCTTTCCACA
AATGCTCTGGCCGATGTGGGTACCGCTGGCTTCACACATCTGGTCAGCTTACAGGGACTG
TCCCTTCAAAACAATCAGCTGGTTGATATCCCAAATGTGCGGAATTTGACGCGACTTAAA
GAGCTTCGCCTGTCAAACAACTCAATCAGGACCATTTCATACGATGCATTTGATGGGAAT
GTGGCGTTAGAATTGATTGCAATTGACGACAACGAACTCGTGACCATTGCCAAGGGGCCT
TTTGAGGGTCTACCGTTCCTGCAAACCGTTAAAGCCGGGGGGAACCCCGTCAATTGCGAC
TGCAACGTCAAATGGCTGGCTAATTTYAACTACGATACTGGAAGTTACGATTATTATTAC
AACGAAGCGTATGCAGAAGAGATGGGTATACCTTACAGTACGTTCATGGCGCTTGAAGGG
TGGATAGCACCCATGAAAGAAGAAGTCATTTGCGCCAGACCGAACCTGGTTAAGGGTCAA
ACCCTTCAAAGTGCTCTCTATGGATACTCCACTGATCTTATCTGTAGCCACTTTGCTAAC
CCCAGGAGCATCATGGTACTCATCCTCACGTGGTTCCTCATCATTATTGTCTTTCTCATT
TTGTTCTGGGGTAGGACGTTCTGGATGGCCCGGAAGCAGTTCGGCAGCTCCAGGCCAAAA
ATTGCCAAGGAAAAAACCAAGGATGAGGACGCGTGTTACGTCATCTCCGCTGTATCGAAA
AAGGCGGGAAATGGCCAGTATCATTTGCTACCGGATCAGAATGAAAATGAGCCTTTGGTA
TTCCTTTCGAACCATGATGATGAAGCGTGTAAATTGAGGACATTTGACAGGAACAGTACA
GAGATATTCATTGAAACCACCGTC

>afraSS
ATGAAATTGCACGCGTCGCCATGGAGCGTCGGTCGAACRATTATCGTATGGTGTTTCMTT
GCGCYATTTCTCGACGYGGTCCTMGCAAGGGTCTCCAGGACTTTCCCGTGCCCCGAGGCG
TGTTTATGCGACCTGATCACGCTTCGGGTGGACTGYTCACGMGGTGGGTTCCAGGGTTTA
CCCGCTTCTGTGCCGCCAAACACAAGGATATTACTCTTTCAGGAGAACAGCATAGGAAAC
GAGCTCACCATACCTGTTTTCAACATCACAGCTTTAGTTCGCCTTCGGCAGTTGTCTCTT
GCCAACAATTCATTGAGTTTCATAAACTCGTCAGTGTTCCCGAAACAAATAAGGCTGATC
AAACTTGACTTTGCCAATAACTACCTAGAGGGCGTCCCAGCGATGGTTCGTGATATGCGA
TTGCTCAAGCAGTTACACCTCAGCCATAATCGAATATCTAGTGTTAGTAACCATGATTTA
CCGCCGTCTTCTACCATAGAGAAGTTATACTTGGATTACAATGAAATCTACATCCTTGAG
GATGGTGCCTTTGCCGGTCAAAAGCGGCTTCAAAATTTATATCTCGCGGATAATCTCATC
AGCAATATTTCAACTGGTCTTTTCTCGAGACTYTCAATGCTCATGCAACTTGACTTATCA
TACAACGACATTGGTGCCGATTTAAAAACGCAATATGATTTTCTCACTGACGACATTCCT
ACTCCTAAAAGTGTCGAACTTGGAGTTAGCTTGMAACCGGGTCTTGGACCTCCAGTAAAC
TTTAGCGAATGGTTTGCACCAAACGGCGCTCCCAAGCTAGAGTTCCTCAACTTAGAAGGA
AACATCATAAAGACTATTGCCCATGATGCCTTTAAACTATTCCCTGTATTAACTTCGCTC
AACCTGGCGTATAATCAGTTGGTAAGACTGCCACCACATGTACTACACACGTTAAGCAGT
CTCCAAATACTCGACCTAAGTGGTAATAGATTAAGTGAATTGCCCTCCGAGCTATTCAAG
AAAAACACACGCCTTGAAATTTTGAACCTCAACAGCAACTCCTTATTCAGTTTACCAGGT
AATCTATTTTATAGCGTTGAAAAGAGCCTTTTAGAACTTCGGTTATCGGAAAATAATCTT
CATAGTGTTTCTTGGATGGAAATAGGTCTCCGCCATCTTGTTGAACTCGATCTTTCCACA
AATGCTCTGGCCGATGTTGGTAGTGCTGGCTTCACACATCTGGTCAGCTTACGGGGACTG
TCCCTTCAAAACAATCAGTTTGGTGATATTCCAAATGTGCGGAATTTGACGCGACTTCAA
GAGCTTCGCCTGTCAAACAACTCAATCAGGAGCATTTCATATGATGCGTTTGATGGGAAT
GTGGCGTTAGAACTGATTGCAATTGACGACAACCAACTCGTGACCTTTGCCATGGAGCCT
TTTGGGGGTCTACCGTCGCTGCAAACCGTCAAAGCCGGGGGGAACCCCATCAATTGCGAC
TGCAACGTCAAATGGCTGGGCAAATTCGACTACGATACTGCAAGTTACCATTATTATTAC
AACGAAGGTTATGCAGAAGAACTTGGTATACCTTACAGTACGTTCATCACACTTCAAGAT
TGGATAGCACCCATGAAGGAAGAAGTTATATGCGCTAGACCGAACCTGGTTAAGGGTCTA
ACCCTTCAAACTGCTATCTATCAATTCTCCACTGATCTTATCTGTAGCCACTTTGCGAAC
CCCAGGAGCATCATGGTACTCATCCTAACGTGGTTCCTCGTCATTATTGTCTTTCTCATT
TTGTTCTGGGGTAGGACGTTCTGGATGGCCCGGAAGCAGTTCGGCAGCTCCAGGCCAAAA
ATTGCCAAGGAAAAACCCAAGGATGAGGACGCGTGTTACGTCATCTCMGCTGTATCTAAA
AAGGCGGGAAATGGCCAGTATCATTTGCTACCGGATCAGAATGAAAATGAGCCTTTGGTA
TTCCTTTCAAACCATGAAGATGAGGCGTGTAAATTGAGGACATTTGACAGGAACAATACA
GAAATATTCATTGAAACCACCGTC

>hpul
ATGAAATTGCACGCGTCGCCATGGAGCGTCGGTCGAACGATTATCTTATGGTGTTTCCTT
GCGCCATTTCTCGATGCGGTTCTTGCAAGGGTCTCCAGGACTTTCCCGTGTCCCGAGGCG
TGTTTATGCGACCTGATCACGCTTCGAGTGGACTGCTCACGCGGTGGGTTTCAGGGTCTA
CCCGCTTCTGTGCCGCCAAACACAAGGATATTACTCTTTCAGGAGAACAACTTAGGAAAC
GAGCTCACCATACCTGTTTTCAACATCACAGCTTTAGTTCGTCTTCGGCAGTTGTCTCTT
GCCAACAATTCATTGAGTTTCATAAACTCGTCAGTGTTCCCGAAACAAATAAGGCTGATC
AAACTTGACTTTGCCAATAACTACCTAGAGGGCGTCCCAGTGATGGTTCGTGATATGCGA
TTGCTCAAGCAGTTGCACCTCAGCCATAATCGAATATCTAGTGTTAGTAACAATGATTTA
CCGCCGTCTTCGACCATAGAGAAGTTATACTTGGATTACAATGAAATCTACATCCTTGAG
GATGGTGCCTTTGCCGGTCAAAAGCGGCTTCAAAATTTATATCTGGCGGATAATCTCATC
AGCAATATTTCAACTGGTCTTTTCTCGAGACTCTCAATGCTCATGCAACTTGATTTATCA
TACAATGACATTGGTGCCGATTTAAAAACGCAATATGATTTTCTCACTGACGACATTCCA
ACTCCTAAAAGTGTCGAACTTGGAGTTAGCTTGGAACCGGGTCTTGGGCCTCCAGTTAAC
TTCAGCGAATGGTTTGCACCAAACGGCGCTCCCAAACTAGAGTTCCTGAACTTGGAAGGG
AACATCATAAAGACTATTGCCCATGATGCCTTTAAATTATTCCCTGTATTAACTTCGGTC
AACCTGGCGTATAATCAGTTGGTAAGACTGCCACCACGTGTACTGCACACGTTAAGTAGT
CTCCAAATACTCGACCTAAGTGGTAATAGATTAAGTGAATTGTCCTCCGAGCTATTTAAG
AAAAACACACGCCTTGAAATTTTAAACCTCAACAGGAACTCCTTATTCAGTTTACCAAGT
AATCTATTTTATAGCGTTGAAAAGAGCCTTTTAGAACTTCGGTTATCTGATAATAATCTT
CACAGTGTTTCTTGGATGGAAATTGGTCTCCGCCATCTTGTTGAACTCGATCTTTCCACA
AATGCTCTGGCCGATGTTGGTAGCGCGGGCTTCACACATCTGGTCAGCTTACGGGGACTG
TCCCTTCAAAACAATCAATTTGGTGATATCCCAAATGTGCGGAATTTGACGCGACTTCAA
GAGCTTCGCCTGTCAAACAACTCAATCAGGAGTATTTCATACGATGCATTCGATGGGAAT
GTGGCGTTAGAACTGATTGCAATTGACGACAACCTACTCGTGACCATTGCCATGGAGCCT
TTTGGGGGTCTACCATCGCTGCAAACCGTCAAAGCCGGAGGGAACCCCATCAATTGCGAC
TGCAACGTCAAATGGCTGGGCAAATTCGACTACGATACTGCAAGTTACCATTATTATTAC
AACGAATTGTATGCAGAACAATTGGGTATACCTTACAGTACGTTCATCACGCTTCAAGAT
TGGATAGCCCCCATGAAAGAAGAGGTGATATGCGTCAGACCGAACCTGGTTAAGGGTGAA
ACCCTCCAATATGCTGTCTATCAATTCTCCTCTGATCTTATCTGCAGCCACTTTGCTAAC
CCCCGGAGCATTATGGTACTCATCCTTACGTGGTTCCTCATTATTATTGTCTTTCTCATT
TTGTTCTGGGGTAGGACGTTTTGGATGGCCCGGAAGCAGTTCGGAAGCTCCAGGCCAAAA
ATTGCCAAGGAAAAACCCAAGGATGAGGACGCGTGTTACGTCATTTCCGCTGTATCTAAA
AAGGCGGGAAATGGCCAGTATCATTTGCTACCGGATCAGAATGAAAATGAACCTTTGGTA
TTCCTTTCAAACCATGATGATGAAGCGTGTAAATTGAGGACATTTGACAGGAACAACACA
GAGATATTTATCGAAACCACCGTC

>snud
ATGAAATTCCACGCGTCGCCATGGAGCGTCGGTCGAACGATTATCGTATGGTTTTTCCTT
GCGCCATTTCTCGATGCTGTCCTGGCAAGGGTCTCCAGGACTTTCCCGTGCCCTGAGGCG
TGTTTATGCGACTTGATCACGCTTCGAGTGGACTGTTCACGCAGTGGGTTCCAGAGTCTA
CCCGCTCCTGTGCCGCCAAACACAAGGATATTACTCTTTCAGGAGAACAACATAGGAAAC
GAGCTCACCATACCTGTTTTCAACATCACAGCTTTAGTTCGCCTTCGGCAGTTGTCTCTT
GCCAACAATTCATTGAGTTCCATAGACTCGGCAGTGTTCCCGAAACAAATAAGGCTGATC
AAACTTGACTTTGCCAATAACTACCTTGAGGGCGTCCCAGCGATGGTTCGTGATATGCGA
TTGCTCAAGCAGTTGCACCTCAGCCATAATAGAATATCTAGTATTAATAACAATGATTTA
CCGCCGTCTTCTACCATAGAGAAGTTATACTTGGATTCCAATGAAATCTACATCCTTGAG
GATGGTGCCTTTGCCGGTCAAAAGCGGCTTCAAAATTTATATCTGGCGGATAATCTCATC
AGCAATATTTCAACTGGTCTTTTTTCGAGACTCTCAATGCTCATGCAACTTGACTTATCA
TACAACGACATTGGTGCCGATTTAAAAACGCAATATGATTTTCTCACTGACGACATTCCT
ACTCCTAAAAGTGTTGAAGTTGGGGTTAGCTTGCAACCGGGTCTTGGGCCTCCAGTAAAC
TTCAGCGAATGGTTTGCACCGAACGGCGCTCCCAAACTAGAGTTCCTGAACTTAGAAGGG
AACATCATAAAGACAATTGCCCATGATGCCTTTAAGTTATTCCCTGTACTAACTTCGATC
AACCTGGCGTATAATCAGATGGTAAGACTGCCACCACATGTACTACACACGTTAAGTAGT
CTCCAAATACTCGACCTAAGTGGTAATAGATTAAGTGAATTGCCCTCCGAGCTATTTAAG
AAAAACACGCGCCTTGAAATTTTGAACCTCAGCAGGAACTCCTTATTCAGTTTACCAGGT
AATCTATTTTCTAGTGTTGAAAAGAGCCTTTTAGAACTTCGTTTATCTGAAAATTATCTT
CACAGTGTTTCTTGGATGAAAATCGGTCTCCGCCATCTTATTGAACTCGATCTTTCCACA
AATGCTCTGGCCGATGTGGGTACCGCTGGCTTCACACATCTGGTCAGCTTACAGGGACTG
TCCCTTCAAAACAATCAGCTGGTTGATATCCCAAATGTGCGGAATTTGACGCGACTTAAA
GAGCTTCGCCTGTCAAACAACTCAATCAGGACCATTTCATACGATGCATTTGATGGGAAT
GTGGCGTTAGAATTGATTGCAATTGACGACAACGAACTCGTGACCATTGCCATGGGGCCT
TTTGAGGGTCTACCGTTCCTGCAAACCGTAAAAGCCGGGGGGAACCCCGTCAATTGCGAC
TGCAACGTCAAATGGCTGGCTGATTTCAACTACGATGCTGGAAGTTACGATTATTATTAC
AACGAAATGTATGCAGAAGAGTTGGGTATACCTTACAGTACGTTCATGGTGCTTGAAGGG
TGGATAGCACCCATGAAAGAAGAAGTCATATGCGCCAGACCGAACCTGGTTAAGGGTGAA
ACCCTTCAATATGCTCTCTATCAATTCTCCACTGACCTTATCTGTAGCCACTTTGCTAAC
CCCAGGAGCATCATGGTACTCATCCTCACGTGGTTCCTCATCATTATTGTCTTTCTCATT
TTGTTCTGGGGTAGGACGTTCTGGATGGCCCGGAAGCAGTTCGGCAGCTCCAGGCCAAAA
ATTGCCAAGGAAAAAACCAAGGATGAGGACGCGTGTTACGTCATCTCCGCTGTATCGAAA
AAGGCGGGAAATGGCCAGTATCATTTGCTACCGGATCAGAATGAAAATGAGCCTTTGGTA
TTCCTTTCGAACCAYGATGATGAAGCGTGTAAATTGAGGACATTTGACAGGAACAGTACA
GAGATATTCATTGAAACCACCGTC

>sintSS
ATGAAATTGCACGCGTCGCCATGGAGCGTCGGTCGAACGATTATCGTATGGTGTTTCCTT
GCGCCATTTCTCGACGCGGTCCTCGCAAGGGTTTCCAGGACTTTCCCGTGCCCCGAGGCG
TGTTTATGCGACCTGATCACGCTTCGRGTGGACTGYTCACGCGGTGGGTTCCAGGGTTTA
CCCGCTTCTGTGCCGCCAAACACAAGGATATTACTCTTTCAGGARAACAGCATCGGAAAC
GAGCTCACCATACCTGTTTTCAACATCACAGCTTTAGTTCGCCTTCGGCAGTTGTCTCTT
GCCAACAATTCATTGAGTTACATAAACTCATCAGTGTTCCCGAAACAAATAAGGCTGATC
AAACTTGACTTTGCCAATAACTACCTAGAGGGCGTCCCAGCGATGGTTCGTGATATGCGA
TTGCTCAAGCAGTTACACCTCAGCCATAATCGAATATCTAGTGTTAGTAACAATGATTTA
CCGCCGTCTTCTACCATAGAGAAGTTATACTTAGATTACAATGAAATCTACATCCTTGAG
GATGGTGCCTTTGCCGGTCAAAAGCGGCTTCAAAATTTATATCTGGCGGACAATCTCATC
AGCAATATTTCAACTGGTCTTTTCTCGAGACTCTCAATGCTCATGCAACTTGACTTATCA
TACAACGACATTGGTGCCGATTTAAAAACGCAATATGATTTTCTCACTGACGACATTCCT
ACTCCTAAAAGTGTCGAACTTGGAGTTAGCTTGCAACCGGGTCTTGGGCCTCCGGTAAAC
TTCAGCGAATGGTTTGCACCAAACGGCGCGCCCAAGCTAGAGTTCCTGAACTTAGAAGGG
AACATCATAAAGACTATTGCCCATGATGCCTTTAAATTATTCCCTGTACTAACTTCGCTC
AACCTGGCGTATAATCAGTTGGTAAGACTGCCACCACATGTACTACACACGTTAAGCAGT
CTCCAAATACTCGACCTAAGTGGTAATAGATTAAGTGAATTGCCCTCCGAGCTATTCAAG
AAAAACACACGCCTTCAAATTTTGAACCTCAACAGCAACTCCTTATTTAGTTTACCAGGT
AATCTATTTTATAGCGTTGAAAAGAGCCTTTTAGAACTTCGGTTATCTGATAATAATCTT
CATAGTGTTTCTTGGATGGAAATAGGTCTCCGCCATCTTGTTGAACTCGATCTTTCCACA
AATGCTCTGGCCGATGTTGGTAGTGCTGGCTTCACACATCTGGTCAGTTTACGTGGACTG
TCCCTTCAAAACAATCAGTTTGGTGATATCCCAAATGTGCGGAATTTGACGCGACTTCAR
GAGCTTCGCCTGTCAAACAACTCGATCAGGAGCATTTCATATGATGCATTCGATGGGAAT
GTGGCGTTAGAACTGATTGCAATTGACGACAACCAACTCGTGACCTTTGCCATGGAGCCT
TTTGGGGGTCTACCGTCGCTGCAAACCGTCAAAGCCGGGGGGAACCCCATCAATTGCGAC
TGCAACGTCAAATGGCTGGGCAAATTCGACTACGATACTGCAAGTTACCATTATTATTAC
AACTATGATTATGCAGAAGAATTGGGTATACCTCACAGTACGTTCCTTACGCTTCAAGAT
TGGATAGCACCCATGAAGGAAGAAGTTATATGCGCCAGACCGAACCTGGTTAAGGGTCTA
ACCCTTCAAAATGCTCTCTATCAATTCTCCACTGATCTTATCTGTAGTCACTTTGCTAAC
CCCAGGAGCATCATGGTACTCATCCTCACGTGGTTCCTCATCATTATTGTCTTTCTCATT
TTGTTCTGGGGTAGGACGTTCTGGATGGCCCGGAAGCAGTTYGGCAGCTCCAGGCCAAAA
ATTGCCAAGGAAAAACCCAAGGATGAGGACGCRTGTTACGTCATCTCCGCTGTATCGAAA
AAGGCGGGAAATGGCCAGTATCATTTGCTACCGGATCAGAATGAAAATGAGCCTTTGGTA
TTCCTTTCAAACCATGAAGATGAAGCGTGTAAACTRAGGACATTTGACAGGAACAATACA
GAAATATTCATTGAAACCACCGTC

>sprp
ATGAAATTGCACGCGTCGCCATGGAGCGTCGGTCGAACGATTATCGTATGGTGTTTCCTT
GCGCTATTTCTCGACGCGGTCCTCGCAAGGGTCTCCAGGACTTTCCCGTGCCCCGAGGCG
TGTTTATGCGACCTGATCACGCTTCGGGTGGACTGTTCACGCGGTGGGTTCCAGGGTYTA
CCCGCTTCTGTGCCGCCAAACACAAGGATATTACTCTTTCAGGAGAACAGCATAGGAAAC
GAGCTCACCATACCTGTTTTCAACATCACAGCTTTAGTTCGCCTTCGGCAGTTGTCTCTT
GCCAACAATTCATTGAGTTTCATWAACTCGTCAGTGTTCCCGAAACAAATAAGGCTGATC
AAACTTGACTTTGCCAATAACTACCTAGAGGGCGTCCCAGCGATGGTTCGTGAAATGCGA
TTGCTCAAGCAGTTACACCTCAGCCATAATCGAATATCTAGTGTTAGTAACAATGATTTA
CCGCCGTCTTCTACCATAGAGAAGTTATACTTGGATTACAATGAAATCTACATCCTTGAG
GATGGTGCCTTTGCCGGTCAAAAGCGGCTTCAAAATTTATATCTGGCGGAAAATCTCATC
AGCAATATTTCAACTGGTCTTTTCTCGAGACTCTCAATGCTCATGCAACTTGACTTATCA
TACAACGACATTGGTGCCGATTTAAAAACGCAATATGATTTTCTCACTGACGACATTCCT
ACTCCTAAAAGTGTCGAACTTGGAGTTAGCTTGCAACCGGGTCTTGGGCCTCCAGTAAAC
TTCAGCGAATGGTTTGCACCAAACGGCGCTCCCAAGCTAGAGTTCCTGAACTTAGAAGGG
AACATCATAAAGACTATTGCCCATGATGCCTTTAAATTATTCCCTGTATTAACTTCGCTC
AACCTGGCGTATAATCAGTTGGTAAGACTGCCACCACATGTACTACACACGTTAAGCAGT
CTCCAAATACTCGACCTAAGTGGTAAYAGATTAAGTGAATTGCCCTCWGAGCTATTCAAG
AAAAACACACGCCTTCAAATTTTGAACCTCAACAGCAACTCCTTATTCAGTTTACCAGGT
AATCTRTTTTATAGCGTTGAAAAGAGCCTTTTAGAGCTTCGGTTATCTGAAAATCATCTT
CATAGTGTTTCTTGGATGGAAATTGGTCTCCGCCATCTTGTTGAACTYGATCTTTCCACA
AATGCTCTGGCCGATGTTGGTAGTGCTGGCTTCACACATCTKGTCAGYTTACGGGGAYTG
TCCCTTCAAAAYAATCAGTTTGGTGATATYCCAAATGTGCGGAATTTGACGCGACTTCAA
GAGCTTCGCYTGTCAAACAACTCAATCAAGAGCATTTCATATGATGCATTCGATGGGAAT
GTGGCGTTAGAACTGATTGCAATTGACGACAACCTACTCGTGACCTTTGCCATGGAGCCT
TTTGGGGGTCTACCGTCGCTGCAAACCGTCAAAGCCGGGGGGAACCCCATCAATTGCGAC
TGCAACGTCAAATGGCTGGGCAAATTCGACTACGATACTGCAAGTTACCATTATTATTAC
AACTATGATTATGCAGAAGAATTGGGTATACCTCACAGTACGTTCCTCACGCTTCAAGAT
TGGATAGCACCCATGAAGGAAGAAGTTATATGCGCCAGACCGAACCTGGTTAAGGGTCTA
ACCCTTCAATATGCTCTCTTTCAATTCTCCACTGATCTTATCTGTAGCCACTTTGCGAAC
CCCAGGAGCATCATGGTACTCATCCTTACGTGGTTTCTCATCATTATTGTCTTTCTCATT
TTGTTCTGGGGTAGGACGTTCTGGATGGCCCGGAAGCAGTTCGGCAGCTCCAGGCCAAAA
ATTGCCAAGGAAAAACCCAAGGATGAGGACGCGTGTTACGTCATCTCCGCTGTATCTAAA
AAGGCGGGAAATGGCCAGTATCATTTGCTACCGGATCAGAATGAAAATGAGCCTTTGGTA
TTCCTTTCAAACCATGAAGATGAATCGTGTAAATTGAGGACATTTGACAGGAACAATACA
GAAATATTCATTGAAACCACCGTC

>spurp
ATGAAATTGCACGCGTCGCCATGGAGCGTCGGTCGAACGATTATCGTATGGTGTTTCCTT
GCGCTATTTCTCGACGCGGTCCTCGCAAGGGTCTCCAGGACTTTCCCGTGCCCCGAGGCG
TGTTTATGCGACCTGATCACGCTTCGGGTGGACTGTTCACGCGGTGGGTTCCAGGGTCTA
CCCGCTTCTGTGCCGCCAAACACAAGGATATTACTCTTTCAGGAGAACAGCATAGGAAAC
GAGCTCACCATACCTGTTTTCAACATCACAGCTTTAGTTCGCCTTCGGCAGTTGTCTCTT
GCCAACAATTCATTGAGTTTCATTAACTCGTCAGTGTTCCCGAAACAAATAAGGCTGATC
AAACTTGACTTTGCCAATAACTACCTAGAGGGCGTCCCAGCGATGGTTCGTGAAATGCGA
TTGCTCAAGCAGTTACACCTCAGCCATAATCGAATATCTAGTGTTAGTAACAATGATTTA
CCGCCGTCTTCTACCATAGAGAAGTTATACTTGGATTACAATGAAATCTACATCCTTGAG
GATGGTGCCTTTGCCGGTCAAAAGCGGCTTCAAAATTTATATCTGGCGGAAAATCTCATC
AGCAATATTTCAACTGGTCTTTTCTCGAGACTCTCAATGCTCATGCAACTTGACTTATCA
TACAACGACATTGGTGCCGATTTAAAAACGCAATATGATTTTCTCACTGACGACATTCCT
ACTCCTAAAAGTGTCGAACTTGGAGTTAGCTTGCAACCGGGTCTTGGGCCTCCAGTAAAC
TTCAGCGAATGGTTTGCACCAAACGGCGCTCCCAAGCTAGAGTTCCTGAACTTAGAAGGG
AACATCATAAAGACTATTGCCCATGATGCCTTTAAATTATTCCCTGTATTAACTTCGCTC
AACCTGGCGTATAATCAGTTGGTAAGACTGCCACCACATGTACTACACACGTTAAGCAGT
CTCCAAATACTCGACCTAAGTGGTAACAGATTAAGTGAATTGCCCTCTGAGCTATTCAAG
AAAAACACACGCCTTCAAATTTTGAACCTCAACAGCAACTCCTTATTCAGTTTACCAGGT
AATCTATTTTATAGCGTTGAAAAGAGCCTTTTAGAGCTTCGGTTATCTGAAAATCATCTT
CATAGTGTTTCTTGGATGGAAATTGGTCTCCGCCATCTTGTTGAACTTGATCTTTCCACA
AATGCTCTGGCCGATGTTGGTAGTGCTGGCTTCACACATCTGGTCAGCTTACGGGGATTG
TCCCTTCAAAACAATCAGTTTGGTGATATCCCAAATGTGCGGAATTTGACGCGACTTCAA
GAGCTTCGCTTGTCAAACAACTCAATCAAGAGCATTTCATATGATGCATTCGATGGGAAT
GTGGCGTTAGAACTGATTGCAATTGACGACAACCTACTCGTGACCTTTGCCATGGAGCCT
TTTGGGGGTCTACCGTCGCTGCAAACCGTCAAAGCCGGGGGGAACCCCATCAATTGCGAC
TGCAACGTCAAATGGCTGGGCAAATTCGACTACGATACTGCAAGTTACCATTATTATTAC
AACTATGATTATGCAGAAGAATTGGGTATACCTCACAGTACGTTCCTCACGCTTCAAGAT
TGGATAGCACCCATGAAGGAAGAAGTTATATGCGCCAGACCGAACCTGGTTAAGGGTCTA
ACCCTTCAATATGCTCTCTTTCAATTCTCCACTGATCTTATCTGTAGCCACTTTGCGAAC
CCCAGGAGCATCATGGTACTCATCCTTACGTGGTTTCTCATCATTATTGTCTTTCTCATT
TTGTTCTGGGGTAGGACGTTCTGGATGGCCCGGAAGCAGTTCGGCAGCTCCAGGCCAAAA
ATTGCCAAGGAAAAACCCAAGGATGAGGACGCGTGTTACGTCATCTCCGCTGTATCTAAA
AAGGCGGGAAATGGCCAGTATCATTTGCTACCGGATCAGAATGAAAATGAGCCTTTGGTA
TTCCTTTCAAACCATGAAGATGAATCGTGTAAATTGAGGACATTTGACAGGAACAATACA
GAAATATTCATTGAAACCACCGTC

>pdep
ATGAAATTCCACGCGTCGCCATGGAGCGTCGGTCGAACGATTATCGTATGGTGTTTCCTT
GCGCCATTTCTCAATGTGGTCCTGGCAAGGGTCTCCAGGACTTTCCCGTGCCCCGAGGCG
TGTTTATGCGACTTGATCACGCTTCGAGTGGACTGTTCACACAGTGGGTTCCAGGGTCTA
CCCGCTTCTGTGCCGCCAAACACAAGGATATTACTCTTTCAGGAGAACAACATAGGAAAC
GAGCTCACCATACCTGTTTTCAACATCACAGCTTTAGTTCGCCTTCGGCAGTTGTCTCTT
GCCAACAATTCATTGAGTTTCATAGACTCGGCAGTGTTCCCCAATCAAATAAGGCTGATC
AAACTTGACTTTGCCAATAACTACCTTGAGGGCGTCCCAGCGATGGTTCGTGATATGCGA
TTGCTCAAGCAGTTGCACCTCAGTCATAATAGAATATCTAGTATTAATAACAATGATTTA
CCGCCGTCTTCTACCATAGAAAAGTTATACTTGGATTACAATGAAATCTACATCCTTGAG
GATGGTGCCTTTGGCGGTCAAAAGCGGCTTCAAAATTTATATCTGGCGGATAACCTCATC
AGCAATATTTCAACTGGTCTTTTTTCGAGACTCTCAATGCTCATGCAACTTGACTTATCA
TACAACGACATTGGTGCCGATTTAAAAACGCAATATGATTTTCTCACTGACGACATTCCT
ACTCCTAAAAGTGTCGAAGTTGGGGTAAGCTTGCAACCGGGTCTTGGGCCTCCAGTAAAC
TTCAGCGAATGGTTTGCACCGAACGGCGGTCCCAAACTAGAGTTCCTGAACTTAGAAGGG
AACATCATAAAGACTATTGCCCATGATGCCTTTAAATTATTCCCTGTACTAACTTCGATC
AACCTGGCGTATAATCAGATGGTAAGACTGCCACCACATGTACTACACACGTTAAGTAAT
CTCCAAATACTCGACCTAAGTGGTAATAGATTAAGTGAATTGCCCTCCGAGCTATTTAAG
AAAAACACGCGCCTTGAAATTTTGAACCTCAACAGGAACTCCTTATTCAGTTTACCAGGT
AATATATTTTCTAGTGTTGAAAAGAGCCTTTTAGAACTTCGTTTATCTGAAAATAATCTT
CACAGTGTTTCTTGGATGGAAATCGGTCTCCGCCATCTTGTTGAACTCGATCTTTCCACA
AATGCTCTGGCCAATGTGGGTAGCGCTGGCTTTACACATCTGGTCAGCTTACAGGGACTG
TTCCTTCAAAACAATCAGCTGGTTGATATCCCAAATGTGCGGAATTTGACGCGACTTCAA
GAGCTTCGCCTGTCAAACAATTCAATCAGGAGCATTTCATACGATGCATTTGATGGGAAT
GTGGCGTTAGAATTGATTGCAATTGACGACAACGAACTCGTGACCATTGCCATGGGGCCT
TTTGAGGGTCTACCGTTCCTGCACACCGTTAAAGCCGGAGGGAACCCCGTCAATTGCGAC
TGCAACGTCAAATGGCTGACCAACTTCGACTACGATTCTGCAAGTTACGATTATCAAAAC
AAACANGNNTATGCAGAAGAGATGGGTATACCTTACAGTACGTTCATGACGCTTCAAGGG
TGGATAGCACCCATGAAAGAAGAAGTCATATGCGCCAGACCGAACCTGGTTAAGGGTGAA
ACAATTCAAATGGCTCTCTTTGTATACTCCACTGATCTTATCTGTAGCCACTTTGCTAAC
CCCAGGAGCATCATGGTACTCATCCTCACGTGGTTCCTCATCATTATTCTCTTTCTCATT
TTGTTCTGGGGTAGGACGTTCTGGATGGCCCGGAAGCAGTTCGGCAGCTCAAGGCCAAAA
ATTGCCAAGGAAAAACCCAAGGATGAGGACGCGTGTTACGTCATCTCCGCCGTATCGAAA
AAGGCGGCAAATGGCCAGTATCATTTGCTACCGGATCAGAATGAAAATGAGCCTTTGGTA
TTCCTTTCGAACCATGATGATGAAGCGTGTAAATTGAGGACATTTGACAGGAACAGTACA
GAGATATTCATTGAAACCACCGTC
