# Supplementary material for: Genome-wide signals of positive selection in strongylocentrotid sea urchins
Source: BMC Genomics. 2017 Jul 21;18:555. doi: 10.1186/s12864-017-3944-7 (PMC5521101; doi:10.1186/s12864-017-3944-7)
Supplement: Supplementary file 3 — Consensus alignment files. A compressed (gzip) tape archive (TAR) file containing 6250 consensus alignment files in FASTA format. (TGZ 14116 kb) [file 12864_2017_3944_MOESM3_ESM.tgz › SPU_011978/consensAlign.ordered.fa]

>sdro
ATGGATGAACAAGARCCTAAAGGTGGTTATTAYCTACGGAAAAGTCAGTTGATTGCTGGG
GGTGTTTTGGCAGGATGTCTCTGCCTAATGGTSGGTYTGATGTGTGGACTCCTACCTCAG
AGTGAGATCTGTGAAGCACCTCCTGTAGAAGGGGCGGCGGCGGCGGGGCCGGCGAGTGAT
ACAGGAGTCGCTGGTGACACACCCAAAGACGATGTCGGACCYGGCGTGACCRTTGATCCC
GAATGGTACGAGTTACGACTACCCGAGACCGTCAAACCGACTCATTATCATCTTCGGCTT
CATCCCAATCTGACGACGAATTACTTCACCGGTGAAGTCCRGATCGAGATCACAGTAACC
GSAAWCGTAAAGTACCCTCGTCTWCACATCAAAGCTATGGACATCATGGATRGTTCAGTT
AGTATCAMAGACATGGATRACAWWGWTCAACCAATCRWSSAKATCTYTCAATACGTCSMA
AACGAGTTCCTTRTTATGGAGATGGYGRMCGAKCTWRMGCCAGGTGACTATATGCTCAAC
ATTGGGTTTGGTGGATGGCTAAATGAAACCATTGTTGGCTTCTACAAGAGTGTGTACCAG
GATGCAAATGGAACCGACAGAGCCATCGCGACCAGTAAGTTCCAGCCGACGGATGCCCGT
AGAGCTTTCCCATGTTTCGATGAGCCGGCTTTCAAAGCTAACTACACAACCTCCCTGGTT
CACCCTGCAGATTACATCGCACTCTCTAATATGGATGAAAGGCTGAAAGAGACTTACGAG
GACGGATTGATGATAACACATTTTAACCCTTCTGTTCCAATGAGCACCTACCTGGCGTGT
TTCATCGTGTGTCAGTTTGAACACAAGGAAATGTATACAATGAGCGGCATACCGTTCCGT
GTTTATGCCCCAGGAGAYGTTTTGAACCAAGTGGATTATTCCCTGCAGATTGGTGTCAAT
ATAACCGACTATTATGAGGAATACTTCGATCTCGGTTACCCGCTCCCTAAACTTGACATG
ATTGCAATCCCCGACTTCGTGAGCGGCGCCATGGAACACTGGGGTCTCATCACTTACCGA
GAAGTAAATCTTCTTTTTGACGAAGCGGGATCTTCAGAAAGCAACAAAGAGCGAGTTGCT
TCCGTGGTAGCACACGAGTTGGCCCATATGGTATACAACAACAACACTCACCTGTATAAC
TCATAGCCACTGTCTTGTTATAGCGTAGTCCGATGTTATTCGTTTGTAGAAGTAGTGATC
TACATGATAGGGATTCCTGATTACGTAAGCGGTGCGACCGAGCACTGGGGCTTGATCACG
TATCGTGAAGAGAACCTCCTYTTCGATGACGTCAAGTCTTCAGAAGGAAATAAAGAGCAA
GTTGCTATGATGGTTGCTCATGAGATTGCCCACATGTGGTTTGGAAACATCGTGACATGT
GACTGGTGGGATGACCTGTGGCTRAATGAAGGTTTCGCTAGTTATCTCGAGTATCTCGGA
GTCAACAGTGTAGAGCCTGAYTGGAAAATGTTGGAGGTTTTCGTGAGCAGTGACCTCCAT
TACGTCATGGGTCTTGATCAGATAGTTTCTTCTCATCCAATCATCGTGGAGGTCAACCAC
CCCGACGAAATCAACGAAATCTTTGACTCCATTCCATACAGTAAGGGTGCCTCTGTTATT
CGAATGCTCAACAACTTTTTGGGAGAAGATGTCTTCAGAGCTGGGGTCTCGAACTTCTTG
AAATTCTACCAGTATGGAACAGCAATAACTGAYGATTTATGGGAGAAATTAACCGAGGAT
GKACGGCAGAATCGAGACATCCCAGTAACCGACAATATCAGTCTATATAGTGAACTT

>spal
ATGGATGACCAAGAACCTAAAAGTGGTTATTATCTACGGAAAAGTCAGTTGATTGCTGGG
GCTGTTGTGGCAGGATGTCTCTGCCTAATGGTTGGGCTGATGTGTGGACTCCTACCTCAG
AGTGAGATCTGTGAGGCACCTGCNNNAGACGGGGCGGCGGCGGAGGCGGCGGCGAGCGAT
ACAGGAGTCGCAGGTGACACACCCAAAGACGATGTCGGACCTGGCTTGACCGnnGATCCC
GAATGGTACGAGTTACGATTACCCACTACCGTCAAACCGACTCATTATCATCTTCGGCTT
CATCCCAATCTSACGACGAATTACTTCACCGGTGAAGTCCAGATCGAGATCACAGTAACC
GCCGCCGTAATGTACCCTCGTCTTCACATCAAAGCTATGGACATCATGGCTGGTTCAGTT
AGTATCACAGAGGTGGATGGCAATGATCAACCAATCAAGGATATCTTTCAATACGTCCCA
AACGAGTTCCTTRTTATGGAGATGGTGGACGAGCTAAAGCCAGGTTACTATATGCTCAAC
ATTGGGTTTGGTGGATGGCTAAANGAANCCNTNGTTGNCTTNTANAAGAGTGTGTACCAG
GATGCAAATGNAAACGACAGAGCCATCGCGACCAGTAAGTTCCAGCCGACGGATGCCCGT
AGAGCTTTCCCATGTTTCGATGAGCCGGCTTTCAAAGCTAACTACACCACCTCCCTGGTT
CACCCTGCAGATTACATTGCACTCTCTAATATGGATGTCAGTATGACAGAGACTTACGAG
GACGGATTGATGATAACACATTTTAACCCTTCTGTTCCAATGAGCACCTACCTGGCGTGT
TTCATCGTGTGTCAGTTTAAAAGCAAGACAATGTTTACAATGAGCGGCATACCGTTCAGT
GTTTATGCCCCAGAAGACGTTATCAACCAAGTGGATTATTCCCTGAAGATTGGTGTCAAT
ATAACCGACTATTATGAAGAATACTTCGATCTCGCTTACCCGCTCCCTAAACTTGATATG
ATTGCAATCCCCGACTTCGTGAGCGGMGCCATGGAACACTGGGGTCTCATCACTTACCGA
GAAGTAAATCTTCTTTTTGACGAAGTCGGATCTTCAGAAAGCAACAAAGAGCGAGTTGCT
TCCGTGGTAGCACACGAGTTGGCACATATGGTATACAACAACAACACTCACCYGYAACTC
TTATCTATACTGTCTTGTTGTAGCGTAGTCCGATGTTGTTCRTCTGTAGAAGTAGTGATC
TACATGATAGGGATTCCTGATTACGTAAGCGGTGCGACCGAGCACTGGGGCTTGATCACR
TATCGMGARGAGAACCTCCTCTTCGATGACGTCAAGTCTTCAGAAGTAAATAAGGARCGA
GTTGCTACGGTGGTTGCTCATGAGATTGCCCACATGTGGTTTGGAAACATCGTGACRTGT
GACTGGTGGGATGACYTGTGGCTGAATGAAGGTTTCGCKAGTTATCTYGAGTATCTCGGA
GTCAAYAGTGTAGAGCCTGACTGGAAAATGTTGGAGGTTTTCGTGAGCAGTGACCTCCAT
TACGTCATGGGTATTGATCAGATAGTGTCTTCTCATCCAATCATCGTCGAGGTCAACCAC
CCCGACGAAATCAACGAAATCTTTGACTCCATTCCATACAGYAAGGGTGCCTCTGTTATT
CGAATGCTCAACAACTTTTTGGGAGAAGATGTCTTCAGAGCTGGGGTCTCGAACTTCTTG
AAATTCTACCAGTATGGAACAGCAATAACTGACGATTTATGGGAGAAATTAACCGAGGAT
RTMCGGCAGAATCGAGACATCCCAGTAACCGACAATATCRGTCTATATAGTGAACTT

>sfra
ATGGATGACCAAGAACCCAAAAGTGGTTATTTTTTCCGTAAGAGTCAGTTGATTGCTGGG
GGTGTTTTGGTAGGTTGTCTCTGCCTAATGGTCGGGCTGATGTGCGGACTCCTACCTCAG
ACTGAGATCTGCGAGGCACCTCCTATAGAANNNNNNNNNNNNnnnnnnnCGGCGAGCGAT
ACGGGATTCGGCGGTGACCCACCCAAAGACGATGCTGGACCTGGCGTGACCAATGATCCC
GAATGGTACGAGTTACGACTACCCACCACCGTCAAACCAACTCATTATCAGCTTCTGCTT
CATCCCAATCTGACGACCAATTACTTCACCGGTGAAGTCCAGATCGAGATCACAGTAACC
GCGGCCGTAAAGTACCCGCGTCTACACATCAAAGCTATGGACATCATGAATGGTTCAGTT
AGTATCACAGACATCGATGGCACTGATCAACCAATCGCCGACACCTTTCAATACGTCMCA
AACGAGTTCCTTATTATGRAKATGGTGGACGATCTACAGCCAGGTGACTATAGGCTCAAC
ATTGGGTTTGGTGGATGGCTAAATGAAACCATTGTTGGCTTCTACAAGAGTGTCTACCAG
GATGCACAACAAAACGACAGAGCCATCGCGACCAGTAAGTTCCAACCGACGGACGCCCGA
AGAGCCTTCCCRTGTTTCGATGAGCCGGCTTTCAAAGCTAATTACACAACCTCCCTGGTT
CACCCTGAAGACTACATTGCACTCTCTAATATGGATGTCAGGATTACAGAGGAGTACGAG
AACGGATTGATGATAACACATTTTAATACTTCTGTTCCCATGAGCACCTACCTGGCATGY
TTCATCGTGTGTCAGTTCGAATACAAGGAAAATTATACAATGAGCnnnnnnnnnTTCCGT
GTTTATGCCCCAGGAGACGTTATCGACCAAGTAGATTACTCCTTGCTGATTGGTGTCAAT
ATAACCGACTATTATGAAGAATACTTCGATCTCGGGTACCCACTACCTAAACTTGACATG
ATTGCAATCCCCGACTTCGTAAGTGGCGCCATGGAACACTGGGGTCTCATCACATACCGA
GAAACAAATCTTCTTTTTGATGAAGAGGGATCTTCAGAAAGCAACAAAGAGCGAGTTGCC
GCCGTGGTAGCACACGAGTTGGCCCATATGGTATACAACAACAACAACCACCTCCAACTC
TTAGCTATACTATCTTGTTGTAGCGTAGTCCGAYGTTGTTTGTTTGTAGAAGTAGTGATC
TACATGGTTGCAATTCCTGATTACGTAAGCGGAGCGACCGAGCACTGGGGCTTGATCACG
TATCGCGAGGAGAACCTCCTCTTCGATGACGTCAAGTCTTCACAAGGAAATAAGGAGCGA
GTTGCTAGGGTGGTTGCTCATGAAATTGCCCACATGTGGTTTGGAAACATCGTGACGTGT
GATTGGTGGGATGACCTGTGGCTGAATGAAGGTTTCGCTAGTTATCTCGAGTATCTCGGA
GTCAACAGTGTAGAGCCTGACTGGAAAATGTTGGAGGTTTTCGTGAGCAGTGACCTCCAT
TACGTCATGGATATTGATCAGATTGTGTCTTCTCATCCAATCATCGTCGAGGTCAACCAC
CCCGACGAAATCAATGAAATCTTCGACTCCATTCCGTATAGTAAGGGTGCCTCTGTTATT
CGAATGCTCAACAACTTTTTGGGGGAAGATGTCTTCAGAGCTGGGGTTTCGAACTTCTTG
AAATCCTACCAGTATGGAACAGCAGTGACTGACGATTTATGGGCGAAATTAACCGAGAAT
GTACGGCAGAATCGAGACATCCCAGTAACCGACACTATCGATCTATATAGTGAACTT

>afraSS
ATGGATGAACAAGAACCTAAAGGTGGTTATTATCTACGGAAAAGTCAGTTGATTGCTGGG
GGTGTTTTGGCAGGATGTCTCTGCCTAATGGTGGGTCTGATGTGTGGACTCCTACCTCAG
AGTGAGATCTGTGAAGCACCTCCTGTAGAAGGGGCGGCGGCGGCGGGGCCGGCGAGTGAT
ACAGGAGTCGCTGGTGACACACCCAAAGACGATGTCGGACCTGGCGTGACCGTTGATCCC
GAATGGTACGAGTTACGACTACCCGAGACCGTCAAACCGACTCATTATCATCTTCTGCTT
CATCCCAATCTGACGACGAATTACTTCACCGGTGAAGTCCAGATCGAGATCACAGTAACC
GMMRTCGTAMAGTACCCTCGTCTACACATCAAAGCTATGGACATCATGGATGGTTCAGTT
AGTATCACRGACRTGGATGRCAYTGWTCAACCAATCAAGAATATCWYTCAATACGTCSMA
AACGAGTTYCTTRTTATGSAGATGGMGMCCGMGCTACAGCCAGGTGACTATAYGCTCARC
ATTGGGTTTGGTGGATGGCTAAATGAAACCATTGTTGGCTTCTACAAGAGTGTGTACCAG
GATGCAAATGGAACCGACAGAGCCATCGCGACCAGTAAGTTCCAGCCGACRGAYGCCCGT
AGAGCTTTCCCATGTTTCGATGAGCCKGCTTTCAAAGCTAACTACACAACCTCCCTGGTT
CACCCTGCWGATTACATCGCACTCTCTAATATGRATGAMAGGYYGAMAGAGACTTACGAR
GACGGATTGATGATAACACATTTTAACCCTTCTGTTCCAATGAGCACCTACCTGGCGTGT
TTCATCGTGTGTCAGTTTGAACACAAGGAAATGTATACAATGAGCGGCATACCGTTCCGT
GTTTATGCCCCAGGAGACGTTTTGAACCAAGTGGATTATTCCCTGCAGATTGGTGTCAAT
ATAACCGACTATTATGAGGAATACTTCGATCTCGGTTACCCGCTCCCTAAACTTGACATG
ATTGCAATCCCCGACTTCGTGAGCGGCGCCATGGAACACTGGGGTCTCATCACTTACCGA
GAAGTAAATCTTCTTTTTGACGAAGCGGGATCTTCAGAAAGCAACAAAGAGCGAGTTGCT
TCCGTGGTAGCACACGAGTTGGCCCATATGGTATACAACAACAACACTCACCTGTATAAC
TCATAGCCACTSTCTTGTNATAGCGTAGTCCGATGTTATTCGTTTGTAGAAGTAGTGATC
TACATGATAGGGATTCCTGATTACGTAAGCGGTGCGACCGAGCACTGGGGCTTGATCACG
TATCGTGAAGAGAACCTCCTCTTCGATGACGTCAAGTCTTCAGAAGGAAATAAAGAGCAA
GTTGCTATGATGGTTGCTCATGAGATTGCCCACATGTGGTTTGGAAACATCGTGACRTGT
GACTGGTGGGATGAYYTKTGGCTRAATGAAGGTTTCGCRAGTTATCTCGAGTATCTCGGA
GTCAACAGTGTAGAGCCTGAYTGGAAAATGTTGGARGTTTTCGTGAGCAGTGACCTCCAT
TACGTCATGGGTCTTGATCARATCGTGTCYTCTCATCCAATCATCGTSGAGGTCAACCAC
CCCGACGAAATCAACGAAATCTTTGACTCCATTCCATACAGTAAGGGTGCCTCTGTTATT
CGAATGCTCAACAACTTTTTGGGAGAAGATGTCTTCAGAGCTGGGGTYTCGAACTTCTTG
AAAGACTACCAGTATGCAACAGCARTRACTGACGATTTATGGGAGAAATTAACCGAGGAT
GTACGGCAGAATMGAGACATCCCAGTAACCGACAATATCAGTCTATATAGTGAACTT

>hpul
ATGGATGACCGRGAACCTAAAGGTGGTTATTTTGTACGTAAAAGTCAATTGATTGCTGGG
GGTGTTTTGGCAGGTTGTCTCTGCCTTATGGTAGGGTTGATGTGCGGACTCCTACCTCAG
AGTGAGATCTGTGAGGCACCTCCTGTAGAAGGGGCGGSGGCGGCGGSGGCGGCGAGTGAT
ACAGGAGTCGCTGGTGACCCACCCAAAGACAAAGCCGGACCTGGCGTGACCGTTGATCCC
GAATGGTACGAGTTACGACTACCCACCACCGTCAAACCTACTCATTATCAACTTCGGCTT
CATCCCAATCTAACGACGAATTACTTCACCGGTGAAGTCCATATCGAGATTACAGTAACC
GACACCGTAAAGTACCCTCGTCTWCACATCAAAGCTATGGACATCATGGATGGTTCAGTT
AGTATCACAGACATGGATGGCAATGATCAACCAATCAAAGATACCTTTGAATACGTCCCA
AACGAGTTCCTTGTTATGGAGATGGWGKMCGAGCTACAGCCAGGTGACTATATGCTCAAC
ATTGGGTTTGGTGGATGGCTAAATGAAACCATTGTTGGCTTCTACAAGAGTGTGTACCAG
GATGCAAATAGAATCGACAGAGCCATCGCGACCAGTAAGTTCCAGCCGACGGATGCCCGA
AGAGCTTTCCCATGTTTCGATGAGCCGGCTTTCAAAGCTAATTACACAACCTCCCTGGTT
CACCCTGCAGATTACATTGCACTCTCTAATATGGATGTCAGGTTAGAAGAGCCWTACGAG
AACGGATTGATGATAACACATTTTAACACTTCTGTTCCCATGAGCACCTACCTGGCATGT
TTCATCGTGTGTCAGTTCAAATGGAAGGAAATGCGTACAATGAGCnnnnnnnnnTTCCGT
GTTTATGCCCCAGAAGACGTCCTCAAYCAAGTGGATTATTCTTTGATGATTGGTGTCAAT
ATAACCGACTATTATGAAGAATACTTCGATCTCGGTTACCCACTWCCTAAACTTGACATG
ATTGCAATCCCCGACTTCGTGAGCGGCGCCATGGAACACTGGGGTCTCATCACTTACAGG
GAAGTAAATCTTCTTTTCGACGAAGAGGGATCTTCAGAAAGCAACAAAGAGCGAGTTGCT
GCCGTGGTAGCACACGAGTTGGCCCATATGGTATACAACAACAACATTCACCTGCAACTC
TTATCTATACTGTCTTGTTGTAGCGTAGTCCGATGTTGTTCATCTGTAGAAGTAGTGATC
TACATGATAGGGATTCCTGATTATGTAAGCCAGGCGACCGAGCACTGGGGCTTGATCACG
TATCGCGAGGAGAACCTCCTCTTCGATGACGTCAAGTCTTCAGACGGAAATAAGGAGCGA
GTTGCCATGGTGGTTGCCCATGAGATTGCCCACATGTGGTTTGGAAACATCGTGACGTGT
GACTGGTGGGATGATCTATGGCTGAATGAAGGTTTCGCTAGTTATCTCGAGTATCTCGGA
GTCGACAGTGTAGAGCCTGATTGGAAAATGTTGGAGGTTTTCGTGAGCAGTGACCTGCAT
TACGTCATGGGTCTTGATCAGATAGTGTCWTCTCATCCAATCATCGTCGAGGTCAACCAC
CCYGACGAAATCAACGAAATCTTTGACTCCATTYCATAYAGTAAGGGTGCTTCTGTTATC
CGAATGCTCAACAACTTTTTGGGAGAAGATGTCTTYAGAGCTGGAGTTTCGAACTTCTTG
AAATTCTACCAGTATGGAACAGCAGTAACTGACGATTTATGGGATAAATTAACCGAGGAT
GTACGGCAGAATCGWGACATCCCAGTAACCGACAATATTGGTCTATAWAGTGAACTT

>snud
ATGGATGACCAAGAACCCAAAAGTGGTTATTTTTTCCGTAAGAGTCAGTTGATTGCTGGG
GGTGTTTTGGTAGGTTGTCTCTGCCTAATGGTCGGGCTGATGTGCGGACTCCTACCTCAG
ACTGAGATCTGCGAGGCACCTCCTGTAGAAnnnnnnnnnnnnnnnnnGCCGGCGAGCGAT
AYGGGAGGCGGCGGTGACCCACCTAAAGACGATGCTGGACCTGGCGTGACCAATGATCCC
GAATGGTACGAGTTACGACTACCCACCACCGTCAAACCGACTCATTATCAWCTTCTGCTT
CATCCCAATCTGACGACGAATTACTTCACCGGTGAAGTCCAGATCGAGATCACAGTAACC
GAGGCCGTAAAGTACCCGCGTCTACACATCAAAGCTATGGACATCATGGATGGTTCGGTT
AGTATCACAGACATGGATSGCACTGATCAACAAATCAACCGTACCTTTCAATACGTCCCA
AACGAGTTCCTTATTATGGAGATGGTGGCCGAGCTACAACCAGGTGACTATATTCTCAAC
ATTGGGTTTGGTGGATGGCTAAATGAAACCATTGTTGGCTTCTACAAGAGTGTCTACCAG
GATGCACAAGGAAACGACAGAGCCATCGCGACCAGTAAGTTCCAACCGACGGACGCCCGA
AGAGCCTTCCCATGTTTCGATGAGCCGGCTTTCAAAGCTAATTACACAACCTCCCTGGTT
CACCCTGAAGACTACATTGCACTCTCTAATATGGATGTCAGGATAACAGAGGAGTACGAG
AACGGATTGATGGTAACACATTTTAACCGTTCTGTTCCTATGAGCACCTACTTGGCATGT
TTCATCGTGTGTCAGTTCGAATACAAGGAGAATTATACAATGAGCGGCATACCGTTCCGT
GTTTATGCCCCAGGAGACGTTATTGACCAAGTAGATTACTCCTTGCTGATTGGTGTCAAT
ATAACCGACTACTATGAAGAATACTTCGATCTCGGTTACCCATTACCTAAACTTGACATG
ATTGCAATCCCCGACTTCGTAAGTGGCGCCATGGAACACTGGGGTCTCATCACATACCGA
GAAACAAACCTCCTTTTTGATGAACAGGGATCTTCAGAAAGCAACAAAGAGCGAGTTGCC
GCCGTGGTAGCACACGAGTTGGCCCATATGGTATACAACAACAACAACCACCTCCAACTC
TTAGCNNTACTATCTTGTTGTAGCGTAGTCCGATGTTGTTNNNNTGTAGAAGTAGTGATC
TACATGGTTGCGATTCCTGATTACGTAAGCGGAGCGACCGAGCACTGGGGCTTGATCACG
TATCGCGAGGAGAACCTCCTCTTCGATGACGTCAAGTCTTCACAAGGAAATAAGGAGCGA
GTTGCTAGGGTGGTTGCTCATGAAATTGCCCACATGTGGTTTGGAAACATCGTGACTTGT
GATTGGTGGGATGATCTGTGGCTGAATGAAGGTTTCGCTAGTTATCTCGAGTATCTCGGA
GTCAACAGTGTAGAGCCTGACTGGAAAATGTTGGAGGTTTTCGTGAGCAGTGACCTCCAT
TACGTCATGGGTCTTGATCAGATTGTTTCTTCTCATCCAATCATCGTCGATGTCAACCAC
CCCGACGAAATCAATGAAATCTTTGACTCTATTCCATACAGTAAGGGTGCCTCTGTTATT
CGAATGCTCAACAACTTTTTGGGAGAAGATGTCTTCAGAGCTGGGGTTTCGAACTTCTTG
AAATTATACCAGTATGAAACAGCAGTGACTGACGATTTGTGGAACCAATTAACCGAGGAT
GTACGGCAGAATCGAGACATCCAAGTAACCTACAATATCGATCTATATAGTGAACTT

>sintSS
ATGGATGACCAAGAACCTAAAGGTGGTTATTATCTACGGAAAAGTCAGTTGATTGCTGGG
GGTGTTTTGGCAGGATGTCTCTGCCTAATGGTCGGGTTGATGTGCGGCCTCCTACCTCAG
AGTGAGATCTGTGAGGCACCTCCTATAGAGGGGGCGGCGGCGGAGGGGGCGGCGAGTGAT
CCAGGAGTCGCTGGTGACACACCCAAAGACGATGTCGGACCTGGCGTGACCGTTGATCCC
GAATGGTACGAGTTACGATTACCCGAAACCGTCAAACCGACTCATTATCATCTTCGGCTT
CATCCCAATCTGACGACGAATTACTTCACCGGAGAAGTCCAGATCGAGATCACAGTAACC
GCARACGTAAAGTACCCWCGTCTTCACATCAAAGCTATGGACATCATGGAWGGWTCAGTT
AGTATCACARACATGGATGACATTGATCAACCAATCAAGGAAATCTCTCAATACGTCCCA
AACGAGTTTCTTGTTATGGAGATGGWGAMCGAKCTACWGCCAGGTGACTATAAGCTCAAC
ATTGGGTTTGGTGGATGGCTAAATGAAACCATTGTTGGCTTCTACAAGAGTGTGTACCAG
GATGCGAGTGGAAACGACAGAGCCATCGCGACCAGTAAGTTCCAGCCGACAGATGCCCGT
AGAGCTTTCCCATGTTTCGATGAGCCGGCTTTCAAAGCTAACTACACAACCTCYCTGGTT
CACCCTGCAGATTACATCGCACTCTCTAATATGGATGTCAGGATSACAGAGACTTACGAG
GACGGATTGATGATAACACATTTTAACCCTTCTGTTCCAATGAGCACCTACCTGGCGTGT
TTCATCGTGTGTCAGTTTGAAAGCAAGWCAATGKATACGATGGGCGRCATACCGTTCAGT
GTTTATGCCCCAGGAGACGTTCTCAACCAAGTGGATTATTCCCTGCAGATTGGTGTCAAT
ATAACCGACTATTATGAAGAATACTTCGATCTCGCTTACCCGCTCCCTAAACTTGACATG
ATTGCAATCCCCGACTTCGTGAGCGGAGCCATGGAACACTGGGGTCTCATCACTTACCGA
GAAGTAAATCTTCTTTTTGACGAAGTCGGATCTTCAGAAAGCAACAAAGAGCGAGTTGCT
GCCGTGGTAGCACACGAGTTGGCCCATATGGTATACAACAACAACACTCACCTGTAACTC
TTATCTATACTGTCTTGTTGTAGCGTAGGCCGATTTTGTTCGTCTGTAGAAGTAGTGATC
TACATGATAGGGATTCCTGATTACGTAAGCGGGGCGACCGAGCATTGGGGCTTGATCACG
TATCGTGAAGAGAACCTCCTCTTCGATGACGTCAAGTCTTCAGCAGGAAATAAAGAGCAA
GTTGCTATGGTGGTTGCTCATGAGATTGCCCACATGTGGTTTGGAAACATCGTGACGTGT
GACTGGTGGGATGACCTGTGGCTGAATGAAGGTTTCGCTAGTTATCTTGAGTATCTCGGA
GTCAACAGTGTAGAGCCTGACTGGAAAATGTTGGAGGTTTTCGTGAGCAGTGACCTCCAT
TACGTCATGGGTCTTGATCAGATAGTGTCCTCTCATCCAATCATCGTCGAGGTCAACCAC
CCCGACGAAATCAACGAAATCTTTGACTCCATTCCATACAGTAAGGGTGCCTCTGTTATT
CGAATGCTCAACAACTTTTTGGGAGAAGATGTCTTCAGAGCTGGTGTCTCGGACTTCTTG
AAATCCTACCAGTATGGAACAGCAATAACTGACGATTTATGGGATAAATTAACCGAGGAT
ATACGGCATAATCGAGACATCCCAGTAACCGACAATATCAGTCTATAAAGTGAACTT

>sprp
ATGGATGACCAAGAACCTAAAGGTGGTTATTATCTACGGAAAAGTCAGTTGATTGCTGGG
GGTGTTTTGGCAGGATGTCTCTGCCTGATGGTCGGGCTGATGTGCGGACTCCTACCTCAG
AGTGAGATCTGTGAGGCACCTCCCGTAGAAGGGGCAGCGGCRGCRGGGCCGGCGAGTGAT
ACAGGAGTCGCTGGTGACACACCCAAAGACGATGTCGGACCTGGCGTGACCGTTGATCCC
GAATGGTWCGAGTTACGACTACCGACCACYGTCAAACCGACTCATTATCRTCTTCKGCTT
CATCCCAATCTGACGACGAATTACTTCACCGGTGAAGTCCAGATCGAGATCACAGTAACC
GCCGCCGTAATGTATCCTCGTCTTCACATCAAAGCTATGGACATCATGRATGGTTCAGTT
AGTATCACAGACATGGATAACAATRMTCAACMAATCAAGGAWATCTTTCAATACGTCCCA
AACGAGTTCCTTGTTATGGAGATGGTGAACGRGCTACAGCCAGGTGACTATATGCTCAAC
ATTGGGTTTGGTGGATGGCTAAATGAAACCATTGTTGGCTTCTACAAGAGTGTGTACCAG
GACGCACATGGAAACGACAGAGCCATCGCGACCAGTAAGTTCCAGCCGACAGACGCCCGT
AGAGCTTTCCCATGTTTCGATGAGCCGGCTTTCAAAGCTAATTACACAACCTCCCTGGTT
CACCCTGCTGATTACATCGCACTCTCTAATATGGATGTCAGGATGAACGASACTTACGAG
GACGRATTGATGATAACACATTTTAACCCTTCTGTTCCAATGAGCACCTAYCTGGCRTGT
TTCATCGTGTGTCAGTTTGATTACAGGGAAATGTTTACAATGAGCGACATACCGTTCCGT
GTTTATGCCCCAGWAGACGTTATCGACCAAGTGGAWTATTCCYTGMAGATTGGTGTCAAT
ATAACCGACTATTATGAAGAATACTTCGATCTCGGTTACCCRCTMCCTAAACTTGACATG
ATTGCWATCCCCGACTTCGTGAGCGGCGCYATGGAACACTGGGGTCTCATCACYTACAGA
GAAGTAAATCTTCTTTTTGATGACSMGGGATCTTCAGAAAGCAACAAAGAGCGAGTTGCT
GYCGTGGTAGCACACGAGTTGGCCCATATGGTATACAACAACAACATTCACCTGCAACTC
TTATCTATACTGTCTTGTTATAGCGTAGTCCGATGTTGTTCGTCTGTAGAAGTAGTGATC
TACATGATAGGGATTCCTGATTACGTAAGCGGTGCGACCGAGCACTGGGGCTTGATCACG
TATCGCGAAGAGAACCTCCTCTTCGATGACGTCAAGTCTTCAGAAGGAAATAAGGAGCRA
GTTGCTATGATGGTTGCTCATGAGATTGCCCACATGTGGTTTGGAAACATCGTGACGTGT
GACTGGTGGGATGACCTGTGGCTRAAYGAAGGTTTCGCGAGTTATCTCGAGTATCTCGGA
GTCAACAGTGTAGAGCCKGACTGGAAAATGTTGGAGGTTTTCGTGAGCAGTGACYTCCAT
TACGTCATGGGTCTTGATCAGATAGTGTCTTCTCATCCAATCATCGTCGAGGTCAACCAC
CCCGACGAAATCAACGAAATCTTTGACTCCATTCCATACAGTAAGGGTGCCTCTGTTATT
CGAATGCTCGACAACTTTTTGGGAGAAGATGTCTTCAGAGCTGGGGTCTCGRASTTCTTG
AAATTCTACCAGTATGGAACAGCAGTGACTGACGATTTATGGGAGAAATTAACCGAGGAT
GTCCGGCAGAATCGAGATATCCCAGTAACCGACAATATCGGTCTATATAGTGAACTT

>spurp
ATGGATGACCAAGAACCTAAAGGTGGTTATTATCTACGGAAAAGTCAGTTGATTGCTGGG
GGTGTTTTGGCAGGATGTCTCTGCCTGATGGTCGGGCTGATGTGCGGACTCCTACCTCAG
AGTGAGATCTGTGAGGCACCTCCCGTAGAAGGGGCAGCGGCGGCGGGGCCGGCGAGTGAT
ACAGGAGTCGCTGGTGACACACCCAAAGACGATGTCGGACCTGGCGTGACCGTTGATCCC
GAATGGTTCGAGTTACGACTACCGACCACTGTCAAACCGACTCATTATCATCTTCTGCTT
CATCCCAATCTGACGACGAATTACTTCACCGGTGAAGTCCAGATCGAGATCACAGTAACC
GCCGCCGTAATGTATCCTCGTCTTCACATCAAAGCTATGGACATCATGAATGGTTCAGTT
AGTATCACAGACATGGATAACAATACTCAACCAATCAAGGAAATCTTTCAATACGTCCCA
AACGAGTTCCTTGTTATGGAGATGGTGAACGAGCTACAGCCAGGTGACTATATGCTCAAC
ATTGGGTTTGGTGGATGGCTAAATGAAACCATTGTTGGCTTCTACAAGAGTGTGTACCAG
GACGCACATGGAAACGACAGAGCCATCGCGACCAGTAAGTTCCAGCCGACAGACGCCCGT
AGAGCTTTCCCATGTTTCGATGAGCCGGCTTTCAAAGCTAATTACACAACCTCCCTGGTT
CACCCTGCTGATTACATCGCACTCTCTAATATGGATGTCAGGATGAACGAGACTTACGAG
GACGGATTGATGATAACACATTTTAACCCTTCTGTTCCAATGAGCACCTATCTGGCGTGT
TTCATCGTGTGTCAGTTTGATTACAGGGAAATGTTTACAATGAGCGACATACCGTTCCGT
GTTTATGCCCCAGTAGACGTTATCGACCAAGTGGAATATTCCTTGAAGATTGGTGTCAAT
ATAACCGACTATTATGAAGAATACTTCGATCTCGGTTACCCGCTACCTAAACTTGACATG
ATTGCAATCCCCGACTTCGTGAGCGGCGCCATGGAACACTGGGGTCTCATCACCTACAGA
GAAGTAAATCTTCTTTTTGATGACCAGGGATCTTCAGAAAGCAACAAAGAGCGAGTTGCT
GTCGTGGTAGCACACGAGTTGGCCCATATGGTATACAACAACAACATTCACCTGCAACTC
TTATCTATACTGTCTTGTTATAGCGTAGTCCGATGTTGTTCGTCTGTAGAAGTAGTGATC
TACATGATAGGGATTCCTGATTACGTAAGCGGTGCGACCGAGCACTGGGGCTTGATCACG
TATCGCGAAGAGAACCTCCTCTTCGATGACGTCAAGTCTTCAGAAGGAAATAAGGAGCAA
GTTGCTATGATGGTTGCTCATGAGATTGCCCACATGTGGTTTGGAAACATCGTGACGTGT
GACTGGTGGGATGACCTGTGGCTAAATGAAGGTTTCGCGAGTTATCTCGAGTATCTCGGA
GTCAACAGTGTAGAGCCTGACTGGAAAATGTTGGAGGTTTTCGTGAGCAGTGACCTCCAT
TACGTCATGGGTCTTGATCAGATAGTGTCTTCTCATCCAATCATCGTCGAGGTCAACCAC
CCCGACGAAATCAACGAAATCTTTGACTCCATTCCATACAGTAAGGGTGCCTCTGTTATT
CGAATGCTCGACAACTTTTTGGGAGAAGATGTCTTCAGAGCTGGGGTCTCGAACTTCTTG
AAATTCTACCAGTATGGAACAGCAGTGACTGACGATTTATGGGAGAAATTAACCGAGGAT
GTCCGGCAGAATCGAGATATCCCAGTAACCGACAATATCGGTCTATATAGTGAACTT

>pdep
ATGGATGACCTAGAACCCAAAAGTGGTTATTTTTTCCGTAAGAGTCAGTTGATTGCTGGA
GGTATTTTGGTAGGTTGTCTCTGCCTAATGGTYGGGCTGATGTGCGGACTCCTACCTCAG
AGTGAGATCTGCGAGGCACCTCCTGTAGAAGGGGCGGCGGCGnnnnnnnCGGCGAGCGAT
ACGGGAGGCGGCGGWGACCCACTCAAAGACGATGCTGGACCTGGCGTGACCAATGAYCCC
GAATGGTACGAGTTACGACTACCCATCACCGTCAAACCGACTCATTATCGTCTCCGGCTT
CATCCYAATCTGACGACGAATTACTTCACCGGTGAAGTCCAGATCGAGATGACAGTAACA
GAGGCCGTAAAGTACCCGCGTCTACACATCAAAGCTATGGACATCATGGATGGTTCGGTT
AGTATCAAAGACATGAGTGAGAGTGATCAACCAATCARCCGTACCTTTCAATACGTCCCA
AATGAGTTCCTTATTATGGAGATGGYGACCGAGCTACAGCCAGGTGACTATACGCTCACC
ATTGGATTTGGTGGATGGCTAAATGAAACCATTGTTGGCTTTTACAAGAGTGTCTACCAG
GATGCACAAGGAAACGACAGAGCCATCGCGACCAGTAAGTTCCAACCGACGGACGCCCGA
AGAGCTTTCCCATGTTTCGATGAGCCGGCTTTCAAAGCTAATTACACAACCTCCCTGGTT
CACCCAGAAGACTACATTGCACTCTCTAATATGGATGTCAGGATAACAGAGGAGTACGAG
AACGGATTGATGATAACACATTTTAACACTTCTGTACCTATGAGCACCTACTTGGCATGT
TTCATCGTGTGTCAGTTCGAATACAAGGAAAATTATACAATGAGCGGCATACCGTTCCGT
GTTTATGCCCCAGGAGACGTTATCGACCAAGTAGATTACTCCTTGATGATTGGTGTCAAT
ATAACCGACTATTATGAAGAATACTTCGATCTCGGGTACCCACTACCTAAACTTGACATG
ATTGCAATCCCCGACTTCGTTAGTGGCGCCATGGAACACTGGGGTCTCATCACATACCGA
GAAACAAACCTTCTTTTTGATGAACAGGGATCTTCAGAAAGCAAYAAAGAGCGAGTTGCT
GCCGTGGTAGCACACGAGTTGGCCCATATGGTATACAAYAACAACAATCACCTCCAACTC
TCAGCNNTACTATCTTGTTGTAGCGTAGTCCGATGTTGTTTGTTTGTAGAAGTAGTGATC
TACATGGTTGGGATTCCTGATTACGTAAGCGGAGCGACCGAGCACTGGGGCTTGATCACG
TATCGCGAGGAGAACCTCCTCTTCGATGACGTCAAGTCTTCAGAAGGAAATAAGGAGCGA
ATTGCTAGGGTGGTTGTTCATGAGATTGCTCACATGTGGTTTGGAAACATCGTGACGTGT
GATTGGTGGGATGACCTGTGGCTGAATGAAGGTTTCGCTAGTTATCTCGAGTATCTCGGA
GTCGACGTTGTAGAGCCTGACTGGAAAATGTTGGAGGTTTTCGTGACCAGTGATCTCCAT
TACGTCATGGGTCTTGATCAGATAGTGTCTTCTCATCCAATCATCGTCGATGTCAACCAC
CCCGACGAAATCAACGAAATCTTTGACTCCATTCCATACAGTAAGGGTGCCTCTGTTATT
CGAATGCTTAACAACTTTTTGGGAGAAGATGTCTTCAGAGCTGGGGTTTCGAACTTCTTG
AAAGTCTACCAGTATGGAACAGCAATTACTGACGATTTATGGGACAAATTAACCGAGGAT
GTnnnnnnnnnnnnnnnTATCCCAGTAACCGACAATATCGATCTATATAGTGAACTT
