# Supplementary material for: Genome-wide signals of positive selection in strongylocentrotid sea urchins
Source: BMC Genomics. 2017 Jul 21;18:555. doi: 10.1186/s12864-017-3944-7 (PMC5521101; doi:10.1186/s12864-017-3944-7)
Supplement: Supplementary file 3 — Consensus alignment files. A compressed (gzip) tape archive (TAR) file containing 6250 consensus alignment files in FASTA format. (TGZ 14116 kb) [file 12864_2017_3944_MOESM3_ESM.tgz › SPU_012318/consensAlign.ordered.fa]

>sdro
ATGGAGTACGACAGCAGTTTCGACAACTTCACCGGCAACGGAACCGAATTCGATGGTCGT
CACACCAACGTCCTATCCATCTTCGTCTTGACCCTTTTTGTCGTCATTGGTATCTTTGGA
AATTCCATCGTGATCTTTATCATCCTCAAGCACCGTGACATGCGTACCGTCACCAACTAT
TTCGTGCTGAACCTGGCCGTCACTGATATCGCCCTCCTCATCATATGTGCGGTGCCGACT
GGCGTCGTCTACGCCATCAACACCATCGACTGGCCTCTTGGTGATTTCATGTGCCGGATG
ACAGGATTCATCATGAACGTTACAGTCCAGGCAACATGTCTCACGCTTACCGCCATGACA
ATCGATCGATACTTCCTGATCGTACATGCCGTACGATCACGAAACACTAGGACAACACGC
AGAGCAATACTTATCAACGTTGGCATATGGTTTTTTTCAGGCGTGTTATATGCCCCGGTA
CTGGTGTTTAACAAGACGGTGCTAAAAGGTGGATATCTGTTTTGCTCTCGCGATTTCCCC
TGGGTGCACGGCGAACTCGTATTCTACCTATTCATTCTCCTTGCCACATATGGCGTCCCG
CTGTCGGTCATCATGTTTTGCTACGTCCAGATCCTCTATCAAGTATGGCATAAGACATCC
GCCGGGACAGAGTCAGCGCAGGCCAACGCAAGGGCACTCCGCCGCAAGAAGAAGATAACA
CGCATGGTGTTCATTGTCGTCACACTCTTTGCCTTGTGCTGGGCCCCACTGCATGCAGTC
AACCTTGGGCTCCAAGTAGCCCCTAATTTCGAGAATGTTGTTAGCACAGAATTTTACACA
TTTTGTCTGTGTCTAGCTTACGCCAATTCCTGCGTTAATCCATTTGTTTATGCCTTTACT
ACGACCAGTTTTAAAAAATACTTCAAAAAGTTTTTCTCATCTGGCTGGAGTGGTCAGACA
CCACGCGAAAACGTGTCGGTTAGTATCAGTATGAAGACAAAAACCGAACGACTTACTACA
TCGCAAACTAGAGAAGATTCCTCAATA

>spal
ATGGAGTACGACAGCAGTTTCGACAACTTCACCGGCAACGGAACCGAMTTCGATGGTCGT
CACCCCAACGTCCTATCCATCTTCGTCTTGACCCTTTTTGTCGTCATTGGTATCYTKGGA
AATTCCATCGTGATCTTTATCATCCTCAAGCACCGTGACATGCGTACCGTCACCAACTGT
TTCGTGCTGAACCTGGCCGTGACTGACATCGCCCTCCTCATCATATGTGCGGTGCCGACT
GGCGTCGTCTACGCCATCAACACGATCGACTGGCCTCTTGGTGATTTCATGTGCCGGATG
ACAGGATTCATCATGAACGTTACAGTCCAGGCAACATGTCTTACGCTTACCGCCATGACA
ATCGATCGATACTTCCTGATCGTACATGCCGTACGATCACGAAACACTAGGACAACACGC
AGAGCRATACTTATCAACGTTGGCATATGGTTTTTTTCAGGCGTGTTATATGCCCCGATA
CTGGTGTTTAACAAGACRRTGCTACAAGGTGGATATCTGTATTGTTCTCGCGATTTCCCC
TGGGMGCACGGCGAACTCGTATTCTACCTATTCATTCTCCTTGCCACATATGGCGTCCCG
CTGTCGGTCATCATGTTTTGCTACGTCCAGATCCTCTATCAAGTATGGCATAAGACATCC
GCCGGGACAGAGTCAGCGCAGGCCAACGCAAGGGCACTCCGCCGCAAGAAGAAGATAACA
CGCATGGTSTTCATTGTCGTCACACTCTTTGCCTTGTGCTGGGCCCCACTGCATGCAGTY
AACCTCGGGYTCCAAGTAGCCCCTAAWTTCGAGAGTGTTGTTAGCACAGAATTTTACACA
TTTTGTCTGTGTCTAGCTTACGCCAATTCCTGCGTTAATCCATTTGTTTATGCCTTTACT
ACAACCAGTTTTAAAAAATACTTCAAAAAGTTTTTCTCATCYGGCTGGAGTGGTAAGACA
CCACGCGAAAACGTGTCGGTTAGTATCAGTATGAAGACAAAAACCGARCGACTTACTWCA
TCGCAAACTAGAGAAGATTCCTCAATA

>sfra
ATGGAGTACGACAGCAGTTTTGACAACTTCACCGGCAACGGAACCGACTACGATGGTCCT
CAGGCCAACATCCTATCCGTCTTCGTCTTGGTCCTTTTTGTCGTCATTGGTATCTTTGGA
AATTCCATCGTGATCTTTATAATCCTCAAGCACCGTGACATGCGTACCGTCACCAACTAT
TTCGTGCTGAACCTGGCCGTGACTGACATCGCCCTCCTCATCATCTGTGCCGTGCCGACT
GGCGTCGTCTACGCCATCAACACGATCGACTGGCCTCTTGGTGATTTCATGTGCCGGGTA
ACAGGATTCTTCATGAACGTTACAGTCCAGGCAACATGTCTAACGCTTACCGCCATGACT
ATCGATCGATACTTCTTNATTGTGCATGCTGTACGATCACGAAACACCAGGACAACACGT
AGAGCAATACTTATCAACGTTGGCATATGGTTTTTTTCAGGCGTGTTATATGCCCCGGTA
CTGGTGTTTAACAAGACGGTGCTACAAGATGGATATCTGTATTGCTCTCGCCAATTCCCC
TGGGCGCACGGCGATTTCGCATTCTACTTATTCATTGTCCTTGCCACATATGGCGTCCCG
CTGTCGGTCATCATGTTTTGCTACGTCCAGATCCTCTATCAAGTATGGCATAAGACATCC
GCCGGGACAGAGTCAGCGCAGGCCAACGCAAGGGCACTCCGCCGCAAGAAGAAGATAACA
CGCATGGTGTTCATTGTCGTCACACTCTTTGCCTTGTGCTGGGCCCCACTGCATGCAGTC
AACCTCGGGCTCCAAGTAGCCCCTAATTTTCAGCGTGCTTTAAGCACAGAATTGTACACA
TTTTGTCTGTGTCTAGCTTACGCCAATTCCTGCGTCAATCCATTTGTTTATGCCTTTACW
ACAACCAGTTTTAAAAAGTACTTCAAAAAGTTCTTCTCATCTGGGTGGAGTGGTAAGACA
CCACGCGAAAACGTGTCGGTTAGTATCAGTATGAAGACAAAAACCGAACGACTTACTACA
TCGCAAACTAAAGAAGATTCCTCAATA

>afraSS
ATGGAGTACGACAGCAGTTTCGACAACTTCACCGGCAACGGAACCGAATACGATGGTCGT
CGCACCAACATCCTATCCATCTTCGTCTTGACCCTTTTCGTCGTCATTGGTATCTTTGGA
AATTCCATCGTGATCTTTATCATCCTCAAGCACCGTGACATGCGTACCGTCACCAACTGT
TTCGTGCTGAACCTGGCCGTGACTGACATCGCCCTCCTCATCATATGTGCGGTGCCGACT
GGCGTCGTCTACGCCATCAACACGATCGACTGGCCTCTTGGTGATTTCATGTGCCGGATG
ACAGGATTCATCATGAACGTTACAGTCCAGGCAACTTGTCTAACGCTTACCGCCATGACA
ATCGATCGATACTTCCTGATCGTACATGCCGTACGATCACGAAACACCAGGACAACACGC
AGAGCAATACTTATCAACGTTGGCATATGGTTTTTTTCAGGCGTGTTATATGCCCCGGTA
CTGGTGTTTAACAAGACGGTGCTAGAAGGTGGATATCTGTATTGCTCTCGCGATTTCCCA
TGGGCGCACGGCGAACTCGTATTCTACCTATTTATTCTCCTTGCCACATATGGCGTCCCG
CTGTCGGTCATCATGTTTTGCTACGTCCAGATCCTCTATCAAGTATGGCATAAGACATCC
GCCGGGACAGAGTCAGCGCAGGCCAACGCAAGGGCACTCCGCCGCAAGAAGAAGATAACA
CGCATGGTCTTCATTGTCGTCACACTCTTTGCCTTGTGCTGGGCCCCACTGCATGCAGTC
AACCTCGGGCTCCAAGTAGCCCCTAATTTTGAGAGTGTTGTTAGCACAGAATTTTACACA
TTTTGTCTGTGTCTAGCTTACGCCAATTCCTGCGTTAATCCATTTGTTTATGCCTTTACT
ACAACCAGTTTTAAAAAATACTTCAAAAAGTTTTTCTCATCTGGCTGGAGTGGTAAGACA
CCACGCGAAAACGTGTCGGTTAGTATCAGTATGAAGACAAAAACCGAACGACTTACTACA
TCGCAAACTAGAGAAGATTCCTCAATA

>hpul
ATGGAGTACGACAGCAGTTTTGACAACTTCACCGGCAACGGAACCGACTACGATAGTCGT
CACACCAACGTCCTATCCGTCTTCGTCTTGGTCCTTTTTGTCGTCATCGGTATCTTTGGA
AATTCCATCGTGATCTTTATCATCCTCAAGCACCGTGACATGCGCACCGTCACCAACTAT
TTCGTGCTGAATCTGGCCGTGACTGACATCGCCCTCCTCATCATATGTGCCGTGCCCACT
GGCGTCGTCTACGCCATCAACACGATCGACTGGCCTCTTGGTGATTTCATGTGCCGGGTA
ACGGGATTCATCATGAACGTTTCAGTCCAGGCAACATGTCTTACGCTTACCGCCATGACA
ATCGATCGATACTTCCTGATCGTGCATGCCGTACGATCAAGAAACACTAGGACAACACGC
AGAGCAATACTCATCAACGTTGGCATATGGTTTTTTTCAGGCGTGTTATATGCCCCGGTA
CCGGTGTTTAACAAGGAAGTGCTACTAGATGGATATCTGTATTGCTCTCGCCAATTCCCC
TGGGCGCACGGCGAACTCGCATTCTACCTATTCATTCTCCTTGCCACATATGGCGTCCCA
CTGTCGGTCATCATGTTTTGCTACGTCCAGATCCTCTATCAAGTATGGCATAAGACATCC
GCCGGGACAGAGTCAGCGCAGGCCAACGCAAGGGCACTCCGCCGCAAGAAGAAGATAACA
CGCATGGTGTTCATTGTCGTCACACTCTTTGCCTTGTGCTGGGCCCCACTGCATGCTGTC
AACCTCGGGCTCCAAGTAGCCCCTAATTTCGAGAGTGTTGTTAGCACAGAATTTTACACA
TTTTGTCTGTGTCTAGCTTACGCCAATTCCTGCGTCAATCCATTTGTTTATGCCTTTACT
ACAACCAGTTTTAAAAAATACTTCAAAAAGTTTTTCTCATCTGGGTGGAGTGGTAAGACA
CCACGCGAAAACGTATCGGTTAGTATCAGTATGAAGACAAAAACCGAACGACTTACTACA
TCACAAACTAAAGAAGATTCCTCAATA

>snud
ATGGAGTACGACAGCAGTTTTGACAACTTCACCGGCAACGGAACCGACTACGGTGAATCT
CAGGCCAACGTCCTATCCGTCTTCGTCTTGGTCCTTTTTGTCGTCATTGGTATCTTTGGA
AATTCCATCGTGATCTTTATAATCCTCAAGCACCGTGACATGCGTACCGTCACCAACTAT
TTCGTGCTGAACCTGGCCGTGACTGACATCGCCCTCCTCATCATCTGTGCCGTGCCGACT
GGCGTCGTCTACGCCATCAACACGATCGACTGGCCTCTTGGTGATTTCATGTGCCGGTTA
ACAGGATTCTTCATGAACGTTACAGTCCAGGCAACGTGTCTAACGCTTACCGCCATGACT
ATCGATCGATACTTCTTNATTGTGCATGCTGTACGATCACGAAACACCAGGACAACACGT
AGAGCAATACTTATCAACGTTGGCATATGGTTTTTTTCAGGCGTGTTATATGCCCCGGTA
CTGGTGTTTAACAAGACGATGGTACAAGATGGATATCTGTATTGCACTCGCAAATTCCCC
TGGACGCACGGCGATTTCGCATTCTACTTATTCATTGTCCTTGCCACATATGGCGTCCCG
CTGTCGGTCATCATGTTTTGCTACGTCCAGATCCTCTACCAAGTATGGCATAAGACATCC
GCCGGGACAGAGTCAGCGCAGGCCAACGCAAGGGCACTCCGCCGCAAGAAGAAGATAACA
CGCATGGTGTTCATTGTCGTCACACTCTTTGCCTTGTGCTGGGCCCCACTGCATGCAGTC
AACCTCGGGCTCCAAGTAGCCCATAATTTCGAGCGTGCTTTAAGCACAGAATTGTACACA
TTTTGTCTGTGTCTAGCTTACGCTAATTCCTGCGTCAATCCATTTGTTTATGCCTTTACT
ACAACCAGTTTTAAAAAGTACTTCAAAAAGTTCTTCTCATCTGGGTGGAGTGGTAAGACA
CCACGCGAAAACGTGTCGGTTAGTATTAGTATGAAGACAAAAACCGAACGACTAACTACA
TCGCAAACTAAAGAAGATTCCTCAATA

>sintSS
ATGGAGTACGACAGCAGTTTCGACAACTTCACCGGCAACGGAACCGAATACGATGGTCGT
CACACCAACGTCCTATCCGTCTTCGTCTTGACCCTTTTTGTCGTCATYGGTATCTTRGGA
AATTCCATCGTGATCTTTATCATCCTCAAGCACCGTGACATGCGTACCGTCACCAACTAT
TTCGTGCTGAACCTGGCCGTGACTGACATCGCCCTCCTCATCATATGTGCGGTGCCGACT
GGCGTCGTCTACGCCATCAACACGATCGACTGGCCTCTTGGTGATTTCATGTGCCGGATG
ACAGGATTCATCATGAACGTTACAGTCCAGGCAACATGTCTCACGCTTACCGCCATGACA
ATCGATCGATACTTCCTGATCGTACATGCCGTACGATCACGAAACACKAGGACAACACGC
AGAGCAATACTTATCAACGTTGGCATATGGTTTTTTTCAGGCGTGTTATATGCCCCGGTA
CTGGTGTTTAACAAGACGGTGCTAGAAGGTGGATATCTGTATTGCTCTCGCGATTTCCCC
TGGGCGCAYGGYGAACTCGTATTCTACCTATTCATTCTCCTTGCMACATATGGCGTCCCG
CTGTCGGTCATCATGTTTTGCTACGTCCAGATCCTCTATCAAGTATGGCATAAGACATCC
GCCGGGACAGAGTCAGCGCAGGCCAACGCAAGGGCACTCCGCCGCAAGAAGAAGATAACA
CGCATGGTCTTCATTGTCGTCACACTCTTTGCCTTGTGCTGGGCCCCRCTGCATGCAGTC
AACCTCGGGCTCCAAGTAGCCCCTAATTTCGAGAGTGTTGTTAGCACAGAATTTTACACA
TTTTGTCTGTGTCTAGCTTACGCCAATTCCTGCGTTAATCCATTTGTTTATGCCTTTACT
ACAACCAGTTTTAAAAAATACTTCAAAAAGTTTTTCTCATCTGGCTGGAGTGGTAAGACA
CCACGCGAAAACGTGTCGGTTAGTATCAGTATGAAGACAAAAACCGAACGACTTACTACA
TCGCAAACTAGAGAAGATTCCTCAATA

>sprp
ATGGAGTACGACAGCAGTTTYGACAACTTCACCGGCAACGGAACCGAATACGATGGTCGT
CACACCAACGTCCTATCCGTCTTCGTCTTGACCCTTTTTGTCGTCATTGGTATCTTTGGA
AATTCCATCGTGATCTTTATCATCCTCAAGCACCGTGACATGCGTACCGTCACCAACTAT
TTCGTGCTGAACCTGGCCGTGACYGACATCGCCCTCCTCATCATCTGTGCGGTGCCGACT
GGCGTCGTCTACGCCATCAACACGATTGACTGGCCTCTTGGTGATTTCATGTGCCGGATG
ACAGGATTCATCATGAACGTTACAGTCCAGGCAACATGTCTAACGCTTACCGCCATGACA
ATCGATCGATACTTCYTGATCGTACATGCCGTACGATCACGAAACACTAGGACAACACGC
AGAGCAATACTGATCAACGTTGGCATATGGTTTTTTTCAGGCGTGTTATATGCCCCGGTA
CTGGTGTTTAACAAGACGGTGCTAGAAGGTGGATATCTGTATTGCTCTCGCGATTTCCCC
TGGGCRCACGGCGAACTCGTATTCTACCTTTTCATTCTCCTTGCCACATATGGCGTCCCG
CTGTCGGTCATCATGTTTTGCTACGTCCAGATCCTCTATCAAGTATGGCATAAGACATCC
GCCGGGACAGAGTCAGCGCAGGCCAACGCAAGGGCACTCCGCCGCAAGAAGAAGATAACA
CGCATGGTSTTCATTGTCGTCACACTCTTTGCCTTGTGCTGGGCCCCACTGCATGCAGTC
AACCTCGGGCTCCAAGTAGCCCCTAATTTCGAGAGTGTTGTTAGCACAGAATTTTACACA
TTTTGTCTGTGTCTAGCTTACGCCAATTCCTGCGTTAATCCATTTGTTTATGCCTTTACT
ACAACCAGTTTTAAAAAATACTTCAAAAAGTTTTTCTCATCTGGMTGGAGTGGTAAGACA
CCACGCGAAAACGTGTCGGTTAGTATCAGTATGAAGACAAAAACCGAACGACTTACTACA
TCGCAAACTAGAGAAGATTCCTCAATA

>spurp
ATGGAGTACGACAGCAGTTTCGACAACTTCACCGGCAACGGAACCGAATACGATGGTCGT
CACACCAACGTCCTATCCGTCTTCGTCTTGACCCTTTTTGTCGTCATTGGTATCTTTGGA
AATTCCATCGTGATCTTTATCATCCTCAAGCACCGTGACATGCGTACCGTCACCAACTAT
TTCGTGCTGAACCTGGCCGTGACTGACATCGCCCTCCTCATCATCTGTGCGGTGCCGACT
GGCGTCGTCTACGCCATCAACACGATTGACTGGCCTCTTGGTGATTTCATGTGCCGGATG
ACAGGATTCATCATGAACGTTACAGTCCAGGCAACATGTCTAACGCTTACCGCCATGACA
ATCGATCGATACTTCTTGATCGTACATGCCGTACGATCACGAAACACTAGGACAACACGC
AGAGCAATACTGATCAACGTTGGCATATGGTTTTTTTCAGGCGTGTTATATGCCCCGGTA
CTGGTGTTTAACAAGACGGTGCTAGAAGGTGGATATCTGTATTGCTCTCGCGATTTCCCC
TGGGCACACGGCGAACTCGTATTCTACCTTTTCATTCTCCTTGCCACATATGGCGTCCCG
CTGTCGGTCATCATGTTTTGCTACGTCCAGATCCTCTATCAAGTATGGCATAAGACATCC
GCCGGGACAGAGTCAGCGCAGGCCAACGCAAGGGCACTCCGCCGCAAGAAGAAGATAACA
CGCATGGTGTTCATTGTCGTCACACTCTTTGCCTTGTGCTGGGCCCCACTGCATGCAGTC
AACCTCGGGCTCCAAGTAGCCCCTAATTTCGAGAGTGTTGTTAGCACAGAATTTTACACA
TTTTGTCTGTGTCTAGCTTACGCCAATTCCTGCGTTAATCCATTTGTTTATGCCTTTACT
ACAACCAGTTTTAAAAAATACTTCAAAAAGTTTTTCTCATCTGGATGGAGTGGTAAGACA
CCACGCGAAAACGTGTCGGTTAGTATCAGTATGAAGACAAAAACCGAACGACTTACTACA
TCGCAAACTAGAGAAGATTCCTCAATA

>pdep
ATGGATTACGACAGCAGTTTTGACAACTTCACCGGCAACGGAACCGACAACGATAATCCT
CCCGCCCACGTCCTATCCGTCTTCGCCTTGGTCCTTTTTGTCGTTATTGGTGTCTTTGGA
AATTCCATCGTAATCTTTATCATCCTCAAGCACCGTGACATGCGTACCGTCACCAACTAT
TTCGTGCTGAACCTGGCCGTGACTGACATCGCCCTCCTTATCATCTGTGCCGTGCCGACT
GGCGCCGTCTACGCCATCAACACGATCGACTGGCCTCTTGGTGATTTCATGTGCCGGTTA
ACAGGATTCTTCATGAACGTTGCAGTCCAGGCAACATGTCTAACTCTTACCGCCATGACA
ATCGATCGATACTTCTTNATCGTGCATGCTGTACGATCACGAAACACTAGGACAACACGC
AGAGCAGTACTTATCAACGCTGGCATATGGTTTTTTTCGGGAGTGTTATATGCCCCGGTA
CTGGTGTTTAACAAGACGTTGATATTAGATGGATATCTCTATTGCTCTCGCAAATTCCCC
TGGAAGCACGGCGATTTGGTATTCTACTTATTCATTGTCCTTGCCACATATGGCGTCCCG
CTGTCGGTCATCATGTTTTGCTACGTCCAGATCCTCTATCAAGTATGGCATAAGACATCC
GCCGGGACAGAGTCAGCGCAGGCCAACGCAAGGGCACTCCGCCGCAAGAAGAAGATAACA
CGCATGGTGTTCATTGTCGTCACACTCTTTGCCTTGTGCTGGGCCCCTCTGCATGCAGTC
AACCTCGGGATCCAAGTATCCGACAGTTTCGAGATTGCTTTAAGCGCAAGATTGTACACA
TTTTGTTTGTGTCTAGCTTACGCCAATTCCTGCGTCAATCCATTTGTTTATGCCTTTACT
ACAACCAGTTTTAAAAAGTACTTCAAAAAGTTCTTCTCATCTGGGTGGAGTGGTAAGACA
CCACGCGAAAACGTGTCGGTTAGTATCAGTATGAAGACAAAAACCGAACGACTTACTACA
TCGCAAACTAAAGAAGATTCCTCAATA
