# Supplementary material for: Genome-wide signals of positive selection in strongylocentrotid sea urchins
Source: BMC Genomics. 2017 Jul 21;18:555. doi: 10.1186/s12864-017-3944-7 (PMC5521101; doi:10.1186/s12864-017-3944-7)
Supplement: Supplementary file 3 — Consensus alignment files. A compressed (gzip) tape archive (TAR) file containing 6250 consensus alignment files in FASTA format. (TGZ 14116 kb) [file 12864_2017_3944_MOESM3_ESM.tgz › SPU_022791/consensAlign.ordered.fa]

>sdro
ATGCCTGGAAGGCGTGGTGTCTTTGATAAAATTATGTCCAAGGAAGACTACATGCAGCCT
GAGCAGAAGGCTGTACCAGTCAAGCTGGCTGCTGCATCTATAAAGGACCCAGATGAACTC
ATCGAGTGTCCCTATGACAAGGTTCATCGTATACGCCTCAGTCGCTTCCCTATGCATCTC
CTCAAGTGTAGAAAGAACTATGTTGGGAGGGAGATGTACACCTGTCCCTTCAACGCATGC
CATCTGGTCCCAGCCCCTGAAGCAAGGCATCACATCGCAAACTGTCCTGACAAAGGATGT
GTAGAGAAAGACATGGTCCGTGGGTATGATATCAATAATACTTACTGCAGAGGCTACACC
AAAGTTCCATCATACCGACGATCTGAAGACTACCATCATGAGTCCTCTGAAAATTGGGAT
GAAGAGATTCAGACCGACAGATCCCGAGAGTACTGGGGCCCAGAAGGAGAAGGAGCTAAT
GGTGGGTCACAAAATCTACCACAAGCAAAAGGAAGGGGTGCTCCAAGAGCTGTCGGCCAC
ACCCGTACCCAGCAGCAGATGGAGATGAGGTTACCACGGCAACCAGCCCAGGCAGTCGCA
GCAGCTCAACAGCGCCACCAGCAGCTTCAGCAGCAGCAACATGACACCATCCCGACCCCT
GACCCCCAGGTCAACGCTGCTACAGCAGCACCTGTTCAACCGTCGGCCGTGGCTGGTTTA
GGCAGAGGTCAGGTCAAGGGTCGTGTAATGGCAGCCAATCTATGGGGTGCCTCCCAGCAG
AATCAAGCCTCACCCAAGCCTGGTGGCCTGGCACAAAGCTCTTGGGGACAACAGCAGACT
ACATCTACAGAGAACGGTAGCTCTGGTCCTCCGTCCCTTGACGATGATGACTTCCCTGCT
CTCAGTGCACAGCCTGCTCACATTGGACTAGGGCGTGGTCTTGGGAGGGGCAACATGCTC
GTCAGA

>spal
ATGCCTGGAAGGCGTGGTGTCTTCGATTCTATCATGTCCAAGGAAGACTACATGCAGCCT
GAGCAGAAGGCTGTACCAGTCAAGCTGGCTGCTGCATCTATCAAGGACCCAGATGAACTC
ATCGAGTGTCCCTATGATAAGGTCCATCGTATACGCCTCAGCCGCTTCCCTATGCATCTC
CTCAAGTGTAGAAAGAACTATGTTGGGAGGGAAATGTACACCTGTCCCTTCAACGCATGC
CATCTGGTCCCAGCCCCTGAAGCAAGGCATCACATCGCAAACTGTCCTGACAAAGGATGT
GTAGAGAAAGACATGGTCCGTGGGTATGATATGAATAATACTTACTGCAGAGGCTACACC
AAAGTTCCATCATACCGACGATCTGAAGACTACCATCATGAGTCCTCTGAAAATTGGGAT
GAAGAGATTCAGACCAACAGATCSMGAGAGTACTGGGGCCCAGAAGGAGAAGGAGCTAAT
GGTGGGTCACAAAATCTACCACAAGCRAAAGGAAGGGGTGCTCCTCGAGCTGTCGGCCAC
ACCCGTACCCAGCAGCAGATGGAGATGAGGTTACCACGGCAACCAGCCCAGGCAGTCGCA
GCAGCTCAACAGCGCCACCAGCAGCTTCAACAGCAGCAACATGACAYCATCCCGACCCCT
GACCCCCAGGTCAACGGTGCTACAGCAGCACCTGTTCAACCRTCGGCCGTGGCTGGTTTA
GGCAGAGGTCAGGTCAAGGGTCGTGTAATGGCAGCCAATCTATGGGGTGCCTCCCAGCAG
AATCAAGCCTCACCCAAGCCTGGTGGCCTGGCACAAAGCTCTTGGGGACAACAGCAGACT
TCATCTACAGAGAACGGTAGCTCTGGTCCTCCGTCCCTTGACGAGGATGACTTCCCTGCT
CTCGGTGCACAGCCTGCTCACATTGGACTAGGSCGTGGTCTYGGAAGGGGCAACATGCTC
GTCAGA

>sfra
ATGGCTGGAAGRMGTGGWGTCTTTGATTCTATCATGTCCAAGGAAGAATACATGCAGCCT
GAGCAGAAGGCTGTACCAGTCAAGCTGGCTGATGCATCTATTGAGGACCCAGATGAACTC
ATCGAATGCCCCTATAACAAGGTCCATCGTATACGCCTCGGCCGCTTCCCTATGCATCTC
CTCAAGTGTAGAAAGAACTATGTTGGGAAGGAAATGTACACCTGTCCCTTCAACGCATGC
CATTTGGTTCCAGCTCCTGAAGCAAGGCATCATATCGCTAACTGTCCTGACAAAGGATGT
GTAGAGAAACAAATGGTGGGAGGGTATGATTCGAATAATACTTACTGCAGAGGCTACACC
AAAGTTCCATCATACAGACGATCTGAGGACTACCATCATGAGCCCTCTGAAAATTGGGAT
GAAGAGATTCAGACCAACACATCCAGAGAGTACTGGGGCCCAGAAGGAGAAGGAGTTAAT
GGTGGGTCACAAAACCTACCACAAGCAAAAGGAAGGGGTGCTCCAAGAGCTGTCGGCCAC
ACCCGTCCCCAGCAGCAGGCAGAGATGAGGTTACCACGACAACCAGCCCAGGCAGTTGCA
GCAGCTCAGCAGCGCCACCAGCAGCTTCAACAGCAGCAGCACGACACCATCCCAACCCCT
GAACCCCAGGTCAACTCTGCTTCAGCAGCACCTGTTCAACCGTCAGCCGTGGCTGGTTTA
GGCAGAGGTCAGTTCAAGGGTCGCGTAATGGCAGCCAATCTATGGGGTGCCTCCCAGCAG
AATCAAGCCCTACCCAAGCCTGGTGGACTGGCACAAAGCTCTTGGGGACCACAGCAGACT
TCATCTTCAGGGAACAGTAGCTCTGGTCCTCCATCCCTTGCTGACGATGACTTCCCTCCT
CTCGGTGCACAGTCTGCTCACATTGGACTAGGGCGTGGTCTCGGAAGGGGCAACATGCTC
GTGAAA

>afraSS
ATGCCTGGAAGGCGTGGTGTCTTTGATTCTATCATGTCCAAGGAAGASTACATGCAGCCT
GAGCAGAAGGCKGTACCAGTCAAGCTGGCTGCTGCATCTATCAAGGACCCAGATGAACTC
ATTGAGTGTCCCTACGATAAGGTTCATCGTATACGCCTCRGYCGCTTCCCTATGCATCTC
CTCAAGTGTAGAAAGAACTATGTTGGGAGGGARATGTACACCTGTCCCTTCAACGCATGC
CATCTGGTYCCAGCCCCTGAAGCAAGGCATCACATCGCAAACTGTCCTGACAAAGGATGT
GTAGAGAAAGACATGGTCCGTGGGTATGATGTGAATAATACTTACTGCAGAGGCTACACC
AAAGTTCCATCATACCGACGATCTGAAGACTACCATCATGAGTCCTCTGAAAATTGGGAT
GAAGAGATTCAGACCAACAGATCCCGAGAGTACTGGGGCCCAGAAGGAGAAGGAGCTAAT
GGTGGGTCACAAAACTTACCACAAGCAAAAGGAAGGGGTGCTCCAAGAGCTGTCGGCCAC
ACCCGTACCCAGCAGCAGATGGAGATGAGGTTACCACGGCAACCAGCCCAGGCCGTCGCA
GCAGCTCAACAGCGCCACCAGCAGCTCCAACAGCAGCAACATGACACCATCTCGACCCCT
GACCCCCAGGTCAACGCTGCTACAGCAGCACCTGTTCAACCATCAGCCGTGGCTGGTTTA
GGCAGAGGTCAGGTCAAGGGTCGTGTAATGGCAGCCAATCTATGGGGTGCCTCCCAGCAG
AATCAAGCCTCACCCAAGCCTGGTGGCCTGGCACAAAGCTCTTGGGGACAACAGCAGACT
TCATCTACAGAGAACGGTAGCTCTGGTCCTCCGTCCCTTGACGATGATGACTTCCCAGCT
CTCGGTGCACAGCCTGCTCACATTGGACTAGGGCGTGGTCTCGGGAGGGGCAACATGCTC
GTCAGA

>hpul
ATGCCTGGAAGGCGTGGTGTCTTTGATTCTATCATGTCCAAGGAAGAGTACATGCAGCCT
GAGCAGAAGGCTGTACCAGTCAAGCTGGCTGCTGCTTCCATTAAGGACCCAGATGAGCTC
ATCGAGTGTCCCTATGACAAGGTCCATCGTATACGCCTCAGCCGCTTCCCTATGCATCTC
CTCAAGTGTAGAAAGAACTATGTTGGGAAGGAAATGTACACCTGTCCCTTCAACGCATGC
CATCTGGTACCAGCTCCTGAAGCAAGGCATCACATCGCAAACTGTCCTGACAAAGCATGT
GTAGAGAAAGACATGGTCCGTGGGTATGATGACAATAATACTTACTGCAGAGGCTACACC
AAAGTTCMATCATACCGACGATCTGAAGACTTCCATCATGAGTCCTCTGAAAATTGGGAT
GAAGAGATTCAGACCAACACATCCAGAGAGTACTGGGGCCCAGATGGAGAAGGAGCTAAT
GGTGGGTCACAACACCTACCACAAGCAAAAGGAAGGGGTACTCCAAGAGCTRTCGGCCAC
ACCCGTACCCAGCAGCAGATGGAGATGAGGTTACCACGACAACCAGCCCAGGCAGTTGCA
GCAGCTCAACAGCGCCACCAACAGCTTCAGCAGCAACAACATGACACTATCCCGACCCCT
GACCCCCAGGTCAATGGCGCTTCAGCAGCACCCGTTCAACCGTCAGCCGTGGCTGGTTTA
GGCAGAGGTCAGTTCAAGGGTCGTGTAATGGCAGCCAATCTATGGGGTGCCTCCCAGCAG
AATCAAGCCGCACCCAAGCCCGGTGGCCTGGCACAAAGCTCTTGGGGACAACAGCAGACT
TCATCTTCAGGGAACAGTAACTCTGGTCCTCCGTCCCTTGACGACGATGACTTCCCTGCT
CTCGGTGCACAGCCTGCTCACATTGGACTAGGGCGTGGTCTCGGAAGGGGTAACATGCTC
GTTAGA

>snud
ATGGCTGGAAGRMGTGGWGTCTTTGATTCTATCATGTCCAAGGAAGAATACATGCAGCCT
GAGCAGAAGGCTGTACCAGTCAAGCTGGCTGATGCATCTATTGAGGACCCAGATGAACTC
ATCGAGTGTCCCTATGACAAGGTCCATCGTATACGCCTCGGCCGCTTCCCTATGCATCTC
CTCAAGTGTAGAAAGAACTATGTTGGGAAGGAAATGTACACCTGTCCCTTCAACGCATGC
CATTTGGTTCCAGCTCCTGAAGCAAGACATCATATCGCTAACTGTCCTGACAAAGGATGT
GTAGAGAAAGACATGGTGCGAGGGTATGATTCGAATAATACTTACTGCAGAGGCTACACC
AAAGTTCCATCATACAGACGATCTGAGGATTACCATCATGAGTCCTCTGAAAATTGGGAT
GAAGAGATTCAGACCAACACATCCAGAGAATACTGGGGCCCAGATGGAGAAGGAGCTAAT
GGTGGGTCACAAAACTTACCACAAGCAAAAGGAAGGGGTGCTCCAAGAGCCGTCGGCCAC
ACCCGTACCCAGCAGCAGGCAGAGATGAGGTTACCACGACAACCAGCCCAGGCAGTTGCA
GCAGCTCAACAGCGCCACCAGCAGCTTCAACAGCAGCAGCACGACACCATCCCGACCCCT
GAACCCCAGGTCAATGCTGCTTCAGCAGCACCTGTTCAACCGTCAGCCGTGGCTGGTTTA
GGCAGAGGTCAGTTCAAGGGTCGTGTAATGGCAGCCAATCTATGGGGTGCCTCCCAGCAG
AATCAAGCCCTACCCAAGCCTGGTGGACTGGCACAAAGCTCTTGGGGACAACAGCAGACT
TCATCTTCAGGGAACAGTAGCTCTGGTCCTCCGTCCCTTGACGACGACGACTTCCCTCCT
CTCGGTGCACAGCCTGCTCACATTGGACTAGGGCGTGGTCTCGGAAGGGGCAACATGCTC
GTGAGA

>sintSS
ATGCCTGGAAGGCGTGGTGTCTTTGATTCTATCATGTCCAAGGAAGACTACATGCAGCCT
GAGCAGAAGGCTGTACCAGTCAAGCTGGCTGCTGCATCTATAAAGGACCCAGATGAACTC
ATCGAGTGTCCCTATGACAAGGTCCATCGTATACGCCTCAGCCGCTTCCCTATGCATCTC
CTCAAGTGTAGAAAGAACTATGTTGGGAAGGAAATGTACACCTGTCCCTTCAACGCATGC
CATCTGGTCCCAGCCCCTGAAGCAAGGCATCACATMGCAAACTGTCCTGACAAAGGATGT
GTAGAGAAAGACATGGTCCGTGGGTATGATGTGAATAATACTTACTGCAGAGGCTACACC
AAAGTTCCATCATACCGACGATCTGAAGACTACCATCATGAGTCCTCTGAAAATTGGGAT
GAAGAGATTCAGACCAACAGATCAAGAGAGTACTGGGGCCCAGAAGGAGAARGAGCTAAT
GGTGGGTCACAAAATCTACCACAAGCRAAAGGAAGGGGTGCTCCWMGAGCYGTCGGCCAC
ACCCGTACCCAGCAGCAGATGGAGATGAGGTTRCCACGGCAACCAGCCCAGGCAGTCGCR
GCAGCTCAACAGCGCCACCAGCAGCTTCAGCAGCAGCAAMRTGACACCATCCCGACCCCT
GACCCCCAGGTCAACGGTGCTACAGCAGCACCTGTTCAACCGTCGGCCGTGGCTGGTTTA
GGCAGAGGTCAGGTCAAGGGTCGTGTAATRGCAGCCAATCTATGGGGTGCCTCCCAGCAG
ACTCAAGCCTCACCMAAGCCTGGTGGCCTGGCACAAAGCTCTTGGGGACAACAGCAGACT
TCATCTACAGAGAACGGTAGCTCTGGTCCTCCGTCCCTTGACGAGGATGACTTCCCTGCT
CTCGGTGCACAGCCTGCTCACATTGGACTAGGGCGTGGTCTYGGAAGGGGCAACATGCTC
GTCAGA

>sprp
ATGCCTGGAAGGCGTGGAGTCTTTGATACTATCATGTCCAAGGAAGACTACATGCAGCCT
GAGCAGAAGGCTGTACCAGTCAAGCTGGCTGCTTCATCTATCAAGGACCCAGATGAACTC
ATTGAGTGTCCCTATGACAAGGTCCATCGTATACGTCTCAGCCGCTTCCCTATGCATCTC
CTCAAGTGTAGAAAGAACTATGTTGGGAGGGAAATGTACACCTGTCCCTTCAACGCATGC
CATCTGGTCCCAGCCCCTGAAGCAAGGCATCACATCGCAAACTGTCCTGACAAAGGATGT
GTAGAGAAAGACATGGTCCGTGGGTATGAYATGAATAATACTTACTGCAGAGGCTACACC
AAAGTTCCATCATACCGACGATCTGAAGACTACCATCATGAGTCCTCTGAAAATTGGGAT
GAAGAGATTCAGACCAACAGATCAAGAGAGTACTGGGGCCCAGAAGGAGAAGGAGCTAAT
GGTGGGTCACAAAATCTACCACAAGCAAAAGGAAGGGGTGCTCCAAGAGCTGTCGGCCAC
ACCCGTACCCAGCAGCAGATGGAGATGAGGTTACCMCGGCAACCAGCCCAGGCAGTCGCA
GCAGCTCAACAGCRCCACCAGCAATTTCAACAGCAGCAACATGACACCATCCCGACCCCT
GACCCCCAGGTCAACGGTGCTGCAGCAGCACCTGTTCAACCGTCGGCCGTGGCTGGTTTA
GGCAGAGGTCAGGTCAAGGGTCGTGTAATGGCAGCCAATCTATGGGGTGCCTCCCAGCAG
AATCAAGCCTCACCCAAGCCTGGTGGCCTGGCACAAAGCTCTTGGGGACAACAGCAGACT
TCATCTACAGAGAACRGTAGCTCTGGTCCTCCGTCCCTTGACGATGATGACTTCCCTGCT
CTCGGTGCACAGCCTGCTCACATTGGACTAGGRCGTGGTCTCGGAAGGGGCAACATGCTC
GTCAGA

>spurp
ATGCCTGGAAGGCGTGGAGTCTTTGATACTATCATGTCCAAGGAAGACTACATGCAGCCT
GAGCAGAAGGCTGTACCAGTCAAGCTGGCTGCTTCATCTATCAAGGACCCAGATGAACTC
ATTGAGTGTCCCTATGACAAGGTCCATCGTATACGTCTCAGCCGCTTCCCTATGCATCTC
CTCAAGTGTAGAAAGAACTATGTTGGGAGGGAAATGTACACCTGTCCCTTCAACGCATGC
CATCTGGTCCCAGCCCCTGAAGCAAGGCATCACATCGCAAACTGTCCTGACAAAGGATGT
GTAGAGAAAGACATGGTCCGTGGGTATGACATGAATAATACTTACTGCAGAGGCTACACC
AAAGTTCCATCATACCGACGATCTGAAGACTACCATCATGAGTCCTCTGAAAATTGGGAT
GAAGAGATTCAGACCAACAGATCAAGAGAGTACTGGGGCCCAGAAGGAGAAGGAGCTAAT
GGTGGGTCACAAAATCTACCACAAGCAAAAGGAAGGGGTGCTCCAAGAGCTGTCGGCCAC
ACCCGTACCCAGCAGCAGATGGAGATGAGGTTACCCCGGCAACCAGCCCAGGCAGTCGCA
GCAGCTCAACAGCACCACCAGCAATTTCAACAGCAGCAACATGACACCATCCCGACCCCT
GACCCCCAGGTCAACGGTGCTGCAGCAGCACCTGTTCAACCGTCGGCCGTGGCTGGTTTA
GGCAGAGGTCAGGTCAAGGGTCGTGTAATGGCAGCCAATCTATGGGGTGCCTCCCAGCAG
AATCAAGCCTCACCCAAGCCTGGTGGCCTGGCACAAAGCTCTTGGGGACAACAGCAGACT
TCATCTACAGAGAACAGTAGCTCTGGTCCTCCGTCCCTTGACGATGATGACTTCCCTGCT
CTCGGTGCACAGCCTGCTCACATTGGACTAGGGCGTGGTCTCGGAAGGGGCAACATGCTC
GTCAGA

>pdep
ATGGCTGGAAGRMGTGGWGTCTTTGATTCTATTATGTCCAAGGAAGAATACATGCAGCCT
GAGCAGAAGGCTGTACCAGTCAAGCTGGCTGATGCATCTATTGAGGACCCAGATGAACTC
ATCGAGTGTCCATATGACAAGGTCCATCGTATACGCCTCAGCCGCTTCCCTATGCATCTC
CTCAAGTGTAGAAAGAACTATGTTGGGAAGGAAATGTACACCTGTCCTTTCAACGCATGC
CATTTGGTTCCAGCTCCTGAAGCAAGGCATCATATTGCTAACTGTCCTGACAAAGGATGT
GTAGAGAAAGACATGGCRCGAGGGTATGATTCGAATAATACTTACTGCAGAGGCTACACC
AAAGTTCCATCATACAGACGATCTGAGGACTACTATCATGAGTCCTCTGAAAATTGGGAT
GAAGAGATTCAGACCAACACATCGAGAGAGTACTGGGGCCCAGAGGGAGAAGGAGCTAAT
GGTGGGTYACAAAACCTACCACAAGCAAGAGGAAGGGGTGCTCCAAGAGCTGTCGGCCAC
ACCCGTACCCAGCAGCAGGCAGAGATGAGGTTACCACGACAACCAGCCCAGGCAGTTGCA
GCAGCTCAACAGCGCCACCAGCAGCTTCAACAGCAGCAGCATNATACCNNNNTNNCCCCT
GAACCCCAGGTCAACTCTGCTTCAGCAGCACCTGTTCAACCATCAGCCGTGGCTGGTTTA
GGCAGAGGTCAGTTCAAGGGTCGTGTAATGGCAGCCAATCTATGGGGTGCCTCCCAGCAG
AATCAAGCCTCACCCAAGCCTGGTGGACTGGCACAAAGCTCTTGGGGACCACAGCAGACT
TCATCTTCAGGGAACAGTAGCTCTGGTCCTCCATCCCTTGACGACNNNGACTTCCCTCCT
CTCGATGCACAGTCTGCTCACGTTGGACTAGGGCGTGGTCTCGGAAGGGGCAACATGCTC
GTGAGA
