# Supplementary material for: Genome-wide signals of positive selection in strongylocentrotid sea urchins
Source: BMC Genomics. 2017 Jul 21;18:555. doi: 10.1186/s12864-017-3944-7 (PMC5521101; doi:10.1186/s12864-017-3944-7)
Supplement: Supplementary file 3 — Consensus alignment files. A compressed (gzip) tape archive (TAR) file containing 6250 consensus alignment files in FASTA format. (TGZ 14116 kb) [file 12864_2017_3944_MOESM3_ESM.tgz › SPU_025815/consensAlign.ordered.fa]

>sdro
GATGATCACAAGATCCCACTTGAAGAGTTGGTCGTTCGTCTGGATTCYAACGTCACCACT
GGTTTGACTCTCGCGCAAGCAGCTCATGTACTTGCCCGAGATGGACCCAACTCCTTGACC
CCACCCCCTAAGACACCGGAGTGGGTCAAGTTCTGCCAGCAATTGTTTGGTGGATTTGCC
ACCCTGTTGTGGATTGGATCTATCCTCTGTTTCCTAGCCTATGCTATCGAGGCTGCCACA
AAGGATGAACCGAGCAGTGACAACTTGTACCTGGGTATTGTGCTTGCTAGTGTTGTTATC
ATCACTGGATGTTTCTCATACTACCAAGAAGCCAAGAGTTCTAAGATCATGGAATCTTTC
AAGAATATGGTTCCTCAGGAAGCTCTTGTGCTACGTGGCGGTGAATGGCACACCATCAAT
GCTGTGAATGTCGTCCGTGGTGATGTCGTTGAGGTCAAAGGTGGCGACAGGATCCCGGCT
GATGTCAGAGTGGTGGAATCTAAGTCATTCAAGGTGGACAACTCATCTCTGACTGGAGAG
TCTGAACCTCAGTCTCGCAGCCCAGAGTTCACAAGTGATAACCCTCTGGAGACCAAGAAC
ATCGCTTTCTTCTCTACCAATGCTTCGGAAGGAACTATGCGTGGTATCGTGATCAGCACT
GGTGATAACACCGTCATGGGACGTATTGCTGGTCTAGCCTCTGGATTGGACGTCGGTGAC
ACGCCCATTGCCAAGGAGATTGAGCATTTCATCCATATCATCACTGCTGTAGCCGTCTTC
TTGGGTGTGTCCTTYTTCTTCCTGTCTTTCCCTCTTGGATACAACTGGCTTGAAGCTTGT
GTCTTCCTCATCGGTATCATCGTGGCTAATGTGCCTGAGGGTCTCCTTGCCACTGTCACT
GTATGTCTGACTTTGACTGCTAAGCGTATGGCCCACAAGAACTGTCTTGTTAAGAACCTG
GAAGCCGTCGAGACCCTTGGTAGTACCTCTACCATCTGCTCTGATAAGACTGGTACCCTA
ACTCAGAACAGGATGACCGTAGCTCACATGTGGTTTGATAACACCATCGTRGAGGCAGAC
ACAACAGAGGATCAGAGTGGTGGTCAGTTTGATAAGTCTTCACCAACCTGGATGGCCTTA
GCTCGTATTGCTTGTCTCTGCAACCGATCTGAATTCAAGGCTGGACAAGAAAATGTTCCC
ATCTTGAAGAGAGATACAACCGGAGATGCCTCTGAATCTGCCCTGGTAAAGTGCGTTGAA
CTTTGCATGTTCAATGTAACCGAGTACCGTAAGAAGAACAAGAAGGTCTGTGAGATCCCA
TTCAATTCAACCAACAAATACCAGGTTTCCATYCATGAGACYGAAGGAGATGATCGTAAC
CTGTTGGTGATGAAGGGWGCYCCTGAACGTATCCTGGACCGTTGTACTACTATCYTAATC
AAGGGCAAGGAAGTGGATATGAATGAAGAGATGCAGACTGCTTTCAACAATGCTTATCTT
GAGCTYGGAGGTCTGGGAGAACGTGTGCTGGGTTTCTGCGAGTGCTACCTGCCAGCTGAT
CAATTCCCTCTTGGCTTTGCATTTGATGCTGATGATGTGAACTTTCCTCTGGAGAAACTC
TGCTTTGTTGGACTGATGTCCATGATAGATCCTCCTCGTGCTGCTGTACCTGATGCTGTA
GGAAAGTGCCGCTCTGCTGGAATCAAGGTAATCATGGTTACTGGTGACCATCCAATCACA
GCCAAGGCTATCGCTAAGGGTGTCGGCATTATCTCTGAAGGTAACGAGACCCGTGATGAC
ATTGCTCAACGTCTTGGAATCCCTATTGAACAAGTCAACCCCAAGGATGCTAAAGCGATT
GTTGTCCACGGTACTGAGYTGAAAGACATATCCCGTGAAGATCTCGACGCCATCTTGGCT
GACCATCCTGAGATCGTCTTTGCTCGTACTTCACCTCAGCAGAAGTTGATCATTGTTGAA
GGTTGTCAGCGTGCTGGTGCCATCGTAGCTGTGACTGGTGATGGTGTCAATGATTCTCCT
GCTCTCAAGAAGGCTGATATTGGTGTTGCTATGGGTATCGCTGGGAGTGATGTCTCCAAA
CAAGCAGCTGATATGATCTTGCTCGATGATAACTTTGCCTCTATTGTTACCGGTGTTGAA
GAAGGTCGTCTGATCTTTGACAACTTGAAGAAATCGATTGCATACACTCTAACCAGTAAC
ATCCCTGAAATCAGTCCTTTCCTCATCTTCATCTTGGCTTCTATTCCTCTACCGTTGGGT
GTCGTCACCATCCTCTGTATTGATCTGGGTACTGATCTGGTACCTGCCATCTCCCTTGCC
TATGAAGAGGCTGAGTCTGATATCATGAAACGTCGCCCTCGTGATCCTCAGAATGACAAG
CTTGTCAACGAACGTCTCATCAGTGTTTCCTACGGACAAATTGGTATGATCCAAGCTTCM
GCTGGTTTCTTTGCCTACTTTGTGATCATGGGTGAGAATGGATTCCTACCCAATGATCTC
ATCATGTTGCGTAGCAAGTGGGACGACAAGGCAGTTCTGAATGTGGAGGATTCCTATGGA
CAACAATGGGGCTTCTACCARCGTAAGCAGCTTGAATACACCTGTCACACTGCTTTCTTT
GCCTCTATCGTGGTTGTACAATGGGCTGATGTGATCATCTGTAAGACACGACGTAACTCA
CTCATCCATCAAGGAATGAACAACTGGGTGTTGAACTTTGGTCTGTTCTTTGAGACTGCT
CTTGCTGCKTTCCTGTCCTACTGCCCAGGCCTTGAGAATGGTCTTCGTATGTACCCACTC
AGGATCGGATGGTGGTTTGTTGCTTTCCCATTCTCTCTTCTCATCTTTGTCTATGATGAG
TGTCGTCGCTTCATCCTCCGTCATAACCCTGGTGGRTGGGTTGAGCTGGAGACATACTAC

>spal
GATGATCACAAGATCCCACTTGAAGAGTTGGTCGTTCGTCTGGATTCCAACGTCACCACT
GGTTTGACTGTCGCGCAGGCGGCTCATGTGCTTGCCCGAGATGGACCCAACTCCTTGACC
CCACCCCCTAAGACRCCGGAGTGGATCAAGTTCTGCCAGCAATTGTTTGGTGGATTTGCC
ACCCTGTTGTGGATTGGATCTATCCTCTGTTTCCTAGCCTATGCTATCGAGGCTGCCACA
AAGGATGAACCGAGCAGTGACAACTTGTACCTGGGTATTGTGCTTGCTAGTGTTGTTATC
ATCACTGGATGTTTCTCWTACTACCAAGAAGCMAAGAGTTCTAAGATCATGGAATCWTTC
AAGAACATGGTTCCTCAGGAAGCCCTTGTGTTACGTGGCGGTGAATGGCACTCCATCAAT
GCTGTGAATGTCGTCCGTGGTGATGTCGTTGAGGTCAAAGGTGGCGACAGGATCCCTGCT
GATGTCAGAGTGGTGGAATCYAAGTCATTCAAGGTGGACAACTCRTCTCTGACTGGAGAG
TCTGAACCTCAGTCTCGTAGCCCAGAGTTCACAAGTGATAACCCTCTGGAGACCAAGAAC
ATCGCWTTCTTCTCTACCAATGCTTCGGAAGGAACTATGCGTGGTATCGTCATCAGCACT
GGTGATAACACCGTCATGGGACGTATTGCTGGTCTAGCCTCTGGATTGGACGTCGGTGAC
ACACCCATCGCCAAGGAGATTGAGCATTTCATCCATATCATCACTGCTGTAGCCGTCTTC
TTGGGCGTATCATTCTTCTTCCTGTCTTTCCCTCTTGGATACAACTGGCTTGAAGCTTGT
GTCTTCCTCATCGGAATCATCGTGGCTAACGTGCCTGAGGGTCTTCTRGCCACTGTCACT
GTATGTCTGACSTTGACYGCTAAGCGTATGGCCCACAAGAACTGTCTTGTRAAGAACCTK
GARGCCGTCGAGACCCTTGGTAGTACCTCYACYATCTGCTCTGATAAGACTGGTACCCTA
ACTCARAACAGGATGACCGTAGCTCACATGTGGTTTGATAACACCATCGTAGAGGCAGAC
ACAACAGAGGATCAGAGTGGTGGTCAATTTGACAAGTCTTCACCAACCTGGATGGCCTTA
GCTCGTATTGCTTGTCTCTGCAACCGATCTGAATTCAAGGCTGGACAAGAAAATGTTCCT
ATCCTAAAGAGAGATACAACCGGAGATGCCTCTGAATCTGCCCTGGTAAAGTGCGTTGAA
CTTTGCATGTTCAATGTAACCGAGTACCGTAAGAAGAACAAGAAGGTCTGTGAGATCCCG
TTCAATTCCACCAAYAAATACCAGGTTTCCATYCATGAGACYGAAGGAGATGATCGTAAC
CTGTTGGTSATGAAGGGWGCTCCTGAACGTATCYTGGACCGTTGYACTACTATCTTAATC
AAGGGCAAGGAAGTGGATATGAATGAAGAGATGCAGACTGCTTTCAACAATGCTTATCTT
GAGCTYGGAGGTCTGGGAGAACGTGTGCTGGGTTTCTGCGAGTGCTACCTGCCAGCTGAT
CAATTCCCTCTTGGCTTTGCATTTGATGCTGATGATGTGAACTTTCCTCTGGAGAAACTC
TGCTTTGTTGGACTGATGTCCATGATAGATCCTCCTCGTGCTGCTGTACCTGATGCTGTA
GGAAAGTGCCGCTCTGCTGGAATCAAGGTAATCATGGTTACTGGTGACCATCCAATCACA
GCCAAGGCTATCGCTAAGGGTGTCGGCATTATCTCTGAAGGTAACGAGACCCGTGATGAC
ATTGCTCAACGTCTTGGAATCCCTATTGAASAAGTCAACCCCAAGGATGCTAAAGCGATT
GTTGTCCACGGTACTGAGCTGAAAGACATATCCCGTGAAGATCTCGACGCCATCTTGGCT
GACCATCCTGAGATCGTCTTTGCTCGTACTTCACCTCAGCAGAAGTTGATCATTGTTGAA
GGTTGTCAGCGTGCTGGTGCCATCGTAGCTGTGACTGGTGATGGTGTCAATGATTCTCCT
GCTCTCAAGAAGGCTGATATTGGTGTTGCTATGGGTATCGCTGGGAGTGATGTCTCCAAA
CAAGCAGCTGATATGATCTTGCTCGATGATAACTTTGCCTCTATTGTTACCGGTGTTGAA
GAAGGTCGTCTGATCTTTGACAACTTGAAGAARTCGATTGCATACACACTAACCAGTAAC
ATCCCAGAGATCAGTCCTTTCCTTATCTTCATCTTGGCTTCTATYCCTCTACCRTTGGGT
GTCGTCACCATCCTCTGTATYGATCTGGGTACTGATCTGGTACCTGCCATCTCCCTTGCC
TATGAAGAGGCYGAGTCTGATATCATGAAACGTCGMCCTCGTGATCCTCAGAATGACAAG
CTTGTCAACGAACGTCTCATCAGTGTTTCCTACGGACAAATTGGTATGATCCAAGCTTCM
GCTGGTTTCTTTGCCTACTTTGTGATCATGGGTGAGAATGGATTCCTACCCAATGATCTC
ATCATGTTRCGTAGCAAGTGGGACGACAAGGCAGTTCTYAATGTGGAGGATTCCTAYGGA
CAACAATGGGGCTTCTACCAGCGTAAGCAGCTTGAATACACCTGTCACACTGCTTTCTTT
GCCTCTATCGTGGTTGTACAATGGGCTGATGTCATCATCTGTAAGACACGACGTAACTCA
CTCATCCATCAAGGAATGAACAACTGGGTGTTGAACTTTGGTTTGTTCTTTGAGACTGCT
CTRGCTGCKTTCCTGTCCTACTGCCCTGGSCTTGAGAATGGTCTTCGTATGTACCCACTS
AGGATYGGATGGTGGTTYGTTGCTTTCCCATTCTCTCTACTCATCTTCGTCTATGATGAG
TGTCGTCGCTTCATYCTCCGTCATAACCCTGGTGGATGGGTTGAGCTGGAGACATACTAY

>sfra
GATGATCACAAGATCCCACTTGAAGAATTGGTTGTTCGTCTGAATTCCAACGTGACCAAT
GGTTTGACTGTCCAGCAGGCAGCCACTGTACTTGCYCGAGATGGACCCAATTCTTTGACC
CCACCCCCTAAGACTCCAGAATGGGTCAAGTTCTGCCTGCAATTGTTTGGTGGATTTGCC
ACCCTGTTGTGGATCGGATCTATCCTCTGTTTCATAGCCTATGCCATCGAGGTAGGCACA
AAGGATGAACCAAGCAGCGACAACTTGTACCTGGGTATTGTGCTTGCTAGTGTTGTTATC
ATCACTGGATGTTTCTCCTACTATCAAGAAGCCAAGAGTTCTAAGATCATGGAATCTTTC
AAGAACATGGTTCCTCAGGAAGCCCTTGTGCTACGTGGCGGTGAATGGCACTCCATCAAT
GCTATTAATGTYGTTCGCGGTGATGTCGTTGAAGTGAAAGGTGGCGACAGGATCCCGGCT
GACATCAGAGTTGTYGAATCCAAGTCATTCAAGGTGGACAACTCGTCTCTGACTGGAGAG
TCTGAACCTCAGTCTCGTAGCCCAGACTTCACAAGTGATAACCCTCTGGAGACCAAGAAC
ATCGCATTCTTCTCTACCAATGCTTCGGAAGGAACCTGCCGTGGTRTCGTCATCAGCACT
GGTGATAACACCGTCATGGGACGTATTGCTGGTCTGGCCTCTGGATTGGACGTCGGTGAC
ACGCCCATCGCCAAGGAGATTGAGCATTTCATCCACATCATCACTGCTGTAGCTGTGTTC
TTGGGTGTAACCTTCTTCTTCCTGTCTTTCACACTTGGATACACCTTGGTTGAAGCTTGT
GTGTTCCTCATCGGTATCATCGTGGCTAATGTACCTGAGGGTCTTCTAGCCACTGTCACT
GTATGTCTGACCTTGACTGCTAAGCGTATGGCCCACAAGAACTGTCTTGTAAAGAACCTG
GAGGCCGTAGAGACCCTTGGTAGTACCTCCACTATCTGCTCTGATAAGACTGGTACCCTA
ACACAGAACAGGATGACTGTTGCTCATATGTGGTTTGATAACACCATCGTAGAGGCTGAC
ACCACAGAGGATCAGAGTGGTGGTCAGTTTGACAAGTCTTCACCAACTTGGATGGCCCTA
GCTCGTATTGCTTGTCTCTGCAACCGATCGGAATTCAAGGCTGGACAAGAAAATGTTCCC
ATCCTAAAGAGAGATACGACTGGAGATGCCTCAGAATCTGCCCTGGTAAAGTGCGTTGAA
CTTTGCATGTTCAATGTAACCGAGTACCGTAAGAAGAACAAGAAGGTCTGTGAGATCCCA
TTCAATTCAACCAACAAATACCAGGTTTCCATCCATGAAACCGAAGGAGATGATCGTAAC
CTGTTGGTCATGAAGGGTGCTCCTGAACGTATCTTGGATCGCTGTACAACTATCTTAGTC
AAGGGCAAGGAAGAAAATATGAATGAAGAGATGCAGACTGCTTTCAACAATGCTTATCTT
GAGCTCGGTGGTCTTGGAGAACGTGTTCTGGGTTTCTGCCAGTGCTACCTGCCCGCTGAT
CAATTCCCTCTTGGCTTTGCATTTGATGCTGATGACGTGAACTTTCCCCTGGAGAAACTT
TGCTTTGTTGGTCTGATGTCCATGATAGATCCTCCTCGTGCTGCTGTACCTGATGCTGTA
GGAAAGTGCCGTTCTGCTGGAATCAAGGTAATCATGGTTACTGGTGACCATCCAATCACA
GCTAAGGCCATCGCTAAGGGTGTCGGCATTATTTCTGAAGGTAACGAGACTCGTGATGAC
ATTGCTCAACGTTTGGGAATACCTATTGAACAAGTCAACCCCAAGGATGCTAAAGCGATT
GTTGTCCATGGTTCTGAACTGAAAGACATAGCCCGTGAAGATCTAGATGCTATCTTGGCG
GACCATCCTGAGATTGTCTTTGCTCGTACTTCACCTCAGCAGAAGTTGATCATTGTTGAA
GGTTGTCAGCGTGCTGGTGCCATCGTAGCTGTGACTGGTGATGGTGTTAATGATTCTCCT
GCTTTAAAGAAAGCTGATATTGGTGTTGCTATGGGTATCGCTGGGAGTGATGTCAGCAAA
CAAGCAGCTGATATGATCTTGCTCGATGACAACTTTGCCTCTATCGTTACTGGAGTTGAA
GAAGGTCGTCTGATCTTTGACAACTTGAAGAAATCCATTGCATACACTCTAACCAGTAAC
ATCCCTGAGATCAGTCCTTTCCTGATCTTCATCTTGGCTTCTATCCCTCTACCTCTGGGT
GTCGTCACCATCCTCTGTATCGATCTGGGTACTGATCTGGTTCCTGCCATCTCCCTTGCT
TATGAAGAGGCYGAGTCTGACATCATGAAACGTCGCCCCCGTGATCCTCAGAATGACAAG
CTTGTGAACGAGCGTCTCATCAGTGTATCTTACGGACAAATTGGTATGATCCAAGCTTCA
GCTGGTTTCTTTGCCTACTTTGTGATCATGGGTGAGAATGGTTTCCTACCAAATGATCTG
ATCATGTTACGTAGCAGGTGGGACAACAAGGCCATTCTTAATGTGGAGGATTCnnnnnnn
nnnnnnnnnGGCTTCTACCAACGTAAGCAGCTGGAGTATACATGTCACACCGCTTTCTTY
GCATCTATCGTGGTAGTACAATGGGCTGATGTGATCATCTGTAAGACACGACGTAACTCA
CTCATCCATCAAGGAATGAACAACTGGGTGTTGAACTTTGGTCTGTTCTTTGAGACTGCT
CTGGCTGCTTTCCTGTCCTACTGCCCTGGCCTGGAGAATGGTCTTCGTATGTACCCACTC
AGAATTGGATGGTGGTTCGTTGCTTTCCCATTCTCTCTTCTCATCTTCGTTTATGACGAG
TGTCGTCGTTTCATCCTCCGTCATAACCCTGGTGGATGGGTCGAACAGGAGACCTACTAC

>afraSS
GATGATCACAAGATCTCACTTGAAGATTTGGTCGCTCGTCTGGATTCCAACATCACCAAT
GGTTTGTCTGTCCAGCAAGCAGCTCATGTGCTTGCCCGAGATGGACCCAACTCCTTGACC
CCACCTCCTAAGACACCGGAGTGGGTCAAGTTCTGCCAGCAGTTGTTTGGTGGATTTGCG
ACCCTGTTGTGGATTGGATCTATCCTCTGTTTCCTAGCCTATGCTATCGAGGCTGCCACA
AAGGATGAACCGAGCAGTGACAACTTGTACCTGGGTATTGTGCTTGCTAGTGTTGTCATC
ATCACTGGATGTTTCTCCTACTACCAAGAAGCCAAGAGTTCTAAGATCATGGAATCTTTC
AAGAACATGGTTCCTCAGGAAGCCCTTGTGCTACGTGGCGGTGAATGGCACTCCATCAAT
GCTGTGAATGTCGTCCGTGGTGATGTCGTTGAGGTCAAAGGTGGCGACAGGATCCCGGCT
GATGTTAGAGTGGTGGAATCCAAGTCATTCAAGGTGGACAACTCATCTCTGACCGGAGAG
TCTGAACCTCAGTCTCGTAGCCCAGAGTTCACAAGTGATAACCCTCTGGAGACCAAGAAC
ATCGCTTTCTTCTCTACCAATGCTTCAGAAGGAACTATGCGTGGTATCGTCATCAGCACT
GGTGATAACACCGTCATGGGACGTATTGCTGGTCTAGCCTCTGGATTGGACGTCGGTGAC
ACACCCATCGCCAAGGAGATTGAGCATTTCATCCATATCATCACTGCTGTAGCTGTGTTC
TTGGGTGTATCATTCTTCTTCCTGTCTTTCCCTCTTGGATACAACTGGCTTGAAGCTTGT
GTCTTCCTCATTGGAATCATCGTGGCTAACGTGCCTGAGGGTCTTCTGGCCACTGTCACT
GTATGTCTGACCTTGACTGCTAAGCGTATGGCCCACAAGAACTGTCTTGTGAAGAACCTT
GAGGCCGTCGAGACCCTTGGTAGTACCTCTACCATCTGCTCTGATAAGACTGGTACCCTA
ACTCAGAACAGGATGACCGTAGCTCACATGTGGTTTGATAACACCATCGTAGAGGCAGAC
ACAACAGAGGATCAGAGTGGTGGTCAATTTGACAAGTCTTCACCAACCTGGATGGCCTTA
GCTCGTATTGCTTGTCTCTGCAACCGATCTGAATTCAAGGCTGGACAAGAAAATGTTCCC
ATCCTAAAGAGAGATACTACCGGAGATGCCTCTGAATCTGCCCTGGTAAAGTGCGTTGAA
CTTTGTATGTTCAATGTAACCGAGTACCGTAAGAAGAACAAGAAGGTCTGTGAGATCCCA
TTCAATTCCACCAACAAATACCAGGTTTCCATTCATGAGACCGAAGGAGATGATCGTAAC
CTGTTGGTSATGAAGGGWGCYCCTGAACGTATCTTGGACCGTTGTACTACTATCYTAMTC
AAGGGCAAGGAAATAGATATGAATGAAGAGATGCAGACTGCTTTCAACAATGCTTATCTT
GAGCTCGGAGGTCTGGGAGAACGTGTGCTGGGTTTCTGCCAGTGCTACATGCCAGCTGAT
CAATTCCCTCTTGGCTTTGCATTTGATGCTGATGATGTGAACTTTCCTCTGGAGAAACTC
TGCTTTGTTGGACTGATGTCCATGATAGATCCTCCTCGTGCTGCTGTACCTGATGCTGTA
GGAAAGTGCCGCTCTGCTGGAATCAAGGTAATCATGGTTACTGGTGACCATCCAATCACA
GCCAAGGCTATCGCTAAGGGTGTCGGCATTATCTCTGAAGGTAATGAGACCCGTGATGAC
ATTGCTCAACGTCTTGGAATCCCTATTGAACAAGTCAACCCCAAGGATGCTAAAGCGATT
GTTGTCCACGGTACTGAGCTGAAAGACATATCCCGTGAAGATCTCGACGCCATCTTGGCT
GACCATCCTGAGATCGTCTTTGCTCGTACTTCACCTCAGCAGAAGTTGATCATTGTTGAA
GGTTGTCAGCGTGCTGGTGCCATCGTAGCCGTGACCGGTGATGGTGTTAATGATTCTCCT
GCTCTGAAGAAGGCTGATATTGGTGTTGCTATGGGGATCGCTGGGAGTGATGTCTCCAAA
CAAGCAGCTGATATGATCTTGCTCGATGATAACTTTGCATCTATTGTGACCGGTGTTGAA
GAAGGTCGTCTGATCTTTGACAACTTGAAGAAGTCCATTGCATACACACTAACCAGTAAC
ATCCCAGAGATCAGTCCTTTCCTTATCTTCATCTTGGCTTCTATCCCTCTACCATTGGGT
GTCGTCACCATCCTCTGTATCGATCTGGGTACTGATCTGGTTCCTGCCATCTCCCTTGCC
TATGAAGAGGCTGAGTCTGATATCATGAAACGTCGCCCCCGTGATCCTCAGAATGACAAG
CTTGTCAACGAGCGTCTCATCAGTGTATCATATGGACAAATTGGTATGATCCAAGCTTCA
GCTGGTTTCTTTGCCTACTTTGTGATCATGGGTGAGAATGGTTTCCTCCCCAATGATCTC
ATCATGTTGCGTAGCCGATGGGACGACAAAGCCGTGCTCAATGTGGAGGATTCCTATGGA
CAACAATGGGGCTTCTACCAACGTAAGCAGCTTGAATACACCTGTCACACTGCTTTCTTT
GCCTCTATCGTGGTTGTACAATGGGCTGATGTGATCATCTGTAAGACACGACGTAACTCA
CTCATCCATCAAGGAATGAACAACTGGGTGTTGAACTTTGGTTTGTTCTTTGAGACTGCT
CTAGCTGCTTTCCTGTCCTACTGCCCTGGCCTTGAGAATGGTCTTCGTATGTACCCACTC
AGGATTGGATGGTGGTTCGTTGCTTTCCCATTCTCTCTTCTCATCTTCGTCTATGATGAG
TGTCGTCGCTTCATCCTCCGTCATAACCCTGGTGGATGGGTTGAGCTGGAGACATACTAC

>hpul
GATGATCACAAGATCTCACTTGAAGATTTGGTCGCTCGTCTGGATTCCAACATCACCACT
GGTTTGACTGTAGCGCAAGCAGCTCATGTGCTCGCCCGAGATGGACCCAATTCCTTGACC
CCACCTCCTAAGACGCCGGAGTGGATAAAGTTCTGCCAGCAATTGTTTGGTGGATTTGCA
ACCCTGTTGTGGATGGGATCTATCCTCTGTTTCCTRGCCTATACYATCGAGGCTGCCACA
AAGGATGAACCCAACAGTGACAACTTGTACCTGGGTATTGTGCTTGCTAGTGTTGTCATC
ATCACTGGATGTTTCTCMTACTAYCAAGAAGCTAAGAGTTCTAAGATCATGGAATCTTTC
AAGAACATGGTTCCTCAGGAAGCCCTTGTGCTACGTGCCGGTGAATGGCACTCTATCAAT
GCYGTGAATGTCGTCCGTGGTGATATCGTTGAGGTCAAAGGTGGCGACAGGATCCCGGCT
GATATCAGAGTGGTGGAATCAAAGTCATTCAAGGTGGACAACTCATCTCTGACTGGAGAG
TCTGAACCTCAGTCTCGCAGCCCAGAATTCACAAGTGATAACCCTCTGGAGACCAAGAAC
ATCGCATTCTTCTCTACCAATGCTTCGGAAGGAACTTGCCGTGGTATCGTCATCAGCACT
GGTGATAACACCGTCATGGGACGTATTGCTGGTCTAGCCTCTGGATTGGACGTTGGTGAC
ACGCCCATCGCCAAGGAGATCGAGCATTTCATCCACATCATCACAGCTGTAGCCGTYTTC
TTGGGTGTATCTTTCTTCTTCCTGTCTTTCCCTCTTGGATACACCTGGCTTGAAGCTTGT
GTTTTCCTCATTGGAATCATTGTGGCTAATGTGCCTGAGGGTCTCCTGGCCACTGTCACT
GTATGTCTGACCTTGACTGCTAAGCGTATGGCTCACAAGAACTGTCTTGTGAAGAACCTT
GAGGCCGTAGAGACCCTTGGTAGTACCTCCACTATCTGCTCTGATAAGACTGGTACCCTA
ACTCAGAACAGGATGACCGTAGCTCACATGTGGTTTGATAACACCATCGTAGAGGCAGAC
ACAACAGAGGATCAGAGTGGTGGTCAATTTGACAAGTCTTCACCAACCTGGATGGCCYTA
GCTCGTATTGCTTGTCTCTGCAACCGATCTGAATTCAAGGCTGGACAAGAAAATGTYCCC
ATCCTAAAGAGAGATACTACTGGAGATGCCTCTGAATCAGCCYTGGTAAAGTGCGTTGAA
CTKTGTATGTTCAATGTAACGGAGTACCGTAAGAAGAACAAGAAGGTCTGTGAGATCCCA
TTCAATTCCACCAACAAATACCAGGTTTCCATCCATGAGACCGAAGGAGATGATCGTAAC
CTGTTGGTGATGAAGGGAGCTCCTGAACGTATCCTGGACCGTTGTACAACTATCTTAATC
AAGGGCAAGGAAGTAGATATGAATGAYGAAATGCAGACTGCTTTCAACAATGCTTATCTG
GAGCTKGGTGGTCTGGGAGAACGTGTTCTGGGTTTCTGCCATTGCTACCTGCCAGCTGAT
CAATTCCCTCTTGGCTTTGCATTTGATGCTGATGAGGTGAACTTTCCTCTGGAGAAACTC
TGCTTTGTTGGTCTGATGTCCATGATAGATCCTCCCCGTGCTGCTGTACCTGATGCTGTT
GGAAAGTGCCGCTCTGCTGGAATCAAGGTAATCATGGTTACTGGTGACCATCCAATCACA
GCTAAGGCTATCGCTAAGGGTGTCGGCATTATTTCTGAAGGTAACGAGACCCGTGATGAC
ATTGCTCAACGYCTTGGAATCCCTATTGAACAAGTCAACCCCAAGGATGCAAAAGCGATT
GTTGTCCACGGTTCTGAGCTGAAAGACATAGCCCGTGAAGATCTTGATGCTATCTTGGCT
GACCATCCTGAGATCGTCTTTGCTCGTACTTCACCTCAGCAGAAGTTGATCATTGTTGAA
GGTTGTCAGCGTGCTGGTGCCATCGTAGCTGTGACCGGTGATGGTGTTAATGACTCTCCA
GCTCTGAAGAAGGCTGATATTGGTGTTGCTATGGGTATYGCTGGCAGTGATGTCAGCAAA
CAAGCAGCTGATATGATCTTGCTCGATGATAACTTTGCCTCCATTGTTACCGGTGTTGAA
GAAGGTCGTCTGATCTTTGACAACTTGAAGAAGTCCATTGCRTACACTCTAACCAGTAAC
ATCCCTGAGATCAGTCCGTTCCTTATCTTCATCTTGGCTTCTATCCCTCTACCGTTGGGT
GTCGTTACAATCCTCTGTATCGATCTGGGTACTGATCTGGTACCTGCCATCTCCCTTGCT
TATGAAGAGGCCGAGTCTGATATCATGAAACGTCGCCCTCGTGACCCTCAGAATGACAAG
CTTGTCAACGAGCGTCTCATCAGTGTATCCTATGGACAAATTGGTATGATCCAAGCTTCA
GCTGGTTTCTTTGCCTACTTTGTGATCATGGGTGAGAATGGTTTCCTACCCAATGATCTG
ATCATGTTACGTAGCAGGTGGGACGACAAAGCCGTTCTGAATGTGGAGGATTCCTATGGC
CAACAATGGGGGTACACCCAACGTAAGCAGCTGGAATACACCTGTCACACTGCTTTCTTT
GCCTCTATTGTGGTGGTACAATGGGCTGATGTCATCATTTGTAAGACACGACGTAACTCA
CTGATCCATCAAGGAATGAACAACTGGGTGTTGAACTTTGGTCTGTTCTTTGAGACTGCT
CTGGCTGCTTTCCTGTCCTACTGTCCTGGCCTTGAAAATGGTCTTCGTATGTACCCACTC
AGGATCGGATGGTGGTTCGTTGCTTTCCCATTCTCTCTTCTCATCTTCGTCTATGATGAG
TGTCGTCGCTTCATCCTCCGTCACAACCCTGGTGGATGGGTCGAGCTGGAAACCTACTAC

>snud
GATGATCACAAGATCCCACTGGAAGATTTGGTTGTCCGTCTnnnnnnnnnnnnnnnnnnn
GGTTTGACTGTCCAGCAGGCAGCCACTGTACTTGCCCGAGATGGACCCAATTCTTTGACC
CCACCCCCTAAGACTCCAGAATGGGTCAAGTTCTGCCTGCAATTGTTTGGTGGATTTGCC
ACCCTGTTGTGGATCGGATCTATCCTCTGTTTCATAGCCTATGCCATCGAAGTAGGCACA
AAGGATGAACCAAGCAGCGACAACTTGTACCTGGGTATTGTGCTTGCTAGTGTTGTCATC
ATCACTGGATGTTTCTCCTACTATCAAGAAGCCAAGAGTTCTAAGATCATGGAATCTTTC
AAGAACATGGTTCCTCAGGAAGCMCTTGTGCTACGTGGCGGTGAATGGCACTCCATCAAT
GCTATTAATGTCGTTCGCGGTGATGTCGTTGAAGTGAAAGGTGGCGACAGGATCCCGGCT
GACATCAGAGTTGTTGAATCCAAGTCATTCAAGGTGGACAACTCGTCTCTGACTGGAGAG
TCTGAACCTCAGTCTCGTAGCCCAGAATTCACAAGTGATAACCCTCTGGAGACCAGGAAC
ATCGCATTCTTCTCCACCAATGCTTCGGAAGGAACTTGCCGTGGTATCGTCATCAGCACT
GGTGATAACACCGTCATGGGACGTATTGCTGGTCTGGCCTCTGGATTGGACGTCGGTGAC
ACACCCATCGCCAAGGAGATTGAGCATTTCATCCACATCATCACTGCTGTAGCTGTGTTC
TTGGGTGTAACCTTCTTCTTCCTGTCTTTCACACTTGGATACACCTTGGTTGAAGCTTGT
GTGTTCCTCATCGGTATCATCGTGGCTAATGTACCTGAGGGTCTTCTAGCCACTGTCACT
GTATGTCTGACCTTGACTGCTAAGCGTATGGCCCACAAGAACTGTCTTGTAAAGAACCTG
GAGGCCGTAGAGACCCTTGGTAGTACCTCCACTATCTGCTCTGATAAGACTGGTACCCTA
ACACAGAACAGGATGACTGTTGCTCATATGTGGTTTGATAACACCATCGTAGAGGCTGAC
ACCACAGAGGATCAGAGTGGTGGTCAGTTTGACAAGTCTTCACCAACTTGGATGGCCCTA
GCTCGTATTGCTTGTCTCTGCAACCGATCGGAATTTAAGGCTGGACAAGAAAATGTTCCC
ATCCTAAAGAGAGATACGACTGGAGATGCCTCAGAATCTGCCCTGGTAAAGTGCGTTGAA
CTTTGCATGTTCAATGTAACCGAATACCGTAAGAAGAACAAGAAGGTCTGTGAGATCCCA
TTCAATTCGACCAACAAATACCAGGTTTCCATCCATGAAACCGAAGGAGATGATCGTAAC
CTGTTGGTCATGAAGGGTGCTCCTGAACGTATCTTGGATCGCTGTACAACTATCTTAATC
AAGGGCAAGGAAGAAAGTCTGAATGAAGAGATGCAGACTGCTTTCAACAATGCTTATCTT
GAGCTCGGTGGTCTCGGAGAACGTGTTCTGGGTTTCTGCCACTGCTACCTGCCCGCTGAT
CAATTCCCTCTTGGCTTTGCATTTGATGCTGATGATGTGAACTTTCCCCTGGAGAAACTT
TGCTTTGTTGGTCTGATGTCCATGATAGATCCTCCTCGTGCTGCTGTACCTGATGCTGTA
GGAAAGTGCCGCTCTGCTGGAATCAAGGTAATCATGGTTACTGGTGACCATCCAATCACA
GCTAAGGCTATCGCTAAGGGTGTCGGCATTATTTCTGAAGGTAACGAGACTCGTGATGAC
ATTGCTCAACGTTTGGGAATACCTATTGAACAAGTCAACCCCAAGGATGCTAAAGCGATT
GTTGTCCATGGTTCTGAACTGAAAGACATAGCCCGTGAAGATCTAGATGCTATCTTGGCG
GACCATCCTGAGATTGTCTTTGCTCGTACTTCACCTCAGCAGAAGTTGATCATTGTTGAA
GGTTGTCAGCGTGCTGGTGCCATCGTAGCCGTGACCGGTGATGGTGTTAATGATTCTCCA
GCTCTGAAGAAAGCTGATATTGGTGTTGCTATGGGTATCGCCGGGAGTGATGTCAGCAAA
CAAGCAGCTGATATGATCTTGCTCGATGACAACTTTGCCTCCATTGTTACTGGTGTTGAA
GAAGGTCGTCTGATCTTTGACAACTTGAAGAAATCCATTGCATACACTCTAACCAGTAAC
ATCCCTGAGATCAGTCCTTTCCTGATCTTCATCTTGGCTTCTATCCCTCTACCTCTGGGT
GTCGTCACCATCCTCTGTATCGATCTGGGTACCGATCTGGTTCCTGCCATCTCCCTTGCT
TATGAAGAGGCYGAGTCTGACATCATGAAACGTCGCCCCCGTGATCCTCAGAATGACAAG
CTTGTGAACGAGCGTCTCATCAGTGTATCTTATGGACAAATTGGTATGATCCAAGCTTCA
GCTGGTTTCTTTGCCTACTTTGTGATCATGGGTGAGAATGGTTTCCTACCAAATGATCTG
ATCATGTTACGTAGCAGGTGGGACAACAAGGCCATTCTTAATGTGGAGGATTCATACGGC
CAACNNnnnGGCTTCTCCCAACGTAAGCAGCTGGAGTATACGTGTCACACCGCTTTCTTT
GCATCTATCGTGGTAGTACAATGGGCTGATGTGATCATCTGTAAGACACGACGTAACTCA
CTCATCCATCAAGGAATGAACAACTGGGTGTTGAACTTTGGTCTGTTCTTTGAGACTGCT
CTGGCTGCTTTCCTATCCTACTGCCCTGGCCTGGAGAATGGTCTTCGTATGTACCCACTC
AGGATTGGATGGTGGTTCGTTGCTTTCCCATTCTCACTTCTCATCTTCGTTTATGACGAG
TGTCGTCGTTTCATCCTCCGTCATAACCCTGGTGGATGGGTGGAACAGGAGACCTACTAC

>sintSS
GATGACCACAAGATCCCACTTGAAGATTTGGTTGCTCGTCTTGATTCCAACATCACCACT
GGTTTGACTGTYGCGCAAGCAGCTCATGTGCTTGCCCGAGATGGACCCAACTCCTTGACY
CCACCCCCTAAGACACCGGAGTGGGTCAAGTTCTGCCAGCAATTGTTTGGTGGATTYGCC
ACCCTGTTGTGGATTGGATCGATCCTCTGTTTCCTAGCCTATGCTATCGAGGCTGCCACA
AAGGATGAACCGAGCAGTGACAACTTGTACCTGGGTATTGTGCTTGCTAGTGTTGTCATC
ATCACTGGATGYTTCTCCTACTACCAAGAAGCCAAGAGTTCTAAGATCATGGAATCTTTC
AAGAACATGGTTCCTCAGGAAGCCCTTGTGTTACGTGGCGGTGAATGGCACTCCATCAAT
GCTGTGAATGTCGTCCGTGGTGATGTCGTTGAGGTCAAAGGTGGCGACAGGATCCCGGCT
GATGTCAGAGTGGTGGAATCTAAGTCATTCAAGGTTGACAACTCATCTCTGACYGGAGAG
TCTGAACCTCAGTCTCGCAGCCCTGAATTCACAAGTGATAACCCTCTGGAGACCAAGAAC
ATCGCATTCTTCTCTACCAATGCTTCYGAAGGAACTTGCCGTGGTATCGTCATCAGCACT
GGTGATAACACCGTCATGGGACGTATTGCTGGTCTGGCCTCTGGATTGGACGTCGGTGAC
ACGCCCATTGCTAAGGAGATTGAGCATTTCATCCACATCATCACTGCTGTAGCCGTCTTC
TTGGGTGTGTCCTTCTTCTTCCTCTCTTTCCCTCTTGGATACAACTGGCTTGAAGCTTGT
GTTTTCCTCATTGGAATCATCGTGGCTAATGTGCCTGAGGGTCTCCTGGCCACTGTYACT
GTATGTCTGACGTTGACTGCTAAGCGTATGGCCCACAAGAACTGTCTTGTTAAGAACCTG
GAAGCCGTAGAGACCCTTGGTAGTACCTCCACTATCTGCTCTGATAAGACTGGTACCCTA
ACTCAGAAYAGGATGACCGTAGCTCACATGTGGTTTGATAACACCATCGTAGAGGCAGAC
ACAACAGAGGATCAGAGTGGTGGTCAGTTTGACAAGTCTTCACCGACCTGGATGGCCTTA
GCTCGTATTGCTTGTCTCTGCAACCGATCTGAATTCAAGGCTGGACAAGAGAATGTTCCC
ATCCTAAAGAGAGATACAACTGGAGATGCCTCTGAATCTGCCCTGGTAAAGTGCGTTGAA
CTTTGTATGTTCAATGTAACCGAGTACCGTAAGAAGAACAAGAAGGTCTGTGAGATCCCA
TTCAACTCCACCAACAAATACCAGGTTTCCATCCATGAGACCGAAGGAGATGATCGTAAC
CTGTTGGTGATGAAGGGAGCTCCTGAACGTATCTTGGACCGTTGYACAACCATCTTAATC
AAGGGCAAGGAAATCGATATGAATGAAGAAATGCAGACTGCTTTCAACAATGCTTACCTT
GAGCTCGGAGGTCTGGGAGAACGTGTCCTGGGTTTCTGCCAGTGTTACCTGCCAGCTGAT
CAATTCCCTCTTGGCTTTGCATTTGATGCTGATGATGTGAACTTTCCTCTGGAGAAACTC
TGCTTTGTTGGTCTGATGTCCATGATAGATCCTCCTCGTGCTGCTGTACCTGATGCTGTA
GGAAAGTGYCGCTCTGCTGGAATCAAGGTAATCATGGTTACTGGTGACCATCCAATCACA
GCTAAGGCTATCGCTAAGGGTGTCGGCATTATCTCTGAAGGTAACGAGACCCGTGATGAC
ATTGCTCAACGTCTTGGAATCCCTATTGAACAAGTCAACCCCAAGGATGCTAAAGCGATT
GTTGTCCACGGAACCGAGCTGAAGGACATCGCCCGTGAAGACCTCGACGCCATCTTGGCT
GACCATCCTGAGATCGTCTTTGCTCGTACTTCACCTCAGCAGAAGTTGATCATTGTTGAG
GGTTGTCAGCGTGCTGGTGCTATCGTAGCTGTGACCGGTGATGGTGTTAATGATTCTCCT
GCTCTGAAGAAGGCTGATATTGGTGTTGCTATGGGTATCGCTGGCAGTGATGTCTCCAAA
CAAGCAGCTGACATGATCTTGCTCGATGATAACTTTGCCTCTATTGTGACCGGTGTTGAA
GAAGGTCGTCTGATCTTCGACAACTTGAAGAAGTCCATTGCATACACACTAACCAGTAAC
ATCCCTGAGATTAGTCCTTTCCTCATCTTCATCTTGGCCTCTATCCCTCTACCGTTGGGT
GTCGTCACCATCCTCTGTATCGATCTGGGTACTGATCTGGTTCCTGCCATCTCCCTTGCC
TATGAAGAGGCTGAGTCTGATATCATGAAACGTCGCCCCCGTGATCCCCAGAATGACAAG
CTTGTCAACGAGCGTCTCATCAGTGTATCTTACGGACAAATTGGTATGATCCAAGCTTCA
GCTGGTTTCTTTGCCTACTTTGTTATCATGGGTGAGAATGGKTTCCTACCCAATGATCTC
ATCATGTTRCGTAGCMGATGGGACGACAAAGCYGTGCTYAATGTGGAGGATTCCTACGGM
CAACAATGGGGCTTCTACCAACGTAAGCAGCTTGAATACACCTGTCACACTGCTTTCTTT
GCCTCTATYGTGGTTGTACAATGGGCTGATGTCATCATCTGTAAGACACGMCGTAACTCA
CTCATCCACCAAGGAATGAACAACTGGGTGTTGAACTTTGGTCTGTTCTTTGAGACTGCT
CTAGCTGCTTTCCTGTCCTACTGCCCTGGCCTAGAGAATGGTCTTCGTATGTACCCACTC
AGGATCGGATGGTGGTTCGTTGCTTTCCCATTCTCTCTACTCATCTTCGTCTATGACGAG
TGTCGTCGCTTCATCCTCCGTCATAACCCTGGTGGATGGGTCGAGYTGGAGACCTACTAC

>sprp
GATGATCACAAGATCTCACTTGAAGAWTTGGTYRTTCGTCTGGATTCCAACATCACCACT
GGTTTGACTGTCCAGCAAGCAGCTCATGTGCTTGCCCGAGATGGACCCAACTCCTTGACC
CCACCCCCTAAGACACCGGAGTGGGTCAAGTTCTGCCAGCAATTGTTTGGTGGATTTGCC
ACCCTGTTGTGGATTGGATCTATCCTCTGTTTCCTAGCCTATGCTATCGAGGCTGCCACA
AAGGATGAACCGAGCAGTGACAACTTGTACCTGGGTATTGTGCTTGCTAGTGTTGTTATC
ATCACTGGATGTTTCTCATACTACCAAGAAGCCAAGAGTTCTAAGATCATGGAATCTTTC
AAGAACATGGTTCCTCAGGAAGCTCTTGTGCTACGTGGCGGTGAATGGCACTCCATCAAT
GCTGTGAATGTCGTCCGTGGTGATGTCGTTGAGGTCAAAGGTGGCGACAGGATCCCGGCT
GATGTCAGAGTGGTGGAATCTAAGTCATTCAAGGTGGACAACTCATCTCTGACTGGAGAG
TCTGAACCTCAGTCTCGCAGCCCAGAATTCACAAGTGATAACCCTCTGGAGACCAAGAAC
ATCGCTTTCTTCTCTACCAATGCTTCGGAAGGAACTATGCGTGGTATCGTCATCAGCACT
GGTGATAACACCGTCATGGGACGTATTGCTGGTCTGGCCTCTGGATTGGACGTCGGTGAC
ACACCCATCGCTAAGGAGATTGAGCATTTCATCCACATCATCACAGCTGTGGCTGTCTTC
TTGGGTGTATCCTTCTTCTTCCTTTCTTTCCCTCTTGGATACAACTGGCTTGAAGCTTGT
GTCTTCCTCATCGGAATCATYGTGGCTAATGTGCCTGAGGGTCTTCTAGCCACTGTCACT
GTATGTCTGACCTTGACTGCTAAGCGTATGGCCCACAAGAACTGTCTTGTTAAGAACCTG
GAAGCCGTCGAGACCCTTGGTAGTACCTCTACCATCTGCTCTGATAAGACTGGTACCCTA
ACTCAGAACAGGATGACCGTAGCTCACATGTGGTTTGATAACACCATCGTAGAGGCAGAC
ACAACAGAGGATCAGAGTGGTGGTCAATTTGACAAGTCTTCACCGACCTGGATGGCCTTA
GCTCGTATTGCTTGTCTCTGCAACCGATCTGAATTCAAGGCTGGACAAGAGAATGTCCCC
ATTCTAAAGAGAGATACAACCGGAGATGCCTCTGAATCTGCCCTGGTAAAGTGCGTTGAA
CTTTGCATGTTCAATGTAACCGAGTACCGTAAGAAGAACAAGAAGGTCTGTGAGATCCCA
TTCAACTCCACCAACAAATACCAGGTTTCCATCCATGAGACCGAAGGAGATGATCGTAAC
CTGTTGGTCATGAAGGGTGCTCCTGAACGTATCTTGGACCGTTGCACAACCATCCTAATC
AAGGGCAAGGAAATCGATATGAATGAAGAGATGCAGACTGCTTTCAACAATGCTTATCTT
GAGCTCGGAGGTCTGGGAGAACGTGTGCTGGGTTTCTGCCAGTGCTACCTGCCAGCTGAT
CAATTCCCTCTTGGCTTTGCATTTGATGCTGATGATGTGAACTTTCCTCTGGAGAAACTC
TGCTTTGTTGGACTGATGTCCATGATAGATCCTCCTCGTGCTGCTGTACCTGATGCTGTA
GGAAAGTGCCGCTCTGCTGGAATCAAGGTAATCATGGTTACTGGTGACCATCCAATCACA
GCCAAGGCTATCGCTAAGGGTGTCGGCATTATCTCTGAAGGTAATGAGACCCGTGATGAC
ATTGCTCAACGTCTTGGAATCCCTATTGAACAAGTCAACCCCAAGGATGCTAAAGCGATT
GTTGTCCACGGTACTGAGCTGAAAGACATATCCCGTGAAGATCTCGACGCCATCTTGGCT
GACCATCCTGAGATCGTCTTTGCTCGTACTTCACCTCAGCAGAAGTTGATCATTGTTGAA
GGTTGTCAGCGTGCTGGTGCCATCGTAGCTGTGACTGGTGATGGTGTCAATGATTCTCCT
GCTCTCAAGAAGGCTGATATTGGTGTTGCTATGGGTATCGCTGGGAGTGATGTCTCCAAA
CAAGCAGCTGATATGATCTTGCTCGATGATAACTTTGCCTCTATTGTTACCGGTGTTGAA
GAAGGTCGTCTGATCTTTGACAACTTGAAGAAATCGATTGCATACACTCTAACCAGTAAC
ATCCCTGAAATCAGTCCTTTCCTYATCTTCATCTTGGCTTCTATTCCTCTACCRTTGGGT
GTCGTYACCATCCTCTGTATTGATCTGGGTACTGATCTGGTACCTGCCATCTCCCTTGCC
TATGAAGAGGCTGAGTCTGATATCATGAAACGTCGACCTCGTGATCCTCAGAATGACAAG
CTTGTCAACGAACGTCTCATCAGTGTTTCCTACGGACAAATTGGTATGATCCAAGCTTCC
GCTGGTTTCTTTGCCTACTTTGTGATCATGGGTGAGAATGGATTCCTACCCAATGATCTC
ATCATGTTGCGTAGCAAGTGGGACGACAAGGCAGTTCTGAATGTGGAGGATTCCTATGGA
CAACAATGGGGCTTCTACCAGCGTAAGCAGCTTGAATACACCTGTCACACTGCTTTCTTT
GCCTCTATCGTGGTTGTACAATGGGCTGATGTCATCATCTGTAAGACACGACGTAACTCA
CTCATCCATCAAGGAATGAACAACTGGGTGTTGAACTTTGGTCTGTTCTTTGAGACTGCT
CTTGCTGCGTTCCTGTCCTACTGCCCTGGCCTAGAGAATGGTCTTCGTATGTACCCACTC
AGGATCGGATGGTGGTTTGTTGCTTTCCCATTCTCTCTTCTCATCTTTGTCTATGATGAG
TGTCGTCGCTTCATCCTCCGTCATAACCCTGGTGGATGGGTTGAGCTGGAGACATACTAC

>spurp
GATGATCACAAGATCTCACTTGAAGATTTGGTTATTCGTCTGGATTCCAACATCACCACT
GGTTTGACTGTCCAGCAAGCAGCTCATGTGCTTGCCCGAGATGGACCCAACTCCTTGACC
CCACCCCCTAAGACACCGGAGTGGGTCAAGTTCTGCCAGCAATTGTTTGGTGGATTTGCC
ACCCTGTTGTGGATTGGATCTATCCTCTGTTTCCTAGCCTATGCTATCGAGGCTGCCACA
AAGGATGAACCGAGCAGTGACAACTTGTACCTGGGTATTGTGCTTGCTAGTGTTGTTATC
ATCACTGGATGTTTCTCATACTACCAAGAAGCCAAGAGTTCTAAGATCATGGAATCTTTC
AAGAACATGGTTCCTCAGGAAGCTCTTGTGCTACGTGGCGGTGAATGGCACTCCATCAAT
GCTGTGAATGTCGTCCGTGGTGATGTCGTTGAGGTCAAAGGTGGCGACAGGATCCCGGCT
GATGTCAGAGTGGTGGAATCTAAGTCATTCAAGGTGGACAACTCATCTCTGACTGGAGAG
TCTGAACCTCAGTCTCGCAGCCCAGAATTCACAAGTGATAACCCTCTGGAGACCAAGAAC
ATCGCTTTCTTCTCTACCAATGCTTCGGAAGGAACTATGCGTGGTATCGTCATCAGCACT
GGTGATAACACCGTCATGGGACGTATTGCTGGTCTGGCCTCTGGATTGGACGTCGGTGAC
ACACCCATCGCTAAGGAGATTGAGCATTTCATCCACATCATCACAGCTGTGGCTGTCTTC
TTGGGTGTATCCTTCTTCTTCCTTTCTTTCCCTCTTGGATACAACTGGCTTGAAGCTTGT
GTCTTCCTCATCGGAATCATCGTGGCTAATGTGCCTGAGGGTCTTCTAGCCACTGTCACT
GTATGTCTGACCTTGACTGCTAAGCGTATGGCCCACAAGAACTGTCTTGTTAAGAACCTG
GAAGCCGTCGAGACCCTTGGTAGTACCTCTACCATCTGCTCTGATAAGACTGGTACCCTA
ACTCAGAACAGGATGACCGTAGCTCACATGTGGTTTGATAACACCATCGTAGAGGCAGAC
ACAACAGAGGATCAGAGTGGTGGTCAATTTGACAAGTCTTCACCGACCTGGATGGCCTTA
GCTCGTATTGCTTGTCTCTGCAACCGATCTGAATTCAAGGCTGGACAAGAGAATGTCCCC
ATTCTAAAGAGAGATACAACCGGAGATGCCTCTGAATCTGCCCTGGTAAAGTGCGTTGAA
CTTTGCATGTTCAATGTAACCGAGTACCGTAAGAAGAACAAGAAGGTCTGTGAGATCCCA
TTCAACTCCACCAACAAATACCAGGTTTCCATCCATGAGACCGAAGGAGATGATCGTAAC
CTGTTGGTCATGAAGGGTGCTCCTGAACGTATCTTGGACCGTTGCACAACCATCCTAATC
AAGGGCAAGGAAATCGATATGAATGAAGAGATGCAGACTGCTTTCAACAATGCTTATCTT
GAGCTCGGAGGTCTGGGAGAACGTGTGCTGGGTTTCTGCCAGTGCTACCTGCCAGCTGAT
CAATTCCCTCTTGGCTTTGCATTTGATGCTGATGATGTGAACTTTCCTCTGGAGAAACTC
TGCTTTGTTGGACTGATGTCCATGATAGATCCTCCTCGTGCTGCTGTACCTGATGCTGTA
GGAAAGTGCCGCTCTGCTGGAATCAAGGTAATCATGGTTACTGGTGACCATCCAATCACA
GCCAAGGCTATCGCTAAGGGTGTCGGCATTATCTCTGAAGGTAATGAGACCCGTGATGAC
ATTGCTCAACGTCTTGGAATCCCTATTGAACAAGTCAACCCCAAGGATGCTAAAGCGATT
GTTGTCCACGGTACTGAGCTGAAAGACATATCCCGTGAAGATCTCGACGCCATCTTGGCT
GACCATCCTGAGATCGTCTTTGCTCGTACTTCACCTCAGCAGAAGTTGATCATTGTTGAA
GGTTGTCAGCGTGCTGGTGCCATCGTAGCTGTGACTGGTGATGGTGTCAATGATTCTCCT
GCTCTCAAGAAGGCTGATATTGGTGTTGCTATGGGTATCGCTGGGAGTGATGTCTCCAAA
CAAGCAGCTGATATGATCTTGCTCGATGATAACTTTGCCTCTATTGTTACCGGTGTTGAA
GAAGGTCGTCTGATCTTTGACAACTTGAAGAAATCGATTGCATACACTCTAACCAGTAAC
ATCCCTGAAATCAGTCCTTTCCTTATCTTCATCTTGGCTTCTATTCCTCTACCATTGGGT
GTCGTCACCATCCTCTGTATTGATCTGGGTACTGATCTGGTACCTGCCATCTCCCTTGCC
TATGAAGAGGCTGAGTCTGATATCATGAAACGTCGACCTCGTGATCCTCAGAATGACAAG
CTTGTCAACGAACGTCTCATCAGTGTTTCCTACGGACAAATTGGTATGATCCAAGCTTCC
GCTGGTTTCTTTGCCTACTTTGTGATCATGGGTGAGAATGGATTCCTACCCAATGATCTC
ATCATGTTGCGTAGCAAGTGGGACGACAAGGCAGTTCTGAATGTGGAGGATTCCTATGGA
CAACAAAAGGGCTTCTACCAGCGTAAGCAGCTTGAATACACCTGTCACACTGCTTTCTTT
GCCTCTATCGTGGTTGTACAATGGGCTGATGTCATCATCTGTAAGACACGACGTAACTCA
CTCATCCATCAAGGAATGAACAACTGGGTGTTGAACTTTGGTCTGTTCTTTGAGACTGCT
CTTGCTGCGTTCCTGTCCTACTGCCCTGGCCTAGAGAATGGTCTTCGTATGTACCCACTC
AGGATCGGATGGTGGTTTGTTGCTTTCCCATTCTCTCTTCTCATCTTTGTCTATGATGAG
TGTCGTCGCTTCATCCTCCGTCATAACCCTGGTGGATGGGTTGAGCTGGAGACATACTAC

>pdep
NNNNNNNNNNNNNNNNNNNNNNNNNNNNNNNNNNNNNNNNNNnnnnnnnnnnnnnnnnnn
GGTTTGACTGTCCAGCAGGCAGCCACTGTACTTGCCCGAGATGGACCCAATTCTTTGACT
CCACCCCCTAAGACTCCAGAATGGGTGAAGTTCTGCCTGCAATTGTTTGGTGGATTTGCC
ACCCTGTTGTGGATCGGATCTATCCTCTGTTTCATAGCCTATGCCATCGAGGTAGGCACA
AAGGATGAACCAAGCAGCGACAACTTGTACCTGGGTATTGTGCTTGCTAGTGTTGTTATC
ATCACTGGATGTTTCTCCTACTATCAAGARGCCAAGAGTTCTAAGATCATGGAATCTTTC
AAGAACATGGTTCCTCAGGAAGCCCTTGTGCTACGTGGYGGTGAATGGCACTCCATCAAT
GCTATTAATGTCGTTCGCGGTGATGTCGTTGAAGTGAAAGGTGGCGACAGGATCCCGGCT
GACATYAGAGTTATCGAATCCAAGTCATTCAAGGTGGACAACTCGTCCCTAACTGGAGAG
TCTGAACCTCAGTCTCGTAGCCCAGAATTCACAAGTGACAACCCTCTGGAGACCAAGAAC
ATCGCATTCTTCTCYACCAATGCTTCGGAAGGAACTTGCCGTGGTATCGTCATCAGCACT
GGTGATAACACCGTCATGGGACGTATTGCTGGTCTGGCCTCTGGATTGGACATCGGTGAC
ACGCCCATCGCCAAGGAGATTGAGCATTTCATCCACATCATCACTGCTGTAGCTGTCTTC
TTGGGTGTAACCTTCTTCTTCCTGTCTTTCTTACTTGGATACACCTTGGTTGAAGCTTGT
GTGTTCCTCATCGGTATCATCGTGGCTAATGTACCTGAGGGTCTTCTAGCCACTGTCACT
GTATGTCTGACCTTGACTGCTAAGCGTATGGCCCACAAGAACTGTCTTGTAAAGAACCTG
GAGGCCGTAGAGACCCTTGGTAGTACCTCTACCATCTGCTCTGATAAGACTGGTACCCTA
ACACAGAACAGGATGACTGTTGCTCAYATGTGGTTTGATAACACCATCGTAGAGGCTGAC
ACCACAGAGGATCAGAGTGGTGGTCAGTTTGACAAGTCTTCACCAACTTGGATGGCCCTA
GCTCGTATTGCTTGTCTCTGCAACCGATCGGAATTCAAGGCTGGACAGGAAAATGTTCCC
ATCCTGAAGAGAGATACGACTGGAGATGCCTCAGAATCTGCCCTGGTAAAGTGCGTTGAA
CTTTGCATGTTCAATGTAACCGAGTACCGTAAGAAGAACAAGAAGGTCTGTGAGATCCCA
TTCAATTCGACCAACAAATACCAGGTTTCCATCCATGAAACTGAAGGAGATAATCGTAAC
CTGTTGGTCATGAAGGGTGCTCCTGAACGTATCTTGGATCGCTGTACAACTATCTTAGTC
AAGGGCAAGGAAGAAGATATGAATGAAGAGATGCAGACTGCTTTCAACAATGCTTATCTT
GAGCTCGGTGGACTTGGAGAACGTGTTCTGGGTTTCTGCCAGTGCTACCTGCCCGCTGAT
CAATTCCCTCTTGGCTTTGCATTTGATGCTGATGAGGTGAACTTTCCCCTGGAGAAACTT
TGCTTTGTTGGTCTGATGTCCATGATAGATCCTCCTCGTGCTGCTGTACCTGATGCTGTA
GGAAAGTGCCGCTCTGCTGGAATCAAGGTAATCATGGTTACTGGTGACCATCCAATCACA
GCTAAGGCCATCGCTAAGGGTGTCGGCATTATTTCTGAAGGTAACGAGACTCGTGATGAC
ATTGCTCAACGTTTGGGAATACCTATTGAACAAGTCAACCCCAAGGATGCTAAAGCGATT
GTTGTCCATGGTTCTGAACTGAAAGACATAGCCCGTGAAGATCTAGATGCTATCTTGGCG
GACCATCCTGAGATTGTCTTTGCTCGTACTTCACCTCAGCAGAAGTTGATCATTGTTGAA
GGTTGTCAGCGTGCTGGTGCCATCGTAGCTGTGACTGGTGATGGTGTTAATGATTCTCCT
GCTTTAAAGAAAGCTGATATTGGTGTTGCTATGGGTATCGCCGGGAGTGATGTCAGCAAA
CAAGCAGCTGATATGATCTTGCTCGATGACAACTTTGCCTCTATCGTTACTGGAGTTGAA
GAAGGTCGTCTGATCTTTGACAACTTGAAGAAATCCATTGCATACACTCTAACCAGTAAC
ATCCCAGAGATCAGTCCTTTCTTGATCTTCATCTTGGCTTCTATCCCTCTACCTCTGGGT
GTCGTCACCATCCTCTGTATCGATCTGGGTACTGATCTGGTTCCTGCCATCTCCCTTGCT
TACGAAGAGGCYGAGTCTGACATCATGAAACGTCGCCCCCGTGATCCTCAGAATGACAAG
CTTGTGAACGAGCGTCTCATCAGTGTATCTTATGGACAAATTGGTATGATCCAAGCTTCA
GCTGGTTTCTTTGCCTACTTTGTGATCATGGGTGAGAATGGTTTCCTACCAAATGACCTC
ATCATGTTNNNNNNNNNNNNNNNNNNNNNNNNNNNNNNNNNNNNNNNNNNNNNNNNNNNN
NNNNnnnnnGGCTTCTTCCAACGTAAGCAGCTCGAGTATACATGTCACACGGCTTTCTTT
GCATCTATTGTGGTAGTGCAATGGGCTGATGTGATCATCTGTAAGACACGACGTAACTCR
CTCATCCATCAAGGAATGAACAACTGGGTGTTGAACTTTGGTCTGTTCTTTGAGACTGCT
CTGGCYGCTTTCCTATCCTACTGCCCTGGCCTGGAGAATGGTCTTCGTATGTACCCACTC
AGGATTGGATGGTGGTTTGTTGCTTTCCCATTCTCTTTTCTCATCTTCGTTTATGATGAG
TGTCGTCGCTTCATCCTCCGTCATAACCCTGGTGGATGGGTCGAACAGGAGACCTACTAC
