# Supplementary material for: Genome-wide signals of positive selection in strongylocentrotid sea urchins
Source: BMC Genomics. 2017 Jul 21;18:555. doi: 10.1186/s12864-017-3944-7 (PMC5521101; doi:10.1186/s12864-017-3944-7)
Supplement: Supplementary file 3 — Consensus alignment files. A compressed (gzip) tape archive (TAR) file containing 6250 consensus alignment files in FASTA format. (TGZ 14116 kb) [file 12864_2017_3944_MOESM3_ESM.tgz › SPU_012468/consensAlign.ordered.fa]

>sdro
ATGGTTTTGATCCTGGGGCCTCACAGTTACGAGGCCATTGCTTTGACACTGAACCATnnn
nnnnnnnnnnnnnnnGTGCTAATTTTGATGTTCATCATCGTCTCAACAATCCTGCTCATC
GTCCATCAGTATGCCAACATCTCAGATATTATGTCCCATCCATTTATCCAAAAACAATTA
ACCTCAAACCATGGCAGCAACGGACAAATTCATTTGCAAGAAATACAGGAGAAAGCAGAT
CATGGAATGGTGGAGAGAATAAACGAGGAACAAAATGAGAGTAACAAGTGGAGACAACAG
AAACTGAGTGAATTGGAAGACGGCAGCACCCCTACTTTSAATCGTAACCATAATGCTTCA
TCAGAATTTACCCCAATCAAAGAGCCGAAGTACAGAACAACATTTCGTAAGGTGTCGAAA
CCTTATTATCCCAATGTTTTTGAGTATGATGCGGAGGGACGTGTTTTATACTTGAAGGAC
AGCGAGATGACGACCATGCGACCTGGCGCCACAAAGGAACTCGTCTTATCGGCTCCTGAG
TTGTTCGAGAAAATTCCCACTCGATTTTTGAACAACTTCAAGAATCCTTGCTGGCTTCGA
GACGGGAGAGAGCTGAATTGYCTGCCATACTTCTACATCATCGGCATGTACAAGTGTGCC
ACCACAGACATTTGGAGCAAGATAGTACAACATCCAGACGTCACCAAGGTTGCCAAAGAA
CCCCATTGGTGGGGGCCRAGAAGACACGGCTTCATGAGGAGTCATGTCGCTACGACCGGT
GTATTACGTTCTCGTAACGTGACTGGGGGTCCCGACGATAGCTCTCTGGAGTGGTTACTT
AATTTCTACAAATTTGATGTGGTTCCGAGACTAATTAAAGAGAAGGTCGAGAGAAGAAAT
GGGCCTTACCACCCAATTGTTTATGGTGATGCTTCGATATCGACCGCCTATTCTTTGGGG
CTGGAGTGGATAGAGCAGTACCCCAATGCCAAGGAACCACCATACACCAACGCTGATCTC
ATCCGAGCTTTACAACCTAATGCCAAGATTGTTCTCATGGTTCGAAACCCTACTAAAAGG
GCCATTTCATGGTGGTGGTACAGTCATAAATCTCTAAGTAAACGCCTCGGTCGGGCATAT
TCTGCCAAGACTTTACATGACGAAATGATCAAATACATCGATTGTTTTAACGGTTGCCTG
GAATTACACAACGTCAGATATTGTGCCTATGTCTCTGGTTGCCCTTATAATTTGGTACCC
GACATTCAGGCTGGAATTTACCACGTGTATCTCCAGGATTGGATAAGAGCCTTCTCACGT
GACTCAGTGCGCGTTATTCGATTGGAGGACTGGCAAGCCGAGCCGGTGAAGGTCTACAGA
AGACTGCTGGACTTTTTAGATTTACCGAAATTGACGTATACGAAAGTGAAGGAGATAGTA
ATAAGCAAGACGGCGAACGTTAATATGAAAGAACATGAGGATGCTTGGCCGGAGACAGTC
AGTCTCCTCGATGATTTCTTTCGTCCCTACAACCAAGAGCTAGCAAAACTGATGGGCGAC
GACAAGTTCTTATATCTA

>spal
ACGGTTTTGATCCTGGGGCCTCACAGTTACGAGGCCATTGCTTTGTCACTGAACCATGAC
TGTACGCAGCGGGGGGTGCTAATTTTGATGTTCATCATCGTCTCAACAATCCTGMTCATC
GTYCATCAGTATGCCAACATCTCARATCTTATGTCCCATCCATTTATCCAAAAACAATTM
ACCTCAAACCATGGCAGCAACGGACAAATTCATTTGCAAGAAATACAGGAGAAAGCAGAK
CATGDAATGGTGGAGAGAATARAYRAGGAACAAAATGAGAGTAACAAGTGGAGACAACAG
AMACTGAGTGAATTGGAAGACGGCAGCACCCCTACTTTGAATCKGAACCATAATGCTTCA
TCAGAATTTACCCCAATCAAAGAGCCGAAGTACAGAACAACATTTCATAAGGTGTCGGAA
CCTTATTATCCYAATGTTTTTSAGTATGATGCGGAGGGACGTGTTTTATACTTGAAGGAC
AGTGAGATGACGACCATGCGACCTGGCGCCACAAAGGAACTCGYCTTATCGGCTCCTGAG
TTGTTCGAGAAAATTCCCACTCGATTTTTGAACAACTTCAAGAATCCTTGCTGGCTTCGA
GACGGGAAAGAGCTGAATTGCCTGCCATACTTCTACATCATCGGAATGTACAAGTGCGCC
ACCACAGATATWTGGAGCAAGATAGTACAACATCCAGACGTCACCAAGGTTGCCAAAGAA
CCCCATTGGTGGGGGCCAAGAAGACACGGCTACATGAGGAGTCATGTCGCTACGACCGGT
GTATTACGTTCTCGTAACGTGACTGGGGGTCCCGACGATAGCTCYCTGGAGTGGTTACTT
AATTTCTACAAATATGATGTGGTTCCGAGAYTAATTAAAGAGAAGGTCGAGAGAAGAAAT
GGGCCTTACCACCCGATTGTTTATGGTGATGCTTCGATATCGACCGCCTATTCTATGGGG
CTGGAGTGGATAGAMCAGTACCCCAATGCCAAGGAACCACCATACACCAACGCTGATCTC
ATCCGAGCTTTACAACCTAATGCCAAGATTGTTCTCATGGTTCGAAACCCTACTAAAAGG
GCCATTTCATGGTGGTGGTACAGTCATAAATCTCTAAGTAAACGCCTCGATCGGCCATAT
TCTGCCAAGACTTTACATGMCGAAATGATCAAATACATCGATTGTTTTAAYGGTTGCCTG
GAATTACACAACGTCARATATTGTGCCTATGTCTCTGGTTGCCCTTATAATTTGGTACCC
GACATTCAGGCTGGAATTTACCACGTGTATCTCCARGATTGGATAAAAGCCTTCTCACGT
GACTCAGTGCGCGTTATTCGATTGGAGGACTGGCAAGCCGATCCGGTGAASRTCTACAGA
AAACTGCTGGACTTTTTAGATTTACCGAAACTGACSTATACGAAAGTGAAGGAGATAGTA
ATAAGCAAGACGGCGAACGTTAATATGAAAGAACATGARGATGCTTGGCCGGAGACAGTC
AGTCTCCTCGAWGATTTCTTTCGTCCCTACAACCAAGAGCTWGCAAAACTSATGGGCGAC
GACAAGTTCTTATATMTA

>sfra
nnnnnnnnnnnnnnnnnnnnnnnnnnnnnnnnnnnnnnnnnnnnnnnnnnnnnnnnnnnn
nnnnnnnnnnnnnnnGTGCTAATTTTGATGTTCATCATCGTCTCAACAATCCTGCTCATC
GTCCTTCAGCATGCCATCGTCCCAGATCTTATCTCCAATCCATTTAACCAAAACAAATTC
ACCTCAAACCATGGCAACAACGGACAAATTCATTTGCAAGAAATACAGGAGAAAGCAGAG
CATGGAATGGTGGAGAGAATAAACGAGGAACAAAATGAGAGTAACAAGTGGAGACAACAG
ACAATGAGTAAATTGGAAGACGGGAGCACCGCTACTTTGAATCGGAACATTAATGCTTCA
TCAGAATTTACCCCAATCAAAGAGCCAAAGTACAGCATATCATTTCATAAGGTGTCGGAA
CCTTACTATCCCAATGTTTTTCAGTATGATGCTGAGGGACGTGTTTTATACTTGAAGGAC
AACGAGATGACGACCATGCGACCTGGCGCCACAAAGGAACTCGTCTTATCGGCTCCTGAG
TTGTTCGAGAAAATTCCCACCCGATTTCTGAACAACTTCAAGAATCCTTGCTGGCTTCGA
GGCGGGACTGAGCTGAATTGCTTGCCATACTTCTACATCATCGGCATGTACAAGTGCGCT
ACCACAGACATTTGGGACAAGCTAGTGCAACACCCAGACGTCACCAAGGTAGCCAAAGAA
CCCCATTGGTGGGGGCCAAGAAGACACGGCTTCATGAGGAGTCATGTCCATACGGTCGGC
GTATTACGTTCTCGTAACATAACTGGGGGTCCCGACGACAGCTCTTTGGAGTGGTATCTT
AATTTCTACAAATTTCAAATGGTTCCTAGACTTATTGAAGAGAAGGTCGACAGAAGAnnn
nNNNNNNNNNNNNNNNNNNNNNNNNGTGATGCTTCGATATCGACCGCCTATTCCATGGGG
CTGGAGTGGATAGAACAGTACCCCAATGCCAAGGAACCACCATACACCAACGCTGATCTC
ATCCGAGCTTTACAACCTAATGCCAAGATTGTTCTCATGGTTCGAAACCCTACTAAAAGG
GCCATTTCATGGTGGTGGTACAGTCATAAATCTCTACATAAAAACCTCGATNGGCCATAT
TCTGCCAAGACTTTACATGAAGATATGATCAATTACATCGATTGTTTTAATGGTTGCCTG
GAATTACACAACGTCAGATATTGTGCCTATGCCTCCGGTTGCCCTTATAATTTGATACCC
GACATTCAGGCTGGAATTTACCACGTGTATCTCCAAGATTGGTCAAGAGCCTTCTCACGT
GACTCAGTGCTCGTCATTCGATTGGAGGACTGGCAAGCCAATCAGGTGGAGGTCTACAGA
AACCTGCTGGACTTTTTAGATTTGCGGCAACTGACGTATACGACAGTGGAGGAGATAGTA
ACACGCGAAACGAAGAACATTAATAAATTAGAACATGAAGATGCTTGGCCGGAGACAGTC
AGTCTCCTCGATGATTTCTTTCGTCCCTACAACCAAGAGTTAGCAAAACTGATGGGCGAC
GACAAGTTCTTATATCTA

>afraSS
ACGGTTTTGATCCTGGGGCCTCACAGTTACGAGGCCATTGCTTTGTNNNNNNNNNNNNNN
NNNNNNNNNNNNNNNGTGCTARTTTTGATGTTCRTCATCGTCTCARCAATCCTGCTCATC
GTCCATCAGTATGCCAACATCTCAGATCTTATGTCCCATCCATTTATCCAAAAACAATTM
AYCTCAAACCATGGMRGCAACGGACAAATTCATTTGCAAGAAATACAGGAGAAAGCAGAK
CATGGAATGGTGGAGAGAATAAACGAGGAACAAAATGAGAGTAACAAGTGGAGACAACAG
AMMCTGAGTGAATTGGAAGACGGCAGCACCCCTACTTTGAATCGGAACCATAATGCTTCA
TCAGAATTTACCCCAAYCAAAGAGCCGAAGTACAGAACAACATTTCGTAAGGTGTCGRAA
CCTTATTATCCTAATGTTTTTCAGTATGATGCGGAGGGACGTGTTTTATACYTGAAGGAY
ARYGAGATGACGACCATGCGACCTGGCGCCACAAAGGAACTCGTCTTATCGGCYCCTGAG
TTGTTCGAGAAAATTCCCACTCGATTTTTGAACAACTTCAAGAATCCTTGCTGGCTTCGA
GACGGGAAAGAGCTGAATTGCCTGCCATACTTCTACATCATCGGCATGTACAAGTGTGCC
ACCACAGACATTTGGAGCAAGATAGTACAACACCCAGACGTCWCCAAGGTTGCCAAAGAA
CCCCATTGGTGGGGGCCAAGAAGACACGGCTTCATGAGGAGTCATGTCGCTACGACCGGT
GTATTACGTTCTCGTAACGTGACTGGGGGTCCCGAYGATAGCTCTCTGGAGTGGTWWCTT
AATTTCTACAAATATGAYGTGGYTCCKARACTAATTAAAGAGAAGGTCAAGAGAAGAAAT
GGGCCTTACCACCCGATTGTTTATGGTGATGCTTCGATATCGACCGCCTATTCTATGGGG
CTGGAGTGGATAGACCAGTACCCCAATGCCAAGGAACCACCATACACCAACGCTGATCTC
ATCCGAGCTTTACAACCTAATGCCAAGATTGTTCTCATGGTTCGAAACCCTACTAAAAGG
GCCATTTCATGGTGGTGGTACAGTCATAAATCTCTAAGCAAACGCCTCGATCGGCCATAT
TCTGCCAAGACTTTACATGACGAAATGATCAAATACATCAATTGTTTTAACGGTTGCCTG
GAATTACACAACGTCAGATATTGTGCCTATGTCTCTGGTTGCCCTTATAATTTGGTACCC
GACATTCAGGCTGGAATTTACCACGTGTATCTCCAAGATTGGATAAACGCYTTCTCACGT
GACTCAGTGCGCGTTATTCGATTGGAGGACTGGCAAGCCGAGCCGGTGAAGGTCTACAGA
ASACTGCTGGACTTTTTAGATTTACCGAAACTGACGTATACGAAAGTGAAGGAGATAGTA
ATAAGCAAGACGGCGAACGTTAATATGAAAGAACATGAGGAYGCTTGGCCGGAGACAGTC
AGTCTCCTCGATGATTTCTTTCGTCCCTACAACCAAGAGCTAGCAAAACTGATGGGCGAC
GACAAGTTCTTATATCTA

>hpul
ACAGTTTTGATCCTGGGGTCTCACCGTTATGAGGCCATTGCTTTGTCACTGAACCATGAA
TGTACGCAGCGGGAGGTGCTAACTTTGATGTTAATAATCGTCTCAACAATTCTGCTCATC
GTCCTTCAGTATGCCGACATCTCAGATCTTATCTCCCATCCATTAGTCCAAAAACAATTC
ATCTCGAACCATGACAACAACGGACAAATTCATTTGCAAGAAATACAGGAGAAACCAAAG
TATGGAATGGTGGAGAGAACAAACGAGGAACAAAACGAGAGTAACAAGTGGAGACAACAG
ACACTGAGTGAATTKGAAGACGGTAGCACCCCTACTTTGAATCGGMACCATAATGTTTCA
TCAGAATTTACCCCAATCAAAGAGCCGAAGTACAGAACGTCATATCGTAAGGTGTCGGAA
CCTTATTATCCCAATGTGTTTCAGTATGATGCGGAGGGACGTGTTTTATACTTGAAGAAC
AACGAGATGACGACCATGCGACCTGGCGCCACAAAGGAACTCGTCTTATCGGCTCCTGAG
TTGTTCGAGAAAATTCCCACTCGATTTTTGAACAACTTCAAGAATCCTTGCTGGCTTCGA
GACGGGACAGAGCTGAATTGCCTGCCATACTTCTACATCATCGGCATGTACAAGTGCGCC
ACCACAGACATTTGGGACAAGCTAGTACACCACCCAGACGTCACCAGGGCAGCCAAGGAA
CCACATTGGTGGGGGCCAAGAAGACACGGCTTCATGAGGAGTCACGTCGCTACGACCGGT
GTATTACGTTCTCGTAACGTGACTGGGGGTCCCGATGATAGCTCTCTRGAATGGTATCTT
AATCTCTACAAATTTGATGTGGCTCCTAGACTAATTGAAGAGAAGGTCAAGAGAAGAAAT
GGGCCTTACCACCCAATTGTTTATGGTGATGCTTCGATATCGACCGCCTATTCTATGGGG
CTGGAGTGGATAGAACAGTACCCCAATGCCAAGGAGCCACCATACACCAACGCTGATCTC
ATCCGAGCTTTACAACCTAACGCCAAGATCGTTCTCATGGTTCGGAACCCTACTGAAAGG
GCCATTTCATGGTGGTGGTACAGTCATAAATCTCTAAGTAAAAGCCTCAGTCGGCCATAT
TCTGCCAAGACTTTACATGAAGAAATGATCAAATACATCGATTGCTTTAATGGTTGCCTG
GAATTGCACAACGTCAGATATTGTGCCTATGCCTCCGGTTGCCCGTATGATTTGGTACCC
GACATTCAGGCTGGAATTTACCACGTGTATCTCCAAGATTGGATAAGAGCCTTCTCACGT
GAATCAGTGCGCGTTATTCGATTGGAGGACTGGCAAGCCGATCCGGTGAAGATCTATAGA
AAGCTACTGGACTTTTTAGATTTACCGCAACTGACGTATACRAAAGTGGAGGAGATATTA
AAACGCAAARCGGCGAACGTTAATRTGAGAGAACATGAGGATGCTTGGCCGGAGACAGTC
AGCCTCCTCGAAGATTTCTTTCGTCCCTACAACCAAGAGCTAGCAAAACTGATGGGGGAC
GACAAGTTCTTATATCTA

>snud
ATGGTTTGGATCCTNGGGNCTCNCAGNTANNGGGCCATTGCnnnnnnnnnnnnnnnnnnn
nnnnnnnnnnnnnnnGTGCTAATATTGATGTTCATCATCGTCTCAACAATCCTGCTCATC
GTCCTTCAGCATGCCATCATTCCAGGTCTTATCTCCAATCCATTTAACCAAAAACAATTC
ACCTCAAACCATGGCAACAACGGACAAATTCATTTGCAAGAAATACAGGAGAAAGCAGAG
CATGGAATGGGGGAGAKAATAAACGAGGAACAAAATGAGAGTAACAAGTGGAGACAACAG
ACAATTAGTAAATTGGAAGACGGGAGCACCCCTACTTTGAATCGGAACATTAATGCTTCA
TCAGAATTTACCCCAATCAAAGAGCCGAAGTACAGCATATCATTTCATAAGGTTTCGGAA
CCTTACTATCCCAATGTGTTTCAGTATGATGCTGAGGGACGTGTTTTATACTTGAAGGAC
AACGAGATGACGACCATGCGACCTGGCGCCACAAAGGAACTCGTCTTATCGGCTCCTGAG
TTGTTCGAGAAAATTCCCACCCGATTTCTGAACAACTTCAAGAATCCTTGCTGGCTTCGA
GGCGGGACTGAGCTGAATTGCTTGCCATACTTCTACATCATCGGCATGTACAAGTGCGCT
ACCACAGACATTTGGGACAAGCTAGTGCAACACCCAGACGTCGCAAAGGTAGCCAAAGAA
CCACACTGGTGGGGGCCAAGAAGACACGGCTTCATGAGGAGTCATGTCAATAAAGTCGGT
GTATTACGTTCTCGTAACGTAACTGGGGGTCCCGACGACAGCTCTTTGGAGTGGTATCTT
AATTTCTACAAATTTCAAATGGTTCCTACACTTATTGAAGAGAAGGTCGACAGAAGANnn
nAGCCTTACCACCCGATTGTCTATGGTGATGCTTCGATATCGACCGCCTATTCCATGGGG
CTGGAGTGGATAGAACAGTACCCCAATGCCAAGGAACCACCATACACCAACGCTGATCTC
ATCCGAGCTTTACAACCTAATGCCAAGATTGTTCTCATGGTTCGAAACCCTACTAAAAGG
GCCATTTCATGGTGGTGGTACAGTCATAAATCTCTACATAAAAACCTCAGACGGCCATAT
TCTGCCAAGACTTTACATGAAGATATGATCAATTACATCGATTGTTTTAATTGTTGCCTG
GAATTACACAACGTCAGATATTGTGCCTATGCCTCTGGTTGCCCTTATGATTTGATACCC
GACATTCAGGCTGGAATTTACCACGTGTATCTCCAAGATTGGTCAAGAGCCTTCTCACGT
GACTCAGTGCTCGTCATTCGATTGGAGGACTGGCAAGCCAATCAGGTGGAGGTCTACAGA
AACCTGCTGGACTTTTTAGATTTGCGGCAACTGACGTATACGACAGTGGAGGAGATAGTA
ATGCGCGAAACGAAGAACATTAATAAATTAGAACATGAAGATGCTTGGCCGGAGACAGTC
AGTCTCCTCGATGATTTCTTTCGTCCCTACAACCAAGAGCTGGCAAAACTGATGGGCGAC
GACAAGTTCTTATATCTA

>sintSS
ACGGCTTTGAnnnnnnnnnnnnnnnnnnnnnnnnnnnnnnnnnnnnnnnnnnnnnnnnnn
NNNNNNNNNNNNNNNGTGMTAAKTTTGATGTTCATCATCGTCTCAACAATCCTGCTCATC
GTCCATCAGTATGCCAACATCTCAGATCTTATGTCCCATCCATTTATCCAAAAACAATTC
ACCTCAAACCATGGCAGCAACGGACAAATTCATTTGCARGAAATCCAGGAGAAAGCAGAG
CATGGAATGGTGGAGAGAATAAACGAGGAACAAAATGAGAGTAACAAGTGGMAACAACAG
ACACTGAGTGAATTGGAAGACGGCAGYACCCCTACTTTGAATCGGAACCATAATGCTTCA
TCAGAATTTACCMYAATCAAAGAGCCGAAGTACAKAACAACATTTCATAAGGTGTCGGAA
CCTTATTATCCCAATGTTTTTGAGTATGATGCGGAGGGACGTGTTTTATACTTGAAGGAY
AAYGAGATGACGACCATGCGACCTGGCGCCACAAAGGAACTCGTCTTATCGGCTCCTGAG
TTGTTCGAGAAAATTCCCACTCGATTTTTGAACAACTTCAAGAATCCTTGCTGGCTTCGA
GACGGGAGAGAGCTGAATTGCCTGCCATACTTCTACATCATCGGCATGTACAAGTGCGCC
ACTACAGACATTTGGAGCAAGATAGTACAACATCCAGACGTCACCAAGGTTGCCAAAGAA
CCCCATTGGTGGGGGCCAAGAAGACACGGCTACATGAGGAGTCATGTCGCTACGGTCGGT
GTATTACGTTCTCGTAACRTGACTGGGGGTCCCGACGATAGCTCTCTGGAGTGGTTACTT
AATTTCTACAAATTTRATGTGGTTCCGAGACTAATTGAAGAGAAGGTYGAGAGAAGAAAT
GGGCCTTACCAYCCGATTGTTTATGGTGATGCTTCGATATCGACCGCCTATTCTATGGGG
CTGGAGTGGATAGAACAATACCCCAATGCCAAGGAACCACCRTACACCAACGCTGATCTC
ATCCGAGCTTTACAACCTAATGCCAAGATTRTTCTCATGGTTCGAAAYCCTACTAAAAGG
GCCATTTCATGGTGGTGGTACAGTCATAAATCTCTAAGTAAACGCCTCGATCGGCCATAT
TCTGCCAAGACTTTACATGACGAAATGATCAAATACATCAATTGTTTTAACGGTTGCCTG
GAATTACACAACGTCAGATATTGTGCCTATGTCTCTGGTTGCCCTTATAATTTGATACCC
GACATTCAGGCTGGAATTTACCAYGTGTATCTCCAAGATTGGATAAGAGCCTTCTCACGT
GACTCAGTGCACGTTATTCGATTGGAGGACTGGCAAGCCGAGCCGGTGRAGGTCTACAGA
RAACTGCTGGACTTTTTAGATTTACCGAAACTGACGTATACGAAAGTGAATGAGATAGTA
ATAAGCAAGACGGCGAACGTTAATATGAAAGAACATGAGGATGCTTGGCCGGAGACAGTC
AGTCTCCTCGATGAGTTCTTTCGTCCCTACAACCAAGAGCTAGCAAAACTGATGGGCGAC
GACAAGTTCTTATATCTA

>sprp
AYGGTTTTGATCCTGGGGCCTCACAGTTACGAGGCCATTGCTTTGTCACTGAACCATGAA
TGTACGCAGCGGGGGGTGCTAATTTTGATGTTCATCATCGTCTCAACAATCYTGCTCATC
GTCCATCAGTATGCCAACATCTCAGATCTTATGTCCCATCCATTTATCCAAAAACAATTC
ACCTCAAACCATGGAGGCAACGGACAAATTCATTTGCAAGAAATACAGGAGAAAGCAGAK
CATGGRAYGGTGGRGAGAATARAYGAGGAACAAAATGAGAGTAACAAGTGGAGACAACAG
AAACTGAGTGAATTGGAAGACGGCAGCACCCCTAYTTTGAATCGGAACCATAATGCTTCA
TCAGMTTTTACCCCAATCAAAGAGCCGAACTACAGAACAACATTTCGTAAGGTGTCGAAA
CCTTATTATCCCAATGTTTTTGAGTATGATGCGGAGGGACGTGTTTTATACTTGAAGGAT
AACGAGATGACGACCATGCGACCTGGCGCCACAAAGGAACTCGTCTTATCGGCTCCTGAG
CTGTTCGAGAAAATTCCCACTCGATTTTTGAACACCTTCAAGAATCCTTGCTGGCTTCGA
GGCGGGAGAGAGCTGAATTGCCTGCCATACTTCTACATCATCGGCATGTACAAGTGCGCC
ACCACAGATATTTGGAGCAAGATAGTACAACATCCAGACGTCACCAAGGTTGCCAAAGAA
CCCCATTGGTGGGGGCCAAGAAGACACGGCTTCATGAGGAGTCATGTCGCTACGACCGGT
GTATTACGTTCTCGTAACGTGACTGGGGGTCCTGACGATAGCTCTCTGGAGTGGTATCTT
AATTTCTACAAATTTGACGTGGCTCCTAGACTAATTAAAGARAAGGTCAAGAGAAGAAAT
GAGCCTTACCACCCGATTGTTTATGGTGATGCTTCGATATCGACCGCCTATTCTATGGGG
CTGGAGTGGATAGASMAGTACCCCAATGCCAAGGAACCACCATACACCAACGCYGATCTC
ATCCGRGCTTTACAACCTAATGCCAAGATTGTTCTCATGGTTCGAAACCCTACTAAAAGG
GCCATTTCATGGTGGTGGTACAGTCATAAATCTCTAAGTAAACGCCTCGATCGGCCATAT
TCTGCCAAGACTTTACATGACGAAATGATCAAATACATCGATTGTTTTAATGGTTGCCTG
GAATTACACAACGTCAGATATTGTGCCTATGTCTCTGGYTGCCCTTATAAWTTGGTACCC
GACATTCAGGCTGGAATTTACCACGTGTATCTCCAAGATTGGATAAGAGCCTTCTCACGT
GACTCAGTGCACGTTATTCGATTGGAGGACTGGCAAGCCGATCCGGTGAAGATCTACAGA
AAACTGCTGGACTTTTTAGATTTACCGAAACTGACGTATACGAAAGTGAAGGAGATAGTW
ATAAGCAAGACGGCGAACGTTAATATGAAAGAACATGAGGATGCTTGGCCGGAGACAGTC
AGTCTCCTTGATGATTTCTTTCGTCCCTACAACCAAGAGCTAGCAAAACTGATGGGCGAC
GACAAGTTCTTATATCTA

>spurp
ATGGTTTTGATCCTGGGGCCTCACAGTTACGAGGCCATTGCTTTGTCACTGAACCATGAA
TGTACGCAGCGGGNGGTGCTAATTTTGATGTTCATCATCGTCTCAACAATCCTGCTCATC
GTCCATCAGTATGCCAACATCTCAGATCTTATGTCCCATCCATTTATCCAAAAACAATTC
ACCTCAAACCATGGAGGCAACGGACAAATTCATTTGCAAGAAATACAGGAGAAAGCAGAT
CATGGAATGGTGGGGAGAATAAACGAGGAACAAAATGAGAGTAACAAGTGGAGACAACAG
AAACTGAGTGAATTGGAAGACGGCAGCACCCCTACTTTGAATCGGAACCATAATGCTTCA
TCAGCTTTTACCCCAATCAAAGAGCCGAACTACAGAACAACATTTCGTAAGGTGTCGAAA
CCTTATTATCCCAATGTTTTTGAGTATGATGCGGAGGGACGTGTTTTATACTTGAAGGAT
AACGAGATGACGACCATGCGACCTGGCGCCACAAAGGAACTCGTCTTATCGGCTCCTGAG
CTGTTCGAGAAAATTCCCACTCGATTTTTGAACACCTTCAAGAATCCTTGCTGGCTTCGA
GGCGGGAGAGAGCTGAATTGCCTGCCATACTTCTACATCATCGGCATGTACAAGTGCGCC
ACCACAGATATTTGGAGCAAGATAGTACAACATCCAGACGTCACCAAGGTTGCCAAAGAA
CCCCATTGGTGGGGGCCAAGAAGACACGGCTTCATGAGGAGTCATGTCGCTACGACCGGT
GTATTACGTTCTCGTAACGTGACTGGGGGTCCTGACGATAGCTCTCTGGAGTGGTATCTT
AATTTCTACAAATTTGACGTGGCTCCTAGACTAATTAAAGAGAAGGTCAAGAGAAGAAAT
GAGCCTTACCACCCGATTGTTTATGGTGATGCTTCGATATCGACCGCCTATTCTATGGGG
CTGGAGTGGATAGACAAGTACCCCAATGCCAAGGAACCACCATACACCAACGCTGATCTC
ATCCGAGCTTTACAACCTAATGCCAAGATTGTTCTCATGGTTCGAAACCCTACTAAAAGG
GCCATTTCATGGTGGTGGTACAGTCATAAATCTCTAAGTAAACGCCTCGATCGGCCATAT
TCTGCCAAGACTTTACATGACGAAATGATCAAATACATCGATTGTTTTAATGGTTGCCTG
GAATTACACAACGTCAGATATTGTGCCTATGTCTCTGGTTGCCCTTATAAATTGGTACCC
GACATTCAGGCTGGAATTTACCACGTGTATCTCCAAGATTGGATAAGAGCCTTCTCACGT
GACTCAGTGCACGTTATTCGATTGGAGGACTGGCAAGCCGATCCGGTGAAGATCTACAGA
AAACTGCTGGACTTTTTAGATTTACCGAAACTGACGTATACGAAAGTGAAGGAGATAGTT
ATAAGCAAGACGGCGAACGTTAATATGAAAGAACATGAGGATGCTTGGCCGGAGACAGTC
AGTCTCCTTGATGATTTCTTTCGTCCCTACAACCAAGAGCTAGCAAAACTGATGGGCGAC
GACAAGTTCTTATATCTA

>pdep
CAGATTTTGATCCTGGGGCCGCAAAGTTACGAGGCCATTGCTTTnnnnnnnnnnnnnnnn
nnnnnnnnnnnnnnnGTGCTAATTTTGATGTTCATCATCGTCTCAGCAATCCTGCTCATC
GTCCKTCAGCATGCCATCGTCCCARATCTTATCTCCAATCCATTTAACCAAAACAAATTC
ACCTCAAACCATGGCAACAACGGACAAATTMATTTGCAAGAAATACAGRAGAAAGCAGAG
CATGGAATGGTGGAGAGAATAAACGAGGAACAAAATGAAAGTAACAAGTGGAGACAACAG
ACAATGAGTNNACTGGAAGACGGRAGCACCCCTACTTTGAATCGGAACCTTAATGCTTCA
TCAGAATTTACCCCAATCAAAGAGCCAAAGTACAGCATATCATTTCATAAGGTGTCGGAA
CCTTACTATCCCAATGTTTTTCAGTATGATGCTGAGGGTSGTGTTTTATACTTGAAGGAC
AACGAGATGACGACCATGCGACCTGGCGCCACAAAGGAACTCGTCTTATCGGCTCCTGAG
TTGTTCGAGAAAATTCCCACCCGATTTCTGAACAACTTCAAGAATCCTTGCTGGCTTCGA
GGCRRGACTGAGCTGAATTGCTTGCCATACTTCTACATCATCGGCATGTACAAGTGCGCC
ACCACAGACATTTGGGACAAGCTAGTGCAACACCCAGACGTCAACAAGGTRGCCAAAGAA
CCCCATTGGTGGGGGCCAAGAAGACACGGCTTCATGAGGAGTCATGTCCATACAGTCGGT
GTATTACGTTCTCGTAACATAACTGGGGGTCCCGACGACAGCTCTTTGGAGTGGTATCTT
AATTTCTACAAATTTCAAATGGTTCCTAGACTTATTGAAGAGAAGGTCGACAGAAGAnnn
nAGCCTTACCACCCGATTGTCTATGGTGATGCTTCGATATCGACCGCCTATTCCATGGGG
CTGGAGTGGATAGAACAGTACCCCAATGCCAAGGAACCACCATACACCAACGCTGATCTC
ATCCGAGCTTTACAACCTAATGCCAAGATTGTTCTCATGGTTCGAAACCCKACTAAAAGG
GCCATTTCTTGGTGGTGGTACAGTCATAAATCTCTACATAAAAACCTCAGACGGCCATAT
TCTGCCAAGACTTTACATGAAGATATGGTCAATTACATCGATTGTTTTAATGGTTGCCTG
GAATTACACAACGTCAGATATTGTGCCTATGCCTCCGGTTGCCCTTATGATTTGATACCC
GACATTCAGGCTGGAATTTACCACGTGTATCTCCAAGATTGGTCAAGAGCCTTCTCACGT
GACTCAGTGCTCGTCATTCGATTGGAGGACTGGCAAGCCAATCAGGTGGAGGTCTACAGA
AACCTGCTGGACTTTTTAGATTTGCGGCAACTGACGTATAAGACAGTGAAGGAGATAGTA
TTACGCGAAACGAAGAACATTAATAAATTAGAACATGAAGATGCTTGGCCGGAGACAGTC
AGTCTCCTCGATGATTTCTTTCGTCCCTACAACCAAGAGTTAGCAAAACTGATGGGCGAC
GACAAGTTCCTATATCTA
