# Supplementary material for: Genome-wide signals of positive selection in strongylocentrotid sea urchins
Source: BMC Genomics. 2017 Jul 21;18:555. doi: 10.1186/s12864-017-3944-7 (PMC5521101; doi:10.1186/s12864-017-3944-7)
Supplement: Supplementary file 3 — Consensus alignment files. A compressed (gzip) tape archive (TAR) file containing 6250 consensus alignment files in FASTA format. (TGZ 14116 kb) [file 12864_2017_3944_MOESM3_ESM.tgz › SPU_011725/consensAlign.ordered.fa]

>sdro
ATGTGGAAAAGACTTTTAAGATTATCATTTGCCATTTTTACCGTGATTCTAGCGGTGAAA
GGAGATGAACACAATCATGAATACGCAGACAAGGAAGAGGTAGTCCTGTGGATGAACACC
GTCGGTCCTTACCACAATCGACAGGAGACCTACAGCTACTTCTCGCTCCCGTTCTGCCGA
GGGCCCCAGCAGGGCATCAGCCATTACCATGAAACTCTGGGCGAGGCTTTGCAGGGCGTC
GAGCTGGAGTTCAGCGGTCTAGACATCGATTATAAATTGGATAAACCCCAGAATCAGTAC
TGTGAGATTACTGTCACAGATGAGATCATGAGGGCTTTCTCGTACGCAGTCAAGAACCAC
TACTGGTACCAGATGTACATTGATGATCTACCCATCTGGGGGATCATCGGAGAGGCTGAT
GAAAACGGCCAGGACTACTACATCTGGACGCACAAGAAGCTGGACATTGGGTACAATGAC
AACCAGATCGTGGACGTTAACCTGACCTCTGAGGTCAAGGTCAAGCTTGAGAAGGGGATC
AAGATTCCCTTCACCTACCAGATCACGTGGAAGAAGTCTGCCATCACCTTCAAGAAGCGA
TTCGACAAGTACCTTGATCCCAACTTCTTCCAACACAGGATCCACTGGTTCTCCATCTTC
AACTCYTTCATGATGGTCATCTTCCTGGTTGGACTKGTCTCCATGATCCTCATGAGGACC
CTKAGGAAAGACTACGCTCGYTACAGCAGGGATGAYGATCTGGATGATATGGAACGTGAC
CTTGGTGATGAGTATGGCTGGAAGCAGGTGCATGGGGATGTGTTCAGACCTCCAACCTAC
CCTACTATATTCTCTGCGTTGATCGGCAATGGATATCACATGTGTACAGTAGTACTGTCT
GTCATTTTATTCTGCATTTGGGGCCATCTCTACACTGACCGAGGCTCCATCCTGAGTACA
GCCATCTTTGCCTATGCTGCTACAGCCCCTGTAAACGGTTACTATGGAGGAGGACTCTAC
TCAAGAATAGGAGGGAAATTATGGATCAAACAGATGGTGTTGGGGGCTTTTCTCGTGCCG
ATGAGCGTCTGTGGTGTCGCATTCTTAATCAACCTCATTGCTATGTATTACCATGCATCC
AGGGCTATCCCACTGGGAACAATGCTTGCAGTGTCGGCAATCTGTCTGTTTGTGATCCTC
CCCCTCAACCTGGTGGGTACCATCCTGGGACGGGCCTTGGCCGGACAACCAAACCACCCT
TGCAGGGTCAACGCGGTGCCACGCCCAATCCCAGAGAAGAAGTGGTTCATGGAACCTGCT
GTCATCGTGCTGCTTGGGGGCGTCCTACCTTTTGGCTCCATCTTTATTGAAATGTACTTC
ATCTTCACATCTTTCTGGGCCTACAAGATCTACTACGTCTTTGGCTTCATGCTCCTSGTC
TTCTTCATCCTGGCCGTGGTGACGATATGCGTGACCATCGTCTGCACCTACTTCTTACTC
AAYGCGGAGGACTATCGCTGGCAGTGGACCAGCTTCCTKGCGGCRGCCTCCACRTGCTTC
TATGTCTACTTGTACAGTTTCTATTACTTCCTCTTCAAAACAAAAATGTACGGCTTGTTT
CAAACCACGTTTTACTTTGGSTACATGGCCCTRTTTAGTTTATCGCTAGGTGTGATGTGY
GGAACGATCGGCTACGCGGGTACGGGGATCTTCGTAAGAAAGATCTACTCCACCGTCAAA
ATAGAT

>spal
ATGTGGAAAAGACTTTTAAGATTATCATTTGCCATTTTTACCGTGATTCTAGCGGTGAAA
GGAGATGAACACAATCATGAATACGCAGACAAGGAAGAGGTAGTCCTGTGGATGAACACC
GTCGGTCCCTACCACAATCGACAGGAGACCTACAGCTACTTCTCGCTCCCATTCTGCAGA
GGGCCCCAGCAGGGCATCAGCCATTACCATGAGACTCTGGGCGAGGCTTTGCAGGGCGTC
GAGCTGGAGTTCAGCGGTCTAGACATCGATTATAAATTGGATAAACCCCAGAATCAGTAC
TGTGAGATTACTGTCACAGATGAGATCATGAGGGCTTTCTCGTACGCAGTCAAGAACCAC
TACTGGTACCAGATGTACATTGATGATCTACCCATYTGGGGGATCATCGGAGAGGCTGAT
GAAAATGGCCAGGACTACTACATCTGGACGCACAAGAAGCTGGACATTGGGTACAATAAC
AACCAGATCGTGGACGTTAACCTGACCTCCGAGGTCAAGGTCAAACTTGAGAAGGGGATC
AAGATTCCCTTCACCTACCAGATCACATGGAAGAAGTCAGCCATCACCTTCAAGAAGCGA
TTCGACAAGTACCTTGATCCCAACTTCTTCCAACACAGGATCCACTGGTTCTCCATCTTC
AACTCCTTCATGATGGTCATCTTCCTGGTTGGACTCGTCTCCATGATCCTCATGAGGACC
CTGAGGAAAGACTACGCTCGTTACAGCAGGGATGACGATCTGGATGATATGNNNNNNNNN
NNNNNNNNNNNNNNNNNNNNNNNNNNNNNNNNNNNNNNNNNNNNNNNNNNNCCAACCTNC
CCTACAATATTCTCTGCATTGATCGGCAATGGATATCACATGTGTACAGTAGTACTATCT
GTCATTTTATTCTGCATTTGGGGCCATCTCNACNCCGACCGCGGTTCCATCCTGAGTACA
GCTATCTTTGCCTATGCTGCTACAGCCCCTGTAAACGGTTACTATGGAGGAGGACTCTAT
TCAAGAATAGGAGGGAAATTATGGATCAAACAGATGGTGTTGGGAGCTTTTCTCGTGCCG
ATGAGCGTCTGTGGTGTTGCATTCTTAATCAACTTCATTGCTATGTATTACCATGCATCC
AGGGCTATCCCGCTGGGAACAATGCTTGCRGTGTCGGCCATCTGTCTGTTTGTGATCCTG
CCCCTCAACCTGGTGGGTACCATCCTGGGCAGGGCGTTGGCCGGTCAACCCAACCACCCM
TGCAGGGTCAACGCRGTGCCACGCCCAATCCCRGAGAAGAAGTGGTTCATGGAACCTGCT
GTCATCGTGCTGCTTGGGGGCGTCCTACCCTTCGGCTCYATCTTTATTGAAATGTACTTC
ATCTTCACATCTTTCTGGGCCTACAAGATCTACTACGTCTTTGGCTTCATGCTCCTGGTS
TTCTTCATCCTGGCCGTGGTGACGATATGCGTGACCATCGTCTGCACCTACTTCTTACTC
AACGCGGAGGACTATCGCTGGCAGTGGACCAGCTTCCTGGCRGCRGCCTCBAYGTGCTTC
TRTGTSTACTTGTACAGTTTCTATTACTTCCTCTTCAAAACAAAAATGTAYGGCTTGTTT
CAAACCACGTTTTACTTTGGCTACATGGCCCTGTTTAGTTTATCGCTAGGTGTGATGTGT
GGAACGATYGGCTACGCRGGWACRGGGATCTTCGTAAGAAAGATCTACTCCACCGTCAAA
ATAGAT

>sfra
ATGTGGAAAAGACTTTTAAGATTATCATTTGCCATTTTTACCGTGATTTTAGCGGTGAAA
GGAGATGAACACAATCATGAATATGCAGACAAGGAAGAGGTGGTCCTGTGGATGAATACC
GTCGGTCCTTACCACAATCGACAGGAGACCTACAGCTACTTCTCACTCCCATTCTGCCGA
GGGCCACAGCAGGGCATCAGCCATTACCATGAAACTCTGGGCGAGGCCTTGCAGGGTGTC
GAGCTGGAGTTCAGCGGTCTTGACATCGATTATAAATTGGATAAACCCCAGAATCAGTAC
TGTGAGATTGTTGTCACAGATGAGATCATGAGGGCTTTCTCTTACGCTGTCAAGAACCAC
TACTGGTACCAGATGTACATTGATGATCTACCCATCTGGGGGATCATCGGAGARGCCGAT
GAGAACGGCCAGGACTACTACATCTGGACGAACAAGAAGCTGGACATTGGGTACAATGAC
AACCAGATCGTGGACGTTAACCTGACCTCCGAGGTCAAGGTCAAACTTGAGAAGGGGATC
AAGATTCCCTTCACCTACCAGATTACATGGAAGAAGTCGGCCATCACCTTCAAGAAGCGA
TTCGACAAGTACCTTGATCCCAACTTCTTCCAACACAGGATCCACTGGTTCTCCATCTTC
AACTCCTTCATGATGGTCATCTTCCTGGTTGGACTYGTCTCTATGATCCTCATGAGGACC
CTGAGGAAAGACTATGCTCGTTACAGCAGGGATGATGATCTGGATGATATGnnnnnnnnn
nnnnnnnnnnnnnnnnnnnnnnnnnnnnnnnnnnnnnnnnnnnnnnnnnnnnnnnnnnnn
nnnnnnnnnnnnnnnnnnnnnnnnnnnnnnnnnnnnnnnnnnnnnnnnnnnnnnnnnnnn
nnnnnnnnnnnnnnnnnnnnnnGCCATCTCTACACTGACCGTGGTTCCATCCTTAGNACA
GCCATCTTTGCCTATGCTGCTACAGCCCCTGTAAATGGTTACTATGGAGGAGGNNTTTAT
TnnnnnnnnnnnnGGAAATTATGGATTAAACAGATGGTGTTGGGGGCTTTTCTTGTGCCA
ATGAGCGTCTGTGGTGTTGCATTCTTAATCAACTTCATTGCTATGTATTACCATGCATCC
AGnnnnnnnnnnnnnnnnnnnnnnCTTGCAGTGTCRGCCATCTGTCTGTTTGTGATCCTG
CCCCTCAACCTGGTGGGTACCATCCTGGGCAGRGCCTTGGCTGGTCAACCCAACCACCCT
TGCAGGGTCAACGCGGTGCCACGCCCAATCCCGGAGAAGAAGTGGTTCATGGAACCTGCT
GTCATTGTGCTGCTTGGGGGTGTCCTACCCTTCGGCTCTATCTTTATTGAAATGTATTTC
ATCTTCACATCTTTCTGGGCCTACAAGATCTACTACGTCTTTGGCTTCATGCTMCTCGTC
TTCTTCATCCTGGCCGTGGTGACGATATGYGTGACCATCGTCTGTACCTACTTCTTRCTC
AACGCAGAGGACTATCGCTGGCAGTGGACCAGCTTCCTGGCAGCAGCCTCTACATGCTTC
TATGTCTACTTGTACAGTTTCTATTACTTCCTCTTCAAAACGAAAATGTACGGCTTGTTT
CAAACTACGTTTTACTTTGGCTACATGGCCCTGTTTAGTTTATCGCTAGGTGTGATGTGC
GGAACGATTGGCTACGCGGGTACAGGGATCTTCGTAAGAAAGATCTACTCCACCGTCAAA
ATAGAT

>afraSS
ATGTGGAAAAGACTTTTAAGATTATCATTTGCCATTTTTACCGTGATTCTAGCGGTGAAA
GGAGATGAACACAATCATGAATATGCAGACAAGGAAGAGGTAGTCCTGTGGATGAATACC
GTCGGTCCTTACCACAATCGACAGGAGACCTACAGCTACTTCTCGCTCCCATTCTGCCGA
GGGCCCCAGCAGGGCATCAGCCATTACCATGAAACRCTGGGCGAGGCCTTGCAGGGCGTC
GAGCTCGAGTTCAGCGGTCTAGACATCGATTATAAATTGGATAAACCCCAGAATCAGTAC
TGTGAGATTACTGTCACAGATGAGATCATGAGGGCTTTCTCGTACGCAGTCAAGAACCAC
TACTGGTACCAGATGTACATTGATGATCTACCCATTTGGGGGATCATCGGAGAGGCTGAT
GAAAATGGCCAGGACTACTACATCTGGACGCACAAGAAGCTGGACATTGGGTACAATAAC
AACCAGATCGTGGACGTTAACCTGACCTCCGAGGTCAAGGTCAAACTTGAGATGGGGATC
AAGATTCCCTTCACCTACCAGATCACATGGAAGAAGTCAGCCATCACCTTCAAGAAGCGA
TTCGACAAGTACCTTGATCCCAACTTCTTCCAACACAGGATCCACTGGTTCTCCATCTTC
AACTCCTTCATGATGGTCATCTTCCTGGTTGGACTGGTCTCCATGATCCTCATGAGGACC
CTCAGGAAAGACTACGCTCGTTACAGCAGGGATGACGATCTGGATGATATGGAACGTGAC
CTTGGTGATGAGTATGGCTGGAAGCAGGTTCATGGGGATGTGTTCAGACCTCCAACCTAC
CCTACTATATTCTCTGCATTGATCGGCAATGGATATCACATGTGTACAGTAGTACTGTCT
GTCATTTTATTCTGCATTTGGGGCCATnnnnnnnnnnnNNNNNNNNNNNNNNNNNNNNNN
NNNNTCTTTGCCTATGCTGCTACAGCCCCTGTAAATGGTTACTATGGAGGAGGACTCTAT
TCAAGAATAGGAGGGAAATTATGGATCAAACAGATGGTGTTGGGTGCTTTTCTCGTGCCG
ATGAGCGTCTnnnnnnnnGCATTCTTAATCAACTTCATTGCTATGTACTACCATGCATCC
AGGGCTATCCCGCTGGGAACAATGCTTGCAGTGTCGGCCATCTGTCTGTTTGTGATCCTC
CCCCTCAACCTGGTTGGTACCATTCTGGGCAGGGCATTGGCCGGTCAACCCAACCACCCG
TGCAGGGTCAACGCGGTGCCACGCCCAATTCCAGAGAAGAAGTGGTTCATGGAACCTGCT
GTCATCGTGCTGCTTGGGGGCGTCCTACCCTTTGGCTCTATCTTTATTGAAATGTACTTC
ATCTTCACATCTTTCTGGGCCTACAAGATCTACTACGTCTTTGGCTTCATGCTCCTGGTG
TTCTTCATCCTGGCCGTGGTGACGATATGCGTGACCATCGTCTGCACCTACTTCTTACTC
AACGCGGAGGACTATCGCTGGCAGTGGACCAGCTTCCTGGCRGCAGCCTCCACGTGCTTC
TATGTCTACTTGTACAGTTTCTATTACTTCCTCTTCAAAACAAAAATGTATGGCTTGTTT
CAAACCACGTTTTACTTCGGCTACATGGCCCTGTTTAGTTTATCGCTAGGTGTGATGTGC
GGAACCATTGGCTACGCGGGTACGGGGATCTTCGTAAGAAAGATCTACTCCACCGTCAAA
ATAGAT

>hpul
ATGTGGACAAGACTTTTAAGATTATCATTTGCCATTTTTGCCGTGATTCTAGCGGTGAAA
GGAGATGAACACAATCATGAATATGCAGACAAGGAAGAGGTAGTCCTGTGGATGAATACC
GTCGGTCCTTACCACAATCGACAAGAGACCTACAGCTACTTCTCGCTCCCATTCTGCCGA
GGGCCTCAGCAGGGCATCAGCCATTACCAYGAGACTCTGGGCGAGGCTTTGCAGGGTGTC
GAGCTYGAGTTCAGCGGTCTAGACATTGATTTTAAATTGGATAAACTCCAGAATCAGTAC
TGTGAGATTGTTGTCACAGATGAGATCATGAGGGCTTTCTCATACGCAGTYAAGAACCAC
TACTGGTACCAGATGTACATYGATGATCTACCSATCTGGGGTATCATCGGTGAGGCCGAT
GAAAACGGCCAGGACTACTACATCTGGACGCACAAGAAGCTGGACATTGGGTACAATAAC
AACCAGATCGTGGACGTTAACCTGACCTCTGAGGTCAAGGTCAAACTGGAGAAGGGGATC
AAGATTCCCTTCACCTAYCAGATCACGTGGAAGAAGTCCGCCATCACCTTTAAGAAGCGA
TTTGACAAGTACCTTGATCCCAACTTYTTCCAACACAGGATCCATTGGTTCTCCATCTTC
AACTCTTTYATGATGGTCATCTTCCTGGTWGGACTGGTCTCCATGATCCTCATGAGGACC
CTGAGGAAAGACTAYGCTCGTTACAGCAGGGACGATGATCTSGATGATATGGAACGTGAC
CTTGGTGATGAGTATGGCTGGAAGCAGGTACATGGGGACGTGTTCAGACCGCCAACCTAC
CCTACTATATTCTCTGCATTGANNNNNAATGGATATCACATGTGTACAGTAGTACTGTCA
GTCATTTTATTCTGCATTTGGGGCCATCTCTACACTGACCGCGGTTCCATCCTGAGTACA
GCCATCTTTGCCTATGCTGCTACCGCCCCTGTAAACGGTTACTATGGAGGAGGACTTTAC
TCAAGAATAGGAGnnnnnnnnnnnnnnnnnnnnnnnnnnnnnnnnnnnnnnnnnnnnnnn
nnnnnnnnnnnnnnnnnnnnnnnnnTAATCAACTTCATTGCTATGTATTACCACGCATCT
AGGGCTATCCCACTGGGAACAATGCTTGCAGTATCAGCCATCTGTCTGTTTGTGATCCTA
CCCCTGAACCTGGTGGGTACCATCYTGGGCAGGGCGTTGGCCGGTCAACCCAACCACCCT
TGCAGGGTCAACGCGGTGCCACGCCCAATCCCAGAGAAGAAGTGGTTCATGGAACCTGCT
GTCATCGTGCTGCTTGGGGGCGTCCTACCCTTCRGCTCCATCTTTATTGAAATGTACTTC
ATCTTCACATCTTTCTGGGCCTACAAGATCTACTACGTCTTTGGCTTCATGCTCCTGGTA
TTCTTCATCCTGGCCGTGGTGACGATATGCGTAACCATCGTCTGCACCTACTTCTTACTC
AACGCGGAGGACTACCGCTGGCAGTGGACCAGCTTCCTGGCRGCAGCCTCCACATGCTTC
TATGTCTACTTGTACAGTTTCTATTACTTCCTCTTCAAAACAAAAATGTACGGCTTGTTT
CAAACCATGTTTTACTTTGGCTACATGGCCCTGTTTAGTTTATCGCTAGGTGTGATGTGC
GGAACAATTGGCTACGCTGGTACRGGGATCTTCGTAAGAAAGATCTACTCCACCGTCAAA
ATAGAT

>snud
ATGTGGGAAAGACTTTTAAGATTATCATTTGCCCTTTTTACCGTGATTTTAGCGGTGAAA
GGAGATGAACACAATCATGAATATGCAGACAAGGAAGAGGTGGTCCTGTGGATGAATACC
GTTGGGCCTTACCACAATCGACAGGAGACCTACAGCTACTTCTCGCTCCCATTCTGCCGA
GGGCCACAGCAGGGCATCAGCCATTACCATGAAACTCTGGGCGAGGCCTTGCAGGGTGTC
GAGCTGGAGTTCAGTGGTCTTGACATCGATTTTAAATTGGATAAACCCCAGAATCAGTAC
TGTGAGATTGTTGTCACAGATGAGATCATGAGGGCTTTCTCTTACGCTGTCAAGAACCAC
TACTGGTACCAGATGTACATTGATGATCTACCCATCTGGGGGATCATCGGAGAGGCCGAT
GAAAACGGCCAGGACTACTACATCTGGACAAACAAGAAGCTGGACATTGGTTACAATGAC
AACCAGATCGTGGACGTTAACCTGACCTCCGAGGTCAAGGTCAAACTTGAGAAGGGGATC
AAGATTCCCTTCACCTACCAGATTACGTGGAAGAAGTCGGCCATCACCTTCAAGAAGCGA
TTCGACAAGTACCTTGATCCCAACTTCTTCCAACACAGGATCCACTGGTTCTCCATCTTC
AACTCCTTCATGATGGTCATCTTCCTGGTTGGACTCGTCTCCATGATCCTCATGAGGACC
CTGAGGAAAGACTACGCTCGTTACAGCAGGGATGATGATCTGGATGATATGNNNnnnnnn
nnnnnnnnnnnnnnnnnnnnnnnnnnnnnnnnnnnnnnnnnnnnnnnnnnnnnnnnnnnn
nnnnnnnnnnnnnnnnnnnnnnnnnnnnnnnnnnnnnnnnnnnnnnnnnnnnnnnnnnnn
nnnnnnnnnnnnnnnnnnnnnnnnnnnnnnnnnnnnnnNNNNNNNNNNNNNNNNNNNNNN
NNNNNNNNNNNNNNNNNNNNNNNNNNNNNNNNNNNNNNNNNNNNNNNNNNNNNNNNNNNN
NNNNNNNNNNNNNGGAAATTATGGATCAAACAGATGGTGTTGGGGGCTTTTCTTGTGCCG
ATGAGCGTCTGTGGTATTGCATTCTTAATCAACTTCATTGCTATGTATTACCACGCATCC
AGGGCTATCCCACTGGGAACAATGCTTGCAGTGTCGGCTATCTGTCTGTTTGTGATCCTG
CCCCTCAACCTGGTGGGTACCATCCTGGGCAGGGCCTTGGCCGGTCAACCCAACCACCCT
TGCAGGGTCAACGCRGTGCCACGCCCAATCCCGGAGAAGAAGTGGTTCATGGAACCTGCT
GTCATTGTGCTGCTTGGGGGTGTCCTACCCTTCGGCTCTATCTTTATTGAAATGTATTTC
ATCTTCACATCTTTCTGGGCCTACAAGATCTACTACGTCTTTGGATTCATGCTTCTCGTC
TTCTTCATCCTGGCCGTGGTGACGATATGCGTGACCATCGTCTGTACCTACTTCTTACTC
AACGCAGAGGACTATCGCTGGCAGTGGACCAGCTTCYTGGCAGCAGCCTCTACATGCTTC
TATGTCTACTTGTACAGTTTCTATTACTTCCTCTTCAAAACGAAAATGTATGGCTTGTTT
CAAACAACGTTTTACTTTGGCTACATGGCCCTGTTTAGTTTATCGCTAGGTGTGATGTGC
GGAACGATTGGCTACGCGGGTACAGGGATCTTCGTAAGAAAGATCTACTCCACMGTCAAA
ATAGAT

>sintSS
ATGTGGAAAAGACTTTTAAGATTATCATTTGCCATTTTTACCGTGATTCTAGCGGTGAAA
GGAGATGAACACAATCATGAATACGCAGACAAGGAAGAGGTAGTCCTGTGGATGAAYACC
GTCGGTCCRTACCACAATCGACAGGAGACCTACAGYTACTTCTCGCTCCCATTCTGCCGA
GGGCCMCAGCAGGGCATCAGCCATTACCATGAAACKCTGGGCGAGGCYTTGCAGGGCGTC
GAGCTCGAGTTCAGCGGTCTAGACATCGATTATAAATTGGATAAACCCCAGAATCAGTAC
TGTGAGATTACTGTCACAGATGAGATCATGAGGGCTTTCTCRTACGCAGTCAAGAACCAC
TACTGGTACCAGATGTAYATTGAYGATCTACCCATCTGGGGTATCATCGGAGAGGCYGAT
GAAAACGGCCAGGACTACTACATCTGGACGCACAAGAAGCTGGACATTGGGTACAATAAC
AACCAGATCGTGGACGTTAACCTGACCTCCGAGGTCAAGGTCAAGCTTGAGAAGGGGATC
AAGATTCCCTTCACCTACCAGATCACGTGGAAGAAGTCTGCCATCACCTTCAAGAAGCGA
TTCGACAAGTACCTTGATCCCAACTTCTTCCAACACAGGATCCACTGGTTCTCCATCTTC
AACTCTTTCATGATGGTCATCTTCCTGGTTGGACTCGTCTCCATGATCCTCATGAGGACC
CTGAGGAAAGACTACGCTCGTTACAGCAGGGATGACGATCTGGATGATATGNNNNNNNNN
NNNNNNNNNNNNNNNNNNNNNNNNNNNNNNNNNNNNNNNNNNNNNNNNNNNNNNnnnnnn
nnnnnnnnnnnnnnnnnnnnnnnnnnnnnnnnnnnnnnnnnnnnnnnnnnnnnnnnnnnn
nnnnnnnnnnnnnnnnnnnnnnnnnnnnnnnnnnnnnnNNNNNNNNNNNNNNNNNNNNNN
NNNNNNNNNNNNNNNNNNNNNNNNNNNNNNNNAAACGGTTACTATGGAGGAGGACTGTAT
TCAAGAATAGGAGGGAAATTATnnnnnnnnnnnnnnnnnnnnnnnnnnnnnnnnnnnnnn
nnnnnnnnnnnnnnnnnnnnnnnnnnAATCAACTTCATTGCTATGTATTACCATGCATCT
AGGGCTATTCCACTGGGAACAATGCTTGCAGTGTCGGCCATCTGYCTGTTTGTGATCCTA
CCCCTGAAYCTGGTGGGTACCATCCTGGGCAGGGCGTTGGCCGGTCAACCCAACCACCCK
TGCAGGGTCAAYGCRGTGCCACGCCCAATYCCMGAGAAGAAGTGGTTCATGGAACCTGCY
GTCATCGTGCTGCTTGGGGGCGTCCTACCCTTCGGCTCCATCTTTATTGAAATGTACTTC
ATCTTCACATCTTTCTGGGCCTACAAGATCTACTACGTCTTTGGCTTCATGCTCYTGGTG
TTCTTCATCCTGGCCGTGGTGACGATATGCGTGACCATCGTCTGCACCTACTTCTTACTC
AAYGCGGAGGACTATCGCTGGCAGTGGACCAGCTTCCTGGMGGCRGCCTCYAYRTGCTTM
TATGTCTACTTGTACAGTTTCTATTACTTCCTCTTCAAAACAAAAATGTACGGCTTGTTT
CAAACCACGTTTTACTTTGGCTACATGGCCCTGTTTAGTTTATCGCTAGGTGTGATGTGC
GGAACGATYGGCTACGCGGGWACGGGGATCTTCGTRAGAAAGATCTACTCCACCGTCAAA
ATAGAT

>sprp
ATGTGGAAAAGACTTTTAAGATTATCATTTGCCATTTTTACCGTGATTCTAGCGGTGAAA
GGWGATGAACACAATCATGAATACGCAGACAAGGAAGAGGTGGTGCTGTGGATGAACACC
GTCGGTCCKTACCACAATCGACAGGAGACCTACAGTTACTTCTCGCTCCCATTCTGCCGA
GGGCCCCAGCAGGGCATCAGCCATTACCATGAAACTCTGGGCGAGGCCTTGCAGGGCGTC
GAGCTCGAGTTCAGCGGTCTAGACATCGATTATAAATTGGATAAACCCCAGAATCAGTAC
TGTGAGATTGTTGTCACAGATGAGATCATGAGGGCTTTCTCGTACGCAGTCAAGAACCAC
TACTGGTACCAGATGTACATTGATGATCTACCCATCTGGGGGATCATCGGAGAGGCTGAT
GAAAATGGCCAGGACTACTACATCTGGACCCACAAGAAGCTGGACATTGGGTACAATAAC
AACCAGATCGTGGACGTTAACCTGACCTCCGAGGTCAAGGTCAAGCTTGAGAAGGGGATC
AAGATTCCCTTCACCTACCAGATCACGTGGAAGAAGTCAGCMATCACCTTCAAGAAGCGA
TTCGACAAGTACCTTGATCCCAACTTCTTCCAACACAGGATCCACTGGTTCTCCATCTTC
AACTCCTTCATGATGGTCATCTTCCTGGTTGGMCTGGTCTCCATGATCCTCATGAGGACC
CTSAGGAAAGACTACGCYCGKTACAGCAGGGAYGAYGATCTGGATGATATGGAACGTGAC
CTTGGTGATGAGTATGGATGGAAGCAGGTTCATGGGGATGTGTTCAGACCTCCAACCTAC
CCTACTATATTCTCTGCATTGATCGGCAATGGATATCACATGTGTACAGTAGTACTGTCT
GTCATTTTATTCTGCATTTGGGGCCATCTCTACACTGACCGCGGTTCCATCCTGAGTACA
GCCATCTTTGCCTATGCTGCTACAGCCCCTGTAAACGGTTACTATGGAGGAGGACTCTAT
TCAAGAATAGGAGGGAAATTATGGATCAAACAGATGGTGTTGGGGGCTTTTCTTGTGCCG
ATGAGCGTCTGTGGCATCGCATTCTTAATCAACTTCATTGCTATGTATTACCATGCATCC
AGAGCTATCCCACTGGGAACAATGCTTGCAGTGTCGGCCATCTGTCTGTTTGTGATCCTA
CCCCTGAACCTGGTGGGTACCATCCTRGGCAGGGCGTTGGCCGGTCAACCCAAYCACCCC
TGCAGGGTCAACGCRGTGCCACGCCCAATCCCRGAGAAGAAGTGGTTCATGGAACCTGCT
GTCATCGTGCTGCTTGGGGGYGTCCTACCATTCGGCTCCATCTTTATTGAAATGTACTTC
ATCTTCACATCTTTCTGGGCCTACAAGATCTACTACGTCTTTGGCTTCATGCTCCTGGTG
TTCTTCATCCTGGCCGTGGTGACGATATGCGTGACCATCGTCTGCACCTACTTCTTACTC
AACGCGGAGGACTATCGCTGGCAGTGGACCAGCTTCCTGGCGGCAGCCTCCACGTGCTTC
TATGTCTACTTGTACAGTTTCTATTACTTCCTCTTCAAAACAAAAATGTACGGCTTGTTT
CAAACCACGTTTTACTTTGGCTACATGGCCCTGTTTAGTTTATCGCTAGGTGTGATGTGC
GGAACGATCGGCTACGCGGGAACGGGGATCTTCGTAAGAAAGATCTACTCCACYGTCAAA
ATAGAT

>spurp
ATGTGGAAAAGACTTTTAAGATTATCATTTGCCATTTTTACCGTGATTCTAGCGGTGAAA
GGAGATGAACACAATCATGAATACGCAGACAAGGAAGAGGTGGTGCTGTGGATGAACACC
GTCGGTCCTTACCACAATCGACAGGAGACCTACAGTTACTTCTCGCTCCCATTCTGCCGA
GGGCCCCAGCAGGGCATCAGCCATTACCATGAAACTCTGGGCGAGGCCTTGCAGGGCGTC
GAGCTCGAGTTCAGCGGTCTAGACATCGATTATAAATTGGATAAACCCCAGAATCAGTAC
TGTGAGATTGTTGTCACAGATGAGATCATGAGGGCTTTCTCGTACGCAGTCAAGAACCAC
TACTGGTACCAGATGTACATTGATGATCTACCCATCTGGGGGATCATCGGAGAGGCTGAT
GAAAATGGCCAGGACTACTACATCTGGACCCACAAGAAGCTGGACATTGGGTACAATAAC
AACCAGATCGTGGACGTTAACCTGACCTCCGAGGTCAAGGTCAAGCTTGAGAAGGGGATC
AAGATTCCCTTCACCTACCAGATCACGTGGAAGAAGTCAGCAATCACCTTCAAGAAGCGA
TTCGACAAGTACCTTGATCCCAACTTCTTCCAACACAGGATCCACTGGTTCTCCATCTTC
AACTCCTTCATGATGGTCATCTTCCTGGTTGGCCTGGTCTCCATGATCCTCATGAGGACC
CTGAGGAAAGACTACGCTCGGTACAGCAGGGACGATGATCTGGATGATATGGAACGTGAC
CTTGGTGATGAGTATGGATGGAAGCAGGTTCATGGGGATGTGTTCAGACCTCCAACCTAC
CCTACTATATTCTCTGCATTGATCGGCAATGGATATCACATGTGTACAGTAGTACTGTCT
GTCATTTTATTCTGCATTTGGGGCCATCTCTACACTGACCGCGGTTCCATCCTGAGTACA
GCCATCTTTGCCTATGCTGCTACAGCCCCTGTAAACGGTTACTATGGAGGAGGACTCTAT
TCAAGAATAGGAGGGAAATTATGGATCAAACAGATGGTGTTGGGGGCTTTTCTTGTGCCG
ATGAGCGTCTGTGGCATCGCATTCTTAATCAACTTCATTGCTATGTATTACCATGCATCC
AGAGCTATCCCACTGGGAACAATGCTTGCAGTGTCGGCCATCTGTCTGTTTGTGATCCTA
CCCCTGAACCTGGTGGGTACCATCCTAGGCAGGGCGTTGGCCGGTCAACCCAACCACCCC
TGCAGGGTCAACGCGGTGCCACGCCCAATCCCGGAGAAGAAGTGGTTCATGGAACCTGCT
GTCATCGTGCTGCTTGGGGGCGTCCTACCATTCGGCTCCATCTTTATTGAAATGTACTTC
ATCTTCACATCTTTCTGGGCCTACAAGATCTACTACGTCTTTGGCTTCATGCTCCTGGTG
TTCTTCATCCTGGCCGTGGTGACGATATGCGTGACCATCGTCTGCACCTACTTCTTACTC
AACGCGGAGGACTATCGCTGGCAGTGGACCAGCTTCCTGGCGGCAGCCTCCACGTGCTTC
TATGTCTACTTGTACAGTTTCTATTACTTCCTCTTCAAAACAAAAATGTACGGCTTGTTT
CAAACCACGTTTTACTTTGGCTACATGGCCCTGTTTAGTTTATCGCTAGGTGTGATGTGC
GGAACGATCGGCTACGCGGGAACGGGGATCTTCGTAAGAAAGATCTACTCCACTGTCAAA
ATAGAT

>pdep
ATGTGGAAAAGACTTTTAAGGTTATCATTTGCCATTTTTACCGTGATTTTAGCGGTGAAA
GGAGATGAACACAATCATGAATACGCAGACAAGGAAGAGGTGGTCCTGTGGATGAATACC
GTTGGGCCGTACCACAATCGACAGGAGACCTACAGCTACTTCTCGCTCCCGTTCTGCCGA
GGACCACAGCAGGGCATCAGCCATTACCATGAAACCCTGGGCGAGGCCTTGCAGGGTGTT
GAGCTGGAGTTCAGCGGTCTTGACATCGATTTTAAATTGAATAAACCCCAGAATCAGTAC
TGTGAGATTGAGGTCACAGATGAGATCATGAGGGCTTTCTCTTACGCTGTTAAGAACCAC
TACTGGTACCAAATGTACATAGATGATCTACCCATCTGGGGGATCATCGGAGAGGCYGAT
GAGAACGGCCAGGACTACTACATYTGGACGAACAAGAAGCTGGACATTGGGTACAATGAC
AACCAGATCGTGGACGTTAACCTGACCTCCGAGGTCAAGGTCAAACTTGAGAAGGGGATC
AAGATTCCCTTCACCTACCAGATTACGTGGAAGAAGTCRGCCATCACCTTCAAGAAGCGA
TTCGACAAGTACCTTGATCCCAACTTCTTCCAACACAGGATCCACTGGTTCTCCATYTTC
AACTCCTTCATGATGGTCATCTTCCTGGTTGGACTCGTCTCCATGATCCTCATGAGGACC
TTGAGGAAAGACTACGCTCGTTACAGCAGAGATGATGATCTGGATGATATGGAACGNGAC
CTTGGTGATGAGTATGGCTGGAAGCAGGTGCATGGGGNTGTGTTCAGACCGCNNNCCTAC
CCTACTATATTCTCTGCATTGATTGGCAATGGATATCATATGTGTACAGTAGTACTGTCT
GTCATTTTATTCTGCATTTGGGGCCATCTCTACACCGAnnnnnnnnnnnnnnnnnnnnnn
nnnnnnnnTGCCTATGCTGCTACAGCCCCTGTAAACGGTTACTATGGAGGAGGACTTTAT
TCAAGAATAGGAGGGAAATTATGGATCAAACAGATGGTGTTGGGGGCTTTTCTTGTGCCG
ATGAGCGTCTGTGGTGTTGCATTCTTAATCAACTTCATTGCTATGTATTACCACGCATCC
AGGGCTATCCCWCTGGGAACAATGGTTGCAGTGTCAGCCATCTGTCTGTTTGTGATCCTA
CCCCTAAACCTGGTGGGTACCATCCTGGGCAGGGCCTTGGCTGGTCAACCCAACCATCCT
TGCAGGGTCAACGCGGTGCCACGCCCAATCCCAGAGAAGAAGTGGTTCATGGAACCTGCT
GTCATTGTGCTGCTTGGTGGTGTCCTCCCCTTCGGCTCTATCTTTATTGAAATGTATTTC
ATCTTCACATCTTTCTGGGCCTACAAGATCTACTACGTCTTTGGCTTCATGCTCCTCGTC
TTCTTCATCCTGGCCGTGGTGACGATATGTGTGACCATCGTCTGTACCTACTTCTTACTC
AACGCAGAGGACTATCGCTGGCAGTGGACCAGCTTCCTGGCAGCAGCCTCTACATGCTTC
TATGTCTACTTGTACAGTTTCTATTACTTCCTCTTCAAAACGAAAATGTACGGCTTGTTT
CAAACTACGTTTTACTTTGGCTACATGGCCCTGTTTAGTTTATCGCTAGGTGTGATGTGC
GGAACRATTGGCTACGTGGGTACAGGGATCTTCGTRAGAAAGATCTACTCCACCGTCAAA
ATAGAT
