# Supplementary material for: Genome-wide signals of positive selection in strongylocentrotid sea urchins
Source: BMC Genomics. 2017 Jul 21;18:555. doi: 10.1186/s12864-017-3944-7 (PMC5521101; doi:10.1186/s12864-017-3944-7)
Supplement: Supplementary file 3 — Consensus alignment files. A compressed (gzip) tape archive (TAR) file containing 6250 consensus alignment files in FASTA format. (TGZ 14116 kb) [file 12864_2017_3944_MOESM3_ESM.tgz › SPU_017469/consensAlign.ordered.fa]

>sdro
ATGGCCACGTCGGAAAAGCTGACCAGAATAGCCATCGTCAACCCCGACAAGTGCAAGCCC
AAGAAATGTAGACARGAATGCCGCAAATCATGTCCGGTTGTGAGGATGGGTAAGCTTTGC
ATTGAAGTGACCCCAGCCAGCAAAATAGCATATATCTCAGAACAACTTTGTATTGGATGT
GGTATCTGCGTGAAGGCACCACCAGACTGGCAGCAGATCTTGGTCTACTTCCGCGGGTCC
GAGCTCCAGAACTACTTCACCAAGATCCTAGAGGATGACCTGAAGGCCATCATCAAGCCC
CAGTATGTGGACCAGATCCCAAGGGCTGTCAAGGGTACCGTTCAAGTCCTGCTGGATAAG
AAAGATGAAACCGACACACAAGATGACATATGTATACGTCTAGATCTAACAAAAGTCAAG
GATCGCAAGGTTGATGAGTTATCGGGAGGAGAATTACAGAGGTTTGCTTGCGCTGTGGTA
TGCATCCAGAAAGCTGACATCTACATGTTTGATGAGCCTTCCAGTTATCTTGATGTCAAA
CAGCGTCTCAAAGCCGCCCTGGCCATCAGATCCCTCATACATCCTCAAAAGTACATCATT
GTAGTGGAGCATGATTTATCAGTGTTGGATTACTTGTCTGATTTCATCTGTGTTCTCTAC
GGTGTCCCCGGTGCTTATGGTGTAGTCACGTTACCCTTCAGTGTGAGGGAAGGAATCAAC
ATCTTCCTGGATGGCTTTGTCCCGACGGAGAACCTGAGATTCCGAGAGACATCGCTGATC
TTCAAGGTCTCAGAGAATGCAGAAGAGGAGGAGATCAAGAGGATGTGCCACAACCAGTAC
CCAACAATGAGCAAAACATTACGTTCGTTCCATATGGATATCAAGCAAGGTGACTTCACT
GATTCTGAGATCATTGTGATGCTGGGAGAGAAYGGGACYGGGAAGACAACCTTCATCAGG
ATGTTGGCCGGCCTTCTCAAACCWGATGAGGAAGGAGTGAAAGTGCCCCAGCTGAACATC
AGTTACAAGCCACAGAAGATCAGTCCAAAGTCTCAGGGTACGGTGAGGCAGCTCCTCCAT
GCCAAGATCAGGGACTCCTACGTTCATCCGCAGTTCGGAACGGACGTCATGAAACCACTC
CTCATCGAGAGCATCTTCGACCAAGAGGTTCAGAACTTGTCCGGTGGTGAGCTCCAGCGT
GTGGCCATCACTCTGTGCCTTGGTAAACCAGCCGACGTCTATCTCATCGAYGAACCTTCA
GCCTACCTGGACTCTGAGCAGCGTCTGGTGGCTGCTAAGGTCATCAAGAGGTTCATCCTC
CATGCGAAGAAGACYGGRTTTGTGGTGGARCACGACTTCATCATGGCTACYTACCTGGCW
GATAGGGTCATCGTGTTCGATGGTGTCCCGTCCATCCAGACCGTAGCAAACACCCCGCAG
TCGTTGCTCGTCGGCATGAACAAATTCCTCAAATCCCTGGACATCACCTTCCGACGAGAT
CCCAAGAACTTCCGACCTCGCATCAACAAGCTCAATTCCGTCAAGGACGCGGAACAGAAG
AGGAACGGCAACTTCTTCTTCCTCGAAGAC

>spal
ATGGCCACGTCGGAGAAGCTGACCAGGATAGCCATCGTCAACGCCGACAAGTGCAAGCCC
AAGAAATGCAGACAAGAATGCCGCAAATCATGTCCGGTTGTGAGGATGGGTAAGCTTTGC
ATTGAAGTGACCCCAGCCGTAAAAATAGCATTTATCTCAGAATCACTTTGTATTGGATGT
GGTATCTGCGTGAAGGCACCACCAGACTGGCAGCAGATCTTGGTCTACTTCCGCGGGTCC
GAGCTCCAGAACTACTTCACCAAGATCCTAGAGGATGACCTGAAGGCYATCATCAAGCCC
CAGTATGTGGACCAGATCCCAAGGGCTGTCAAGGGTACYGTTCAAGTCCTGCTGGATAAG
AAAGATGAAACCGACACACAAGATGACATATGTATACGTCTAGATCTAACMAAAGTCAAG
GATCGCAAGGTTGATGAGTTATCGGGAGGAGAATTACAGAGGTTTGCTTGCGCTGTKGTA
TGCATCCAGAAAGCTGACATCTACATGTTTGATGAGCCTTCCAGTTATCTCGATGTCAAA
CAGCGTCTCAAAGCCGCCCTGGCCATCAGATCCCTCATACATCCTCAAAAGTACATCATT
GTAGTGGAGCATGATTTATCAGTGTTGGATTACTTGTCTGATTTCATCTGTGTTCTCTAC
GGTGTMCCCGGTGCTTATGGTGTAGTCACGTTACCCTTCAGCGTGAGGGAAGGAATCAAC
ATCTTCCTGGATGGCTTTGTGCCGACGGAGAACCTGAGATTCCGAGAGACATCGCTGATC
TTCAAGGTCTCWGAGAATGCAGAAGAGGAGGAAATCAAGAGGATGTGCCACAACCAGTAC
CCAACAATGAGCAAAACATTACGTTCGTTCCATATGGATATCAAGCAAGGTGACTTCACT
GATTCTGAGATCATTGTGATGCTGGGAGAGAACGGGACCGGGAAGACAACCTTCATCAGG
ATGTTGGCCGGCCTTCTCAAACCTGATGAGGAAGGAGTGAAAGTGCCCCAGCTGAACATC
AGTTACAAGCCACAGAAGATCAGTCCAAAGNNNNNNNNNNNNNNNNNNNNNNNNNNNCAT
GCNNAGATCNGGGNCTCCTACGTTCATCCGCAGTTCGGAACGGACGTCATGAAACCACTC
CTCATCGAGAGCATCTTCGACCAAGAGGTTCAGAACTTGTCCGGTGGTGAGCTCCAGCGT
GTGGCCATCACTCTGTGCCTTGGTAAACCAGCCGACGTCTATCTCATCGACGAACCTTCA
GCCTACCTGGACTCTGAGCAGCGTCTGGTGGCTGCTAAGGTCATCAAGAGGTTCATCCTS
CATGCGAAGAAGACCGGGTTTGTGGTGGAGCACGACTTCATCATGGCTACCTATCTGGCT
GATAGGGTCATCGTGTTTGATGGTGTACCATCCATCAAGACCGTAGCAAACACCCCGCAG
TCRTTGCTYGTCGGCATGAACAAATTCCTCAAATCCCTGGACATCACCTTCCGACGAGAT
CCCAAGAACTTCCGACCTCGCATCAACAAGCTCAATTCCGTCAARGACGCGGAACAGAAG
AGGAACGGCAACTTCTTCTTCCTCGAAGAC

>sfra
ATGGCCACGTCGGAAAAGCTGACCAGGATAGCCATCGTCAAnnnnnnnnnnnnnnnnnnn
nnnnnnnnnnnnnnnnnnnnnnnnnnGTCATGTCCGGTTGTAAGGATGGGTAAGCTTTGT
ATAGAAGTSACCCCAGCCAGCAAAATAGCTTATATCTCAGAACAACTTTGTATTGGATGT
GGTATCTGTGTGAAGTCACCACCAGACTGGCAGCAGATCTTGGTCTACTTCCGCGGGTCT
GAGCTCCAGAACTACTTCACCAAGATCCTAGAGGATGACCTGAAGGCCATCATCAAGCCC
CAGTATGTGGACCAGATCCCAAGGGCTGTCAAGGGTACTGTTCAGGTCCTGCTGGATAAG
AAAGATGAAACCGACACACAAGATGACATATGTATACGTCTAGATCTAACCAAAATCAAG
GATCGCAAGGTTGATGAGTTATCGGGAGGAGAATTACAGAGGTTTGCTTGCGCTGTGGTA
TGCATCCAGAAAGCTGATATCTAYATGTTTGACGAGCCTTCCAGTTATCTCGATGTCAAA
CAGCGTCTGAAAGCCGCCTTAGCCATCAGATCCCTCATACATCCTCAGAAGTACATCATT
GTAGTGGAGCATGATTTATCWGTGTTGGATTACTTGTCTGATTTCATCTGTGTTCTCTAT
GGTGTACCCGGTGCTTATGGTGTAGTCACGTTACCCTTCAGCGTGAGGGAAGGAATCAAC
ATCTTCCTTGATGGCTTTGTGCCGACGGAGAACCTGAGATTCCGAGAGACCTCGCTGATC
TTCAAGGTCTCAGAAAATGCAGAAGAGGAGGAAATCAAGAGGATGTGCCACAACCAGTAC
CCAACAATGAGCAAAACATTACGTTCGTTCCATATGGATATTAAGCAAGGTGACTTCACT
GATTCTGAGATCATTGTGATGYTGGGAGAGAACGGGACCGGGAAGACAACCTTCATCAGG
ATGTTGGCCGGCCTTCTCAAACCAGAYGAAGAAGGAGnnnnnnnnnnnnnnnnnnnnnnn
nnnnnnnnnnnnnnnnnnnnnnnnnnnnnnnnnnnnnnnnnnnnnnnnnnnnnnnnnnnn
nnnnnnnnnnnnnACTCCTACGTTCATCCTCAGTTTTCAACGGACGTCATGAAACCACTT
CTCATCGAGAGCATCTTTGACCAAGAGGTTCAGAACTTGTCCGGTGGTGAGCTCCAGCGT
GTTGCCCTGACTCTGTGCCTTGGTAAACCAGCTGATGTCTATCTGATTGACGAACCTTCA
GCCTACCTTGACTCTGAGCAGCGTCTGGTTGCTGCTAAGGTCATCAAGAGGTTCATTCTC
CATGCGAAGAAGACCGGGTTTGTGGTGGAACACGACTTCATCATGGCTACCTACCTGGCT
GATAGGGTCATCGTGTTTGATGGTGTACCGTCCATCCAGACYGTAGCAAACACCCCGCAG
TCATTGCTCGTCGGCATGAACAAATTTCTCAAATCCCTGGACATCACCTTCCGACGAGAT
CCCAAAAACTTCCGACCTCGCATCAACAAGCTCAATTCTGTCAAGGACGCAGAACAGAAG
AAGAACGGCAACTTCTTCTTCCTCGAAGAC

>afraSS
ATGGCCACGTCAGAAAAGCTGACCAGGATAGCCATAGTCAACGCGGACAAGTGCAAGCCC
AAGAAATGCAGACAAGAATGCCGCAAATCATGTCCGGTTGTGAGGATGGGTAAGCTTTGC
ATTGAAGTGACCCCAGCCAGCAAAATAGCATTTATCTCAGAATCACTTTGTATTGGATGT
GGTATCTGCGTGAAGACACCACCAGACTGGCAGCAGATCTTGGTCTACTTCCGCGGGTCT
GAGCTCCAGAACTACTTCACCAAGATCCTAGAGGATGACCTGAAGGCTATCATCAAGCCC
CAGTATGTGGACCAGATCCCAAGGGCTGTCAAGGGTACTGTTCAAGTCCTGCTGGATAAG
AAAGATGAAACCGACACACAAGATGACATATGTATACGTCTAGATCTAACCAAAGTCAAG
GATCGCAAGGTTGAYGAGTTATCRGGAGGAGAATTACAGAGGTTTGCTTGCGCTGTGGTA
TGCATCCAGAAAGCTGACATCTACATGTTTGATGAGCCTTCCAGTTATCTCGATGTCAAA
CAGCGTCTCAAAGCCGCCCTGGCCATCAGATCCCTCATACATCCTCAAAAGTACATCATT
GTAGTGGAGCATGATTTATCAGTGTTGGATTACTTGTCTGATTTCATCTGTGTTCTCTAC
GGTGTACCCGGTGCTTATGGTGTAGTCACRTTACCCTTCAGCGTGAGGGAAGGAATCAAC
ATCTTCCTGGATGGCTTTGTGCCGACGGAGAACCTGAGATTCCGAGAGACATCGCTGATC
TTCAAGGTCTCTGAGAATGCAGAGGAGGAGGAAATCAAGAGGATGTGCCACAACCAGTAC
CCAGCAATGAGCAAAACATTACGTTCGTTCCATATGGATATCAAGCAAGGTGACTTCACT
GATTCTGAGATCATTGTGATGCTGGGAGAGAACGGGACCGGGAAGACAACCTTCATCAGG
ATGTTGGCYGGCCTTCTCAAACCTGACGAAGAGGGAGTGAAAGTGCCCCAGCTGAACATC
AGTTACAAGCCACAGAAGATCAGTCCAAAGTCTCAGGGGACCGTCAGGCAGCTCCTACAT
GCCAAGATCAGAGACTCATACGTTCATCCGCAGTTTGCAACGGACGTCATGAAACCACTC
CTCATCGAGAGCATCTTTGACCAAGAGGTTCAGAACTTGTCCGGTGGTGAGCTTCAGCGT
GTGGCCCTGACTCTGTGCCTTGGTAAACCAGCTGATGTCTACCTGATYGACGAACCTTCA
GCCTACCTGGACTCTGARCAGCGTCTGGTGGCTGCTAAGGTCATCAAGAGGTTCATTCTC
CATGCGAAGAAGACCGGGTTTGTGGTGGAACACGACTTCATCATGGCTACCTACCTGGCT
GATAGGGTCATTGTGTTTGATGGTGTCCCATCCATCCAGACCGTAGCAAACACCCCGCAG
TCGTTGCTGGTCGGCATGAACAAATTCCTCAAATCCCTGGACATCACCTTCCGACGAGAC
CCCAAAAACTTCCGACCTCGAATCAACAAGCTCAATTCCGTCAAGGACGCRGAACAGAAG
AGGAACGGCAACTTCTTCTTCCTCGAAGAC

>hpul
ATGGCCACGTCGGAAAARCTGACCAGGATAGCCATCGTCAACCCCGACAAGTGCAAGCCG
AARAAATGCAGACAGGAATGCCGCAAGTCATGTCCGGTTGTGAGGATGGGTAAGCTTTGT
ATTGAAGTGACCCCAGCCAGCAAAATAGCATATATCTCAGAACAACTTTGTATTGGATGT
GGTATCTGCGTAAAGGTACCACCAGACTGGCAGCAGATCTTGGTCTACTTCCGCGGGTCT
GAGCTCCAGAACTACTTCACCAAGATCCTAGAGGATGACCTGAAGGCTATCATCAAGCCC
CAGTATGTGGACCAGATCCCAAGGGCTGTCAAGGGTACTGTTCAAGTCCTGCTGGACAAG
AAAGATGAAACCGACACACAARATGACATATGTTTWCGTCTAGATCTAACCAAAATCAAG
GATCGCAAGGTTGATGAGTTATCGGGAGGAGAATTACAGAGGTTTGCTTGCGCTGTGGTA
TGCATCCAGAAAGCTGACATCTATATGTTTGATGAGCCTTCCAGTTATCTTGATGTCAAA
CAGCGTCTGAAAGCTGCCCTGGCCATCAGATCCCTCATACACCCTCAAAAGTACATCATT
GTAGTGGAGCATGATTTATCAGTGTTGGATTACTTGTCTGATTTCATCTGTGTTCTCTAC
GGTGTACCCGGTGCTTAYGGTGTAGTCACGTTACCCTTCAGCGTGAGGGAAGGAATCAAC
ATCTTCCTGGATGGCTTTGTGCCGACGGAAAACCTGAGATTCCGAGAGACATCGCTGATC
TTCAAGGTCTCAGAGAATGCAGAAGAGGAGGAAATCAAGAGGATGTGCCACAACCAGTAC
CCAGCAATGAGCAAGACATTACGTTCGTTCCATATGGAAATTAAGCAAGGTGACTTCACT
GAYTCTGAGATCATTGTGATGCTGGGAGAGAACGGGACCGGGAAGACGACCTTCATCAGG
ATGTTGGCCGGCCTTCTYAAACCTGATGAGGAAGGAGNNNNNNNNNNNNNNNNNNNNNNN
NNNNNNNNNNNNNNNNNNNNNNNNNNNNNNNNNNNNNNNNNNNNNNNNNNNNNNNNNNNN
NNNNNNNNNNNNNNNNNNNNNNNNNNNNNNNNNNNNNNNNNNNNNNNNNNNNNNNNNNNN
NNNNNNNNNNNNNNNNNNNNNNNNNNNGTTCAGAATTTGTCTGGTGGTGAGCTCCAGCGT
GTGGCCCTGACTCTGTGCCTTGGTAAACCAGCCGACGTCTATCTGATCGACGAACCATCG
GCCTACCTGGACTCTGAGCAGCGTCTGGTGGCTGCTAAGGTCATCAAGAGGTTCATCCTC
CATGCGAAGAAGACCGGATTTGTGGTGGAGCACGACTTCATCATGGCAACCTACCTGGCT
GATAGGGTCATYGTGTTTGATGGTRTACCRTCCATCCAGACCGTAGCAAACACCCCGCAG
TCATTGCTCGTCGGCATGAACAAATTCCTCAAATCCCTGGACATCACCTTCCGACGAGAT
CCCAAAAACTTCCGACCTCGCATCAACAAGCTCAATTCCGTCAAGGACGCAGAGCAGAAG
AGGAACGGCAACTTCTTCTTCCTCGAAGAC

>snud
ATGGCCACGTCRGAAAAACTGACCAGGATAGCCATCGTCAACCCCGACAAGTGCAAGCCC
AAGAAATGCAGACAAGAATGCCGCAAGTCATGTCCGGTTGTAAGGATGGGTAAGCTTTGT
ATTGAAGTGACCCCAGCCAGCAAAATAGCATATATCTCAGAACAACTTTGTATTGGATGT
GGTATCTGCGTGAAGGTACCACCAGACTGGCAGCAGATCTTGGTCTACTTCCGCGGGTCT
GAGCTCCAGAACTACTTCACCAAGATCCTAGAGGATGACCTGAAGGCCATCATCAAGCCC
CAGTATGTGGACCAGATCCCAAGGGCTGTCAAGGGTACTGTTCAAGTCCTGCTGGATAAG
AAAGATGAAAACGACACACAAGATGACATATGTATACGTCTAGATCTAACCAAAATCAAG
GATCGCAAGGTTGATGAGTTATCGGGAGGAGAATTACAGAGGTTTGCTTGCGCTGTGGTA
TGCATCCAGAAAGCCGACATCTACATGTTTGATGAGCCTTCCAGTTATCTTGATGTCAAA
CAACGTCTGAAAGCCGCCCTGGCCATCAGATCCCTCATACATCCTCAAAAGTACATCATT
GTAGTGGAGCATGATTTATCAGTGTTGGATTACTTGTCTGATTTCATCTGTGTTCTCTAT
GGTGTACCCGGTGCTTATGGTGTAGTCACGTTACCCTTCAGCGTGAGGGAAGGAATCAAC
ATCTTCCTGGATGGCTTTGTGCCGACAGAGAACCTGAGATTCCGAGAGACCTCGCTGATC
TTCAAGGTCTCAGAGAATGCAGAAGAGGAGGAAATCAAGAGGATGTGCCACAACCAGTAC
CCAACAATGAGCAAAACATTACGTTCGTTCCATATGGATATCAAGCAAGGTGACTTCACT
GATTCTGAGATCATTGTGATGCTGGGAGAGAACGGGACCGGGAAGACAACCTTCATCAGG
ATGTTGGCCGGCCTTCTCAAACCTGACGAAGAAGGAGNNNNNNNNNNNNNNNNNNNNNNN
NNNNNNNNNNNNNNNNNNNNNNNNNNNNNNNNNNNNNNNNNNNNNNNNNNNNNNNNNNNN
NNNNNNNNNNNNNNNNNNNNNNNNNNNNNNNNNNNNNNAACGGACGTCATGAAACCACTT
CTCATCGAGAGCATCTTTGACCAAGAGGTTCAGAACTTGTCCGGTGGTGAGCTCCAGCGT
GTTGCCCTGACTCTGTGCCTTGGTAAACCAGCTGATGTCTATCTGATTGACGAACCTTCA
GCCTACCTTGACTCTGAGCAGCGTCTGGTTGCTGCTAAGGTCATCAAGAGGTTCATTCTC
CATGCAAAGAAGACCGGGTTTGTGGTGGAACACGACTTCATCATGGCTACCTACCTTGCT
GATAGGGTCATCGTGTTTGATGGTGTACCGTCCATCCAGACCGTAGCAAACACCCCGCAG
TCATTGCTCGTCGGCATGAACAAATTCCTCAAATCCCTGGACATCACCTTCCGACGAGAT
CCCAAAAACTTCCGACCTCGCATCAACAAGCTCAATTCTGTCAAGGACGCGGAACAGAAG
AAGAACGGCAACTTTTTCTTCCTTGAAGAC

>sintSS
ATGGCCACGTCGGAAAAGCTGACCAGGATAGCCATCGTCAACGCYGACAAATGCAAGCCC
AAGAAATGCAGACAGGAATGCCGCAAATCATGTCCGGTTGTGAGGATGGGTAAGCTTTGC
ATTGAAGTGACCCCAGCCAACAAAATAGCAACTATCTCAGAACAACTTTGTATTGGATGT
GGTATCTGCGTGAAGGTACCACCAGACTGGCAGCAGATCTTGGTCTACTTCCGSGGGTCC
GAGCTCCAGAACTACTTCACCAAGATCCTAGAGGATGAYCTKAAGGCCATCATCAAGCCC
CAGTATGTGGACCAGATCCCAAGGGCTGTCAAGGGTACTGTTCAAGTCCTGCTGGATAAG
AAAGATGAAACCGACACACAAGATGACATATGTATACGTCTAGATCTAACCAAAGTCAAA
GATCGCAAGGTTGATGAGTTATCGGGAGGAGAATTACAGAGGTTTGCTTGCGCTGTGGTA
TGCATCCAGAAAGCTGACATMTACATGTTTGATGAGCCTTCCAGTTATCTTGATGTCAAA
CARCGTCTCAAAGCCGCCCTGGCCATCMGATCCCTTATACATCCTCAAAAGTACATCATT
GTAGTGGAGCATGATTTATCAGTGTTGGATTACTTGTCTGATTTCATCTGTGTTCTCTAC
GGTGTCCCCGGTGCTTATGGTGTAGTCACGTTACCCTTCAGYGTGAGGGAAGGAATCAAC
ATCTTCCTGGATGGCTTTGTGCCGACGGAGAACCTGAGATTCCGAGAGACATCGCTGATC
TTCAAGGTCTCRGAGAATGCAGAAGAGGAGGAAATMAAGAGGATGTGCCACAAYCAGTAC
CCAACAATGAGCAAAACATTACGTTCKTTCCATATGGATATCAAGCAAGGTGACTTCACT
GATTCTGAGATCGTTGTGATGCTGGGAGAGAACGGGACCGGAAAGACRACCTTCATCAGG
ATGTTGGCCGGCCTYCTCAAACCTGATGAGGAAGGAGTGAAAGTGCCCCAGCTGAACATC
AGTTACAAGCCACAGAAGATCAGTCCCAAATCACAGGGTACCGTTAGGCAGCTCCTCCAT
GCCAAGATCAGGGACTCCTACGTTCATCCGCAGTTTGCAACGGACGTCATGAAACCACTC
CTCATCGAGAGCATCTTTGACCAAGAGGTTCAGAACTTGTCCGGTGGTGAGCTCCAGCGT
GTGGCCCTGACTCTGTGCCTTGGTAAACCWGCTGATGTCTATCTGATTGACGAACCTTCG
GCCTACCTGGACTCTGAGCAGCGTCTGGTGGCTGCTAAGGTCATCAAGAGGTTCATCCTT
CATGCGAAGAAGACAGGGTTTGTGGTGGAGCACGACTTTATCATGGCTACCTACCTGGCT
GATAGGGTCATAGTGTTTGATGGYGTACCATCCATCCAGACCGTAGCAAACACCCCRCAG
TCGTTGCTTGTCGGCATGAACAAATTCCTCAAATCCCTGGACATCACCTTCCGACGAGAT
CCCAACAACTTCCGACCTCGAATTAACAAGCTCAATTCCGTCAAGGACGCGGAACAGAAG
AGGAACGGCAACTTCTTCTTCCTCGAAGAC

>sprp
ATGGCCACGTCGGAAAAGCTGACCAGGATAGCCATCGTCAACGCCGACAAATGCAAGCCC
AAGAAATGCAGACAGGAATGTCGCAAGTCATGTCCGGTTGTGAGGATGGGTAAGCTTTGC
ATTGAAGTGACCCCAGCCAGCAAAATAGCATATATCTCAGAACAACTTTGTATTGGATGT
GGTATCTGYGTGAAGGCACCACCAGACTGGCAGCAGATCTTGGTCTACTTCCGCGGGTCY
GAGCTCCAGAACTACTTCACCAAGATCCTAGAGGATGACCTGAAGGCCATCATCAAGCCC
CAGTATGTGGACCAGATCCCAAGGGCTGTCAAGGGTACYGTTCAAGTCCTGCTGGATAAG
AAAGATGAAACCGAAACACAAGATGACATATGTATACGTCTAGATCTAACCAAAGTCAAG
GATCGCAAGGTTGATGAGTTATCGGGRGGAGAATTACAGAGGTTTGCTTGCGCTGTGGTA
TGCATCCAGAAAGCTGACATCTACATGTTTGATGARCCTTCCAGTTATCTTGATGTCAAA
CAGCGTCTCAAAGCCGCCCTGGCCATCAGATCCCTYATACATCCTCAAAAGTACATCATT
GTAGTGGAGCATGATTTATCAGTGTTGGATTACTTGTCTGATTTCATCTGTGTTCTCTAC
GGTGTCCCCGGTGCTTATGGTGTAGTCACGTTACCCTTCAGCGTRAGGGAAGGAATCAAC
ATCTTCYTGGATGGCTTTGTKCCGACGGARAACCTGAGRTTCCGAGAGACATCGCTGATC
TTCAAGGTCTCGGAGAATGCAGAAGAGGAGGARATCAAGAGGATGTGCCACAACCAGTAC
CCAACAATGAGCAAAACATTACGTTCGTTCCATATGGATATCAAGCAAGGTGACTTCACT
GATTCTGAGATCATTGTGATGCTGGGAGAGAATGGGACCGGGAAGACAACCTTCATCMGG
ATGTTGGCCGGCCTTCTCAAACCTGATGAGGAAGGAGTGAAAGTGCCGCAGCTGAACATC
AGTTATAAGCCACAGAAGATCAGTCCAAAGTCTCAGGGGACCGTCAGGCAGCTCCTACAT
GCCAAGATCAGGGACTCGTACGTTCATCCGCAGTTCGCAACGGACGTCATGAAACCACTC
CTCATCGAGAGCATCTTTGACCAAGAGGTTCAGAACTTGTCCGGTGGTGAGCTTCAGCGT
GTGGCCCTGACTCTGTGCCTTGGTAAACCAGCTGATGTCTACCTGATTGACGAACCTTCA
GCCTACCTGGACTCTGAGCAGCGTCTGGTGGCTGCTAAGGTCATCAAGAGGTTCATCCTS
CATGCGAAGAAGACYGGGTTYGTGGTGGAGCACGACTTCATCATGGCTACCTAYCTGGCT
GATAGGGTCATCGTGTTTGATGGTGTACCATCCATCCAGACYGTAGCAAACACCCCGCAG
TCATTGCTCGTCGGCATGAACAAATTCCTCAAATCCCTGGACATCACYTTCCGACGAGAT
CCCAAAAACTTCCGACCTCGCATCAACAAGCTCAATTCCGTCAAGGACGCCGAACAGAAG
AGGAACGGCAACTTCTTCTTCCTCGAAGAC

>spurp
ATGGCCACGTCGGAAAAGCTGACCAGGATAGCCATCGTCAACGCCGACAAATGCAAGCCC
AAGAAATGCAGACAGGAATGTCGCAAGTCATGTCCGGTTGTGAGGATGGGTAAGCTTTGC
ATTGAAGTGACCCCAGCCAGCAAAATAGCATATATCTCAGAACAACTTTGTATTGGATGT
GGTATCTGCGTGAAGGCACCACCAGACTGGCAGCAGATCTTGGTCTACTTCCGCGGGTCT
GAGCTCCAGAACTACTTCACCAAGATCCTAGAGGATGACCTGAAGGCCATCATCAAGCCC
CAGTATGTGGACCAGATCCCAAGGGCTGTCAAGGGTACCGTTCAAGTCCTGCTGGATAAG
AAAGATGAAACCGAAACACAAGATGACATATGTATACGTCTAGATCTAACCAAAGTCAAG
GATCGCAAGGTTGATGAGTTATCGGGAGGAGAATTACAGAGGTTTGCTTGCGCTGTGGTA
TGCATCCAGAAAGCTGACATCTACATGTTTGATGAGCCTTCCAGTTATCTTGATGTCAAA
CAGCGTCTCAAAGCCGCCCTGGCCATCAGATCCCTTATACATCCTCAAAAGTACATCATT
GTAGTGGAGCATGATTTATCAGTGTTGGATTACTTGTCTGATTTCATCTGTGTTCTCTAC
GGTGTCCCCGGTGCTTATGGTGTAGTCACGTTACCCTTCAGCGTAAGGGAAGGAATCAAC
ATCTTCTTGGATGGCTTTGTTCCGACGGAGAACCTGAGGTTCCGAGAGACATCGCTGATC
TTCAAGGTCTCGGAGAATGCAGAAGAGGAGGAGATCAAGAGGATGTGCCACAACCAGTAC
CCAACAATGAGCAAAACATTACGTTCGTTCCATATGGATATCAAGCAAGGTGACTTCACT
GATTCTGAGATCATTGTGATGCTGGGAGAGAATGGGACCGGGAAGACAACCTTCATCAGG
ATGTTGGCCGGCCTTCTCAAACCTGATGAGGAAGGAGTGAAAGTGCCGCAGCTGAACATC
AGTTATAAGCCACAGAAGATCAGTCCAAAGTCTCAGGGGACCGTCAGGCAGCTCCTACAT
GCCAAGATCAGGGACTCGTACGTTCATCCGCAGTTCGCAACGGACGTCATGAAACCACTC
CTCATCGAGAGCATCTTTGACCAAGAGGTTCAGAACTTGTCCGGTGGTGAGCTTCAGCGT
GTGGCCCTGACTCTGTGCCTTGGTAAACCAGCTGATGTCTACCTGATTGACGAACCTTCA
GCCTACCTGGACTCTGAGCAGCGTCTGGTGGCTGCTAAGGTCATCAAGAGGTTCATCCTG
CATGCGAAGAAGACTGGGTTCGTGGTGGAGCACGACTTCATCATGGCTACCTACCTGGCT
GATAGGGTCATCGTGTTTGATGGTGTACCATCCATCCAGACTGTAGCAAACACCCCGCAG
TCATTGCTCGTCGGCATGAACAAATTCCTCAAATCCCTGGACATCACCTTCCGACGAGAT
CCCAAAAACTTCCGACCTCGCATCAACAAGCTCAATTCCGTCAAGGACGCCGAACAGAAG
AGGAACGGCAACTTCTTCTTCCTCGAAGAC

>pdep
ATGGCCACGTCGGATAAGCTGACTAGGATAGCCATCGTCAATGCCGACAAGTGCAAGCCC
AAGAAATGCAGACAAGAATGCCGCAAGTCATGTCCGGTTGTAAGGATGGGTAAGCTTTGT
ATAGAAGTGACCCCAGCCAGCAAAATAGCTTTTATCTCAGAACAACTTTGTATTGGATGT
GGTATCTGCGTGAAGTCACCACCAGACTGGCAGCAGATCTTGGTCTACTTCCGCGGGTCT
GAGCTCCAGAACTACTTCACCAAGATCCTAGAGGATGACCTAAAGGCCATCATCAAGCCC
CAGTATGTGGACCAGATCSCAAGGGCTGTCAAGGGTACTGTTCAAGTCCTGCTGGATAAG
AAAGATGAAACCGACACACAAAATGACATATGTTTCCGTCTAGATCTAACCCAAATCATG
GATCGCAAGGTTGATGAGTTATCGGGAGGAGAATTACAGAGGTTTGCTTGCGCTGTGGTA
TGCATCCAGAAAGCTGACATCTACATGTTTGATGAGCCTTCCAGTTATCTTGATGTCAAA
CAGCGTCTGAAAGCYGCCCTGGCTATCAGATCCCTCATACATCCTCAAAAGTACATCATT
GTAGTGGAGCATGATTTATCAGTGTTGGATTACTTGTCTGATTTCATCTGTGTTCTCTAC
GGTGTACCCGGTGCTTATGGTGTAGTCACGTTACCCTTCAGCGTGAGGGARGGAATCAAC
ATCTTCCTGGATGGCTTTGTGCCGACAGAGAACCTRAGATTCCGAGAGACCTCGTTGGTC
TTCAAGGTCTCAGAGAATGCAGAAGAGGAGGAAATCAAGAGGATGTGCCGCAACAAGTAC
CCAACAATGAGCAAAACATTACGTTCRTTCCATATGGACATTAAGCAAGGTGACTTCACT
GATTCKGAGATCATTGTGATGTTGGGAGAGAACGGGACCGGGAAGACAACCTTCATCAGG
ATGTTGGCTGGCCTTCTCAAACCTGATGAAGAAGGAGTAAAAGTCCCTGAGCTGAACATC
AGTTATAAGCCACAGAAGATCAGTCCAAAGTCTCAGGGTACCGTCAGGNNNNTCCTNNNN
NNNNNNNNNNNNGACTCCTACCTTCATCCTCAGTTTTCAACGGACGTCATGAAACCACTT
CTCATCGAGAATATCTTTGACCAAGAGGTTCAGAACTTGTCCGGTGGTGAGCTCCAGCGT
GTGGCCCTGACTCTGTGCCTTGGTAAGCCAGCGGATGTCTATCTGATTGACGAACCTTCA
GCCTACCTTGACTCTGAGCAGCGTCTGGTYGCTGCTAAGGTCATCAAGAGGTTCATTCTC
CATGCGAAGAAGACCGGGTTTGTGGTGGAACACGACTTCATCATGGCTACCTACCTGGCT
GATAGGGTCATTGTGTTTGATGGTGTACCGTCCATCCGGACCGTAGCAAACACCCCGCAG
TCATTGCTTGTCGGCATGAACAAATTCCTCAAATCCCTGGACATCACCTTCCGACGAGAT
CCCCACAACTTCCGACCTCGCATCAACAAGCTCAATTCTGTCAAGGACGCGGAACAGAAG
AGGAACGGCAACTTCTTCTTCCTCGAAGAC
