# Supplementary material for: Genome-wide signals of positive selection in strongylocentrotid sea urchins
Source: BMC Genomics. 2017 Jul 21;18:555. doi: 10.1186/s12864-017-3944-7 (PMC5521101; doi:10.1186/s12864-017-3944-7)
Supplement: Supplementary file 3 — Consensus alignment files. A compressed (gzip) tape archive (TAR) file containing 6250 consensus alignment files in FASTA format. (TGZ 14116 kb) [file 12864_2017_3944_MOESM3_ESM.tgz › SPU_003822/consensAlign.ordered.fa]

>sdro
NNNNNNNNNNGAGCAACTCTTGAAGAATACCGTCAGCAAGTACAGGGTCTGGAAGATATG
CAGAGGCGTACCCGTGGCAACATCGCTCGCGCAAACCGGGAGCTTGATCTTCTAGAGAGG
GAAGGCGACGAGCTGAAAGCAGATGCGGAGAGATTGCAGAGAGAAAGCTATGATTTTGGA
ACAGCAAATGTAGAAGGTGCCATGAACAGCATCCTGCGCAGTCAGAACCTATCCCGTGCA
GCCGAGGGTCGTGTTGATGACACCCAACCTACGCTAGACCAATCAGCAGCCGTWCGTCAG
GAGGTAGAGGATCTGATTGGTGAACGGAACGCTGCCCTTGAGAATGAGAGGCAGGGATAT
CTGGACAGGTTGGATGATGTRGATAATCAATTGACAGGGTTAGAAGGACTTCTTGCAGGG
CTCAATGAAAAGATYTGTGGCTCACCCGGAGATTCCTGTGATATCTGTGGAGGAGCAGGG
TGTGGTCAGTGCGGAGGACTAGGGTGCGGTGGCTCTGTTCAGAAAGCAGAAGATGCACTC
CGACGAGCGACGGAAGCCGATCAGAAGCTGGACCAGAAAGAAGAGGAGGCCCGTAGCATG
CTGGATGAGATGATGCAAGCTAAGGACCGTACTGGTGAGGCACAGGACTTGGCCCAGCAG
GCATATGATCAAGCACTCCTAGCTAAACAAGAAGCAGAGCAAGGACAGATCAACATCAAA
GACCTCATCAACAACATCACAGACTTCCTTGGACGCTCCAAGTCGGAGCCCGATGATATA
AGACTTCTTGTGAACGAAACCCTGAACACCAAGATCTCCCTCTCACCAGAAGAAATTGAA
GACCTTGCCGAGCAGATTGAAGATATCATTGCAACCTTGGAGAATATTGATGAGATCATC
GCAGCGACCCGAGATGACCTCCAACGTGTTAATGACCTCAAAGCTAGGGCAGATGCAGCC
AGGGAGTATGCTGAAGATGTATTGGATTCTGCCGAGGATGTGGTGCGTGCTTTGAATCAA
GCAGAGGCTGCTCAGAACATTGCCGATGAAGCCATCAATAATGCTACTCAAGACATCAAG
GATGCAGGAGAATCTCTTACTTCRATTGAATCTGAGGCCGGCAATGCCAAGGACAAATCC
RACGACCTTCTTGAGAAGATAGAAGCCATGAAGGCRCAGTTGGAAGGTGTCCAGCTCAAR
AGRGTTGAGGARATGGAGCGAGACTTCAACCAGACATCCGATGAGGTTATGGCTAAGGTY
GCAGAGGTCGAAGGGGCCAAAGGTCGTGCAGACACTCTCTTCCTTAATGTCATCGCATTT
GAGGAAAAGATTACTAAAGACTACGAGGATCTCCAAGAAATGGAAACTACCTTTAACAAC
AACAACGCCACACTGCACGACCTAACAGCAGAAATCGCTGCATTGAATATGAARATGATG
CAGATACTAATGGATATACAAACCAAGGCAGCTTATTACAGGAGCTGCACTGAGAGTCCT
ACTGCCCCA

>spal
NNNNNNNNNNGAGCAACTCTTGAAGAATACCGTCAGCARGTACAGGGTCTGGAAGATATG
CAGAGGCGTACCCGTGGCAACATCGCTCGYGCAAACCGGGAGCTTGATCTTCTRGAGAGG
GAAGGYGAYGAGCTGAAAGCAGATGCSGAGAGATTGCAGAGAGAAAGCTATGATTTTGGA
ACAGCAAATGTAGAAGGTGCCATGAACAGCATCCTGCGCAGTCAGAACCTATCCCGTGCW
GCCGAGGGTCGTGTTGATGACACCCAACCTACGCTAGACCAATCAGCAGCCGTTCGTCAG
GAGGTAGARGATCTGATTGGTGAACGSAAYGCTGCCCTTGAGAATGAGAGGCAGGGATAT
CTGGACAGGTTGGATGATGTGGATAATCAATTGACAGGATTAGAAGGACTTCTTGCAGGG
CTCAATGAAAAGATTTGTGGCTCACCCGGAGATTCCTGTGATATCTGTGGAGGAGCAGGG
TGTGGTCAGTGCGGAGGACTGGGGTGCGGTGGCTCCGTTCAGAAAGCAGAAGATGCGCTC
CGACGAGCGACGGAAGCGGATCAGAAGCTGGACCAGAAAGAAGAGGAGGCCCGTAGCATG
CTGGATGAGNNNNNNNNNNNNNNNNNNNNNNNNNNNNNNNNNNNNNNNNNNNNNNNNNNN
NNNNNNNNNNNNNNNNNNNNNNNNNNNNNNNNNNNNNNNNNNNNNNNNNNNNNNNNNNNN
NNNNNNNNNNNNNNNNNNNNNNNNNNNNNNNNNNNNNNNNAGTCGGAACCTGATGATATC
AGACTTCTTGTGAACGAAACCCTCAACACCAAGATCTCCCTCTCACCAGNAGAAATTGAA
GACCTTGCCGAGCAGATTGAAGATATCATTGCAACCTTGGAGAATATTGATGAGATCATC
GCAGCGACCCGAGATGACCTCCAACGTGTCAATGACCTCAAAGCTAGAGCAGATGCAGCC
AGGGAGTATGCTGAAGATGTATTGGATTCTGCCGAGGATGTAGTACGTGCTTTGAATCAA
GCAGAGGCTGCACAGAACATTGCCGACGATGCCATCACTAATGCTACTCGAGACATCGAG
GATGCAGGAGAATCTCTTACTCAGATTGAATCCGAGGCCGGCAATGCCAAGGACAAATCC
AATGAGCTTCTTGATAAGATAGAAGCCATGAAGGCGCAGTTGGAAGGTGTCCAGCTCAAG
AGAGTTGAGGAGATGGAGCGAGACTTCAACCAGACATCCGATGAGGTTATGGCTAAGGTC
GCAGAGGTCGAAGGGGCCAAAGGTCGTGCAGACACTCTCTTCCTTAATGTCATCGCATTT
GAGGAAAAGATTACTAAAGACTACGAGGATCTCCAAGAAATGGAAACTACCTTTAACAAC
AACAACGCCACACTGCACGACCTAACAGCAGAAATCGCTGCATTGAATATGAAAATGATG
CAGATACTAATGGATATACAAACCAAGGCAGCTTATTACAGGAGCTGCACTGAGAGTCCT
ACTGCCCCT

>sfra
ATGTTTTYAGGAGCAACTCTTGAAGAATACCGTCAGCAAGTACAGGGTTTGGAAGATATG
CAGAGGCGTACCCGTGGCAACATCGCTCGTGCAAACCGGGAGCTTGATCTTCTAGAGAGG
GAAGGTGATGAGCTGCAAGCAGATGCTGAGAGATTGCAGAGAGAAAGCTATGATTTTGGA
ACAGCAAATGTAGAAGGTGCCATGAACAGCATCCTGCGCAGTCAGAACCTATCCCGTGCA
GCCGAGGATCGTGTTGATGMCACCCAGCCTACGCTAGACCAATCAGAAGCTGTTCGTCAG
GAGGTAGAAGATYTGATTGGTGAACGAAAYGCTGCCCTTGAGAATGAGAGGCAGGGATAT
CTGGAYAGGTTGGATGATGTAGATAATCAATTGACAGGATTAGAAGGACTTCTTGCAGRK
CTCAATGAAAAGATCTGTGGTTCACCTGGAGATTCCTGTGATATTTGTGGAGGAnnnnnn
nnnnnnnnnnnnnnnnnnnnnnnnnnnnnnnnnnnnnnnnnnnnnnnnnnnnnnnnnnnn
nnnnnnnnnnnnnnnnnnnnnnnnnnnnnnnnnnnnnnnnnnnnnnnnnnnnnnnnnnnn
nnnnnnnnnnnnnnnnnnnnnnnnnnnnnnnnnnnnnnnnnnnnnnnnnnnnnnnnnnnn
nnnnnnnnnnnnnnnnnnnnnnnnnnnnnnnnnnnnnnnnnnnnnnnnnnnnnnnnnnnn
nnnnnnnnnnnnnnnnnnnnnnnnnnnnnTGGACGATCCAAGTCAGAACCTGATGATATT
AGACTCCTTGTGAACGAAACCCTGAATACCAAGATCTCCCTCTCACCAGAAGAAATTGAA
GACCTTGCCCAGCAGATTGAAGATATCATTGCAACCTTGGAGAATATTGATGAGATCATC
GCAGCAACCCGAGATGACCTCCAACGTGTCAATGACCTCAAAGCTAGAGCAGACGCAGCC
AGGGAGTATGCTGAAGATGTATTGGATTCTGCTGAGGGTGTAGTACGTGCTTTAAATCAA
GCAGAGGCTGCACAGAACATTGCYGATGATGCTATCAATAATGCTACTMAAGACATCGAA
GATGCAGGAAATTCTCTTACATCGATTCAATCTGAGGCCSGCAATGCCAAGGACAAATCC
AWTGACCTTCTTGCTAAGATAGAAGCCATGAAAGGGCAGTTGGAAGGTGTACAGCTCAAG
AGAGTTCAGGATATGGAGCGAGACTTCAACCAGACATCCGATGAKGTCATGGMTAAGGTC
GCAGAGGTCGAAGGGGCCAAAGGTCGTGCAGACACTCTCTTCCGTAATGTCATCGCATTT
GAGGAAAAGATTACTAAAGACTATAACGATCTCAAAGAAATGGAAACTACCTTTAACAAC
AACAAYGCCACACTGCACGACCTAACAGCAGAAATCAATGCATTGAATATGAAAATGATG
CAGATACTAATGGATATACAAACCAAGGCAGCTTATTACAGGAGCTGCACYGAGAGTCCT
ACTGCCCCA

>afraSS
NNNNNTTCAGGAGCAACTCTTGAAGAATACCGTCAGCAAGTACAGGGTCTGGAAGATATG
CAGAGGCGAACCCGTGGCAACATCGCTCGCGCAAACCGGGAGCTTGATCTTCTAGAGAGG
GAAGGCGACGAGCTGAAAGCAGATGCGGAGAGATTGCAGAGAGAAAGCTATGATTTTGGA
ACAGCAAATGTAGAAGGTGCCATGAACAGCATCCTGCGCAGTCAGAACCTATCCCGTGCA
GCCGAGGGTCGTGTTGATGACACCCAACCTACGCTAGACCAATCAGCAGCCGTTCGTCAG
GAGGTAGAGGATCTGATTGGTGAACGSAACGCTGCCCTTGAGAATGAGAGGCAGGGRTAY
CTGGACAGGTTGGATGATGTAGATAATCAATTGACAGGRTTAGAAGGACTTCTTGCTGGG
CTCAATGAAAAGATCTGTGGCTCACCCGGAGACTCCTGTGATATCTGTGGAGGAGCAGGG
TGTGGACAGTGCGGAGGACTGGGGTGCGGTGGCTCCGTTCAGAAAGCAGAAGATGCACTC
CGACGAGCRACGGAAGCGGATCAGAAGCTGGACCAGAAAGAAGAGGAGGCTCGTAGCATG
CTGGATGAGATGATGCAAGCTAAGGATCGTACTGGTGAGGCACAGGACTTGGCCCAGCAA
GCATACGATCAAGCACTCCTAGCTAAACAGGAAGCAGAACAAGGACAGATCAACATCAAA
GACCTCATCAACAACATCACAGACTTCCTTGGACGCTCCAAGTCGGAACCTGATGATATT
AGACTTCTTGTGAACGAAACCCTGAACACCAAGATCTCCCTCTCACCAGAAGAAATTGAA
GACCTTGCCGAGCAGATTGAAGATATCATTGCAACCTTGGAGAATATTGATGAGATCATC
GCAGCGACCCGAGATGACCTCCAACGTGTCAATGACCTCAAAGCTAGAGCAGATGCAGCC
AGGGAGTATGCTGAAGATGTATTGGATTCTGCCAAGGATGTGGTGCGTGCTTTGAATCAA
GCAGAGGCTGCACAGAACATTGCCGACGATGCCATCAGTAATGCTACTCGAGACGTCGAG
GATGCAAGAGAATCTCTTACTCAGATTGAATCTGAGGCCGGCAATGCCAAGGACAAATCC
AACAGGCTTCTTAACAAGATAGAAGCCATGAAGGCGCAGTTGGAAGGTGTCCAGCTCAAG
AGAGTTGAGGAGATGGAGCGAGACTTCAACCAGACATCCGATGAGGTCATGGCTAAGGTC
GCAGAGGTCGAAGGAGCCAAAGGTCGTGCAGACACTCTCTTCCTTAATGTCATCGCATTT
GAGGAAAAGATTTCTAAAGACTACRAGGATCTCCAAGAAATGGAAACTACCTTTAACAAC
AACAACGCCACACTGCACGACCTAACAGCAGAAATCGCTGCATTGAATATGAAAATGATG
CAGATACTAATGGATATACAAACCAAGGCAGCTTATTACCGGAGCTGCACTGAGAGTCCT
ACTGCCCCA

>hpul
NNNNNNNNNNGAGCAACTCTTGAAGAATACCGTCAGCAAGTGCAGGSTTTGGAAGATATG
CAGAGGCGTACCCGTGGCAGCATCCTTCGTGCAAACCGGGAGCTTGATCTTCTAGAGTTG
GAAGGTGACGAGCTGAAAGCAGATGCGGAGAGATTGCAGAGAGAAAGCTATGATTTTGGA
ACAGCAAATGTAGAAGGTGCCATGAACAGCATCCTGCGCAGTCAGAACCTATCCCGTGCG
GCTGAGGATCGTGTTGAAGACACCCAACCTACGCTCGACCAATCGGCATTTGTTCGTCAG
GAGGTAGAAGATCTCATTGGTGAACGGAACGCTGCCCTTGAGAATGAGAGGCAGGGATAT
CTGGACAGGTTGGATGATGTGGACAATCAATTGACAGGGTTGGAAGGACTTCTTACAGGA
CTCAATnnnnnnNNNNNNNNNNNNNNNNNNNNnnnnnnnnnnnnnnnnnnnnnnnnnnnn
nnnnnnnnnnnnnnnnnnnnnnnnnnnnnnnnnnnnnnnnnGAAAGCAGAAGATGCNCNC
CGANNNNNNNNNNNNNNNNNNNNNAAGCTGGACCAGAAAGAAGAGGAGGCTCGTAGCATG
CTGGCTGAGnnnnnnnNNNNNNNNNNNNNNNNNNNNNNNNNNNNNNNNNNNNNNNNNNNN
NNNNNNNNNNNNNNNNNNNNNGCTAAACAAGAAGCGGAACAAGGACAGATCAACATCAAA
GACCTCATCAACAACATCACAGACTTCCTTGGACGATCCAAGTCAGAACCTGATGATATT
AGACTTCTTGTAAACGAAACCCTGAACACCAAGATCTCCCTCTCACCAGAAGAAATTGAA
GACCTTGCCGAGCAGATTGAAGATATCATTGCAACCTTGGAGAATATTGATGAGATCATC
GCAGCGACCCGAGATGACCTCCAACGTGTCAATGACCTCAAAGCTAGAGCAGATGCAGCC
AGGGAGTATGCTGAAGATGTATTGGATTCTGCTGAGGATGTAGTACGTGCTTTGAATCAA
GCAGAGGCTGCACAGAACATTGCCGATAAAGCCATCTTTAATGCTACTCAAGACATCAAG
GATGCAGGAGAATCTCTTnnnnnnATTGAATCTGAGACCGCCAACGCCAAGGACAAATCC
GATGCTCTTCTTGAGAAGATAGAAGCCATGAAAGRGCAGTTGGAAGGTGTACAACTCAAG
AGAGTTGAGGAGATGGAGCAAGACTTCAACCAGACATCCGATGAGGTCATGGCTAAGGTC
GCAGAGGTCGAAGGGGCCAAAGGTCGTGCAGACACTCTCTTCCTTRATGTCATCGCATTT
GAGGAAAAGATTACTAAAGACTACGAGGAACTCCAAGAAATGGAAACTACCTTTAACAAC
AACAACGCCACACTGCACGACCTAACAGCAGAAATCAATGCATTGAATATGAAAATGATG
CAGATACTAATGGATATACAAACCAAGGCAGCTTATTACAGAAGCTGCACTGAGAGTCCT
ACTGCCCCA

>snud
ATGTTTTYAGGAGCAACTCTTGAAGAATACCGTCAGCAAGTACAGGGTTTGGAAGATATG
CAGAGGCGTACCCGTGGCAACATTGCTCGTGCAAACCGGGAGCTTGRTCTTCTAGAGAGG
GAAGGTGACGAGCTGAAAGCAGATGCTGAGAGATTGCAGAGAGAAAGCTATGATTTTGGA
ACAGCAAATGTAGAAGGTGCCATGAACAGCATCCTGCGCAGTCAGAACCTATCCCGTGCA
GCCGAGGATCGTGTTGATGACACCCAGCCTACCCTAGACCAATCAGAAGCTGTTCGTCAG
GAGGTAGAAGATCTGATTGGTGAACGAAATGCTGCCCTTGAGAATGAGAGGCAGGGATAT
CTGGACAGGTTGGATGATGTAGATAATCAATTGACAGGATTAGAAGGACTTCTTGCAGGG
CTCAATGAAAAGATCTGTGGCTCACCCGGAGATTCCTGTGATATTTGTGGAGGAGCTGCG
TGTGGTCAGTGnnnnnnnnnnnnnnnnnnnnnnnnnnnnnnnnnnnnnnnnnnnnnnnnn
nnnCGAGCGACAGAAGCGGATCAGAAGCTGGACCAGAAAGAAGAGGAGGCTCGTAGCATG
CTGGATGAGATGATGCAAGCTAAGGACCGTACTGGTGAGGCACAGGACTTGGCCCAGCAA
GCATATGATCAAGCACTCCTAGCAAAACAAGAAGCAGAACAAGGACAGATCAACATCAAA
GACCTCATCAACAACATCACAGACTTCCTTGGACGATCCAAGTCAGAACCTGATGATATT
AGACTCCTTGTGAACGAAACCCTGAATACCAAGATCTCCCTCTCACCAGAAGAAATTGAA
GACCTTGCCCAGCAGATTGAAGATATCATTGCAACCTTGGAGAATATTGATGAGATCATC
GCAGCGACCCGAGATGACCTCCAACGTGTCAATGACCTCAAAGCTAGAGCAGATGCAGCC
AGGGAGTATGCTGAAGATGTATTGGGTTCTGCTGAGGGTGTAGTACGTGCTTTAAATCAA
GCAGAGGCTGCACAGAACATTGCCGATGATGCTATCAATAATGCTACTCAAGACATCAAA
GATGCAGGAAATTCTCTTCTTCAGATTGAATCTGAGGCAGCCAATGCCAAGGACAAATCC
GATGACCTTCTTGCTAAGATAGAAGCCATGAAAGAGCAGTTGGAAGGTGTACAGCTCAAG
AGAGTTGAGGACATGGAGCAAGACTTCAACCAGACATCCGATGAGGTCATGGCTAAGGTC
GCAGAGGTCGAAGGGGCCAAAGGTCGTGCAGACACTCTCTTCCTTAATGTCATCGCATTT
GAGGAAAAGATTACTAAAGACTATAACGATCTTAAAGAAATGGAAACTACCTTTAACAAC
AACAACGCCACACTGCACGACCTAACAGCAGAAATCAATGCATTGAATATGAAAATGATG
CAGATACTAATGGATATACAAACCAAGGCAGCTTATTACAGGAGCTGCACAGAGAGTCCW
ACTGCCCCA

>sintSS
ATATTTTCAGGAGCAACTCTTGAAGAATACCGTCAGCAAGTACAGGGTTTGGAAGACATG
CAGAGGCGAACCCGTGGCAACATCGCTCGCGCAAACCGGGAGCTTGATCTTCTAGAGAGG
GAAGGCGACGAGCTGAAAGCAGATGCGGAGAGATTGCAGAGAGAAAGCTATGATTTTGGA
ACAGCAAATGTAGAAGGTGCCATGAACAGCATCCTGCGCAGCCAGAACCTATCCCGTGCA
GCCGAGGGTCGTGTTGATGACACCCAACCTACGCTAGACCAATCAGCAGCCGTTCGTCAG
GAGGTGGAAGATCTGATTGGTGAACGCAACGCTGCCCTTGAGAACGAGAGGCAGGGATAC
CTGGACAGGTTGGATGATGTAGATAATCAATTGACAGGATTAGAAGGACTTCTTGCAGGG
CTCAATGAAAAGATCTGTGGCTCACCCGGAGATTCCTGTGATATCTGTGGAGGAGCAGSG
TGTGGACAGTGCGGAGGACTGGGATGCGGTGGCTCCGTTCAGAAGGCAGAAGATGCACTC
CGACGAGCGACAGAAGCCGATCAGAAGCTCGACCAGAAAGAAGAGGAGGCCCGTAGCATG
CTGGATGAGATGATGCAAGCTAAGGACCGAACTGGCGAGGCACAGGACCTGGCCCAACAA
GCATATGATCAAGCACTCCTAGCTAAACAAGAAGCGGAACAGGGACAGATCAACATCAAA
GACCTCATCAACAACATCACAGATTTCCTTGGGCGATCCAAGTCAGAACCTGATGATATC
AGACTTCTTGTGAACGAAACTCTGAATACCAAGATCTCCCTCTCACCAGAAGAAATTGAA
GACCTTGCCGAGCAGATTGAAGATATCATTGCAACCTTGGAGAATATTGATGAGATCATT
GCAGCGACCCGAGATGACCTCCAACGTGTCAATGACCTCAAAGCTAGAGCAGACGCAGCC
AGGGAGTATGCTGAAGATGTATTGGATTCTGCCGAGGATGTGGTGCGTGCTTTGAATCAA
GCAGAGGCTGCACAGAACATTGCTGACGATGCCATCAATAATGCTACTCGAGACATCGAG
GATGCAGAAGAATCTCTTACTCAGATTGAATCTGAGGCCGGCAATGCCAAGGACAAATCC
GACAACCTTCTTGATAAGATAGAAGCCATGAAGGCGCAGTTGGAAGGTGTCCAGCTCAAG
AGAGTTGAGGAAATGGAGCAAGACTTCAACCAGACATCCGATGAGGTTATGGCTAAGGTC
GCAGAGGTCGAAGGGGCCAAAGGTCGTGCAGACACTCTCTTCCTTAATGTCATCGCATTT
GAGGAAAAGATTACTAAAGACTACGAGGATCTCCAAGAAATGGAAACTACCTTTAACAAC
AACAACGCCACACTGCACGACCTAACAGCAGAAATCGCTGCATTGAATATGAAAATGATG
CAGATACTAATGGATATACAAACCAAGGCAGCTTATTACAGGAGCTGCACTGAGAGTCCT
ACTGCCCCA

>sprp
ATGTTTTCAGGAGCAACTCTTGAAGAATACCGTCAGCAAGTACAGGGTCTGGAAGATATG
CAGAGGCGTACCCGTGGCAACATCGCTCGCGCAAACCGGGAGCTTGATCTTCTAGAGAGG
GAAGGCGACGAGCTGCAAGCAGATGCCGAGAGATTGCAGAGAGAAAGCTATGATTTTGGA
ACAGCAAATGTAGAAGGTGCCATGAACAGCATCCTGCGCAGTCAGAACCTATCCCGTGCA
GCCGAGGGTCGTGTTGATGACACCCAACCTACGCTAGACCAATCAGCAGCCGTTCGTCAG
GAGGTAGAAGATCTGATTGGTGAACGGAACGCWGCCCTTGAGARTGAGAGGCAGGGATAT
CTAGACAGGTTGGATGATGTGGATAATCAATTGACAGGATTAGAAGGACTTCTTGCAGGG
CTCAATGAAGAGATCTGTGGCTCACCCGGAGATTCCTGTGATATCTGTGGAGGAGCAGCG
TGTGGTCAGTGCGGAGGACTGGGGTGCGGTGGCTCCGTTCAGAAAGCAGAAGATGCACTC
CGACGAGCGACGGAAGCGGATCAGAAGCTGGACCAGAAAGAAGAGGAGGCTCGTAGCATG
CTGGATGAGATGATGCAAGCCAAGGACCGTACTGGTGAGGCACAGGACTTGGCCCAGCAA
GCATATGACCAAGCACTCCTAGCTAAACAAGAAGCAGAACAAGGACAGATCAACATCAAA
GACCTCATCAACAACATCACAGACTTCCTTGGACGATCCAAGTCAGAACCCGATGATATA
AGACTTCTTGTGAACGAAACCCTGAACACCAAGATCTCTCTCTCACCAGAAGAAATTGAA
GACCTTGCCGAGCAGATTGAAGATATCATTGCAACCTTGGAGAATATTGATGAGATCATC
GCAGCGACCCGAGATGACCTCCAACGTGTCAATGACCTCAAAGCTAGAGCAGAYGCAGCC
AGGGAGTATGCTGAAGRTGTATTGGATTCTGCTGAGGATGTGGTACGTGCTTTGAATCAA
GCAGAGGCTGCGCAGAACATTGCCGATRATGCCATCAATAATGCTACTRAAGACATCRAG
GATGCAGGARATTCTCTTMYTTCGATTGMATCTGAGGCYSRCGATGCYAAGGACAAATCC
AACAACCTTCTTGATAAGATAGAAGCCATGAAAGCGCAGTTGGAAGGTGTCCAGCTCAAG
AGAGTTGAGGAGATKGAGCGAGACTTCAACCAGACATCCGATGAGGTCATGGCTAAGGTC
GCAGAGGTCGAAGGGGCCAAAGGTCGTGCAGACACTCTCTTCCTTAATGTCATCGCATTT
GAGGAAAAGATTACTAAAGACTACGAGGATCTCCAAGAAATGGAAACTACCTTTAACAAC
AACAACGCCACACTGCACGACCTWACAGCAGAAATCGCTGCATTGAATATGAAAATGATG
CAGATACTAATGGATATACAAACCAAGGCAGCTTATTACAGGAGCTGCACTGAGAGTCCT
ACTGCCCCA

>spurp
ATGTTTTCAGGAGCAACTCTTGAAGAATACCGTCAGCAAGTACAGGGTCTGGAAGATATG
CAGAGGCGTACCCGTGGCAACATCGCTCGCGCAAACCGGGAGCTTGATCTTCTAGAGAGG
GAAGGCGACGAGCTGCAAGCAGATGCCGAGAGATTGCAGAGAGAAAGCTATGATTTTGGA
ACAGCAAATGTAGAAGGTGCCATGAACAGCATCCTGCGCAGTCAGAACCTATCCCGTGCA
GCCGAGGGTCGTGTTGATGACACCCAACCTACGCTAGACCAATCAGCAGCCGTTCGTCAG
GAGGTAGAAGATCTGATTGGTGAACGGAACGCTGCCCTTGAGAATGAGAGGCAGGGATAT
CTAGACAGGTTGGATGATGTGGATAATCAATTGACAGGATTAGAAGGACTTCTTGCAGGG
CTCAATGAAGAGATCTGTGGCTCACCCGGAGATTCCTGTGATATCTGTGGAGGAGCAGCG
TGTGGTCAGTGCGGAGGACTGGGGTGCGGTGGCTCCGTTCAGAAAGCAGAAGATGCACTC
CGACGAGCGACGGAAGCGGATCAGAAGCTGGACCAGAAAGAAGAGGAGGCTCGTAGCATG
CTGGATGAGATGATGCAAGCCAAGGACCGTACTGGTGAGGCACAGGACTTGGCCCAGCAA
GCATATGACCAAGCACTCCTAGCTAAACAAGAAGCAGAACAAGGACAGATCAACATCAAA
GACCTCATCAACAACATCACAGACTTCCTTGGACGATCCAAGTCAGAACCCGATGATATA
AGACTTCTTGTGAACGAAACCCTGAACACCAAGATCTCTCTCTCACCAGAAGAAATTGAA
GACCTTGCCGAGCAGATTGAAGATATCATTGCAACCTTGGAGAATATTGATGAGATCATC
GCAGCGACCCGAGATGACCTCCAACGTGTCAATGACCTCAAAGCTAGAGCAGACGCAGCC
AGGGAGTATGCTGAAGATGTATTGGATTCTGCTGAGGATGTGGTACGTGCTTTGAATCAA
GCAGAGGCTGCGCAGAACATTGCCGATGATGCCATCAATAATGCTACTAAAGACATCAAG
GATGCAGGAAATTCTCTTCTTTCGATTGCATCTGAGGCTGACGATGCTAAGGACAAATCC
AACAACCTTCTTGATAAGATAGAAGCCATGAAAGCGCAGTTGAAAGGTGTCCAGCTCAAG
AGAGTTGAGGAGATTGAGCGAGACTTCAACCAGACATCCGATGAGGTCATGGCTAAGGTC
GCAGAGGTCGAAGGGGCCAAAGGTCGTGCAGACACTCTCTTCCTTAATGTCATCGCATTT
GAGGAAAAGATTACTAAAGACTACGAGGATCTCCAAGAAATGGAAACTACCTTTAACAAC
AACAACGCCACACTGCACGACCTAACAGCAGAAATCGCTGCATTGAATATGAAAATGATG
CAGATACTAATGGATATACAAACCAAGGCAGCTTATTACAGGAGCTGCACTGAGAGTCCT
ACTGCCCCA

>pdep
ATGTTTTCAGGTGGAACTCTTGAAGAATACCGTCAGCAAGTACAGGGTTTGGAAGATATG
CAGAGGCATACCCGTGGCAACATTGCTCGTGCAAACCGGGACCTTGATCTTCTAGAGAAC
GAAGGTGACGAGCTGAAAGCAGATGCTGAGAGATTGCAGAGAGAAAGCTATGATTTTGGA
ACAGCAAATGTAGAAGGTGCCATGAACAGCATCCTGCGCAGTCAGAACCTATCCCGTGCA
GCCGAGGATCGTGTTGATGACACCCAGCCTACGCTAGACCAATCAGAAGCTGTTCGTCAG
GAGGTAGAAGATCTGATTGGTGAACGGAACGCTGCTCTTGAGAATGAGAGGCAGGGATAC
CTGGACAGGTTGGATGATGTAGATAATCAATTGACAGGATTAGAAGGACTTCTTGCAGGG
CTCAATGAAAAGATCTGTGGCTCACCCGGGGATTCCTGTGATATTTGTGGAGGAGCAGnn
nnnnnnnnnnnnnnnnnnnnnnnnnnnnnnnnnnnnnnnnnnnnnnnnnnnnnTGNNCTC
CGACGAGCGACAGAAGCGGATCAGAAGCTGGACCAGAAAGAAGAGGAGGCTCGTAGCATG
CTGGATGAGATGATGCAANCTAAGGACCGTACCGGTGAGGCACAGNACTTGGCCCAGCAA
GCATATGATCAAGCACTCCTAGCTAAGCAAGAAGCGGAACAAGGACAGATCAACATCAAA
GACCTCATCAACAACATCACAGATTTCCTTGTACGATCCAAGTCAGAACCTGATGATATT
AGACTCCTTGTGAACGAAACCCTGAATACCAAGATCTCCCTCTCACCAGAAGAAATTGAA
GACCTTGCCCAGCAGATTGAAGATATCATTGCAACCTTGGAGAATATTGATGAGATCATC
GCAGCGACCCGAGATGACCTCCAACGTGTCAATGACCTCAAAGCTAGAGCAGACGCAGCC
AGGGAGTATGCTGAAGATGTATTGGATTCTGCTGAGGGTGTAGTACGTGCTTTAAATCAA
GCAGAGGCTGCACAGAACATTGCCGATAAAGCTATCAATAATGCTACTAAGGACGTTAAA
GATGCAAGAGATTCTnnnnnnnnnATTGAATCTGAGGCCAGTGCTGCCAAGGACAAATCC
GATAACCTTCTTGCGAAGATAGAAGCCATGAAAGAGCAGTTGGAAGATGTACAGCTCAAG
AGAGTTGAGGAAATGGAGAGAGACTTCAACCAGACATCCGATGAGGTCATGGCTAAGGTC
GCAGAGGTCGAAGGGGCTAAAGATCGTGCAGACACTCTCTTCCTTAATGTCATCGCATTT
GAGGAAAAGATTACTAAAGACTATAACGATCTCAAAGAAATGGAAACTACCTTTAACAAC
AACAACGCCACACTGCATGACCTAACAGCAGAAATCAATGCATTGAATATGAAAATGATG
CAGATACTAATGGATATACAAACCAAGGCAGCTTATTACAGGAGCTGCACTGAGAGTCCT
ACTGCCCCA
