# Supplementary material for: Genome-wide signals of positive selection in strongylocentrotid sea urchins
Source: BMC Genomics. 2017 Jul 21;18:555. doi: 10.1186/s12864-017-3944-7 (PMC5521101; doi:10.1186/s12864-017-3944-7)
Supplement: Supplementary file 3 — Consensus alignment files. A compressed (gzip) tape archive (TAR) file containing 6250 consensus alignment files in FASTA format. (TGZ 14116 kb) [file 12864_2017_3944_MOESM3_ESM.tgz › SPU_008047/consensAlign.ordered.fa]

>sdro
ATGCGTGCTTTCATCGCCTGTCTTCTCGTGGCTGTGGCCAGTGCCAACTTGGCCCCGCTC
TTGACACACATCGAGCCTATCCCAGGAAAGTACATCGTTAAATTGAAGGATGGAATCAAC
GTCGATGAGATTTCCGCTACTGTCCGTCTCTCAGGTGGCCGTGTCCGCAACATCTACAGA
CACGCCCTCAACGGATTCGCCGCCGATCTCTCAGACCGAGTGCTCGATGCTGTCCGCACT
CTGGATGCTGTAGAGTACGTGGAACAGGAAGGTGTATACCGTGCCACAGCAGTCGGTTCA
TGGGGTCTAGACCGTATCGACCAAGCCAGTCTGCCACTCAATGACGAATACAACCCATCC
GGGACCGGTTCTGGATGGAGCGTGTACATTATCGATACTGGTGTAATGGCATCTCACAAC
GATTTTGTCRCARGGCGTACATCTCAACTTGTAAACTATGCCGGTGACGGTAACGACGAA
GACTGCAACGGACACGGAACCCATTGTGCCGGAACAGTCGGCTCCCAAACCTATGGTGTA
GCCACAGGAGTCAATGTCTATGGAGTCAAGGTTCTGAACTGYCAAGGTTCTGGCAGCACC
TCCGGAGTCATTTCAGGAGTCGACTATGTAAAGGCAAACGCTSSTGSAAATTCTGTGGCA
TCTATGTCTCTTGGAGGAGGCCCRTCAAGCACTCTGGATRMWGCYGTCAACARCTTGGTC
RRCTCAGGRGTTCCCTGCGCAGTGGCTGCCGGTAATAGYGATATCAATGCTTGCTTTGCT
TCTCCAGCCCGTGCTAGYTYGGCCACCACTGTAGGATCAACCACCARAYTAGACWSACGT
TCCTCCTTCTCTAACTGGGGAACCTGTGTGGACRTCTTTGCCCCAGGTTCATCCATTACY
TCCACGTGGATCGGTAGTRATTCTGCTACCAACACCATCAGCGGGACCTCCATGGCCTGC
CCCCACGTCGCTGGTGCCCTCGCCCTCTACGGCCAAAGCACTGATWCTAGTTTGATTKCC
GGTGGCACACAGAACGCCMTCAGCGACGTCGGAACTGGGTCTCCAAACATTYTCCTTCGC
GTA

>spal
ATGCGTGCTTTCATCGCCTGTCTTCTCGTYGCTGTGGCCAGTGCCAACTTGGCCCCGCTC
TTGACACACATCGAGCCTATCCCAGGAAAGTACATCGTTAAATTGAAGGATGGAATCAAC
GTCGATGAGATCAGCGCTACTGTCCGTCTCTCAGGTGGCCGCGTCCGCAACATCTACAGA
CACGCTCTCAACGGGTTCGCCGCCGATCTCTCAGACCGAGTGCTCGATGCTGTCCGCACT
CTGGATGCTGTAGAGTACGTRGARCAGGARGGTGTATACCGTGCCACAGCAGTCGGTTCA
TGGGGTCTGGACCGTATCGACCAAGCCAGTCTTCCACTCAATGACCAATATAGCCCACCC
GGGACCGGTTCTGGATGGAGCGTGTACATTATCGATACTGGTGTAATGGCATCCCACAAC
GATTTTGTCTCATGGCGTACATCTCAACTTGTAAACTATGCCGGTGACGGTAACGACGAA
GACTGCAACGGACACGGAACCCATTGTGCCGGGACAGTCGGCTCCCAAACCTATGGTGTA
GCCACAGGAGTCAATATCTATGGAGTAAAGGTTCTGAACTGCCAAGGTTCTGGCAGCACC
TCCGGAGTCATTTCAGGAGTCGACTATGTAAAGGCAAACGCTGGTGGARATTCTGTGGCA
TCTATGTCTCTTGGAGGAGGCCCATCAAGCACTCTGGATGATGCTGTCAACAGCTTGGTC
AGCTCAGGAGTTCCCTGCGCGGTGGCTGCCGGTAATAGYGATATCAATGCTTGCTTTGCW
TCTCCAGCCCGTGCTAGTTTGGCCACCACTGTAGGATCAACCACCAGATTTGACTCACGT
TCCTCCTTCTCTAACTGGGGAACCTGTGTGGACATCTTTGCCCCAGGTTCGTCCATCACC
TCCACGTGGATCGGTARTRAYTCTGCTACCAACACCATCAGCGGGACCTCCATGGCCTGC
CCCCACGTCGCTGGTGCCCTCGCCCTCTACGGCCARMRCAMTGATRSTRRTTTGATTRMC
GGTGGCACACAGAACGCCCTCAGCGACGTCGGAACTGGGTCTCCAAACATTCTCCTTCRC
GTA

>sfra
ATGCGTGCTTTCATCGCCTTACTTCTCGTGGCTGTGGCCAGTGCCAATTTGGCCCCGCTC
TTGACCCACATCGAGCCTATCCCAGGAAAGTACATCATCAAATTGAAGGATGGAATCAAT
GTCGATGAGATCTCCACTACTGTCCGTCTCTCAGGTGGACGTGTCCGCAACATCTACAGA
CACGCCCTCAACGGATTCGCCGCCGATCTCTCAGAAAGAGTGCTCGATGCTGTCCGCACT
CTTGATGCTGTAGAGTACGTGGAACAGGAAGGTGTATACCGTGCCCAAGCAGTCGGTTCT
TGGGGTCTTGACCGTATCGACCAAGCCAGTCTTCCACTCAATGACCAGTATAACGCASCC
GGAACCGGTTCTGGCTGGAGCGTGTACGTTATCGATACTGGCATAATGGCATCCCACAAC
GATTTTGTCGCAAGACGTACATCTCAACTTGTAAATTATGCCGGTGATGGTAACGCCGAA
GACTGCAACGGACACGGAACCCATTGTGCCGGTACAGTCGGCTCCCAAACATATGGTGTG
GCAACAGGAGTCAATCTCTATGGGGTCAAGGTTTTGAACTGCCAAGGTTCTGGAAGCACC
GCCGGAGTCATAGCAGGAGTCGACTATGTACGGGCAAATGCTCCTGGAAATTCTGTGGCA
TCAATGTCTCTTGGAGGAGGCCCGTCAGCCAGTCTGGATACAGCTGTCAACAACTTGGTC
AGCTCAGGAGTTCCCACCGCCGTGGCTGCCGGTAATAGCGATATAAATGCTTGCTTTGCT
TCTCCAGCCCGTGCTGAAAGTGCCACCACTGTAGGATCAACAACAAGCAGAGACAGACGT
TCCTCCTTCTCTAACTGGGGAAGCTGTGTGGACATCTTTGCCCCAGGTTCATCCATCACA
TCCACGTGGATTGGTAATGACAGTGATACCAACACCATCAGCGGGACCTCCATGGCCTGC
CCCCACGTCGCTGGTGCYCTCGCCCTCTACGGCCGAACCACTGATTCTGATTTGGTGAAC
GCTGGCACACAAAACGCCCTCACCGACGTCGGTACTGGGTCTCCAAACATTCTCCTTCGC
GTA

>afraSS
ATGCGTGCTTTCATCGCCTGTCTTCTCGTGGCTGTGGCCAGTGCCAACTTGGCCCCGCTC
TTGACACACATCGAGCCTATCCCAGGAAAGTACATCATTAAATTGAAGGATGGAATCAAC
GTCGATGAGATCAGCGCTACTGTCCGTCTCTCAGGTGGCCGTGTCCGCAACATCTACAGA
CACGCCCTCAACGGGTTCGCCGCCGATCTCTCAGACCGAGTGCTCGATGCTGTCCGCACT
CTGGATGCCGTAGAGTACGTGGAGCAGGAAGGTGTATACCGTGCCACAGCAGTCGGTTCA
TGGGGTCTGGACCGTATCGACCAAGCCAGTCGGACACTCAATGACGAATATAACCCATCC
GGGACCGGTTCTGGATGGAGCGTGTACATTATCGATACTGGTGTAATGGCATCCCACAAC
GATTTTGTCTCAACCCGTACATATCAACTTATAAACTATGCCGAAGACGGTAACGACGAA
GACTGCAACGGACACGGAACCCATTGTGCCGGGACAGTCGGCTCCCAAACCTATGGTGTA
GCCACAGGAGTCAATATCTATGGAGTCAAGGTTCTGAACTGCCAAGGTTCTGGCAGCACC
GCCGGAGTCATTGCAGGAGTCGACTATGTAAAGGCAAACGCTGGTGGAAATTCTGTGGCA
TCTATGTCTCTTGGAGGAGGCCCATCAAGCACTCTGGATACAGCCGTCAACAACTTGGTC
AGCTCAGGAGTTCCCTGCGCAGTGGCTGCCGGTAATAGCGATATCAATGCTTGCTTTGCT
TCTCCAGCCCGTGCTAGTTTGGCCACCACTGTAGGATCAACCACCAGATTAGACTCACGT
TCCTCCTTCTCTAACTGGGGAACCTGTGTGGACATCTTTGCCCCAGGTTCATCCATTACC
TCCACGTGGATCGGTAGTAATTCTGCTACCAACACCATCAGCGGGACCTCCATGGCCTGC
CCCCACGTCGCTGGTGCCCTCGCCCTCTACGGCAAAAGCACTGATGCTGATTTGATTGCC
GGTGGCACACAGGACGCCCTCAGCGACGTCGGAACTGGGTCTCCAAACACTCTCCTTCGC
GTA

>hpul
ATGCGTGCTTTCATCGCCTTTCTTCTCGTGGCTGTGGCCAGTGCCAACTTGGCCCCTCTC
CTGACACACATCGAGCCTATCCCAGGAAAGTACATCATTAAATTGAAGGATGGAATCAAC
GTCGATGAGATCTCCACTACTGTCCGACTATCAGGTGGACGTGTCCGCAACATCTACAGA
CACGTTCTCAACGGATTCGCCGCCGATCTCTCAGACCGAGTGCTCGATGCTGTCCGCACT
CTGGATGCTGTAGAGTACGTGGAACAGGAAGGTGTATACCGTGCCACAGAAGTCGGTTCA
TGGGGTCTGGACCGTATCGACCAAGCCAGTCTTCCACTTGATGACGAATATAACCCATCC
GGGACCGGTTTCGGATGGAGCGTGTACATTATCGATACTGGTGTAATGGCATCCCACAAC
GACTTTGTAGCAAGTCGTACAGCTCAACTTGTAAACTTTGCCGGTGACGGTGACGACGAA
GACTGCAACGGACACGGAACCCATTGTGCCGGGACAGTCGGCTCCCAAACCTATGGCGTG
GCCACAAGAGTCAATGTCTATGGAGTCAAGGTTCTGAACTGCCAAGGTTCTGGCAGCACC
GCCGGAGTCATTGCAGGAGTCGACTATGTAARGRRMAACGCTGGTGGAAATTCTGTGGCA
TCTATGTCTCTTGGAGGAGGCCCGTCAAGCGCTCTGGATACAGCCGTCAACAACTTGGTC
AGCTCAGGAGTTCCCTGCGCAGTGGCTGCCGGTAATAGCGATATCAATGCTTGCTTTGCT
TCTCCAGCCCGTGCTAGTTTGGCCACCACTGTAGGAGCAACAACWAGCAGAGATAGACGT
TCCTCCTTCTCGAACTGGGGAACCTGCGTGGACATCTTTGCCCCAGGTTCAGCCATCACC
TCCACGTGGATCGGTAGTAATTCTGCTACCAACACCATCAGCGGGACCTCCATGGCCTGC
CCCCACGTCGCTGGTGCCCTCGCCCTCTATGGCAAAACCACTGATGCTGATTTGATTGCC
GGTGGCACACAGAACGCCCTCACCGACGTCGGAACTGGATCTCCAAACATTCTCCTTCGC
GTA

>snud
ATGCGTGCTTTCATCGCCTTACTTCTCGTGGCTGTGGCCAGTGCCAATTTGGCCCCGCTC
TTGACCCACATCGAGCCTATCCCAGGAAAGTACATCATCAAATTGAAGGATGGAATCAAT
GTCGATGAGATCTCCACTACTGTCCGTCTCTCAGGTGGACGTGTCCGCAACATCTACAGA
CACGCCCTCAACGGATTCGCCGCCGATCTCTCAGAAAGAGTGCTCGATGCTGTCCGCACT
CTTGATGCTGTAGAGTACGTGGAACAGGAAGGTGTATACCGTGCCCAAGAAGTCGGTTCT
TGGGGTCTTGACCGTATCGACCAAGCCAGTCTTCCACTAAATGACCAGTATAACGCACCC
GGAACCGGTTCTGGCTGGAGCGTGTACATTATCGATACTGGCGTAATGGCATCCCACAAC
GATTTTGTCGCAAGACGTACAGCTCAACTTATAAATTATGCCGGTGATGGTAACGACGAA
GACTGCAACGGACACGGAACCCATTGTGCCGGTACAGTCGGCTCCCAAACATATGGTGTG
GCAACAGGAGTCAATGTCTATGGGGTCAAGGTTCTGAACTGCCAAGGTTCTGGCAGCACC
GCCGGAGTCATAGCAGGAGTCGACTATGTANAGGCAAATGCTGGTAGAAATTCTGTGGCA
TCAATGTCTCTTGGAGGAGGCCCGTCAAGCTCTCTGGATACAGCTGTCAACAACTTGGTC
AGCTCAGGAGTTCCCACCGCCGTGGCTGCCGGTAATAGCAATATAAATGCTTGCTTTGCT
TCTCCAGCCCGTGCTACTAGTGCCACCACTGTAGGATCAACAACTAGGTTGGACAGACGT
TCCTCCTTCTCTAACTGGGGAAGCTGTGTGGACATCTTTGCCCCAGGTTCAGCCATCACC
TCCACGTGGATTGGGAATAATGATGCTACCAACACCATCAGCGGGACCTCCATGGCCTGC
CCCCACGTCGCTGGTGCCCTCGCCCTCTACGGCAGTAGCACTGATTCTCAATTGGTGGCC
GGTGGCACACAGAACGCCCTCGAAGACGTCGGCACTGGGTCTCCAAACATTCTCCTTCGC
GTA

>sintSS
ATGCGTGCTTTCATCGCCTTACTTCTCGTCGCTGTGGCCAGTGCCAACTTGGCCCCACTC
TTGACACACATCGAGCCTGTCCCAGGAAAGTACATCATTAAATTGAAGGATGGAATCAAC
GTCGATGAGATTTCCGCTACTGTYCGTCTCTCAGGTGGCCGTGTCCGCAACATCTACAGA
CACGCCCTCAACGGGTTCGCCGCCGATCTCTCAGACCGAGTGCTCGATGCTGTCCGCACT
CTGGATGCTGTAGAGTACGTAGAACAGGAGGGCGTATACCGTGCCGCAAATGTCGGTTCA
TGGGGTCTGGACCGTATCGACCAAGCCGGTCTTCCACTCAATGACCAATATAACCCATCC
GGGACCGGTTCTGGATGGAGCGTGTACATTATCGATACTGGTGTAATGGCATCCCACAAC
GATTTCGTCGCAAGGCGTACAGAGCAACTTAAAGACTTTACCGATGACGATGANNNCGAA
GACTGCAACGGACACGGAACCCATTGTGCCGGGACAGTCGGCTCCCAAACATATGGTGTG
GCCACAGGAGTCAATATCTATGGAGTCAAGGTTCTGAACTGCCAAGGTTCTGGCACCACC
GCCGGAGTCATTGCAGGAGTCGACTATGTACAGAGTAGAGCTGGTGGAAATTCTGTGGCA
TCTATGTCTCTTGGAGGAGGCCCATCAACCACTCTGGATGAAGCTGTCAACAACTTGGTC
AGCTCAGGAGTTCCCTGCGCGGTGGCTGCCGGTAATAGCGATATCAATGCTTGCTTTGCT
TCTCCAGCCCGTGCTAGCTTGGCCACCACTGTAGGATCAACCAACAGATTAGACTCACGT
TCCTCCTTCTCAAACTGGGGAGCCTGTGTTAACATCTTTGCCCCAGGATCATCAATCACC
TCCACGTGGATCGGTAGTRATAGTGCTACCAACACCATCAGCGGGACCTCCATGGCCTGC
CCCCACGTCGCTGGTGCCCTCGCCCTCTACGGCCAAAACACTGATGCTGATTTGATTGCT
GGTGGCACACAGAATGCCCTCAGCGACGTCGGAACTGGGTCTCCAAACATTCTCCTTCGC
GTA

>sprp
ATGCGTGCTTTCATCGCCTTTCTYCTCGTGGCTGTGGCCAGTGCCAACTTGGCCCCGCTC
TTGACACACATCGAGCCTATCCCAGGAAAGTACATCATTAAATTGAAGGATGGAATCAAC
GTCGATGAGATYWSCGCTACTGTCCGTCTCTCAGGTGGCCGTGTCCGCAACATCTACAGA
CACGCTCTCAACGGATTCGCCGCCGATCTCTCAGACCGAGTGCTCGATGCTGTCCGCACT
CTGGATGCTGTAGAGTACGTAGAACAGGAAGGTGTATACCGTGCCACAGCAGTCGAATCC
TGGGGYCTGGACCGTATCGACCAAGCCAGTCTGCCACTCAATGACCAATATAACCCATCC
GGGACCGGTTCTGGATGGAGCGTGTACGTTATCGATACTGGTGTAATGGCATCCCACAAC
GATTTTGTCGCAAGGCGTACATCTCAACTTGTAAACTATGCCGGTGACGGTGAAGACGAA
GACTGCAACGGACACGGAACCCATTGTGCTGGGACAGTCGGCTCCCAAACATATGGYGTG
GCCACAGGAGTCAATATCTATGGAGTCAAGGTTCTGAACTGCGCAGGTTCTGGCTCCACC
GCCGGAGTCATTGCAGGAGTCGAATATGTACAGGCAAACGCTCCTGGMAATTCTGTGGCA
TCTATGTCTCTTGGAGGAGGCCCATCAAGCTCTCTGGATGATGCTGTCAACAGCTTGGTC
AGCTCAGGAGTTCCCTGCGCAGTGGCTGCCGGTAATAGCGATATCAATGCTTGCTTTGCT
TCTCCAGCCCGTGCTRMMTYGGCCACCACTGTAGGATCAACCAACAGATTAGACTCACGT
TCCTCCTTCTCTAACTGGGGAACCTGTGTGGACATCTTTGCCCCAGGTACATCCATTACC
TCCACGTGGATCGGTAGTGATAGTGCTACCAACACCATCAGTGGGACCTCCATGGCCTGC
CCCCACGTCGCTGGTGCCCTCGCCCTCTACGGCAAAAGCACTGACGGTGATTTGATTGCC
GCTGGYACACAGAACGCCCTCAGCGACGTCGGAACTGGGTCTCCAAACATTCTCCTTCGC
GTA

>spurp
ATGCGTGCTTTCATCGCCTTTCTCCTCGTGGCTGTGGCCAGTGCCAACTTGGCCCCGCTC
TTGACACACATCGAGCCTATCCCAGGAAAGTACATCATTAAATTGAAGGATGGAATCAAC
GTCGATGAGATTTCCGCTACTGTCCGTCTCTCAGGTGGCCGTGTCCGCAACATCTACAGA
CACGCTCTCAACGGATTCGCCGCCGATCTCTCAGACCGAGTGCTCGATGCTGTCCGCACT
CTGGATGCTGTAGAGTACGTAGAACAGGAAGGTGTATACCGTGCCACAGCAGTCGAATCC
TGGGGCCTGGACCGTATCGACCAAGCCAGTCTGCCACTCAATGACCAATATAACCCATCC
GGGACCGGTTCTGGATGGAGCGTGTACGTTATCGATACTGGTGTAATGGCATCCCACAAC
GATTTTGTCGCAAGGCGTACATCTCAACTTGTAAACTATGCCGGTGACGGTGAAGACGAA
GACTGCAACGGACACGGAACCCATTGTGCCGGGACAGTCGGCTCCCAAACATATGGTGTG
GCCACAGGAGTCAATATCTATGGAGTCAAGGTTCTGAACTGCGCAGGTTCTGGCTCCACC
GCCGGAGTCATTGCAGGAGTCGAATATGTACAGGCAAACGCTCCTGGAAATTCTGTGGCA
TCTATGTCTCTTGGAGGAGGCCCATCAAGCTCTCTGGATGATGCTGTCAACAGCTTGGTC
AGCTCAGGAGTTCCCTGCGCAGTGGCTGCCGGTAATAGCGATATCAATGCTTGCTTTGCT
TCTCCAGCCCGTGCTACCTCGGCCACCACTGTAGGATCAACCAACAGATTAGACTCACGT
TCCTCCTTCTCTAACTGGGGAACCTGTGTGGACATCTTTGCCCCAGGTACATCCATTACC
TCCACGTGGATCGGTAGTGATAGTGCTACCAACACCATCAGTGGGACCTCCATGGCCTGC
CCCCACGTCGCTGGTGCCCTCGCCCTCTACGGCAAAAGCACTGACGGTGATTTGATTGCC
GCTGGCACACAGAACGCCCTCAGCGACGTCGGAACTGGGTCTCCAAACATTCTCCTTCGC
GTA

>pdep
ATGCGTGCTTTCATCGCCTTACTTCTCGTGGCTGTGGCCAGTGCCGAATTGGCCCCGCTC
TTTACACACATCGAGCCTATCCCAGGAAAGTACATCATCAAATTGAAGGATGGAATCAAT
GTCGATGAGATCTCCACTACTGTCCGTCTCTCTGGTGGACGTGTCCGCAACATCTACAGA
CACGCCCTCAACGGATTCGCCGCCGATCTCTCAGAAAGATTGCTCGATGCTGTCCGCACT
CTTGATGCGGTAGAGTACGTGGAACAGGAAGGTGTATACCGCGCCCAAGAAGTCGCTTCT
TGGGGTCTTGACCGTATCGACCAAGCAAGTCTTCCACTAGATTCCCAATATAACCCATCC
GGGACCGGTGCTGGCTGGAGCGTGTACATTATCGATAYTGGTGTAATGGCATCCCACRAS
GATTTTGTCCAAAGACGTACATYTCAACTTGTAAACTTTGCCGGTGATGGTAACGCCGAA
GACTGCAACGGACACGGAACCCATTGTGCCGGTACAGTCGGCTCCCAAACATATGGTGTG
GCAACAGGAGTCAAYATCTATGGGGTCAAGGTTCTGAACTGCCAAGGTTCTGGAAGCACC
GCCGGAGTCATAGCAGGAGTCGACTATGTAWGGGAAAATGCTGGTACAAATGCTGTGGCA
TCAATGTCTCTTGGAGGAGGCCCGTCAAGCAGTCTRGATGACGCTGTTAACAACTTGGTC
AGTTCAGGAGTTCCCACCGCCGTGGCTGCCGGTAATAGCAATATAAATGCTTGCTTTGCT
TCTCCAGCCCGTGCTACTAGTGCCACCACTGTAGGAGCAACAACTAGGTTGGACAGACGT
TCCTCCTTCTCTAACTGGGGAAGCTGTGTGGACATCTTTGCCCCAGGTTCATCCATCACC
TCCACTTGGATTGGTAATGATGATGCTACCAACACCATCAGCGGGACCTCCATGRCCTGC
CCTCATGTCGCTGGTGCCCTCGCCCTCTACGGCCAAAAAACTGATGCTAATTTGCTGGCY
GCTGGAACACAGRACGCCCTCACTGATGTCAGNNNTGGGTCTCCAAACCTTCTTCTTCGC
GTA
