# Supplementary material for: Genome-wide signals of positive selection in strongylocentrotid sea urchins
Source: BMC Genomics. 2017 Jul 21;18:555. doi: 10.1186/s12864-017-3944-7 (PMC5521101; doi:10.1186/s12864-017-3944-7)
Supplement: Supplementary file 3 — Consensus alignment files. A compressed (gzip) tape archive (TAR) file containing 6250 consensus alignment files in FASTA format. (TGZ 14116 kb) [file 12864_2017_3944_MOESM3_ESM.tgz › SPU_013509/consensAlign.ordered.fa]

>sdro
ATGACGCTGTCTTCTGAAAGTCTAAAGCAGACACTACAGCAGACTATTGATGAAATAGAA
ACAACACTGAAGGAAACTGAGAAGAATGCTGACGAGACGGTTAAGAACCTGCGACAAACT
GTCACAGATCAGAAAAAATCTCTCCTTGCAAGTCAAGAAACTCTAGATTCAATTCAGTCT
GAATTGAATTCTGAGAAAAACAGCAGGGAAGAGCTGCAGAAGGAGGCTGATTCAGAAAGA
GAGAACTTAATGACTCAAATCAAAGAGCTCAGAGACAATATCAGTGACATTGAAACTGAG
GTCAGTGTATCCCAGGATGCCCTAAAAGAGACCGTGACAGCTTTAGAGCAATCCAAACAA
GAACAAATTTCCCTGGAAGAAAAGAAAATAGAGTTGGAGAATACAGTTGAAGTCCTTACT
CTGAAGATGGAAACCCAGAAGAGACATCTGGATGAGCAGGGCAATAAAATCTGTGACTTG
GATCAACATCTAAGTGACAGGGAAGGAGAGATAGAAAGGATGCAGTTAGAATTGGATGAA
GTTGAAGAAGGACTCTCAAACAGCCAGAGGAACATGCATTCAGAACTAGCATCGAAGGAG
CACGAGATCAACCTGCTGAGAGATGAACTGACAGACGTCAGGGAGGTCAGAGAGCTAAGG
GACGAAGAGATCATGAAGCTCAAAGATGAACTGGAAGAGAAAAATACTGAGATGGAGTCC
CAGAATGAAAAGCATGCCCTGTACAAGCAAACATCAGAGGAAGCCATGCTGGAGCTGAAG
AATGAACTTGATGAAACCAGTATTACAGTGACAGAGTCTGACATGAAAGTCATAGGCCTG
AATGGGCAAATTCATCAGTTGTCTTCAGAAGTTGATGAAACACGCAGTGAGCTCCAGAGG
CAGGCAGAACAGCTTGAGAATGTTAAGTTCTCATTAGAGGAAGCAAGGAGTGATCTTTCA
CAGGCCAAGTCAACGCATGTTGAACTAGAGCTGAAGATATCAGGACTAGATGGAGACAAA
TTTCAGTTGGTCGCAGATCTTGAAGAGAGCAGAGAACTTGTGCAAAGAAGATCAGATCAT
TCAGACGATCTTGAAAACAGACTTCAAGAAGAAATCACAGAGTTGAAAAAGGAGAATCAT
AGATTGAGAGATGGCTATTCTGAGGTGCTTGCTAATTGTGAAAGAGTCAACCACATAGTT
GAAGACTTACAAATACGGCTGGAAGTTCGGGAAGGTGAACTTGAAAAATGGATAGAAAAG
CACGAAGGTGAACATGCTGAGCACGAAACTGTTGTGAGAGACCTGGAGAGGCAGCTTGCA
TTCAAGGAAGAAGCTCTAGAGACTCAACAGCAGAGGATACAGGCACTTGAAGAATCGAGG
GACGGTGAAAAGGGCTGCTTCTTTGAGACTATTGCAGAGCAGGATGAGGAGATGTCTAAG
TTGAAGGAGGCCCACACTACAGAAGTAGATTTACTTCAGAAACAGCTTGAGATTCTAAGA
GATGAGCATGCACACCTTGTAGCAGTTGAAGCTGAAAAGGTTGCAGCAGAACACACTAGA
CTGCAGAAGCATCTCTCTGATCAGGAAGAAAAAGTAGTTAGCCTTGTAGGTGAGCTACAA
GACAGCAACGAAAAAATTATCAAACTTCAAGCTGACATGACTGAGGCAACCACTTTAATA
GAATGTCATGAAGAGACTGTTCAGAAAGCTAAGCAGCTTCACAACGAGTCTGATGCAAAG
GTACGTGCTGCCAAGGACCGTATTGATGCCCTACAGGCTGAACTCAGGGAAATGCATGAT
TCCATAACGAAAGCAGATAAGGATTTCTGCGAAGTTCGTGCTGAGCTGGAATATCAGTTG
CAAAACCAAGCAGAAAAGGTGACCAAACTTGAACGCGACTTGGAATCTACTCAAAGAAAG
CTCAGTGATGTTGAAAGTACCGAGAAAGCTGTTAAGGAAGAACTACTGAGTTTGAAGATG
ACACACTCACATGATGAAGGTACTTTCACTTATGAAAAAGAAGATTTGCAATCAAAGGTG
ATTGCCTTGGAAACGGAGAAGGAAAGCCTCAATGCCAAACTTACTGATCTGCAGACAGAA
TTGACAAATGTCAAGCAAACAAAGGAAGAAGCCGAGTATCAAATGCATTCAGCTCAGTCT
GAATTGGAAGCAGTCAAGTCAAGAGAAGAGATGGTGGAGAGTGACAAGGCTTTCATGCAG
ATACAGAACTCAGCTCTTGAGGAAGATGCACTGCTATTCCAGGAAAAGATCCACTCATTA
GAAGAGGAAGTCACAAAGGCACAGATGCATGTGCAACAACTGAACGACAATGACAGAGCT
GTGAATGTTGTCGTTGAAGATCTGAAGCAAAAGCTGGAAACAGTTAAAAACAGCAAGCAG
ATGCTGGAAGAGGAACTTAAGGTTAACAAAGACCTTGTCTCATCTCTAGAGAATGAACTC
AGAGCTGTGGAAAATAAGCTTGAGGAAAATTTCTCTGTGGAACAACGACAAAATAATATG
GTTACATCAGAAAATGACAAACTTGCCAATCAACTTGTGTCAATGGAGACAGCAAATCAA
GAGTTAAAAGATGTCATTGCAGAATTACAAGAAAGCATTCATAATAACCAGAGAGATCTG
ATAGAAAAGAATGATAATATAGAATCAACAATGGCAGAACTTGYAGAATGGAAGCACAAG
CTGACTGAATTAGACGAGAATCTAAACAGATCTGCTGAAGAAAACAATCAATTGAATGAA
AAGATCACATCATATTCGGCAGAGAAAGACGTGCTAGAATTGCAGGTGGTAGAACTTCAA
GAAGTTGTAGAGAGTCGAAAGGAGGAGATTATATCATTAAAGAAAGAGATTGGAAACTTA
GAAGGTCAGATGGATAACAGGGAGAAAGACGTGGAAAACATGGAACAAGACGAAATTGAA
GCTTGGACTAAAATTGCCGAGAAGGACAAGGAGATAGCTGAGCTGAGGGAAGAAAATGAG
GCCCTCCACAACCAAAGAGAAAATCTCCTGATCGAGACTGGAGACATGGTGCAGGATTTG
GACTCCCTCCAGACCAGAAATGATGCTTTGAAGAAAGAGACCGAGTCTCTTCAGATGCAG
CTGAGCAGTAATGAATCAGAGAAACTCCAGATGAATGAGGCCAGCAAATCAGAGTTTGAT
CAGCTCTGCGATGAGATCAGTGACCTCAAGGACGAGATCAGAGCCAAAGACCAGGAAGTC
ACTGAAGTTAAGAATGACCTCATGCAATTCCAGGAGGAAGCAAAACATCTGACGTCAGAG
ATTGAAGCTGCCGAAGCCAAGTTAGAAGAGAGCAAGTCCATCGAAGAGGTTCTGCAAACC
GAGAAGTCTGAGCTGCTAAATGATCTGAAGCAAGCTGAAGAAAAACTGAATCGGGTAGAA
CAAGTCAAGTGTGATGTTGAGAGAAATTTTGCAACACTTGAAGATGAGATGAGCAAGAAC
AAAGATATTGTAGAAAACGAAATTGCTACACATGTCAGGGTGCTTACAGAAGCTAGAGAG
GAATGCGATCTTTTGATGATCAACATCTCCAAAGAACAAGAAGAAAAGACGAATTTGGAG
CAGAGTTTAGCTAAACAGGAAGCTTTGAATAGGAAGGAGCAAGAGGATAAGGAAATTGCA
GAGAAGAGTGCAGAAGAAAAGGATCAGATTATAGAAGGCTTGAAAGGAGAGCTAAAGAGC
ATAGATCAGGAGCTGAAAGAGGCATCATCTGGGATGGAAGGCTACTCCCTAGAGGTGGCT
GCCCTCAACGAGAGAAACACCAACCTTCAGGCCCAGATTGACAGCCTGGCGTCCGAGAAG
AACCAGCTTTCAGATGTGGAGATGACTCTAGCTGCGGAGATCCAGAGCCAGCAAACCAAA
GGCTCTGACCTGGAGAAGAGGATCAAGGACCTGGAGACGGAGCTTTCTACGATGGAGGAG
AAATACAACACTCTGCTGGAGACACATGCCTTCTTGGAGACCGAGTCCTCTCAGTTCCAG
CCTGAGATTGAGGAGAAGGAAAAGACCATTGAAACACTCCAGAAGAGCATCCAGGACATG
GAAGGCTCCAAGGGTATGCATGAGCAAGCTGTCAGAGAGGTAGAATGGAAGCTGGCAGCT
GCTTTGGACGAAGGAGAGAGTAGGAAGTTGGAGATTGAAGCAATGGTGAGCGAGAAGCAG
GATGTGGACAAACAGTTGCAACAGATGTACAGCGACATAAAGAAGGCCCAGAGAGACCAG
AGGATGGAGACGGAAGCTTACGAGCAGAGGTTGCAAACAGCTGAAGAGGAGAGATTGGCT
AAGATAGAAGATCTTAAGAAACAACATACAAAGACAGTGGAGTCCCTTGAGAATGACTTG
GAGGAGGCCCGCCTGGAAAATGAAGCTAAGGTGGAACAAACCAGAACCCTGGAATCAACT
TTGTTGGAGGTCAGGGCAACTGTAGATGACCTGAATACACAACTCACCCATTCCTCTCAG
ATGTGCAAGAAATATGAAGAGGAGGTGAATTGCTTGAAAGCAGATTGCGAGGAACTCAAG
CTCCTAGCTGAGAAGTCGGACCAGACCGTAAAGAACCTGGCCCTGAAGTTGAAGAAGGTC
GAGCAGGAGGCCACGCCAAACGACTGTCTTCAGGCAGACATCAAGAAACTGGAAGCTACC
TGCGACAAGCTGAGAGACGAGCTTGAAGAGGAGAAAACAGAGACGGTCAATGCCCTTGAG
AAGCTTTCCAAGGTCCAAGAGGATTCCAGAGTTGCTTTAGAGGTTGACTCTAAGAGAGTA
AAGAAGCTGGAGAAACAAGTCAAAGAACTGACAGCAGATACAGAATCATACCAGGGCAAA
CTGACACTGTCTATGACAAACTTCAAGAAACTGCAGAAAGACTTTGAGGACCTCCGTAAA
ACCAACTCTGATCTGGAGGCTAAGGTCGGCAGTAATGCATCCTCAGATAGCAAAGAAGAC
ATTCCTGCCCTTGAAAAACTTGAAAAAGAACTTAAAGAGAAGGAAGAGGAGCTGGTGTAC
ATTAAGAACCAATATATGAAAGTGAGCAGTACCATTAGACAAGAGAAAAGAAAAGCAGGA
GATTTTAAACTCAAGCTCCAAATAGCATGTAAGAAATTTACTGACTTGAAGGAAGAAAAT
GCAAAGCTCACTAAAGATCTCAAGCAATTAGTGCAGAAAGGGGAGGTAAAGCTGCAGGCA
ACAGAAAACAATGTCAGTCCACCTGCAGCTGCAAAGCAAACTGTTCCAGAAATAAATAAA
GATGAAATTGCTCCGGTGCAGGAGAAACAAAGTCCAGGCAACAGACGTACGAGACTGTCC
ACAAAGAGACACAGTAGTGTCAAAGATGAGAAGAGCATTGATGCTAAGAAAATCTCCATG
GAGTCTGCTGCAGTTGAATTTGCAGTAACGGCTGAATCCCCCATCAAGCAAGTACCTTCA
AATGTCAACACCACAATGGCAGCATCACAAGAAAGGCAAATGGAGACCNNNTCTGAGACC
ACATTTGCAGAGTCCAAAAGCCCCAGTCCAGGACGTCGAGTGACAAGGCTGTCAAAGAGA
AGGTATTCCAGGGACCCGTCCACAGATGTTGGTCATCAGGACGAGGAGAGCACTCAGGTT
GGCACAAAGCGTCTTAGGCATCTTAGTGGGAGTCAGGAGGCCAAGAGGAGCAAGAATGAT
CTCCTAAGTCTAACCGAAACAGAGGAAGAGGTCTCTTTGTCACAGTCTGGTTTGAGCACC
AGGTTGAGAAGGTCAGCCAGTCAGAACCACATCCAGGAGAGTACTGCTGCTAGTCAGAGG
TCCACCACCCAGCAGCATTCCAGTAGCCAGCCACGTTCCACCCAGGTTCCCAGCAGTCAG
GGCAGTGAGGATGGGGTGTTTAACACGTCTAGCAAGAGGGTCACCCGTAGCCATCTCTCT
AACCTCAGTCTCAGGGGTCAAAGTGGCAACAAGTCGGCCTTGACCACCATTACCAACAGC
CCACTGAAGGAAAGTAGGAGTATGGAGTCTACCAAAGCCAGGGAGCTTGCCATGACCTCT
AGATCCACAAGGGATGGAAGAGGCAGAGGAACTGCACAAGGTGTAGGTACCACCGAGGCC
GAGAATGATGATGAAAACTCTTKCTYTWACAGCKAAGWTGCACTCTGCAATTGTTACCGC
TTTTCAGACAAGTGATTAACGGATGATGGCTTTCTCACTGATGTAGACCGACTTCCGGTC
ACCAGATTACATTTCGGAGACACNGGAGCCTCTGCTAAAACGATGAAGTACGAGCTNGGC
TTTCTGGAGTNCGTA

>spal
ATGACGCTGTCTTCTGAAAGTCTRGAGCAGACTCTACAGCAGACTATTGATGAAATGRAA
WCAACRCTGAARGAAACTGAGAAGAATGCTGACGAGACGGTCAAGAACCTGCGTCAAACT
GTCACAGATCAGGAAAAATCTCTCCTTGCAAGTCAAGRAACTCTAGATTCAATTCAGTCT
GAATTGAATTCTGAGAAAAACAGCAGGGAAGAGCTGCAGAAGGAGGCTGATTCAGAAAGA
GAGAACTTAATGACTCAAATCMAAGAGCTCAGAGACAATATCARTGACATTGAAACTGAG
GGCAGTGTATCCCAAGATGCCCTAAAAGAGACMGTGACAGCTTTAGAGCAATCCAAACAA
GAACAAACTTCCCTGGAAGAAAAGAAAATAGAGTTGGAGAATACKGTTGAAGTCCTTACT
CTRAAGATGGAAACCCAGAAGAGACATCTGGATGAGCAGGGCAATAAAATMTGTGACTTG
GATCAACATCTMARTGACAGGGAAGGAGAGATAGAAAGGATGCAGATAGAATTGGAYGAA
GTTGAAGAAGGACTCTCAAACAGCCAGAGGAACATGCATTCAGAACTAGCATCGAAGGAG
CACGAGATCAAYCTGCTGAGAGATGAAMTGWCAGACRTSAGGGAGGTMAGAGAGCTAAGG
GACGAAGAGATCATGAAGCTCAAAGATGAACTGGAAGAGAARARTACTGAGATGGAGTCC
CAGAWTGAAAARCATGCCCWGTACAAGCAAACRTCRGAGRAAGCCRTGCTGGARCTGAAG
AATGAACTTGATGAAACCAGTATTACAGTGACAGAGTCTGACATGAAAGTCATAGGCCTG
AATGGGCAAATTCATCAGTTGTCTTCAGAAGTTGATGAAACACGYAGTGAGCTCCAGAGG
CAGGCAGAACAGCTTGAGAATGTTAAGTTCTCATTAGAGGAAGCAAGRAGTGATCTTTCA
CAGGCCAAGTCAAYGCATGTTRAACTWGAGCTKAAGATATCAGGACTAGATGRAGACAAA
TTTCAGTTGGTCGCRGATCTTGAAGAGAGCAGAGAACTTGTGCAAAGAAGATCAGATYAT
TCAGACGATCTTGAAAACAGACTTCAAGAAGAAATCACAGAGTTGAARAAGGAGAATCAT
AGATTGAGAGATGGCTATTCTGAGGTGCTTGCTAATTGTGAAAGAGTCAACTACATGGTT
GAAGACTTACAAACACRGCTGGAAGTTCAGGAAGGTGAACTAAAAAAACAGGTAGAAAGG
CGGGAAGGTGAACATGCGGAGCAAGAAACTGTTGTGAGAGACCTRRRGAGGCAGCTTGCA
TTCAAGGAAGAAGCTCTAGAGACTCAWCAGCAGAGGATACAGGCACTTGAAGAATCAAGG
GATAGTGAAAAGGGCTGCTTCTTCGAGACTATTGCAGARCAGGATGAGGAGATGTCTAAG
TTRAAGGAGGCYCACACTACAGAAGTARATTTACTTCAGAAACAGCTYGAGATTCTAAGA
GATGAGCATGCACACCTTGTAGAAGTTGAAGCTGAAAAGGTTGCAGCGGAGCACACTAGA
CTGCARAAGCATCTCTCTGATCAGGAAGAAAGAGTAGTTAGCCTTGCAGGTGAGCTACAA
GACAGCAATGACAAAATGATCAAACTTCAAGCTGACATGACTGAGGCAACCACTTTAATA
GAATGYCATGAGGAGACTGCTCAGAAAGCTAAGCAGCTTCACAACGWGTCTGATGCAAAG
GTACGTGCTGCCAAGGACCGTATTGATGCYCTGCAGGCTGAACTCAGRGAWATGCATGAT
TCCATAACRAAAGCAGATAAGGATTTCTGTGAAGTTCGTGCTGAACTGGAATATCAGYTG
CAAAACCAGGCAGRAAAAGTGACCAAACTTGAACGMGACTTGGARTCTACCCAAAGAAAG
YTCAGTGATGTYGAAAGTGCTGAGAAGGCWGTTARGGAAGAACTACTGAGTTTGAAGATG
ACACACTCAMATGATGAAGGGACTTTYACTYATGAAAAAGAAGATTTGCAATCAAAGGTG
ATTGCCTTGGAAACAGAGAAGGAAAGCCTCAATGCCAAACTTACTAATCTGCAGACAGAA
TTGACAAATGTCAAGCAAACAAAGGAAGWAGCAGAGTATCAAATGMATTCAGCTCAGTCT
GAATTGGAAGCAGTCAAGTCAAGAGAAGAGATGGTGGAGAGTGACAAGGCTTTCATGCAG
ATACAAAACTCAGCWCTTGAGGAAGATGCACTGCAATTCCAGGAAAAGATCCACTTRTTA
GAAGAGGAAGTTRCAAAGGCACAGATGCATGTGCAACAACTGAACGACAATGACAGAGCT
GTGAATGTTGTTGTTGAAGATCTGAAGCAAAAGCTGGAAACAGTCAAAGACAGCAAGCAG
ATGCTGGAAGAGGAACTTAGGGTAAACAAAGACCTTGTCTCATCTCTAGARAATGAACTG
AGAGCTGTGGAAAATAAGCATGAGGAAAATTTCTCTGTGGAACAACGACAAAATAATATA
GTTACATCAGAAAACGAAAAACTTGCCAATCAACTTGTGTCAATGGAGACAGCAAATCAA
GAGTTAAAAGATGTCATTGCAGAATTACAAGAAACGATTCAAAATTACCAGAGAGATCTG
ACAGAAAAGAATGGAACCATAGAATCAACAATGGCAGAACTTGCTGAATGGAAGCACAAG
CTGACTGAATTAGACGAGAATCTAAACAGATCTGCTGAAGAAAACAATCAATTGAATGAG
AAGATCACATCATATTCGACGGAGAAAGAYGTGCTAGAATTGCAGGTGGTAGAACTTCAA
GAAGTTGTAGAGAACCGRAAGGAGGAGATTGTAGCATTAAAGAAAGAGATTGGAAACTTA
GAAGGTCAGATGGATAACAAGGAGAAAGACGTGGAAAACATGGAACAAGACGAAATGGAA
GCCTGGACTAAAATTGCAGAGAAGGACAAGGAGATAGCTGAGCTGAGAGAAGAAAATGAG
GCCCTCCACAACCAGAGAGAAAATCTCCTGATCGAGACTGGAGACATGGTGCAGGATTTG
GACTCCCTCCAGACCAGAAATGATGCTTTRAAGAAAGAGGCAGAGTCTCTCCAGATGCAG
CTTAGCAGTAATGAATCAGAGAAACTTCAGATGAATGAGGCCAGCAAATCAGAGTTTGAT
CAGCTGTGCGATGAGATCAGTGACCTCAAGGACGAGATCAGAGCCAAAGACCAGGAAGTA
ACAGAAAATAAGAATGACCTCATGCAATCCCAGGAGGAAGCAAAACATCTGATGTCAGAG
ATKGAAGCTGCMGAAGCCAAGTTAGAAGAGAGCAAGTCCATTGAAGAGGTTCTGCAAGCC
GAGAAGTCTGAGCTGCTAAATGATCTGAAGCAAGCTGAAGAAACACTGCATCAGGTAGAA
CAAATCAAGTGTGATATTGAGAGAAATCTTGCAAAACATGAAGATGAGGTGAGCAAGAAC
AAAGACAGTGTAGAAAACGAAATTGCTACACATGTCAGGGAGCTTACAGAAGCTAGAGAG
GAATGCGAGCTTTTGATGATCAACATCTCCAAAGAACAAGAAGAAAAGACGAATTTGGAG
CAGAGTTTAGCTAAACAGGAAGCTTTGAATAGGAAGGAGCAAGAGGATAAGGAAATTGCG
GAGAAGAGTGCAGAAGAAAAGGATCAGATTATAGAAGGCTTGAAAGGAGAGCTAAAGAGC
ATAGATCAGGAGCTGAAAGAGGCATCATCTGAGATGGAAGGCTACTCCCAAGAGGTGAYC
GCCCTCAACGAGAGAAACACCAACCTTCAGGCCCAGATTGACAGCCTTGCGTCTGAGAAG
ACCCAGCTYTCAGATGTGGAGATGACTCTAGCTGCAGAGATYCAGAGCCARCAAACCAAA
GGCTCTGACCTGGAGAAGAGGATCAAGGACCTGGAGACGGAGCTTTCTACGATGGAGGAG
AAATACAACACTCTGCTGGAGACRCATGCCTTCTTGGAGACCGAGTCSTCTCAGTTCCAG
CCTGAGATTGAAGAGAAGGAAAAGACCATTGAAACACTCCAGAAGAGCATCCAGGATATG
GAAGGCTCMAAGGGCATKCATGAGCAAGCTGTCAGAGAGGTAGAATGGAAGCTKGCAGCT
GCTTTGGACGAAGGAGAGAGTAGGAAGTTGGAGATTGAAGCAATGGTSAGTGAGAAGCAG
GATGTGGACAAACAGTTGCAACAGATGTACAGYGACCTGAAGAAGGCCCAGAGAGACCAG
AGGATGGAGACAGAAGCTTACGAGCAGAGGTTGCAAACAGCTGAAGAGGACGGAGTGGCT
AAGATGGAAGATCTTAAGAAACAGCATACAAAGACAGTGGAGTCCCTCGAGAATGACTTG
GAGGAGGCCCGCCTGGAGAATGAAGCTAAGGTGGAACAAAYCAGAACCCTGGAATCRWCT
TTGTTGGAGCTCAGGGCAACTGTAGATGACCTGAATACACAACTCACTCATTCCTCTCAG
ATGTGCAAGAAATATGAAGAGGAGGTGAATTGCTTGAAAGCAGAGTGTGAGGAACTCAAG
CTCCTRGCTGAGAAGTCGGACCAGACCGTAAAGAACCTGGCCCTGAAGCTGAAGAAGGTC
GAGCAGGAGGCYACRCCAAACGACTGTCTCCAGGCAGACATCARGAAACTGGAAGCTACC
TGCGACAAGCTGAGAGACGAGCTTGAAGAGGAGAAAACGGAGACRGTCGATGCCCTTGAG
AAGCTTTCCAAGGTCCAAGAGGATTCSAGAGYTGCWKTAGAGGTTGACTCTAAGAGRGTA
AAGAAGCTGGAGAAACAAGTCAAAGAACTGACAGCAGATACAGAATCATACCAGGGCAAA
CTGCAACTGTCTATGACAAACTTCAAGAAACTGCAGAAAGACTTTGAGGACCTCCGTAAA
ACCAACTCTGATCTGGAGGCTAAGGTCGRCAGTAATGCATCCTCAGACAGCAAAGAAGAC
ATTCCTGCCCTTRAAAAACTTGWAAAAGAACTTAAAGAGAAGGAGGAGGAGCTGGTGTAC
AGTCGGAACCAATATATGAAAGCGAGCAGTACCATTAGACAAGAGAAAAGAAAAGCAGGA
GATTTTAAACTCAAGCTCCAAATAGCATGTAAGAAATTTACTGACTTGAAGGAAGAAAAT
GCAAAGCTCAMTAAAGATCTCAAGCAATTAGTGCAGAAAAGGGAGGCAAAGCTGCAGGCA
ACAGAAAACAATGTCAGYCCACCTGCAGYYGCAAAGCAMACTGTTCCAGAAATAAATAAA
GATGAAATTGCTCCGGTGCMRGAGAAACAAAGTCCAAGCARCAGACGKACAAGACTGTCC
ACAAAGAGACACAGTAGTGTCAAAGATGAGAAGAGCATTGATGCYAAGAAAATCTCCATG
GAGTCTGCTGCAGTTGAAGTTGCAGTAACGGCTGAATCCCCCATCAAGAAAGTACCWTCW
RATRKCAACACCACAATGGCGGCATCACAAGAAARGCAARTSGAGACCNNNTCTGAGACC
ACATTTGCAGAGTCCAAAAGCCCCAGTCCAGGACGTCGAGTGACGAGGCTGTCGAAGAGA
AGGTATTCGAGGGACCCATCCGCAGACGTTAGTCATCAGGACGAGGAGAGCACTCAGGTT
GGCACAAAGCGTCTTAGGCATCTCAGTGGGAGTCAGGAGGCCAAGAGGAGCAARAATGAT
CTCCCRAGTCTAACCGAAACAGAGGAAGAGGTCTCTTTGTCACAGTCTGGTTTGAGCACC
AGGTTGAGAAGGTCAGCCAGTCAGAMCCACATCCAGGAGAGTACTGCTSCTAGTCAGAGG
TCCACCACCCAGCAGCATTCCAGTAGCCAGCCACGTTCCACYCAGGTACCCAGCAGTCAR
GGCAGTGAGGATGGGGTGTTTAACACRTCTAGCAAGAGRGTCACCCGCAGCCATCTCTCT
AACCTCAGTCTCAGGGGTCAAAGTRGCAACAARTCKGCCTTGACCACCATYACCAACAGC
CCRCTGAAGGASAGTAGRAGYATGGAGRCTAMCAAAGCCAGGGAGCTTGCCATGACATCY
AGATCCACAAGGGATGSAAGRGGCAGAGGAACTGCACAAGGTGTAGGGACCACAGAGGCC
CAGARTGATGAYGAAAACTCTTGCTTTAACAGCGAAGTTGCACTCTGCAATTGTTACCGT
TCTTCNGACAAGTGGTTAACGGATGACGGCTANNTCACTGATGTAGACCGACTTCCGGTC
ANNNNNNNNNNNNNNNNNNNNNNNNNNNNNNNNNNNNNNNNNNNNNNNNNNNNNNNNNNN
NNNCNNGAGTGCGTA

>sfra
ATGACGCTGTCTTCTGAAAGTCTAGAGCAGACTCTACGGCAGACTGTTGATGAAATAGAA
ACAACACTGAAGGAAACTGAGAAGAAAGCTGATGAGACGGTCAAGAACCTGCGTCAAACT
GTCACAGATCAGGAAAAATCTCTCCTTGCAAGTCAAGAAACTCTAGATTCAATTCAGTCT
GAATTGAATTCTGAGAAAAACAGCAGGGAAGAGTTGCAGAAGGAGGCTGATACAGAAAGA
GAGAATTTAATGACTCAAATCCAAGAGCTCAGAGACAATATCAGTGACATTGAAACTGAG
GTCAGTGTATCCCAAGATTCCCTAAAAGAGACCGTGACAGCTTTAGAGCAATCTAAACAA
GAAAAGTTTTCCCTGGAAGAAAATAAAATAGAGTTGGTGAAGACAGTTGAAGTCCTTACT
CTGAAGATGGAAACCCAGAAGAGACATCTGGATGAGCAGGGCAATAAGATCTGTGACTTG
GAGCAACATCTAAGTGACAAGGAAGCAGAGATAGAAAGGATGCAGATAGAATTGGATGAA
GTTGAAGAAGGACTCTCAAACAGCCAGAGGAACATGCATTCAGAACTAGCATCAAAGGAG
CACGAGATCAATCGGCTGAGAGATGAACTGACAGACGTCAGGGAGGTCAGAGAGCTAAGG
GATGAAGAGATCATGAAGCTCAAAGATGAACTGGAAGAGAAAAATACTGAGATGGAGTGC
CAGAATGAAAAGCACATCCTGTACAAGCAAACATCAGAGGAAGCCATGCTGCAGCTGAAG
AATGAACTTGATGACACCAGTATTACAGTGACAGAGTCTGACATGAAAGTCATAGGCCTG
AATGGGCAAATTCATCAGTTGTCTTCAGAACTTGATGAAAAGCGCAGTGAGCTCCAGAAG
CAGGCAGAGCAGCTTGAGAATGTTAAGTTCTCATTAGAGGAAGCAAGGAGTGAACTTTCC
CAGGCCAAGTCAACACATGTTGAACTAGAGYTAAAGATTTCAGGACTAGATGGAGAAAAA
TTTCAGCTGGTCGCAGATCTTGAAGAGAGCAGAGAACTTGTGCAGAGAGGATTAGATTAT
TCACACGATCTTGAAAACAGACTTCAAGAAGAAATCACAGAGTTGAAGAAGGAGAATCTT
GAATTGAGAGATGACTTTTCTGAGAAGAGTGCTAATTGTGATAGAGTCAACCACATTGTT
GAAGACTTACAAATACGGGTGGAAGTTCAGGATGGTAAACTCGAAAAACTGGAAGAAAAG
ATGAAAGTTGAACAAGCAGAGCAAGAAACTGCTGTGAGAAACCTAGAGAGGCAGCTTGCA
TTCAAGGAAGAAGCTCTAGAGACTCAACAGCAGAGGATACAGGCACTTGAAGAATCAAGG
GATGGTGAAAAGGGCTGCTTCTTCGAGACTATTGCAGAGCAGGATGAGGAGATGTCTAAC
TTGAAGGAGGCCCACACTACAGAAGTAGATTTGCTTCAGAAACAGCTCGAGATTCTAAGA
GATGAGCATGCACACCTTGTAGAAGTTGAAGCTGAAAAGGTTGCAGCAGAACACACTAGA
CTGCAGAAGCATCTCTCTGATCAGGAAGAAAAAGTATTTAGCCTTGCAGGTGAGCTACAA
GACAGCAATGACAAAATTATCAAACTTCAAGCAGACATGACTGAGGCAACCACTTTAATA
GATTGTCATGAGAAGACTGCTCAGAAAGCTRAGCAGCTTCACAACGAGTCTGATGCAAAG
GTACGTGCTTCCAAGGACCGTATTGATGCCCTGCAGGCTGAACTCAGGGAAATGCATGAT
TCCATAATGAAAGCAGATAAGGATTTCTGTGAAGTTCGTGCTGAACTGGAATATCAGTTG
CAAAACCAGGCAGAAAAAGTGACTAAACTTGAACGTGACTTGGAATCTACCCAAAGAAAG
CTCAGTGATGTTGAAAGTGCTAAGAGGGCTTTAGAGGAAGAATTTCTGAGTTTGAAGATG
ACACACTCACAGGATGAAGGGACTTTTACCCATGAAAAAGAAGATTTGCAATCAAGGGTG
ATCGCCTTGGAAACAGAGAAAGAAAGCCTCAATGCCAAGCTTACTGATCTGCAGACAGAA
TTGACAAATGTCAAGCAAACAAAGGAAGAAGCAGAATATCAAATGCGTTCAGCTCAGTCT
GAATTGGAAGCAGTCAAGTCAAGAGAAGAAATGGTKGAGAGTGACAAGGCTTTCATGCAG
ATACAAAACTCAGCTCTTGRGGAAGRTGCACTGCAATTCCRGGAAAAGATCCACTCATTA
GAAGAGGAAGTTACAAAGGCACAGATGCATGTGCAACAACTGAACGAAAACGACAGAGCT
KTGAATTTTGTTGTTGAAGATCTGAAGCAAAAGCTGGAAACAGTCAAAAACAGCAAGCAG
ATGCTGGAAGAGGAACTTAAGGTAAACAAAGACCTGGTCTCATCTCTAGAGAATGAACTG
AGAGCTGTGGAAAATAAGCTTGAGGAAAATTTCTCTGTGGAACAACAACAAAATAATATG
GTTACATCAGAAAATGAAAAACTTGCCAATCAACTAGTGTCAATGGAGACAGCAAATCAA
GAGTTAAAAGATGTCATTGCAGAATTACAAGAAAGGATTCATCATTACCAGAGAGATCTG
GTAGAAAAGAATGGGAATATAGAATCAACAATGGCAGAACTTGCTGAATGGAAGCACAAG
CTGACTGAATTAGACGAGAATCTAAACAGATCTGCTGAAGAAAACAATCAATTGAATGAG
AAGATCACATCATATTCGGCACAAAAAGACTTGCTGGAATTGCAGGTGGTAGAACTTCAA
GAAGTTGTAGAGAGTCGAAAGGAGGAGATTGTAGCATTGAAGAAAGAGATTACAGACTTA
GAAGGGCAGATGGATAACAGGGAGAAAGACGTGGAAAACATGGAACAAGATGAAATGGAA
GCCTGGACTAAAATTGCAGAGAAGGACAAGGAGATAGCTGAGCTGAGGGAAGAAAACGAG
GCCCTCCACAACCAAAGAGAAAATCTCCTGGTCGAAACTGGAGACATGGTGCAGGATTTG
GACTCCCTCCAGACCAAAAATGATGCTTTGAAGAAAGAGATTGAGTCTCTCCAGATGCAG
CTTAGCAGTAATGAATCAGAGAAACTTCAGATGAATGAGGCCAGCAAATCAAAGTTTGAT
CAGCTCTGCGATGAGATTAGTGACCTCAAGGACGAGATCAGTGCCAAAGACCAGGAAGTC
GCAGAAGTTAAGAATGACCTCATGCAATCCCAGGAGGAAGCAAAACATCTGATGTCATTG
ATTGAAGCTGCTGAAGCCAAGTTAGAAGAGAGCAAGTCCATTGAAGAGGTTCTGCAAGCC
GAGAAGTCTGAGCTGCAAAATGATCTGAAGCAAGCTGAAGAAAAACTGAATCAGGTAGAA
CAACTCAAGTGTGATGTTGAGAGAAATCTTACAACACTTGAAGATGAGATGAGCAAGAAC
AAAGACGTTGTAGAAAACGAAATTGCTACACATGTCAGGAAGCTTACAGAGGCTAGAGAG
GAATGCGAGCTTTTGATGATCAACATCTCCAAAGAAAAAGAAGAAAAGACGAATGTGGAG
CAGAGTTTAGCTAAACTGGAAGCTTTGAATARGAAGGAGCAAGAGGATAAGGAAATTGCA
GAGCACAGTGCAGAAGAAAAGGATCAGATTATAGCAGGCTTGAAAGGAGAGCTAAAGAGC
ATTGATCAGGAGCTGAAAGAGGCATCATCCAGGATGGAAGGCTATTCCCAAGAGGTGATT
GCCCTCAACAAGAGAAACACCAACCTTCAGGCCCAGATTGACAGCCTGGAGTCTGAGAAG
ACCCAACTTTCAGATGGGGAAATGACTCTAGCTGCAGAGATTCAGAGCCAACAAACCAAA
GGCTCTGACCTGGAGAAGAGGATCAAGGACCTGGAGACAGAGCTTTCTACGATGGAGGAG
AAATACGACACTCTGCTGGAGACACATGCCTTCTTGGAGACCGAGTCCTCTCAGTTCCAG
CCTGAGATTGAAGAGAAGAACAAGGCCATTGAAACACTCCAGAAGAGCATCCAGGATATG
GAAGGCTCCAAGGGCATGCATGAGCAAGCTGTCAGAGAGGTTGAATGGAAACTTGCAGCT
GCTTTGGACGAAGGAGAGAGTAGGAAGTTGGAGATCGAAGCAATGGTCAGTGAGAAGCAG
GATGTGGATAAACAGTTGCAACAGATGTACAGCGACCTGAAGAAGGCCCAGAGAGACATG
AGGATGGAGACAGAAGCTTACGAGCAGAGGCTGCAAACAGCTGAAGAGGACAGATTGGCT
AAGATGGAAGATCTTAAGAAACAACATACAAAGACCGTGGAGTCCCTTGAGAATGACTTG
GAGGAAGCCCGCCTGGAGAATGAAGCTAAGATGGAACAAACCAGAACCCTGGAATCATCT
TTGTTGGAGCTCAGGGCAACTGTGGATGACCTGAATACACAACTCACTCATTCCTCTCAG
ACGTGCAAGAAATATGAAGAGGAGGTGAATTGCTTGAAAGCAGAGTGTGAGGAACTCAAG
CTCCTAGCTGAAAAGTCGGACCAGACTGTAAAGAACCTGGCCCTGAAGCTGAAGAAGATC
GAGCAGGAGGCAACGCCTAACGACCGTCTCCAGGCAGACCTCAAGAAACTGGAAGCTACC
TGCAGCAAGCTGAGAGGCGAGCTTGCAGAGGAGAAAACGGAGAAGGTCAATGCCCTTGAG
AAGCTTTCCAAGGTCCAAGAGGATTCCAGAGCTGCAGTAGAGGCTGACTCTAAGAGAGTA
AAGAAGCTGGAGAAACAAGTCAAAGAACTAACAGCAGATAAAGAATCATACCAAGGAAAA
CTGCAACTGTCTATGACAAACTTCAAGAAACTGCAGAAAGACTTTGAGGACCTCCGCAAA
ACCAACTCTGATCTGGAGGCTAAGATCGGCAGTAATGCATCCTCAGACAGCAAAGAAGAA
AACTCTGCTCTTGAAAAACTTGAAAAAGAACTTAAAGAGAAGGAGGAGGAGGTGTTGTTC
AGTCGGAACCAATATATGAAAGCGAGCAGGAACTCTAGACAAGAGCAAAGAAAAGCAGAA
GAATTTAAAGTCAAGCTCCAAATAGCATGCAAGAAAATGACTGACTTAAAGGAAGAAAAT
ACAAAGCTCAATAAAGATCTCAAGCAATTGATGCAGAAAATGGAGGCAAAGCTGCAAGCA
ACAGAAAACAATGTCAATCTACCTGCAGCTGCAAAGCACACTGTTCCAGAAATAAATAAA
GATGAAATTGCTCTGGTGCAGGAGAAACAAAGTCCAAGCAGCAGACGAACAAGACTGTCC
ACAAAGAGACACAGTAGTGTCAAAGATGAGAAGAGCATTGATGCTAAGGAAATCTCTATG
GAGTCTGCTGTAGTTGAATCTGCAGTAATGGCTGAACCGCCCATCAAGAAAGTACCTTCA
AATATCAACACCACCATGGCAGCATCACAAGAAAAGCAAATGGAGATCNNNTCTGAGACC
ACATTTGCAGAGTCCAAAAGCCCTAGTCCAGGACGTCGATTGACAAGGCTGTCAAAGAGA
AGGTATTCAAGGGACCCATCCGCAGATGTTGGTCATCAGGACGAGGAGAGCACTCAGGTT
GGCACTAAGCGTCTGAGGCATTTTAGTGGGAGTCAGGAGGCCAAGAGGAGCAAGAATGAT
CTCCCAAGTCTAACTAAAACAGAGGAAGAGGTCTCTTTGTCACAGTCTGGTTTGAGCACC
AGGTTGAGAAGGTCAGCCAGTCAGAACCACATCCAGGAAAGTACTGCTGCTAGTCAGAGG
TCCACCACCCAGCAGCAATCCAGTAGCCAGCCACCGTCCACTCAGGTTCCCAGCAGTCAG
GGCAGTGAAGATGGGGCGTTTAACACNNCNAGCAAGAGGGTCACCCGCAGCCATCTCTCT
AACCTCAGTCTCAGGGGTCAAAGTAGCAACAACTCGGCTTTAACCACCATTACCAACAGC
CCGCTGAAGGAAAGTAGGAGCATGGAGACTACCAAAGCCAGGGAGCTTGCCATGACATCT
AGATCCGCAAGGGGTGGACGAGGCAGAGGAACTGCACAAGGTGTAGGGACCACTGAGGCC
CARAATGACGAGGAAAACTnnnnnnnnnnnnnnnnnnnnnnnnnnnnnnnnnnnnnnnnn
nnnnnnnnnnnnnnnnnnnnnnnnnnnnnnnnnnnnnnnnnnnnnnnnnnnnnnnnnnnn
nnnnnnnnnnnnnnnnnnnnnnnnnnnnnnnnnnnnnnnnnnnnnnnnnnnnnnCTCGGC
TTTCTGGAGTGCGAA

>afraSS
ATGACGCTGTCTTCTGAAAGTCTGGAGCAGACTCTACAGCAGACTATTGATGAAATGAAA
ACAACACTAAAGGAAACTGAGAAGAATGCTGACGAGAYGGTCAAGAACCTGCGTCAAACT
GTCACAGATCAGGAAAAATCTCTCCTTGCAAGTCAAGAAACTCTAGATTCAATTCAGTCT
GCATTGAATTCTGAGAAAARCAGCAGGGAAGAGCTGCAGAAGGAGGCTGATTCAGAAAGA
GARAACTTAATGACTCAAATCMAAGAGCTCAGAGACAATATCAATGACATTGAAACTGAG
GKCAGTGTATCYCAAGATGCCCTAAAAGAGACYGTGACAGYTTTAGAGCAATCCAAACAA
GAACAARTTTCCCTGGAAGAAAAGAAAATAGAGTTGGAGAATACRGTTGAAGTCCTTACT
CTRAAGATGGAAACCCAGAAGAGACATCTGGATGAGCAGGGMAATAAAATCTGTGACTTG
GATCAACATCTAAATGACAGGGAAGGAGAGATAGAAAGGATGCAGATAGAATTGGAYGAA
GTTGAAGAAGGRCTYTCAAACAGCCAGAGGAACATGCATTCAGAACTAGCATCGAAGGAG
CACGAGATCAATCTGCTGAGAGATGAAMTKWCRGACGTGAGGGAGGTCAGAGAGCTAAGG
GACGAAGAGATCATGAAGCTCAAAGATGAACTGGAAGAGAAAAATACTGAGATGGAGTCY
CAGAATGAAAARCATGCCCTGTACAAGCAAACATCAGAGRAAGCCATGCTGGAGCTGAAG
AATGAACTTGATGAAACCAGTATTACAGTGACAGAGTCTGACATGAAAGTCATAGGCCTG
AATGGGCAAATTCATCAGTTGTCTTCAGAAGTTGAGGAAACACGCAGTGAGCTCCAGAGG
CAGGCAGAACAGCTTGAGAATGTTAAGTTCTCATTAGAGGAAGCAAGGAGTGATCTTTCA
CAGGCCAAGTCAACGCATGTKGAACTAGAGCTGAAGATATCAGGACTAGATGGAGACAAA
TTTCAGTTGGTCGCAGATCTTGAAGAGAGCAGAGAACTTGTGCAAAGAAGATTAGATCAT
TCAGACGATCTTGAAAACAGACTTCAAGAAGAAATCACAGAGTTGAAAAAGGAGAATCAT
AGATTGAGAGATGGCTATTCTGAGGTGCTTGCTAATTGTGAAAGAGTCAACTACATGGTT
GAAGACTTACAAACACGGCTGGAAGTTCGGGAAGGTGAACTTGAAAAATGGATAGAAAAG
CACGAAGGTGAACATGCTGAGCACGAAACTGTTGTGAGAGACCTGGAGAGGCAGCTTGCA
TTCAAGGAAGAAGCTCTAGAGACTCAACAGCAGAGGATACAGGCACTTGAAGAATCGAGG
GACGGTGAAAAGGGCTGCTTCTTCGAGACTATTGCAGAGCAGGATGAGGAGATGTCTAAG
TTGAAGGAGGCCCACACTACAGAAGTAGATTTACTTCAGAAACAGCTCGAGATTCTAAGA
GATGAGCATGCACACCTTGTAGAAGTTGAAGCTGAAAAGGTTGCAGCGGAACACACTAGA
CTGCAGAAGCATCTCTCTGATCAGGAAGAAAAAGTAGTTAGCCTTGTAGGTGAGCTACAA
GACAGCAACGAAAAAATTATCAAACTTCAAGCTGACATGACTGAGGCAACCACTTTAATA
GAATGTCATGAGGAGACTGCTCAGAAAGCTAAGCAGCTTCACAACGAGTCTGATGCAAAG
GTACGTGCTGCCAAGGACCGTATTGATGCCCTGCAGGCTGAACTCAGGCAAATGCATGAT
TCCATAATGAAAGCAGATAAGGATTTCTCTGAAGTTCGTGCTGAACTGGAATATCAGCTG
CAAAACCAGGCAGAAAAGGTGAYCAASCTTGAACRCGATTTGGAATCTACCCAAAGAAAG
CTCAGTGATGTTGAAAGTGCTGAGAAGGCTGTTAWGGAAGAACTACTGAGTTTGAAGATG
ACACACTCAAACGATGAAGGGACTTTTACTCATGAAAAAGGAGATTTGCAATCAAAGGTR
ATTGCCTTGGAAACAGAGAAGGAAAGCCTCAATGCCAAACTTACTGATCTGCAGACAGAA
TTGACTAATGTCAAGCAAACAAAGGAAGAAGCAGAGTATCAAATGCATTCAGCTCAGTCT
GAATTGGAAGCAGTCAAGTCAAGAGAAGAGATGGCGGAGAGTGATAAGGCTTTCATGCAG
ATACAGAACTCTGCTCTTGAGGAARATGCACTGCAATTCCAGGAAAAGATCCACTCATTA
GAAGAGAAAGTCACAAAAGAACAGATGCATGTGCAACAACTGAACGAAAACGACAGAGCA
GTGAATGTTGTTGTTGAAGATCTGAAGCAAAACCTGGAAACAGTCAAAAACAGCAAGCAG
ACGCTGGAAGAGGAACTTAGGGTTAACAAAGACCTTGTCTCATCTCTAGAGAATGAACTG
AGAGCTGTGGAAAATAAGCATGAGGAAAATTTCTCTGTGGAACAACGACAAAATAATATG
GTTACATCAGAAAATGAAAAACTTGCCAATCAACTTGTGTCAATGGAGACAGCAAATCAA
GAGTTAAAAAATGTCATTGCAGAATTACAAGAACGGATTCATAATTACCAGGGAGATCTG
ACAGAAAAGAATGGAACYATAGAATCAACAATGGCAGAACTTGCTGAATGGAAGCACAAG
CTGACTGAATTAGACGAGAATCTAAACAGATCTKCTGAAGAAAACAATCAATTGAATGAG
AAGATCACATCATATTCGGCAGAGAAAGACGTGCTAGAATTGCAGGTGGTAGAACTTCAA
GAAGTTGTAGAGAGCCGAAAGGAGGAGATTGTATCATTGAAGAAAGAGATTGGTGACTTA
GAAGGTCAGATGGATAACAGGGAGAAAGACGTGGAAAACATGGAACAAGACGAAATGGAA
GCTTGGACTAAAATTGCCGAGAAGGACAAGGAGATAGCTGAGCTGAGAGAAGAAAATGAG
GCCCTCCACAACCAAAGAGAAAATCTCCTGATCGAGACTGGAGATATGGTGCAGGATTTG
GACTCCCTCCAGACCAAAAATGATGCTTTGAAGAMAGAGACCGAGTCTCTCCAGATGCAG
CTTAGCAGTAATGAATCAGAGARACTTCAGATGAATGAGGCCAGCAAATCAGAGTTCGAT
CAGCTCTGCGATGAGATCAGTGACCTCAAGGACGAGATCAGAGCCAAAGACCAGGAAGTC
ACAGAAGTTAAGAATGACCTTGTGCAATCCCAGGTGGAAGCAAAACATTTGATGTCAGAG
ATTGAAGCTGCGGAAGCCAAGTTAGAAGAGAGCAAGTCCATTGAAGAGGTTCTGCAAGCC
GAGAAGTCTGAGCTTCTTAATGATCTGAAGCAAGCTGAAGAAAAACTGAATCTGGTAGAA
CAACTCAAGTGTCATGTTGAGAGAAATCTTGCAACACTTGAAGATGAGATGAGCAAGAAC
AAAGACAGTTTAGAAAACGAAATTGCTACACATGTCAGGRTGCTTACAGAAGCGAGAGAG
GAATGCGAGCTTTTGAAGATCAACATCTCCAAAGAACAAGAAGAAAAGACGAATTTGGAG
CAGAGTTTAGCTAAACAGGAAGCTTTGAATAGGAATGAGCAAGAGGATAAGGAAATTGCA
GAGAAGAGTGCAGAAGAAAAGGATCAGATTATAGAAGGCTTGAAAGGAGAGGTAAAGAGC
ATAGATCAGGAGCTGAAAGAGGCATCATCCAGGATGGAAGGCTACTYCCAAGAGGTGACC
GCCCTCAACGAGAGAAACACCAACCTTCAGGCCCAGATTGACAGCCTTGCGTCTGAGAAG
ACCCAGCTTTCAGATGTGGAGATGACTCTAGCTGCAGAGATTCAGAGCCAGCAAACCAAG
GGCTCTGACCTGGAGAAGAGGATCAAGGACCTGGAGACGGAGCTTTCTACGATGGAGGAG
AGATACAACGCTCTGCTGGAGACGCATGCCTTCTTGGAGACAGAGTCYTCTCAGTTCCAG
CCTGAGATTGAAGAGAAGAGTAAGACCATTGAAACACTCCAGAAGAGYATCCAGGATATG
GAAGGCTCCAAGGGCGTGCATGAGCAAGCTGTCAGAGAGGTAGAATGGAAGCTGGCAGCT
GCTGTGGACGAAGGAGAGAGTAGGAAGTTGGAGATTGAAGCAATGGTRAGTGAGAARCAG
GATGTGGACAAACAGTTGCAACAGATGTACAGCGACCTGAAGAAGGCCCAGAGAGACCAG
AGGATGGAGACGGAANNTTACGAGCAGAGGTTGCAAACAGCTGAAGAGGAGGGATTGGCT
AAGATAGAAGATCTTAAGAAACAACATACAAAGATAGTGGAGTCCCTTGAGAATGACTTG
GAGGAGGCCCGCCTGGAGAATGAAGCTAARGTGGAACAAACCAGAACCCTGGAATCGACT
TTGTTGGAGCTCAGGGCAACTGTAGATGACCTGAATACACAACTCACCCATTCCTCTCAG
ATGTGCAAGAAATATGAAGAGGAGGTGAATTGCTTGAAAGCAGAGTGTGAGGAACTCAAG
CTCYTAGCTGAGAAGTCGGACCAGACGGTAAAGAACCTGGCCCTGAAGCTGAAGAAGGTC
GAGCAGGAGGCCACACCAAACGACTGTCTCCAGGCAGACATCAAGAAGCTGRAAGCTACC
TGCGACAAGCTGAGAGATGAGCTTGAAGAGGAGAAAACAGAGACTGTCAATGCTCTTGAS
AAGCTTTCCAAGGTCCAAGAGGATTCCAGAGCTGCAGTAGAGGTTGACTCTAAGAGAGTA
AAGAAGCTGGAGAAACAAGTCAAAGAACTGACAGCAGATACAGAATCATACCAGGGCAAA
CTGCAACTGTCTATGACAAACTTCAAGAAACTGCAAAAAGACTTTGAGGACCTCCGTAAA
ACCAACTCTGATCTGGAGGCTAAGGTCGGCAGTAATGCATCCTCAGACAGCAAAGAAGAC
ATTCCTGCTCTTGAAAAACTTGAAAAAGAACTTAAAGAGAAGGAGGAGGAGCTGGTGTAC
AGTCGGAACCAGTATATGAAAGTGAGCAAGAACATTAGACAAGAGCAAAAAAAAGCAGGA
GATTTTAAACTCAAGCTCCAAATAGCATGTAAGAAATTTACTGACTTRAAGGAAGAAAAT
GCAAAGCTCACTAAAGATCTCAAGCAATTAGGGCAGAAAAGGGAGGCAAAGCTGMAGGCA
ACAGAAAACAATGTCAGTCCACCTGCAGCTGCAAAGCAAACTCTTCCAGAAATAAATAAA
GATGAAATTGCTCCGGTGCCGGAGAAACAAAGTCCAAGCAGCAGACGGACAAGACTGTCC
ACAAAGAGACACAGTAGTGTCAAAGATGAGAAGAGCATTGATGCAAAGAAAATCTCCATG
GAGTCTGCTGCAGTTGAAGTTGCAGTAASGGCTGAATCCCCCATCAAGCAAGTACCTTCA
AATGTCAACACCACAATGGCAGCATCACAAGAAAGGCAAATGGAGACCNCNTCTGAGACC
ACATTTGCAGAGTCCAAAAGCCCCAGTCCAGGACGTCGAGTGACGAGGCTGTCAAAGAGA
AGGTATTCGAGGGACCCATCCACAGATGTTGGTCATCAAGACGAGGAGAGCACTCAGGTT
GGCACAAAGCGTCTTAGGCATCTTAGTGGGAGTCAGGAGGCCAAGAGGAGCAAAAATGAT
CTCCCAAGTCTAACCGAAACAGAGGAAGAGGTCTCTATGTCACAGTCTGGTTTGAGCACC
AGGTTGAGAAGGTCAGCCAGTCAGAGCCACATCCAGGAGAGTACTGCTCCTAGTCAGAGG
TCCACCACCCAGCAGCATTCCAGTAGCCAGCCACGGTCCACCCAGGTTCCCAGCAGTCAG
GGCAGTGAGGATGGGGTGTTCAACACTAGTAGCAAGAGGGTCACCCGCAGCCATCTCTCT
AACCTCAGTCTCAGGGGTCAAAGTAGCAACAARTCWGCCTTGACYACCATCACCAACAGC
CCACTGAAGGAAAGTAGGAGTATGGAGTCTACCAAAGCCAGGGAGCTTGCCATGACGTCT
AGATCCACAAGGGATGGAAGAGGCAGAGGAACTGCACAAGGTGTAGGAACCACTGAGGCC
CAGGATGATGACGAAAACTYTTGCTTCTACAGCGAAGATGCTCTCTGCAATTGTTACCGT
TCTnnnnnnnnnnnnnnnnnnnnnnnnnnnnnnnnnnnnnnnnnnnnnnnnnnnnnnnnn
nnnnnnnnnnnnnnnnnnnnnnnnnnnnnnnnnnnnnnnnnnnnnnnnnnnnnnnnnnnn
nnnnnnnnnnnnnnn

>hpul
ATGATGCTGTCTTCTGAAAGTCTAGAGCAGACTCTACAGCAGACTATTGATGAAATGAAA
ACAACACTGAAGGAAACTGAGAAGAATGCTGATGAGAYTGTCAAGAACCTGCGTCAAACT
GTCACAGATCAGGAAAAATCTCTCCTTGCAAATCAAGGAACTCTAGATTCAATTCAGTCW
GAATTGAATTCTGAGAAAAACAGCAGGGAAGAGCTGCAGAAGGAGGCTGATTCAGAAAGA
GAGAACTTAATGACTCAAATCCAAGAGCTCAGAGACRATATCAATGACATTAAAACTGAG
CTCAGTGTATCMCAAGATGCCCTAAAAGAGACTGTGACAGCTTTAGAGCAATCCAAACAA
GAACAAACTTCCCTGGAAGAAAATAAAATGGAGTTGGAGAAGACAGTTGAAGTCCTTACT
CTGAAGGTGGAAACCCAGAAGAGACATCTGGATGAGCAGGGCAATAAAATCTGTGACTTG
GATCAACATCTAAATGACAGGGAAGYAGAGATAGAAAGGATGCAGATAGAATTGGATGAA
GTTGAAGAAGGACTCTCAAACAGCCAGAGGAACATGCATTCAGAACTAGCATYGAAGGTA
CACGAGATCAACCTGCTGAGAGATGAACTGACAGACGTCAGGGAGGTCAGAGAGCTAAGG
GACGAAGAGATCATGAAGCTCAAAGATRAACTGGAAGAGAAAAACACTGAGATAACATCC
CTGAACGAAAAGCATGCCCTGTACAARCAAACATCAGAGGAAGCCATGCTGGAGCTGAAG
AATGAACTTGATGAAACCAGTATTACAGTGACAGAGTCTGACATGAAAGTCATAGGCYTG
AATGGGCAAATTCATCAGTTGTCTTCGGAACTTGATGAAACACGCAGTGAGCTCCARAGG
CAGGCAGAACAGCTTGAGAATGTTAAGTTCTCATTGGAGGAAGCAAGGAGTGATCTTTCA
CAGGCCAAGTCAACACATATTGAACTAGAGCTGAAGATATCAGGACTAGATGGAGACAAA
TGTCAGTTGGTCGCAGATCTTGAAGAGAGCAGAGAACTTGCGCAAAGAAGATTAGATCAT
TCACAAGATCTTGAAAACAGACTTCAAGAAGAAATCACAGAGTTGAAGAAGGAGAATCAT
AGATTCAGAGATAGCTATTCTGAGGTGCTTGCTAARAGTGAAAGAATCAACTACATTGCT
GAAGACTTACAAATACGACTGGAAGTTCAGGAAGGTGAACTAAAAAAACAGGTAGAAAAG
CAGGAAGGTGAACATGCGGAACAAGAAACTGTTGTGAGAAACCTGGAGAGGCAGCTTGCA
TTCAAGGAAGAAGCTCTAGAGACTCAACAGCAGAGGATACAGGCACTTGAAGAATCAAGG
GATGGTGAAAAGAGCTGCTTCTTCGAGACTATTGCAGAGCAGGATGAGGAGATGTCTAAG
TTGAAGGAGGCCCACGCTACAGAAGTAGATTTACTTCAGAAACAGCTTGAGATTCTAAGA
GATGAGCATGCACACCTTGTAGAAGTTGAAGCTGAAAAGGTTGCAGCAGAACACACTAGA
CTRCAGAAGCATCTCTCTGATCAGGAAGACAAAGTAGTTAGCCTTGCAGGTGAGCTACAA
GACAGCAATGACAAAATTATCAAACTTCAAGCTGACATGAATGAGGCAACCACTTTAATA
GAATGTCATGAGGAGACTGTTCAGAAAGCTAAGCAGCTTCACAACGAGTCTGATGTAAAG
TTATGTGCTGCAAAGGACCGTATTAATGCCCTGCAGGCTGAACTCAGGGAAATGCATGAT
TCCATAATGAAAGCAGATAAGGATTTCTGTGAAGTTCGTGCTGAACTGGAATATCAGTTG
CAAAACCAAGCAGAAAAGGTGACCAAACTTGAACGCGACTTGGAATCTACCCAAAGAAAG
CTCAGTGATGTTGAAAGTGCTGAGAAGGCTGTTAAGGAAGAACTACTGAGTTTGAAAATG
ACACACTCRCATGATGAAGGGACTTATACTCATGAAAAAGAAGATTTGCAATCAAAGGTG
ATTGCCTTGGAAACAGAGAAGGAAAGCCTCAATGCCAAACTTACTGATCTGCAGACAGAA
TTGACAAATGTCAAGCAAACAAAGGAAGAAGCAGAGTATCAAATGCATTCAGCTCAGTCT
GAATTGGAAGCAGTCAAGTCAAGAGAAGAGATGGTTGAAAGTKATAAGGCTTTCATGCAG
ATACAAAACTCTGCTCTTGAGGAAGATGCACTGCAATTCCGGGAAAAGATCCACTCATTA
GAAGAGAAAGTTACAAAGGCACAGATGCATGTGCAGCAACTGAACGAAAACGACAGAGCT
GTGAATATTGTTGTTGAAGAACTGAAGCAAAAGCTGGAAACAGTAAAAAACAACAAGCAG
ATGCTGGAAGAGGAACTTAGGGTAAACAAAGACCTTGTCTCATCACTAGAGAATGAACTG
AGAGCTGTAGAAAATAAGCTTGAGGAAAATGTCTCTKTGGAACAACGACAAAATAATATG
GTTACATCAGAAAATGAAAAACTTGCCAATCAACTTGTGTCAATGGAGACAGCAAATCAA
GAGTTAAAAGATGTCATTGCAGAATTACAAGAACGAATTCATAATTACCAGAGAGATATG
ACAGAAAAGAATGGGAATATAGAATCAACAATGGCAGAACTTGCTGAATGGAAGCACAAG
CTGACTGAATTAGATGAGAATCTAAACARATCTGCTGAAGAAAACAATCAATTGAATGAG
AAAATTACATCATATTCGGCAGAGAAAGACTTGCTAGAACTGCAGGTGGTAGAACTTCAA
GAAGTTGTAGAGAGCCGAAAGRAGGAGATTGTAACATTGAAAAAAGAGATTAGTAACTTA
GAAGGTCAGATGGATAACAGGGAGAAAGWCGTGGAAAACATGGAACAAGATGAAATGGAA
GCCTGGACTAAAATTGCTGAGAAGGACAAGGAGATAGCTGAGCTGAGGGAAGAAAATGAG
GCCCTCCACAACCAAAGAGAAAATCTCCTGGTCGAGACTGGAGACATGGTGCAGGATTTG
GACTCCCTCCAGACCAGAAATGATGCTTTGAAGAAAGAGACTGAGTCTCTCCAGCTGCAG
CTCAGCAGTTATGAATCAGAGAAACTTCAGATGAATGAGGCCAGCAAATCAGAGTTTGAT
CAGCTCTGCGAWGAGATYAGTGACCTCAAGGACGAGATCCGTGCCAAAGACCTGGAAGTC
ACAGAAGTTAAGAATGACCTCATGCAATCCCAGGAGGAAGCAAAACATCTGATGACGGAG
ATTGAAGCTGCCCAAGCCAAGTTAGAAGAGAGCAAGTCCATCGAAGAGGTTCTGCAAGCC
GAGAAGTTTGAGCTGCAAAATGATCTGAAGCAAGCTGAAGACAAACTGAATCGGGTAGAA
CAACTCAAGTGTGATGTTGAGAGAAATCTTGCCATGCTTRAAGATGAGATGAGCAAGAAC
AAAGACAGTGTAGAAAACGAAATTGCTACACATGTCAGGGAGCTTACAGAAGCTAGAGAG
GAATGCGAGCTTTTGATGATCAACATCTCCAAAGAAATAGARGAAAAGACTAATTTGGAG
CAGAGTTTAGCTAAACAGGAAGCTTTGAATAGGAAGGAGCAAGAGGATAAGGAAATTGCG
GAGCACAGTGCAAAAGAAAAAGATCAGATTATAGAAGGCTTGAAAGGAGAGCTAAAGAGC
ATAGATCGGGAGCTGAAGGAGGCATCATCCACGATGGAAGGCTACTCCCAAGAGGTGACC
GCCCTCAACGAGATAAACACCAACCTTCAGGCCCAGATTGACAGCCTTGCRTCTGAGAAG
ACCCAGCTTTCAGATGTGGAGATGACTCTAGCTGCAGAGATTCAGAGCCAACAAACCAAA
GGCTCTGACCTGGAGAAGAGGATCAAGGACCTGGAGACGGAGCTTWCTACGATGGAGGAG
AGATACAACACTCTGCTGGAGACACATGCCTTCTTGGAGACCGAGTCCTCTCAGTTCCAG
CCTGAGATTGAAGAGAAGAACAAGACCATTGAAACACTCCAGMAGAGCATCCAGGATCTG
GAAGGCTCCAACGGCATRCATGAGCAAGCTGTCAGAGAGGTAGAATGGAAGCTGGCAGCT
GCTTTGGAYGAAGGAGAGAGTAGGAAGTTGGAGATTGAAGCAATGGTAAGTGAGAAGCAG
GATGTGGATAAACAGCTGCAACAGATGTACAGCGACCTGAAGAAGGCCCAGAGAGACCAG
AGGATGGAGACAGAAGCTTACGAGCAGAGGTTGCAAACAGCTGAAGAGGAGGGATTGGCT
AAGATAGAAGATCTTAAGAAACAACATACWAAGACGGTGGAGTCACTKGAGAATGACTTG
GAGGAGGCCCGTCTGGAGAATGAAGCTAAGGTGGAACAAACCAGAACCCTAGAATCAACT
TTGTTGGAKCTCAGGGCAACTGTAGATGACCTGAATACACAACTCACTCATTCCTCYCAG
ATGTGCAAGAAATATGAAGAGGAGGTGAATTGCTTGAAAGCAGATTGCGAGGAACTCAAG
CTCCTAGCTGAGAAGTCGGACCAGACCGTAAAGAACCTGGCCCTGAAGCTGAAGAAGATC
GAGCAGGAGGCCACACCAAACGACTGTCTCCAGGCAGACATCAMGAAACTGGAAGCTACC
TGCCACAAGCTGAGAGACGAGCTTGCAGAKGAGAAAACAGAGAAGATCAATGCCATTGAG
AAGCTTTCCAAGGTCCAAGAGGATTCCAGAGYTGCAGTAGAGGTTGACTCTAAGAGAGTA
AAGAAGCTGGAGAAACAAGTAAAAGAACTGACAGCAGATAAAGAATCATACCAGGGCAAA
CTGCAACTGTCTATGACAAACTTCAAGAAACTGCAGAAAGACTTTGAGGACCTCCGTAAA
ACCAACTCTGATCTGGAGGCTAAGGTCGGCAGTAATGCATTCTCAGACAGCAAAGAAGAC
ATTCCTGCCCTTGAAAAACTTGAAAAAGAACTTAAAGAGAAAGAGGAGGAGCTGGTGTTC
AGTCAGAACCAATATATGAAAGYGAGCAGGAACATTAGACAAGAGCAAAAAAAAGCAGGA
GATTTGAAACTCAAGCTCCAAATAGCATGTAAGAAATTTACTGACTTGAAGGAAGAAAAT
GCAAAGCTCAATAAAGATCTCAAGCAATTAGTGCATAACAGAGAGGCAAAGCTGCAGGCA
ACAGAAAACAATGCCAGTCCACCTGCAGTTGCAAAGCACACTGTTGCAGAAATAAATAAA
GATGAAATTGCCCCGGTGCAGGAGAAACAAAGTCCAAGCAACAGACGTACAAGACTGTCC
ACAAAGAGACACAGTAGTGTCAAAGATGAGAAGAGCATTAATGCTAAGAAAATCTCCATG
GAGTCTACTGCAGTTGAATTTGCAGTAGCGGCTGAATCCCCCATCAAGCAAGGACCTTCA
AATATCAACACCACAATGGCAGCATCACAAGAAAAGCAACTGGAGACCNNNTCTGAGACC
ACATTTGCAGAGTCCAAAAGCCCCAGTCCAGGACATCGAGTGACGAGGCTGTCAAAGAGA
AGGTATTCGAGGGACCCATCCACAGATGTTGGTCATCAAGACGAGGAGAGGACTCAGGTT
GGCACAAAGCGTCTTAGGCATCTCAGTGAGAGTCAGGAGGCCAAGAGGAGCAAGAATGAT
CTCCCAAGTCTTGCCGAAACAAAGGAAGAGGTCTCTTTGTCACAGTCTGGTTTGAGCACC
AGGTTGAGAAGGTCAGCCAGTCAGAACCACATCCAGGAGAGTACTGCTGTTAGTCAGAGG
TCAACCACCCAGCAGCATTCCAGTAGCCAGCCACGTTCCACTCAGGTTCCCAGCAGTCAG
GGCAGTGAGGATGGGGTGCTCAACACGTCTAGCAAGAGAGTCACCCGCAGCCATCTCTCT
AACCTCAGTCTCAGGGGTCAAAGTGGCAACAACTCTGCCCTGACCACCATTACCAACAGC
CCACTGAAGGAAAGTAGAAACATGGAGACTACCAAAGCCAGGGAGCTTGCCATGACATCC
AGATCCACAAGGGATGGACGAGGCAGAGGAACTGCACAAGGTGTAGGGACGNNGGAGGCC
CAGAATGATGAAGAAAACTCTTGCTTCTACAGCGAAGTTGCACTCTGCAATTGTTACCGn
nnnnnnnnnnnnnnnnnnnnnnnnnnnnnnnnnnnnnnnnnnnnnnnnnnnnnnnnnnnn
nnnnnnnnnnnnnnnnnnnnnnnnnnnnnnnnnnnnnnnnnnnnnnnnnnnnnnnnnnnn
nnnnnnnnnnnnnnn

>snud
ATGACGCTGTCTTCTGAATGTCTAGAGCAGACTCTACGGCAGACTGTTGATGAACTAGAA
ACAACACTGAAGGAAACTGAGAAGAAAGCTGATGAGACGGTCAAGAACCTGCGTCAAACT
GTGGCAGATCAGGAAAAATCTCTCCTTGCAAGTCAAGAAACTTTAGATTCAATTCAGTCT
GAATTGAATTCTGAGAAAAACAGCAGGGAAGAGTTGCAGAAGGAGGCTGATACAGAAAGA
GAGAATTTAATGACTCAAATCCAAGAGCTCAGAGACAATATCAATGACATTGAAACTGAC
GTCAGTGTATCCCAAGATTCCCTAAGAGAGACCGTGACAGCTTTAGAGCAATCTAAACAA
GAAAAGTTTTCCCTGGAAGAAAATAAAATAGAGTTGGAGAAGWCAGTTGAAGTCCTTTCT
CTGAAGATGGAAACCCAGAAGAGACATCTGGATGAGCAGGGCAATAAGATCTGTGACTTG
GAGCAACATCTAAGTGACAAGGAAGCAGAGATAGAAAGGATGCAGATAGAATTGGATGAA
GTTGAAGAAGGACTCTCAAACAGCCAGAGGAACATGCATTCAGAACTAGCATCAAAGGAG
CACGAGATCAATCGGCTGAGAGATGAACTGACAGACGTCAGGGAGGTCAGAGAGCTAAGG
GATGAAGAGATCATGAAGCTCAAAGATGAACTGGAAGAGAAAAATACTGAGATGGAGTGC
CAGAATGAAAAGCACATCCTGTACAAGCAAACATCAGAGGAAGCCATGCTGAAGCTGAAG
AATGAACTTGATGACACCAGTGTTACAGTGACAGAGTCTGACATGAAAGTTATAGGCCTG
AATGGGCAAATTCATCAGTTGTCTTCAGAACTTGATGAAAAGCGCAGTGAGCTCCAGAAG
CAGGCAGAACAGCTTGAGAATGTTAAGTTCTCATTAGAGGAAGCAAGGAGTGAACTTTCC
CAGGCCAAGTCAACACATGTTGAACTAGAGCTAAAGATTTCAAGACTAGATGGAGAAAAA
TTTCAGCTGGTCGCAGATCTTGAAGAGAGCAGAGAACTTGTGCAGAGAGGATTAGATTAT
TCACACGATCTTGAAAACAGACTTCAAGAAGAAATCACAGAGTTGAAGAAGGAGAATCTT
GAATTGAGAGATGACTTTTCTGAGAAGAGTGCTAATTGTGATAGAGTCAACCACATTGTT
GAAGACTTACAAATACGGnnnGAAGTTCAGGATGGTAAACTCGAAAAACTGGAAGAAAAG
ATGAAAGGTGAACAAGCAGAGCAAGAAACTGCTGTGAGAAACCTAGAGAGGCAGCTTGCA
TTCAAGGAAGAAGCTCTAGAGACTCAACAGCAGAGGATACAGGCACTTGAAGAATCGAGG
GATGGTGAAAAGGCCTGCTTCTTCGAGACTATTGCAGAGCAGGATGAGGAGATGTCTAAC
TTGAAGGAGGCCCACACTACAGAAGTAGATTTACTTCAGAAACAGCTCAAAAYTCTAAGA
GATGAGCATGCACACCTTGTAGAAGTTGAAGCTGAAAAGGTTGCAGCAGAACACWCTAGA
CTGCAGAAGCATGTCTCTGATCAGGAAGAAAAAGTAGTTAGCCTTGCAGGTGAGCTACAA
GACAGCAATGACAAAATTATCAAACTTCAAGCAGACATGAATGAGGCAACCACTTTAATA
GAATGTCATGAGAAGGCTGCTCAGAAAGCTGAGCAGCTTCACAAAGAGTCTGATGCAAAG
GTACKTGCTGCCAAGGACCRTATTGAYGCCCTGCAGGCTGAACTCAGGGAAATGCATGAT
TCCATAATGAAAGCAGAAAAGGATTTCTGTGAAGTTCGTGCTGAAMTGGAATATCAGTTG
CAAAACCAGGCAGAAAAAGTGACCAAACTTGAACATGACTTGGAATCTACCCAAAGAAAG
CTCAGTGATGTTGAAAGTGCTAAGAAGGCTTTAGAGGAAGAATTTCTGAGTTTGAAGATG
ACACACTCACAGGATGAAGGGACTATTACCCATGAAAAAGAAGATTTGCAATCAAAGGTG
ATTGCCTTGGAAACAGAGAAAGAAAGCCTCAATGCYAAGCTWACTGATCTRCAGACAGAA
TTGACARATGTCAWGCAAACAAAGGAAGAAGCASAATATCAAATGCGTTCAGCKCAGTCT
GAATTGGAAGCAGTCAAGTCAAGAGAAGAAAKGGTGGAGAGTGACAAGGCTTTCATGCAG
ATACAAAACTCAGCTCTTGAGGAAGATGCACTRCAATTCCGGGAAAAGATCCAMTCATTA
GAAGAGGAAGTTACAAAGGCACAGATGCATGTGCAACAACTGAAYGAMAACGACAGAGCT
GTGRATTTYGTTGTTGAAGATCTGAAGCAAAAGCTGGAAACAGYCAAAAACAGCAAGCAG
ATGCTGGAAGAGGAACTTAGGGTAAGCAAAGACCTGGTCTCATCTCTAGAGAATGAACTG
AGAGCTGTGGAAAATAAGCTTGAGGAAAATTTCTCWGTGGAACAACGACAAAATAATATG
GTTACATCAGAAAATGAAAAACTTGCCAATCAACTAGTGTCAATGGAGACAGCRAATCAG
GAGTTAAAAGATGTCATTGCAGAATTACAAGAAAGGATTCATCATTACCAGAGAGATCTG
GTAGAAAAGAATGGRAATATAGAATCAACAATGGCAGAACTTGCTGAATGGAAGCACAAG
CTGACTGAATTAGACGAGAATCTAAACAGATCTGCTGAAGAAAACAATCAATTGAATGAG
AAGATCACATCATATTCGGCACAAAAAGACTTGCTGGAATTGCAGGTGGTAGAACTTCAA
GAAGTTGTAGAGAGTCGAAAGGAGGAGATTGTAGCATTGAAGAAAGAGATTAKAGACTTA
GAAGGGCAGATGGATAACAGGGAGAAAGACGTGGAAAACATGGAACAAGATGAAATGGAA
GCCTGGACTAAAATTGCAGAGAAGGACAAGGAGATAGCTGAGCTGAGGGAAGAAAACGAG
GCCCTCCACAACCAAAGAGAAAATCTCCTGGTCGAAACTGGAGACATGGTGCAGGATTTG
GACTCCCTCCAGACCAAAAATGATGCTTTGAAGAAAGAGATTGAGTCTCTCCAGATGCAG
CTTAGCAGTAATGAATCAGAGAAACTTCAGATGAATGAGGCCAGCAAATCAAAGTTTGAT
CAGCTCTGCGATGAGATCAGTGACCTCAAGGATGAGATCAGTGCCAAAGACCAGGAAGTC
ACAGAAGTTAAGAATGAYCTCATGCAATCCCAGGAGGAAGCAAAACATCTGATGTYAGAG
ATTGAAGCTGCTGAAGCCAAGTTAGAAGAGAGCAAGTCCATTGAAGAGGTTCTGCAAGCC
GAGAAGTCTGAGCTGCAAAATGAWCTGAAGCAAGCTGAAGAAAAACTGAATCAGGTAGAA
CAACTCAAGTGTGATGTTGAGAGAAATCTTACAACACTTGAAGATGAGATGAGCAAGAAC
AAAGACGTTGTAGAAAACGAAATTGCTACACATGTCAGGAAGCTTACAGAAGCTAGAGAG
GAATGCGAGCTTTTGATGATCAACATCTCCAAAGAAAAAGAAGAAAAGACGAATGTGGAG
CAGAGTTTAGCTAAACTGGAAGCTTTGAATAGGAAGGAGCAAGAGGATAAGGAAATTGCG
GAGCACAGTGCAGAAGAAAAGGATCAGATTATAGCAGGCTTGAAAGGAGAGCTAAAGAGC
ATTGATCAGGAGCTGAAAGAGGCATCATCCAGGATGGAAGGCTATTCCCAAGAGGTGAGT
GCCCTCAACAAGAGAAACACCAACCTTCAGGCCCAGATTGACAGCCTGGAGTCTGAGAAG
ACCCAACTTTCWGATGGGGAAATGACTCTAGCTGCAGAGATTCAGAGCCAACAAACCAAA
AGCTCTGTCCTGGAGAAGAGGATCAAGGACCTGGAGACGGAGCTTTCTACGATGGAGGAG
AAATACAACACTCTGCTGGAGACACATGCCTTCTTGGAGACCGAGTCCTCTCAGTTCCAG
CCTGAGATTGAAGAGAAGAACAAGGCCATTGAAACACTCCAGAAGAGCATCCAGGATATG
GAAGTCTCCAAGGGCATGCATGAGCAAGCTGTCAGAGAGKTTGAATGGAAGCTTGCAGCT
GCTTTGGATGAAGGAGAGAGTAGGAAGTTGGAGATCGAAGCAATGGTCAGTGARAAGCAG
GATGTGGATAAACAGTTGCAACAGATGTACAGCGACCTGAAGAAGGCCCAGAGAGACCTG
AGGATGGAGACAGAAGCTTAYGAGCAGAGGCTGCAAACAGCTGAAGAGGACGGATTGGCT
AAGATGGAAGATCTTAAGAAACAACATACACAGACCRTGGAGTCCCTTGAGAATGACTTG
GAGGAAGCCCGCCTGGAGAATGAAGCTAAGATRRAACAAACCAKAACCCTGGAATCATCT
TTGTTGGAGCTCAGGGCAACTGTGGAWGACCTGAATACACAACTCRCTCATTCCTCTCAG
ATATGCAAGAAATATGAAGAGGAGGTTAATTGCTTGAAAGCAGAGTGTGAGGAACTCAAG
CTCCTAGCTGAGAAGTCGGACCAGACTGTAAAGAAYCTGGCCCTGAAGCTGAAGAAGATC
GAGCAGGAGGCAACGCCTAATGACCGTCTCCAGGCAGACATCAAGAAACTGGAAGCTGCC
TGCAGCAAGCTGAGAGGCGAGCTTGCAGAGGAGAAAACGGAGAAGATCAATGCCCTTGAG
AAGCTTTCCAAGGTCCAAGAGGATTCCAGAGCTGCAGTAGAGGCTGACTCTAAGAGAGTA
AAGAAGCTGGAGAAACAAGTCAAAGAACTAACAGCAGATAAAGAATCATACCAAGGAAAA
CTGCAACTGTCTATGACAAACTTCAAGAAACTGCAGAAAGACTTTGAGGACCTCCGCAAA
ACCAACTCTGATCTGGAGGCTAAGATCGGCAGTAATGCATCCTCAGACAGTGAAGAAGAA
AACTCTGCTCTTGAAAAACTTGAAAAAGAACTTAAAGAGAAGGAGGAGGAGGTGTTGTTC
AGTCGGAACCAATATATGAAAGCGAGCAGGAACTCTAGACAAGAGCAAAGAAAAGCAGAA
GAATTTAAAGTCAAGCTCCAAATAGCATGCAAGAAAATGACTGACTTGAAGGAAGAAAAT
GCAAAGCTCAATAAAGATCTCAAGCAACTGATGCCGAAAGTGGAGGCAAAGCTGCACGCA
ACAGAAAACAATGTCAGTCTACCTGCAGTTGCACAGCACACTGTTCCAGAAATAAATAAA
GATGAAATTGCTCCTGTGCAGGAGAAACAAAGTCCAAGCAGCAGACGAACAAGACTGTCC
ACAAAGAGACACAGTAGTGTCAAAGATGAGAAGAGCATTGATGCTAAGGAAATCTCTATG
GAGTCTGCTGTAGTTGAATCTGCAGTAATGGCTGAACCCCCCATCAAGAAAGTACCTTCA
AATATCAACACCACCATGGCAGCATCACAAGAAAAGCAAATGCAGATCNNNTCTGAGACC
ACATTTGCAGAGTCCAAAAGCCCTAGTCCAGGACGTCGATTGACAAGGCTGTCAAAGAGA
AGGTATTCGAGGGACCCATCTGGAGATGTTGGTCATCAGGACGAGGAGAGCACTCAGGTT
GGCAYCAAGCGTCTGAGGCATTTGAGTGGGAGTCAGGAGGCCAAGAGGAGCAAGAATGAT
CTCCCAAGTCTAACCGAAACAGAGGAAGAGGTCTCTTTGTCAAAGTCTGGTTTGAGCACC
AGGTTGAGAAGGTCAGCCAGTCAGAACCACATCCAGGAGAGTACTGCTGCTAGTCAGAGG
TCCACCACCCAGCAGCAATCCAGTAGCCAGCCACCATCCACTCAGGTTCCCAGCAGTCAG
GGCAGTGAAGATGGGGTGTTTAACACNNCCAGCAAGAGGGTCACTCGCAGCCATCTCTCT
AACCTCAGTCTCAGGGGTCAAAGTAGCAACAACTCGGCTTTAACCACCATTACCAACAGC
CCGCTGAAGGAAAGTAGGAGCATGGAGACTACCAAAGCCAGGGAGCTTGCCATGACATCT
AGATCCTCAAGGGGTGGACGAGGCAGAGGAACTGCACAAGGTGTAGGGACCACTGAGGCC
CAGAATGACGAGGAAAACTNNNNNNNNNNNNNNNNNNNNNNNNNNNNNNNNNNNNNNNNN
NNNNNNNNNNNNNNNNNNNNNNNNNNNNNNNNNNNNNNNNNNNNNNNNNNNNNNNNNNNN
NNNNNNnnnnnnnnnnnnnnnnnnnnnnnnnnnnnnnnnnnnnnnnnnnnnnnnnnnnnn
nnnnnnnnnnnnnnn

>sintSS
ATGACACTGTCTTCTGAAAGTCTGGAGCAGACTCTACAGCAGACTATTGATGAAATGAAA
ACAACACTGAAGGAAACTGAGAAGAATGCTGAYGAGACGGTCAAGAACCTGCGTCAAACT
GTCACAGATCAGGAAAAATCTCTCCTTGCAAGTCAAGAAACTCTAGATTCAATTCAGTCT
GATTTGAATTCTGAGAAAAAGAGCAGGGAAGAGCTGCAGAAGGAGGCTGATTCAGAAAGA
GAGAATTTAATGACTCAAATCCAAGAGCTCAGAGACAATATCAAAGACATCAAAACTGAG
GTCAGTGTATCTCAAGATGCCCTAAAAGAGACYGTGACAGCTTTAGAGCAATCCAAACAA
GAACAAAYTTCCCTGGAAGAAAATAAAATAGAGTTGGAGAAGACAGTTGAAGTCCTTACT
CTGAAGATGGAAACCCAGAAGAGACATCTGGATGAGCAGGGCAATAAAATCTGTGACTTG
GATCAACATCTAAGTGACAGGGAAGGAGAGATAGAAAGGATGCAGATAGAATTGGACGAA
GTTGAAGAAGGACTCTCAAACAGCCAGAGGAACATGCATTCAGAACTAGCATCGAAGGAG
CACGAGATCAATCTGCTGAGAGATGAAATGTCAGACGTGAGGGAGGTCAGAGAGCTAAGG
GACGAAGAGATCATGAAGCTCAAAGATGAACTGGAAGAGAAAAATACTGAGATGGAGTCC
CAGAATGAAAWGCATGCCCTGTACAAGCAAACATCAGAGAAAGCCATGCTGGAGCTGAAG
AATGAACTTGATGAAACCAGTATTACAGTGACAGAGTCTGACATGAAAGTCATAGGCCTG
AATGGGCAAATTCATCAGTTGTCTTCAGAACTTGATGAAACACGCAGTGAGCTMCAGAGG
CAGGCAGAACAGCTTGAGAATGTTAAGTTCTCATTAGAGGAAGCAAGGAGTGATCTTTCA
CAGGCCAAGTCAACGCATGTTGAACTAGAGCTGAAGATATCAGGACTAGATGGAGACAAA
TTTCAGTTGGTCGCAGATCTTGAAGAGAGCAGAGAACTTTTGCAAAGAAGATCAGATCAT
TCAGACGATCTTGAAAACAGACTTCAAGAAGAAATCACAGAGTTGAAAAAGGAGAATCAT
AGATTGAGAGATGGYTATTCTGAGGTGCTTGCTAATTGTGAAAGAGTCAACTACATGGTT
GAAGATTTACAAACACGGCTGGAAGTTCAGGAAGGTGAACTCGACAAACGGATAGAAAAG
CACGAAGGTGAACATGYGGAGCACGAAACTGTTGTGAGAGACCTGGAGAGGCARCTTGCG
TTCAAGGAAGAAGCTCTAGAGACTCAACAGCAGAGGATACAGGCACTTGAAGAATCGAGG
GACGGTGAAAAGGGCTGCTTCTTCGAGACTATTGCAGAGCAGGATGAGGAGATGTCTAAG
TTGAAGGAGGCCCACACTACAGAAGTAGATTTACTTCAGAAACAGCTTGAGATTCTAAGA
GATGAGCATGCACACCTTGTAGAAGTTGAAGCTGAAAAGGTTGCAGCGGAACACACTAGA
CTGCAGAAGCAKCTCTCTGATCAGGAAGAAAAAGTAGTTAGCCTTGTAGGTGAGCTACAR
GACAGCAACRAAAAAATTATCAAACTTCAAGCTGACATGACTGAGGCAACCACTTTAATA
GAATGTCATGARGAGACTGTTCAGAAAGCTAAGCAGCTTCACAACGAGTCTGATGCAAAG
GTACGTGCTGCCAAGGACCGTATTGATGCCCTGCAGGCTGAACTCAGGGAAATGCAYGAT
TCCAYTATGAAAGCAGATAAGGATTTCTGTGAAGTTCGTGCTGAACTGGAATATCAGTTG
CAAAACCAGGCAGAAAAAGTGACCAAACTTGAACGCGACTTGGAATCTACCCAAAGAARG
CTCRGTGATGTTGAAAGTGCTGAGAAGGCTGTTAAGGAAGAACTACTGAGTTTGAAGATG
ACACACTCRCATGATGAAGGGACTTTCACTTATGAAAAAGAAGATTTGCAATCAAAGGTG
ATTGCCTTGGAAACAGAGAAGGAAAGCCTCAATGCCAAACTTACTGATCTGCAGAAAGAA
TTGACTAATGTCAAGCAAACAAAGGAAGAAGCAGAGWATCAAATGCATTCAGCTCAGTCW
GAATTGGAAGCAGTCAAGTCAAGAGAAGAGATGGTGRAGAGTGACAAGGCTTTCATGCAG
ATACAAAACTCAGCTCTTGAGGAAGATGCACTGCAATTCCAGGAAAARATCCACTCATTG
GAAGAGGAAGTATCAAAGGCACAGATGCATGTGCAACAACTGAACGAAAAYGACAGAGTT
GTGAATGTTKTCGTTGAAGATCTGAAGCAAAAGCTGGAAACAGTCAAAYACAGCAAGCAG
ATRCTGGAAGAGGAACTTAGGGTTAACAAAGACCTTGTCTCATCTCTAGAGAATGAACTG
AGAGCTGTGGAAAATAAGCTTGRGGAAAATGTCTCTGTGGAACAACGACAAAATAATATG
GTTACATCAGAAAATGAAAAACTCGCCAATCAACTTGTGTCAATGGAGACAGCAAATCAA
GAGTTAAAAGATGTCATTGCAGAATTACAAGAAACGATTCAAAATTACCAGAGAGATCTG
ACAGAAAAGAATGGAACCATAGAATCAACAATGGCAGAACTTGCTGAATGGAAGCACAAG
CTGACTGAATTAAACGAGAATCTAAACAGATCTGCTGAAGAAAACAAYCAAYTGAATGAG
AAGATCACATCATATTCGGCAGAGAAAGACGTGCTAGAATTGCAGGTGGTAGAACTTCAA
GAAGTTGTAGAGAGCCGAAAGGAGGAGATTGTATCATTGAAGAAAGAGATTGGAGACTTA
GAAGGTCAGATGGATAACAGGGAGAAAGACGTGGAAAACATGGAACAAGACGAAATGGAA
GCCTGGACTAAAATTGCAGAGAAGGACAAGGAGATAGCTGAGCTGAGAGAAGAAAACGAG
GCCCTCCACAACCAAAGAGAAAATCTCCTGATCGAGACTGGAGACATGGTGCAGGATTTG
GACTCCCTCCAAACCAAAAATGATGCTTTGAAGAAGGAGACCGAGTCTCTTCAGATGCAG
CTTAGCAGTAATGAATCAGAGAAACTTCAGATGAATGAGGCCAGCAAATCASAGTTTGAT
CAGCTCTGCGATGAGATCAGTGACCTCAAGGACGAGATCCGTGCCAAAGACCAGGAAGTC
ACAGAACTTAAGAATGACCTCGTGCAATCCCAGGAGCAAGCWAAACATCTGATGTCAGAG
GTAGAAGCTGCCGAAGCCAAGTTAGAAGAGAGCAAGTCCTCTGAAGAGGTTTTGCAAGCC
GAGAAGTCTGAGCTGCTAAACGATCTGAARCAAGCTGAAGAAAAACTGAATCAGGTAGAA
CAACTCAAGTGTGATGTTGAGAGAAATCTTGCAACACTTGAAGATGAGATGAGCAAGAAC
AAWGACAGTGTAGAAAACGAAATTGCTACACATGTCAGGGAGCTWACAGAAGCTAGAGAG
GAATGCGAGCWTYTGATGATCAACATCTCCAAAGAAAAAGAAGAAAAGAYGAATTTGGAG
CAGAGTTTAGCTRAACAGGAAGCTTTGAATAGRAAGGAGCAAGAGGATAAGGAAATTGCA
GAGCACARTGCRGAASAAAAGGATCAGATTATAGAAGGCTTGAAAGGAGAGSTAAAGAGC
ATAGATCAGGAGCTGAAAGAGGCATCATCCAGGATGGAAGGCTACTCCCAAGAGGTTACT
GCCCTCAACGAGAGAAACACAGACCTTCAGGCCCAGATTGACAGCCTGGTGTCTGAAAAG
ACCCAGCTTTCAGATGTGGAAATGACTCTWGCTGCAGAGATTCAGAGCCAACAAACCAAA
GGCTCYGACYTGGARAAGAGGATCAAGGACCTGGAGACGGAGCTTTCTACGATGGAGGAG
AAATACAACACTCTGCTGGAGACACATGCCTTCTTGGAGACAGAGTCCTCTCAGTTCCAG
CCTGAGATTGAAGAGAAGAACAAGACCATYGAAACACTCCAGAAGAGCATCCAGGATATG
GAAGGCTCCMAGGGCATGCATGAGCAAGCTGTCAGAGAGGTAGAATGGAAGCTGGCAGCT
GCTTTGGAYGAAGGAGAGAGTAGGAAGTTGGAGATTGAAGCACTGGTGAGTGAGAAGCAG
GAYGTGGACAAACAGTTGCAACAGATGTACAGCGACCTGAAGAAGGCCCAGAGAGACCAG
AGGATGGAGACGGAAGCTTACGAGCAGAGGTTGCAAACAGCTGAAGAGGAGGGATTGGCT
AAGATGGAAGATCTTCAGAAACAACATACAAAGACRGTGGAGTCCCTMGAGAATGACTTG
GAGGAGGCCCGCCTGGAKAATGAAGCTAAGTTGGAACAAACCAGAACCCTGGAATCGACT
TTGTTGGAGCTCAGGGCAACTGTGGATGACCTGAMTACACAACTCACCCATTCCTCTCAG
ATGTGCAAGAAATATGAAGAGGAGGTGAATTGCTTGAAAGCAGAGTGYGAGGAACTCAAG
CTCCTRGCTGAGAAGTCRGACCAGACYGTAAARAACCTGGCCCTGAAGCTGAAGAAGRTY
GAGCAGGAGGCCACGCCAAAYGACTGTCTCCAGGCAGAYATCAAGAAACTGGAAGCTACC
TGCRACAAGCTGAGAGACGAGCTTRCAGARGAGAAAACAGAGACKGTCAATGCCCTTGAG
AAGCTTTCTAAGGTCCAAGAGGATTCCAGAGYTGCWKTAGAGGTTGACTCTAAGAGAGTA
AAGAAGCTGGAGAAACWAGTCAAAGAACTGACAGCAGATAAAGAATCATACCAGGGCAAA
CTGCAACTGTCTATGACAAACTTCAAGAAACTGCAGAAAGACTTTGAGGACCTCCGTAAA
ACCAACTCTGWTCTGGAGGCTAAGGTCGGCAGTAATGCATCCTCAGRCAGCAAAGAAGAA
ATTCCTGCCCTTGAAAAACTTGAAAAAGAACTTAAAGAGAAGGAGGAGGAGCTGGTGTTC
AGTCAGAACCAATATATGAAAGCGAGCAGTACCATTARACAAGAGAAAAGAAAAGCAGGA
GATTTTAAASTCAAGCTCCAAATAGCATGTAAGAAATTTACTGACTTGAAGGAAGAAAAT
GCAAAGCTCAATAAAGATCTCAAGCAATTAGTGCAGAAAAGGGAGGCAAAGCTGCAGGCA
ACAGAAAACAATGTCAGTCCACCTGCAGCTGCAAAGCAAACTGTTCCAGAAATAAATAAA
GATGAAATTGCTCCGGTGCMGGAGAAACAAAGTCCARGCAACAGACGTACAAGACTGTCC
ACAAAGAGACACAGTAGTGTCAAAGATGAGAAGAGCATTGATGCYAAGAAAATCTCCATG
GAGTCTGCTGCWGTTGAAKTTGCAGTAACGGYTGAATCCCCCATCAWGAAAGYACCTTCA
AWTRTCAACACYACAATKGCAGCATCACAAGAAARGCAAMTGGAGACCACATCYGAGACC
ACATTTGCAGAGTCCAAAAGCCCCAGTCCAGGACGTCGAGTGACAAGGCTGTCAAAGAGA
AGGTATTCYAGGGACCCATCCACAGATGTTGGTCATCAAGACGAGGAGAGCACTCAGGTT
GGCACGAAGCGTCTTAGGCATCTCAGTGAGAGTCAGGAGGCCAARCGGAGCAAGAATGAT
CTCCCAAGTCTAACCGAAACAGAAGAAGAGGTCTCTTTGTCACAGTCTGGTTTGAGCACC
AGGTTGAGAAGGTCAGCCAGTCAGAACCACATCCAGGAGAGTACTGCTGCTAGTCAGAAG
TCCACSACCCAGCAGCATTCCAGTAGCCAGCCACGCTCCACTCAGGTTCCCAGCAGTCAG
GGCAGTGAGGATGAGGTGTTCAACACGTCTAGCAAGAGGGTCACCCGCAGCCATCTCTCT
AACCTCAGTCTCAGGGGTCAAAGTGGCAACAARTCRGCCTTGACCACCATYACCAACAGC
CCACTGAAGGAAAGTAGGAGTATGGAGTCTAACAAAGCCAGGGAGCTTGCCATGACRTCT
AGATCCACAAGGGATGGAAGAGGCAGAGGAACTGCACAAGGTGTAGGGACCACMGAGGCC
CAGAATGATGACGAAAACTCTTGCTYTWACAGCGAAGWTGCACTCTGCAATTGTTACCGT
TCTTCANNNNNNNNNNNNNNNNNNNNNNNNNNNNNNNNNNNNNNNNNNNNNNNNNNNNNN
NNCAGGTTACATTTCGGAGACACCGGAGCCTCTGATGAAATGATGAAATACGAGCTCGGC
TTTCTGGAGTGCGTA

>sprp
ATGACGCTGTCTTCTGAAAGTCTGGAGCAGACTCTACAGCAGACTATTGATGAAATGAAA
ACAACACTGAAGGAAACTGAGAAGAATGCTGACGAGACRGTCAAGAACCTGCGTCAAACT
GTCACAGATCAGGAAAAATCTCTCCTTGCAAGTCAAGAAACTCTAGATTCAATTCAGTCT
GAWTTRAATTCCGAGAAAAACAGCAGGGAAGAGCTGCAGAAGGAGGCTGATTCAGAAAGA
GASAACYTAATGACTCAAATCMRAGAGCTCAGAGAYAATATCAAWGACATYRAAACYGAG
GKCAGTGTATCYCAAKATGCCCTAAAAGAGACMRTGACAGCTTTAGAGCAATCCAAACAA
GAACAAGTTTCCCTGGAAGAAAATAAAAYAGAGTTGGAGAAGACAGTTGAAGTCCTTACT
CTGAAGATGGAAACCCAGAAGAGACATCTGGATGAGCAGGGCAATAAAATATGTGACTTG
GATCAACATCTAAATGACAGGGAAGGAGAGATAGARAGGATGCAGATAGAATTGGATGAA
GTTGAAGAAGGRCTYTCAAACAGCCAGAGGAACATGCATTCAGAACTAGCATCGAAGGAG
CACGAGATCAATCTGCTGAGAGATGAAMTGACRGACGTSAGGGAGGTCAGAGAGCTAAGR
GACGAAGAGATCATGAAGCTCAAAGATGAACTGGAAGAGAAAAATACTGAGATGGAGTCC
CAGAATGAAAAGCATGCCCTGTACAAGCAAACRTCAGAGRAAGCCATGCTGGAGCTGAAG
AATGAACTTGATGAAACCAGTATTACAGTGACAGAGTCTGACATGAAAGTCATAGGCCTG
AATGGGCAAATTCATCAGTTGTCTTCAGAACTTGATGAAACACGCAGTGAGCTCCAGAGG
CAGGMAGAACAGCTTGAGAATGTTAAGTTCTCATTAGAGGAAGCAAGGAGTGATCTTTCA
CAGGCCAAGTCAACRCATGTTGAACTAGAGCTGAAGATATCAGGACTAGATGGAGACAAA
TTTCAGTTGGTCGCAGATCTTGAAGAGAGYAGAGAACTTGTGCAAAGAAGATCAGATCAT
TCAGAYGATCTTGAAAACARACTTCAAGAAGAAATCACAGAGTTGAAGAAGGAGAATCAT
AGATTGAGAGATGGCTATTCTGAGGTGCTTGCTAATTGTGAAAGAGTCAACTACATGGCT
GAAGACTTACARACACGGCTKGAAGTTCAGGAAGGTGAACTAAAAAAACAGGTAGAAAGG
CGGGAAGGTGAACATGCGGAGCAAGAAACTGTTGTGAGAAACCTGGAGAGGCAGCTTGCA
TTCAAGGAAGAAGCTCTAGAGACTCAACAGCAGAGGATACAAGCACTTGAAGAATCGAGG
GACGGTGAAAAAGGCTGCTTCTTCGAGACTATTGCAGAGCAGGATGAGGAGATGTCTAAG
TTGAAGGAGGCCCACACTACAGAAGTAGATTTACTTCAGAAACAGCTTGAGATTCTAAGA
GATGAGCATGCACACCTTGTAGAGGTTGAAGCTGAAAAGGTTGCAGCAGAACACACTAGA
CTGCAGAAGCATCTCTCTGATCAGGAAGAAAAAGTAGTTAGCCTTGCAGGTGAGCTACAA
GACAGCAATGACAAAATGATCAAACTTCAAGCTGACATGWCTGAGGCAACCACTTTAATA
GAATGTCATGAGGAGACTGCTCAGAAAGCTAAGCAGCTTCACAACGAGTCTGATGCAAAG
GTACGTGCTGCCAAGGACCGTATTGAGGCYCTGCAGGCTGAACTCAGRGAAATGCATGAT
TCCATAATGAAAGCAGATAAGGATTTCTCTGAAGTTCGTGCTGAACTGGAATATCAACTG
CAAAACCAGGCAGAAAAGGTGACCAAACTTGAACGCGACTTGGAATCTACCCAAAGAAAG
CTCAGTGATGTTGAAAGTGCTGAGAAGGCTGTTAAGGAAGAACTACTGAGTTTGAAGATG
AAACACTCAAATRATGAAGGGACTTTCACTTWTGAAAAAGAAGATTTGCAATCAAAGGTG
ATTGCCTTGGAAACAGAAAAGGAAAGCCTCAATGTCAAACTTACTGATCTGCAGACAGAA
TTGACAAATGTCAAGCAAACAAAGGAAGAAGCAGAGTATCAAATGCATTCAGCTCAGTCT
GAATTGGAAGCAGTCAAGTCAAGAGAAGAGATGGTGGAGAGTGACAAGGCTTTCATGCAG
ATACARAACTCAGCTCTTGAGGAAGATGCWCTGCAATTCCAGGAAAAGATCCACTCATTR
GAAGAGRAAGTWWCAAAGGCACAGATGCATGTGCAACAACTGAAYRAAAACGACAGAGCT
GTGAATGTTGTYGTTGAAGATCTGAAGCAGAAGCTGGAAACAGTCAAAMACAGCAAGCAG
ATGCTKGAAGAGGAACTTAGGGTTMACAAAGAYCTTGTCTYATCTCTAGAGAATGAACTG
AGAGCTGTGGAAAATAAGCATGAGGAAAATTTCTCTGTGGAACAACGACAAAATAATATG
GTTACATCAGAAAATGAAAAACTTKCCAATCAACTTGTGTCAATGGAGACAGCAAATCAA
GAGTTAAAAGATGTCATTGCAGAATTACARGAAAGGATTCAWMATYACCAGGGAGATCTG
ACAGAAAAGAATGGAACCATAGAATCAACAATGGCAGAACTTGCTGARTGGAAGCACAAG
CTGACTGAATTAGACRAGAATCTAAWCAGATCTGCTGAAGAAAACAATMAATTGAATGAG
AAGATCACATCATATTCGACAGAGAAAGACKTGCTAGAATTGCAGGTGGTMGAACTTCAA
GAARTTGTAGAGAGCCGRAAGGAGGAGATTGTAKCATTRAAGAAAGAGATTRGWRACTTA
GAAGGTCAGATGGATAACAGGRAGAAAGACGTRGAAAACATGGAACAAGACGAAATGGAA
GCCTGGACTAAAATTGCMGAGAAGGACAAGGAGATAGCTGAGCTGAGGGAAGAAAATGAG
GCCCTCCACAACCAGAGAGAAAACCTCCTGGTCGAGACTGGAGACATGGTGCAGGATTTG
GACTCCCTCCAGACCARAAATGATGCTTTGAAGAARGAGACWGAGTCTCTTCAGATGCAG
CTTAGCAGTAATGAATCAGAGAAACTTCAGATGAATGAGGCCAGCAAATCAGAGTTTGAT
CAGCTCTGCGATGAGATCAGTGACCTCAAGGAYGAGATCYGTGCCAAAGAYCAGGAAGTC
ACAGAAGTTAAGAAYGACCTCATGCAATCCCAGGAGSAAGCAAAACATCTSATGTCAGRG
ATTGAAGCTGCCGAAGCCAAGTTAGAAGAGAGCAAGTCCATYGAAGAGGTTCTGCAAGCC
GAGAAGTCTGAGYTGCTAAATGATCTGAAGCAAGCTGAAGAAAAACTGMATSAGGTAGAA
CAAMTCAAGTGTGATGTTGAGAGAAATCTTGCAACACTTGAAGATGAGATGAGCAAGAAC
AAAGACARTGTAGAAAAYGMRATKGCTRCACATGTCAGGGWGCTTACAGAAGCYAGAGAG
GAATGCGAGCTTYTGATGATCAACATCTCCAAAGAAAARGAAGAAAAGACWAATTTGGAG
CAGAGTTTAGCTRAACAGGAAGCTTTGAATAGGAAGGAGCAAGAGTATAAGGAAATTGCA
GAGAAGARTGCAGARGAAAAGGATCAGATTATAGAWGGCTTGAAAGGAGAGSTAAAGAGC
ATAGATCAGGAGCTGAAAGAGGCATCATCYRGGWTGGAAGRCTACTCCCAAGAGGTGACC
GCCCTCAACGAGAGAAACACTAACCTTCAGGYYGAGATTGACAGCCTTGCRTCTGAGAAG
ACCCAGCTTTCAGATGTGGAGATGACTCTRGCTGCAGAGATTCAGAGCCAGCAAACCAAA
GGCTCTGACCTGGAGAAGAGGATCMAGGACCTGGAGACRGAGCTTTCTACGATGGAGGAG
ARATACAAYRCTCTSCTGGAGACACATGCCTTCTTGGAGACGGAGTCYTCTCAGTTCCAG
CCTGAGATTGARGAGAAGRAMAAGACCATTGAAACACTCCAGAAGAGCATCCAGGAYATG
GAAGGCTCCAAGGGCGTGCATGAGCAAGCTGTCAGAGAGGTAGAATGGAAGCTGGCAGCT
GCTTTGGAYGAAGGAGARAGTAGRAAGTTGGAGATTGAAGCAATGGTGAGTGAGAAGCAG
GATGTGGACAAACAGTTGCAACAGATGTACAGCGACCTGAAGAAGGCCCAGAGAGACCAG
AGKATGGAGACAGAAGTTTACGAGCAGAGGTTGCAAACAGCTGAAGAGGATGGAGTAGCT
AAGATGGAAGATCTTCAGAAACAACATACAAAGACAGTGGAGTCCCTCGAGAATGASTTG
GAGGAGGCCCGCCTGGAGAATGAAGCTAAGGTGGAACAAACCAGAACCCTGGAATCGACT
TTGTTGGAGCTCAGGGCAACTGTAGATGACCTGAATACACAACTCACYCATTCCTCTCAG
ATGTGCAAGAAATATGAAGAGGAGGTGAATTGCTTGAAAGCAGAGTGTGAGGAACTCAAG
CTCCTGGCTGAGAAGTCAGACCAGACYGTAAAGAACCTGGCCCTGAAGCTGAAGAAGGTC
GAGCAGGAGGCCACGCCAAACGACTGTCTCCAGGCAGACATCAAGAAACTGGAAGCTACC
TGCGAAAAGCTGAGAGACGAGCTTGAAGARGAGAAAACGGAGACGGTCAATGCCCTTGAG
AAGCTTTCCAAGGTCCAAGAGGATTCCARAGCTGCAGTAGAGGTTGACTCTAAGAGAGTA
AAGAAGCTGGAGAAACAAGTCAAAGAACTGACTGCAGATAAAGAATCATACCAGGGCAAA
CTGCAACTGTCTATGACAAACTTCAAGAAACTACAGAAAGACTTTGAGGACCTCCGTAAA
ACCAACTCTGATCTGGAGGCTAAGGTCGGCAGTAATGCATCCTCAGACAGCAAAGAAGAA
ATTCCTGCCCTTGAAATCCTTAAAAAAGAACTTAAAGAGAAGGAGGAGGAGCTGGTGTAC
AGTCGGAACCAATATATGAAAGCGAGCAGTACCATTAAACAAGAGAAAAGAAAAGCAGGA
GATTTTAAACTCAAGCTCCAAATAGCATGTAAGAAATATACTGACTTGAAGGAAGAAAAT
GCAAAGCTCAATAAAGATCTCAAGCAATTAGTGCAGAAAAGGGAGGCAAAKCTGCAGGCA
CCCGAAAACAATGTYAGTCCASCTGCAGCTGCAAAGCACACTGTTCCAGAAATAAATAAA
GATGAAGTTGCTCCGGTGCAGGAGAAACAAAGTCCAAGCAACAGACGTACAAGACTGTCC
ACAAAGAGACACAGTAGTGTCAAAGATGAGAAGAGCATTGATGCTAAGAAAATCTCCATG
GAGTCTGCTGCAGTTGAATTTGCAGTAAGGGCTGAATCCCCCATCAAGAAAGTACCTTCA
AATACCAACACCACATTGGCAGCATCACAAGAAAGGCAAATGGAGACCACATCTGAGACC
ACATTTGCAGAGTCCAAAAGCCCTAGTCCAGGACGTCGAGTGACAAGGCTGTCAAAGAGA
AGGTATTCCAGGGACCCRTCCACAGATGTTGGTCWTCAGGACGAGGAGAGCACTCAGGTT
GGCACAAAGCGTCTTAGGCATCTTAGTGGGAGTCAGGAGGCCAAGAGGAGCAAGAATGAT
CTCCCAAGTCTAACCGAAACAGAGGAAGAGGTCTCTATGTCACAGTCTGGTTTGAGCACC
AGGTTGAGAAGRTCAGCCAGTCAGAACCACATCCAGGARAGTACTGCTGCTAGTCAGAGG
TCCACCACCCAGCAGCATTCCAGTAGCCAGCCACGTTCCACCCAGGTACCCAGCAGTCAG
GGCAGTGAGGATGGGGTGTTTAACACGTCTAGCAAGAGGGTCACCCGCAGCCATCTCTCT
AACCTCAGTCTCAGGGGTCAAAGTRGCAACAAGTCGGCCYTGACCACCATTACYAACAGC
CCACTGAAGGAAAGTAGGAGTATGGAGTCTACCAAAGCCAGGGAGCTTGCCATGACRTCT
AGATCCACAAGGGATGGAAGAGGCAGAGGAACTGCACAAGGTGTAGGSACYACCGAGGCC
CAGAATGATGACGAAAACTCTTACTCTTACAGCGAAGTTGCACTCTGCAATTGTTACCGT
TCTTCAGACAAGTGGTTAACGGATGATGGCTTTCTCACTGATGTAGACCGACTTCCGGTC
ACCAGGTTACATTTCGGAGACACCGGAGCCTGTGATGAAATGATGAAGTACAAGCTCGGC
CTTCTGGAGTGCGTA

>spurp
ATGACGCTGTCTTCTGAAAGTCTGGAGCAGACTCTACAGCAGACTATTGATGAAATGAAA
ACAACACTGAAGGAAACTGAGAAGAATGCTGACGAGACAGTCAAGAACCTGCGTCAAACT
GTCACAGATCAGGAAAAATCTCTCCTTGCAAGTCAAGAAACTCTAGATTCAATTCAGTCT
GATTTGAATTCCGAGAAAAACAGCAGGGAAGAGCTGCAGAAGGAGGCTGATTCAGAAAGA
GAGAACTTAATGACTCAAATCAAAGAGCTCAGAGACAATATCAAAGACATCAAAACTGAG
GTCAGTGTATCTCAATATGCCCTAAAAGAGACCATGACAGCTTTAGAGCAATCCAAACAA
GAACAAGTTTCCCTGGAAGAAAATAAAATAGAGTTGGAGAAGACAGTTGAAGTCCTTACT
CTGAAGATGGAAACCCAGAAGAGACATCTGGATGAGCAGGGCAATAAAATATGTGACTTG
GATCAACATCTAAATGACAGGGAAGGAGAGATAGAGAGGATGCAGATAGAATTGGATGAA
GTTGAAGAAGGGCTTTCAAACAGCCAGAGGAACATGCATTCAGAACTAGCATCGAAGGAG
CACGAGATCAATCTGCTGAGAGATGAAATGACAGACGTGAGGGAGGTCAGAGAGCTAAGA
GACGAAGAGATCATGAAGCTCAAAGATGAACTGGAAGAGAAAAATACTGAGATGGAGTCC
CAGAATGAAAAGCATGCCCTGTACAAGCAAACGTCAGAGGAAGCCATGCTGGAGCTGAAG
AATGAACTTGATGAAACCAGTATTACAGTGACAGAGTCTGACATGAAAGTCATAGGCCTG
AATGGGCAAATTCATCAGTTGTCTTCAGAACTTGATGAAACACGCAGTGAGCTCCAGAGG
CAGGAAGAACAGCTTGAGAATGTTAAGTTCTCATTAGAGGAAGCAAGGAGTGATCTTTCA
CAGGCCAAGTCAACACATGTTGAACTAGAGCTGAAGATATCAGGACTAGATGGAGACAAA
TTTCAGTTGGTCGCAGATCTTGAAGAGAGCAGAGAACTTGTGCAAAGAAGATCAGATCAT
TCAGACGATCTTGAAAACAGACTTCAAGAAGAAATCACAGAGTTGAAGAAGGAGAATCAT
AGATTGAGAGATGGCTATTCTGAGGTGCTTGCTAATTGTGAAAGAGTCAACTACATGGCT
GAAGACTTACAAACACGGCTTGAAGTTCAGGAAGGTGAACTAAAAAAACAGGTAGAAAGG
CGGGAAGGTGAACATGCGGAGCAAGAAACTGTTGTGAGAAACCTGGAGAGGCAGCTTGCA
TTCAAGGAAGAAGCTCTAGAGACTCAACAGCAGAGGATACAAGCACTTGAAGAATCGAGG
GACGGTGAAAAAGGCTGCTTCTTCGAGACTATTGCAGAGCAGGATGAGGAGATGTCTAAG
TTGAAGGAGGCCCACACTACAGAAGTAGATTTACTTCAGAAACAGCTTGAGATTCTAAGA
GATGAGCATGCACACCTTGTAGAGGTTGAAGCTGAAAAGGTTGCAGCAGAACACACTAGA
CTGCAGAAGCATCTCTCTGATCAGGAAGAAAAAGTAGTTAGCCTTGCAGGTGAGCTACAA
GACAGCAATGACAAAATGATCAAACTTCAAGCTGACATGACTGAGGCAACCACTTTAATA
GAATGTCATGAGGAGACTGCTCAGAAAGCTAAGCAGCTTCACAACGAGTCTGATGCAAAG
GTACGTGCTGCCAAGGACCGTATTGAGGCTCTGCAGGCTGAACTCAGGGAAATGCATGAT
TCCATAATGAAAGCAGATAAGGATTTCTCTGAAGTTCGTGCTGAACTGGAATATCAACTG
CAAAACCAGGCAGAAAAGGTGACCAAACTTGAACGCGACTTGGAATCTACCCAAAGAAAG
CTCAGTGATGTTGAAAGTGCTGAGAAGGCTGTTAAGGAAGAACTACTGAGTTTGAAGATG
AAACACTCAAATAATGAAGGGACTTTCACTTTTGAAAAAGAAGATTTGCAATCAAAGGTG
ATTGCCTTGGAAACAGAAAAGGAAAGCCTCAATGTCAAACTTACTGATCTGCAGACAGAA
TTGACAAATGTCAAGCAAACAAAGGAAGAAGCAGAGTATCAAATGCATTCAGCTCAGTCT
GAATTGGAAGCAGTCAAGTCAAGAGAAGAGATGGTGGAGAGTGACAAGGCTTTCATGCAG
ATACAAAACTCAGCTCTTGAGGAAGATGCACTGCAATTCCAGGAAAAGATCCACTCATTG
GAAGAGGAAGTATCAAAGGCACAGATGCATGTGCAACAACTGAACAAAAACGACAGAGCT
GTGAATGTTGTCGTTGAAGATCTGAAGCAGAAGCTGGAAACAGTCAAACACAGCAAGCAG
ATGCTGGAAGAGGAACTTAGGGTTAACAAAGATCTTGTCTCATCTCTAGAGAATGAACTG
AGAGCTGTGGAAAATAAGCATGAGGAAAATTTCTCTGTGGAACAACGACAAAATAATATG
GTTACATCAGAAAATGAAAAACTTTCCAATCAACTTGTGTCAATGGAGACAGCAAATCAA
GAGTTAAAAGATGTCATTGCAGAATTACAGGAAAGGATTCATCATCACCAGGGAGATCTG
ACAGAAAAGAATGGAACCATAGAATCAACAATGGCAGAACTTGCTGAATGGAAGCACAAG
CTGACTGAATTAGACAAGAATCTAATCAGATCTGCTGAAGAAAACAATCAATTGAATGAG
AAGATCACATCATATTCGACAGAGAAAGACTTGCTAGAATTGCAGGTGGTAGAACTTCAA
GAAATTGTAGAGAGCCGGAAGGAGGAGATTGTAGCATTAAAGAAAGAGATTGGAAACTTA
GAAGGTCAGATGGATAACAGGGAGAAAGACGTGGAAAACATGGAACAAGACGAAATGGAA
GCCTGGACTAAAATTGCAGAGAAGGACAAGGAGATAGCTGAGCTGAGGGAAGAAAATGAG
GCCCTCCACAACCAGAGAGAAAACCTCCTGGTCGAGACTGGAGACATGGTGCAGGATTTG
GACTCCCTCCAGACCAAAAATGATGCTTTGAAGAAGGAGACTGAGTCTCTTCAGATGCAG
CTTAGCAGTAATGAATCAGAGAAACTTCAGATGAATGAGGCCAGCAAATCAGAGTTTGAT
CAGCTCTGCGATGAGATCAGTGACCTCAAGGATGAGATCCGTGCCAAAGATCAGGAAGTC
ACAGAAGTTAAGAACGACCTCATGCAATCCCAGGAGCAAGCAAAACATCTGATGTCAGAG
ATTGAAGCTGCCGAAGCCAAGTTAGAAGAGAGCAAGTCCATTGAAGAGGTTCTGCAAGCC
GAGAAGTCTGAGCTGCTAAATGATCTGAAGCAAGCTGAAGAAAAACTGAATGAGGTAGAA
CAAATCAAGTGTGATGTTGAGAGAAATCTTGCAACACTTGAAGATGAGATGAGCAAGAAC
AAAGACAGTGTAGAAAACGAAATTGCTGCACATGTCAGGGAGCTTACAGAAGCCAGAGAG
GAATGCGAGCTTTTGATGATCAACATCTCCAAAGAAAAGGAAGAAAAGACTAATTTGGAG
CAGAGTTTAGCTGAACAGGAAGCTTTGAATAGGAAGGAGCAAGAGTATAAGGAAATTGCA
GAGAAGAATGCAGAAGAAAAGGATCAGATTATAGAAGGCTTGAAAGGAGAGGTAAAGAGC
ATAGATCAGGAGCTGAAAGAGGCATCATCCAGGATGGAAGGCTACTCCCAAGAGGTGACC
GCCCTCAACGAGAGAAACACTAACCTTCAGGCTGAGATTGACAGCCTTGCATCTGAGAAG
ACCCAGCTTTCAGATGTGGAGATGACTCTAGCTGCAGAGATTCAGAGCCAGCAAACCAAA
GGCTCTGACCTGGAGAAGAGGATCAAGGACCTGGAGACAGAGCTTTCTACGATGGAGGAG
AGATACAATGCTCTCCTGGAGACACATGCCTTCTTGGAGACGGAGTCCTCTCAGTTCCAG
CCTGAGATTGAAGAGAAGAACAAGACCATTGAAACACTCCAGAAGAGCATCCAGGACATG
GAAGGCTCCAAGGGCGTGCATGAGCAAGCTGTCAGAGAGGTAGAATGGAAGCTGGCAGCT
GCTTTGGATGAAGGAGAGAGTAGGAAGTTGGAGATTGAAGCAATGGTGAGTGAGAAGCAG
GATGTGGACAAACAGTTGCAACAGATGTACAGCGACCTGAAGAAGGCCCAGAGAGACCAG
AGGATGGAGACAGAAGTTTACGAGCAGAGGTTGCAAACAGCTGAAGAGGATGGAGTAGCT
AAGATGGAAGATCTTCAGAAACAACATACAAAGACAGTGGAGTCCCTCGAGAATGACTTG
GAGGAGGCCCGCCTGGAGAATGAAGCTAAGGTGGAACAAACCAGAACCCTGGAATCGACT
TTGTTGGAGCTCAGGGCAACTGTAGATGACCTGAATACACAACTCACTCATTCCTCTCAG
ATGTGCAAGAAATATGAAGAGGAGGTGAATTGCTTGAAAGCAGAGTGTGAGGAACTCAAG
CTCCTGGCTGAGAAGTCAGACCAGACTGTAAAGAACCTGGCCCTGAAGCTGAAGAAGGTC
GAGCAGGAGGCCACGCCAAACGACTGTCTCCAGGCAGACATCAAGAAACTGGAAGCTACC
TGCGAAAAGCTGAGAGACGAGCTTGAAGAGGAGAAAACGGAGACGGTCAATGCCCTTGAG
AAGCTTTCCAAGGTCCAAGAGGATTCCAAAGCTGCAGTAGAGGTTGACTCTAAGAGAGTA
AAGAAGCTGGAGAAACAAGTCAAAGAACTGACTGCAGATAAAGAATCATACCAGGGCAAA
CTGCAACTGTCTATGACAAACTTCAAGAAACTACAGAAAGACTTTGAGGACCTCCGTAAA
ACCAACTCTGATCTGGAGGCTAAGGTCGGCAGTAATGCATCCTCAGACAGCAAAGAAGAA
ATTCCTGCCCTTGAAATCCTTAAAAAAGAACTTAAAGAGAAGGAGGAGGAGCTGGTGTAC
AGTCGGAACCAATATATGAAAGCGAGCAGTACCATTAAACAAGAGAAAAGAAAAGCAGGA
GATTTTAAACTCAAGCTCCAAATAGCATGTAAGAAATATACTGACTTGAAGGAAGAAAAT
GCAAAGCTCAATAAAGATCTCAAGCAATTAGTGCAGAAAAGGGAGGCAAATCTGCAGGCA
CCCGAAAACAATGTCAGTCCACCTGCAGCTGCAAAGCACACTGTTCCAGAAATAAATAAA
GATGAAGTTGCTCCGGTGCAGGAGAAACAAAGTCCAAGCAACAGACGTACAAGACTGTCC
ACAAAGAGACACAGTAGTGTCAAAGATGAGAAGAGCATTGATGCTAAGAAAATCTCCATG
GAGTCTGCTGCAGTTGAATTTGCAGTAAGGGCTGAATCCCCCATCAAGAAAGTACCTTCA
AATACCAACACCACATTGGCAGCATCACAAGAAAGGCAAATGGAGACCACATCTGAGACC
ACATTTGCAGAGTCCAAAAGCCCTAGTCCAGGACGTCGAGTGACAAGGCTGTCAAAGAGA
AGGTATTCCAGGGACCCATCCACAGATGTTGGTCATCAGGACGAGGAGAGCACTCAGGTT
GGCACAAAGCGTCTTAGGCATCTTAGTGGGAGTCAGGAGGCCAAGAGGAGCAAGAATGAT
CTCCCAAGTCTAACCGAAACAGAGGAAGAGGTCTCTATGTCACAGTCTGGTTTGAGCACC
AGGTTGAGAAGATCAGCCAGTCAGAACCACATCCAGGAAAGTACTGCTGCTAGTCAGAGG
TCCACCACCCAGCAGCATTCCAGTAGCCAGCCACGTTCCACCCAGGTACCCAGCAGTCAG
GGCAGTGAGGATGGGGTGTTTAACACGTCTAGCAAGAGGGTCACCCGCAGCCATCTCTCT
AACCTCAGTCTCAGGGGTCAAAGTAGCAACAAGTCGGCCCTGACCACCATTACCAACAGC
CCACTGAAGGAAAGTAGGAGTATGGAGTCTACCAAAGCCAGGGAGCTTGCCATGACATCT
AGATCCACAAGGGATGGAAGAGGCAGAGGAACTGCACAAGGTGTAGGGACTACCGAGGCC
CAGAATGATGACGAAAACTCTTACTCTTACAGCGAAGTTGCACTCTGCAATTGTTACCGT
TCTTCAGACAAGTGGTTAACGGATGATGGCTTTCTCACTGATGTAGACCGACTTCCGGTC
ACCAGGTTACATTTCGGAGACACCGGAGCCTGTGATGAAATGATGAAGTACAAGCTCGGC
CTTCTGGAGTGCGTA

>pdep
ATGAAGCTGTCTTCTGAAAGTCTAGAGCAGACTCTACAGCAGACTGTGGATGAAATAGAA
ACAACACTGAAGGAAACTGAGAAGAAAGCTGATGAGATGGTCAAGAACCTGCGTCAAACT
GTCACAGATCAGGAAAAATCTCTCCTTGCAAGTCAAGAAACTCTAGATTCAATTCAGTCT
GAATTGAATTCTGAGAAAAACAGCAGGGAAGAGTTGCAGAAGGAGGCTGATACAGAAAAA
GAGAATTTAATGACTCAAATCCAAGAGCTCAGAGACAATATCAGTKGCATTGAAACTGAG
GTCAGTGTATCCCAAGATGCCCTAAAAGAGACCGTGGCAGCTTTAGAGCAATCCAAACAA
GAAAAGTTTTCCCTGGAAGAAAATAAAATAGAGTTGGAGAAGACAGTTGAAGTCCTTACT
CTGAAGATGGAAACCCAGAAGAGACATCTGGATGAGCAGGGCAATAAGATCTGTGACTTG
GAGCAACATCTAGGTGACAAGGAAGCAGAGATAGAAAGGATGCAGATAGAATTGGATGAA
GTTGAAGAAGGACTCTCAAACAGCCAGAAGAACATGCATTCAGAACTAGCATCAAAGGAG
CACGAGATCAATMGGCTGAGAGATGAACTGACAGATGTCAGGGAGGTCAGAGAGCTTAGG
GACGAGGAGATCATGAAGCTCAAAGATGAACTYGAAGAGAAAAATWCTGAGATAGAGTGC
CAGAATGAAAAGCACATCCTGTATAAGCAAACATCAGAGAAAGCCATGCTGGAGCTGAAG
AATGAACTTGATGACACCAGTATTGCAGTTACAGAGTCTGACATGAAAGTCTTAGGCCTG
AATGGGCAAATTCATCAGTTGTCTTCAGAACTTGATGAAAAGCACAGTGAGCTCCAGAAG
CAGGCAGAACAGCTTGAGAATGTGAAGTTCTCATTAGAAGAAGCAAGGAGTGAACTTTCC
GAGGCCAAGTCAACACATGTTGAACTAGAGCTAAAAATTTCAGGACTAGATGGAGAAAAA
TTTCAGCTGGTCGCCGATCTTGAAGAGAGCAGAGAACTTGTGCAGAGAGGATTAGATTAT
TCACACGATCTTGAAMACAGACTTCAAGAAGAAATCACAGAGTTGAAGAAGGAGAATCTT
GAATTGAGAGATGACTTATCTGAGAAGAGTGCAAATTGTGATAGAGTCAACCACATTGTT
GAAGACTTACAAATACGGnnnGAAGTTCAGGATGGTAAACTCGAAAAACTGGAAGAAAAG
ATGAAAGGTGAACAAGCAGAGCAAGAAACTGCTGTGAGAAACCTAGAGAGGCAGCTTGCA
TTCAAGGAAGAAGCTCTAGAGACTCAACAGCAGCGGATACAGGCACTTGAAGAATCAAGG
GATGGTGAAAAGGGCTGCTTCTTCGAGACTATTGCAGAGCAGGATGAGGAGATGTCTAAA
GTGAAGGAGGCCCACACTGCAGAAGTAAATTTGCTTCAGAAACAGCTCGAGATTCTAAGA
GATGAGCATGCACACCTTGTAGAAGTTGAAGCTGAAAAGGTTGCAGCAGAACACACTAGA
CTGCAGAAGCATCTCTCTGATCAGGAAGAAAAAGTAATTAGCCTTGCAGGTGAGCTACAA
GACAGCMATGACAAAATTATCAAACTTCAAGCAGAYATGACTGAGGCAACCACTTTAATA
GAATGTCATGAGAAGACTGCTCAGAAAGCTGAGCAGCTTCACAACGAGTCTGATGCAAAG
GTACGTGCTTCCAAGGACCGTGTTGATGCCCTGCAGGCTGAACTCAGGGAAATGAATGAT
TCCATAATGAAAGCAGATAAGGATTTCTGTGAAGTTCGTGCTGAACTGGAATATCAGTTG
CAAAACCAGGCAGAAAAAGTGACCAAACTTGAACATGACTTGGAATCTACCCAAAGAAAG
CTCAGGGATGTTGAAAGTGCTAAGAAGGCTATAGAGGAAGAATTTCTGAGTTTGAAGATG
ACACACTCACAGAATGAAGGGACTTTTACCCATGAAAAAGAAGATTTGCAATCAAAGGTG
ATTGCCTTGGAAACAGAGAAAGAAAGCCTCAATGCCAAGCTAACTGATCTGCAGACAGAA
TTGACAAATGTCAAGCAAACAAAGGAAGAAGCAGAATATCAGATGCGTTCAGCTCAGTCT
GAATTGGAAGCAGTCAAGTCAAGAGAAGAAATGGTGGAGAGTGACAAGGCTTTCATGCAG
ATACAAAACTCAGCTCTTGAGGAAGATGCACTGCAATTCCGGGAAAAGATCCACTCATTA
GAAGAGGAAGTTACAAAGGCACAGATGCATGTGCAACAACTGAACGAAAATGACAGAGCT
GTGAATTTTGTTGTTGAAGATCTGAAGCAAAAGCTGGAAACAGTAAAAAACAGCAAGCAG
ATGCTGGAAGAGGAACTTAGGGTAAACAAAGACCTGGTCTCGTCTCTAGAGAATGAACTG
AGAGCTGTGGAAAATAAGCTTGAGGAAAATTTCTCTGTGGAACAACGACAAAATGATATG
GTTACATCAGAAAATGAAAAACTTGCCAATCAACTAGTGTCAATGGAGACAGCAAATCAA
GAGTTAAAAGATGTCATTGCAGAATTACAAGAAAGGATTCATCATTACCAGAGAGATCTG
GTAGAAAAGAATGGGAATATAGAATCAACAATGGCAGAACTTGCTGAATGGAAGCACAAG
CTGACTGAATTAGACGAGAATCTAAACAGATCTGCTGAAGAAAACAATCAGTTGAATGAG
AAGATCACATCATATTCGGCAGAAAAAGACTTGCTGGAATTGCAGGTGGTAGAACTTCAA
GAAGTTGTAGAGAGTCGAAAGGAGGAGATTGTAGCATTGAAGAAAGAGATTAGAGACTTA
GAAGGGCAGAKGGATAACAGGGAGAAAGACGTGGAAAACATGGAACAAGATGAAATGGAA
GCTTGGACTAAAATTGCAGAGAAGGACAAGGAGATAGCTGAGCTGAGGGAAGAAAATGAG
GCCCTCCACAACCAAAGAGAAAATCTCCTGGTCGAAACTGGAGACATGGTGCAGGATTTG
GATTCCCTCCAGACCAAAAATGATGCTTTCAAGAAAGAGATTGAGTCTCTCCAGATGCAG
CTTAGCAGTAATGAATCAGAGAAACTTCAGATGAATGAGGCCAGCAAATCAAAGTTCGAT
CAACTCTGCGATGAGATCAGTGACCTCAAGGACGAGATCAGTGCCAAAGACCAGGAAGTC
GCAGAAGTTAAGAATGACCTCGTGCAATCCCAGGAGGAAGCAAAACATCTGATGTCAGAG
ATTGAAGCTGCCGAAGCCAAGTTAGAAGAGAGCAAGTCCATTGAAGAGGTTCTGCAAGCC
GAGAAGTCTGAGCTGCAAAATGATCTGAAGCAAGCAGAAGAAAAACTGAATCAGGCWGAA
CAACTCAAGTGTGACGTTGAGAGAAATYTTGCAACACTTGAAGATGAGATGAGCAAGAAC
AAAGACAGTGTAGAAAACGAAATTGCTACACATGTCAGGGAGCTTACAGAAGCTAGAGAG
GAATGCAAGCTTTTGATGATCAACATCTCCAAAGAAAAAGAAGAAAAGACGAATTTGAAG
CAGAGTTTAGCTAAACAGGAAGCTTTGAATAGAAAGGAGCAAGAGGATAAGGAAATCGCA
GAGCACAGTGCAAAAGAAAAGGATCAGATTATAGCAGGCTTGAAAGGAGAGCTAAAGAGC
ATTGATCAGGAGCTGAAAGAGGCATCATCCAGGATGGAAGGCTATTCCCAAGAGGTGAGT
GCCCTCAACGAGAGAAACACCAACCTTCAGGCCCAGATTGACAGCCTGGAGTCTGAGAAG
ACCCAGCTTTCAGATGGGGAAATGGCTCTAGCTGCAGAGATTCAGAGCCAACAAATCAAA
GGCTCTGACCTGGAGAAGAGGATCAAGGACCTGGAGACAGAGCTTTCAACGATGGAGGAG
AAATACAACACTCTGCTGGAGGCACATGCCTTCTTGGAGACCGAGTCCTCTCAGTTCCAG
CCTGAGATTGAAGAGAAGAACAAGACCATTGAAACACTCCAGAAGAGCATCCAGGATATG
GAAGGCTCCAAGGGCATGCATGAGCAAACTGTCAGAGAGGTTGAATGGAAACTTGCAGCT
GCTTTGGACGAAGGAGAGAGTAGGAAGTTGGAGATCGAAGCAATGGTCAGTGAGAAGCAG
GATGTGGATAAACARTTGCAACAGATGTACAGCGACCTGAAGAAGGCCCAGAGAGACTTT
AGGATGGAGACAGAAGCTTACGAGCAGAGGCTGCAAACARCTGAAGAGGACGGATTGGCW
AAGATGGAAGATCTTAAGAAACAACATACAAAGACCGTGGAGTCCCTTGAGAATGACTTG
GAGGAAGCCCGCCTGGAGAATGAAGCTAAGATGGAACAAACCAGAACCCTGGAATCATCT
TTGTTGGAGCTCAGGGCAACTGTGGATGACCTGAATACACAACTCACTCATTCCTCTCAG
ATGTGCAAGAAATATGAAGAGGAGGTGAATTGCTTGAAAGCAGAGTGTGAGGAACTCAAG
CTCCTAGCTGAGAAGTCGGACCAGACYGTAAAGAACCTGGCCCTGAAGCTGAAGAAGATY
GAGCAGGAGGCAACGCCTAACGACCGTCTCCAGGCAGACATCAAGAAACTGGAAGCTACC
TGCAGCAAGCTGAGAGGCGAGCTTGCAGAGGAGAAAACGGAGAAGGTCAATGCCCTTGAG
AAGCTTTCCAAGGTCCAAGAGGATTCCAGAGCTGCAGTAGAGGCTGACTTGAAGAGAGTA
AAGAAGCTGGAGAAACAAGTCAAAGAACTAACAGCAGATAAAGAATCATACCAAGGAAAA
TTGCAACTGTCTATGACAAACTTCAAGAAACTGCAGAAAGACTTTGAGGACCTCCGCAAA
ACYAACTCTGATCTGGAGGCTAAGATCGGCAGTAATGCATCCTCAGACAGCGAAGGAGAA
AAATCTGCTCTTGAAAAACTTGAAAAAGAACTTAAAGAGAAGGAGGAGGAGGTGTTGTTC
AGTCGGAACCAATATATGAAAGCGAGCAGGAACTCTAGACAAGAGCAAAGAAAAGCAGAA
GAATTYAAAGTCAAGCTCCAAATAGCATGCAAGAAAATGACYGACTTGAAGGAAGAAAAT
GCAAAGCTCAATAAAGATCTCAAGCAATYGATGCAGAAAATGGAGGCAAAGCTGCCAGCA
ACAGAAAACAATGTCARTCTACCTGCAGCTGCAAAGCYCACTGTTCCAGAAATAAATAAA
GATGAAATTGCACCGGTGCAGGAGAAACAAAGTCCAAGCAGCAGACGAACAAGACTGTCC
ACAAAGAGACATAGTAGTGTCAAAGATGAGAAGAGCATTGATGSTAAGGAAATCTCTATG
GAGTCTGCTGTAGTTGAATCTGCAGKAGTGGCTGAATCCCCCATCAAGAAACTAYCTTCA
AATATCAACACCACCATGGCAGCATCACAAGAAAAGCAAATGGARACCNNNTCTGAGACC
ACATTTRCAGAGTCCAAAAGCCCTAGTCCAGGACGTCGATTGACAAGGCTGTCAAAGAGA
AGGTATTCGAGRGACCCATCCGCAGATGTTGGCCATCAGGACGAGGAGAGCACTCAGGTT
GGCACTAAGCGTCTGAGGCATTGTAGTGCGAGTCAGGAGGCCAAGAGGAGCAAGAATGAT
CTCCCAAGTCTAATTGAAACAGAGGAAGAGGTCTCTTTGTCACAGTCTGGTTTGAGCACC
AGGTTAAGAAGGTCAGCCAGTCAGAACCACATTCAGGAGAGTACTGCTGCTAGTCAGAGG
TCCACCACCCAGCAGCAATCCAGTAGCCAGCCACCATCCACTCAGGTTCCCAGCAGTCAG
GGCAGTGAAGATGGGGTGTTAAACACNNCNAGCAAGAGRGTCACCCGCAGCCATCTCTCT
AACCTCAGTCTCAGGGGTCAAAGTAGCAACGACTYGGCTTTAACCACCATTACCAACAGC
CCGCTGAAGGGAAGTAGGAGCATCGAGACTACCAAAGCCAGGGAGCTTGCCATGGCATCT
AGATCCACAAGGGGTGGACGAGGCAGAGGGCCTGCACAAGGTGTAGGGACCACTGAGGCC
CAGAATGACGAGGAAAACTnnnnnnnnnnnnnnnnnnnnnnnnnnnnnnnnnnnnnnnnn
nnnnnnnnnnnnnnnnnnnnnnnnnnnnnnnnnnnnnnnnnnnnnnnnnnnnnnnnnnnn
nnnnnnnnnnnnnnnnnnnnnnnnnnnnnnnnnnnnnnnnnnnnnnnnnnnnnnnnnnnn
nnnnnnnnnnnnnnn
