# Supplementary material for: Genome-wide signals of positive selection in strongylocentrotid sea urchins
Source: BMC Genomics. 2017 Jul 21;18:555. doi: 10.1186/s12864-017-3944-7 (PMC5521101; doi:10.1186/s12864-017-3944-7)
Supplement: Supplementary file 3 — Consensus alignment files. A compressed (gzip) tape archive (TAR) file containing 6250 consensus alignment files in FASTA format. (TGZ 14116 kb) [file 12864_2017_3944_MOESM3_ESM.tgz › SPU_006331/consensAlign.ordered.fa]

>sdro
ATGGATGTTCGCRGSAGCTCCRTTAAAMGRTCCCTTCCTTTACTTTTGCAATGCATTGGC
ASGAACTTRGATCAAGATCTATCGGCAAATGTTGTGTTAGGACGTTTATTTTTCGTCTTC
ATGTCAACAATGCAAGRTAAAAYTGTYGnnnnnnnnnnnnCTGTTTTCTGGNCACCACCC
ACTGCAACCGATGATTCTGGCACACCAGCACTAACAAGTACTTTCCAACCTGGCAGTCAG
TTTKKTGTTGGTGTAACTCCTGTTACGTACACAGCAAGGGATGCAGCTGGGCTGGCAACT
AGCTGTACCTTYCAGGTCACAGTTACACAAGGTACTACTGGCAACCAGCCGCCTCAACTC
TTCAACTGCCCGCAGGGTATAACTCGAAACTTGCCGTCTACTTCAAATCAAGTGTCTGTT
TTCTGGACAGCACCAACTGCAACTGATGATTTTGACACACCAACCGTGACTTCTTCGATT
CAACCTGGCAGTTCATTTCAGACTGGTTCAACCACAGTTACATACACAGCAAGGGACTCA
GCTGGCCTCTCAACTACCTGTTCCTTTGCTGTCATAGTTATAGATGTAACAGACCCAATG
TTGGTGGGATGTCCATCTGGGGCTACAGGAATGCTTCTCCCTGGACAAAGCCAAACTACA
GTAACCTGGAATTTGCCCACTTCGTCGGACAACTCTGGACAATCCACACTGACCTCCACT
TATAGCCCCCCTGCTTCCTTTCCGTTTGGAAACACTCAAGTCACGTATACTGTGACTGAT
GATGCAGGGAATTCTGCTATGTGTACTTTTACTGTCACAGTTACCTCTCAAAGCACAGAC
ACAACTCCACCAGAAATTGTTTGTCCTGGCAGCCAGACATTYTTAGCACCAAACGGCCAA
AGTGTTTTAGTGACTTGGAACCAACCAGCACTTAATGAGCAGGCTACATTAGTAGCAAGC
AGGACTTCCAACACACTCTTTAATGTTGGAAGATATGCTGTAGTGTACACTGCGACCGAT
CCATCTGGCAATGTTGGACAGTGCTCCTTCTATGTCACTGTGACAGCTAATGATGGAAGA
GCATCTCCTGTCATTAATAATTGTCCGCAAGATGGCCAGACGATTGTTTACGAAACATAT
AATAGCGTTAACTGCAGCGCTCGATACACAGAGCCTTCTTCAATTCAGGCTGGAGTTGCA
GTCGCAGTCTCTCCTGCTAACAGCTCACCACTGAATAACTATGCAATCGGCGATTATCTG
ATTGTGTACTCATTCACCAACCAGCAGGGATATCAGACAGACTGTGCTATAAACCTCTCT
GTTATACAGGGTGTTAACATTTGCCGATGTAACCCCTGTCCCGATCCGGCTTGCTACTTC
AATCCAAATGATGATCAGGAGTTCTACTGTCCCAATGCACTGGCACAAGGAAGAAGGAAA
AAGAGGAAAGCACACTGGGAGGAAACTGTTGAAGACCAGCTTGAGTTCACCTGYGCATGT
GAACATGGAGGACGCTGTTTGGAGACGCCTGAGGGAGATGTGACCTGCCAATGCCAACCG
GGATACTCAGGAATCCTCTGTCAACATAATGATATCCTGAAAGTTGATGTTCCACCTGCG
TTGCTCGGTGAAGATGCCTGCTCCTCATCCCCTTGTCTTCACAATGGTACCTGTATAGTC
CAGAACCAGGAACTTTACACCTGTTTCTGCCTATCAGACTGGACTGGGCAAAATTGCGAG
TCATACTTTGAGGTACACCACAACTTTGGTGGACATCAGGACTTGGAAAGAGTTGAAGAC
AGGTCTGGCTTTATGAACTGGCCTACCTTAGCAGCAATGGGCCTGCTGGTCCTAGTAATC
TTAATCCTCTCCATCACTATCTGTAGGATTATGCCCCGCATATCTGGTAGGACCAAGACC
CGCCCAGATGAAGTAGCATTTGTCAAC

>spal
ATGGATGTTCGCATCAGCTCCGTTAAACGGTCCCTTCCTTTACTTTTGCAATGCATTGGC
ACGAACTTAGATCAAGATCTATCGGCAAATGTTGTGTTAGGACGTTTATTTTTCGTCTTC
ATGTCAACAATGCAAGATAAAATTGTCGnnnnnnnnnnnnnnnnnnnnnnnnnnNNNNNN
NNNNNNNNNNNNNNNNNNNNNNNNNNNnnnnNNACAAGTACTTTCCAACCTGGCAATCAG
TTTGTTGTTGGTGTAACTTCTGTTACGTACACAGCAAGGGATGCAGCTGGGCTGGCAACT
AGCTGTTCCTTCCAGGTCACAGTTACACAAGGTACTACTGGCAACCAGCCGCCTCAACTC
TTCAACTGCCCGCAGGYTATAACTAGAAACTTGCCATCTACTTCAAGTCAAGTGTCTGTT
TTCTGGACAGCACCAACTGCAACTGATGATTTTGACACACCAACCGTGACTCCTTCGATT
CAACCTGGCAGTTCATTTCAGACTGGTTCAACCCCAGTTACATACACAGCAACAGACTCA
GCTGGCCTCTCAACTACCTGTTCCTTTGCTGTCATAGTTAGAGATGTAACAGACCCAATG
TTGGTGGGATGTCCATCTGGGGCTACAGGAATGCTTCTCCCTGGACAAAGCCAAACTACA
GTAACCTGGAATCCGCCCACTTCGTCGGACAACTCTGGACAATCCACACTGACCTCTACT
TATAGCCCCCCTGCTTCCTTTCCGTTTGGAAACACTCAAGTCACGTATACTGTGACTGAT
GATGCAGGGAATTCTGCTATGTGTACTTTTACTGTCRCAGTTACCTCTCAAAGCACAGAC
ACAACTCCACCAGAAATCGTTTGTCCTGKCAGCCAGACAGTATTWGCACCATYCGGCCAA
AGTGYTTTGGTGAATTGGAACCAACCAGCACTTAATGAGCAGGCTTCATTAGTAGCAAGC
AGGACTTCCAACACACYCTTTAATGTTGGAAGATATGCTGTAGTGTACACTGCGACCGAT
CCATCTGGCAATGTTGGACAGTGCTCCTTCTATGTCACTGTGACAGCTAATGATGGAAGA
GCACCTCCTGTCATTAATAATTGTCCGCAAGMTGGCCAGACGATTGTTTACGAAACATAT
AATAGCGTTAACTGCAGCGCTCGATACACAGAGCCTTCTTCAATTCAGGCWGGAGTTGCA
GTCACAGTCTCTCCTGCTAACAGCTCACCACTGAATAACTATGCAATCGGCGATTATCTG
ATTGTGTACTCATTCRCCAACCAGCAGGGATATCAGACAGACTGTGCTATAAACCTCTCT
GTTATACAGGGTGTTAACATTTGCCGATGTAACCCCTGTCTCRATGGGGCTTGCTACTTC
AATCCAAATGATGATCAGGAGTTCTACTGTCCCAATGCACTGGCACAAGGAAGAAGGAAA
AAGAGGAAAGCACACTGGGAGGAAACTGTTCAAGACCAGCTTGAGTTCACCTGCRYATGT
GAACATGGAGGACGCTGTTTGGAGACACCTGAGGGAGATGTGACTTGCCAATGCCRACCG
GGATACTCAGGAATCCTCTGTCAACATGATGAYATCCTGAAAGTTGATGTTCCACCTGCS
TTGCTTGGTGAAGATGCCTGCTCCTCATCCCCTTGTCTTCACAATGGTACCTGTATAGTC
CAGAACCAGGAACTTTACACCTGTTTCTGCCTATCAGACTGGACTGGGCGAAATTGCGAG
TCATACTTTGAGGTACACCACAACTTTGGTGGACATCAGGACTTGGAAAGAGTTGAAGAC
AGGTCTGGCTTTATGAACTGGCCTACCTTAGGAGCAATGGGCCTGCTGGTCCTAGTAATC
TTAATCCTCTCCATCACTATCTGTAGGATTATGCCCCGCATATCTGGTAGGACCAAGACC
CGCCCAGATGAAGTGGCATTTGTCAAC

>sfra
nnnnnnnnnnnnnnnnnnnnnnnnnnnnnnnnnnnnnnnnnnnnnnnnnnnnnnnnnnnn
nnnnnnnnnnnnnnnnnnnnnnnnnnnnnnnnnnnnnnnnnnnnnnnnnnnnnnnnnnnn
nnnnnnnnnnnnnnnnnnnnnnnnnnnnnnnnnnnnnnnnnnnnnnnnnnnnnnnnnnnn
nnnnnnnnnnnnnnnnnnnnnnnnnnnnnnnnnnnnnnnnnnnnnnnnnnnnnnnnnnnn
nnnnnnnnnnnnnnnnnnnnnnnnnnnnnnnnnnnnnnnnnnnnnnnnnnnnnnnnnnnn
nnnnnnnnnnnnnnnnnnnnnnnnnnnnnnnGNNCTGCTGGCAATCAGCCGCCTCAACTT
TTCAACTGCCCACAGGATATAAGTCGAGAATTGCCATCTACCTCGAGTCAAGTGTCTGTT
TTCTGGACAGCACCCACTGCAACTGATGATTCTGACACACCAACAGTGACTCCTTCGATA
CAACCTGGCAGTTCATTTCAGACTGGTTCAACCACTGTTACATACACGGCAAGGGACTCA
ACTGGCCTCTCAACTACCTGTTCCTTTGCTGTCACAGTTTTAGATGTAACAGACCCAATA
TTGGTCGGATGTCCATCTGGGGCTACAGGAATGCTTCTCCCTGGACAAAACCTAGCTACA
GTAACCTGGAATCTGCCCTCTTCATCGGACAACTCTGGACAATCCACACTGACCTCCACT
TATAGCCCCCCTGCTTCCTTTCCATTTGGAAACACTCAAGTCACGTATACTGTGACTGAT
GGTGCAGGGAATTCTGCTATGTGTACTTTCACTSTCACAGTCACCTCTCAAGTAACAGAC
ACAACTCCACCAGAAATTGTTTGTCCTGAAAGCCAGACAACAGTAGCACCAAATGGCCAA
AGTGTACTGGTGAATTGGAACCAACCAGCACTTAATGAGGAAGCCACATTAGTAGCAAGC
AGGAATCCTAACACACAATTTAATGTTGGAAGATATGCTGTAGTGTACACTGCGACTGAT
CGATCTGGCAATGTCGGACAGTGCTCCTTCTATGTCACTGTCACAGCTAATGATGGAAGA
ACGCCTCCTATCATTAATAATTGTCCGCAAAATGGCCAGACGATTGTTTACGAAACATAT
AATAGCGTTAATTGCAGCGCTCGATACACAGTGCCTTCTTCAAGTCAGGTTGGAGTTGCA
GTCACAGTCTCTCCTGCTAACAGCTCACCACTGAATAACTATGCAATAGGCGATTATCTG
ATTGTGTACTCATTCACCAACCAGCAGGGATATCAGACAGACTGTGCTATAAACCTGTCT
GTTATACAGGGTGATAATATTTGCCGATGTAACCCCTGTCCTGATCCAGCTTGCTACTTC
AATCCAAATGATGACCAGGAGTTCTACTGTCCCAATGCAGTGACACAAGGAAGAAGGAAA
AAGAGGAGAGCACACTGGGAGGAAATTGTTGAACACCAGCTTGAGTTCACCTGCGCATGT
GAAAATGGAGGGAGCTGTTTGAAGACACCTGAGGGAGATGTTACCTGCCAATGTCAACTG
GGATACTCAGGAATCCTCTGTCAACATGATGATATCTTGAAAGCTGATGTTCCACCTGCG
TTGCTTGGTGGAGATGCCTGCTCCTCATTCCCTTGTCTTCACAATGGTACCTGTATAGTC
GAGAACCAGGAACTGTACACCTGTTTCTGCCCATCAGACTGGACTGGACGAAACTGCGAG
TCATACTTTGAGGTACCCCACAACTTTGGTGGACAGCGGGACTTGGAAAGAGTTGAAGAC
AGGTCTGGCTTTATGAACTGGCCTACCTTAGCAGCAATGGGCCTGCTGGTCCTAGTAATC
TTAATCCTGTCCATCACTATCTGTAGGATTATGCCCCGTATATCTGGTAGGACCAAGACC
CGCCCAGATGAAGTAGCATTTGTCAAC

>afraSS
ATGGATRTTCRCRGCASCTYCGKTAAACGGTYSCTTCCTTTACTTTTGCAATGCATTGGC
ACGAACTKAGATCAAGATCTATCGGCAAAWGTTGTGTTAGGACGTTTATTTTTCGTCTTC
ATGTCAACAATGCAAGRTAAAATTGTCGCANNNNNNNNNNNNNNNNNNNNNNNNNNNNNN
NNNNNNNNNNNNNNNNNNNNNNNNNNnnnnnnAACGAGTACTTTCCAACCTGGCAGTCAG
TTTGTTGTTGGTGTAACTSCTGTTACGTACACAGCAAGGGATGCAGCTGGGCTGGCAACT
AGCTGTTCCTTCCAGGTCACAGTTACRCAAGGTACTACTGGCAACCAGCCGCCTCAACTC
TTCAACTGCCCGCAGGTTATAACTCGAAACTTGCCATCTACTTCAAGTCAAGTGTCTGTT
TTCTGGACAGCACCAACTGCAACTGATGATTTTGACACACCAACCGTGACTTCTTCGATT
CAACCTGGCAGTTCATTTCAGACTGGTTCAACCCCAGTTACATACACAGCAATGGACTCA
GCTGGCCTCTCAACTACCTGTTCCTTTGCTGTCATAGTTATAGATGTAACAGACCCAATG
TTGGTGGGATGTCCATCTGGGGCTACAGGAATGCTTCTCCCTGGACAAAGCCAAACTACA
GTAACCTGGAATCCGCCCACTTCGTCGGACAACTCTGGACAATCCACACTGACCTCTACT
TATAGCCCCCCTGCTTCCTTTCAGTTTGGAAACACTCAAGTCACGTATACTGTGACTGAT
GATGCAGGGAATTCTGCTATGTGTACTTTTACTGTCACAGTTACCTCTCAAAGCACAGAC
ACAACTCCACCAGAAATCGTTTGTCCTGGCAGCCAGACAGTAATAGCACCAAACGGCCAA
AGTGTTTTGGTGAATTGGAACCAACCAGCACTTAATGAGCAGGCTACATTAGTAGCAAGC
AGGACTTCCAACACACTCTTTAATGTTGGAAGATATGCTGTAGTGTACACTGCGACCGAT
CCATCTGGCAATGTTGGACAGTGCTCCTTCTATGTCACTGTGACAGCTAATGATGGAAGA
GCACCTCCTGTCATTAATAATTGTCCGCAAGATGGCCAGACGATTGTTTATGAAACATAT
AATAGCGTTAACTGCAGCGCTCGATACACAGAGCCTTCTTCAATTCAGGCTGGAGTTGCA
GTCACAGTCTCTCCTGCTAACAGCTCACCACTGAATAACTATGCAATCGGCGATTATCTG
ATTGTGTACTCATTCACCAACCAGCAGGGATATCAGACAGACTGTGCTATAGACCTTTCT
GTTATACAGGGTGTTAATATTTGCCGATGTAACCCCTGTCCCGATCCGGCTTGCTACTTC
AATCCAAATGATGACCAGGAGTTCTACTGTCCCAATGCACTGGCACAAGGAAGAAGGAAA
AAGAGGAAAGCACACTGGGAGGAAACTGTTGAAGACCAGCTTGAGTTCACCTGCGCATGT
GAACATGGAGGACGCTGTGTGGAGACACCTGAGGGAGATGTGACCTGCCAATGCCGACCG
GGATACTCAGGAATCCTCTGTCAACATGATGATATCCTGAAAGTTGATGTTCCACCTGCG
TTGCTTGGTGAAGATGCCTGCTCCTCATCCCCTTGTCTTCACAATGGTACCTGTATAGTC
CAGAACCAGGAACTTTACACCTGTTTCTGCCTATCAGACTGGACTGGGCGAAATTGCGAG
TCATACTTTGAGGTACACCACAACTTTGGTGGACATCAGGACTTGGAAAGAGTTGAAGAC
AGGTCTGGCTTTATGAACTGGCCTACCTTAGCAGCAATGGGCCTGCTGGTCCTAGTAATC
TTAATCCTCTCCATCACTATCTGTAGGATTATGCCCCGCWTATCTGGTAGGACCAAGACC
CGCCCAGATGAAGTAGCATTTGTCAAC

>hpul
nnnnnnnnnnnnnGCAGCTTCGTTAAACGGCCCCTTATTTTACTTTTGCAATGCATTGGC
ACRAACTTTGATCAAGATCTATCGGCAGATGTTGTTTTTGGAAGATTANTATGCGTCTTY
ATGTCAACAATGCAAGGTAAAAKTGTCGNNNNNNNNNNTGCTGTTTCCTGGACACCACCC
ACTGCAACCGATGATTCTGGCACACCAACAATAACAAGTACTTTCCAACCTGGCAGTCAG
TTTTTTGTTGGTGTAACTMCTGTTACGTACACAGCAAGGGATGCAGCTGGGCTGACARCT
AGCTGTTCCTTCCAGGTCACAGTTWCACAAGGTACTACTGGCAACCAGGCGCCTCAACTT
TCCAACTGCCCCCAGGATATAACTCRAAACTTGCCTTCTACCTCGAGTCAAGTGTCTGTT
TTCTGGACAGCACCAACTGCAACTGATGATTCTGACATACCAACCGTGACTCCTTCGATT
CAACCTGGCAGTTCATTTCAGACTGGTTCAACCACAGTTAMTTACACAGCAAGGGACTCA
ACTGGCCTCTCAACTACTTGTTCCTTTGCTGTCGTAGTTATAGATGTAACAGACCCAATT
TTGGTGGGATGTCCATCTGGGGCTACAGGAATGCTTCTCCCTGGACAAAGCCAAGCTACA
GTAACCTGGAATCTGCCCACTTCGTCGGACAACTCTGGACAATCCACACTGACCTCTACT
CATAGCCCCCCTGCTTCCTTTCCATTTGGAAACACTCAGGTCACGTACACTGTGACTGAT
GATGCAGGGAATTCTGCTATGTGTACTTTCACTGTCACAGTTACCTCTCAAGTTACAGAC
ACAACTCCACCAGAAATAGTTTGTCCTGACAGCCAGACAGCAATAGCACCAAATGGCCAA
AGTGTACTGGTGAATTGGAACCAACCAACACTTAATGAGCAGGCTACATTAGTAGCAAGC
AGGACTTCCAACATACCCTTTAATGTTGGAAGATATGCTGTAGTGTACACTGCGACCGAT
CCATCTGGAAATGTTGGACAGTGCTCTTTCTATGTCACTGTGACAGCTAATGATGGAAGA
GCACCTCCTGTCATTAATAATTGTCCGCAAGATGGCCAGACAATTGTTTACGAAACATAT
AATAGCGTTAACTGCAGCGCTCGATACACAGAGCCTTCTTCAATTCAGCCTGGAGTTGCA
GTCACAGTCTCTCCTSCTAACAGCTCACCACTGAATAATTATGCAATTGGCGATTATCTG
ATTGTGTACTCATTCACCAACCAGCAGGGATATCAGACGGACTGTGCTATAAACCTCTCT
GTTATACAGGGTGTTAATATTTGCCGCTGTAACCCCTGTCCCGATCCGGCTTGCTACTTC
AATCCAAACGATGAACAGGAGTTCTACTGTCCCAATGCACTGCCACAAGGAAGAAGGAAA
AAGAGGAAAGCACACTGGGAGGAAACTGTTGAACACCAGCTTGAGTTCACCTGCGCATGT
GAACATGGAGGGCGCTGTTTGGAGACACCTGAGGGAGATGTGACCTGCCAATGCCAATCG
GGATACTCAGGAATCCTCTGTCAACATGATGATATCCTGAAAGTTGATGTTCCATCTGCG
TTGCTTGGTGAAGATGCCTGCTCCTCATCCCCTTGTCTTCACAATGGTACCTGTATAGTC
CAGAACCAGGAACTGTACACCTGTTTCTGCCCATCAGACTGGACTGGGCAAAATTGCGAG
TCATACTTTCAGGTACACCAAAACTATGGTAGACATGGGGACTTGGAAAGAGTTGAAGAC
AGGTCTGGCTTTATGAACTGGCCTACCTTAGCAGCAATGGGCCTGCTGGTCCTAGTAATC
TTAATCCTCTCCATCACTATCTGTAGGATTATGCCCCGTGTATCTGGTAGGACCAAGACC
CGCCCTGATGAAGTAGCATTTGTCAAC

>snud
nnnnnnnnnnnnnnnnnnnnnnnnnnnnnnnnnnnnnnnnnnnnnnnnnnnnnnnnnnnn
nnnnnnnnnnnnnnnnnnnnnnnnnnnnnnnnnnnnnnnnnnnnnnnnnnnnnnnnnnnn
nnnnnnnnnnnnnnnnnnnnnnnnnnnnnnnnnnnnnnnnnnnnnnnnnnnnnnnnnnnn
nnnnnnnnnnnnnnnnnnnnnnnnnnnnnnnNNNNNNNNNNNNNNNNNNNNNNNNNNNNN
NNNNNNNNNNNNNNNNNNNNNNNNNNNNNNNNNNNNNNNNNNNNNNNNNNNNNNNNNNNN
NNNNNNNNNNNNNNNNNNNNNNNNNNNNNNNGTACTGCTGGCAACCAGCCTCCTCAACTT
TTCAACTGCCCACAGGATATAAGTCGAGAATTGCCATCTACCTCGAGTCAAGTGTCTGTT
TTCTGGACAGCACCCACTGCAACTGATGATTCTGACACACCAACCGTGACAACTTCGATA
CAACCTGGCAGTTCATTTCAGACTGGTTCAACCACTGTTACATACACGGCAAGGGACTCA
ACTGGCCTCTCAACTACCTGTTCCTTTGCTGTCATAGTTTTAGATGTAACAGACCCAATA
TTGGTGGGATGTCCATCTGGGGCTACAGGAATGCTTCTCCCTGGACAAAACCTAGCTACA
GTAACCTGGAATCTGCCCTCTTCATCGGACAACTCTGGGCAATCCACACTGACCTCCACT
TATAGCCCCCCTGCTTCCTTTCCATTTGGAAACACTCAAGTCACGTATACTGTGACTGAT
GATGCTGGGAATTCTGCTATGTGTACTTTCACTGTCACAGTCACCTCTCAAGGAACAGAC
ACAACTCCACCAGAAATTGTTTGTCCTGAAAGCCAGACAACAGTAGCACCATTTGGCCAA
AGTGTGCTGGTGAATTGGAACCAACCAACACTTAATGAGGAAGCCACATTAGTAGCAAGC
AGGAATCCCAACACACAATTTAATGTTGGAAGATATGCTGTAGTGTACACTGCGACTGAT
CGATCTGGCAATGTTGGACAGTGCTCCTTCTATGTCACTGTCACAGCTAATGATGGAAGA
ACGCCTCCTATCATTAATAATTGTCCGCAAGATGGCCAGACGATTGTTTACGAAACATAT
AATAGCGTTAATTGCAGCGCTCGATACACAGTGCCGTCTTCAAGTCAGGCTGGAGTTGCA
GTCACAGTCTCTCCTGCTAACAGCTCACCACTGAATAACTATGCAATCGGCGATTATCTG
ATTGTGTACTCATTCACCAACCAGCAGGGATATCAGACAGACTGTGCTATAAGCCTGTCT
GTTATACAGGGTGATAATATTTGCCGATGTAACCCCTGTCCTGATCCAGCTTGCTACTTC
AATCCAAATGATGACCAGGAGTTCTACTGTCCCAATGCAGTGACACAAGGAAGAAGGAAA
AAGAGGAAAGCACACTGGGAGSAAATTGTTGAACACCAGCTTGAGTTCACCTGCGCATGT
GAAAATGAAGGGCGCTGTTTGGAGACACCTGAGGGAGATGTTACCTGCCAATGCCGACCA
GGATACTCAGGAATCCTCTGTCAACATGATGATATCCTGAAAGCTGATGTTCCACCTGCG
TTGCTTGGTGGAGATGCCTGCTCCTCATTCCCTTGTCTTCACAATGGTACTTGTATAGTC
GAGAACCAGGAACTGTACACCTGTTTCTGCCCATCAGACTGGACTGGACAAAACTGCGAG
TCATACTTTGAGGTACACCACAACTTTGATGGACATCGGGACTTGGAAAGAGTTGAAGAC
AGGTCTGGCTTCATGAACTGGCCTACCTTAGCAGCAATGGGCCTGCTGGTCCTAGTAATC
TTAATCCTGTCCATCACTATCTGTAGGATTATGCCCCGCGTGTCTGGTAGGACCAAGACC
CGCCCAGATGAAGTAGCATTTGTCAAC

>sintSS
ATGGATGTTCRCRKCAGCYCCGTTAAAYGGTCCCTTYCTTTACTTTTGCAATGCATTGGC
ACGAACTTAGATCAAGATCWATCRGCAAATGTTGTKTTWGGAYGTTTAWTTTTCGTCTTC
ATGTCAACAATGCAAGRTAAAATTGTYGCAAACTCAGTTGCTGTTTTCTGGACACCACCC
ACTGCAANNNNNNNNNNNnnnnnnnnnnnnnnnACAAGTACTTTCCAACCNGGCAGTCNN
TTTTTTNTTGGTGTAACTTCTGTTACGTACACAGCAAGGGATGCAGCTGGGCTGGCAACT
AGCTGTTCCTTCCAGGTCACAGTTACACAAGGTACTACTGGCAACCAGGCGCCTCAACTC
TTCAACTGCCCGCAGGATATAACTCGAATCTTGCCATCTACTTCAAATCAAGTGTCTGTT
TTCTGGACAGCACCAACTGCAACTGATGATTTTGACACACCAACCGTGACTTCTTCGATT
CAACCTGGCAGTTCATTTCAGATGGGTTCAACCCAAGTTACATACACAGCGAGGGACTCA
GCTGGCCTCTCAACTACCTGTTCCTTTGCAGTCATAGTTATAGATGTAACAGACCCAATG
TTGTCGGGATGTCCATCTGGGGCTACAGGAATACTTCTCCCTGGACAAAGCCAAGCTACA
GTAACCTGGAATCCGCCCACTTCGTCGGACAACTCTGGACAATCCACACTGACCTCCACT
TATAGCCCCCCTGCTTCCTTTCCATTTGGAAACACTCAAGTCACGTATACTGTGACTGAT
GATGCAGGGAATTCTGCTATGTGTACTTTTACTGTCACAGTTACCTCTCAAGGAACAGAC
ACAACTCCACCAGGAATCGTTTGTCCTGGCAGTCAGACAGTATTAGCACCAAACGGCCAA
AGTGTTTTGGTGACTTGGAACCAACCAGCACTTAATGAGCAGGCTACATTAGTAGCAAGC
AGGACTTCTAACACACTCTTTAATGTTGGAAGATATGCTGTAGTGTACACTGCGACCGAT
CCATCTGGCAATGTTGGACAGTGCTCCTTCTATGTCACCGTGACAGCTACTGATGGAAGA
GCACCTCCTGTCATTAATAATTGTCCGCAAGAAGGCCAGCCGATTGTTTACGAAACATTT
AATAGCGTTAACTGCAGCGCTCGATACACAGAGCCTTCTTCAATTCAGGCTGGAGTTGCA
GTCACAGTCTCTCCTGCTAACAGCTCACCACTGAATAACTATGCAATCGGCGATTATCTG
ATTGTGTACTCATTCACCAACCAGCAGGGATATCAGACAGACTGTGCTATAACCCTTTCT
GTTATACAGGGTGTTAACATTTGCCGATGCAACCCCTGTCCCGATCCGGCTTGCTACTTC
AATCCAAATGATGAACAGGAGTTCTACTGTCCCAATGCACTGGCACAAGGAAGAAGGAAA
AAGAGGAGAGCACACTGGGAGGAAACTGTTGAACACCAGCTTGAGTTCACCTGCGTATGT
GAACATGGAGGACGCTGTTTGGAGACACCTGAGGGAGATGTGACCTGCCAATGCCCACCG
GGATACTCAGGAATCCTCTGTCAACATGATGATATCCTGAAAGTTGATGTTTCACCTGCG
TTGCTTGGTGAAGATGCCTGCGCCTCATCCCCTTGTCTTCACAATGGTACCTGTGTAGTC
CAGATCCAGGAACTTTACACCTGTTTCTGCCTATCAGACTGGACTGGGCAAAATTGCGAG
TCATACTTTGAGGTACACCAGAACTTTGGTGGACATCAGGACTTGGAAAGAGTTGAAGAC
AGGTCTGGCTTTATGAACTGGCCTACCTTAGCAGCGATGGGCCTGCTGGTTCTGGTAATC
TTAATCCTCTCCATCACTATCTGTAGGATTATGCCCCGTGTATCTGGTAGGACCAAGACC
CGCCCAGATGAAGTAGCATTTGTCAAC

>sprp
ATGGATGTTCGCTGCAGCTCCGTTAAACGGTCCCTTCCTTTACTTTTGCAATGCATTGGC
ACGAACTTAGATCAAGATCTATCGGCAAATGTTGTGTTAGGACGTTTACTTTTCGTCTTT
ATGTCAACAATGCAAGGTAAAAGTGTCGCAAACTCAGTTGCTGTTCTCTGGACACCACCC
ACTGCAACCGATGATTCTGGCACACCAGCTTTAACAAGTACTTTCCAACCTGGCAGTCAG
TTTTTTGTTGGTGTAACTCCTGTTACGTACACAGCAAGGGATGCAGCTGGGCTGGCAACT
AGCTGTTCCTTCCAGGTCACAGTTACACAAGGTACTACTGGCAACCAGCCGCCTCAACTC
TTCAACTGCCCGCAGGTTATAACTCGAGACTTGCCATCTACCTCAAATCAAGTGTCTGTT
TTCTGGACAGCACCAACTGCAACTGATGATTTTGACACACCAACTGTGACTCCTTCGATT
CAACCTGGCAGTTCATTTCAGGCTGGTTCAACCCCAGTTACATACACAGCAACAGACTCA
GCTGGCCTCTCAACTACCTGTTCCTTTTCTGTCATAGTTATAGATGTAACAGACCCAATG
TTGGTGGGATGTCCATCTGGGGCTACAGGAATGCTTCTCCCTGGACAAAGCCAAACTACA
GTAACTTGGAATCCGCCCACTTCGTCGGACAACTCTGGACAATCCACACAGACCTCTACT
TATAGCCCCCCTGCTTCCTTTCCRTTTGGAAACACTCAAGTCACGTATACTGTGACTGAT
GATGCAGGGAATTCTGCTATGTGTACTTTCACTGTCACAGTTACCTCTCAAAGCACAGAC
ACAACTCCACCAGAAATCGTTTGTCCTGGCAACCAGGAGGTATTAGCACCAAACGGCCAA
AGTGTTTTGGTGAATTGGAACCAACCAACACCTAATGAGCAGGCTACATTAGTAGCAAGC
AGGACTTCCAACACACCCTTTAATGTTGGAAGATATGCTGTAGTGTACACGGCGACCGAT
CCATCTGGCAATGTTGGACAGTGCTCCTTCTATGTCACTGTGACAGCTAATGATGGAAGA
GCACCTCCTGTCATTAATAATTGTCCGCAAGATGCCCAGACGATTGTTTACGAAACATAT
AATAGCGTTAACTGCAGCGCTCGATACACWGAGCCTTCTTCAATTCAGGCTGGAGTTGCA
GTCACAGTCTCTCCTGCTAACAGCTCACCACTGAATAACTATGCAATCGGCGATTATCTG
ATTGTGTACTCATTCACCAACCAGCAGGGATATCAGACAGACTGTGCTATAGACCTTTCT
GTTATACAGGGTGTTAACATTTGCCGATGTAACCCCTGTCCCGATCCGGCTTGCTACTTC
AATCCAAATGATGATCAGGAGTTCTACTGTCCCAATGCACAGRCACAAGGAAGAAGGAAA
AAGAGGAAAGCACACTGGGAGGAAACTGTTGAACACCAGCTTGAGTTCACCTGCGCATGT
GAACATGGAGGACGCTGTTTGGAGACACCTGAGGGAGATGTGACCTGCCAATGCCGACCG
GGATACTCAGGAATCCTCTGTCAACATGATGATATCCTGAAAGTTGATGTTCCACCTGCG
TTGCTTGGTGAAGATGCCTGCTCCTCATCCCCTTGTCTTCATAATGGTACCTGTATAGTC
CAGATCCAGGAACTTTACACCTGTTTCTGCCTATCAGACTGGACTGGGCAAAATTGCGAG
TCATACTTTGAGGTACACCACAACTTTGGTGGACATCAGGACTTGGAAAGAGTTGAAGAC
AGGTCTGGCTTTATGAACTGGCCTACCTTAGCAGCAATGGGCCTGCTTGTCCTAGTAATC
TTAATCCTCTCCATCACTATCTGTAGGATTATGCCCCGCATATCTGGTAGGACCAAGACC
CGCCCAGATGAAGTAGCATTTGTCAAC

>spurp
ATGGATGTTCGCTGCAGCTCCGTTAAACGGTCCCTTCCTTTACTTTTGCAATGCATTGGC
ACGAACTTAGATCAAGATCTATCGGCAAATGTTGTGTTAGGACGTTTACTTTTCGTCTTT
ATGTCAACAATGCAAGGTAAAAGTGTCGCAAACTCAGTTGCTGTTCTCTGGACACCACCC
ACTGCAACCGATGATTCTGGCACACCAGCTTTAACAAGTACTTTCCAACCTGGCAGTCAG
TTTTTTGTTGGTGTAACTCCTGTTACGTACACAGCAAGGGATGCAGCTGGGCTGGCAACT
AGCTGTTCCTTCCAGGTCACAGTTACACAAGGTACTACTGGCAACCAGCCGCCTCAACTC
TTCAACTGCCCGCAGGTTATAACTCGAGACTTGCCATCTACCTCAAATCAAGTGTCTGTT
TTCTGGACAGCACCAACTGCAACTGATGATTTTGACACACCAACTGTGACTCCTTCGATT
CAACCTGGCAGTTCATTTCAGGCTGGTTCAACCCCAGTTACATACACAGCAACAGACTCA
GCTGGCCTCTCAACTACCTGTTCCTTTTCTGTCATAGTTATAGATGTAACAGACCCAATG
TTGGTGGGATGTCCATCTGGGGCTACAGGAATGCTTCTCCCTGGACAAAGCCAAACTACA
GTAACTTGGAATCCGCCCACTTCGTCGGACAACTCTGGACAATCCACACAGACCTCTACT
TATAGCCCCCCTGCTTCCTTTCCGTTTGGAAACACTCAAGTCACGTATACTGTGACTGAT
GATGCAGGGAATTCTGCTATGTGTACTTTCACTGTCACAGTTACCTCTCAAAGCACAGAC
ACAACTCCACCAGAAATCGTTTGTCCTGGCAACCAGGAGGTATTAGCACCAAACGGCCAA
AGTGTTTTGGTGAATTGGAACCAACCAACACCTAATGAGCAGGCTACATTAGTAGCAAGC
AGGACTTCCAACACACCCTTTAATGTTGGAAGATATGCTGTAGTGTACACGGCGACCGAT
CCATCTGGCAATGTTGGACAGTGCTCCTTCTATGTCACTGTGACAGCTAATGATGGAAGA
GCACCTCCTGTCATTAATAATTGTCCGCAAGATGCCCAGACGATTGTTTACGAAACATAT
AATAGCGTTAACTGCAGCGCTCGATACACAGAGCCTTCTTCAATTCAGGCTGGAGTTGCA
GTCACAGTCTCTCCTGCTAACAGCTCACCACTGAATAACTATGCAATCGGCGATTATCTG
ATTGTGTACTCATTCACCAACCAGCAGGGATATCAGACAGACTGTGCTATAGACCTTTCT
GTTATACAGGGTGTTAACATTTGCCGATGTAACCCCTGTCCCGATCCGGCTTGCTACTTC
AATCCAAATGATGATCAGGAGTTCTACTGTCCCAATGCACAGACACAAGGAAGAAGGAAA
AAGAGGAAAGCACACTGGGAGGAAACTGTTGAACACCAGCTTGAGTTCACCTGCGCATGT
GAACATGGAGGACGCTGTTTGGAGACACCTGAGGGAGATGTGACCTGCCAATGCCGACCG
GGATACTCAGGAATCCTCTGTCAACATGATGATATCCTGAAAGTTGATGTTCCACCTGCG
TTGCTTGGTGAAGATGCCTGCTCCTCATCCCCTTGTCTTCATAATGGTACCTGTATAGTC
CAGATCCAGGAACTTTACACCTGTTTCTGCCTATCAGACTGGACTGGGCAAAATTGCGAG
TCATACTTTGAGGTACACCACAACTTTGGTGGACATCAGGACTTGGAAAGAGTTGAAGAC
AGGTCTGGCTTTATGAACTGGCCTACCTTAGCAGCAATGGGCCTGCTTGTCCTAGTAATC
TTAATCCTCTCCATCACTATCTGTAGGATTATGCCCCGCATATCTGGTAGGACCAAGACC
CGCCCAGATGAAGTAGCATTTGTCAAC

>pdep
nnnnnnnnnnnnnnnnnnnnnnnnnnnnnnnnnnnnnnnnnnnnnnnnnnnnnnnnnnnn
nnnnnnnnnnnnnnnnnnnnnnnnnnnnnnnnnnnnnnnnnnnnnnnnnnnnnnnnnnnn
nnnnnnnnnnnnnnnnnnnnnnnnnnnnNNNNNNNNNNNNNNNNNNNNNNNNNnnnnnnn
nnnnnnnnnnnnnnnnnnnnnnnnnnnnnnnnnnnnnnnnnnnnnnnNNNNNNNNNNNNN
NNNNNNNNNNNNNNNNNNNNNNNNNNNNNNNNNNNNNNNNNNNNNNNNNNNNNNNNNNNN
NNNNNNNNNnnnnnnnnnnnnnnnnnnnnnnGTACTGCTGGCAACCAGCCCCCTCAATTT
TTCAACTGCCCGCAGGATATAAGTCGACAATTGCCATCTACCTCGAGTCAAGTGTCTGTT
TTCTGGACAGCACCCACTGCAGCTGATGATTCTGGCAYACCAASCGTGACTGCTTCGATA
CAACCTGGCAGTTCATTTCAGRCTGGTTCAACCACTGTTACATACACGGCAACGGACTCA
ACTGGCCTCTCAACTACCTGTACCTTTGATGTCACAGTTATAGATGTAACAGACCCAATA
TTGGTGGGATGTCCATCTGGGGCTACAGGAATTCTTCTCCCTGGACAAAACCTAGCTACA
GTAACCTGGAATGTGCCCTCTGCATCGGACAACTCTGGACAATCCACGCTGACCTCCACT
TATAGCCCCCCTGCTTCCTTTCCATTTGGAAACACTCAAGTCACGTATACTGTGACTGAT
GATGCAGGGAATTCTGCTATGTGTACTTTCACTGTCACAGTCACCTCTCAAGTAACAGAC
ACAACTCCACCAGAAATTGTTTGTCCTCAAAGCCAGACAACAGTAGCACCAAATGGCCAA
AGTGTACTGGTGAATTGGAACCAACCAACACTTAATGAGGAAGCCACATTAGTAGCAAGC
AGGAATCCTAACACACAATTTAATGTTGGAAGATATGCTGTAGTGTACACTGCGACTGAT
CTATCTGGCAATGTCGGACAGTGCTCCTTCTATGTTACTGTCACAGCTAATGATGGAAGA
ACGCCTCCTATCATTAATAATTGTCCGCAAGATGGCCAGACGATTGTTTACGAAACATAT
AATAGCGTTAATTGCAGCGCTCGATACACAGTGCCTTCTTCAAGTCAGGCTGGAGTTGCA
GTCACGGTCTCTCCTGTTAACAGCTCACCACTGAATAACTATGCAATCGGCGATTATCTG
ATTGTGTACTCATTTACCAACCAGCAGGGATATCAGACAGACTGTGCTATAAACCTGTCC
GTTATACAGGGTGATAATATTTGCAGATGTAACCCCTGTCCTGATCCAGCTTGCTACTTC
AATCCAAATGATGACCAGGAGTTCTACTGTCCCAATGCAGTGGCACAAGGAAGAAGGAAA
AAGAGGAGAGCACACTGGGAGGAAATTGTCGAACACCAGCTTGAGTTCACCTGCGCATGT
GAAAATGGAGGGAGCTGTTTGGAGACACCTGAGGGAGATGTTACCTGCCAATGTCAACCG
GGATACTCAGGAATCCTCTGTCAGCATGATGATATCTTGAAAGCTGATGTTCTACATGCG
TTGCTTGGTGGAGATGCCTGCTCCTCATTCCCTTGTCTTCACAATGGTACCTGTATAGTG
GAGAACCAGGAACTGTACACCTGTTTCTGCCCATCAGACTGGACTGGACGAAACTGCGAG
TCATACTTTGAGGTACACCACAACTTTGGTGGACATCGGGACTTGGAAAGAGTTGAAGAC
AGGTCTGGYTTTATGAACTGGCCTACCTTAGCAGCAATGGGCCTGCTGGTCCTAGTAATC
TTAATCCTGTCCATCACTATCTGTAGGATTATGCCTCATGTATCTGGAAGGACCAAGACC
CGCCCAGATGAAGTCGCACTTGTCAAC
