# Supplementary material for: Genome-wide signals of positive selection in strongylocentrotid sea urchins
Source: BMC Genomics. 2017 Jul 21;18:555. doi: 10.1186/s12864-017-3944-7 (PMC5521101; doi:10.1186/s12864-017-3944-7)
Supplement: Supplementary file 3 — Consensus alignment files. A compressed (gzip) tape archive (TAR) file containing 6250 consensus alignment files in FASTA format. (TGZ 14116 kb) [file 12864_2017_3944_MOESM3_ESM.tgz › SPU_017488/consensAlign.ordered.fa]

>sdro
ATGGAAGACGGACATGTAAACGGCGNNNNNNTGGGCGAAGAGGAGATCGGGGAACTAAAG
CTAGACGAGGATGTCTTGAATACATCTGGTGGAGGATACGATGACGAGCTTATGATTCGA
GAGGATGGAGATTATCCATCGGATAAGCGAAGTGGAGGGGGTAACTCCGATATACTCACC
CCAGCCGGTAGCGTCTCCTCGGGTGAAGGGTTAGCGACGATGTCTTCCGCGGCAAGAGCT
AGCAGCATCCCTTATGAGCGCGAGATGTCGATTGATGACGAGATTACCATGGAAACAACA
GATCCAATCACAGAGGAGGATCMTCCAAGCATCGCGAGTGAGATTGAGTCTTTCCCCCGC
GACGCCCATGACGGAGAAGAAGAAGAAGAAGATAGTCAGAGACTGCAGCATCGATACCGA
GGTACTACAGGCACCGGGGTGAACACCTCGATGGATATGCGATCAGCAGCATCAGCATCA
AGGAGTTCTTATCGGCCTAGCAGTCCCACGGTCAAGGACATGATTAATTCATATCTTTAC
CGTGATCGAGACACTACTGATCCCTACGATCTCCTGGTCGACGTCCCCGATATCGAGGTG
GATACGGACAGCGACGAGTACGAATTCGACTATGAGCCGGTGTCCGATAGTGACAGAGGG
GTCAAAGACCTCCTCACCGCCCTCGAGGATCAAATTCGATGGAAATCGGATCGTAATGAT
AGAAAATCAAAAGGAACATTTGATGAGCCTAGAAACACCCTTATTAGTCGATATGATCCT
GAATATAAAGCACCGCTTGAGACCTATGAACCTCGTTCCGTACCTAGAAGTGTTCATACC
ACTAGCTCTAGTGCCTTATTGGATAGAAGCAAGCGACGTTCTAGTCTAGACGCCACCACT
CGCGAAATATCCAATCGTTACCTAGCACCACTCAACAAGAAATTAAGCACATCCTACGAT
AGTCTACCTCGSTATGTTCCCTCGAGTACAACTAGTTCGTCATCGTCCGGGTACTCGTCT
CTAGGTCGTTATGGGAGCGTTGATTCGCTGGCACCATCGAGATCGTATCGCTCTCGCAGC
GAAGAGCCTGCGTCGTCGTCRTATCTCTCTAAACCGTCGTATTCTAGCGGATTGGGATAC
CGATCGCACAGCTATAGTGATGTATCCCGAATCACGCCCTCGTATCGCGCGAGCTACGCG
GATACCTRTTCTTACGACAACGACGATGACAGCGAAAGTAAGAGCGAAAGCGACGATCCT
TATTTCTCTCCCCTGGCGCCTCACAGGGCTTATCGAGCAAACCGTGAGGGGAAGAGCGTT
AAAGGACCTTACGCGAGACACATGGGCAGATTTAGTTCGACCATCACATCGACGTCAACA
CCACCACGATCACCAGCGACGTCGAGAAAGAACGAGGTCCCCATCGATGAACGACTTCGT
CAGATCCGAGAGAACTATCGTAAAAATCACAAACTTGACTATCAGCGTAATCAGCCATAT
TCTTCTTCTTCCTATGCAGGCCTTGGGGTGGATAGCGAGGGAGGATCCGCACTTTCAATC
TGCGCGGCTGTTGTGGTAAAAGAATGCGAAATCGATAGGGTGTGGATTTATGAACAAGTC
GGCGGCTCTCGAGCTATTAATAAAATGCGTCTTCTCTGGGAGTCTAGCGAAGACGAGCGT
GTGGTATCCCGATCTAAGATCCAWCCGGTTCGAAGCAGCGACCGCGTGCAACTACCGTTC
TTCAGTCTGCCGCTACGCCGAAAGACCGTGTACGACGGCGAACCGGCGCGCATCAGCTGC
AACGTGCAAGGAACACCGAAGCCGAAGATTTCCTGGAGCAAGAACGGTGTGCCGATCTAC
GATGGGACGTTCTACAACATCACCTACCGATGGGGCGTGGCCATGGTTGAGATCCGTCAC
GCAAGCAAGAGCGACACCGGTACATTCAGGTGCACTGCCAAAAATGCGGAGGGTGAAGCG
ACCTCCGCCTGCGAGCTGGTCGTTGAACAAAGAGTACCACGTAGTGAAACGGAGGACTAC
ATCCGTCCGTCTTTCGCCAAGCCGCTGCGACGAATCCGTGCCAAGGAAGGCAGGAAGGTC
CGGCTTGAGATCCAAGTCATGGGATGGCCGGAACCAAAGGTCACCTGGTTGAAGGACAAC
GTCGATGTCGTGCACTCCGATCACATGTACGTCGAGAAGTTCCCTAACGGACTTCAATCC
CTGGTCATCTACCGTGTCGTACCAACAGAYGCAGGCCGCTACCAAGCGATCGCTTCGTCA
CCAGCTGGCAAAGCCACGTGCTCTGCCGATGTCGACGTGATTCCAGGGGAAGCGTTACCA
GATCGCGGTTTAGATGTTGGGCGTGGGCGTCATAAGACTCGCAAGGCACCACGATCACCT
CGCAGTTACCTCGATGTTGCCACCGAGAGTACCCGCCCTCATCACAAGCCTTCTAAGCAT
CTACGCGACCCATCAAGCCTTTCACCAACATACAACTACGAATCGAAGCGCACACAACGC
AAGGATTATTACACACCAAGAACCGACGTTCTTGCGCCGTCACGTAGCCGTTCCTTCAGT
CCGACGTCACCAACGGGATTATCGCCGTCATCGCGCTATTCTCCATCCCGCCCGTATACG
CCATCGACCTATCGCCCGTCTTCMCCAATGGGAACGTATAGGCCTTCTTCCCCGACGTAT
CGTTCACCGTCACCGGCTTACCGCCCCACATCACCGACATACAGGCCGTCATCACCATAC
CACAGCTACGCAACATCAAAACGTCTAAGTAGCCGACAAGGTGTAGAAGACTCGGGCGTA
GACTATTATCAGGCAAGGTCTGACAGACCTTCGCAATATGCTGAAATGAAGGAATCTCGT
AGAACGACGCGAGACTCTGGAGCCGGGTATTTGGATGTAACGCGCACATCGGCGACATTC
ACGCGATCTGGTGGCAGACCCCTGCCAAAGTTGACCTCTTACACCACGTGGTATGATAAC
ATGCGAGCCAACCGCGACCGACCATCGACGCCATCAACGACTGACCGCACACGATACACT
GAGCCACACCGCCCAACATACACTGAGCCGTACCGCCCAGTGGTGCGAGATCGACCCGTA
GCGGGGCCCACGAGGATACCGCGTCGCGTCTACCGCAGCGAASAGGAGGACTATTACTCA
GCACGCCAGGTGACAAGTCCCTACAAACTGGATGACAGGTACAGCCGAGAGTATGGCGGT
TACGAGGTAAGCGATGATGAGTTTACTATGCGAACATACGCACCCAGCGCTTCGGGAGTC
GCAGCCGACGWCGAGGAACCAGAGTATGCGGCACCAGAAGAACCAGAACAAGCCGGACCT
CCGTCCTTTGACAAGAAGTTCCAGGACATGTCTATCCGTGATGGAGAAAGGGTAGTCCTG
GAGGTAGTGATTACCGGCTCTCGTCCAATGGACGTCGGGTGGCTCCGCAATGGCCAGGAC
ATCGTTGACTGCAAGGAGTTCCGCTACGTGAGCCGTGGCAACATCTACCAGCTGGAGATT
GCAGAAATCTTCCCYGAGGACAGCGGCAAGTACACTTGCGAAGCCCTGAATGACCACGGA
GAATCCGAGTGCAGCGCCATGATTACCGTCAATGAAGAGCCAAGCGTAAGCATCAGTATC
TCACAGAGCATGGATGTTGATGTTAGTCTGAGTACAGACATGCCATGCACAGCCACCATG
GACGAGGATCACATCCCACCAGAGTTCTTTGAAGAACCTCAGTCACAGATGGTAGAAGAA
GGCACCACTGCAGTCTTCACGTGTGATGTAGATGGTGACCCAGTACCCTCTCTAATGTGG
TCAAAGGATGGTCATCCATTCACAGACGGTGGCCGTTTCTCCATCCGAAGTGACAAGTTC
ACGCACACTTTAGAGATCCAGAATGCGCGCTCAACCGACGCTGGTCCATACGCMTGCACG
GCCAGGAAYAGCGAAGGCGAGGTCGTGTGTGAGTTCACGCTCGATATCCTGCCAACCGGT
GCTGATGATAGGGGAATCACCGCCTCCGATGTCAGTAGTGCTGCAGCACGCGACTCTGCA
GAGTCTGCCAAGTCATCCTCCGCACCCTCCGCCGAACCATCGGCATCAACAGCACCTCAG
GGCTCCGCTGGCAAGGGACCTAAAGACGGCGAATCAACAACRGGAGTTTCTGGATCCGAC
ACAGATTCACAAGAAGGAGGTCCACCTAAGTTCTTGAGAGGTCTTCAAGAAGAGTATGCC
TGGGAGGAGGACGAGGTCGTACTTGAATGTCATGTCCAAGGCGTTCCCATGCCAACCGTC
AAGTGGTTTGTCCACAACAAGGAAATCGAGTCGGACAAGTTCGTGGTCATCACAACGGAC
AACGACGGYGTTAGCCGCCTCACCATCTCTGAAGCTTTCGCGGAGGACTCTGGCGTGTAC
CGCTGCGAGGCGACCAACTCTTCAGGAACGGYTTCAACGTCCGGAGAACTCATGGTTGCA
GGTAAAGTGGTCGTTCCCAAGGCACCTGGCGGTAAGCCAAAGGTGGAACAAGCCTCCAAG
ACCTCATTCAAGATCACATGGGCAGCACCAGCAGAGGATGGGGGAAGTCCCATTTTCAAC
TACAAGGTTGACGGCCGAAAAGGCAAAGAAACAGGTTGGACCGAAGTTGCAAACGTCACT
AAAACATCCTTTGAAGTTACGGGCATAGTCCCTGGTGTTGAGTACGTTTACCGTGTCTCG
GCCGAAAACGAAGCCGGCTGGTCCCCGTCAACTGCAATCTCAGATCGCGCAGTTATTGCA
GAGTCAGAGTCCCCGCCAAAAACGTCATCTAGCACCGACAAACCGCCAGTTGTAAAGGAC
AGTCCACCCAACAAAGATCAAGCAGGAAAAGGCCCCGGCCCCAAACCATCAACAGCCCCT
CCCCCTCCCCCTAAGCGAGGAGGTGGAGCTTTAGCTAACCGGATGGCCAAATTCTCAAAG

>spal
ATGGAAGACGGACATGTAAACGGCGAAGTCTTGGGGGAAGAGGAGATCGGGGAACTAAAG
CTAGACGAGGATGTCTTGAATACATCTGGTGGAGGATACGATGACGAGCTTATGATTCGA
GAGGATGGGGATTATCCATCGGATAAGCGAAGTGGAGGGGGTAACTCCGATATCCTCACC
CCAGCCGGTAGCGTCTCCTCGGGTGAAGGGTTAGCGACGATGTCTTCCGCGGCAAGAGCT
AGCAGCATCCCTTATGAGCGCGAGATGTCGATTGATGACGAGATTACCATGGAAACAACA
GATCCAATCACAGAGGAGGATCCTCCAAGCATCGCGAGTGAGATTGAGTCTTTCCCCCGC
GACGCCCATGACGGAGAAGAAGAAGAAGAAGATAGTCAGAGACTGCAGCATCGATACCGA
GGTACTACAGGCACCGGGGTGAACACCTCGATGGATATGCGATCAGCAGCATCAGCATCA
AGGAGTTCTTATCGGCCTAGCAGTCCCACGGTCAAGGACATGATTAATTCATATCTTTAC
CGTGATCGAGACACTACTGATCCCTACGATCTCCTGGTCGACGTCCCCGATATCGAGGTG
GAYACGGACAGCGAGGAGTATGAATTCGACTATGAGCCGGTGTCCGATAGTGACAGAGGG
GTCAAAGACCTCCTCACYGCCCTCGAGGATCAAATTCGATGGAAATCGGATCGTAATGAT
AGAAAATCAAAAGGAACATTYGATGAGCCTAGAAACACCCTTATTAGTCGATATGATCCT
GAGTATAAAGCACCGCTTGAGACCTATGAACCTCGTTCCGTACCTAGAAGTGTTACTWCC
ACTAGCTCTAGTGCCTTATTGGATAGAAGCAAGCGACGTTCTAGTCTAGACGCCACCACT
CGCGAAATATCCAATCGTTACCTAGCACCACTCAACAAGAAATTAAGCACATCCTACGAT
AGTCTACCTCGCTATGTTCCCTCGAGTACAACTAGTTCGTCATCGTCCGGGTACTCGTCT
CTAGGTCGTTATGGGAGCGTTGATTCGCTGGCACCATCGAGATCGTATCGCTCTCGCAGC
GAAGAGCCTGCGTCGTCGTCGTATCTCTCTAAACCGTCGTATTCTAGCGGATTGGGATAC
CGATCGCACAGCTATAGTGATGTATCCCGAATCACGCCCTCGTATCGCGCAAAATATGCG
GATACCTATTCTTACGACAACGACGATGACAGCGAAAGTAAGAGCGAAAGCGACGATCCT
TACTTCTCTCCCCTGGCGCCTCACAGGGCTTATCGAGCAAACCGTGAGGGGAAGAGCGTT
AAAGGACCTTACGCGAGACACATGGGCAGATTTAGTTCGACCATCACATCGACGTCAACA
CCACCACGATCACCAGCGACGTCGAGAAAGAACGAGGTCCCCATCGATGAACGACTTCGT
CAGATCCGAGAGAACTTTCGTAAAAATCACAAACTTGACTATCAGCGTAATCAGCCATAT
TCTTCTTCTTCCTATGCAGGCCTTGGGGTGGATAGCGAGGGAGGATCCGCACTTTCAATY
GGCGCGGCTGTTGTGGTAAAAGAATGCGAAATCGATAGGGTGTGGATTTATGAACAAGTC
GGCGGCTCTCGAGCTATTAATAAAATGCRTCTTCTCTGGGAGTCTAGTGAGGACGAGCGT
GTGGTATCCCGATCTAAGATCCAACCGGTTCGAAGCAGCGACCGCGTGCAACTACCGTTC
TTCAGTCTGCCGCTACGCCGAAAGACCGTGTACGACGGCGAACCGGCGCGCATCAGCTGC
AACGTGCAAGGAACACCGAAGCCGAAGATTTCCTGGAGCAAGAACGGMGTACCGATCTAC
GATGGGACGTTCTACAATATCACCTACCGATGGGGCGTGGCCATGGTYGAGATCCGTCAC
GCAAGCAAGAGTGACACCGGTACATTCAGGTGCACTGCCAAAAAYGCGGAGGGTGAAGCG
ACYTCCGCTTGCGAGCTGGTCGTTGARCARAGAGTACCACGTAGTGAAACGGAGGACTAC
ATCCGYCCGTCTTTCGCCAAGCCGCTGCGRAGAATCCGTGCCAAGGAAGGCAGGAAGGTC
CGGCTTGAGATCCAAGTCATGGGATGGCCGGAACCAAAGGTCACCTGGTTRAAGGACAAC
GTCGATGTCGTGCACTCYGATCACATGTACGTCGAGAAGTTCCCTAACGGACTYCAATCC
CTGGTCATCTACCGTGTCGTACCAACAGACGCAGGCCGCTACCAAGCGATCGCTTCGTCA
CCAGCTGGCAAAGCCAYGTGCTCTGCCGATGTTGACGTGATTCCAGGGGAAGCGTTACCA
GAYCGCGGTKYAGATGTTGGGCGTGGGCGTCATAAGACTCGCAAGGCACCACGATCACCT
CGCAGTTACCTCGATGTTGCCACCGAGAGTACCCGWCCTCATCAAAAGCGTTCTAAGCAC
CTMCGCGACCCATCAAGCCTTTCACCWACATACAACTACGAATCGAAGCGCACACAACGM
AAGGATTATTACACACCAAGAACCGACGTTCTTGCGCCGTCACGTAGCCGTTCMTTCAGT
CCGACGTCACCAACGGGAATATCGCCGTCATCGCGCTATTCTCCATCCCGCCCGTATACG
CCATCGACCTACCGCCCGTCWTCACCAATGGGAACGTATAGGCCTTCTTCCCCGACGTAT
CGTTCACCGTCACCGGCTTACCGCCCCACGTCACCGACATACAGACCGTCATCACCATAC
CACAGCTACGCAACRTCWAAACGTCTTAGTAGCCGACAAGGTGTAGAAGACTCGGGCGTA
GACTATTATCAGGCRAGGTCTGACAGACCTTCGCAATATGCTGAWATGAAGGAWTCTCGT
AGAACGACGCGAGACTCTGGACCCGGGTATTTGGATRTAACGCGCACATCGGCGACATTC
ACGCGATCTGGTGGCAGACCCCTGCCAAAGTTGACCTCTTACACCGCGTGGTATGATAAC
ATGCGAGCCAACCGCGATCGACCATCGACGCCAACAACGACTGACCGCACACGATACACT
GAGCCWCACCGCCCARCATACACTGAGCCGTACCGCCCAGTGGTGCGAGATCGACCCGTG
GCRGGGCCCACGAGGATACCGCGTCGCGTCTACCGCAGCGAAGAGGAGGACTATTACTCG
GCACGCCAGGTGACAAGTCCCTACAAACTGGATGACAGGTACAGCCGAGAGTATGGCGGT
TACGAGGTAAGCGATGATGAGTTTACTATGCGAACATACGCACCCAGCGCTTCGGGAGTC
GCAGCCGACGAYGAGGAACCAGAGTATGCRGCACCAGAAGAACCAGAACAAGCCGGACCT
CCGTCCTTTGACAAGAAGTTCCAGGACATGTCTATCCGTGAYGGAGAAAGGGTAGTCCTG
GAGGTAGTGATTACCGGCTCTCGTCCAATGGACGTCGGCTGGCTCCGCAATGGACAGGAC
ATCGTTGACTGCAAGGAGTTCCGCTACGTGAGCCGTGGCAACATCTACCAGCTGGAGATT
GCAGAAATCTTCCCCGAGGACAGCGGCAAGTACACTTGCGAAGCCCTGAATGACCACGGA
GAATCCGAGTGCAGCGCCATGATTACCGTCAATGAAGAGCCAAGCGTMAGCATCAGTATC
TCACAGAGCATGGATGTTGATGTTAGTCTGAGTACAGACATGCCATGCACAGCCACCATG
GACGAGGATCACATCCCACCAGAGTTCTTTGAAGAACCTCAGTCACAGATGGTAGAAGAA
GGCACCACTGCAGTCTTCACGTGTGATGTAGATGGTGACCCRGTACCCTCTCTGACGTGG
TCAAAGGATGGTCRTCCRTTCACAGACGGTGGTCGTTTCTCGATCCGAAGYGACAAGTTC
ACGCACACYTTAGAGATCCAGAATGCGCGCTCAACCGACGCTGGTCCATACGCCTGCACG
GCCAGGAACAGCGAAGGCGAGGTCGTSTGCGAGTTCACGCTCGATATCCTSCCMACCGGT
GCTGATGATAAGGGAATCACCGCCTCCGATGTCAGTAGTGCTGCAGCACGCGACTCYGAA
GAGTCTGCCAAGTCATCCTCTGCACCCTCCGCCGAACCWTCGGCATCAACAGCACCTCAG
GGCTCCGCTGGCAAGGGACCTAAAGACGGCGAATCAACAACAGGAGTTTCTGGATCCGAC
ACAGAYTCACAAGAAGGAGGTCCACCTAAGTTCTTAAGGGGTCTTCAAGAAGAGTATGCC
TGGGARGAGGACGAGGTCGTACTTGAATGTCATGTCCAAGGSGTTCCCATGCCAACCGTC
AAGTGGTTTGTCCACAACAAGGAAATCGAGTCGGACAAGTTYGTGGTCATCACAACGGAC
AACGACGGTGTTAGCCGCCTCACCATCTCTGAAGCTTTCGCGGAGGACTCGGGCGTGTAC
CGCTGCGAGGCGACCAACTCTTCAGGAACGGCTTCAACGTCCGGAGAACTCATGGTTGCA
GGTAAAGTGGTCGTTCCCAAGGCACCTGGCGGTAAGCCAAAGGTGGAACAAGCCTCCAAG
ACCTCCTTCAAGATCACATGGGCGGCACCACTAGAAGATGGGGGAAGTCCCATTTTCAAC
TACAAGGTTGACGGCCGAAAAGCCAAAGAAACAGGTTGGACCGAAGTYGCAAACGTCACT
AAAACATCCTTTGAAGTTACGGGCATAGTCCCTGGTGTTGAGTACGTTTACCGTGTCTCG
GCCGAAAACGAAGCCGGCTGGTCCCCGTCAACTGCAATCTCAGATCGCGCAGTTATTACA
GAGTCAGAGTCCCCGCCAAAAACGTCATCTAGCACCGACAAACCGCCARTTGTAAAGGAC
AGTCCACCCAACAAAGATCAAGCAGGAAAAGGCCCCGGCCCTAAACCATCAGCAGCCCCT
CCCCCTCCCCCWAAGCGAGGAGGKGGAGCTTTRGCTAACCGGATGGCCAAATTCTCAAAG

>sfra
ATGGAAGACGGACAAGTGAACGGCGAAGTCTTGGGCGAAGAGGAGATCGGGGAACTAAAG
CTAGACGAGGATGTCTTAAATACATCTGGTGGAGGATACGATGACGAGCTTGTGATTCGT
GAGGATGGGGATTATCCATCGAATAAGCGAAGTGGAGGGGGTAACTCCGATATCCTCACC
CCGGCCGGCAGCGTCTCCTCGGGTGAAGGGTTAGCGACGATGTCTTCCGCGGCAAGAGCT
GATAGCATCCCTTTTGAGCGCGAGATGTCGATTGATGACGAGATTACCATGGAAACAACA
GATCCAATCACAGAGGAGGATCCTCCGAGCATCGCGAGTGAGATTGAGTCATTTCCGCGC
GACGCCCATGAAGTAGAAGAAGAAGAGGAGAATAGTCAGAGACTGCAGCATCGATTCCGA
GGTACTACAGGCACCGGAGTGAACACCTCGATGGATATGCGATCAGCAGCATCAGCATCA
AGGAGTTCTTATCGGCCTAGCAGTCCCACGGTCAAGGACATGATTGATTCATATCTTTAC
CGTGATCGAGANANNACCGATCCCTACGATCTCCTGGTCGACGTCCCCGACATCGAGGTG
GATACGGACAGCGAGGATTATGAATTCGACTATGAGCCGGTTTCCGATAGCGACAGAGGG
GTCAAAGACCTCCTCACCGCCCTCGAGGATCAAATTCGATGGAAATCGGATCGTAATATG
AGAAAAGCAAAAGGAACATTTGATGAGCCTAGAAACACCCTTATTAGTCGATATAATCCT
GAGTATGAAGCACCGCTTGAAACCTATGAACCTCGTACCGTACCTAGAAGTGTTCCTACC
GCTAGCTCTAGTGCCTTNTTGGATAGAAGCAAGCGCCGTTCTAGTTTAGACGCCACCACT
CGCGAAATATCAAATCGTTACCTAGCACCACTCAACAAGAAATTAAGCTCATCCTACGAT
AGTCTACCTCGCTATGTTCCCTCGAGTACAACTAGTTCGTCATCGTCCGGGTACTCGTCT
CTAGGTCGTTATGGGAGCGTTGATTCGCTGTCGCCATCGAGATCGTATCGCTCTCGCAGC
GATGAGCCTGCGTCGTCGTCGTATCTCTCCAAACCGTCGTATTCTAGCGGATTGGGATAC
CGATCGTACAGCAGTAGCGATGTATCCCGAATCACGCCCTCGTATCGCGCGAGCTATGCG
GATACATATTCTTACGACAACGACGATGACAAYGAAAGTAACAGCGAAAGCGACGATCCC
TATTTCTCTCCCCTGGCGCCTCACAGGGCTTATCGAGCAAACCGTGAGGGAAAGAGCGTT
AAAGGACCTTACGCGAGACACATGGGTAGATTTAGTTCGACCATCACATCGACGTCAACA
CCACCACGATCACCAGCGACGTCGAGAAAGAACGATGTCCCCATCGATGAACGACTTCGT
CAGATCCGAGAGAACTTTCGTAAAAATCACAAACTTGACTATCAGCGTAATCAGCCATAT
TCTTCTTCTTCCTATGCAGGCCTTGGGGTGGATAGCGAGGGAGGATCCGCACTTTCAATC
GGTGCGGCTGTTGAGGTGAAAGAATGTGAAATCAATAGGGTGTGGATTTATGAACAAGTC
TNNNGCTCTCCAGCTATTAATAAAATGCGTCTTCTCTGGGAGTCTAGCGAGGATGAGCGT
GTGGTATCCCGAGCTAAGATCGGACCGGTCCGAAGCCGCAGCACCGTGCAACTACCGTTC
TTCAGTCTCCCGCTACGCCGAAAGACCGTGTACGACGGCGAACCGGCGCGCATCAGCTGC
AACGTGCAAGGAACACCTAAGCCGAAGATTTCCTGGAGCAAGAACGGTGTACCGATCTAC
GATGGGACGTTCTACAATATCACCTACCGATGGGGCGTGGCCATGGTGGAGATTCGACAC
GCAAGCAAGAGTGACACCGGTACATTCAGGTGCACTGCCAAAAATGCGGAGGGTGAAGCG
ACCTCCGCTTGTGAGCTGGTCGTTGAACAAAGAGTACCACGTAATGAAACGGAGGACTAC
ATCCGTCCGTCTTTCGCCAAGCCGCTGCGAAGAATCCGTGCGAAGGAAGGCAGAAAGGTC
AGGCTTGAGATCCAAGTCATGGGATGGCCGGAACCAAAGGTCACCTGGTTGAAGGACAAC
GTCGATATCGTGCACTCCGATCACATGTACGTCGAGAAGTTCCCTAACGGACTTCAATCC
CTGGTCATCTACCGTGTCGTACCAACAGACGCAGGCCGCTACCAAGCGATCGCTTCGTCA
CCAGCTGGCAAAGCCACGTGCTCTGCCGATGTCGACGTGATTCAAGGGGAAGCGTTACCA
GATCGCGGTGGAGATGTTGGGCGTGGGCGTCATAAGACTCGCCATGCACCACGATCACCT
CGCAGTTACCTCGATGTTGCCACCGAGAGTACCCGCCCTCATCAAAAGCGTTCTAAGCAC
ATACGCGACCCATCAAGCCTTTCACCAACATACACGTACGAATCGAAGCGCACACAACGC
AAGGATTATTACACACCAAGAACCGACGTTCTTGCACCGTCACGTACACGTTCCTACAGT
CCGACGTCACCAACAGGATTATCGCCGTCATCGCGCTATTCTCCATCCCGCCCGTATTCG
CCGTCGACCTACCGCCCGTCGTCACCAATGGGAACGTATAGGCCCTCTTCCCCGACGTAT
CGTTCACCGTCACCGGCTTACCGCCCCACATCACCGACATACAGACCGTCATCACCATAC
CACAGCTACGCAACATCAAAACGTCTTACTAGCCGACGAGGGGTAGAAGACTCAGGCGTA
GACTATTATCAGGCAAGGTCTGACAGACCTTCGCAATATGCTGAAATGAAGGATTCTCGA
AGAACGACGCGAGACTCTGGACCCGGTTATTTGGATGTAACGCGCACATCGGCGACATTC
ACACGATCTGGTGKCAGACCCCTGCCAAAGTTGACCTCTTACACCACGTGGTATGATAAC
ATGCGAGCCAATCGCGATCGACCATCTACGCCAACAACGTCTGACCGCACACGATACACT
GAGCCGCACCGCCAAGGATACACTGAGCCGTACCGCCCAGTGGTGCGAGATCGACCCGTG
TCRGGGCCCACGAGGATACCGCGTCGCGTCTACCGCAGCGAAGAGGAGGACTATTACTCC
GCACGCCAGGNGANAAGTCCTTACAAATTGGATGACAAGTACAGCCGAGAGTATGGCGGT
TATGAGGTAGACGATGATGAGTTTACTATGCGAACATACGCACCCAGCGCTACGGGAGTC
AGAGCCGACGACGAGGAACCAGAGTATGCAGCACCAGAAGAACCAGAACAGGCCGGACCT
CCGACTTTTGACAAGAAGTTCCAGGACATGTCTATMCGTGATGGAGAAAGAGTAGTCCTG
GAGGTAGAGATAACCGGCTCTCGTCCAATGGACATCGGCTGGCTCCGCAATGGACAGGAT
ATCGTTGACTGCAAGGAGTTCCGCTACGTGAGTCGTGGCAACATCTACCAGCTGGAGATT
GCTGAAATCTTCCCCGAGGACAGCGGCAAGTACACTTGCGAAGCCCTGAATGACATCGGA
GAAGCCGAGTGCAGTGCCATGCTTACCGTCAATGAAGAGCCAAGCGTGAGCATCAGTATC
TCACAGAGCATGGATGTTGATGTTAGTCTGAGTACAGACATGCCATGCACAGCCACCATT
GACGAGGATCACATCCCACCAGAGTTCTTCGAAGAACCTGAGTCACAGATGGTAGAAGAA
GGCTCCACTGCAGTATTCACGTGTGATGTAGATGGTGACCCAGTACCCTCTCTGACATGG
TCGAAGGATGGTCGCCCGTTCACAGATGGTGGTCGTTTCTCGATCCGAAGTGACAAGTTC
ACGCACACCTTAGAGATCCAGAATGCGCGCTCAACCGACGCTGGTCCATACGCCTGCACA
GCCAGGAACAGCGAAGGCGAGGTCGTGTGTGAGTTCACGCTYGATATCCTGCCCACCGGT
GCTGATGATAAGGGAATCACCGCCTCCGATGTCAGTAGTGCTGCAGCACGCGACTCTGCC
GAGTCTGCCAAGTCATCCTCTGCACCCTCCACCGAACCTTCGGCATCAACAGCACCTCAG
GGCTCCGCTGGCAAGGGACCTAAAGACGGCGAATCAACAACAGGAGTTTCTGGATCCGAC
ACAGATTCACAAGAAGGAAGTCCACCTAAGTTCATTAGGGGTCTTCAAGAAGAGGTCGCC
TGGGAGGAGGACGAGGTCGTCCTTGAATGTCATGTCCAAGGCGTTCCCATGCCAACCGTC
AAGTGGTTCGTCCACAACAAGGAAATCGAGTCGGACAAGTTCGTGGTCATCACAATGGAC
AACGACGGTGTTAGCCGCCTCACCATCTCTGAGGCTTTCCCGGAGGACTCGGGCGTGTAY
CGCTGTGAGGCGACCAACTCTTCAGGAACGGCCACAACGTCTGGAGAACTCATGGTTGCA
GGTAAAGTGGTCGTTCCCAAGGTACCTGGCGGTAAGCCTAAGGTGGAAGAAGCCTCCAAG
TCCTCCTTCAAGATCACATGGGTAGCACCAACAGAGGATGGGGGAAGTCCCATTTTCAAC
TACAAGGTTGACGGCCGAAAAGGCCGCGAAACAGGTTGGACCGAAGTCGCAAACGTCACT
GAAACGTCCTTTGAAGCCAAGGGCATAGTCCCTGGTGTTCAGTACGTTTACCGTGTCTCG
GCCGAAAACGAAGCCGGCTGGTCCCCAACAACTCCAATCTCAGATCCCGCAGTTATTACA
GAGTCAGAGTCCCCGCCAGAAACGTCATCTAGCACCAACAAACCGCCAGTTGTAAAGGAC
AAACCACCCAACAAAGATCAAGCAGGAAAAGGCCCCRCCCCTAAACCATCAGCAGCCCCT
CCCCCTCCCCCTAAGCGAGGAGGTGGGTCATTAGCTAACCGGATGGCCAAATTCTCCAAG

>afraSS
ATGGAAGACGGACATGTAAACGGCGAAGTCTTGGGCGAAGAGGAGATCGGGGAACTAAAG
CTAGACGAGGATGTCTTAAATACATCTGGTGGAGGATACGATGACGAGCTTATGATTCGA
GAGGATGGAGATTATCCATCGGATAAGCGAARTGGAGGGGGTAACTCCGATATCCTCACC
CCAGCCGGTAGCGTCTCCTCGGGTGAAGGGTTAGCGACGATGTCTTCCGCGGCAAGAGCT
AGCAGCATCCCTTATGAGCGCGAGATGTCGATTGATGACGAGATTACCATGGAAACAACA
GATCCAATCACAGAGGAGGATCCTCCAAGCATCGCGAGTGAGATTGAGTCTTTCCCCCGC
GACGCCCATGACGGAGAAGAAGAAGAAGAAGATAGTCAGAGACTGCAGCATCGATACCGA
GGTACTACAGGCACCGGGGTGAACACCTCGATGGATATGCGATCAGCAGCATCAGCATCA
AGGAGTTCTTATCGGCCTAGCAGTCCCACGGTCAAGGACATGATTAATTCATATCTTTAC
CGTGATCGAGACACTACTGATCCCTACGATCTCCTGGTCGACGTCCCCGATATCGAGGTG
GATACGGACAGYGAGGAGTATGAATTCGACTATGAGCCGGTGTCCGATAGTGACAGAGGG
GTCAAAGACCTCCTCACTGCCCTCGAGGATCAAATTCGATGGAAATCGGATCGTAATGAT
AGAAAATCAAAAGGAACATTCGATGAGCCTAGAAACACCCTTATTAGTCGATATGATCCT
GAGTATAAAGCACCGCTTGAGACCTATGAACCTCGTTCCGTACCTAGAAGTGTTACTACC
ACTAGCTCTAGTGCCTTATTGGATAGAAGCAAGCGACGTTCTAGTCTAGACGCCACCACT
CGCGAAATATCCAATCGTTACCTAGCACCACTYAACAAGAAATTAAGCACATCCTACGAT
AGTCTACCTCGCTATGTTCCCTCGAGTACAACTAGTTCGTCATCGTCCGGGTACTCGTCT
CTAGGTCGTTATGGGAGCGTTGATTCGCTGGCACCATCGAGATCGTATCGCTCTCGCAGC
GAAGAGCCTGCGTCGTCGTCGTATCTCTCTAAACCGTCGTATTCTAGCGGATTGGGATAC
CGATCGCACAGCTATAGTGATGTATCCCGAATCACGCCCTCGTATCGCGCGAGCTACGCG
GATACCTATTCTTACGACAACGACGATGACAGCGAAAGTAAGAGCGAAAGCGACGATCCT
TACTTCTCTCCCCTGGCGCCTCACAGGGCTTATCGAGCAAACCGTGAGGGGAAAAGCGTT
AAAGGACCTTACGCGAGACACATGGGCAGATTTAGTTCGACCATCACATCGACGTCAACA
CCACCACGATCACCAGCGACGTCGAGAAAGAACGAGGTCCCCATCGATGAACGACTTCGT
CAGATCCGAGAGAACTWTCGTAAAAATCACAAACTTGACTATCAGCGTAATCAGCCATAT
TCTTCTTCTTCCTATGCAGGCCTTGGGGTGGATAGCGAGGGAGGATCCGCACTTTCAATT
MGCRCGGCTGTTGTGGTAAAAGAATGCGAAATCGATAGGGTGTGGATTTATGAACAAGTC
GGCGGCTCTCGAGCTATTAATAAAATGCGTCTTCTCTGGGAGTCTAGCGAGGACGAGCGT
GTGGTATCCCGATCTAAGATCCAACCGGTTCGAAGCAGCGACCGCGTGCAACTACCGTTC
TTCAGTCTACCGCTACGCCGGAAGACCGTGTACGACGGCGAACCGGCGCGCATCAGCTGC
AACGTGCAAGGAACACCGAAGCCGAAGATTTCCTGGAGCAAGAACGGTGTACCGATCTAC
GATGGGACGTTCTACAATATCACCTACCGATGGGGCGTGGCTATGGTGGAGATCCGTCAC
GCGAGCAAGAGCGACACCGGTACATTCAGGTGCACTGCCAAAAATGCGGAGGGTGAAGCG
ACATCCGCTTGCGAGCTGGTCGTCGAACAAAGAGTACCACGTAGTGAAACGGAGGACTAC
ATCCGTCCGTCTTTCGCCAAGCCGCTGCGAAGAATCCGTGCCAAGGAAGGCAGGAAGGTC
CGGCTTGAGATCCAAGTCATGGGATGGCCAGAACCAAAGGTCACCTGGTTGAAGGACAAC
GTCGATGTCGTGCACTCCGATCACATGTACGTCGAGAAGTTCCCTAACGGACTTCAATCC
CTGGTCATCTACCGTGTCGTACCAACAGACGCAGGCCGCTACCAAGCGATCGCTTCGTCA
CCAGCTGGCAAAGCCACGTGCTCTGCCGATGTCGACGTGATTCCAGGGGAAGCGTTACCA
GATCGCGGTGGAGATGTTGGGCGTGGGCGTCATAAGACTCGCAAGGCACCACGATCACCT
CGCAGTTACCTCGATGTTGCCACCGAGAGTACCCGTCCTCATCAGAAGCGTTCTAAGCAC
CTACGCGACCCATCAAGCCTTTCACCAACATACAACTACGAATCGAAGCGCACACAACGC
AAGGATTATTACACACCAAGAACCGACGTTCTTGCGCCGTCACGTAGCCGTTCCTTCAGT
CCGACGTCACCAACGGGAATATCGCCGTCATCGCGTTATTCTCCATCCCGCCCGTATACG
CCCTCGACCTACCGCCCATCGTCACCAATGGGAACGTATAGGCCCTCTTCCCCGACGTAT
CGTTCACCGTCACCGGCTTACCGCCCCACATCACCGACATACAGACCGTCATCACCATAC
CACAGCTACGCAACATCAAAACGTCTAAGTAGCCGACAAGGTGTAGAAGACTCGGGCGTA
GACTATTATCAGGCAAGGTCTGACAGACCTTCGCAATATGCTGACATGAAGGAATCTCGT
AGAACGACGCGAGACTCTGGACCCGGGTATTTGGATGTAACGCGCACATCGGCGACATTC
ACGCGATCTGGTGGCAGACCCCTGCCAAAGTTGACCTCTTACACCGCGTGGTATGATAAC
ATGCGAGCCAACCGCGATCGACCATCGACGCCAACAACGACTGACCGCACACGATACACT
GAGCCACACCGCCCAGCATACACTGAGCCGTACCGCCCAGTGGTGCGAGATCGACCCGTG
GCGGGGCCCACGAGGATACCGCGTCGCGTCTACCGCAGCGAAGAGGAGGACTATTACTCA
GCACGCCAGGTGACAAGTCCCTACAAACTGGATGACAGGTACAGCCGAGAGTATGGCGGT
TACGAGGTAAGCGATGATGAGTTTACTATGCGAACATACGCACCCAGCGCTTCGGGAGTC
GCAGCCGACGWCGAKGAACCAGAGTATGCGGCACCAGAAGAACCAGAACAGGCCGGACCT
CCGTCCTTTGACAAGAAGTTCCAGGACATGTCTATCCGTGATGGAGAAAGGGTAGTCCTG
GAGGTAGTGATTACCGGCTCTCGTCCAATGGACGTCGGCTGGCTCCGCAATGGACAGGAC
ATCGTTGACTGCAAGGAGTTCCGCTACGTGAGCCGTGGCAACATCTACCAGCTGGAGATT
GCAGAAATCTTCCCCGAGGACAGCGGCAAGTACACYTGCGAAGCCCTGAATGACCACGGA
GAATCCGAGTGCAGCGCCATGATTACCGTCAATGAAGAGCCAAGCGTAAGCATCAGTATC
TCACAGAGCATGGATGTTGATGTTAGTCTGAGTACAGACATGCCATGCACAGCCACCATG
GACGAGGATCACATCCCACCAGAGTTCTTTGAAGAACCTCAGTCGCAGATGGTAGAAGAA
GGCACCACTGCAGTCTTCACGTGTGATGTAGATGGTGACCCGGTACCCTCTCTGATGTGG
TCAAAGGATGGTCATCCATTCACAGACGGTGGCCGTTTCTCCATCCGAAGTGACAAGTTC
ACGCACACTTTAGAGATCCAGAATGCGCGCTCAACCGACGCTGGTCCATACGCCTGCACG
GCCAGGAACAGCGAAGGCGAGGTCGTGTGTGAGTTCACGCTCGATATCCTGCCAACCGGT
GCTGATGATAGGGGAATCACCGCCTCCGATGTCAGTAGTGCTGCAGCACGCGACTCTGCA
GAGTCTGCCAAGTCATCCTCCGCACCCTCCGCCGAACCATCGGCATCAACAGCACCTCAG
GGCTCCGCTGGCAAGGGACCTAAAGACGGCGAATCAACAACAGGAGTTTCTGGATCCGAC
ACAGATTCACAAGAAGGAGGTCCACCTAAGTTCTTGAGAGGTCTTCAAGAAGAGTATGCC
TGGGAGGAGGACGAGGTCGTACTTGAATGTCATGTCCAAGGCGTTCCCATGCCAACCGTC
AAGTGGTTTGTCCACAACAAGGAAATCGAGTCGGACAAGTTCGTGGTCATCACAACGGAC
AACGACGGTGTTAGCCGCCTCACCATCTCTGAAGCTTTCGCGGAGGACTCTGGCGTGTAC
CGCTGCGAGGCGACCAACTCTTCAGGAACGGCTTCAACGTCCGGAGAACTCATGGTTGCA
GGTAAAGTGGTCGTTCCCAAGGCACCAGGCGGTAAGCCAAAGGTGGAACAAGCCTCCAAG
ACCTCATTCAAGATCACATGGGCAGCACCAGCAGAGGATGGGGGAAGTCCCATTTTCAAC
TACAAGGTTGACGGCCGAAAAGGCAAAGAAACAGGTTGGACCGAAGTTGCAAACGTCACT
AAAACATCCTTTGAAGTTACGGGCATAGTCCCTGGTGTTGAGTACGTTTACCGTGTCTCG
GCCGAAAACGAAGCCGGCTGGTCCCCGTCAACTGCAATCTCAGATCGCGCAGTTATTACA
GAGTCAGAGTCCCCGCCAAAAACGTCATCTAGCACCGACAAACCGCCAGTTGTAAAGGAC
AGTCCACCCAACAAAGATCAAGCAGGAAAAGGCCCCGGCCCCAAACCATCAGCAGCCCCT
CCCCCTCCCCCTAAGCGAGGRGGTGGAGCTTTAGCTAACCGGATGGCCAAATTCTCAAAG

>hpul
ATGGAAGACGGACATGTAAACGGCGAAGTCTTGGGCGAAGAGGAGATCGGWGAACTAAAG
CTAGACGAGGATGTCTTAAATACATCTGKTGGAGGATACGATGAYGAGCTTATGATTCGA
GAGGATGGAGATTATCCATCGGATAAGCGAAGTGGAGGGGGTAACTCCGATATCCTCACC
CCAGCCGGTAGCGTCTCCTCGGGTGAAGGGTTAGCGACGATGTCTTCCGCGGCAAGAGCT
AGCAGCATCCCTTTTGAGCGCGAGATGTCGATTGATGACGAGATTACCATGGAAACAACM
GATCCAATCACAGAGGAGGATCCTCCAAGCATCGCGAGTGAGATTGAGTCTTTCCCGCGC
GACGCCCATGACGGAGAAGAAGAAGAAGAAGATAGTCAGAGACTGCAGCATCGATACCGA
GGTACTACAGGCACCGGGGTGAACACCTCGATGGATATGCGATCAGCAGCATCAGCATCA
AGGAGTTCTTATCGGCCTAGCAGTCCCACGGTCAAGGACATGATTAATTCATATCTTTAC
CGTGATCGAGACACNNCCGACCCCTACGATCTCCTGCTCGAYGTCCCCGACATYGAGGTC
GATACGGACAGCGAGGAGTATGAATTCGATTACGAGCCGGTGTCCGATAGTGACAGAGGG
GTCAAGGACCTCCTCACTGCCCTCGAGGATCAAATTCGATGGAAATCGGATCGTAATGAT
AGAAAAGCAAAAGGAACATTTGATGAGCCTAGAAACACCCTTATTAGTCGGTATGATCCT
CAGTATAAAGCACCGCTCGAGACCTATGAACCTCGTTCCGTACCTAGAAGTTTTCCTACC
ACTAGCTCTGGTGCCTTANNNGATAGAAGCAAGCGACGTTCTAGTCTAGACGCCACCACT
CGCGAAATATCAAATCGTTACCTAGCACCACTCAACAAGAAATTAAGCACATCCTACGAT
AGTCTACCTCGCTATGYTCCCTCGAGTACTACCAGTTCCTCATCGTCCGGTTACTCGTCT
CTAGGTCGTTATGGGAGCGTTGATTCGCTGGCGCCATCGAGATCGTATCGCTCTCGCAGC
GAAGAGCCTGCGTCGTCGTCGTATCTCTCTAAACCGTCGTATTCTAGCGGATTGGGATAC
CGATCGCACAGCAGTAGTGATGTATCCCGAATCACGCCCTCGTATCGCGCGAGCTACGCG
GATACCTATTCTTACGACAACGACGATGACAGCGAAAGTAGGAGCGAAAGCGACGATCCT
TATTTCTCTCCCCTGGCWCCTCACAGGGCTTATCAAGCTCACCGTGAGGGAAAGAGCGTT
AAAGGACCTTACGCGAGACACATGGGCAGATTTAGTTCGACCATCACATCGACGTCAACA
CCACCACGATCACCAGCGACGTCGAGAAAGAACGAAGTCCCCATCGATGAACGGCTTCGT
CAGATCCGAGAGAACTATCGTAAAAATCACAAACTTGACTATCAGCGTAATCAGCCATAT
TCTTCTTCTTCCTATGCAGGCCTTGGGGTGGATAGCGAGGGAGGATCCGCACTTTCAATT
CGCGCGGCTGTTGAGGTAAAAGAATGTGAAATCGATAGGGTGTGGATTTATGAACAAGTC
GGTGGCTCTCGAGCTATTAATAAAATGCGTCTTCTCTGGGAGTCTAGCGAGGACGAGCGT
ATTGTATCCCGAGCTAGGATCGAACCGGTCCGAAGCAGCAACCGTTTGCAACTACCTTTC
TTCAGTCTCCCGCTACGCCGAAAGACCGTGTACGACGGCGAACCGGCGCGTATCAGCTGC
AACGTGCAAGGAACACCGAAGCCGAAGATTTCGTGGAGCAAGAACGGCGTACCGATCTAC
GATGGGACGTTCTACAATATCACCTACCGATGGGGCGTGGCCATGGTGGAGATCCGTAAC
GCAAGCAAGGGTGACACCGGTACATTCAGGTGCACTGCCACAAATGCGGAGGGTGAAGCG
ACCTCCGCGTGCGAGCTGGTCGTTGAACAGAGAGTACCACGTAGTGAAACGGAGGACTAC
ATCCGTCCGTCTTTCGCCAAGCCGCTGCGCAGAATCCGTGCCAAGGAGGGTAGGAAGGTC
CGGCTTGAGATCCAAGTCATGGGATGGCCGGAACCAAAGATCACCTGGTTGAAGGACAAC
GTCGAGGTCGTGCACTCCGATCACATGTACGTCGAGAAGTTCCCTAACGGACTTCAATCC
CTGGTCATCTACCGTGTCGTACCAACAGACGCGGGTCGCTACCAAGCGATCGCTTCGTCA
CCAGCTGGCAAAGCCACATGCTCTGCCGATGTCGACGTGATTCCAGGGGAAGCGTTACCA
GATCGCGGTGGAGATGTTGGGCGTGGGCGTCATAAGACTCGCAAGGCACCACGATCACCT
CGCAGTTACCTCGATGTTGCCACCGAGAGTACCCGCCCTCATCAAAAGCGTTCAAAGCAC
CGACGCGACCCATCAAGCCTTTCACCAACATACACATACGAATCAAAGCGCACACAACGC
AAGGATTATTACACACCAAGAACCGACGTTCTTGCGCCGTCACGCAGCCGTTCCTTCAGT
CCGACGTCACCAACGGGACTATCGCCTTCATCGCGCTATTCTCCATCCCGCCCGTATACG
CCATCAACCTACCGCCCGTCGTCACCRATGGGAACGTATAGGCCTTCTTCCCCGACGTAT
CGTTCACCGTCACCGGCTTACCGCCCCACATCGCCGACATACAGGCCGTCATCACCATAC
CACAGCTACGCAACATCAAAACGTCTTAGCAGCCGACAAGGTGTAGAAGACTCGGGTGTA
GACTTTTATCAGGCAAGGTCTGACAGRCCTTCGCAATATGCTGAAATGAAGGAATCTCGG
AGAACGACGCGAGACTCTGGACCCGGGTATTTAGATGTAACGCGTACATCGGCGACATTC
ACGCGATCTGGTGGCAGACCCCTGCCAAAGTTGACCTCTTACACCRCGTGGTATGATAAC
ATGCGGGCCAACCGCGATCGACCATCGACGCCAACAACGACTGAYCGCACACGATACACT
GAGCCACACCGCCCAGCATACACTGAGCCGTACCGCCCAGTGGTGCGAGATCGACCCGTA
GCGGGGCCCACGAGGATACCGCGTCGYGTCTACCGCAGCGAAGAGGAGGACTATTACTCA
GCACGCCAGGAGCCAAGTTCCTACAAACTGGATGACAGGTACAGCCGAGAGTATGGCGGT
TACGAGGTAAGCGATGATGAGTTTACTATGCGAACATACGCACCCAGCGCTTCGGGAGTC
GCAGTCGACGAYGAGGAACCAGAGTATGCGGCACCWGAAGAACCAGAACAGGCCGGACCT
CCGTCCTTTGAAAAGAAGTTCCAGGACATGTCTATCCGTGATGGAGAAAGGGTAGTCCTG
GAGGTAGTGATYACCGGCTCTCGTCCAATGGACGTCGGCTGGCTCCGCAAYGGACAGGAC
ATCGTTGACTGCAAGGAGTTCCGCTACGTKAGCCGTGGTAACATCTACCAGCTGGAGATT
GCTGAAATCTTCCCCGAGGACAGCGGCAAGTACACTTGCGAAGCCCTGAATGACCATGGA
GAAGCCGAGTGCAGCGCCATGCTTACCGTCAATGAAGAGCCAAGCGTGAGCATCAGTATC
TCACAGAGCATGGATGTTGATGTTAGTCTGAGTACAGACATGCCATGCACAGCCACCATG
GACGAGGATCACATCCCACCAGAATTCTTTGAAGAACCTCAGTCACAGATGGTAGAAGAA
GGCAGCACTGCAGTCTTCACGTGTGATGTAGATGGTGACCCAGTGCCCTCTCTGACRTGG
TCAAAGGATGGTCGTCCATTTACAGACGGTGGTCGTATCTCGATCCGAAGTGACAAGTTC
ACGCACACCTTAGAGATCCAGAATGCACGCTCAGCCGACGCTGGTGTTTACGCCTGCACG
GCCAGRAACAGCGAAGGCGAGGTCGTTTGTGAGTTCACGCTCGATATCCTGCCAACCGGT
GCTGATGATAAGGGAATCACCGCCTCCGATGTCAGTAGTGCTGCAGCACGCGACTCTGCC
GAGTCTGCCAAGTCATCCTCTGCACCCTCCGCCGAACCATCGGCATCAACAGCACCCCAG
GGCTCCGCTGGCAAGGGACCTAAAGACGGCGAATCAACAACAGGAGTTTCTGGATCCGAC
ACAGATTCACAAGAAGGATGTCCACCTAAGTTCTTGAGGGGTCTTCAAGAAGAGGTTGCC
TGGGAGGAGGACGAGGTCGTACTTGAATGTCATGTCCAAGGCGTTCCCATGCCAACAGTC
AAGTGGTTTGTCCACAACAAGGAAATCGAGTCTGACAAGTTCGTGGTCATCACAACRGAC
AACGACGGTGTTAGCCGCCTCACCATCTCTGAAGCTTTCCCKGAGGACTCGGGCGTGTAC
CGCTGCGAGGCGACCAACKCTTCAGGAACGGCTTCAACATCCGGAGAACTCATGGTTGCA
GGTAAAGTGGTCGTTCCCAAGGCACCTGGCGGTAAGCCAAAGGTGGAACAAGCCTCCAAG
ACCTCCTTCAAGATCACATGGGCAGCACCAGCAGAGGACGGGGGAAGTCCCATTTTCAAC
TACAAGGTTGACGGCCGAAAAGCCAAAGAAACAGGTTGGACCGAAGTCGCAAACGTCACT
AAAACGTCTTTTGAAGTTACGGGCATAGTCCCTGGCGTTGAGTACGTTTACCGCGTCTCG
GCCGAAAACGAAGCCGGCTGGTCCCCGTCAACTGCAATCTCAGATCCCGCAGTTATTACA
GAGTCAGAGTCCMCGCCAAAAACGTCATCTAGCACCGACAAACCGCCAGTTCTAAAGGAC
AGTCCACCCAACAAAGATCAAGCAGGAAAAGGCCCCGGCCCTAAACCATCATCAGCCCCT
CCCCCTCCCCCTAAGCGAGGAGGTGGAGCTTTAGCTAACCGGATGGCCAAATTCTCAAAG

>snud
ATGGAAGACGGACAAGTGAACGGCGAAGTCTTGGGCGAAGAGGAGATCGGGGAACTAAAG
CTAGACGAGGATGTCTTAAATACATCTGGTGGAGGATACGATGACGAGCTTGTGATTCGT
GAGGATGAGGATTATCCATCGAATAAGCGAAGTGGAGGGGGTAACTCCGATATCCTCACC
CCGGCAGGCAGCGTCTCCTCGGGTGAAGGGTTAGCGACGATGTCTTCCGCGGCAAGAGCT
GATAGCATCCCTTTTGAGCGCGAGATGTCGATTGATGACGAGATTACCATGGAAACAACA
GATCCAATCACAGAGGAGGATCCTCCGAGCATCGCAAGTGAGATTGAGTCATTTCCGCGC
GACGCCCATGAAGTAGAAGAAGAAGAGGAGAATAGTCAGAGACTGCAGCATCGATTCCGA
GGTACTACAGGCACCGGAGTGAACACCTCGATGGATATGCGATCAGCAGGATCAGCATCA
AGGAGTTCTTATCGGCCTAGCAGTCCCACGGTCAAGGACATGATTGATTCATATCTTTAC
CGTGATCGAGANANNACCGATCCCTACGATCTCCTGGTCGACGTCCCCGACATCGAGGTG
GATACGGACAGCGAGGAGTATGAATTCGACTATGAGCCGGTTTCCGATAGCGACAGAGGG
GTCAAAGACCTCCTTACCGCCCTCGAGGATCAAATTCGATGGAAATCGGATCGTAATATC
AGAAAAGCAAAAGGAACATTTGATGAGCCTAGAAACACCCTTATTAGTCGATATAATCCT
GAGTATACAGCACCGCTTGAAACCTATGAACCTCGTACCGTACCTAGAAGTGTTCCTCCC
GCTAGCTCTATTGCCGNNNTGGAGAGAAGCAAGCGCCGTTCTAGTTTAGACGCCACCACT
CGCGAAATATCAAATCGTTACCTAGCACCACTCAACAAGAAATTAAGCTCATCCTACGAA
AGTCTACCTCGCTATGTTCCCTCGAGTACAACTAGTTCTTCATCGTCTGGGTACTCGTCT
CTAGGTCGTTATGGGAGCGTTGATTCGCTGTCGCCATCGAGATCGTATCGCTCTCGCAGC
GAAGAGCCTGCGTCGTCGTCGTATCTCTCCAAACCGTCGTATTCTAGCGGATTGGGATAC
CGATCGTACAGCAGTAGCGATGTATCCCGAATCACGCCCTCGTATCGCGCTAGCTATGCG
GATACATATTCTTACGACAACGACGATGACAACGAAAGTCAGAGCGAAAGCGACGATCCT
TATTTCTCTCCCCTGGCGCCTCACAGGGCTTATCGAGCAAACCGTGAGGGGAAGAGCGTT
AAAGGACCTTACGCGAGACACATGGGCAGATTTAGTTCGACCATCACATCGACCTCAACA
CCACCACGATCACCAGCGACGTCGAGAAAGAACGAAGTCCCCATCGATGAACGACTTCGT
CAGATCCGAGAGAACTTTCGTAAAAATCACAAACTTGACTATCAGCGCAATCAGCCATAT
TCTTCTTCTTCCTATGCAGGCCTTGGGGTGGATAGCGAGGGAGGATCCGCACTTTCAATC
GGTGCGGCTGTTGAGGTGAAAGAATGTGAAATCAATAGGGTGTGGATTTATGAACAAGTC
TNNNGCTCTCCAGCTATTAATAAAATACGTCTTCTCTGGGAATCTAGCGAGGATGAGCGT
GTGGTATCCCGAGCTAAGATCGAACCGGTCCGAAGCCGCAGCAACATGCARCTACCGTTC
TTCAGTCTCCCGCTACGCCGAAAGACCGTGTACGACGGCGAACCGGCGCGCATCAGCTGC
AACGTGCAAGGAACACCTAAGCCGAAGATTTCCTGGAGCAAGAACGGTGTACCGATCTAC
GATGGGAATTTCTACAATATCACCTACCGATGGGGCGTGGCCATGGTGGAGATCCGACAC
GCAAGCAAGGGTGACACCGGTACATTCAGGTGCACTGCCAAAAATGCGGAGGGTGAAGCG
ACCTCCGCYTGTGAGCTGGTCGTTGAACAAAGAGTACCACGTAATGAAACGGAGGACTAC
ATCCGTCCGTCTTTCGCCAAGCCGCTGCGAAGAATCCGTGCGAAGGAAGGCAGAAAGGTC
AGGCTTGAGATCCAAGTCATGGGATGGCCGGAACCAAAGGTCACCTGGTTGAAGGACAAC
GTCGATATCGTGCACTCCGATCACATGTACGTCGAGAAGTTCCCTAACGGACTTCAATCC
CTGGTCATCTACCGTGTCGTACCAACAGACGCAGGCCGCTACCAAGCGATCGCTTCGTCA
CCAGCTGGCAAAGCCACGTGCTCTRCCGATGTCGACGTGATTCAAGGGGAAGCGTTACCA
GATCGCGGTGGAGATGTTGGGCGTGGGCGTCATAAGACTCGCCATGCACCACGATCACCT
CGCAGTTACCTCGATGTTGCCACCGAGAGTACCCGCCCTCATCAAAAGCGTTCTAAGCAC
ATACGCGACCCATCAAGCCTTTCACCAACATACACGTACGAATCGAAGCGCACACAACGC
AAGGATTATTACACACCAAGAACCGACGTTCTTGCACCGTCACGTRCCCGTTCCTACAGT
CCGACGTCACCAACAGGATTATCGCCGTCATCGCGCTATTCTCCATCCCGCCCGTATTCG
CCGTCGACCTATCGCCCGTCGTCACCAATGGGAACGTATAGGCCCTCTTCCCCGACGTAT
CGTTCACCGTCACCGGCTTACCGCCCCACATCACCGACATACAGACCGTCATCACCATAC
CACAGCTACGCAACATCAAAACGTCTTACTAGCCGACGAGGGGTAGAAGACTCAGGTGTA
GACTATTATCAGGCAAGGTCTGACAGACCTTCGCAATATGCTGAAATGAAGGAATCTCGA
AGAACGACGCGAGACTCTGGACCCGGTTATTTGGATGTAACGCGCACATCGGCGACATTC
ACACGATCTGGTGGCAGACCCCTGCCAAAGTTGACCTCTTACACCACGTGGTATGATAAC
ATGCGAGCCAATCGCGATCGACCATCGACGCCAACAACGACTGACCGCACACGATACACT
GAGCCGCACCGCCCAGGATACACTGAGCCGTACCGCCCAGTGGTGCGAGATCGACCCGTG
TCGGGGCCCACGAGGATACCGCGTCGCGTCTACCGCAGCGAAGAGGAGGACTATTACTCC
GCACGCCAGGNGANAAGTGCCTACAAATTGGATGAGAAGTACAGCCGTGAGTATGGCGGT
TACGAGGTAGACGATGATGAGTTTGCTATGCGAACATACGCACCCAGTGCTACGGGAGTC
AGAGCCGACGACGAGGAACCAGAGTATGCGGCACCAGAAGAACCAGAACAGGCCGGACCT
CCGACTTTTAACAAGAAGTTCCAGGACATGTCTATCCGTGATGGAGAAAGGGTAGTCCTT
GAGGTAGAGATAACCGGTTCTCGTCCAATGGACATCGGCTGGCTCCGCAATGGACAGGAT
ATCGTTGACTGCAAGGAGTTCCGCTATGTRAATCGTGGCAACATCTACCAGCTGGAGATT
GCTGAAATCTTCCCCGAGGACAGCGGCAAGTACACTTGCGAAGCCCTGAATGACATCGGA
GAAGCCGAGTGCAGCGCCATGCTTACCGTCAATGAAGAGCCAAGCGTGAGCATCAGTATC
TCACAGAGCATGGATGTTGATGTTAGTCTGAGTACAGACATGCCATGCACAGCCACCATT
GACGAGGATCACATCCCACCAGAGTTCTTCGAAGAACCTGAGTCACAGATGGTAGAAGAA
GGCAGCACTGCAGTCTTCACGTGTGATGTAGATGGTGACCCAGTACCCTCTCTGACGTGG
TCGAAGGATGGTCGCCCGTTCACAGACGGTGGTCGTTTCTCGATCCGAAGTGACAAGTTC
ACGCACACCTTAGAGATCCAGAATGCGCGCTCAACTGACGCTGGTCCATACGCCTGTACG
GCCAGGAACAGCGAAGGCGAGGTCGTGTGTGAGTTCACGCTCGATATCCTGCCCACCGGT
GCTGATGATAAGGGAATCACCGCCTCCGATGTCAGTAGTGCTGCAGCACGTGACTCTGCC
GAGTCTGCCAAGTCATCCTCTGCACCCTCYGCCGAACCTTCGGCATCAACAGCACCTCAG
GGCTCCGCTGGCAAGGGACCTAAAGACGGCGAATCAACAACAGGAGTTTCTGGATCCGAC
ACAGATTCACAAGAAGGAAGTCCACCTAAGTTCATCAGGGGTCTTCAAGAAGAGGTCGCC
TGGGAGGAGGACGAGGTCGTCCTTGAATGTCATGTCCAAGGCGTTCCCATGCCAACTGTC
AAGTGGTTCGTCCACAACAARGAAATCGAGTCGGACAAGTTCGTGGTCATCACAACGGAC
AACGACGGTGTTAGCCGCCTCACCATCTCTGAGGCTTTCCCGGAGGACTCGGGCGTGTAC
CGCTGCGAGGCGACCAACTCTTCAGGAACGGCCACAACGTCTGGAGAACTCATGGTTGCA
GGTAAAGTGGTCGTTCCCAAGGTACCTGGCGGTAAGCCTAAGGTGGAAGTAGCCTCCAAG
ACCTCATTCAAGATCACATGGGTAGCACCAACAGAGGATGGGGGAAGTCCCATTTTCAAC
TACAAGGTTGACGGCCGAAAAGGCCGCGAAACAGGTTGGACCGAAGTCGCAAACGTCGAT
AAAACGTCCTTTGAAGCCACGGGCATAGTCCCTGGTGTTCAATACGTTTACCGTATCTCG
GCCGAAAACGAAGCCGGCTGGTCCCCACCAACTCCAATCTCAGATCCCGCAGTTATTGCA
GAGACAGAGTCCCCGCCAGAAACKTCATCTAGCACCGACAAACCGCCAGTTGTAAAGGAC
AAACCACCCAACAAAGATCAAGCAGGAAAAGGCCCCGCCCCTAAACCATCAGTAGCCCCT
CCCCCTCCCCCTAAGCGAGGAGGTGGGTCATTAGCTAACCGGATGGCCAAATTCTCCAAG

>sintSS
ATGGAAGACGGACATGTAAACGGTGAAGTCTTGGGCGAAGAGGAGATCGGGGAACTAAAG
CTAGATGAGGATGTCTTGAATACATCTGGTGGAGGATACGATGACGAGCTTATGATTCGA
GAGGATGGAGATTATCCATCGGATAAGCGAAGTGGAGGGGGTAACTCCGATATCCTCACC
CCAGCCGGTAGCGTCTCCTCGGGTGAAGGGTTAGCGACGATGTCTTCCGCGGCAAGAGCT
AGCAGCATCCCTTTTGAGCGCGAGATGTCGATTGATGACGAGATTACCATGGAAACAACA
GATCCAATCACAGAGGAGGATCCTCCAAGCATCGCGAGTGAGATTGAGTCTTTCCCCCGC
GACGCCCATGACGGAGAAGAAGAAGAAGAAGATAGTCAGAGACTGCAGCATCGATACCGA
GGTACTACAGGCACCGGGGTGAACACCTCGATGGATATGCGATCAGCAGCATCAGCATCA
AGGAGTTCTTATCGGCCTAGCAGTCCCACGGTCAAGGACATGATTAATTCATATCTTTAC
CGTGATCGAGACACTACTGATCCCTACGATCTCCTGGTCGATGTCCCCGATATCGAGGTG
GATACGGACAGCGACGAGTATGAATTCGACTACGAGCCGGTGTCCGATAGTGACAAAGGG
GTCAAAGACCTCCTCACCGCCCTCGAAGATCAAATTCGATGGAAATCGGATCGTAATGAT
AGAAAAGCAAAAGGAACATTTGATGAGCCTAGAAACACCCTTATTAGTCGATATGATCCT
GAGTATAAAGCACCGCTTGAGACCTATGAACCTCGTTCCGTACCTAGAAGTGTTCATACC
ACTAGCTCTAGTGCCTTATTGGATAGAAGCAAGCGACGTTCTAGTTTAGACGCCACCACT
CGCGAAATATCAAATCGTTACCTAGCACCACTCAACAAGAAATTAAGCACATCCTACGAT
AGTCTACCTCGCTATGTTCCCTCGAGTACAACTAGTTCGTCATCGTCCGGGTACTCGTCT
CTAGGTCGTTATGGGAGCGTTGATTCGCTGGCACCATCGAGATCGTATCGCTCTCGCAGC
GAAGAGCCTGCGTCGTCGTCGTATCTCTCTAAACCGTCGTATTCTAGCGGATTGGGATAC
CGATCGCACAGCAGTAGTGATGTATCCCGAATCACGCCCTCGTATCGCGCGAGCTATGCG
GATACCTATTCTTACGACAACGACGATGACAGCGAAAGTAAGAGCGAAAGCGACGATCCT
TATTTCTCTCCTCTGGCGCCTCACAGGGCTTATCGAGCAAATCGTGAGGGGAAGAGCGTT
AAAGGACCTTACGCGAGACACATGGGCAGATTTAGTTCGACCATCACATCGACGTCAACA
CCACCACGATCACCAGCGACGTCGAGAAAGAACGAGGTCCCCATCGATGAACGACTTCGT
CAGATCCGAGAGAACTATCGTAAAAATCACAAACTTGACTATCAGCGTAATCAGCCATAT
TCTTCTTCTTCCTATGCAGGCCTTGGGGTGGATAGCGAGGGAGGATCCGCACTTTCAATT
CACGCGGCTGTTGTGGAAAAAGAATGCGAAATCGATAGGGTGTGGATTTATGAACAAGTC
GGCGGCTCTCGAGCTATTAATAAAATGCGTCTTCTCTGGGAGTCTAGCGAAGACGAGCGT
GTGGTATCCCGATCTAAGTACGAACCGGTCCGAAGCAGCACCCGCGTGCAACTACCGTTC
TTCAGTCTTCCGCTACGCCGAAAGACCGTGTACGACGGCGAACCGGCGCGCATCAGCTGC
AACGTGCAAGGAACACCGAAGCCGAAGATTTCCTGGAGCAAGAACGGTGTACCGATCTAC
GATGGGACGTTCTACAACATCACCTACCGATGGGGCGTGGCCATGGTCGAGATCCGCCAC
GCAAGCAAGAGTGACACCGGTACATTCAGGTGCACTGCTAAAAATGCGGAGGGTGAAGCG
ACATCCGCTTGCGAGCTGGTCGTTGAACAGAGAGTACCACGTAGTGAAACGGAGGACTAC
ATCCGTCCGTCTTTCGCCAAGCCGCTGCGAAGAATCCGTGCCAAGGAAGGCAGGAAGGTC
CGGCTTGAGATCCAAGTCATGGGATGGCCGGAACCAAAGGTCACCTGGTTGAAGGACAAC
GTCGATGTTGTGCACTCCGATCACATGTACGTCGAGAAGTTCCCTAATGGACTTCAATCC
CTGGTCATCTACCGTGTCGTACCAACAGACGCAGGCCGCTACCAAGCGATCGCTTCGTCA
CCAGCTGGCAAAGCCACGTGCTCCGCCGATGTTGACGTGATTCCAGGGGAAGCATTACCA
GATCGCGGTGGAGATGTTGGACGTGGGCGTCATAAGACTCGCAAGGCACCACGATCACCT
CGCAGTTACCTCGATGTTGCCACTGAGAGTACCCGCCCTCATCAAAAGCGCTCCAAGCAT
CTACGCGACCCATCAAGCCTTTCACCAACATACAACTACGAATCAAAGCGCACACAACGC
AAGGATTATTACACACCAAGAACCGACGTTCTTGCACCGTCACGTAGCCGTTCCTTCAGT
CCGACGTCACCAACGGGAATATCGCCGTCATCGCGCTATTCTCCATCCCGCCCGTATACG
CCATCGACCTACCGCCCGTCTTCACCAATGGGAACGTATAGGCCTTCTTCCCCGACGTAT
CGTTCACCGTCACCGGCTTACCGCCCCACGTCACCGACATACAGACCGTCATCACCATAC
CACAGCTACGCAACATCAAAACGTCTTAGCAGCCGACAAGGTGTAGAAGACTCGGGCGTA
GACTATTACCAGGCAAGGTCTGACAGACCTTCGCAATATGCTGAAATGAAGGAATCTCGT
AGAACGACGCGAGACTCTGGACCCGGCTATTTGGATGTAACGCGCACATCGGCGACATTC
ACGCGATCTGGTGGCAGACCCCTGCCAAAGTTGACCTCTTACACCGCGTGGTATGATAAC
ATGCGAGCCAACCGCGATCGACCATCGACGCCAACAACAACTGACCGCACACGATACACT
GAGCCACACCGCCCAGCATACACTGAGCCGTACCGCCCAGTGGTGCGAGATCGACCCGTG
GCGGGGCCCACGAGGATACCGCGTCGCGTCTACCGCAGCGAAGAGGAGGACTATTACTCA
GCACGCCAGGTAACAAGTCCATACAAACTGGATGACAGGTACAGCCGAGAGTATGGCGGT
TACGAGGTAAGCGATGATGAGTTTACTATGCGAACATACGCACCCAGCGCTTCGGGAGTC
GCAGCCGACGWCGAGGTACCAGAGTATGCGGCACCAGAAGAACCAGAACAAGCCGGACCT
CCGTCCTTTGACAAGAAGTTCCAGGACATGTCTATCCGTGATGGAGAAAGGGTAGTCCTG
GAGGTAGTGATTACCGGCTCTCGTCCAATGGACGTCGGCTGGCTCCGCAATGGACAGGAC
ATCGTTGACTGCAAGGAGTTCCGCTACGTGAGCCGTGGCAACATCTACCAGCTGGAGATT
GCAGAAATCTTCCCCGAGGACAGCGGCAAGTACACTTGCGAAGCCCTGAATGACCACGGA
GAATCCGAGTGCAGCGCCATGATTACCGTCAATGAAGAGCCAAGCGTAAGCATCAGTATC
TCACAGAGCATGGATGTTGATGTTAGTCTGAGTACAGACATGCCATGCACAGCCACCATG
GACGAGGATCACATCCCACCAGAGTTCTTTGAAGAACCCCAGTCACAAATGGTAGAAGAA
GGCACCACTGCAGTCTTCACGTGTGATGTAGATGGTGACCCAGTACCCTCTCTGACGTGG
TCAAAGGATGGTAGTCCATTCACAGACGGTGGCCGTTTCTCGATCCGAAGTGACAAGTTC
ACGCACACCTTAGAGATCCAGAATGCGCGCTCAACCGACGCTGGTCCATACGCCTGTACG
GCCAGGAACAGCGAAGGCGAGGTCGTTTGTGAGTTCACGCTCGATATCTTGCCAACCGGT
GCTGATGACAAGGGAATCACTGCCTCCGATGTCAGTAGTGCTGCAGCACGCGACTCTGCA
GAGTCTGCCAAGTCATCCTCTGCACCCTCCGCCGAACCTTCGGCATCAACAGCACCTCAG
GGCTCCGCTGGCAAGGGACCTAAAGACGGCGAATCAACAACAGGAGTTTCTGGATCCGAC
ACAGATTCACAAGAAGGAGGTCCACCTAAGTTCTTAAAGGGTCTTCAAGAAGAGTATGCC
TGGGAGGAGGACGAGGTCGTACTTGAATGTCATGTCCAAGGCGTTCCCATGCCAACCGTC
AAGTGGTTTGTCCACAACAAGGAAATTGAGTCGGACAAGTTTGTGGTCATCACAACGGAC
AACGACGGTGTTAGCCGCCTCACCATCTCTGAAGCTTTCCCAGAGGACTCGGGCGTGTAC
CGCTGCGAGGCGACCAACTCTTCAGGAACGGCTTCAACGTCCGGAGAACTCATGGTTGCA
GGTAAAGTGGTCGTTCCCAAGGCACCTGGTGGTAAGCCAAAGGTGGAACAAGCCTCCAAG
ACCTCCTTCAAGATCACATGGGCGGCACCAGCAGAAGATGGGGGAAGTCCCATTTTCAAC
TACAAGGTTGACGGCCGAAAAGCCAAAGAAACAGGTTGGACCGAAGTTGCAAACGTCACT
CAAACATCCTTTGAAGTTACGGGCATAGTCCCTGGTGTTGAGTACGTTTACCGTGTCTCK
GCCGAAAACGAAGCCGGCTGGTCCCCGTCAACTGCAATCTCAGATCGCGCAGTTATTACA
GAGTCAGAGTCCCCGCCAAAAACGTCATCTAGCACCGACAAACCGCCAGTTGTAAAGGAC
AGTCCACCCAACAAAGATCAAGCAGGAAAAGGCCCCGGCCCTAAACCATCAGCAGGCCCT
CCCCCTCCCCCTAAGCGAGGAGGTGGAGCTTTAGCTAATCGGATGGCCAAATTCTCAAAG

>sprp
ATGGAAGACGGACATGTAAACGGCGAAGTCTTGGGCGAAGAGGAGATCGGGGAACTAAAG
CTAGACGAGGATGTCYTGAATACATCTGGTGGAGGATACGATGACGAGCTTATGATTCGA
GAGGATGGAGATTATCCATCGGATAAGCGAAGTGGAGGGGGTAACTCCGATATCCTCACC
CCAGCCGGTAGCGTCTCCTCGGGTGAAGGGTTAGCGACGATGTCTTCCGCGGCAAGAGCT
AGCAGCATCCCTTATGAGCGCGAGATGTCGATTGATGACGAGATTACCATGGAAACAACA
GATCCAATCACAGAGGAGGATCCTCCAAGCATCGCAAGTGAGATTGAGTCTTTCCCGCGC
GACGCCCATGACCGAGAAGAAGAAGAAGAGGATAGTCAGCGACTGCAGCATCGATACCGA
GGTACTACAGGYACCGGGGTGAACACCTCGATGGATATGCGATCAGCAGCATCAGCATCA
AGGAGTTCTTATCGGCCTAGCAGTCCCACGGTCAAGGACATGATTAATTCATATCTTTAC
CGTGATCGAGACACTACTGATCCCTACGATCTCCTGGTCGACGTCCCCGATATCGAGGTG
GATACGGACAGCGAGGAGTATGAGTTCGACTATGAGCCGGTGTCCGATAGTGACAGAGGG
GTCAAAGACCTCCTCACCGCCCTCGAGGATCAAATTCGATGGAAATCRGATCGTAATGAT
AGAAAATCAAAAGGAACATTYGATGAGCCTAGAAACACCCTTATTAGTCGATATGATCCT
GAGTATAAAGCACCGCTTGAGACCTATGAACCTCGTTCCGTACCTAGAAGTGTTACTACC
ACTAGCTCTAGTGCCTTATTGGATAGAAGCAAGCGACGTTCAAGTCTAGACGCCACCACT
CGCGAAATATCCAATCGTTACCTAGCACCACTCAACAAGAAATTAAGCACATCCTACGAT
AGTCTACCTCGCTATGTTCCCTCGAGTACAACTAGTTCGTCATCGTCCGGGTACTCGTCT
CTAGGTCGTTATGGGAGCGTTGATTCGCTGGCACCATCGAGATCGTATCGCTCTCGCAGC
GAAGAGCCTGCGTCGTCGTCGTATCTCTCTAAACCGTCGTATTCTAGCGGATTGGGATAC
CGATCGCACAGCTATAGTGATGTATCCCGAATCACGCCCTCGTATCGCGCGAGCTACGCG
GATACCTATTCTTACGACAACGRCGATGACAGCGAAAGTAAGAGCGAAAGCGACGATCCT
TACTTCTCTCCCCTGGCGCCTCACAGGGCTTATCGAGCAAACCGTGAGGGGAAGAGCGTT
AAAGGACCTTACGCGAGACACATGGGCAGATTTAGTTCGACCATCACATCGACGTCAACA
CCACCACGATCACCAGCGACGTCGAGAAAGAACGAGGTCCCCATCGATGAACGACTTCGT
CAGATCCGAGAGAACTATCGTAAAAATCACAAACTTGACTATCAGCGTAATCAGCCATAT
TCTTCTTCTTCCTATGCAGGCCTTGGGGTGGATAGCGAGGGAGGATCCGCACGTTCAATY
SRCGCGGCTGTTGTGGTAAAAGAATGCGAAATCGATAGGGTGTGKATTTATGAACAAGTC
GGCGGCTCTCGAGCTATTAATAAAATGCGTCTTCTCTGGGAGTCTAGCGAGGACGAGCGT
GTGGTATCCCGATCTAAGATCGAACCGGTCCGAAGCGGCAGCCGCGTGCAACTACCGTTC
TTCAGTCTGCCGCTACGCCGRAAGACCGTGTACGACGGCGAACCGGCGCGTATCAGCTGC
AACGTGCAAGGAACACCGAAGCCGAAGATTTCTTGGAGCAAGAACGGTGTACCGATCTAC
GATGGAACGTTCTACAATATCACCTACCGATGGGGCGTGGCCATGGTCGAGATCCGTCAC
GCAAGCAAGAGCGACACCGGTACATTCAGGTGCACTGCCAAAAACGCGGAGGGTGAAGCG
ACCTCAGCTTGCGAGCTGGTCGTTGAACAAAGAGTACCACGTAGTGAAACAGAGGACTAC
ATCCGTCCGTCTTTCGCCAAGCCGCTGCGACGTATCCGTGCCAAGGAAGGCAGGAAGGTC
CGGCTTGAGATCCAAGTCATGGGATGGCCGGAACCAAAGGTCACCTGGTTGAAGGACAAC
GTCGATGTCGTGCACTCCGATCACATGTACGTCGAGAAGTTCCCTAACGGACTTCAATCC
CTGGTCATCTACCGTGTCGTACCAACAGACGCAGGCCGCTACCAAGCGATCGCTTCGTCA
CCAGCTGGCAAAGCAACGTGCTCTGCCGATGTCGACGTGATTCCAGGGGAAGCATTACCA
GATCGCGGTGGAGATGTTGGGCGTGGGCGTCATAAGACTCGCAAGGCACCACGATCACCT
CGCAGTTACCTCGATGTTGCCACCGAGAGTACCCGCCCTCATCAAAAGCGTTCTAAGCAT
CTACGCGACCCATCAAGCCTTTCACCAACATACAACTACGAATCGAAGCGCACACAACGC
AAGGATTATTACACACCAAGAACCGACGTTCTTGCGCCGTCACGCAGCCGCTCTTTCAGT
CCGACGTCACCAACGGGATTATCGCCGTCATCGCGCTATTCTCCATCCCGCCCGCATACG
CCATCGACCTACCGCCCGTCTTCACCAATGGGAACGTATAGGCCTTCTTCCCCGACGTAT
CGTTCACCGTCACCGGCTTACCGCCCCGCATCGCCGACATACAGGCCGTCATCACCATAC
CACAGCTACGCAACATCAAAACGTCTAAGTAGCCGACAAGGKGTAGAAGACTCGGGCGTA
GACTATTATCAGGCAAGGTCTGACAGACCTTCGCAATATGCTGAAATGAAGGAATCTCGT
AGAACGACGCGAGACTCTGGACCCGGGTTTTTGGATGTAACGCGCACATCGGCGACATTC
ACGCGATCTGGTGGCAGACCCCTGCCMAAGTTGACCTCTTACACCGCGTGGTATGATAAC
ATGCGAGGCAACCGCGATCGACCATCGACGCCAACAACGACTGACCGCACACGATACACT
GAGCCATACCGCCCAGCATACACTGAGCCGTACCGCCCAGTGGTGCGAGATCGACCTGTG
GCGGGGCCCACGAGGATACCGCGTCGCGTCTACCGCAGCGAAGAGGAGGACTATTACTCA
GCACGCCAGGTKACAAGTCCCTACAAACTGGATGACAGGTACAGCCGAGAGTATGGCGGT
TACGAGGTAAGCGATGATGAGTTTACTATGCGAACATACGCACCCAGCGCTWCGGGAGTC
GCAGCCGACGACGAGGAACCAGAGTATKCRGCACCAGAAGAACCAGAACAGGCCGGACCT
CCGTCCTTTGACAAGAAGTTCCAGGACATGTCTATCCGTGATGGAGAAAGGGTAGTCCTG
GAGGTAGTGATTACCGGCTCTCGTCCAATGGACGTCGGCTGGCTCCGCAATGGACAGGAC
ATCGTTGACTGCAAGGAGTTCCGCTACGTGAGCCGTGGCAACATCTACCAGCTGGAGATT
GCAGAAATCTTCCCCGAGGACAGCGGCAAGTACACTTGCGAAGCCCTGAAYGACCACGGA
GAATCCGAGTGCAGCGCCATGATTACCGTCAATGAAGAGCCAAGCGTAAGCATCAGTATC
TCACAGAGCATGGATGTTGATGTTAGTCTGAGTACAGACATGCCATGCACAGCCACCATG
GACGAGGATCACATCCCACCAGAGTTCTTTGAAGAACCTCAGTCACAGATGGTAGAAGAA
GGCACCACTGCAGTCTTCACGTGTGATGTAGATGGTGACCCAGTACCCTCTCTGACGTGG
TCAAAGGATGGTCGTCCGTTCACAGACGGTGGTCGTTTCTCGATCCGAAGTGACAAGTTC
ACGCACACCTTAGAGATCCAGAATGCGCGCTCAACCGACGCTGGTGTATACGCCTGCACG
GCCAGGAACAGCGAAGGCGAGGTCGTWTGTGAGTTCACRCTCGATATCCTGCCAACCGGT
GCTGATGATAAGGGAATCACCGCCTCTGATGTCAGTAGTGCTGCAGCACGTGACTCTGCA
GAGTCTGCCAAGTCATCCTCTGCACCYTCCGCCGAACCATCGGCATCAACAGCACCCCAG
GGCTCYGCTGGCAAGGGACCTAAAGACGGCGAATCAACAACAGGAGTTTCTGGATCCGAC
ACAGATTCACAAGAAGGAGGTCCACCTAAGTTCCTTAGGGGTCTTCAAGAAGAGTATGCC
TGGGAGGAGGACGAGGTCGTACTTGAATGTCATGTCCAAGGTGTTCCCATGCCAACCGTC
AAGTGGTTTGTCCACAACAAGGAAATCGAGTCGGACAAGTTCGTGGTCATCACAATGGAC
AACGACGGCGTTAGCCGCCTCACCATCTCTGAAGCTTTCGCGGAGGACTCGGGCGTGTAC
CGCTGCGAAGCGACCAACTCTTCAGGAACGGCTTCAACGTCCGGAGAACTCATGGTTGCA
GGTAAAGTGGTCGTTCCCAAGGCACCTGGCGGTAAGCCAAAGGTGGAACAAGCCTCCAAG
ACCTCMTTCAAGATCACATGGGCRGCACCAGCAGAGGATGGGGGAAGTCCCATTTTCAAC
TACAAGGTTGACGGCCGAAAAGCCAAAGAAACAGGGTGGACCGAAGTCGCAAACGTCACT
CAAACATCCTTTGAAGTTACGGGCATAGTCCCCGGTGTTGAGTACGTTTACCGTGTCTCG
GCCGAAAACGAAGCCGGCTGGTCCCCGTCAACTGCAATCTCAGATCGCGCAGTTATTACA
GAGTCAGAGTCCCCGCCAAAAACGTCATCTAGCACCGACAAACCGCCAGTTGTAAAGGAC
AGTCCACCCAACAAAGATCAAGCAGGAAAAGGCCCCGGCCCTAAGCCATCAGCAGCCCCA
CCCCCTCCCCCTAAGCGAGGAGGTGGAGCTTTAGCTAACCGGATGGCCAAATTCTCAAAG

>spurp
ATGGAAGACGGACATGTAAACGGCGAAGTCTTGGGCGAAGAGGAGATCGGGGAACTAAAG
CTAGACGAGGATGTCCTGAATACATCTGGTGGAGGATACGATGACGAGCTTATGATTCGA
GAGGATGGAGATTATCCATCGGATAAGCGAAGTGGAGGGGGTAACTCCGATATCCTCACC
CCAGCCGGTAGCGTCTCCTCGGGTGAAGGGTTAGCGACGATGTCTTCCGCGGCAAGAGCT
AGCAGCATCCCTTATGAGCGCGAGATGTCGATTGATGACGAGATTACCATGGAAACAACA
GATCCAATCACAGAGGAGGATCCTCCAAGCATCGCAAGTGAGATTGAGTCTTTCCCGCGC
GACGCCCATGACCGAGAAGAAGAAGAAGAGGATAGTCAGCGACTGCAGCATCGATACCGA
GGTACTACAGGTACCGGGGTGAACACCTCGATGGATATGCGATCAGCAGCATCAGCATCA
AGGAGTTCTTATCGGCCTAGCAGTCCCACGGTCAAGGACATGATTAATTCATATCTTTAC
CGTGATCGAGACACTACTGATCCCTACGATCTCCTGGTCGACGTCCCCGATATCGAGGTG
GATACGGACAGCGAGGAGTATGAGTTCGACTATGAGCCGGTGTCCGATAGTGACAGAGGG
GTCAAAGACCTCCTCACCGCCCTCGAGGATCAAATTCGATGGAAATCGGATCGTAATGAT
AGAAAATCAAAAGGAACATTTGATGAGCCTAGAAACACCCTTATTAGTCGATATGATCCT
GAGTATAAAGCACCGCTTGAGACCTATGAACCTCGTTCCGTACCTAGAAGTGTTACTACC
ACTAGCTCTAGTGCCTTATTGGATAGAAGCAAGCGACGTTCAAGTCTAGACGCCACCACT
CGCGAAATATCCAATCGTTACCTAGCACCACTCAACAAGAAATTAAGCACATCCTACGAT
AGTCTACCTCGCTATGTTCCCTCGAGTACAACTAGTTCGTCATCGTCCGGGTACTCGTCT
CTAGGTCGTTATGGGAGCGTTGATTCGCTGGCACCATCGAGATCGTATCGCTCTCGCAGC
GAAGAGCCTGCGTCGTCGTCGTATCTCTCTAAACCGTCGTATTCTAGCGGATTGGGATAC
CGATCGCACAGCTATAGTGATGTATCCCGAATCACGCCCTCGTATCGCGCGAGCTACGCG
GATACCTATTCTTACGACAACGGCGATGACAGCGAAAGTAAGAGCGAAAGCGACGATCCT
TACTTCTCTCCCCTGGCGCCTCACAGGGCTTATCGAGCAAACCGTGAGGGGAAGAGCGTT
AAAGGACCTTACGCGAGACACATGGGCAGATTTAGTTCGACCATCACATCGACGTCAACA
CCACCACGATCACCAGCGACGTCGAGAAAGAACGAGGTCCCCATCGATGAACGACTTCGT
CAGATCCGAGAGAACTATCGTAAAAATCACAAACTTGACTATCAGCGTAATCAGCCATAT
TCTTCTTCTTCCTATGCAGGCCTTGGGGTGGATAGCGAGGGAGGATCCGCACGTTCAATC
GGCGCGGCTGTTGTGGTAAAAGAATGCGAAATCGATAGGGTGTGGATTTATGAACAAGTC
GGCGGCTCTCGAGCTATTAATAAAATGCGTCTTCTCTGGGAGTCTAGCGAGGACGAGCGT
GTGGTATCCCGATCTAAGATCGAACCGGTCCGAAGCGGCAGCCGCGTGCAACTACCGTTC
TTCAGTCTGCCGCTACGCCGGAAGACCGTGTACGACGGCGAACCGGCGCGTATCAGCTGC
AACGTGCAAGGAACACCGAAGCCGAAGATTTCTTGGAGCAAGAACGGTGTACCGATCTAC
GATGGAACGTTCTACAATATCACCTACCGATGGGGCGTGGCCATGGTCGAGATCCGTCAC
GCAAGCAAGAGCGACACCGGTACATTCAGGTGCACTGCCAAAAACGCGGAGGGTGAAGCG
ACCTCAGCTTGCGAGCTGGTCGTTGAACAAAGAGTACCACGTAGTGAAACAGAGGACTAC
ATCCGTCCGTCTTTCGCCAAGCCGCTGCGACGTATCCGTGCCAAGGAAGGCAGGAAGGTC
CGGCTTGAGATCCAAGTCATGGGATGGCCGGAACCAAAGGTCACCTGGTTGAAGGACAAC
GTCGATGTCGTGCACTCCGATCACATGTACGTCGAGAAGTTCCCTAACGGACTTCAATCC
CTGGTCATCTACCGTGTCGTACCAACAGACGCAGGCCGCTACCAAGCGATCGCTTCGTCA
CCAGCTGGCAAAGCAACGTGCTCTGCCGATGTCGACGTGATTCCAGGGGAAGCATTACCA
GATCGCGGTGGAGATGTTGGGCGTGGGCGTCATAAGACTCGCAAGGCACCACGATCACCT
CGCAGTTACCTCGATGTTGCCACCGAGAGTACCCGCCCTCATCAAAAGCGTTCTAAGCAT
CTACGCGACCCATCAAGCCTTTCACCAACATACAACTACGAATCGAAGCGCACACAACGC
AAGGATTATTACACACCAAGAACCGACGTTCTTGCGCCGTCACGCAGCCGCTCTTTCAGT
CCGACGTCACCAACGGGATTATCGCCGTCATCGCGCTATTCTCCATCCCGCCCGCATACG
CCATCGACCTACCGCCCGTCTTCACCAATGGGAACGTATAGGCCTTCTTCCCCGACGTAT
CGTTCACCGTCACCGGCTTACCGCCCCGCATCGCCGACATACAGGCCGTCATCACCATAC
CACAGCTACGCAACATCAAAACGTCTAAGTAGCCGACAAGGGGTAGAAGACTCGGGCGTA
GACTATTATCAGGCAAGGTCTGACAGACCTTCGCAATATGCTGAAATGAAGGAATCTCGT
AGAACGACGCGAGACTCTGGACCCGGGTTTTTGGATGTAACGCGCACATCGGCGACATTC
ACGCGATCTGGTGGCAGACCCCTGCCCAAGTTGACCTCTTACACCGCGTGGTATGATAAC
ATGCGAGGCAACCGCGATCGACCATCGACGCCAACAACGACTGACCGCACACGATACACT
GAGCCATACCGCCCAGCATACACTGAGCCGTACCGCCCAGTGGTGCGAGATCGACCTGTG
GCGGGGCCCACGAGGATACCGCGTCGCGTCTACCGCAGCGAAGAGGAGGACTATTACTCA
GCACGCCAGGTGACAAGTCCCTACAAACTGGATGACAGGTACAGCCGAGAGTATGGCGGT
TACGAGGTAAGCGATGATGAGTTTACTATGCGAACATACGCACCCAGCGCTACGGGAGTC
GCAGCCGACGACGAGGAACCAGAGTATTCAGCACCAGAAGAACCAGAACAGGCCGGACCT
CCGTCCTTTGACAAGAAGTTCCAGGACATGTCTATCCGTGATGGAGAAAGGGTAGTCCTG
GAGGTAGTGATTACCGGCTCTCGTCCAATGGACGTCGGCTGGCTCCGCAATGGACAGGAC
ATCGTTGACTGCAAGGAGTTCCGCTACGTGAGCCGTGGCAACATCTACCAGCTGGAGATT
GCAGAAATCTTCCCCGAGGACAGCGGCAAGTACACTTGCGAAGCCCTGAATGACCACGGA
GAATCCGAGTGCAGCGCCATGATTACCGTCAATGAAGAGCCAAGCGTAAGCATCAGTATC
TCACAGAGCATGGATGTTGATGTTAGTCTGAGTACAGACATGCCATGCACAGCCACCATG
GACGAGGATCACATCCCACCAGAGTTCTTTGAAGAACCTCAGTCACAGATGGTAGAAGAA
GGCACCACTGCAGTCTTCACGTGTGATGTAGATGGTGACCCAGTACCCTCTCTGACGTGG
TCAAAGGATGGTCGTCCGTTCACAGACGGTGGTCGTTTCTCGATCCGAAGTGACAAGTTC
ACGCACACCTTAGAGATCCAGAATGCGCGCTCAACCGACGCTGGTGTATACGCCTGCACG
GCCAGGAACAGCGAAGGCGAGGTCGTATGTGAGTTCACGCTCGATATCCTGCCAACCGGT
GCTGATGATAAGGGAATCACCGCCTCTGATGTCAGTAGTGCTGCAGCACGTGACTCTGCA
GAGTCTGCCAAGTCATCCTCTGCACCCTCCGCCGAACCATCGGCATCAACAGCACCCCAG
GGCTCCGCTGGCAAGGGACCTAAAGACGGCGAATCAACAACAGGAGTTTCTGGATCCGAC
ACAGATTCACAAGAAGGAGGTCCACCTAAGTTCCTTAGGGGTCTTCAAGAAGAGTATGCC
TGGGAGGAGGACGAGGTCGTACTTGAATGTCATGTCCAAGGTGTTCCCATGCCAACCGTC
AAGTGGTTTGTCCACAACAAGGAAATCGAGTCGGACAAGTTCGTGGTCATCACAATGGAC
AACGACGGCGTTAGCCGCCTCACCATCTCTGAAGCTTTCGCGGAGGACTCGGGCGTGTAC
CGCTGCGAAGCGACCAACTCTTCAGGAACGGCTTCAACGTCCGGAGAACTCATGGTTGCA
GGTAAAGTGGTCGTTCCCAAGGCACCTGGCGGTAAGCCAAAGGTGGAACAAGCCTCCAAG
ACCTCATTCAAGATCACATGGGCGGCACCAGCAGAGGATGGGGGAAGTCCCATTTTCAAC
TACAAGGTTGACGGCCGAAAAGCCAAAGAAACAGGGTGGACCGAAGTCGCAAACGTCACT
CAAACATCCTTTGAAGTTACGGGCATAGTCCCCGGTGTTGAGTACGTTTACCGTGTCTCG
GCCGAAAACGAAGCCGGCTGGTCCCCGTCAACTGCAATCTCAGATCGCGCAGTTATTACA
GAGTCAGAGTCCCCGCCAAAAACGTCATCTAGCACCGACAAACCGCCAGTTGTAAAGGAC
AGTCCACCCAACAAAGATCAAGCAGGAAAAGGCCCCGGCCCTAAACCATCAGCAGCCCCA
CCCCCTCCCCCTAAGCGAGGAGGTGGAGCTTTAGCTAACCGGATGGCCAAATTCTCAAAG

>pdep
ATGGAAGACGGACAAGTAAACGGCGAAGTCTTGGGCGAAGAGGAGATCGGGGAACTAAAG
CTAGATGAGGATGTCTTAAATACATCTGGTAGAGGATACGATGACGAGCTTGTGATTCGA
GAGGATACRGATTATCCATCGGATAAGCGAAGTGGAGGGGGTAACTCCGATATCCTCACC
CCAGCCGGCAGCGTTTCCTCGGGTGAAGGGTTAGCGACGATGTCTTCCGCGGCAAGAGCT
GATAGCATCCCTCTTGAGCGCGAGATGTCGATTGATGACGAGATTACCATGGAAACAACA
GATCCAATCACAGAGGAGGATCCTCCGAGCATCGCGAGTGAGATTGAGTCATTTCCTCGC
GACGCCCATGAAGAAGAAGAAGAAGAGGAGAATAGTCAGAGACTGCAGCATCGATTCCGA
GGTACTACAGGCACCGGAGTGAACACCTCGATGGATATGCGATCAGCAGCATCAGCATCA
AGGAGTTCTTATCGGCCTAGCAGTCCCACGGTCAAGGACATGATTAATTCATATCTTTAC
CGTGATCGAGANANNACCGATCCCTAYGATCTCCTGGTCGACGTCCCCGACATCGAGGTG
GATACGGACAGCGAGGAGTATGAATTCGACTATGAGCCGGTTTCCGATAGTGACAGAGGG
GTCAAAGACCTCCTCACCGCACTCGAGGATCAAATTCGATGGAAATCGGATCGTAATATG
AGAAAAGCAAAAGGAACATTTGATGAGCCTAGAAACACCCTTATTAGTCGATATAATCCT
GAGTATGAAGCACCGCTTGAAACCTATGAACCTCGTTCCGTACCTCGAAGTGTTCCTACC
ACTAGCTCTAGTACCTTNTTGGATAGAAGCAAGCGCCGTTCTAGTTTAGACGCCACCACT
CGCGAAATATCAAATCGTTACCTAGCACCACTCAACAAGAAATTAAGCTCATCCTACGAT
AGTCTACCTCGCTATGTTCCCTCGAGTACAACTAGTTCGTCATCGTCYGGGTACTCGTCT
CTAGGTCGTTATGGGAGCGTTGATTCGCTGTCGCCATCGAGATCGTATCGCTCTCGCAGC
GAAGAGCCTGCGTCGTCGTCGTATCTCTCCAAACCGTCGTATTCTAGCGGATTGGGATAC
CGATCGTACAGCAGTAGCGATGTATCCCGAATCACGCCCTCGTATCGCGCGAGCTATGCG
GATACATATTCTTACGACAACGACGATGACAACGAAAGTAACAGCGAAAGCGACGATCCT
TATTTCTCTCCCCTGGCGCCTCACAGGGCTTATCGAGCGCACCGTGAGGGGAAGAGCGTT
AAAGGACCTTACGCGAGACACATGGGCAGATTTAGTTCGACCATCACATCGACGTCAACA
CCACCACGATCACCAGCGACGTCGAGAAAGAACGATGTCCCCATCGATGAACGACTTCGT
CAGATCCGAGARAACTTTCGTAAAAATCACAAACTTGACTATCAGCGTAATCAGCCATAT
TCTTCTTCTTCCTATGCAGGCCTTGGGGTGGATAGCGAGGGAGGATCCGCACTTTCAATC
GGCGCGGCTGTTGATGTGAAAGAATGTGAAATCAATAGGGTGTGGATTTATGAACAAGTC
TNNNGCTCTCCAGCTATTAATAAAATGCGTCTTCTCTGGGAGTCTAGCGAGGATGAGCGT
GTGGTATCCCGAGCTAAGATTGAACCGATCCGAAGCCGCAGCACCGTGCAACAACCGTTC
TTCAGTCTCCCGCTACGCCGAAAGACCGTGTACGACGGCGAACCGGCGCGCATCAGCTGC
AACGTGCAAGGAACACCGAAACCGAAGATTTCCTGGAGCAAGAACGGTGTACCGATCTAC
GATGGGAACTACTACAATATCACCTACAGATGGGGCGTGGCCATGGTGGAGATCCGACAC
GCAAGCAAGGGTGACACCGGTACATTCAGGTGCACTGCCAAAAATGCGGAGGGTGAAGCG
ACCTCCACTTGCGAGCTGGTCGTTGAACAAAGAGTRCCACGTAATGAAACGGAGGACTAC
ATCCGTCCGTCTTTCGCAAAGCCKCTGCGAAGAATCCGTGCCAAGGAAGGCAGAAAGGTC
AGGCTTGAGATCCAAGTCATGGGATGGCCGGAACCAAAGGTCACCTGGTTGAAGGACAAC
GTTGATATCGTGCACTCCGATCATCTGTACGTCGAGAAGTTCCCTAACGGACTTCAATCC
ATGGTCATCTACCGTGTCGTACCAACAGACGCAGGCCGCTACCAAGCGATCGCTTCGTCA
CCAGCTGGCAAAGCCACGTGCTCTGCCGATGTCGACGTGATTCAAGGGGAAGCGTTACCA
GATCGCGGTGGAGATGTTGGGCGTGGACGTCATAAGACTCGCAAGGCACCACGATCACCT
CGCAGTTACCTCGATGTTGCCACCGAGAGYACCCGCCCTCATCAAAAGCGTTCTAAGCAC
ATACGCGACCCATCAAGCCTTTCACCAACATACACGTACGATTCRAAGCGCACACAACGC
AAGGATTATTACACACCAAGAACCGACGTTCTTGCACCGTCACGTAGCCGTTCCTACAGT
CCGACGTCACCAACAGGATTATCGCCGTCATCGCGCTATTCTCCATCCCGCCCGTATTCR
CCGTCGACCTACCGCCCGTCGTCACCAATGGGAACGTATAGACCCTCTTCCCCGACGTAT
CGTTCACCGTCACCGGCTTACCGCCCCTCATCACCGACATACAGACCGTCATCACCATAC
CACAGCTACGCAACATCAAAACGTCTTACAAGCCGAAGAGGGGTAGAAGACTCAGGCGTA
GACTATTATCAGGCAAGGTCTGACAGACCTTCGCAATATGCTGAAATGAAGGAATCTCGA
AAAACGACGCGAGACGCTGGACCCGGTTATTTGGATATAACGCGCACATCGGCGACATTC
ACACGATCTGGTGGCAGACCCCTGCCAAAGTTGACCTCTTACACCACGTGGTATGATAAC
ATGCGAGCCAACCGCGATCGACCATCGACGCCAACAACGACTGACCGCACACGATACACA
GAGCCGCACCGCCCAGGATACACTGAGCCGTACCGCCCAGTGGTGCGAGATCGACCCGTG
TCRGGGCCCACCAGGATACCGCGTCGCGTCTACCGCAGCGAAGAGGAGGACTATTACTCA
GTACGCCAGGAAACAAGTCCCTACAAAATGGATGATAGGTACAACCGAGAGTATGGCGGT
TACGAGGTAGACGATGATGAGTTTACTATGCGAACATACGCACCCAGCGCTACGGGAGTC
GGAGTCGACGACGAGGAACCAGAGTATGCGGCACCAGAAGAACCAGAACAGGCCGGACCT
CCTACTTTTGCCAAGAAGTTCCAGGACATGTCTATCCGTGATGGAGAAAGGGTAGTCCTG
GAGGTAGAGATTACCGGCTCTCGTCCAATGGACGTCGGCTGGCTCCGCAATGGACAGGAT
ATCGTTGACTGTAAGGAGTTCCGCTACGTGAGCCGTGGCAACATCTACCAGCTGGAGATT
GCTGAAATCTTCCCCGAGGACAGCGGCAAGTACACTTGCGAAGCCCTGAATGACATCGGA
GAAGCCGAGTGCAGTGCCATGCTTACCGTCAATGAAGAGCCAAGCGTGAGCATCAGTATC
TCACAGAGCATGGATGTTGATGTTAGTCTGAGTACAGACATGCCATGCACAGCCACCATT
GACGAGGATCACATCCCACCAGAGTTCTTCGAAGAACCTCAGTCACAGATGGTAGAAGAA
GGCACCACGGCAGTCTTCACGTGTGATGTAGATGGTGACCCAGTACCCTCTTTGACGTGG
TCGAAGGATGGTCGCCCGTTCACAGACGGTGGTCGTTTCTCGATCCGAAGTGACAAGTTC
ACGCACACCTTAGAGATCCAGAAYGCGCGCTCAACCGACGCTGGTACATAYGCCTGCACG
GCCAGGAACAGCGAAGGCGAGGTCGTGTGTGAGTTCACGCTCGATATCCTGCCCACCGGT
GCAGATGATAAGGGAATCACTGCCTCCGATGTCAGTAGTGCTGCAGCACGCGACTCTGCC
GAGTCTGCCAAGTCATCCTCTGCACCCTCCGCCGAACCATCGGCATCAACAGCACCTCAG
GGCTCAGCTGGCAAGGGACCTAAAGACGGCGAATCAACAACAGGAGTTTCTGGATCCGAC
ACAGATTCGCAAGAAGGAAGTCCACCTAAGATCATCAGGGGTCTTCAAGAAGAGGTCGCC
TGGGAGGAGGACGAGGTCGTCCTTGAATGTCATGTCCAAGGYGTTCCCATGCCAACCGTC
AAGTGGTTCGTCCACAACAAGGAAATCGAGTCGGACAAGTTCGTGGTCATCACAATGGAC
AACAACGGTGTTAGCCGCCTCACCATCTCTGAGGCTTTCCCGGAGGACTCGGGCGTGTAY
CGCTGCGAGGCGACCAACTCTTCAGGAACGGCCACAACGTCTGGAGAACTCATGGTTGCA
GGTAAAGTGGTCGTTCCCAAGGTACCTGGCGGTAAGCCTAAGGTGGAAGAAGCCTCCAAG
TCCTCCTTCAAGATCACATGGGTAGCACCAACAGAGGATGGGGGAAGCCCCATTTTCAAC
TACAAGGTTGACTGCAAAAAAGGCCGCGAAACAGGTTGGACCGAAGTCGCAAACGTCACT
CAAACGTCCTTTGAAGCCAAGGGCATAGTCCCTGGTGTTCAGTACGTTTACCGTGTATCG
GCCGAAAATGAAGCCGGCTGGTCCCCAACAACTCCAATCTCAGATCCCGCAGTTATTGCA
GAGTCAGAGTCCCCGTCAGAAACGTCATCTAGCACCGACAAACCGCCAGTTGTAAAGGAC
AAACCACCCAACAAAGATCAAGCAGGAAAAGGCCCCGCCCCTAAACCATCAGCAGCCCCT
CCCCCTCCCCCTAAGCGAGGAGGTGGGTCATTAGCTAACCGGATGGCCAAATTCTCCAAG
