# Supplementary material for: Genome-wide signals of positive selection in strongylocentrotid sea urchins
Source: BMC Genomics. 2017 Jul 21;18:555. doi: 10.1186/s12864-017-3944-7 (PMC5521101; doi:10.1186/s12864-017-3944-7)
Supplement: Supplementary file 3 — Consensus alignment files. A compressed (gzip) tape archive (TAR) file containing 6250 consensus alignment files in FASTA format. (TGZ 14116 kb) [file 12864_2017_3944_MOESM3_ESM.tgz › SPU_003577/consensAlign.ordered.fa]

>sdro
ATGGCTGCTTCCACCATCCTCAACGATATCAGACTGACAGTGTGCAACCGTGAAGAGTAC
TCAACATTAGATGRAACTGAAAATGGAGACACGTTAGYACCAAGGTCGCTAAAGCGTTTT
CTACATAATGACTATGACGTAYTCGGATACAAGAAGGCTGGTGGTGTTTTACAAAWGGAG
AGTAACCCRTGTCGTCCCATCRTCTAYTTGGACGGAGTKAAACTCATAACTGAAATTAAA
CYAATGGATACGTTTACCCTGTCCATAAAAGGYATAGCACGCCATTTTGTGTGTGCATTG
GCAGGTGATACAGTTTGCAACACCAACTCTTGTGAAAACAACGGAATGTGTGTACCCTTA
GCGGGGGAGTCTTCTTGTTCATGTCCAGACGGATTTTCAGGATCGGTTTGTCAGAGAAAC
CGTTACCTGTTGAGTGTGAGTCTACACGGTGGCAACCATAGCGGTGAGGGACGAGTGGGG
TTTCGCGCCAAGGATGATCCATCTAAGATAGCGTACATGAGCCACTCGTGGTCAATGTCC
ATGTCTCACATGGTTTGTCAAGATTTGGGCTTCRGTGGCGCCRTTGCTACGCTGAGTGGT
GACATGTTCCCAACTACGGAAGATTTGGCGGAGATTGGAGAAATCCATTGCCCGCTTCAC
TACACCAACTTCACGGAATGCTGGTACTCTACAATCAGGCGTCGAAACACGAGTATCATA
TTTCACATCGCTGTAAAGTGCTGCACATCCTCAAAATGTGCTCCATCYGGACACCCACTR
GGAATGGAGTCCGGCGATATTTCAAACGCCGATATCACKACGTCATCATGTGCGACTACG
TCACCGTGTGGTCACGAGGCCCGTCYCAATGCCATGACGTCATGGATGGCTGCCTCGAAS
GAYCAGACGGAACCSTATATCCAGATYCATCTAAGGGCGTATCACATGATCACTGCTATC
RTCACACWGGGYGGAACRGATAAGTGGGTGACTTCTTTTAAGATCTCGTATGGCGTTGAG
GARACTGATTTGACGATCTATACTGACGTGGACAACGRAACTGAAATRKTTTTTCCMGGT
AATTACGATAATACTACAGCCGTGACGACWTCTYTGACTCCATACATCCTGGCCAAGTAC
ATTWGTATAAGACCCAARTCWAGTAACRGCGCTGTCAGCATGCGATTTGAGCTCATAGGC
TATGGACCACTACCTGATCACGTGGATRAAATWYACAMGCGAGACGGAACGTGCYTGGTR
GAGGGGATTCCACTAGGGRTGGAGAATGGTGATATTGGCGACGAATCACTGACAGCGCAC
AYCAGCGAACCCAGTGACCCATCTCATACAGCTAGATTGAACAGTGTGACCGGTGGTGGC
TGGATACCACTTGATGTAGACTCCACGCCTTTTCTACAGGTGGATCTTACAGAAATAYAT
CTGGTGACCGGTGTGATAACTCAAGGYCATCGYACTCTTGACCAATGGACGACGTCGATC
ACGCTAGCATATGAAGCTGATCAGGGATGGATTTATTTATACGAGGACGAATGCGGATCM
AGAAAGATTTATCCAACGAACWACGACAACAACACACCTGTAACYATTCGCCTTGCTGAG
CCTGTGATGGCAAGRAAGGTTCTCTTTTCTCCACAATCATKGATGAACAGGATCACACTT
CGATGTGAAATTTTAGGTCATGTTGTAGGT

>spal
ATGGCTNnnnnnnnnNNCCTCAACGATATCAGACTGACAGTGTGCAACCGTGAAGAGTAC
TCAACRTTAGATGGAACTGAAAATGGAGACACGTTAGYACCAAGGTCGCTAAAGCGTTTT
AYAMATAATGACTATGACGTATTCGGATACAAGAAGGCTGGAGGTGTTTTACAAAAGGAG
AGTAACCCGTGTCGTCCCATCATCTATATGGACGGAGATAAACTCATAACTGAAATTAAA
CCAATGGATACGTTTACCCTGTCCATAAAAGGTATAGCACGCCATGTTGTGTGTGTATTG
GCAGGTGATACAGTTTGCAACCCYAACCCTTGTGAAAACWACGGAATTTGTGTACCCTTA
GCGRGGGAGTCTTCYTGTTCATGTCCAGASGGATTTTCAGGAKCRATATGTCAGAGAAAC
CGTTACCTGTTGAGTGTGAGTCTACACGGTGGCAACCATAGCGGTGAGGGACGAGTGGGG
TTTCGCGCCAAGGATGATCCATCTRAGATAGCGTACATGAGCYACTCSTGGTYAATGTCC
ATGTCTCACATGGTYTGTCAAGATTTGGGCTTCGGTGGCGCCATTGCTACGCTGAGTGGT
GACATGTTCCCAACTACGGAAGATTTGGYGGAGATTGGAGARATCCATTGCCCGCTTCAS
TACACCAAATTCACGGAATGCTGGTACTCTACAATCAGGCKTCGAAACACGAGTATCATA
TTTCACATCGCTGTAAAGTGCTGCACATCCTCAAAATGTGCTCCATCCGGACACCCACTA
GGAATGGAGTCMGGCGATATTTCAAACGCCGATATCACTACGTCATCATGTGCGACTACG
TCACCGTGTGGTCACGAGGCCCGTCTYAATGCCATGACGTCATGGATGGCTGCCTCGAAC
GATCAGACGGAACCGTATATCCAGATCCATCTAAGGGCGTATCACATGATCACTGCTATC
GTCACACAGGGYAGAACAGATAWATGGGTGACTTCTTTTAAGATCTCGTATGGCGTTGAG
GAAACTGATTTGACGATCTATACTGACGTGGACRACGGAACTGAAATGGTTTTTCCCGGT
AATTACGATAATACTACAGCCGTGACGACTTCTCTGACTCCATACATCCTGGCCAAGTAC
ATTTGTATAAGACCCAAATCAAGTAACAGCGCTGTSAGCATGCGATTTGAGCTCATAGGC
TATGGACCACTACCTGATCACGTGGATGAAATTCACAAGCGAGACGGAACGTGCTTGGTA
GAGGGGATTCCACTAGGAGTGGAGAATGGTGACATTGGCGACGAATCACTGACAGCACAC
ACCAGCGAACCCAGTGACCCATCTCATACAGCTAGATTGAACAGTGTTACCGGTGGTGGC
TGGATACCACTTGATGTAGACTCCATGCCTTTTCTACAGGTGGATCTGACAGAAATACAT
CTGGTGACCGGGGTGATAACTCAAGGTCATCGAACTCTTGACCAATGGACGACGTCGATC
ACGCTAGCATATGAAGCTGATCAGGGATGGATTTATTTATACGAGGACGAATGCGGATCC
AGAAAGATTTATCCAACGAACTACGACAACAACACACCTGTAACTATTCGCCTTGCTGAG
CCTATGATGGCAAGAAAGGTTCTCTTTTCTCCACAATCATGGATGAACAGGATCACACTT
CGATGTGAAATTTTAGGTCATGTTGTAGGT

>sfra
nnnnnnnnnnnnnnnnnnnnnnnnnnnnnnAGACTGACAGTGTACAAACGTGAAGAATAC
TCAACATTATATGGAACTGAAAATGGAGACACATTAGTAACAAGGTCGCTAAAGCGTTTC
ATACATAATGACTATGACGTATTCGGATCCAAGGAGACTGGTGGTGTTTTACAAAAGGAG
AACAACCCGTGTCGTCCCATCATCTCTGTGCACGGAGATAAACTCATTACTGAAATGAAA
CCAATAGATACGTTTCCCCTGTCCATAAAAGGTATAACACGCCATTATGTGTGTGCATTG
GCAGGTGATACAGTTTGCAACTTAAACCCGTGTCTAAACAACGGAACTTGTGTATCCTTA
GCGGGGGAGCCTTCTTGTTCATGTYCAGACGGATTTTCAGGAGCGATATGTCAGAAAAAC
CGTTATCTGTTGAGTGTGAGTCTATACGGTGGCAACCATAGCGGTGAGGGGCGAGTGGGG
TTTCGCCACAAGGMTGACCCATCTGTGGTAGCGTATATGAGCTACACGTGGTCAATGTCC
ATGTCTCACATGGTTTGTMAAGATTTGGGCTTYGGTGGCGCCATTGCTACGCTGAGTGGT
GACATTTTCCCAACGACGGAAGAGTTGACGGAGATTGGAAAAATCCATTGCCCGCTTCAC
TACACCAACTTTACGGAATGCTGGTACTCTACACTGAGGAATCKAAACAAGAGTATCATA
TTTCACATCGCTGTCAAGTGCTGCACATCTTCAAAATGTGCTCCATCTGGACGCCCACTA
GGAATGGAGTCCGGCGATATTTCAAACGCCGATATCACTACGTCATCATGTGCGACTACG
TCACCGTGTGGTCAGGAGGCTCGACTCAATGCCATGACGTCATGGATAGCTGCCTCAAAC
GATCAGACGGACCCTTATATCCAGATCCGTCTAGGGGCGTATCACATGATCACTGCTATC
ACCACACAGGGTAGAACAGATAAGTGGGTGACTTCTTTTAAGATCTCGTATGGCGTTGAA
GAAACTAATTTGACGATCTATACTGACGTGGACAACGGAASTGAAGTGGTTTTTCCCGGT
AACTGCGATAATACAACAGCCGTGACGACATCTTTGATCCCATACATCCTGGCCAAGTAC
ATTAGAATAAAACCCAAGTCAAGTAACAGCGCTGTCAGCATGCGATTTGAGCTCATAGGC
TACGGACCACTACCTGATCATGTGGATGAAATTCACAAGCGAGACGGAACGTGCKTGGAT
AAGGGGATTCCACTAGGGGTGGAGAATGGTGACATTGACGACGAATCACTGACAGCGAAC
ACCAGCGAACCCAGTGGCTTATCTCATACGGCTAGATTGAACAGTGTTACCGGTGGTGGC
TGGATACCACTTGATGTAGACTCCCAGCCTTTTCTACAGGTGGATCTTACAGAAATCCAY
CTGGTGACCGGTGTGATAACTCAAGGTCATCGCACTCTTGAACAATGGACGACATCGATC
ACGCTAGCATATCAAGCTGATCAGGGATGGATTTATCTATACGAGGACGAATGCGGATCT
AGAAAGATTTATCCAACGAACTACGACAACAACACACCTGTAACTATTCGCCTTGCTGAG
CCTGTGATGGCAAGAAAGGTTCTTTTTTCTCCACAATCATGGAAAAACAGGATCACACTT
CGATGTGAGATTTTAGGTCATGTTGTAGGT

>afraSS
ATGGCTGCTTCCATCATCCTCAACGATATCAGACTGACAGTGTGCAACCGTGAAGAGTAC
TCAACATTAGATGGAACTGAAAATGGAGACACRTTAGTACCWWRRTCGMTAAAGCGTWTT
ATWCATAATGAMTATGACGTATTCGGATACAGGAAGGCTGGTGGTGTTTTACAAAAGGAT
AGTTACCCGTGTCGTCCCATCATCWATATGGACGGAGATAAACTCATAACTGAATTTAAA
CCAATGGATACGTTTACTCTGTCCATAAAAGGTATAGCACGCCATTTTGTGTGTGCATTG
GCAGGTGATACAGTTTGCAACCCCAACCCTTGTGAAAACTACGGAGTTTGTTTATCCTTA
GCGGGGGAGTCTTCTTGTTCATGTCCAGACGGATTTTCAGGGTTGAGGTGTCAGAGAAAC
CGTTACCTRKTGAGTGTGAGTCTACACGGTGGCAACCATAGCGGTGAGGGACGAGTGGGK
TTTCGCAACAATTATGATCCATCTACGATAGCGTACATGAGCCACTCGTGGTCAATGTCC
ATGTCTCACATGGTTTGTCAAGATTTGGGCTTCGGTGGCGCCATTGCTACGCTGAGTGGT
GACATGTTCCCAACTACGGAAGATTTGGCGGAGATTGGAGAAATCCATTGCCCGCTTCAG
TACACCCAATTCACGGAATGCTGGTACTCTACAATCAGGCATCGAAAYACGAGTATCATA
TTTCACATCGCTGTAAAGTGCTGCACATCCTCAAAATGTGCTCCATCCGGACGTCCACTA
GGAATGGAGTCCGGCGATATTTCAAACGCCGATATCACTACGTCATCATGTGCGACTACG
TCACCGTGTGGTCAGGAGGCCCGTCTCAATGCCATGACGTCATGGATGGCTGCCTTGAAC
GACCAGACGGAACCCTATATCCAGATCCATCTAAGGGCGTATCACATGATCACTGCTATC
GTCACACAGGGCGGAACAGATAAGTGGGTGACTTCTTTTAAGATCTCGTATGGCGTTGAG
GAGACTGATTTGACGATCTATACTGACGTGGACAAAGGAACTGAAATGGTTTTTCCCGGT
AATTACGATAATACTACAGCCGTGACGACATCTCTGACTCCATACATCCTGGCCAAGTAC
ATTWGTATAAGACCTAAATCAAGTAACAGCGCTGTTAGCATGCGATTTGAGCTCATAGGC
TATGGACCACTACCTGATCACGTGGATGAAATTCACGAGCGAGACGGAACGTGCTTGGTA
GAGGGTATTCCACTAGGGGTGGAGAATGGTGACATTGGTGACGAATCACTGACAGCGCAC
ACCAGCGAACACAGTGACCCATCTCATACAGCTAGATTGAACAGTGTTACCGGTGGTGGC
TGGATACCACTTAATACAGACTCCACGCCTTTTCTACAGGTGGATCTTACAGAAATACAT
CTGGTGACCGKTGTRATAACTCAAGGTCATCGTACTCTTGACCAATGGACGACGTCGATC
ACRCTAGCATATGAAGCTGATCRGGGATGGATTTATTTATACGAGGACGAATGCGGATCC
AGAAAGATTTATCCAACTAACTACGACAACAACACACMTGTAACTATTCGCCTTGCTGAG
CCTGTGATGGCAAGAAAGGTTCTCTTTTCTCCACAATCATGGATGAACAGGATCACACTT
CGATGTGAAATTTTAGGTCATGTTGTAGGT

>hpul
ATGGCTGCTTCCATCATNNNNNNNNNNNNNNNNNNNNNNNNNNNNNNNNNNNNNNNNNNN
NNNNNNNnnnnnnnnnnnnnnnnnnnnnnnnnnnTAGNACCAAGGNCGCTAAAGCTTTGN
ATACATAATGACTATTACATATTCGGATGCAAGAAGGCTGGTGGTGTTTTACAAAAGGAG
GGTAACCCGTGTCGTCCCATCATCTATATGGACGGAGATAAWCTCATAACTGAAATTAAA
CCAATAGATACGTTTACCCTGTCCATAAAAGGCATAGCACGCCATTTTGTGTGTACATTG
GCAGGTGATACAGTTTGCAACCCAAACCCTTGTGAAAACAACGGAATTTGTGTACCCTCA
GCGGGGAAGTCTTCTTGTTCATGTCAAAACGGATTTTCAGGATCGATATGTCAGCGAAAC
CGTTACCTGTTGAGTGTGAGTCTACACGGTGGCAACTATAGCGGTGAGGGACGAGTGGGG
GTTCGCGCCAAGAATNATACCTGGNNGATAGCGTACATGAGCCACTCGTGGTCAATGTCC
ATGTCTCACATGGTTTGTCAAGAGTTGGGCTTCGGTGGCGCCATTGCTACGCTGAGTGGT
GACATGTTCCCAACTACGGACGATTTGTCGGAGATTGGAGAGATCCATTGCCCGCTTCAC
TACAMCAACTTCACGGAATGCTGGTACTCTACAATCAGGAATCGAAACACGAGTATCATA
TATCACATCGCTGTAAAGTGCTGCACATCCTCAAAATGTGCTCCATCCGGACACCCACTA
GGAATGGAGTCCGGCGATATTTCAAACGCCGATATCACTACGTCATCATGTGCGACTACG
TCACCGTGTGGTCAGGAGGCCCGTYTCAATGCCATGGCGTCATGGATAGCTGCCTCAAAC
GATCAGACGGAACCCTATATCCAGATCCATCTAAGGGCGTATCACATGATCACTGCTATC
ATCACACAGGGGGGAACAGATAAGTGGGTGACTTCTTTTAAGATCTCGTATGGCGTTGAG
GAAACTGATTTGACGATCTATACWGACGTGGACGACGGAACTGAAACGGTTTTTYCCGGT
AATTACGATAATACTACATCCGTGACGACATCTTTGACCCCRTACATCCTGGCCAAGTAC
ATTAGAATAAACCCCAAGTCAAGTAACAGCGCTGTCAGCATGCGATTCGAGCTCATAGGC
TACGGACCACTACCWGMTCACATGGATGAAATACACAAGCGAGACGGAACGTGCTTGGAT
AAGGGAATTCCACTAGGGGTGGAGAATGGTGCCATTGGCGACCAATCACTGACAGCGAAA
ACCAGCGAACCCAGTAACCCATCTCATACAGCTAGATTGAACAGTGTTACCGGTGGTGGC
TGGATACCACTTGATGAAGACTCGACGCCTTATCTACAGGTGGATCTTACAGAAATACAC
CTGGTGACAGGTGTGATAACTCAAGGTCATCGCACTCTTGACCAATGGACGACGTCGGTC
ACGCTAGCATATGAAGCTGACCAGGGATGGATTGATTTATACAAAGACRAATGCGGATCC
AGAAAGATTTACCCAACGAACTACGACAACAACACACCTGTAACTATTCGCCTTGCTGAG
CCTGTAATGGCAAGAAAGGTTCGCTTTTCTCCACAATCATGGATGAACAGAATCACACTT
CGATGTGAAATTGTGGGTCGTGTTGTAGGT

>snud
NNNNNNNNNNNNNNNNNNCTCAACGATATCAGACTGACAGTGTACAAACGTGAAGAGTAC
TCAACATTAGATGGAACTGAAAATGGGGACACGTTAGTACCAAGGTCGMTAAAGCGTTTC
ATACATAATGACTATGACGTATTCGGATACAAGGAGGTTGGTGGTGTTTTACAAAAGGAG
AACAACCCGTGTCATCCCATCATATCTGTGCACGGAGATAAACTCATTACTGAAATGAAA
CGAATAGATACGTTTCCTCTGTCCATAAAAGGTATAACACGCCATTATGTGTGTGCACTG
GCAGGTGATACAGTTTGCAACGTAAACCCGTGTAAACACAACGGAACTTGTGTATCCTCA
GCAGGGRAGGCTTCTTGTTCATGTCCAGACGGATTTTCAGGAGCGATATGTCAGAGAAAC
CGTTATCTGTTGAGTGTGAGTCTATACGGTGGCAACCATAGCGGTGAGGGGCGAGTGGGG
TTTCGCCGCAAGGATGACCCATCTMRGGTAGCGTATATGAGCTACACGTGGTCAATGTYT
ATGTCTCACATGGTTTGTCAAGATTTGGGCTTCGGTGGCGCCATTGCTACGCTAAGTGGT
GACATTTTCCCAACGACGGAAAAGTTGACGGAGATTGGAGCTATCCATTGCCCGCTTCAC
TACACCAACTTCACGGAATGCTGGTACTCTACACTGAGGAATCGAAACACGAGTATCATA
TTTCACATCGCTGTCAAGTGCTGCACATCCTCAAAATGTGCTCCATCTGGACGCCCACTA
GGAATGGAGTCCGGCGATATTTCAAACGCCGATATCACTACGTCATCATGTGCGACTACG
TCACCGTGTGGTCAGGAGRCTCGTCTCAATGCCATGACGTCATGGATAGCTGACTCAAAT
GATCAGACGGACCCCTATATTCAGATCCATCTAGGGGCGTATCACATGATCACTGCTATC
ATCACACAGGGTAGAACAGATAAGYGGGTGACTTCTTTTAAGATCTCGTATGGCGTTGAG
GAAACTGATTTGACGATCTATACTGACGTGGACAACGGAACTGAAGTGGTTTTTCCCGGT
AACTACGATGGTACTACAGCTGTGACGACATYTTTGGCCCCATACATCCTGRCCAAGTAC
ATTAGAATAAACCCCRAGTCAAGTAACAGCGCTGTCAGCATGCGATTTGAGCTCATAGGC
TACGGACCACTACCTGATCATGTGGATGAAATTCACAAGCGAGACGGAACGTGCTTGGAT
AAGGGGATTCCACTAGGGGTGGAGAATGGTGACATTGACGACGAATCACTGACAGCGAAM
ACCAGCGAACYCAGTGGCTTATCCCATACAGSYAGATTGAACARTGTTACCGGTGGTGGC
TGGATACCACTTGATGTAGACTCCCAGCCWTTTCTACAGGTGGATCTTACAGAAAYCCAT
CAGGTGACCGGWGTSATAACTCAAGGTCATMGCACTCTTGAACAATGGACGACATCGATC
ACGCTAGCATATCAAGCTGATCAGGGATGGATTTATCTMTACGAGGACGAATGCGGATCT
ARAAAGATTTATCCAACGAACTACGACAACAACACACCTGTAACTATTCGYCTTGCTGAG
CCTGTGATGGCAAGAAAGGTTCTCTTTTCTCCACAATCATGGAAAAACAGGATCACACTT
CGATGTGARATTTTAGGYCATGTTGTAGGT

>sintSS
NNNNNNNNNNNNNNNNNNNNNAACCATATCAGAATGACAGTGTGCAACCGTGAAGAGTAC
TCAACATTAGATGGAACTGAAAATGGAGACACGTTAGTACCAAGATCGCTAAAGCGTTTT
ATACATAATGACTATGACGTATTCGGATGCAAGAAGGCTGGTAGTGTTTTACAAGAGGAG
AGTAACCCGTGTCGTCCCATCATCTATATGGACGGAGTTAAATTCATAACTGAAATTAAA
CCAATAGATACGTTTACCCTGTCCATACAAGGCATAGCACGCCATTTTGTGTGTGCATTG
GCAGGTGATACAGTTTGCAACCCCAACCCTTGYGAAAACAACGGAATTTGTGTACCCTCA
GCGGGGGAGTCTTCCTGTTCATGTCAAGACGGATTTTCAGGAGCGATATGTCAGAGAGAC
CGTCACCTGTTGAGTGTGAGTCTACACGGTGGCAACCATAGCGGTGAGGGACGAGTGGGG
TTTCGCTCCAAGTATGATCCATCTACGATAGCGTACATGAGCCACTCKTGGTCAATGTCC
ATGTCTCACATGGTTTGTCAAGATTTGGRYTTCGGTGGCGCCATTGCTACGCTGAGTGGT
GACATGTTCCCAGCTACGGAAGATTTGGTGGAGATTGGAGAAATCCATTGCCCGCTTCAG
TACACCAAMTTCACGGAATGCTGGTACTCTACAATCAGGAATCGAAACACGAGTATCATA
TTTCACATCGCTGTAAAGTGCTGCACATCCTCAAAATGTGCTCCATCCGGACACCCACTA
GGAATGGAGTCCGGCGATATTTCAAACGCYGATATCACTACRTCATCATGTGCGACTACG
TCACCGTGTGGTCACGAGGCCCGTYTCAATGCCATGACGTCATGGATGGCTGCCTCGAAC
GATCAGATGGAACCCTATATCCAGATCCATCTAAGGGCGTATCRCATGATCACTGCTATC
GTCACACAGGGTAGAACAGATAARTGGGTGACTTCTTTTAAGATCTCGTATGGCGTTGAG
GAAACTGATTTGACGATCTATACTGACGTGGACAACGGAAATGAAATGGTTTTCCCCGGT
AATTACGATAATACTACAGCMGTGACGACATCTTTGACCCCATACATYCTGGCCAAGTAC
ATCTGTATAAGACCTAASACAAATAACAGCGCTGTCAGCATGCGATTGGAGCTCATAGGC
TACGGACCACTGCCTGATTACGTGGATGATATTCACAAGCGAGACGGAACGTGCTTGGAT
AAGGGGATTCCCCTAGGGGTGGAGAATGGTSGCATTGGCGACGAATCACTGACAGCGCAC
ACCAGCGAACCCAGTGACCCATCTCATACAGCTAGATTGAACAGTRTGACCGGTGGTGGA
TGGATACCACTTGATGTAGACTCCACGCCTTTTCTACAGGTGGATCTTACAGAAATACAT
STGGTGACCGGGGTGATAACTCAAGGTCATCGCACTCTTGACCAATGGACGACGTCGATC
ACGCTAGCATATGAAGCTGACCTGGGATGGATTTATTTTTACGAGRACGAATGCGGATCA
AGAAAGATTTATCCAACGAACTACGACAACAACACACCTGTAACTATTCGCCTTGCTGAG
CCTGTGATGGCAAGAAAGGTTCTCTTTTCTCCACAATCATGGATGAACAGGATCACACTT
CGATGTGAAATTTTAGGTCRTGTTSTAGGT

>sprp
ATGGCTGCTTCCATAATCCTCAACGATATCAGACTGACAGTGTGCAACCGTGAAGAGTAC
TCAACATTAGRGGGAACTGAAAATGGAGACACGTTAGTACCAAGGTCGCTAAAGCGTTTC
ATACATAATGACTATGACGTATTCGGATACTGGAAGGCTGGTGGTGTTTTACAAAAGGAG
AGTAACCCGTGCCGTCCCATCATCAATATGAACGGAGATAAACTCATAACTGAAATTAAA
CCAATGGATACGTTTACCCTGTCCATAAAAGGTATAGCACGCCATTGTGTGTGTGCATTG
GCAGGTGATACAGTTTGCAACCCCAGCCCTTGTGAAAACAACGGAACKTGTGTACCCTTA
TCGGGGGAGTCTTCTTGTTCATGTGCAGACGGATTTTCAGGGTCGAGGTGTCACAGAAAC
CGTTACCTGTTGAGTGTGAGTCTACACGGWGGCAACCATAGCGGTGAAGGACGAGTGGGG
TTTCGCAACAATTATGATCCATATACGATAGCGTACATGAGCCACTCGTGGTCAATGTCC
ATGTCTCACATGGTTTGTCAAGATTTGGGCTTCGGTGGCGCCATTGCTACGATGAGTGGT
GACATGTTCCCAACTACGGAAGCTTTGGTGGAGATTGGAGAAATCCATTGCCCGCTTCAC
TACACCACATTCACGGAATGCTGGTACTCTACACTCAGGCTTCGAAACACGAGTATCATA
TATCACATCGCTGTAAAGTGCTGCACATCCTYAMAATGTGCTCCATCCGGACGTCCACTA
GGAATGGAGTCCGGCGATATTTYAAACGCCGATATCACTACGTCATCATGTGCGACTACG
TCACCGTGTGGTCACGAGGCCCGTCTCAATGCCATGACGTCATGGATGGCTGCCTTGAAC
GATCARACGGAACCCTATATCCAGATCCATCTAAGGGCGTATCACATGATCACTGCTATC
GTCACACAGGGCGGAWCAGATAAGTGGGTGACTTCTTTTAAGATCTCGTATGGYGTTGAG
GAAACTGATTTGACGATCTATACTGACGTGGACGAAGGAACTGAAATGGTTTTTCCCGGT
AATTACGATAATACTACATCCGTGACGACATCTTTGACTCCATACATCCTGGCCAAGTAC
ATTAGTATAAGACCCAAGTCAAGTAACAGCACTGTCAGCATGCGATTWGAGCTCATAGGC
TATGGACCACTACCTGATCRCGTGGATGAMATACACAAGCGAGACGGAACGTGCTTGGAT
AAGGGGATTCCGCTAGGGGTGGAGAATGGTGACATTGGCGACGAATCACTGACAGCGCAC
ACCAGCGAACCCAGTGACCCATCTCATACAGCTAGATTGAACAGTGTTACCGGTGGTGGC
TGGATACCACTTAATACAGACTCCACGCCTTTTCTGCAGGTGGATCTTACAGAAATACAT
CTGGTSACYGGTGTGATAACTCAAGGTCATCGTACTCTTGACCAATGGACGACGTCGATC
ACGCTAGCATATGAAGCTGATCAGGGATGGATTTATTTATACGAGGACGAATGCGGATCC
AGAAAGATTTATCCAACTAACTTCGACAACAACACACCTGTAACTATTCGCCTTGCTGAG
CCTGTGATGGCAAGAAAGGTTCTCTTTTCTCCACAATCRTGGATGAACAGGATCACACTT
CGATGTGAAATTTTAGGTCATGTTGTAGGT

>spurp
ATGGCTGCTTCCATAATCCTCAACGATATCAGACTGACAGTGTGCAACCGTGAAGAGTAC
TCAACATTAGAGGGAACTGAAAATGGAGACACGTTAGTACCAAGGTCGCTAAAGCGTTTC
ATACATAATGACTATGACGTATTCGGATACTGGAAGGCTGGTGGTGTTTTACAAAAGGAG
AGTAACCCGTGCCGTCCCATCATCAATATGAACGGAGATAAACTCATAACTGAAATTAAA
CCAATGGATACGTTTACCCTGTCCATAAAAGGTATAGCACGCCATTGTGTGTGTGCATTG
GCAGGTGATACAGTTTGCAACCCCAGCCCTTGTGAAAACAACGGAACGTGTGTACCCTTA
TCGGGGGAGTCTTCTTGTTCATGTGCAGACGGATTTTCAGGGTCGAGGTGTCACAGAAAC
CGTTACCTGTTGAGTGTGAGTCTACACGGTGGCAACCATAGCGGTGAAGGACGAGTGGGG
TTTCGCAACAATTATGATCCATATACGATAGCGTACATGAGCCACTCGTGGTCAATGTCC
ATGTCTCACATGGTTTGTCAAGATTTGGGCTTCGGTGGCGCCATTGCTACGATGAGTGGT
GACATGTTCCCAACTACGGAAGCTTTGGTGGAGATTGGAGAAATCCATTGCCCGCTTCAC
TACACCACATTCACGGAATGCTGGTACTCTACACTCAGGCTTCGAAACACGAGTATCATA
TATCACATCGCTGTAAAGTGCTGCACATCCTCACAATGTGCTCCATCCGGACGTCCACTA
GGAATGGAGTCCGGCGATATTTTAAACGCCGATATCACTACGTCATCATGTGCGACTACG
TCACCGTGTGGTCACGAGGCCCGTCTCAATGCCATGACGTCATGGATGGCTGCCTTGAAC
GATCAGACGGAACCCTATATCCAGATCCATCTAAGGGCGTATCACATGATCACTGCTATC
GTCACACAGGGCGGATCAGATAAGTGGGTGACTTCTTTTAAGATCTCGTATGGTGTTGAG
GAAACTGATTTGACGATCTATACTGACGTGGACGAAGGAACTGAAATGGTTTTTCCCGGT
AATTACGATAATACTACATCCGTGACGACATCTTTGACTCCATACATCCTGGCCAAGTAC
ATTAGTATAAGACCCAAGTCAAGTAACAGCACTGTCAGCATGCGATTTGAGCTCATAGGC
TATGGACCACTACCTGATCGCGTGGATGACATACACAAGCGAGACGGAACGTGCTTGGAT
AAGGGGATTCCGCTAGGGGTGGAGAATGGTGACATTGGCGACGAATCACTGACAGCGCAC
ACCAGCGAACCCAGTGACCCATCTCATACAGCTAGATTGAACAGTGTTACCGGTGGTGGC
TGGATACCACTTAATACAGACTCCACGCCTTTTCTGCAGGTGGATCTTACAGAAATACAT
CTGGTCACCGGTGTGATAACTCAAGGTCATCGTACTCTTGACCAATGGACGACGTCGATC
ACGCTAGCATATGAAGCTGATCAGGGATGGATTTATTTATACGAGGACGAATGCGGATCC
AGAAAGATTTATCCAACTAACTTCGACAACAACACACCTGTAACTATTCGCCTTGCTGAG
CCTGTGATGGCAAGAAAGGTTCTCTTTTCTCCACAATCATGGATGAACAGGATCACACTT
CGATGTGAAATTTTAGGTCATGTTGTAGGT

>pdep
NNNNNNNNNNNNNNNNNNNNNNNNNNNNNNNNNNNNNNNNNNNNNNNNNGTGAAGAGGAC
TCAACATTAGANNGAACTGAAAATGGAGACACGTTAGNACTAAGGTCAATAAAGCATTNC
NTACATAATNNNNATGACGTATTCGGAWACAAGGAGGTTGGWGGTGTTTTACAAARWGAG
TACAACCCGTGTCGTCCCATCGTCTCTGTGCATGGAGATGAACTCATTAYTGAAATGAAA
CCAATAGAAACGTTTMCCCTGTCCATAAAAGGTATARCACKSCATTATGYGTGTGCATTG
GCAGGTGATACAGTTTGCAACTCAAACCCGTGTGAAAACGACGGAACTTGTGTACCCTTA
GCGGGGGATTTTTCTTGTTCATGTCCAGACGGATTTACAGGATGGAAGTGTCAGAGAAAC
CGTTATCTGTTGAGTGTGAGTCTATACGGTGGCATCCATAGCGATGAGGGCCGAGTGGGG
TTTCGCGACAGGAATGGCCAATCTCAGATAGCGTATATGACCCAGTCGTGGTCAGTATCC
ATGTCTCACATGGTTTGTCAAGATTTGGGCTTCGGTGGCGCCATTGCTACGCTGAGTGGT
GACATTTTCCCAACGACGGAAAAGTTGAACGAGATTGGAAAAATCCATTGCCCGCTTCAC
TACACCAATTTCACGGAATGCTGGTATTCTACAGTTAGGAATCGAAACACGAGTATCATA
TTCCACATCGCTGTCAAGTGCTGCACATCCTCAAAATGCGCCCCATCTGGACGACCACTA
GGAATGGAGTCCGGCGATATTTCAAACGCCGATATCACTACGTCATCATGTGCGACTACG
TCACCGTGTGGCCAGGAGGCTCGTCTCAACGCCATGACGTCATGGATAGCTGCCTCAAAC
GATCAGACGGACCCCTATATCCAGATCCATCTAGGGGCGTATCACATGATCACTGCTATC
ATCACACAGGGGAGAACTGATAAGTGGGTGACTTCTTTTACGGTCTCGTATGGCGTTGAG
GAAACTGATTTGACGATCTATACTGACGTGAACGACGAAACTGAAGTGGTTTTTTCCGGT
AACTACGATAGTACTACAGCCGTGACGACATCTTTGACCCCATACATCCTGGCCAAGTAC
ATTAGAATAAACCCCAAGTCAAGTAACAACGCTGTCAGCATGCGATTTGAGCTCATAGGC
TATGGACCACTACCTGATTACGTGGATAMMATTCACAAGCGAGACGGAACGTGCTTGGAT
AAGGGCATTCCACTAGGGGTGGAGAATGGTGACATTGAGGACGAATCACTGACAGCGAAC
ACCAGCGAACCCACTGGCTTATCTCATACAGCTAGATTGAACAGTGTTACCGGTGGTGGC
TGGATACCACTTGATGTAGACTCCCAGCCTTTTCTACAGGTGGATCTTACAGAAATCCAT
CTTGTGACCGGTGTGATAACTCAAGGTCATCGCACTCTTGAACAATGGACGACATCGATC
ACGCTAGCATATCAAGCTGATCAGGGATGGATTTATCTATACGAGGACGAATGCGGATCT
AGAAAGATTTATCCAACGAACTACGACAACAACACACCTGTAACTATTCGCCTTGCTGAG
CCTGTGATGGCAAGAAAGGTTCTCTTTTCTCCACAATCATGGAAAACCAGGATCACACTT
CGATGTGAGATTTTAGGTCATGTTGTAGGT
