# Supplementary material for: Genome-wide signals of positive selection in strongylocentrotid sea urchins
Source: BMC Genomics. 2017 Jul 21;18:555. doi: 10.1186/s12864-017-3944-7 (PMC5521101; doi:10.1186/s12864-017-3944-7)
Supplement: Supplementary file 3 — Consensus alignment files. A compressed (gzip) tape archive (TAR) file containing 6250 consensus alignment files in FASTA format. (TGZ 14116 kb) [file 12864_2017_3944_MOESM3_ESM.tgz › SPU_006227/consensAlign.ordered.fa]

>sdro
GATGATYTGGGTGAGCTCCGCAAGCTWCGTCAGGACAACAGCTCACTGGAGAGACAGGTC
GAGGTGCTACGGGGTCAGAGCCAYCTGACTGAGAACGSCAAGAAGAGGGCCGARGATCGT
TTGCGTCAGATAGAAGGTGAACTGATGGAACTTCAAGGAAAGATGTCACAAGAAAGGGAA
CGGAACCGCTACATCGCCGACCTGGAGATTGAGACCCTTCTGCGTGCCCAGCTGGACGAA
CACAAGCAGATCATCAAACAGCTCCAGACGGAGGTCGCTACCAAGAACGTTGCTCTGGAG
AATGTTACCTTTGGTATGGAAGACAGGATGGTTGACARGGCTCGTGAGATGGAGAGGRTC
RTCAAGGAGAGRGATGAGCATAGTGATGCAAGGAGGAGGCTGGARCARGAGAAGCTGGTC
YTAGAAATYAARATCAAGGAACAGAAGATGCTYTTGGAGCAGCTGAGAGAYGAGAAACCR
AGAYTKTTGCAGGAGAGACAAGGAGAGATWAGCAGTCTCCAGGAGCAACTCATGAGTGCC
AACAAGAACGTCAGGAAAATGGAAAATGATGTCCGAAATCTTGAGGAGCAACTGTCMGAC
AAGGATCACCAGCTGCGTAGGTTCCAGCTGAGTCAGTCCTCAGAGATCGAGGGTATGCAT
GAGGAGGCTACCAAGCAGATCAAGGAGCTACAGCTCCAGCTMMTSAAGAAGGAGAATGAA
GGATCTGAGATGAGGCAGGAGCTCAACAGGAGAGARGATGAAATGAGACAGGTTCTCCAG
GGAAAGACCAAGCAGGAGCTGGAACTGGATCAGATTCGTGGTGAAGCAGGAAGAACAGTA
GAACACCTGACAAGCATCGTTGAGAAGCAGGAAGGTGAGATCATAAGACTGAGGAGTCAA
GTAGAAGATAAGATGGAGGAGCTAAGAAGATTCAGAACAGCACAGGAGAACGACGTTGAA
TCAYTGAAGCAGATGCTATCAGACACCAACAAGAAGTATRCCAGATTGMGGGATGAGAAG
GAGATGAAYGAGACWGAACTCCAACARAGYRTKACRAGACAGCTCCARGAACTAMGSAGA
GAGATGGAYAGGAAAGARCAACTCATCAAGAACATGACCGAWGAGCTGGAACAAGAGAGG
ATTCAAAAGCCAAAATTAAAAGAGTCRATGAATGARGTWGAACAYGARCTGACGAGTGTC
AGGGCRGAGCTWGCYAAGGTCAAYGGCACCATCAAGATYAAAGAGACTCAGATCCAAGAC
CAAGATAACCAGCTYAGGGAYGCTCATGAA

>spal
GATGATTTGGGTGANCTTCGCAAGCTTCGTCAGGACAACAGCTCACTGGAGAGACAGGTC
GAGGTGCTACGGGGTCAGAGCCACCTGNNTGAGAATNGCAAGAAGAGGGCCGAGGATCGT
TTACGTCAGATAGAAGGTGAACTGATGGAACTTCAAGGAAAGATGTCACAAGAAAGGGAA
CGGAACNGCTACATCAACGACCTGGAGATTGAGACCCTTCTGCGTGCCCAGCTGGACGAA
CACAAGCAGATCATCAAGCAGCTCCAGACGGAGGNCGCTACCAAGAACGTTGCTCTGGAG
AATGTTACCTTCGGTATGGAAGACAGGATGGTTGACAAGGCTCGTGAGATGGAGAGGGTC
ATCAAGGAGAGGGATGAGCATAGTGATGCAAGGAGGAGGCTGGAGCAGGAGAAGCTGGTC
TTAGAAATTAAGATCAAGGAACAGAAGATGCTCTTGGAGCAGCTGAGAGATGAGAAACCA
AGACTTTTGCAGGACAGACAAGGNGAGNTNAGCNNNNNNNNNNNNNNNNNCATGAGTGCC
AACAAGAACGTCAGGAAAATGGAAAATGATGTCCGAAATCTTGAGGAGCAACTGTCAGAC
AAGGATCACCAGYTGCGYAGGTTCCAGCTGAGTCAGTCCTCAGAGATCGAGGGTATGCAT
GAGGAGGCTACCAAGCAGATCAAGGAGCTACAGCTCCAGCTMATGAAGAAGGAGAATGAA
GGATCTGAGATGAGGCAGGAGCTCAACAGGAGAGAGGATGAAATGAGACAKGTTCTCCAG
GGAAAGACMAAACAGGAGCTGGAACTGGATCAGATCCGTGGTGAAGCTGGAAGAACAGTM
GAGCATCTGACAAGCATYGTTGAGAAGCAGGAAGGKGAGATCATTAGACTGAGGAGTCAA
GTAGAAGATAAGATGGAGGAGCTAAGAAGATTCAGAACAGCACAGGAGAACGACGTGGAA
TCACTGAAGCAGAYGCTATCAGACACCAACAAGAAGTATRCCAGATTRAGGGATGAGAAG
GAGATGAACGAGACGGAACTCCAACAGAGCGTGACGAGACAGCTCCAGGAACTACGCAGA
GAGATGGACAGGAAAGAACAACTCATCAASAACATGACCGAAGAGCTSGAACAAGARAGG
ATTCAAAAGCCAAAATTAAAAGAGGCGATGAATGAGGTTGAACACGAACTGACAAGTGTC
AGGGCAGAGCTTGCTAAGGTAAACGGMACSATYAAGATCAAAGAGACTCAGATCCAAGAC
CAAGATAACCAGCTCAGGGACGCTCATGAR

>sfra
GATGGTCTGGGTGAGCTCCGTAAGCTACGTCAGGACAACAGCTCACTGGAGAGACAGGTC
GAGGTGCTACGGGGTCAGGGCCACCTGGCTGAGAACGGCAAGAAGAGGGCYGAGGATCGT
TTGCGTCAGATAGAAGCTGAACTGATGGAACTTCAGGGAAAGATGTCAAAAGAAAGnnnn
nnnAACCGCTACATTACCGACCTGGAGATTGAGACCCTTCTGCGTGCTCAGCTGGATGAA
CACAAGCAGATCATCAAACAGCTCCAGACGGAGGTCGCTACCAAGAACGTTGCTCTGGAG
AATGTTACCGTTGGTATGGAAGACAGGATGGTTGATAAGGCTCGTGAGATGGAGAGGGTC
GTCAAGGAGAGGGATGAGCATTGTGATGCAAGGAGGAGGCTAGAACAGGAGAAGCTGGTC
CTAGAAATTAAGATCAAGGAACAGAAGATGCTCTTGGAGCAGCTGAGAGATGAGAAACCA
AGACTTTTGCAGGAGAGACAAGGAGAAATTAGCAGTNTCCAGGAGCAACNNATGANNGCC
AACAAAAACGTCAGGAAAATGGAAAATGATGTCCGAAATCTTGAGGAGCAACTGTCAGAC
AAGGATCACCAGCTACGTAGGTTCCAGCTGAGTCAGTCCTCAGAGATYGAGGGTATGCAT
GAGGAGGCTACCAARCAGATCAAGGAGCTACAGCTCCAGCTACTCAAGAAGGAGAATGAA
GGATCTGAGATGAGGCAGGAGCTGAACAnnnnnnnnnnnnnnnnnnnnnnnnnnnnnnnn
nnnnnnnnnnnnnnnnnnnnnnnnnnnnnnnnnATTCGTGGTGAAGCTGGAAGAACTGTT
GAGCATCTGACAAGCATCGTTGAGAAGCAGGAGGGTGAGATCACTAGACTGAGGAGTCAA
GTGGAAGATAAGATGGAGGAGCTAAGAAGACTCAGAACAGCACAGGAGAACGATGTGGAA
TCATTGAAGCAGATGCTATCAGACACCAACAAGAAGTATGCCAGATTAAGGGATGAGAAG
GAGATGAATGAGACTGAACTCCAACAGAGCGTGACAAGACAGCTCCAGGAACTACGGAGA
GAGATGGATAGGAAAGAACAACTCATCAAGAACATGACCGAAGAGCTCGAACAAGAGAGG
ATTCAAAAGCCAAAATTAAAAGAGTCGATAAATGAAATAGAACATGAGCTGACGAGTGTC
AGGGCGGAGCTAGCTAAGGTCAATGGCACCATCAAGATAAAAGAGACTCAGATCCAAGAC
CAAGATAACCAGCTCAGGGAAGCTCAnnnn

>afraSS
GATGATTTGGGTGAGCTTCGCAAGCTTCGTCAGGACAACAGCTCACTGGAGAGACAGGTC
GAGGTGCTACGGGGTCAGGGCCACCTGACTGAGAACGCCAAGAAGAGGGCCGARGATCGT
TTRCGTCAGATAGAAGGTGAACTGATGGAACTTCAAGGAAAGATGTCAAATGAAAGGGAA
CGGAACCGCTACATCAACGACCTGGAGATTGAGACWCTTCTGCGTGCCCAGCTGGACGAA
CACAAGCAGATCATCAAACAGCTCCAGACGGAGGTAGCTACCAAGAACGTTGCTCTGGAG
AATGTYACCTTTGGTATGGAAGACAGGATGGTCGACAGGGCTCGTGAGATGGAGAGGRTC
RTCAAGGAGAGGGATGAGCATAGTGATGCGAGGAGGAGGCTGGAGCAAGAGAAGCTGGTC
CTAGAAATCAAGATCAAGGAACAGAAGATGCTCTTGGAGCAGCTGAGAGACGAGAAACCA
AGATTATTGCAGGAGAGGCAAGGTGAGATTAGCAGTCTCCAGGAGCAACTCATGAGTGCC
AACAAGAACGTCAGGAAAATGGAAAATGATGTCCGAAATCTTGAGGAGCAACTGTCCGAC
AAGGATCACCAGYTGCGYAGGTTCCAGCTGAGTCAGTCCTCAGAGATCGAGGGTATGCAT
GAGGAGGCTACMAAGCAGATCAAGGAGCTACAGCTCCAGCTACTCAAGAAGGAGAATGAA
GGATCTGAGATGAGGCAGGAGCTSAACAGGAGAGAGGATGAAATGAGACAGGTTCTSCAG
GGAAAGACCAAGCAGGAGCTGGAACTGGATCAGATTCGTGGWGAAGCTGGAAGAACAGTA
GARCATCTRACAAGCATCGTTGAGAAGCAGGAAGSTGAGATCATTAGACTGAGGAGTCAA
GTAGAAGATAAGATGGAGGAGCTAAGAAGATTCAGAACAGCACAGGAGAAYGAYRTGGAA
TCAYTGAAGCAGAYGCTATCAGACACCAACAAGAAGTATGCCAGATTRAGGGATGAGAAG
GAGATGAATGAGACGGAACTCCAAMAGAGCGTGACAAGACAGCTGCAGGAACTACGCAGA
GAGATGGAYAGGAAAGAACAACTCATCAAGAAYATGACCGAWGAGCTGGAACAAGAGAGG
ATTCAAAAGCCWAAATTAAAAGAGGCGATGAATGAGGTAGAACATGAGCTGACGAGTGTC
AGGGCGGAGCTAGCTAAGGTMAACGGCACSATYAAGATCAAAGAGACTCAGATCCAAGAC
CAAGATAACCAGCTCAGGGACGCTCATGAR

>hpul
GATGATCTGGGTGAGCTCCGCAAGCTTCGTCAGGACAACAGCTCACTGGAGAGRCAGGTC
GAGGTGCTACGGGGTCAGGGCCACCTGGCTGAGAACGGCAAGAAGAGGGCCGAGGATCGT
TTGCGTCAGATAGAAGGTGAACTGATGGAACTWCARGGAAAGATGTCACAGGAAAGGGAA
CGGAATCGCTACATCGCCGACCTGGAGATTGAGACCCTTCTGCGTGCCCAGCTGGACGAA
CACAAGCAGATCATCAAACAGCTCCAGACGGAGGTCGCTACCAAGAATGTTGCTCTGGAG
AATGTGACCGTTGGTATGGAAGACAGGATGGTTGACAAGGCTCGTGAGATGGAGAGGGTC
GTTAARGAGAGGGATGAGCATTATGATGCAAGGAGGAGGCTGGAGCAAGAGAAGCTGGTC
YTAGARATTAAGATCAAGGAACAGAAGATGCTCTTGGAGCAGCTGAGAGACGAGAAACCT
CGACTGCTGCAGGAGAGACAAGGAGAGATTAGCAGTCTCCAGGAGCAACTCATGAGTGCC
AACAAGAACGTCAGGAAAATGGAAAATGATGTCCGAAATCTTGAGGAGCAACTGTCCGAC
AAGGATCACCAGCTGCGTAGGTTCCAGCTGAGCCAGTCCTCAGAGATCGAGGGTATGCAT
GAGGAGGCTACCAAGCAGATCAAGGAGCTACAGCTCCAGCTACTCAAGAAGGAGAATGAA
GGGTCTGAGATGAGGCAGGAGCTAAACAGGAGAGAGGATGAAATGAGACAGGTTCTCCAG
GGAAAGACCAAGCAGGAGCTGGAACTGGACCAGATTYGTGGTRAAGCTGRAAGAACARTA
GARCATCTGACAAGCATCGTTGAGAAGCAGRAAGGTGAGATCAATAGACTGAGGAGTCAA
GTAGAAGATAAGATGGAGGAGCTAARAAGACTYAGAACAGCACAGGAGAAYGATGTTGAA
TCATTGAAGGAGATGCTATCAGACACCAACAAGAAGTATGCCAGATTAAAGGATGAGAAG
GAGATGAATGAGACTGAACTCCAACAGAGCGTTACAAGACAGCTCCAGGAACTACGCAGA
GAGATGGACAGGAAAGAACAACTCATCAAGAACATGWCMGAAGAGCTGGAACAAGAGAGG
ATTCAAAAGCCAAAATTGAAAGAGTCMATGAACGAGGTAGAACATGAGCTGACGAGYGTC
AGGGCRGAGCTAGCYAAGGTCAACGGCACCATCAAGATCAAAGAGACTCAGATCCAAGAC
CAAGATAACCAGCTCAGGGAAGCTCATGAA

>snud
GATGATCTRGGTGAGCTACGCAAGCTTCGTCAGGAAAACAGCACACTGGAGAGACAGGTT
GAGGTGCTACGGGGTCAGGGMCACCTGGCTGAGAATGGCAAGAASAGGGCAGAGGATCGT
TTACGTCAGATAGAAGGTGAACTGATGGAACTGCAAGAAAAAATGTCAAAAGAAAGGGAA
CGGAATCGCTACATTGCTGACCTGGAGATTGAAACCCTTCTGCGTGCCCAGCTGGACGAA
CACAAGCAGATCATCAAACAGCTCCAGACGGAGGTCGCTACCAAGAACGTTGCTCTGGAG
AATGTTACTGTTGGTATGGAAGACAGGATGGTTGACAAGGCTCGTGAGATGGAGAGGGTC
ATCAAGGAGAGGGATGAGCATTGTGATGCAAGGAGGAGGCTGGAGCAAGAGAAGCTGGTC
CTAGAAATTAAGATCAAGGAACAGAAGATGCTCTTGGAGCAGCTGAGAGATGAGAAACCA
AGACTTTTGCAGGAGAGACAAGGAGAGATTAGCAGTCTCCAGGAGCAACTCACGAGTGCC
AACAAGAACGTCAGGAAATTGGAAAATGATGTCCGAAATCTTGAGGAGCAACTGTCAGAC
AAGGATCACCAGCTACGTAGGTTCCAGTTGAGTCAGTCCTCAGAGATCGAAGGGATGCAT
GAGGAGGCTACCAAGCAGATCAAGGAGCTACAGCTCCAGCTACTCAAGAAGGAAAATGAA
GGATCTGAGATGAGGCAGGAGCTGAACAGGAGAGAGGATGAAATGAGACAGGTTCTCCAG
GGAAAGACCAAGCAGGAGCTGGAACTGGAACAGATTCGCGGTGAAGCAGGAAGAACTGTT
GAGCATCTGACAAGCATCGTTGAGAAGCAGGAGGCTGAGATCATTAGACTGAGGAGTCAA
GTGGAAGATAAGGTGGAGGAGCTAAGAAGACTCAGAACCGCACAGGAGAATGATGTGGAA
TCACTGAAGCAGATGCTATCGGACACCAACAAGAAGTACACCAGATTAAGGGATGAGAAG
GAGATGAATGAGACTGAACTCCAACAAAGCGTGACAAGACAGCAGCAGGAACTACGCAGA
GAGATGGATAGGAAAGAACAACTCATCAAGAACATGACCGAAGAGCTGGAACAAGAGAGG
AGTCAAAAGCCAAAATTAAAAGAGTCGATAAATGAAATAGAACATGAGCTGACAAGTGTC
AGGGCGGAGCTAGCTAAGGTCAATGGCACCATCAAGATCAAAGAGACTCAGATCCAAGAC
CAAGATAACCAGCTCAGGGAAGCTCATGAT

>sintSS
GATGATTTGGGTGAGCTACGCAAGCTTCGTCAGGACAACAGCTCACTGGAGAGACAGGTC
GAGGTGCTACGGGGTCAGAGCCACCTGGCTGAGAATGGCAARAAGAGGGCCGAGGATCGT
TTGCGTCAGTTAGAAGGTGAACTGATGGAACTTCAAGGAAAGATGTCACAAGAAAGGGAA
CGGAACCGGTACATCAACGACCTGGAAATTGAGACCCTTCTGCGTGCCCAGCTTGACGAA
CACAAGCAGATCATCAAGCAGCTCCAGACAGAGGTAGCTACCAAGAACGTTGCTCTGGAG
AATGTSACCGTYGGKATGGAAGACAGGATGGTTGATAAGGCTCGTGAGATGGAGAGGSTC
ATCAAGGAGAGRGATGAGCATAGTGATGCAAGGAGGAGGCTGGARCAAGAGAAGCTGGTC
YTAGAAATWAAGATCAAGGAACARAAGATGCTCYTGGAGCAGCTGAGAGAYGAGAAACCA
AGACTKCTGCAGGAGAGACAAGGTGAGATTAGCAGTCTYCAGGAGCAACTCATGAGTGCY
AACAAGAACGTCAGGAAAATGGAAAATGATGTCCGAAATCTTGAGGAGCAACTGTCKGAC
AAGGATCACCAGCTGCGTAGGTTCCAGCTGAGTCAGTCCTCAGAGATCGARGGTATGCAT
GAGGAGGCTACCAAGCAGATCAAGGAGCTACAGCTACAGCTMMTSAAGAAGGAGAATGAA
GGATCTGAGATGAGGCAGGAGCTSAACAGGAGAGAGGATGAAATGAGACAGGTTCTCCAG
GGAAAGACYAAGCAGGAGCTGGAACTGGAYCAGATTCGTGGTGAAGCTGGAAGAACAGTA
GAGCATCTGACAAGCATCGTTGAGAAGCAGGAAGCTGAGATCATWAGACTGAGGAGTCAA
GTAGAAGAKAAGATGGAGGAGCTAAGAAGATACAGAACAGCACAGGAGAATGATGTTGAA
TCATTGAAGCAGATGCTATCRGACACCAACAAGAAGTATGCCAGATTGCGGGATGAGAAG
GAGATGAATGAGACTGAACTCCAGCAGAGCGTGACRAGACAGCTCCAAGAACTAMGSAGA
GAGATGGACAGGAAAGAACAACTCATCAAGAAYATGAMCGAAGAGCTSGAACAAGAGAGG
ATTCAAAAGCCAAAATTAAAAGAGTCGATGAATGAGGTAGAACATGAGCTGACGAGTGTC
AGGKCAGAGCTTGCTAAGGTCAACGGCACCATCAAGATCAAAGAGACTCAGATCCAAGAC
CAAGATAACCAGCTCAGGGAAGCTCATGAG

>sprp
GATGATCTGGGTGAGCTACGCAAGCTTCGTCAGGACAACAGCTCACTGGAGAGACAGGTT
GAGGTGCTACGGGGTCAGAGCCACCTGACTGAGAACGGCAAGAAGAGGGCAGAGGATCGT
TTACGTCAGATAGAGGGTGAACTGATGGAACTTCAAGGAAAAATGTCAAATGAAAGGGAG
CATAACCGGTACATCGCTGACCTGGAGATTGAGACCCTTCTGCGTGCCCAGCTGGACGAA
CACAAGCAGATCATCAAACAGCTCCAGACGGAGGTTGCTACCAAGAACGTTGCTCTGGAA
AATGTTACCTTCGGTATGGAAGACAGGATGGTTGATAAGGCTCGTGAGATGGAGAGGGTC
ATCAAGGAGAGGGATGAGCATAGTGATGCAAGGAGGAGGCTGGAGCAAGAGAAACTGGTT
CTAGAAATTAAGATCAAGGAACAGAAGATGCTCTTGGAGCAGCTGAGAGACGAGAAACCA
AGATTATTGCAGGAGAGGCAAGGTGAGATTAGCAGTCTCCAGGAGCAACTCATGAGCGCC
AACAAGAACGTCAGGAAAATGGAAAATGATGTCCGAAATCTTGAGGAGCAACTGTCAGAC
AAGGATCACCAGCTGCGTAGGTTCCAGCTGAGTCAGTCCTCAGAGATCGAGGGTATGCAT
GAGGAGGCTACCAAGCAGATCAAGGAGCTACAGCTCCAGCTCATGAAGAAGGAGAATGAA
GGATCTGAGATGAGGCAGGAGCTGAACAGGAGGGAGGATGAAATGAGACAGGTTCTCCAG
GGAAAGACCAAGCAGGAGCTGGAACTGGATCAGATCCGTGGTGAAGCTGGAAGAACAGTA
GAACATCTGACAAGCATCGTTGAGAAGCAGGAAGGTGAGATCATTCGACTGAGGAGTCAA
GTAGAAGATAAGATGGAGGAGCTAAGAAGATTCAGAACAGCACAGGAGAACGACATGGAA
TCACTRAAGCAGACGCTATCAGACACCAACAAGAAGTATGCCAGATTGCGGGATGAGAAG
GAGATGAATGAGACTGAACTCCARCAGAGCGTTACGAGACAGCTSCARGAACTAMGSAGA
GAGATGGACAGGAAAGAACAACTCATCAAGAACATGACCSAWGAGCTGGAACAAGAGAGG
ATTCARAAGCCWAAAYTAAAAGAGGCGATGAATGARGTAGARCACGAGCTGACGAGTGTC
AGGGCGGAGCTAGCTAAGGTCAACGGCACCATCAAGATCAAAGAGACTCAGATCCAAGAC
CAAGATAACCAGCTCAGGGACGCTCATGAG

>spurp
GATGATCTGGGTGAGCTACGCAAGCTTCGTCAGGACAACAGCTCACTGGAGAGACAGGTT
GAGGTGCTACGGGGTCAGAGCCACCTGACTGAGAACGGCAAGAAGAGGGCAGAGGATCGT
TTACGTCAGATAGAGGGTGAACTGATGGAACTTCAAGGAAAAATGTCAAATGAAAGGGAG
CATAACCGGTACATCGCTGACCTGGAGATTGAGACCCTTCTGCGTGCCCAGCTGGACGAA
CACAAGCAGATCATCAAACAGCTCCAGACGGAGGTTGCTACCAAGAACGTTGCTCTGGAA
AATGTTACCTTCGGTATGGAAGACAGGATGGTTGATAAGGCTCGTGAGATGGAGAGGGTC
ATCAAGGAGAGGGATGAGCATAGTGATGCAAGGAGGAGGCTGGAGCAAGAGAAACTGGTT
CTAGAAATTAAGATCAAGGAACAGAAGATGCTCTTGGAGCAGCTGAGAGACGAGAAACCA
AGATTATTGCAGGAGAGGCAAGGTGAGATTAGCAGTCTCCAGGAGCAACTCATGAGCGCC
AACAAGAACGTCAGGAAAATGGAAAATGATGTCCGAAATCTTGAGGAGCAACTGTCAGAC
AAGGATCACCAGCTGCGTAGGTTCCAGCTGAGTCAGTCCTCAGAGATCGAGGGTATGCAT
GAGGAGGCTACCAAGCAGATCAAGGAGCTACAGCTCCAGCTCATGAAGAAGGAGAATGAA
GGATCTGAGATGAGGCAGGAGCTGAACAGGAGGGAGGATGAAATGAGACAGGTTCTCCAG
GGAAAGACCAAGCAGGAGCTGGAACTGGATCAGATCCGTGGTGAAGCTGGAAGAACAGTA
GAACATCTGACAAGCATCGTTGAGAAGCAGGAAGGTGAGATCATTCGACTGAGGAGTCAA
GTAGAAGATAAGATGGAGGAGCTAAGAAGATTCAGAACAGCACAGGAGAACGACATGGAA
TCACTAAAGCAGACGCTATCAGACACCAACAAGAAGTATGCCAGATTGCGGGATGAGAAG
GAGATGAATGAGACTGAACTCCAACAGAGCGTTACGAGACAGCTCCAAGAACTAAGGAGA
GAGATGGACAGGAAAGAACAACTCATCAAGAACATGACCGATGAGCTGGAACAAGAGAGG
ATTCAGAAGCCAAAATTAAAAGAGGCGATGAATGAGGTAGAACACGAGCTGACGAGTGTC
AGGGCGGAGCTAGCTAAGGTCAACGGCACCATCAAGATCAAAGAGACTCAGATCCAAGAC
CAAGATAACCAGCTCAGGGACGCTCATGAG

>pdep
GATGATCTGGGTGAGCTACGTAAGCTTCGTCAGGACAACAGCTCACTGGAGAGACAGGTG
GAGGTGTTACGGGGTCAGGGCAACCTGGCTGAGAAYGGCAAGAAGAGGGCCGAGGATCGT
TTGCGTCAGATAGAAGGTGAACTGATGGAACTTCNAGGAAAAATGTCAAAAGAAAGNNNN
NNNNNNNNNTACATTGCCGACCTTGAGATTGAGACACTCCTGCGTGCCCAGCTGGACGAA
CACAAGCAGATCATCAAGCAGCTCCAGACAGAGGTTGCTACCAAGAANNNNNCTCTGGAG
AATGTTACCGTTGGTATGGAAGACAGGATGGTTGATAAGGCTCGTGAGATGGAGAGGGTC
ATCAAGGAGAGGGATGAGCATTGTGATGCAAGGAGGAGGCTGGAGCAAGAGAAGCTGGTC
TTAGAGATTAAGATCAAGGAACAGAAGATGCTCTTGGAGCAGCTGAGAGATGAGAAACCA
AGACTTTTGCAGGAGAGACAAGGAGAGATTAGCAGTCTCCAGGAGCAACTCGCAAGTGCC
AACAAGAACGTCAGGAAAATGGAAAATGATGTTCGTAATCTTGAGGAGCAACTGTCCGAC
AAGGATCACCAGCTGCGTAGGTTCCAGCTGAGTCAGTCMTCAGAGATCGAAGGKATGCAT
GAGGAGGCTACCAAGCAGATCAAGGAGCTACAGCTCCAGCTCCTCAAGAAGGAGAATGAA
GGTTCTGAGATGAGGCAGGAGCTGAACAGGAGAGAGGATGAAATGAGACAGGTCCTCCAG
GGAAAGACCAAGCAGGAGCTGGAACTGGAACAGATTCGTGGTGAAGCTGGAAGAACAGTA
GAACATCTGACAAGCATCGTTGAGAAGCAGGAGGGTGAGATCAATAGACTGAGGAGTCAA
GTAGAAGATAAGATGGAGGAGCTAAGAAGACTCAAAACAGCACAGGAGAATGATGTGGAA
TCATTGAAGCAGATGCTATCAGACACCAACAAGAAGTATGCCAGATTAAGGGATGAGAAG
GAGATGAATGAGACTGAACTCCAACAGAGCGTGACAAGACAGCTCCAGGAACTACGYAGA
GAGATGGATAGGAAAGAACAACTCATCAAGAACATGACCGAAGAGCTGGAACAAGAGAGG
ATTCAAAAGCCAAAATTAAAAGAGTCGATGAATGAGGTAGAACATGAGCTGACRAGTGTC
AGGGCGGAGCTAGCCAAGGTCAACGGAACCATCAAGATTAAAGAGACTCAGATCCAAGAC
CAAGATAACCAGCTCAGGGAAGCTCATGAT
