# Supplementary material for: Genome-wide signals of positive selection in strongylocentrotid sea urchins
Source: BMC Genomics. 2017 Jul 21;18:555. doi: 10.1186/s12864-017-3944-7 (PMC5521101; doi:10.1186/s12864-017-3944-7)
Supplement: Supplementary file 3 — Consensus alignment files. A compressed (gzip) tape archive (TAR) file containing 6250 consensus alignment files in FASTA format. (TGZ 14116 kb) [file 12864_2017_3944_MOESM3_ESM.tgz › SPU_021602/consensAlign.ordered.fa]

>sdro
AAGTCTTTATTTCAAATGATTGACCATACCATTCCGGACTCATGGCAGATTGTGAATCCA
TCAGCCATGTTGCCTTTAATCTTGTTAGCGATCTGTCTGATTTCCACAGGCCAAGCCTAC
GACTACAATGACGTCATTAAAAAGTCAATCTTGTTCTTTGAGGCCGAGCGGTCGGGTGCA
CTGCCGAATGACAACCGCATCGACTACCGCGGTGATTCCGCTATGGGGGACAAGGGATTC
AATAATGAAGACTTGACCGGTGGATGGTATGATGCTGGAGACCATGTTAAGTTTGGTTTG
CCCATGGCTTCCTCTGCCACTCTACTTGCCTGGGGCATCATCGAGTTCGAAGGAGCTTAC
TATGCTGCGGGTCAGTACAATAACGCTCTTGACGAGATCCGATGGGCCACTGACTACTTC
CTCAAATGCCACGTCTCCCCCAATCAGCTATACGTCCAGGTGGGTGATGGTAATGCTGAT
CATTCATATTGGGGTCGCCCCGAAGACATGACCATGAGCAGACCAGCTCTGAGGGTCACT
AAAACAAATCCCGGTTCCGACGTGGCGGGAGAAACAGCCGCTGCCTTGGCCGCTGCTTCC
ATTGTATTCAAGAATAATGACCGAAGCTACTCCAACGAACTTCTTGATCACGCAAAGACC
CTCTTCGACTTCGCCGACCAGAACCGCGGAAAATACACCGACTCCCTCTCCGAACCTGGC
AGTTTCTATAGATCCTCTGGCTACAATGACGAGCTTGCATGGGCTGCTATCTGGCTCTAT
CGAGCTACGGGAACACAGTCTTATCTCACCAAAGCCTCGAGCATGTACAGTTCCGGCACA
CCCTGGGCCCTRTCCTGGGACGACAAGAACGCCGGTGTACAGATGTTAATGTACCAACTT
AYAGGATCGAATGAYTACAAGAATGCTGTCATCCGGTTCCTAGATAGTTGGCAGCCTGGT
AGTATGACTTACACACCCAAGGGTCTGGCATGGCGAARCGAATGGGGACCACTCCGCTAC
KCAGCCAACACTGCTTTCATCGCWGCCATAGCTTGYCGCGATAATATCAACGGYAATRMA
TACTGTTCATTTGTGGAGCAACAGATACACTACATGCTCGGTTCCAGYGGCMGAAGYTTC
GTYGTTGGATTCGGTAACAACCCCCCTCAACGTCCTCATCATCGATCAAGTTCCTGTCCT
GATCAGCCCCAATCCTGTAGCTGGAACGAGTACAACTCTGCGAGTGCCAATCCCCAGACC
CTCMAAGGAGCCCTGGTCGGAGGTCCTGACCAGTACGACAACTATAACGACAAACGTGAC
GACTACATATCYAACGAGGTCGCCTGCGACTACAACGCCGGCTTCCAGTCCGCTGTGGCC
GGCATCAAGCAGCTCGTCATGGATGGCAAACTC

>spal
ATGTCTTTATTTCAAATGATTGACCATACCATACCGGACTCACGGCAGATTGTGAATCCA
TCAGCCATGTTGCCTCTAATCTTGTTAGCGATCTGTCTGATTTCCACAGGCCAAGCCTAC
GACTACAATGACGTYATCAAAAAGTCAATYTTGTTCTTCGAGGCCGAGCGATCGGGTGAA
CTGCCGAATGACAACCGCATCGACTACCGCGGTGATTCCGCTATGGGGGACAAGGGATTC
AAYAATGAAGACTTGACTGGTGGATGGTAYGATGCTGGAGACCATGTYAAGTTTRGTTTG
CCCATGGCTTCCTCTGCCACTTTGCTTGCCTGGGGCATCATCGAGTTCGAAGGAGCTTAC
AATGCTGCGGGCCAGTACAATAACGCTCTTGACGAGATCCGATGGGCCACTGACTACTTC
CTCAARTGCCACGTMTCCGCCAATCARCTSTACGTCCAGGTGGGCGATGGTAATGCTGAC
CATTCATATTGGGGTCGYCCCGARGACATGACCATGAGCAGACCAGCTCTGAGGGTCACT
AAAACAARTCCCGGYTCCGACGTTGCAGGAGAAACAGCCGCTGCCTTGGCCGCTGCTTCC
ATTGTCTTCAAGAATAATGACTGGAGCTACTCGAACGAACTTCTTGATCACGCAAAGACC
CTATTCGACTTCGCCGACCAGAACCGCGGAAAATACACGGACTCCCTCTCCGAACCTGGC
AGTTTCTACAGATCCTCYGGSTACAATGACGAGCTTGCATGGGCTGCTRTCTGGCTCTAT
MGAGCTACGGGAACACAGTCTTACCTMACCAAAGCCTCGAGCTTGTACAGTTCTGGCACA
CCCTGGGCTCTGTCYTGGGACGACAAGAACGCCGGTGTACAGATGTTAATGTACCAACTT
ACAGGATCGAATGACTACAAGAATGCTGTCATCGGGTTCCTAGATAGTTGGCAGCCTGGT
AGTATTACTTACACACCAAAGGGTCTGGCATGGCGAAGCGAATGGGGACCACTCCGCTAC
GCAGCCAACACTGCTTTCATCGCAGCCATAGCTTGCCGCGATAATATCAACGGCAATAAA
TACTGTTCATTTGTGGAGCAACAGATACACTACATGCTCGGTTCCAGCGGCCGAAGCTTC
GTCGTTGGATTCGGTAACAACCCCCCTCAACGTCCTCATCATCGATCAAGCTCCTGCCCC
GATCAGCCCCAATCATGTAGCTGGAACGAGTACAACTCTGCGAGTGCGAACCCCCAGACC
CTCCAAGGAGCCCTGGTCGGAGGTCCTGACCAGTACGACAACTATGAGGACAAACGTGAC
GACTACATATCCAACGAGGTCNCCTGCGACTACAACGCCGGCTTCCAGNNNNNNNNNNNN
nnnnnnnnnnnnnnnNNNNNNNNNNNNNNNNNN

>sfra
AAGTCTTTATTTYAAATGATTGTCCATATCATTCCGGACTCATGGTAGATTGTGAATCCA
TCAGCYATGTTGCCTTTAATCTTGATAGCGATCTGTCTGATTTCCACAGGCCRAGCCTAC
GACTACAATGACGTTATTAAAAAGTCAATCTTGTTYTTCGAGGCCGAGCGGTCGGGTAAA
CTGCCGAGTGACAACCGCATCAACTACCGCGGTGATTCCGCTCTAGGGGACAAGGGAWWC
AATAATGAAGACTTGACTGGTGGATGGTATGATGnnnnnnnnnnnnnnnnnnnnnnnnnn
nnnnnnnnnnnnnnnnnnnnnnnnnnnnnnnnnnnnnnnATCGAGTTCGAAGGAGCGTAC
CAGGCTGCGGGCCAGTACAATAACGCTCTTGATGAGATCCGATGGGCCACTGACTACTTC
ATCAAGTGCCACGTCTCTGACAATCAGCTGTACGTCCAGGTTGGCGATGGCAATGCTGAC
CATGCATGGTGGGGTCGCCCCGAAGACATGACCATGTACAGACCAGCTCTGAGGGTCACT
AAAACAAATCCCGGTTCCGACGTTGCAGGAGAAACAGCCGCTGCCTTGGCCGCTGCTTCC
ATAGTCTTCAAGAATAAGGnnnnnnnnnnnnnnnnnnnnnnnnnnnnnnnnnnnnnnnnC
CTCTTCGACTTCGCCAACAACAACCGCGGAAAATACACCGACTCCCTCTCCGAACCTGGC
AGTTTCTACAGATCCTCTGGCTACAATGACGAGCTTGCATGGGCCGCTGCCTGGCTCTAT
AAAGYTACTGGAACACAGTCTTACCTCAACAWAGCCAMGAGCTYGTACAGTTCTGGCACA
CCCTGGGCCTTGTCCTGGGACGACAAGAAYGCCGGTGYACAGATGTTACTGTACCTAATC
ACAGGATCGAATGACTACAAGGACGCTGTCATACGGTTCCTAGATAGTTGGATGCCTGGT
CGTATTACCTACACACCCAAGGGTCTGGCATGGCGAAGTGAATGGGGACCnnnnnnnnnn
nnnnnnnnnnnnnnnnnnnnnnNNNNNNNNNNNNNNNNNNATAATATCAACGGCGATAAA
TACTGTTCATTTGTGGAGCAACAGATACACTACATGCTCGGTTCCAGCGGYCGAAGCTTC
GTCGTTGGATTCGGTAACAACCCACCTCAACGTCCTCATCATCGATCAAGTTCCTGCCCC
RAYCAGCCCCAATCCTGTRGCTGGAAYGAGTACAACTCCGCGAGTGCAAATCCCCAGAYY
CTCCAAGGAGCCCTGGTCGGAGGTCCTGACAAGTGGGACAACTATAACGACAAACGTGAC
GACTACATATCCAACGAGGTCGCCTGCGACTACAACGCCGGTTTCCAGTCCGCTGTGGCC
GGCCTCAAGCAACTTGTCATGGATGGCAAACTC

>afraSS
ATGTCTTTATTTCAAATGATTGACCATACCATACCGGACTCAAGGCAGATTGTGAATCCA
TCAGCCATGTTGCCTCTAATCTTGTTAGCGATCTGTCTGATTTCCACAGGCCAAGCCTAC
GACTACAATGACGTCATCAAAAAGTCAATTTTGTTCTTCGAGGCCGAGCGGTCGGGTGAA
CTGCCGAATGACAACCGCATCGACTACCGCGGTGATTCCGCTATGGGGGACAAGGGATTC
AATAATGAAGACTTGACCGGTGGATGGTATGATGCTGGAGACCATGTTAAGTTTGGTTTG
CCCATGGCTTCCTCTGCCACTCTACTTGCCTGGGGCATCATCGAGTTCGAAGGAGCTTAC
TATGCTGCGGGCCAGTACAATAACGCTCTTGACGAGATCCGATGGGCCACTGACTACTTC
CTCAAATGCCACGTATCCCCCAATCAGCTGTACGTCCAGGTGGGCGATGGTAATGCTGAC
CATTCATATTGGGGTCGTCCCGAAGACATGACCATGAGCAGACCAGCTCTGAGGGTCACT
AAAACAAATCCCGGTTCCGACGTGGCGGGAGAAACAGCCGCTGCCTTGGCCGCTGCTTCC
ATTGTATTCAAGAATAATGACCTAAGCTACTCGAACGAACTTCTTGATCACGCAAAGACT
CTCTTCGACTTCGCCGACCAAAACCGCGGAAAATACACCGACTCCCTCTCCGAACCCGGC
AGTTTCTACAGATCCTCTGGCTACAATGACGAGCTTGCATGGGCTGCTATCTGGCTCTAT
CGAGCTACGGGAACACAGTCTTATCTCACCAAAGCCTCGAGCATGTACAGTTCCGGCACA
CCATGGGCCCTGTCCTGGGACGACAAGAACGCCGGTGTACAGATGTTAATGTACCAACTT
ACAGGATCGAATGACTACAAGAATGCTGTCATCCGGTTCCTAGATAGTTGGCAGCCTGGT
AGTATGACTTACACACCCAAGGGTCTGGCATGGCGAAGCGAATGGGGACCACTCCGCTAC
GCAGCCAACACTGCTTTCATCGCWGCCATAGCTTGCCGCGATAATATCAACGGCAATRMA
TACTGTTCATTTGTGGAGCAACAGATACACTACATGCTCGGTTCCAGCGGSCGAAGYTTC
GTYGTTGGATTCGGTAACAACCCCCCTCAACGTCCTCATCATCGATCAAGYTCCTGYCCY
GATCAGCCCCAATCMTGTAGCTGGAACGAGTACAACTCTGCGAGTGCSAAYCCCCAGACC
CTCSARGGAGCCCTGGTCGGAGGTCCYGACCAGTACGACAACTATAAYGACAAWCGTGAC
GACTACATATCCAACGAGGTCGCCTGCGACTACAACGCCGGCTTCCAGTCCGCTGTGGCC
GGCATCAAGCAGCTCGTCATGGATGGCAAACTC

>hpul
ATATCTTTATTTCAAATGCTTGACCATACCATACCGGACTCACGGCAGATTCTGAATCCA
TCAGCCATGTTGCCTCTAATCCTGTTAGCGATCTGTCTGRYTTCCACAGGCCAAGCCTAC
AACTACAATGACGTTATCAAAAAGTCAATCTTGTTCTTCGAGGCCGAGCGGTCTGGTAAA
CTGCCGAATGACAACCGCATCGACTACCGCGGGGATTCCGCTATGGGGGACAAGGGATTC
AATAATGAAGACTTGACTGGTGGCTGGTATGATGCTGGAGACCATGTTAAGTTTGGTTTG
CCCATGGCTTCCTCAGCMACTCTTCTTGCCTGGGGCATTATCGAGTTCGAAGCGGCGTAC
AGGGCTGCGGGCCAGTACAATAACGCTCTTGACCAGATCCGATGGGCCACTGACTACTTC
CTCAAGTGCCACGTCTCTCCCAATCAGCTGTACGTCCAGGTTGGCGATGGCAATGCTGAC
CATGCATATTGGGGTCGCCCCGAAGACATGACCATGAACAGACCAGCTCTCAGGGTCACT
AAAACAAATCCCGGTTCCGACGTTGCAGGAGAAACAGCCGCTGCCTTGGCCGCTGCTTCC
ATTGTCTTCAAGAATAGTGACCGAAGCTACTCCAACGAACTTCTTGATCACGCCAAGACC
CTCTTCACCTTCGCCGACCAGAACCGCGGAAAATACACCGACTCCCTCTCCGGACCTGGC
AGTTTCTACAGATCCTCTGGCTACAATGACGAGCTTGCATGGGCTGCTGCCTGGCTCTAT
AAAGCTACGGGAACACAGTCTTACCTCACCAAAGCCAAGAGCTTGTACAGTTCCGGCACA
CCCTGGGCTCTRTCYTGGGACGACAAGAACCCCGGTGTACAGATGTTAATGTACCARCTT
ACARRATCGAATGATTACAAGAACGCTGTCATCAGGTTCCTAGATAGTTGGATGCCTGGT
CGTATTACCTACACACCCAAGGGTCTGGCATGGCGAAGCGAATGGGGACCACTCCGCTAC
TCAGCCAACACTGCTTTCATCGCTGCCATAGCTTGCCGYGATAATATCAAYGGCAATAMA
TACTGTTCATTTGTGRAGCAACAGATACACTACATGCTCGGTTCCAGCGGCCGAAGCTTC
GTCGTTGGATTCGGTAACAACCCTCCYCAACGTCCTCATCATCGATCAAGCTCCTGCCCC
GATSWGCCSCAATCCTGTAGCTGGAACSAGTACAACTCTGCRAGTGCSAAYCCCCAGACC
CTCYAMGGAGCCCTGGTCGGAGGYCCYGACSAGWACGACAACTATAACGAYRAACGYGAC
GACTACRTATCCAACGAGGTCGCCTGCGACTACAACGCCGGCTTCCAGTCCGCTGTGGCM
GGYMTCAAGCARCTCGTCAYKGATGGCAAASTC

>snud
TAGTCTTTATTTCACATGAnnnnnnnnnnnnnnnnnnnnnnnnnnnnnATTGTGAATCCA
TCAGCCATGTTGCCTTTAATCTTGATAGCGATCTGTCTGATTTCCACAGGCCAAGCCTAC
GACTACAATGATGTTATTAAAAAGTCGATCTTGTTCTTCGAGGCCGAGCGGTCGGGTAAA
CTGCCGAATGACAACCGCATCGACTACCGCGGTGATTCCGCTCTAGGGGACAAGGGATTC
AACAATGAAGACTTGACTGGTGGATGGTATGATGCTGGAGACCATGTTAAGTTTGGTTTG
CCCATGGCAGSCTCGGCCACTTTACTTGCCTGGGGCATTATCGAGTTCGAAGCAGCGTAC
MAGGCTKCGGGCSAGTACAATAACGCTCTTGAYGAGATCCGATGGGCCACKGACTACTTC
ATCAAGTGCCACGTCTCTGACAATSAGCTGTACGTCCARGTWGGCGATGGCAATGCTGAC
CATTCATGGTGGGGTCGCCCCGAAGACATGACCATGTACAGACCAGCTCTGAGGGTCACT
AAACCAAATCCCGGTTCCGACGTTGCAGGAGAAACAGCCGCTGCCTTGGCCGCTGCTTCC
ATTGTCTTCAAGAAYRSGGNNNNNNNNNNNNNNNNNNNNNNNNNNNNNNNNNNNNNNNNN
NNNNNNNNNNNNNNNNNNNNNNNNNNNNNNNNNNNNNNNNNNNNNNNNNNNNNNNNNNNN
NNNNNNNNNNNATCCTCTGGCTACGAAGACGAGCTTGCATGGGCTGCTGCCTGGCTCTAT
AAAGCTACTGGAACACAGTCTTACCTCAACAWAGCCAMGAGCTYGTACAGTTCTGGCACA
CCCTGGGCCTTGTCMTGGGACGACAAGAACGCCGGTGYACAGATGTTAATGTACCAACTT
ACAAGATCGAATGACTACAAGGACGCTGTCATACGGTTCCTAGATAGTTGGATGCCTGGT
CGCATTACCTACACACCCAAGGGTCTGGCATGGCGAAGTGAATGGGGACCACTCCGCTAC
GCAGCCAACACTGCTTTCATCGCTGCCATGGCTTGCCGCGATAATATCAACGGCAATAAA
TMCTGTTCATTTGTGRAGCAACAGATACACTACATGCTCGGTTCCAGCGGCCGAAGCTTC
GTCGTTGGATTCGGTAACAACCCTCCTCAACGTCCTCATCATCGATCAAGTTCCTGCCCC
GATCAGCCCCAATCCTGTGGCTGGAACGAGTACAACTCCGCGAGTGCAAATCCTCAGATC
CTCCAAGGAGCCCTGGTCGGCGGTCCTGACCAGTACGACAACTATAACGACAAACGTGAC
GACTACATATCCAACGAGGTCGCCTGCGACTACAACGCCGGCTTCCAATCCGCTGTGGCC
GGCCTCAAGCAACTCGTCATGGATGGCAAACTC

>sintSS
ATGTCTTTATTTCAAATGGTTGACCATACCCTTCTGGACTCATGGCAGATTGTGAATCCA
TCAGCCATGTTGCCTTTAATCTTGTTAGCGATCTGTCTGATTTCCACAGGCCAAGCCTAC
GACTACAATGACGTCATCAAAAAGTCAATTTTGTTCTTCGAGGCCGAGCGGTCGGGTAAA
CTGCCGAATGACAACCGCATCGACTACCGCGGTGATTCCGCTATGGGGGACAAGGGATTC
AATAATGAAGACTTGACCGGTGGATGGTATGATGCTGGAGACCATGTTAAATTTGGTTTG
CCCATGGCTTCCTCTGCCACTTTGCTTGCCTGGGGCATCATCGAGTTCGGAGAAGCTTAC
TATGCTGCGGGCCAGTACAATAACGCTCTTGACGAGATCCGATGGGCCACTGACTACTTC
CTCAAATGCCACGTATCCCCCAATCAGCTGTACGTCCAGGTGGGCGAWGGTAAGGCTGAC
CATTCATATTGGGGTCGTCCCGAAGACATGACCATGTACAGACCAGCTCTGAGGGTCACT
AAAACAAATCCCGGTTCYGACGTGGCGGGAGAAACAGCCGCTGCCTTGGCCGCTGCTTCC
ATTGTATTCAAGAATAATGACCGAAGCTACTCCGACGAACTTCTTGCTCATGCAAAGACC
CTCTTCGACTTCGCCGACCAGAACCGCGGAAAATACACCGACTCCCTCTCCGAACCTGGC
GATTTCTACAGATCCTCTGGCTACAATGACGAGCTTGCATGGGCTGCTATCTGGCTCTAT
CGAGCTACGGAAACACAGTCTTATCTCACCAAAGCCTCGAGCATGTACAGTTCCGGCACA
CCCTGGGCCCTATCCTGGGACGACAAGAACGCCGGTGTACAGATGTTAATGTACCAGCTT
ACAGGATCGAATGACTACAAGAATGATGTCATCCGGTTCCTAGATAGTTGGCAGCCTGGT
AGTATTACTTACACACCnnnnNNTCTANCATGGCGAAACGAATGGGGACCACTCCGCTAC
GCAGCCAACACTGCTTTCATCGCTGCCATAGCTTGCCGCGATAATATCAACGGCAATAMA
TACTGTTCWTTTGTGRAGCAACARATACACTACATGCTCGGTTCAACCGGCCGAAGCTTC
GTCGTTGGRTTYGGTAACAACCCCCCTCAACRWCCTCATCATCGATCAAGYTCCTGYCCY
GATCAGCCCCAATCCTGTAGCTGGAACGAGTACAACTCTSCGARTGCGAACCCCCAGACC
CTCGAGGGAGCCCTGGTYGGAGGTCCTGACCAGTACGACARCTATARCGACRAWCGTAAC
GACTACRTATCCAACGAGGTCGCCTGYGACTACAACGCCGGCTTCCAGTCCGCTGTGGCC
GGCATCAAGCAGCTCGTCWKGGATGGCAAASTC

>sprp
ATGTCTTTATTTCAAATGATTGACCATACCATTCCGGACTCATGGCAGATTGTGAATCCA
TCAGCCATGTTGCCTTTAATCTTGTTAGCGATCTGTCTGATTTCCACAGGCCAAGCCTAC
GACTACAATGACGTTATCAAAAAGTCAATCTTGTTCTTCGAGGCCGAGCGATCGGGTGAT
CTGCCGAATGACAACCGCATCGACTACCGCGGTGATTCYGCTATGGGGGACAAGGGATTC
AACAATGAAGACTTGACTGGTGGATGGTACGATGCTGGAGACCATGTTAAGTTTGGCTTG
CCCATGGCTTCCTCKGCCACTCTACTTGCCTGGGGTATCATCGAGTTCGGAGGAGCTTAC
AGTGCTGCGGGCCAGTACAATAACGCTCTTGACGAGATCCGATGGGCCACTGACTACTTC
CTCAAATGCCACGTCTCCCCCAATCAGCTCTACGTCCAGGTKGGYGATGGTAATGCTGAC
CATGCATACTGGGGTCGYCCCGAAGACATGACCATGAGCAGACCAGCTCTGAGGGTCACT
AAAACAAATCCCGGCTCCGAYGTTGCAGGAGAAACAGCCGCTGCCTTGGCCGCTGCTTCC
ATTGTCTTCAAGAATARTGACCGAAGCTACTCGAACGAACTTCTTGATCACGCAAAGACC
CTCTTCGACTTCGCCGACCAGAACCGCGGAAAATACACCGACTCCCTCTCCGGACCTGGC
AGTTTCTACAGATCCTCTGGCTACAATGACGAGCTTGCATGGGCTGCTATCTGGCTCTAT
CGAGCTACGGGAACACAGTCTTACCTCACCAAAGCCAAGAGCTTGTATAGTTCTGGCACA
CCCTGGGCCCTGTCCTGGGACGACAAGAACGCCGGTGTRCAGATGTTAATGTACCARCTT
ACAGGATCRAATGACTACAAGAATGCTGTMATCRGRTTCCTAGATAGTTGGCAGCCTGGT
AGWATGACTTACACACCAAAGGGTCTGGCATGGCGAAGCGAATGGGGACCACTCCGCTAC
GCAGCCAACACTGCTTTCATCGCTGCAATAGCTTGCCGCGATAATATCAACGGCAATAAA
TACTGTTCATTTGTGGAGCAACAGATACACTACATGCTSGGTTCCACCGGCCGAAGCTTC
GTCGTTGGATTCGGTAACAACCCCCCTCAACGTCCTCATCATCGATCAAGCTCCTGCCCC
GATCAGCCCCAATCMTGTAGCTGGAACGAGTACAACTCTGCGAGTGCGAACCCCCAGACC
CTCCAAGGAGCCCTGGTCGGAGGTCCYGACCAGTACGACAACTATAACGACAAACGTGAC
GACTACATATCCAACGAGGTCGCCTGCGACTACAACGCCGGCTTCCAGTCCGCTGTTGCC
GGTCTCAAGCAGCTCGTCATGGATGGCAAAATC

>spurp
ATGTCTTTATTTCAAATGATTGACCATACCATTCCGGACTCATGGCAGATTGTGAATCCA
TCAGCCATGTTGCCTTTAATCTTGTTAGCGATCTGTCTGATTTCCACAGGCCAAGCCTAC
GACTACAATGACGTTATCAAAAAGTCAATCTTGTTCTTCGAGGCCGAGCGATCGGGTGAT
CTGCCGAATGACAACCGCATCGACTACCGCGGTGATTCTGCTATGGGGGACAAGGGATTC
AACAATGAAGACTTGACTGGTGGATGGTACGATGCTGGAGACCATGTTAAGTTTGGCTTG
CCCATGGCTTCCTCGGCCACTCTACTTGCCTGGGGTATCATCGAGTTCGGAGGAGCTTAC
AGTGCTGCGGGCCAGTACAATAACGCTCTTGACGAGATCCGATGGGCCACTGACTACTTC
CTCAAATGCCACGTCTCCCCCAATCAGCTCTACGTCCAGGTGGGCGATGGTAATGCTGAC
CATGCATACTGGGGTCGCCCCGAAGACATGACCATGAGCAGACCAGCTCTGAGGGTCACT
AAAACAAATCCCGGCTCCGACGTTGCAGGAGAAACAGCCGCTGCCTTGGCCGCTGCTTCC
ATTGTCTTCAAGAATAATGACCGAAGCTACTCGAACGAACTTCTTGATCACGCAAAGACC
CTCTTCGACTTTGCCGACCAGAACCGCGGAAAATACACCGACTCCCTCTCCGGACCTGGC
AGTTTCTACAGATCCTCTGGCTACAATGACGAGCTTGCATGGGCTGCTATCTGGCTCTAT
CGAGCTACGGGAACACAGTCTTACCTCACCAAAGCCAAGAGCTTGTATAGTTCTGGCACA
CCCTGGGCCCTGTCCTGGGACGACAAGAACGCCGGTGTGCAGATGTTAATGTACCAGCTT
ACAGGATCAAATGACTACAAGAATGCTGTCATCAGGTTCCTAGATAGTTGGCAGCCTGGT
AGTATGACTTACACACCAAAGGGTCTGGCATGGCGAAGCGAATGGGGACCACTCCGCTAC
GCAGCCAACACTGCTTTCATCGCTGCAATAGCTTGCCGCGATAATATCAACGGCAATAAA
TACTGTTCATTTGTGGAGCAACAGATACACTACATGCTGGGTTCCACCGGCCGAAGCTTC
GTCGTTGGATTCGGTAACAACCCCCCTCAACGTCCTCATCATCGATCAAGCTCCTGCCCC
GATCAGCCCCAATCATGTAGCTGGAACGAGTACAACTCTGCGAGTGCGAACCCCCAGACC
CTCCAAGGAGCCCTGGTCGGAGGTCCCGACCAGTACGACAACTATAACGACAAACGTGAC
GACTACATATCCAACGAGGTCGCCTGCGACTACAACGCCGGCTTCCAGTCCGCTGTTGCC
GGTCTCAAGCAGCTCGTCATGGATGGCAAAATC

>pdep
NNNNNNNNNNNNNNNNNNNNnNNNNNNNNNNNNNNNNNNNNNNNNNNNNNNNNNNNNNNN
NNNNNNNNNNNNNNNNNNNNNNNNNNNNNNNNNNNNNNNNNNNNNNNNNGCCAAGCATAT
GACTACAATGACGTCATTAAAAAGTCAATCTTGTTCTTCGAGGCCGAGCGGTCGGGCAAA
CTGCCGAATGACAACCGCATCAACTACCGCGGTGATTCCGCTCTAGGGGACGAGGGATTC
AATAATGAAGACTTGACTGGTGGATGGTACGATGCTGGAGACCATGTTAAGTTTGGATTG
CCCATGGCAAGCTCGGCCACTTTACTTGCCTGGGGCATTATCGAGTTCCAAGCAGCGTAC
CAGGCTGCGGGCCAGTACAATTACGCTCTTGATGAGATCCGATGGGCCACTGACTACTTC
CTCAAGTGCCACGTCTCTCCCAATCAGCTGTACGTCCAGGTTGGCGATGGCAATGCTGAC
CATGCATATTGGGGTCGCCCCGAAGACATGACCATGAACAGACCAGCTCTGAGGGTCACT
AAAACAAATCCCGGTTCCGACGTGGCGGGAGAAACAGCCGCTGCCTTGGCCGCTGCTTCC
ATAGTCTTCAAGAATAAGGACTCAACCTACTCGAAAACCCTCCTTGATCACGCAAAGACC
CTCTTCGACTTCGCCAACAACAACCGCGGAAAATACACCGACTCCCTCTCCGGACCTGGC
AGTTTCTACAGATCCTCTGGCTACGAAGACGAGCTTGCATGGGCTGCTGCCTGGCTCTAT
ARAGCTACTGGAACACAGTCTTACCTCARCAAAGCCMMRAGCWYGTACAGTTCTGGCACA
CCCTGGGCCTTGTCYTGGGACGACAAGAACGCCGGTGYACAGATGTTACTGTACCAACTT
ACAGGATCGAATGACTACAAGGACGMTGTCRWACGGTTCCTAGATAGTTGGATGCCCGGC
CGTATTACCTATACACCCAAGGGTCTGGCATGGCGAAGTGAATGGGGACCACTCCGCTAC
TCAGCCAACACTGCWTTYATCGCTGCCWTRGCTTGCMRCKATAAYATCAACARCKATRAA
TMCTGTTCATTTGTGRAGCARCAGATACACTACATGCTYGGWTCCAGCGGCCGAAGCTTC
GTGGTTGGATTCGGTAACAACCCTCCTCAACGTCCTCATCATCGATCAAGTTCCTGCCCC
AACAAGCCCCAATCCTGTAGCTGGAACGAGTACAACTCTGCGAGTGCAAATCCCCAGACC
CTCTATGGAGCCCTGGTCGGAGGTCCTGACAAGTGGGACAACTATAGTGACAAACGTGAC
GACTACATATCCAACGAGGTTGCCTGCGACTACAACGCCGGCTTCCAGTCMGCTGTGGCC
GGCCTCAARCAACTYGTCATGGATGGCAAACTC
