# Supplementary material for: Genome-wide signals of positive selection in strongylocentrotid sea urchins
Source: BMC Genomics. 2017 Jul 21;18:555. doi: 10.1186/s12864-017-3944-7 (PMC5521101; doi:10.1186/s12864-017-3944-7)
Supplement: Supplementary file 3 — Consensus alignment files. A compressed (gzip) tape archive (TAR) file containing 6250 consensus alignment files in FASTA format. (TGZ 14116 kb) [file 12864_2017_3944_MOESM3_ESM.tgz › SPU_014619/consensAlign.ordered.fa]

>sdro
ATGGATGGTAACACAGGAGCTCGTGGATCCCGTGGAGACCGCGGACCAGTTGGACAAACT
GGAACCATGGGAACTACTGGCGAAGTTGGAGAGCAAGGTCTACGCGGAGCTGCTGGACTC
CAGGGTCCCGGTGGTCTTGTAGGAGAGCGTGGAGTTGATGGACGTGCTGGCCGACAAGGA
GAAGTTGGACTCACTGGTTCAGGTGGTATCGGTGGACCTCCAGGACTCCGTGGACTACAG
GGACCTCCTGGACTCCGTGGAGGAGTTGGACCTACCGGATCAATGGGAGAGGATGGTGAT
CTAGGTGTTTCTGGACAGCAAGGATCCTCTGGAAGGACTGGTGAACGAGGAAGCCAAGGA
CCACCTGGACCCACCGGACCTGGTGGAGGACGAGGACAAAATGTAAGTTACAAACTGCTT
CACGCTTTAATAATATATATTTTTCACATAAAGRAAAAAAAGAAAATATTCTGGACATGT
CTGTTAAAGGGA

>spal
ATGGATGGTAACACCGGAGCTCGTGGATCCCGTGGAGATCGTGGACCCGTTGGACAAACT
GGAACCATGGGAACTACTGGCGAAGTTGGAGAGCAAGGTCTTCGTGGAGCTGCTGGACTT
CAGGGTCCCGGTGGTCTTGTAGGAGAGCGTGGAGTTGATGGACGTGCTGGCCGACAAGGA
GAAGTTGGACTCACTGGATCAGGTGGTATCGGTGGACCTCCAGGACTCCGTGGACTACAG
GGACCTCCTGGACTCCGTGGAGGAGTTGGACCTACCGGATCAATGGGAGAGGATGGTGAT
TCAGGTGTTTCTGGACAGCAAGGATCCTCTGGAAGGACCGGAGAGCGAGGAAGCCAAGGA
CCACCTGGACCCACCGGACCTGGTGGAGGGCGAGGACAAAATGTAAGTTACAAACTGCTT
CACGCTTTAATAATATATATTTTTCACATAAAAAAAAAAAWWAAAAAAWTCTGGACATGT
CTGTTAAAGGGA

>sfra
ATGGATGGTAACACTGGAGCTCGTGGATCCCGTGGAGATCGYGGACCACCTGGATCAACT
GGAACCATGGGAMTGACTGGCGAAGTTGGAGAGCAAGGTCTTCGTGGAGCTGCTGGACTC
CAGGGCCCCGGTGGTCTTGTAGGAGAACGTGGAGTTGATGGACGTGCTGGGCGACAAGGA
GAAGTTGGACTCACTGGTTCCGGTGGTATAACGGGACCTCCAGGACTCCGTGGACTGCAG
GGACCTCCTGGACTCCGTGGAGGAGTTGGACCTACCGGATCAATGGGAGAGGATGGTGAT
CCCGGTGTTTCTGGRCAGCAAGGATCCTCTGGAAGGACTGGCGAGCGAGGAGGCCAAGGA
CCACCTGGACCCACTGGACCTTCTGGAATGCGAGGACAAAATGTAAGTTACAAACTGCTT
CACACTTnnnNNNNNNNNNNNNNNNNNNNNNNnnnnnnnnnnnnnnnnnnnnnnnnnNNN
NNNNNNNNNNNN

>afraSS
ATGGATGGTAACACAGGAGCTCGTGGATCCCGTGGAGACCGCGGACMAGTTGGACAAACT
GGAACCATGGGAGCTACTGGCGAAGTTGGAGAGCAAGGTCTMCGYGGAGCTGCTGGACTC
CAGGGTCCAGGTGGTCTTGTAGGAGAGCGTGGAGTTGATGGACGTGCTGGCCGACAAGGA
GAAGTTGGACTCACTGGTTCAGGTGGTATCGGTGGACCTCCAGGACTCCGTGGACTACAG
GGACCTCCTGGACTCCGTGGAGGAGTTGGACCTACCGGATCAATGGGAGAGGATGGTGAT
CCAGGTGTTTCTGGACAGCAAGGATCCTCTGGAAGGACTGGTGAACGAGGAAGCCAAGGA
CCACCTGGACCCACCGGACCTGGTGGAGGACGAGGACAAAATGTAAGTTACAAACTGCTT
CACGCTTTAATAATATATATTTTTCACATAAAGRAAAAAAAGAAMAAATTCTGGACATGT
CTRTTAAAGGGA

>hpul
ATGGATGGTAACACCGGAGCTCGTGGATCCCGGGGAGACCGCGGACCCCCCGGAGCAGTT
GGAACCATGGGAACTACTGGCGAAGTTGGAGAGCAAGGTCTTCGTGGAGCTGCTGGACTC
CAGGGTCCCGGTGGTCTTGTAGGAGAGCGTGGAGTTGATGGACGTGCTGGGCGACAAGGA
GAAGTTGGACTGACTGGTTCAGTTGGTATCGGAGGACCTCCAGGACTCCGTGGACTACAG
GGGCCTCCTGGACTCCGTGGAGGAGTTGGACCTACTGGATCAATGGGAGAGGATGGTGAT
ACAGGTGTTTCTGGACAGCAAGGATCCTCTGGAAGAACTGGCGAGCGAGGAAGCCAAGGA
CCACCTGGACCCACCGGACCTTCTGGAATGCGAGGACAAAATGTAAGTTACAAACTGCTT
CACACTTTAATAATATTTATTTTnnnnnnnnnnnnnnnnnnnnnnnnnnnnnnGACATTT
CTGTTAAAGGGA

>snud
ATGGATGGTAACACCGGAGCTCGTGGATCCCGTGGAGATCGCGGACCACCTGGACAAACT
GGAACCATGGGAATTACTGGCGAAGTTGGAGAGCAAGGTCTTCGTGGAGCTGCTGGACTC
CAGGGTCCCGGTGGTCTTGTAGGAGAGCGTGGAGTTGATGGACGTGCTGGGCGACAAGGA
GAAGTTGGACTCACTGGTTCTGGTGGTATAACGGGACCTCCAGGACTCCGTGGACTACAG
GGACCTCCTGGACTCCGTGGAGGAGTTGGACCTACCGGATCAATGGGAGAGGATGGTGAT
CCCGGTGTTTCTGGACAGCAAGGATCCTCTGGAAGGACTGGCGAGCGAGGAGGCCAAGGA
CCACCTGGACCCACTGGACCTTCTGGAATGCGAGGACAAAATGTAAGTTACAAACTGCTT
CACACTTnnnnnnnnnnnnnnnnnnnnnnnnnnnnnnnnnnnnnnnnnnnnnnnnnnnnn
nnnnnnnnnnnn

>sintSS
ATGGATGGTAACACCGGAGCTCGTGGATCCCGTGGAGATCGWGGACCCCCTGGACAAACT
GGAACCATGGGAACTACTGGCGAAGTTGGAGAGCAAGGTCTTCGTGGAGCTGCTGGACTC
CAGGGTCCCGGTGGTCTTGTAGGAGAGCGTGGAGTTGATGGACGTGCTGGGCGACAAGGA
GAAGTTGGACTCACTGGCTCAGGTGGTATCGGTGGACCTCCAGGACTCCGTGGMCTGCAG
GGACCTCCTGGACTCCGTGGAGGAGTTGGACCTACCGGATCAATGGGAGAGGATGGTGAT
CCAGGTGTTTCTGGACAGCAAGGATCCTCTGGAAGGACTGGAGACCGAGGAAGCCAAGGA
CCACCTGGACCCACCGGACCTGGTGGAGGACGAGGACAAAATGTAAGTTACAAACTGCTT
CAYGTTTTAATAATATATATTTTTCACATAAAGAAAARAAAAAANAAAATCTGGACATGT
CTGTTAAAGGGA

>sprp
ATGGATGGTAACACCGGAGCTCGTGGATCCCGTGGAGACCGCGGACCCATTGGACAAACT
GGAACCATGGGAGCTACTGGYGAAGTTGGAGARCAAGGTCTWCGTGGRGCTGCTGGACTW
CAGGGTCCCGGTGGTCTTGTAGGAGAGCGTGGAGTTGATGGACGTGCTGGRCGACAAGGA
GAAGTTGGACTCACTGGATCAGGTGGTATCGGTGGACCTCCAGGACTCCGTGGACTACAG
GGACCTCCTGGACTCCGTGGAGGAGTTGGACCTACCGGATCAATGGGAGAGGATGGTGAT
CCAGGTGTTTCTGGACAGCAAGGATCCTCTGGAAGGACTGGAGAGCGAGGAAGCCAAGGA
CCACCTGGACCCACCGGACCTGGTGGAGGRCGAGGACAAAATGTAAGTTAMAAACTGCTT
CACGCTTTAATMATATAYWTTTTTCACATAAAGAAAAAAAAGAACAAATTCTGGACATGT
CTGTTAAAGGGA

>spurp
ATGGATGGTAACACCGGAGCTCGTGGATCCCGTGGAGACCGCGGACCCATTGGACAAACT
GGAACCATGGGAGCTACTGGCGAAGTTGGAGAACAAGGTCTTCGTGGGGCTGCTGGACTT
CAGGGTCCCGGTGGTCTTGTAGGAGAGCGTGGAGTTGATGGACGTGCTGGGCGACAAGGA
GAAGTTGGACTCACTGGATCAGGTGGTATCGGTGGACCTCCAGGACTCCGTGGACTACAG
GGACCTCCTGGACTCCGTGGAGGAGTTGGACCTACCGGATCAATGGGAGAGGATGGTGAT
CCAGGTGTTTCTGGACAGCAAGGATCCTCTGGAAGGACTGGAGAGCGAGGAAGCCAAGGA
CCACCTGGACCCACCGGACCTGGTGGAGGACGAGGACAAAATGTAAGTTACAAACTGCTT
CACGCTTTAATAATATACATTTTTCACATAAAGAAAAAAAAGAACAAATTCTGGACATGT
CTGTTAAAGGGA

>pdep
ATGGATGGTAACACCGGGGCTCGTGGATCTCGTGGAGATCGCGGACCCGCTGGACCAAGT
GGAACCATGGGACTTACTGGCGAGGTTGGAGAGCAAGGTCTCCGTGGAGCTGCTGGACTC
CAGGGCCCCGGTGGTCTTGTAGGAGAGCGTGGAGTTGATGGACGTGCTGGGCGACAAGGA
GAAGTTGGACTCACTGGTTCTAGTGGTATAACGGGACCTCCAGGACTCCGTGGACTGCAG
GGACCTCCTGGACTCCGTGGAGGAGTTGGACCTACCGGATCAATGGGAGAGGATGGTGAT
GCCGGTGTTTCCGGACAGCAAGGATCCCCTGGAAGGACTGGCGAGCGAGGAAGCCAAGGA
CCACCTGGACCCACTGGACCTTCTGGAATGCGAGGACAAAATGTAAGTTACAAACTGCTT
CACACTTnnnnnnnnnnnnnnnnnnnnnnnnnnnnnnnnnnnnnnnnnnnnnnnnnnnnn
nnNNNNNNNNNN
