# Supplementary material for: Genome-wide signals of positive selection in strongylocentrotid sea urchins
Source: BMC Genomics. 2017 Jul 21;18:555. doi: 10.1186/s12864-017-3944-7 (PMC5521101; doi:10.1186/s12864-017-3944-7)
Supplement: Supplementary file 3 — Consensus alignment files. A compressed (gzip) tape archive (TAR) file containing 6250 consensus alignment files in FASTA format. (TGZ 14116 kb) [file 12864_2017_3944_MOESM3_ESM.tgz › SPU_025515/consensAlign.ordered.fa]

>sdro
ATGAACGGGCCTGTCGGAGACGACACAGACGTGGTGGTTGACACGGGGGCTGGACGAGCC
AGTCGACACGTCGATAACAAGGATATATCAAACCACCGATCAGAAGAGATGTACGCAGGT
ACTGATAAGGACCGTAAGAAAGGTCACCAGAACGGCCATGCTAGCCCGGTCAGCAACGGA
CCAAACTCCCCACAGAGTCCAGCGGCCCAAATGAACTTTGAAAACGAGGTTGGAGAGACC
CCATTACAGCGAGTGCAGTTCCTGTTGGGTGGTGATGGAGAGGGTCGTCAGAAGGATACT
CCACCAGTCTACTCCGAAATGGAAGAATTGTTTTATGATAAAGAGGGTCGTCTATTGGAA
TGGAAAGAAACTGCAAGATGGGTGAAGTACGAGGAGAACGTCGAGCACGGGGCCGGTCGT
TGGAGTAAGCCTCACGTCGCCACCCTATCCCTTCACAGTCTCTTCGAACTCCGGAAGTTC
ATCAGGAACGGCGGCGTCCAACTCGACATGGTCGCAGATGATCTAGAACAAATCATTGAT
CTCGCACTGGACAACCTGGTTGCCACAAACGTATTGGAGGAGGACCAGCGCATCATCGCT
CGCGAAGCTCTCCTTACCCGTCATCGTCACCACAAACAGAAGAAGAAGAAGGAGCCCGAA
AACAAAGCCTACAACAAAGGCCGAAGAAAAAGCAGCATGTTTCCGGGTATGGACCGTGCC
ATGTCGGACATCGGCCGCAGCCAATCCACCGGAAACAACACAGTCAGCATGGAACAAGAA
GCACAAGAGAAGGATGGRGAGATGAGGAAAAACTCAAGCGCCAATGCTCTGTCGAAGATG
CCCGATGGTGCCCGAACCGAGAGCCGAGGGTCTGTCGGCAGGGTCGGCACATCGGACAGC
CTCGACCAGAAGGAGAAAGAGGTTAAGAATGAAAAGGCGAAGTTCCTTCGTAAGATCCCA
GCTGGTGCCGAGGCTTCCAATGTACTMGTGGGCGARGTCGACTTCGTTGAGAAGCCCATG
GTCGCCTTCATCCGCCTCTCCGAAGGCAAGGTGCTATCGGAGATTACCGAAGTGCCCATC
CCAACCCGTTTCGTCTTCCTACTGCTCGGGCCACCTACAACTGACAAGAAGAAGTACCGT
GAAATCGGTCGTTGCATGGCAACCCTTATGACAGACGATGTCTTCCACGAAGTRGCCTAC
AAAGCAAGAGACAGGGAAGATCTGCTAGCTGGTCTGGATGAGTTCTTAGAACAGGTCACT
GTACTTCCTCCAGGTACCTGGGATCCTAACATCCGTATCGAGCCTCCCAAGCAGACACTA
TCCTCTGAAATGAGGAGACAATCTCAGCACTTCACCCATCCAATCGACATCATCAAGGAA
GAAGAAGAAGACAAGATTGAGCTAGCAAGAACAGGAAGACTATTTGGTGGTCTCATCAAC
GACATCAAGAAGAAAGCACCCTTCTACTTGAGCGAATATTACGACGCCTTGAACATCCAA
TGTGTGGCCTCCTTCGTCTTCATGTACATCGCCTGCATCACTCCCATCATCACCTTCGGT
GGTTTGCTAGGCGACGCCACCGAGGACTATATCGCGGCCTTTGAGAGTTTGATCGGAGCT
GCTATCTGTGGAGTTGTCTATCATATCTTCTCTGGTCAACCYCTCACGATTATTGGTAGT
ACGGGACCCATCCTCATCTTCGAAACCATCATGTAYCAACTCTGTGGATCGTTTGGGATT
GATTACATCTCGTTCCGTGTTTGGATTGGATTCTGGACCTGTGTTATCTGTATCGTGTTG
GTTGCTACGGACGCTAGTGCCTTGGTTCGTTACTTCACCCGATTCACMGAAGAAGCCTTC
TCTTCTCTCATCTCCTTCATCTTCATCGTGGAGGCCTTTGAGAACCTGTTTGAGATCAGC
CACGAGTACCCGGTCAAGACTCATGTGAAACTGGGCGAGTACTTCGAAGAGCACTCCACG
AACGTTACCGACATGTGCATGTGCGAGTACGAGAACGAGACCATCGATCCKACCCTCTAC
AACTGGACAGAAAAACTCACCGAGGAGGACTGCAAGACCGTCAACGGGACCCTTGTCGGA
GACTGTGAAACCCATCACGAAGCTGTCCCGGATGTGTTCTTGTTCTCTTGCGCCCTCTTC
TTTGGCACCTTCGTCCTCTCCTTCGCCCTCAAGAACTTCCGCAACGCCAACTTCTTCCCC
ACTAAGGTTCGCTACATCATCAGTGACTTTGGAGTCTTCATGGCTTTCCTGGCTATGACT
GGAATTGATATCTGGGTCGGCATCCCCACCCCCAAGCTCACCGTACCAGATACGTTCAGG
CCTACCCGTGCAGACCGTGGATGGGTTATCCCTCTCTTYAACAACCCATGGTGGACTTAC
TTCGCAGCCATCGTCCCAGCCCTTCTCTGTTCCATCCTCATCTTCATGGACCAACAGATC
ACTGCCGTCATCGTCAACCGTCGCGAGAATAAACTTAAGAAAGGATTCGGCTACCATCTC
GATCTGCTCGTCATCGCCATCCTCCTCTTCGTCATGTCCGTGCTTGGTATGCCGTGGTTC
GTCGCCGCTACCGTTCTCTCCATCAACCACGTTGACAGCTTGCGTGTCATGTCCGATACC
ACCATCCCCGGAGAACCCCCTAAGGTCGTAGGATGCAGGGAGCAGCGTGTTACAGGTATC
CTGGTGTTTGCCATGATCGGTTTATCCAGTCTGATGACTTCAGTTCTTCGGTTCATCCCC
ATGCCCGTACTCTTTGGTGTCTTCTTGTATATGGGYATCTCATCTCTGCGTGGCGTACAG
TTCGTGGACCGCATGATGTTGTACCTGATCCCAGCCAAACATCAGCCTGACTATGTCTAT
CTGCGTCATGTCAAGCTATGGAGGGTCCATCTCTTCACCTTGGTCCAACTTACCTGCCTG
GTTCTGCTCTGGCTCATCAAGACATCCAAGGCTTCCATCGTCTTCCCTCTCATGGTATTG
GCTGTTGTGTTTGTTCGTAAACTCCTGGAATTCGTCTTCACTCAATACGAACTGAATGTA
CTTGATGACGTCATCCCTGAGAGTCAGAAGCGCGCCAAGGATGATCAGGAAAAACATCTT
GAGGATCAACGCGAGCAGGTGACCCGTGCTCGTACCGGTACACTCACCATCGCTCTGGAG
AGCGGTCAGACACTGACCGTGCCCGCGGAGAAGGTCACGTACAACCCACGTGACTCGGAA
TCGAACTCTGACTTTGAGACGGCCAAGGCACTCAGCAAGCTCAGCGGATCACCGCTACCG
ACGGTTCGCAACCGTCGCGCGGCGTCTAAAACAATCAAGGATCCTGAAGCGAAYCCGGGA
SCRAACCCAGAAGAAGGAATCGACTCCCCCAGTNNNNNNGGTACCTCAAGTTTTGGTGTT
CAGGCTGACATGGATGATACGCGATTT

>spal
ATGAACGGGCCTGTCGGAGACGACACAGACGTGGTGGNNNNNNNNNNNNNNNNNNGAGCC
AGTCGACACATTGATAACAAGGACATATCAAACCACCGATCAGAAGAGATGTATGGAGGT
ACTGATAAGGACCGGAAGAAGGGTCACCAGAACGGTCATGCTAGCCCGGTCAGCAACGGA
CCAAACTCCCCACAGAGTCCAGCGGCCCAAATGAACTTYGAAAACGAGGTTGGAGAGACC
CCATTACAGCGTGTGCAGTTCCTGTTGGGTGGTGATGGAGAGGGTCGTCAGAAGGACACY
CCACCAGTCTACTCTGAAATGGAAGAATTGTTTTAYGATAAAGAGGGTCGTTTACTCGAA
TGGAAAGAAACTGCAAGATGGGTGAAGTAYGAGGAGAACGTCGAGCAYGGGGCCGGCCGT
TGGAGTAAGCCTCACGTCGCCACCCTATCCCTTCACAGTCTCTTYGARCTCMGRAAGTTC
ATCAGGAACGGCGGRGTCCAACTCGACATGGTSGCAGATGATCTTGAACAAATCATTGAT
CTCGCACTGGACAACCTGGTTGCCACAAACGTMTTGGARGAGGACCAGCGAATCATCGCC
CGTGAAGCTCTCCTTACCCGTCATCGYCACCACAAACAGAAGAAGAAGAAGGAGCCCGAA
AACAAAGCCTACAACAAAGGTCGAAGAAAAAGCAGCATGTTCCCGGGTATGGACCGYGCC
ATGTCCGATATCGGCCGCAGCCAATCCACCGGAAACAACACAGTCAGCATGGAACAAGAA
GCACAAGAGAAGGAYGGAGAGATGAGGAAAAACTCAAGCGCCAATGCTCTGTCGAAGATG
CCCGAAGGTGCCCGAACCGAGAGCCGAGGGTCTGTCGGCAGAGTCGGCACATCRGACAGC
CTCGACCAGAAGGAGAAAGAGGTTAAGAATGAGAAGGCGAAGTTCCTTCGTAAGATCCCA
GCTGGWGCCGAGGCTTCCAATGTACTCGTGGGCGAAGTCGACTTCGTTGAGAAGCCCATG
GTCGCCTTCATCCGCCTCTCCGAAGGCAAGGTSCTATCGGAGATTACCGAAGTGCCCATC
CCGACCCGTTTCGTCTTCCTACTGCTCGGGCCACCTACAACTGACAAGAAGAAGTACCGT
GAAATCGGTCGTTGCATGGCAACCCTTATGACAGACGATGTCTTCCACGAAGTGGCCTAC
AAAGCAAGAGACAGGGAAGATCTGCTAGCTGGTCTGGATGAGTTCTTAGAACAGGTCACT
GTACTTCCTCCAGGTACCTGGGATCCTAACATCCGTATCGAGCCTCCCAAGCAGACACTA
TCMTCTGAAATGAGGAGACAATCTCAGCACTTCACCCATCCAATCGATATCATCAAGGAA
GAAGAAGAAGACAAGGTCGAGCTAGCAAGAACAGGAAGACTATTCGGTGGTCTCATCAAC
GACATCAAGAAGAAAGCACCCTTCTACCTGAGCGAATATTACCACTGCTTAAACATCCAA
TGTTTGGCCTCCTTCGTCTTCATGTACATCGCCTGCATCACTCCCATCATCACCTTCGGT
GGATTGCTAGGCGACGCCACCGAGGATTATATCGCGGCCTTTGAGAGTTTGATAGGAGCT
GCTATCTGTGGAGTGGTCTATCATATCTTCTCTGGTCAACCTCTCACGATTATTGGTAGT
ACGGGACCCATCCTCATCTTTGAAACCATCATGTACCAACTCTGCGGATCGTTTGGKATT
GATTACATCTCGTTCCGTGTTTGGATCGGATTCTGGACCTGTGTTATCTGTATCGTGTTG
GTTGCTACGGAYGCTAGTGCCTTGGTTCGTTACTTCACCCGATTCACCGAAGAAGCCTTC
TCTTCTCTCATCTCCTTCATCTTCATCGTGGAGGCCTTTGAGAACCTGTTTGAGATCAGC
CATAAGTTCCCGGTCAAGACTCATGTGAAAGTGGGGGAGTACTTCGTAGAGCACTCCATG
AACGCTACCGACATGTGCATGTGCGAGTACGAGAACGAGACCATCGATCCCGCCATGTAC
AACTGGACAGAAAAACTCACCGAGGAGGACTGCAAGACCGTCAACGGGACCCTTGTCGGA
GACTGTAACCCCCATGCCGAAGCTGTCCCGGATGTGTTCTTGTTCTCTTGCGCCCTCTTC
TTTGGCACCTTCGTCCTCTCCTTCGCCCTCAAGAACTTCCGCAACGCCAAYTTCTTCCCC
ACTAAGGTTCGCTACATCATCAGTGACTTTGGAGTCTTCATGGCTTTCCTGGCTATGACT
GGAATTGATATCTGGGTCGGCATCCCCACCCCCAAGCTCACCGTACCAGATACATTCAGG
CCTACCCGCGCAGACCGTGGATGGGTTATCCCTCTCTTCAACAACCCATGGTGGACTTAC
TTCGCAGCCATCGTCCCAGCCCTTCTCTGTTCCATCCTCATCTTCATGGACCAACAGATC
ACTGCCGTCATCGTCAACCGTCGCGAGAACAAACTTAAGAAAGGATTCGGCTACCATCTC
GATCTGCTCGTCATCGCCATCCTCCTCTTCGTCATGTCCGTGCTTGGTATGCCGTGGTTC
GTCGCCGCTACCGTTCTCTCCATCAACCACGTTGACAGCTTGCGWGTCATGTCCGATACC
ACCATCCCCGGGGAACCCCCTAAGGTCGTAGGATGCAGGGAGCAGCGTGTTACAGGTATC
CTKGTGTTTGCCATGATCGGTTTATCCAGTCTGATGACKTCAGTTCTTAAGTTCATCCCC
ATGCCCGTACTCTTTGGTGTCTTCTTGTATATGGGTATCTCATCTCTGCGTGGCGTACAG
TTCGTGGACCGCATGATGTTGTACCTGATCCCAGCCAAACATCAGCCTGACTATGTCTAT
CTGCGTCATGTCAAGCTATGGAGAGTCCATCTCTTCACCCTGGTCCAACTKACCTGCCTG
GTCCTKCTCTGGCTCATCAAGACATCCAAGGCTTCCATCGTCTTCCCTCTCATGGTATTG
GCTGTTGTGTTTGTTCGTAAACTCCTGGAATTCGTCTTCACTCAATACGAACTGAATGTA
CTTGATGACGTCATCCCTGAGAGTCAGAAGCGCGCCAAGGATGAYCAGGAAAAACATCTC
GAGGATCAACGCGAGCAGGTGACCCGTGCYCGTACCGGTACACTCACCATCGCCCTGGAG
AGCGGTCAGACACTGACCGTGCCCGCGGAGAAGGTCACGTACAACCCACGYGACTCGGAA
ACAAACTCTGACTTTGAGACGGCSAAGGCACTSAGCAAGCTCAGCGGATCACCGCTACCA
ACGGTTCGCAACCGTCGCGCGGCGTCTAAAACAATCAAGGATCCTGAAGCGAATCCGGGA
SCRAACCCAGAAGAAGGAATCGACGTCCCCAGTGGTACCGGTACCTCCAGTTTYGGTGTT
CAGGCTGACATGGATGATACGCGATTT

>sfra
ATGAACGGGCCTGTCGGAGACGACACAGACGTGGTGGTGGATACGGGGGCTGGACGAGCC
AGTCGACACATCGACAACAAGGACATATCKAACCACCGATCAGAAGAGATGTATGCAGGT
ACTGATAAGGACCGGAAGAAAGGTCACCAGAACGGTCATGTTAGCCCGGTCAGCAACGGA
CTAAACTCCCCACAGAGTCCAGCGGCTGAAATGAACTTTGAAAACGAGGTTGGAGAGACC
CCATTACAGCGTGTGCAGTTCTTGTTGGGTGGTGATGGAGAGGGTCGTCAGAAGGACACT
CCACCAGTCTACTCTGAAATGGAAGAATTGTTTTATGATAAAGAGGGTCGTTTACTCGAA
TGGAAAGAAACTGCAAGATGGGTGAAATACGAGGAGAACGTCGAGCACGGGGCCGGCCGT
TGGAGTAAGCCTCACGTCGCCACCCTATCCCTTCACAGTCTCTTTGAACTCAGGAAGTTC
ATCAGGAACGGCGGGGTCCAACTCGACATGGTCGCAGATGATCTAGAACAAATCATTGAT
CTCGCACTGGACAACCTGGTTGCCACAAACGTATTGGAGGAGGACCAGCGAATCATCGCT
CGTGAAGCTCTCCTTACCCGTCATCGTCACCACAAACAGAAGAAGAAGAAGGAGCCCGAA
AACAAAGCCTACAACAAGGGTCGCAGGAAAAGCAGCATGTTCCCGGGTATGGACCGTGCC
ATGTCCGATATCGGCCGCAGCCAATCAACCGGAAACAACACAGTCAGCATGGAACAAGAA
GCACAAGAGAAGGATGGAGAGATGAGGAAAAACTCAAGCGCCAATGCTCTGTCGAAGATG
CCCGATGGTGCCCGAACCGAGAGCCGAGGGTCTGTCGGCAGAGTCGGCACATCGGACAGC
CTCGACCAGAAGGAGAAAGAGGTTAAGAATGAGAAGGCGAAGTTCCTTCGTAAGATCCCA
GCTGGTGCCGAGGCTTCCAATGTACTCGTGGGCGAAGTCGACTTCGTTGAGAAGCCCATG
GTTGCCTTCATCCGCCTCTCCGAAGGCAAGGTGCTATCGGAGATTACCGAAGTGCCCATC
CCGACTCGTTTCGTCTTCCTACTGCTCGGGCCACCTACAACTGACAAGAAGAAGTACCGT
GAAATCGGTCGTTGCATGGCAACCCTTATGACAGACGATGTCTTCCACGAAGTGGCCTAC
AAAGCAAGAGACAGAGAAGATCTGCTAGCTGGTCTGGATGAGTTCTTAGAACAGGTCACT
GTACTTCCTCCAGGTACCTGGGATCCTAACATCCGTATCGAGCCTCCCAAGCAGACACTA
TCATCTGAAATGAGGAGACAATCTCAGCACTTCACCCATCCGATCGACGTCATCAAGGAG
GAAGAGGAAGACAAGATTGAGCTAGCCAGAACAGGAAGAYTATTCGGTGGTCTCATCAAC
GACATCAAGAAGAAAGCACCCTTCTACTTAAGCGAATATTACCACGCCCTCAACATCCAA
TGTGTGGCCTCCTTCGTCTTCATGTACATCGCCTGCATCACTCCCATCATCACCTTTGGT
GGGTTGCTAGGCGACGCCACCGAGGATTATATTGCTGCCTTTGAGAGTTTGATAGGAGCT
GCTATCTGTGGAGTTGTCTATCATATCTTCTCCGGTCAACCTCTCACGATTATTGGTAGT
ACGGGACCCATCCTCATCTTCGAAACCATCATGTACCAACTCTGCGGATCGTTTGGGATT
GATTACATCTCGTTCCGTGTTTGGATCGGATTCTGGACCTGTGTTATCTGTATCGTGTTG
GTTGCTACGGACGCTAGTGCCTTGGTTCGTTACTTCACCCGATTCACCGAAGAAGCCTTC
TCCTCTCTCATCTCCTTCATCTTCATCGTAGAAGCCTTTGAGAACCTGTTTGAGATCAGC
CATGAGTACCCAATCAAGACTCATGTGAAACTGGGCGAGTACTTCGAAGAGCACGCCATG
AACGTTACCGANATATGCATGTGCGAGTACCAGAACGAGACCATCGATCCGACCGCCTAC
AACTGGACTGNNNATGTTACCGAGGAGTACTGCAAGACCGTCAACGGAACCCTTGTTGGA
GACTGTGAAACCCATCACGAAGCTGTCCCGGATGTGTTCTTGTTCTCTTGCGCCCTCTTC
TTTGGCACCTTCGCCCTCTCCTACGCCCTCAAGAACTTCCGCTTCAGCAACTTCTTCCCC
ACCAAGGTTCGCTACATCATCAGTGACTTTGGAGTCTTCATGGCTTTCTTGGCTATGACT
GGAGTTGATATCTGGGTCGGCATCCCTACCCCCAAGCTCACTGTACCAGATACATTCAGG
CCTACCCGCCCAGACCGTGGATGGGTTATCCCTCTCTTCAACAATCCATGGTGGACTTAC
TTCGCAGCCATCGTCCCAGCCCTTCTCTGTTCCATCCTCATCTTCATGGACCAACAGATC
ACTGCCGTCATCGTCAACCGTCGCGAAAACAAACTTAAGAAAGGATTCGGCTACCATCTC
GATCTGCTCGTCATCGCCATCCTCCTCTTCGTCATGTCCGTGCTTGGTATGCCGTGGTTC
GTCGCCGCCACCGTTCTCTCCATCAACCACGTTGACAGCTTGCGTGTCATGTCCGATACC
ACCATCCCMGGAGAACCCCCTAAGGTCGTAGGATGCAGGGAGCAACGTGTTACAGGTATC
CTGGTGTTTGCCATGATCGGTATATCCAGTCTGCTGACGTCAGTTCTTCGGTACATCCCC
ATGCCCGTACTCTTTGGTGTCTTCTTGTACATGGGTATCTCATCTCTGCGTGGCGTACAG
TTCGTGGACCGCATGATGTTGTACCTGATCCCAGCCAAACATCAGCCTGACTATGTCTAT
CTGCGTCACGTAAAGCTATGGAGGGTCCATCTCTTCACCCTAGTCCAACTTACCTGCCTG
GTCCTTCTCTGGCTCATCAAGACGTCCAAGGCATCCATCGTCTTCCCTCTCATGGTATTG
GCTGTTGTGTTTGTTCGTAAACTCCTGGAATTCGTCTTCACTCAATACGAGCTGAATGTA
CTTGATGACGTCATCCCTGAGAGTCAGAAGCGCGCCAAGGATGATCAGGAAAAACATCTC
GAGGAGGAACGCGAGCAGGTGACYCGTGCCCGTACCGGTACACTCACCATCGCTCTGGAG
AGCGGTCAGACCCTGACCGTGCCCGCGGAGAAGGTCACGTACAACCCACGTGACTCCGAA
ACAAACTCTGACCTTGAGACGGCCAAGGCACTCAGCAAGCTCAGCGGATCACCGCTACCA
ACTGTTCGCAACCGTCGCGCGGCGTCTAAAACAATCAAGGATGCAGAAGCGAATCCnnnA
GCGAATCCAGAAGAAGGAATCGAAGTCCCCAGTNNNNNNGGTACCTCAAGTTTGGGTGTT
CAGGCTGACATGGACGATACGCGTTTT

>afraSS
ATGAACGGGCCTGTCGGAGACGACACAGACGTGGTGGTGGACACGGGGGCTGGACGAGCC
AGTCGACACATCGATAATAAGGACATATCAAACCAYCGATCAGAAGAGATGTACGCAGGT
ACTGATAAGGACCGGAAGAAAGGTCACCAGAACGGCCATGCTAGCCCGGTCAGCAACGGA
CCAAACTCCCCACAGAGTCCAGCGGCCCAAATGAACTTCGAAAACGAGGTTGGAGAGACC
CCATTACAGCGAGTGCAGTTCCTGTTGGGTGGTGATGGAGAGGGTCGCCAGAAGGACACT
CCACCAGTCTACTCTGAAATGGAAGAATTGTTTTATGATAAAGAGGGTCGTTTACTCGAA
TGGAAAGAAACTGCGAGATGGGTGAAGTACGAGGAGAACGTCGAGCACGGGGCCGGCCGT
TGGAGTAAGCCTCACGTCGCCACCCTATCCCTTCACAGTCTCTTCGAGCTCAGGAAGTTC
ATCAGGAAYGGCGGGGTCCAACTCGACATGGTTGCAGACGATCTAGAACAAATCATTGAT
CTTGCACTGGACAACCTGGTTGCCACAAACGTTTTGGAGGAGGACCAGCGAATCATCGCT
CGTGAGGCTCTCCTTACCCGCCATCGTCACCACAAACAGAAGAAGAAGAAGGAGCCCGAA
AACAAAGCCTACAACAAAGGTCGCAGAAAAAGCAGCATGTTCCCGGGTATGGACCGCGCC
ATGTCCGATATCGGCCGCAGCCAATCCACCGGAAACAACACAGTCAGCATGGARCAAGAA
GCACAAGAGAAGGACGGAGAGATGAGAAAAAACTCAAGCGCCAATGCTCTGTCGAAGATG
CCCGAAGGTGCCCGAACCGAGAGCCGAGGGTCTGTCGGCAGAGTCGGCACATCGGACAGC
CTCGACCAGAAAGAGAAAGAGGTTAAGAATGAGAAGGCGAAGTTCCTTCGTAAGATCCCA
GCTGGTGCCGAGGCTTCCAATGTACTCGTGGGCGAAGTCGACTTCGTTGAGAAGCCCATG
GTCGCCTTCATCCGCCTCAACGAAGGCAAGGTGCTATCGGAGATTACCGAAGTGCCCATC
CCGACCCGTTTCGTCTTCCTACTGCTCGGGCCACCTACAACTGACAAGAAGAAGTACCGT
GAAATTGGTCGTTGCATGGCAACCCTTATGACAGACGATGTCTTCCACGAAGTGGCCTAC
AAAGCAAGAGACAGGGAAGATCTGCTAGCTGGTCTGGATGAGTTCTTAGAACAGGTCACT
GTACTTCCTCCAGGTACCTGGGATCCTAACATCCGTATCGAGCCTCCCAAGCAGACACTA
TCCTCTGAAATGAGGAGACAATCTCAGCACTTCACCCATCCAATCGACATCATCAAGGAA
GAAGAAGAAGACAAGGTTGAGCTAGCAAGAACAGGAAGACTATTCGGTGGTCTCGTCAAC
GACATCAAGAAGAAAGCACCCTTCTACCTGAGCGAATATTACCACGCCTTAAACATCCAA
TGTTTGGCCTCCTTCGTCTTCATGTACATCGCCTGCATCACTCCCATCATCACCTTCGGT
GGGTTGCTCGGCGACGCCACCGAGGACTATATTGCCGCCTTTGAGAGTTTGATAGGAGCT
GCTATCTGTGGAGTTGTCTATCATATCTTCTCTGGTCAACCTCTCACGATTATTGGTAGT
ACAGGACCCATCCTCATCTTCGAAACCATCATGTACCAACTCTGCGGGTCGTTTGGGATT
GATTACATCTCGTTCCGTGTTTGGATCGGATTCTGGACCTGTGTTATCTGTATCGTGTTG
GTTGCTACGGACGCTAGTGCCTTGGTTCGTTACTTCACCCGATTCACCGAAGAAGCCTTC
TCTTCTCTCATCTCCTTCATCTTCATCGTGGAGGCCTTTGAGAACCTGTTTGAGATCAGC
CATAAGTTCCCGGTCAAGACTCATGTGGAAGTGGGGGAGTACTTCGTAGAGCACTCCGTG
AACGCTACCGACATGTGCATGTGCGAATACGAGAACGAGACCATCGATCCCGCCATGTAC
AACTGGACAGAAAAACTCACCGAGGAGGACTGCAAGACCGTCAACGGGACCCTTGTCGGA
GACTGTGAAACCCATCCCGAAGCTGTCCCGGATGTGTTCTTGTTCTCTTGCGCCCTCTTC
TTTGGCACCTTCGTCCTCTCCTTCGCCCTCAAGAACTTCCGCAACGCCAACTTCTTCCCC
ACCAAGGTTCGCTACATCATCAGTGACTTTGGAGTCTTCATGGCTTTCCTGGCTATGACT
GGAATTGATATCTGGGTCGGCATCCCCACCCCAAAGCTCACCGTACCAGATACGTTCAGG
CCTACCCGCGCAGACCGTGGATGGGTTATCCCTCTCTTCAACAACCCATGGTGGACTTAC
TTCGCAGCCATCGTCCCAGCCCTTCTCTGTTCCATCCTCATTTTCATGGACCAACAGATC
ACTGCCGTCATCGTCAACCGTCGCGAGAACAAACTTAAGAAAGGATTCGGCTACCATCTC
GATCTGCTCGTCATCGCCATCCTCCTCTTCGTCATGTCCGTGCTTGGTATGCCGTGGTTC
GTCGCCGCCACCGTTCTCTCCATCAACCACGTTGACAGCTTGCGTGTCATGTCCGATACC
ACCATCCCCGGGGAACCCCCTAAGGTCGTAGGATGCAGGGAGCAGCGTGTTACAGGTATC
CTGGTGTTTGCCATGATCGGTATATCCAGTCTGCTGACTTCAGTTCTTAAGTTCATCCCC
ATGCCCGTACTCTTTGGTGTCTTCTTGTATATGGGTATCTCATCTCTGCGTGGCGTACAG
TTCGTGGACCGCATGATGTTGTACCTGATCCCAGCCAAACATCAGCCTGACTATGTCTAT
CTGCGTCATGTCAAGCTATGGAGAGTCCATCTCTTCACCCTGGTCCAACTTACCTGCCTG
GTCCTTCTCTGGCTCATCAAGACATCCAAGGCTTCCATCGTCTTCCCTCTCATGGTATTG
GCTGTTGTGTTTGTCCGTAAACTCCTGGAATTCGTCTTCACTCAATACGAACTGAATGTA
CTTGATGACGTCATCCCTGAGAGTCAGAAGCGCGCCAAGGATGATCAGGAAAAACATCTC
GAGGATCAACGCGAGCAGGTGACCCGTGCTCGTACCGGTACACTCACCATCGCTCTKGAG
AGCGGTCAGACACTGACCGTGCCCGCGGAGAAGGTCACGTACAACCCACGTGACTCGGAA
CCGAACTCTGACTTTGAGACGGCCAAGGCACTCAGCAAGCTCAGCGGATCACCGCTACCA
ACGGTTCGCAACCGTCGCGCGGCGTCTAAAACAATCAAGGATCCKGRAGCGAAYCCGGGA
RCRAAYCCAGAAGAAGGAATCGACCTCCCCAGTGGTACCGGTACCTCAAGTTTTGGTGTT
CAGGCTGACATGGATGATACACGTTTT

>hpul
ATGAACGGGCCCGTCGGGGACGACACAGACGTGGTGGTGGAYACGGGGGCTGGACGAGCC
AGTCGACACATCGACAACAAGGACATATCAAACCACCGATCAGGAGAGATGTACGCAGGT
ACTGATAAGGATCGGAAGAAAGGTCACCAGAACGGCCATGCTAGCCCGGTCAGCAACGGA
CCAAACTCCCCACAGAGTCCAGCGGCCCAAATGAACTTTGAAAACGAGGTTGGAGAGACC
CCATTACARCGTGTGCAGTTCTTGTTGGGTGGTGATGGAGAGGGTCATCAGAAGGACACT
CCACCAGTCTACTCTGAAATGGAAGAATTGTTTTATGATAAAGAGGGTCGTTTACTCGAA
TGGAAAGAAACTGCAAGATGGGTGAAGTATGAGGAGAACGTCGAGCACGGGGCCGGCCGT
TGGAGTAAGCCCCACGTCGCCACTCTATCCCTTCACAGTCTCTTCGAACTCAGGAAGTTC
ATCAGGAACGGCGGGGTCCAACTCGACATGGTTGCAGAAGATCTAGAACAAATCATTGAT
CTCGCACTGGACAACCTGGTTGCCACAAACGTATTGGAGGAGGACCAGCGAATCATCGCT
CGTGAAGCTCTCCTTACCCGCCATCGTCACCACAAACAGAAGAAGAAGAAGGAGCCCGAA
AACAAAGCATACAACAAAGGTCGAAGAAAAAGTAGCATGTTTCCGGGAATGGACCGCGCT
ATGTCCGATATTGGCCGCAGCCAATCCACCGGAAACAACACAGTCAGCATGGAACAAGAA
GCACAAGAGAAGGATGGAGAGATGAGGAAAAACTCAAGCGCCAATGCTCTGTCGAAGATG
CCCGATGGTGCCCGAACCGAGAGCCGAGGGTCTGTCGGCAGAGTCGGCACATCGGACAGC
CTCGACCAAAAGGAGAAAGAGGTTAAGAATGAGAAGGCGAAGTTCCTTCGTAAGATCCCA
GCTGGTGCCGAGGCTTCCAATGTACTCGTGGGCGAAGTCGACTTCGTTGAGAAGCCCATG
GTCGCCTTCATCCGCCTCTCTGAAGGCAAGGTGCTRTCGGAGATTACCGAAGTGCCCATY
CCGACCCGTTTCGTCTTCCTCCTCCTCGGGCCACCTACAGATGACAAGAAGAAGTACCGT
GAAATCGGTCGTTGCATGGCAACCCTTATGACAGACGATGTCTTCCACGAAGTGGCTTAC
AAAGCAAGAGACAGAGAAGATCTGCTAGCTGGTCTGGATGAGTTCTTAGAACAGGTCACT
GTACTTCCTCCAGGTACCTGGGATCCTAACATCCGTATCGARCCTCCCAAGCAGACACTA
TCCTCTGAAATGAGGAGACAATCTCAGCACTTCACCCATCCAATCGACGTCATCAAGGAA
GAAGAAGAAGACAAGATTGAGCTAGCCAGAACAGGAAGACTATTCGGTGGTCTCATCAAC
GACATCAAGAAGAAAGCACCTTTCTACTTAAGCGAATATTACCACGCCCTCAACATCCAA
TGTGTGGCCTCCTTCGTCTTCATGTACATCGCCTGCATCACTCCCATCATCACCTTTGGT
GGGTTGCTAGGCGACGCCACCGATGACTATATTGCTGCCTTTGAAAGCTTGATAGGAGCT
GCGATTTGTGGAGTTGTCTATCATATCTTCTCTGGTCAACCTCTCACGATTATTGGTAGT
ACGGGACCCATCCTCATCTTCGAAACCATCATGTACCAACTATGCGGATCGTTTGGGATT
GATTACATCTCGTTCCGCGTTTGGATCGGATTCTGGACCTGTGTTATCTGTATCGTGTTG
GTTGCTACGGACGCTAGTGCCTTGGTTCGTTACTTTACCCGATTCACCGAAGAAGCCTTC
TCCTCTCTCATCTCCTTCATCTTCATCGTGGAAGCCTTTGAGAACCTGTTTGAGATCAGC
CATGAATACCCAATCAAGACTCATGTGAAACTGGGCGAGTACTTCGAAGAACACGCAGTG
AACGTTACCGACATGTGCATGTGCGAGTACGAAAACGAGACCATCGATCCAAACCTATAC
AACTGGACTGATGAACTCACCGAGGAAGACTGCAAGGCCGTCAACGGAACACTTGTCGGA
GACTGTGAAACCCATCACGAAGCTGTCCCGGATGTGTTCTTGTTCTCTTGTGCCCTCTTC
TTTGGCACCTTCGTCCTCTCCTTCGCCCTCAAGAACTTCCGCAACAGCAACTTCTTCCCC
ACTAAGGTTCGCTACATCATCAGTGACTTTGGTGTCTTCATGGCTTTCCTGGCTATGACT
GGAGTTGATATCTGGGTCGGCATCCCCACCCCCAAGCTCACCGTACCAGATACATTTAGG
CCTACCCGGCCAGACCGTGGATGGGTCATCCCTCTCTTCAACAACCCATGGTGGACTTAC
TTCGCAGCCATCGTCCCAGCCCTTCTCTGTTCCATCCTCATCTTCATGGACCAACAGATC
ACTGCCGTCATCGTCAACCGTCGCGAGAACAAACTAAAGAAAGGATTCGGCTACCATCTC
GATCTGCTCGTCATCGCCATCCTCCTCTTTGTCATGTCCGTGCTTGGTATGCCGTGGTTC
GTCGCCGCCACCGTTCTCTCCATCAACCACGTGGACAGCTTGCGTGTCATGTCCGATACC
ACCATCCCTGGAGAGCCCCCTAAGGTCGTAGGATGCAGGGAGCAACGTGTTACAGGTATC
CTGGTGTTTGTCATGATCGGTGTATCCAGTCTGCTGACTTCAGTTCTTAAGTTCATCCCC
ATGCCCGTACTCTTTGGTGTCTTCTTGTATATGGGTATCTCATCTCTGCGTGGTGTACAG
TTCGTGGACCGCATGATGTTGTACCTGATCCCAGCCAAACATCAGCCTGACTATGTCTAT
CTGCGTCATGTAAAGCTATGGAGGGTCCATCTCTTCACCCTGGTCCAACTCACCTGCCTG
GTCCTGCTCTGGCTCATCAAGACATCCAAGGCTTCCATCGTCTTCCCTCTCATGGTATTG
GCTGTTGTGTTTGTTCGTAAACTCCTGGAATTCGTCTTCACTCAATACGAGCTGAATGTA
CTTGATGACGTCATCCCTGAGAGTCAGAAGCGCGCCAAGGATGATCAGGAAAAACATCTC
GAGGAGGAACGCGAGCAGGTGACCCGTGCCCGTACCGGTACACTCACCATCGCACTGGAG
AGTGGTCAGACACTGACCGTGCCCGCGGAGAAGGTCACCTACAACCCACGTGACTCGGAA
ACAAACTCTGACCTTGAGACGGCCAAGGCACTCAGCAAGCTCAGTGGATCACCGCTACCA
ACTGTTCGCAACCGTCGCGCGGCGTCTAAAACAATCAAGGATGCAGAAGCGAACCCGGGA
SCGAACCTAGAAGAAGGAATCGACCTCCCCAGTGGTACCGGTACCTCAAGTTTCGGTGTT
CAGGCTGACATGGACGATACACGTTTT

>snud
ATGAACGGGCCTGTCGGAGACGACACAGACGTGGTGGTGGATACGGGGGCTGGACGAGCC
AGTCGACACATCGACAACAAGGACATATCAAACCACCGATCAGAAGAGATGTATGCAGGT
ACTGATAAGGACCGGAAGAAAGGTCACCAGAACGGTCATGTTAGCCCGGTCAGCAACGGA
CCAAACTCCCCACAGAGTCCAGCGGCTCAAATGAACTTTGAAAATGAGGTTGGAGAGACC
CCATTACAGCGTGTGCAGTTCTTGTTGGGTGGTGATGGAGAGGGCCATCAGAAGGACACT
CCACCAGTCTACTCTGAAATGGAAGAATTGTTTTATGATAAAGAGGGTCGTYTACTCGAA
TGGAAAGAAACTGCAAGATGGGTGAAGTACGAGGAGAACGTCGAGCACGGGGCCGGCCGT
TGGAGTAAGCCTCACGTCGCCACCCTATCCCTTCACAGTCTCTTCGAACTCAGGAAGTTC
ATCAGGAACGGCGGGGTCCAACTCGACATGGTTGCAGATGATCTCGAACAAATCATTGAT
CTCGCACTGGACAACCTAGTTGCCACAAACGTATTGGAGGAGGACCAGCGAATCATCGCT
CGTGAAGCTCTCCTTACCCGTCATCGTCATCACAAGCAGAAGAAGAAGAAGGAGCCCGAA
AACAAAGCCTACAACAAAGGTCGCAGAAAAAGCAGCATGTTCCCGGGTATGGACCGTGCC
ATGTCCGATATCGGCCGCAGCCAATCCACCGGAAACAACACAGTCAGCATGGAACAAGAA
GCACAAGAGAAGGATGGAGAGATGAGGAAAAACTCAAGCGCCAATGCTCTGTCGAAGATG
CCCGATGGTGCCCGAACCGAGAGCCGAGGGTCTGTCGGCAGAGTCGGCACATCGGACAGC
CTCGACCAGAAGGAGAAAGAGGTTAAGAATGAGAAGGCGAAGTTCCTTCGTAAGATCCCA
GCTGGTGCCGAGGCTTCCAATGTACTCGTGGGCGAAGTCGACTTCGTTGAGAAGCCCATG
GTTGCCTTCATCCGCCTCTCCGAAGGCAAGGTGCTATCGGAGATTACCGAAGTGCCCATC
CCGACTCGTTTCGTCTTCCTACTGCTCGGGCCACCTACAACTGACAAGAAGAAGTACCGT
GAAATCGGTCGTTGCATGGCAACCCTTATGACAGACGATGTCTTCCACGAAGTGGCCTAC
AAAGCAAGAGACAGAGAAGATCTGCTAGCTGGTCTGGATGAGTTCTTAGAACAGGTCACT
GTACTTCCTCCAGGTACCTGGGATCCTAACATCCGTATCGAGCCTCCCAAGCAGACACTA
TCATCTGAAATGAGRAGACAATCTCAGCACTTCACCCATCCCATCGACGTCATCAAGGAA
GAAGAAGAAGACAAGATTGAGCTAGCCAGAACAGGAAGACTATTYGGTGGTCTCATCAAC
GACATCAAGAAGAAAGCACCCTTCTACTTSAGCGAATATTACCACGCCCTCAACATCCAA
TGTGTGGCCTCCTTCGTCTTCATGTACATYGCCTGCATCACTCCCATCATCACCTTTGGT
GGGTTGCTAGGCGACGCCACCGATGATTATATTGCTGCCTTTGAGAGTTTGATAGGAGCT
GCTATCTGTGGAGTTGTCTATCATATCTTCTCTGGTCAACCTCTCACGATTATTGGTAGT
ACGGGACCCATCCTCATCTTCGAAACCATCATGTACCAACTCTGCGGATCGTTTGGGATT
GATTACATCTCGTTCCGTGTTTGGATCGGATTCTGGACCTGTGTTATCTGTATCGTGTTG
GTTGCTACGGACGCTAGTGCCTTGGTTCGTTACTTCACCCGATTCACCGAAGAAGCCTTC
TCCTCTCTCATCTCCTTCATCTTCATCGTAGAAGCCTTTGAGAAYCTGTTTGAGATCAGC
CATGAGTACCCAATCAAGACTCATGTGAAACTGGGCGAGTACTTCGAAGAGCACGCCATG
AACGTTACCGANANNTGCATGTGCGAGTACCAGAACGAGACCCTCGATCCAACCGCCTAC
AACTGGACTGNNNATGTTACCGAGGAGGACTGCAAGACCGTCAACGGAACCCTTGTTGGA
GACTGTGAAACCCATCACGAAGCTGTCCCGGATGTGTTCTTGTTCTCTTGCGCCCTCTTC
TTTGGCACCTTCGTCCTCTCCTACGCCCTCAAGAACTTCCGCTTCAGCAACTTTTTCCCA
ACCAAGGTTCGCTACATCATCAGTGACTTTGGAGTCTTCATGGCTTTCTTGGCTATGACT
GGAGTTGATGTCTGGGTYGGCATCCCCACCCCCAAGCTCACTGTACCAGATACATTCAGG
CCTACCCGCCCAGACCGTGGATGGGTTATCCCCCTCTTCAACAACCCATGGTGGACTTAC
TTCGCAGCCATCGTCCCAGCCCTTCTCTGTTCCATCCTCATCTTCATGGACCAACAGATC
ACTGCCGTCATCGTCAACCGTCGCGAGAACAAGCTTAAGAAAGGATTCGGCTACCATCTC
GATCTGCTCGTCATCGCCATCCTCCTCTTCGTCATGTCCGTGCTAGGTATGCCGTGGTTC
GTCGCCGCCACCGTTCTCTCCATCAACCACGTTGACAGCTTGCGTGTCATGTCCGATACC
ACGATTCCCGGAGAACCCCCTAAGGTCGTAGGATGCAGGGAGCAGCGTATTACAGGTATC
CTGGTGTTTGCCATGATCGGTATATCCAGTCTGCTGACTTCAGTTCTTCGGTTCATCCCC
ATGCCCGTACTCTTTGGTGTCTTCTTGTACATGGGTATCTCATCTCTGCGTGGCGTACAG
TTCGTGGACCGCATGATGTTGTACCTGATCCCAGCCAAACATCAGCCTGACTATGTCTAT
CTGCGTCACGTAAAGCTATGGAGGGTCCATCTCTTCACCCTGGTCCAACTTACCTGCCTG
GTCCTTCTCTGGCTCATCAAGACATCCAAGGCATCCATCGTCTTCCCTCTCATGGTATTG
GCTGTTGTGTTTGTTCGTAAACTCCTGGAATTCGTCTTCACTCAATACGAGCTGAATGTA
CTTGATGACGTCATCCCTGAGAGTCAGAAGCGCGCCAAGGATGATCAGGAAAAACATCTC
GAGGAGGAACGCGAGCAGGTGACCCGTGCCCGTACCGGTACACTCACCATCGCTCTGGAG
AGCGGTCAGACCCTGACCGTGCCCGCGGAGAAGGTCACATACAACCCACGTGACTCGGAA
ACAAACTCTGACCTTGAGACAGCCAAGGCACTCAGCAAGCTCAGCGGATCACCGCTACCA
ACTGTTCGCAACCGTCGCGCGGCGTCTAAAACAATCAAGGATGCAGAAGCGAACCCGGnn
nnnnnnnnnnnnnnnnnnnnnnnnnnnnnnnnnnnnnnnGGTACCTCAAGTTTGGGTGTT
CAGGCTGACATGGACGATACGCGTTTT

>sintSS
ATGAACGGGCCTGTCGGAGACGACACAGACGTGGTGGTGGACACGGGGGCTGGACGAGCC
AGTCGACACATCGATAACAAGGACATATCAAACCACCGATCAGAAGAGATGTATGCAGGT
ACTGAYAAGGACCGGAAGAAGGGTCACCAGAACGGTCATGCTAGCCCGGTCAGCAACGGA
CCAAACTCCCCACAGAGTCCAGCGGCCCAAATGAACTTTGAAAACGAGGTTGGAGAGACC
CCATTACAGCGTGTGCAGTTCTTGTTGGGTGGTGATGGAGAGGGACGTCAGAATGACACT
CCACCAGTCTACTCTGAAATGGAAGAATTGTTTTATGATAAAGAGGGCCGTTTACTCGAA
TGGAAAGAGACTGCAAGATGGGTGAAGTACGAAGAGAACGTCGAGCACGGGGCCGGCCGT
TGGAGTAAGCCTCACGTCGCCACCCTATCCCTTCACAGTCTCTTCGAACTCAGGAAGTTC
ATTAGGAACGGCGGKGTCCAACTCGACATGGTGGCAGAYGATCTRGAACAAATCATWGAT
CTCGCACTGGACAACCTGGTTGCCACAAATGTATTGGAGGAGGACCAGCGAATCATCGCT
CGCGAAGCTCTCCTTACCCGTCATCGYCACCACAAACAGAAGAAGAAGAAGGAGCCCGAA
AACAAAGCCTACAACAAAGGTCGCAGAAAAAGCAGCATGTTCCCGGGTATGGACCGCGCC
ATGTCCGATATCGGCCGCAGCCAATCCACCGGAAACAACACAGTCAGCATGGAACAAGAA
GCACAAGAGAAGGAYGGAGAGATGAGGAAAAACTCGAGCGCCAATGCTCTGTCGAAGATG
CCCGAAGGTGCCCGAACCGAGAGCCGAGGGTCTGTCGGCAGAGTCGGCACATCGGACAGC
CTCGACCAGAAGGAGAAAGAGGTTAAGAATGAGAAGGCGAAGTTCCTTCGTAAGATCCCA
GCTGGAGCCGAGGCTTCCAATGTACTCGTGGGAGAAGTCGACTTCGTTGAGAAGCCCATG
GTCGCCTTCATCCGCCTCAACGAAGGCAAGGTGCTATCGGAGATTACCGAAGTGCCCATC
CCGACCCGTTTCGTCTTYCTACTGCTCGGGCCACCTACAACTGACAAGAAGAAGTACCGT
GAAATCGGTCGTTGCATGGCAACCCTTATGACAGACGATGTCTTCCACGAAGTGGCCTAC
AAAGCAAGAGACAGGGAAGATCTGCTAGCTGGTCTGGATGAGTTCTTAGAACAGGTCACT
GTACTTCCTCCAGGTACCTGGGATCCTAACATCCGTATCGAGCCTCCAAAGCAGACACTA
TCATCTGAAATGAGGAGACAATCTCAGCACTTCACCCATCCAATCGACATCATCAAGGAA
GAAGAAGAAGACAAGATTGAGCTAGCAAGAACAGGAAGACTATTCGGTGGTCTCATCAAC
GACATCAAGAAGAAAGCACCCTTCTACCTGAGCGAATATTACCACGCCTTCAACATCCAA
TGTGTGGCCTCCTTCGTCTTCATGTACATCGCCTGCATCACTCCCATCATCACCTTCGGT
GGGTTGCTAGGCGACGCAACCGATGACTATATCGCGGCCTTTGAGAGTTTGATCGGAGCT
GCTATCTGTGGAGTTGTCTATCATATCTTCTCTGGTCAACCCCTCACGATTATTGGTAGT
ACGGGACCCATCCTCATCTTCGAAACCATCATGTACCAACTCTGCGGATCGTTTGGGATT
GATTACATCTCGTTCCGTGTTTGGATCGGATTCTGGACCTGTGTTATCTGTATCGTGTTG
GTTGCTACGGACGCTAGTGCCTTGGTTCGTTACTTTACCCGATTCACCGAAGAAGCCTTC
TCTTCGCTCATCTCCTTCATCTTCATCGTGGAGGCCTTTGAGAATCTGTTTGAGATCAGC
CACGAGTACCCAATCAAGACKCATGTGAAACTGGGGGAGTACTTCGAAGAGCACTCCACG
AACGCTACCGACTTATGCATGTGCGAGTACGAGAACGAAACCATCGATCCGAACCTCTAC
AACTGGACGGATGNNNTCACCGAGGAGGACTGCAAGACCGTCAACGGGACCCTTGTCGGA
GACTGTAGCCACCATCCCGAAGCTGTCCCGGATGTGTTCTTGTTCTCTTGCGCCCTCTTC
TTTGGCACCTTCGTTCTCTCCTTCGCCCTCAAGAACTTCCGCAACGCCAACTTCTTCCCC
ACCAAGGTTCGCTACATCATCAGTGACTTTGGAGTCTTCATGGCTTTCCTGGCTATGACT
GGAATTGATATCTGGGTCGGCATCCCCACCCCCAAGCTCACCGTACCAGATACGTTCAGG
CCTACCCGCGCAGACCGTGGATGGGTTATCCCCCTCTTCAACAACCCATGGTGGACTTAC
TTCGCAGCCATCGTCCCAGCCCTTCTCTGTTCCATCCTCATTTTCATGGACCAACAGATC
ACTGCCGTCATCGTCAACCGTCGCGAGAATAAACTTAAGAAAGGATTCGGCTACCATCTC
GATCTGCTCGTCATCGCCATCCTCCTCTTCGTCATGTCCGTGCTCGGTATGCCGTGGTTC
GTCGCCGCCACCGTTCTCTCCATCAACCACGTCGACAGCTTGCGTGTCATGTCCGATACC
ACCATCCCCGGAGAACCCCCTAAGGTCGTAGGATGCAGGGAGCAGCGTGTTACAGGTATC
CTTGTGTTTGCCATGATTGGTATATCCAGTCTGCTGACTTCAGTTCTTAAGTTCATCCCC
ATGCCCGTACTCTTCGGTGTCTTCTTGTATATGGGTATCTCATCTCTGCGTGGCGTACAG
TTCGTGGACCGCATGATGTTGTACCTGATCCCAGCCAAACATCAGCCTGACTATGTCTAT
CTGCGTCATGTCAAGCTATGGAGGGTCCATCTCTTTACCCTGGTCCAACTTACCTGCCTG
GTCCTGCTCTGGCTCATCAAGACATCCAAGGCTTCCATCGTCTTCCCTCTCATGGTATTG
GCTGTTGTGTTTGTTCGTAAACTCCTGGAATTCGTCTTCACTCAATACGAACTGAATGTA
CTTGATGACGTCATCCCTGAGAGTCAGAAGCGCGCCAAGGATGATCAGGAAAAACATCTC
GAGGAGGAACGGGAGCAGGTGACCCGTGCTCGTACCGGTACACTCACCATCGCACTGGAG
AGCGGTCAGACACTGACCGTGCCCGCGGAGAAGGTCACGTACAACCCACGTGACTCGGAA
ACGAACTCTGACTTTGAGACGGCCAAGGCACTCAGCAAGCTCAGCGGATCACCGCTACCG
ACGGTTCGCAACCGTCGCGCGGCGTCTAAAACAATCAAGGATCCSGRAGYGAAYCCGGGA
GYGAACACAGAAGAAGGAATCGACCTCCCCAGTGGTACCGGTACCTCAAGTTTTGGTGTT
CAGGCTGACATGGATGATACGCGATTT

>sprp
ATGAACGGGCCTGTCGGAGAYGACACAGACGTGGTGGTGGATACGGGAGCTGGACGAGCC
AGTMGACACATCGAYAACAAGGACATATCAAACCACCGATCAGRAGAGATGTACGCAGGT
ACTGATRAGGACCGGAAGAAAGGTCACCAGAACGGYCATGCTARCCCGGTCAGCAACGGA
CCAAACTCCCCACAGAGTCCAGCGGCCCAAATGAACTTTGAAAACGAGGTTGGAGAGACC
CCATTACAGCGTGTGCAGTTCTTGTTGGGTGGTGATGGAGAGGGTCGTCAGAAGGACACT
CCACCAGTCTACTCTGAAATGGAAGAGTTGTTTTATGATAAAGAGGGTCGTTTACTCGAA
TGGAAAGAAACTGCAAGATGGGTGAAGTACGAGGAGAACGTCGAGCACGGGGCCGGCCGT
TGGAGTAAGCCTCACGTCGCCACCCTATCCCTTCACAGTCTCTTCGAGCTCAGGAAGTTC
ATCAGGAACGGTGGGGTCCAACTCGACATGGTGGCAGACGATCTGGAACAAATCATTGAT
CTCGCACTGGACAACCTGGTTGCCACAAACGTCTTGGAGGAGGACCAGCGAATCATCGCT
CGCGAAGCTCTCCTTACCCGTCATCGTCACCACAAACAGAAGAAGAAGAAGGAGCCCGAA
AACAAAGCCTACAACAAAGGTCGCAGAAAAAGCAGCATGTTCCCGGGTATGGACCGCGCC
ATGTCCGATATCGGCCGCAGCCAATCCACCGGAAACAACACAGTCAGCATGGAACAAGAA
GCACAAGAAAAGGATGGAGAGATGAGGAAAAACTCAAGCGCCAATGCTCTGTCGAAGATG
CCCGATGGCGCCCGAACCGAGAGCCGAGGGTCTGTCGGCAGAGTCGGCACATCGGACAGC
CTCGATCAGAAGGAGAAAGAGGTTAAGAATGAGAAGGCGAAGTTCCTTCGTAAGATCCCA
GCTGGTGCCGAGGCTTCCAATGTACTCGTGGGCGAAGTCGACTTCGTTGAGAAGCCCATG
GTCGCCTTCATCCGCCTCAACGAAGGCAAGGTGTTATCGGAGATTACCGAAGTGCCCATC
CCGACCCGTTTCGTCTTCCTACTGCTCGGGCCACCTACAACTGACAAGAAGAAGTACCGT
GAAATCGGTCGTTGCATGGCAACCCTTATGACAGACGATGTCTTCCACGAAGTGGCCTAC
AAAGCAAGAGACAGGGAAGATCTGCTAGCTGGTCTGGATGAGTTCTTAGAACAGGTCACT
GTACTTCCTCCAGGTACCTGGGATCCTAACATCCGTATCGAGCCTCCCAAGCAGACACTA
TCCTCTGAAATGAGGAGACAATCTCAGCACTTCACCCATCCAATCGACATCATCAAGGAA
GAAGAAGAAGACAAGGTCGAGCTAGCAAGAACAGGAAGACTATTCGGTGGTCTCATCAAC
GACATCAAGAAGAAAGCACCCTTCTACTGGAGCGAATATTACCACGCCCTCAACATACAA
TGTTTGGCCTCCTTCGTCTTCATGTACATCGCCTGCATCACTCCCATCATCACCTTTGGT
GGGTTGCTAGGCGATGCCACCGAGGACTATATCGCGGCCTTTGAGAGTTTGATYGGAGCK
GCTATCTGTGGAGTTGTSTATCATATCTTCTCTGGTCAACCTCTCACGATTATTGGTAGT
ACGGGACCYATCCTCATCTTTGAAACCATCATGTACCAACTCTGCGGATCGTTTGGGATT
GATTACATCTCGTTCCGWGTKTGGATCGGRTTCTGGACCTGYGTTATCTGTATCGTGTTG
GTTGCTACGGACGCTAGTGCCTTGGTTCGTTACTTCACCCGATTCACCGAAGAAGCCTTC
TCTTCTCTCATMTCCTTCATCTTCATYGTGGAGGCCTTTGAGAACCTGTTTGAGATCAGC
CACGAGTACCCAATCAAGACTCATGTGAAACTGGGCGAGTACTTCGAAGAGCACTCCACG
AACGTTACCGACATGTGCATGTGCGAGTACGAGAACGAGACCATCGATCCCGCCATGTAC
AACTGGACAGAAAAACTCACCGAGGAKGACTGCAAGACCGTCAACGGGACCCTTGTCGGA
GACTGTGAAACCCATCACGAAGCTGTCCCGGATGTGTTCTTGTTCTCTTGCGCCCTCTTC
TTTGGCACCTTCGTCCTCTCCTACGCCCTCAAGAACTTCCGCAACGCCAACTTCTTCCCC
ACCAAGGTTCGCTACATCATCAGTGACTTTGGAGTCTTCATGGCTTTCCTGGCTATGACT
GGAATTGATATCTGGGTCGGCATCCCCACCCCCAAGCTCACTGTACCAGATACATTCAGG
CCTACCCGCGCAGACCGTGGATGGGTCATCCCTCTCTTCAACAACCCRTGGTGGACTTAC
TTCGCAGCCATCGTCCCGGCCCTTCTCTGTTCCATCCTCATCTTCATGGACCAACAGATC
ACTGCCGTCATCGTCAACCGTCGMGAGAACAAACTTAAGAAAGGATTCGGCTACCATCTC
GATCTGCTCGTCATCGCCATCCTCCTCTTCGTCATGTCCGTGCTTGGTATGCCCTGGTTC
GTCGCCGCTACCGTTCTCTCCATCAACCACGTCGACAGCTTGCGTGTCATGTCCGATACC
ACCATCCCCGGAGAACCCCCTAAGGTCGTAGGATGCAGGGAGCAGCGTATTACAGGTATC
CTTGTGTTTGCCATGATCGGKATATCCAGTCTGCTGACTTCAGTTCTTAAGTTCATCCCY
ATGCCCGTACTCTTTGGTGTCTTCTTGTATATGGGTATCTCATCTCTGCGTGGCGTACAG
TTCGTGGACCGYATGATGTTGTACCTGATCCCAGCCAAACATCAGCCTGACTATGTCTAT
CTGCGTCATGTCAAGCTATGGAGRGTCCATCTCTTCACMCTGGTCCAACTYACCTGCCTG
GTCCTGCTCTGGCTCATCAAGACATCCAAGGCTTCCATCGTCTTCCCTCTCATGGTATTG
GCTGTTGTGTTTGTTCGTAAACTYCTGGAATTCGTCTTCACTCAATACGAACTGAATGTA
CTTGATGACGTCATCCCTGAGAGTCAGAAGCGCGCCAAGGATGATGAGGAAAAACATCTC
GAGGATCAACGCGAGCAGGTGACCCGTGCTCGTACCGGTACACTCACCATCGCTCTGGAG
AGCGGTCAGACACTGACCGTGCCCGCGGAGAAGGTCACGTACAACCCRCGTGACTCGGAA
CCGAACTCTGACTTTGAGACGGCCAAGGCACTCAGCAAGCTCAGCGGATCACCGCTACCA
ACGGTTCGCAACCGTCGCGCGGCGTCTAAAACAATCAAGGATCCTGAAGCGAATCCGGGA
GCGAACACCGAAGAAGGAATCGACCTCCCCAGTGGTACCGGTACCTCAAGTTTCGGTGTT
CAGGCTGACATGGACGATACGCGATTT

>spurp
ATGAACGGGCCTGTCGGAGATGACACAGACGTGGTGGTGGATACGGGAGCTGGACGAGCC
AGTAGACACATCGATAACAAGGACATATCAAACCACCGATCAGAAGAGATGTACGCAGGT
ACTGATAAGGACCGGAAGAAAGGTCACCAGAACGGCCATGCTAGCCCGGTCAGCAACGGA
CCAAACTCCCCACAGAGTCCAGCGGCCCAAATGAACTTTGAAAACGAGGTTGGAGAGACC
CCATTACAGCGTGTGCAGTTCTTGTTGGGTGGTGATGGAGAGGGTCGTCAGAAGGACACT
CCACCAGTCTACTCTGAAATGGAAGAGTTGTTTTATGATAAAGAGGGTCGTTTACTCGAA
TGGAAAGAAACTGCAAGATGGGTGAAGTACGAGGAGAACGTCGAGCACGGGGCCGGCCGT
TGGAGTAAGCCTCACGTCGCCACCCTATCCCTTCACAGTCTCTTCGAGCTCAGGAAGTTC
ATCAGGAACGGTGGGGTCCAACTCGACATGGTGGCAGACGATCTGGAACAAATCATTGAT
CTCGCACTGGACAACCTGGTTGCCACAAACGTCTTGGAGGAGGACCAGCGAATCATCGCT
CGCGAAGCTCTCCTTACCCGTCATCGTCACCACAAACAGAAGAAGAAGAAGGAGCCCGAA
AACAAAGCCTACAACAAAGGTCGCAGAAAAAGCAGCATGTTCCCGGGTATGGACCGCGCC
ATGTCCGATATCGGCCGCAGCCAATCCACCGGAAACAACACAGTCAGCATGGAACAAGAA
GCACAAGAAAAGGATGGAGAGATGAGGAAAAACTCAAGCGCCAATGCTCTGTCGAAGATG
CCCGATGGCGCCCGAACCGAGAGCCGAGGGTCTGTCGGCAGAGTCGGCACATCGGACAGC
CTCGATCAGAAGGAGAAAGAGGTTAAGAATGAGAAGGCGAAGTTCCTTCGTAAGATCCCA
GCTGGTGCCGAGGCTTCCAATGTACTCGTGGGCGAAGTCGACTTCGTTGAGAAGCCCATG
GTCGCCTTCATCCGCCTCAACGAAGGCAAGGTGTTATCGGAGATTACCGAAGTGCCCATC
CCGACCCGTTTCGTCTTCCTACTGCTCGGGCCACCTACAACTGACAAGAAGAAGTACCGT
GAAATCGGTCGTTGCATGGCAACCCTTATGACAGACGATGTCTTCCACGAAGTGGCCTAC
AAAGCAAGAGACAGGGAAGATCTGCTAGCTGGTCTGGATGAGTTCTTAGAACAGGTCACT
GTACTTCCTCCAGGTACCTGGGATCCTAACATCCGTATCGAGCCTCCCAAGCAGACACTA
TCCTCTGAAATGAGGAGACAATCTCAGCACTTCACCCATCCAATCGACATCATCAAGGAA
GAAGAAGAAGACAAGGTCGAGCTAGCAAGAACAGGAAGACTATTCGGTGGTCTCATCAAC
GACATCAAGAAGAAAGCACCCTTCTACTGGAGCGAATATTACCACGCCCTCAACATACAA
TGTTTGGCCTCCTTCGTCTTCATGTACATCGCCTGCATCACTCCCATCATCACCTTTGGT
GGGTTGCTAGGCGATGCCACCGAGGACTATATCGCGGCCTTTGAGAGTTTGATTGGAGCG
GCTATCTGTGGAGTTGTCTATCATATCTTCTCTGGTCAACCTCTCACGATTATTGGTAGT
ACGGGACCCATCCTCATCTTTGAAACCATCATGTACCAACTCTGCGGATCGTTTGGGATT
GATTACATCTCGTTCCGTGTTTGGATCGGGTTCTGGACCTGTGTTATCTGTATCGTGTTG
GTTGCTACGGACGCTAGTGCCTTGGTTCGTTACTTCACCCGATTCACCGAAGAAGCCTTC
TCTTCTCTCATATCCTTCATCTTCATTGTGGAGGCCTTTGAGAACCTGTTTGAGATCAGC
CACGAGTACCCAATCAAGACTCATGTGAAACTGGGCGAGTACTTCGAAGAGCACTCCACG
AACGTTACCGACATGTGCATGTGCGAGTACGAGAACGAGACCATCGATCCCGCCATGTAC
AACTGGACAGAAAAACTCACCGAGGAGGACTGCAAGACCGTCAACGGGACCCTTGTCGGA
GACTGTGAAACCCATCACGAAGCTGTCCCGGATGTGTTCTTGTTCTCTTGCGCCCTCTTC
TTTGGCACCTTCGTCCTCTCCTACGCCCTCAAGAACTTCCGCAACGCCAACTTCTTCCCC
ACCAAGGTTCGCTACATCATCAGTGACTTTGGAGTCTTCATGGCTTTCCTGGCTATGACT
GGAATTGATATCTGGGTCGGCATCCCCACCCCCAAGCTCACTGTACCAGATACATTCAGG
CCTACCCGCGCAGACCGTGGATGGGTCATCCCTCTCTTCAACAACCCATGGTGGACTTAC
TTCGCAGCCATCGTCCCGGCCCTTCTCTGTTCCATCCTCATCTTCATGGACCAACAGATC
ACTGCCGTCATCGTCAACCGTCGAGAGAACAAACTTAAGAAAGGATTCGGCTACCATCTC
GATCTGCTCGTCATCGCCATCCTCCTCTTCGTCATGTCCGTGCTTGGTATGCCCTGGTTC
GTCGCCGCTACCGTTCTCTCCATCAACCACGTCGACAGCTTGCGTGTCATGTCCGATACC
ACCATCCCCGGAGAACCCCCTAAGGTCGTAGGATGCAGGGAGCAGCGTATTACAGGTATC
CTTGTGTTTGCCATGATCGGTATATCCAGTCTGCTGACTTCAGTTCTTAAGTTCATCCCC
ATGCCCGTACTCTTTGGTGTCTTCTTGTATATGGGTATCTCATCTCTGCGTGGCGTACAG
TTCGTGGACCGTATGATGTTGTACCTGATCCCAGCCAAACATCAGCCTGACTATGTCTAT
CTGCGTCATGTCAAGCTATGGAGGGTCCATCTCTTCACACTGGTCCAACTCACCTGCCTG
GTCCTGCTCTGGCTCATCAAGACATCCAAGGCTTCCATCGTCTTCCCTCTCATGGTATTG
GCTGTTGTGTTTGTTCGTAAACTCCTGGAATTCGTCTTCACTCAATACGAACTGAATGTA
CTTGATGACGTCATCCCTGAGAGTCAGAAGCGCGCCAAGGATGATGAGGAAAAACATCTC
GAGGATCAACGCGAGCAGGTGACCCGTGCTCGTACCGGTACACTCACCATCGCTCTGGAG
AGCGGTCAGACACTGACCGTGCCCGCGGAGAAGGTCACGTACAACCCACGTGACTCGGAA
CCGAACTCTGACTTTGAGACGGCCAAGGCACTCAGCAAGCTCAGCGGATCACCGCTACCA
ACGGTTCGCAACCGTCGCGCGGCGTCTAAAACAATCAAGGATCCTGAAGCGAATCCGGGA
GCGAACACCGAAGAAGGAATCGACCTCCCCAGTGGTACCGGTACCTCAAGTTTCGGTGTT
CAGGCTGACATGGACGATACGCGATTT

>pdep
ATGAACGGGCCTGTCGGAGACGACACAGACGTGGTGGTGGATACGGGGGCTGGACGAGCC
AGTCGACACATAGACAACAAGGACATCTCAAACCACCGATCAGGGGAGATGTATGCAGGT
ACTGATAAGGACCGGAAGAAAGGTCACCAGAACGGTCATGCTAGCCCGGTCAGCAACGGA
CCAnnnnnnnnnnnnnnnCCAGCAGCCCAAATGAACTTTGAAAACGAGGTTGGAGAGACC
CCATTACAGCGTGTGCAGTTCTTGTTGGGTGGTGATGGAGAGGGTGGTCAGAAGGACACT
CCACCAGTCTACTCTGAAATGGAAGAATTGTTTTATGATAAAGAGGGTCGTTTACTCGAA
TGGAAAGAAACTGCAAGATGGGTGAAGTACGAGGAGAACGTCGAGCACGGGGCCGGCCGT
TGGAGTAAGCCTCACGTCGCCACCCTATCCCTTCACAGTCTTTTTGAACTCAGGAAGTTC
ATCAGGAACGGCGGGGTCCAACTCGACATGGTTGCAGATGATCTAGAACAAATCATTGAT
CTCGCACTGGACAACCTGGTTGCCACAAACGTATTGGAGGAGGACCAGCGAATCATCGCT
CGTGAAGCTCTCCTTACCCGTCATCGTCACCACAAACAGAAGAAGAAGAAGGAGCCCGAA
AACAAAGCCTACAACAAAGGTCGCAGGAAAAGCAGCATGTTCCCGGGTATGGACCGTGCC
ATGTCCGATATCGGCCGCAGCCAATCCACCGGAAACAACACAGTCAGCATGGAACAAGAT
GCACAAGAGAAGGATGGAGAGATGAGGAAAAACTCGAGCGCCAATGCTCTGTCGAAGATG
CCCGATGGTGCCCGAACCGAGAGCCGAGGGTCTGTCGGCAGAGTAGGCACATCGGACAGC
CTCGACCAGAAGGAGAAAGAGGTTAAGAATGAGAAGGCGAAGTTCCTTCGTAAGATCCCA
GCTGGTGCCGAGGCTTCCAATGTACTCGTGGGCGAAGTCGACTTCGTTGAGAAGCCCATG
GTTGCCTTCATCCGCCTCTCCGAAGGCAAGGTGCTATCGGAGATTACCGAAGTGCCCATC
CCGACCCGTTTCGTCTTCCTACTGCTCGGGCCACCTACAGATGACAAGAAGAAGTACCGT
GAAATCGGCCGTTGCATGGCAACCCTTATGACAGACGATGTCTTCCACGAAGTGGCCTAC
AAAGCAAGAGACCGAGAAGATCTGCTGGCTGGTCTGGATGAGTTCTTAGAACAGGTCACT
GTACTTCCTCCAGGTACCTGGGATCCTAACATCCGTATCGAGCCTCCCAAGCAGACACTA
TCATCTGAAATGAGGAGACAATCTCAGCACTTCACCCATCCAATCGACGTCATCAAGGAA
GAAGAAGAAGACAAGATTGAGCTTGCCAGAACAGGAAGACTATTCGGTGGTCTCATCAAC
GACATCAAGAAGAAAGCACCCTTCTACTTAAGCGAATATTACCACGCCCTCAACATCCAA
TGTGTGGCGTCCTTCATCTTTATGTACATCGCGTGCATAACTCCCATCATCACCTTTGGT
GGGTTGCTGGGCGACGCCACCGATGATTATATCGCTGCCTTTGAGAGTTTGATAGGAGCT
GCTATCTGTGGAGTTGTCTATCATATCTTCTCTGGTCAACCTCTCACGATTATTGGTAGT
ACAGGACCCATCCTCATCTTCGAAACCATCATGTACCAACTCTGTGGATCGTTTGGGATT
GAGTACATCTCGTTCCGTGTTTGGATCGGATTCTGGACCTGTGTTATCTGTATCGTTTTG
GTTGCTACGGACGCTAGTGCCTTGGTTCGTTACTTCACCCGATTCACCGAAGAAGCCTTC
TCCTCTCTCATCTCCTTCATCTTCATCGTAGAAGCCTTTGAGAACCTGTTTGAGATCAGC
CATGAGTTCCCAATCAAGACTCATGTGAAATTGGGCGAGTACTTCGAAGAGCACGACGTG
AACGGTACCGANANNTGCATGTGCGAGTACGGGAACGAGACTCTCGATCCGAACGCTTAC
AACTGGAGTGAYGNNNTCACCGCGGAGGACTGCAAGGAGGTCAACGGAACCCTTGTTGGA
GACTGTGAAACCCATCANNAAGCTGTCCCGGATGTGTTCTTGTTCTCTTGCGCCCTCTTC
TTTGGCACCTTCGTCCTCTCCTTCGCTCTCAAGAACTTCCGCTTCAGCAACTTTTTCCCC
ACCAAGGTTCGCTACATCATCAGTGACTTTGGAGTCTTCATGGCTTTCTTGGCTATGACT
GGAGTTGATGTCTGGGTCGGCATCCCTACCCCCAAGCTCACTGTACCAGATACATTCAGG
CCTACCCGCCCAGACCGTGGATGGGTTATCCCCCTCTTCAACAACCCATGGTGGACGTAC
TTCGCAGCCATCGTCCCAGCCCTTCTCTGTTCCATCCTCATCTTCATGGACCAACAGATC
ACTGCCGTCATCGTCAACCGTCGCGAGAACAAACTTAAGAAAGGATTCGGCTACCATCTC
GATCTGCTCGTCATCGCCATCCTCCTCTTCGTCATGTCCGTGCTTGGTATGCCGTGGTTC
GTCGCCGCCACCGTTCTCTCCATCAACCACGTTGACAGCTTGCGTGTCATGTCCGATACC
ACCATCCCCGGAGAACCCCCTAAGGTCGTAGGATGCAGGGAGCARCGTGTTACAGGGATC
CTGGTGTTTGCCATGATCGGTATATCCAGTCTGCTGACGTCAGTTCTTAAGTTCATCCCC
ATGCCCGTACTMTTTGGTGTCTTCTTGTACATGGGTATMTCATCTCTGCGTGGCGTACAG
TTCGTGGACCGCATGATGTTGTACCTGATCCCAGCCAAACATCAGCCTGACTATGTCTAT
CTGCGTCACGTAAAGCTATGGAGGGTCCATCTCTTCACCCTGGTCCAACTTACCTGCCTG
GTCCTTCTCTGGCTCATYAAGACATCCAAGGCATCCATCGTCTTCCCTCTCATGGTATTG
GCTGTTGTGTTTGTTCGTAAACTCCTGGAATTCGTCTTCACTCAATACGAGCTGAATGTA
CTTGATGACGTCATCCCTGAGAGTCAGAAACGCGCCAAGGATGATGAGGAAAAACATCTC
GAGGAGGAACGCGAGCAGGTGACCCGTGCCCGTACCGGTACACTCACCATCGCTCTGGAG
AGCGGTCAGACCCTGACCGTACCCGCGGAGAAGGTCACGTACAACCCACGTGACTCGGAA
ACAAACTCTGACCTTGAGACCGCCAAGGCACTCAGCAAGCTCAGCGGATCACCGCTACCA
ACTGTTCGCAACCGTCGCGCGGCGTCTAAAACAATCAAGGATGCAGAAGCGAATCCnnnA
GCGAATCCAGAAGAAGGAATCGAACTCCCCAGTNNNNNNGGTACCTCAAGTTTAGGTGTT
CAGGCTGACATGGACGATACGCGTTTT
