# Supplementary material for: Genome-wide signals of positive selection in strongylocentrotid sea urchins
Source: BMC Genomics. 2017 Jul 21;18:555. doi: 10.1186/s12864-017-3944-7 (PMC5521101; doi:10.1186/s12864-017-3944-7)
Supplement: Supplementary file 3 — Consensus alignment files. A compressed (gzip) tape archive (TAR) file containing 6250 consensus alignment files in FASTA format. (TGZ 14116 kb) [file 12864_2017_3944_MOESM3_ESM.tgz › SPU_008339/consensAlign.ordered.fa]

>sdro
ATGTTGGTGTTTGCTGGTCTACCTCTCTTCTTCATGGAAGTGTCGTTCGGACAGTACTGC
AGTCAAGGACCTATCACGTGTTGGAGGGCCATCCCCATGTTCAGAGGTGTTGGATATGGT
ATGGTGATCGCCTCCGCCTACGTGGGAATCTACTACAATGTTATCATCATGTACACTATC
TACTACTTGTTTGCCTCCTTCACGAGTGATCTCCCGTGGACCCACTGTGACAGGTCGTGG
AATACGATGTACTGTAGTAGCCTTTACGAGGCCTGTGTCGGAGAAAATACTACATTATCT
GACAGTATCATCATCAGCAATGGCTCATGCGCCAATATCAGCGGACTGTCTGATAGTGAG
AAAACKGATTATGGTATCTCAGGATCTGGTCCCATGTATGATATCTCTGGATACACCGAT
CCTCTCGAGGCAGGCCGAACCCGACCCAGTGAAGAGTATTGGGAGGAGAATGTACTTCGT
CAATCTCAGTCCATGAATGAAACTGGAACAGTGAGCTGGCAGCTTGCTCTCTGTCTCCTC
CTCGCCTGGATCATCGTCTATTTCTGCCTCGTCAAGGGAATTAAGTCATCTGGAAAGGTG
GTGTACTTCACAGCTACCTTCCCTTACGTTGTCCTGGTCATCCTGTTGGTTCGTGGAGTT
ACTTTACCGGGGTCCTACGATGGTATATTGTTCTTCATCGTTCCTGACTTTACTACACTC
AGCAACCCTCAGGTATGGCTTGATGCCGCTGTGCAGATCTTCTTCTCCCTCAGTGCCGCC
TGGGGAGGTCTCATCACCCTCTCATCCTACAACAAGTTCCACAACAACTGCTACTTTGAT
GCCGTGCTGGTAGCAACCCTGAACTGCTTGACTAGTGTCTTCGCTGGTTTTGTGATCTTC
TCTATCGTGGGATTCATGGCCCAAGCTCAGGGCAAAGAAGTCGCTGACGTCATCGACTCA
GGATTTGGTCTTGCTTTCATCGCCTACCCCGAGGCCGTCTCCCTCATGCCCGTATCACCC
CTTTGGGCCATCCTCTTCTTCTTCATGTTGCTCACTCTCGGTCTCGACTCCCAGTTCACC
ATCATGGAGACCGTGGTCACAGCCCTCGTCGATGAGTTCCCAGACACCCTCCGCAAGAAG
AAGTCCTTCGTCATGTTGGTTGGCTGCTGTATCATGTACCTTCTCGGAATCACGTGCATC
ACAGAGGCTGGACCATACTGGGTCAGTTTGATGGACTCTTATGGAGCTGGTTTCTCTCTC
ATTTTGTTTGGTCTTTGCGAGACCATTGGCCTCTCCTGGTTCTATGGAACCAGGCGTTTC
ACCAATGACATCCGTACTATGATCGGCAACGGCACCGTCGACTTTTTCATGTTCTACTGG
TGGCCTCTTATGTGGAGCGCTGTTACCCCAGGACTGCTGCTGTTTGTGTTGATCTTCAAC
TGGATGAACTGGTCTGAGCCCGAGTACAATGGTCCTTACCCAACCTGGGGTCGTATCATC
GGATGGTTGATGATCACATCCTCCATCATCTGGATCCCCTTCGTCATGATCTKTGAGTTC
CTCCGWGCTGRAGGAAAMCTKGCTGACCGTTGGAGGGCCATGTCTAACCCACGCGAGACC
TGGGGACCCGCTCTCAAGAAACACCGAATCGAGGCCGCTGAAGCCCATCAGAGTCACGGA
ACCAGCTTCGGGGGTTCTCTCAAGTTTGGCTCGGGACCCGAACCCTCCGTGGCCTACTCA
GCTCCCGCTAACAACGTCTACGAACACCCTTTG

>spal
ATGTTGGTGTTTGCTGGTCTACCTCTCTTCTTCATGGAAGTGTCGTTCGGACAGTACTGC
AGTCAAGGACCCATCACGTGCTGGAGGGCCATCCCCATGTTCAGAGGTGTTGGATATGGC
ATGGTGATCGCCTCSGCCTACGTGGGYATCTACTACAATGTTATCATCATGTACACTATC
TACTACTTGTTCGCCTCCTTCACGAGTGATCTCCCGTGGACCCACTGTGACAGGTCGTGG
AATACGATCTACTGTAGTAGCCTTTACGAGGMMTGTGTCGGARAAAATAMTACMTTATCT
GACMTGATCATCATCRGMAACGGCTCRTGCGCCAATATCWSCGATCTGTCTKMTRSTGAG
ATGACGGATTACGGTATCTCRGGATCTGGTCCCATGTATGATATCTCTGGATACACCGAT
CCTCTCGCAGAAGATCGAACCCGACCCAGTGAAGAGTATTGGGAGGAGAATGTACTTCGT
CAGTCTCAGTCCATGAATGATACTGGAACWGTGAGCTGGCAGCTTGCTCTCTGTCTCCTC
CTCGCCTGGATCATYGTCTATTTCTGCCTCGTCAAGGGAATTAAGTCATCAGGAAAGGTG
GTGTACTTCACTGCTACCTTCCCTTACGTTGTCCTGGTCATCCTGTTGGTTCGTGGAGTC
ACTTTACCGGGGTCCTACGMTGGTATTTTGTTCTTCATCGTTCCTGACTTTAGTACACTC
AGCAACCCACAGGTATGGCTTGATNCCNCTGTGCAGATCTTCTTCTCCCTCAGTGCCGCA
TGGGGAGGTCTCATCACTCTCTCATCCTACAACAAGTTCCACAACAACTGCTACTTTGAT
GCTGTGCTKGTAGCCACYYTGAACTGCTTGACTAGTGTCTTYGCYGGTTTTGTGATCTTC
TCTATCGTGGGWTTTATGGCCMAWGCTCAGGRCAAAGAAGTCGCTGAYGTCATCGAYTCA
GGATTTGGTCTTGCTTTCATTGCCTACCCCGAGGCCGTCTCCCTCATGCCCGTATCACCC
CTATGGGCCATCCTCTTCTTCTTCATGTTGCTCACCCTCGGTCTCGACTCCCAGTTCACC
ATCATGGAGACGGTGGTCACAGCCCTCGTCGAYGAGTTCCCAGACACCCTCCGMAAGAAG
AAGTCCTTCGTYATGTTGGTYGGYTGCTGCATCATGTACCTTCTCGGAATCACGTGYATC
ACAGAGGCTGGACCATACTGGGTCAGTTTGATGGACTCTTATGGAGCTGGTTTCTCCCTC
ATCATGTTCGGTCTTTGCGAGACMATTGGCCTCTCCTGGTTCTAYGGAACCAGGCGTTTC
ACCAATGACATCCGTACTATGATCGGCAACGGCACCGTCGACTTTTTCATGTTCTACTGG
TGGCCTCTTATGTGGAGCGCTGTTACCCCWGGACTGTTGCTGTTYGTGTTGATCTTCAAC
TGGATGAACTGGTCTGAGCCTGAGTACAATGGTCCTTACCCAACCTGGGGCCGTATCATC
GGATGGTTGATGATCACATCTTCCATCATCTGGATCCCCTTCGTCATGATCTTYGAGTTC
CTYCGTGYYGAAGGAAWCCTKGCTGAMCGCTGGAGGGCCATGTCTAACCCACGCGAGACC
TGGGGACCCGCTCTCAAGAARCACCGAATCGAGGCCGCTGRAGYCCATCAGAKTCACGGA
ACCAGCTTCGGRGGTTCTCTTAAGTTTGGCCAGGGACCCGAACCCTCCGTGGCCTACTCA
GCTCCCGMTAACAACGKCTACGAACACCCTTTG

>sfra
ATGTTGGTGTTTGCTGGCTTACCTCTCTTCTTCATGGAAGTGTCCTTCGGACAGTACTGC
AGCCAGGGACCCATCACATGCTGGAGGGCTATCCCCATGTTCAGAGGTGTTGGATATGGT
ATGGTGATTGCCTCAGCCTACGTGGGAATCTACTACAATGTTATCATCATGTACACCATC
TACTACTTGTTTGCCTCATTCACGAGTCATCTTCCATGGGTCGATTGTGACAATGCTTGG
AATACGnnnnnnnnnnnnnnnnnnnnnnnnnnnnnnnnnnnnnnnnnnnnnnnnnnnnnn
nnnnnnATCATCATCAACAATAGCTCATGCGTCAATATCGCCGATCTGACCTCTGCTGAG
TTGCTGGAATACAATATCCAAGGATCTGGTCCCGATTATGATATCTCTGGATACGAAGAT
CCTCTGAGGGAAGGACGGACCCGACCCAGTGAAGAGTATTGGGAGAATAATGTACTTCGT
CAGTCTCAGTCAATGAATGACACTGGAACTGTGAGCTGGCAGCTAGCTCTCTGTCTCCTC
CTCGCTTGGATCATTGTCTATTTCTGCCTCGTCAAGGGAATTAAGTCATCAGGAAAGGTG
GTGTACTTCACTGCTACCTTCCCTTACGTTGTCCTGGTCATCCTGTTGGTTCGTGGAGTC
ACTTTACCAGGGTCCTACGATGGTATTTTGTTCTTCATTGTTCCTGACTTTGCTACACTC
AGCGACCCTCAGGTATGGCTTGATGCTGCTGTGCAGATCTTCTTCTCCCTCAGTGCCGCC
TGGGGAGGTCTTATCACTCTCTCATCCTACAACAAGTTCCACAACAACTGCTACTTTGAT
GCTGTGCTGGTAGCGACCCTGAACTGCTTGACTAGTATCTTTGCTGGTTTTGTGATCTTC
TCTATCGTGGGATTCATGGCTGCTGAGCAGGGAAAAGAAGTCGCTGAAGTCATCGACTCA
GGATTTGGTCTTGCTTTCATCGCTTACCCCGAGGCCGTCTCACTCATGCCCGTATCACCC
CTCTGGGCCATCCTCTTCTTCTTCATGTTGCTCACTCTCGGCCTCGACTCCCAGTTCACA
ATCATGGAGACGGTGGTCACAGCCCTCGTCGACGAATTCCCAGACGCCCTCCGCAAGAAG
AAGTCCTTCGTCATGTTGATCGGCTGCTGTATCATGTACCTTCTTGGAATCACGTGTATC
ACAGAGGCTGGACCATACTGGGTCAGTTTGATGGACTCTTATGGAGCTGGTTTCTCCCTC
ATTATGTTTGGTCTTTGCGAGACCATCGGCCTGTCCTGGTTCTATGGTACCAAGCGTTTC
ACCAATGATATCCGTACTATGATCGGCAACGGCACCGTCGACTTTTTCWTGTTCTACTGG
TGGCCTCTAATGTGGAGCGCYGTTACCCCAGGACTGCTGCTGTTTGTGTTGATCTTTAAC
TGGATGAACTGGACTGAGCCTGAGTACAATGGTCCTTACCCAACCTGGGCCCGTATCATC
GGATGGTTGATGATCACATCCTCCATCATCTGGATCCCATTCGTCATGATCTTTGAGTTY
CTTCGTGCTGAARGAAACCTTGCTGACCGTTGGAGGGCCATGTCTAACCCACGCGAAACC
TGGGGTCCCGCCCTCAAGAAGCACCGAYTCGCGGCCGCTGAAGTCCATCAGAGTCATGGA
ACCAGnnnnnnnnnnnnnnnnnnnnnTGGCTCGGGGCCTGAACCCTCGGTGGCTTACACA
GCTCCCGATAACAACGGCTACGAACACCCTTTG

>afraSS
ATGTTGGTGTTTGCTGGTCTACCTCTCTTCTTCATGGAAGTGTCGTTCGGACAGTACTGC
AGTCAAGGACCCATCACGTGTTGGAGGGCCATCCCCATGTTCAGAGGTGTTGGATATGGT
ATGGTGATCGCCTCAGCCTACGTGGGGATCTACTACAATGTTATCATCATGTACACCATC
TACTACTTGTTTGCCTCCTTCACGAGTGATCTCCCGTGGACCCATTGTGACAGGTCGTGG
AATACGATCTACTGTAGTAGCCTTTACGAGGCCTGTGTCGGAGAAAATACTACATTATCT
GACAGTATCATCATCAGCAACGGCTCATGCGCCAATATCAGCGATCTGTCTGCTAGTGAG
ATAACGGATTACGGTATCTCAGGATCTGGTCCCATGTATGATATCTCTGGATACACCGAT
CCTCTCGCAGAAGATCGAACCCGACCCAGTGAAGAGTATTGGGAGGAGAATGTACTTCGT
CAGTCTCAGTCCATGAATGAAACTGGAACGGTGAGCTGGCAGCTTGCTCTCTGTCTCCTC
CTCGCCTGGATCATTGTCTATTTCTGCCTCGTCAAGGGAATTAAGTCCTCTGGAAAGGTG
GTGTACTTTACTGCTACCTTCCCTTACGTTGTCCTGGTCATCCTGTTGGTTCGTGGAGTC
ACTTTACCGGGGTCCTACGATGGTATATTGTTCTTCATCGTTCCTGACTTTACTACACTC
AGCAACCCTCAGGTATGGCTTGATGCCGCTGTGCAGATCTTCTTCTCCCTCAGTGCCGCC
TGGGGAGGTCTCATCACCCTCTCATCCTACAACAAGTTCCACAACAACTGCTACTTTGAT
GCTGTGCTTGTAGCAACCCTGAACTGCTTGACTAGTGTCTTCGCTGGTTTTGTGATCTTC
TCTATCGTGGGATTCATGGCCAATGCTCAGGGCAAAGAAGTCGCTGACGTCATCGACTCA
GGATTTGGTCTTGCTTTCATCGCCTACCCCGAGGCTGTCTCTCTCATGCCCGTATCACCC
CTCTGGGCCATCCTCTTCTTCTTCATGTTGCTCACCCTCGGTCTCGACTCCCAGTTCACC
ATCATGGAGACCGTGGTCACAGCCCTCGTCGATGAGTTCCCAGACACCCTCCGCAAGAAG
AAGTCCTTCGTCATGTTGGTTGGCTGCTGCATCATGTACCTTCTCGGAATCACGTGTATC
ACAGAGGCTGGACCATACTGGGTCAGTTTGATGGACTCTTATGGAGCTGGTTTCTCCCTC
ATTATGTTCGGTCTTTGCGAGACCATTGGCCTCTCCTGGTTTTATGGAACCAGGCGTTTC
ACCAATGACATCCGTACTATGATCGGCAACGGCACCGTCGACTKTTTCATGTTCTACTGG
TGGCCTCTTATGTGGAGCGCTGTTACCCCAGGACTGCTGCTGTTTGTGTTGATCTTTAAC
TGGATGAACTGGTCCGAGCCTGAGTACAATGGTCCTTACCCAACCTGGGGCCGTATCATC
GGATGGTTGATGATCACATCCTCCATCATCTGGATCCCCTTCGTCATGATCTTTGAGTTC
CTCCGTGMTGRAGGAAAMCTKGCTGACCGTTGGAGGGCCATGTCTAACCCACGTGAGACC
TGGGGGCCCGCTCTCAAGAAACACCGAAGGGAGGCCGCTGCAGCCCATCAGAGTCACGGA
ACCAGTTTCGGAGGAATTCTCAATTTTGGCTCGGGACCCGAACCCTCCGTGGCCTACAGA
GCTCCCGAAAACAACGCCTACGAACACCCTTTG

>hpul
ATGTTGGTGTTTGCTGGATTACCTCTCTTCTTCATGGAGGTGTCATTCGGACAGTACTGC
AGCCAGGGACCCATCACGTGCTGGAGRGCCATCCCCATGTTCAGAGGTGTTGGATATGGT
ATGGTGATCGCCTCCGCCTACGTGGGAATCTACTACAATGTTATCATCATGTACACCATC
TACTATATGTTTGCCTCCTTCACGAGTGACCTCCCGTGGACCCATTGTGACAGGGCGTGG
AATACGATCTACTGTAGCAGCCTTTACGAGGACTGTGTCGGAATAAATACTACATTATCT
GAGATGATCATCATCAAYAACGGCTCATGCGTCAACATCACCGATCTAACTRCTGATGAG
ATAACGGATTACGGAATCTCAGGAYCTGGTCCCATGTATGACATCTCTGGATACACAGAT
CCTCTGGAGGCAGATCGAACCCGACCCAGTGAAGAGTATTGGGTGGAGAATGTACTTCGT
CAGTCTCAGTCCATGAATGACACTGGAACTGTGAGCTGGCAGCTTGCTCTCTGTCTCCTG
CTCGCTTGGATCATTGTCTATTTCTGCCTCGTCAAGGGGATAAAGTCATCTGGAAAGGTG
GTGTACTTCACTGCTACCTTCCCTTACGTTGTCCTGGTCATCCTGTTGGTTCGTGGAGTC
ACTYTACCGGGGTCCTAYGATGGTATTTTGTTCTTCATCGTTCCTGACTTTAGTACTCTC
AGCAACCCTCAGGTATGGCTAGATGCTGCTGTTCAGATCTTCTTCTCTCTCAGTGCCGCC
TGGGGAGGTCTCATCACTCTCTCATCCTACAACAAGTTCCACAACAACTGCTACTTTGAT
GCTGTGCTGGTAGCCACCCTGAACTGCCTGACCAGTGTCTTTGCCGGTTTTGTGATCTTC
TCTATCGTGGGATTCATGGCTAATGCTCAGGGCAAAGAAGTCGCTGATGTCATCGAATCA
GGATTTGGTCTTGCTTTCATCGCTTACCCCGAGGCCGTCTCTCTCATGCCCGTATCACCC
CTATGGGCCATCCTCTTCTTCTTCATGTTGCTCACTCTCGGTCTCGACTCCCAGTTCACA
ATCATGGAGACGGTGGTCACAGCCCTCGTCGACGAATTCCCAGACACCCTCCGCAAGAAG
AAGTCCTTCGTCATGTTGGTCGGCTGCTGTATCATGTACCTTCTCGGTATCACGTGCATC
ACAGAGGCTGGACCATACTGGGTCAGTTTGATGGACTCCTATGGAGCTGGTTTCTCCCTC
ATWATGTTCGGTCTGTGYGAGACCATTGGCCTCTCCTGGTTCTAYGGCACCAAGCGTTTC
ACCAATGACATCCGTACTATGATCGGCAACGGCACCGTCGACTTTTTCATGTTCTACTGG
TGGCCTCTTATGTGGAGCGCTGTTACCCCAGGACTGCTGCTGTTTGTGTTGATCTTCAAC
TGGATGAACTGGTCTGAGCCCGAGTACAATGGTCCTTACCCAACCTGGGGCCGTATCATC
GGATGGTTGATGATCACATCCTCCATCATCTGGATCCCATTCGTCATGATCTTCGAGTTC
CTCCGTGCTGAAGGAAACCTTGCTGAACGCTGGAGGGCCATGTCTAACCCACGCGAGACC
TGGGGACCCGCCCTCAAGAAACACCGAATCGAGGCCGCTGAAGCCCATCAGAGCCATGGG
ACCAGCTTCGGGGGTTCTCTCAAGTTTGGCTCGGGACCCGAACCCGCTGTGGCCTACATA
GCTCCCGAAAACAACGGCTACGAACATCCTTTG

>snud
ATGTTGGTGTTTGCTGGCTTACCTCTCTTCTTCATGGAAGTGTCCTTCGGACAGTACTGC
AGCCAGGGACCCATCACATGCTGGAGGGCTATCCCCATGTTCAGAGnnnnnnnnnnnnnn
ATGGTGATTGCCTCAGCCTACGTGGGAATCTACTACAATGTTATCATTATGTACACCATC
TACTACTTGTTTGCCTCATTCACGAGTGATCTCCCATGGACCCATTGTTACGATGAGTGG
AATACGATCTACTGTAGnnnnnnnnnnnnnnnnnnnnnnnnnnnnnnnnnnnnnnnnnnn
nnnnnnGTCATCATCAACAACGGCTCATGCGTCAATGCCACCGAGCTGTCCCCTGCTGAG
TTTGCGGAATACAATATCACAGGATCTGGTCCCGATTATGATATCTCTGGATACATAGAT
CCTCTGAAGGAAGATCGAACCCGAGCCAGTGAAGAGTATTGGGAGAATCAGGTACTTCGT
CAGTCTCAGTCAATGAATGACACTGGAACTGTGAGCTGGCAGCTAGCTCTCTGTCTCCTC
CTCGCTTGGATCATTGTCTATTTCTGCCTCGTCAAGGGAATTAAGTCATCAGGAAAGGTG
GTGTACTTCACTGCTACCTTCCCTTACGTTGTCCTGGTCATCCTGTTGGTTCGTGGAGTC
ACTCTACCAGGGTCCTACGAAGGTATTTTGTTCTTCATCGTCCCTGACTTTTCTACACTC
AGCAACCCTCAGGTGTGGCTTGATGCTGCTGTGCAGATCTTCTTCTCCCTCAGTGCCGCC
TGGGGAGGTCTCATCACTCTCTCATCCTACAACAAGTTCCACAACAACTGCTACTTTGAT
GCTGTGCTGGTAGCGACCCTGAACTGCTTGACTAGTATCTTTGCTGGTTTTGTGATCTTC
TCTATCGTAGGATTCATGGCTAATGCTCAGGAAAAAGCAGTCGCTGATGTCATCGACTCA
GGATTTGGTCTTGCTTTCATCGCTTACCCCGAGGCCGTATCACTCATGCCCGTATCACCC
CTCTGGGCCATCCTCTTCTTCTTCATGCTGCTCACTCTCGGCCTCGACTCCCAGTTTACA
ATCATGGAGACGGTGATCACAGCCCTCGTCGACGAATTCCCAGACGCCCTCCGCAAGAAG
AAGTCCTTCGTCATGTTGATCGGCTGCTGTATCATGTACCTTCTTGGAATCACGTGTATC
ACAGAGGCTGGACCATACTGGGTCAGTTTGATGGACTCTTATGGAGCTGGTTTCTCCCTC
ATTATGTTTGGTCTTTGCGAGACCATCGGCCTGTCCTGGTTCTATGGTACCAAGCGTTTC
ACCAATGATATCCGTACCATGATCGGCAACGGCACCGTCGACTTTTTCATGTTCTACTGG
TGGCCTCTAATGTGGAGCGCTGTTACCCCAGGACTGCTGCTGTTTGTGTTGATCTTTAAC
TGGATGAACTGGACTGAGCCTGAGTACAATGGTCCTTACCCAACCTGGGCCCGTATCATC
GGATGGTTGATGATCACATCCTCCATCATCTGGATCCCATTCGTCATGATCTTTGAGTTT
CTTCGTGCTGAAGGAAACCTTGCTGAGCGTTGGAGGGCCATGTCTAACCCACGCGAAACC
TGGGGTCCCGCCCTCAAGAAGCACCGAATCGCGGCCGCTGAAGTCCATCAGAGTCATGGA
ACCAGCTTCGGAGGnnnnnnnnnnnnTGGCTCGGGGCCTGAACCCAAGGTGGTTTACACA
GCTCCCGATAACAACGGCTACGAACACCCTTTG

>sintSS
ATGTTGGTGTTTGCTGGWYTACCCCTCTTCTTCATGGAGGTGTCGTTCGGACAGTACTGC
AGTCAAGGRCCCATCACATGCTGGAGGGCYATCCCCATGTTCAGAGGTGTTGGATATGGC
ATGGTGATCGCCTCCGCCTACGTGGGCATCTACTACAATGTTATCATCATGTACACCATC
TACTACTTGTTCGCCTCCTTCACGAGTGATCTCCCATGGACCCACTGTGACAGGTCGTGG
AATACGATSTATTGTAGCAGCCTTTACGAGGCCTGTGTCGGAGAAAATACTACWTTATCT
GACATGATCATCATCAGSAACGGCTCRTGCGCCAATATMWSCGATCTGWCTRMTRMWGAG
AWAWYRWMTTACGRWATCTCAGGATCTGGTCCCATGTATGATATCTCTGGATACACCGAT
CCTCTCGCAGAAGRTCGAACCCGACCCAGTGAAGAGTATTGGGAGGAGAATGTACTTCGT
CAGTCTCAGTCCATGAAYGAGACTGGAACWGTGAGCTGGCAGCTTGCTCTCTGTCTCCTC
CTCGCCTGGATCATCGTCTATTTCTGCCTCGTCAAGGGAATCAAGTCATCTGGAAAGGTG
GTGTACTTCACTGCTACCTTCCCTTACGTTGTCCTGGTCATCCTGTTGGTTCGTGGAGTC
ACTTTACCGGGGTCCTACGAYGGTATTTTGTTCTTCATCGTTCCTGACTTTAGTACACTC
AGCAAYCCTCAGGTATGGCTTGATGCCGCTGTGCAGATCTTCTTCTCTCTCAGTGCTGCC
TGGGGAGGTCTCATCACTCTCTCGTCCTACAACAAGTTCCACAACAACTGCTACTTTGAT
GCCGTGCTGGTAGCCACCCTGAACTGCTTGACTAGTGTCTTCGCTGGTTTTGTGATCTTC
TCTATCGTGGGATTYATGGCCAATGCTCAGGGCAAAGAAGTCGCTGACGTCATCGACTCA
GGATTTGGACTTGCTTTCATCGCATACCCCGAGGCCGTCTCCCTCATGCCCGTATCACCC
CTCTGGGCCATCCTCTTCTTCTTCATGTTGCTCACCCTCGGTCTCGACTCCCAGTTCACC
ATCATGGAGACCGTGGTCACAGCCCTCGTCGACGAGTTCCCAGACACCCTCCGCAAGAAR
AAGTCCTTCGTCATGTTGGTCGGTTGCTGTATCATGTACCTTCTCGGTATCACGTGCATC
ACAGAGGCTGGACCATACTGGGTCAGYTTGATGGACTCTTAYGGAGCTGGTTTCTCCCTC
ATYATGTTCGGTCTKTGCGAGACCATCGGCYTRTCCTGGTTCTACGGAACCAAGCGTTTC
ACCAATGACATCCGTACTATGATCGGCAACGGCACCGTCGACTKYTTCATGTTCTACTGG
TGGCCTCTYATGTGGAGCGCTGTTACCCCAGGACTRYTGCTGTTTGTGTTGATCTTCAAC
TGGATGAACTGGTCTGAGCCCGAGTACAATGGTCCTTACCCAACCTGGGGCCGTATCATC
GGATGGCTGATGATCACATCCTCCATCATCTGGATCCCCTTCGTCATGATCTTTGAGTTC
CTCCGTGCYGAAGGAAACCTKGCTGACCGTTGGAGGGCCATGTCTAACCCACGTGAGACC
TGGGGACCCGCTCTCAAGAGGCACCGAATCGAGGCCGCTGAAGCCCATCAGAGTCACGGA
ACAAGCTTCGGGGGTTCTCTCAAGTTTGGCTCGGGACCCGAACCCTCCGTGGCCTACTCA
GCTCCCGAAAACAACSCCTACGAACACCCTTTG

>sprp
ATGTTGGTGTTTGCTGGATTACCCCTCTTCTTCATGGAGGTGTCGTTCGGACAGTACTGC
AGTCAGGGACCCATCACRTGCTGGAGGGCCATCCCCATGTTCAGAGGTGTTGGATATGGC
ATGGTGATCGCCTCCGCCTACGTGGGTATCTACTACAATGTTATCATCATGTACACTATC
TACTACTTGTTCGCCTCCTTCACGAGYGATCTCCCKTGGACCCACTGTGACAGGTCGTGG
AATACGATCTACTGTAGTAGCCTTTACGAGGCCTGTGTCGGAGAAAATACTACATTATCT
GACATGATCATCATCAGCAACGGCTCATGCRCCAATATCAGCGATCTGTCTKCTAGTGAG
AAAACGGATTACGGTATCTCAGGATCTGGTCCCATGTATGATATCTCTGGATACACCGAT
CCTCTCTTGGCAGATCGAACCCGACCCAGTGAAGAGTATTGGGAGGAGAATGTGCTTCGT
CAATCTCAGTCCATGAATGACACTGGAACAGTGAGCTGGCAGCTTGCTCTCTGTCTCCTC
CTCGCCTGGATCATCGTCTATTTCTGCCTCGTCAAGGGAATTAAGTCATCTGGAAAGGTG
GTGTACTTCACAGCTACCTTCCCTTACGTTGTCCTGGTCATCCTGTTGGTTCGTGGAGTT
ACTTTACCGGGGTCCTATGATGGTATTTTGTTCTTCATCGTTCCTGACTTTACTACACTC
AGCAACCCTCAGGTATGGCTTGATGCCGCTGTGCAGATCTTCTTCTCCCTCAGTGCCGCC
TGGGGAGGTCTCATCACCCTCTCATCCTACAACAAGTTCCACAACAACTGCTACTTTGAT
GCTGTGCTTGTAGCAACCCTGAACTGCTTGACTAGTGTCTTCGCTGGTTTTGTGATCTTC
TCTATCGTGGGTTTTATGGCCCAAGCTCAGGGCAAAGAAGTCGCTGACGTCATCGACTCA
GGATTTGGTCTTGCTTTCATCGCTTACCCCGAGGCCGTCTCCCTCATGCCCGTATCACCG
CTCTGGGCCATCCTCTTCTTCTTCATGTTGCTCACCCTCGGTCTCGACTCCCAGTTCACC
ATCATGGAGACGGTGGTCACAGCCCTCGTCGACGAGTTCCCCGACACCCTCCGCAAGAAG
AAGACCTTCGTCATGTTGGTCGGCTGCTGCATCATGTACCTTCTCGGTATCACGTGCATC
ACAGAGGCTGGACCATACTGGGTCAGTTTGATGGACTCTTATGGAGCTGGTTTCTCCCTC
ATTATGTTCGGCCTTTGCGAGACCATTGGCCTCTCCTGGTTCTATGGAACCAGGCGTTTC
ACCAATGACATCCGTACTATGATCGGCAACGGCACCGTCGACTTTTTCATGTTCTACTGG
TGGCCTCTTATGTGGAGCGCTGTTACCCCTGGACTGTTGCTGTTTGTGTTGATCTTCAAC
TGGATGAACTGGTCTGAGCCTGAGTACAATGGTCCTTACCCAACCTGGGGTCGTATCATC
GGATGGTTAATGATCACATCCTCCATCATCTGGATCCCCTTCGTTATGATCTTTGAGTTC
CTCCGTGCTGAAGGAAACCTTGCTGACCGTTGGAGGGCCATGTCTAACCCRCGTGAGACC
TGGGGACCCGCTCTCAAGAAACACCGAATCGAGGCCGCTGCAGCCCATCAGAGTCACGGA
ACCAGTTTCGGAGGAATTCTCAATTTTGGCACGGGACCCGAACCCTCCGTGGCCTACACA
GCTCCCGATAACAACGGCTACGACCACCCTTTG

>spurp
ATGTTGGTGTTTGCTGGATTACCCCTCTTCTTCATGGAGGTGTCGTTCGGACAGTACTGC
AGTCAGGGACCCATCACATGCTGGAGGGCCATCCCCATGTTCAGAGGTGTTGGATATGGC
ATGGTGATCGCCTCCGCCTACGTGGGTATCTACTACAATGTTATCATCATGTACACTATC
TACTACTTGTTCGCCTCCTTCACGAGTGATCTCCCGTGGACCCACTGTGACAGGTCGTGG
AATACGATCTACTGTAGTAGCCTTTACGAGGCCTGTGTCGGAGAAAATACTACATTATCT
GACATGATCATCATCAGCAACGGCTCATGCGCCAATATCAGCGATCTGTCTTCTAGTGAG
AAAACGGATTACGGTATCTCAGGATCTGGTCCCATGTATGATATCTCTGGATACACCGAT
CCTCTCTTGGCAGATCGAACCCGACCCAGTGAAGAGTATTGGGAGGAGAATGTGCTTCGT
CAATCTCAGTCCATGAATGACACTGGAACAGTGAGCTGGCAGCTTGCTCTCTGTCTCCTC
CTCGCCTGGATCATCGTCTATTTCTGCCTCGTCAAGGGAATTAAGTCATCTGGAAAGGTG
GTGTACTTCACAGCTACCTTCCCTTACGTTGTCCTGGTCATCCTGTTGGTTCGTGGAGTT
ACTTTACCGGGGTCCTATGATGGTATTTTGTTCTTCATCGTTCCTGACTTTACTACACTC
AGCAACCCTCAGGTATGGCTTGATGCCGCTGTGCAGATCTTCTTCTCCCTCAGTGCCGCC
TGGGGAGGTCTCATCACCCTCTCATCCTACAACAAGTTCCACAACAACTGCTACTTTGAT
GCTGTGCTTGTAGCAACCCTGAACTGCTTGACTAGTGTCTTCGCTGGTTTTGTGATCTTC
TCTATCGTGGGTTTTATGGCCCAAGCTCAGGGCAAAGAAGTCGCTGACGTCATCGACTCA
GGATTTGGTCTTGCTTTCATCGCTTACCCCGAGGCCGTCTCCCTCATGCCCGTATCACCG
CTCTGGGCCATCCTCTTCTTCTTCATGTTGCTCACCCTCGGTCTCGACTCCCAGTTCACC
ATCATGGAGACGGTGGTCACAGCCCTCGTCGACGAGTTCCCCGACACCCTCCGCAAGAAG
AAGACCTTCGTCATGTTGGTCGGCTGCTGCATCATGTACCTTCTCGGTATCACGTGCATC
ACAGAGGCTGGACCATACTGGGTCAGTTTGATGGACTCTTATGGAGCTGGTTTCTCCCTC
ATTATGTTCGGCCTTTGCGAGACCATTGGCCTCTCCTGGTTCTATGGAACCAGGCGTTTC
ACCAATGACATCCGTACTATGATCGGCAACGGCACCGTCGACTTTTTCATGTTCTACTGG
TGGCCTCTTATGTGGAGCGCTGTTACCCCTGGACTGTTGCTGTTTGTGTTGATCTTCAAC
TGGATGAACTGGTCTGAGCCTGAGTACAATGGTCCTTACCCAACCTGGGGTCGTATCATC
GGATGGTTAATGATCACATCCTCCATCATCTGGATCCCCTTCGTTATGATCTTTGAGTTC
CTCCGTGCTGAAGGAAACCTTGCTGACCGTTGGAGGGCCATGTCTAACCCACGTGAGACC
TGGGGACCCGCTCTCAAGAAACACCGAATCGAGGCCGCTGCAGCCCATCAGAGTCACGGA
ACCAGTTTCGGAGGAATTCTCAATTTTGGCACGGGACCCGAACCCTCCGTGGCCTACACA
GCTCCCGATAACAACGGCTACGACCACCCTTTG

>pdep
ATGTTGGTGTTTGCTGGATTACCTCTCTTCTTCATGGAAGTGTCCTTCGGGCAGTACTGC
AGTCAGGGACCCATCACATGCTGGAGGGCTATCCCCATGTTCAGGGGTGTTGGATATGGT
ATGGTGATCGCCTCAGCCTACGTGGGAATCTACTACAATGTTATCATCATGTACACCATC
TACTACATGTTTGCCTCATTCACGAGTCATCTTCCATGGGCCGACTGTGGCAATGCTTGG
AATACGATAAACTGTAGnnnnnnnnnnnnnnnnnnnnnnnnnnnnnnnnnnnnnnnATCT
GAAAACATCATCATCAAGAATGGGTCATGCGTCAATATCACCGATCTGNnnnnnnnnnnn
nnnnnnnNNNNNNNNNNNNNAGGATCTGGTACCTATTATGATATCTCTGAATACGAAGAT
CCTCTGAATGAAGGACGAACCCGACCTAGTGAAGAGTATTGGTTGAATAATGTGCTTCGT
CAGTCTCAGTCAATGAATGAGACTGGAACTGTGAGCTGGCAGCTAGCTCTCTGTCTCCTC
CTCGCTTGGATCATTGTCTATTTCTGCCTCGTCAAGGGAATTAAGTCATCTGGAAAGGTG
GTGTACTTCACTGCTACCTTCCCTTACGTTGTCCTGGTCATCCTGTTGGTTCGTGGAGTC
ACTCTGGAAGGGTCCTACGATGGTATTTTGTTCTTCATCGTTCCTGAYTTTGCTACACTG
AGCAACCCTCAGGTATGGCTTGATGCTGCTGTACAGATCTTCTTCTCCCTCAGTGCCGCC
TGGGGAGGTCTCATCACTCTCTCATCTTACAACAAGTTCCACAACAATTGCTACTTTGAT
GCTGTGCTGGTAGCGACCCTGAACTGCTTGACTAGTATTTTTGCTGGTTTTGTGATCTTC
TCTATCGTGGGATTCATGGCTGCTGAGCAAGGAAAAAAAGTCGATGAAGTCATCGACTCA
GGATTTGGTCTTGCTTTCATCGCTTACCCTGAGGCCGTCTCACTCATGCCCGTATCACCC
CTCTGGGCCATCCTCTTCTTCTTCATGTTGCTCACTCTCGGCCTCGACTCCCAATTCACA
ATCATGGAGACGGTGGTCACAGCCCTCGTCGACGAATTCCCAGAAACCCTCCGCAAGAAG
AAGTCCGCCGTCATGTTGATCAGCTGCTGTATCATGTACCTTCTTGGTATCACGTGTATC
ACAGAGGCTGGACCATACTGGGTCAGTTTGATGGACTCTTATGGAGCTGGTTTCTCCCTC
ATTATGTTTGGTCTTTGCGAGACCATTGGCCTGTCCTGGTTCTATGGTACCAAGCGTTTC
ACCAATGATATCCGTACTATGATCGGCAACCCCACTGTCGACTTTGTCCTCTTCTACTGG
TGGCCTCTAATGTGGAGCGCTGTTACCCCAGGACTGCTACTGTTTGTGTTGATCTTTAAC
TGGATGAACTGGTCTGAGCCTGAGTACAATGGTCCTTACCCAACCTGGGCCCGTATCATC
GGATGGTTGATGATCACATCCTCCATCATCTGGATCCCATTCGTCATGATCTTTGAGTTT
CTTCGTGCTGAAGGAAACCTTGCTGACCGTTGGAGGGCCATGTCTAACCCACGCGAAACC
TGGGGTCCCGCCCTCAAGAAGCACCGAATCGAGGCCAGTGACGCACATCAGAGTCATGGA
ACCAGCTTCGGAGGTTCTCTCAAGTTTGGCTCGGGGCCTGAACGCGCGGTGGCTTACTCA
GCTGCCGATAACAACGGCTACGATCACCCTTTG
