# Supplementary material for: Genome-wide signals of positive selection in strongylocentrotid sea urchins
Source: BMC Genomics. 2017 Jul 21;18:555. doi: 10.1186/s12864-017-3944-7 (PMC5521101; doi:10.1186/s12864-017-3944-7)
Supplement: Supplementary file 3 — Consensus alignment files. A compressed (gzip) tape archive (TAR) file containing 6250 consensus alignment files in FASTA format. (TGZ 14116 kb) [file 12864_2017_3944_MOESM3_ESM.tgz › SPU_022413/consensAlign.ordered.fa]

>sdro
ATGKGGACYTCACCGAAATATTTCTTACTCGTGCTCCTCGTTTCCAATGGTTTACTGCCT
ACACAATGTCGGTCCAACAATCGTACTGCCGACTATTTATTGAAGATTCAAAAGGAGTTT
GAGAAATATTCGATCAACTCAACAGAAGAGCTCCTCGTTTCTCGCAATGTCGACAAGGTC
GGATCCAACTTTGATTGCCCAGCATCCGTTTCACCGACAGTACCAAAATCTGTCCATTTA
CTGCGGCCTGGAGACATCAAGGTCGTCGGTGCTATAGGTGATTCGCTGACGGCGGCGTAT
GCAGCGGGTGCTAGCTCCTTTTCACCGCTCAATTTCGAGTACCCTGGGGAAGCAGCCAGT
ATTGGCGGCGATAAGACGTTAGAGGAGATAATTACACTTCCTAATATATTCCGAAAGTAT
AATTCTCACCTGTATGGCTATTCGACTGGACTCTCTGTGCTCTTGACCCAACCATTCAAC
AAAAAATTCAATCTTGCTATCAGTGGTTCTTATGCGTCGGACATGCCAGAACAGGCTCGA
AATCTGGTCAGGTCGATGAAGAACGATCCGACAGTCGACTTTGAGAACGATTGGAAGTTC
ATAACGGTATTTATTGGCGGGAACGACTTATGCAGTGGATGCCTCGACGTAGAAAGCTCT
ACGGAGCAGTACATCAAATTCCTGGAAAAGGCCATCCAAATATTACACGATGAGTGTCCC
AGGACATTCGTCAATGTGGTTGGAATCATGCAAGTTGAACAACTTATGAAGCTGCAAGGT
CCATTGATTTGTAACGTAGTGACCAGTGTGTTTTGCCCCTGTGCACTGGGAGGGACAATT
CCACAACATTTCATGTACCTCAAGGCCAGGGAGTACCAGCGACTTCTACGCACCTCAATC
SAAAGAGGGAAGTATGATGATAAAGATGATTTTACAGCCGTTTACCAGCCTTTCTTGGAA
GATACAGAGATACCTACACTCCCGAATGGCGATGTTGATCGTTCATTCTTTACACCAGAG
TGTTTTCATCTGAGTCAGAAGGGTCAGGCTGCTCAGGCCACGGCTAACTGGAACAACTTG
TTTGAACCCGTTGGATCTAAGGATACCTCATACGACACAAAAGAAACCATCAACTGCCCT
TCCCAKGACTTCCCCTACCTCTACACCAACGTCAACAGCAAACCARGATTCATTGCCAAG
ATTCAAAGATCGTCYGTGGTCGACAACSAGATACCTAAGACCAATACGACGTCGATGTCG
AGASRGTCAAGTGACCACGAGATCAACACTATACTACGGAGGCTTCCG

>spal
ATGGGGACTTYACCGAAATATTTCTTACTCGTGCTCCTCGTTTCCRATGGTTTACTGCCT
ACACAATGTCGGTCCAAYAATCGTACTGCCGACTATTTATTGAAGATTCAAAAGGAGTTT
GAGAAATATTCAATCAACTCAACAGAAGAGCTCCTCGTTTCTCGTAATGTCGACAAGGTC
GGATCCAACTTTGATTGCCCWGCATCCGTTTCACCGACAGTACCAAAATCTGTCCATTTA
CTGCGGCCTGGAGACATCAARGTCGTCGGTGCTATAGGTGATTCTTTGACGACGGCGTAT
GCAGCGGGTGCTAGCTCCTTTTCACTGCTCAATTTCGAGTACCCTGGAGAAGCAGCCAGT
ATTGGCGGCGATAAGACGTTAGAGGAGATAATTACACTTCCTAATATATTCCGAAAGTAT
AATTCTCACCTGTATGGCTATTCGACTGGACTCTCTGTGCTCYTGACCCAACCRTTCAAC
AAAAAATTCAATCTTGCTATCAGTGGTTCTTATGCGTCGGAGATGCCGGAACAGGCTCGA
AATCTGGTCAGATCGATGAAGAACGAWCMGACAGTCGACTTTGAGAACGATTGGAAGTTC
ATATCGGTATTTATTGGCGGGAACGACTTATGCAGTGGATGCCTCTACGnnnnAAGCTCT
CCGGAGCAGTACATCAAATTCCTGGAAAAGGCCATCCAAATATTACACGATGAGTGCCCC
AGGACATTCGTCAATGTGGTTGGAATCATGCAAGCTGATCAACTGATGAAGCTGCAAGGT
CCATTGATTTGTAACGTAGCGACCAGTGTGYTTTGCCCCTGTGCACTGGGAGGGACAATT
CCACAACATTTCGTGTACCTCAAGGCYAGGGAGTACCAGCGACTTCTACGCACCTCAATC
GARAGTGGGAAGTATGATGATAAAGATGATTTTACAGCCGTTTACCAGCCTTTYATGGAA
GATACAGAGATACCTACACTCCCGAATGGCGATGTCGATCGTTCATTCTTTACCCCAGAG
TGTTTTCATCTTAGTCAGAAGGGTCAGGCTGCTCAGTCCACGGCTAACTGGAACAACYTG
TTTGAACCCGTTGGATCTAAGGATACCTCRTACGACACAMAMGAAACCATCAACTGCCCT
TCYCAGGACTTCCCCTACCTCTACACCAACGTCAACAGCAAACCAGGATTCCTTGCCAAG
ATTCAAAGATCGTCCGTGGTCGACAACCAGATACCTCAGACCAATACGACGTCGATGTCG
AGACAGCCAAGTGACCACGAGATCAACACTATACTACGGAGGCTTCCG

>sfra
ATGGGGACTTCACCGAAATATTTCTTTCTCGTGCTCCTCGCTTCTAATGGTTTACTGCCT
ACGCAATGTCGGTCAAACAATCGTGCTGCCGACTATTTATTGAAGATACAAAATGAGTTT
GAGAAATATTCGGTCAACTTAACAGAAGAGCTCCTCGTTTCCCGCAATGTCGACAAGGTT
GGATCCAACTTTGATTGCCCAGCATCCGTTTCACCAACAGTACCAAAATCAGTCCATTTA
CTGCGGCCTGGAGACATCAAGGTCGTAGGTGCTATAGGTGATTCTTTGACGGCGGCGTAC
GCAGCTGGTGCTAGCTCCTTTTCACCGCTCAATTTCGAGTACCCCGGAGAAGCAGCCAGT
ATTGGCGGCGATAAGACGTTAGAGGAGATAATTACACTTCCTAATATATTCCGAAAGTAT
AATTCTCACCTGTATGGCTATTCGAATGGGCTCTCTGTGATCATGACCCAACCAATCAAC
AAAAAACTMAATCTTGCTATGAGTGGTTCTTATGCGTGCAACATGCCGGAACAGGTTCGA
AATCTGGTCAAATCGATGAAGAACGATCCGACGGTCGACTTTGAGAACGATTGGAAGTTC
ATAACGGTATTTATTGGCGGGAACGACTTATGCAGTGGATGCCTCTACANANNAANNNNn
nnnnnnnnnnnnnnnnnnnnnnnnnnnnnnnnnnnnnnnnnnnnnnnnnnnnnnTGCCCC
AGAACTTTCGTCAATGTGGTTGGGGTCATTCAAGCTGGTCTAATTATGAAGCTGCAAGGT
CCATTGATTTGTAACTTAGTGACCAGTGTGTTCTGCCCTTGTGCACTGGGAGGGACAATT
CCACAACAATTTGTTTACCTCAAGGCCAGGGAATTTCAGCGACTTCTACGCACCTCAATC
GAAAGTGGGAAGTATGATGATAAAGATGATTTTACAGCCGCTTACCAGCCTTTCTTGGAA
GATTCAGAGATACCTACACTCCCGAATGGCGATGTCGATCGTTCATTCTTTAGCCCAGAG
TGTTTTCATTTAAGTCAGAAGGGTCAGGCTGCTCAGGCCACGGCTAACTGGAACAACTTG
TTTGAACCCGTTGGATCTAAGGATACCTCATGGCACAAAGGAGAAGCCATTAACTGTCCT
TCCCAGGACTTCCCATACCTCTATACCAACGTCAACAGCAAACCAGGATTCCTTGCCAAG
ATTCAAAGATCGTCCGTGGTCGACAACCAGATACCAACGACCAATACCACGTCGATGTCG
AGACATCCAAGTGACCACGAGATCAACGCCATACTACGAAGGATTCCn

>afraSS
ATGGGGACTTTACCAAAATATTTCTTACTCGTGCTCCTCGTTTCCAATGGTTTACTGCCT
ACACAATGTCGGCCCAACAATCGTGCTGCCGACTATTTCTTGAAGTTACAAAAGGAGTTT
GAGAAATATTCAATCAACTCAACAGAAGAGCTTCTCGTTTCTCGTAATGTCGACAAGGTC
GGGTCCAACTTTGATTGCCCAGCATCCGTTTCACCGACAGTACCAAAATCTGTCCATTTA
CTGCGGCCTGGAGACATCAAGGTCGTCGGTGCTATAGGTGATTCTTTGACGGCGGCGTAT
GCAGCGGGTGCTAGCTCCTTTTCACCGCTCAATTTAGAGTACCCTGGGGAAGCAGCCAGT
ATTGGCGGAGATAAGACGTTAAAGGAGATAATTACRCTTCCTAATATATTCCGAAAGTAT
AATTCTCACCTGTATGGCTATTCGACTGGACTCTCTGTGCCCTTTACCCAACCATTCAAC
AAAAAATTCAACCTTGCTATCAGTGGTTCTTATGCGTCGCAGATGCCGGAACAGGCTCGA
AATCTGGTCAGATCGATGAAGAACGATCCGACAGTCGACTTTGAGAACGATTGGAAGTTC
ATAACGGTATTTATTGGCGGGAACGACTTATGCAGTGGATGCCTCTACGTAGAAAGCTCT
CCGGAGCAGTACATCAAATTCCTGGAAAAGGCCATCCAAATAATACACGATGAGTGCCCC
AGGACGTTCGTCAATGTGATTGGAATCATGCAAGCTGATCAACTTATGATGCTGCAAGGT
CCATTGATTTGTAACGTAGTGACCAGTGTGTTTTGCCCCTGTGCACTGGGAGGGACCATT
CCACAACATTTCGTGTACCTCAAGGCCAGGGAGTACCAGCGACTTCTACGCACCTCAATC
GAGAGTGGGAAGTATGAYGATAAARAYGATTTTACAGCCGTTTACCAGCCTTTCTTGGAA
GATACAGAGATACCTAGACTGCCGAATGGCGATGTCGATCGTTCATTCTTTACCCCAGAG
TGTTTTCATCTAAGTCAGAAGGGTCAGGCTGCTCAGTCCACGGCTAACTGGAACAACTTG
TTTGAACCCGTTGGATCTAAGGATACCTCGTACGACACACACGAAACCATCAACTGCCCT
TCCCAGGACTTCCCCTACCTCTACACCAACGTCAACAGCAAACCAGGATTTCTTGCCAAG
ATTCAAAGATCGTCCGTGGTCGACAACCAGATACCTAAGAYCAATACGACGTCGATGTCG
AGACAGCCAAGTGACCACGAGATCAACACTATACTACGGAGGCTTCCA

>hpul
ATGGGGACTTCACCGAAATATTTCTTACTCGTGCTCCTGGTCTCCAATGGTTTACTGCCT
ACRCAATGTCKGTCCAACAATCGTGCTGCCGACTATTTATTGAAGTTACAAAAGGAGTTT
GAGAAATATTCGATCAACTCAACAGAAGAGCTCCTCGTTTCTCGCAATGTCGACAAGGTC
GGATCCAACTTTGATTGCCCRGCATCCGTTTCACCAACAGTACCAAAGTCTGTCCATTTA
CTGCGGCCTGGAGACATCAAGGTCGTCGGTGCTATAGGTGATTCGCTGACGGCGGCGTAT
GCAGCGGGTGCTAGCTCTTTTTCACTGCTCAATTTCGAGTACCCTGGAGAAGCAGCCAGC
ATTGGCGGCGATAAAACGTTAGAGGAGATAATTACACTTCCTAATATATTCCGAAAGTAT
AATTCTCACCTGTATGGCTATTCGACTGGACTCTCTGTGATCTTGACCCAACCATTCAAC
AAAAAATTCAATCTTGCTATCAGTGGTGCTTTTGCGAGGGACATGCCAGAACAGGCTCGA
AATCTGGTCAGATCGATGAAGAACGATCCGACAGTCGACTTTCAGAACGATTGGAAGTTC
ATAACGGTATTTATTGGCGGGAACGACTTATGCGCTGGATGCCTCAACATAGAAAGCTCA
CCGGAGCAGTACATCAAATTCCTGGAAAAGGCCATCCAAATATTACACGATGAGTGTCCC
AGGACATTCATCAATGTGATTGGAATTGTGCAAGCTGGTCAAGCTATGGAGCTGCGAGGT
CCATTGATTTGTAACATATTTACCAGTGTGTTTTGCCCCTGTGCACTGGGAGGGACAATT
CCAGAACGGTTCGTGTACCTCAAAGCCAGGGAGTATCAGCGACTTCTACGCACCTCAATC
GAAAGTGGGAAGTATGATGATAAAGATGATTTTACAGCCGTTTACCAGCCTTTCATGGAA
GATACAGAGCCACCTAGACTGCCGAATGGCGATGTCGATCGTTCATTCTTTACCCCAGAG
TGTTTTCATTTTAGTCAGAAGGGTCAGGCGGCTCAGTCCACGGCTAACTGGAAMAMCTTG
TTTCAACCCGTTGGATCTAAGGATACCGCATACTACTCAAACGAAACCATTAACTGCCCT
TCCCAGGACTTCCCCTACCTCTACACCAACGTCAACAGCAAACCAGGATTCCTTGCCAAG
ATTCAAAGATCGTCCGTGGTCGACAACCAGATACCTACGACCAATACGACGTCGATGTCG
GGACATCTAAGTGACCATGAGATCAACGCTATACTACTGAGGCTTCCA

>snud
ATGGGGACTTTACCGAAATWTTTCKTTCTCGTGCTCCTCGCTTCGAATGGTTTACTGCCT
ACGCAATGTCGGTCGAACAATCGTGCTGCCGACTATTTATTGAAGATACAAAATGAGTTT
GAAAAATATTCGGTCAACTTAACAGAAGAGCTCCTCGTTTCCCGCAATATCGACAAGGTT
GGATCCAACTTTGATTGYCCAGCATCCGTTTCACCAACAGTACCAAAATCAGTCCATTTA
CTTCGGCCTGGAGACATCAAGGTCGTAGGTGCTATAGGTGATTCTTTGACGGCGGCGTAT
GCAGCCGGTGCTAGCTCCTTTTCACTGCTCAATTTCGAGTACCCTGGAGAAGCAGCCAGT
ATTGGCGGYGATAAGACGTTGGAGGAGATAATTACACTTCCTAATATATTCCGAAAGTAT
AATTCTCACCTGTATGGCTATTCGACTGGGCTCTCTGTKATCCTCACCCAACCAATCAAC
AAAAAACTCAATCTTGCTATAAGTGCTTCTTTAGCGTCGGACATGCCGGAACAGGTTCGA
AATCTGATCACATCGATGAAGAACGATCCGACAGTCGACTTTGAGAACGATTGGAAGTTC
ATAACGGTATTTATTGGCGGGAACGACTTATGCAGTGGATGCCTCTCCGGAGAAAGCTCC
CCGGAGCAGTACATCATATTCCTGGAAAAGGCCATCMAAATGTTACACGATGAGTGCCCC
AGAACTTTCGTCAATGTGGTTGGGGTCATGCAAGCTGGTCAAGTTATGAAGCTGCAAGGT
CCATTGATTTGTAACTTAGTGACCAGTGTGTTCTGCCCCTGTGCACTGGGAGGGACAATT
CCACAACACTTTGTTTACCTCAAGGCCAGGGAATTTCAGCGACTTCTACGCACCTCAATC
GAAAGTGGGAAGTATGATGATAAAGAGGATTTTACAGCCGCTTACCAGCCTTTCTTGGAA
GATTCCGAGATACCTACACTCCCGAATGGCGATGTCGATCGTTCATTCTTTACCCCAGAG
TGTTTTCATCTTAGTCAGAAGGGACAGGCTGCTCAGGCCACGGCTAACTGGAACAACTTG
TTTGAACCCGTTGGATCTAAGGATACCTCCTACGACCCTGGAGAAGCCATCAACTGnnnn
nnnnnnGACTTCCCATACCTCTATACCAACGTCAACAGCAAACCAGGATTCCTTGCCAAG
ATTCAAAGATCGTCCGTTGTCGACAACCAGATACCAACGACCAATRCSACGTCGATGTCG
AGACATCCAAGTGACCAAGAGATCAACGCTATACTACGGAGGATTCCA

>sintSS
ATGGGGACTTCACCGAAACATTTCTTACTCGTGCTCCTCGTTTCCAATGGTTTACTGCCT
ACAAAATGTCGGTCCAACAATCGTACTGCCGACTATTTATTGAAGATTCAAAAGGAGTTT
GAGAAATATTCAATCAACTCAACAGAAGAGCTTCTCGTTTCTCGTAATGTCGACAAGGTC
GGATCCAACTTTGATTGCCCAGCGTCCGTGTCACCGACAGTACCAAAATCTGTCCATTTA
CTGCGGCCTGGAGACATCAAGGTCGTCGGTGCTATAGGTGATTCTTTGACGGCGGCGTAT
GCAGCGGGTGCTAGCTCCTTYTCACCGCTCAATTTCGAGTACCCTGGGGAAGCAGCCAGT
ATTGGCGGCGATAAGACGTTAGAGGAGATAATTACACTTCCTAATATATTCCGAAAGTAT
AATTCTCACCTGTATGGCTATTCGACTGGACTCTCTGTGCCCTTTACCCAACCATTCAAC
AAAAGATTCAATCTTGCTATCAGTGGTTCTGTTGCGTCGGAGATGCCGGAGCAGGCTCGA
AATCTGGTCAGATCGATGAAGAACGATCCGACAGTCGACTTTGAGAACGATTGGAAGTTC
ATAACGGTATTTATTGGCGGGAACGACTTATGCGGTGGATGCCTCACCGTAGAAAGCTCT
CCGGAGCAGTACATCAAATTCCTGGAAAAGGCCATCCAAATATTTCACGATGAGTGTCCC
AGGACATTCGTCAATGTGATTGGAATCTTGCAAGCTGGTCAAATTATGGAGCTGCGAGGT
CCGTTGATTTGTAACGTAGTGACCAGTGTGTTTTGCCCCTGTGCACTGGGAGGGACAATT
CCACAACATTTCGTGTACCTCAAGGCCAGGGAGTACCAGCGACTTCTACGCACCTCAATC
GARAGTGGGAAGTATGATGATAAAGATGATTTTGCAGCCGTTTACCAGCCTTTCTTGGAA
GATTCAGAGATWCCTAGACTGCCGAATGGCGATGTTGATCGTTCATTCTTTACCCCAGAG
TGTTTTCATTTTAGTCAGAAGGGTCAGGCTGCTCAGTCCACGGCTAACTGGAACAACTTG
TTTGAACCCGTTGGATCKAAGGATACCTCATACGACACAGGAGAAAGCATCAACTGCCCT
TCCAAGGACTTCCCCTACCTCTACACCAACGTCAACAGCAAACCAGAATTCCTTGCCAAG
ATTCAAAGATCGTCCGTGGTCGACAACCAGATACCTAAGACCAATACGACGTCGATGTCG
AGACATCCAAGTGGCCATGAGATCAACACTATACTACGGAGGCTTCCG

>sprp
ATGGGGACTTTACCGAAATATTTCTTACTCGTGCTCCTCGTTTCCAATGGTTTACTGCYT
ACACRATGTCGGTCCAGCAATCGTACTGCCGACTATTTATTGAAGATTCAAAAGGAGTTT
GAGAAATATTCAATCAACTCAACAGAAGAGCTYCTCGTTTCTCGTAATGTCGACAAGGTC
GGATCCAACTTTGATTGCCCAGCATCCGTTTCACCGACAGTACCAAAATCTGTCCATTTA
CTGCGGCCTGGAGACATCAAGGTCGTCGGTGCTATAGGTGATTCTTTGACGGCGGCGTAT
GCAGCGGGTGCTARCTCCTTTTCACCGCTCAATTTCGAGTACCCCGGGGAAGCAGCCAGT
ATTGGCGGCGATAAGACGTTAGAGGAGATAATTACACTTCCTAATATATTCCGAAAGTAT
AATTCTCACCTGTATGGCTATTCGACTGGACTCTCWGTGCCCTTTACCCAACCATTCAAC
AAAARATTCAATCTTGCTATCAGTGGTTCTTATGCGTCGGAAATGCCGGAACAGGCTCGA
AATCTGGTCAGATCGATGAAGAACGATCCGACAGTCGACTTTGAGAACGATTGGAAGTTC
ATTACGGTATTTATTGGCGGGAACGACTTATGCAGTGGATGCCTCTACGTAGAAAGCTCT
ACGGAGCAGTACATCAAATTCCTGGAAAAGGCCATCCAAATATTACACGATGAGTGCCCC
AGGACATTCGTCAATGTGGTTGGAATAATGCAAGCTGGTCAAGTTATGGAGCTGCAAGGT
CCATTGATATGTAACTTAGTGACCAGTGYGTTTTGCCCCTGTGCACTGGGAGGGACAATT
CCACAACATTTCGTGTACCTCAAGGCCAGGGAGTACCAGCGACTTCTACGCACCTCAATC
GARAGTGGGAAGTATGATGATAAAGATGATTTTGCAGCCGTTTACCAAYCTTTCTTGGAA
GATTCAGAGATACCTAGACTGCCGAATGGCGATGTCGATCGTTCATTCTTTACCCCAGAG
TGTTTTCATCTTAGTCAGAAGGGTCAGGCTGCTCAGTCCACGGCTAACTGGAACAACTTG
TTTGAACCCGTCGGATCTAAGGATACCTCATACGACACAAAAGAAACCATCAACTGCCCT
TCCCAGGACTTTCCCTACCTCTACACCAACGTCAACAGCAAACCAGGATTCCTTGCCAAG
ATTCAAAKATCGTCCGTGGTCGACAACCAGATACCTAAGACCAATACGACGTCGATGTCG
AGACAGCCAAGTGACCACGACATCAACACTATACTACGGAGGCTTCCG

>spurp
ATGGGGACTTTACCGAAATATTTCTTACTCGTGCTCCTCGTTTCCAATGGTTTACTGCCT
ACACGATGTCGGTCCAGCAATCGTACTGCCGACTATTTATTGAAGATTCAAAAGGAGTTT
GAGAAATATTCAATCAACTCAACAGAAGAGCTCCTCGTTTCTCGTAATGTCGACAAGGTC
GGATCCAACTTTGATTGCCCAGCATCCGTTTCACCGACAGTACCAAAATCTGTCCATTTA
CTGCGGCCTGGAGACATCAAGGTCGTCGGTGCTATAGGTGATTCTTTGACGGCGGCGTAT
GCAGCGGGTGCTAACTCCTTTTCACCGCTCAATTTCGAGTACCCCGGGGAAGCAGCCAGT
ATTGGCGGCGATAAGACGTTAGAGGAGATAATTACACTTCCTAATATATTCCGAAAGTAT
AATTCTCACCTGTATGGCTATTCGACTGGACTCTCAGTGCCCTTTACCCAACCATTCAAC
AAAAGATTCAATCTTGCTATCAGTGGTTCTTATGCGTCGGAAATGCCGGAACAGGCTCGA
AATCTGGTCAGATCGATGAAGAACGATCCGACAGTCGACTTTGAGAACGATTGGAAGTTC
ATTACGGTATTTATTGGCGGGAACGACTTATGCAGTGGATGCCTCTACGTAGAAAGCTCT
ACGGAGCAGTACATCAAATTCCTGGAAAAGGCCATCCAAATATTACACGATGAGTGCCCC
AGGACATTCGTCAATGTGGTTGGAATAATGCAAGCTGGTCAAGTTATGGAGCTGCAAGGT
CCATTGATATGTAACTTAGTGACCAGTGCGTTTTGCCCCTGTGCACTGGGAGGGACAATT
CCACAACATTTCGTGTACCTCAAGGCCAGGGAGTACCAGCGACTTCTACGCACCTCAATC
GAGAGTGGGAAGTATGATGATAAAGATGATTTTGCAGCCGTTTACCAATCTTTCTTGGAA
GATTCAGAGATACCTAGACTGCCGAATGGCGATGTCGATCGTTCATTCTTTACCCCAGAG
TGTTTTCATCTTAGTCAGAAGGGTCAGGCTGCTCAGTCCACGGCTAACTGGAACAACTTG
TTTGAACCCGTCGGATCTAAGGATACCTCATACGACACAAAAGAAACCATCAACTGCCCT
TCCCAGGACTTTCCCTACCTCTACACCAACGTCAACAGCAAACCAGGATTCCTTGCCAAG
ATTCAAATATCGTCCGTGGTCGACAACCAGATACCTAAGACCAATACGACGTCGATGTCG
AGACAGCCAAGTGACCACGACATCAACACTATACTACGGAGGCTTCCG

>pdep
ATGGGGACTTTACCGAAATATTTCTTTCTCGTGCTCCTCGCTTCTAATGGTTTACTGCCT
ACGCAATGTCGGTCAAACAATCGTGCTGCCGACTATTTATTAAAGATTCAAAATGAGTTT
GAGAAATATTCGGTCAACTTAACAGAAGAGCTCCTCGTTTCCCGCAATGTCGACAAGGTT
GGATCCAACTTTGATTGCCCAGCATCCGTTTCACCGACAGTACCAAAATCAGTCCATTTA
CTGCGGCCTGGAGACATCAAGGTCGTAGGTGCTATAGGTGATTCTTTGACGGCGGCATAT
GCAGCTGGTGCTAGCTCCTTTTCACCGCTCAATTTTGAGTACCCCGGAGAAGCAGCCAGT
NNNNNNNNNNNNNAGACGTTGGAGGAGATAATTACACTTCCTAATATATTCCGAAAGTAT
AATTCTCACCTGTATGGCTATTCGAATGGGCTCTCTGTGATCCTCACCCAACCAATCAAC
AAGAAACTCAATCTTGCTATGAGTGGTTCTTATGCGTCGGACATGCCGGAACAGGTTCGA
AATCTGGTGACATCGATGAAGAACGATCCGACAGTCGACTTTGAGAACGATTGGAAGTTC
ATAACGGTATTTATTGGCGGGAACGACTTATGCAGTGGATGCCTCTACAGAGAAAGCTCC
CCGGAGCAGTACATCAAATTCCTGGAAAAGGCCATCCAAATATTACACGATGAGTGCCCC
AGAACTTTCGTCAATGTGATTGGGATCATGCAAGCTGGTCAAATTATGAAGCTGCAAGGT
CCATTGATTTGTAACTTAATGACCAGTGTGTTCTGCCCTTGCGCACTGGGAGGGACAATT
CCACAACACTTTGTTTACCTGAAGGCCAGGGAATTTCAGCGACTTCTACGCACCTCAATC
GAAAGTGGGAAGTACGACGATAAAGATGATTTTACAGCCGCTTACCAGCCTTTCTTGGAA
GATTCCGAGATACCTACACTCCCGAATGGCGATGTCGATCGTTCATTCTTTACCCCAGAG
TGTTTTCATCTTAGTCAGAAGGGTCAGGCTGCTCAGTCCACGGCTAACTGGAACAACTTG
TTTGAACCTGTTGGATCTAAGGATACCTCATACGACCGAGGAGAAACCATCAACTGTCCT
TCCCAGGACTTCCCGTACCTCTACACCAACGTCAACAGTAAACCAGGATTCCTTTCCAAG
CTTCAAAGATCGTCCGTTGTCGACAACCAGATACCAAAGACCAATACGACGTCGATGTCG
AGACATCCAAGCGATCACGAGATCAACGCTATACTACGGAGGCTTCCA
