# Supplementary material for: Genome-wide signals of positive selection in strongylocentrotid sea urchins
Source: BMC Genomics. 2017 Jul 21;18:555. doi: 10.1186/s12864-017-3944-7 (PMC5521101; doi:10.1186/s12864-017-3944-7)
Supplement: Supplementary file 3 — Consensus alignment files. A compressed (gzip) tape archive (TAR) file containing 6250 consensus alignment files in FASTA format. (TGZ 14116 kb) [file 12864_2017_3944_MOESM3_ESM.tgz › SPU_005833/consensAlign.ordered.fa]

>sdro
ATGAAGAAGGATTCCACAAGGCGGTGTATTAACCACATTTCTTTCACGGTACTCCTTGGA
GCGACACTATTCGTCTATATTGGATCCATAGGACCTTATACATCTGGAATACTCACCACC
ATTCAAAGAGAATTTCAGTTMAAAAGTTCAGAAGTGGGACTCGTTTTAAGTATCAACGAC
ATCGTTGCTCTTGTCCTAGTTACACCCATTGCTTACATCGGAGCATCCCGTAACCGGCCA
AGGATTTTGGGTTTTCTAACAATATTTTTCGCTATTGGTTGCTTCATGTGTGCGCTTCCT
CAGTTTACTGGAAACAAGGAAACGACGACCAAAACCACGTCGACGCCGGTAACGCCATTC
AACGAATCAGCAAAGACCGAAGACGTCATATCTAAGCCTTACGCTGGTTTTCAAGGTACG
AGTATCTGTGAAATCGAAATTGACGACGACTGCTCAAAGGAAGAAGTCGACGCATCAGGG
GCGCAGTATGGAAGAGCGACATGGTTTCTCGTTGGCCAGGGCTTCATAGGGATAGGCTCC
ACAGGGTACTGGACCCTCGGGTTGACATATATGGATGATGGTTTGCCTTCTAGGACTGCC
CCATATATGCATATGGCTTCACTTTTCGTGATGTTCAGTTTATCACCACTCGCGGCTTTT
GCGCTCAGCGGGATTGCRCTCTCTCTGCATACAGACTTCTACAAAATCGACGTCGATGAA
CTCGGCTATGACAGTAAAGATCCTCGKTGGGTTGGTGCGTGGTGGMTCGGGTACATTATC
TACGGTCTGCTGACTGTGTTTCTCGCTATACCATACTTCTTTTTTCCAAAAGACTGGCCA
GAAAAGGCCGTCGTGGTGGTTGATCTGGAAGAGAAGAAGATGAAAGAAAAACGTGCGAAT
GAAGAAGATGATGATCAACCTTCAACAGCTTTCTTGATAAAGAGCAACCTTCCAGGTCCA
GACTCAACATGTTTGGGTATGGTCAAAGGTTACTTCTCTGCTACACGTCGCCTTGCAACC
AACATGACGTACTCGACGCTGGTCATCTCATCCATTTCTGATTCGATCATGTTCGCTGGT
TTCTTTTCATTTCTTGGACGCTACCTGCAGACACAATATGACATCACGCCATCGATGACG
TCAATAATACTCGGTTGTGCCTCCACCCCTTCTGGCGTCGTTGGGAATATGCTTGGTGGA
ATGTGTTTCAAACGACTCAAACTATCTCTGAAAGGCCTTTGCGGAGCCATCATTACCGGT
GGCTGTTTCACGCTTTTCATTTTGGGCATGTTTTTCGTCGTTAGCTGCGACACGTCACCC
ATTGCTGGTCTGAATACCCCCTATCCAGACGGTACTGAAATGATTGGCAGGGATGTGCCA
ATTGCGTCTTGTATGAGTGGTTGCACTTGTCCGGTGGGCGTGTATACTCCCGTCTGTGGA
TCGAATGGGATTACGTACGTCACACCATGTCACGGTGGCTGTAAGGATCAAAGTTTCGAT
GATGATAGCCGTCAGATGATATACTCCAACTGTTCATGCATAGGATCAAATGCGTTCCTG
ACCACCCCAGCATACGAGGATGACACATCTGTACCTGAAAAATGTTCTACTTCCTGCACT
ACCAAAAAATACGGCTTCATTGCCCTCCTTGCTCTCTTGTTTTTGTTTTATGCTTTCTTG
AATGTTCCTAGTTTTATTCTATTCATTAGGACAGTAGATAATAAGGACAAAGCGGTTGCT
TTAGCGTTCTCGAGCTTACTTCAGAAAGTTTTAGCATTTATACCGGCTCCGATCTTTTTC
GGTGCGGCCATTCAGACAACATGCATGATGTTTCAGGAATCCTGTGGCATTACTGGAAAC
TGCCTCGTCTACGACAACATTCGCTTATCACGTGTTATTATCGGACTAGTCTTAATCTTT
AAAGTCATGGCTTTGATCATGTCCACGATCTGCTACTTTACGCTTCGACGAAATGAATCA
GGGGAGTACACATATCTCCAACTTTGCCAACAAGAAACACCGGATGACACCGAGTCAGCT
GAAGCCGCTATGTGTACCATTCCATACGAGACCACAGTT

>spal
ATGRAGAAGGATTCCAMAAGGCGGTGTATTAACCACATTTCTTTCACGGTACTCCTTGGA
GCGACACTATTCGTCTATATTGGATCCATGGGACCTTATACATCTGGAATACTCACCACC
ATTCAAAGAGAATTTCAGTTCAAAAGTTCAGAAGTGGGACTCGTTTTAAGTATCAACGAC
ATCGTTGCTCTTGTCCTAGTTACACCCATTGCTTACATCGGAGCATCCCGTCACCGGCCA
AGGATTTTGGGTTTTCTAACAATATTTTTCGCTATTGGTTGCTTCCTGTGTGCGCTTCCT
CAGTTTACTGGARACAAGGAAACGACGRYCAAAACCACGTCGACGTCGGTAACGCCATTC
AACGAATCAGCAAAGWCCGAAGACGTCATATCTAAGCCTTACGCTGGTTTTCAAGGTACG
AGTCTCTGTGAAATCGAAACTGACGACGACTGCTCAAAGGAAGAAGTCGACGCATCGGGG
GCGCAGTATGGAAGAGCGACATGGTTTCTCGTTGGTCAGGGCTTCATCGGGCTAGGCTCC
ACYGGATACTGGACCCTCGGGTTGACCTACATGGATGATGGTTTGCCTTCCAGGACTGCC
CCATATATGCATATGGCTTCACTTTTCGTGATGTTCAGTTTATCACCACTCGCGGCTTTT
GCGCTCAGCGGGATTGCACTCTCTCTGCATACAGACTTCTACAAAATCGACGTCGATGAA
CTCGGCTATGACAGTAAAGATCCTCGGTGGGTTGGCGCGTGGTGGCTGGGGTACATTATC
TACGGTCTGCTGACTSTGTTTCTCGCTATACCATACTTCTTTTTTCCAAAAGACTGGCCA
GAAAAGGCCGTGGWGGTGGATGATCTTGAAGAGAAGAAGATGAAAGAAAAACGTGTGAAT
GAAGAAGATGATGATCAACCTTCAACAGCTTTCTTGATAAAGAGCAACCTTCCAGGTCCA
GACTCMACATGTTTGGGTATGGTCAAAGGTTACTTCTCTGCTACACGTCGCCTTGCAACM
AACATGACGTACTCGACGCTGGTCATCTCATCCATTTCTGATTCGATCATGTTCGCTGGC
TTCTTTTCATTTCTCGGACGCTACCTGCAGACACAATATGACGTCACGCCATCGATGACG
TCAATAATACTCGGTTGTGCCTCCACCCCTTCTGGCGTCATTGGGAATATGCTTGGTGGA
ATGTGTTTCAAACGACTCAAACTTTCTCGGAAAGGCCTTAGCGGAGCCCTCATTACCGGT
GGCTGTATCACGCTTTTCATTTGGGGCATGTTTTTCGTCGTTAGCTGCGACACGTCACCC
ATTGCTGGTCTGAATACCCCCTANCCCGACGGTACTGAAACGATTGGCAGGGATGTGCCA
ATTGCGTCTTGTTTGAGTGGTTGCTCTTGTCCGGTGGGCGTGTATACTCCCGTGTGTGGA
TCGAATGGAATTACGTACGTCACACCATGTCACGCTGGCTGYCAGGATCAAAGTTTTGAT
GAGGATAGCGGCCAGGTGATTTACTCCAACTGTTCATGCATAGGATCAAATGCGTTCCTG
ACCACCCCAGCATACGAGGATGACACATCTGTACCTGAAAAATGTTCCAMTTCCTGTGTT
ACCAAGAAATACGGCTTTATTGCCCTCCTTGCTCTCGTGTTTTTGGTTTATGCTTTCTTG
AATGTTCCTCAATTTATTTTATTCATCAGGTCAGTAGATAATAAGGACAAAGCGGTTGCT
ATAGCGTTCTCGAGCTTACTTCAGAGAGTTTTAGCATTTATACCGGCTCCGATCTTTTTC
GGTGCGGCCATTCAGACTACCTGCATGATGTTTCAGGAATCCTGTGGCATTACTGGAAAC
TGCCTCGTCTACGACAACATTCGCTTATCACGTGTTATTATCGGACTAGTCKTAATCTTT
AAAGTCATGGCTTTGATCATGTCCACGATCTGCTACTCTACGATTCGACGAAATGAATCA
GGGGAGTACACATATCTCCAACTTTGCCAACAAGAAACACCGGATGACACCGAGTCAGCT
GAAGCCGCTTTGTGTACCATTCCATACGAGACCACAGTT

>sfra
NTGGAGAAGGATTCCACAAGGCGATGTATTAACCACATTTCTTTCACGGTACTCCTTGGA
GCAACACTWTTCGTCTATATTGGATCCATAGGACCTTATACATCTGGAATACTCACCACC
ATTCAAAGAGAATTTCAGTTCAAAAGTTCAGAAGTGGGACTCGTTTTAAGTATCAACGAC
ATCGTTGCTCTTATCCTAGTTACACCCGTTGCTTACATCGGAGCATCCCGTAACCGGCCA
AGGATTCTGGGTGTTTTAACAATATGTTTCGCTATTGGTTGCTTCATGTGTGCTCTTCCT
CAGTTTATTGGAAACAAGGAAGTGACGATCAAAACCACGTCGACGTCGGCAACTCCATTC
AACGAATCAGCAAAGTCCGAAGACGTCATATCTAATCCTTACGCTGGTCTCCAAGGTACG
AGTCTCTGTGAAATCCACACTGACGACGACTGCACAAAGGAAGAAGTCGACGCATCGGGG
GCGCAGTATGGAAGAGCGACATGGTTTCTCGTTGGCCAGGGCTTCATAGGGATAGGCTCC
ACCGGATACTGGACCCTCGGACTGACCTATATGGATGATGGTTTGCCCTCCAGGACTGCC
CCATATATGCATATGGCTTCACTTTTCGTGATGTTCAGTTTATCACCACTCGCGGCCTTT
GCGCTCAGCGGGCTTGCACTCTCTCTACATACCGACTTCTACAAAATCGACGTCGATGAA
CTCGGCTACGGCAGTAAAGATCCTCGGTGGATTGGCGCTTGGTGGCTCGGGTACATTATC
TACGGTCTGCTGACTGTGCTTCTCGCTATACCATACTTCTTTTTTCCAAAAGACTGGCCA
GAAAAGGCCGTCGTAGTGGAYGATCTGGAAGAGAAGAAGATGGAAGAAAAACGTGTGAAT
GCAGAAGATGATGATCAACCTTCAACAGCTTTCTTGATAAAGAGCAACCTTCCAGGTCCA
GACTCAACATGTTTGGGTATGGTCAAAGGTTACTTCTCTGCTACACTTCGCCTTGCAACC
AACATGACGTACTCGACGCTGATCATCTCATCCATTTCTGATTCGATGATGTTCGCTGGC
TTCTTTTCATTTCTTGGACGCTACCTGCAGACACAATATGACGTCACGCCATCGATGACG
TCAATAATACTCGnnnnnnnnnnnnnnnnnnnnnnnnnnnnnnnGAATATGCTTGGTGGA
CTATGTTTCAAACGACTCAAACTCTCTCTGAAAGGCCTTGTAAGAACCGTCATTATCGGT
GGCTGTATCTCGCTTTTMATTTTGGGCATGTTTCTCGTCGTTAGCTGCGACACGTCACCC
ATTGCTGGTCTGAATAGCCCCTATCCCGACGGTACTGAAACAATTGGCAGGGATGTGCCA
ATTGCGTCTTGTATGAGTGGTTGCTCTTGTCCGGTGGGCGTGTATACTCCCGTGTGTGGA
TCGAATGGAATTACATACGTCACACCATGTCACGCTGGCTGTAAGGATCAAAGCTTTGAT
GAGGATAGCGGCCAGATGATTTACTCCAACTGTTCATGCATAGGATCAAATGCGTTCCTG
ACCACCCCAGCATACGAGGATGACACAGCTGTACTTGAAAAATGTTCTACTGCCTGCATT
ACCAAGAAATACGGCTTCATTTCTCTCCTTGCCCTCTTGTTTTTGTTGTATGCTATCATG
AATGTTCCTCATTTTATTCTATTCATTAGGACAGTAGATAAAAAGGACAAAGCGGTTGCT
TTAGCGTTCTCGAGCTTACTTCAGAGAGTTTTAGCATTCATACCGGCTCCGATCTTTTTC
GGTGCGGCCATTCAGACTACCTGCATGATGTTTCAGGAATCCTGTGGCATCACTGGAAAC
TGCCTCGTCTACGACAACATTCGCTTATCACGTGTTATTATCGGACTAGTCTTAATCTTT
AAAGTGATGTCTTTGGTCATGTCCACGATCTGCTACTTTACGCTTCGACGAAATGAATCA
GGGGAGTACCAATATCTCCAACTATGCCAACAAGAAACACAGGATGACACGGAGCCAGCT
GAAGTCGCTCAGTGCACCACTCCATATGAGACCAGAGTT

>afraSS
ATGAAGAAGGATTCCACAAGGCGGTGTATTAACCACATTTCTTTCACGGTACTCCTTGGA
GCGACACTATTCGTCTATATTGGATCCATAGGACCTTATACATCTGGAATACTCACCACC
ATTCAAAGAGAATTTCAGTTCAAAAGTTCAGAAGTGGGACTCGTTTTAAGTATCAACGAC
ATCGTTGCTCTTATCCTAGTTACACCCATTGCTTACATCGGAGCATCCCGTCACCGGCCA
AGGATTTTGGGTTTTCTAACAATATTTTTCGCTATTGGTTGCTTCATGTGTGCGCTTCCG
CAGTTTACTGGAAACAAGGAAACGACGACCAAAACCACGTCGACGCCGGTAACGCCATTT
AACGAATCAGCAAAGTCCGAAGACGTCATATCTAATCCTTACGCCGGTCTTCAAGGTACG
AGTATCTGTGAAATCGAAATTGACGACGACTGCTCAAAGGAAGAAGTCGACGCATCAGGG
GCGCAGTATGGAAGAGCGACATGGTTTCTCGTTGGTCAGGGCTTCATAGGGATGGGCTCC
ACCGGATACTGGACCCTCGGGTTGACCTATATGGATGATGGTTTGCCTTCCAGGACTGCC
CCATATATGCATATGGCTTCTCTTTTCGTGATGTTCAGTTTATCACCACTCGCGGCTTTT
GCGCTCAGCGGGATTGCACTCTCTCTGCATACAGACTTCTACAAAATCGACGTCGATGAA
CTCGGCTATGACAGTAAAGATCCTCGGTGGGTTGGCGCGTGGTGGCTTGGGTACATTATC
TACGGTCTGCTGACTGTGTTTCTCGCTATACCATACTTCTTTTTTCCAAAAGACTGGCCA
GAAAAGGCCGTGGTGGTGGATGATCTTGAAGAGAAGAAGATGAAAGAAAAACGTGTGAAT
GAAGAAGATGATGATCAACCTTCAACAGCTTTCTTGATAAAGAGCAACCTTCCAGGTCCA
GACTCAACATGTCTGGGTATGGTCAAAGGTTACTTCTCTGCTACACGTCGCCTTGCAACC
AACATGACGTACTCGACGTTGGTCATCTCATCCATTTCTGATTCAATCATGTTCGCTGGC
TTCTTTTCATTTCTCGGACGCTACCTGCAGACACAATATGACGTCACGCCATCGATGACG
TCAATAATACTCGGTTGTGCCTCCACCCCTTCTGGCGTCATTGGGAATATGCTTGGTGGA
ATGTGTTTCAAACGACTCAAACTTTCTCGGAAAGGCCTTTGCGGAGCCCTCATTACCGGT
GGCTGTATCACGCTTTTCATTTGGGGCATGTTTTTCGTCGTTAGCTGCGACACGTCACCC
ATTGCTGGTCTGAATACCCCCTATCCCGACGGTACTGAAACGATTGGCAGGGATGTGCCA
ATTGCGTCTTGTTTGAGTGGTTGCTCTTGTCCGGTGGGCGTGTATACACCCGTGTGTGGA
TCGAATGGAATTACGTACGTCACACCATGTCACGCTGGCTGTAAGGATCAAAGTTTTGAT
GAGGATAGCGGCCAGGTGATTTACTCCAACTGTTCATGCATAGGATCAAATGCGTTCCTG
ACCACCCCAGCATACGAGGATGACAAATCTGTACCTGAAAAATGTTCCACTTCCTGTGTT
ACCAAGAAATACGGCTTTATTGCCCTCCTTGCTCTCGTGTTTTTGGTTTATGCTTTCTTG
AATGTTCCTCAATTTATTTTATTCATCAGGTCAGTAGATAATAAGGACAAAGCGGTTGCT
ATAGCGTTCTCGAGCTTACTTCAGAGAGTTTTAGCATTTATACCGGCTCCGATCTTTTTC
GGTGCGGCCATTCAGACTACCTGCATGATGTTTCAGGAATCCTGTGGCATTACTGGAAAC
TGCCTCGTCTACGACAACATTCGCTTATCACGTGTTATTATCGGACTAGTCTTAATCTTT
AAAGTCATGGCTTTGATCATGTCCACGATCTGCTACTTTACGATTCGACGAAATGAATCA
GGGGAGTACACATATCTCCAACTTTGCCAACAAGAAACACCGGRTGACACCGAGTCAGCT
GAAGCCGCTATGTGTACCATTCCATATGAGACCACAGTT

>hpul
ATGRAGAAGGATTCCACAAGGCGGTGTATTAACCACATTTCTTTCACGGTACTCCTTGGA
GCGACACTATTCGTCTATATTGGATCCATTGGRCCTTATACATCAGGAATACTCACCACC
ATTCAAAGAGAATTTCAGTTCAAAAGTTCAGAAGTGGGACTCGTTTTAAGTATCAACGAC
ATCGTTGCTCTTGTCCTAGTAACACCCATTGCTTACATMGGAGCATCCCGTCACCGGCCT
AGGATTTTGGGTGTTCTAACAATATTTTTCGCTCTTGGTTGCTTCTTGTGTGCGGTTCCT
CAGTTTACTGGCAACGAGGACATGCCGATCAAAACCACGTCGACGTCGGCAACGCCATTC
AACGAATCAACAAAGACCGAAGACGTCATATCTAATCCGTACACTGGTCTTCAAGGTACG
AGTTTCTGTGAAATCGACACTGAYGACGACTGCACAAAGGAAGAAGTCGACGCATCGGGA
GCGCAGTATGGAAGAGCGATATGGTTTCTTGTTGGYCAGGGCTTCATAGGGATAGGCTCC
ACCGGATACTGGACCCTCGGGTTGACCTATATGGATGATGGTTTGCCTTCAAGGGCTGCT
CCATATCTGCATATGGCTTCACTTTTTGTGATGTTCAGTTTATCACCACTCGCGGCTTTT
GCGCTCAGTGGGCTTGCACTCTCTCTACATACCGACTTCTACAAAATCGACGTCGATGAA
CTCGGCTATGACAGTAAAGATCCTCGGTGGGTTGGCGCGTGGTGGCTCGGMTACATCATC
TACGGTCTGCTGACTGTGCTCCTCGCTATACCATACTTCTTTTTTCCAAAAGACTGGCCA
GAAAAGATCGTCGAGGTTGATGATCTGGAAAAGAAGAAGATGAAAGAAAAACGTGTGAAC
GAAGAAGATGATGATCAACCTTCGACAGCTTTCTTGATAAAGAGCAACCTTCCWGGCCCA
GACTCAACATGTTTGGGTATGATCAAAGGTTACTTCTCTGCTACACGTCGCCTTGCAACC
AACATGACGTACTCGACGCTGATCATCTCATCCATTTCTGATTCGATCATGTTCGCTGGC
TTCTTTTCATTTCTTGGACGCTACTTGCAGACACAATATGACATCACGCCATCGATGACG
TCAATAATACTCGGTTGTGCCTCCACCCCTTCTGGCGTCGTGGGAAATATGCTTGGTGGA
CTGTGTTTCAAACGACTCAAACTCTCTCTGAAAGGYCTTTGCGGAGCCATCATTACCGGT
GGCTGTATCACGCTTTTCATTTTGGGAATGTTTTTCGTCGTTAGCTGTGACACGTCACCC
ATTGCTGGTCTRAATACCCCCTATCCCGACGGTACTGAAACGATTGGCAGGGATGTGCCA
ATTGCGTCTTGTTTGAGTGGTTGCTCTTGTCCGGCGGGCGTGTATACTCCCGTGTGTGGA
TCRAATGGAATAACATACGTCACACCATGTCACGCTGGCTGTAAGGATCAAAGTATTGAT
GAGGATAGCGGCCAGATAASTTACTACAACTGTTCATGCATAGGATCAAGTGCGTTCCTG
AYCACCCCAGCATACCAGGATGACACATCTGTGCCTGAAAAATGTTCTACTTCCTGTACT
ACCAAGAAATACGGCTTCATTGCCCTCCTTGCTCTCTTGTTTTTGTTTTATGCTTTCTTG
AATGTTCCTCAATTTATTTTATTCATCAGGACAGTACATAATAAGGACAAAGCGGTTGCT
TTAGCGTTCTCGAGCTTACTTCAGAGAGTTTTAGCATTTATACCRGCTCCGATCTTTTTC
GGTGCCGCCATTCAGACTACCTGCATGATGTTTCAAGAATCCTGTGGCATTACTGGAAAC
TGCCTCGTCTACGACAACATTCGCTTATCACGTGTTATTATCGGACTWGTCTTAATCTTC
AAAGTAATGTCTTTGGTCATGTCCACGATCTGCTACTTTACTATTCGGCGAAATGAATCA
GGGGAGTACACATATCTYCAACTATGCCAACAAGRAACACAGGATGATACCGAGTCAGCT
GAAGCCGCTATGTGTACCATTCCGTTTGAGACCACAGTT

>snud
ATGGAGAAGRATTCCACAAGGCGATGTATTAACCACATATCTTTCACGGCACTCCTCGGA
GCGACACTATTCGTCTATATTGGATCAATAGGACCTTATACATCAGGAATACTCACCACC
ATTCAAAGAGATTTTCAGTTGAAAAGTTCAGAAGTGGGACTCGTTTTAAGTATCAACGAC
ATCGTTGCTCTTGTCCTAGTTACACCCATTGCTTACATCGGAGCGTCCCGTCACCGACCA
AGGATTCTGGGTTTTTTAACAATATTTTTCGCTATTGGGTGCTTCATGTGTGCGCTTCCT
CAGTTTACTGGAAACAGGGATACGACGATCGAATCCACGTCGACGTCGGCAACGCCATAC
AACGAATCAGCAAAGTCCGAAGACGTCATATCTCATCCTTACGCTGGTTTTCAAAGTACA
AGTCTCTGTGAAATCGACACTGACGACGACTGCACAAAGGAAGAAATCGACGCATCGGGG
GCGCAGTTTGGAAGAGCAACATGGTTTCTCATTGGCCAGGGCTTCATAGGGTTAGGCTCC
ACTGGATACTGGACCCTCGGGTTGACATATATGGATGATGGTTTGCCTTCCAGGACTGCT
CCATATATGCATATGGCTTCACTTTTCGTGATATTCAGTTTATCACCACTCGCGGCTTTT
GCGCTCAGCGGGCTTGCACTCTCTCTACATACCGACTTCTACAAAATCGACGTTGATGAA
CTGGACTATGGCAGTAAAGATCCTCGGTGGATTGGCGCTTGGTGGCTCGGGTATATTATC
TACGGTCTGCTGACTGTGCTTCTCTCTATACCATACTTCTTTTTNCCCAAAGACTGGCCA
GAAAAGGCCGTGGTGGTGGATGATCTGGTAGAGAAGAAGATGAAAGAAGAACGTATGAAT
GAAGACGATGATGATCAACCTTCAGCAGCTTTCTTGATAAAGAGCAACCTTCCAGGTCCA
GACTCAACATGTTTGGGTATGGTCAAAGGTTACTTCTCTGCTACACGTCGCCTTGCAACC
AACATGACGTACTCGACGTTGGTCATCTCATCCATTTCTGATTCGATCATGTTCGCTGGC
TTCTTTTCATTTCTTGGACGCTACCTGCAGACACAATATGACATCACGCCATCGATGACG
TCAATAATACTCGGTTGTGCCACCGCCCCTTCTGGCGTCGTTGGGAATATGCTTGGTGGA
CTATGTTTCAAACGACTCAAACTCTCTCTGAAAGGCCTTTGCGGAACCATCATTATCGGT
GGCTGTATCACGCTTTTCATTTTGGCCATGTTTTTCGTCGTTAGCTGCGACACGTCACCC
ATTGCTGGCCTGAATACCCCCTATCCCGACGGTACTGAAACGATTGGCAGGGATGTGCCA
GTTGCGTCTTGTATGAGTGGTTGCTCTTGTCCGGTGGGCGTGTATACTCCCGTGTGTGGA
TCGAATGGAATTACGTACGTCACACCATGTCACGCTGGCTGCAAGGATCAAAGCTTTGAT
GAGGATAGCGGCCAGATGACTTACTCCAACTGTTCATGCATAGGATCAAATGCGTTCCTG
ACCACCCCAGCATACGAGGATAACACAGCTGTACTTGAAAAATGTTCTACTGCCTGCATT
ACCAAGAAATACGGCTTCATTTCCCTCCTTGCTCTCTTGTTTTTGATGTATGCTTTCTTG
AATGTTCCTCATTTTATTCTATTCATTAGGACAGTAGATAAGAAGGACAAAGCGGTTGCA
ATAGCGTTCTCGAGCTTACTTCAGAGAGTTTTAGGATTCATACCAGCTCCGATCTTTTTC
GGTGCGGCCATTCAGACTACCTGCATGATGTTTCAGGAATCATGTGGCATCACTGGAAAC
TGCCTCGTCTACGACAACATTCGCTTATCACGTGTTATTCTCGGACTGGTCGTTGGCTTT
AGAGTGATGTCTTTGGTCATGTCCACGATCTGCTACTTTACGCTTCGACGAAATGAATCA
GGGGAGTACCAATATCTCCAACTATGCCAACAAGAAGAACAGGATGACAnnnnnnnnnnn
nnnnnnnnnnnnnnnnnnnnnnnnnnnnnnnnnnnnnnn

>sintSS
ATGAAGAAGGATYCCACAAGGCGGTGTATTAACCACATTTCTTTCACGGTACTCCTTGGA
GCGACACTATTCGTCTATATTGGATCCATAGGACCTTATACATCTGGAATACTCACCACC
ATTCAAAGAGAATTTCAGTTCAAAAGTTCAGAAGTGGGACTCGTTTTAAGTATCAACGAC
ATCGTTGCTCTTGTCCTAGTTACACCCATWGCTTACATCGGAGCATCCCGTCACCGGCCA
AGGATTTTGGGTGTTCTAACAATATTTTTCGCTATTGGTTGCTTCCTGTGTGCGCTTCCT
CAGTTTACTGGAAACGAGGACACGACGATCAAAACCACGTCGACGTCGACAACGCCATTC
AACGAATCAGCAAAGACCGAAGACGTCATATCTAATCCTTACGATGGTTTTCAAGGTACG
AGTCTCTGTGAAATCGAAACCGACGACGACTGCTCAAAGGAAGAAGTCGATGCATCGGGG
GCGCAGTATGGAAGAGCGATATGGTTTCTCGTTGGTCAGGGCTTCATAGGGCTAGGCGCC
ACCGGATACTGGACCCTCGGGTTGACCTACATGGATGATGGTTTGCCTTCCAGGACTGCC
CCATATATGCACATGGCTTCACTTTTCGTGATGTTCAGTTTATCACCACTCGCGGCTTTT
GCGCTCAGTGGGATTGCACTCTCTCTGCATACAGACTTCTACAAAATCGACGTCGATGAA
CTCGGCTAYGATAGTAAAGATCCTCGGTGGGTTGGCGCGTGGTGGCTTGGGTACATTATC
TACGGTCTGCTGACTGTGTTTCTCGCTATACCATACTTCTTTTTTCCAAAAGACTGGCCA
GAAAAGGCCGTGGAGGTGGATGATCTTGAAGAGAAGAAGATGAAAGAAAAACGTGTGAAT
GAAGAAGAAGATGATCAACCTTCAACAGCTTTCTTGATAAAGAGCAACCTTCCAGGTCCA
GACTCAACATGTTTGGGTATGGTCAAAGGTTACTTCTCTGCTACACGTCGCCTTGCAACA
AACATGACGTACTCGACGCTGGTCATCTCATCCATTTCTGATTCGATCATGTTCGCTGGC
TTCTTTTCATTTCTCGGACGCTACCTGCAGACACAATATGACGTCACGCCATCGATGACG
TCAATAATACTCGGTTGTGCCTCCACCCCTTCTGGCGTCATTGGGAATATACTTGGTGGA
ATGTGTTTCAAACGACTCAAACTTTCTCGGAAAGGCCTTTGCRGAGCCCTCATTACCGGT
GGCTGTATCACGCTTTTCATTTGGGGCATGTTTTTCGTCGTTAGCTGCGACACGTCACCC
ATTGCTGGTCTGAATACCCCCTATCCCGACGGTACTGAAACGATTGGCAGGGATGTGCCA
ATTACGTCTTGTATGAGTGGTTGCTCTTGTCCGGTGGGCGTGTATACTCCCGTGTGTGGA
TCGAATGGAATTACGTATGTCACACCATGTCACGCTGGCTGTAAGGATCAAAGTTTTGAT
GAGTATACCGGCCAGGTGATTTACTCCAACTGTTCATGCWTAGGATCAAATGCGTTCCTG
ACCACCCCAGCATACGAGGATGACACTTCTGTACCTGAAAAATGTTCCACTTCCTGTGTT
ACCAAGAAATACGGCTTTATTGCCCTCCTTGCTCTCGTGTTTTTGGTTTATACTTTCTTG
AATGTTCCTCAATTTATTTTATTCATCAGGTCAGTAGATAATAAGGACAAAGCGGTTGCT
ATAGCGTTCTCGAGCTTACTTCAGAGAGTTTTAGCATTTATACCGGCTCCGATCTTTTTC
GGTGCGGCCATTCAGACTACCTGCATGATGTTTCAGGAATCCTGTGGCATTACTGGAAAC
TGCCTCGTCTACGACAACATTCGCTTATCACGTGTTATTATCGGACTAGTCTTAATCTTT
AAAGTCATGGCTTTGATCATGTCCACGATCTGCTACTTTACGATTCGACGAAATGAATCA
GGGGAGTACACATATCTCCAACTTTGCCAACAAGAAACACCGGATGACACCGAGTCAGCT
GAAGCCGCTTTGTGTACCATTCCATACGAGACCACAGTT

>sprp
ATGAAGAAGGATTCCACAAGGCGGTGTATTAACCACATTTCTTTCACGGTACTCCTTGGA
GCGACACTATTCGTCTATATTGGATCCATAGGACCTTATACATCTGGAATACTCACCACC
ATTCAAAGAGAATTTCAGTTCAAAAGTTCAGAAGTGGGACTCGTTTTAAGTATCAACGAC
ATCGTTGCTCTTGTCCTAGTTACACCCATTGCTTACATCGGAGCATCCCGTCACCGGCCA
AGGATTTTGGGTTTTCTCACAATATTTTTYGCTATTGGTTGCTTCATGTGTGCGCTTCCT
CAGTTTACTGGAAACAARGAAACGACGACCAAAACCACGYCGACGTCGGTAACGCCATTC
AACGAATCAGCAAAGACCGAAGACGTCACATCTCTTCCTTACGCTGGTCTTCAAAATACG
AGTCTCTGTGAGATCGACACTGACGACGACTGCTCAAAGGAAGAAGTCGACGCATCGGGG
GCGCAGTATGGAAGAGCGACATGGTTTCTCGTTGGCCAGGGCTTCTTAGGGCTAGGCGCC
ACCGGATACTGGACCCTCGGGTTGACCTACATGGATGATGGTTTGCCTTCCAGGACTGCC
CCCTATATGCATATGGCTTCACTTTTCGTGATGTTCAGTTTATCACCACTCGCGGCTTTT
GCGCTCAGCGGGATTGCACTCTCTCTACATACCGACTTCTACAAAATCGACGTCGATGAA
CTCGGCTATGACAGTAAAGATCCTCGGTGGGTTGGCGCGTGGTGGCTTGGGTACGTCATC
TACGGTCTGCTGACTTTGTTTCTCGCTATACCATACTTCTTTTTTCCCAAAGACTGGCCA
GAAAAGGCCGTCGTGGTGGTTGATCTGGAAGAGAAGAAGATGAAAGAAAAACGTGCGAAT
GAAGAAGATGATGATCAACCTTCAACAGCTTTCTTGATAAAGAGCAACCTTCCAGGTCCA
GACTCAACATGTTTGGGTATGGTCAAAGGTTACTTCTCTGCTACACGTCGCCTTGCAACC
AACATGACGTACTCGACGTTGATCATCTCATCCATTTCTGATTCGATCATGTTCGCTGGT
TTCTTTTCGTTTCTTGGACGCTACCTGCAGACACAATATGACGTCACGCCATCGATGACG
TCAATAATACTCGGTTGTGCCTCCACCCCTTCTGGCGTCGTTGGGAATATGCTTGGTGGA
ATSTGTTTCAAACGACTCAAACTATCTCTGAAAGGCCTTTGCGGAGCCATCATTACCGGT
GGCTGTTTCACGCTTTTCATTTTGGGCATGTTTTTCGTCGTTAGCTGCGACACGTCACCC
ATTGCTGGTCTGAATACCCCCTATCCAGACGGTACTGAAATGATTGGCAGGGATGTGCCA
ATTGCGTCTTGTATGAGTGGTTGCACTTGTCCGGTGGGCGTGTATACTCCCGTCTGTGGA
TCGAATGGGATTACATACGTCACACCATGTCACGCTGGCTGTAAGGATCAAAGTTTTGAT
GATGATAGCGACCAGATGATATACTCCAACTGTTCATGCATAGGATCAAATGCGTTCCTG
ACCACCCCGGCATACGAGGATGACACATCTGTACCTGAAAAATGTTCTACTTCCTGCACT
ACCAAGAAATACGGCTTCATTGCCCTCCTTGCTCTCTTGTTTTTGTTTTATGCTTTCTTG
AATGTTCCTTGTTTTATTCTATTCATTAGGACAGTAGATAATAAGGACAAAGCGGTTGCT
TTAGCGTTCTCGAGCTTACTCCAGAGAGTTTTAGCATTTATACCGGCTCCGATCTTTTTC
GGTGCGGCCATTCAGACTACATGCATGATGTTTCAGGAATCCTGTGGCATTACTGGAAAC
TGCCTCGTCTACGACAACATTCGCTTATCACGTGTTATYATCGGACTAGTCTTAATCTTT
AAAGTCATGGCTTTGATCATGTACACGATCTGCTACTTTACGATTCGACGAAATGAATCA
GGGGAGTACACATATCTCCAACTTTGCCAACAAGAAACACCGGATGACACCAAGTCAGCT
GAAKCCGCTATGTGTACCATTCCATATGAGACCACAGTT

>spurp
ATGAAGAAGGATTCCACAAGGCGGTGTATTAACCACATTTCTTTCACGGTACTCCTTGGA
GCGACACTATTCGTCTATATTGGATCCATAGGACCTTATACATCTGGAATACTCACCACC
ATTCAAAGAGAATTTCAGTTCAAAAGTTCAGAAGTGGGACTCGTTTTAAGTATCAACGAC
ATCGTTGCTCTTGTCCTAGTTACACCCATTGCTTACATCGGAGCATCCCGTCACCGGCCA
AGGATTTTGGGTTTTCTCACAATATTTTTTGCTATTGGTTGCTTCATGTGTGCGCTTCCT
CAGTTTACTGGAAACAAGGAAACGACGACCAAAACCACGCCGACGTCGGTAACGCCATTC
AACGAATCAGCAAAGACCGAAGACGTCACATCTCTTCCTTACGCTGGTCTTCAAAATACG
AGTCTCTGTGAGATCGACACTGACGACGACTGCTCAAAGGAAGAAGTCGACGCATCGGGG
GCGCAGTATGGAAGAGCGACATGGTTTCTCGTTGGCCAGGGCTTCTTAGGGCTAGGCGCC
ACCGGATACTGGACCCTCGGGTTGACCTACATGGATGATGGTTTGCCTTCCAGGACTGCC
CCCTATATGCATATGGCTTCACTTTTCGTGATGTTCAGTTTATCACCACTCGCGGCTTTT
GCGCTCAGCGGGATTGCACTCTCTCTACATACCGACTTCTACAAAATCGACGTCGATGAA
CTCGGCTATGACAGTAAAGATCCTCGGTGGGTTGGCGCGTGGTGGCTTGGGTACGTCATC
TACGGTCTGCTGACTTTGTTTCTCGCTATACCATACTTCTTTTTTCCCAAAGACTGGCCA
GAAAAGGCCGTCGTGGTGGTTGATCTGGAAGAGAAGAAGATGAAAGAAAAACGTGCGAAT
GAAGAAGATGATGATCAACCTTCAACAGCTTTCTTGATAAAGAGCAACCTTCCAGGTCCA
GACTCAACATGTTTGGGTATGGTCAAAGGTTACTTCTCTGCTACACGTCGCCTTGCAACC
AACATGACGTACTCGACGTTGATCATCTCATCCATTTCTGATTCGATCATGTTCGCTGGT
TTCTTTTCGTTTCTTGGACGCTACCTGCAGACACAATATGACGTCACGCCATCGATGACG
TCAATAATACTCGGTTGTGCCTCCACCCCTTCTGGCGTCGTTGGGAATATGCTTGGTGGA
ATCTGTTTCAAACGACTCAAACTATCTCTGAAAGGCCTTTGCGGAGCCATCATTACCGGT
GGCTGTTTCACGCTTTTCATTTTGGGCATGTTTTTCGTCGTTAGCTGCGACACGTCACCC
ATTGCTGGTCTGAATACCCCCTATCCAGACGGTACTGAAATGATTGGCAGGGATGTGCCA
ATTGCGTCTTGTATGAGTGGTTGCACTTGTCCGGTGGGCGTGTATACTCCCGTCTGTGGA
TCGAATGGGATTACATACGTCACACCATGTCACGCTGGCTGTAAGGATCAAAGTTTTGAT
GATGATAGCGACCAGATGATATACTCCAACTGTTCATGCATAGGATCAAATGCGTTCCTG
ACCACCCCGGCATACGAGGATGACACATCTGTACCTGAAAAATGTTCTACTTCCTGCACT
ACCAAGAAATACGGCTTCATTGCCCTCCTTGCTCTCTTGTTTTTGTTTTATGCTTTCTTG
AATGTTCCTTGTTTTATTCTATTCATTAGGACAGTAGATAATAAGGACAAAGCGGTTGCT
TTAGCGTTCTCGAGCTTACTCCAGAGAGTTTTAGCATTTATACCGGCTCCGATCTTTTTC
GGTGCGGCCATTCAGACTACATGCATGATGTTTCAGGAATCCTGTGGCATTACTGGAAAC
TGCCTCGTCTACGACAACATTCGCTTATCACGTGTTATCATCGGACTAGTCTTAATCTTT
AAAGTCATGGCTTTGATCATGTACACGATCTGCTACTTTACGATTCGACGAAATGAATCA
GGGGAGTACACATATCTCCAACTTTGCCAACAAGAAACACCGGATGACACCAAGTCAGCT
GAATCCGCTATGTGTACCATTCCATATGAGACCACAGTT

>pdep
ATGGAGAAGTGTTCCAACAGGCGATGTATTAACCACATATCTTTCACGGTACTCCTTGGA
GCGACACTATTCGTCTATATTGGATCCATAGGGCCTTATACATCAGGAATACTCACCACC
ATTCAAAGAGAATTTCAATTCAAAAGTTCAGAAGTGGGACTCGTTTTAAGTATCAACGAC
ATCTTTGCTCTTATCCTAGTTACACCAATTGCTTACATCGGAGCATCCCGTCACCGGCCA
AGGATTTTGGGTGTTTTAACAATATTTTTCGCTATTGGTTGCTTCATGTGTGCGCTTCCT
CAGTTTACTGGAAACAAGGATACGACGATCGAAACCACGTCGACGTCGGCAACGCCATTC
AACGAATCAGCAAAGTCCGGAGACGTCATATCTAACCCTTACTCTGGTCTTCAAAGTACG
AGTCTCTGTGAAATCGACACTGACGACGASTGCTCAAAGAAAGAAGTTGACGCTTCGGGG
GCGCAGTATGGAAGAGCGATATGGTTTCTCGTTGGCCAGGGCTTCATAGGGATAGGCTCC
ACCGGATACTGGACCCTCGGGTTGACCTATATGGATGATGGTTTGCCTTCCAGGACTGCC
CCATATATGCATATGGCTTCACTTTTCGTGATGTTMAGTTTATCACCACTCGCGGCTTTT
GCGCTCAGCGGGCTTRCACTCTCTCTACATACCAACTTCTACAAAATCGAYGTCGATGAA
CTCGRCTATGGCAGTAAAGATCCTCGGTGGATTGGCGCTTGGTGGCTCGGGTATATTATC
TACGGTCTGCTGACTGTGCTTCTCGCTATACCATACTTCTYTTTTCCAAAAGACTGGCCA
GAAAAGGCCGTCGTGGTGGATGATCTSGAAGARAAGAAGATGAAAGAAAAACGTGTGAWT
GAAGAAGAWGATGATCAACCTTCAACAGCTTTCTTGATAAAGAGCAACCTTCCAGGTCCA
GACTCAACATGTTTGGGTATGGTCAAAGGTTACTTCTCTGCTATACGTCGCCTTGCAACC
AACATGACGTACTCGACGCTGATCATCTCATCCATTTCTGATTCGATTATGTTYGCTGGC
TTCTTTTCATTTCTTGGACGCTACCTGCAGACACAATATGACGTCACGCCATCGATGACG
TCAATAATACTCGGTTGTGCCRCCWCCCCTTCTGGCGTTATTGGGAATTTGCTTGSTGGA
CTATGTTTCAAACGACTCAAACTCTCTCTGAAAGGCCTTGCAGGAACCGTCATTATCGGT
GCCTGTATCACGCTTTTCATTTTGGGCATGTTTTTCGTCGTTAGCTGCGACACGTCACCC
ATTGCTGGCCTGAATACCCCCTATCCCGACGGYACTGAAACGATTGGCAGGGATGTGCCA
AKTGCGTMTTGTATGAGTGGTTGCTCTTGTCCGGTGGGCGTGTATACTCCCGTGTGTGGA
TCGAATGGAATTACGTACGTCACACCATGTCACGCTGGCTGTAAGRATCAAAGCTTTGAT
GAGGATAGCGACCAGATGATTTACTCCAACTGTTCATGCATAGGRTCAAATGCGTTCYTG
ACCACCCGAGCATACGAGGATGACACAGCTGTACTTGAAAAATGTTCKACTGCCTGCATT
GCAAAGAAATACGGCTTCATTTSTCTCCTTGCTCTCTTGTTTTTGTTGTATGCTTTCATG
AATTGTCCTGTCTTTATTYTATTCATTAGGWCAGTAGATAATAAGGACAAAGCGGTTGCT
TTAGCGTTCTCGAGCTTACTTCAGAGAGTTTTAGCATTCATACCGGCTCCGATCTTTTTC
GGGGCGGCCATTCAGACTACCTGCATRATGTTTCAGGAATCCTGCGGCATCACTGGAAAC
TGCCTCGTCTACGACAACATTCGCTTATCACGKGTTATTATCGGACTAGTCGTYAKCTTT
AAAGCGATGTCTTTGGTCATGTCCACGATCTGCTACTTTACGCTTCGACGAAATGAATCA
GGGGAGTACCAATATCTCCAACTATGCCAACAAGAAACACAGGATGnnnnnnnnnnnnnn
nnnnnnnnnnnnnnnnnnnnnnnnnnnnnnnnnnnnnnn
