# Supplementary material for: Genome-wide signals of positive selection in strongylocentrotid sea urchins
Source: BMC Genomics. 2017 Jul 21;18:555. doi: 10.1186/s12864-017-3944-7 (PMC5521101; doi:10.1186/s12864-017-3944-7)
Supplement: Supplementary file 3 — Consensus alignment files. A compressed (gzip) tape archive (TAR) file containing 6250 consensus alignment files in FASTA format. (TGZ 14116 kb) [file 12864_2017_3944_MOESM3_ESM.tgz › SPU_027628/consensAlign.ordered.fa]

>sdro
ATGACAACGGTGGAACTGACCACCATWGCAGAAGTAACCGATCTCCTGGATGTCACWACA
GACCTGACRACAGAGAGTTCTGGAGATGRTCCCGAGCTATGGATCTACGGTGTAATAGCA
GCTTGTGTAGTGGTCCTGATTGTAATCATAATTATCATCATAATATGTGTCAAAAAGRGA
TGTCRGTGTCGACGAACTCCACCTACCCCAGTGGGACAARAAAGGGATAAGACAWACAAT
RGAGGATACACAGATGACAATCAGGGCGACATACATATCGCTATAGAGATGGATCCTCGA
GCGTCCAGTATTGAAGATGACATTTATCAGAATACAGCCTTCCCATCTCAAGTAAACCCA
GCGTTCGATCATTCCCAGCCAGCCCATCACCTGGATGACGACTTCCCCAGTATGCCCCCA
CCAGCTCCCCCGAGAGGGGCATCGTCCAACATCGATATGGATACCCGCCCAGCTTTAGTC
ATCCCGTCTCCTCGTTCGCCCACCTTGCCTAGTCCAGGACCTATGCCGCCAGCATCGCCT
GGGGATGACCTTCCCGAGAGACTACCTCCTCCGGTTCCTACCCCAGGACTAAAGGACATC
AGAGCAGAACTCAACGATAAGTTTAAGGTCGTAGCACCACCTGATAAAAAAACAAAGAAG
AAGAAAGAGAAAAAGAAGGASAAGAAGGAGGACAAGMCAAAAGCCCCACAGCGTGAAATT
GATGCAAACGAACAGGTAAGGGGAGAAGTTCCAATGCAGCCCACTCACAATCTTGACTCG
GCTAGACCAAAGCCCAATATTCTAGCTAGATTTGATTTTAAAGACTATTCTCCWGAGCAG
GAAGATGGGGCTGATTTTGGAGGGAATTATGAAGAGATGTCGCCTAGGCAACAGGAGGAT
AGAGACTTTGGTGGAGAGTATGAGGATATTGGKGGTGATGRAAGTGAGGATTATGATGAC
GAGTATGAGGATGTGGATCCAAATGCAAAACCTGTGAAGCCACTGGGTACAAAGCAGGCC
ATCCCCATGCCTTATAATTTACATGGACAACGCGGTGGAGCAAATTTAAATCAACGTCCT
ATGGTCCCACCCCCTGAGACATCAGAAGATTTYGGTGGTGATTATGAAGTAGTAGYGTCT
CCAAGTGAAGAACCGAAGCGTCGATTGCCTGGCAGGAATATTGACCATCGTCAGCGAGTA
TCCATCCCCTCTCCGGACGAAGACCAAGATCATGGTGGAGTTTACGAGGATGTTGCCAAT
CCCACCGTCTCACCRAAGAGGAAACCTCAGCTACCTAAACCTAAAACTCCAAAGAAATCC
CCTAAACCTCCTCCTGGGGATGACTTTGGACAAGAATACGGCAACACGGGCAACAGGACC
ATGTTTCCTGCTACCACAACCCAACGACGTCCGCCAACCCTCCCCTCATCGACAAATTGG
CACCAAGAGGAAGAGGAAGATCATGACTGGCTTCCTCCTCCTCCTCCTCCACCCCCAGGA
CTTGATCAGGGTTCTCCCGTGCAATCACCAGACCAAGACTATGGGGCAGAGTATAACAAC
ATTGAAATCAAACCGACCCCTAAGAAGAAACCACCAGTGCCAAAGCCGAAGGTTGCCAAG
AAACCCAGTAATTCTGGTGGCWGCTCGACGCTTCCGATGAATCCMAAGGAGCAACTGTCG
CCCTTCGAAGCGCGRTCGTCTGCAACTCTGCCCGACCTACATGGTGGTGATGAAGTGTTT
TTAAGACAAGAAGATTTGTTCAAGAACCTCGCCACAACCTTACCAAATATCACTATTGCC
AAAGATGCACAGGGTACGACCCCGGTGGAATTCCTCTCAGGGAAGGATGTTGATAAAGTG
AGAAAGATTGCCCTGATAGAGCTGACGGCCATGTTTGACAGGATGGGGATTGAGTTTGAA
CCAGTCAGGAAGTCRACAAAGAGGAGAGTCAAAGAGAATGGTGTATTTGGTGTTCCTCTT
AGAAACCTTATTGCCCATGATAGAATGTGGAGTCCAGAAACGACAACGCCTCTTTTTCTT
CAAAAGTTAATAGGTTACCTGGAAGTACATGGTCTACATGAAGAAGGCGTGTTAAGAGTA
CCAGGCTCGTCAGCAAGAATTAAGCAACTAAGAGAAGAGATTGAGCGTGATTTCTACGAT
GGCAAGTTCAGCTTTGACGATCTAAGGATCAATGATGCGGTCGGACTCTTGAAGCAGTTC
CTGAGAGAGATGCCCACACCCATCCTCACATTTGAATATGTGAATGCCTTTGCAATGGTC
GAGAAAATCAAGGACCGGAAAAAGCAGCTCCAGTGCCTTAACCTCCTMGTCTTGGTGCTA
CCAGATACACATAGAGCAACGCTGAAGGGGGACATTCACCCCAGTTGGCCAGCCCMGCCC
ACTCCCTTGGGAAGGTGGAGTCTGGTGAAGACTATCGCTAGAGGACAGAAACCGGAGAGA
GGGGGAACGATAGAGAGMKAGMGAGAGGAGAGCRTCCTGTTTAGACTTGACTCAGAGAGG
AGGAGACTCTTACTSTCMTACCTGAGTCGGATCGTGAGCTGTGAGTCCCAGAATAAGATG
TCTYTGAACAACGTRGCSATGATCATGGCACCCAACCTGTTCTCAGGAMGAGCCATCTCM
AGGAAGAAGTCACCTGACTACTCRGAGCTTCACATAGCGGCAGGGACGTCAAACATCATG
CGYATGCTCGTCAAATACCACAATATCCTGTGGGTGGTRCCTTTCCGGATGTTAGAGCAG
GTCCGTAAGATGTAYGAGGTGGACATGAAGAGATCAAGAGACTCCAAATCGGTAATGCAG
GACGAGAAGGARGCAGCSGATCGTGAGAGAGCGCGCACACCACCMGGCCTGCAGCGCAGC
ATATGCAACGAGCTTTACCGWAARACCCCTGCAAGCAACGGCACCGATGCKGCGRCACCM
GYGCAACAAGAGTTCTATCCYCTSCCCAGAGACCCCTTCATCCACTGCTCSCACTGTGCT
CACCGCAAGGARCGACTGGACCGAATCGTCGCATCCAAAGCCGCGATGCTCGATCCTTAC
AACGGTGCTTTAGCTGCGGAAGAAGATCCCTCCCTGGAGGTTGCAGAAGGGATCATCCGR
ATCCAGACGCCGGGTTCGGTCGAGAAGGTCCTCACGACGATACAGCTYAGTGAGAGGACG
ACRGCAGGTGACATCGTAGCCAAGTTCACAGAGGACACACCTTTCATGAGCATTGAACCT
GCGCCCCTCAAGAGGAACAGCCTCAGGAGGCGGAGCCGYAAGAAATCCATTCAAAGGAAT
TCAAGTTTTGATATGTTCAGTAACATCACCTCCAGCAGAGCACCAAAGTTCTATCTCTAC
GAGGTCGGGGGATGCATAGGAGAGAGATGTCTAGATCCTGAGACMAACATGATGGCGCTC
GTTAGGGTCAACCCAACAGCTGAATGGATCATTAGATGTAGACCAACA

>spal
ATGACAACGGTAGAACTGACCACCATTGCAGAAGTAACCGATCTCCTGGATRTCACRACA
GACCTGACWACAGARAGTTMTGGAGRTGATCCCAAGGGATGGATCTACGGTGTAATAGCA
GCTGGTTTAGTGGTCCTGATTGTRATCATAATYRTYATCATAATATGTGTCAAAAAGAGA
TGTCGGTGTCGACGAACTCCACCTACCCCAGTGGGACAAGAAAGGGATAAGACATACAAT
AGAGGATACACAGATGACAATCAGnnnGNCATGNNTNCNGNTTTTGAGATGGATCNTCGA
GCGTCCGGTATTGAAGATGACATTTATCAGAATACAGCCTTCCCATCTCAAGTAAACCCA
GCGTTCNNNNNNNNNNNNNNNNNNNNNNNNNNNNNNNNNNNNNNNNNNNNNNNNNNNNNN
NNNNNNNNNNNNNNNNNNNNNNNNNNNNNNNNNNNNNNNNNNNNNNNNNNNNNNNNNNNN
NNNNNNNNNNNNNNNNNNNNNNNNNNNNNNNNNNNNNGCCCTATGCCGCCAGCATCGCCT
GGGGATGACCTTCCCGAGAGACTACCTCCTCCAGTTCCTACCCCAGGACTAAAGGACATC
AGAGCAGAACTCAACAATAAGTTTAAGGACGTATCACCACCTGATAAAAAAACAAAGAAG
AAGAAAGAGAAAAAGAAGGASAAGAAGGAGGACAAGCCWAAAGCCCCACAGCGTGAAATT
GATGCAAACGAACAGGTAAGGGGAGAAGTTCCAATGCAGCCCACTCACAATCTTGACTCG
GCYAGACCAAAGCCCAATATTCTAGCTAGATTTGATTTTAAAGACTATTCTCCAGAGCAG
GAAGATGTGGCTGATTTTGGAGGGAATTATGAAGAGATGTCGCCNAGGCAACAGNAGGAT
AGAGACTTTGGTGGAGCGTATGAGGATATTGGTGGTGATGAAAGTGAGGATTATGATGAC
GAGTATGAGGATGTGGATCCAAATnnnnnnnnnnnnnnGCCACTGGGTACGAAGCAGGCC
ATCCCCATGCCTCATAAATTACCTGGACAACGCGGTGGAGCAAATTTAAATCAACGTCCT
ATGGTCCCACCCCCTGCAACATCAGAAGATTTTGGTGGTGATTATGAAGAAGTAGTGGCT
CCAAGTGAAAAACCGAAGCGTCGATTGCCTGGCACGAATATTGACCATCGTCAGCGAGTA
TCCATCCCCTCTCCGGACGAAGACCAAGATCATGGTGGAGTTTACGAGGATGTTGACAAT
CCCACCGTCTCACCGAAGAGGAAACCTCAGGTACATAAACCTAAAACTCCAAAGAAATCC
CCTAAGCCTCCTCCTGGGGATGACTTTGGACAAGAATACGGCAACACGGGCAACAGGACC
ATGTTTCCTGCTACCACAACCCAACGACGTCCGCCAACCCTCCCCTCATCGTCAAATTGG
CACCAAGAGGAAGAGGAAGATCATGACTGGCTTCCnnnnnCTCCTCCTCCACCCCCAGGA
CTTGATCAGCGTTCTCCCGTGCAATCACCAGACCAAGACTACGGGGCAGAGTATGACAAC
ATTGAAATCAAACCGACCATTAAGAAGAAACCACCAGTGCCGAAGCCRAAGGTAGCYAAG
AAACCCAGTAATTCTGGTGGCAGCTCGACGCTNNNNNNNNNNNNNNNNNNNNNNNNNNNn
CCCTTCGAAGCGCGGTCGTCTGCAACTCTGCCCGACCTACACGGTGGTGATGAAGTGTTT
TTAAGACAAGAAGATTTATTCAAGAACCTCGCCACAACCCTACCAAATATCACTATTGCC
AAAGATGCACAGGGTACGACCCCGGTSGAATTCCTCTCAGGAAAGGATGTTGATAAAGTG
AGAAAGATTGCCCTGATAGARCTGACGGCCATGTTTGACAGGATGGGGATTGAGTTTGAA
CCKGTCAGGAARTCAACAAAGAGGAGAGTCAAAGNNNNNNNNNNNNNNNNNNNNNNNNNN
NNNNNNNNNNNNNNNNNNNNNNNNNNNNNNNNNNNNNNNNNNNNNNNNNNNNNNNNNNNN
NNNNNNTTAATAGGCTACCTGGAAGTACATGGTCTACAYGAAGAAGGCGTTTTAAGAGTA
CCAGGCTCCTCAGCAAGAATAAAGCAACTAAGAGAAGAGATTGAGCGTGATTTCTACGAT
GGCAAGTTCAGCTTTGACGATCTCCGGATCAATGATGCGGTCGGGCTCTTGAAGCAGTTC
CTGAGAGAGATGCCCACACCCGTCCTCACATTTGAATATGTSAATGCCTTCGCAATGGTY
GAGAAAATCAAGGACCGGAAAAAGCAGCTCCAGTGCCTTAAYCTSCTAGTCTTGGTGCTA
CCAGATACGCATAGAGCAACRCTGAAGGGGGACATTCACCCCNGTTGGCCAGCCCCGCCC
ACTCCCTTGGGAAGCTGGAGTCTGGAGAAGACTATCGCTAGAGGACAGAAACCAGAGAGA
GGGGGAATTATAGAGAGAGAGAGAGAGGAGAGCATCCTGTTTAGACTTGACTCASAGAGG
AGGAGACTCTTACTMWCBTACCTGAGTCGBATCGTGAGCTGTGAGTCCCAGAACARRATG
TCTYTGAACAACGTAGCCATGATCATGGCACCCAACCTGTTCTCCGGACGAGCCATCACA
AGGAAGAAGTCACCTGACTACTCKGAGCTTCACATAGCGGCAGGGACGTCAAACATCATG
CGCATGCTCGTCAAATACCACAATATCCTGTGGGTGGTACCTTTCCGGATGTTAGAGCAG
GTCCGTAAGATGTATGAGGTGGACATGAAGAGATCAAGAGACTCCAAATCGGTAATGCAG
GATGAGAAGGAAGCAGCGGATCGTGAGAGAGCGCGCACACCACCCGGTCTGCAGCGCAGC
ATATGCAACGAGCTTTACCGAAAGACCCCTGCGAGCAACGGCACCGATGCTGCGACACCC
GCGCAACAAGAGTTCTATCCTCTACCCAGAGACCCCTTCATCCACTGCTCCCACTGTGCT
CACCGCAAGGAACGACTGGACCGWATCGTCGCMTCCAAAGCAGCGATGCTCGATCCTTAC
AACGGTGCTTTAGCTGCGGAAGAAGATCCCTCCCTGGAGGTTGCAGAAGGGATYATYCGR
ATCCAGACGCCGGGTTCRGTCGAGAAGGTCCTCACGACGATACAGCTYAGTGAGAGGACG
ACYGCAGGAGACATCGTAGCCAAGTTCACAGAGGACACACCTTTCATGAGTATTGAACCT
GCGCCCCTCAAGAGGAACAGCCTCAGGAGGCGGAGCCGTAAGAAATCCATTCAAAGGAAT
TCAAGTTTTGATATGTTCAGTAAYATCACCTCCAGCAGAGCACCAAAGTTCTATCTCTAC
GAAGTTGGRGGATGCATAGGAGAGAGATGTCTAGATCCTGAGACYAACATGATGGCGCTC
GTTAGGGTCAACCCRACAGCTGAATGGATCATTAGATGTAGACCAACA

>sfra
ATGACAACGGTGGAACTTACCACCATCGCCGANNNAACCGAACTTCTGGATGTCACAACA
GACCTGACGACAAAGGATCCTGAAGAAGATCCCCCGCCATGGATCTACGGTGCAGCAGCA
GCTGGTGGAGTGATCCTGATTGTAATCATAATTATCATCATAATATGTGTCAAAAAGAGA
TGTCGGTGTNGNNGAACTCCACCTGCCCCAGTGGGACTAGATAGGGAAAGAACATACAAT
GGAGGATACACAGATGAAAATCAGnnnnnnnnnnnnnnnnnnnnnnnnnnnnnnnnnnnn
nnnnnnGGTATTGAAGATCCCATTTATGAGAATACACCCGTTCCACCTCAASTAAATCRA
GGGTTCGACAATTCCCCACYAGACCATGACCTGGATGACGACTTCCCCAATGTTCCCCCA
CCAGCTCCCCCAAGAGCAGCGTCGTCCAACATnnnnnnnnnnnnnnnnnnnnnnnnnnnn
nnnnnnnnnnnnnnnnnnnnnnnnnnnnnnnnnnnnnnnnnnnnnnnnnnnnNNNNNNNN
NNNNNNNNNNNNNNNNNNNNNNNNNNNNNNNNNNNNNNNNNNNNNNNNNNNNNNNNNNNN
NnnnnnnnnnnnnnnnnnnnnnnnnnnnnnnnnnnnnnACCTGATAAAAAAACAAAGAAG
AAGAAAGAGAAAAAGAAGGAGAAGAAGGAGGACAAGCCAAAATCCCCAAAGCGTATTATT
GATCCAAACGAACAGATAAGGGAAGAAGTTCCAGTGAAGACCCCTTACAATCTTGACTCG
GCTAGACCAAAGCCCAATATTCAACCTAAATTTGGTTTTAAAAGCAATCCTCCAAAGCAG
AAAGATGTGGCTGATTTTGGAGAGAATTATGAAGACATGGCGCCnnnnnnnnnnnnnnnn
nnnnnnnnnnnnnnnnnnnnnnnnnnnnnnnnnnnnnnnnnnnnnnnnnnnnnnnnnnnn
nnnnnnnnnnnnnnnnnnnnnnnnnnnnnnnnnnnGAAGCCACTGGGTATGAAGCAGGCC
ATGCGGGTGCCTTCTAATTTACCTGGACAACGCGGTGGAGCAGATTTAAATCAGCGTCCG
ATGGTCCCACCCCCTATGACATCAGAAGATGATTTTGGTGATGATTATGAAGTAGTGTCT
CCAAGTGATTTACCAAAGCATCGATTGCCAGGTAAGAATATTGACCATCGTCGGGGAATA
CCCATCCCCTCCCAGGGTGAAGACCAAGATCATGGTGAGGTTTACGAGGATGTTGACAAT
CCCACCGTCACACCAAAGAGGAAACCTCAGATGGCTAAACCTAAACCTCCAAAGAAATCC
TCTAAGCCTCCACCTGGAGATGATTTTGGACAAGAATACGGCAACACGGGCAACAGGATC
ATGTTTCCTGTTTCCACAACCCAACGACGTCCGCCGACCCTCCCCTCATCATCAAATTTG
CTCCAAGCGGAAGAGGAAGATGATGANNNNNNNNNNNNNNNnnnnnnnnnnnnnnnnnnn
nnnnnnnnnnnnnnnnnnnnnnnATCACCAGATTTAGACTATGGGGGACAGTATGAAGAC
RTTGCACTCAAACCGACCATTAAGAAAAAACCACCAGTGCCGAAGCCAAAGGTATCCAAG
AAACCCAGTnnnnnnnnnnnnnnnnnnnnnnnnnnnnnnnnnnnnnnnCAGCAACTGTCA
CCCTTGGAAGTGCGGTCGTCTGCAACTCTGCCGGACCTACATGGTGGTGATGAAGTGTTT
TTAAGACAAGAAGATTTATTCAAGAACCTCGCCACAACCCTACCAAATATCACTATTGCC
AAAGATGCACAGGGTACGACCCCGGTGGAATTCCTCTCAGGAAAAGATGTTGATAAAGTC
AGAAAGATTGCCCTCATAGAGCTGACGGCCATGTTTGATAGGATGGGTATTGAGTTTGAA
CCTGTCAGGAARTCAACAAAGAGGAGAGTCAAAGAGAATGGTGTATTTGGTGTTCCTCTA
AGAAACCTCATTGCCCATGATAGAATGTGGAGTCCAGAAACGACTACACCTCTTTTTCTT
CAAAAGTTAATAGGCTACCTGGAAGTACATGGTCTACACGAAGAAGGCGTGTTAAGGGTA
CCAGGCTCGTCAGCAAGAATTAAGCAACTAAGAGAAGAGATCGAGCGTGATTTCTACGAT
GGCAAGTTYAGCTTTGACGATCTACGGATCAATGATGCGGTCGGGCTCTTGAAGCAGTTC
CTGAGAGAGATGCCCACACCCATCCTCACATTTGAATATGTGAATGCCTTYGCAATGGTT
GAGAAAATCAAGGACCGGAAAAAGCAGCTCCAGTGCCTTAAYCTCCTAGTCTTGGTGCTA
CCAGATACRCATAGGGCAACACTGAAGGGAGACATTCACCCCAGTTGGCCAGCCCTGCCC
ACCCCCCTGGGAAGCTGGGGTCTGGAGAAGACTATCACCAGAAGACAGAGAGCCGAGAGA
GAGGGAATGATAGAGAGCGAGAGAGAGGAGAACATCCTGTTTAGACTTGACTCAGAGAGG
AGGAGACTCTTACTTACGTACTTGGGTCGAATCGTGAGCCACGAGTCCCAGAACAAGATG
TCTTTGAACAACGTGGCCATGATCATGGCACCCAACCTGTTCTCCGGAAGAGCCATCTCA
AGGAAGAAGTCACCTGATTACTCAGAGCTACACATAGCGGCAGGGACGTCAAACATCATG
CGCATGCTTGTCAAATACCACAATATCCTGTGGGTGGTACCTTTCAGGATGTTAGAGCAG
GTCCGTAAGATGTATGAGGTGGACATGAAGAGATCAAGAGACTCCAAATCGGTAATGCAG
GATGAGAAGGAAGCAGCAGATCGTGAGAGAGCACGCACACCACCCGGCCTGCAGCGCAGT
ATATGCAACGAGCTTTACCGAAAAACCCCTGCAAGCAATGGCACTGATGCTRCAACACCC
GTGCAACAAGAGTTCTATCCCCTACCCAAAGACCCCTTTATCCACTGCTCGCACTRTGCC
CACCGCAAGGAACGACTGGACCGAATCGTAGCATCCAAAGCAGCGATGCTCGATCCTTAC
AATGGTGCTTTAGCTGCAGAAGATGATCCCTCCCTGGAGGTTGCAGAAGGGATCATCCGA
ATCCAGACRCCGGGTTCGGTCGAGAAGGTCCTCACGACGATACAGCTCAGTGAGAGGACA
ACGGCAGGAGACATCGTAGCCAARTTCACAGAGGACACACCTTTCATGAGTATTGAACCT
GCGCCCCTCAAGAGGAACAGCCTCAGGAGGCGGAGCCGTAAGAAATCCATTCAAAGGAAT
TCAAGCTTTGATTTGGTCAGTAACATCACCTCTAGCAAAGCACCAAAGTTCTATCTCTAC
GAAATTGGGGGATGCATAGGAGAGAGATGTCTAGATCCTGAGACTAACATGATGGCGCTC
GTTAGGGTCAACCCGACAGCTGAATGGATCATTAGATGTAGACCAACA

>afraSS
ATGACAACGGTAGAACTGACCACCATYGCAGAMGYAACCRMGCTCCTGGAWGTCACAACA
GACCTGACRACAGARAGTTMTGGAGRTGRTCCCSAGSCATGGATCTAYGGTGTAATAGCA
GCTGGTGCAGTGGTCCTGATTGTAATCATAATTATCATCATAATATGTGTCAAAAAGAGA
TGTCGGTGTCGACGRACTCCACCTACCCCAGTGGGACAAGAAAGGGATAAGACATACAAT
AGAGGATACACAGATGACAATCAGGGCGACATGCATACCGCTATTGAGATGGATCCTCGA
GCATCCCATATTGAAGATGACATTTATCAGAATACAGCCTTCCCATCTCAAGTAAACCCA
GCGTTCGATCATTCCCAGCCAGTCCATTCCCCGGATGATGACTTCCCCAGTATGCCCCCA
CCAGCTCCCCCGAGAGGAGCATCGTCCAACATTAACTTGGATACCCGTCCAGCTTTAGTC
ATCCCGTCTNNTNGTTCGCCCACCTTGCCTAGTCCAGGCCCTATGCCGCCAGCATCGCCG
GGGGATGACCTTCCCGAGAGACTACCTCCTCCAGTTCCTACCCCAGGACTAAAGGACWTC
AGAGCAGAACTCAAYGATAAGTTTAAGGWCRTAGCACCACCTGATAAAAAAACAAARAAG
AAGAAAGAGAAAAAGAAGGARAAGAAGGAGGACAAGCCCAAAGCCCCACAGCGTGAAATT
GATGCAAACGAACAGGTAAGGGGAGAAGTTCCAATGCAGCCCACTCACAATCTTGACTCG
GCTAGACCAAAGCCCAATATTCTGGCTAGATTTGATTTTAAAGACTATTCTCCAGAGCAG
nnnnnnnnNNNNGATTTTGGAGGGAATTATGAAGAGATGTCGCCTAGGCAACAGGAGGAA
GGAGACTTTGGTGGAGAGTATGAGGATATTGGTGGTGATGGAAGTGAGGATTATGATGAC
GAGTATGAGGATGTGGATCCAAATGCAAAACCTGTGAAGCCACTGGGTACGAAGCAGGCC
ATCCCCATGCCTCATAAATTACCTGGACAACGYGGTGGAGCAAATTTAAATCAACGTCCT
ATGGTCCCACCCCCTGAGACAKCARAAGATTTTGGTGGTGAWTATGAAGTAGTAGTGTCT
CCAAGTGAAGAACCGAAGCGTCGATTGCCTGGCAGGAATATTGACCATCGTCAGCGAATA
TCCATCCCCTCTCCGGACGAAGACGAAGATCATGGTGGAGTTTACGAGGATGTTGCCAAT
CCCACCGTCTCACCAAAGAGGAAACCTCAGGTACCTAAACCTAAAACTCCAAAGAAATCC
CCTAAACCTCCTCCTGGGGATGACTTTGGACAAGAATACGGCAACACGGGCAACAGGACT
ATGTTTCCTGCTACCACGACCCAACGACGTCCGCCAACCCTCCCCTCATCGTCAAATTGG
CACCAAGAGGAAGAGGAARATGATGATTGGCCTCCTCCTCCTCCTCCTCCACCCCCAGGA
CTTGATCAGCCTTCTCCTGTGCAATCACCAGACCAAGACTACGGGGCAGAGTATAACAAC
ATTGAAATCAAACCGACCCCTAAGAAGAAACCACCAGTGCCAAAGCCGAAGGTAGCCAAG
AAACCCAGTAATTCTGGCGGCAGCTCGACGCTTCCGGTGAATCCCAAGCAGCAACTGTCG
CCCTTTGARGCGCGGTCGTCTGCAACTCTGCCCGACCTACATGGTGGTGATGAAGTGTTT
TTAAGACAAGAAGATTTATTCAAGAACCTCGCCACAACCCTACCAAATATCACTATTGCC
AAAGATGCACAGGGTACGACCCCGGTGGAGTTCCTCTCAGGAAAAGATGTTGATAAAGTG
AGAAAGATTGCCCTGATAGAGCTGACGGCCATGTTTGACAGGATGGGGATTGAGTTTGAA
CCCGTCAGGAAGTCAACAAAGAGGAGAGTCAAAGAGAATGGTGTATTTGGTGTTCCTCTT
AGAAACCTCATTGCCCATGATAGAATGTGGAGTCCAGAAACAACAACACCTCTTTTTCTT
CAGAAGTTAATAGGCTACCTGGAAGTGCATGGTCTACACGAAGAAGGCGnnnnnnNNNNN
NNNNNNNNNNNNNNNNNNNNNNNNCAACTAAGAGAAGAGATYGAGCGTGATTTCTACGAT
GGCAAGTTCAGCTTTGACGAYCTMCGGATCAATGATGCGGTCGGGCTCTTGAAGCAGTTC
CTGAGAGAGATGCCCACACCCATCCTCACATTTGAATATGTRAATGCCTTCGCAATGGTC
GAGAAAATCAAGGACCGGAAAAAGCAGCTCCAGTGCCTTAACCTCCTAGTCTTGGTGCTA
CCAGATACGCATAGAGCAACGCTGAAGGGGGACATTCACCCCAGTTGGCCAGCCCMGCCC
ACTCCCTTGAGAAGCTGGAGTCTGGAGAAGACTATCGCTAGAGGACAGAAACCAGAGAGA
GGGGGAACGAGAGAGAGCGAGAGAGAGGAGAGCATCCTGTTTAGACTTGACTCAGAGAGG
AGGAGACTCTTACTAACTTACCTGAGTCGCATCGTGAGCTGTGAGTCCCAGAACAAGATG
TCTCTGAACAACGTGGCGATGATCATGGCACCCAACCTGTTCTCCGGACGAGCCATCTCA
AGGAAGAAGTCACCTGACTACTCAGAGCTTCACATAGCCGCAGGGACGTCAAACATCATG
CGCATGCTCGTCAAATACCACAATATCCTGTGGGTGGTACCTTTCCGGATGTTAGAGCAG
GTCCGTAAGATGTATGAGGTGGACATGAAGAGATCAAGAGACTCCAAATCGGTAATGCAG
GAYGAGAAGGAAGCAGCGGATCGTGAGAGAGCGCGCACGCCACCCGGTCTGCAGCGCAGC
ATATGCAAYGAGCTTTACCGAAAGACCCCTGCAAGCAACGGCACYGATGCYGCGACACCC
TCGCAACAAGAGTTCTATCCTCTAYCCARAGACCCCTTCATCCACTGCTCCCACTGTGCY
CACCGCAAGGAACGACTGGACCGRATCGTCGCATCCAAAGCAGCGATGCTCGATCCTTAC
AAYGGTGCTTTAGCTGCGGAAGAAGATYCCTCCCTGGAGGTTGCAGAAGGGATCATCCGA
ATCCAGACGCCGGGTTCGGTCGAGAAGGTCCTCACGACGATCCAGCTGAGTGAAAGGACA
ACGGCAGGAGACATCGTAGCCAAGTTCACAGAGGACACACCTTTCATGAGCATTGAACCT
GCGCCCCTCAAGAGGAACAGCCTCAGGAGGCGGAGCCGCAAGAAATCCATTCAAAGGAAT
TCAAGTTTTGATATGTTCAGTAACATCACCTCCAGCAGAGCACCAAAGTTCTATCTCTAC
GAAGTCGGGGGATGCATAGGAGAGAGATGTCTAGATCCTGAGACTAACATGATGGCGCTC
GTTAGGGTCAACCCGACAGCTGAATGGATCATTAGATGTAGACCAACA

>hpul
ATGACAACGGCGGAAATGACCACCATTGCAGAAGTAACCGAACTCCTGGATGTCACGACA
GACCTGACAACAGAGAGTTCTGGAGATAGTTCCAAGGCATGGATCTACGGTGCAGCAGCA
GCTGGTGTAGTGGTCCTGATTGTAATCATAATTATCATCATAATATGTGYCAAAAAGAGA
TGTCAGTGTCGACGAACTCCACCTACCCCAGTGGGACAAGACAGGGATAAGACATATAAT
AGCGGATACACAGATGACAATCAGGGGGACGTACATACCGCCATTGCGATGGGTCCTCTA
GCGTCTGGTATTGAAGATGACATTTATCAAAATACCGCCTTCCCATCTCAAGTAAACCGA
GCGTTCGATCATTCCCAGCCAGTCCATTCCCTGGATGACGACTACCCCAGTGCACCCCCA
CCAGCTCCACCCAGAGGGGCGTCGTCCAACATCGACATGGATACCCGTCCAGCTCTAGTC
ATCCCGTCTCCTTGTTCACCCACCTTGCCTAGTCCAGGCCCTATGCCACCAGCACCGCCT
GGGGATGACCTTCCCGAGAGACCTCCTCCTGCAGTTCCCACCCCAGGACTAAAGGACATC
AGAGCAGAACTTAATGATAAGTTTAAGGACGTNNNNNNACCTGATAAAAAAACAAAGAAG
AAGAAAGAGAAAAAGAAGAACAAGAAGGAGGAAAAGCCAAAAGCCCCACAGCGTTATATT
GATCCAAACGAACAGGTAAGGGAAGAAGTTCCAATGAAGCCCACTCTCAATCTTGACTCC
GCCAGACCAAAGCCCACTATTCAACCTAAATTTGGTTTTACAGNCTATCCTCCAAAGCAG
GCAGATGTGGCTGATTTTGGAGAGAATTATGAAGAAATGTCGCCTAGGCAACAGGAGGGA
GGAGACTTTGGTGGAGAGTATGAGGATATTGATGGTGATGAAAGTGATGATTATGATGGC
GAGTATGAGGATGTGGATCCAAATGCACAACCTRTGAAGCCACTGGRTACGAAGCAGGCC
CTCCCCATTCCTTATAATTTACATGGACAACGCGGTGGAGCAAATTTAAATCAACGTCCT
ATGTTCCCACCCCCTGAGACATCAGAAGATTTTGGTGATGATTATGAAGTAGTAGAGTCT
CCARGTGGAAAACCAACTTGTCGATTGCCTGGCAGGAACATAGACCATCGTCAGCGAGTA
TCCATYCCCTCTCAGGATGAAGACCAAGATCATGGTGGAGTTTACGAGGATGTTGCCAAT
CCCACCGTTTCACCGAAGAGGAAACCCCTGGTAAATAAACCTAAAACTCCAAAGAAATCC
CCTAAGCCTCCTCCTGGAGATGACTTTGGACAAGAATACGGCAACACGGGCAAGAGGACC
ATGTTTCCTGCTACCACAACCCAACGACTTCCGCCAACCCTCCCCTCATCGTCAAATTTG
CMCCAACAGGAAGAGGAAGATGATGATTGGCNNCCTCTTCCTCCTCCTCCACCCCCAGGA
CTTGATCAACATTCTCCAGTGCAATCACCAGAATTAGACTACGGGGCAAAGTATGACGAC
GTTGAAATCAAACCGACCATTAAGAAAAAACCACCAGTGCCAAAGCCGAAGGTAGCCAAG
AAACCCAGTAATTCTGGCGGCAGCTCGACGCTTCCAGTTAACCCCAAGCAGCAACTGTCT
CCCTTGGAAGCGCGGTCGTCTGCAACTCTGCCCGACCTKCATGGTGGTGATGAAGTGTTT
TTAAGACAAGAAGATTTATTCAAGAACCTTGCCACAACCCTACCAAATATCACTATTGCC
AAAGATGCACAGGGTACGACCCCGGTGGAATTCCTCTCAGGAAAAGATGTTGATAAAGTG
AGAAAGATAGCCCTGATAGAACTGACRGCCATGTTTGACAGGATGGGGATYGAGTTTGAA
CCRGTCAGGAAATCAACAAAGAGGAGAGTTAAAGAGAATGGTGTATTTGGTGTTCCTCTA
AGAAACCTCATTGCCCATGATAGAATGTGGAGTCCAGAAACGACTACACCTCTTTTTCTT
CAAAAGTTAATAGGCTACCTGGAAGTTCATGGTCTACACGAAGAAGGCGTGCTAAGGGTA
CCAGGCTCCTCAGCAAGAATTAAGCAACTAAGAGAAGAGATTGAACGTGATTTCTACGAT
GGCAAGTTCAGCTTTGACGATCTACGGATCAACGATGCGGTCGGGCTCCTGAAGCAGTTC
CTGAGAGAGATGCCCACACCCATCCTTACATTTGAATATGTAAATGCCTTCGCAATGGTC
GAGAAAATCAAGGACCGGAAAAAGCAGCTCCAGTGCCTTAATCTRCTAGTCTTGGTGCTA
CCAGATACACATAGAGCAACGCTGAAGGGGGACATTCACCCCACTTGGCCAGCCCCGCCC
ACCCCCTTGGGAAGGTGGAGTCTGGAGAAGACTATCACTAGAGGACAGAAACCGGAGAGA
GGGGGAACGATAGAGAGCGAGAGAGAGGAGAGCATCCTGTTTAGACTTGACTCAGAGAGG
AGTAGACTCTTACTGTCCTACCTGAGTCGAATCGTGAGCTGTGAGTCCCAGAATAAGATG
TCTTTGAACAACGTGGCCATGATCATGGCACCCAACCTGTTCTCAGGACGAGCCATCTCA
AGGAAGAAGTCACCTGACTACTCGGAGCTTCACATAGCCGCAGGGACGTCAAACATCATG
CGCATGCTCGTCAAATACCACAATATCCTGTGGGTGGTCCCTTTCCGTATGTTAGAGCAG
GTTCGTAAGATGTATGAGGTGGACATGAAGAGATCAAGAGACTCCAAATCGGTAATGCAG
GACGAGAAGGAAGCAGCGGATCGTGAGAGAGCGCGCACACCACCCGGCCTRCAGCGCAGC
ATATGCAACGAGCTTTACCGAAAGACCCCTGCAAGCAACGGCACCGATGCTGTGACACCC
GCGCAACAAGAGTTCTATCCTCTACCCAGAGACCCCTTCATCCACTGCTCGCACTGTGCC
CATCGGAAGGAACGACTGGACCGGATCGTAGCTTCCAAAGCAGCGATGCTCGATCCTTAC
AATGGTGCTTTAGCTGCAGAAGAAGATCCCTCTGTGGAGGTTGCAGARGGGATCATCCGA
ATCCAGACGCCGGGTTCGGTYGAGAAGGTCCTCACGACGATACAGCTCAGTGAGAGGACG
ACGGCAGGTGACATCGTAGCCAAGTTCACAGAGGACACACCTTTCATGAGTATTGAACCT
GCGCCCCTCAAGAGGAACAGCCTCAGGAGGCGGAGCCGCAAGAAATCAATTCAAAGGAAT
TCCAGTTTTGATTTGTTCAGTAACATCACCTCCAGCAGAGCACCAAAGTTCTATCTCTAC
GAAGTGGGGGGATGCATAGGAGAGAGATGTCTAGATCCTGAGACCAACATGATGGCGCTC
GTTAGGGTCAACCCGACAGCTGAATGGATCATTAGATGTAGACCAACA

>snud
nnnnnnnnnnnnnnnnnnnnnnnnnnnnnnnnnnnnnnnnnnnnnnnnnnnnnnnnnnnn
nnnnnnnnnnnnnnnnnnnnnnnnnnnnnnnnnnnnnnATGGATCTATGGTGTAGCAGCA
GCTGGTGGAGTGATCCTGATTGTAATCATAATTATCATCATAATATGTGTCAAAAAGAGA
TGTCGGTGTNGNNGAACTCCACCTGCCCCAGTGGGACTAGATAGGGAAATAACTTACAAT
AGAGGATACACAGATGAAAATCAGNNNNNNNNNNnnnnnnnnnnnnnnnnnnnnnnnnnn
nnnnnnGGTATTGAAGATCCCATTTATGAGAATACAGCCATTCCACCTCAAGTAAATGCA
GGATTCGACTATTCCCACCAAACCCATTCCCTGGATGACGACTTCCCCAGTGTNCCCCCA
CCAGCTCCCCCGATAGGNGCGTCGTCCAACATTAACGTGGATACCCGTCCAGCTGTAGGC
ATCCTGTCTCCTTTTTTGCCCACCTTGCCTAGTCCAGGCCCNNNNNNNNNNNNNTCGCCT
CAGGATGACATTCCTGACAGACCTCCTCCTGCAGTTCCCACCCCGGGACTTAAGGACATC
AnnnnnnnnnnnnnnnnnnnnnnnnnnnnnnnnnnnnnACCTGATAAAAAAACTAAGAAG
AAGAAAGAGAAAAAGAAGGAGAAGAAGGAGGACAAGCCAAAATCCCCAAAGCGTTATATT
GATCCAAAGGAACAGGTAAGGGAAGAGGTTCTATTGAAGCCCACTCACAATCTTGACTCG
GCTAAACCAAAGCCCAAATTTCAACCTAAATTTGGTTTTAAAAGCTCTTCTCCAACGCAG
AAAGATGTGGCTGATTTTGGAGAGAATTATGAAGAnnnGTCTCCTAGGCAACAGGAGGAA
GGAGGATTTGGTGGAGACTATGAGGATGTTGATTGTGATGGCAGTGAGGATTATGATGAC
GAGTATGAAGTTATGGATCCAAATGCACAACCTCAGAAGCCACTGGGTATGAAGCAGGCC
ATGCGGGTGCCTTCTGATTTACCTGGACAACGCGGTGGAGCAGATTTAAATCAGCGTCCG
ATGGTCCCACCCCCTATGGCATCAAAAGATGATTTTGGTGATGAGTATGAAGTAGTGTCT
CCAAGTGATTTACCAAAGCATCGATTGCCAGGCAAGAATATTGACCATCGTCAGGGAATA
CCCATCCCCTCTCAAGATnnnnnnNAAGATCATGGTGAAGTTTATGACGATGTTGACAAT
TCCACCGTCACACCAAAGAGGAAACCTCAGATGGCTAAACCTAAAACTGCAAAGAAATCC
CCTAAGCCTCCACCTGGAGATGATTTTGGACAAGAATATGGCAACACGGGCAATAGGATC
ATGTTTCCTGTTTCCACAACTCAACGACGTCCGCCAACCCTCCCCTCATCGTCAAATTTG
CCCCAAGCGGAAGAAGAAGATGATGATTGGNNNNCTNCTCCNNNNNNNNNNCCCCCAGAA
ATTGATCAGCGTCCTCCCATGCCAGTACCATCACCAGACTATGGGGCACAGTATGACGAC
GTTGCAATCAAACCCACCATTAAGAAAAAACCACCAGTGCCAAAGCCGAAGGTATCCAAG
AAACCCAGTAATACTGGTAGCAGCTCGACGCTTCCGGTTAATCCCAAGCAGCAACTGTCA
CTCTTGGAAGCGCGGTCGTCTGCAACTCTGCCCGACCTACATGGTGGTGATGAAGTGTTT
TTAAGACAAGAAGATTTATTCAAGAACCTCGCCACAACCCTACCAAATATCACTATTGCC
AAAGATGCACAAGGTACGACCCCGGTGGAATTCCTCTCAGGAAAAGATGTTGATAAAGTC
AGAAAGATTGCCCTGATAGAACTGACGGCCATGTTTGATAGGATGGGTATTGAGTTTGAA
CCTGTCAGGAAATCAACAAAGAGGAGAGTCAAAGAGAATGGTGTCTTTGGTGTTCCTCTA
AGAAACCTCATTGCCCATGATAGAATGTGGAGTCCAGAAACGACTACACCTCTTTTTCTT
CAAAAGTTAATAGGCTACCTGGAAGTACATGGTCTACACGAAGAAGGCGTGTTAAGGGTA
CCAGGCTCATCAGCAAGAATYAAGCAACTAAGAGAAGAGATWGAGCGTGATTTCTACGAT
GGCAAGTTCAGCTTTGACGATCTACGGATCAATGATGCMGTYGGGCTCTTGAAGCAGTTC
CTGAGAGAGATGCCCACACCCATCCTCACATTTGAATATGTGAATGCCTTTGCAATGGTC
GAGAAAATCAAGGACCGGAAAAAGCAGCTCCAGTGCCTTAACCTCCTAGTCTTGGTGCTA
CCAGATACGCATAGGGCAACACTAAAGGGAGACATTCACCCCAGTTGGCCAGCCCCGCCC
ACCCCCCTGGGAAGCTGGAGTCTGGAGAAGACTTTTGCTAGAAGACAGAGAGCCAAGAGA
GAGGGAACTATAGAGAGCGMGAGAGAGGAGAGCATCCTGTTTAGACTTGACTCAGAGAGG
AGGAGACTCTTACTTACGTATTTGTGTCGAATCGTGAGCCACGAGTCCCAGAACAAGATG
TCTTTGAACAACGTGGCCATGATCATGGCACCCAACCTGTTCTCCGGAAGAGCCATCTCG
AGGAAGAAGTCACCTGATTACTCAGAGCTGCACATAGCGGCAGGGACGTCAAACATCATG
CGCATGCTTGTMAAATACCACAATATCCTGTGGGTGGTACCTTACCGGATGTTAGAGCAG
GTCCGTAAGATGTATGAGGTGGACATGAAGMGATCAAGAGACTCCAAATCGGTAATGCAG
GACGAGAAGGAAGCAGCAGATCGTGAGAGAGCGCGCACACCACCCGGCCTGCAGCGCAGT
ATATGCAACGAGCTTTACCGAAAAACCCCTGCAAGCAACGGCACTGATGCTGCAACACCC
GCGCAACAAGAGTTCTATCCCCTACCCAAAGACCCCTTTATYCACTGCTCGCACTGTGCC
CACCGCAAGGAACGACTGGACCGAATCGTAGCATCCAAGGCAGCCATGCTCGATCCTTAC
AATGGTGCTTTAGCTGCAGAAGATGATCCCTCCCTGGAGGTTGCAGAAGGGATCATYCGA
ATCCAGACGCCGGGTTCAGTCGAGAAGGTCCTCACGACGATACAGCTCAGTGAGAGGACA
ACGGCAGGAGACATCGTAGCCAAGTTCACAGAGGACACACCTTTCATGAGTATTGAACCT
GCGCCCCTCAAGAGGAACAGCCTCAGGAGGCGGAGCCGTAAGAAATCAATTCAAAGGAAT
TCAAGTTTTGATTTGGTCAGTAACATCACCTCTAGCAAAGCACCAATGTTTTATCTCTAC
GAAGTTGGGGGATGCATAGGAGAAAGATGTCTAGATCCTGAAACTAATATGATGGCGCTC
GTTAGGGTCAACCCGACAGCTGAATGGATCATTAGATGTAGACCAACA

>sintSS
ATGACAACGGTGGAACTGACCACCATTGCAGAAGTAACCGATCTCATGGATGTCACGACA
GACCTGACAACAGAGAGTTCTGGAGATGATCCCAAGGGATKGATCTWCGGTGTCATAGCA
GCTGGTGTAGTGATCCTGATTGTAATCATAATTATCATCATAATATGTGTCAAAAAGAGA
TGTCGGTGTCGACGAACTCCACCTACCCCAGTGGGACAAGATAGGGATAAGACATACAAT
GGAGGATACACAGATGACAATCAGNNNNNNNNNNNNNNNNNNNNNNNNNNNNNNNNNCGA
GCGTCCGGTATTGAAGATGACATTTATCAGAATACAGCCTTCCCATCTCAAGTAAACCCA
GCGTTCATTCATTCCCAGCCAGTCCATTCCCCGGATGACGAATTCCCCAGTATGCCCCCA
CCAGCTCCGCCGAGAGGGGCGTCGTCCAACATCGACTTGGATACCCGTCCAGCATTAGTC
ATTCCGTCTCCTCATTCGCCCACCTTACCTAGTCCAGGCCCTATGTCGCCAGCATCGCCC
CTGGATGACATCCCCGACAGACTACCTCCTGCAGTTCCCACCCCAGGACTAAAGGACATC
AGAGCAGAACTCAACGATAAGTTTAAGGATGTAGCACCACCTGATAAAAAAACAAAGAAG
AAGAAAGAGAAAAAGAAGGAGAAGAAGGAGGACAAGCCAAAAKCCCCAAAGCGTAAAGTT
GATGCAAACRAACAGGTGAGGGGAGAAGTTCCAATGCAGCCYACTCACAATCTTGACTCG
GCTAGACCAAAGCCTAATATTCTAGCTAGATTTGATTTTAAAGACTATTCTCCACAGCAG
GAAGATGGGGCTGATTTTGGAGRGAATTATGAAGAGATGTCKCCTAGGCAACAGGWGGAA
GGAGACTTTGGTGGAGAGTATGAGGATRTTGATGGTGATGGAAGTGAGGATTATGATGAC
GAGTATGAGGATGTGGATCCAAATGCAAAACCTGTGAAGCCACTGGGTACCAAGCAGGCC
ATCCCCATGCCTCATAAATTACCTGGACAACGTGGTGTAGCAAATTTAAATCAACGTCCT
ATGGTCCCACCCCCTAAGACATCAGAAGATTTTGGTNNNNNNNNNNNNNNNNNNNNNNNN
NNNNNNNNNNNNNNNNNNNNNNNNNNNNNNNNNNNNNNNNNNNNNNNNNNNNNNNNNNNN
NNNNNNNNNNNNNNNNNNNNNNNNNNNNNNNNNNNNNNNNNNNNNNNNNNNNNNNNNNNN
NNNACCGTCTCACCAAAGAGGAAACCTCAGGGACATAAACCTAAAACTCCAAAGAAATCC
CCTAAGCCTCTACCTGGGGATGACTTTGGACAAGAATACGGCAACACNNNNNNCAGGACC
ATGTTTCCTGCTACCACAACCCAACGACGTCCGCCAACCCTCCCCTCATCGTCAAATTGG
CACCAAGAGGAAGAGGAAGATGATGACTGGCTCCCTCCTCCTCCTCCTCCACCCCCAGGA
CTTGATCAGCGTTCTCCCGTGCAATCACCAGACCAAGAMTATGGGGCAGAGTATGACAAC
ATTGAAATCAAACCGACCATTAAGAAGAAACCACCAGTGCCAAAGCCAAAGGTAGCTAAG
AAACCCAGTAATTCTGGTGGCAGCTCGACGCTTCCGGTGAATCCCAAGCAGCAACTGTCR
CCCTTCGAAGCGCGGTCGTCTGCAACTCTGCCCGACCTACATGGTGGTGATGAAGTGTTT
TTAAGACAAGAAGATTTATTCAAGAACCTCGCCACAACCTTACCAAATATCACTATTGCC
AAAGATGCACAGGGTACRACCCCGGTGGAGTTCCTCTCAGGAAAAGATGTTGATAAAGTG
AGAAAGATTGCCCTGATAGAACTGACGGCCATGTTTGACAGGATGGGGATTGAGTTTGAA
CCGGTCAGGAAGTCAACAAAGAGGAGAGTCAAAGAGAATGGTGTTTTTGGTGTTCCTCTA
AGAAATCTCATCGCCCATGATAGAATGTGGAGTCCAGAAACAACTACACCTCTCTTTCTT
CAAAAGTTAATAGGCTACYTGGAAGTACATGGTCTACATGAAGAAGGCGTGCTAAGGGTA
CCAGGCTCAGCAGCAAGAATTAAGCAACTAAGAGAAGAGATTGAGCGTGATTTCTATGAT
GGCAAGTTCAGCTTTGACGATCTCCGGATCAATGATGCGGTCGGGCTCTTGAAGCAGTTC
CTGAGAGAGATGCCCACACCCATCCTCACATTTGAATATGTGAATGCCTTTGCAATGGTC
GAGAAAATCAAGGACCGGAAAAAGCAGCTCCAGTGCCTTAACCTCCTAGTCTTGGTGCTA
CCAGATACGCATAGAGCAACGCTGAAGGGGGACATTCACCCCAGTTGGCCAGCCCCGCCC
ACTCCCTTGGGAAGCTGGAGTCTGGAGAAGACTWTCGCTAGAGGACAGAAACCGGAGAGA
GGGGGAACGATAGAGAGCGAGAGMGAGGARAGCATCCTGTTTAGACTTGACTCAGAGAGG
AGGAGACTCATACTTTCCTACCTGAGTCGGATCGTGAGCTGTGAGTCCCAGAACAAGATG
TCTCTGAACAACGTGGCGATGATCATGGCACCCAACCTGTTCTCCGGAAGAGCCATCTCA
AGGAAGAAGTCACCTGACTACTCTGAGCTTCACATAGCRGCAGGGACGTCAAACATCATG
CGCATGCTCGTCAAATACCACAATATCCTGTGGGTGGTACCTTTCCGGATGTTAGAGCAG
GTCCGTAAGATGTATGAGGTGGACATGAAGAGATCAAGAGACTCCAAATCGGTAATGCAG
GAYGAGAAGGARGCAGCGGATCGTGAGAGAGCGCGCACGCCACCMGGCCTGCAGCGCAGC
ATATGCAACGAGCTTTACCGAAARACCCCTGCWAGCAAYGGCACCGATGCCGCGACACCY
GCGCAACAAGAGTTCTATCCYCTASCCAGAGACCCCTTCATCCACTGCTCSCAYTGYGCY
CAYCGCAAGGARCGACTGGACCGRATCGTCGCATCYAAAGCAGCGATGCTCGATCCTTAC
AATGGTGCTTTAGCTGCAGAAGAAGATCCCTCCCTGGAGGTTGCAGAAGGGATCATCCGA
ATCCAGACGCCGGGTTCGGTTGAGAAGGTCCTCACGACGATACAGCTCAGTGAGAGGACG
ACRGCAGGAGACATCGTAGCCAAGTTCACAGAGGACACACCTTTCATGAGTATTGAACCT
GCGCCCCTCAAGAGGAACAGCCTCAGGAGGCGGAGCCGTAAGAAATCCATTCAAAGGAAT
TCAAGTTTTGATATGTTCAGTAACATCACCTCCAGCAGAGCACCAAAGTTCTATCTCTAC
GAAGTCGGGGGATGCATAGGAGAAAGATGCCTAGATCCTGAGACTAACATGATGGCGCTC
GTTAGGGTCAACCCGACAGCCGAATGGATCATTAGATGTAGACCAACA

>sprp
ATGACAACGGTGGAACTGACCACCATCGCAGACGTAACCGAGCTCCTGGATTTCACGACA
GACCTGACGACAGAGAGTTCTGGAGGTGATCTCCCGGGATGGATCTACGGTGCAGTAGCA
GCTGGTGCAGTGGTYCTGATTGTAATCATAATTATCATCATAATATGTGTCAAAAAGAGA
TGTCGGTGTCGACGAACTCCACCTACCCCAGTGGGACAAGAAAGGGAYAAGACATACAAT
GGAGGATACACAGATGACAATCAGGGCGACATACATACCGCTATTGAGATGGGTCCTCGA
GCGTCCGGTATTGAAGATGAAATTTATCAGAATACAGCCTTTCCATCTCAGGTAAACCCA
GCGTTCGATCATTCCCAGCCAGCCCATCACCTGGATGACGACTTCCCCAGTATGCCCCCA
CCAGCTCCTCCGAGAGGGGCGTCGTCCAACATCGATATGGATACCCGCCCAGCTTTAGTC
ATCCCGTCTCCTCGTTCGCCCTACTTGCCTAGTCCAGGCCCTATGCCGCTAGCATCGCCC
CTGGATGACATCCCCGACAGACTACCTCCTGCAGTTCCCACCCCAGGACTAAAGGACATC
AGAGCAGAACTCAACGATAAGTTTAAGGACGTAGCACCACCTGATAAAAAAACAAAGAAG
AAGAAAGAGAAAAAGAAGGACAAGAAGGAGGACAAACCAAAAGCCCCACAGCGTGAAATT
GATCCAAACGAACAGGTAAGGGGAGAAGTTCCAATGCAGCCCACTCACAATCTTGACTCG
GCTAGACCAAAGCCCAATATTATACCTAGATTTGATTTTGCAGACTATCCTCCAAAGCAG
AATGATGTGGCTGATTTTGGAGAGAATTATGAAGAGATGTCGCCTAGGCAACAGGAGGAA
AGAGACTTTGGTGGAGAGTATGAGGATATGGGTGGTGATGGAAGTGAGGATTATGACGAC
GAGTATGAGGATGTGGATCCAAATGCAAAACCTGTGAAGCCAGTTGGTACGAAGCAGGCC
ATCCCTATGCCTTATAATTTACATGGACAACGCGGTGTAGCAAATTTAAATCAACGTCCT
ATGGTCCCACCCCCTGAGACAGCAGAAGATTATGGTGGTGATTATGAAGTAGTAGTGTCT
CCAAATGAAGAACCGAAGCGTCGATTGCCTGGCAGGAATATTGACAATCGTCAGCGAGTA
TCCATCCCCTCTCAGGATGAAGACCAAGATCATGGTGGATTGTACGAGGATGTTGCCAAT
CCCACCGTCTCACCGAANAGGAAACCTCTGGTACCTAAACCTAAAACTCCAAAGAAATCC
CCTAAGCCACCACCTGGGGATGACTTTGGACAAGAATACGGCAACACGGGCAACAGGACC
ATGTTTCCTGCTACCACGACCCAACGACGTCCGCCAACCCTCCCCTCATCGTCAAATTGG
CATCAAGAGGAAGAGGAAGATGATGACTGGCTTCCTCCTCCTCCTCCTCCACCCCCAGGA
CTTGATCAGGGTTCTCCTGTGCAATCACCAGACCAAGACTACGGGGCAGAGTATGACAAC
ATTGGAATCAAACCGACCATTAAGAAAAAACCACCAGTGCCGAAGCCGAAGGTAGCCAAG
AAACCCAGTAATTCTGGTGGCAGCTCAACGCTTCCGATGAATCCCAAGCAGCAACTGTCG
CCCTTCGAAGCGCGGTCGTCTGCAACTCTGCCCGACCTACATGGTGGTGATGAAGTGTTT
TTAAGACAAGAAGACTTATTCAAGAACCTTGCCACAACCCTACCAAATATCACTATTGCC
AAAGATGCACAGGGTACGACCCCGGTGGAATTCCTCTCAGGAAAGGATGTTGATAAAGTG
AGAAAGATTGCCCTGATAGAACTGACGGCCATGTTTGACAGGATGGGGATTGAGTTTGAA
CCTGTCAGGAAGTCAACAAAGAGGAGGGTCAAAGAGAATGGTGTATTTGGTGTTCCTCTA
AGAAACCTCATTGCCCATGATAGAATGTGGAGTCCAGAAACGACTACACCTCTTTTTCTT
CAAAAGTTAATAGGCTACCTAGAAGTACATGGTCTACATGAAGAAGGCGTGCTAAGAGTA
CCTGGCTCATCAGCAAGAATTAAGCAACTAAGAGAAGAGATTGAGCGTGATTTCTACGAT
GGCAAGTTCAGCTTTGATGATCTACGGATCAATGATGCGGTCGGGCTCTTGAAGCAGTTC
CTGAGAGAGATGCCCACACCCATCCTCACATTTGAATATGTRAATGCCTTYGCAATGGTC
GAGAAAATCAAGGACCGGAAAAAGCAGCTCCAGTGCCTTAAYCTCCTAGTCTTGGTGCTA
CCAGATACGCATAGAGCAACGCTRAAGGGGGACATTCACCCCAGTTGGCCAGCCCCGCCC
ACTCCCTTGGGAAGTTGGAGTCTGGTGAAGACTATYGCTAGAGGACAGAAACCRGAKAGA
RGGGGAACGATAGAGAGCGAGARAGAGGAGAGCATCCTGTTTAGACTTGACTCAGAGAAG
AGGAGACTCTTACTCTCATACCTGAGTCGGATCGTGAGCTGTGAATCCCAGAATAAGATG
TCTCTRAACAACGTAGCCATGATCATGGCACCCAACCTGTTCTCAGGACGAGCCATCTCC
AGGAAGAAGTCACCTGATTACTCCGAGCTTCACATAGCAGCAGGGACGTCAAACATCATG
CGAATGCTCGTCAAATACCACAATATCCTGTGGGTGGTRCCTTTCCGGATGTTAGAGCAG
GTCCGTAAGATGTATGAGGTSGACATGAAGAGRTCAAGAGACTCCAAATCGGTAATGCAG
GATGAGAAGGAAGCAGCGGATCGTGAGAGAGCGCGCACACCTCCCGGTCTGCAGCGCAGC
ATATGCAACGAGCTTTACCGAAAAACCCCTGCAAGCAACGGCACCGATGCTGCGACACCT
GCGCAACAAGAGTTCTATCCTCTACCCAGAGACCCCTTCATCCACTGCTCGCACTGCGCC
CATCGCAAGGAGCGACTGGACCGAATCGTCGCATCCAAAGCAGCGATGCTCGATCCTTAC
AATGGTGCTTTAGCTGCAGAAGAAGATCCCTCCCTGGAGGTTGCAGAAGGGATCATCCGA
ATCCAGACGCCGGGTTCGGTCGAGAAGGTCCTCACGACGATACAGCTCAGTGAGAGAACG
ACRGCAGGAGACATCGTAGCCAAGTTCACAGAGGACACACCTTTCATGAGTATTGAACCT
GCGCCCCTCAAGAGGAACAGCCTCAGGAGGCGGAGCCGCAAGAAGTCCATTCAAAGGAAT
TCYAGTTTTGATATGTGCAGTAACATCACCTCCAGCAGAGCACCAAAGTTCTATCTCTAC
GAAGTTGGGGGATGCATAGGAGAGAGATGTCTAGATCCTGAGACTAACATGATGGCGCTC
GTTAGGGTCAACCCGACRGCTGAATGGATCATTAGATGTAGACCAACA

>spurp
ATGACAACGGTGGAACTGACCACCATCGCAGACGTAACCGAGCTCCTGGATTTCACGACA
GACCTGACGACAGAGAGTTCTGGAGGTGATCTCCCGGGATGGATCTACGGTGCAGTAGCA
GCTGGTGCAGTGGTCCTGATTGTAATCATAATTATCATCATAATATGTGTCAAAAAGAGA
TGTCGGTGTCGACGAACTCCACCTACCCCAGTGGGACAAGAAAGGGACAAGACATACAAT
GGAGGATACACAGATGACAATCAGGGCGACATACATACCGCTATTGAGATGGGTCCTCGA
GCGTCCGGTATTGAAGATGAAATTTATCAGAATACAGCCTTTCCATCTCAGGTAAACCCA
GCGTTCGATCATTCCCAGCCAGCCCATCACCTGGATGACGACTTCCCCAGTATGCCCCCA
CCAGCTCCTCCGAGAGGGGCGTCGTCCAACATCGATATGGATACCCGCCCAGCTTTAGTC
ATCCCGTCTCCTCGTTCGCCCTACTTGCCTAGTCCAGGCCCTATGCCGCTAGCATCGCCC
CTGGATGACATCCCCGACAGACTACCTCCTGCAGTTCCCACCCCAGGACTAAAGGACATC
AGAGCAGAACTCAACGATAAGTTTAAGGACGTAGCACCACCTGATAAAAAAACAAAGAAG
AAGAAAGAGAAAAAGAAGGACAAGAAGGAGGACAAACCAAAAGCCCCACAGCGTGAAATT
GATCCAAACGAACAGGTAAGGGGAGAAGTTCCAATGCAGCCCACTCACAATCTTGACTCG
GCTAGACCAAAGCCCAATATTATACCTAGATTTGATTTTGCAGACTATCCTCCAAAGCAG
AATGATGTGGCTGATTTTGGAGAGAATTATGAAGAGATGTCGCCTAGGCAACAGGAGGAA
AGAGACTTTGGTGGAGAGTATGAGGATATGGGTGGTGATGGAAGTGAGGATTATGACGAC
GAGTATGAGGATGTGGATCCAAATGCAAAACCTGTGAAGCCAGTTGGTACGAAGCAGGCC
ATCCCTATGCCTTATAATTTACATGGACAACGCGGTGTAGCAAATTTAAATCAACGTCCT
ATGGTCCCACCCCCTGAGACAGCAGAAGATTATGGTGGTGATTATGAAGTAGTAGTGTCT
CCAAATGAAGAACCGAAGCGTCGATTGCCTGGCAGGAATATTGACAATCGTCAGCGAGTA
TCCATCCCCTCTCAGGATGAAGACCAAGATCATGGTGGATTGTACGAGGATGTTGCCAAT
CCCACCGTCTCACCGAAGAGGAAACCTCTGGTACCTAAACCTAAAACTCCAAAGAAATCC
CCTAAGCCACCACCTGGGGATGACTTTGGACAAGAATACGGCAACACGGGCAACAGGACC
ATGTTTCCTGCTACCACGACCCAACGACGTCCGCCAACCCTCCCCTCATCGTCAAATTGG
CATCAAGAGGAAGAGGAAGATGATGACTGGCTTCCTCCTCCTCCTCCTCCACCCCCAGGA
CTTGATCAGGGTTCTCCTGTGCAATCACCAGACCAAGACTACGGGGCAGAGTATGACAAC
ATTGGAATCAAACCGACCATTAAGAAAAAACCACCAGTGCCGAAGCCGAAGGTAGCCAAG
AAACCCAGTAATTCTGGTGGCAGCTCAACGCTTCCGATGAATCCCAAGCAGCAACTGTCG
CCCTTCGAAGCGCGGTCGTCTGCAACTCTGCCCGACCTACATGGTGGTGATGAAGTGTTT
TTAAGACAAGAAGACTTATTCAAGAACCTTGCCACAACCCTACCAAATATCACTATTGCC
AAAGATGCACAGGGTACGACCCCGGTGGAATTCCTCTCAGGAAAGGATGTTGATAAAGTG
AGAAAGATTGCCCTGATAGAACTGACGGCCATGTTTGACAGGATGGGGATTGAGTTTGAA
CCTGTCAGGAAGTCAACAAAGAGGAGGGTCAAAGAGAATGGTGTATTTGGTGTTCCTCTA
AGAAACCTCATTGCCCATGATAGAATGTGGAGTCCAGAAACGACTACACCTCTTTTTCTT
CAAAAGTTAATAGGCTACCTAGAAGTACATGGTCTACATGAAGAAGGCGTGCTAAGAGTA
CCTGGCTCATCAGCAAGAATTAAGCAACTAAGAGAAGAGATTGAGCGTGATTTCTACGAT
GGCAAGTTCAGCTTTGATGATCTACGGATCAATGATGCGGTCGGGCTCTTGAAGCAGTTC
CTGAGAGAGATGCCCACACCCATCCTCACATTTGAATATGTGAATGCCTTCGCAATGGTC
GAGAAAATCAAGGACCGGAAAAAGCAGCTCCAGTGCCTTAACCTCCTAGTCTTGGTGCTA
CCAGATACGCATAGAGCAACGCTGAAGGGGGACATTCACCCCAGTTGGCCAGCCCCGCCC
ACTCCCTTGGGAAGTTGGAGTCTGGTGAAGACTATCGCTAGAGGACAGAAACCAGATAGA
GGGGGAACGATAGAGAGCGAGAGAGAGGAGAGCATCCTGTTTAGACTTGACTCAGAGAAG
AGGAGACTCTTACTCTCATACCTGAGTCGGATCGTGAGCTGTGAATCCCAGAATAAGATG
TCTCTAAACAACGTAGCCATGATCATGGCACCCAACCTGTTCTCAGGACGAGCCATCTCC
AGGAAGAAGTCACCTGATTACTCCGAGCTTCACATAGCAGCAGGGACGTCAAACATCATG
CGAATGCTCGTCAAATACCACAATATCCTGTGGGTGGTGCCTTTCCGGATGTTAGAGCAG
GTCCGTAAGATGTATGAGGTGGACATGAAGAGATCAAGAGACTCCAAATCGGTAATGCAG
GATGAGAAGGAAGCAGCGGATCGTGAGAGAGCGCGCACACCTCCCGGTCTGCAGCGCAGC
ATATGCAACGAGCTTTACCGAAAAACCCCTGCAAGCAACGGCACCGATGCTGCGACACCT
GCGCAACAAGAGTTCTATCCTCTACCCAGAGACCCCTTCATCCACTGCTCGCACTGCGCC
CATCGCAAGGAGCGACTGGACCGAATCGTCGCATCCAAAGCAGCGATGCTCGATCCTTAC
AATGGTGCTTTAGCTGCAGAAGAAGATCCCTCCCTGGAGGTTGCAGAAGGGATCATCCGA
ATCCAGACGCCGGGTTCGGTCGAGAAGGTCCTCACGACGATACAGCTCAGTGAGAGAACG
ACAGCAGGAGACATCGTAGCCAAGTTCACAGAGGACACACCTTTCATGAGTATTGAACCT
GCGCCCCTCAAGAGGAACAGCCTCAGGAGGCGGAGCCGCAAGAAGTCCATTCAAAGGAAT
TCTAGTTTTGATATGTGCAGTAACATCACCTCCAGCAGAGCACCAAAGTTCTATCTCTAC
GAAGTTGGGGGATGCATAGGAGAGAGATGTCTAGATCCTGAGACTAACATGATGGCGCTC
GTTAGGGTCAACCCGACAGCTGAATGGATCATTAGATGTAGACCAACA

>pdep
ATGACAACGATGGAAGAGACCACCATCGACACCGTAACCGATCTTCTGGATGTCACAACA
GACCTGACGACAGAGAGTCCTGAAGAGGGTCTCGAGCCATGGATCTACGGTGCAGCAGCA
GCTGGTTTAGTGATCCTGATTGTAATCATAATTATCATCATAGTATGTGTCAAAAAGAGA
TGTCAATGTNGNNGAACTCCACCTGCCCCAGTGGGACTAGATAGGGAAATAACATTCAAT
GGAGGACACACAGATAACAATCAGNNNNNNNNNNNNNNNNNNNTTGAGATGAATNTTCGA
CCAGCCGGTATTGAAGATCCCATTTATCAGAATACAGCCATTCCACCTCAAGTAAATCAA
GGGTTCAATTATTCCCAACCAGCCCATCCCCTGGATGACGACATGCCCAATGAGCCCCCA
CCAGCTCCCCCGAGAGGAGCGTCGTCGAACATCGATAnnnnnnnnnnnnnnnnnnnnnnn
nnnnnnnnnnnnnnnnnnnnnnnNNNNNNNNNNNNNNNNNNnnnnnnnnnnnNNNNNNNN
NNNNNNNNNNNNNNNNNNNNNNNNNNNNNNNNNNNNNNNNNNNNNNNNNNNNNNNNNNNN
NNNnnnnnnnnnnnnnnnnnnnnnnnnnnnnnnnnnnnACCTGATAAAAAAGCAAAGAAG
AAGAAAGAGAAAAAGAAGGAGAAGAAGGAGGACAAGCCAAAATCCCCACAGCGTGAAATT
GATCCAAACGAACAGATAAGGGAAGAGGTTCCATTGAAGTTCACTTATAATCTTGACTCG
GCTAAACCAAAGCCCAATATCCAAGCTAAATTTGGTTTTGTAAGCTATCCTCCAAAGCAG
AAAGATGTGGCTGATTTTGGAGAGAACTATGAAGACATGGCGCCAAGKCAACRKGAGGAA
AGAGACTTTGGTGGAGACTATGAGCATGTTGATGGTCATGAAAGTGAGGATTATGATGAC
GAGTATGAAGTTATGGATCCAAATGCACAACCTCAGAAGCCAGTGGGTAnnnnnnnnnnn
nnnnnnnnnnnnnnnnnnnnnnnnnnnnnnnnnnnnnnnnnnnnnnnnnnnnnnnnnnnn
nnnnnnnnnnnnnnnnnnnnnnnnNNNGATTTTGGTGATGAATATGAAGNANNAGTGTCT
CCAAGTGATGTACCAAAGCATCGATTGCCAGGCAGGAATATTGACCATCGTCGGGGAATA
CCCATCCCCTCTCAGGATCAAGACCAAGATCATGGTGGAGTTTACGAGGATGTTGACAAT
CCCACTGTCACACCAAAGAGGAAAnnnnnnnnnnnnnnnnnnnnnnnnnnnnnnAAATCC
TCTAAGCCTCCACCTCGAGATGATTTTGGACAGGAATACGGCAACACAGGCAACAGGATC
ATGTTTCCTGATTCCACAACCCAACGACGTCCGCCGACCCTCCCCNCNNNNNCAAATTTG
CCCCAAGCGGAACAGGAAGATGATGATTGGCTTCCTCCTCCTCCACCCCCACCCCCAGAA
ATTGATCAGCGTCCTCCCGTGCCAATACCATCCCCAGACTATGGGGAACAGTATGACGAC
GTTGCAATCAAACCGACCATTAAGAAAAAACCACTATTGCCAAAGCCAAAGGTATCCAAG
AAACCCAGTAATACTGGTGTCAGCTCGACGCTTCCAATGAATCCCAAGAAGCAACCGTCA
CCCCTCGAAGCACGGTCGTCTGCAACTCTGCCCGACCTACAYGGTGGTGATGAAGTGTTT
TTAAGACAAGAAGATTTATTCAAGAACCTCGCCACAACCCTACCAAATATCACTATTGCC
AAAGATGCACAGGGTACGACCCCAGTGGAATTCCTCTCGGGAAAAGATGTTGATAAAGTC
AGAAAGATTGCYCTGATAGAACTGACGGCCATGTTTGATAGGATGGGCATTGAGTTTGAA
CCYGTCAGGAAATCAACAAAGAGGAGAGTCAAAGAGAATGGTGTCTTTGGTGTTCCTCTA
AGAAACCTCATTGCCCATGATAGAATGTGGAGTCCAGAAACGACTACACCTCTTTTTCTT
CAAAAGTTAATAGGCTACTTGGAAGTACATGGTCTACACGAAGAAGGCGTGTTAAGGGTA
NCAGGCTNNNNNNNNNNNNNNNNNCAACTAAGAGAAGAGATAGAGCGTGATTTCTATGAT
GGCAAGTTCAGCTTTGACGATCTACGGATCAATGATGCAGTCGGGCTCTTGAAGCAGTTC
CTGAGAGAGATGCCCACACCCATCCTCACATTTGAATATGTGAATGCCTTTGCAATGGTT
GAGAAAATCAAGGACCGGAAAAAGCAGCTCCAGTGCCTTAACCTCCTAGTCTTGGTGCTA
CCAGATACACATAGGGCAACACTGAAGGGAGACATTCACCCCAGTTGGCCAGCCCCRCCC
ACCCCCTTGGGAAGCTGGAGTCTGGAGAAGACTATCGCCAGAAGACAGAGAGCCGAGAGA
GAGGGAACGATAGAGAGCGACAGTGTGGAGAGCATCCTGTTTAGACTTGACTCAGAGAGG
AGGAGACTCTTRCTTACGTACCTAAGTCGGATCGTGAGCCACGAGTCCCAGAACAAGATG
TCTYTGAACAACGTGGCCATGATCATGGCACCCAACCTGTTCTCGGGACGAGCCATCTCA
AGGAAGAAGTCACCTGATTACTCAGAGCTACACATAGCGGCAGGGACGTCAAACATCATG
CGCATGCTTGTCAAATACCACAATATCCTGTGGGTGGTACCTTTCAGGATGTTAGAGCAG
GTCCGTAAGATGTATGAGGTGGACATGAAGAGATCAAGAGACTCCAAATCGGTAATGCAG
GACGAGAAGGAAGCAGCAGATCGTGAGAGAGCGCGCACACCACCCGGCCTGCAGCGCAGT
ATATGCAACGAGCTTTACCGAAAAACCCCTGCAAGCAATGGCACTGATGCTGCAACACCT
GAGCAACAACAGTTCTATCCCCTACCTAAAGACCCCTTTATCCACTGCTCGCACTGTGCC
CACCGCAAGGAACGACTGGACCGAATCGTAGCATCCAAAGCAGCTATGCTCGATCCTTAC
AATGGTGCTTTAGCTGCAGAAGAAGATCCCTCCCTGGAGGTTGCAGAAGGGATCATCCGM
ATCCAGACACCRGGTTCAGTCGAGAAGGTCCTCACGACGATACAGCTCAGTGAGAGGACA
ACGGCAGGAGACATCGTAGCCAAGTTYACAGAGGACACACCTTTCATGAGTATTGAACCT
GCGCCCCTCAAGAGGAACAGCCTCARGAGGCGGAGCCGTAAGAAATCCATTCAAAGGAAT
TCAAGCTTTGATTTGGTCAGTAACATCACCTCTAGCAAAGCACCAAAGTTCTATCTCTAC
GAAGTTGGGGGATGTATAGGAGAGAGATGTCTAGATCCTGAAACCAACATGATGGCGCTM
GTCAGGGTCAACCCGACAGCTGAATGGATCATTAGATGTAGACCAACT
