# Supplementary material for: Genome-wide signals of positive selection in strongylocentrotid sea urchins
Source: BMC Genomics. 2017 Jul 21;18:555. doi: 10.1186/s12864-017-3944-7 (PMC5521101; doi:10.1186/s12864-017-3944-7)
Supplement: Supplementary file 3 — Consensus alignment files. A compressed (gzip) tape archive (TAR) file containing 6250 consensus alignment files in FASTA format. (TGZ 14116 kb) [file 12864_2017_3944_MOESM3_ESM.tgz › SPU_025671/consensAlign.ordered.fa]

>sdro
ATGGAAAGTTCTGTACCATCAACATCCAAAGCCAAGTCAACAAACTCTAANTCTAACAGA
GAGAAGGGAAATGCTAAGAAAAAGAAACAAAAAGATCAAGGAAGCCAGAGCAGTCTAATG
GACTTTGTCGTTCCAACTAAATCTGATAAAAAGAAAAGAAAAGAAAAAGAGAAGAAAAGA
TCTGTCACAAACTCTGGAACAAARGAGAAGCATGTAAAGAAAAAGAAAAAAAAAGATAAA
GATAAAGAAGTGCCTAGAATTGTAACGAACAATTTCACTAAAATCAAAGAGATTGAnnnn
nnnnnnnnnnnnnnnGAAAAGGTTGGCAAGAGTAGCATCATAAACTCAGATATTGACTGT
ACTTATCTAAAGAAAAAGAAAGGGAAAAGTGAAGGAAGTCAAAGCAATAATGTGACAAAC
TGCGTTCTTGAACAACATAATGCTTCCAATAAAGAGGAAGGAACGGACAAAGCCGGCACA
AGCACTGTATCACGCAATGAGAATGCACAGAATGGCCCAAAGAAACATAAACAAAAAGGG
AAGAAAAGCACGAGTACTGCAACAAACTCTGAAAGTGAACTGAATGATCAAAAGAAAACA
AAAGGAAAAGATAGCAAAGAAAGCGGCAGCAGTGCAATAAACTCAAAGGAACATAGGATA
ATCCCAAAGAAAAGGAAAGGAAACTCTGAGGCCAAGCCAGGAAGTTCTAAGAAAAGGAAA
AAGGATGGCTCTCCTCAGGAAAACCATGAGGAAAGAGGAAGTTCAGAGGATGCATTCCTG
ATTCAGCACCCCCACCTTGCCAATCATATCAAAGGTCAACTTTACTGTGAAGGTGTAGAT
GCCACAAGTTTTACCGCGATGTCGAACTTGGTAAAAGAGTGCGTTCTCCAAGGGAAATGG
GAGGATGCTAACAGGATCCTATGCACTATGTGTTTGTATCAAACACCCAACGTAGAGTGC
CTTTGGAAGTTTGGAGCCCATGTACTTCAAAATCATCCCAGTGGCAATGCTGAGCTAGTA
GAAGACCTATATAGATTTGTGCGGAAGATAAATATGACCAATCCATACCAGAAGAAGCTG
GAGCACGCCCTCTTCCTCCTCCGAGAGGACAGGATGAAGGATGCCTTCACTACCTTGACC
GAGATGTGGGGTGTGTCTGGACGCTGGGTTGAGCAAGAGAGTAATCAACCAGAGATCAGG
AAGAAGATGAACTCTGCCTATACTGGGTTGATGGAGTACTGCCAATGGCTTGAAAAAAGA
AAGAGAGGAGGTGATGATGACGGGGGAGAAATAGTTANCAAAGAAGCAACACTCAGAAAG
AGNNNNNNNNNNNNNNNNNNNNNNNNNNNNNNNNNNNNNNNNNNNNNNNNNNNNNNNNNN
NNNNNNNNNNNNNNNNNNNNNNNNNNNNNNNNNNNNNNNNNNNNNNNNNNNNNNNNNNNN
NNNNNNNNNNNNNNNNNNNNnnnnNNNNNNNNNNNNNNNNNNNNNNNNNNNNNNNNNNNN
NNNNNNNNNNNNNNNNNNNNNNNNNNNNNNNNNNNNNNNNNNNNNNNNAAGTTAGCCACC
ATCTTGCCTGCAGAAGACTACACTCTTGAGTATGTAAACCTGCTGCTAGAGCAGAANNNA
GGATCTGCAGAGTCAGCAGAGGTGCTTCCAATGCTCTTCAAGATGGCTGATTACAGTACT
TGTCGTTATAACACTGCACTGTGGGAGACACTGGTAGAACATGTCATTGCTGTTGTTGAA
AGYAGAAKYAAGCCWGCCAAGGCGCTCCTCAAGGAATGYTGGTCTYRTCGTAAGTCTTGG
TGGACCCGTTATCACTTTGACAAGCACGGAGCGTCAGAGTCGGTGAAGAAGAACCCTGAT
GTAGCACAGCGGAAGGCAATCCTRGCATCCATCTTCTTTGGATCTAGTCACTCTTTTGTG
CAGAAGGTTCAGAAAGCGATACAAAAGATTAAACCAGAGTTGTCCGAAGAACTGGAGAAT
GAGATTTCTTTGTGGTGCCACCCAGCTCTA

>spal
ATGGAAAGTTCTGTACCATCAACATCCAAGGCCAAGYCAACAAACTCTAAGTCTAACAGA
GAGAARGGAAATGMTAAGAAAACAAAACAAAAAGATGCAGGAAGCCAGAGCAGTCTAATG
GACTTTGTCGTTCCGACTAAATCTGATAAAAAGAAAAGAAAAGAAAAAGAGAAGAAAATG
TCTGTCACAAAGTCTGGAACGAAGGAGAAGCATGTAAAGAAAAAGAAAAAAAAAGATAAA
GATAGAGAAGTGCCTAGAATTGTAACGAACAATTTCACTAAAATCAAAGAGAWTGATTCC
RARAARAAAGGAAAAGAAAAGGCTGGCAAGAGTAGCATCAWAAACTCAGATRWTGACTGC
ACTTATCYAAAGAAAAAGAAAGGGAAAAGTGAAGGAGGTCAAAGCAATAATGTGACAAAC
TGCGTTCTTGAACAACATAATGCTTCCAATARAGAGGAAGGRAYGGACAAAGCCGGCACA
ARCACTGTATCACGCAATGAGAATGCMCRGAATGGCCCMMAGAAASATAAACRAAAAGGG
AARRAAAGCACAAGTACTGCAACAAACTCTGAAAGTGAACTGAWTSATCGAAAGAAAACG
AGGGGAAAAGATAGCAAAGAAAGCGGCAGCAGTGCAACAGACTCAAAGGAACATCGGATA
ATCCCAAAGAAAAGGAAAGGAAACTCAGARGCCAAGCCAGGAAGTTCTAAGAAAAGGAAA
AMGGATGGTTCTCCTCAGCAAAKTAATGAGGAAAGAGGAAGTTCAGAGGATGCATTCCTG
ATTCAGCACCCCTACCTTNCAAATCATATCAAAGNNNNNNNNNNNNNNNNNNNNNNNNNN
NNNNNNNNNNNNNNNNNNNNNNNNNNNNNNNNNNNNNNNNNNNNNNNNNNNNNNNNNNNN
NNNNNNNNNNNNNNNNNNNNNNNNNNNNTGTGTTTGTATCAAACACCCAACGTGGAGTGC
CTTTGGAAGNNNNNNNNNNNNNNNNNNNNNNNNNNNNNNNNNNNNNNNNNNNNNNNNNNN
NNNNNNNNNNNNNNnnnnnnnnnnnnnnnnnnnnnnnnnnnnnnnnnnnnnnNNNNNNNN
NNNNNNNNNNNNNNNNNNNNNNNNNNNNNNNNNNNNNNNNNNNNNNNNNNNNNNNNNNNN
NNNNNNNNNNNNNNNNNNNNNNNNNNNNNNNNNNNNNNNNNNAANCANCCAGAGATCAGG
AAGAAGATGAACTCTGCCTATACTGGGTTGATGGAGTACTGCCAATGGCTTGAAAAAAGA
AAGAGAGGAGGCGATGATGACGGGGGAGAAATAGNNNNNNNNNNNNNNNNNNNNNNNNNN
NNNNNNNNNNNNNNNNNNNNNNNNNNNNNNNNNNNNNCAGGAGTATGGGACATTTTCATT
ACAAAGCAAGTCGAGATGTTGGAGGCAAAAGAAAACCATGTCAGCAAGGCAGAGGAATTA
CTCAACAACTATCTGAGCCAGAANNNNNNNnnnnnnnnnnnnnnnnnnnnnnnnnnnNNN
NNNNNNNNNNNNNNTAAGAAAACAAAAAAACTCAAACCAGTACTGAAAAAGTTNNNNNNN
NNNNNNNNNNNNNNNNNNNNNNNNNNNNNNNNNNNNNNNNNNNNNNNNNNNNNNNNNNNN
NNNNNNNNNNNNNNNNNNNNNNNNNNNNNNNNNNNNNNNNNNNNNNNNNNNNNNNNNNNN
NNNNNNNNNNNNNNNNNNNNNNNNNNNNNNNNNNNNNNNNNNNNNNNNNNNNNNNNNNNN
NNCAGAAGTAAGCCAGCCAAGGCACTCCTCAAGGAATGTTGGTCACATCGTAAGTCTTGG
TGGACCAGGTATCACTTTGATAAGCACGGAGCGTCAGAGTCAGTGAAGAAGAACCCTGAT
GTAGCACAGCGGAAGGCAATCCTAGCATCCATCTTCTTTGGATCTAGCCACTCATTTGTG
CAGAAGGTTCAGAAAGCGATACACAAGATTAAACCAGAGCTATCCGAAGAACTGGAGAAT
GAGATTTCATTGTGGTGCCATCCAGCTCTA

>sfra
ATGGAAAGTTCTGTACCATCAACATCCAACGCCAAGTCAACSAACTCTAAGTCTAAGACA
AAGGAGGGAAATGCTAAGAAAAAGAAACAAAAAGATGAAGGWAGCCAGAGCAGTCTAATA
GACTTTGTCGCTCCGACTAAATCTGATAAAAAGAAAAGAAAAGAAAAAGAGAAGAANnnn
nnnnnnnnnnnnnnnnnnnnNNNNNNNNNNNNNNNNNNNNNNNNNNNNNNNNNNNNNNNN
NNNNNnnnnnnnnnnNNNNNNNNNNNNNNNAATTTCACTGAAATCAAACAGATTGATTCC
AAGAATAAAGGAAAAGAAAAGGTTGACAAGAGTAGCATCATAAACTCGGATATTGACTGT
GCTTATCCAAAGAAAAAGAAAnnnnnnnnnnnnnnAAGTCGAAGCAATAATGTGACAAAC
TACGTTGTTGTACARCATNATGCTTCCAATAATGAGGAAGGAATGGACAAAGCCGGCACA
AKCACTGTATCAAACCACGAGAATGCCCAGAATGGTCCCCAGAAAAATAAGCAAAAAGAG
AARRAWAGCATGAGCACTGCAACAAACTCTGAAAGTGAACTGAATGATCGAAAGAGAAMA
AAWGGAAAAGATACCAAAGAAAACGGCAGCAGTGCAAAAGACTCAAAGAAACATCAGAGA
ATCCCAACGAAAAGGAAAGGAAACCCAGAGGTCAAGCCAGGAAGTTCTAAGAGAAGGAAA
AAGGATGGTTCTCCTCARCAAAGCCATGAGGAAAGTGGAAGATCAGAGGATGCATTCCTG
ATTCAGCATCCCCACCTTGCCAATCATAnnnnnnnnnnnnnnnnnnnnnnnnnnnnnnnn
nnnnnnnnnnnnnnnnnnnnnnnnnnnnnnnnnnnnnnnnnnnnnnnnnnnnnnnnnnnn
nnnnnnnnnnnnnnnnTCCTATGTGCTATGTGTTTGTATCAAACACCCAACGTGGAGTGC
CTTTGGAAGTTTGGAGCTCACGTACTTCAAAATCATCCCAGTGGCAATRCTGAGCTAGTW
GAAGACCTATATAGATTTGTCCGGAAGATAAATATGATCAATCCATACCAGAAGAAGCTG
GAGCACGnCCTCTTACTCCTCCGACAGAACAGGATGAAGGATGCCTTCACTACCTTGACA
GAGATGTGGGGTGTGTCTGGACGCTGGGCTGAGCAACAGAGTCATCAACCGGAGATCAGG
AAGAAGATGAACTCGGCCTANNTTNNNNNGATANAGNNNTGNNNANNGCNTGAAAAAACA
AAGANnnnnnnnnnnnnnnnnnnnnnnnnnnnnnTTGTCAAAGAAGCAACACTCAGAAAG
AGGGCTCTTGCCAATCTCGGCAAATTCAGAGATGATCCAGGGGTGTGGGACATTTTCATT
ACGAAGCAAGTTGAGATGTTGGAGTCAAATGAAAACAGTGTCAGCAAGGCANNGGANnnn
nnnnnnnnnnnnnnnnnnnnnnnnnnnnnnnnnnnnAATGCTCATGTCTACCTCTATCAG
TTCTTGAAGAGGAATAAAAGAACAAAAAAACTCAAATCAGTACTGAAAAAGTTnnnnnnn
nnnnnnnnnnnnnnnnnnnnnnnnnnnnnnnnnnnnnnnnnnnnnnnnnnnnnnnAGAAA
GGATCTGCAGATTCAGCAGAGGTGCTTCCCATGCTCTTCAACATGGCTGATTACAGTACT
TGCCGTGATAACACTGCACTGTGGGAGACACTGGTAGAACATGTCATCGCTGTAGTTGAA
AGCAAAAACAAGTCTGCCAAGGCACTCCTCAAGGAGTGTTGGTCTTGTCGTAAGTCTTGG
TGGACCAGCTATCACTTTGACAAGCACGGAGCATCAGGTTTGATGGAGAGGGCCCCTGAG
GTAGCAATGCGGAAGGCAATTCTGGCATCnnnnnnnnnnnnnnnnnNNNNNNNNNNNNNN
NNNNNNNNNCAGAAAGCAATACAAAAGATTAAACCAGAGTTGTCCGAAGAACTGGAGAAT
GAGATTTCTTTGTGGTGCAATCCAGCTCTA

>afraSS
ATGGAAAGTTCTGTACCATCAACATCCAAAGCCAAGTCAACAAACTCTAANTCTAACAGA
GAGAAGGGAAATGCTAAGAAAAAGAAACAAAAAGATCAAGGAAGCCAGAGCAGTCTAATG
GACTTTGTCGTTRCAACTAAATCTGATAAAAAGAAAAGAAAAGAAAAAGAGAAGAAAAGA
TCTGTCACAAACTCTGGAACGAAGGAGAAGCATGTAAAGAAAAAGAAAAAAAAAGATAAA
GATAAAGAAGTGCCTAGAATTGTAACGAACAATTTCACTAAAATCAAAGAGATTGATTCA
AATAAGAAAGGAAAAGAAAAGGCTGGCAAGAGTAGCATCATAAACTCAGATATTGACTGC
ACTTATCTAAAGAAAAAGAAAGGGAAAAGTGAAGGAAGTCAAAGCAATAATGTGACAAAC
TGCGTTCTTGAACAACATAATGCTTCCAATAAAGAGGAAGGAACGGACAAAGCCGGCACA
AGCACTGTATCACGCAATGAGAATGCACAGAATGGCCCAAAGAAACATAAACAAAAAGGG
AAGAAAAGCACGAGTACTGCAACAAACTCTGAAAGTGAACTGAATGATCCAAAGAAAACT
ACAGGAAAAGATAGCAAAGAAAGCGGCAGCAGTGCAACAGACTCAAAGGAACATCGGATA
ATCCCAAAGAAAAGGAAAGGAAACTCAGAGGCCAAGCCAGGAAGTTCTAAGAAAAGGAAA
AAGGATGGTTCTCCTCAGCAAAGCAATGAGGAAAGAGGAAGTTCAGAGGATGCATTCCTG
ATTCAACACCCCCACCTTGCCAATCATATCAAAGNNNNnnnnnnnnnnnnnnnnnnnnnn
nnnnnnnnnnnnnnnnnnnnnnnnnnnnnnnnnnnnnnnnnnnnNNNNNNNNAGAAATGG
GAGGATGCTAACAGGATCCTATGCACTATGTGTTTGTATCAAACACCCAATGTGGAGTGC
CTTTGGAAGTTTGGAGCTCATGTACTTCAAAATCACCCCAATGGCAATGCTGAGCTAGTA
GAAGATCTATATAGATTTGTCCGGAAGATAAATATGACCAATCCATACCAGAAGAAGCTG
GAGCACGCCCTCTTCCTCCTCCGAGAAGACAGGATGAAGGATGCCTTCACTACCTTGACG
GAGATGTGGGGTGTGTCCGGACGCTGGGTGGAGCAACAGAGTAATCAACCTGAGATCAGG
AAGAAGATGAACTCTGCCTATACTGGGTTGATGGAGTACTGCCAATGGCTTGAAAAAAGA
AAGAGAGGAGGTGATGATGACGGGGGAGAAATAGTTATCAAAGAAGCAACACTCAGAAAG
AGGGCTCTTACCAATCTCGGCAAATTCAACGATGATCCAGGAGTGTGGGACATTTTCATT
ACAAAGCAAGTTGAGNNNNNNNNNNNNNNNNNNNNNNNNNNNNNNNNNNNNNNNNNNNNN
NNNNNNNNNNNNNNNNNNNNNNNNNNNNNNNNNNNNNNNNNNNNNNNNNNNNNNNNNNNN
NNNNNNNNNNNNNNNNNNNNNNNNNNNNNNNNNNNNNNNNNNNNNNNNAAGTTAGCCACC
ATCTTGCCTGCAGAAGACTACACTCTTGAGTATGTAAACCTGCTGCTGGAGCAGAANNNA
GGATCCGCAGAGTCAGCTGAGGTGCTTCCAATGCTCTTCAAGATGGCTGACTACAGTACT
TGCCGTTATAACACTGCATTGTGGGAGACACTGGTAGAACATGTCATTGCTGTAGTCGAG
AGCAGAAGTAAGCCAGCCAAGGCGCTCCTCAAGGAATGTTGGTCTCATCGTAAGTCTTGG
TGGACCCGTTATCACTTTGACAAGCACGGAGCGTCAGAGTCGGTGAAGAAGAACCCTGAT
GTAGCACAGCGGAAGGCAATCCTAGCATCCATCTTCTTTGGATCTAGTTACTCATTTGTG
CAGAAGGTTCAGAAAGCGATACAGAAGATTAAACCAGAGTTGTCCGAAGAACTGGAGAAT
GAGATTTCTTTGTGGTGCCACCCAGCTCTA

>hpul
ATGGAAAGTTCTGTACCATCAACATCCAAGGCCAAGCCAACAAACTCTAANTCTAACAGA
GAGAAAGGAAATGCTAAGAAAAAGAAACAAAAAGATGAAGGAAGCCAGAGCAGTCTAATA
GACTTTATCGTTCCGACTAAATCTGATAAAAAGAAAAGAAAAGAAAAAGAGAAGAAAAGC
TCTGGAACAAAGTCTGGAACAAAGGAGAAGCATGTAAAGAAAAGAAAGAAAAAAGATAAA
GATAAAGAATTACATAGAACTGTAATGGACGATTTCACTGAAATCAAAGAGATTTATTCC
AAGAAGNNNNNNNNNGAAAAGGTTGGCAAGAGTAGCATTATAAACTTAGATATTGACTCT
ACTTATCCAAAGAAAAAGAAAGGGAAAAGTGAAGGAAGTCATATCAATAATGTGACAAAC
TGCGTTCTTGAACAACATAATGCTTCCAATAAAGAGGAAGGAACGGACAAAGCCGGCACA
AGCACTGTATCAAGCAACAAAAATGCCCAGAATGGTCCCCAGAAAAAKAASCATAAAGGG
AAGAAAAGCATGAGTACTGCAACAAACTCTGAAAGTGAACTGAATGATCCAAAGAAAACA
AGAGGAAAAGATGGCAAAGAGAGCGGCAACAGTGCAACAGACTCMAAGGAACATCGGATA
ATCCCAAAGAAAAGGAAAGGAAACTTAGAGGCCAAGCCAGGAAGTTCTAAGAAAAGGAAA
AAGGATGGTTCTTCTCAGCAAAGCTATGAGGAAAGAGGAAGTTCAGAGGATGCATTYCTG
ATTCAGCACCCCCACCTTGCAAATCATATCAAAGnnnnnnnnnnnnnnnnnnnnnnnnnn
nnnnnnnnnnnnnnnnnnnnnnnnnnnnnnnnnnnnnnnnnnnNNNNNNNNNNNNNNNNN
NNNNNNNNNNNNAGGANCCTATGCACTATGTGTTTGTATCAAACACCCAACATAGAGTGC
CTTTGGAAGTTTGGAGCTCATGTACTTCAAAATTATTCCAGTGGCAATGCTGAACTAGTA
GAAGATCTATACAGATTTGTCCGGAAGATAAATATGACYAATCCRTACCAGAAGAAGCTG
GAGCACGCCCTCTTCCTCCTCMGAGAGAACAGGATGAAGGATGCCTTTACTACCTTGACG
GAGATGTGGGGTGTGTCYGGACGCTGGGTTGAGCAAGAGAGTAATCAACCAGAGATCAGG
AAGAAGATGAACTCTGCCTACACTGGATTGATGGAGTACTGTCAATGGCTTGAAAAAAGA
AAGAGCGGAGGAGATGACGATGGGGGAGAAATAGTTATCAAAGAAACAACACTCAGAAAG
AGGGCTCTTAACAACCTCGGCAAATTCAACGATGATCCAGGAGTATGGGACATCTTCATT
ACAAAGCAAGTTGAGATATTGGAGGCAAAAGAAAGCAGTGTCAGCAAGGCAGAGNNNNNN
CTCAACCACTATCTCAGCCAGAACCCAGGAAACCCTAATGCTCATGTCTATCTCTATCAG
TTTTTGAAGAGACATAACAAAACAAGAAAACTCAAACCAGTACTGAAAAAGTTAGCCACC
ATCTTGCCTGCAGAAGACTACACTCTTGAGTACGTAAACCTGCTGCTAGAGCAGAAGAAA
GGATCTGCAGAGTCGGCAGAGGTGCTTCCCATGCTCTTCAAGATGGCCGATTACAGCACT
TGCCGTTATAACACTGCACTGTGGGAGACACTGGTAGAACACGTAATTGCTGTAGTCGAG
AGCAGAAGTAAGCCAGCCAAGGCACTCCTTAAGGAATGTTGGTCTMRTCGTAAGTCTTGG
TGGACCAGGTATCACTTTGATAAKCATGGAGCAGCAGAGTTGGTGAAGAAGAACYCTGAT
GTAGCACAGCGGAAGGCAATCCTAGCATCCATCTTCTTTGGATCTAGTWMCCCATTCGTG
CAGAAGGTTCAGAAAGCGATACACAAGATTAAACCAGAGTTGTCCGAAGAACTTGAGAAT
GAGATTTCTTTGTGGTGCCATCCAGCTCTA

>snud
NNNNNNNNNNNNNNNNNNNCAAAATCCAAGGCCAAGTCAACAAACTCTAAGTCTAASAMA
RAGRAGGGAAACGCTAAGAAAAAGAAACAAAAAGATGAAGGAAGCCAGAGCAGTCTAATA
GACTTTGTCGCTCTGACTAAATCTGATAAAAAGAAAAAAAAAGAAAAAGAGAAGCAAAGC
TCTGTTACAAACTCTGGAACGAAGAAGAAGCATGTAAAGAAAAAGAAACGAAAAGATAAA
GATAAAGAATTGCTTAGAAGTGTACCGGACAATTTCACTGAAATCAAACAGATTGATTCC
ACAAAGAAAGGAAAAGAAAAGGTTGGCAAGAGTAGCATCATTAACTCGGATATTGACTGT
GCTTATCCAAAGAAAAAGAAAGGAAAAGGTGAAGAAAGTCAAAGCAATAATGTGACAAAC
TACGTTGTTGTACAACATNATGCTTCCAATGAAGAGGAAGGAATGGACAAAGCCGGCACA
AGCACTGTATCAAACAACAAGAATGCCCAGAATGGTCCCCAGAAAAATAAGCAAAAAGAG
AAGGAAAGCATGAGCACTGCAACAAACTCTGAAAGTGAACTGAATGATGGAAAGAGAACA
AAAGGAAAAGATATCAAAGAAAACGGCAGCAGTGCAAAAGACTCAAAGAAACATCAGAGA
ATCCCAACGAAAAGGAAAAGAAACTCAGAGGTCAAGCCAGGAAGTTCTAAGAGAAGAAAA
AAGGATGGTTCTCCTCAGCAAAGCCATGAGGAAAGTGGAAGATCAGAGGATGCATTCCTG
ATTCAGCATCCCCACCTTGCCAATCATATCAAAGGTCAACTTTTCTGTGAAGGTCTAGAA
GCCACAAGTTTnnnnnnnnnnnnnnnnnnnnnnnnnnnnnnnnnnnnnCAAGAGAAATGG
GAGGATGCTAACAGGATCCTATGTGCTATGTGTTTGTATCAAACACCCAACGTGGAGTGC
CTTTGGAAGTTTGGAGCTCATGTACTTCAAAATCATCCCAGTGGCAATGCTGAGCTAGTA
GAAGACCTATATAGATTTGTCCGGAAGATAAATATGATCAATCCATATCAGAAGAAGCTG
GAGCACGCCCTCTTTCTCCTCCGACAGAACAGGATGAAGGATGCCTTCACTACCTTGACA
GAGATGTGGGGTCTGGCTAGACGCTGGGCTGAGCAACAGAGTTATCAACCGGAGATCAGG
AAGAAGATGAACTCTGCCTATATTGGGTTGGTAGAGTACTGTCAATGGCATGAAAAAACA
AAGAACAGAGGTGATGATGACGGGGGAGAAATAGTTGTCAAAGAAGCAAGACTCAGAAGG
AGGGCTCTTACCAATCTCGGCAAATTCAGAGATGAGCCAGGAGTGTGGGACATTTTCATT
ACAAAGCAAGTTGAGATGTTGGAGGTGAATGAAAGCAGTGTCTGGAAGGCAGGGGAATTA
CTCACCGACTATCTCGGCGACAACCCAGGAAACCCTAATGCTCATGTCTACCTCTATCAG
TTCTTGAAGAGGCATAACAAAAGAAAAAGAGTCAAACCAGTACTGAAAAAGTTAGCCACC
ATCTTGCCTGCAGAAGACTACACTCTTGAGTACGTAAACCTGCTGCTACAACAGCAGAAA
GGATCTGCAGACTCAGCAGAGGTGCTTCCCATGCTCTTCAACATGGCTGATTACAGTACT
TGCCGTTATAACACAGCACTGTGGGAGACACTGGTAGACCATGTCATCACTGTGGTTGAA
AGCAAAAGCAAGTCTGCCAAGGCACTCCTCAAGGAGTGTTGGTCTTGTCGTAAGTCTTGG
TGGACCAGCTATCACTTTGACAAGCAGGGAGCATCAGGTTTGGTGGAGAGGGCCCCTGAG
GTAGCAATGCGGAAGGCAATTCTGGCATCCATCTTCTTTGGATCTAnnnnnnnnnnnnnn
nnnnnnnnnCAGAAAGAGATACGAAAGATTAAACCAGAGTTGTCCGAAGAACTGGAGAAT
GAGATTTCTTTGTGGTGCAACCCAGCTCTA

>sintSS
ATGGAAAGTTCTGTACCATCAACATCCAARGCCAAGYCAACAAACTCTAAGTCTAACAGA
GAGAAGGGAAATGCTAAGAAAAAGAAACAAAAAGATSAAGGAAGCCAGAGCAGTCTRATR
GACTTTGTCGTTCCAACTAAATCTGATAAAAAGAAAAGAAAAGAAAAAGAGAAGAAAASA
TCTGTCACAAACTCTGGAAYRAAGGAGARGCATGTAAAGAAAAAGAARAAAAAAGATAAA
GATAAAGAAKTGYCTAGAATTGTAACAAACAATTTCACTAAAATCAAAGAGATTGATTCC
AAGAAGARAGGAAAAGAAAAGGCTGGCAAGAGTAGCATCATAAACTCAGATGTTGACTGC
ACTTATCTAAAGAAAAAGAAAGGGAAAAGTGAAGGAAGTCAAAGCAATAATGTGACAAAC
TGCGTTCTTGAACAACATAATGCTTCCAATAAAGAGGAAGGAAYGGACARAGCCRGCACA
AGCACTGTATYACGCAATGAGAATGCACAGAATGGCCCAAAGAAACATAAACAAAAAGGG
GTGAAAAGCACGAGTACTGCAACAAACTCTGAAAGTGAACTGAATGATCAAAAGAAAACA
AAAGGAAAAGATAGCAAAGAAAGCGGCAGCAGTGCAACAAACTCAAAGGAACATCAGATA
ATCCCAAAGAAAAGGAAAGGAAAMTCTGAGGCCAAGCCAGGAAGTTCTAARAAAAGGAAR
AAGGATGGTTCTCCTCAGCAAAGCAATGAGGAAAGAGGAAAATCAGAGGATGCATTCCTG
ATTCAGCACCCCCACCTTGCCAATCATATCAAAGGTCAACTTTACTGTGAAGGCGTAGAT
GCCACAAGTTTTATGGCGATGTCGAACATGGTAAAAGAGTGYRTTCTTCWAGAGAAATGG
GAGGATGCTAACAGGATCCTATGCACTATGTGTTTGTATCAAACACCCAACGTGGAGTGC
CTTTGGAAGTTTGGAGCTCACGTACTTCAAAATCATCCCAGTGGCAATGCTGAGCTAGTA
GAAGATCTATATAGATTTGTGCGGAAGATAAATATGACCAATCCATACCAGAAGAAGCTA
GAGCACGCCCTCTTCCTCCTCCGAGAGGACAGGATGAAGGATGCCTTCACGACCTTGACA
GAGATGTGGGGTGTGTCTGGACGCTGGGTGGAGCAACANNNNNNNNNNNNNNNNATCAGG
AAGAAGATGAACTCTGCCTATACTGGATTGATGGAGTACTGCCAATGGCTTGAAAAAAGA
AAGAGAGGAGGTGATGATGATGGGGGAGAAATAGNNNNNNNNNNNNNNNNNNNNNNNNNN
NNNNNNNNNNNNNNNNNNNNNNNNNNNNNNNNNNNNNNNNNNNNNNNNNNNNNNNNNNNN
NNNNNNNNNNNNNNNATGTTGGAGGCAAAAGAAAACAATGTCAGCAAGGCAGAGGAACTA
CTCAACAACTATATTAGCCAGAACCCAAGAAACCCTAATGCTCATGTCTATCTCTATCAG
TTCTTGAAGAAGCATAACAAAACAAAAAAACTCAAACCAGTACTGAAAAAGTTAGCCACC
ATCTTGCCTGCAGAAGACTACACTCTTGAGTAYGTAAACCTGCTGCTAGAGCAGAAGAAA
GGATCCGCAGAGTCAGCYGAGGTGCTTCCCATGCTCTTCAAGATGGCTGACTACAGTACC
TGCCGTTATAACACTGCACTGTGGGAGACACTGGTAGAACATGTCATTGCAGTTGTTGAA
AGCAGAAGTAAGCCWGCCAAGGSACTYCTCAAGGAATGYTGGTCTMRTCGTAAGTCTTGG
TGGACCAGGTATCACTTTGATAAGCATGGAGCGTCAGAGTTGGTGAAGAAGAACCCTGAT
GTAGCACAGCGGAAAGCAATCCTAGCATCCATCTTCTTTGGATCTAGTTACTCATTTGTG
CARAAGGTTCAGAAAGCGATACAAAAGATTAAACCAGAGTTGTCTGAAGARCTGGAGAAT
GAGATTTCWTTGTGGTGCCAWCCAGCTCTA

>sprp
ATGGAAAGTTCTGTACCATCAACATCCAAGGCCAAGCCAACAAACTCTAAGTCTAACAGA
GAGAAGGGAAATGCTAAGAAAAAGAAACAAAAAGATGAAGGAAGCCAGAGCAGTCTAAGG
GACTTTGTCATTCCAACTAAATCTGATAAAAAGAAAAGAAAAGAAAAAGAGAAGAAAATG
TCTGTCACAAAGTCTGGAATGAAGGAGAAGCATGTAAAAAAAAAGAAAAAAAAAGATAAA
GATAAGAAATTGCTTAAAAATGGAACAGAAAATTTCACTAAAATCAAAGAGATTGATTCC
AAGAAGAAAGGAAAAGAAAAGGCTGGCAAGAGTAGCATCATCAACTCAGATATTGACTGT
ACTTATATAAAGAAAAAGAAAGGGAAAAGTGAAGAAAGTCAAAGCAATAATGTGACAAAC
TACGTTCTTGAACAACATAATGCTTSCAATAAAGAGGAAGGGATGGACAAAGCCGGCACA
AGCACTGTATCACGCAATGAGAATGCACAGAATGGCCCCCAGAAAGATAAACGAAAAGGG
AAAGAAAGCAAGAGCACTGCAACAAACTCTGAAAGTGAACTGAATGATCAAAAGAAAACA
AGAGGAAAAGATAGCAAAGAAAGCGGCAGCAGTGCAACAGACTCAAGGGAACATCAGATA
ATCCCAAAGAAAAGGAAAGGAAACTCAGAGGCCAAGCCAGGAAGTTCTAAGAAAAGGAAA
AAGGATGGTTCTCCTCAGCAAAGCCATGAGGAAAGAGGAAGTTCAGAAGATGCATTCCTG
CTTCAGCACCCCCACCTTGCAAATCATATCAAAGGTCAACTTAACTGTGAAGGTGTAGAT
GCCACAAGTTTTATGGCGATGTCAAACATGGTAAAAGAGTGCGTTCTCCAAGAGAAATGG
GAGGATGCTAACAGGGTCCTATGCACTATGTGTTTGTATCAAACACCCAATGTGGAGTGC
CTTTGGAAGTTTGGAGCTCACGTACTTCAAAATCACCCCAGTGGCAATGCTGAGCTAGTA
GAAGATCTATATAGATTTGTGCGGAAGATAAATATGACCAATCCATACCAGAAGAAGCTG
GAGCACGCCCTCTTCCTCCTCCGTGAGAACAGGATGAAGGATGCCTTCACTACCTTGACG
GAGATGTGGGGTGTGTCCGGGCGCTGGGTGGAGCAACAGAGTAATCAACCAGAGATCAGG
AAGAAGATGAACTCTGCCTATACTGGGTTGATGGGGTACTGCCAATGGCTTGAAAAAAGA
AAGAACGGAGGTGATGATGACAGGGGAGAAATAGTTATCAAAGAAGCAACACTCAGAAAG
AGGGCCCTTAACAATCTCGGCAAATTCAACGATGATCCAGGAGTATGGGACATTTTCATT
ACAAAGCAAGTTGAGATGTTGGAGGCAAAAGAAAACAATGTCGGCAAGGCAGAGGAACAG
CTCAACAACTATCTCAGCCAGAACCCAGGAAACCCTAATGCTCATGTCTATCTCTACCAG
TTCTTGAAGAGGCATAACAAAACAAAAAAACTCAAACCAGTACTGAAGAAGTTAGCCACC
ATCTTGCCTGCAGAAGACTACACTCTTGAGTACGTAAACCTGCTGCTAGAACAGAAGAAA
GGATCTGCAGACTCAGCAGAGGTACTTCCCATGCTCTTCAAGATGGCTGACTACAGTACC
TGCCGTTACAACACTGCACTGTGGGAGACCCTGCTAGAACATGTCATTGCGGTAGTAGAA
AGCAGAAGTAAGCAAGCCAAGGCACTCCTTAAGGAATGCTGGTCTCGTCGTAAGTCTTGG
TGGACCCGTTATCACTTTGATAAGCATGGGGCATCAGAGTCGGTGAAGAAGAACCCTGAT
GTAGCACAGCGGAAGGCAATCCTAGCATCCATCTTCTTTGGATCTAGTTACTCATTTGTG
CAGAAGGTTCAGGAAGCGATACAGAAGAWTAAACCAGAGTTGTCCGAAGAACTGGAGAAT
GAGATTTCATTGTGGTGCCATCCAGCTCTA

>spurp
ATGGAAAGTTCTGTACCATCAACATCCAAGGCCAAGCCAACAAACTCTAAGTCTAACAGA
GAGAAGGGAAATGCTAAGAAAAAGAAACAAAAAGATGAAGGAAGCCAGAGCAGTCTAAGG
GACTTTGTCATTCCAACTAAATCTGATAAAAAGAAAAGAAAAGAAAAAGAGAAGAAAATG
TCTGTCACAAAGTCTGGAATGAAGGAGAAGCATGTAAAAAAAAAGAAAAAAAAAGATAAA
GATAAGAAATTGCTTAAAAATGGAACAGAAAATTTCACTAAAATCAAAGAGATTGATTCC
AAGAAGAAAGGAAAAGAAAAGGCTGGCAAGAGTAGCATCATCAACTCAGATATTGACTGT
ACTTATATAAAGAAAAAGAAAGGGAAAAGTGAAGAAAGTCAAAGCAATAATGTGACAAAC
TACGTTCTTGAACAACATAATGCTTCCAATAAAGAGGAAGGGATGGACAAAGCCGGCACA
AGCACTGTATCACGCAATGAGAATGCACAGAATGGCCCCCAGAAAGATAAACGAAAAGGG
AAAGAAAGCAAGAGCACTGCAACAAACTCTGAAAGTGAACTGAATGATCAAAAGAAAACA
AGAGGAAAAGATAGCAAAGAAAGCGGCAGCAGTGCAACAGACTCAAGGGAACATCAGATA
ATCCCAAAGAAAAGGAAAGGAAACTCAGAGGCCAAGCCAGGAAGTTCTAAGAAAAGGAAA
AAGGATGGTTCTCCTCAGCAAAGCCATGAGGAAAGAGGAAGTTCAGAAGATGCATTCCTG
CTTCAGCACCCCCACCTTGCAAATCATATCAAAGGTCAACTTAACTGTGAAGGTGTAGAT
GCCACAAGTTTTATGGCGATGTCAAACATGGTAAAAGAGTGCGTTCTCCAAGAGAAATGG
GAGGATGCTAACAGGGTCCTATGCACTATGTGTTTGTATCAAACACCCAATGTGGAGTGC
CTTTGGAAGTTTGGAGCTCACGTACTTCAAAATCACCCCAGTGGCAATGCTGAGCTAGTA
GAAGATCTATATAGATTTGTGCGGAAGATAAATATGACCAATCCATACCAGAAGAAGCTG
GAGCACGCCCTCTTCCTCCTCCGTGAGAACAGGATGAAGGATGCCTTCACTACCTTGACG
GAGATGTGGGGTGTGTCCGGGCGCTGGGTGGAGCAACAGAGTAATCAACCAGAGATCAGG
AAGAAGATGAACTCTGCCTATACTGGGTTGATGGGGTACTGCCAATGGCTTGAAAAAAGA
AAGAACGGAGGTGATGATGACAGGGGAGAAATAGTTATCAAAGAAGCAACACTCAGAAAG
AGGGCCCTTAACAATCTTGGCAAATTCAACGATGATCCAGGAGTATGGGACATTTTCATT
ACAAAGCAAGTTGAGATGTTGGAGGCAAAAGAAAACAATGTCGGCAAGGCAGAGGAACTG
CTCAACAACTATCTCAGCCAGAACCCAGGAAACCCTAATGCTCATGTCTATCTCTACCAG
TTCTTGAAGAGGCATAACAAAACAAAAAAACTCAAACCAGTACTGAAGAAGTTAGCCACC
ATCTTGCCTGCAGAAGACTACACTCTTGAGTACGTAAACCTGCTGCTAGAACAGAAGAAA
GGATCTGCAGACTCAGCAGAGGTACTTCCCATGCTCTTCAAGATGGCTGACTACAGTACC
TGCCGTTACAACACTGCACTGTGGGAGACCCTGCTAGAACATGTCATTGCGGTAGTAGAA
AGCAGAAGTAAGCAAGCCAAGGCACTCCTTAAGGAATGCTGGTCTCGTCGTAAGTCTTGG
TGGACCCGTTATCACTTTGATAAGCATGGGGCATCAGAGTCGGTGAAGAAGAACCCTGAT
GTAGCACAGCGGAAGGCAATCCTAGCATCCATCTTCTTTGGATCTAGTTACTCATTTGTG
CAGAAGGTTCAGGAAGCGATACAGAAGATTAAACCAGAGTTGTCCGAAGAACTGGAGAAT
GAGATTTCATTGTGGTGCCATCCAGCTCTA

>pdep
ATGGAAAGTTCTGTACCATCAACATCCAAGGCCAAGTCAACAAACTCTAAGTCTAASAMA
RAGRAGGGAAATGCTAAGAAAAAGAAACAAAAAGATGAAGGAAGCCAGAGCAGTCTAATA
GACTTTGTCGCTCCGACTAAATCTGATAAAAAGAAAAGAAAAGAAAAAGAGAAGCAAAGC
TCTGTTACAAACTCTGGAACGAAGAAGAAGCATGTAAAGAAAAAGAAACAAAANnnnnnn
nnnnnnnnnnnnnnnnnnnnTGGACCGGACAATTTCACTGAAATCAAACAGATTGATTCC
AAGAAGAAAGGAAAAGAAAAGGTTGGCAAGAGTAGCATCATAAACTCGGATATTGACTGT
GCTTATCCAAAGAAAAAGAAAGGGAAAGGTGAAGGAAGTCAAAGCAATAATGTGACAAAC
TATGTTGTTGTACAACATNNNGCTTCCGATGAAGAGGAAGGAATGGACAAAGCCAGCACA
AGCACTGTATCAAAGAACAAGAATGCCCAGAATGGTCCCCAGAAACATAAGCAAAAAGAG
AAGAAAAGCATGAGCACTGCAACAAACTCTGAAAGTGAACTGAGTGATCGAAAGAGAACA
AAAGGAAAAGATATCAAAGAAAATGGCAGCAGTACAAAAGACTCAAAGAAATATCAGAGA
ATCCCAACGAAAAGAAAAGGAAATTCAGAGGTCAAGCCAGGAAGTTCTAAGAGAAGGAAA
AAGGATGGTTCTCCTCAGCAGAGCTATGAGGAAAGTGGAAGATCAGAGGATGCATTCCTG
ATTCAGCATCCCCACCTTGCCAATCATATCAAAGNNNNNNNNNNNNNNNNNNNNNNNNNN
NNNNNNNNNNNNNNNNNNNNGTCGAACATGATAAAAGAGTGTGTTCTTCAAGAGAAATGG
GAGGATGCTAACAGGATCCTATGTGCTATGTGTTTGTATCAAACACCCAACATGGAGTGC
CTTTGGAAGTTTGGAGCTCACGTACTTCAAAATCATCCCAGTGGCAATGCTGAGCTAGTA
GAAGACCTATATAGATTTGTCCGGAAGATAAATATGATCAATCCATACCAGAAGAAGCTG
GAGCAYGCCCTCTTACTCCTCCGACAGAACAGGATGAAGGATGCCCTCACTACCTTGACA
GAGATGTGGGGTTTGTCYGGACGCTGGGCTGAGCAACAGAGTTATCAACTGGAGATCAGG
AAGAAGATGAACTCWGCCTATACTGGGTTGATAGAGTATTGTCAATGGCATGAAAAAACA
AAGAAGACAGGTGATGATGACCTGGGAGAAATAGTTGTCAAAGAAGCAACACTCAGAAAG
AGGGCTCTAACCAATCTCGGCAAATTCAGAGATGATCCAGGGGTGTGGGACATTTTCATT
ACGAAGCAAGTCGAGATGTTGGAGGCAAATGAAAACGGTGTCAGCAAGGCGGGGGAATTA
CTCACCGACTATCTCAGCGACAACCCAGGAAACCCTAATGCTCATGTCTACCTCTATCAG
TTCTTGAAGAGGAATAACAGAAGAAAAAAACTCAGACCAGTACTGAAAAAGTTAGCCACC
ATCTTGCCTGCAGAAGACTACACTCTTGAGTATGTAGACCTGCTNNNNNNACAGAAGAAA
GGATCGGCAGACTCAGCAGAGGTGCTTCCCATGCTCTTCAACATGGCTGATTACAGTACT
TGCCATGATAACACTGCACTGTGGGAGACACTGGTAGAACATGTCATCACTGTTGTTGAA
AGCAAAAACAAGGCTACCAAGGCACTCCTCAAGGAGTGCTGGTCTTGTCGTAAGTCTTGG
TGGACCAGCTATCACTTTGACAAGCACGGAGCATCAGGTTTGATGAAGAGGGCCCCTGAG
GTAGCAATGCGGAAGGCAATATTGGCATCCATCTTCTTTGGATCTAnnnnnnnnnnnGTG
CAGAAGATACAGGAAGCAATGCAAAAGATTAAACCAGAGTTGTCAGAAGAATTGGAGAAT
GAGATTTCTTTGTGGTGCAATCCAGCTCTA
