# Supplementary material for: Genome-wide signals of positive selection in strongylocentrotid sea urchins
Source: BMC Genomics. 2017 Jul 21;18:555. doi: 10.1186/s12864-017-3944-7 (PMC5521101; doi:10.1186/s12864-017-3944-7)
Supplement: Supplementary file 3 — Consensus alignment files. A compressed (gzip) tape archive (TAR) file containing 6250 consensus alignment files in FASTA format. (TGZ 14116 kb) [file 12864_2017_3944_MOESM3_ESM.tgz › SPU_007246/consensAlign.ordered.fa]

>sdro
ATGGCCGATGACGAAGATTCGATCAGCGTTAAAGATAKCGGAGAAGACGAACCACAACAG
ACGTCGTCTTCGTCAAAGAAAAAATGGATGACATCTCTTGTCMTTCTTCTCGTAATCTTA
GTATACCTTTTCGTCGGCGCGCTCATTTTTAGAGCTCTCGAGCGTCCGGTAGCAGTTCAA
GCTTCTGAGGACTTTGATGCAGCACTACTACGACTCGCGTCAGAAAATGATTGCCTCGAC
GAGGAGGATGTCGCCGAGCTAATATACATCGTGACCAAGGCCATAGGGGAAGGGGCCTAC
GCAAGTGGTCATCCTTACGCTTCCCTTATGACTTTGGAAACAGATAACGAGACTGCCTTC
GTGCCTATGTGGTCTGTTCAGAGGAACTTCGTCTTTGTTACATCAGTGGTGACGACAGTA
GGGTTTGGGTATACTGCACCACGTACAGTTGTAGGTCAGTTCGTCTGCGTTCTATATGCT
CTCATAGGAATTCCATTCGTAGGAACTACAATCTTGACCTTCGGGAAAATACTGAAGGCT
CTGAGACWACCCAAGTTTACCAAGAAAATACTGAAGGCTCTGAGACGACCCAAGTTTACC
AAGAAACTGAAAGTCTTTGTGGTGATCTGGCAACGATTCCGGACGGCTGGAGTGCTCGTC
TTCAACCTTCTGCTAGTATGTCTCCTTGTGGTTCCCCCAAGTCTCCTTAAATTTTTTATC
CAACACTGGAGCTTCATAGACAGTTACTACTTCTCCATGGAGGCGATGACAACCATCGGT
TTTGGTGATATACAAGTGGGGCAATCAAGAGGCAACGCTCCTAAACATTATTTGCGGGCG
TTCATCCATTTTACCTACAAAATCATCTGCATCGGTCTGTTGTCCACCATGTTTGATACA
TTTACCAAGGCTCAGCAGCGAGGAGCCCGAAGGATCTCGACTCGTCTATACAAATACAAG
AAAAGGTATCATCAGCGACATCGCCAGGGTTTACGCTTCAAGCAACAGGAGGCAACAAAA
ATATCACACGATGATGGTGATAATAAAATAGGTGATACCGGAAGCCTAGAAACCCCGCAT
CCAAAGCCT

>spal
ATGGCCCATGACGAAGATTCGATCAGCGTTAAAGATATAGGAGAAGACGAACCACARCAG
ACGTCGTCGTCGTTAAAGAAGAAATGGATGACATCTCTTGTCCTTCTTCTCGTCATCTTA
GTATACCTTTTYGCCGGCGCGCTCRTTTTTAGCGCTCTCGAGCGTCCRGTAGCAGTTCAA
GCTTCTGAGGACTTTGATGCAGCACTACTACGACTCGCGTCAGAAAATGATTGCCTCGAC
GAGGAGGATGTCGCCGAGCTAATGTACATCGTGACCAAGGCCATAGGGGAAGGGGCCTAC
GMMAGTGGTCATCCTTACGCTTCCCTTATGACTTYGGAAACAGATAACGAGACTGCCTTC
GTGCCTATGTGGTCTGTTCAGAGTAACTTCGTYTTYGTTACATCAGTGGTGACGACAGTA
GGGTTCGGGTATACTGCACCACGTACAGTTGTAGGTCAGTTCGTMTGCGTTCTCTATGCT
GTCATAGGWATTCCATTCGTRGGAACTACAATCTTGACCTTCGGGSAAATACTGAAGGCT
CTGAGACAACCCAAGTTTACCAAGAAAATACTGAAGGSTCTGAGACGACCCAAKTTTACC
AAGAAACTGAAAGTCTGTGTGGTGATCTGGCAACGATTCCGGACGGCTGGAGTGCTCGTC
TTCAACCTTCTGCTATTATGTCTCCTTCTGGTTCCCCCAAGTCTCCTTAAATTTTTTACC
CAACACTGGAGCTTCATAGACAGTTACTACTTCTCCATGGAGGCGATGACAACCATCGGT
TTTGGTGATATGCAATTGGGGCACTCAAGAGGCAACGCCCCTAAACGATATTTGCGGGCG
TTCWTCCATTTTACCTACCAACTCATCTGCATCGGTCTKTTRTCCRCCATGTTTGATACA
TTTACCAAGGCTCAGCARCGAGGAGCCCGAAGGATCTCGACTCGTCTATACAAATACAAG
AAAAGGTATCATCAGCGACATCGCCAGGSTTTACGMTCCAAGAAACAGGAGGCAACAAAA
CTATCRCACGATGATGGTGATAATAAACAAGGTGATACCGGAAGCCTAGAAGCTCCGCAT
CCAAAGCCT

>sfra
ATGACCCATGACGAAGATTCGATCAGGGWTGACGATGTCGAAGAAGACGAAGCACAAGAG
ACGTCGTCGTCATTAAAGAAGAAATGGATGACATCTTTTGTCCTTCTTCTCGTCATCTTA
GTATACCTTTTCGCCGGCGCGCTCATTTTTCGCGCTCTCGAGCGTCCGGGGGCAGTTCAA
GCTTCTGAGGACTTTGATGCAGCACTCCGACGACTCGCGTCAGAAAATGATTGCGTCGAC
GAGGAGGATGTCGCCGAGCTAATGTACATCGTGACCAGGGCCTTAGGGGAAGGGGTYTAC
GACGGTGGTTACCCTTACGCTTCCCTAATGACTTTGGGAACATTTAACGAGACTGCCATC
GAGTCTATGTGGTCTGTTARGAATAATTTCGTCTTTGTTACATCAGTAGTGACGACAGTA
GGGTTCGGGTATACTGCACCACGTACAGTTGTAGGTCAGCTCGTCTGCGTTTTCTATGCT
GTCATAGGAATTCCATTCGTAGGAACTATAATCTTTACCATCGGGGAAATACTGAAGGCT
CTGAGACAACTCAAGTTTACCAAGAAAATACTGAAGGCTCTGAGACAACTCAAGTTTACC
AAGAAACCGAACGTCTGTGTGGTGCGCTGGCCACRATTCTGGAGGGATGGAGTGGTCGTC
TTCAACCTTCTGCTAACATATCTCCTTATGGTTCCCGCAAGTCTCATACAATGTTTTACC
CAACACTGGAGCTTCCTAGTCAGTTACTAYTTCTCCGTGGTGGCGATGACAACAATCGGT
TTTGGTGATCTAGAAGAGGGGCCCTCAAAAGTCGACGCCCATCAACAATATATGCTGGCG
TTCGTCCAGTTTACCTACCTTCTCATCTGCATCGGTTTATTGTCCACCATGCTTGATACA
TTTACCAAGGCTCAACAGCGAGGCGCCCnnnnnnnnnnnnnnnnnnnnnnnnnnnnnnnn
nnnnnnnnnnnnnnGCGACGTCGGCGGGCTATACGATTCAAGAAACAGGAGGCAACGAAA
MTATCACACGATRATGGTGATAAAAAAnnnnnnnnnnnnnnnnnnnnnnnnnnnnnnnnn
nnnnnnCCT

>afraSS
ATGGCCCATGACGAAGATTCGATCAGCGTTAAAGATATCGGAGAAGATGAACCACAACAG
ACGTCGTCGTCGTTAAAGAAGAAATGGATGACATCTCTTGTYCTTCTTCTCGTCATTTTA
GTATACCTTTTTGCCGGCGCGCTCATTTTTAGCGCTCTCGAGCGTCCGGTAGCAGTTCAA
GCTTCTGAGGACTTTGATGCAGCACTACTACGACTCGCGTCAGAAAATGATTGCCTCGAC
GAGGAGGATGTCGCCGAGCTCATGTACATCGTGACCAAGGCCATAGGGGAAGGGGCCTAC
GCCAGTGGTCATCCTTACGCTTCTCTTATGACTTTGGAAACAGATAACGAGACTGCCTTC
GTGCCTATGTGGTCTGTTCAGAGTAACTTCGTCTTTGTTACATCAGTGGTGACGACAGTA
GGGTTCGGGTATACTGCACCACGTACAGTTGTAGGTCAGTTCGTCTGCGTTCTCTATGCT
GTCATAGGAATTCCATGCGTAGGAACTACAATCTTGACCTTCGGGAACATACTGAAGGCT
CTGAGACAACCCAAGTTTACCAAGAAAATACTGAAGGCTCTGAGACGACCCAAGTTTACC
AAGAAACTGAACGTCTGTGTGGTGATCTGGCAACGATTCCGGACGGCTGGAGTGCTCGTN
NNNNNNNNNNTGCTATTATGTCTCCTTCTGGTTCCCCCAAGTCTCCTTAAATTTTTAAAC
CAAAACTGGAGCTTCATAGACAGTTACTACTTCTCCATGGTGTCGATGACAACCATCGGT
TTTGGTGATATACAAGTGGGGCACTCAAGAGGCAACGCCCCTAAACAATATTGGCGGGCG
TTCCTCCATTTTACCTACCAACTCATCTGCATCGGTCTTTTGTCCGCCATGTTTGATACA
TTTACCAAGGCTCAGCAGCGAGGAGTCCGAAGGATCTCGATTCGTCTATACAAATACAAG
AAAAGGTATCATCAGCGACATCGCCAGGGTTTACGCTCCAAGAAACAGGAGGCAACAAAA
CTATCACACGGTGATGGTGATAATAAACAAGGTGATACCGGAAGCCTAGAAGCCCCGCAT
CCAAAGCCT

>hpul
ATGGCCCATGACGAAGATTCGATCACCGTTGACGATATCGGAGAAGACGAACCACAACAC
ACGTCGTCGTCATTAAAGAAGAAATGGATGGCATCTTTCGTCCTTCTTCTCGTCATCTTA
GTATACCTTTCTGCCGGCGCGCTCATTTTTAGCGCTCTCGAGCGTCCGGTGGCAGTTCAA
GCTTCTGAGGACTTTGATGCAGCACTCCTACGACTTGCGTCAGAAAATGATTGCCTGGAC
GAGGAGGATGTCGCCGAGCTCATGTCCATCGTGACCAAGGCCATAGGGGAAGGGGTCTAC
GACAGTGGTCATCCTTACGCTTCCCTTATGACTTCGGAAACCGATAACGAGACTGCCTTC
GTGCCTATGTGGTCTGTTCAGAGTAACTTCGTCTTGGTTACATCAGTGGTGACGACAATA
GGGTTTGGGTATACTGCACCACGTACAGTTGCAGGCCAGTTCKTTTGCGTTCTCTATGCC
CTCATAGGAATTCCATTCGTAGGAACTACAATCTTGACCTTCGGGGAAATACTGAAGGCT
CTGAGACAACCCAAGTTTACAAAGAAAATGCTGAGGGCTCTGAGACAACCCAAGTTTACC
AAGAAACTGAAAGTCTGTGCGGTGCTCTGGCAACGACTCCGGACAGCTGGAGTGTTCGTC
TTCAACCTTCTGTTATTATGTCTCCTTCTAGTTCCCCCAAGTCTCATCAAATTTTTTACC
CAACACTTGAGCTTCCTAGACAGTTACTACTTCTCCATGGAGACGATAACAACCATCGGT
TTTGGTGATATACAAGTGGGGCAGTCAAGAGGCAACGACNCNNNNGAATATTTGCGGGCG
TTCTTCCATTTTACCTACCTTCTCATCTGCATCGGTCTGTTGTCCACCGTGTTTGATACA
TTTACCAAGGCTCAGCAGCGAGGAGCCCGAAGGATCTCGATTCATCTATCCCGATACAAG
ACAAGGTATCATCAGCGACATCGCCAGGTTTTACGATTTAAAAAAAAGGAGGCAACAAAG
CTATCACACGATGATGGTGAAAATCAAAAAGATGATACCGGAAGCCTAGAAGCCCCGCAT
CCAAAGCCT

>snud
ATGACCCTTGACGAAGATTCGATCAGGGTTGACGATGTCGAAGAAGATGAAGCACAAGAG
ACGTCGTCGTCATTAAAGAAGAAATGGATGAAATCTTTTGTCCTTCTACTCGTCATCTTA
GTATACCTTTTCGTCGGCGCGCTCATTTTTCGMGCKCTCGAGCGTCCGGGGGCAGTTCAA
GCTTCTGAGGACTTTGATGCARCACTCCGACGACTCGCGTCAGAAAATGATTGCGTTGAC
GAGGAGGACGTCGCGGAGCTAATGTACATCGTGACCAGGGCCGTAGGGGAAGGGGTCTAC
GACACTGGTTTCCCTTACGCTTCCCGAATGACTTTGGGAACTGTTAACGAGACTGCCTTA
GAGTCTATGTGGTCTGTTACGAGGAATTTCGTCTTTGTTACATCAGTGGTGACGACAATA
GGGTTCGGGTATACTGCACCACGTACAGGTGTAGGTCAGTTMGTCTGCGTTCTCTATGCT
CTCATAGGAATTCCATTCGTAGGAACTATAATCTTTACCGTCGGGGAAATACTGAAGGCT
CTGAGACAACTCAAGTTTACCAAGAAAATACTGAAGGCTCTGAGACAACTCAAGTTTACC
AAGAAACCGAACGTCTGTGTGGTGCGCTGGCCACGATTCTGGAGGGATGGAGTGGTCGTC
TTCAACTTTCTGCTAnnnnnnnnnnnnnTGGTTCCCGCAAGTCTCATCCAATGGTTTACC
CAACACTGGAGCTTCCTAGWCAGTTACTACTTCTCCGTGGTGGCGATGACAACAATCGGT
TTTGGTGATATAMAAGAGGGTCCCTCAAAAGTCGAMGCCCATGAAAAATATATGCTGGCG
TTCGTCCAGTTTACCTACCTTCTCACCTGCATCGGTTTGTTGTCCACCATGATTGATACA
TTTACAAAGGCTCAACAGCGAGGNNNNNNNNNNnnnnnnnnnnnnnnnnnnnnnnnnnnn
nnNNNNNNNNNTCAGCGACGTCGGCGGGCTATACGATTCGAGAAACAGGAGGCAACGAAA
CTATCACACCATGATGGTGATAAACAAAAAGGTGATACTGTAAGCCCAGCAATGCCGCAT
CCAAAACCT

>sintSS
ATGGCCCATGACGAAGATTCGATCAGCGTTAAAGATATCGGAGAAGACGAACCGCAACAG
ACGTCGTCGTCRTTAAAGAAGAAATGGATGGCATCTTCTGTCCTTCTTCTCRTCATCTTA
GTATACCTTTTCGCCGGCGCGCTCATTTTTAGCGCTCTCGAGCGTCCGGGAGCAGTTCAA
GCTTCTGACGACTTTGATGCAGCAMTCCTACGACTCGCGTCGGAAAATGATTGCCTCGAC
GAGGAGGATGTCGCCGAGCTCATGTACATCGTGACCAAGGCCATAGGGGAAGGGGCCTAC
GCAAGTGGTCATCCTTACGCTTCCCTTATGACTTTGGAAACAGATAACGAGACTGCCTTC
GTGTCTATGTGGTCTGTTCAGAGTAACTTCGTCTTTGTTACATCAGTGGTGACGACAGTA
GGGTTTGGGTATACAGCACCACGTACAGTTGTAGGTCAGTTCGTCTGCGTTCTCTATGCT
CTCATAGGAATTCCGTTCGTAGGAACTACAATCTTGAACTTCGGGAAAATAYTGAAGGCT
CTGAGACAACACAAGTTTACCAAGAAAATACTGAAGGCTCTGAGACGACCCAAGTTTACC
AAGAAATTGAAAGTCTGTGTGGTGCTCTGGAAACGATTCCGGATGGCTGGAGTGCTCGTC
TTCAACATTCTGCTATTATGTCTCCTTGTTGTTCCCCCAAGTCTCATGAAATTTYTTACC
CAACACTGGAGCTTCATAGAYAGTTACTACTTCTCCGTGGTGGCGATGACAACCATCGGT
TTTGGTGATATACAATTGGGGCACTCAGGAGGCAACTCCYCTAAACGATATTTGATGGCG
TTCATCCATTTTACCTACCAAATCATCGGCATCGGTCTGTTGTCCACCATGTTTGATACA
TCTACCAAGGCTCAGCAGCGAGAAGCCCGAAGGTTGTCGACTCATCTATACAAATACAAG
GCAAGGTATCATCAnnnnnnnnnnnnnnnnnnnCGATCCAAGAAACAGRAGGCAACAAAA
CTATCACACGATGATGGTGATAATAAACAAGGTGATACCGGAAGCCTAGAAGCCCCGCAT
CMAAAACCT

>sprp
ATGGCCCATGACGAAGATTCTATCAGCGTTGAAGATATCGGAGAAGACGAACCACAACCG
ACGTCGTCGTCGTTAAAGAAGAAATGGATTGCATCTCTTGTCCTTCTTCTCGTCATCTTA
GTATACCTTTTCGCCGGCGCGCTCATTTTTAGCGCGCTCGAGCGTCCGGGGGCAGTTCAA
GCTTCTGAGGACTTTGATGCAGCACTCCTACGACTCGCGTCGGAAAATGATTGCCTTGAC
GAGGAGGATGTCGCCGAGCTCATGTACATCGTGACCAAGGCCATAGGGGAAGGGGCCTAC
GCAAGTGGTCATCCTTACGCTTCCCTTATGACTTTGGAAATAGATAACGAGACTGCCTTC
GTGCCTATGTGGTCTGTTCAATATAACTTCGTCTTTGTTACATCAGTGGTGACGACAGTA
GGGTTTGGGTATACTGCACCACGTACAGTTGTAGGTCAGTTCGTCTGCGTTCTCTATGCT
CTCATAGGAATTCCATTCGTAGGAACTACAATCTTGACCTTCGGGAAAATACTCAAGGCT
CTGAGACAACCCAAGTTTACCAAGAAAATATTCAAGGCTCTGAGACGACCCAAGTTCACC
AAGAAACTGAAAGTCTGTGTGGTGATCTGGCAACGATTCCGGACGGCTGGAGTGCTCGTC
TTCAACCTTCTKCTATTATGTCTCCTTCTGGTTCCCCCAAGTCTCCTTAAATTTTTTACC
CAACACTGGAGCTTCATAGACAGTTACTACTTCTCCATGGAGACGATGACAACCATCGGT
TTTGGTGATATACAAGTGGGGAACTCAAGAGGCAACGCCTCTAAAGAATATTTGAAGGCG
TTCATCCATTTTACCTACCAGCTCATCTACATCGGTCTTTTGTCCACCATGTTTGATACA
TCTACCAAGACTCAGCAGCGAGGAGCCCGAAGGATCTCGGATCGTCTATCCAATTACAAG
AAAAGGTATCATCAGCGACATCGCCAGGCTTTACGATCCAAGAAACAGGAGGCAACAAAA
CTATCACACGACGATGGTGATAATAAACAAGGTGATACCGGAAGCCTAGAAGCTCCGCAT
CCAAAGCCT

>spurp
ATGGCCCATGACGAAGATTCTATCAGCGTTGAAGATATCGGAGAAGACGAACCACAACCG
ACGTCGTCGTCGTTAAAGAAGAAATGGATTGCATCTCTTGTCCTTCTTCTCGTCATCTTA
GTATACCTTTTCGCCGGCGCGCTCATTTTTAGCGCGCTCGAGCGTCCGGGGGCAGTTCAA
GCTTCTGAGGACTTTGATGCAGCACTCCTACGACTCGCGTCGGAAAATGATTGCCTTGAC
GAGGAGGATGTCGCCGAGCTCATGTACATCGTGACCAAGGCCATAGGGGAAGGGGCCTAC
GCAAGTGGTCATCCTTACGCTTCCCTTATGACTTTGGAAATAGATAACGAGACTGCCTTC
GTGCCTATGTGGTCTGTTCAATATAACTTCGTCTTTGTTACATCAGTGGTGACGACAGTA
GGGTTTGGGTATACTGCACCACGTACAGTTGTAGGTCAGTTCGTCTGCGTTCTCTATGCT
CTCATAGGAATTCCATTCGTAGGAACTACAATCTTGACCTTCGGGAAAATACTCAAGGCT
CTGAGACAACCCAAGTTTACCAAGAAAATATTCAAGGCTCTGAGACGACCCAAGTTCACC
AAGAAACTGAAAGTCTGTGTGGTGATCTGGCAACGATTCCGGACGGCTGGAGTGCTCGTC
TTCAACCTTCTGCTATTATGTCTCCTTCTGGTTCCCCCAAGTCTCCTTAAATTTTTTACC
CAACACTGGAGCTTCATAGACAGTTACTACTTCTCCATGGAGACGATGACAACCATCGGT
TTTGGTGATATACAAGTGGGGAACTCAAGAGGCAACGCCTCTAAAGAATATTTGAAGGCG
TTCATCCATTTTACCTACCAGCTCATCTACATCGGTCTTTTGTCCACCATGTTTGATACA
TCTACCAAGACTCAGCAGCGAGGAGCCCGAAGGATCTCGGATCGTCTATCCAATTACAAG
AAAAGGTATCATCAGCGACATCGCCAGGCTTTACGATCCAAGAAACAGGAGGCAACAAAA
CTATCACACGACGATGGTGATAATAAACAAGGTGATACCGGAAGCCTAGAAGCTCCGCAT
CCAAAGCCT

>pdep
ATGACCCATGACGAAGATTCGATCAGnnnTGACGATGTCGGAGAAGACGAAGCGCAACAG
ACGTCGTCGTCATTAAAGAAGAAATGGATGACATCTTTTGTCCTTCTTCTCGTCATCTTA
GTTTACCTTTTCGCCGGCGCGCTCATTTTTCGCGCTCTYGAGCGTCCGATGGCAGTTCAA
GCTTCTGAGAACTTTGATGCAGCACTCCGACGACTCGCTTCAGAAAATGATTGCGTCGAC
GAGGAGGATGTCGCCGACCTAATGTACATCGTGACCAGGGCCGTAGGGGAAGGAGCCTAC
GACAGTGGTCATCCTTACGCTTCCCTAATGACTTTGGGAACAGTTAACGAGACTGCCTTC
GTGCCTATGTGGTCTGTTACGAGTAATTTCGTCTTTGTTACATCAGTGGTGACGACAGTA
GGGTTCGGGTATACTGCACCACGTACATGTGTAGGTCAGATCGTCTGCGTTGCCTATGCT
CTCATAGGAATTCCATTCGTAGGAACTATAATCTTTACTGTCGGGGAAATACTGAAGGCG
CTGAGACAACCCAAGTTTACCGAGAAAATACTGAAGGCGCTGAGACAACCCAAGTTTACC
GAGAAACTGAACGTCTGTGTGGTGCGCTGGCCACGATTCTCGACGGATGGAGTGGTCGTC
TTCAACGTTCTGCTAnnnnnnnTCCTNCTGGTTCCCTCAAGTCTCATCCATKTTTTTACC
CAACACTGGAGCTTCATAGTCAGTTACTACTTCTCCGTGGTGGCGATGACAACCATCGGT
TTCGGTGATCTACAAGTGAGTCACTCAAGAGTCGACGCCCCTCAACACTATTTGCTGGCG
TTCGTCCATTTTACCnnnnnnnnnnnnnnnnnnnnnnnnnnnnnnnnnnnnnnnnnnnnn
nnnnnnnnnnnnnnnnnnnnnnnnnnnnnnnnnnnnnnnnnnnnnnnnnnnnnnnnnnnn
nnnnnnnnnnnnnnnnnnnnnnnnnnnnnnnnnnnnnnnnnnnnnnnnnnnnnnnnnnnn
nnnnnnnnnnnnnnnnnnnnnnnnnnnnnnnnnnnnnnnnnnnnnnnnnnnnnnnnnnnn
nnnnnnnnn
