# Supplementary material for: Genome-wide signals of positive selection in strongylocentrotid sea urchins
Source: BMC Genomics. 2017 Jul 21;18:555. doi: 10.1186/s12864-017-3944-7 (PMC5521101; doi:10.1186/s12864-017-3944-7)
Supplement: Supplementary file 3 — Consensus alignment files. A compressed (gzip) tape archive (TAR) file containing 6250 consensus alignment files in FASTA format. (TGZ 14116 kb) [file 12864_2017_3944_MOESM3_ESM.tgz › SPU_013541/consensAlign.ordered.fa]

>sdro
ATGGGGCACTTCTTACACCCTCAWAAAGAGGCACTCACCAGGGATGAAMAAAGTTTRGGA
CATTATATGTACCTGGAAGCAACGGGTGCAACGTTTGGTTCAACTGCCCGCCTCATATCT
CCTCGCTTCAATGGTAGCAGTGGTGGTGAAGATGATGAGNNGACCAACGGTGTGAAGGTC
ACCTTCTGGGTTCATAAGAATGGACAGGAGATGGGAAACCTTCGTTGTTTTCTTATGAAT
GCAACCACGGATACATCCACAGCAACTACAAACACCACCACTACAATGCAACAAATTTTA
GAAGTCCCTGGTGTACTCGGGACCGAATGGGTGAAGAAAAATGTGACGATTCCTAGACCA
TCAACAGATTTTCATATCGTTTTTGAAGCAACATGCGGAGCATCTGCAGCTAGTGATATC
GCTATGGATGACGTCACTGTGAAYGATGAYGTCATTCCAGnnnnnnnnnnnnnnnnnnnn
nnnnnnnnnnnnnnnnnnnnnnnnnnnnnnnnnnnnnnnnnnnnnnnnnnnnnnnnnnnn
nnnnnnnnnnnnnnnnnnnnnnnnnnnnnnnNNNNNNNNNNNNNNNNNNNNNNNNNNNNN
NNNNNNNNNNNNNNNNNNNNNNGGCAATACTTGTCAGTCGATGCGTATAGCCGCTATCGG
TGGGGATGGCGTCTTACATCATCGTGGCAGTCGGCAGGTCAGGTTGCTCGTCTTGTATCA
CCCATGTTGGCTCCCGTGAATGAAGGCGAAGACCCAGCATGTCTTCTATTCTGGTATCAC
ATGCATGGAGGGGATGGTGTGGGTCAGATCAGGGTCTACGTCAARAATGAATCCTCAGAG
GAGTTAGGTGATCCTCAATGGCTCCTGAGCGGCGAACGAGGGCACGTTTGGCGCGCTGCT
GAAATCAGGATTGAACAACTTCTTAAATTTCAGATTATCTTCGAATTTACGGCTGGAAAC
TTAGAGAATATTGCTATCGATGATGTGAGCTTATCACGCTATGAATGTCCTGGAGAACAC
CCGGTTGCCATTGAGCCAAGTGTCGATTGTGATTTTGGAGAAGCTGAGATATGTTACTAT
ACGCAAGACCCCACCTCAAACTTTAACTGGGTGTGGACGAACCGAGCCACGGATAGTTCC
TTCACTGGCCCCGCTCAGGACCATACAAGAGGGGATGAATTGGGATTCTACGTTCACATA
GACAGTGCCAACCAGAGACCAGGAAGTAAATCTAGACTCATCTCTCCTCTCATCAACGCT
CCACGAAGCTCATCTTGTCTTGAATTTTGGTTTCATATGTATGGCAGCCATATTGGACAA
CTGAATGTCTACCTCAAATACAATGACAGCGCCCTCCCTGATAAACCAGCTTGGTCACTC
TCTGGTAACCAAGGCAACACATGGCACAGAGCATCTTCTTTAATCACCGACATGACGCGA
GACTTTCAAGTTGTGTTTGAAGGAGTCCTCGGCCTCTATTATCGAACCGATATTGCMWTA
GATGACGTGCAGTACTTTCCCAATTCACCCTGTCCAATGTATCCCACAGAAGAACCTATC
CCAACTACATTACCAGCAGGAATCCTGTCAGACTTGACATGCAGCTTTGAAGATGATTCG
TGTAACTTYACTCAAGCAACAGATGACATCATGGACTGGAGACGTGTTAGAGCCAATTAT
CTTCAAGAAGAAATCAACGGTTATTCTTACACGAGAATGTTGAATAGTCGATTTCCAAAC
TGGGACAGACTTAAAGGACMATMCGGTGACCACACCTCACAGWCTCCYGATGGTATGATA
CTRTTTAAACACTGGTATAATCTGACAATACAGGAATATGATCATGnnnnn

>spal
ATGGGGCACTTCTTACACCCTCAAAAAGAGGCACTCACCAGGGATGAAMAAAGTTTAGGA
CATTATATGTACCTGGAAGCAACGGGTGGAACGTTTGGTTCAACTGCCCGCCTCATATCT
CCTCGCTTCAATGGTAGCAGTGGTGGTGAAGATGATGAGNNNACCAACGGTGTGAAGNNN
ACCNTCTGGGTNNATAAGAANGNNNNGGAGATGGGAANCCTTCGNTGTTTTCTTATGAAT
GCAACCACGGATACATCCACAGCAACTACAAACACCACCACTACAATGCAACAAATACTA
GAAATCCCAGGTGTACTCGGGACCGAATGGGTGAAGAAAAATGTGACGATTCCTAGACCA
TCAACAGATTTTCATATCGTTTTTGAAGCAACATGCGGAGCATCTGCAGCTAGTGATATC
GCTATTGATGACGTCACTGTGAATGATGACGTCATTCCAGNNNNNNNNNNNNNNNNNNNN
NNNNNNNNNNNNNNNNNNNNNNNNNNNNNNNNNNNNNNNNNNNNNNNNNNNNNNNNNNNN
NNNNNNNNNnnnnnnnnnnnnnnnnnnnnnnnnnnnnnnnnnnnnnnnnnnnnnnnnnnn
nnnnnnnnnnnnnnnnnnnnnnGGCAATACTTGTCAGTCGATGCGTATAGCCGCTATCGG
TGGGGATGGCGTCGTACATCATCGTGGCAGTACGCAGGTCAGGTWGCTCGTCTTGTATCA
CCCATGTTRGCTCCCGTGAATGAAGGCGAAGACCCWGCATGTCTTCTATTCTGGTAYCAC
ATGCATGGAGGGGATGGTGTGGGTCAGATCAGGGTCTAYGWCAAGAATGAATCCTCAGAG
GAGTTAGGTGATCCTCAATGGCTYCTKAGCGGTGAACGAGGGCACGTTTGGCGCGCTGCT
GAAATCAGGATTGAACAACTTCTTAAATTTCAGATTATCTTCGAATTTACGGCTGGAAAC
TTGGAGAATATTGCTATCGATGATGTGANNNNNTCNCGNTNTGAATGTCCTGGAGAACAC
CCAGTGGCCATTGAGCCAACCGTCGATTGTGATTTCGGAGAAGCTGAGATATGTTACTAT
ACGCAAGACCCCACCTCAAACTTTAACTGGGTGTGGACGAACCGAGCCACGGATAGTTCC
TTCACTGGCCCCGCYCAGGACCATACAAGAGGGGATGAATTGGGATTCTACGTKCACATA
GACAGTGCCAAYCAGAGACCAGGAAGTAAATCTAGACTCATCTCTCCTCTYATCAACGCT
CCACGAAGCTCATCTTGTCTTGAATTTTGGTTTCATATGTATGGCAGCCATATTGGACAA
CTGAATGTCTACCTYAAATACAATGACAGCGCCCTCCCTGATAAACCAGCTTGGTCACTC
TCTGGTAACCAAGGCAACACATGGCACAGAGCATCTTCTTTAATCACCGACATGACGCGA
GACTTTCAAGTTGTGTTTGAAGGAGTCCTCGGCCTCTATTATCGAACCGATATTGCCATA
GATGACGTGCAGTACTTTCCCAATTCACCCTGTCCAATGTATCCCACAGAAGAACCTATC
CCAACTACGTTACCAGCAGGAATCCTGTCAGATTTGACATGCAGCTTTGAAGATGATTCG
TGCAACTTTACTCAAGCAACAGATGACATCATGGACTGGAGGCGTGTTAGAGCCAATTAT
CTTCAAGAAGATATCAACGGTTATGCTTACAGGCACATGTTGAATAGTAGATTTCCAAAC
TGGAACAGACTTAAAGGACMATMCGGTGACCACACCTCACAGACTCCTGATGRTATGATA
MTATTTAAACACTGGTATAATCTGACAATACAGGAATATnnnnnnnnnnnn

>sfra
ATGGGGMACTTCTTACACCCTCAAAAAGAGGCACTCACCAGGGATGAACAAAGTTTTGGA
CATTATATGTACCTGGAAGCAACAGGTGCAACGTTTGGTTCAACTGCCCGCCTCATATCC
CCTCGCTTCAATGGTAGCAGTGGTGRTGATGATGATGATGGGACTAACGGTGTGAAGGTG
ACCTTCTGGGTTAATAnnnnnnnnnnnnnnnnnnnnnnnnnnnnnnnnnnnnnnnnnnnn
nnnnnnnnnnnnnnnnnnnnnnnnnnnnnnnnnnnnnnnnnnnnnnnnnnnnnnnnnnnn
nnnnnnnnnnnnnnnnnnnnnnnnnnnnnnnnnnnnnnnnnnnnnnnnnnnnnnnnnnnn
nnnnnnnnnnnnnnnATCGTnnnnnnnnnnnnnnnnnnnnnnnnnnnnnnnnnnnnnnnn
nnnnnnnnnnnnnnnnnnnnnnnnnnnnnnnnnnnnnnnnnnnnnnnnnnnnnnnnnnnn
nnnnnnnnnnnnnnnnnnnnnnnnnnnnnnnnnnnnnnnnnnnnnnnnnnnnnnnnnnnn
nnnnnnnnnnnnnnnnnnnnnnnnnnnnnnnnnnnnnnnnnnnnnnnnnnnnnnnnnnnn
nnnnnnnnnnnnnnnnnnnnnnGCCAATATTTGTCAGTTGATGCGTATACTCGCTATAGG
TGGGGGTGGCGTCKTACATCATCGAGACAGTCAGCAGGTCAGGTTGCTCGTCTTGTGTCA
CCCATGTTAGCTAATGTGAATGAAGGTGAAGATCCTGCATGTCTMCTCTTCTGGTACCAT
ATGCATGGAGGTGATGGTGTGGGTCAGATCAGAGTCTATGTCAAGAATGAATCCTCAGAG
GAGTTAGGTAATCCTGAATGGTTCCTTAGTGGTGAACGAGGGCACGTTTGGCGCGCTGCT
GAAATCAGGATTGAACAACTTCTTNNNNNNNNNnnnnnnnnnnnnnnnnnnnnnnnnnnn
nnnnnnnnnnnnnnnnnnnnnnnnnnnnnnnnnnnnnnnnnnnnnnnnnnnnnnnnnnAC
CCAGTTGCCATTGAGCCAAGCGTCGATTGTGATTTCGGAGAAGCTGAGATATGTTACTAT
ACGCATGACCCCACCGCAAACTTTAACTGGGTGTGGACGAACCGAGCCACTGATAGTTCC
TTCACTGGCCCCGCTCAGGACCATACAAGGGGGGATGAATTGGGATTCTACATACACATA
GACAGTGCCAACCAGAGACCAGGAAGTAAATCTAGACTCATCTCTCCTCTTATCAACGCT
CCACGAAGCTCGTCGTGTCTTGAGTTCTGGTATCATATGTATGGCAGCCATATTGGACAA
TTGAATGTCTACTTCAAATACAGTGACAGCGCCCTCCCTGATGAACCAGCTTGGTCACTY
TCTGGTAACCAAGGCAATACATGGCACAGAGCATCTTCTTTAATCACCGACATGACGCGA
GACTTTCATGTTGTGTTTGAAGGAGTCCTCGGACTCTATTATCGAACCGATATTGCAATA
GATGACGTGCAGTACTTTCCCAATTCACCCTGCCCAATGTATCCCACAGAAAAACCTATY
CCAACCACATTACCAGCAGGACTCCTGTCAGATTTGACATGCAGCTTTGAAGATGATTCG
TGTAACTTCACTCAAGCAACAGATGACATCATGGACTGGAGACGTGTTAGAGCCAATTAT
CTTCAAGAAGATATCAACGGTTATTATTACAGGAACATGTTGAATAGTCGATTTCCAAAC
TGGAAGAGACTTAAAGGACCACCCGGTGACCACACCTCACAGACTCCTGATGGTATGATA
CTATTTAAACACTGGTATAATCTGACAnnnnnnnnnnnnnnnnnnnnnnnn

>afraSS
ATGGGGCACTTCTTACACCCTCAWAAAGAGGCACTCACCAGGGATGAAMAAAGTTTCGGA
CATTATATGTACCTTGAAGCAACGGGTGCAACGTTTGGTTCAACTGCCCGCCTCATATCT
CCTCGCTTCAATGGTAGCAGTGGTGATGGTGATGATGAGGAGACGAACGGTGTGAAGGTC
ACCTTCTGGGTTCATAAGAATGGMCAGGAGATGGGRAACCTTCGYTGTTTTCTTATGAAT
GCAACCACGGATACATCCACAGCAACTACAAACACCACCACTACAATGCAACAAATACTA
GAAATCCCTGGTGTACTCGGGACCGAATGGGTGAAGAAAAATGTGACGATTCCTAGACCA
TCAACAGATTTTCATATCGTTTTNNNNNNNNNNNNNNNAGCATCTGCAGCTAGTGATATC
GCTATCGATGACGTCACTGTGAATGATGACGTCATTCCAGnnnnnnnnnnnnnnnnnnnn
nnnnnnnnnnnnnnnnnnnnnnnnnnnnnnnnnnnnnnnnnnnnnnnnnnnnnnnnnnnn
nnnnnnnnnnnnnnnnnnnnnnnnnnnnnnnnnnnnnnnnnnnnnnnnnnnAATAGAGAT
CACACATTTAGCAATGGCACAGGGCAATACTTGTCAGTCGATGCGTATAGCCGCTATCGA
TGGGGATGGCGTCGTACATCATCGAGACAGTACGCAGGTCAGGTAGCTCGTMTTGTGTCA
CCCATGTTAGCYCCTGTGAATGAAGGCGAAGACCCAGCATGTCTTCTCTTCTGGTATCAC
ATGCATGGRGGTGATGGTGTGGGTCAGATCAGGGTCTACGTCAAGAAYGAATCSTCAGAG
GAGTTAGGKGATCCTCAATGGCTCCTKAGCGGYGAACGAGGGCACGKKTGGCGCGCTGCT
GAAATCAGGATYGAACAACTTCTTAAATTTCAGATTATCTTCGAATTTACGGCTGGAAAC
TTGGAGAATATTGCTATCGATGATGTGAGCTTATCACGCTATGnnnnnnnnnnnnnnnAC
CCAGTTGCCATTGATCCTAGCGTCGATTGTGATTTCGGAGAAGCTGAGATATGTTACTAT
ACGCAAGACCCCACCTCAAACTTTAACTGGGTGTGGACGAACCGAGCCACGGATAGTTCC
TTCACTGGCCCCGCTCAGGACCATACAAGGGGGGATGAATTGGGATTCTACGTTCACATA
GACAGTGCYAACCAGAGACCRGGAAGTAAATCTAGACTCATCTCTCCTCTCATCAACGCT
CCACAAAGCTCATCGTGTCTTGAATTTTGGTTTCATATGTATGGCAGCCATATTGGACAG
TTGAATGTCTACTTYAAATACAATGACAGCGCCCTCCCTGATAAACCAGCTTGGTCACTT
TCTGGTAACCAAGGCAACACATGGCACAGAGCATCTTCTTTAATCACCGACATGACACGA
GACTTTAATGTTGTGTTTGAAGGAGTCCTCGGMCTCTATTATCGAACCGATATTGCMATA
GATGACGTGCAGTACTTTCCCAATTCACCCTGTCCAATGTATCCCACAGAAGAACCTATC
CCAACTACATTACCAGCAGGAATCYTGTCAGATTTGACATGCAGCTTTGAAGATGATTCG
TGTAACTTCACTCAAGCAACAGATGACATCATGGACTGGAGGCGTGTTAGAGCCAATTAT
CTTCAAGAAGATATCAACGGTTATGCTTACAGGCACATGTTGAATACTCGGTTTCCAAAC
TGGAACAGACTTAAAGGACMATMCGGTGACCACACCTCACAGACTCCTGATGGTATGATA
MTATTWAAACACTGGTATAATCTGACAATACAGGAATATnnnnnnnnnnnn

>hpul
ATGGGGCACTTCYTACACCCTCAAAMAGRGGCACYCAYCAGGGATGAAMAAAGTTTTGGA
CATTATATGTACCTGGAAGCGACAGGTGCAACGCTTGGTTTAACTGCCCGCCTCATATCT
CCTCGCTTCAATGGTAGTAGTGGTGGTGATGATGATGGTGGGACTAATGGTGTGAAGGTC
ACCTTCTGGGTTCATAAGAATGGACAGGAGATGGGAAACCTCCGTTGTTTTGTTATGAAT
GCAACCATTGATACATCCACAGCAACTACAAACACCACCACTACAATGCAACAAATACTA
GAAGTCCCTGGTGTACTTGGGACCGAATGGGTGAAGAAAAATGTGACGATTCCTAGACCA
CCAGCAGATTTTCATATCGTTTTTGAANNNNNNNNNNNNNNNNNNNNNNNNNNNNNNNNN
NNNNNNNNNNNNNNNNNNNNNNNNNNNNNNNNNNNNNNNNnnnnnnnnnnnnnnnnnnnn
nnnnnnnnnnnnnnnnnnnnnnnnnnnnnnnnnnnnnnnnnnnnnnnnnnnnnnnnnnnn
nnnnnnnnnnnnnnnnnnnnnnnnnnnnnnnnnnnnnnnnnnnnnnnnnnnnnnnnnnnn
nnnnnnnnnnnnnnnnnnnnnnGCCAATACTTGTCAGTCGATGCGTATAGCCGCTATCTG
TGGGGATGGCGTCGTACATCATCGAGGCAGTCAGCAGGTCAGGTAGCTCGTCTTGTGTCA
CCCATGTTAGCTCATGTGAATGAAGGTGAAGATCCAGCATGTCTTCTCTTCTGGTATCAC
ATGCATGGTGGTGACGGTGTGGGTCAGATCAGAGTCTATGTCAAGAATGAATCCTCAGAG
GAGTTAGGAAATCCTGAATGGGTCCTTAGCGGTGAACGAGGGCACGTTTGGCGAGCTGCT
GAAATCAGGATTGAACAACTTCTTAAATTTCAGnnnnnnnnnnnnnnnnnnnnnnnnnnn
nnnnnnnnnnnnnnnnnnnnnnnnnnnnnnnnnnnnnnnnnnnnnnnnnnnnnnnnnnAC
CCAGTTGCCATTGAGCCAAGTGTCGATTGTGATTTCGGTGAAGCTGAGATATGTTACTAT
AGGCATGACCCCACCGCAAACTTTAACTGGGTGTGGACGAACCGAGCCACGGATAGTTCC
TTCACTGGCCCCGCTCAGGACCATACAAGGGGGGATGAATTGGGATTCTACGTACACATA
GACAGTGCCAACCAGAGACCAGGAAGTAAATCTAGACTCATCTCTCCTCTTATCAACGCT
CCACGAAGCTCGTCGTGTCTGGAGTTTTGGTTTCATATGTATGGCAGCCATGTTGGACAA
TTGAATGTCTATTTCAAATACAACGACAGCGCCCTCCCTGATAAACCAGCTTGGTCACTT
TCTGGTAACCAAGGCAATACATGGCACAGAGCATCTTCTTTAATCACCGACATGACACGA
GACTTTCATGTCGTGTTTGAAGGAGTCCTCGGCCTCTATTATCGAACCGATATTGCAATA
GATGACGTGCAGTACTTTCCMAATTCACCCTGTCCAATGTATCCCACAGAAGAACCTATC
CCAACCACATTACCAGCAGGACTCCTGTCAGATTTGACTTGCAGCTTTGAAGATGATTCG
TGTAACTTCACTCAAGCAACAGATGACATAATGGACTGGAGACGTGTTAGAGCCAATTAT
CTTCAAGAAGATATCAACGGGTATTCTTACACGAGAATGTTGAATGATCGATTTCCAGAC
TGGAAGAGACTTAAAGGACCATCCGGTGACCACACCTCACAGTCTCCTGATGGTATGATA
CTGTTTAAACACTGGTATAATCTGACAnnnnnnnnnnnnnnnnnnnnnnnn

>snud
ATGGGGMAYTTCTTACAMCYTCAAAAAGAGKCACTCACCAGGGATGAACAAAGTTTTGGA
CATTATATGTACCTGGAAGCATCAGGTGCAACGTTTGGTTCAACTGCCCGCCTCATATCT
CCTCGCTTCAATGGTAGCAGTGGTGRTRATRATGATGATGGGTTTAACGGTGTGAAGGTG
ACCTTCTGGGTTAATAAGAATGGACAGGAGATGGGAAACCTTCGTTGTTTTGTCATGAAT
GCAACCACGGATACATCCACAGCAACTACAAATACCACCACTACAATGCAACAAATACTA
GAAGTCCCTGGTGTACTCnnnnnnnAATGGGTGAAGAGAAATGTGACGATTCCTAGACCA
CCAACAGATTTTCATATCGTCTTTGAAGCAACGTGTGGAGCATCTGCAGCTAATGATATC
GCTATTGATGACGTCACTGTGAATGATGACGTCATTCCAGnnnnnnnnnnnnnnnnnnnn
nnnnnnnnnnnnnnnnnnnnnnnnnnnnnnnnnnnnnnnnnnnnnnnnnnnnnnnnnnnn
nnnnnnnnnnnnnnnnnnnnnnnnnnnnnnnnnnnnnnnnnnnnnnnnnnnnnnnnnnnn
nnnnnnnnnnnnnnnnnnnnnnGCCAATATTTGTCAGTTGATGCGTATACTCGCTATAGG
TGGGGATGGCGTCGTACATCATCGAGACAGTCAGCAGGTCAGGTTGCTCGTCTTGTGTCA
CCCATGTTAGCTAATGTGAATGAAGGTGAAGATCCTGCATGTCTTCTCTTCTGGTACCAT
ATGCATGGAGGTGATGGTGTGGGTCAGATCAGAGTCTATGTCAAGAATGAATCCTCAGAG
GAGTTAGGTAATCCTGTATGGTTCCTTAGTGGTGAACGAGGGCACGTTTGGCGCGCTGCT
GAAATCAGGATTGAACAACTTCTTAAATTTCAGnnnnnnnnnnnnnnnnnnnnnnnnnnn
nnnnnnnnnnnnnnnnnnnnnnnnnnnnnnnnnnnnnnnnnnGAATGTCCTGGAGAACAC
CCAGTTGCCATTGAGCCAAGCGTCGATTGTGATTTCGGAGAAGCTGAGATATGTTACTAT
ACACATGACCCCACCGCAGACTTTAACTGGGTGTGGACGAACCGAGCCACTGATAGTTCC
TTCACTGGCCCCGCTCAGGACCATACAAGGGGGGATGAATTGGGATTCTACGTACACATA
GACAGTGTCAGCCAGAGACCAGGAAGTAAATCTCGACTCGTCTCTCCTCTCATCAACGCT
CCACGAAGCTCGTCATGTCTAGAGTTCTGGTATCATATGTATGGCAGCCATATTGGACAA
TTGAATGTCTACTTCAAATACAGTGACAGCGCCCTCTCTGATCAACCAGCTTGGTCACTT
TCTGGAAACCAAGGAAATACATGGCACAGAGCATCTTCTTTAATCACCGACATGACGCAA
GACTTTCATGTTGTGTTTGAAGGAGTCCTTGGACTCTATTATCGAACCGATATTGCAATA
GATGACGTGCAGTACTTTCCCAATTCACCCTGTCCAATGTATCCCACAGAAGAACCTATC
CCAACCACATTACCAGCAGGTCTCCTGTCAGATTTGACATGCAGCTTTGAAGATGATTCG
TGTAACTTCACTCAAGCAACAGATGACATCATGGACTGGAGACGTGTTAGAGCCAATTAT
CTTCAAGAAGATATCAACGGTTATTATTACAGGAACATGTTGAATAGTCGATTTCCAAAC
TGGAAGAGACTTAAAGGACCACCCGGTGACCACACCTCACAGACTCCTGATGGTATGATA
CTATTTAAACACTGGTATAATCTGACAnnnnnnnnnnnnnnnnnnnnnnnn

>sintSS
ATGGGGCAYTTCTTACACCMTYAAAARGAGGCACTCRCCAGGGATGAAMAARGTTTAGGA
CATTATATGTACCTGGAAGCGACAGGTGCAACGTTCGGGTCAACTGCCCGCCTCATATCT
CCTCGCTTCAATGGTAGCAGTAGTGNNGNTGATGATGAGGGGACCAACGGTGTAAAGATC
ACTTTCTGGGTTCATAAGAATGGCCAGGAGATGGGAAACCTTCGTTGTTTTGTTATGAAT
GCAGCTACGGATACATCCACAGCAACTACAAACACCACCNNNNNNNNNNNNNNNNNNNNN
NNNNNNNNTGGTGTACTCGGGNCCGAATGGGNGANGAAAAATGNGACGATTCCTAGACCA
TCAACAGATTTTCATATCGTTTTTGAAGCAACGTGTGGAGCATCTGCAGCTAGTGATATC
GCTATCGATGACATCACTGTCAGTGATGACGTCATTCCAGnnnnnnnnnnnnnnnnnnnn
nnnnnnnnnnnnnnnnnnnnnnnnnnnnnnnnnnnnnnnnnnnnnnnnnnnnnnnnnnnn
nnnnnnnnnnnnnnnnnnnnnnnnnnnnnnnnnnnnnnnnnnnnnnnnnnnnnnnnnnnn
nnnnnnnnnnnnnnnnnnnnnnGGCAATACTTGTCAGTCGATGCGTATAGCCGCTTTTAT
TGGGGATGGCGCCGTACATCATCGTGGCAGTCGGCAGGGCAGGTAGCTCGTCTTGTGTCA
CCCATGTTAGCTCCCGTGAATGAAGGCGAAGATCCAGCGTGTCTTCTCTTCTGGTATCAC
ATGCATGGAGGKGATGGTGTGGGTCAGATCAGRGTCTAYGTCAAGAATGAATCCTCAGAG
GAGTTAGGTGATCCTCAATGGCTCCTTRGCGGTGAACGAGGACAYGTTTGGCGCGCTGCT
GAAATCAGGATTGAACAACTTCTTAAATTTCAGNNNNNNNNNNNNNNNNNNNNNNNNNNN
NNNNNNNNNNNNNNNNNNNNNNNNNNNNNNNNNNNNNNNNNNNNNNNNNNNNNNNNNNAC
CCAGTTGCCATTGAGCCAAGCGTCGATTGTGATTTCGGAGAAGTTGAGATATGTTACTAT
ACGCATGACCCCACCGCAAACTTTAACTGGGTGTGGACGAACCGAGCCACGGATAGTTCC
TTCACTGGCCCCGCTCAGGACCATACAAGGGGGGATGAATTGGGATTCTATGTACACATA
GACAGTGCCAACCAGAGACCAGGAAGTAAATCTAGACTCATCTCTCCTCTTATCAACGCT
CCACGAAGCTCATCCTGTCTTGAATTTTGGTTTCATATGTATGGCAGCCATATTGGACAG
TTGAATGTCTACTTCAAATACAATGACAGCGCCCTCCCTGATAAACCAGCTTGGTCACTC
TCKGGTAACCAAGGCAACACATGGCACAGAGCAACTTCTTTAATCACCGACATGACGCGA
GACTTTCGTGTTGTGTTTGAAGGAGTCCTCGGACTCTATTATCGAACCGATATAGCAATA
GATGACGTGCAGTACTTTCCCAATTCACCCTGTCCAATGTATCCCACAGAAGAACCTATC
CCAACTACGTTACCAGCAGGACTCCTGTCAGATTTGACATGCAGCTTTGAAGATGATTCG
TGCAACTTCACTCAAGCAACAGATGACATCATGGACTGGAGGCGTGTTAGAGCCAATTAT
CTTCAAGAAGATATCAACGGTTATTCTTACAGGAACATGTTGAATAATCGATTTCCAAAC
TGGAACAGACTTAAAGGACCACCCGGTGACCACACCTCACAGACTCCTGATGGTATGATA
CTATTTAAACACTGGTATAATCTGACAATACAGGAATATnnnnnnnnnnnn

>sprp
ATGGGGCACTTCTTACACCCTCACAAAGAGGCACTCACCAGGGATGAACAAAGTTTCGGA
CATTATATGTACCTGGAAGCAACGGGTGCAACGTTTGGTTCAACTGCCCGCCTCATATCT
CCTCGCTTCAATGGTAGCAGTGGTGATGATGATGATGAGGGGACCAACGGTGTGAAGGTC
ACCTTCTGGGTTCATAAGAATGGCCAGGAGATGGGGAACCTTCGTTGTTTTCTTATGAAT
GCAACCACGGATACATCCACAGCGACTACGAACACCACCACTACAATGCAACAAATACTA
GAAGTCCCTGGTGTACTCGGCACCGAATGGGTGAAGAAAAATGTGACGATTCCTAGACCA
TCAACAGATTTTCATATCGTTTTCGAAGCAACATGTGGAGCATCTGCAGCTAGTGATATC
GCTATTGATGACGTCACTGTGAATGATGACGTCATTCCAGAACCAGCACCTATTGAAGAG
TTCAACTGTACTTTTGAGGCTGCAGGCCTTTGTGTATTTTCTCAAGATGGAACCGACCAG
TTCAATCTAGTCAAATACCATGCTGCTGAAAATCCAAATCCATTTGCTATGAATAGAGAT
CACACATTTAGCAATGGCACAGGGCAATACTTGTCAGTCGATGCGTATAGCCGCTTTGGG
TGGGGATGGCGTCGTACAYCATCGAGACATTCAGCAGGGCAGGTTGCTCGTCTTGTATCA
CCCATGTTAGCTCCCGTGAATGAAGGCGAAGACCCAGCATGTCTTCTATTCTGGTACCAC
ATGCATGGAGGGGATGGTGTGGGTCAGATCAGGGTCTACGTCAAGAATGAATCCTCAGAG
GAGTTAGGTGATCCGCAATGGCTCCTTRGCGRTGAACGAGGGMACGTKTGGCGCGCTGCT
GAAATCAGRATTGAACAACTTCTTAAATTTCAGATTATCTTCGAATTTACGGCTGGAAAC
TTGGAGAATATTGCTATCGATGATGTGAGCTTATCACGCTATGAATGTCCTGGAGAACAC
CCAGTGGCCATTGAGCCAAGTGTCGATTGTGATTTCGGAGAAGCTGAGATATGTTACTAT
ACGCATGACCCCACCGCAAACTTTAACTGGGAGTGGACGAACCGAGCCACGGATAGTTCC
TTCACTGGCCCCGCCCAGGACCATACAAGAGGAGATGAATTGGGATTCTACGTACACATA
GACAGTGTCTACCAGAGACCAGGAAGTAAATCTAGACTCATCTCTCCTCTTATCAACGCT
CCACAACGCTCATCTTGTCTTGAGTTTTGGTTTCATATGTATGGCAGCCATATTGGACAG
TTGAATGTCTACTTCAAATACAATGACAGCGCCCTCCCTGATAAACCAGCTTGGTCACTT
TCTGGTAACCAAGGCAACACATGGCACAGAGCATCTTCTTTAATCACCGACATGACGCGA
GACTTCAATGTTGTGTTTGAAGGAGTCCTCGGCCTCTATTATCGAACCGATATTGCCATA
GATGACGTGCAGTACTTTCCCAATTCACCCTGTCCAATGTATCCCACAGAAGAACCTATC
CCAACTACATTACCAGCAGGACTCCTGTCAGATTTGWCATGCAGCTTTGAAGATGATTCG
TGTAAYTTCACTCAAGCAACAGATGACATCATGGACTGGAGGCGTGTTAGAGCCAATTAT
CTTCAAGAAGATATCAACGGTTATTATTACAGGAGCATGACGATWAATCGATTTCCAAAC
TGGAACAGACTTAAAGGACCATCCGGTGACCACACCTCACAGACTCCTGATGGTATGATA
CTGTTTAAACACTGGTATAATCTGACATTAGAGGAATATKAACATGTTGAA

>spurp
ATGGGGCACTTCTTACACCCTCACAAAGAGGCACTCACCAGGGATGAACAAAGTTTCGGA
CATTATATGTACCTGGAAGCAACGGGTGCAACGTTTGGTTCAACTGCCCGCCTCATATCT
CCTCGCTTCAATGGTAGCAGTGGTGATGATGATGATGAGGGGACCAACGGTGTGAAGGTC
ACCTTCTGGGTTCATAAGAATGGCCAGGAGATGGGGAACCTTCGTTGTTTTCTTATGAAT
GCAACCACGGATACATCCACAGCGACTACGAACACCACCACTACAATGCAACAAATACTA
GAAGTCCCTGGTGTACTCGGCACCGAATGGGTGAAGAAAAATGTGACGATTCCTAGACCA
TCAACAGATTTTCATATCGTTTTCGAAGCAACATGTGGAGCATCTGCAGCTAGTGATATC
GCTATTGATGACGTCACTGTGAATGATGACGTCATTCCAGAACCAGCACCTATTGAAGAG
TTCAACTGTACTTTTGAGGCTGCAGGCCTTTGTGTATTTTCTCAAGATGGAACCGACCAG
TTCAATCTAGTCAAATACCATGCTGCTGAAAATCCAAATCCATTTGCTATGAATAGAGAT
CACACATTTAGCAATGGCACAGGGCAATACTTGTCAGTCGATGCGTATAGCCGCTTTGGG
TGGGGATGGCGTCGTACATCATCGAGACATTCAGCAGGGCAGGTTGCTCGTCTTGTATCA
CCCATGTTAGCTCCCGTGAATGAAGGCGAAGACCCAGCATGTCTTCTATTCTGGTACCAC
ATGCATGGAGGGGATGGTGTGGGTCAGATCAGGGTCTACGTCAAGAATGAATCCTCAGAG
GAGTTAGGTGATCCGCAATGGCTCCTTGGCGGTGAACGAGGGAACGTTTGGCGCGCTGCT
GAAATCAGAATTGAACAACTTCTTAAATTTCAGATTATCTTCGAATTTACGGCTGGAAAC
TTGGAGAATATTGCTATCGATGATGTGAGCTTATCACGCTATGAATGTCCTGGAGAACAC
CCAGTGGCCATTGAGCCAAGTGTCGATTGTGATTTCGGAGAAGCTGAGATATGTTACTAT
ACGCATGACCCCACCGCAAACTTTAACTGGGAGTGGACGAACCGAGCCACGGATAGTTCC
TTCACTGGCCCCGCCCAGGACCATACAAGAGGAGATGAATTGGGATTCTACGTACACATA
GACAGTGTCTACCAGAGACCAGGAAGTAAATCTAGACTCATCTCTCCTCTTATCAACGCT
CCACAACGCTCATCTTGTCTTGAGTTTTGGTTTCATATGTATGGCAGCCATATTGGACAG
TTGAATGTCTACTTCAAATACAATGACAGCGCCCTCCCTGATAAACCAGCTTGGTCACTT
TCTGGTAACCAAGGCAACACATGGCACAGAGCATCTTCTTTAATCACCGACATGACGCGA
GACTTCAATGTTGTGTTTGAAGGAGTCCTCGGCCTCTATTATCGAACCGATATTGCCATA
GATGACGTGCAGTACTTTCCCAATTCACCCTGTCCAATGTATCCCACAGAAGAACCTATC
CCAACTACATTACCAGCAGGACTCCTGTCAGATTTGACATGCAGCTTTGAAGATGATTCG
TGTAATTTCACTCAAGCAACAGATGACATCATGGACTGGAGGCGTGTTAGAGCCAATTAT
CTTCAAGAAGATATCAACGGTTATTATTACAGGAGCATGACGATAAATCGATTTCCAAAC
TGGAACAGACTTAAAGGACCATCCGGTGACCACACCTCACAGACTCCTGATGGTATGATA
CTGTTTAAACACTGGTATAATCTGACATTAGAGGAATATTAACATGTTGAA

>pdep
ATGGGGCACTTCTTACACCCTCAAAARGAGGMACTCACCAGGGAKGAACAAAGTTTTGGA
CATTATATGTATCTGGAAGCAACAGGTGCAACGTTTGGTTCAACTGCCCGCCTCATATCT
CCTCGCTTCAATGGTAGCAGTGGTGGTGANNNNNNTGAGNNGACCAACGGTGTGAAGGTG
ACCTTCTGGGTTAATAAGAATGGACAGGAGATGGGAAACCTTCGTTGTTTTGTTATGAAT
GCATACACTGATACATCNANANCTACTACCAGCACTACCACAACAATGCAACAAATACTA
GAAGTCCCTGGTGTACTCGGGAGCGAATGGGTGAAGAAAAATGTGACGATTCCTAGACCA
CCAACAGATTTTCATNNNNNNNNNGAAGCAACGTGTGGAGCGTCTGCAGCTAATGATATC
GCTATTGATGACGTCACTGTGAATGATGACGTCATTCCAGnnnnnnnnnnnnnnnnnnnn
nnnnnnnnnnnnnnnnnnnnnnnnnnnnnnnnnnnnnnnnnnnnnnnnnnnnnnnnnnnn
nnnnnnnnnnnnnnnnnnnnnnnnnnnnnnnnnnnnnnnnnnnnnnnnnnnnnnnnnnnn
nnnnnnnnnnnnnnnnnnnnnnGCCGATATTTGTCAGTTGATGCGTATAGTCKCTATTGG
TGGGGATGGCGTCGCACATCATCGAGACAGTCAGCAGGTCAGGTTGCTCGTCTTGTGTCT
CCCATGTTAGCTAATGTGAACGAAGGTGAAGATCCTGCATGTCTTCTCTTCTGGTACCAT
ATGCATGGAGGTGATGCTGTGGGTCAGATCAGAGTCTATGTCAAGAATGAATCCTCAGAG
GAGTTAGGTAATCCTGAATGGTTCCTTAGTGGTGAACGAGGACACGTTTGGCGCCCTGCT
GAAGTCAGGATTGAACAACTTCTTAAATTTCAGATTATCTTCGAATTTACGGCTGGAAAC
TTGGAGAATATTGCTATCGATGATGTCAGCTTATCANNNNNNNNNNNNNNNNNNNNNNAC
CCAGTTGCCATTGAGCCAAGCGTCGATTGTGATTTTGGAGAAGCTGAGATATGTTACTAT
ACGCATGACCCCACCGCAAACTTTAACTGGGTGTGGACGAACCGAGCCACTGATAGTTCC
TTCACTGGCCCYGCTCAGGACCATACAAGGGGGGATGAATTGGGATTCTACGTACACATA
GACAGTATCAACCAGAGACCAGGAAGTAAATCTAGACTCATCTCTCCTCTTATCAACGCT
CCACGAAGCTCGTCGTGTCTTGAGTTCTGGTATCATATGTATGGCAGCCATATTGGACAA
TTGAATGTCTACTTCAAATACAATGACAGCCCCCTCCCTGATGAACCAGCTTGGTCACTT
TCTGGTAACCAAGGCAATACATGGCACAGAGCATCTTCTTTGATCACCGACATGACGCGA
GACTTTCATGTTGTGTTTGAAGGAGTACTCGGCGTCTATTTTCGAACCGATATTGCAATA
GATGACGTGCAGTACTTTCCCAATTCACCCTGTCCAATGTACACCACAGAAGAACCTATT
CCAACCACATTACCAGCAGGTCTCCTGTCAGATTTGACATGCAGCTTTGAAGATGATTCG
TGTAACTTCACTCAAGCAACAGATGACATCATGGACTGGAGACGTGTTAGAGCCAATTAT
CTTCAAGAAGATATCAACGGTGGTAATTACCGTTACATGTTTAATAGGCGAATTCCAGAC
TGGAACAGACTTAAAGGCCCACCCGGTGACCACACCTCACAGACTCCTGATGGTATGATA
CTATTTAAACACTGGTATAGTCTGACAnnnnnnnnnnnnnnACATGTTTAA
