# Supplementary material for: Genome-wide signals of positive selection in strongylocentrotid sea urchins
Source: BMC Genomics. 2017 Jul 21;18:555. doi: 10.1186/s12864-017-3944-7 (PMC5521101; doi:10.1186/s12864-017-3944-7)
Supplement: Supplementary file 3 — Consensus alignment files. A compressed (gzip) tape archive (TAR) file containing 6250 consensus alignment files in FASTA format. (TGZ 14116 kb) [file 12864_2017_3944_MOESM3_ESM.tgz › SPU_024610/consensAlign.ordered.fa]

>sdro
ATGGCATCAGAATCGGACTCCACTGCCGAAACCCCGCCACAAGTTGCGAAAGATGCAACA
AGAACTTTGTCGCCATCACTGTCAGCGACATCACAGACATTACGCCCCACATCGTCAAGA
AGTACAATATTAAGTGAAAGCATTATTAGAAGTTTAACCACGAATGCAAATGGCAATCAG
ACATTACCAACATCAGAGGTTGGCAACAGAGGGAGTAGTACTAGTGAAAAAGATTATTTA
TTAACTCATGGAGCTACGACAAGTGTTCCAGAAGACGAGGATGAACCACCCGAGGAGATT
CAACAACCTGTTGCTGGATCACGACCGGTGATTGAGAAGAGTGGGCTGAGGAACAAGACG
GTGGAACTCGGTGATGATGTGAGACTCAAGTGCCATGTTGATGCTGGAAGCGNNNNNNAN
NNNGANATCTGGTGGGAGTTCAACGGGATACCCATAGGAGATAGTGCCTTCTTCTCCATC
AAATCAAAGCCCAGATCCAGCTCCCTCAAAATCAACGGAGCCAGCTTAGAGCATGCAGGC
GTTTACACATGTGTGGTGCGGAATCAGTTTGGCAAAACGGCATCTCCTCCTGTTCACCTG
GTTGTTCTGATGGCACCTACCATAGTGAAAGAACCTGGTAACCATAGTGTAGGGTATGGC
CAGCTGCTCAACCTGAGCTGTACGGTCGAAGCCTCACCACCCCCTAGGGTAGCTTGGTTC
AAGAACTTAGAACCCCTTCCGCAATGGACGGGTAAGGAAATGATCGTCATCAATGTAACC
CAGTCCGCAACATACTCCTGTTTTTACCGGAATGTTATCAAGAACGAGGATAGGTTTGCA
GCAAAATATGGAGTGGTGACAGTCACAGGAGTTCGCCCGAGCTATTGTGCCGCGTACAAC
GGTGCCACCTGTCACAACCAGCTACCTTCCAGTCCATACTACATCTTTGTGAACGGTCAC
GGGGACGAGCCTCTCGCCCTGGACAACAAGCTGTCTGAGATCCTGTCGAGTAAGACCATG
ACGAGCATGCCTGAAGACTGTCAGGCTGGGATCAGGGAGCTGCTGTGCCACGCGACGCAT
CCCAAGTGTCAAGTGGTGGGCCAGAAGCCAAGGGGACAAAAAATCTGCAAGGAGGATTGT
GAGATTGTTCAGAGCATGTGTCCAGAGTGGGCCCAGCTGGTCAACCGATTCCTTGACCCT
CTTCCTGATAAGATACGCAGCCTTGGCCTGAGTTCATGTGAGAACCTACCAGAGAATGAT
TGCACATCGTTATGGCCTCTCAATGACACAAGCTTACCTACAACAGCTTCCCCAATAGTT
CCTACATCACCAACTACAAGAAGCCCTCATACATCTGCTCCACCTAGACGCACACCAAGT
GGTTTTGGAGTTGAAGGAAAGCCCGTAGACGAACCTGAGCAGGAACCCTACCTCTTCCTC
ATCCTCGTCATCACAATCCCCAGTTCCATCGTCGTGTTGATAGGAGTCAGCGCAATAGCC
TACGGTGTGCGACACTACAGGACTTCCAAGTTCACCCTGCCCAAGAACATTGATCTTAAT
CGGCTGACGGAGAACCCGATGTACGGCAAGAATTTCAACACCAGCTTCAATCCTCAGTTG
GCATACCTAGAGTACGACAGGAATAACGTCATCTATGAGAAGGACATTGGGGAGGGTGCC
TTTGGGAGGGTTTTCATGGCCACCGCTCCAAAGTTGGTGGCGGGAGAAGCAGAGACTAGT
GTGGCTGTCAAGGTGCTGAAGGCGACCGCTGATAAGGTCGTGACGGAATATTTCAATCGT
GAGGCGCAGATGATCGCAAGGTTTTCCCACCAGAATATCGTCAAACTATTAGGCGTGTGC
TTTGTAGGGAGGCCGCTGTGTCTCCTGCTGGAGTACATGTCAGAAGGAGACTTGGAGGAC
TACCTCCACTCCAGGAGCCCTCATCGCTCCAATTCTAGAACTTCAAACAGCCCAGGCAGC
GGGCTGAAGACATATGAAAAACTCAACATGGCAAAGCAGATTGCCTGTGGCATGGCTTAC
CTGAATGAAATGATGTTCGTGCACAGAGATATTGCCACAAGGAACTGTCTAATCAACAGC
AGAACTGACGTTAAGATATCAGACTTTGGGCTGGCCAGATACGTTGGTCACAAAGAATGT
TTTGTGGGTCACAAAGAGGAACATATCCCAATCAGATGGACTGCACCAGAAGCATTATGG
GATTACCAGTTTACGTACGCATCCGACGTGTGGTCGTTTGGCGTGCTCCTCTGGGAGTTG
TTCAGCTACGCGGAGCAGCCGTACCTGAACCTGTCGCACGAAGACGTCTTCCTGCACACG
CGGCAAGGCTACAGGTTGAGTAGCCTTGAGAACACCCCGCAGAAGGTCCACCAGATCATG
GGTGAATGCTGGCAGGCCAACCCTGCAGACAGACCCTTCTTTAAACAACTCCAAGACTCC
CTTGCCAGCATGGAATGTGAATGGCTAGCCAATGGGGAAGAGACACAGTCTGAA

>spal
ATGGCATCAGAATCGGACTCCACTGCCGAAACCCCGCCACAAGTTGCGAAAGACGCAACA
AGAACTTTGTCGCCATCACTGTCAGCGACATCACAGACATTACGSTCCACATCGTCAAGA
AGTACAATATTAAGTGAAAGCATTATTAGAAGTTTAACCACGAATGCAAATGGCAATCAG
ACATTACCAACATCAGAGGTTGGCAACAGAGGGAGTAGTACTAGTGAAAAAGATTATTTA
TTAACTCATGGAGCTACGACAAGTGTTCCGGAAGACGAGGATGAACCACCCGAGGAGATG
CAACAACCTGTTRCTGGATCACGACCGGTGATTGAAAAGAGTGGGCTGAGGAACAAGACG
GTGGAGCTAGGCGATGATGTGAGACTCAAGTGCCATGTTGATSCTGGAAGCGATCTTCAA
TCGGAGATCTGGTGGGAGTTTARCRGGATACCCATAGGAGATAGTGCCTTCTTCTCCATC
AAATCAAAGSCCAGATCCAGCTCCCTCAAAATCAAYGGAGCCAGCTTAGAGCATGCAGGC
GTTTACACATGTGTGGTGCGGAATCAGTTTGGCAAAACKGCATCTCCTCCTGTYCACCTG
GTTGTTCTGATGGCACCTACCATAGTGAAAGGACCTGGTAACCATAGTGTAGGGTATGGC
CAGCTGCTCAACCTGAGCTGTACGGTCGAAGCCTCACCACCCCCTAGGGTAGCTTGGTTC
AAGAACTTAGAACCCCTTCCGCAATGGACGGGTAAGGAAATGATCGTCATCAATGTAACC
CAGTCCGCAACATACTCCTGTTTTTACCGGAATGTTATCAAGAACGAGGATAAGTTTGCA
GCAAAATATGGAGTGGTGACAGTCACAGGAGTTCGCCCAAGCTATTGTGCTGCATACAAC
GGTGCCACCTGTCACAACCAGCTACCTTCCAGTCCATACTACATCTTTGTGAACGGTCAC
GGGGACGAGCCTCTCGCTCTGGACAACAAGCTCTCTGAGATCCTGTCSAGTAAGACCATG
ACGAGTATGCCTGAAGACTGTCAGGCGGGGATCAGGGAGCTGCTGTGCCATGCAACGCAT
CCCAAGTGTGAACTGGTGGGCCAAAAGCCAAGGGGACAGAAAATTTGCAAGGAGGATTGT
GAGATTGTTCAGAGCATGTGTCCAGAGTGGGCCCAGCTGGTCAACCGATTCCTTGACCCT
CTTCCTGATAAGATACGCAGCCTTGGTCTGAGTTCATGTGAGAACCTACCAGAGAACTAC
TGCACATCATTATGGCCTCTCAATGACACAAGCTTACCTACAACAGCTTCCCCGATAGTT
TTTACATTACCAACTACAAGAAGCCCTCCTACATCTGCTCCACCGAAACGCACACCAAGT
GATTTTGGAGTTGAAGGAAAGCCCGTAGATGAATCTGAGCAGGAACCCTACCTCTTACTC
ATCCTCGTCATCACAATCCCCWGTTCYATCGTTGTGTTGATAGGAGTCAGCGCAATAGCC
TACGGTGTGCGACACTACAGGACTTCCAAGTTCACCCTGCCCAAGAACATTGATCTTAAT
CGGCTGACGGAGAACCCGATGTACGGCAAGAATTTCAACACCAGCTTCAATCCTCAGTTG
GCATACCTRGAGTACGACAGGAATAACGTCATCTATGAGAAGGACATTGGGGAGGGTGCC
TTTGGGAGGGTTTTCATGGCCACCGCGCCAAAGTTGGTGGCGGGAGAAGCAGAGACAAGT
GTGGCTGTCAAGGTGCTGAAGGCGACCGCTGATAAGGTYGTGACGGAATATTTCAATCGT
GAGGCGCAGATGATCGCAAGGTTTTCCCACCAGAATATCGTCAAACTATTAGGCGTGTGC
TTTGTAGGGAGGCCGCTGTGTCTCCTGCTGGAGTACATGTCAGAAGGAGACTTGGAGGAC
TACCTCCACTCCAGGAGCCCTCATCGCTCCAATTCTAGAACTTCAAACAGCCCAGGCAGC
GGGCTGAAGACATATGAAAAACTCAACATGGCAAAGCAGATTGCCTGTGGCATGGCTTAC
CTGAATGAAATGATGTTCGTGCACAGAGATATTGCCACAAGGAACTGTCTAATCAACAGC
AGAACTGACGTTAAGATATCAGACTTTGGGCTGGCCAGATACGTTGGTCACAAAGAATGT
TTTGTGGGTCACAAAGAGGAACATATCCCRATCAGATGGACTGCACCAGAAGCATTATGG
GATTACCAGTTTACGTACGCATCCGACGTGTGGTCGTTTGGCGTGCTCCTCTGGGAGTTG
TTCAGCTACGCGGAGCAGCCGTACCTGAACCTGTCGCACGAAGACGTCTTCCTGCACACG
CGGCAAGGCTACAGGTTGAGTAGCCTTGAGAACACCCCGCAGAAGGTCCACCAGATCATG
GGTGAATGCTGGCAGGCCAACCCTGCAAACAGACCCTTCTTTAAACAACTCCAAGACTCC
CTTGCTAGCATGGAATGTGAATGGCTAGCCAATGGAGAAGAGACACAGTCTGAA

>sfra
ATGGCATCAGAGTCGGACTCCACTGCCGAAACCCCGCCACAAGTTGCGAAAGACGCAACA
AGAACTTTGTCGCCGTCACTGGCAGCGACATCACAGACATTACGCTCCACATCATCAAGA
ACTACAATATTAAGTGAAAGCATTATTAGAAGTTTAACCACGAATGCAAATGGCAATCAG
ACATTACCAACATCAGAGGTTGGCAACAGAGGGAGTAGTACTAGTGAAAAAGATTATTTA
TTAACTCATGGAACTACGACAAGTGTTCCRGAAGAAGAGGATGAACCGCCCGAGGAGATG
CnnnnnnnnGTTGCTGGATCACGACCGGTAATTGAGAAGAATGGACTGAGGAACAAGACA
GTGGAACTTGGTGATGACGTGAGACTGACGTGCCATGTTGNNNNNNGAGGCGACCTTCAA
CTGCAGATCTGGTGGGAGTTTAATGGGATGCCCATAGGAGATAGTGCCTTCTTCTCCATC
AAATCAAAGACCAGGTCCAGCTCCCTCAAAATCTATGGAGCCAGCTTAGAGCATGCAGGC
GTTTACACGTGTGTGGCGCAGAATCAGTTTGGCAAAACTGCATCCCCTCCAGTCCACCTG
GTTGTTCTGATGGCACCTACCATAGTGAAGGGACCTGGGAACCATAGTGTAGGGTATGGC
CAGCTGCTCAACCTTAGCTGTACGGTCGAAGCCTCCCCACCCCCTATGGTAGCTTGGTTC
AAGAACTTAGAACCTATTCCGCAATGGACGGGTAAGGAAAYGATCGTCATCAACGTAACC
CAGTCGGCAACGTACTCCTGTTTTTACCGGAATGTTATCAAGAATGAGGATAAGTTAGCA
TCAAAATATGGAGTGGTGACAGTCACAGGAGTTCGCCCAAGCTATTGTGCTGCCTACAAT
GGTGCTACCTGTCGAAACCAGCTACCTTCCAGTCCATACTACATCTTTGTGAACGGTCAY
GGGGATGAGCCTCTTGCCCTGGACAACAAGCTCTCTGAAATCCTGTCGAGTAAGACCATG
ACGAGTATGYCAGAAGACTGTCAGGCAGGGATCAGGGAGCTACTGTGCCACGGAACACAT
CCCAAGTGTGAACTGGTGGGCCAGAAGCCCAGGGGACAGAAAATCTGCAAGGAGGATTGT
GAGATTGTTCAGAGCAAGTGTCCGAAGTGGGCCCAGCTGGTCAACCGTTTCCATGACCCT
CTTCCCGATAAGATCCGCAGCCTTGGCTTGAGTTCATGTGAGAACCTACCCGAGAACTAC
TGCACCTCGTTATGGCCTCTCAATGACACAAGCCTACCTACAACAGCTTCCCCAATAGTT
TATACATCGCCAACTACCAGAAGCCCTCCTACATCTGCTCCACCTAAACGCACACCAAGT
GGTTTGGGAGTTGAGGGAAAGCCCGTTGACGAACCTGAGCAGGAACCCTTCCTMTTCCTC
ATCCTCGTCATCACAATCCCAAGTACCATCGTCGTGGTGATAGGAGTCAGCGCARTAGTC
TACGGCGTGCGACACTACAGGATTTCTAAGTTCACCCTGCCCAAGAACATTGATCTTAAT
CRGCTGACGGAGAACCCGATGTACGGCAAGAATTTCAACACCAGCTTCAATCCTCAGTTG
GCATACCTAGAGTACGACAGGAATAACGTCATCTATGAGAAAGACATTGGGGAGGGTGCC
TTTGGGCGGGTCTTCATGGCCACCGCACCGAAGCTGGTGGAGGGAGAAGCAGAGACTAGT
GTGGCTGTCAAGGTGCTGAAGACGACCGCTGATAAGRTYGTGACGGAGTATTTCAATCGT
GAGGCGCAGATGATCGCAAGGTTTTCCCACCAGAATATCGTCAAACTATTAGGCGTGTGC
TTTGTAGGGAGGCCGCTGTGTCTCCTGCTAGAGTACATGTCAGAAGGAGACTTGGAGGAC
TTCCTCCACTCCAGGAGYCCACATCGCTCCAATTCTAGAACTTCAAACAGCCCAGGCAGC
GGGCTGAAGACATATGAAAAACTCAACATGGCAAAGCAGATTGCCTGTGGCATGGCTTAC
CTGAATGAAATGATGTTTGTGCACAGAGATATTGCCACAAGGAACTGTCTAATCAACAGC
AGAACAGAYGTAAAGATATCAGACTTTGGGCTGGCCAGATATGTTGGTCACAAAGAATGC
TTTGTGGGTCACAAAGAGGAACATATCCCAATCAGATGGACTGCACCAGAAGCATTATGG
GATTACCAGTTTACGTACGCRTCCGATGTGTGGTCGTTTGGCGTGCTCCTATGGGAGTTG
TTCAGCTACGCGGAGCAGCCTTACCTGAACCTGTCGCACGAAGACGTCTTCCTGCACACG
CGGCAAGGCTACAGGTTGARTAACCTTGAGAACACCCCGCAGAAGGTCCACCAGATCATG
GGTGAATGCTGGCAGGCCAACCCTGCGGACAGACCCTTCTTTAAACAACTCCAGGACTCC
CTTGCCAGCATGGAATGTGAATGGCTAGCGAATGGGGAAGAGACACAGTCTGAA

>afraSS
ATGGCATCAGAATCGGACTCCACTGCCGAAACCCCGCCACAAGTTGCGAAAGACGCAACA
AGAACTTTGTCGCCATCACTGTCAGCGACATCACAGACATTACGCCCCACATCGTCAAGA
AGTACAATATTAAGTGAAAGCATTATTAGAAGTTTAACCACGAATGCAAATGGCAATCAG
ACATTAYCAACATCAGAGGTTGGCAACAGAGGGAGTAGTACTAGTGAAAAAGATTATTTA
TTAACTCATGGAGCTACGACAAGTGTTCCGGAAGACGAGGATGAACCACCCGAGGAGATT
CAACAACCTGTTGCTGGATCACGACCRGTGATTGAGAAGAGTGGGCTGAGGAACAAGACG
GTGGAGCTAGGTGATGATGTGAGACTCAAGTGCCATGTTGATGCTGGAAGCGATCTTCAA
GCGGAGATCTGGTGGGAGTTCAACGGGATACCCATAGGAGATAGTGCCTTCTTCTCCATC
AAATCAAAGCCCAGATCCAGCTCCCTCAAAATTAACGGAGCCAGCTTAGAGCATGCAGGC
GTTTACACATGTGTGGTGCGGAATCAGTTTGGCAAAACTGCATCTCCTCCTGTCCACCTG
GTTGTTCTGATGGCACCAACCATAGTGAAGGGACCTGGTAACCATAGTGTAGGGTATGGC
CAGCTGCTCAACCTGAGCTGTACGGTCGAAGCCTCTCCACCCCCTAGGGTAGCTTGGTTC
AAGAACACAGAACCCCTTCCGCAATGGACGGGTAAGGAAATGATCGTCATCAATGTAACC
CAGTCCGCAACATACTCCTGTTTTTACCGGAATGTTATCAAGAACGAGGATAAGTTTGCA
GCAAAATATGGAGTGGTGACAGTCACAGGAGTTCGCCCGAGCTATTGTGCCGCGTACAAC
GGTGCCACCTGTCACAACCAGCTACCTTCCAGTCCATACTACATCTTTGTGAACGGTCAC
GGGGACGAGCCTCTCGCCCTGGACAACAAGCTGTCTGARATCCTGTCGAGTAAGACCATG
ACGAGCATGCCTGAAGACTGTCAGGCTGGGATCAGGGAGCTGCTGTGCCACGCGACGCAT
CCCAAGTGTCAAGTGGTGGGCCAGAAGCCAAGGGGACAAAAAATCTGCAAGGAGGATTGT
GAGATTGTTCAGAGCATGTGTCCAGAGTGGGCCCAGCTGGTCAACCGATTCCTTGACCCT
CTTCCTGATAAGATACGCAGCCTTGGCCTGAGTTCATGTGAGAACCTACCAGAGAATGAT
TGCACATCRTTATGGCCTCTCAATGACACAAGCCTACCTACAACAGCTTCCCCAATAGTT
CCTACATCACCAACTACAAGAAGCCCTCCTACATCTGCTCCACCTAGACGCACACCAAGT
GGTTTKGGAGTTGAAGGAAAGCCTGTAGATGAATCTGAGCAGGAACCCTACCTCTTCCTC
ATCCTCGTCATCACAATCCCCAGTTCCATCGTCGTGTTGATAGGAGTCAGCGCAATAGCC
TACGGTGTGCGACACTACAGGAATTCCAAGTTCAACCTGCCCAAGAAAATTGATCTTAAG
CAGCTGACGGAGAACCCGATGTACGGCAAGAATTTCAACACCAGCTTCAATCCTCAGTTG
GCATACCTAGATTACGACAGGAATAACGTCATCTATGAGAAGGACATTGGGGAGGGTGCC
TTTGGGCGGGTCTTCATGGCCACCGCGCCAAAGTTGGTGGCGGGAGAAGCAGAGACTAGT
GTGGCTGTCAAGATGCTGAAGGCGACCGCTGATAAGGTTGTGACGGAATATTTCAATCGT
GAGGCGCAGATGATCGCAAGGTTTTCCCACCAGAATATCGTCAAACTATTAGGCGTGTGC
TTTGTAGGGAGGCCGCTGTGTCTCCTGCTGGAGTACATGTCAGAAGGAGACTTGGAGGAC
TACCTCCACTCCAGGAGCCCTCATCGCTCCAATTCTAGAACTTCAAACAGCCCAGGCAGC
GGGCTGAAGACATATGAAAAACTCAACATGGCAAAGCAGATTGCCTGTGGCATGGCTTAC
CTGAATGAAATGATGTTCGTGCACAGAGATATTGCCACAAGGAACTGTCTAATCAACAGC
AGAACTGACGTTAAGATATCAGACTTTGGGCTGGCCAGATACGTTGGTCACAAAGAATGT
TTTGTGGGTCACAAAGAGGAACATATCCCAATCAGATGGACWGCACCAGAAGCATTATGG
GATTACCAGTTTACGTACGCATCCGACGTGTGGTCGTTTGGCGTGCTCCTCTGGGAGTTG
TTCAGCTACGCGGAGCAGCCGTACCTGAACCTGTCGCACGAAGACGTCTTCCTGCACACG
CGGCAAGGCTACAGGTTGAGTAGCCTTGAGAACACCCCGCAGAAGGTCCACCAGATCATG
GGTGAATGCTGGCAGGCCAACCCTGCAGACAGACCCTTCTTTAAACAACTCCAAGACTCC
CTTGCCAGCATGGAATGTGAATGGCTAGCCAATGGGGAAGAGACACAGTCTGAA

>hpul
ATGGCATCAGAATCGGACCCCACTGCCGAAACCCCCCCACAAGTCGCGAAAGACGCAACA
AGAACTTTGTCGCCATCACTGTCAGCGACATCACAGACATTACGCTCCCCATCATCAAGA
ACTACAATATTAAGTGAAAGCATTATTAGAAGTTTAACCACGAATGCAAATGGCAATCAG
ACATTACCAACATCAGAGGTTGGCAACAGAGGGAGTAGTACTAGTGAAAAAGATTATTTA
TTAACTCATGGAGCTACGACAAGTGTTCCGGAAGAAGRGGTTGAACCACCCGAAGAGATG
CAACAACCTGTTGCTGGATCACGACCRGTGATTGAGAAGAGTGGGCTGAGGAACAAGACA
GTGGAACTTGGTGATGATGTGAGACTGAAGTGCCATGTTGGMCCTGGAGGCGATCTTCAT
YCRGAGATCTGGTGGGAGTTTAACGGGWTACCCATAGGAGACAGTGCCTTCTTCTCCATC
AAATCAAAGGCCAGGTCCAGCTCCCTCAAAATCAACGGAGCCAGCTTAGARCATGCAGGC
GTTTACACGTGTGTGGTGCAGAATCAGTTTGGCAAAACTGCATCCCCTCCAGTCCACCTG
GTTGTTCTGATGGCACCTACCATTGTGAAGGGACCTGGAAACCATAGCGTAGGGTATGGC
CAGCTGCTYAACCTGAGCTGTACGGTCGAAGCCTCCCCACCCCCTAGGGTAGCTTGGTTC
AAGAACACAGAACCCCTTCCGCAATGGACGGGTAAGGAAATGATYGTCATMAACGTTACC
CAGTCGGCGACGTACTCCTGTTTTTACCGGAATGTTATCAAGAACGAGGATAAGTTTGCA
GCCAAATATGGCGTGGTGACAGTCACAGGKGTTCGCCCAAGCTATTGTGCTGCGTACAAC
GGTGCCACTTGTCGCAACCAGCTACCGTCCAATCCATATTACATCTTTGTGAACGGTCAC
GGGGACGAGCCCCTCGCCCTGGACAACAAGCTCTCCGAGATCCTGTCGAGTAAGACCATG
ACGAGTATGCCAGAAGACTGTCAGGCGGGGATCAGGGAGCTGCTGTGCCACGCAACGCAC
CCCAARTGTGAACTGGTGGGYCAGAAGCCCAGGGGACAGAAAATCTGCAAGGAGGATTGT
GAAATTGTTCAGAGCATGTGTCCAGAGTGGGCCCAGCTRGTCAACCGATTCCTTGACCCT
CTTCCTGATAAGATACGCAGCCTTGGCTTGAGTTCATGCGAGAACCTACCCGAGAACTAC
TGCACATCGTTATGGCCTCTCAATGACACAAGCCTACCTACAACAGCTTCCCCAAAAGTT
CCTACRTCACCAACTACAAGAAGCCCTCGTACATCTGATCCACCTAAACGCACACCAAGT
GAGTTCGGAGTTRAGGGAAAGCCCGTAGAGGAATCTGAGCAGGAACCCTACCTCTTCCTC
ATCCTCGTCATTACAATCCCCAGTTCCATCGTCGTGTTGATAGGAGTCAGCGCAATAGCC
TACGGCGTGCGACACTACAGGACTTCCCAGTTCACCTTGCCCAAGAACATTGATCTTAAA
CAGCTGACGGAGAACCCGATGTAYGGCAAGAATTTCAACACCAGCTTCAATCCTCAGTTG
GCATACCTAGAGTATGACAGAAATAACGTCATCTATGAGAAGGACATTGGGGAGGGTGCC
TTTGGGCGGGTTTTCATGGCCACCGCTCCGAAGTTAGTGGCTGGAGAAGCAGAGACTAGT
GTGGCTGTCAAGGTGCTGAAGGCGACCGCTGATAAGGTCGTGACGGAATATTTCAATCGC
GAGGCTCAGATGATCGCAAGGTTTTCCCACCAGAATATCGTCAAACTATTAGGCGTGTGC
TTTGTAGGGAGGCCGTTGTGTCTYCTGCTGGAGTACATGTCAGAAGGAGACTTGGAGGAC
TACCTCCAYTCCAGGAACCCTCATCGCTCCAATTCTAGAACTTCAAACAGCCCAGGCAGC
GGGCTGAAGACATATGAAAAACTCAACATGGCAAAGCAGATTGCCTGTGGCATGGCTTAT
CTAAATGAACTGATGTTTGTGCACAGAGATATTGCCACGAGGAACTGTCTAATCAACAGC
AGAACAGAAGTRAAGATWTCAGACTTTGGGCTGGCCAGATACGTGGGTCACAAAGAATGC
TTTGTGGGTCACAAAGAGGAACATATCCCAATCAGATGGACTGCACCAGAAGCATTATGG
GATTACCAGTTTACGTACGCATCCGACGTGTGGTCGTTTGGCGTGCTCCTCTGGGAGTTG
TTCAGCTACGCGGAGCAGCCGTAYCTGAACCTGTCGCACGAAGACGTCTTCCTGCACACG
CGGCARGGCTACAGGTTGAGTAGCCTTGAGAACACCCCGCAGAAGGTCCACCAGATCATG
GGTGAATGCTGGCAGGCCAACCCTGCAGACAGACCYTTCTTTAAACAACTCCAGGACTCC
CTTGCCAGCATGGAATGTGAATGGCTAGCYAACGGGGAAGAGACACAGTCGGAA

>snud
ATGGCATCAGARTCGGACTCCACTGCCGAAACCCCGCCACAAGTTGCGAAAGACGCAACA
AGAACTTTGTCGCCGTCRCTGGCAGCGACATCACAGACATTACGCTCCACATCATCAAGA
ACTACAATATTAAGTGAAAGCATTATTAGAAGTTTAACCACGAATGCAAATGGCAATCAG
ACATTACCAACATCAGAGGTTGGCAACAGAGGGAGTAGTACTAGTGAAAAAGATTATTTA
TTAACTCGTGGAACTACGACAAGTGTTCCGGAAGAAGAGGATGAACCGCCCGAGGAGATG
nnnnnnnnnnnnnCTGGATCACGACCGGTAATTGAGAAGAATGGACTGAGGAACAAGACA
GTGGAACTTGGTGATGACGTGAGACTGACGTGCCATGTTGNNNNNNGAGGCGACCTTCAA
CTGCAGATCTGGTGGGAGTTTAACGGGATGCCCATAGGCGATAGTGCCTTCTTCTCCATC
AAATCAAAGGCCAGGTCCAGCTCCCTCAAAATCTACGGAGCCAGCTTAGAGCATGCAGGC
GTTTACACGTGTGTGGCGCAGAATCAGTTTGGCAAAACTGCATCCCCTCCAGTCCACCTG
GTTGTTCTGATGGCACCTACCATAGTGAAGGGACCTGGGAACCATAGTGTAGGGTATGGC
CAGCTGCTCAACCTTAGCTGTACGGTCGAAGCCTCCCCACCCCCTAGGGTAGCTTGGTTC
AAGAACACAGAACCCCTTCCGCAATGGACGGGTAAGGAAATGATCGTCATCAACGTAACC
CAGTCGGCAACGTACTCCTGTTTTTACCGGAATGTTATCAAGAATGAGGATAAGTTTGCT
GCAAAATATGGAGTGGTGACAGTCACAGGAGTCCGCCCAAGCTATTGTGCTGCCTATAAC
GGTGCTACCTGTCGCAACCAGCTACCTTCCAGTCCATACTACATCTTTGTGAACGGTCAC
GGGGACGAACCTCTTGCCCTGGATAACAAGCTCTCTGCAATCCTGTCGAGTAAGACCATG
ACGAATATGCCAGAAGACTGTCAGGCAGGGATCAGGGAGCTACTGTGCCATGGAACACAT
CCCAAATGTGAACTGGTGGGCCAGAGGCCCAGGGGACAGAAAATCTGCAAGGAGGATTGT
GAGATTGTTCAGAGCAAGTGTCCGGAGTGGGCCCAGCTGGTCAACCGTTTTCATGACCCT
CTTCCTGATAAGATACGCAGCCTTGGCTTGAGTTCATGTGAGAACCTACCCGACAACTAC
TGCACATCGTTATGGCCTCTCAATGACACAAGCCTACCWACAACAGCTTCCCCAATAGTT
TCTACATCGCCAACTACCAGAAGCCCTCCTACATCTGCTCCATCTAAACGGACACCAAGT
GATTTGGGAGTAAAGGGAAATCCCGTAGAGGAATCTGAGCAAGAACCCTTCCTCTTCCTC
ATCCTCGTCATCACAATCCCCAGTACCATCGTGGTGGTGATAGGAGTCAGCGCAATAGTC
TAYGGCGTGCGACACTACAGGACTTCTAAATATCCCCTGCCCAAGAACATTGATCTTAAT
CAGCTGAAGGAGAACCCGATGTATGGCAAGAATTTCAACACCAGCTTCAATCCTCAGTTG
GCATACCTAGAGTACGACAGGAATAACGTCATCTATGAGAAAGACATTGGGGAGGGTGCC
TTTGGGCGAGTCTTCATGGCCACCGCACCGAAACTCGTGGAGGGAGAAGCAGAGACTAGT
GTGGCTGTCAAGGTGCTGAAGACGACCGCTGATAAGGTTGTGACGGARTATTTCAATCGC
GAGGCGCAGATGATCGCAAGGTTTTCCCACCAGAATATCGTCAAACTATTAGGCGTGTGC
TTTGTAGGGAGGCCTCTGTGTCTCCTGCTGGAGTACATGTCAGAAGGAGACTTGGAGGAC
TTTCTCCACTCCAGGAGCCCTCATCGCTCCAATTCTAGAACTTCAAACAGCCCAGGCAGT
GGGCTGAAGACATATGAAAAACTCAACATGGCAAAGCAGATTGCCTGTGGCATGGCTTAC
CTGAATGAAATGATGTTTGTGCACAGAGATATTGCCACAAGGAACTGTCTAATCAACAGC
AGAACAGACGTGAAGATATCAGACTTTGGGCTGGCCAGATATGTTGGTCACAAAGAATGC
TTTGTGGGTCACAAAGAGGAACATATCCCAATCAGATGGACTGCACCAGAAGCATTATGG
GATTACCAGTTTACGTAYGCATCCGATGTGTGGTCGTTTGGCGTGCTCCTATGGGAGTTG
TTCAGCTACGCGGAGCAGCCGTACCTGAACCTCTCGCACGAAGACGTCTTCCTGCACACG
CGGCAAGGCTACAGGTTGAGTAACCTTGAGAACACCCCGCAGAAGGTCCACCAGATCATG
GGTGAATGCTGGCAGGCCAACCCTGCAGACAGACCCTTCTTTAAACAACTCCAGGACTCC
CTTGCCAGCATGGAATGTGAATGGCTAGCGAATGGGGAAGAGACAAAGTCTGAA

>sintSS
ATGGCATCAGAATYGGACTCCACTSCCGAAACCCCGCCACAAGTTGCGAAAGACGCAACA
AGAACTTTGTCGCCATCACTGTCAGCGACATCACAGACATTACRSYCCAYATCGTCAAGA
ASTACWATATTAAGTGAAAGCATTATTAGAAGTTTAACCACGAATGCAAATGGCAATCAG
ACATTACCAACATCAGAGGTTGGCAACAGAGGGAGTAGTACTAGTGAAAAAGATTATTTA
TTAACTCATGGAGCTACGACAARTGTTCCGGAAGACGAGGTYGAACCACCCGAGGAGATG
CAACAACCNGTTACTGGATCACGACCGGTGATTGAGAAGAGTGGGCTGAGAAACAAGACG
GTGGARCTYGGTGATGAYGTGAGACTCAAGTGCCATGTTGATGCTGGAAGCGATCYTCAA
TCRGAGATCTGGTGGGAGTTYAAYGGGATACCCATAGGAGAYAGTGCCTTCTTCTCMATC
AAATCAAAGGCCAGGTTCAGCTCCCTCAAAATCAACGGAGCCAGCTTAGAGCATGCAGGC
GTTTACACRTGTGTGGTGCGGAATCAGTTTGGCAAAACAGCATCTCCTCCAGTCCACCTG
GTTGTTCTGATGGCACCTACCATAGTGAAGGGACCTGGAAACCATAGTGTAGGGTATGGC
CAGCTGCTGAACCTGAGCTGTACKGTSGAAGCCTCWCCACCCCCTAGGGTAGCTTGGTTC
AAGAACACAGAACCCCTTCCGCAATGGACGGGTAAGGAAATGATTGTCATCAACGTAACC
CAGTCGGCGACGTATTCCTGTTTTTACCGGAATGTTATCAAGAACGAGGATAAGTTTGCA
GCAAAATATGGAGTGGTGACAGTCACAGGAGTTCGCCCGAGCTATTGTGCTGCGTACAAC
GGTGCYACCTGTCACAACCAGCTACCTTCCAGTCCRTACTACATCTTTGTGAACGGTCAC
GGGGACGAGCCTCTCGCCCTGGACAACAAGCTCTCTGAGATCCTGTCGAGTAAGACCATG
ACGAGYATGCCTGAGGACTGTCAGGCGGGGATCAGGGAGCTGCTGTGCCACGCSACGCAT
CCCAAGTGTCAAGTGGTGGGCCAGAAGCCCAGGGGACAAAAAATCTGCAAGGAGGATTGT
GAGATTGTTCAGAGCATGTGTCCAGACTGGGCCCAGCTGGTCAACCGATTCCTTGACCCT
CTTCCTGATAAGATACGCAGYCTTGGCTTGAGTTCATGTGAGAACCTACCAGAGAAYGAY
TGCACATCGTTATGGCCTMTCAATGACACAAGCCTACSTACAACAGCTTCCCCAATAGTT
CCTACATCACCAACTACAAGAAGCCCTCCTACATCTGCTCCACCTAGACGCACACCAAGT
GGTTTTGGAGTTGAAGGAAAGCCTGTAGACGAATCTGAGCAGGAACCCTACCTCTTCCTC
ATCCTCATCATCACAATCCCCAGTTCCATCGTTGTGTTGATAGGAGTCAGCGCAATAGCC
TACGGTGTGCGACACTACAGGAATTCCAAGTTCCCCCTGCCCAAGAACATTGATCTTAAG
CAGCTGACGGAGAACCCGATGTACGGCAAGAATTTCAACACCAGCTTCAAYCCTCAGTTG
GCATACCTAGAGTACGACAGGAATAAGGTCATCTTTGAGAAGGACATTGGAGAGGGTGCC
TTCGGGAGGGTTTTCATGGCCACCGTGTCAAAGTTGGTGGCGGGAGAAGCAGAGACTAGT
GTGGCTGTCAAGATGCTGAAGGCGACCGCTGATAAGGTCGTGACGGAATATTTCAATCGY
GAGGCGCAGATGATCGCAAGGTTTTCCCACCAGAATATCGTCAAACTATTAGGTGTGTGC
TTTGTAGGGAGGCCGTTGTGTCTCCTGCTGGAGTACATGTCAGAAGGAGACTTGGAGGAC
TACCTCCACTCCAGGAGCCCTCATCGCTCCAATTCTAGAACTTCAAACAGCCCAGGCAGC
GGGCTRAAGACATATGAAAAACTCAACATGGCAAAGCAGATTGCCTGTGGCATGGCTTAC
CTGAATGAAATGATGTTCGTGCACAGAGATATTGCCACAAGGAACTGTTTAATCAACAGC
AGAACTGAGGTTAAGATATCAGACTTTGGGCTGGCCAGRTACGTTGGTCACAAAGAATGT
TTTGTGGGTCACAAAGAGGAACATATCCCAATCAGATGGACTGCACCAGAAGCATTATGG
GATTACCAGTTTACGTACGCATCGGACGTGTGGTCGTTTGGGGTGCTCCTCTGGGAGTTG
TTCAGCTACGCKGAGCAGCCGTACCTGAACCTGTCGCACGAAGACGTCTTCCTGCACACG
CGGCAAGGCTACAGGTTGAGTAGCCTTGAGAACACCCCACAGAAGGTCCACCAGATCATG
GGTGAATGCTGGCAGGCCAACCCCGCAGACAGACCCTTCTTTAAACAACTCCAAGACTCC
CTTGCTAGCATGGAATGTGAATGGCTAGCCAATGGGGAAGAGACACAGTCTGAA

>sprp
ATGGCATCAGAATCGGACTCCACTGCCGAAACCCCGCCACAAGTTGCGAAAGATGCAASA
AGAACTTTGTCGCCATCACTGTCAGCGACATCACAGACATTACGCTCCACATCGTCAAGA
AGTACAATATTAAGTGAAAGCATTATTAGAAGTTTAACCACGAATGCAAATGGCAATCAG
ACATTACCAACATCAGAGGTTGGCAACAGAGGGAGTAGTACTAGTGTAAAAGATTATTTA
TTAACTCATGGAGCTACGACAAGTGTTCCGGAAGAAGAGGTTAAACCACCCGAGGAGATG
CAACAACCTGTTACTGGATCACGACCGATGATTGAGAAGAGTGGGCTGAGGAACAAGACG
GTGGAACTTGGTGATGATGTGAGACTCAGGTGCCATGTTGATCCTGGAAGCGCTCTTCAA
TCGGAAATCTGGTGGAAGTTCAACGGGATACCCATAGGAGATAGTGCCTTCTTCTCCATC
AAATCAAAGGCCAGATCGAGCTCCCTCAAAATCAATGGAGCCAGCTTAGAGCATGCAGGC
GTTTACACGTGTGTGGTGGAGAATCAGTTTGGCAAAACAGCATCTCCTCCTGTCCACTTG
GTTGTTCTGATGGCACCTACCATAGTGAAGGGTCCTGGAAACCATAGTGTAGGGTATGGC
CAGCTGCTGAACCTGAGCTGTACGGTCGAAGCCTCCCCACCTCCTAGGGTAGCTTGGTTC
AAGAACACAGAACCCCTTCCGCAATGGACTGGTAAGGAAATGATCGTAATCAACGTAACC
CAGTCCGCAACATACTCCTGTTTTTACCGGAATGTTATCAAGAACGAGGATAAGTTTGCA
GCAAAATATGGAGTGGTGACGGTCACAGGAGTTCGCCCAAGCTATTGTGCTGCGTACAAC
GGTGCTACCTGTCACAACCAGCTACCTTCCAGTCCRTACTACATCTTTGTGAACGGTCAC
GGGGACGAGCCTCTCGCCCTTGACAACAAGCTGTCTGAGATCCTGTCGAGTAAGACCATG
ACGAGTATGCCAGAAGACTGTCAGGCTGGRATCAGGGAGCTGCTGTGCCACGCGACGCAT
CCCAAGTGTCAAGTGGTAGGCCAGAAGCCAAGGGGACAAAAAATCTGCAAGGAGGATTGT
GAGATTGTTCAGAGCATGTGTCCAGAGTGGGCCCAGCTGGTTAACCGATTCCTTGACCCT
CTTCCTGATAAGATACGCAGTCTTGGCCTGAGTTCATGTGAGAACCTACCGGAGAACGAT
TGCACATCGTTATGGCCTCTCAATGACACAAGCCTACCTACAACAGCTTCCCCGATAGTT
TTTACATCACCAACTACAAGAAGCCCTCCTACATCTGCTCCACCGAAACGCACACCAAGT
GGTTTTGGAGTTGGAGGAAAGCCCGTAGATGAATCTGAGCAGGAACCCTACCTCTTCCTC
ATCCTCGTCATCACAATCCCCAGTTCCATCGTCGTGTTGATAGGAGTCAGCGCAATAGCC
TACGGTGTGCGACACTACAGGAATTCCAAGTTTCCACTGCCCAAGAACATTGATCTTAAG
GATCTGACGGAGAACCTGATGTACGGCAAGAATTTCAACACCAGCTTCAATCCTCAGTTG
GCATACCTAGAGTACAACAGGAATAACGTCATCTATGAGAAGGACATTGGGGAGGGTGCC
TTTGGGAGGGTTTTCATGGCCAGCGCTCCAAAGTTGGTGGCGGGAGAAGCAGAGACTAGT
GTGGCTGTCAAGATGCTGAAGGCGACCGCTGATAAGGTCGTGACGGAATATTTCAATCGC
GAGGCGCAGATGATCGCAAGGTTTTCCCACCAGAATATCGTCAAACTATTAGGTGTGTGC
TTTGTAGGGAGGCCGTTGTGTCTCCTGCTGGAGTACATGTCAGAAGGAGACTTGGAGGAC
TACCTCCACTCCCGGAGCCCTCATCGCTCCAATTCTAGAACTTCAAACAGCCCAGGCAGC
GGGCTGAAGACRTATGAAAAACTCAACATGGCAAAGCAGATTGCCTGTGGCATGGCTTAC
CTGAATGAAATGATGTTCGTGCACAGAGATATTGCCACAAGGAACTGTCTAATCAACAGC
AGAACTGACGTTAAGATATCAGACTTTGGGCTGGCCAGATATGTTGGTCACAAAGAATGT
TTTGTGGGTCACAAAGAGGAACATATCCCAATCAGATGGACTGCACCAGAAGCATTATGG
GATTACCAGTTTACGTACGCATCCGACGTGTGGTCGTTTGGCGTGCTCCTCTGGGAGTTG
TTCAGCTACGCGGAGCAGCCGTACCTGAATCTRTCGCACGAAGACGTCTTCCTGCACACG
CGGCAAGGCTACAGGTTGAGTAGCCTTGAGAACACCCCACAGAAGGTCCACCAGATCATG
GGTGAATGCTGGCAGGCCAACCCTGCAGACAGACCCTTCTTTAAACAACTCCAAGACTCC
CTTGCCAGCATGGAATGTGAATGGCTAGCCAATGGGGAAGAGACACAGTCTGAA

>spurp
ATGGCATCAGAATCGGACTCCACTGCCGAAACCCCGCCACAAGTTGCGAAAGATGCAACA
AGAACTTTGTCGCCATCACTGTCAGCGACATCACAGACATTACGCTCCACATCGTCAAGA
AGTACAATATTAAGTGAAAGCATTATTAGAAGTTTAACCACGAATGCAAATGGCAATCAG
ACATTACCAACATCAGAGGTTGGCAACAGAGGGAGTAGTACTAGTGTAAAAGATTATTTA
TTAACTCATGGAGCTACGACAAGTGTTCCGGAAGAAGAGGTTAAACCACCCGAGGAGATG
CAACAACCTGTTACTGGATCACGACCGATGATTGAGAAGAGTGGGCTGAGGAACAAGACG
GTGGAACTTGGTGATGATGTGAGACTCAGGTGCCATGTTGATCCTGGAAGCGCTCTTCAA
TCGGAAATCTGGTGGAAGTTCAACGGGATACCCATAGGAGATAGTGCCTTCTTCTCCATC
AAATCAAAGGCCAGATCGAGCTCCCTCAAAATCAATGGAGCCAGCTTAGAGCATGCAGGC
GTTTACACGTGTGTGGTGGAGAATCAGTTTGGCAAAACAGCATCTCCTCCTGTCCACTTG
GTTGTTCTGATGGCACCTACCATAGTGAAGGGTCCTGGAAACCATAGTGTAGGGTATGGC
CAGCTGCTGAACCTGAGCTGTACGGTCGAAGCCTCCCCACCTCCTAGGGTAGCTTGGTTC
AAGAACACAGAACCCCTTCCGCAATGGACTGGTAAGGAAATGATCGTAATCAACGTAACC
CAGTCCGCAACATACTCCTGTTTTTACCGGAATGTTATCAAGAACGAGGATAAGTTTGCA
GCAAAATATGGAGTGGTGACGGTCACAGGAGTTCGCCCAAGCTATTGTGCTGCGTACAAC
GGTGCTACCTGTCACAACCAGCTACCTTCCAGTCCATACTACATCTTTGTGAACGGTCAC
GGGGACGAGCCTCTCGCCCTTGACAACAAGCTGTCTGAGATCCTGTCGAGTAAGACCATG
ACGAGTATGCCAGAAGACTGTCAGGCTGGGATCAGGGAGCTGCTGTGCCACGCGACGCAT
CCCAAGTGTCAAGTGGTAGGCCAGAAGCCAAGGGGACAAAAAATCTGCAAGGAGGATTGT
GAGATTGTTCAGAGCATGTGTCCAGAGTGGGCCCAGCTGGTTAACCGATTCCTTGACCCT
CTTCCTGATAAGATACGCAGTCTTGGCCTGAGTTCATGTGAGAACCTACCGGAGAACGAT
TGCACATCGTTATGGCCTCTCAATGACACAAGCCTACCTACAACAGCTTCCCCGATAGTT
TTTACATCACCAACTACAAGAAGCCCTCCTACATCTGCTCCACCGAAACGCACACCAAGT
GGTTTTGGAGTTGGAGGAAAGCCCGTAGATGAATCTGAGCAGGAACCCTACCTCTTCCTC
ATCCTCGTCATCACAATCCCCAGTTCCATCGTCGTGTTGATAGGAGTCAGCGCAATAGCC
TACGGTGTGCGACACTACAGGAATTCCAAGTTTCCACTGCCCAAGAACATTGATCTTAAG
GATCTGACGGAGAACCTGATGTACGGCAAGAATTTCAACACCAGCTTCAATCCTCAGTTG
GCATACCTAGAGTACAACAGGAATAACGTCATCTATGAGAAGGACATTGGGGAGGGTGCC
TTTGGGAGGGTTTTCATGGCCAGCGCTCCAAAGTTGGTGGCGGGAGAAGCAGAGACTAGT
GTGGCTGTCAAGATGCTGAAGGCGACCGCTGATAAGGTCGTGACGGAATATTTCAATCGC
GAGGCGCAGATGATCGCAAGGTTTTCCCACCAGAATATCGTCAAACTATTAGGTGTGTGC
TTTGTAGGGAGGCCGTTGTGTCTCCTGCTGGAGTACATGTCAGAAGGAGACTTGGAGGAC
TACCTCCACTCCCGGAGCCCTCATCGCTCCAATTCTAGAACTTCAAACAGCCCAGGCAGC
GGGCTGAAGACATATGAAAAACTCAACATGGCAAAGCAGATTGCCTGTGGCATGGCTTAC
CTGAATGAAATGATGTTCGTGCACAGAGATATTGCCACAAGGAACTGTCTAATCAACAGC
AGAACTGACGTTAAGATATCAGACTTTGGGCTGGCCAGATATGTTGGTCACAAAGAATGT
TTTGTGGGTCACAAAGAGGAACATATCCCAATCAGATGGACTGCACCAGAAGCATTATGG
GATTACCAGTTTACGTACGCATCCGACGTGTGGTCGTTTGGCGTGCTCCTCTGGGAGTTG
TTCAGCTACGCGGAGCAGCCGTACCTGAATCTATCGCACGAAGACGTCTTCCTGCACACG
CGGCAAGGCTACAGGTTGAGTAGCCTTGAGAACACCCCACAGAAGGTCCACCAGATCATG
GGTGAATGCTGGCAGGCCAACCCTGCAGACAGACCCTTCTTTAAACAACTCCAAGACTCC
CTTGCCAGCATGGAATGTGAATGGCTAGCCAATGGGGAAGAGACACAGTCTGAA

>pdep
ATGGCATCAGAGTCGGACCCCACTGCCGAAACCCCGCCACAAGTTGCGAAAGACGCAACA
AGAACTTTGTCGCCATCACTGGCAGCGACATCACAGACATTACGCTCCACATCATCAAGA
ACTACAATATTAAGTGAAAGCATTATTAGAAGTTTAACCACGAATGCAAATGGCAATCAG
ACATTACCAACAYCAGAGGTTGGCAACAGAGGGAGTAGTACTAGTGAAAAAGATTATTTA
TTAACTCATGGAACTACAACAAGTGTTMCGGAAGAAGAGGATGAACCnnnnnnnnnnnnn
nnnnnnnnnnnnnCTGGATCACGACCGGTAATTGAGAAGAATGGACTGAGGAACAAGACA
GTGGAACTTGGTGATGATGTGAGACTGACATGCCATGTTGnnnnnnnnnnnnnnnnnnnn
nnnnnnATCTGGTGGGAGTTTAACGGGATGCCCATTGGAGATAGTGCCTTCTTCTCCATC
AAATCAAAGTCCAGGTCCAGCTCCCTCAAAATCTACGGAGCCAGCTTAGAGCATGCAGGC
ATTTACACGTGTGTGGCGCAGAACCCGTATGGCAAAATTGCATCCCCTCCAGTACACCTS
GTTGTTCTGATGGCACCTACCATAGTGAAGGGACCTGGGAACCATAGTGTAGGGTATGGC
CAGCTGCTCAACCTTAGCTGTACGGTCGAAGCCTCCCCACCCCCAAGGGTAGCTTGGTTC
AAGAACACACAACCTCTTCCGCAATGGACGGGTAAGGAAATGATCGTCATCAATGTAACC
CAGTCGGCAACGTACTCCTGTTTTTACCGGAATGTTATCAAGAATGTGGATAAGTTTGCA
GCAAAATATGGAGTGGTGACAGTTACAGGAGTTCGCCCAAGCTATTGTGCTGCCTACAAC
GGTGCTACCTGTCGCAACCAGCTTCCGTCCAGTCCATACTACATCTTTGTGAATGGTCAC
GGGGATGAGCCTCTTGCCCTGGACAACAAACTCTCTGAAATTCTGTCGAGTAAGACCATG
ACTAACATGCCAGAAGACTGTCAGGCAGGGATCAGGGAGCTACTGTGCCATGGAACACAT
CCCAAGTGTGAACTGGTGGGCCAGATGCCCAGGGGACAGAAAATCTGCAAGGAGGATTGT
GAGATTGTTCAGAACATGTGTCCAGAGTGGGCCCAGCTGGTCAACCGTTTCCATGACCCT
CTTCCTGATAAGATACGCAGCCTTGGCCTGAGTTCATGTAAGAACCTACCAGAGAACTAC
TGCACATCGTTATGGCCTCTCAATGACACAAGCCTACCTACAACAGCTTCCCCAATAGTT
TCTACATCACCAACTACGAGAAGCCCTCCTACATCTGCGCCACCTAAACGCACACCAAGT
GGTATTGGAGTTGAGGGAAAGCCTGTAGATGAATCTGAGCAGGATCCGTTCCTCTTCCTC
ATCCTTGTCATCACAATCCCGAGTACCATCGTCGTGCTCATAGGAGTCAGCGCAATAGTC
TACGGTGTGCGACGCTACAGGGCTTCTAAGTTCCCCCTGCCCAAGAACATTGATCTTAAA
GAGCTGACGGAGAACCCGATGTACGGCAAGAATTTCAACACCAGCTTCAATCCTCAGTTG
GCATACCTAGAGTACAACAGGAATAACGTCATCTATGAGAAAGACATTGGGGAGGGTGCC
TTTGGGCGGGTCTTCATGGCCACCGCACCGAAGCTGGTGGAGGGAGAAGCAGAGACTAAT
GTGGCTGTCAAGGTGCTGAAGACGACCGCTGATAAGGTCGTGACGGAGTATTTCAATCGC
GAGGCGCAGATGATCGCAAGGTTTTCCCACCAGAATATCGTCAAACTATTAGGCGTGTGC
TTTGTAGGGAGGCCGCTGTGTCTCCTGCTGGAGTACATGTCAGAAGGAGACTTAGAGGAC
TTCCTCCACTCCAGGAGCCCTCATCGCTCCAATTCTAGAACTTCAAACAGCCCAGGAAGC
GGGCTAAAGACATATGAAAAACTCAACATGGCAAAGCAGATTGCCTGTGGCATGGCTTAC
CTGAATGAAATGATGTTTGTGCACAGAGATATTGCCACAAGGAACTGTCTAATCAACAGC
AGAATGGATGTGAAGATATCAGACTTTGGGCTGGCCAGATATGTTGGTCACAAAGAATGC
TTTGTGGGTCACAAAGAGGAACATATCCCAATCAGATGGACTGCACCAGAAGCATTATGG
GATTACCAGTTTACGTACGCATCCGACGTGTGGTCGTTTGGCGTGCTCCTATGGGAGTTG
TTCAGCTACGCGGAGCAGCCGTACCTGAACCTGTCACATGAAGACGTGTTCCTGCACACG
CGGCAAGGCTACAGGTTGAGTAACCTTGAGAACACCCCACAGAAAGTCCACCAGATCATG
GGTGAATGCTGGCAGGCCAACCCTGCAGACAGACCCTTCTTTAAACAACTCCAGGACTCC
CTTGCCAGCATGGAATGTGAATGGCTAGCGAATGGGGAAGAGACACAGTCCGAA
