# Supplementary material for: Genome-wide signals of positive selection in strongylocentrotid sea urchins
Source: BMC Genomics. 2017 Jul 21;18:555. doi: 10.1186/s12864-017-3944-7 (PMC5521101; doi:10.1186/s12864-017-3944-7)
Supplement: Supplementary file 3 — Consensus alignment files. A compressed (gzip) tape archive (TAR) file containing 6250 consensus alignment files in FASTA format. (TGZ 14116 kb) [file 12864_2017_3944_MOESM3_ESM.tgz › SPU_025585/consensAlign.ordered.fa]

>sdro
ATGGCTAGCTTCTCGTACATCATCTCCAATCTTTTGGAGAAGATGACCTCCAGTGATAAG
GATTTCCGGTTTATGGCAACCAATGATCTCATGACTGAGCTCCAAAAAGACTCCATCAAG
CTCGATGATGATAGTGAAAAGAAGGTTGTAAGGATGCTTTTGAAACTGTTAGAAGATAAG
AATGGAGAAGTCCAGAACCTGGCTGTCAAATGCTTGGGGCCATTGGTGTCAAAGGTGAAG
GAGTACCAAGTGGAGACCATTGTAGACACTCTGTGTAACAACATGCTCTCAGACAAGGAA
CAGCTGAGGGATATCTCAAGCATTGGTCTGAAAACTGTCATCAATGAACTGCCCCCTGCT
TCCAGYCCTCTAGCAGCTAACATATGTAAGAGCATCACAGGCAGGCTAACAAATGCTATT
GCTATGGAAGATGTGTCAGTCAAGTTGGAAGCCCTGGACATCTTGGGGGATCTTCTCAGC
AGATTTGGAGGTCACCTCGTCATGAGCAGCAGTATCAAGCTATTCTCAGATCTGATGGAC
TACCTGCTGAGTGAGCTGAGTGCAAACAAAAGCTCCTCTACAACCAGGACATACATACAG
TGCATCGGGGCAATCAGCCGTCAAGCTGGTCATCGTGTTGGGGAACACCTGGAGAGGATC
ATCCCTCTGATYGTCAAGTTCTGCAAGATTGATGAAGATGATGAACTGAGAGAGTATTGT
ATCCAAGCTTTTGAATCATTTGTGAGACGATGCCCCAAAGAAGTTTCACCTCATGTTTCA
ACTATTGTAGACCTGTGCCTCCAGTACATCTGTTATGATCCTAACTACAACTATGAAGAT
GATGATGAGGAAGAGGATGCTATGGATACAGAAGGAGAGGAGGAAGGTGAGAGTGACGAT
GAGTACAGTGATGACGATGACATGAGCTGGAAGGTGAGGAGGGCATCWGCGAAATGTTTG
GATGCTGTGATCGGGTCCAGGCATGAGATGCTGACAGAGTTCTACAACACGGTCTCACCC
GCCCTTATTGCAAGATTCAAAGAGCGTGAGGAGAACGTGAAAGCGGATATCTTCCATGCC
TACATCACCCTACTCCGTCAGACCAAACCAATCAACACAGGCTGCTTCGATCCGGAYGCT
ATGGAGGAAGATGAAGGACCGGTGGCCATCTTGAAGCAGCAGGTGCCGAACATTGTGAGG
GCGCTCCACAAGCAGATGAAGGAGAAGAGCATCAAGACGAGACAAGGCTGCCTTAATCTC
TTGACGGAGCTCATCAATGTCTCACCTGGTGCCCTGACAGCTCATATCCCATCACTCGTA
CCAGGAATTGAGTTCTCTCTCATCGACAAGAACAGCAGTTCCAAYATGAAGATTGACTCG
CTGGCCTTCCTTAACTGTCTCCTGAACAACCACAGCCCTGAAGCTTTCCATGCTCATATC
TCTCTCATTGTTCCTCCTGTGGTCGCTGCAGCTGGAGATCCATTYTATAAGATCACATCA
GAGGCTCTCCTTGTCACCCAGACTCTAGTCAAAGTCATCAGGCCACTAGAGAAAGATAAT
GGATTTGACTTCTCCCCGTTTGTCCTTGACCTGTACGGCTGCACTCTGACCCGTCTCAAG
GCAGCSGACATTGACCAAGAGGTCAAGGAAAGGGCAATCTCATGCATGGGTCAGATCATC
TGTAACCTTGGCGACCACCTGAAGTCCGAGCTGTCTACCTGCTTGCCCATCTTCTTGGAT
CGTCTGAGGAATGAGATCACTAGGCTGACCACGGTCAAGGCTCTTACTCTCATCTCTGGC
TCACCCCTTGAAGTGGATCTCTCTCCTATACTGGGACAAGGTGTACCCATTTTGGCCTCS
TTCCTGCGTAAGAACCACAGAGCTCTCAAATTRGCAACGCTCTCATCCCTCAACATACTC
ATCAGAAACTACGGTTCCTCCCTGACAAGTACGATGATCGATGGCATCATGACAGAGCTG
CCTCCGCTCATCAACGAGAGTGACCTCCACATCTCCCAGCTGACCCTYAACCTCTTGACC
TCTCTGTGTGAGATCCACCCATCCAGYATGGCRAAGATCTACGATCACATCCTAGTGGAG
ATTCTAATTCTGGTCAGATCTCCKCTGCTCCAAGGTGGTGCCCTGACTGCCATGTTGGAC
TTYTACAAGGTACTGGTCTTGACCAAGACCTCTAAGATGGGGTTCCAGGAACTCCTGGGA
CTACTGACGGCTCCCGTCTACAGCCCAACAGAGGCTACCCAACCGTCTAGCACACCCTAT
GCAGTCCACAAACAGGCTTTCCATTCAATTGCAAAGTGTGTYGCTGTTTTAACGATTTCC
TGTGCCAACCAAGGATCAACTGTTGTTCTTCAGTTTGTAAATGATATCAAGAATAMTGAA
TCAACAGATTCTATCAGGCTGTTTGCCTTGTTGGCTCTTGGTGAGATAGGAAAGCATGTA
GATTTGAGCGGTCAAGCTGAGCTTCAGAAGGTCATTGTAGAATCTTTCTCATCACCCTGT
GAGGAGGTCAAATCAGCTGCTTCTTATGCTCTTGGTAATGTTAGTGTAGGCAACCTCCCC
AAGTACCTTCCGTTCGTCCTACAAGAGATAGAGACACAGCARAAAAGACAGTACCTACTA
CTACACTCTCTCAAAGAGATCATCTCATGTCAAAGTGTTTCCCAGGCTGGTGTGGATGGA
CTGAAGCCATTCGTTGAAACTATTTGGTCAATGTTATTTAACCATTGTGAATGTCCAGAG
GARGGAACAAGGAATGTAGTTGCAGAATGTTTGGGGAAACTTACCCTCATAAACCCTGAA
CAACTGCTACCGATGCTAAAGGTGAGAAGCTTCAATCAGCTTGTnnnnnnTCTAGCTTTT
CTAATCCCATTTCTTATTCCACCCAGGTTTGAGCAAGGCCTTGTTAACCCG

>spal
ATGGCTAGCTTCTCGTACATCATCTCCAATCTTTTGGAGAAGATGACCTCCAGTGACAAG
GATTTCCGGTTTATGGCAACCAATGATCTCATGACTGAGCTMCAAAAAGACTCCATCAAG
CTCGATGATGATAGTGAAAAGAAGGTTGTAAGGATGCTTTTGAAATTGTTAGAAGACAAG
AACGGAGAAGTCCAGAACCTGGCTGTCAAATGCTTGGGGCCATTGGTGTCCAAAGTGAAG
GAGTACCAAGTGGAGACCATTGTAGACACTCTGTGTAACAACATGCTCTCAGACAAGGAA
CAGCTGAGGGATATCTCAAGCATTGGTTTGAAAACCGTCATCAATGAACTGCCCCCTGCT
TCCAGCCCTCTAGCAGCTAACATATGTAAGAGCATCACGGGCAGGCTAACAAATGCTATT
GCTATGGAAGATGTGTCTGTCAAGTTGGAAGCCCTGGACATCTTGGGRGATCTTCTCAGC
AGATTTGGAGGTCACCTCGTCATGAGCAGCAGTATCAAGCTCTTCTCRGATCTGATGGAC
TACCTGCTGAGTGAGCTRAGTGCAAACAAAAGCTCCTCTACAACCAGGACATACATACAG
TGCATCGGGGCAATCAGCCGTCAAGCTGGTCATCGTGTTGGGGAACACCTGGAGAGGATC
ATCCCTCTGATYGTCAAGTTCTGCAAGATTGATGAAGATGAYGAGCTGAGAGAGTATTGY
ATCCAAGCTTTTGAATCATTTGTGAGACGATGCCCCAAAGAAGTTTCACCTCATGTTTCA
ACTATYGTAGACCTGTGCCTCCAGTACATCTGTTATGATCCCAACTACAACTATGAAGAT
GATGATGAGGAAGAGGACGCTATGGATACAGAAGGAGAGGAGGAAGGTGAGAGTGATGAY
GAGTACAGYGATGAYGATGACATGAGCTGGAAGGTGAGGAGGGCATCAGCRAAATGTTTG
GATGCKGTGATCGGGTCCAGGCATGAGATGCTGACAGAGTTCTACAACACGGTCTCACCC
GCCCTTATTGCAAGATTCAAAGAGCGTGAGGAGAACGTGAAAGCGGATATTTTCCATGCC
TACATCACCCTTCTCCGTCAGACGAAACCAATCAACACAGGCTGCTTTGATCCGGATGCT
ATGGAGGAAGATGAAGGACCGGTCGCCATCTTGAAGCAGCAGGTGCCGAACATTGTGAGG
GCGCTACACAAGCAGATGAAGGAGAAGAGCATCAAGACGAGACAAGGCTGCCTTAATCTC
TTGACKGAGCTCATCAATGTCTCACCCGGTGCCCTGACAGCTCATATCCCATCACTCGTA
CCAGGAATYGAGTTCTCTCTCATTGACAAGAACAGYAGTTCCAACATGAAGATTGAYTCG
CTGGCCTTCCTCAACTGTCTCCTGAACAACCACAGCCCTGAAGCTTTCCATGCTCATATC
TCTCTCATTGTTCCTCCTGTGGTCGCTGCAGCTGGAGATCCATTCTATAAGATCACATCA
GAGGCTCTCCTTGTCACCCAGACTCTAGTMAAAGTCATCAGGCCACTAGAGAAAGATAAT
GGATTTGACTTCTCCCCGTTYGTCCTTGACCTGTAYGGCTGCACTCTGACCCGTCTCAAG
GCAGCGGACATTGACCAAGAGGTCAARGAAAGGGCAATCTCATGCATGGGTCAGATCATC
TGTAACCTTGGCGACCACCTGAAGTCCGAGCTGTCTACCTGCTTGCCCATCTTCTTGGAT
CGTCTGAGGAATGAGATCACTAGGCTGACCACGGTCAAGGCTCTTACTCTCATCTCTGGC
TCACCCCTTGNANTGGATCTCTCTCCTATACTGGGACAAGGTGTACCCATTTTGGCCTCS
TTCCTGCGTAAGAACCACAGAGCTCTCAAATTRGCAACRCTCTCATCCCTCAACATACTC
ATCAGAAACTACGGTTCCTCCCTGACRAGTACGATGATCGATGGCATCATGACAGAGYTG
CCTCCGCTCATCAACGAGAGTGACCTCCACATCTCCCAGCTGACCCTTAACCTCTTGACC
TCTCTGTGTGAGATCCACCCATCCAGYATGGCWAAGATCTACGATCACATCCTAGTGGAG
ATTCTAATTCTGGTCAGATCTCCGCTGCTCCAAGGTGGTGCCCTGACCGCCATGTTGGAC
TTCTACAAGGTACTGGTCTTGACCAAGnnnnnnnnnnnnnnnnnnnnnnnnnnnnnnnnn
nnnnnnnnnnnnnnnnnnnnnnnnnnnnnnnnnnnnnnnnnnnnnTCTAGCACACCCTAT
GCAGTCCACANACAGGCTTTCCATTCAATTGCAAAGTGTGTTGCTGTTTTAACGATTTCC
TGTGCCAACCAAGGATCAACTGTTGTTCTTCAGTTTGTAAATGATATCAAGAATACYGAA
TCAACAGATTCTATCAGGCTGTTTGCCTTGTTGGCTCTTGGTGAGATAGGAAAGCATGTA
GATTTGAGYGGTCAAGCTGAGCTTCAGAAGGTCATTGTAGAATCTTTCTCnnCNCCCNGT
GNGGAGGTCAAATCAGCCGCTTCTTATGCCCTTGGTAATGTTAGTGTAGGCAACCTCCCC
AAGTACCTTCCGTTCGTCCTACAAGAGATAGAGACACAGCAGAAAAGACAGTACCTACTA
CTACACTCTCTCAAAGAGATCATCTCATGTCAAAGTGTTTCCCAGGCCGGNGTGGATGGA
CTGAAGCCATTTNTTGAAACTATTTGGTCAATGTTATTTAACCATTGTGAGTGTCCAGAG
GAAGGAACAAGGAATGTAGTTGCAGAATGTTTGGGGAAACTTACCCTCATAAACCCTGAA
CAACTGCTACCGATGCTAAAGGTGAGAAGCTTCAATCAGCTTGTCTTATATCTAGCTTTT
CTAAWCCCATTTCTTATTACACCCAGGTTTGAGCAAGGCCTTATAAACCTG

>sfra
ATGGCTAGCTTCTCGTACATCATCTCCAATCTTTTGGAGAAGATGACCTCCAGTGATAAG
GATTTCCGGTTTATGGCAACCAATGATCTCATGACTGAGCTACAAAAAGACTCCATCAAG
CTCGATGATGATAGTGAAAAGAAGGTTGTAAGGATGCTTTTGAAATTGTTAGAAGATAAG
AATGGAGAAGTYCAGAACCTGGCTGTCAAATGCTTGGGGCCATTGGTGTCAAANnnnnnG
GAGTACCAAGTGGAGACCATTGTAGACACTCTGTGTAACAACATGCTCTCAGACAAGGAA
CAGCTGAGGGATATCTCAAGCATTGGTCTGAAAACTGTCATCAATGAACTGCCCCCTGCT
TCCAGCCCTCTAGCAGCTAACATATGTAAGAGCATCACAGGCAGGCTAACAAATGCTATT
GCTATGGAAGATGTGTCTGTCAAGTTGGAAGCCCTGGACATCTTGGGGGATCTTCTCAGC
AGATTTGGAGGTCACCTCGTCATGAGCAGCAGTATCAAGCTATTCTCAGATCTGATGGAC
TACCTGCTGAGTGAGCTGAGTGCAAACAAAAGCTCCTCTACRACCAGGACATACATACAG
TGCATCGGGGCAATCAGCCGTCAAGCTGGTCATCGTGTTGGGGAACACCTGGAGAGGATC
ATCCCTCTGATYGTCAAGTTCTGCAAGATTGATGAAGACGATGAGCTGAGAGAGTATTGT
ATCCAAGCTTTTGAATCATTTGTGAGACGATGCCCCAAAGAAGTTTCACCTCATGTTTCA
ACTATTGTAGATCTGTGCCTCCAGTACATCTGYTACGATCCMAACTACAACTATGAAGAT
GATGATGAGGAAGAGGACGCTATGGATACGGAAGGAGAGGAAGAAGGTGAGAGTGATGAT
GAGTACAGCGACGATGATGACATGAGCTGGAAGGTGAGGAGGGCATCAGCKAAATGTTTG
GATGCGGTGATCGGGTCCAGACACGAGATGCTGACRGAGTTCTACAACACGGTCTCACCT
GCCCTTATCGCTAGATTCAAAGAGCGCGAGGAGAACGTGAAAGCAGATATCTTCCATGCC
TACATCACCCTTCTCCGTCAGACAAAACCAATCAACACAGGCTGCTTTGATCCGGATGCT
ATGGAGGAAGATGAAGGACCAGTGGCCATCTTGAAGCAGCAGGTGCAGAACATTGTGAGG
GCGCTCCACAAGCAGATGAAGGAGAAGAGCATCAAGACGAGACAAGGCTGCCTTAATCTC
TTGACGGAGCTCATCAACGTCTCACCCGGTGCCCTGACAGCTCATATCCCATCACTTGTA
CCAGGAATTGAGTTCTCTCTCATCGACAAGAACAGTAGTTCCAACATGAAGATTGATGCG
CTGGCCTTCCTCAACTGTCTCCTGAACAACCACAGCCCTGAAGCTTTCCATGCTCACATA
GCTCTCATTGTTCCTCCTGTGGTTGCTGCAGCTGGAGATCCATTCTATAAGATCACATCA
GAGGCTCTCCTTGTCACCCAGACTCTTGTGAAAGTCATCAGGCCACTAGAGAAAGATAAT
GGATTTGACTTCTCCCCGTTCGTCCTTGACCTGTACGGCTGCACTCTGACCCGTCTCAAG
GCAGCGGACATTGACCAAGAGGTCAAAGAAAGGGCAATCTCATGCATGGGCCAGATCATC
TGTAACCTTGGCGACCACCTGAAGTCCGAGCTGTCTACCTGCTTGCCCATCTTCTTGGAT
CGTCTGAGGAACGAGATCACTAGGCTGACCACGGTCAAAGCTCTGACTCTCATMTCTGGC
TCACCACTTGAAGTGGATCTCTCTCCGATTCTGGGGCAAGGTGTACCCATTTTGGCCTCC
TTCCTGCGTAAGAACCACAGAGCTCTCAAATTGGCAACGCTGTCATCTCTCAACATACTC
ATCAGGAACTACGGATCCTCCCTGACAAGTACGATGATTGATGGCATCATGACAGAGCTG
CCTCCGCTCATCAACGAGAGTGACCTCCACATCTCCCAGTTGACCCTTAACCTATTGACC
TCTCTGTGTGAGATCCACCCATCCAGTATGGCTAAGATCTAYGATCACATCCTAGTGGAG
ATTCTAATTCTGGTCAGATCTCCTCTGCTCCAAGGTGGTGCCCTGACTGCCATGTTGGAC
TTTTACAAGGTACTTGTCTTGACCAAGACCTCTAAGATGGGGTTCCAGnnnnnnnnnnnn
nnnnnnnnnnnnnnnnnnnnnnnnnnnnnnnnnnnnnnnnnnCCGTCTAGCACACCCTAT
GCAGTCCACAAACAGGCTTTCCATTCAATTGCAAAGTGTGTTGCTGTTTTAACGATTTCC
TGTGCCAACCAAGGATCAACnnnnnnnnnnnnnnnnnnnnnnnnnnnnnnnAATCCTGAA
TCAACAGATTCTATCAGGTTGTTTGCTTTATTGGCTCTTGGTGAGATAGGAAAGCATGTA
GATTTGAGCGGTCAAGCTGAGCTTCAGAAGGTCATTGTAGAATCTTTCTCATCACCCTGT
GAGGAGGTCAAATCGGCCGCTTCTTATGCCCTTGGTAATGTTAGTGTAGGCAACCTTCCC
AAGTACCTTCCGTTYGTTCTACAAGAGATAGAGACACAGCAGAAAAGACAGTACCTACTA
CTACACTCTCTCAAAGAGATCATCTCATGTCAAAGTGTTTCCCAGGCCGGTGTGGATGGA
CTGAARCCGTTTGTTGAAACAATTTGGTCAATGTTATTTAACCATTGTGAGTGTCCGGAG
GAAGGAACAAGAAATGTAGTTGCAGAATGTTTGGGAAAACTTACCCTCATAAACCCTGAA
CAACTGCTACCAATGCTAAAGGTGAGAAGGTTCAGTCAGCTTGTCTTAGATCTAGCTTTT
CCAATCCCATTTCTWATTGCACCCAKGTTTGAGCAAGGCCTTWTTAACCCG

>afraSS
ATGGCTAGCTTCTCGTACATCATCTCCAATCTTTTGGAGAAGATGACCTCCAGTGACAAG
GATTTCCGGTTTATGGCAACCAATGATCTCATGACTGAGCTMCAAAAAGACTCCATCAAG
CTCGATGATGATAGTGAAAAGAAGGTTGTAAGGATGCTTTTGAAATTGTTAGAAGATAAG
AATGGAGAAGTCCAGAACCTGGCTGTCAAATGCTTGGGGCCATTGGTGTCCAAAGTGAAG
GAGTACCAAGTGGAGACCATTnnnnnnNNNNNNNNTAACAACATGCTCTCAGACAAGGAA
CAGCTGAGGGATATCTCAAGCATTGGTCTGAAAACTGTCATCAATGAACTGCCCCCTGCG
TCCAGCCCTCTAGCAGCTAACATATGTAAGAGCATCACAGGCAGGCTAACAAATGCTATT
GCTATGGAAGATGTGTCTGTCAAGTTGGAAGCCCTGGACATCTTGGGGGATCTTCTCAGC
AGATTTGGAGGTCACCTCGTCATGAGCAGCAGTATCAAGCTCTTCTCAGATCTGATGGAC
TACCTGCTGAGTGAGCTGAGTGCAAACAAAAGCTCCTCTACAACCAGGACATACATACAG
TGCATCGGGGCAATCAGCCGCCAAGCTGGTCATCGTGTTGGGGAACACCTGGAGAGGATC
ATCCCACTGATTGTCAAGTTCTGTAAGATTGATGAAGATGATGAGCTGAGAGAGTATTGC
ATCCAAGCTTTTGAATCATTTGTGAGACGATGCCCAAAAGAAGTTTCACCTCATGTTTCA
ACTATTGTAGACCTGTGCCTCCAGTACATCTGTTATGATCCYAACTACAACTATGAAGAT
GATGATGAGGAAGAGGACGCTATGGATACRGAAGGAGAGGAGGAAGGTGAGAGCGATGAT
GAGTACAGCGATGATGATGACATGAGCTGGAAGGTGAGGAGGGCATCRGCRAAATGTTTG
GATGCKGTGATCGGGTCCAGRCAYGAGATGCTGACAGAGTTCTACAACACGGTCTCACCC
GCCCTTATTGCTAGATTCAAAGAGCGTGAGGAGAAYGTGAAAGCGGATATCTTCCATGCC
TACATCACCCTTCTCCGTCAGACGAAACCAATCAACACAGGCTGCTTTGATCCSGAYGCT
ATGGAGGAAGATGAAGGACCAGTSGCCATCTTGAAGCAGCAGGTGCCRAACATTGTGAGG
GCGCTMCACAAGCAGATGAAGGAGAAGAGCATCAAGACGAGACAAGGCTGCCTTAATCTC
TTGACGGAGCTCATCAATGTCTCACCCGGTGCCCTGACRGCTCATATCCCATCACTCGTA
CCAGGAATMGAGTTCTCTCTCATTGACAARAACAGCAGTTCCAACATGAAGATYGACGCR
CTGGCCTTCCTCAACTGTCTCCTGAACAACCACAGCCCTGAAGCTTTCCATGCTCAYATC
TCTCTCATTGTWCCTCCTGTGGTYGCTGCWGCTGGAGATCCATTCTAYAAGATCACATCA
GAGGCTCTCCTTGTCACCCAGACTCTAGTCAAAGTCATCAGGCCACTAGAGAAAGATAAT
GGWTTTGACTTCTCCCCGTTCGTCCTTGACCTGTAYGGMTGCACTCTGACCCGTCTCAAG
GCAGCAGACATTGACCAAGARGTCAAGGAAAGGGCAATMTCATGCATGGGYCAGATCATC
TGTAACCTTGGCGAYCACCTGAAGTCCGAGCTGTCCACCTGCTTGCCCATCTTCCTGGAT
CGTCTGAGGAATGAGATCACTAGGCTGACCACGGTCAAAGCTCTKACTCTCATCTCTGGC
TCACCCCTTGAAGTGGATCTCTCTCCTATACTGGGACAAGGTGTACCCATTTTGGCCTCC
TTCCTGCGTAAGAACCACAGAGCTCTCAAATTGGCAACGCTCTCATCCCTCAACATACTC
ATCAGAAAYTACGGTTCCTCCCTGACAAGTACSATGATCGATGGCATCATGACAGAGCTG
CCTCCGCTCATCAACGAGAGTGACCTCCACATCTCCCAGYTGACCCTYAACCTCTTGACC
TCTCTGTGTGAGATCCACCCATCCAGCATGGCGAAGATCTACGATCACATCCTAGTGGAG
ATTCTAATTCTGGTCAGATCTCCTCTGCTCCAAGGTGGTGCCCTGACTGCGATGTTGGAC
TTTTACAAGGTACTGGTCTTGACCAAGACCTCTAAGATGGGGTTCCAGGAACTCCTGGGA
CTACTGACGGCTCCTGTCTACAGCCCAACAGAGGCTACCCAACCGTCTAGCACACCCTAT
GCAGTCCACAAACAGGCTTTCCATTCAATTGCAAAGTGTGTTGCTGTTTTAACGATTTCC
TGTGCCAACCAAGGATCAACTGTTGTTCTTCAGTTTGTAAATGATATCAAGAATCCTGAA
TCAACAGATTCTATCAGGTTGTTTGCTTTATTGGCTCTTGGTGAGATAGGAAAGCATGTA
GATTTGAGTGGTCAAGCAGAGCTTCAGAAGGTCATTGTAGAATCATTCTCATCACCCTGT
GAGGAGGTAAAATCGGCCGCTTCTTATGCCCTTGGTAATGTTAGTGTAGGCAACCTCCCC
AAGTACCTTCCGTTCGTCCTACAAGAGATAGAGACACAGCAGAAAAGACAGTACCTACTA
CTACACTCKCTCAAAGAGATCATCTCATGTCAAAGTGTTTCCCAGGCTGGTGTGGATGGA
CTGAAGCCATTTGTTGAAACAATCTGGTCAATGTTATTTAACCATTGYGAGTGTCCGGAG
GAAGGAACAAGGAATGTAGTTGCAGAATGTTTGGGCAAACTTACCCTCATAAACCCTGAA
CAACTGCTACCGATGCTAAAGGTGAGAAGCTTCAATCAGCTTGTnnnnnnnnnAGCTTTT
CTAATCCCATTTCTTATTACGCACATGCTTGAGCAAGGCCTTATTAACCCG

>hpul
ATGGCTAGCTTCTCGTACATCATCTCCAATCTTTTGGAGAAGATGACCTCCAGTGATAAG
GATTTCCGGTTTATGGCAACCAATGATCTCATGACTGAGCTACAAAAAGACTCCATCAAG
CTCGATGATGATAGTGAAAAGAAGGTTGTAAGGATGCTTTTGAAATTGTTAGAAGATAAG
AATGGAGAAGTCCAGAACCTGGCTGTCAAATGCTTGGGGCCATTAGTGTCCAAAGTGAAG
GAGTACCAAGTGGAGACCATTGTAGACACTCTGTGTAACAnnnnnnnnnnnnnnnnnnnn
nnnnnnnnnnnnnnnnnnnnnnnnnGTCTGAAAACTGTCATCAATGAACTGCCCCCTGCT
TCCAGCCCTCTAGCAGCTAACATATGTAAGAGCATCACAGGGAGGCTTACTAATGCCATT
GCTATGGAAGATGTGTCAGTCAAGTTGGAAGCTCTGGACATCTTGGGGGATCTTCTCAGC
AGATTTGGAGGTCACCTCGTCATGAGCAGCAGTATCAAGCTATTCTCAGATCTTATGGAC
TACCTGCTGAGTGAGCTGAGTGCAAACAAAAGCTCCTCTACAACCAGGACGTACATACAG
TGCATCGGGGCAATCAGCCGTCAAGCTGGTCATCGTGTTGGGGAGCACCTGGAGAGGATC
ATCCCTCTGATTGTCAAGTTCTGCAAGATTGATGAAGATGATGAGCTCAGAGAGTATTGT
ATCCAAGCTTTTGAATCTTTYGTTAGACGATGCCCCAAAGAAGTTTCACCTCATGTTTCA
ACTATCGTAGCCCTGTGCCTCCAGTACATCTGTTATGATCCCAACTACAACTATGAAGAT
GATGATGAGGAAGAGGATGCCATGGATACAGAAGGAGAGGAGGAAGGTGAGAGTGATGAT
GAGTACAGTGATGATGATGACATGAGCTGGAAGGTGAGGAGGGCATCAGCAAAATGTTTG
GATGCGGTGATCGGGTCCAGACATGAGATGCTGACAGAGTTCTACAACACKGTCTCACCC
GCCCTTATCGCTAGATTCAAAGAGCGTGAGGAGAACGTGAAAGCGGATATCTTCCATGCC
TACATCACCCTTCTCCGTCAGACGAAACCAATCAACACAGGCTGCTTCGATCCGGATGCC
ATGGAGGAAGATGAAGGACCGGTCGCCATCTTGAAGCAGCAGGTGCAGAACATTGTGAGG
GCGCTACACAAGCAGATGAAGGAGAAGAGCATYAAGACGAGACAAGGCTGCCTTAATCTC
TTGACGGAGCTCATCAACGTCTCGCCCGGTGCCCTGACAGCTCATATCCCATCACTYGTA
CCAGGAATTGAGTTCTCTCTCATCGACAAGAACAGCAGTTCCAACATGAAGATTGATGCA
CTGGCCTTCCTCAACTGTCTCCTGAACAACCACAGCCCTGAAGCTTTCCATGCTCATATA
GCTCTCATTGTACCTCCTGTGGTTGCTGCAGCTGGAGATCCRTTCTATAAGATCACATCA
GAGGCTCTTCTTGTCACCCAGACTCTAGTCAARGTCATCAGGCCACTAGAGAAAGATAAT
GGWTTTGACTTCTCCCCKTTCGTCCTTGACCTGTAYGGSTGCACTCTGACCCGTCTCAAG
GCAGCRGACATTGACCAAGAGGTCAAGGAAAGRGCAATCTCATGCATGGGCCAGATCATC
TGTAACCTTGGCGACCACCTGAAGTCYGAGCTGAGTACCTGCTTGCCCATCTTCTTGGAT
CGTCTGAGGAATGAGATCACCAGGCTGACCACGGTCAAAGCTCTTACTCTCATCTCTGGC
TCACCCCTTGAAGTGGATCTCTCCCCTATCCTGGGACAAGGTGTACCCATTTTGGCCTCC
TTCCTGCGTAAGAACCACAGAGCTCTCAAATTGGCAACACTCTCCTCCCTCAACATACTC
ATCAGAAACTACGGATCCTCCCTGACAAGTACGATGATTGATGGCATCATGACAGAGCTG
CCTCCGCTCATCAACGAGAGTGACCTCCACATTTCCCAGCTGACCCTTAACCTCTTGACC
TCTCTGTGTGAGATCCACCCATCCAGTATGGCGAAGATCTACGATCACATCCTAGTGGAG
ATTCTAATTCTGGTYAGATCTCCTCTGCTCCAAGGTGGTGCCCTGACTGCCATGTTGGAC
TTYTACAAGGTACTGGTCTTGACCAAGACRTCYAAGATGGGGTTCCAGGAACTCCTGGGA
CTACTGACGGCTCCTGTCTACAGYCCAACAGAGGCTACCCAACCRTCTAGCACACCCTAT
GCAGTCCACAAACAGGCTTTCCATTCAATTGCAAAGTGTGTTGCTGTTTTAACAATTTCC
TGTGCCAACCAAGGANNAANNNTTNTTCTTCAGTTTGTAAATGATATCAAGAATACTGAA
TCAACAGATTCTATCAGGCTGTTTGCTTTGTTGGCTCTTGGTGAGATAGGAAAGCATGTA
GATTTGAGCGGTCAAGCAGAGCTTCAGAAGGTCATTGTAGAATCTTTCTCATCACCGTGT
GAGGAGGTCAAATCGGCCGCTTCTTATGCCCTTGGTAATGTTAGTGTAGGCAACCTCCCC
AAGTACCTTCCGTTCGTCCTACAAGAGATAGAGACACAGCAGAAAAGACAGTACCTACTA
CTACACTCGCTCAAAGAGATCATCTCATGTCAAAGTGTTTCCCAGGCCGGTGTGGATGGA
CTGAAGCCATTTGTTGAAACAATTTGGTCAATGTTATTTAACCATTGTGAATGTCCAGAG
GAAGGAACAAGGAATGTAGTTGCAGAATGTTTGGGAAAACTTACCCTCATAAACCCTGAA
CAACTGCTCCCGATGCTAAAGGTGAGAAGCTTCAATCGGCTTGTTTTCTTTCTAGCTTTT
CTAATGCCATNTTGTTGTGCGCACAGGTTTGAGCAAGGCCTTATTAACCCG

>snud
ATGGCTAGCTTCTCGTACATCATCTCCAATCTTTTGGAGAAGATGACCTCCAGTGATAAG
GATTTCCGGTTTATGGCAACCAACGATCTCATGACTGAGCTACAAAAAGACTCCATCAAG
CTTGATGATGATAGTGAAAAGAAGGTTGTAAGGATGCTTTTGAAATTGTTAGAAGATAAG
AATGGAGAAGTCCAGAACCTGGCTGTCAAATGCTTGGGGCCATTGGTGTCAAAAGTRAAG
GAGTACCAAGTGGAGACCATTGTAGACACTCTGTGTAACAACATGCTCTCAGACAAGGAA
CAGCTGAGGGATATCTCAAGCATTGGTCTGAAAACTGTAATCAATGAACTGCCCCCTGCT
TCCAGCCCTCTWGCAGCTAAYATATGTAAGAGCATCACAGGCAGGCTAACAAATGCTATT
GCTATGGAAGATGTGTCTGTCAAGTTGGAAGCCCTGGACATCTTGGGGGATCTTCTCAGC
AGATTTGGAGGTCACCTCGTCATGAGCAGCAGTATCAAGCTATTCTCAGATCTGATGGAC
TACCTGCTGAGTGAGCTGAGTGCAAACAAAAGCTCCTCTACAACCAGGACATACATACAG
TGCATCGGGGCAATCAGCCGTCAAGCTGGTCATCGTGTTGGGGAACACCTGGAGAGGATC
ATCCCTCTGATTGTCAAGTTCTGCAAGATTGATGAAGATGATGAGCTGAGAGAGTATTGT
ATCCAAGCTTTTGAATCATTTGTGAGACGATGCCCCAAAGAAGTTTCACCTCATGTTTCA
ACTATTGTAGATCTGTGCCTCAAGTACATCTGTTATGATCCCAACTACAACTATGAAGAT
GATGATGAGGAAGAGGACGCTATGGATACGGAAGGAGAGGAAGAAGGTGAGAGTGATGAT
GAGTACAGCGATGATGATGACATGAGCTGGAAGGTGAGGAGGGCATCAGCKAAATGTTTG
GATGCGGTGATCGGGTCCAGACATGAGATGCTGACGGAGTTCTACAACAYGGTCTCACCT
GCCCTTATTGCTAGATTCAAAGAGCGTGAGGAGAACGTGAAAGCGGATATCTTCCATGCC
TACATCACCCTTCTCCGTCAGACAAAACCAATCAACACAGGCTGCTTTGATCCGGATGCT
ATGGAGGAAGATGAAGGACCAGTSGCCATCTTGAAGCAGCAGGTGCCGAACATTGTGAGG
GCSCTYCACAAGCAGATGAAGGAGAAGAGCATCAAGACGAGACAAGGCTGCCTTAATCTC
TTGACGGAGCTCATCAACGTCTCACCCGGTGCCCTCACAGCTCATATCCCATCACTTGTA
CCAGGAATTGAGTTCTCTCTCATYGACAAGAACAGTAGTTCCAACATGAAGATTGATGCR
CTGGCCTTCCTCAAYTGTCTCCTGAACAACCACAGCCCTGAAGCTTTCCATGCTCACATA
TCTCTCATTGTTCCTCCTGTGGTSGCTGCAGCTGGAGATCCATTCTACAAGATCACATCA
GAGGCTCTCCTTGTCACCCAGACTCTAGTCAAAGTCATCAGGCCACTAGAGAAAGATAAT
GGATTTGACTTCTCCCCGTTCGTCCTTGACCTGTACGGCTGCACTCTGACCCGTCTCAAG
GCAGCGGACATTGACCAAGAGGTYAAAGAAAGGGCAATCTCATGCATGGGCCAGATCATC
TGTAACCTTGGCGACCACYTGAAGTCCGAGCTGTCTACCTGCTTGCCCATCTTCTTGGAT
CGTCTGAGGAATGAGATCACTAGGCTGACCACGGTCAAGGYTCTKACTCTCATYKCTGGC
TCACCACTTGAAGTKGAYCTYTCTCCKATWCTGGGACAAGGTGTACCTATTTTGGCCTCC
TTCCTGCGTAAGAACCACAGAGCTCTGAAATTGGCAACGCTGTCATCTCTCAACATACTC
ATCAGGAACTACGGATCCTCTCTGACAAGTACGATGATTGATGGCATCATGACAGAGCTG
CCTCCGCTCATCAACGAGAGTGACCTCCACATCTCCCAGTTGACCCTTAACCTCTTGACC
TCTCTGTGTGAGATCCACCCATCCAGTATGGCTAAGATCTACGATCACATTCTAGTGGAG
ATTCTAATTCTGGTCAGATCTCCTCTGCTCCAAGGTGGTGCTCTGACTGCCATGTTGGAC
TTTTACAAGGTACTGGTCTTGACCAAGACCTCTAAGATGGGGNNNNNNNNNNNNNNNNNN
NNNNNNNNNNNNNnnnnnnnnnnnnnnnnnnnnnnnnnnnnnNNNNNNNNNNNNNNNNNN
NNNNNNNNNNNNNNNGCTTTCCATTCAATTGCAAAGTGTGTTGCTNNNNNNNNNNNNNNN
NNNNNNNNNNNNNNNNNNNNNNNNNnnnnnnnnnnnnnnNNNNNNNNNNNNAATCCTGAA
TCAACAGATTCTATCAGGTTGTTTGCTTTATTGGCTCTTGGTGAGATAGGAAAGCATGTA
GATTTGAGCGGTCAAGCTGAGCTTCAGAAGGTCATTGTAGAATCTTTCTCATCACCATGT
GAGGAGGTCAAATCAGCCGCTTCTTATGCCCTTGGTAATGTTAGTGTAGGCAACCTCCCC
AAGTACCTTCCGTTCGTCCTACAAGAGATAGAGACACAGCAGAAAAGACAGTACCTACTA
CTACACTCTCTCAAAGAGATCATCTCATGTCAAAGTGTTTCCCAGGCTGGTGTGGATGGA
CTGAAGCCATTTGTTGAAACAATTTGGTCAATGTTATTTAACCATTGTGAGTGTCCGGAG
GAAGGAACAAGAAAYGTAGTTGCAGAATGTTTGGGAAAACTTACCCTCATAAACCCTGAA
CAACTGCTACCAATGCTAAAGGTGAGAAGGTTCAATCAGCTTGTCTTACATCTAGCTTTT
CCAATCCCATTTCTTATTACACCCAGGTTTGAGGAAGGCCTTGTTAACCCG

>sintSS
ATGGCTAGCTTCTCGTACATCATCTCCAATCTTTTGGAGAAGATGACCTCCAGTGACAAG
GATTTCAGGTTTATGGCAACCAATGATCTCATGACTGAGCTACAAAAAGACTCCATCAAG
CTTGATGATGATAGTGAAAAGAAGGTCGTAAGGATGCTTTTGAAATTGTTAGAAGATAAG
AATGGAGAAGTCCAGAACCTGGCTGTCAAATGCTTGGGGCCATTGGTGTCCAAAGTGAAG
GAGTnnnnnnnnnnnnnnnnnnnnnnnnnnnnnnnnnnnnnnnnnnnnnnnnnnnnnnnn
nnnnnnnnnnnnnnnnnnnnnnnnnGTCTGAAAACTGTCATCAATGAACTGCCCCCTGCT
TCCAGCCCTCTAGCAGCTAACATATGTAAGAGCATCACCGGCAGGCTAACAAATGCTATT
GCTATGGAAGATGTGTCRGTCAAGTTRGAAGCCCTGGACATCTTGGGGGATCTTCTCAGC
AGATTTGGAGGTCACCTTGTCATGAGCAGCAGTATCAAGCTATTCTCAGATCTGATGGAC
TACCTGCTGAGTGAGCTGAGTGCAAACAAGAGTTCCTCTACAACCAGGACATACATACAG
TGCATCGGGGCAATCAGCCGTCAAGCTGGTCATCGTGTTGGGGAACACCTGGAGAGGATC
ATCCCWCTGATTGTCAAGTTCTGCAAGATTGATGAAGATGATGAGCTGAGAGAGTATTGC
ATCCAAGCTTTTGAATCATTTGTGAGAMGATGCCCCAAAGAAGTKTCRCCTCATGTTTCA
ACTATTGTAGACCTGTGCCTCCAGTACATCTGTTATGATCCCAACTACAACTATGAAGAT
GATGATGAGGAAGAGGATGCTATGGATACAGAAGGAGAGGAGGAAGGTGAGAGTGATGAT
GARTACAGCGATGAYGATGACATGAGCTGGAAGGTGAGGAGGGCATCAGCGAAATGTTTG
GATGCKGTGATCGGGTCCAGRCACGAGATGCTGACAGAGTTCTACAACACGGTCTCACCC
GCYCTTATTGCTAGATTCAAAGAGCGTGAGGAGAACGTGAAAGCGGATATCTTCCATGCC
TACATCACCCTTCTCCGTCAGACSAAACCAATCAACACAGGCTGCTTTGATCCWGATGCT
ATGGAGGAAGATGAAGGACCAGTCGCCATCTTGAAGCAGCAGGTGCCGAACATTGTRAGG
GCGCTACACAAGCAGATGAARGAGAAGAGCATCAAGACGAGACAAGGCTGCCTTAATCTY
TTGACRGAGCTCATCAATGTCTCACCCGGTGCCCTGACAGCTCATATCCCATCACTCGTA
CCRGGAATYGAGTTCTCTCTCATYGACAAGAACAGYAGTTCCAACATGAAGATTGATGCC
TTGGCCTTCCTCAACTGTCTCCTGAACAACCACAGCCCTGAAGCTTTCCATGCTCATATC
TCTCTCATTGTWCCTCCTGTGGTTGCTGCAGCTGGAGATCCATTCTATAAGATCACATCA
GAGGCTCTCCTTGTCACCCAGACCCTAGTCAAAGTCATCAGGCCACTAGAGAAAGATAAT
GGTTTTGACTTCTCCCCGTTCGTCCTTGACCTGTACGGGTGCACTCTGACCCGTCTCAAG
GCAGCGGACATTGACCAAGAGGTCAAGGAAAGGGCCATCTCATGCATGGGTCAGATCATC
TGTAACCTTGGTGACCACTTGAAGTCTGAGCTGTCTACCTGCTTGCCCATCTTCTTGGAT
CGTCTGAGGAATGAGATCACTAGGCTGACCACGGTCAAAGCTCTGACTCTCATCTCTGGC
TCACCCCTTGAAGTGGATCTCTCTCCTATACTGGGACAAGGTGTACCCATTTTGGCCTCC
TTCCTGCGCAAGAACCACAGAGCTCTCAAATTGGCAACGCTCTCATCCCTCAACATACTC
ATCAGAAACTACGGTTCCTCCCTGACAAGTACAATGATTGATGGCATCATGACAGAGCTG
CCTCCGCTCATCAACGAGAGTGACCTCCACATCTCCCAGCTGACCCTTAACCTCTTGACC
TCTCTGTGTGAGATCCACCCATCCAGTATGGCGAAGATCTACGATCACATCCTAGTGGAG
ATTCTCATTCTAGTCAGATCTCCTCTGCTCCAAGGTGGTGCCCTGACTGCCATGTTGGAC
TTTTACAAGGTACTGGTCTTGACCAAGACCTCTAAGATGGGGTTCCAGGAACTCCTGGGA
CTACTGACGGCTCCCGTCTACAGCCCAACAGAGGCTACCCAACCCTCTAGCACACCCTAT
GCAGTCCACAAACAGGCTTTCCATTCAATTGCAAAGTGTGTTGCTGTTTTAACAATTTCC
TGTGCCAACCAAGGATCAACTGTTGTTCTTCAGTTTGTAAATGATATCAAGAATCCTGAG
TCAACAGATTCTATCAGGTTGTTTGCTCTATTGGCTCTTGGTGAGATAGGAAAGCATGTA
GATTTGAGCGGTCAAGCTGAGCTTCAGAAGGTCATTGTAGAATCGTTCTCATCACCCTGT
GAGGAGGTCAAATCGGCCGCTTCTTATGCCCTTGGTAATGTTAGTGTAGGCAACCTCCCY
AAGTACCTTCCGTTCGTCCTACAAGAGATAGAGACAYARCAGAAAAGACAGTRCCTACTA
CTACACTCTCTCAAAGAGATCATCTCATGTCAAAGTGTTTCCCAGGCnGGTGTGGATGGA
CTGAAGCCGTTCGTTGAAACAATTTGGTCGATGTTATTTAACCATTGTGAGTGTCCGGAG
GAAGGAACAAGGAATGTAGTTGCAGAATGTTTGGGAAAACTTACCCTCATAAACCCTGAA
CAACTGCTACCGATGCTAAAGGTGAGAAGCTTCAATCAGCTTGTnnnnnnnnnAGCTTTT
TTAATCCCATTTCGTATTACACCAAGGTTTGAGYACGGCCTTATTAACCCG

>sprp
ATGGCTAGCTTCTCGTACATCATCTCCAATCTTTTGGAGAAGATGACCTCCAGTGATAAG
GATTTCCGGTTTATGGCAACCAATGATCTCATGACTGAGCTACAGAAAGACTCCATCAAG
CTCGATGATGATAGTGAAAAGAAGGTTGTAAGGATGCTTTTGAAACTKTTAGAAGATAAG
AATGGAGAAGTCCAGAACCTGGCTGTCAAATGCTTGGGGCCATTGGTGTCAAAGGTGAAG
GAGTACCAAGTGGAGACCATTGTAGACACTCTGTGTAACAACATGCTCTCAGACAAGGAA
CAGCTGAGGGATATCTCAAGCATTGGTCTGAAAACTGTCATCAATGAACTGCCCCCTGCT
TCCAGCCCTCTAGCAGCTAACATATGTAAGAGCATCACAGGCAGGCTAACAAATGCTATT
GCTATGGAAGATGTGTCTGTCAAGTTGGAAGCCCTGGACATCTTGGGGGATCTTCTCAGC
AGATTTGGAGGTCACCTCGTCATGAGCAGCAGTATCAAGCTMTTCTCAGAYCTKATGGAC
TACCTGCTGAGTGAGCTGAGTGCAAACAAAAGCTCCTCTACAACMMGGACATACATACAG
TGCATCGGGGCAATCAGCCGTCAAGCTGGTCATCGTGTTGGGGAACACCTGGAGAGGATC
ATCCCTCTGATCGTCAAGTTCTGCAAGATTGATGAAGATGATGAACTGAGAGAGTATTGT
ATCCAAGCTTTTGAATCATTTGTGAGACGATGCCCCAAAGAAGTTTCACCTCATGTTTCA
ACTATTGTAGARCTGTGCCTCCAGTACATCTGTTATGATCCTAACTACAACTATGAAGAT
GAYGATGAGGAAGAGGAYGCYATGGATACRGARGGAGAGGAGGAAGGTGAGAGYGATGAT
GAGTACAGCGATGATGATGACATGAGCTGGAAGGTGAGGAGGGCATCRGCRAAATGTTTG
GAYGCKGTGATCGGRTCCAGACACGAGATGCTGACAGAGTTCTACAACACGGTCTCACCC
GCYCTTATTGCRAGATTCAAAGAGCGTGAGGAGAAYGTGAAAGCRGATATCTTCCATGCC
TACATCACCCTWCTCCGTCAGACSAAACCAATCAACACAGGCTGCTTTGATCCGGATGCT
ATGGAGGAAGATGAAGGACCGGTCGCCATCTTGAAGCAGCAGGTGCCGAACATTGTGAGG
GCGCTACACAAGCAGATGAAGGAGAAGAGCATCAAGACGAGACAAGGCTGCCTCAATCTC
TTGACGGAGCTCATCAAYGTCTCACCCGGTGCCCTGACAGCTCATATCCCATCRCTCGTA
CCRGGAATTGAGTTCTCTCTCATTGACAAGAACAGTAGTTCCAACATGAAGATTGATGCA
CTGGCCTTCCTCAACTGTCTCCTSAAYAACCACAGCCCTGAAGCTTTYCATGCTCATATC
TCTCTCATTGTWCCTCCTGTGGTCGCTGCAGCTGGAGAYCCATTCTACAAGATCACATCA
GAGGCTCTCCTTGTCACCCAGACTCTAGTCAAAGTCATCAGGCCACTAGAGAAAGATAAY
GGMTTTGACTTCTCCCCGTTYGTCCTTGACCTGTACGGMTGCACWCTGACCCGTCTCAAG
GCAGCGGACATTGACCAAGARGTCAAGGAAAGGGCWATCTCATGCATGGGTCAGATCATC
TGTAACCTTGGCGATCACCTGAAGTCTGAGCTGTCTACCTGCTTGCCCATCTTCTTGGAT
CGTCTGAGGAATGAGATCACYAGGCTGACCACRGTCAARGCTCTTACTCTCATCTCTGGC
TCACCCCTTGAAGTGGATCTCTCTCCTATACTGGGACAAGGTGTACCCATTTTGGCCTCC
TTCYTGCGTAAGAACCACAGAGCTCTCAAATTGGCAACSCTCTCATCCCTCAACATACTC
ATCAGAAACTAYGGTTCCTCCCTGACAAGTACRATGATCGATGGCATCATGACAGAGCTG
CCTCCGCTCATCAACGAGAGTGACCTCCACATCTCCCAGCTGACCCTTAACCTCTTGACC
TCTCTGTGTGAGATCCACCCATCCAGTATGGCGAAGATCTACGATCACATCCTAGTGGAG
ATTCTAATTCTGGTCAGATCTCCTCTGCTCCAAGGTGGTGCCCTGACTGCCATGTTGGAC
TTTTACAAGGTACTGGTCTTGACCAAGACGTCTAAGATGGGGTTCCAGGAACTCCTTGGA
CTACTGACGGCTCCCGTCTACAGCCCAACAGAGGCTACCCAACCGTCTACCACACCCTAT
GCAGTCCACAAACAGGCTTTCCATTCAATTGCAAAGTGCGTTGCTGTTTTAACGATTTCC
TGTGCCAACCAAGGATCAACTGTTGTTCTTCAGTTTGTAAATGATATCAAGAATCCTGAA
TCAACAGATTCTATCAGGTTGTTTGCTTTGTTGGCTCTTGGTGAGATAGGAAAGCATGTA
GATTTGAGCGGTCAAGCTGAGCTTCAGAAGGTCATTGTAGAATCGTTCTCATCACCCTGT
GAGGAGGTCAAATCGGCCGCTTCTTATGCCCTTGGTAATGTTAGTGTAGGCAACCTCCCC
AAGTACCTTCCGTTCGTCCTACAAGAGATAGAGACACAGCAGAAAAGACAGTACCTACTA
CTACACTCTCTCAAAGAGATCATCTCATGTCAAAGTGTTTCCCAGGCTGGTGTGGATGGA
CTGAAGCCATTTGTTGAAACAATTTGGTCAATGTTATTTAACCATTGTGAGTGTCCGGAG
GAAGGAACAAGGAATGTAGTTGCAGAATGTTTGGGAAAACTTACCCTCATAAACCCTGAA
CAACTGCTACCGATGCTGAAGGTGAGAAGCTTCAATCAGCTTGTTTTCTCTCTAGCTTTT
GTAATCCCATCTTGTATTGCACCCAGGTTTGAGCAAGGCCTTATTAACCCA

>spurp
ATGGCTAGCTTCTCGTACATCATCTCCAATCTTTTGGAGAAGATGACCTCCAGTGATAAG
GATTTCCGGTTTATGGCAACCAATGATCTCATGACTGAGCTACAGAAAGACTCCATCAAG
CTCGATGATGATAGTGAAAAGAAGGTTGTAAGGATGCTTTTGAAACTTTTAGAAGATAAG
AATGGAGAAGTCCAGAACCTGGCTGTCAAATGCTTGGGGCCATTGGTGTCAAAGGTGAAG
GAGTACCAAGTGGAGACCATTGTAGACACTCTGTGTAACAACATGCTCTCAGACAAGGAA
CAGCTGAGGGATATCTCAAGCATTGGTCTGAAAACTGTCATCAATGAACTGCCCCCTGCT
TCCAGCCCTCTAGCAGCTAACATATGTAAGAGCATCACAGGCAGGCTAACAAATGCTATT
GCTATGGAAGATGTGTCTGTCAAGTTGGAAGCCCTGGACATCTTGGGGGATCTTCTCAGC
AGATTTGGAGGTCACCTCGTCATGAGCAGCAGTATCAAGCTCTTCTCAGACCTGATGGAC
TACCTGCTGAGTGAGCTGAGTGCAAACAAAAGCTCCTCTACAACCCGGACATACATACAG
TGCATCGGGGCAATCAGCCGTCAAGCTGGTCATCGTGTTGGGGAACACCTGGAGAGGATC
ATCCCTCTGATCGTCAAGTTCTGCAAGATTGATGAAGATGATGAACTGAGAGAGTATTGT
ATCCAAGCTTTTGAATCATTTGTGAGACGATGCCCCAAAGAAGTTTCACCTCATGTTTCA
ACTATTGTAGAACTGTGCCTCCAGTACATCTGTTATGATCCTAACTACAACTATGAAGAT
GACGATGAGGAAGAGGATGCCATGGATACAGAAGGAGAGGAGGAAGGTGAGAGCGATGAT
GAGTACAGCGATGATGATGACATGAGCTGGAAGGTGAGGAGGGCATCAGCGAAATGTTTG
GATGCTGTGATCGGATCCAGACACGAGATGCTGACAGAGTTCTACAACACGGTCTCACCC
GCTCTTATTGCAAGATTCAAAGAGCGTGAGGAGAATGTGAAAGCGGATATCTTCCATGCC
TACATCACCCTACTCCGTCAGACGAAACCAATCAACACAGGCTGCTTTGATCCGGATGCT
ATGGAGGAAGATGAAGGACCGGTCGCCATCTTGAAGCAGCAGGTGCCGAACATTGTGAGG
GCGCTACACAAGCAGATGAAGGAGAAGAGCATCAAGACGAGACAAGGCTGCCTCAATCTC
TTGACGGAGCTCATCAACGTCTCACCCGGTGCCCTGACAGCTCATATCCCATCGCTCGTA
CCAGGAATTGAGTTCTCTCTCATTGACAAGAACAGTAGTTCCAACATGAAGATTGATGCA
CTGGCCTTCCTCAACTGTCTCCTGAATAACCACAGCCCTGAAGCTTTTCATGCTCATATC
TCTCTCATTGTTCCTCCTGTGGTCGCTGCAGCTGGAGATCCATTCTACAAGATCACATCA
GAGGCTCTCCTTGTCACCCAGACTCTAGTCAAAGTCATCAGGCCACTAGAGAAAGATAAT
GGATTTGACTTCTCCCCGTTCGTCCTTGACCTGTACGGCTGCACACTGACCCGTCTCAAG
GCAGCGGACATTGACCAAGAGGTCAAGGAAAGGGCAATCTCATGCATGGGTCAGATCATC
TGTAACCTTGGCGATCACCTGAAGTCTGAGCTGTCTACCTGCTTGCCCATCTTCTTGGAT
CGTCTGAGGAATGAGATCACCAGGCTGACCACAGTCAAAGCTCTTACTCTCATCTCTGGC
TCACCCCTTGAAGTGGATCTCTCTCCTATACTGGGACAAGGTGTACCCATTTTGGCCTCC
TTCTTGCGTAAGAACCACAGAGCTCTCAAATTGGCAACGCTCTCATCCCTCAACATACTC
ATCAGAAACTACGGTTCCTCCCTGACAAGTACGATGATCGATGGCATCATGACAGAGCTG
CCTCCGCTCATCAACGAGAGTGACCTCCACATCTCCCAGCTGACCCTTAACCTCTTGACC
TCTCTGTGTGAGATCCACCCATCCAGTATGGCGAAGATCTACGATCACATCCTAGTGGAG
ATTCTAATTCTGGTCAGATCTCCTCTGCTCCAAGGTGGTGCCCTGACTGCCATGTTGGAC
TTTTACAAGGTACTGGTCTTGACCAAGACGTCTAAGATGGGGTTCCAGGAACTCCTTGGA
CTACTGACGGCTCCCGTCTACAGCCCAACAGAGGCTACCCAACCGTCTACCACACCCTAT
GCAGTCCACAAACAGGCTTTCCATTCAATTGCAAAGTGCGTTGCTGTTTTAACGATTTCC
TGTGCCAACCAAGGATCAACTGTTGTTCTTCAGTTTGTAAATGATATCAAGAATCCTGAA
TCAACAGATTCTATCAGGTTGTTTGCTTTGTTGGCTCTTGGTGAGATAGGAAAGCATGTA
GATTTGAGCGGTCAAGCTGAGCTTCAGAAGGTCATTGTAGAATCGTTCTCATCACCCTGT
GAGGAGGTCAAATCGGCCGCTTCTTATGCCCTTGGTAATGTTAGTGTAGGCAACCTCCCC
AAGTACCTTCCGTTCGTCCTACAAGAGATAGAGACACAGCAGAAAAGACAGTACCTACTA
CTACACTCTCTCAAAGAGATCATCTCATGTCAAAGTGTTTCCCAGGCTGGTGTGGATGGA
CTGAAGCCATTTGTTGAAACAATTTGGTCAATGTTATTTAACCATTGTGAGTGTCCGGAG
GAAGGAACAAGGAATGTAGTTGCAGAATGTTTGGGAAAACTTACCCTCATAAACCCTGAA
CAACTGCTACCGATGCTGAAGGTGAGAAGCTTCAATCAGCTTGTTTTCTCTCTAGCTTTT
GTAATCCCATCTTGTATTGCACCCAGGTTTGAGCAAGGCCTTATTAACCCA

>pdep
ATGGCTAGCTTCTCGTACATCATCTCCAATCTTTTGGAGAAGATGACCTCCAGTGATAAG
GATTTCCGGTTTATGGCAACCAATGATCTCATGACTGAGCTRCAAAAAGACTCCATCAAG
CTCGATGATGATAGTGAAAAGAAGGTTGTAAGGATGCTTTTGNAATTATTAGAAGATAAG
AATGGAGAAGTCCAGAACCTGGCTGTCAAATGCTTGGGGCCATTGGTATCAAAAGTGAAG
GAGTACCAAGTGGAGACCATTGTAGACACTCTGTGTAACAACATGCTCTCAGACAAGGAA
CAGCTGAGGGATATCTCAAGCATTGGTCTGAAAACTGTAATCAATGAACTGCCCCCTGCT
TCCAGCCCTCTAGCAGCGAACATATGTAAGAGCATCACAGGCAGGCTAACAAATGCTATT
GCTATGGAAGATGTGTCTGTCAAGTTGGAAGCCCTGGACATCTTGGGGGATCTTCTCAGC
AGATTTGGAGGTCACCTCGTCATGAGCAGCAGTATCAAGCTATTCTCAGATCTGATGGAC
TACCTGCTGAGTGAGCTGAGTGCAAACAAAAGCTCCTCTACAACCAGGACATACATACAG
TGCATCGGGGCAATCAGCCGTCAAGCTGGTCATCGTGTTGGGGAACACCTGGAGAGGATC
ATCCCTCTGATTGTCAAGTTCTGCAAGATTGATGAAGATGATGAGCTGAGAGAGTATTGT
ATCCAAGCTTTTGAATCATTTGTGAGACGATGCCCCAAAGAAGTTTCACCTCATGTTTCA
ACTATTGTAGAGCTGTGCCTCCAGTACATCTGTTATGATCCCAACTACAACTATGAAGAT
GATGATGAGGAAGAGGATGCYATGGATACGGAAGGAGAGGAAGAAGGTGAGAGTGATGAT
GAGTACAGCGATGATGATGATATGAGCTGGAAGGTGAGGAGGGCATCAGCGAAATGTTTG
GATGCGGTGATCGGGTCCAGACACGAGATGCTGACGGAGTTCTACAACACGGTCTCACCT
GCCCTTATTGCTAGATTCAAAGAGCGTGAGGAGAACGTGAAAGCAGATATCTTCCAYGCC
TACATCACCCTTCTCCGTCAGACAAAACCAATCAACACAGGCTGCTTTGATCCGGATGCT
ATGGAGGAAGATGAAGGACCAGTGGCCATCTTAAAGCAGCAGGTGCAGAACATTGTGAGG
GCGCTCCACAAGCAGATGAAGGAGAAGAGCATCAAGACGAGACAAGGCTGCCTTAATCTC
TTGACGGAGCTCATCAACGTCTCACCCGGTGCYCTGACAGCTCATATCCCATCACTTGTA
CCAGGAATTGAGTTCTCTCTCATCGACAAGAACAGTAGTTCCAACATGAAGATTGATGCG
CTGGCCTTCCTCAACTGTCTCCTGAACAACCACAGCCCTGAAGCTTTCCATGCYCACATA
GCTCTTATTGTTCCTCCTGTGGTCGCTGCAGCTGGAGATCCATTCTATAAGATCACATCA
GAGGCTCTCCTTGTCACCCAGACTCTAGTCAAAGTCATCAGGCCACTAGAGAAAGATAAT
GGATTTGACTTCTCTCCRTTTGTCCTTGACCTATACGGCTGCACTCTGACCCGTCTCAAG
GCAGCAGACATTGACCAAGAGGTCAAAGAAAGGGCAATCTCATGCATGGGCCAGATCATC
TGTAACCTTGGCGATCACCTGAAGTCCGAGCTGTCTACCTGCTTGCCCATCTTCTTGGAT
CGTCTGAGGAATGAGATCACTAGGCTGACCACGGTCAAGGCTCTGACTCTCATCTCTGGC
TCACCACTTGAAGTGGATCTCTCTCCTATACTAGGTCAAGGTGTACCCATTTTGGCCTCC
TTCCTGCGTAAGAACCACAGAGCTCTCAAATTGGCAACGCTGTCATCTCTCAACATACTC
ATCAGGAAYTACGGATCCTCCCTGACAAGTACGATGATTGATGGCATCATGACAGAGCTG
CCTCCACTCATCAACGAGAGTGACCTCCACATCTCCCAGTTGACCCTTAACCTCTTGACC
TCTCTGTGTGAGATCCACCCATCCAGTATGGCTAAGATCTAYGATCACATCCTAGTGGAG
ATTCTAATTCTGGTCAGATCTCCTCTGCTCCAAGGTGGTGCCCTGACTGCCATGTTGGAC
TTTTACAAGGTGCTGGTCTTGACCAAGACCCCTAAGATGGGGTTCCAGGAACTCCTGGGA
CTACTGACGGCTCCTGTCTACAGCCCAACAGAGGCTACTCAACCGTCTAGCACACCCTAT
GCAGTCCACAAACAGGCTTTCCATTCAATTGCAAAGTGTGTTGCTGTTTTAACGATTTCC
TGTGCCAACCAAGGATCAACCGTCGTTCTTCAGTTTGTAAATGATATCAAGAATCCTGAA
TCAACAGATTCTATCAGGTTGTTTGCTTTATTGGCTCTTGGTGAGATAGGAAAGCATGTA
GATTTGAGCGGTCAAGCTGAGCTTCAGAAGGTCATTGTAGAATCTTTCTCATCACCTTGC
GAGGAGGTCAAATCAGCCGCTTCTTATGCCCTTGNNAATGTTAGTGTAGGCAACCTTCCC
AAGTACCTTCCGTTTGTTCTACAAGAGATAGAGACACAGCAGAAAAGACAGTACCTACTA
CTACACTCTCTCAAAGAGATCATCTCATGTCAAAGTGTTTCCCAGGCCGGTGTGGATGGA
CTGAAGCCGTTTGTTGAAACAATTTGGTCAATGTTATTTAACCATTGTGAGTGTCCGGAG
GAAGGAACAAGAAATGTAGTTGCAGAATGTTTGGGAAAACTTACCCTCATAAACCCTGAA
CAACTGCTACCTATGCTAAAGGTGAGAAGGTTCAATCAGCTTGTCTTACATCTAGCTTTT
CTAATCCCATTTCTTACTACACCCAGGTTTGAGCAAGGCCTCATTAACCCR
