# Supplementary material for: Genome-wide signals of positive selection in strongylocentrotid sea urchins
Source: BMC Genomics. 2017 Jul 21;18:555. doi: 10.1186/s12864-017-3944-7 (PMC5521101; doi:10.1186/s12864-017-3944-7)
Supplement: Supplementary file 3 — Consensus alignment files. A compressed (gzip) tape archive (TAR) file containing 6250 consensus alignment files in FASTA format. (TGZ 14116 kb) [file 12864_2017_3944_MOESM3_ESM.tgz › SPU_001774/consensAlign.ordered.fa]

>sdro
ATGGACCACCGYCGTGGCGCTGCAGACTGGTTCCAATATCACTTCTGYACCGTGACTGTT
GCATTAGAAAGGCTGGACTCACTTTGCGGCCAACMAATAAGGATATGCCGAAACACATCG
ACCAGCGGAGATAGRCCRGGMAGRACARGAACTACGTTCAGCTTGATCATGAAATCCTTT
CTAGTAGCCATCATGATCCTCGCCTTTGCACAAGGATGTACATCGTCAGAGGCTGAGGAG
CGACTCTTCACAAAACTATTTTACAAGTACAACAGGTTGATTCGACCAGTCGAGAACAAC
TCRGAGGTCTTAGATGTCAACTTTAGACTAACAATGTCCCAACTCATCGACGTGGACGAA
AAGAACCAAATTATGACAACCAACGTTTGGCTCAAACAGTTATGGATGGATTACAAGCTT
CAGTGGAACCCAGCGGAATACGACAACATCTCCATTCTCCGCGTTCCCTCCAAAATGATT
TGGACCCCTGATCTGGTCTTGTACAACAATGCGGATGGTAACTATGAAGTGACTCTTATG
GCCAAGGCCCTGGTGTACAGCGACGGYACTGTCTACTGGCTTCCACCTGCTATCTACAAA
AGCTCTTGCAAGATCAACGTCAGGTATTTTCCCTTCGATGAACAGTTCTGCCCGATGAAA
TTCGGCTCATGGACGTACGACGGAAGCCTGATCGACCTCATTCCTTCGAGCAACGACGTC
GACTTGGAAGACTACTGGCAGAGCGGCGAGTGGGACATCATTGGAACACCGGCCAACAAA
AACACGTTGAAGTATCCGTGCTGCGATGAGATCTACACGGATATCACCTTCACGCTTCAT
ATCCGCAGGAAGCCGCTCTTCTACACGGTGAACCTCATCCTTCCGTGCGTGCTCATCTCG
TTCCTCACCGTTCTCGTGTTCTATCTACCCTCAGACTCAGGAGAAAAGATCACACTCTGT
ATATCAGTGCTTCTGGCCTTGACTGTGTTTCTCTTGCTGATTGCAGAGATCATTCCCCCG
ACATCRCTGCTCATCCCCCTCATCGGTCGCTACCTTCTCTTCACCATGGTCCTCGTTACC
CTCTCCATTGTCATTACTGTTATTGTTCTGAACATTCACTACAGAGCACCCAGCACGCAC
ACGATGCGCCCCTGGGTGCGCAAAGTCTTCCTCGAAGTTCTGCCGCCGTTACTCTACATG
AAGAGGCCCAAGAGGTACGCGCATGGAGAGAACCCCAATAAGGAGAAGGACCTTAATTAT
TTTGAACTCAAGGAGGTGGTGCACAAAGAAGGAGAGAACCCCCACAGCAACGGGCGGGAC
ATCTTTGACAACCTCCACCCGAGTTTCAAACTCCGGACACTATCTGACGATGTCGGTAAT
CCGAACATCGACGCGCCCTCGATGTCGAAGGGAGGAGGGAGATACTCGAAGGAGTTCAAA
CAGGCTGTTGATGGKGTCAAGTTCATCGCTCAGCATCTCAAGAGCGAGGATGAGTTTAAT
TCTGTAACAGAAGATTGGAAATACGTTGCCATGGTAATCGACCGGATATTTCTCTGGATT
TTTTTAATCTGCGTAATTTGCGGAACATCTGGAATCATCTTATCGGCGCCCCTCATCTTC
GAGCCCGTGGTGACGCAGATAGAACGGGACGAGGCTGCGATGACAGCGGCCCCGACCGCA
TCAGCTACCACYGATCTCCCAATTACAGAC

>spal
ATGGACCACCGTCGTGGCGCTGCAGACTGGTTCCAATATCACTTCTATACCGTKRCTGTT
KCATTAGAAAGGCTGGACTCACTTTGCGGCCAACCAATAAGGATATGCCGAAACACATCG
ACCAGCGGAGATAGGCCGGGAAGGACAGGAACTACGTTCAGCTTGATCATGAAATCCTTT
CTAGTAGCCATCATGATCCTCGCCTTTGCACAAGGATGTACATCGTCAGAGGCTGAGGAG
CGACTCTTCACAAAACTATTTTACAAGTACAACAGGTTGATTCGACCAGTCAAGAACAAC
TCGGAGGTCTTAGATGTCAACTTTAGACTAACTATGTCCCAACTCATCGACGTGGACGAA
AAGAACCAAATTATGACAACCAACGTTTGGCTCAAACAGTTATGGACGGATTACAAGCTT
ACGTGGGACCCAGCGAAATTCGACAACATCTCCATTCTCCGCGTTCCCTCCAAAATGATT
TGGACCCCTGATCTGGTCTTGTACAACAATGCGGATGGTAACTATGAAGTGACTCTTATG
GCCAAGGCCCTGGTGTACAGCGACGGTACTGTCTATTGGCTTCCACCTGCTATCTACAAA
AGCTCTTGCAAGATCAACGTCAGGTATTTTCCCTTCGATGAACAGTTCTGCCCGATGAAA
TTCGGCTCATGGACCTACGACGGAAGCCTGATCGACCTCATTCCTTCGAGCAACGACGTC
GACTTGGAAGACTACTGGCAGAGCGGCGAGTGGGNCATCATTGGAACACCGGCCAACAAA
AACACGTTGAAGTATCCGTGCTGCGATGAGATCTACACGGATATCACATTCACGCTTCAT
ATCCGCAGGAAGCCGCTCTTCTACACGGTGAACCTCATCCTTCCGTGCGTGCTCATCTCG
TTCCTCACCGTTCTCGTGTTCTATCTACCCTCAGACTCAGGAGAAAAGATCACACTCTGT
ATATCAGTGCTTCTGGCCTTGACTGTGTTTCTCTTGCTGATTGCAGAGATCATTCCCCCG
ACATCGCTGCTCATCCCCCTCATCGGTCGCTACCTTCTCTTCACCATGGTCCTCGTTACC
CTCTCCATTGTCATTACTGTTATTGTTCTGAACATTCACTACAGAGCACCCAGCACGCAC
ACGATGCGCCCGTGGGTGCGCAAAGTCTTCCTCGAAGTTCTGCCGCCGTTACTCTACATG
AAGAGGCCCAAGAGRTACAGCCATGGAGAGAATCCCAATAAGGAGAAGGACCTTAATTAT
TTTGAACTCAAGGAGGTGGTGCACAAAGAAGGAGAGAAYCCACACAGCAACGGRCGGGAC
ATCTTTGACAACCTCCACCCGAGTTTCAAACTCCGGACACTATCTGACGATGTCGGTAAT
CCGAACATCGACGCGCCCTCGATGTCKAAGGGAGGAGGGAGRTACTCGAAGGAGTTCAAA
CAGGCTGTTGAKGGTGTCAAGTTCATCGCTCAGCATCTCAAGAGCGAGGATGAGTTTAAT
TCTGTAACAGAAGATTGGAAATACGTTGCCATGGTAATCGACCGGATATTTCTCTGGATT
TTTTTAATCTGCGTAATTTGCGGAACATCTGGAATCATCTTATCGGCGCCCCTCATCTTC
GAGCCCGTGGTGACGCAGATAGAACGGGACGAGGCTGCGATGACAGCGGCCCCGACCGCA
TCAGCTACCACCGATCTCCCAATTACAGAC

>sfra
ATGGACCACCGTCGTGGCGCTGCAGACTGGTTCCAATATCCCTTCTATACCGTGACTGTT
GCATTAGAAAGGCTGGACTCACTCTGCGGCCAACAAATAAGGATATGCCGAAACACATCG
ACCAGCGGAGATAGGNNGGGCAGGACAGGAACTACATTCAGCTTGATCATGAAATCCTTT
CTAGTAGCCATCATGATCCTCGCCTTTGCACAAGGATGCACATCGTCAGAGGCTGAGGAG
CGACTCTTCACAAAACTATTTTACAAGTACAACAGGTTGATTCGACCAGTCAAGAACAAC
ACGGAGGTCTTAGAGGTCAACTTTAGACTAACAATGTCCCAACTCATCGACGTGGACGAA
AAGAACCAAATTATGACAACCAACGTTTGGCTCAAACAGTTATGGACGGAYTACAAGCTT
CAGTGGGACCCAGCGGAATTCGACAACATCTCCATTCTCCGTGTTCCCTCCAAAATGATT
TGGACCCCTGATCTGGTCTTGTACAACAATGCGGATGGTAACTATGAAGTGACTCTTATG
GCCAAGGCCCTGGTGTACAGCGACGGTACTGTCTATTGGCTCCCACCTGCTATCTACAAA
AGCTCTTGCAAGATCAACGTCAGGTATTTTCCCTTCGACGAACAGTACTGCCCGATGAAA
TTCGGCTCATGGACGTACGACGGAAGCCTGATCGACCTCATTCCTTGGAGCAACGACGTC
GACTTGGAAGACTACTGGCAGAGCGGCGAGTGGGACATCATTGAAACACCGGCCAACAAA
AACACGCTGAAGTATCCGTGCTGCGATGAGATCTACACGGATATCACATTCACGCTTCAT
ATCCGCAGGAAGCCGCTCTTCTACACGGTGAACCTCATCCTTCCGTGCGTGCTTATCTCG
TTTCTCACCGTTCTCGTGTTCTATCTACCCTCAGACTCAGGAGAAAAGATCACACTCTGT
ATATCAGTGCTTCTGGCCTTGACTGTGTTTCTCTTGCTGATTGCAGAGATCATTCCCCCG
ACATCGCTGCTCATCCCCCTCATCGGTCGCTACCTTCTCTTCACCATGGTCCTCGTTACC
CTCTCCATTGTCATTACTGTTATTGTTCTGAACATTCACTACAGAGCACCCAGCACGCAC
ACGATGCGCCCGTGGGTGCGTAAAGTCTTCCTCGAAGTTCTGCCGCCGTTACTCTACATG
AAGAGGCCCAAGAGGTACACACATGGAGAAAAACCCTCCAAGGAGAAGGACCTTAATTAT
TTTGAACTCAAGGAGGTGGTGCACAAAGAAGGAGAGAACCCCCACAGCAACGGGCGGGAC
ATCTTTGACAACCTCCACCCGAGTTTCAAACTCCGGACTCTATCTGACGATGTTGGTAAT
CCGAACATCGACGCGCCCTCGATGTCGAAGGGAGGAGGGAGATACTCGAAGGAGTTTAAA
CAGGCTGTTGATGGTGTCAAGTTCATCGCTCAGCATCTCAAGAGCGAGGATGAGTTTAAT
TCTGTAACAGAAGATTGGAAATACGTTGCCATGGTAATCGACCGGATATTTCTCTGGATT
TTTTTAATTTGCGTAATTTGCGGGACATCTGGAATCATCTTATCGGCACCGCTCATCTTC
GAGCCCGTGGTAACGCAGATAGAACGGGACGAGGCTGCGATGACAGAGGCCCCGACCGAT
TCAGCTACCACCGAACTCCCAATTACAGAC

>afraSS
ATGGACCACCGTCGTGGCGCTGCAGACTGGTTCCAATATCACTTCTGTACCGTGACTGTT
GCATTAGAAAGGCTGGACTCACTTTGCGGCCAACAAATAMGAATATGCCGAAACACATCG
ACCAGCGGARATAGGCCGGGCAGAACAGGAACTACGTTCAGCTTGATCATGAAATCCTTT
CTAGTAGCCATCATGATCCTCGCCTTTGCACAAGGATGTACATCGTCAGAGGCTGAGGAG
CGACTCTTCACAAAACTATTTTACAAGTACAACAGGTTGATTCGACCAGTCGAGAACAAC
TCGGAGGTCTTAGATGTCAACTTTAGACTAACAATGTCCCAACTCATCGACGTGGACGAA
AAGAACCAAATTATGACAACCAACGTTTGGCTCAAACAGTTATGGATGGATTACAAGCTT
CAGTGGGACCCAGCGGAATACGACAACATCTCCATTCTCCGTGTTCCCTCCAAAATGATT
TGGACCCCTGATCTGGTCTTGTAYAACAATGCGGATGGTAACTATGAAGTGACTCTCATG
GCCAAGGCCCTGGTGTACAGCGACGGTACTGTCTATTGGCTCCCACCTGCTATCTACAAA
AGCTCTTGCAAGATCAACGTCAGGTATTTTCCCTTCGATGAACAGTTCTGCCCGATGAAA
TTCGGCTCGTGGACTTACGACGGAAGCCTGATCGACCTCATTCCTTCGAGCAACGACGTC
GACTTGGAAGACTACTGGCAGAGCGGCGAGTGGGACATCATTGGAACACCGGCCAACAAA
AACACGTTGAAGTATCCGTGCTGCGATGAGATCTACACGGATATCACCTTCACGCTTCAT
ATCCGCAGGAAGCCGCTCTTCTACACGGTGAACCTCATCCTTCCTTGCGTGCTCATCTCG
TTCCTCACCGTTCTCGTGTTCTATCTACCCTCAGACTCAGGAGAAAAGATCACACTCTGT
ATATCAGTGCTTCTGGCCTTGACTGTGTTTCTCTTGCTGATTGCAGAGATCATTCCCCCG
ACATCGCTGCTCATCCCCCTCATCGGTCGCTACCTTCTCTTCACCATGGTCCTCGTTACC
CTCTCCATTGTCATTACTGTTATTGTTCTGAACATTCACTACAGAGCACCCAGCACGCAC
ACGATGCGCCCGTGGGTGCGTAAAGTCTTCCTCGAAGTTCTGCCGCCGTTACTCTACATG
AAGAGGCCCAAGAGGTACGCGCATGGAGAGAACCCCAATAAGGAGAAGGACCTTAATTAT
TTTGAACTCAAGGAGGTGGTGCACAAAGAAGGAGAGAATCCCCACAGCAACGGGCGGGAC
ATCTTTGACAACCTCCACCCGAGTTTCAAACTCCGGACACTATCTGACGATGTCGGTAAT
CCGAACATCGACGCGCCATCGATGTCGAAGGGAGGAGGAAGATACTCGAAGGAGTTCAAA
CAGGCTGTTGATGGTGTCAAGTTCATCGCTCAGCATCTCAAGAGCGAGGATGAGTTTAAT
TCTGTAACAGAAGATTGGAAATACGTTGCCATGGTTATCGACCGGATATTTCTCTGGATT
TTTTTAATTTGCGTAATTTGCGGGACATCTGGAATCATCTTATCGGCGCCCCTCATCTTC
GAGCCCGTGGTGACGCAGATAGAACGGGACGAGGCTGCGATGACAGCGGCCCCGACCGTA
TCAGCTACCACCGATCTCCCAATTACAGAC

>hpul
ATGGACCACCGTCGTGGCGCTGCAGACTGGTTCCAATATCACTTCTATACCGTGAATGTT
TCATTAGAAAGGCTGGACTCACTCTGCGGCCAACACATAAGGATATGCAGAAACACATCG
ACCAGTGGAGATAGGNNGGGCAGGACAGGAACTACGTTYAGCTTGATCATGAAATCCTTT
CTAGTAGCCATCATGATCCTCGCCTTGGCACAAGGATGTACATCGTCAGAGGCTGAGGAG
CGACTCTTCACAAAACTATTTTACAAGTACAACAGGTTGATTCGACCAGTCAAGAACAAC
TCGGATGTCTTAGATGTCAACTTTAGACTAACAATGTCCCAACTCATCGACGTGGACGAA
AAGAACCAAATTATGACAACCAACGTTTGGCTCAAACAGTTATGGACGGATTACAAGCTA
CAGTGGGATCCAGCGGAATACGACAACATCTCCATTCTCCGCGTTCCCTCCAAAATGATT
TGGACCCCTGATCTGGTCTTGTACAACAATGCGGATGGTAACTACGAAGTGACTCTTATG
GCCAAGGCCCTGGTGTACAACAGCGGTATTGTCTATTGGCTCCCACCTGCTATCTACAAA
AGCTCCTGCAAGATCAACGTCAGGTATTTTCCCTTCGACGAACAGTTCTGCCCGATGAAA
TTCGGCTCGTGGACGTACGACGGAAGCCTGATCGACCTCATTCCTTGGAGCAACGACGTC
GACTTGGAAGACTACTGGCAGAGCGGCGAGTGGGACATCATTGAAACACCGGCCAACAAA
AACACGTTGAAGTATCCGTGCTGCGATGAGATCTACACGGATATCACCTTCACGCTTCAT
ATCCGCAGGAAGCCGCTCTTCTACACGGTGAACCTCATCCTTCCGTGCGTGCTCATCTCG
TTCCTCACTGTTCTTGTGTTCTATCTACCCTCAGACTCAGGAGAAAAGATCACACTCTGT
ATATCCGTGCTTCTGGCCTTGACTGTGTTTCTCTTGCTGATTGCAGAGATCATTCCCCCG
ACATCGCTGCTCATCCCCCTCATCGGTCGCTACCTTCTCTTCACCATGGTCCTCGTTACC
CTCTCCATTGTCATTACTGTTATTGTTCTGAACATTCACTACAGAGCACCCAGCACGCAC
ACGATGCGCCCGTGGGTGCGTAAAGTCTTCCTCGAAGTTCTGCCGCCGTTACTCTACATG
AAGAGGCCCAAGAGGTACACACATGGAGAAAACCCTAACAAGGAGAAGGACCTTAATTAT
TTTGAACTCAAGGAGGTGGTGCACAAAGAAGGAGAGAATCCCCACAGCAACGGGCGCGAC
ATCTTTGACAACCTCCACCCGAGTTTCAAACTCCGGACTCTATCTGACGATGTCGGTAAT
CCGAACATCGACGCGCCCTCAATGTCGAAGGGAGGAGGGAGATACTCGAAGGAGTTCAGA
CAGGCTGTTGATGGTGTCAAGTTCATCGCTCAGCATCTCAAGAGCGAGGATGAGTTTAAT
TCTGTAACAGAAGATTGGAAATACGTTGCCATGGTAATCGACCGGATATTTCTCTGGATT
TTTTTAATTTGCGTAATTTGCGGTACATCTGGAATCATCTTATCGGCACCCCTCATCTTC
GAGCCCGTGGTGACGCAGATAGAACGGGACGAGGCTGCGATGACCACGGCCCCGACCGCG
TCAGCTACCACCGATCTCCCAATTACAGAC

>snud
ATGGACCACCGTCGTGGCGCTGCAGACTGGTTCCAATATCACTTCTATACCGTGACTGTT
GCATTAGAAAGGCTGGACTCACTCTGCGGCCAACAAATAAGGATATGCCGAAACACATCG
ACCAGCGGAGATAGGNNGGGCAGGACAGGAACTACATTCAGCTTGATCATGAAATCCTTT
CTAGTAGCCATCATGATCCTCGCCTTTGCACAAGGATGTACATCGTCAGAGGCAGAGGAG
CGACTCTTCACAAAACTATTTTACAAGTACAACAGGTTGATTCGACCAGTCAAGAACAAC
TCGCACGTCTTAGATGTCAACTTTAGACTAACAATGTCCCAACTCATCGACGTGGACGAA
AAGAACCAAATTATGACAACCAACGTTTGGCTCAAACAGTTATGGATGGATTACAAGCTT
CAGTGGGACCCAGCGGAATTCGACAACATCTCCATTCTCCGTGTTCCCTCCAAAATGATT
TGGACCCCTGATCTGGTCTTGTACAACAATGCGGATGGTAACTATGAAGTGACTCTTATG
GCCAAGGCCCTGGTGTACAGCGACGGTACTGTCTATTGGCTCCCACCTGCTATCTACAAA
AGCTCTTGCAAGATCAACGTCAGGTATTTTCCCTTCGACGAACAGTTCTGCCCGATGAAA
TTCGGCTCATGGACGTACGACGGAAGCCTGATCGACCTCATTCCTTGGAGCAACGACGTC
GACTTGGAAGACTACTGGCAGAGCGGCGAGTGGGACATCATTGAAACACCGGCCAACAAA
AACACGCTGAAGTATCCGTGCTGCGATGAGATCTACACGGATATCACATTCACGCTTCAT
ATCCGCAGGAAGCCGCTCTTCTACACGGTGAACCTCATCCTTCCGTGCGTGCTCATCTCG
TTTCTCACCGTTCTCGTGTTCTATCTACCCTCAGACTCAGGAGAAAAGATCACACTCTGT
ATATCCGTGCTTCTGGCCTTGACTGTGTTTCTCTTGCTGATTGCAGAGATCATTCCCCCG
ACATCGCTGCTCATCCCCCTCATTGGTCGCTACCTTCTCTTCACCATGGTCCTCGTTACC
CTCTCCATTGTCATTACTGTTATTGTTCTGAACATTCACTACAGAGCACCCAGCACGCAC
ACGATGCGCCCCTGGGTGCGTACAGTCTTCCTCGAAGTTCTGCCGCCGTTACTCTACATG
AAGAGGCCCAAGAGGTACACACATGGAGAAAACCCCTCCAAGGAGAAGGACCTTAATTAT
TTTGAACTCAAGGAGGTGGTGCACAAAGAGGGAGAGAACCCCCACAGCAACGGGCGGGAC
ATCTTTGACAACCTCCACCCGAGTTTCAAACTCCGGACTCTATCTGACGATGTCGGTAAT
CCGAACATCGACGCGCCCTCGATGTCGAAAGGAGGAGGGAGATACTCGAAGGAGTTTAAA
CAGGCTGTTGATGGTGTCAAGTTCATCGCTCAGCATCTCAAGAGCGAGGATGAGTTTAAT
TCTGTAACAGAAGATTGGAAATACGTTGCCATGGTAATCGACCGGATATTTCTCTGGATT
TTTTTAATTTGCGTAATTTGCGGGACATCTGGAATCATCTTATCGGCGCCGCTCATCTTC
GAGCCCGTGGTAACGCAGATTGAACGGGACGAGGCTGCGATGACAGAGGCCCCGACCTCG
TCAGCTACCACCGAACTCCCAATTACAGAC

>sintSS
ATGGACCACCGCCGTGGCGCTGCAGACTGGTTCCAATATCACTTCTGTACCGTTGCTGTT
GCATCAGAAAGGCTGGACTCACTTTGCGGCCAACAAATAAGGATATGCCGAAACACATCG
ACCAGCGGAGATAGACCAGGAAGGACAGGAACTACGTTCAGCTTGATCATGAAATCCTTT
CTAGTAGCCATCATGATCCTCGCCTTTGCACAAGGGTGTACATCGTCAGAGGCTGAGGAG
CGACTCTTCACAAAACTATTTTACAAGTACAACAGGTTGATTCGACCAGTCGAGAACAAC
TCGGAGGTCTTAGATGTCAACTTTAGACTAACAATGTCCCAACTCATCGACGTGGACGAA
AAGAACCAAATTATGACAACCAACGTTTGGCTCAAACAGTTATGGATGGATTACAAGCTT
CAGTGGGACCCAGCGGAATACGACAACATCTCCATTCTCCGTGTTCCCTCCAAAATGATT
TGGACCCCTGATCTGGTCTTGTACAACAATGCGGATGGTAACTATGAAGTGACACTTATG
GCCAAGGCCCTGGTGTACAGCGACGGTACTGTCTATTGGCTTCCACCTGCTATCTACAAA
AGCTCTTGCAAGATCAACGTCAGGTATTTTCCCTTCGATGAACAGTTCTGCCCGATGAAA
TTCGGCTCCTGGACGTACGACGGAAGCCTGATCGACCTCATTCCTTCGAGCAACGACGTC
GACTTGGAAGACTACTGGCAGAGCGGCGAGTGGGACATCATTGGAACACCGGCCAACAAA
AACACGTTGAAGTATCCGTGCTGCGATGAGATCTACACGGATATCACCTTCACGCTTCAT
ATCCGCAGGAAGCCGCTCTTCTACACGGTGAACCTCATCCTTCCGTGCGTGCTCATCTCG
TTCCTCACCGTTCTCGTGTTCTATYTACCCTCAGACTCAGGAGAAAAGATCACACTCTGT
ATATCAGTGCTTCTGGCCTTGACTGTGTTTCTCTTGCTGATTGCAGAGATCATTCCCCCG
ACATCGCTGCTCATCCCCCTCATCGGTCGCTACCTTCTCTTCACCATGGTCCTCGTAACC
CTCTCCATTGTCATTACTGTTATTGTTCTGAACATTCACTACAGAGCACCCAGCACGCAC
ACGATGCGCCCGTGGGTGCGCAAAGTCTTCCTCGAAGTTCTGCCGCCGTTACTCTACATG
AAGAGGCCCAAGAGGTACAGCCATGGAGAGAACCCCAATAAGGAGAAGGACCTTAATTAT
TTTGAACTCAAGGAGGTGGTGCACAAAGAAGGAGAGAACCCACACAGCAACGGGCGGGAC
ATCTTYGACAACCTCCACCCGAGTTTCAAACTCCGGACACTATCTGACGATGTCGGTAAT
CCGAACATCGACGCGCCCTCGATGTCGAAGGGAGGAGGRAGATACTCGAAGGAGTTCAAA
CAGGCTGTTGATGGWGTCAAGTTCATCGCTCAGCATCTCAAGAGCGAGGATGAGTTTAAT
TCTGTAACGGAAGATTGGAAATACGTTGCCATGGTAATCGACCGGATATTTCTCTGGATC
TTTTTAATTTGCGTAATTTGCGGGACATCTGGAATCATCTTATCGGCGCCCCTCATCTTC
GAGCCCGTGGTAACGCAGATAGAACGGGACGAGGCTGCGATGACAGCGGCCCCGACCGCA
TCAGCTACCACCGATCTCCCAATTACGGAC

>sprp
ATGGACCACCGTCGTGGCGCTGCAGACTGGTTCCAATATCACTTCTGTACCGTGACTGTT
GCATTRGAAAGGCTGGACTCACTTTGCGGCCAACAAATAARGATATGCCGAAACACATCG
ACCAGTGGAGATAGGCCGGGCAGAACAGGAACTACGTTCAGCTTGATCATGAAATCCTTT
CTAGTAGCCATCATGATCCTCGCCTTTGCACAAGGATGTACATCGTCAGAGGCTGAGGAG
CGACTCTTCACAAAACTATTTTACAAGTACAACAGGTTGATTCGACCAGTCGAGAACAAC
TCGGAGGTCTTAGATGTCAACTTTAGACTAACAATGTCCCAACTCATCGACGTGGACGAA
AAGAACCAAATTATGACAACCAACGTTTGGCTCAAACAGTTATGGATGGATTACAAGCTT
CAGTGGAACCCAGCGGAATACGACAACATCTCCATTCTCCGCGTTCCCTCCAAAATGATT
TGGACCCCTGATCTGGTCTTGTACAACAATGCGGATGGTAACTATGAAGTGACTCTTATG
GCCAAGGCCCTGGTGTACAGCGACGGTACTGTCTATTGGCTTCCACCTGCTATCTACAAA
AGCTCCTGCAAGATCAACGTCAGGTATTTTCCCTTCGATGAACAGTTCTGCCCGATGAAA
TTCGGCTCATGGACGTACGACGGAAGCCTGATCGACCTCATTCCTTCGAGCAACGACGTC
GACTTGGAAGACTACTGGCAGAGCGGCGAGTGGGACATCATTGGAACACCGGCCAACAAA
AACACGTTGAAGTATCCGTGCTGCGATGAGATCTACACGGATATCACCTTCACGCTTCAT
ATCCGCAGGAAGCCGCTCTTCTACACGGTGAACCTCATCCTTCCGTGCGTGCTCATCTCG
TTCCTCACCGTTCTCGTGTTCTATCTACCCTCAGACTCAGGAGAAAAGATCACACTCTGT
ATATCAGTGCTTCTGGCCTTGACTGTGTTTCTCTTGCTGATTGCAGAGATCATTCCCCCG
ACATCGCTGCTCATCCCCCTCATCGGTCGCTACCTTCTCTTCACCATGGTCCTCGTTACC
CTCTCCATTGTCATTACTGTTATTGTTCTGAACATTCAYTACAGAGCACCCAGCACGCAT
ACGATGCGCCCGTGGGTGCGTAAAGTCTTCCTCGAAGTTCTGCCGCCGTTACTCTACATG
AAGAGGCCCAAGAGGTACAATCATGGAGAGAACCCCAATAAGGAGAAGGACCTTAATTAT
TTTGAACTCAAGGAGGTGGTGCACAAAGAAGGAGAGAACCCACACAGCAACGGGCGGGAC
ATCTTTGACAACCTCCACCCGAGTTTCAAACTCCGGACACTATCTGACGATGTCGGTAAT
CCGAACATCGACGCGCCCTCGATGTCGAAGGGAGGAGGGAGATACTCGAAGGAGTTCAAA
CAGGCTGTTGATGGAGTCAAGTTCATCGCTCAGCATCTCAAGAGCGAGGATGAGTTTAAT
TCTGTAACAGAAGATTGGAAATACGTTGCCATGGTTATCGACCGGATATTTCTCTGGATT
TTTTTAATTTGCGTAATTTGCGGAACATCTGGAATCATCTTATCGGCGCCCCTCATCTTC
GAGCCCGTGGTGACGCAGATAGAACGGGACGAGGCTGCGATGACAGCGGCCCCGACCATG
TCAGCTACCACCGATCTCCCAATTACAGAC

>spurp
ATGGACCACCGTCGTGGCGCTGCAGACTGGTTCCAATATCACTTCTGTACCGTGACTGTT
GCATTAGAAAGGCTGGACTCACTTTGCGGCCAACAAATAAAGATATGCCGAAACACATCG
ACCAGTGGAGATAGGCCGGGCAGAACAGGAACTACGTTCAGCTTGATCATGAAATCCTTT
CTAGTAGCCATCATGATCCTCGCCTTTGCACAAGGATGTACATCGTCAGAGGCTGAGGAG
CGACTCTTCACAAAACTATTTTACAAGTACAACAGGTTGATTCGACCAGTCGAGAACAAC
TCGGAGGTCTTAGATGTCAACTTTAGACTAACAATGTCCCAACTCATCGACGTGGACGAA
AAGAACCAAATTATGACAACCAACGTTTGGCTCAAACAGTTATGGATGGATTACAAGCTT
CAGTGGAACCCAGCGGAATACGACAACATCTCCATTCTCCGCGTTCCCTCCAAAATGATT
TGGACCCCTGATCTGGTCTTGTACAACAATGCGGATGGTAACTATGAAGTGACTCTTATG
GCCAAGGCCCTGGTGTACAGCGACGGTACTGTCTATTGGCTTCCACCTGCTATCTACAAA
AGCTCCTGCAAGATCAACGTCAGGTATTTTCCCTTCGATGAACAGTTCTGCCCGATGAAA
TTCGGCTCATGGACGTACGACGGAAGCCTGATCGACCTCATTCCTTCGAGCAACGACGTC
GACTTGGAAGACTACTGGCAGAGCGGCGAGTGGGACATCATTGGAACACCGGCCAACAAA
AACACGTTGAAGTATCCGTGCTGCGATGAGATCTACACGGATATCACCTTCACGCTTCAT
ATCCGCAGGAAGCCGCTCTTCTACACGGTGAACCTCATCCTTCCGTGCGTGCTCATCTCG
TTCCTCACCGTTCTCGTGTTCTATCTACCCTCAGACTCAGGAGAAAAGATCACACTCTGT
ATATCAGTGCTTCTGGCCTTGACTGTGTTTCTCTTGCTGATTGCAGAGATCATTCCCCCG
ACATCGCTGCTCATCCCCCTCATCGGTCGCTACCTTCTCTTCACCATGGTCCTCGTTACC
CTCTCCATTGTCATTACTGTTATTGTTCTGAACATTCATTACAGAGCACCCAGCACGCAT
ACGATGCGCCCGTGGGTGCGTAAAGTCTTCCTCGAAGTTCTGCCGCCGTTACTCTACATG
AAGAGGCCCAAGAGGTACAATCATGGAGAGAACCCCAATAAGGAGAAGGACCTTAATTAT
TTTGAACTCAAGGAGGTGGTGCACAAAGAAGGAGAGAACCCACACAGCAACGGGCGGGAC
ATCTTTGACAACCTCCACCCGAGTTTCAAACTCCGGACACTATCTGACGATGTCGGTAAT
CCGAACATCGACGCGCCCTCGATGTCGAAGGGAGGAGGGAGATACTCGAAGGAGTTCAAA
CAGGCTGTTGATGGAGTCAAGTTCATCGCTCAGCATCTCAAGAGCGAGGATGAGTTTAAT
TCTGTAACAGAAGATTGGAAATACGTTGCCATGGTTATCGACCGGATATTTCTCTGGATT
TTTTTAATTTGCGTAATTTGCGGAACATCTGGAATCATCTTATCGGCGCCCCTCATCTTC
GAGCCCGTGGTGACGCAGATAGAACGGGACGAGGCTGCGATGACAGCGGCCCCGACCATG
TCAGCTACCACCGATCTCCCAATTACAGAC

>pdep
ATGGACCACCGTCGTGGCGCTGCAGACTGGTTCCAATATCATTTCTATACCGTGACTGTT
GCATTAGAAAGGCTGGACTCACTCTGCGGCCAACAAATAAGGATATGCCGAAACACATCG
ACCAGCGGAGATAGGNNGGACAGGACAGGAACTACATTCAGCTTGATCATGAAATCCTTT
CTAGTAGCCATCATGATCCTCGCCTTTGCACAAGGATGTACATCGTCAGAGGCTGAGGAG
CGACTCTTCACAAAACTATTTTACAAGTACAACAGGTTGATTCGACCAGTCAAGAACAAC
TCGGATGTCTTAGAGGTCAACTTTAGACTAACAATGTCCCAACTCATCGACGTGGACGAA
AAGAACCAAATTATGACAACCAACGTTTGGCTCAAACAGTTATGGACGGATTACAAGCTT
CAGTGGGACCCAGCGGAATTCGACAACATCTCCATTCTCCGTGTTCCCTCCAAAATGATT
TGGACCCCTGATCTGGTCTTGTACAACAATGCGGATGGTAACTATGAAGTGACTCTTATG
GCCAAGGCCCTGGTGTATAGCGACGGTACTGTCTATTGGCTCCCACCTGCTATCTACAAA
AGCTCTTGCAAGATCAACGTCAGGTATTTTCCCTTCGACGAACAGTACTGCCCAATGAAA
TTCGGCTCATGGACGTACGACGGAAGCCTGATCGACCTCATTCCTTGGAGCAACGACGTC
GACTTGGAAGATTACTGGCAGAGCGGCGAGTGGGACATCATTGAAACACCGGCCAACAAA
AACACGTTGAAGTATCCGTGCTGCGATGAGATCTACACGGATATCACATTCACGCTTCAT
ATCCGCAGGAAGCCGCTCTTCTACACGGTTAACCTCATCCTTCCGTGCGTGCTCATCTCG
TTTCTCACCGTTCTCGTGTTCTATCTACCCTCAGACTCAGGAGAAAAGATCACACTCTGT
ATATCAGTGCTTCTGGCCTTGACTGTGTTTCTCTTGCTGATTGCAGAGATTATTCCCCCG
ACATCGCTGCTCATCCCCCTCATCGGTCGCTACCTTCTCTTCACCATGGTCCTCGTTACC
CTCTCCATTGTCATTACTGTTATTGTTCTGAACATTCACTACAGAGCACCCAGCACGCAC
ACGATGCGCCCGTGGGTGCGTAAAGTCTTCCTCGAAGTTCTGCCGCCGTTACTCTATATG
AAGAGGCCCAAGAGGTACACACATGGAGAAAACCCCTCCAAGGAGAAGGACCTTAATTAT
TTTGAACTCAAGGAGGTGGTGCACAAAGACGGAGAGAACCCCCACAGCAACGGGCGCGAC
ATCTTTGACAACCTCCACCCGAGTTTCAAACTCCGGACTCTATCAGACGATGTCGGTAAT
CCGAACATCGACGCGCCCTCGATGTCGAAGGGAGGAGGGAGATACTCGAAGGAGTTTAAA
CAGGCTGTTGATGGTGTCAAGTTCATCGCTCAGCATCTCAAGAGCGAGGATGAGTTTAAT
TCTGTAACAGAAGATTGGAAATACGTTGCCATGGTAATCGACCGGATATTTCTCTGGATA
TTTTTAATTTGCGTAATTTGCGGGACATCTGGAATCATCTTATCGGCGCCGCTCATCTTC
GAGCCCGTGGTAACGCAGATAGAACGGGACGAGGCTGCGATGACAGAGGCCCCGACCGCG
TCAGCCACCACCGAACTCCCAATTACAGAC
