# Supplementary material for: Genome-wide signals of positive selection in strongylocentrotid sea urchins
Source: BMC Genomics. 2017 Jul 21;18:555. doi: 10.1186/s12864-017-3944-7 (PMC5521101; doi:10.1186/s12864-017-3944-7)
Supplement: Supplementary file 3 — Consensus alignment files. A compressed (gzip) tape archive (TAR) file containing 6250 consensus alignment files in FASTA format. (TGZ 14116 kb) [file 12864_2017_3944_MOESM3_ESM.tgz › SPU_008653/consensAlign.ordered.fa]

>sdro
ATGAGGTCTTGGTTTGACGGTATACACTACATGGAGATCTTCAAGGCCCGTGTTGCCGAC
TCTGGAGTCATCCGATTGGTCGCACGCAACAAACTGGGTATGGTAGAGTTCAAGACAAAA
CTAGAAGTCAAACCAAAGGAAGCCTCACTTCCACTACTGAAGCCAACACCTAAAGATCAG
AAAGTTGCCCAGACCAAGCCAATGATGCCTGGATTACAGAAGCTTCAACCAGCAAAGCCA
CATGAGAAACYCAATGAATTACAGGAGGTATTCAAGCGACGTTCCCAGCATGCAGCCCCT
TTCCTCCATTCCCGAAAGCATGTAGACACCCCGAGGAGGGCCAGTGCTGGCCCTGCCCTA
GCAGTGAAGCTTAAACCTGTCGAGAAGCAATCTCCTCTTGATTCCTCAAAAGACAGAAAC
AAATTGTCCTTTAGGGACAGTCTGAGGAGCGTAGCACCCAAGAAAGCTGACTTGCCTCGA
GATGAAAGTGTCAAGAGATATCCCTCTCTTGCAGAGAGAAACCTGGCCAAAGACGAGGGT
ATTACACCTCTAGTGGTTGAAAGTAAAGGAGTGGATGGACTCAAACTTCCTGTTGATGAA
AAAGTTGAAGCACATGCTGTCACACCCGTGAGAAGTGTTCCTGTGAATCTGGAGATGCTC
CAGGATACAGAGGACAAGGTTCCTGTGGATGAAAGTGTCACATCAGAATCTGTCCACAGT
GACGAGAGTAGTGTCACTGATTTGTACCTGAAACTCTCGGGAAGGGAGAGTAAGCTTTCC
GTAGAGGAAAGTGTTACTGCTGAAGTACTCTCAGATGGTGATTATGAAGAGCTATCCTTG
TCAGGCAGACTGGAACAAGTGCCTTCAGACGGTGTTACCGATGACTACACTTTGCCCACA
TCAACCATTTCGGATAGCACGCAGGGTCGTGAAGAACCACAGGAACCATCAAGGAGTACG
ATGTACTTCCAACCAGTTCACAGACAAACAAGGAATGGAGGAAGATATAGCGATTCTGAG
ACTTCAACCCCGCTATCTTCAGAAGACTACCTTCCGGCTCTTGAGATTGAAGCCCTTGAA
GAGGAAGTTCAACCAAGACAACAGAATCAGCYAGATCGTGCCAACCAAGACAATGGGGAT
TATCTGATTCCCATTACACGGGAGGAGGTCAAACCATTGAGAGAAGAGGTTGTTTTCTCA
CGTCCCCAACCAAGACGTGTCTTTGAGTATAATAGTGATACCAAATCTGCTTCAGCTTCA
GATGATGAYGATGATTCAGAGGGAGAGGGAAGAAGCACTCCTATCAATCAGGACCAAACA
GCCAATGTTGAGGTCATGCTGGAGATTCCTCTGAGGGAGGCAGATGGCCCTGGAAGCAGG
GACCTCTTTACATCCTCAGTTTCAATACCCGTCACTGAGGATGAAGGAGCTGACAGAGAG
GACAGGAATGGGCCATACATTGTTGAACTCATGCTAGAGAAACCACCAATTGAAGACAAT
AAATTTGACAGAGCATTACCAGTAACAGGCAGGTCTCTCRGACCAAAAGACTCGGAMATG
TCCAAAGATCTCTCAAGTTCACCTTCATCATCATCATGTAGTTCCTCAGATTCAGAAGCT
TCTTATGCACAGCATATCTATAAAAACAATGTAGCTGACAGAGAAAGGAGTGAGCCATAT
ATTGTTGAAGTGATGCTGGAGAAACCACCAATTGAAGATGATAAACTTGACAGAGTATTG
CCAGTAGGAAGCAGTTCCTTTGTAAGAGGACCACTTGATGTGAACAAGAAGCCTTCAAGT
TCTTCCTCATTCTCTTCTGGTTCCTCATCAGATTCAGAAGAATCAAAGGCATTACGCAAA
GTTGCAGACCAAGATCAGATTGAGCCATACATTGTGGAAGTGATGCTGGAGAAACCACCA
ATTCAAGATGATAAATTTGACAGGGCTTTGCCAGTACTAGCCAGCACCTTGAAGCAAARG
CAACCTGAGAAACTCAAGGATTCGTCAAGCTCGTCATCATCATCATCATCnnnnnnnnnn
nnnnnnnnnnnnnnnnnnnnnnnnnnnnnnnnnnnnnnnnnnnnnnnnnnnnnnnnnnnn
nnnnnnnnnnnnnnnnnnnnnnnnnnnnnnnnnnnnnnnnnnnnnnnnnnnnnnnnnnnn
nnnnnAGATGATAAATNNNNNAGGGCTTTGCCAGTACTAGCCAGCACCTTGAAGCAAAGG
CAACCTGAGAAACTCAAGGATTCGTCAAGCTCGTCATCATCATCATCATCTAGTTCCTCA
TCGGACTCTGAAGAATCAGATCTGGGAGAATCTCATGTAGAGCCCAATGCTAAAGATATT
GTAGCAGAGGAAGGARAGAGCAAGCCATACATTGTAGAAGTCATGCTTGAGAAACCTCCT
ATTAATGATGGAAAACTTGACAGAGCTTTGCCAATATCAACAGACTCCTTCGAACGGGAG
CACTCTGACAAACACTCTTTAAGGTCGTCATCAYCATCATCAACATCATCCGATTCAGTW
GTCTCAGAGCCAGAGTCTGAGCGGTATTCCTATTCTACCACCATTGCTCTGCTGAGACGG
AAATCATCACACTTGAAAGAGGACAAACCAGCAGATGAACGTCTTCCATCAMCAAGGAGA
TCTTCAYCATCTGATGAACGTCTTCCATCAMCAAGGAGWTCKTCATCATCTNnnnnnnnn
nnnTCATCTCACTCATCTGACTCRGACGTTCCACAGGTTTCACCAACGAGGGCGGATGAT
CGACACTATACTCCCTTGAATATTCAGTTGAATACAAAGCTTTCAGATGGAAATGGGAAG
AATGGACAAAGTGCATCCTCTAACTCATCATCAGAATATGAACATGAGGTTCCAAAAACC
AAATTAATGTCCAAGAAATTGAAACCCAAAGTCCAAGATACCAAGGAAGAACAGAAAAGA
AGATCATCTTCTTCCCTATTTTCATCATCTCCCTCATCGTCATCATCATCTACCAGTAGC
GATGAAGAAACAAACACATCCAGGGCAGGGTTGGTGCTGCATCAGCAACAAGACAATCGG
RAAGCTGAGCCAGAAAGAGCACTCGCAAGTCCTACAGAGGATGCCAGTTTTGAGGTGGTT
CTAGGAGTTGCACCGAAAGTCCTTGTTGAAGACGAGGTCAGGGCAGAAAGGGTCGTCACA
GTTGAAGCATTACCACAGCAACAGTCAGAACAAACTGTTGATGATGATGAAGTTGCCTTT
GATGTCAATGTTGCCATCAAACCTAGTGAAGAAGAAGAGCAACCTGTGAGGAAAAGCTTC
TTTGATGATGAAGAAGAGACCTTACCAATGCTTATAGGCTCACCCTTTGGAAAGAAATCG
ATTATTCGTGCAAAGGCAGATCCTGTGCAGTCCTCACAATTTGATCCCATAAAGCCACAA
GTTGAAATTGAAGTCATGGCACAAAAGAAGGACNNNNNNnnnnnnnnnACAGGGGAAAGT
GAACAAGAGGAGGTTGAGAAAGTAGCTAAGGATAAGATGATATCACGAAGGATCTCACAT
ACCCAGAAAAAGGCTCTTAACCCGACTGGGTCACCAATCTTCCAGCAACGTCTCAAAGAT
ATCAAGTGCAAGCAGGGCCAGACTATCACCTTCAATGTAGAGTTCACAGGAATCCCACCA
TTCTCTGTGAAATGGTACCAAGATGGGTATGAGCTGGAAGACTCTGAGGACTGTGAGATC
TTGGTGAGCGATGACTACAGTTCCATGACTGTGCCAAACACCACACCTGACGACAACAGC
ATGTTTGAGGTCCAGGTCAAGAATGATCTTGGGGTCGCTGCTTCGACAGCATTGTTGACA
GTGGAAGAATATCAGCAGCCGACGCAGACGGTGATGCAGACGATACAACCATCCCAGCAG
GCACCAAGTTTCCTCATYGCTCCACCACCAATGACGGTCGGAGCACCAGGAGAACCGGTC
AGACTGTCCTGTCGTGTTGGAGGATCCCCTGTTCCAAAGGTCATCTGGTCAAAGGATGGT
CGTCTTTTGACCAATGTTCCCAGAATGAAAATCCTGCAGGATGAAGATGTCCACACGCTG
CTGATYTTGGAATGTCAGCCAGAGGATGCAGGAACCTACACCATCGAGATYGTCGCCCCG
AGCGGCAAGAAGACACACTGCTTYAAGATCCAGATYGAAGGTGACAAGCCAGATGACTTT
GAGCCTCAGTACGGAGCCCAACCCCATCACCACCCCGAGGTGCAGCCTATTGGACATGCC
AAGCTGCCTGAGTTCAGGAGCGTGCTCACCGACTGCATGGTGCCTGATGGTAGCCCCGTG
GAACTCGCCTGCGAAGTCGTTGGATCACCACCACCTGTAATAAACTGGTACCACGATGGA
GACATCATCAAACCATCGCGCTACTTCCGCATGAGCTAYGATGACAGTATCGCCCGACTC
CAGATCAATGAGGTGTTCCAAGAGGATTCTGGGGAATATCTCTGCGAGGCCTTCAACAAC
GCCGGTCGCATCTCCTGCAGCGGAATCCTGAGCGTACAAGTTGAAGAAATTGAGTCTGCA
GCGGAGTTTGCTGTTCCCCCTAAGTTTTTAAAGAAGATAGTGAATCTTGAAGTGGCTGAG
GGTAGCCCCGCCCGCTTTGAATGCAAAGTGGTCGGGAGTCCACGGCCTGAGGTCCAGTGG
TTTCACGAGGGCAAGGAGATTCAGAGCATGCCCCACAAGCGGGTCTCGACCGGTCCAGAT
GGGACCAGCACGCTCTACATCCCTCAGGTGTTTGCTGACGACTCRGGTCGTATTTCGGTT
ACGGCCTCTACSCCGGCAGGACAGGTCACTTGCAGTTCTCAGCTGCTTGTTGAAGTTGAT
ATAGATGCTCCAGCTGGGAACCTTCTTAGCTTCAGTGAGTCCTACGGGGCTGATGTCAGT
GCCAGTGTTGATCCAGGTATGGATTCTGATACCGATATTGATCTGGATGACATCCTCCCC
TACGATGAGATGCTGGTTCTCCCAAGGAAGAAGAAGCGCGCCAGGAAGGAGAGTGAAGAT
GAAGAGGGGCATCCGTTTGCCCAGCATACAGATGACAGCCAAGAGAAAGCAGCAGATAAG
GTGCCTACCTTGACCAAAACACAAGCCAAGACCAAACTGTCGTCCAAGATTGAATCTTTG
CAGAGGACCGAAGGACGTGCCCAAAAGGACCTGTCACCTACCCGTCCCATGCGAAAGGAA
CCCTCACCAACAAGACGTCCAATGCAGAAGGATTTCTCTCCTACCAGGCCGCCTGCACCA
AGAGATATTAGTGTACAACCTCAACCAATGCTGCATGTAGATCATCCAGAGGTTGCAGAC
CTCGGAACACCTCCTGTTGTGTACATGCCACCTCACACCCAAGGACAGGTGGCGCCACCA
AAGCAGCATGTCACACCTTCGACCATGGCATCTAAACCATCAATGGTGCCTACACAATCA
ATGACACCTACACCATACATGGGTCCTAAACCATACATTGCTCCTTCTGCACCTGGCAAA
CCTGGAGGACCAGCACCAGGTACTCCATCCAGACCAGTTGGAGCACCCAAACCATCGCCG
GGAGCACCTCCATCAAAACCAGTGTCATCAGACATCAAACCACAGGTATCCCAGTCAACT
AAGGCGGTACCTGTTCACACCAAACAGTTTACAATTATGCCGCCCCCACTCGAGGATCGG
AAACCACCAAACTTCCTCAAGTTCATCAACCACTGCAGGGTAAGGCCAGGAGAGGAAGGT
TGCTTCGAAGCACAGGTTTCCGGTAAACCTATGCCGTCCATTAAATGGTTCAGGAATGGA
CAAGAATTGATACCTTCGATCATTTGCAAGGTGGACAATAAACCTGATGGGACTACTACG
CTGACATTTCCAAAGGTGCTAGCAGACTACTCAAGTAAAATCACATGTAAGATTGAGAAT
GCAGCTGGACTGGCTTCCTGCACTGCAAAACTGATTGTTGAAGATGAGGAGCAGCGCATA
GTCCGTGAGACCAAGCAAGCTCGCTTCATCCACTCCACCCTCTCTGTGGCTCCTGGAGAG
GACATCTACTACTCGGACCTTGACATCCAGACGATACCACCTCCAACCTTCAGGATGGGA
GCTGCTCCAGCTCCTGCTGCAACCAAGCCTAAGGCTAAGCCTGCAGAAGTCCAACCTCAA
CTCCGTCCAAAGCCTGCTCAGCCTCCGTCCTTCCAGTCGTTTGTGAGCAGTCAGGAGGTC
AATGAAGGGGGTACCGCCCGTTTCGAGTGCCATGTCAGCGGCAATCCAAGACCAACGGTC
AGATGGTTCAAGAGTGGTAGGGAGCTGAGGCAGGATAGTCGCATCACCATCAGGATCACA
GAAGATGGCATCTGTGTGATGGAGATTTCATCCCTCTACCCAGAGGACTCTGGGGAGTAT
GTTGTCAAGGCAACCAACCAGGCAGGAGAGGCGACTTCCATTGCCCACCTAACTGTTAGC
CCATCCTCTTACCGATACCAGAGGGATGTGACCACCTCCCAGAGAGATGTGACCAATTCC
CAGCAGGACCTGCAAATCCACATCAACGTTGACCACGATGGGGTGACCACCTCACAGCCT
GGTGGTGTCCATGTGACAGCTCCGGGAGTGTTCGTCACCAGGAATGGTCAGATGACCACT
CAGGGTTTGGAGTACAGTCCAGGTACTCCTACAAGTTCCACAACAAGGACAGTGGAGGTT
CACGAGGGACCCTCAGATGTTGAGAGAACCACTGAGGAATTATCCTCTACTACAAGAAGA
ACTACTACCAAGAAAACAACCACAAAGACTGTGACAGAGACATTAACAGAAGAAAGTGAC
ATGGAGATCCCAGGAATGACCTTCACCAGTCAGCAGTATGCACTTCCTCCCCCAGGAACA
CCAGGATCAGGACCTGGAACACCAGGACAACCTGGTACCCCTGGAACCCCAATGCAAATA
TATGGACAGACCATTCCAGGGCAGTTGCCTACCAACATCAACATCACACTGAACATCTCA
GGTTTTCAGGAGGCCCTGCCAGAACCTCCGCAGTTTAGGAGGTTGGTCAAYGACGTTACT
GTTTCCGAAAGCCAGACTGTCCAGCTGGACTGCATCATCACAGGCTCTCCATTTCCCCAG
ATAACATGGCTCAGAGATGACCAGATTATCCAGGATTCACCAGACTTTCAGTACATCATC
AATGGCAACAGGGTATCTCTTCTCATCAATGTGACACTTCCAGAGGATACGGGAGACTAC
ACTTGCAGAGCTACCAATCCTTATGGTACAGCTGTCTGTACCTGCAGGTTGACTGTTCGA
CGTAAGTTGATAAATATTACG

>spal
ATGAGGTCCTGGTTTGATGGTATACACTACATGGAGATCTTCAAGGCCCGTGTTGCCGAC
TCTGGAGTCATCCGATTGGTCGCTCGCAACAAAYTGGGTATGGTAGAGTTCAAGACAAAA
CTAGAAGTCAAACCAAAGGAAGCCTCACTCCCACTACTGAAGCCAACACCTAAAGMAGAG
AGTGTTCCCCAGACCAAGCCAATGATGCCTGGATTAMAGAAGAKRCAACCAGCAAAGCCA
CATGAGAAACCCAATGAATTACAGGAGGTATTCAAGCGACGTTCCCAGCATGCAGCCCCT
TTCCTCCATTCCCGAAAGCATRTAGACACCCCAMGGAGGGCCAGTGCTGGCCCTGCCCTA
GCAGTGAAGCTTAAACCTGTCGAGAAGCCATCTCCTCTTGATTCCTCAAAAGACAGAAAC
AAAACGTCCTTTAGGGACAAYCTGAGGAGCGTAGCACCCAAGAAAGCTGACATGYCTCGG
GATGAGAGTGTCARGAGATATCCCTCTCTTGCAGAGAGAAACCTGGCCAAAGATGASGGT
RTTRCACCTTTAGTGGTTGAAAGTAAGGGATTGGATGGTTTCAAACTTCCTGTTGATGAA
AAAGTTGAAGCACATGCTGTCACGCCMGTGAGAAGTGTCCCTRTGAATCTKGAGATGCTC
CAGGATACAGAGRACAAGGTYCCTGTTGATGAAAGYGTCACATCAGAATCTGTCCACAGT
GACGAGAGTAGTGTCACTGATTTGTACCTGAAACTCTCRGGAAGGGAGAGTAAGCTTTCC
RTAGAGGAMAGYGTTACTGCTGAAGTACTCTCAGATGGTGATTATGAAGAGCTATCCTTG
TCAGGCAGACTGGAASAAGTGCCTTCAGACGGTGTTACCGATGACTACACYTTGCCCWCA
TCAACCATTTCGGATAGCMMKCAGGSKCKTGAAGAACCACAGGAACCRTCAAGGAGYACG
ATGTACTTCCARCCAGTTCACAGACAAACAAGRAATGGAGGAAGATATAGCGATTCTGAG
ACYTCAACCCCGYTATCKTCAGAAGACTACCTTCCAGCTCTTGAGATTGAAGCCCTTGAA
GAGGAAGTTCAACCAAGRCAACAGAATCRGCCARATCRTGCMAACCAAGRCAATGGGGAT
TATCTGATTCCCATTACACGGGAGGAGGTCAAACCATTGAGAGAAGAGGTTTTGTTTTCA
CGTCCCCAACCAAGACGTATCTTTGARTATAATAGTGACACCMAAACTGCTTCAGCTTCA
GATGAWGAWGATGATTCAGAGGGAGAGGGAAGAAGCACTCCTATCAATCAGGACCAAACA
GCCAATGTTGAAGTCAYGCTRGAGWYTCCTCTGAGGGAGRCAGATGGCCCTGGAAGSAGG
GACCTCTTTWCATCCTCRGTYTCAATGCCYRTCACTGAGGATGAAGGAACTGACAGAGAG
GACAGGAATGGGCCATACATTGTTGAACTCATGCTAGAGAAACCRCCAATTGAAGACGAT
AAATTTGACAGAGCATTACCAGTAASGGGCAGGTCTCTYGGACCAGAASACTCGGACATG
TCCAAAGATCTCTCARGTTCACCTTCATCATCATCATGYAGTTCCTCAGATTCAGAAGCT
TCTTATGCACAGCATATCTATAAAGACAATGTAGCTGACAGAGAAAGRAGTGAGCCATAT
ATTGTTGAAGTTATGCTGGAGAAACCACCTATCGAAGACGATAAACTTGACAGAGCATTG
CCARTAGGAAGCAGTTCTTTTGTACAAGGACCACTTGATCTGCACAAGAAGCCTTCAAGT
TCTTCCTCATTYTCTTCTGGTTCCTCATCAGATTCAGAAGAATCAAAGGCATTACGCAAA
GTTGCAGACCAAGATCAGATTGAGCCATATATTGTGGAAGTGATGCTGGAGAAACCACCA
ATTCAAGATGATAAATTTGACAGGGCTTTGCCAGTACTAGCCAGCACCTTGAAGCAAAGG
CAGCCTGAGAAACTCAAGGAATCGTCANGNTCNNCATCNNNNNNNNNNNNNNNNNNNnnn
nnnnnnnnnnnnnnnnnnnnnnnnnnnnnnnnnnnnnnnnnnnnnnnnnnnnnnnnnnnn
nnnnnnnnnnnnnnnnnnnnnnnnnnnnnnnnnnnnnnnnnnnnnnnnnnnnnnnnnnnn
nnnnnnnnnnnnnnnnnnnnnnnnnnnnnnnnnnTNCTAGCCAGCACCTTGAAGCAAAGG
CAGCCTGAGAAACTCAAGGAATCGTCAAGCTCGTCATCATCATCATCATCTAGTTCCTCA
TCAGACTCTGAAGAATCAGATCTTGGAGAATCTCATGTAGAGCCCAAGGCTGAAGATATT
GTAGCAAAGGGAGGAGAGAGTAAGCCATACATTGTGGAAGTCATGCTTGAGAAACCTCCT
ATTAATGATGGAAAACTTGACAGAGCTTTGCCAATATCAACAGACTCCTTTAAACAGGAG
CACTCCGACAAACACTCTTCAAGTTCATCATCATCAACCTCATCCTCATCCGATTCGGTA
GTCTCGGAGCCAGAATCTGAGCGGTATTCCTATTCTACTACCATTGCTCTTCTGAGACGG
AAATCATCACACCTGAAAGAGGACAAACCAGCAGATGAACRTCTTCCATCACCAAGGAGA
TCTTCATCATCTGATGAACGTCTTCCATCACCAAGGAGTTCTTCATCATCTTCATCATCT
CACTCATCTGACTCGTCTGACTCGGACRTTCCACAGGTTTCACCAACGAGGGCGGATGAT
CGACACTATACTCCCTTGAATATTCAGTTGAATACAAAGCTTTCAGATGGAAATGGGAAG
AATGGCCAAAGGGCATCTTCCAACTCATCATCAGAATATGAACATGAGGTACCAAAAACC
AAACTAATGTCCAAGAAATTGAAACCCAAAGTCCAAGATACAGAGGAAGAACAGAAGATA
AGATCATCTTCTTCCCCATTTTCATCATCTCCCTCATCATCATCATCATCTACCAGTAGC
GGTGAAGAAACAAACACAGCCAGGGCAGGGTTGGTGCTGCATCAGCATCAAGATGATYGG
GAAGCTGAGCCTGAAAGAGCTCTTGCAAGTCCTACAGAGGATGTCAGTTTTGAGGTTGTT
CTAGGAGTTGCCCCGAAAGGCCTTGTTGAAGACGAGGTCAGGGCAGAAAGGGTTGTCCCA
GTTGAAGCATTACCACAGCAACAGTCAGAACAAACTGTTGATGATGATGAAGTTGCCTTT
GATGTCAATGTTGCCATCAAACCTAGTGAAGAAGAAGAGCAACCTGTGAGGAAAAGCTTC
TTTGATGATGAAGAAGATACCTTACCAATGCTTGTAGGCTCACCCTTTGGAAAGAAATCG
GTTATTCGTGCAAAGGCAGATCCTGTGCAGTCCTCACAATTTGATCCCATAGAGCCACAA
GTGGAAATTGAAGTCATGGCACAACAGAAGGAMGTGAGTGAAAGTTCAACAGGGGAAAGT
GAAGAAGAAGAGGTGGAAATAGTAACTAAGGATAAGATGCTAACGCGAAGGATCTCACAT
ACCCAGAAAAAGGCTCAGAACCCGACTGGGTCACCAATCTTCCAGCAACGTCTCAAAGAC
ATCAAGTGCAAGCAGGGCCAGACCATCACCTTCAATGTAGAGTTCACGGGAATCCCACCA
TTCTCTGTGAAATGGTACCAAGATGGGTATGAGCTGGAAGACTCTGAGGACTGTGAGATC
TTGGTGAGCGATGACTACAGTTCCATGACGGTGCCAAACACCACACCTGAAGACAACAGC
ATGTTTGAGGTCCAGGTCAAGAATGATCTTGGYGTCGCTGCCTCGACAGCATTGTTGACA
GTGGAAGAATATCAGCAGCCGACGCAGACGRYRATGCAGACRATACAACCWTCACAGCAG
GCACCAAGTTTCCTCATTGCKCCACCACCAATGACGGTCGGAGCRCCAGGAGAACCGGTC
AGACTGTCCTGTCGTGTTGGAGGATWCCCTGTTCCAAAGGTCATCTGGTCAAAGGACGGT
CGTCTTTTGACCAATGTGCCCAGAATGAAAATCCTGCAGGATGAAGATGTCCACACGCTG
CTGATCTTGGAATGTCAGCCAGAGGATGCAGGAACCTACACYATCGAGATYGTYGCCCCK
AGCGGCAARAAGACACACTGCTTCAAGATCCAGATTGAAGGTGACAAGCCAGATGACTTT
GAGCCTCAGTACGGAGCCCCACCCCATCACCACCCCGAGGTGCAGCCYATYGGACATGCC
AAGCTGCCTGAGTTCAGRAGCGTGCTCACCGACTGCATGGTGCCCGATGGAAGYCCCGTG
GAACTCGCCTGCGAAGTCGTTGGATCACCACCGCCTGTAATAAACTGGTACCACGAYGGA
GACATCATCAAACCATCGCGCTACTTCCGCATGAGCTACGATGACAGCATCGCTCGACTC
CAGATCAACGAGGTGTTCCAAGAGGATTCTGGGGAATATCTCTGCGAGGCCTTCAACAAC
GCCGGMCGYATMTCCTGCAGCGGGATCCTGAGCGTACAAGTTGAAGAAATTGAGTCTGCA
GCGGAGTTTGCTGTTCCCCCTAAGTTTTTAAAGAAGATAGTGAATCTTGAAGTGGCTGAG
GGTAGCCCTGCCCGCTTTGAATGCAAAGTGGTCGGGAGTCCACGGCCTGAGGTCCAGTGG
TTTCACGAGGGCAAGGAGATTCAGAGCATGCCCCACAAGCGGGTCTCGACCGGTCCGGAT
GGGACCAGCACGCTCTACATCCCTCAGGTGTTTGCGGACGACTCGGGTCGTATTTCGGTA
ACGGCCTCTACCCCGGCAGGACAGGTCACTTGCAGTTCTCAGCTGCTTGTTGAAGTTGAY
ATAGATGCTCCAGCTGGAAACCTTCTKAGCTTCAGTGAGTCCTACGGGGCTGATGTCAGT
GCCAGYGTTGATCCAGGTATGGAYTCTGATACCGATATTGATCTGGATGACATCCTCCCC
TACGATGAGATGCTGGTTCTCCCAAGGAAGAAGAAGCGCACCAGGAAGGAGAGTGAAGAT
GAAGAGGGGCATCCGTTTGCCCAGCATACAGATGACAGCCAAGAGAAAGCAGCAGATAAG
GTGCCTACCTTGACCAAAACACAAGCCAAGACCAAACTGTCGTCCAAGATTGAAGCKYTG
CAGAGGACCGAAGGACGTGYCCAAAAGGACTTGTCACCTACCCGCCCCATGCGAAARGAA
CCCTCACCAACAAGACGKCCAATGCAGAAGGATTTCWCTCCTACCAKGCSGCCTGCACCA
AGWGATGYTAGTGTACAACCTCAACCAATGYTGCATGTAGATCATCCAGAGGTTGCAGAC
CTYGGMACRCCTCCTGTTGTGTACATGCCACCYCACACCCARGGACAGGTGGCACCACCA
AAGCAGCATGTAACACCTTCGACCATGGCATCTAAACCATCAATGRCGCCTWCACAATCA
ATGACACCTACACCATACATGGGTCCTAAACCATACACTGCTCCTTCTGCACCTGGCAAA
CCTGGAGGACYAGCACCAGGTACTCCATCCAGACCAGTTGGAGCACCCAAACCATCGCCG
GGARMACCAYCATCAAAACCAGTGTYATCAGACATCAAACCACAGGTATCCCAGTCAACT
AAGGCGGTACCTGTTCACACCAAACAGTTTACAATTATGCCGCCCCCACTCGAGGATCGG
AAACCACCAAACTTCCTCAAGTTCATCAACCACTGCAGAGTAAGGCCTGGAGAGGAAGGT
TGCTTCGAAGCACAAGTTTCCGGTAAACCTATGCCGTCCATTAAGTGGTTCAGGAATGGA
CAAGAATTGATAACTTCAATCATTTGCAAGGTGAACAATAAACCTGATGGGACTACTACG
CTGACCTTTCCAAAGGTGCTAGCAGACTACTCAAGTAAAATCACGTGTAAGATTGAGAAT
GCAGCTGGACTGGCTTCCTGCACTGCAAAACTGATTGTTGAAGATGAGGAGCAGCGCATA
GTCCGTGAGACCAAGCAGGCTCGCTTCATCCACTCCACTCTCTCTGTGGCTCCTGGAGAG
GACATCTACTAYTCWGACCTTGACATCCAGACGATACCACCTCCAACCTTCAGGATGGGA
GCTGCTCCAGCTCCTGCTSMAACCAAGCCTAAGCCTAAGCCTGCAGAAGTCCAACCTCAA
CTCSGTCCAAAGCCTGCTCAGCCTCCGTCCTTCCAGTCGTTYGTGAGCAGTCAGGAGGTC
AAYGAAGGGGGTACYGCYCGYTTCGAGTGCCATGTCAGCGGCAATCCCAGACCAACAGTC
AGATGGTTCAAGAGTGGTAGGGAGCTGAGGCAGGATAGTCGCATCACCATCAGGATCACA
GAAGATGGCATCTGTGTSATGGAGATTTCATCCCTCTATCCAGAGGACTCTGGGGAGTAT
GTYGTCAAGGCAACMAACCAGGCAGGAGAGGCGACTTCCATTGCCCACCTAACTGTTAGC
CCATCCTCTTACCGATACCAGAGGGATGTGACCACCTCCCAGAGAGATGTGACCAATTCC
CAGCAGGACCTGCARATCCACATCAACGTTGACCAYGATGGGGTGACCASCTCACAGCCK
GGTGGTGTYCATGTGACAGCTCCGGGTGTGTTCGTCACCAGGAATGGTCAGATGACCACT
CAGGGTTTGGARTACAGTCCAGGTACTCCTACAAGTTCCACAACAAGGACAGTAGARGTT
CACGAGGGACCCTCAGATGTKGAGAGAACCACTGAGGAATTATCCTCTACTACRAGAAGA
ACTACTACCAAGAAAACAACCACAAAGACTGTGACAGAGATAYTAACAGAAGAAAGTGAC
ATGGAGATCCCAGGAATGACCTTCACCAGYCAGCAGTATGCACTTCCTCCCCCAGGAACA
CCAGGATCAGGACCTGGAACACCWGGRCAACCTGGWACCCCTGGAACCCCAATGCAAATA
TATGGACAGACCATTCCAGGGCAGTTGCCTACCAACATCAACATCACACTGAACATCTCA
GGTTTTCAGGAGGCCCTGCCRGAACCTCCGCAGTTYAGGAGRTTGGTCAATGACGTGACT
GTTTCYGAAAGCCAGWSYGTCCAGYTGGACTGCATCATCACAGGCTCTCCATTTCCCCAG
ATAACMTGGCTGAGAGAYGACCAGATTATCCAGGATTCACCAGAYTTTCAGTATATCATC
AAYGGCAACAGGGTATCTCTTCTCATCAATGTGACTCTCCCAGAGGATACKGGAGACTAC
ACTTGCAGAGCTACCAATCCWTAYGGTACAGCTGTCTGTACCTGCAGGTTGACTGTTCGA
CGTAAGTTGATATATATTACG

>sfra
ATGAGGTCTTGGTTTGACGGTATACACTACATGGAGATCTTCAAGGCCCGTGTAGGCGAC
TCTGGAGTCGTCCGATTAGTCGCTCGCAACAAACTGGGTATGGTGGAGTTCAAGACAAAA
CTAGAAGTCAAACCAAAGGAAGCCCAACTCCCACTACTGAAGCCAACACCTAAAGATGAG
AAAGTTCCCCAGACCAAGCCAAAGATGCCCGGATTACAGAAGACTCAACCAGCAAAGCCA
CATGAAAAACCCAATGAATTAGAGGAAGTATTCAAGCGACGTTCCCAGCATGCAGCCCCA
TTCCTCCTTTCCAGAAAGCATATAGACACCCCAAGGAGGGCCAGTGCTGGCCCTGCCCTA
GCAGTGAAGCTTAAACCTGTCGAGAAGCCATCTCCTCTTGANGGCTNNNNANACAGAAAC
AAACCGTCTTTTAGGGACAGTCTGAGGAGCGTAGCACCCAAGAAAACTGACATGCCTCAG
GATGAGAGTGTCAAGAGATATCCCTCTCTTGCAGAGAGAAACTTGGCCAAAGATGAGGGT
ATTACACCTTTAGTGGTTGAAAGTAAGGGAGTGGATGGTTTCAAACATCCTGTTGATGAA
AAAGTTGAAGCACATGCTGTCACGCCYGTGAGAAGTGTCCCTGTGAATCTTGAGATGCTC
CAAGATACAGAGAACAGGGTTCCTGTTGATGARAGTGTCACATCAGAATCTATCCACAGT
GACGAGAGTAGTATCACTGATTTGTACCTGAAACTCTCTGGAAGGGAGAGTAAGCTTTCC
GTAGAGGAAAGTGTTACAGCTGAAGTACTCTCAGATGGTGATTATGAAGAGCTGTCCTTG
TCAAGCAGACTGGAACAAGTGCCTTCAGACGGTATTACCGATGACTACACTTTGCCCACA
TCAACCATTTTGGATAGCACTCAGGCTCGTGAAGAACCACAGGAACCATCAAGGAGCACG
ATGTACTTCCAACCAGTTCACAGACAAACAAAGAATGGAGGAAGATATAGCGATTCTGAG
ACTTCAACCCCGGTATCTTCAGAAGACTACCTTCCAGCTCTTGAGATTGAAGCCCTTGAA
GAGGAAGATCAACCAAGGCAACAGAATCGGCCAGATCGCGCCAACCAAGACAATGGGGAT
TATCTGATTCCCATTTCACGAGAGGAGGTCAAACCATTGAGAGAAGAGATTGTTTTTTCA
CGTCCCCAACCAAGAGGCATCTTTGAGTATAATAGTGACACCCAAACGGCTTCAGCTTCA
GATGATGAAAATGATTCAGAGGAAGAGGGAAGAAGTACTCCTGTCAATCAGGACCAAACA
GCCAATGTTAAAGTCATGCTGGAGACTCCTCTGAGGGAGACAGATGGCCCTGGAAGCAGG
GACCACTTTACATCCTCAGTTTCAATGCCTAACACTGAGGATGAAGGAACTGACAGAGAG
GGCAGGAGTGGGCCATACATTGTTGAACTCATGCTAGAGAAACCACCAATTGAAGATGAT
AAATTTGACAGAGCATTACCAGTAACAGGCAGGTCTCTCAGACCAGAAGACTCTGACATG
TTCAAAGATCTCTTAAGTTCACCGTCATCATCATCATCTAGTTCMTCMGATTCAGAAGAW
YCTTGTGCACAGCCTAYCCRTAAAGACAATGTAGCTGACAGAGAAAGGAGTRAGCCATAT
ATTGTTGAAGTTATGCTGGAGAAACCACCTATTGAAGACGATAAACTTGACAGAGCATTG
CCAGTAGGAAGCAGTTTCTKTGTACAAGGACCACTTGATATAYACAAGAAGCCTTCAAGT
TCTTCCTCATTCTCTTCTGGTTCTTCATCCGATTCAGAAGAATCAAAGGCATTAnnCAAA
GTTGCAGACCAAGATCAGATTGAGCCATATATTGTGGAAGTGATGCTGGAGAAACCACCA
ATTCAAGATGATAAACTTGACAGGGCTTTGCCAGTACTAGCCAGCACCTTGAAGCAAAAA
CAACCTGAGAAACTCAAGGAATNNNNNNNNNNNNNNNNNNNNNNNNNNNNNNNNNnnnnn
nnnnnnnnnnnnnnnnnnnnnnnnnnnnnnnnnnnnnnnnnnnnnnnnnnnnnnnnnnnn
nnnnnnnnnnnnnnnnnnnnnnnnnnnnnnnnnnnnnnnnnnnnnnnnnnnnnnnnnnnn
nnnnnNNNNNNNNNNNNNNNNNNNNNNNNNNNNNNNNNNNNNNNNNNNNNNNNNNNNNNN
NNNNNNNNNNNNNNNNNNNNNNNNNNNNNNNNNNNNNNNNNNNNNNNNNNNNNNNNNNNN
NNNNNNNNNNNNNNNNNNNNNnnnnnnnnnnnnnnnnnnnnnnnnnnnnnnnnnnnnnnn
nnnnnnnnGGGAGGAAAAAGCAAGCCATACATTGCAGAAGTCATGCTCGAGAAACCTCTT
ACTCAAGATGGAAAACTTGACAGAGCTTTGCCAATATCAACAGACTCCTTTGAACGGGAG
CACTCTGACAAACACTCTTCAAGGTCRTCATCATCATCATCAACATCATCCGATTCAGGA
GACTCAGAGGCAGAGTCTGAGCGGTATTCCTATTCTACTACCATTGCTCTTCTGAGACGG
AAATCATCACACTTGAAAGAGGACAAACCAGCAGATGAACGTCTTCCATCACCAAGGAGT
TCTTCATCRTCTnnNNNNNNNNNNNNNNNNNNNNNNNNNNNNNNNNNNTCTTCATCGTCT
CACTCATCTCACTCRTCTGACTCGGACGTTTCACGGGTTTCATCAACGAGGATGGATGAT
CAACACTATACTCCCTTGAATATTCAGTTGAATACAAAGCTCTCAGNNNNNNNNGGGAAG
AATGGACAAAGGGCATCCTCCAACTCATCATCAGAATATGAACATGAGGTACCAAAAACC
AAATTAATGTCCAAGAARTTGAAACCAAAAGTCCAAGATACCAAGGAGGAACAGAARATA
AGATCATCTTCTTCCCCATTTTCATCATCTCCCTCATCGTCATCATCATCTACCAGTAGT
GATGAAGAAACAAACACATCCAGGGCAGGGTTGATGCTGCATCACCATCAAGACAATTGG
GAAGCTGAACCAGAAAGAGCACTTGCAAGTCCTACAGAGGAAGTCAGTTTTGAGGTGGTT
TTAGGAGTTGCACCAAAAGTCCTTGTTGAAGACAAGGTCAGGGAAGAAAGGGTTGTCCCA
GTTGAAGCATTACCACAGCAACAGTCAGAACAAACTGTTGATAATGATRCAGTTGCCTTT
GATGTCACTGTTGATTTCAAACCTAATGGAGAAGAAGAGCAACCTGTGAGGAAAAGCTTC
TTTGATGATGAAGAAGACACCTTACCACAGCTTGTAGGCTCACCCTTTGGAAAGAAATCG
GTTATTCATGCGAGGGCAGATCCTGTRCAGTCCTCACAATTTGATCCCATAGAGCCACAA
GTTAAAATTGTAGCCATGGCACAAAAGAAGGAAGTGAGTGAAAGTTCAACAGAGGAAGGT
GAAGAAGAGGAGGTGGAGAAAGTAACTAAGGATAAGGTGCAAAAAAGAATGCTCTCCATG
ACCCAGAAAAAGGCTCTTAATCCGACTGGGTCACCAATCTTCAAGCAACGTCTCAAAGAT
ATCAAGTGCAAGCAGGGCCAGACCATCACCTTCAATGTAGAGTTCACAGGAATCCCACCA
TTCTCTGTGACATGGTGCCAAGATGGRTATGAGCTGGAAGACTCTGAGGACTGTGAGATC
TTGGTGAGCGAAGACTACAGTTCCTTGACGGTGCCAAACACCACACCTGACGACAACAGC
ATGTTTGAGGTCCAGGTCAAGAATGATCTTGGGGTTGCTGCTTCGACAGCATTGTTAACA
GTGGAAGAATATCAGCAGCCGATGCAGACGACNNNGCAGACGATGCAACCAACGCAGCAG
GCACCAAGTTTCCTCRTTGCGCCACCACCCATGACGGTTGGAGCACCAGGAGAACCGGTT
AGACTGTCCTGTCGTGTTGGAGGATACCCTGTTCCAAAGGTCATATGGTCAAAGGATGGT
CGTCTTTTGACCAATGTGCCCAGAATGAAAATCCTGCAGGATGACGATGTCCAYACACTG
CTGATCTTGGAATGTCTTCCAGAGGAYGCAGGAAGCTACACCATCGAGATTGTTGCCCCT
AGCGGCAAAAAGACACACTGCTTTAAGATACAGATTGAAGGTGACAAGCCAAATGACTTT
GAGCCTCAGTATGCAGCCCCACCCCATCACCACCCTGAGGTTCAGCCTATCGGACATGCC
AAGCTGCCTGAGTTCAGGAGCGTGCTCACCGACTGCATGGTGCCTGATGGAAGCCCTGTA
GAACTTGCCTGCGAAGTCGTTGGATCACCTCCACCTGTAATAAACTGGTACCACAATGGA
GACATCATCAAACCATCACGCTACTTCCGCATGAGCTACGATGACAGTATYGCCCGACTC
CAGATCAACGAGGTGTTCCAAGAGGATTCTGGGGAATATCTCTGCGAGGCCTTCAACAAC
GCTGGACGCATCTCCTGCAGCGGACTCCTGAGCGTACAAGTTGAAGAAATTGAGTCTGCA
GCGGAGTTTGCTGTTCCCCCTAAGTTTTTAAAGAAGATAGTGAATCTTGAAGTGGCTGAG
GGTAGTCCTGCCCGCTTTGAATGCAAAGTGGTCGGGAGTCCACGGCCTGAGGTCCAGTGG
TTTCACGAGGGCAAGGAGATTCAGAGCATGCCCCACAAGCGGGTCTCGACCGGTCCGGAT
GGGACCAGCACGCTCTACATCCCTCAGGTGTTTGCGGACGACTCGGGTCGTATTTCGGTA
ACGGCCTCTACCCCGGCAGGACAGGTCACTTGCAGTTCTCAGCTGCTTGTTGAAGTTGAT
ATAGATGCTCCAGCTGGAAACCTTCTTAGCTTCAGTGAGTCCTACGGGGCTGATGTCAGT
GCCAGTGTTGATCCAGGTATGGACTCTGATACCGATGTTGATCTGGATGACATCCTRCCC
TACGATGAGATGCTGGTTCTCCCAAGGAAGAAGAAGCGCACCAGGAAGGAGAGTGAAGAT
GAAGAGGGGCATCCGTTTGCCCAGCATACAGATGACAGCCAAGAGAAAGYAGCAGATAAG
GTGCCTACCTTGACCAAAACACAAGCCAAGACCAAACTGTCGTCCAAGATTGAAGCTTTG
CAGAGGACTGAAGGACATGCCCAAAAGGACTTGTCACCTACCCGCCCCATGCGAAAGGAA
CCCTCACCAACAAGACGTCCAATGCARAAGGATTTCTCTCCTACCAGGCGGCCTGCACCA
AGTGATGTTCGTGTACAACCTCAGCCAATGCTGCATGTAGATCATCCAGAGGTTGCAGAC
CTCGGCACGCCTCCTGTTGTGTACATGCCACCTCACACCCAAGGACAGGTGGCACCACCA
AAGCAGCATGCTACACCTTCGGTCATGGCATCTAAACCATCAATGACGCCTAMACCATCA
ATGACGCCTACACCATCCGCGGCTCCTAAACTATCCACTGCTCCTTTTGCACCTGGCAAA
CCTGGAGGACCAGCACCAGGTATTCCATCCAAGCCAGTTGCAGTACCCAAACCATCACCG
GGAGCACCACCATCAAAACCAGTGTCATCAGACATCAAACCACARGTATCCCAGTCAACT
AAGGCAGTACCTGTTCAAACCAAACAGTTTACACTTATGCCACCCCCACCCGAGGATCGA
AAACCACCAAACTTCCTCAAGTTCATCAACCACTGCAGGGTGAGGCCTGGAGARGAAGGT
CGCTTCGAAGCACAAGTTTCGGGTAAACCTATGCCGTCCATTAAATGGTTCAGGGATGGA
CAAGAACTGATACCTTCAATCATTTGCAAGGTGAACAATAAACCTGATGGGACAACTACG
CTGACCTTTCCAAAGGTGCAACCAGATTACTCAAGCAAAATCACATGTAAGATTGAGAAT
ACAGCTGGAYTGGCTTCCTGCACTGCAAAACTGATTGTTGAAGATGAGGAGCAGCGCATC
GTCCGAGAGACCAAGCAGGCTCGCTTCATCCAGTCCACCCTCTCTGTGGCTCCTGGAGAG
GACCTCTACTACTCAGACCTTGACATCCAGACGATACCACCTCCAACYTTCAGACCAGGA
GCTGCTCCAGCTCCTGCTCCAACCAAGCCYAAGCCYAAGCCTGCAGAAGTCCAACCTCAG
CTCCGTCCAAAACCTGCTCAGCCTCCGTCCTTCCAATCGTTTGTGAGCAGCCAGGAGGTC
AATGAAGGGGGTACTGCCCGTTTTGAGTGCCATGTCAGCGGCAACCCCAGACCAACAGTC
AGATGGTACAAGAGTGGTAGGGAGCTGAGGCAGGATAGTCGCATCACCATCAGGATCACA
GAAAATGGCATCTGTGTGATGGAGATTTCATCCCTCTATCCAGAAGACTCTGGGGAGTAT
GTTGTCAAGGCCACCAACCAGGCAGGAGAGGCGACTTCCATTGCCCACCTAACTGTTAGC
CCATCCTCTTACCGATACCAGAGAGATGTGACCAACTCCCAGAGAGATGTGACCAACTCC
CAGCAGGACCTGCAAATCCACATCAAAGTTGACCAGGATGGGCTGACCNNCTCACAGCCT
GGTGGTGTTCATGTGACAGCTCCGGGTGTGTTTGTCACCAGGAATGGTCAGATGACCACT
CAGGGTTTGGAGTACAATCCAGGTACTCCTACAAGTTCCACAACAAGGACAGTAGAGGTT
CACGAGGGACCCTCAGATATTGAGAGAACCACTGAGGAATTATCCTCTACTACAAGAAGA
ACTACTACCAAGAAAACAACCACAAAGACTGTGACAGAGACATTAACAGAAGAAAGTGAC
ATGGAGATCCCAGGAATGACCTTCACCAGCCAGCAGTATGCACTTCCNCCAGNNGGAACA
CCAGGATCAGGACCTGGAACACCTGGGCAACCTAGTACCCCTGGAACCCCAATGCAAATA
TATGGACAGACCATTCCAGGGCAGTTGCCTACCAACATCAACATTACACTGAACATCTCA
GGTTTTCAGGAGGCCCTGCCAGAACCTCCACAGTTTAGGAGGTTGGTCAATGACGTTACT
GTTTCCGAAAGCCAGACTGTCCAGCTGGACTGCATCATCACAGGCTCTCCATTTCCCCAG
ATAACATGGCTGAGAGATGACCAGATTATCCAGGATTCACCAGATTTTCAGTATATCATC
AATGGCAACAGGGTATCTCTTCTCATCAATGTGACTCTTCCAGAGGATACTGGAGACTAC
ACTTGCAGAGCTACCAATCCTTATGGTACAGCTGTCTGTACCTGCAGGTTGACTGTTCGA
CGTAAGTTGATATAGATTACG

>afraSS
ATGAAGTCTTGGTTTGACGGTATACACTACATGGAGATCTTCAAGGCCCGTGTTGCCGAC
TCTGGAGTCATCCGATTGGTCGCTCGCAACAAACTGGGTATGGTAGAGTTCAAGACAAAA
CTAGAAGTCAAACCAAAGGAATCCTCACTCCCACTACTGAAGCCAACACCTAAAGCAGAG
AGTGTTCCCCAGACCAAGCCAATGATGCCTGGATTACAGAAGCTTCAACCAGCAAAGCCA
CATGAGAAACCCAATGAATTACAGGAGGTATTCAAGCGACGTTCCCAGCATGCAGCCCCT
TTCCTCCATTCCCGGAAGCATGTAGACACCCCGAGGAGGGCCAGTGCTGGCCCTGCCCTA
GCAGTGAAACTTAAACCTGTCGAGAAGCCATCTCCGCTTGATTCCCCAAAAGACAGAAAC
AAACTGTCCTTTAGAGACAGTCTGAGGAGCGTAGCACCCAAGAAAGCTGACTTGCCTCGG
GATGAAAGTGTCAGGAGATATCCCTCTCTTGCAGAGAGAAACCTGGCCAAAGATGAGGGT
ATTACACCTGTAGTGGTTGAAAGTAAGGGACTGGATGATTTCAAACTTCCTGTTGATGAA
AAAGTTGAAGCACATGCTGTCACGCCAGTGAGAAGTGTCCCTGTGAATCTTGAGATGTTC
CAAGATACAGAGGACAAGGTTCCTGTTGATGAAAGTGTCTCGTCAGAATCTGTCCACAGC
GACGAGAGTAGTGTCACTGATTTGTACCTGAAACTCTCTGGAAGGGAGAGTAAGCTTTCC
ATAGAGGAAAGTGTTACTGCTGAAGTACTCTCAGATGGTGATTATGAAGAGCTATCCTTG
TCAGGCAGATTCGAACAAGTGCCTTCAGACGGTATTACCGATGACTACACCTTGCCCACA
TCAACCATTTTGGATAGCACGCAGGGTCGTGAAGAACCGGAGGAACCGTCAAGGAGCACG
ATGTACTTCCAACCAGTTCACAGACAAACAAGGAATGGAGGAAGATATAGCGATTCTGAG
ACTTCAACCCCGCTATCTTCAGAAGACTACCTTCCGGCTCTTGAGATTGAAGCCCTTGAA
GAGGAAGTTCAACCAAGACAACAGAATCAGCCAGATCATGCCAACCAAGACAATGGGGAT
TATCTGATTCCCATTACACGGGAGGAGGTCAAACCATTGAGAGAAGAGGTTGTTTACTCA
CGTCCCAAACCAAGACGTGTCTTTGAGTATAATAGTGATACCAAAACTGCTTCAGCTTCA
GATGATGACAATGATTCAGAGGGAGAGGGAAGAAGCACTCCTATCAATCAGGACCAAACA
GCCAATGTTGAAGTCATGCTGGAGATTCCTCTGAGGGAGGCAGATGGCCCTGGAAGCAGG
GACCTCTTTACATCCTCAGTTTCAATACCCGTCACTGAGGATGAAGGAACTGACAGAGAG
GACAGGAATGGGCCATACATTGTTGAACTCATGCTAGAGAAACCACCAATTGAAGACAAT
ACATTTGACAGAGCATTACCAGTAACAGGCAGGTCTCTCGGACCAGAAGACTCGGACATG
TCCAAAGATCTCTCAAGTTCACCTTCATCATCATCATGTAGTTCCTCAGATTCAGAAGCT
TCTTATGCACAGCATATCTATAAAGACAATGTAGCTGACAGAGAAAGGAGTGAGCCATAT
ATTGTTGAAGTGATGCTGGAGAAACCACCAATTGAAGATGATAAACTTGACAGAGTATTG
CCAGTAGGAAGCAGTTCCTTTGTAAGAGGACCACTTGATGTGCACAAGAAGCCTTCAAGT
TCTTCCTCATTTTCTTCTGGTTCCTCATCAGATTCAGAAGAATCAAAGGCATGACGCAAA
GTTGCAGACCAAGATCAGATTGAGCCATATATTGTGRAAGTGATGCTGGAGAAACCACCA
ATTCAAGATGATAAATTTGACAGGGCTTTGCCAGTACTAGCCAGCACTTTGAAGCAAAGA
CNTCAAGNGAATCTCAAGNNTTCGTCATCATCATCATCATCATCATCATCTAGTTCCTnn
nnnnnnnnnnnnnnnnnnnnnnnnnnnnnnnnnnnnnnnnnnnnnnnnnnnnnnnnnnnn
nnnnnnnnnnnnnnnnnnnnnnnnnnnnnnnnnnnnnnnnnnnnnnnnnnnnnnnnnnnn
nnnnnnnnnnnnnnnnnnnnnnnnGCTTTGCCAGTACTAGCCAGCACTTTGAAGCAAAGA
CNTCAAGNGAAWCTCAAGGAWTCGTCAWSWTCRTCATCATCATCATCATCTAGTTCCTCA
TCGGACTCTGAAGAATCAGATTTGGGAGAATCACATGTACAGCCCAAGGCTAAAGATATT
GTAGCAGAGGGAGGAAAGAGCGAGCCATACATTGTGGAAGTCATGCTTGAGAAACCTCCT
ATTCAAGATGAAAAACTTGACAGAGCTTTGCCAATATCAACAGACTCCTTTGAACGGGAG
CACTCTGACAAGCACTCTTCAAGGTCRTCATCATCAWCATCAWCATCATCCGATTCAGTA
GTCTCGGAGCCAGAGTCTGAGCGGTACTCCTATTCTACTACTATTGCTCTTCTGAGACGA
AAATCATCACATCTGAAAGAGGACAAACCAGCAGATGAACGTCTTCCATCACCAAGGAGA
TCTTCATCATCTGATGAACGTCTTCCATCACCAAGGAGTTCTTCATCATCNTCATCATCT
CACTCATCTGACTCGTCTGACTTGGACGTTCCACAGGTTTCACCAACGAGGGCGGATGAT
CGACACTATACTCCCTTGAATATTCAGTTGAATACAAAGCTTTCAGATGGAAATGGGAAG
AATGGACAAACGGCATCTTCCAACTCATCATCAGAATATGAACATGAGGTACCCAAAACC
AAATTAATGTCCAAGAAATTGAAACCAAAAGTCCAAGATACTGAGGAGGAAGAGAAGATA
AGATCATCTTCTTCCCCATTTTCATCATCTCCYTCATCATCATCATCATCTACCAGTAGC
GATGAAGAAACAAACACATCCAGGGCAGGGTTGGTGCTGCATCAGCATCAAGACAATCAG
GAAGCTGAGTCAGAAAGAGCTCTTGCAAGTCCCACAGAGGATGTCAGTTTTGAGGTTGTT
CTAGGAGTTGCCCCGAAAGGCCTTGTTGAAGACGAGGTCAGGGCAGAAAGGGTTGTCCCG
GTTGAATCATTACCACAGCAACAGTCGGAACAAACCGTTGATGATGATGAAGTTGCCTTT
GATGTCAATGTTGCCATCAAACCTAGTGAAGAAGAAGAGCAACCTGTGAGGAAAAGCTTC
TTTGATGATGAAGAAGAGACCTTACCAATGCTTGTAGGCTCACCCTTTGGAAAGAAATCG
ATTATTCGTGCGAAGGCAGATCCTGTGCAGTCCTCACAATTTGATCCCATAAAGCCACAA
GTTGAAATTGAAGTCATGGCACAACAGAAGGACTTGAGTGAAAGTTCAACAGGGGAAAGT
GAAGAAGAGGAGGTGGAGATAGTAACTAAGGATAAGATGCTAACACGAAGGATCTCACAT
ACCCAGAAAAAGGCTCTTAACCCGACTGGGTCACCAATCTTCCAGCAACGTCTCAAAGAC
ATCAAGTGCAAGCAGGGCCAGACCATCACCTTCAATGTAGAGTTCACAGGAATCCCACCA
TTCTCTGTGAAATGGTACCAAGATGGGTACGAGCTGGAAGACTCTGAGGACTGTGAAATC
CTGGTGAGCGATGACTACAGTTCCATGACGGTGCCAAACACCACACCTGACGACAACAGC
ATGTTTGAGGTCCAGGTCAAGAATGATCTTGGGGTCGCTGCTTCGACAGCATTGTTGACA
GTGGAAGAATACCAGCAGCCGACGCAGACGACGATGCAGACGATACAACCWTCMCAGCAG
GCACCRAGTTTCCTCATCGCTCCACCACCCATGACGGTTGGAGCGCCAGGAGAACCGGTC
AGACTGTCCTGTCGTGTTGGAGGATCCCCTGTTCCAAAGGTCATCTGGTCAAAGGACGGT
CGTCTTTTGACCAATGTGCCCAGAATGAAGATCCTGCAGGACGAAGATGTCCACACGCTG
CTKATCTTGGAATGTCAGCCTGAGGATGCAGGAAACTACACCATCGAGATCGTTGCCCCT
AGCGGCAAGAAGACACACTGCTTCAAGATCCAGATTGAAGGTGACAAGCCAGATGACTTT
GAGCCTCGGTACGGAGCCCAACCCCATCACCACCCAGAGGTGCAGCCTATCGGACATGCA
AAGCTGCCTGAGTTCAGGAGCGTGCTCACCGACTGCATGGTGCCAGATGGAAGCCCCGTG
GAACTCGCCTGCGAAGTCGTTGGATCACCACCGCCTGTAATAAACTGGTACCACGATGGA
GACATCATCAAACCATCGCGCTACTTCCGCATGAGCTACGATGACAGCATCGCTCGACTC
CAGATCAACGAGGTGTTCCAAGAGGATTCTGGGGAATATCTCTGCGAGGCCTTCAACAAY
GCCGGTCGCATCTCCTGCAGCGGAATCCTGAGCGTACAAGTTGAAGAAATTGAGTCTGCA
GCGGAGTTTGCTGTTCCCCCTAAGTTTTTAAAGAAGATAGTGAATCTTGAAGTGGCTGAG
GGTAGCCCTGCCCGCTTTGAATGCAAAGTGGTCGGGAGTCCACGGCCTGAGGTCCARTGG
TTTCACGAGGGCAAGGAGATTCAGAGCATGCCCCACAAGCGGGTCTCGACCGGTCCGGAT
GGGACCAGCACGCTCTACATCCCTCAGGTGTTTGCGGACGACTCRGGTCGTATTTCGGTA
ACAGCCTCTACCCCGGCAGGACAGGTCACTTGCAGTTCTCAGCTGCTTGTTGAAGTTGAT
ATAGATGCTCCAGCTGGAAACCTTCTGAGCTTCAGTGAGTCCTATGGGGCTGATGTCAGT
GCCAGTGTTGATCCAGGTATGGACTCTGATACCGATGTTGATCTGGATGACATCCTACCC
TACGATGAGATGCTGGTTCTCCCAAGGAAGAAGAAGCGCACCAGGAAGGAGAGTGAAGAT
GAAGAGGGGCATCCATTTGCCCAGCATACAGATGACAGCCAAGAGAAAGCAGCAGATAAG
GTGCCTACCKTGACCAAAACACAAGCYAAGACCAAACTGTCGTCCAAGATTGAAGCTTTG
CAGAGGACMGAAGKACRTGCCCAAAAGGACTTGTCACCTACCCGCCCCATGCGAAAGGAA
CCYTCACCAACAAGACGTCCAATGCAGAAGGATTTCTCTCCTACCAGRCSGCCTGCACCA
AGKGATRTYAGTGTACAACCTCAACCAATGCTGCATGTAGATCATCCAGAGGTTGCAGAY
CTCGGMACRCCTCCTGTTGTGTACATGCCACCTCACACYCAAGGACAGGTGGCACCACCA
AAGCAGCATGTTACACCTTCGACCATGGCATCTAAWCCATCAATGGCGCCTACRCAATCA
ATGACACCTACACCATACATGGGTCCTAARCCATACACTGCTCCTTCTGCACCYGGCAAA
CCTGGAGGACCAGCACCAGGTACTCCATCCAGACCAGTTGGAGCACCCAAACCRTCACCA
GGAGCACCACCATCAAAACCAGTGTCATCAGACATCAAACCACAGGTATCCCAGTCAACT
AAGGCSGTACCTGTTCACACCAAACAGTTTACAATTATGCCRCCCCCACTCGAGGATCGR
AAACCACCAAACTTCCTCAAGTTCATCAACCACTGCAGGGTRAGGCCWGGAGAGGAAGGT
TGCTTCGAAGCACAGGTTTCCGGTAAACCTATGCCGTCCATTAAATGGTTCAGGAATGGA
CAAGAATTGATACCTTCGATCATTTGCAAGGTGGACAATAAACCTGATGGGACTACTACG
CTGACCTTTCCAAAGGTGCTAGCAGACTACTCAAGTAAAATCACATGCAAAATTGAGAAT
GCAGCTGGACTGGCTTCCTGCACTGCAAAACTGATTGTTGAAGATGAGGAGCAGCGCATA
GTYCGCGAGACCAAGCAGGCTCGCTTCATCCACTCCACTCTCTCTGTGGCTCCTGGAGAG
GACATCTACTACTCCGACCTTGACATCCAGACGATACCACCTCCAACCTTCAGGATGGGA
GCTGCTCCAGCTCCTGCTGCAACCAAGCCWAAGCCWAAGCCTGCAGAAGTCCAACCTCAA
CTCCGTCCAAAGCCTGCTCAGCCTCCGTCCTTCCAGTCGTTTGTGAGCAGYCAGGAGGTC
AATGAAGGGGGTACCGCCCGTTTTGAGTGCCATGTCAGTGGCAATCCCAGACCAACAGTC
AGATGGTTCAAGAGTGGTAGGGAACTGAGGCAGGATAGTCGCATCACCATCAGGATCACA
GAAGATGGCATCTGTGTCATGGAGATTTCATCCCTCTATCCAGAAGACTCTGGAGAGTAT
GTTGTCAAGGCAACCAACCAGGCAGGGGAGGCGACTTCCATCGCCCACCTAACTGTTAGC
CCATCCTCTTACCGATACCAGAGAGATGTGACCACCTCCCAGAGAGATGTGACCAATTCC
CAGCAGGACCTGCAAATCCACATCAACGTTGACCATGATGGGGTGACCACCTCACAGCCT
GGTGGTGTTCATGTGACGGCTCCGGGTGTGTTCGTCACCAGGAATGGTCAGATGACCACT
CAGGGTTTGGAGTACAGTCCAGGTACTCCTACAAGTTCCACAACAAGGACAGTAGAGGTT
CACGAGGGACCCTCAGATGTGGAGAGAACCACTGAGGAATTATCCTCTACTACACGAAGA
ACTACTACCAAGAAAACAACCACAAAGACTGTGACAGAGACATTGACAGAAGAAAGTGAC
ATGGAGATCCCAGGAATGACCTTCACCAGTCAGCAGTATGCACTTCCCCCACCGGGGACA
CCAGGATCAGGACCTGGAACACCTGGGCAACCTGGTACCCCTGGAACCCCAATGCAAATA
TATGGACAGACCATTCCAGGGCAGTTGCCTACCAATATTAACATCACACTGAACATCTCA
GGTTTCCAGGAGGCCCTGCCAGAACCTCCGCAGTTTAGGAGGTTGGTCAACGACGTGACT
GTTTCCGAAAGCCAGACTGTCCAGCTRGACTGCATCATCACAGGCTCTCCGTTTCCCCAG
ATTACATGGCTCAGAGATGACCAGATTATCCAGGATTCACCAGACTTTCAGTATATCATC
AATGGCAACAGGGTATCTCTTCTCATCAATGTGACTCTTCCAGAGGATACTGGAGACTAC
ACTTGCAGAGCTACCAATCCTTATGGTACAGCTGTCTGTACCTGCAGGTTGACTGTTCGA
CGTAAGTTGATAnnnnnnnnn

>hpul
ATGAGGTCTTGGTTTGATGGTATACACTACATGGAGATCTTCAAGGCCCGTGTTGCCGAC
TCTGGAGTCATCCGATTGGTCGCTCGCAACAAACTGGGTATGGTAGAGTTCAAGACAAAA
CTAGAAGTCAAACCAAAGGAAGCCTCACTCCCACTACTGAAGCCAAGACCTAAAGAYGAG
AAAGTTCCCCAGACCAAGCCAATGATGCCTGGATTACAGAAGATTCAACCAGCAAAGCCA
CATGAGAAACCCAATGAATTACAGGAGRTATTCAAGCGACGTTCCCAGCATGCAGCCCCT
TTCCTCCATTCCCGAAAGCATGTAGACACCCCRAGGAGGGCCAGTGCTGGCCCTGCCCTA
GCAGTGAAGCTTAAACCTGTCGAGAAGCCATCTCCTCTTGATTCCTCAAAAGACAGAAAC
AAACTGTCCTTTAGGGACAGTCTGAGGAGCGTAGCACCAAAGAAACCTGACTTGCCTCAG
GATGAGAGCTTCAAGAGATATCCATCACTTGCAGAGAGAAACCTGGCCAAAGATGAGGGT
ATTGCACCTTTAGTGGTTGAAAGTAAGGGAGTGGATGGTTTCAAACTTCCTGTTGATGAA
AAAGTCGAAGCACATGCTGTCACCCCTGTGAGAAGTGTCCCTGTGAATCTTGAGATGCTC
CAAGATACAGAGGACAAGGTTCCTGTTGATGAAAGTGTCACATCAGAATCTGTCCACAGT
GACGAGAGTAGTGTCACTGATTTGTACCTGAAACTCTCTGGAAGGGAGAGTAAGCTTTCC
GTAGAGGAAAGTGTTACTGCTGAAGTACTCTCAGATGGTGATTATGAAGAGCTATCCTTG
TCAAGCAGACTGGAACAAGTGCCTTCAGACGGTGTTACCAATGACTACACTTTGCCCACT
TCAACCATTCCTGATAGCACTCAGGCCCTTGAAGAACCACAGGAACCATCAAGGAGCACA
ATGTACTTCCAACCAGTTCACAGACATACAAAGAATGGAGCGAGATATAGCGATTCTGAG
ACTTCAACCCCTGTATCTTCAGAAGACTAYCTTCCAGCTCTTGAGATTGAAGCCCTTGAA
GAGGAAGTTCAACCAAGGCAACAGAATCGGCYGGGACGTGCCAGCCAAGGCAATGGGGAT
TATCTGATTCCCATTACACGGGAGGAGGTCAAACCATTGAGAGAAGAGGTTGTTTTTTCA
CGTCCCCAACCAAGACGTAGCTTTGAGTATAATAGTGACACCAAAACTGCTTCAGCTTCA
GATGATGATGATGATTCAGAGGGAGAGGGAAGAAGTACTCCTATCAATCGGGACCAAACR
GCCAATGTTAAAGTCATGTTGGAGACTCCTCGGAGGGAGGCAGATGGCCCTGGAAGCAGG
GACCTCTTTACATCTTCAGTTTCAATGCCAATCACTGAGGGTGAAGGAACTGACAGAGAG
GACAGGAATGGGCCATACAGTGTTGAACTCATGCTAGAGAAACCACCAATTGAAGACGAT
AAATTTGACCGAGCATTGCCAGTAACGGGCAGGTCTCTTGGACCAGAAGACTCGGACATA
TTCAAAGATCTCTCCAGTTCACCTTCATCATCATCATGTAGTTCCTCAGATTCAGAAGTT
TCTTATGCACAACATATCTATAAAGACAATGTACCTGACAGAGAAAGGAGTGAGYCATAT
ATTGTTGATGTTATGCTGGAGAAACCACCTATCGAAGACGATAAACTTGACAGAACATTG
CCAGTAGGAAGCAGTTCCTGTGTACAAGGACCACTTGATGTGCACAAGAAGCCTTCAAGT
TCTTCCTCATTCTCTTCYAGTTCSTCATCAGATTCGGAAGAATCAAATGCATTACnCAAA
GTTGCAGACAAAGATCAGATTGAGCCATATATTGCTGAAGTGATGCTGGAGAAACCACCA
ATTCAAGATGATAAATTTGACAGGGCTTTGCCAGTACTGGCCGGCACCTTGAAGCAAAGA
CAATCTGAGAAACTCAAGGAATCGTCAAGCTCATCATCATCATCATCATCNNNNNNNNNN
NNnnnnnnnnnnnnnnnnnnnnnnnnnnnnnnnnnnnnnnnnnnnnnnnnnnnnnnnnTT
GTAGCAGAGGGAGGAGAGAGCAAACCATCCATTGTGGAAGTCATGCTCGAGAAACCTCCT
ATTCAAGATGAAAAACTTGACAGAGCTTTGCCAGTACTGGCCGGCACCTTGAAGCAAAGA
CAATCTGAGAAACTCAAGGAATCGTCAAGCTCATCATCATCATCATCATCTAGTTCTTCA
TCAGACTCTGAAGAATCAGATTTGGGAGAATCACATGTAGAGCCCAAGGCTAAAGATGTT
GTAGCAGAGGGAGGAGAGAGCAAAYCATCCATTGTGGAAGTCATGCTCGAGAAACCTCCT
ATTCAAGATGAAAAACTTGACAGAGCTTTGCCAATATCAACAGACTCCTTTGAACAGGAG
CACTCTGACAAACACTCTTCAAGGTCGTCATCATCnnnnnnnTCATCATCCGATTCAGTA
GTCTCGGAGCCAGGGTCTGAGCGGTATTCCTATTCTGCTACCATTGCTCTTCTGAGACGG
AAATCATCACACCTGAAAGAGGACAAACCAGCAGATGAACGTCTACCATCCCCAAGGAGA
TCTCCATCAACTGATGAACGTCTTCCATTACCAAGGAGTTCTTCATCATCTYMMTCATCT
SACTCRTCTGACTCGTCTGACTCGKACGTTCCACAGGTTTCACCAACAAGGGCGGATKAT
CGACACTATACTCCYTTGAATATTAAGTTAAATACAAAGCTTTCAGATGGAAATGGGAAG
AATGGACAAATGGCATCCTCCAACTCATCATCAGAATATGAACATGAGGTACCAAAAACC
AMATTAATGACCAAGAAACTGAAACCAAAAGTCCAAGACACCAAGGGGGAACAGNAGATA
ATATCATCTTCTTCCTCATTTTCATCATCTCCCTCATCGTCATCATCATCTACCAGTAGC
GAYGAAGAAACAAACACATCCAGGGCAGGGTTGGTGTTGCATCAGCATGAGGACAATCAG
GAGGCTGAGCCAGAAAGAGCACTTGCAAGTTCTACAGAGGATGTCAGTTTTGAGGTCGTT
TTAGGAGTTGCACCGAAAGGCCTTGTTGAAGACGAGGTCAGGGAAGAAAGGGTTGCCCCG
GTTGAAGCATTACCACAGCAACAGTCGGAACAAACTATTGAGAATGATGCAGTTGCCTTT
GATGTCAATGTTGACATCAAATCTAATGATGAAGAAAAGCAACCTTTGAGGAAAAGCTTC
TTTGATGTTGAAGATGAGACCTTACCACGCCTTGTAGGCTCACCCTTTGGAAAGAAATCG
ATCATTCATGCAAAGGCAGATCCTGTGCAGTCCTCACAATTTGATCCCATAAAGCCACAA
GTTGAAATTGAAGTCATGGCACAAAAGAAGGATGTCAGCGAAAGTTCAACAGGGGAAAGT
GAAGAAGAGGAGGTGGAGAAAGCANNNAAGGAGAAGATGCTAACACGAAGGATCTCACAT
ACCCAGAAAAAGGCTCTGAACCCGACTGGGTCACCAATCTTCCAGCAACGTCTCAAAGAC
ATCAAGTGCAAGCAGGGCCAGACCATCACCTTCAATGTAGAGTTCACAGGAATCCCACCM
TTCTCTGTGAAATGGTACCAAGATGGGTATGAGCTGGAAGATTCTGAGGACTGTGAGATC
TTGGTGAGCGATGACTACAGTTCCATGACGGTGCCAAACACCACACCTGACGACAACAGC
ATGTTTGAGGTCCAGGTCAAGAATGATCTTGGGGTTGCTGCTTCGACAGCATTGTTGACA
GTGGAAGAATATCAGCAGCCGATGCAGACAACCCAGATGACGATACAACCAACACAGGAG
GCACCAAGTTTTCTCATCGCCCCACCACCCATGACGGTTGGAGAACCAGGAGAACCGGTC
AGACTGTCCTGTCGTGTCGCAGGATTCCCTGTTCCAAAGGTCATCTGGTCAAAGGATGGT
CGTCTTTTGACCAATGTGCCCAGAATGAAAATCCTGCAGGATGAAGATGTCCACACGCTG
CTGATCCTGGAATGTCAGCCAGAGGATGCAGGAAACTACACCATCGAGATCGTTGCCCCT
AGCGGCAAGAAGACACACTGCTTCAAGATCCAGATTGAAGGTGACAAGCCAGATGACTTT
GAGCCTCAGTACGGAGCCCCGCCCCATCACCACCCCGAGGTGCAGCCTATTGGACATGCC
AAGCTGCCTGAGTTCAGGAGCGTGCTCACCGACTGCATGGTGCCCGATGGAAGCCCTGTG
GAACTCTCCTGTGAAGTCGTTGGATCACCACCGCCTGTAATAAACTGGTACCACGATGGA
GACATCATCAAACCATCGCGCTACTTCCGCATGAGCTACGATGATAGCATTGCTCGACTG
CAGATCAACGAGGTGTTCCAAGAGGATTCTGGGGAATATCTCTGCGAGGCCTTCAACAAC
GCTGGACGTATCTCCTGCAGCGGAATCCTGAGCGTACAAGTTGAAGAAATTGAGTCTGCA
GCGGAGTTTGCTGTTCCCCCTAAGTTTTTAAAGAAGATAGTGAATCTTGAAGTGGCTGAG
GGTAGCCCTGCCCGCTTTGAATGCAAAGTGGTCGGGAGTCCACGGCCTGAGGTCCAGTGG
TTTCACGAGGGCAAGGAGATTCAGAGCATGCCCCACAAGCGGGTCTCGACCGGTCCGGAT
GGGACCAGCACGCTCTACATCCCTCAGGTGTTTGCGGACGACTCGGGTCGTATTTCGGTA
ACGGCTTCTACCCCGGCAGGACAGGTCACTTGCAGTTCTCAGCTGCTAGTTGAAGTTGAT
ATAGATGCTCCAGCTGGAAACCTTCTGAGCTTCAGTGAGTCCTACGGGGCTGATGTCAGT
GCCAGCGTTGATCCAGGTATGGACTCTGATACCGATGTTGATCTGGATGACATYCTACCC
TACGATGAGATGCTGGTTCTYCCAAGGAAGAAAAAGCGCACCAGAAAGGAGAGTGAAGAT
GAAGAGGGGCATCCGTTTGCCCAGCATACAGAYGACAGCCAAGAGAAAGCAGCAGATAAG
GTGCCTACCTTGACCAAAACACAAGCCAAGACCAAACTGTCGTCCAARATTGAAGCTTTG
CAGAGGACCGAAGGACGTGCCCAAAAGGACTTGTCACCTACCCGCCCCATGCGAAAAGAA
CCCTCACCAACAAGWCGTCCAATGCAGAAGGATTTCTCCCCTACCAGACAACCTCCACCA
AGTGATGTTAGTGTACAACCTCAACCAATGCTGCATGTAGATCATCCAGAGGTTGCAGAC
YTCGGTACRCCTCCCGTTGTGTACATGCCACCTCACACCCAAGGACAGGTGGCACCACCA
AAGCAGCATGTTACACCTTCGACCATGACATCTAAACCATCAATGACACCTAMACCATMM
ATGRSWCCTAMACCATACATGGGTCCTAAACCATACACTGCTCCTTTGGCACCTGGCAAA
CCTGGAGGACCAGCACCAGGTACTCCATCCAAACCAGCTGGAGCACCCAAACCATCGCCG
GGAGCACCACCATCAAAACCAGTGTCATCAGACATCAAACCACAGGTATCCCAGTCAACT
AAGGCGGTACCTGTTCAAACCAAACAGTTTACAATTATGCCACCCCCACCAGAGGATCGG
AAACCACCAAACTTCCTCAAGTTCATCAACCACTGCAGRGTAAGGCCTGGAGAGGAAGGT
CGCTTCGAAGCACAAGTTTCTGGTAAACCTATGCCATCCATTAAATGGTTCAGGAATGGA
CAAGAATTGATACCTTCAATCATTTGCAAGGTGGACAATAAACCTGATGGGACTACTACG
CTGACCTTTCCAAAGGTGCTAGCAGACTACTCAAGTAAAATCACGTGTAAGATTGAGAAT
GCAGCTGGACTGGCTTCCTGCACTGCAAAACTTATTGTTGAAGATGAGGAGCAGCGCATA
GTCCGTGAGACCAAGCAGGCTCGCTTCATCCAGTCTACTCTATCTGTGGCTCCTGGAGAG
GACATCTACTACTCAGACCTTGACATCCAGACGATACCACCTCCAACCTTCAGGATGGGA
GCTGCTCCAGCTCCTGCTGCAACCAAGCCGAAGCCCAAGCCTGCAGAAGTCCAACCTCAA
CTCCGTCCAAAGCCTGCTCAGCCTCCGTCCTTCCAGTCGTTTGTGAGCAGCCAGGAGGTC
AATGAAGGGGGTACCGCCCGTTTTGAGTGCCATGTCAGCGGCAATCCCAGACCAACAGTC
AGATGGTTCAAGAGTGGTAGGGAACTGAGGCAGGATAGTCGCATCACCATCAGGATCACA
GAAGATGGCATCTGTGTCATGGAGATTTCATCCCTCTATCCAGAAGACTCTGGGGAGTAT
GTTGTCAAGGCAACTAACCAGGCAGGAGAGGCGACTTCCATTGCCCACCTAACTGTTAGC
CCATCCTCTTACCGATACCAGAGAGATGTGACCACTTCCCAGAGAGATGTRACCAATTCA
CAGCAGGACCTGCAAATCCACATCAACGTTGACCACGATGGGCTGACCAGCTCACAGCCT
GGTGGTGTTCATGTGACAGCTCCAGGTGTGTTCGTCACCAGGAATGGTCAGATGACCACT
CAGGGTCTGGAGTACAGTCCAGGTACTCCTACAAGTTCCACAACAAGGACAGTAGAGGTT
CACGAGGGACCCTCAGATGTTGAGAGAACCACTGAGGAATTATCCTCTACTAAAAGAAGA
ACTACTACCAAGAAAACAACCACAAAGACTGTGACAGAGACATTAACAGAAGAAAGTGAC
ATGGAGATCCCAGGAATGACCTTCACCAGCCAGCAGTATGCACTTCCTCCCCCGGGAACA
CCAGGATCAGGACCTGGAACACCCGGGCAACCTAGTACCCCTGGAACCCCAATGCAAATA
TATGGACAGACCATTCCAGGGCAGTTGCCTACCAACATCAACATCACACTGAACATCTCA
GGTTTTCAGGAGGCCCTGCCAGAACCTCCGCAGTTTAGGAGGTTGGTCAATGACGTGACT
GTTTCCGAAAGCCAGACTGTCCAGCTGGACTGCATCATCACAGGCTCTCCATTTCCCCAG
ATAWCATGGCTCAGAGATGACCAGATTATCCAGGATTCACCAGACTTTCAGTACATCATC
AATGGCAACAGGGTATCTCTTCTCATCAATGTGACTCTTCCAGAGGATACGGGAGACTAC
ACTTGCAGAGCTACCAATCCTTATGGTACAGCTGTCTGTACCTGCAGGTTGACTGTTCGA
CGTAAGTTGATGTATATTACG

>snud
ATGAGGTCTTGGTTTGACGGTATACACTACATGGAGATCTTCAAGGCCCGTGTTGGCGAC
TCTGGAGTCATCCGATTAGTCGCTCGCAACAAACTGGGTATGGTGGAGTTCAAGACAAAA
CTAGAAGTCAAAGCAAAGGAAGCCCAACTCCCACTTCTTAAGCCAACACCTAAAGAAGAG
AAAGTTCCCCAGGCCAAGCCAAAGATGCCCGGATTACAGAAGACTCAACCAGCAAAGCCA
CATGAGAAACCCAATGAATTAGAGGCAGTATTCAAGCGACGTTCCCAGCATGCAGCCCCA
TTCCTCCTTTCCAGAAAGCATGTAGAMACCCCAAGGAGGGCCAGTGCTGGCCCTGCCCTA
GCAGTGAAGCTTAAACCCGTCGAGAAGCCATCTCCTCTTGATTCCTCAAAAGACAGAAAC
AAACCRTCTTTTAGGGACAGTCTGAGGAGCAYAGCACCCAAGAAAACTGACCAGCCTCAG
GATGAGAGTGTCAAGAGATATCCCTCTYTTGCAGAGAGAAACTTGGCCAAAGATGAGGGT
ATTACACCTTTAGTGKTTGAAAGTAAGGGAGTGGATGGTTTCAAACTTCCTGTTGATGAA
AAAGTTGAAGCACATGCTGTCACGCCCGTGAGAAGTGTCCCTGTAAATCTTGAGATGCTC
CAAGATACAGAGAACAGGGTTCCTGTTGATGAAAGTGTCACATCAGAATCTGTCCACAGT
GACGAGAGTAGTATCACTAATTTGTACCTGACACTCTCTGGAAGGGAGAGGAAGCTTTCC
GTAGAGGAAAGTGTTACAGCGGAAGTATTYTCAGATGGTGATTATGAAGAGCTATCGTTG
TCAAGCAGACTGGAACAAGTGCCTTCAGACGGTATTACCGATGACTACRCTTTGCCMACA
TCAACCATTTTGGATAACACTCGGGCTCGTGAAGAACCACAGGAACCATCAAGGAGCACG
ATGTACTTCCAACCAGTTCACAGACAAACAAAGAATGGAGGAAGATATAGCGATTCTGAG
ACTTCAACCCCGGTATCTTCAGAAGACTACCTTCCAGCTCTTGARATTGAAGCCCTTGAA
GAGGAAGATCAACCAAGGCAACAGAATCGGCCAGATCGTGCCAACCAAGACAATGGGGAT
TATCTGATTCCCATTTCACGAGAGGAGGTCAAACCATTGAGAGAAGAGATTGTTTTTTCA
CGTCCCCAACCAAGAGGCATCTTTGAGTATAAAAGTGATACCCAAAYGGCTTCAGCTTCA
GATGATGAAGATATTTCAGAGGAAGAGGGAAGAAGTACCCCTGTCAATCAGGACCAAACA
GCCAATGTTAAAGTCATGCTGGAGACTCCTCTGAGGGAGGCAGATGGCCCTGGAAGCAGG
GACCACTTTACATCCTCAGTTTCAATGCCTAACACTGAGGATGGAGGAACTGACAGAGAG
GGCAGGAGTGGGCCATACATTGTTGAACTCATGCTAGAGAAACCACCAATTGAAGATGAT
AAATTTGACAGAGCMTTACCAGTAACAGGTAGGTCTCTCAGACCAGAAGACTCTGACATG
TTCAAAGATCTCTTAAGTTCACCTTCATCATCATCATCTAGTTCMTCMGAKTCAGAARAA
TCTTGTGCACAGCCTATCCATAAAGACAATGTAGCTGACAGAGAAAGGAGTGAGCCRTAT
ATTGTTGAAGTTATGCTGGAGAAACCACCTATTGAAGACGATAAACTTGACAGAGCATTG
CCAGTAGGAAGCAGTTTCWTTGTACAAGGRCMAYTTGATATASACAAGAAGCCTWCAAGT
TCTTCCTCATTCTCTTCTGGTTCTTCATCMGATTCAGAAGAATCAAAGGCATTACGCAAA
GTTGCAGACCAAGATCAGATTGAGCCATATATTGTGGAAGTGATGCTRGAGAAACCACCA
RTTCAAGATGATAAACTTGACAGRGCTTTGCCAGTACTAGCCAGCACCTTGAAGCAAAAA
CAACCTGAAAAACTCGAGGAATCATCAAGCTCGTCATCATCAGCATCATCTAGTTCCnnn
nnnnnnnnnnnnnnnnnnnnnnnnnnnnnnnnnnnnnnnnnnnnnnnnnnnnnnnnnnnn
nnnnnnnnnnnnnnnnnnnnnnnnnnnnnnnnnnnnnnnnnnATGCTGGAGAAACCACCA
GTTCAAGATGATAAACTTGACAGRGCTTTGCCAGTACTAGCCAGCACCTTGAAGCAAAAA
CAACCTGAAAAACTCGAGGAATCATCAAGCTCGTCATCATCAGCATCATCTAGTTCCCCA
TCYGACTCTGAAGAATCAGATTTGGGAGAATCACATGTARAGCAKGATGCTAAAGATATT
GTAGCAGAGGGAGGAAAGAGCAAGCCATACATTGYGGAAGTCATGCTCGAGAAACCTCCT
ATTCAAGATGGAAAACTTGACAGAGCTTTRCCAATATCAACAGACTCCTTTGAACGGGAG
CACTCTGACAAACACTCnTCAAGGTCGTCATCATCACCATCATCnnnnnnnGATCCAGGA
GACTCAGAGGCAGAGTCTGAGCGGTATTCCTATTCTACTACCATTGCTCTTCTGAGACGG
AAATCATTACACTTGAAAGAGGACAAATCAGCAGATGAACGTCTTCCATCACCAAGGAGW
TCTTCATCATCTGAnnnnnnnnnnnnnnnnnnnnnnnnnnnnnnnnnnTCTTCATCATCT
CACTCATCTCACTCGTCTGACTCGGACGTTTCACAGGTTTCATCAACGAGAATGGATGAT
CAACACTATACTCCCTTGAATATTCAGTTGAATACAAAGCTCTCAGATGGAAATGGGAAG
AATGGACAGAGAGCATCCTCCAACTCATCATCAGAATATGAACATGAGGTACCAAAACCC
AAATTAATGTCCAAGAAATTGAAACCAAAAGTCCAAGATACCAAGGAGGAACAGAAGATA
AGATCATCTTCTTCCCCATTTTCATCATCTCCCTCATCGTCATCATCATCTACCAGTAGC
GATGAAGAAACAAACGCATCCAGGGCAGGGTTGATGCTGCATCAGCATCAAGACAATTGG
GAAGCTGAGCCAGAAAGAGCACKTGCAAGTCCTTCAGAGGATGTCAGTTTTGAGGTGGTT
TTAGGAGTTGCACCAAAAGACCTTGTTGAAGACAAGGTCAGGGAAGAAAGGGTTGCCCCA
GTTGAAGCATTACCACAGCAACAGTCAGAACAAACTTTTGATAATGATGCAGTTGCCTTT
GATGTYACTGTTGACTTCAAACCTAATGGAGAAGAAGAGCAACCTGTGAGGAAAAGCTTC
TTTGATGATGAAGAAGACCCCTTACCACAGCTTGTAGGCTCACCCTTTGGAAAGAAATCG
GTTATTCATGCGAGGGCAGATCCTGTGCAGTCCTCACAATTTAATCCCATAGAGCCACAA
GTTGAAATTAAAGCCATGGCACAAAAGAAGGAAGTGAGTGAAAGTTCAACAGAGGAAGGT
GAAGAAGAGGAGGTGGAGAAAGTAACTAAGGATAAGGTGCTAAAAAGAATGCTCTCCATG
ACCCAGAAAAAGGCTCTTAACCCGACTGGGTCACCAATCTTCAAGCAACGTCTCAAGGAT
ATYAAATGCAAGCAGGGCGAGACCATCACCTTTAATGTAGAGTTCACAGGAATCCCACCA
TTCTCTGTGACATGGTGCCAAGATGGGTATGAGCTGGAAGACTCTGAGGACTGTGAGATC
TTGGTGAGCGAAGACTACAGTTCATTGACGGTGCCAAACACCACACCTGACGACAACAGC
ATGTTTGAGGTCCAGGTCAAGAATGATCTTGGGGTTGCTGCTTCGACAGCATTGTTAACA
GTGGAAGAATATCAGCAGCCAATGCAGACGATGATGCAGACGATGCAACCAACGCAGCAG
GCACCAAGTTTCCTCACTGCGCCACCACCCATGACGGTTGGAGCACCAGGAGAGCCGATC
AGAGTGTCCTGTCGTGTTGAAGGATACCCTGTTCCAAAGGTCATATGGTCAAAGGATGGT
CGTCTTTTGACCAATGTGCCCAGAATGAAAATCCTGCAGGATGACGATGTCCACACACTG
CTGATCTTGGAATGTCTGCCAGAGGATGCAGGAAGCTACACCATCGAAATTGTTGCCCCT
AGCGGCAAAAAGACACACTGCTTCAAGATCCAGATTGAAGGTGACAAGCCAAATGACTTT
GAGYCTCAGTATGCAGCCCCACCCCATCAGCACCCTGAGGTTCAGCCTATAGGACATGCC
AAGCTGCCTGAGTTCAGGAGCGTGCTCACCGACTGCATGGTGCCTGATGGAAGCCCTGTG
GAACTCGCCTGCGAAGTCGTTGGATCACCTCCACCTGTAATAAACTGGTACCACAATGGA
GACATCATCAAACCATCACGCTACTTCCGCATGAGCTACGATGACAGTATCGCCCGGCTC
CAGATCAACGAGGTGTTTCAAGAGGATTCTGGGGAATATCTCTGYGAGGCCTTCAACAAC
GCTGGACGCATCTCCTGCAGCGGAGTCCTGAGCGTGCAAGTTGAAGAAATTGAGTCTGCA
GCGGAGTTTGCTGTTCCCCCTAAGTTTTTAAAGAAGATAGTGAATCTTGAAGTGGCTGAG
GGTAGTCCTGCCCGCTTTGAATGCAAAGTGGTCGGGAGTCCACGGCCTGAGGTCCAGTGG
TTTCATGAGGGCAAGGAGATTCAGAGCATGCCCCACAAGCGGGTCTCGACCGGTCCAGAT
GGGACCAGCACGCTCTACATCCCTCAGGTGTTTGCGGACGACTCTGGTCGTATTTCGGTA
ACGGCCTCTACCCCGGCAGGACAGGTCACTTGCAGTTCTCAGCTGCTTGTTGAAGTTGAT
ATAGATGCTCCAGCTGGAAACCTTCTTAGCTTCAGTGAGTCCTACGGGGCTGATGTCAGT
GCCAGTGTTGATCCAGGTATGGACTCTGATACCGATGTTGATCTGGATGACATCCTACCC
TACGATGAGATGCTGGTTCTCCCAAGGAAGAAGAAGCGCACCAGGAAGGAGAGTGAAGAT
GAAGAGGGGCATCCATTTGCCCAGCATACAGATGACAGCCAAGAGAAAGCAGCAGATAAG
GTGCCTACCTTGACCAAAACACAAGCCAAGACCAAACTGTCGTCCAAGATTGAAGCTTTG
CAGAGGACTGAAGGACATGCCCAAAAGGACTTGTCACCTACCCGCCCCATGCGAAAGGAA
CCCTCACCAACAAGACGTCCAATGCAGAAGGATTTCTCTCCTACCAGGCRGCCTGCACCA
AGTGATGTTCRTGTACAACCTCAGCCAATGCTGCATGTAGATCATCCAGAGGTTGCAGAC
CTCGGCACGCCTCCTGTTGTGTACATGCCACCTCACACCCAAGGACAGGTGGCACCACCA
AAGCAGCATGTTACACCTTCGGTCATGTCATCTAAACCATCAATGACGCCTAMACCATCA
ATGACGCCTACACCATCCGCGGCTCCTAAACTATCCACTGCTCCTTTTGCACCTGGCAAA
CMTGGAGGACCAGCACCAGGTATTCCATCCAAACCAGTTGCAGTACCCAAACCATCACCG
GGAGCACCACCATCAAAACCAGTGTCATCAGACATCAAACCACAGGTATCCCAGTCAACT
AAGGCGGTACCTGTTCAAACCAAACAGTTTACACTTATGCCACCCCCACCCGAGGATCGG
AAACCACCAAACTTCCTCAAGTTCATCAACCACTGCAGGGTGAGGCCTGGAGAGGAAGGT
CGCTTYGAAGCACAAGTTTCGGGTAAACCTATGCCGTCCATTAAATGGTTCAGGGATGGA
CAAGAACTGATACCTTCAATCATTTGCAAGGTGAACAATAAACCTGATGGGACAACTACG
CTGACCTTTCCAAAGGTGCAACCAGATTACTCAAGCAAAATCACATGTAAGATTGAGAAT
ACAGCTGGACTGGCTTCCTGCACTGCAAAAYTGATTGTTGAAGATGAGGAGCAGCGCATA
GTCCGTGAGACCAAGCAGGCTCGCTTCATCCAGTCCACCCTCTCTGTGGCTCCTGGAGAG
GACATCTACTACTCAGACCTTGACATCCAGACGATACCACCTCCAACCTTCAGACCAGGA
GCTGCTCCAGCTCCTGCTCCAACCAAGCCTAAGCCTAAGCCTGCAGAAGTCCAACCTCAA
CTCCGTCCAAAACCTGCTCAGCCTCCGTCCTTCCAATCGTTTGTGAGCAGCCAGGAGGTC
AATGAAGGGGGTACTGCCCGTTTTGAGTGCCATGTCAGCGGCAACCCCAGACCAACAGTC
AGATGGTACAAGAGTGGTAGGGAGCTGAGGCAGGATAGTCGCATCACCATCAGGATCACA
GAAAATGGCATCTGTGTGATGGAGATTTCATCCCTCTATCCAGAAGACTCTGGGGAGTAT
GTTGTCAAGGCCACCAACCAGGCAGGAGAGGCGACTTCYATTGCCCACCTAACTGTTAGC
CCATCCTCTTACCGATACCAGAGAGATGTGACCAACTCYCAGAGAGATGTGACCAACTCY
CAGCAGGACCTGCAAATCCACATCAACGTTGACCAGGATGGGCGGACNNNCTCACAGCCT
GGTGGTGTTCATGTGACAGCTCCGGGTGTGTTTGTCACCAGGAATGGTCAGATGACCACT
CAGGGTTTGGAGTACAATCAAGGTACTCCTACAAGTTCCACAACAAGGACAGTAGAGGTT
CACGAGGGACCCTCAGATGTTGAGAGAACCACTGAGGAATTATCCTCTACTAAAAGAAGA
ACTACTACCAAGAAAACAACCACAAAGACTGTGACAGAGACATTAACAGAAGAAAGTGAC
ATGGAGATCCCAGGAATGACCTTCACCAGTCAGCAGTATGCACTTCCTCCCCCGGGAACA
CCAGGATCAGGACCTGGAACACCTGGGCAACCTAGTACCCCTGGAACCCCAATGCAAATA
TATGGACAGACCATTCCAGGGCAGTTGCCTACCAACATCAACATTACACTGAACATCTCA
GGTTTTCAGGAGGCCCTGCCAGAACCTCCGCAGTTTAGGAGGTTGGTCAATGACGTTACT
GTTTCCGAAAGCCAGACTGTCCAGCTGGACTGCATCATCACAGGCTCTCCATTTCCCCAG
ATAACATGGCTGAGAGATGACCAGATTATCCAGGATTCACCAGATTTTCAGTATATCATC
AATGGCAACAGGGTATCTCTTCTCATCAATGTAACTCTTCCAGAGGATACTGGAGACTAC
ACTTGCAGAGCTACCAATCCTTATGGTACAGCTGTCTGTACCTGCAGGTTGACTGTTCGA
CGTAAGTTGATATAGATTACG

>sintSS
ATGAGGTCCTGGTTTGACGGTATACACTACATGGAGATCTTCAAGGCCCGTGTTGCCGAC
TCTGGAGTCATCCGATTGGTCGCTCGCAACAAACTGGGTATGGTGGAGTTCAAGACAAAA
CTAGAAGTCAAACCAAAGGAAGCCTCACTCCCACTACTGAAGCCTACACCTAAAGACGAG
AAAGTTGCCCAGACCAAGCCAATGATGCCTGGATTACAGAAGCTTCAACCAKCAAAGCCA
CATGAGAAACCCAATGAATTACAGGAAGTATTCAAGCGACGTTCCCAGCATGCAGCCCCT
TTCCTCCATTCCCGAAAGCATGTAGACACCCCGAGGAGGGCCAGTGCTGGCCCTGCCCTA
GCAGTGAAACTTAAACCTGTCGAGAAGCCATCTCCTCTTGATTCCTCAAAAGACAGAAAC
AAACTGTCCTTTAGGGACAATCTGAGGAGCGTAGCACCCAAGAAAGCTGACTTGCCTCAG
GATGAGAGAGTCAGGAGATATCCCTCTCTTGCAGAGAGAAACCTGGCCAAAGATGACGGT
ATTACACCTGTAGTGGTTGATAGTAAGGGAGTGGATAGTCTCAAACTTCCTGTGGATGAA
AAAGTTGAAGCACATGCTGTCACGCCCGTGAGAAGTGTCCCTGTGAATCTTGAGATGCTC
CAAGATACAGAGAACAAGGTTCCCGTTGATGAAAGTGTCACATCGGAATCTGTCCACAGT
GACGAGAGTAGTGTCACTGATTTGTACTTGAAACTCTCGGGAAGGGAGAGTAAGCTTTCC
GTAGAGGAAAGTGTAACTGCTGAAGTACTCTCAGATGGTGATTATGAAGAGCTATCCTTG
TCAGGCAGACTGGAACAAGTGCCTTCAGACGGTGTTACCGATGACTACACTTTGCCCACA
TCAACCATTTTGGATAGCACTCAGGGTCGTGAAGAACCACAGGAACCATCAAGGAGCACG
ATGTACTTCCAACCAGTTCACAGACAAACAAGGAATGGAGGAAGATATAGCGATTCTGAG
ACTTCAACCCCGTTATCTTCAGAAGACTACCTTCCAGCTCTTGAGATTGAAGCCCTTGAA
GAGGAGGTTCAACCAAGGCAACAGAATCGGCCAGATCGTGCCAACCAAGACAATGGGGAT
TATCTGATTCCCATTACACGGGAGGAGGTCAAACCATTGAGAGAAGAGGTTGTTTTTTCA
CGTCCCCAACCAAGACGTGTCTTTGAGTATAATAGTGACACCAAAACTGCTTCAGCTTCA
GATGATGAAGATGATTCAGAGGGAGAGGGAAGAAGCACTCCTATCAATCAGGACCAAACA
GCCAATGTTGAAGTCATGCTGGAGTTTCCTCTGAGGGAGGCAGATRGCCCTGGAAGCAAG
GACCTCTTTACATCCTCAGTTTCAATGCCTATCACTGAGGATGAAGGAACTGACAGAGAG
AACAGGAATGRGCCATACATTGTTGAACTCATGCTWGAGAAACCACCAATTGAAGACGAT
AAATTCGACAGAGCATTACCAGTAACGGGCAGGTCTCTCGAACCAGAAGACTCGGACATG
TCCAAAGATCTCTCAGGTTCACCTTCATCGTCATCATATAGTTCCTCAGATTCAGAAGTT
TCTTATGCACAGCATATTTATAAAGACAATGTAGCTGACAGAGAAAGGAGTGAGCCATAT
ATTGTTGAAGTTATGCTGGAGAAACCACCTATAGAAGATGATAAACTTGACCGAACATTG
CCAGTAGGCAGCAGTTCCTTTGTACAAGGACCACTTGATGTGCACAAGAAGCCTTCAAGT
TCTTCCTCATTCTCTTCTGGTTCCTCATCAGATTYAGAAGAATCAAnnnnnnnnnnCAAA
GTTGCAGACCAAGATCAGATTGAGCCATATATTGTGGAAGTGATGCTGGAGAAACCACCA
ATTCAAGATGATAAATTTGACAGGGCTTTGCCAGTACTAGCTAACACCTTGAAGCAAAGA
CAACCTGAGAAACTCAAGGAATCGTCAAGCTCGTCATCATCATCATCATCTAGTTCCTCA
nnnnnnnnnnnnnnnnnnnnnnnnnnnnnnnnnnnnnnnnnnnnnnnnnnnnnnnnnnnn
nnnnnnnnnnnnnnnnnnnnnnnnnnnnnnnnnnnnnnnnnnnnnnnnnnnnnnnnnnnn
nnnnnnnnnnnnnnnnnnnnnnnnGCTTTGCCAGTACTAGCTAACACCTTGAAGCAAAGA
CAACCTGAGAAACTCAAGGAATCGTCAAGCTCGTCATCATCATCATCATCTAGTTCCTCA
TCGGACTCTGAAGAATCAGATTTGGGAGAATCACATGTAGAGCCCAAGACTGAAGATAGT
GTAGCAGAGGGTGAAGAGAGCAAGCCATATATTGTGGAAGTCATGCTCGAGAAACCTCCT
ATTCAAGATGAAAAAATTGACAGAGCTTTGCCAATATCAACAGACTCCTTTGAACCGGAG
CACTCTGACAAACACTCTTCAATGTCRTCATCATCATCATCAACATCATCCGATTCAGTA
GTCTCAGAGCCAGAGTCTGAGCGATATTCCTATTCTACTACCATTGCTCTTCTGAGACGG
AAATCATCACACCTGAAAGAAGACAAACCAGCAGATGAACGTCTTCCATTACCAAGGAGA
TCTTTATCAWCTGATGAACGTCTTCCATCACCAAGGAGATCTTCATCATCTTCATCATCT
CACTCATCTGACTCRTCTGACTCGGACGTTCCACAGGTTGCACCAACGAGGGCGGATGAT
CGACACTATACTCCCTTGAATATTCAGTTGAATACAAAGCTTTCAGATAAAAATGGGAAC
AATGGACAAAGGGCATCTTCCAACTCGTCATCAGAATATGAACATGAGGTTCCRAAAACC
AAATTAATGTCCAAGAAACTGAAACCAAAAGTCCAAGATACCGAGGAAGAACAAAAGATA
AGATCATCTTCTTCCCCATTTTCATCATCTCCCTCSTCRTCATCATCATCTACCAGTAGC
RATGAAGAAACAAACACAGCCAGGGCAGGGTTGGTGCTGCATCAGCATGAAGACAATCGG
GAAGCTGAGCCYGRAAGAGCACTTGCAAGTCCTACAGAGGATGCCAGTTTTGAGGTGGTT
CTAGGAGTTGCACCGAAAGGCCTTGTTGAAGAAAATATCATGGAAGAAAGGGTTGTCCCG
GTTGAAGCATTACCACAGCAACAGTCGGAACCAACTGTTGAGAATGATGCAGTTGCCTTT
GATATCAATGTTGACATCAAACCTAATGAAGAAGAAGAGCAACCTGTGAGGAAAAGTTTC
TTTGATGATGAAGAAGATACCTTACCAATGCTTGTAGGCTCACCCTTTGGAAAGAAATCG
GTTATTCGTGCGAAGGCAGATCCTGTGCAGTCCTCACAATTTGATCCCATAAAGCCACTA
GTTGAAATTGAAACCATGGCACAAAAGAAGGACATGAGTGAAAGTTCAACAGCGGAGAGT
GAAGAAGAGGAGGTGGAGATAGTAACTAAGGATCAGATGCTATCACGAAGGATCTCCCAT
ACCCAGAAAAAGGCTCTTAACCCGACTGGGTCACCAATCTTCCAGCAACGTCTCAAAGAT
ATCAAGTGCAAGCAGGGCCAGACCATCACCTTCAATGTAGAGTTCACAGGAATCCCACCA
TTCTCTGTGAAATGGTACCAAGATGGGTATGAGCTGGAAGACTCTGAGGACTGTGAGATC
TTGGTGAGCGATGACTACAGTTCCATGACGGTGCCAAACACCACACCTGACGACAACAGC
ATGTTTGAGGTCCAGGTCAAGAATGATCTCGGCGTTGCTGCTTCGACAGCATTGTTGACA
GTGGAAGAATATCAGCAGCCGACGCAGACGACGATGCAGACGATACAACCATCACAGCAG
GCACCAAGTTTCCTCATCGTGCCACCACCCATGACGGTCGGAGCACCAGGAGAACCGGTC
AGACTGTCCTGTCGTGTTGGAGGATTCCCTGTTCCAAAGGTCATCTGGTCAAAGGACGGT
CGTCTTTTGACCAATGTGCCCAGAATGAAGATCCTGCAGGATGAAGATGTCCACACGCTT
CTGATCTTGGAATGTCAGCCAGAGGAYGCAGGAAACTACACCATCGAGATMGTTGCCCCT
AGCRGCAAGAAGACACACTGCTTCAAGATCCAGATTGAAGGTGACAAGCCAGATGACTTT
GAGCCTCAGTACGGAGCCCMACCCCATCACCACCCYGAGGTGCAGCCTATYGGACATGCM
AAGCTGCCTGAGTTCAGGAGCGTGCTCACCGACTGCATGGTGCCCGATGGAAGCCCCGTG
GAACTCGCCTGCGAAGTCGTTGGATCACCACCGCCTGTAATAAACTGGTACCACGATGGA
GACATCATCAAACCATCGCGCTACTTCCGCATGAGCTACGATGACAGCATTGCTCGACTC
CAGATCAACGAGGTGTTCCAAGAGGATTCTGGGGAATATCTCTGCGAGGCCTTCAACAAY
GCTGGACGTATCTCCTGTAGCGGAATCCTGAGCGTACAAGTTGAAGAAATTGAGTCTGCA
GCGGAGTTTGCTGTTCCCCCTAAGTTTTTAAAGAAGATAGTGAATCTTGAAGTGGCTGAG
GGTAGCCCTGCCCGCTTTGAATGCAAAGTGGTCGGGAGTCCACGGCCTGAGGTCCAGTGG
TTTCACGAGGGCAAGGAGATTCAGAGCATGCCCCACAAGCGGGTCTCGACCGGTCCGGAT
GGGACCAGCACGCTCTACATCCCTCAGGTGTTTGCGGATGACTCGGGTCGTATTTCGGTA
ACGGCCTCTACCCCGGCAGGACAGGTCACTTGCAGTTCTCAGCTGCTTGTTGAAGTTGAT
ATAGATGCTCCAGCTGGAAACCTTCTGAGCTTCAGTGAGTCCTAYGGGGCTGATGTCAGT
GCCAGTGTTGATCCAGGTATGGACTCTGATACCGATGTTGATCTGGATGATATCCTACCC
TATGATGAGATGCTGGTTCTTCCAAGGAAGAAGAARCGCACCAGGAAGGAGAGTGAAGAT
GAAGAGGGGCATCCATTTGCCCAGCATACGGATGACAGCCAAGAGAAAGCAGCAGATAAG
GTGCCTACCTTGACCAAAACACAAGCCAAGACCAAACTGTCGTCCAAGATTGAAGCTTTG
CAGAGGACCGAAGGACGTGTCCAAAAGGACTTGTCACCTACCCGCCCCATGCGAAAGGAA
CCGTCACCAACAAGACGTCCAATGCAGAAGGATTTCTCTCCTACCAGGCCGCCTGCACAA
AGAGATGTTAGTGTACAACCTCAACCAATGCTGCATGTAGATCATCCAGAGGTTGCAGAC
CTCGGAACACCTCCTGTTGTATACATGCCACCTCACACCCAAGGACAGGTGGCACCACCA
AAGCAGCATGTTACACCTTCGGCCATGGCATCTAAACCATCAATGGCGCCTACACAATCA
ATGACACCTACACCATATATGGGTCCTAAACCATACACTGCTCCTTCTGCACCTGGCAAA
CCTGGAGGACCAGCACCAGGTACTCCATCCAGACCAGTTGGAGCACCCAAACCATCGCCA
GGAGCACCACCATCAAAACCAGTGTCATCAGACATCAAACCACAGGTATCCCAGTCAACT
AAGGCGGTACCTGTTCATACCAAACAGTTTACAATTATGCCGCCCCCACTCGAGGATCGG
AAACCACCAAACTTCCTCAAGTTCATCAACCACTGCAGGGTAAGGCCTGGAGAGGAAGGT
TGCTTCGAAGCACAGGTTTCCGGTAAACCTATGCCGTCCATTAAATGGTTCAGGAATGGA
CAGGAATTGATACCTTCGATCATTTGCAAGGTGGACAATAAACCTGATGGGACTACTACG
CTGACGTTTCCAAAAGTGCTAGCAGACTACTCRAGTAAAATCACATGTAAGATTGAGAAT
GCAGCTGGACTGGCTTCCTGCACTGCAAAACTGATTGTTGAAGATGAGGAGCAGCGCATA
GTCCGTGAGACCAAGCAGGCTCGCTTCATCCACTCCACTCTCTCTGTGGCTCCTGGAGAG
GACATCTACTACTCAGACCTTGACATCCAGACGATACCACCTCCAACCTTCAGGATGGGA
GCTGCTCCAGCTCCTRCTGCAACCAAGCCGAAGCCTAAGCCTGCAGAAGTCCAACCTCAA
CTCCGTCCAAAGCCTGCTCAGCCTCCRTCCTTCCAGTCSTTTGTGAGCAGTCAGGAGGTC
AATGAAGGGGGTACTGCCCGTTTTGAGTGCCATGTCAGCGGCAATCCCAGACCAACAGTC
AGATGGTTCAAGAGTGGTAGGGAGCTGAGGCAGGATAGTCGCATCACCATCAGGATCACA
GAAGATGGCATCTGTGTGATGGAGATTTCATCCCTCTATCCGGAAGACTCTGGGGAGTAT
GTTGTCAAGGCAACCAACCAGGCAGGAGAGGCGACTTCCATCGCCCACCTGACTGTTAGC
CCATCCTCTTACCGATACCAAAGAGATGTGACCACTTCCCAGAGAGATGTGACCAATTCC
CAGCAAGACCTGCAAATCCACATCAACGTTGACCATGATGGGGTGACCACCTCACAGCCT
GGTGGCGTCCATGTGACAGCTCCAGGTGTGTTCGTCACCAGGAATGGTCAGATGACCACT
CAGGGTWTGGAGTACAGTCCAGGTACTCCCACAAGTTCCACAACAAGGACAGTASAGGTT
CACGAGGGACCCTCAGACGTTGAGAGAACGACTGAGGAATTATCCGCTACTACAAGAAGA
ACTACTACCAAGAAAACAACCACAAAGACTGTGACGGAGATATTAACAGAAGAAAGTGAC
ATGGAGATCCCAGGAATGACCTTCACTAGCCAGCAGTATGCACTTCCTCCCCCAGGAACA
CCAGGATCAGGACCTGGAACACCTGGGCAACCTGGTACCCCTGGAACCCCAATGCAAATA
TATGGACAGACCATTCCAGGGCAGTTGCCTACCAACATCAACATCACACTGAACATCTCA
GGTTTTCAGGAGGCCCTGCCAGAACCTCCRCAGTTTAGGAGGTTGGTCAATGATGTGACT
GTCTCCGAAAGCCAGACTGTCCAGCTGGAYTGCATCATCACAGGCTCTCCATTTCCCCAG
ATAACATGGCTCAGAGATGACCAGATTATCCAGGATTCACCAGACTTTCAGTATATCATC
AATGGCAACAGGGTATCTCTTCTCATCAATGTGACTCTTCCAGAGGATACGGGAGACTAC
ACTTGCAGAGCTACCAATCCTTATGGTACAGCTGTCTGTACCTGCAGGTTGACTGTTCGA
CGTAAGTTGATATATATTACA

>sprp
ATGAGGTCTTGGTTTGACGGTATACACTACATGGAGATCTTCAAGGCCCGTGTTGCCGAC
TCWGGAGTCATCCGATTGGTCGCTCGCAACAAACTGGGTATGGTGGAGTTCAAGACAAAA
CTAGAAGTCAAACCAAAGGAAGCCTCACTSCCACTACTGAAGCCAACRCCTAAAGACGAG
AAAGTTCTCCAGACYAAGCCAATGATGCCTGGATTACAGAAGATTCAACAAGCAAAACCA
CATGAGAAAYCCAATGAATTACAGGAGGTATTCAAGCGACGTTCCCAGCATGCAGCCCCT
TTCCTCCATTCCCGAAAGCATGTAGACACCCCAAGGAGGGCCAGTGCTGGCCCTGCCCTA
GCAGTGAAGCTTAGACCTGTCGAGAAGCCATCTCCTRTTGATTCCTCAAAAGACAGAAAC
AAACTGTCCTTTAGAGACAATCTGAGGAGCGTAGCACCCAAGAAAGCTGACATGCCTCAG
GATGAGAGTGTCAGGAGATATCCCTCTCTTGCAGAGAGAAACCTGGCCAAAGATGACGGT
ATTACACCTTTAGTGGTTGAAAGTAAGGGAGTGGATGGTTTCAAACTTCCTGTTGATGAA
AAAGTTGAAGCACATGCTGTCACGCCCGTGAGAAGTGTTCCTGTGAATCTTGAGATGCTC
CAGGATACAGAGGACAAGGTTCCTGTTGATGAAAGTGTCACATCAGAATCTGTCCACAGT
GACGAGAGTAGCGTCACYGATTTGTACCTGAAACTCTCGGGAAGGGAGAGTAAGCTTTCT
GTAGAGGAAAGTGTTACTGCTGAAGTACTCTCAGATGGTGATTATGAAGAGCTATCCTTG
TCAGGCAGACTAGAACAAGTGCCTTCAGACGGTGTTRCCGATGACTACACTTTGCCCACA
TCAACCATTTYGGATAGCAATCAGGCGCTTGAAGAACCACRGGAACCATCAAGGAGTACG
ATGTACTTCCARCCAGTTCACAGACAAACAAGGAATGGAGGTAGATATAGCGATTCTGAG
RCTTCAACMCCSTTATCTTCAGAAGACTACCTTCCAGCTCTTGAGATTGAAGCCCTTGAA
GAGGAAGTTCAACCAAGGCAACAGAGTCGGCCAGATCATTCCAACCAAAACAATGGGGAT
TATCTGATTCCCATTACACGGGAGGAGGTCAAACCAWTGAGAGAAGAGGTTGTTTTTTCA
CGTCCCCAACCAAGACGTGTCTTTGAGTATAATAGTGACACTAAAACTGCTTCAGCTTCR
GATGATGAAGATGATTCAGARGGAGAGGGAAGAAGCACTCCTATCAATCAGGACCAAACA
GCCAATGTTGAAGTCACGCTGGAGTTTCCTCTAAGGGAGGCAGATGGCCCTGGAAGCAGG
GACCTCTTTACATCCTCAGTTTCAATGCCTGTCACTGAGAATGAAGGAACTGACAGAGAG
GGCAGGAATGGGCCATACATTGTTGAGCTCATGCTAGAGAAACCACCAATCGAAGACGAT
AAATTTGWCAGAGCATTACCAGTAACGGGCAGGTCTCTCGGACCGGAAGRCTCGGACATG
TCCAAAGATATCTCAAGTTCACCTTCATCATCATCATGCAGTTCCTCAGATTCAGAAGCT
TCTTATGCACRGCATATCTATAGAGACAATGTAGCTGACAGAGAAAGGAGTGAGCCATAT
ATTGTTGAAGTTATGCTGGAGAAACCACCTATCGAAGACGATAAASTTGACAGAGCATTG
CCAGTAGGCAGCAGTTCCTTTGTACAAGGACCACGTGATGTGCACAAGAAGCCTTCAAGT
TCTTCCTCATTTTCTTCTGGTTCCTCATCAGATTCAGAAGAATCAAAGGCATTACGCAAA
GATGCAGACCAAGATCAGATTGAGCCATATATTGTGGAAGTGATGCTGGAGAAACCACCT
ATTCAAGATATTAAATTTGACAGGGCTTTGCCAGTACTAGCCACCGCTTTGAACCAAAGA
CAACCTGAGAAACTCAAGGAATCGTCAAGCTCGTCATCATCATCATCATCTAGTTCCTCA
TCGGACTCTGAAGAATCAGATTTGGGAGAATCACATGTAGAGCCCAATGCTAAAAATATT
GTAGCAGAGGGAGGAGAGAGCAAGCCATACATTGTGGAAATCATGCTCGAGAAACCTCCT
ATTCAAGATGAAAAACTTGAAAGAGCTTTGCCAGTACTAGCCACCACTTTGAACCAAAGA
CAACCTGAGAAACTCAAGGAATCGTCAAGCTCGTCATCATCATCATCATCTAGTTCCTCA
TCGGACTCTGAAGAATCAGATTTGGGAGAATCACATGTAGAGCCCAATGCTAAAAATATT
GTAGCAGAGGGAGGAGAGAGCAAGCCATACATTGTGGAAATCATGCTCGAGAAACCTCCT
ATTCAAGATGAAAAACTTGAAAGAGCTTTGCCAATATCAACAGACTCCTTTCAACGGGAG
CAGTCTGATAAACACTCTTCAAGGTCGTCATCATCATCATCATCATCATCCGATTCAGTA
GTCTCAGAGCCAGAGTCTGAGCGGTATTCCTATTCTACCACCATTGCTCTTCTGAGACGG
AAATCATCACACCTGAAAGAGGACAAACCAGCAGATGAACGTCTTCCATCACCAAGGAGA
TCTTCATCATCTGATGAACGTCTTCCATCACCAAGGAGATCTTCATCATCTTCATCATCT
CGCTCATCTGACTCGTCTGACTCGGACGTTCCACAGGTTTCACCAACGAGGGCGGATGAT
CGACACTATACTCCCTTGAATATTCAGTTGAATACAATGCTTTCAGATRGAAATGGGAAG
AATGGACAAAGGGCATCTTCCAACTCATCATCAGAATATGAACATGAGGTACCACAAACC
AAATTAATGTCCAAGAAATTGAAACCAAAAGTCCAAGATACCAAGGAAGAACAAAACATA
AGATCATCTTCTTCCCCATTTTCATCATCTCCCTCATCATCAWCATCATCTACCAGTAGC
GATGAAGAAACAAGCACGTCCAGGGCGGGGTTGGTGCTGCATCAGCATCAAGACAATTGG
GAATCTGAGCCAGAAAGAGCACTTGCAAGTCCTACAGAGGATGTCAGTTTTGAGGTAGTT
TTAGGAGTTGCACCRAAAGGCCTTGTTGAAGACGAGGTCAGGGCAGAAAGGGTTGTCACA
GTTGAAGCATTACCACAGCAACAGTCGGAACCAACTGTTGATGATGATGAAGTTGCCTTT
GATGTCAATGTTGCCRTCAAACCTAGTGAAGAAGAAGAGCAACCTGTGAGGAAAAGCTTC
TTTGATGATGATGAAGATACCTTACCAATGCTTGTAGGCTCACCCTTTGGAAAGAAATCC
ATTATTCGTGCAAAGGCAGATCCTGTGCAGTCCTCACAATTTGATCYCATAAAGCCACAA
GTTGAAATTGAAACCATGGCACAACAGAAGGACATAAGTCAAAGTTCTACAGCGGAAAGT
GAAGAAGAGGAGGTGGAGGCAGTAACTAAGGATAAGATGCTAACAAAAAGGATCTCATTT
ACCCAGAAAAGGGCTCTTAACCCGACTGGGTCCCCAATCTTCCAGCAACGTCTCAAAGAC
ATCAAGTGCAAGCAGGGCCAGACCATCACCTTCAATGTAGAGTTCACAGGAATCCCACCA
TTCTCTGTGAAATGGTACCAAGATGGGTATGAGCTGGAAGACTCTGARGACTGTGAGATC
CTGGTGAGCGATGACTACAGTTCCATGACGGTGCCAAACACCACACCTGACGACAACAGC
ATGTTTGAGGTCCAGGTCAAGAATGATCTTGGGGTCGCTGCTTCGACAGCATTGTTGACA
GTGGAAGAATATCAGCAGCCRACGCAGACGAYGATGCAGACGATACAACCWTCMCAGCAG
GCMCCAAGTTTCCTCATTGCTCCACCACCCATGACGGTYGGAGCRCCAGGRGAACCGGTC
AGACTGTCCTGTCGTGTTGGAGGATWCCCTGTKCCAAAGGTCATCTGGTCAAAGGATGGT
CGTCTTTTGACCAATGTGCCCAGAATGAAAATCCTGCAGGATGAAGATGTCCACACTCTG
CTGATCTTGGAATGTCAGCCAGAGGATGCAGGAAACTACACCATCGAGATCGTCGCCCCT
AGCGGCAAGAAGACACACTGCTTCAAGATCCAGATCGAAGGTGACAAGCCAGATGACTTT
GAGCCTCAGTACGGAGCCCAACCCCATCACCACCCCGAGGTGCAGCCTATCGGACATGCC
AAGCTGCCTGAGTTCAGGAGCGTGCTCACCGACTGCATGGTGCCCGATGGAAGCCCTGTG
GAACTCGCCTGCGAAGTCGTTGGATCACCACCGCCTGTAATAAACTGGTACCACGATGGA
GACATCATCAAACCATCGCGCTACTTCCGCATGAGCTACGATGACTGCATTGCTCGACTC
CAGATCAACGAGGTGTTCCAAGAGGATTCTGGGGAATATCTCTGCGAGGCCTTCAACAAC
GCTGGCCGCATCTCCTGCAGCGGGATCCTGAGCGTACAAGTTGAAGAAATTGAGTCTGCA
GCGGAGTTTGCTGTTCCCCCTAAGTTTTTAAAGAAGATAGTGAATCTTGAAGTGGCTGAG
GGTAGCCCYGCCCGCTTTGAATGCAAAGTGGTCGGGAGTCCACGGCCTGAGGTCCAGTGG
TTTCACGAGGGCAAGGAGATTCAGAGCATGCCCCACAAGCGGGTCTCGACCGGTCCGGAT
GGGACCAGCACGCTCTACATCCCTCAGGTCTTTGCGGACGACTCKGGTCGTATTTCGGTA
ACGGCCTCTACCCCGGCAGGACAGGTCACTTGCAGTTCTCAGCTGCTTGTTGAAGTTGAT
ATAGATGCTCCAGCTGGAAACCTTCTTAGCTTCAGTGAGTCCTACGGGGCTGATGTCAGT
GCCAGTGTTGATCCAGGTATGGACTCTGATACCGATATTGATCTGGATGACATCCTACCC
TACGATGAGATGCTGGTTCTTCCAAGGAAGAAGAAGCGCGCCAGGAARGAGAGTGAAGAT
GAAGAGGGGCATCCATTTGCCCAGCATACAGATGACAGCCAAGAGAAAGCAGCAGATAAG
GTACCTACCTTGACCAAAACGCAAGCCAAGACCAARCTGTCGTCCAAGATTGAAGCTTTG
CAGAGGACCGAAGGACGTGTCCAAAAGGACTTGTCACCTACCCGCCCCATGCGAAAGGAA
CCCTCACCAACAAGACGGCCAATGCAGAAGGATTTCTCTCCTACCAGGCGGCCTGCACCA
ATTGATGCTAGTGTACAACCTCAACCAATGCTGCATGTAGATCATCCAGAGGTTGCAGAC
CTCGGAACACCTCCTGTTGTGTACATGCCACCCCACACCCAGGGACAGGTGGCACCACCA
AAGCAGCATGTGACACCTTCGACCATGGCATCTAAACCATCAATGGYGCCTACACCATCA
ATGACACCTACACCATACATGGGTCCTAAACCATACACTGCTCCTTCTGCACCTGGCAAA
CCTGGAGGACCAGCACCAGGTACTCCATCCAGACCAGTTGGAGCACCCAAACCATCGCCG
GGAGCACCACCATCAAAACCAGTGTCATCAGACATCAAACCACAGGTATCCCAGTCAACT
AAGGCGGTACCTGTTCACACCAAACAGTTTACAATTATGCCACCTCCACTCGAGGATCGG
AAACCACCAAACTTCCTCAAGTTCATCAACCACTGCAGGGTAAGGCCTGGAGAGGAAGGT
TGCTTCGAAGCACAAGTTTCCGGTAAACCTATGCCGTCCATTAAATGGTTCAGGAATGGA
CAAGAATTGATACCTTCGATCATTTGCAAGGTGGACAATAAACCTGATGGGACTACTACG
CTGACGTTTCCAAAGGTGCTAGCAGACTACTCAAGTAAAATCACATGTAAGATTGAGAAT
GCAGCTGGACTGGCTTCCTGCACTGCAAAACTGATTGTTGAAGATGAGGAGCAGCGCATA
GTCCGTGAGACCAAGCAGGCTCGCTTCATCCACTCCACTCTCTCTGTGGCTCCTGGAGAG
GACATCTACTACTCAGACCTTGACATCCAGACGATACCACCTCCAACCTTCAGGATGGGA
GCTGCTCCAGCTCCTGCTGCAACCAAGCCTAAGCCTAAGCCTGCGGAAGTTCAACCTCAA
CTCCGTCCAAAGCCCGCTCAGCCTCCGTCCTTCCAGTCRTTTGTGAGCAGTCAGGAGGTC
AATGAAGGGGGTACTGCCCGTTTTGAGTGCCATGTCAGCGGCAATCCCAGACCAACAGTC
AGATGGTTCAAGAGTGGTAGGGAGCTGAGGCAGGATAGTCGCATCACCATCAGGATCACA
GAAGATGGCATCTGTGTCATGGAGATTTCATCCCTCTATCCAGAGGACTCTGGAGAGTAT
GTTGTCAAGGCAACCAACCAGGCAGGAGAGGCGACTTCCATTGCCCACCTAACTGTTAGC
CCATCCTCTTACCGATACCAGAGRGATGTGACCACCTCCCAGAGAGATGTGACCAAYTCC
CAGCAGGACCTGCAAATCCACATCAACGTTGACCATGATGGGGTGACCAGCTCACAGCCT
GGTGGTGTCCATGTGACAGCTCCGGGTGYTTACGTCACCAGGAATGGTCAGATGACCACT
CAGGGTTTGGAGTACAGTCAAGGTACGCCTACAAGTTCCACAACAAGGACAGTAGAGGTT
CACGAGGGACCCTCAGATGTTGAGCGAACCACTGAGGAATTATCCTCTACTACAAGAAGA
ACTACTACCAAGAAAACAACCACAAAGACTGTGACAGAGACATTGACAGAAGAAAGTGAC
ATGGAGATCCCAGGAATGACCTTCACCAGCCAGCAGTATGCGCTTCCTCCACCAGGAACA
CCAGGATCAGGACCTGGAACACCAGGACAACCTGGTACCCCTGGAACCCCAATGCAAATA
TATGGACAGACCATTCCAGGGCAGTTGCCTACCAACATCAACATCACACTGAACATTTCA
GGTTTTCAGGAGGCCCTACCAGAACCTCCGCAGTTTAGGAGGTTGGTCAACGACGTGACT
GTTTCCGAAAGCCAGACTGTCCAGCTGGACTGCATCATCACAGGCTCTCCGTTTCCCCAG
ATAACATGGCTCAGAGATGACCAGATTATCCAGGATTCACCAGACTTTCAGTATATCATC
AATGGCAACAGGGTATCTCTTCTCATCAATGTGACACTTCCAGAGGATACTGGAGACTAC
ACTTGCAGAGCTACCAATCCTTATGGTACAGCTGTCTGTACCTGCAGGTTGACTGTTCGA
CGTAAGTTGATAAMAATTACG

>spurp
ATGAGGTCTTGGTTTGACGGTATACACTACATGGAGATCTTCAAGGCCCGTGTTGCCGAC
TCTGGAGTCATCCGATTGGTCGCTCGCAACAAACTGGGTATGGTGGAGTTCAAGACAAAA
CTAGAAGTCAAACCAAAGGAAGCCTCACTGCCACTACTGAAGCCAACGCCTAAAGACGAG
AAAGTTCTCCAGACCAAGCCAATGATGCCTGGATTACAGAAGATTCAACAAGCAAAACCA
CATGAGAAATCCAATGAATTACAGGAGGTATTCAAGCGACGTTCCCAGCATGCAGCCCCT
TTCCTCCATTCCCGAAAGCATGTAGACACCCCAAGGAGGGCCAGTGCTGGCCCTGCCCTA
GCAGTGAAGCTTAGACCTGTCGAGAAGCCATCTCCTATTGATTCCTCAAAAGACAGAAAC
AAACTGTCCTTTAGAGACAATCTGAGGAGCGTAGCACCCAAGAAAGCTGACATGCCTCAG
GATGAGAGTGTCAGGAGATATCCCTCTCTTGCAGAGAGAAACCTGGCCAAAGATGACGGT
ATTACACCTTTAGTGGTTGAAAGTAAGGGAGTGGATGGTTTCAAACTTCCTGTTGATGAA
AAAGTTGAAGCACATGCTGTCACGCCCGTGAGAAGTGTTCCTGTGAATCTTGAGATGCTC
CAGGATACAGAGGACAAGGTTCCTGTTGATGAAAGTGTCACATCAGAATCTGTCCACAGT
GACGAGAGTAGCGTCACTGATTTGTACCTGAAACTCTCGGGAAGGGAGAGTAAGCTTTCT
GTAGAGGAAAGTGTTACTGCTGAAGTACTCTCAGATGGTGATTATGAAGAGCTATCCTTG
TCAGGCAGACTAGAACAAGTGCCTTCAGACGGTGTTGCCGATGACTACACTTTGCCCACA
TCAACCATTTCGGATAGCAATCAGGCGCTTGAAGAACCACGGGAACCATCAAGGAGTACG
ATGTACTTCCAGCCAGTTCACAGACAAACAAGGAATGGAGGTAGATATAGCGATTCTGAG
ACTTCAACCCCCTTATCTTCAGAAGACTACCTTCCAGCTCTTGAGATTGAAGCCCTTGAA
GAGGAAGTTCAACCAAGGCAACAGAGTCGGCCAGATCATTCCAACCAAAACAATGGGGAT
TATCTGATTCCCATTACACGGGAGGAGGTCAAACCATTGAGAGAAGAGGTTGTTTTTTCA
CGTCCCCAACCAAGACGTGTCTTTGAGTATAATAGTGACACTAAAACTGCTTCAGCTTCG
GATGATGAAGATGATTCAGAGGGAGAGGGAAGAAGCACTCCTATCAATCAGGACCAAACA
GCCAATGTTGAAGTCACGCTGGAGTTTCCTCTAAGGGAGGCAGATGGCCCTGGAAGCAGG
GACCTCTTTACATCCTCAGTTTCAATGCCTGTCACTGAGAATGAAGGAACTGACAGAGAG
GGCAGGAATGGGCCATACATTGTTGAGCTCATGCTAGAGAAACCACCAATCGAAGACGAT
AAATTTGACAGAGCATTACCAGTAACGGGCAGGTCTCTCGGACCGGAAGGCTCGGACATG
TCCAAAGATATCTCAAGTTCACCTTCATCATCATCATGCAGTTCCTCAGATTCAGAAGCT
TCTTATGCACGGCATATCTATAGAGACAATGTAGCTGACAGAGAAAGGAGTGAGCCATAT
ATTGTTGAAGTTATGCTGGAGAAACCACCTATCGAAGACGATAAAGTTGACAGAGCATTG
CCAGTAGGCAGCAGTTCCTTTGTACAAGGACCACGTGATGTGCACAAGAAGCCTTCAAGT
TCTTCCTCATTTTCTTCTGGTTCCTCATCAGATTCAGAAGAATCAAAGGCATTACGCAAA
GATGCAGACCAAGATCAGATTGAGCCATATATTGTGGAAGTGATGCTGGAGAAACCACCT
ATTCAAGATATTAAATTTGACAGGGCTTTGCCAGTACTAGCCACCGCTTTGAACCAAAGA
CAACCTGAGAAACTCAAGGAATCGTCAAGCTCGTCATCATCATCATCATCTAGTTCCTCA
TCGGACTCTGAAGAATCAGATTTGGGAGAATCACATGTAGAGCCCAATGCTAAAAATATT
GTAGCAGAGGGAGGAGAGAGCAAGCCATACATTGTGGAAATCATGCTCGAGAAACCTCCT
ATTCAAGATGAAAAACTTGAAAGAGCTTTGCCAGTACTAGCCACCACTTTGAACCAAAGA
CAACCTGAGAAACTCAAGGAATCGTCAAGCTCGTCATCATCATCATCATCTAGTTCCTCA
TCGGACTCTGAAGAATCAGATTTGGGAGAATCACATGTAGAGCCCAATGCTAAAAATATT
GTAGCAGAGGGAGGAGAGAGCAAGCCATACATTGTGGAAATCATGCTCGAGAAACCTCCT
ATTCAAGATGAAAAACTTGAAAGAGCTTTGCCAATATCAACAGACTCCTTTCAACGGGAG
CAGTCTGATAAACACTCTTCAAGGTCGTCATCATCATCATCATCATCATCCGATTCAGTA
GTCTCAGAGCCAGAGTCTGAGCGGTATTCCTATTCTACCACCATTGCTCTTCTGAGACGG
AAATCATCACACCTGAAAGAGGACAAACCAGCAGATGAACGTCTTCCATCACCAAGGAGA
TCTTCATCATCTGATGAACGTCTTCCATCACCAAGGAGATCTTCATCATCTTCATCATCT
CGCTCATCTGACTCGTCTGACTCGGACGTTCCACAGGTTTCACCAACGAGGGCGGATGAT
CGACACTATACTCCCTTGAATATTCAGTTGAATACAATGCTTTCAGATAGAAATGGGAAG
AATGGACAAAGGGCATCTTCCAACTCATCATCAGAATATGAACATGAGGTACCACAAACC
AAATTAATGTCCAAGAAATTGAAACCAAAAGTCCAAGATACCAAGGAAGAACAAAACATA
AGATCATCTTCTTCCCCATTTTCATCATCTCCCTCATCATCAACATCATCTACCAGTAGC
GATGAAGAAACAAGCACGTCCAGGGCGGGGTTGGTGCTGCATCAGCATCAAGACAATTGG
GAATCTGAGCCAGAAAGAGCACTTGCAAGTCCTACAGAGGATGTCAGTTTTGAGGTAGTT
TTAGGAGTTGCACCAAAAGGCCTTGTTGAAGACGAGGTCAGGGCAGAAAGGGTTGTCACA
GTTGAAGCATTACCACAGCAACAGTCGGAACCAACTGTTGATGATGATGAAGTTGCCTTT
GATGTCAATGTTGCCGTCAAACCTAGTGAAGAAGAAGAGCAACCTGTGAGGAAAAGCTTC
TTTGATGATGATGAAGATACCTTACCAATGCTTGTAGGCTCACCCTTTGGAAAGAAATCC
ATTATTCGTGCAAAGGCAGATCCTGTGCAGTCCTCACAATTTGATCCCATAAAGCCACAA
GTTGAAATTGAAACCATGGCACAACAGAAGGACATAAGTCAAAGTTCTACAGCGGAAAGT
GAAGAAGAGGAGGTGGAGGCAGTAACTAAGGATAAGATGCTAACAAAAAGGATCTCATTT
ACCCAGAAAAGGGCTCTTAACCCGACTGGGTCCCCAATCTTCCAGCAACGTCTCAAAGAC
ATCAAGTGCAAGCAGGGCCAGACCATCACCTTCAATGTAGAGTTCACAGGAATCCCACCA
TTCTCTGTGAAATGGTACCAAGATGGGTATGAGCTGGAAGACTCTGAAGACTGTGAGATC
CTGGTGAGCGATGACTACAGTTCCATGACGGTGCCAAACACCACACCTGACGACAACAGC
ATGTTTGAGGTCCAGGTCAAGAATGATCTTGGGGTCGCTGCTTCGACAGCATTGTTGACA
GTGGAAGAATATCAGCAGCCAACGCAGACGATGATGCAGACGATACAACCTTCACAGCAG
GCACCAAGTTTCCTCATTGCTCCACCACCCATGACGGTTGGAGCGCCAGGAGAACCGGTC
AGACTGTCCTGTCGTGTTGGAGGATTCCCTGTGCCAAAGGTCATCTGGTCAAAGGATGGT
CGTCTTTTGACCAATGTGCCCAGAATGAAAATCCTGCAGGATGAAGATGTCCACACTCTG
CTGATCTTGGAATGTCAGCCAGAGGATGCAGGAAACTACACCATCGAGATCGTCGCCCCT
AGCGGCAAGAAGACACACTGCTTCAAGATCCAGATCGAAGGTGACAAGCCAGATGACTTT
GAGCCTCAGTACGGAGCCCAACCCCATCACCACCCCGAGGTGCAGCCTATCGGACATGCC
AAGCTGCCTGAGTTCAGGAGCGTGCTCACCGACTGCATGGTGCCCGATGGAAGCCCTGTG
GAACTCGCCTGCGAAGTCGTTGGATCACCACCGCCTGTAATAAACTGGTACCACGATGGA
GACATCATCAAACCATCGCGCTACTTCCGCATGAGCTACGATGACTGCATTGCTCGACTC
CAGATCAACGAGGTGTTCCAAGAGGATTCTGGGGAATATCTCTGCGAGGCCTTCAACAAC
GCTGGCCGCATCTCCTGCAGCGGGATCCTGAGCGTACAAGTTGAAGAAATTGAGTCTGCA
GCGGAGTTTGCTGTTCCCCCTAAGTTTTTAAAGAAGATAGTGAATCTTGAAGTGGCTGAG
GGTAGCCCTGCCCGCTTTGAATGCAAAGTGGTCGGGAGTCCACGGCCTGAGGTCCAGTGG
TTTCACGAGGGCAAGGAGATTCAGAGCATGCCCCACAAGCGGGTCTCGACCGGTCCGGAT
GGGACCAGCACGCTCTACATCCCTCAGGTCTTTGCGGACGACTCGGGTCGTATTTCGGTA
ACGGCCTCTACCCCGGCAGGACAGGTCACTTGCAGTTCTCAGCTGCTTGTTGAAGTTGAT
ATAGATGCTCCAGCTGGAAACCTTCTTAGCTTCAGTGAGTCCTACGGGGCTGATGTCAGT
GCCAGTGTTGATCCAGGTATGGACTCTGATACCGATATTGATCTGGATGACATCCTACCC
TACGATGAGATGCTGGTTCTTCCAAGGAAGAAGAAGCGCGCCAGGAAGGAGAGTGAAGAT
GAAGAGGGGCATCCATTTGCCCAGCATACAGATGACAGCCAAGAGAAAGCAGCAGATAAG
GTACCTACCTTGACCAAAACGCAAGCCAAGACCAAACTGTCGTCCAAGATTGAAGCTTTG
CAGAGGACCGAAGGACGTGTCCAAAAGGACTTGTCACCTACCCGCCCCATGCGAAAGGAA
CCCTCACCAACAAGACGGCCAATGCAGAAGGATTTCTCTCCTACCAGGCGGCCTGCACCA
ATTGATGCTAGTGTACAACCTCAACCAATGCTGCATGTAGATCATCCAGAGGTTGCAGAC
CTCGGAACACCTCCTGTTGTGTACATGCCACCCCACACCCAGGGACAGGTGGCACCACCA
AAGCAGCATGTGACACCTTCGACCATGGCATCTAAACCATCAATGGTGCCTACACCATCA
ATGACACCTACACCATACATGGGTCCTAAACCATACACTGCTCCTTCTGCACCTGGCAAA
CCTGGAGGACCAGCACCAGGTACTCCATCCAGACCAGTTGGAGCACCCAAACCATCGCCG
GGAGCACCACCATCAAAACCAGTGTCATCAGACATCAAACCACAGGTATCCCAGTCAACT
AAGGCGGTACCTGTTCACACCAAACAGTTTACAATTATGCCACCTCCACTCGAGGATCGG
AAACCACCAAACTTCCTCAAGTTCATCAACCACTGCAGGGTAAGGCCTGGAGAGGAAGGT
TGCTTCGAAGCACAAGTTTCCGGTAAACCTATGCCGTCCATTAAATGGTTCAGGAATGGA
CAAGAATTGATACCTTCGATCATTTGCAAGGTGGACAATAAACCTGATGGGACTACTACG
CTGACGTTTCCAAAGGTGCTAGCAGACTACTCAAGTAAAATCACATGTAAGATTGAGAAT
GCAGCTGGACTGGCTTCCTGCACTGCAAAACTGATTGTTGAAGATGAGGAGCAGCGCATA
GTCCGTGAGACCAAGCAGGCTCGCTTCATCCACTCCACTCTCTCTGTGGCTCCTGGAGAG
GACATCTACTACTCAGACCTTGACATCCAGACGATACCACCTCCAACCTTCAGGATGGGA
GCTGCTCCAGCTCCTGCTGCAACCAAGCCTAAGCCTAAGCCTGCGGAAGTTCAACCTCAA
CTCCGTCCAAAGCCCGCTCAGCCTCCGTCCTTCCAGTCGTTTGTGAGCAGTCAGGAGGTC
AATGAAGGGGGTACTGCCCGTTTTGAGTGCCATGTCAGCGGCAATCCCAGACCAACAGTC
AGATGGTTCAAGAGTGGTAGGGAGCTGAGGCAGGATAGTCGCATCACCATCAGGATCACA
GAAGATGGCATCTGTGTCATGGAGATTTCATCCCTCTATCCAGAGGACTCTGGAGAGTAT
GTTGTCAAGGCAACCAACCAGGCAGGAGAGGCGACTTCCATTGCCCACCTAACTGTTAGC
CCATCCTCTTACCGATACCAGAGGGATGTGACCACCTCCCAGAGAGATGTGACCAATTCC
CAGCAGGACCTGCAAATCCACATCAACGTTGACCATGATGGGGTGACCAGCTCACAGCCT
GGTGGTGTCCATGTGACAGCTCCGGGTGCTTACGTCACCAGGAATGGTCAGATGACCACT
CAGGGTTTGGAGTACAGTCAAGGTACGCCTACAAGTTCCACAACAAGGACAGTAGAGGTT
CACGAGGGACCCTCAGATGTTGAGCGAACCACTGAGGAATTATCCTCTACTACAAGAAGA
ACTACTACCAAGAAAACAACCACAAAGACTGTGACAGAGACATTGACAGAAGAAAGTGAC
ATGGAGATCCCAGGAATGACCTTCACCAGCCAGCAGTATGCGCTTCCTCCACCAGGAACA
CCAGGATCAGGACCTGGAACACCAGGACAACCTGGTACCCCTGGAACCCCAATGCAAATA
TATGGACAGACCATTCCAGGGCAGTTGCCTACCAACATCAACATCACACTGAACATTTCA
GGTTTTCAGGAGGCCCTACCAGAACCTCCGCAGTTTAGGAGGTTGGTCAACGACGTGACT
GTTTCCGAAAGCCAGACTGTCCAGCTGGACTGCATCATCACAGGCTCTCCGTTTCCCCAG
ATAACATGGCTCAGAGATGACCAGATTATCCAGGATTCACCAGACTTTCAGTATATCATC
AATGGCAACAGGGTATCTCTTCTCATCAATGTGACACTTCCAGAGGATACTGGAGACTAC
ACTTGCAGAGCTACCAATCCTTATGGTACAGCTGTCTGTACCTGCAGGTTGACTGTTCGA
CGTAAGTTGATAAAAATTACG

>pdep
ATGAGGTCTTGGTTTGACGGTATACACTACATGGAGATCTTCAAGGCCCGTGTTACCGAC
TCTGGAGTCATCCGATTAGTCGCTCGCAACAAACTGGGTATGGTGGAGTTCAAGACAAAA
CTAGAAGTCAAACCAAAGGAAGCCACACTCCCACTACTGAAGCCAGCACCTAAAGAAGAG
AAAGTTCCCCAGATCAAGCCAAAGATACCTGGATTACAGAAGACTCAACCAGCAAAGCCA
CATGAGAAACCCAATGAATTACAGGAAGTATTCAAGCGACGTTCCCAGCATGCAGCCCCA
TTCCTCCTTTCCAGAAAGCATGTAGACACCCCAAGGAGGGCCAGTGCTGGCCCTGCCCTA
GCAGTGAAGCTTAAACCTGTCGAGAAGCCATCTCCTCTTGATTCCTCAAAAGACAGAAAC
AAACTGTCCTTTAGGGACAGTCTGAGGAGCGTAGCACCCAAGAAAACTGACATGCCTCAG
GATGAGAGTGTCAAGAGATATCCCTCTCTTGCAGAGAGAAACCTGGCCAAAGATGAGGGT
ATTACACCTTTAATGGTTGAAAGTAAGGGAGTGGATGGTTTCAAACTTCCTGTTGATGAA
AAAGTTGAAGCACATGCTGTCACGCCCGTGAGAAGTGTCCCTGTGAATCTTGAGATGCTC
CAAGATACAGAGAACAGGRTTCCTGTTGATGAAAGTGTCACATCAGAATCTGTCCACAGT
GAGAAGAGTAGTATCACTGATTTGTACCTGAAACTCTCTGGAAGGGATAGTAAGCTTTCG
GTAGAGGAAAGTGTTACTGCTGAAGTACTCTCAGATGGTGATTATGAAGAGCTATCCTTG
TCAAGCAGACTAGAACAAGTGCCTTCAGAYGGTATTACTGATGACTACACTTTGCCTACA
TCAACCATTTTGGATAGCACTCAGACTCGTGAAGAACCACAGGAACCATCAAGGAGCACG
ATGTACTTCCAACCAGTTCACAGACAAACAAAGAAWGGAGGAAGATATAGCGATTCAGAG
ACTTCAACCCCGGTRTCTTCAGAAGACTACCTTCCAGCTCTTGAGATTGATGCACTTGAA
GAGGAAGATCAACCAAGGCAACATAATCGGCCAGATCGTGCCAACCAAGGCAATGGGGAT
TATCTGATTCCCATTTCACGAGAGGAGGTCAAACCATTGAGAGAAGAGATTGTTTTTTCA
CGTCCCCAACCAAGAGGCATCTTCGAGTATAATAGTGACACCCAAACAGCTTCAGCTTCA
GATGATGAAGATGATTCAGAGGAAGAGGGAAGAAGTACTCCTGTCGATCAGGACCAAACA
GCCAAGGTTAAAGTCATGCTGGAGACTCCTCTGAGAGAGGCAGATGGTCCTGGAAGCAGG
AACCGCTTTACATCCTCAGTTTCAATGCCTAACACTGAGGATGAAGGWACTGACAGAGAG
GGCAGGAGTGGGCCATACATTGTTGAACTCATGCTAGAGAAACCACCAATTCAGGACGAT
AAATTTGACAGAGCATTAGCAGTAACAGGCAGATCTCTCAGACCAGAAGACTCTGACATG
TCCAAAGATCTCTCAAGTTCACCTTCATCATCATCATCTAGTTCCTCAGATTCAGAAGAT
TCTTGTGCACAGCCTAYCCATAAAGACAATGTAGCTGACAGAGAAAGAAGTGAGCCATAT
ATTGTTGAAGTTATGCTGGAGAAACCACCTATTGAAGATGATAAACTTGACAGAGCATTG
CCAGTAGGAAGCAGTTTCTTTGTTCAAGGACCACTTGATATACACAAGAAACCTTCAAGT
TCTTCCTCATTCTCTTCTGGTTCTTCATCAGATTCAGAAGAATCAAAGGCATTACGCAAA
GTTGCAGACCAAGATCAGATTGAGCCATATATTGTGGAAGTGATGCTGGAGAAACCACCA
ATTCAAGATGATAAACATGACATGGCTTTGCCAGTACTAGCCAGCACCTTGAARCAAAAA
CAACCTGAGAAACTTAAGGAATCATCAAGTTCGTCATCATCACCATCATCTAGTTCnnnn
nnnnnnnnnnnnnnnnnnnnnnnnnnnnnnnnnnnnnnnnnnnnnnnnnnnnnnnnnnnn
nnnnnnnnnnnnnnnnnnnnnnnnnnnnnnnnnnnnnnnnnnnnnnnnnnGAAACCACCA
ATTCAAGATGATAAACATGACATGGCTTTGCCAGTACTAGCCAGCACCTTGAARCAAAAA
CAACCTGAGAAACTTAAGGAATCATCAAGTTCGTCATCATCACCATCATCTAGTTCCCCA
TCGGACTCTGAACAATCAGATTTGGGAGAATCACATGTAGAGCCTGATGCTAAAGATATT
GTAGCAGAAGGAGGAAAGAGCAAGCCATACATTGTGGAAGTCATGCTCGAAAAACCTCCT
ATTGAAGATGAAAAACTTGTCAGAGCTTTGCCAATATCAACAGACCCCTTTGAACAGGAT
CACTCTGACAAACACTCTTCAAGGTCnnnnnnnnnnnNNNNNNNNTCATCCGATTCAGGA
GACTCGGAGCCAGAGTCTGAGCGGTATTCCTATTCTACTACCATTGCTCTTCTGAGACGG
AAATCATTACACTTGAAAGAGGACAAACCAGCAGATGAACGTCTTCAATTGCCAAGGAGT
TCTTCATCATCTnnnnnnnnnnnnnnnnnnnnnnnnnnnnnnnnnnnnnnTTCATCATCT
CACTCATCTCACTCATCTGACTCGGACATTCCACAGGTTTCATCAACGAGGATGGATGAT
CAGCACTATACTCCGTTGAATATTCAGTTGAATACAAAGCTCTCAGATGGAAATGGGAAG
AATGGACAAAGGGCATCCTCCAACTCATCATCAGAATATGAACATGAGGTACCAAAAACC
AAATTAATGTCCAAGAAATTGAAACCAAAAGTCCAAGATACCAAGGAGGAACAGAAGATC
AGATCATCTTCTTCACCATTTTCATCATCTCCCTCATCGTCATCATCATCTACCAGTAGC
GATGAAAAAACAARCACATCCAGGGCAGGGTTGAYGCTGCACCAGCATCAAGACAATTGG
GAAGCTGAGCCAGAAAGAGCACTTGCAAGTCCTACAGAGGATGTCAGTTTTGAGGTGGTT
TTAGGAGTTGCACCAAAAGACCTTGTTGAAGACATGGTCAGGGAAGAAAGGGTTTTCCCC
RTTGAAGCATTACCACAGCAACAGTTGGAACAAACTGTTGATAATGATGCAATTGCCTTT
GATGTCACTGTTGACTTCAAATCTAATGAAGAAAAAGAGCAACCTGTGAGGAAAAGCTTC
TTTGATGATGAAGAAGAGACCTTACCACGGCTTGTAGGCTCACCCTTTGGAAAGAAATCG
GTTATTCATGCGAGGGCAGATCCTGTGCAGTCCTTACAATTTGATCCCATAGAGACACAA
GTTGCAATTAGAGCCATGGnnnnnnnnnnnnnnnnnnnnnnnnnNNNNACAGAGGAAGGT
GAAGAAGAGGATGTGAAGAAAGTAACTAAGGATAGGGTGCTGAAAAGAATGCTCTCCATG
ACCCAGAAAAAGGCTCTTAACCCGACTGGGTCACCAATCCTCAAGCAACGTCTCAAAGAT
ATCAAGTGCAAGCAGGGYCAGACCATCACCTTCAATGTAGAGTTCACAGGAATCCCACCA
TTCTCTGTGACATGGTTCCAAGATGGGTATGAGCTGGAAGACTCCGAGGACTGTGAGATC
TTGGTGAGCGAAGACTACAGTTCCTTGACGGTGCCAAACACCACACCTGACGACAACAGC
ATGTTTGAGGTCCAGGTCAAGAATGATCTTGGGGTTGCTGCTTCGACAGCATTGTTGACA
GTGGAAGAATATCAGCAGCCGATGCAGACGACNNNGCAGACGATGCAACCAACGCAGCAG
GCACCAAGTTTCCTCGTTACGCCACCACCCATGACGGTTGGGGCACCAGGAGAGCCTGTC
AGACTGTCCTGTCGTGTTGGAGGAACCCCTCTTCCAAAGGTCATATGGTCAAAGGATGGT
CGTCTTTTGACCAATGTGCCCAGAATTAAAATCCTGCAGGATGAAGATGTCCACACACTG
CTGATCTTGGAATGTCAGCCAGAGGATGCAGGGAATTACACCATCGAGATCGTTGCCCCT
AGYGGCAAAAAGACACACTGCTTCAAGATCCAGATTGAAGGTGACAAACCAGCTGACTTT
GAGCCTCAGTATGGAGCCCCACCCCATCACCACCCTGAGGTGCAGCCCATCGGACATGCC
AAGCTGCCTGAGTTCAGGAGCGTGCTCACCGACTGCATGGTGCCTGATGGAAGCCCTGTA
GAACTGGCCTGCGAAGTCGTTGGATCACCTCCACCTGTAATAAACTGGTACCACAATGGA
GACATCATCAAACCATCACGCTACTTCCGCATGAGCTACGATGACGGTATCGCCCGACTC
CAGATCAATGAGGTGTTCCAAGAGGATTCTGGGGAATATCTCTGCGAGGCCTTCAACAAT
GCTGGACGCATCTCCTGCAGCGGAATCCTGAGCGTACAAGTTGAAGAAATTGAGTCTGCA
GCGGAGTTTGCTGTTCCCCCTAAGTTTTTAAAGAAGATAGTGAATCTTGAAGTGGCTGAG
GGTAGTCCTGCCCGCTTTGAATGCAAAGTGGTCGGGAGTCCACGGCCTGAGGTCCAGTGG
TTTCATGAGGGCAAGGAGATTCAGAGCATGCCCCACAAGCGGGTCTCGACCGGTCCGGAT
GGGACCAGCACGCTCTACATCCCTCAGGTGTTTGCGGACGACTCTGGTCGTATTTCAGTA
ACGGCCTCTACCCCGGCAGGACAGGTCACTTGCAGTTCTCAGCTGCTTGTTGAAGTTGAT
ATAGATGCTCCAGCTGGAAACCTTCTTAGCTTCAGTGAGTCCTACGGGGCTGATGTTAGT
GCCAGTGTTGATCCAGGTATGGACTCTGATACCGATGTTGATCTGGATGACATCCTACCC
TACGATGAGATGCTGGTTCTCCCAAGGAAGAAGAAGCGCCCCAGGAAGGAGAGTGAAGAT
GAAGAGGGGCATCCGTTTGCCCAGCATACAGATGACAGCCAAGAGAAAGCAGCAGATAAG
GTGCCTACCTTGACCAAAACACAAGCCAAGACCAAACTGTCGTCCAAGATTGAAGCTTTG
CAGAGAACYGAAGGACATGCCCAAAAGGACTTGTCACCTACCCGCCCCATACGAAAGGAA
CCCTCACCAACAAGACGTCCAGTGCAGAAGGATTTCTCTCCTACCAGGCGGCCTGCACCA
AGTGATGTTCGTGTACAACCTCAGCCAATGCTGCATGTAGATCATCCAGAGGTTGCAGAC
CTCGGCACGCCTCCTGTTGTGTACATGCCACCTCACACCCAAGGACAGGTGGCACCACCA
AAGCAGCATGTTACACCTTCGGTCATGTCATCTAAACCATCAATGACGCCTAMACCATCA
ATGACGCCTACACCATCCACGGCTCCTAAACCATCCACTGCTCCTTTTGCACCTGGCAAA
CCTGGAGGACCAGCACCAGGTATTCCATCCAAACCAGTTGCAGCACCCAAACCATCGCCA
GGAGCACCACCATCAAAACCAGTGTCATCAGACATCAAACCACAGGCATCCCAGTCAACT
AAGGCGGTACCTGTTCAAACTAAACAGTTTACACTTATGCCACCCCCACCTGAGGATCGG
AAACCACCAAACTTCCTCAAGTTCATCAACCACTGCAGGGTGAAGCCTGGAGAGGAAGGT
CGCTTTGAAGCACAAGTTTCCGGTAAACCTATGCCGTCCATTAAATGGTTCAGGGATGGA
CAAGAACTGATACCTTCAATCATTTGCAAGGTRGACAATAAACCTGATGGGACAACTACG
CTGACCTTTCCAAAGGTGCAACCAGATTACTCGAGCAAAATCACATGTAAGATCGAGAAT
ACAGCTGGACTGGCTTCCTGCACTGCAAAACTGATTGTTGAAGATGAGGAGCAGCGCATA
GTCCGTGAGACCAAGCAGGCTCGCTTCATCCAGTCCACCCTCTCTGTGGCACCTGGAGAG
GACATCTACTACTCAGACCTTGACATCCAGACGATACCACCTCCAACCTTCAGGCCAGGA
GCTGCTCCAGCTCCTGCTCCTACCWAGCCTAAGCCTAAGCCTGCAGAAGTTCAACCTCAG
CTCCGTCCAAAACCTGCTCAGCCTCCGTCCTTCCAATCGTTTGTGAGCAGCCAGGAGGTC
AATGAAGGGGGTACTGCCCGTTTTGAGTGCCATGTCAGCGGCAACCCCAGACCAACAGTC
CGATGGTACAAGAGTGGTAGGGAGCTAAGGCAGGATAGTCGCATCACCATCAGGATCACA
GAAAATGGCATCTGTGTCATGGAGATTTCATCCCTCTATCCAGAAGACTCTGGGGAGTAT
GTTGTCAAGGCCACCAACCAGGCAGGAGAGGCAACTTCCATTGCCCACCTAACAGTTAAC
CCATCCTCTTACCGATACCAGAGAGATGTGACCAACTCCCAGAGAGATGTGACCAACTCC
CAGCAGGACCTGCGAATCCACATCAACGTTGACCAGGATGGGCTGACCNGNNCACAGCCT
GGTGGTGTTCATGTGAAAGCTCCAGGTGTGTTTGTCACCAGGAATGGTCAGATGACCACT
CAGGGTTTGGAGTACATGCCAGGTACTCCTACAAGTTCCACAACAAGGACAGTAGAGGTT
CATGAGGGACCCTCAGATGTTGAGAGAACCACTGAGGAATTATCCTCTACTACAAGAAGA
ACTACTACCAAGAAAACAACTACRAAGACTGTGACAGAGACATTAACAGAAGAAAGTGAC
ATGGAGATCCCAGGAATGACCTTCACCAGCCAGCAGTATGCACTTCCTCCGCCGGGAATA
CCAGGATCAGGACCTGGAACACCTGGGCAACCTAGTACCCCTGGAACCCCAATGCAAATA
TATGGACAGACCATTCCAGGGCAGTTGCCTACCAACATCAACATCACACTGAACATCTCA
GGTTTTCAGGAGGCCCTGCCAGAACCTCCGCAGTTTAGGAGGTTGGTCAATGACGTTACT
GTTTCYGAAAGCCAGACTGTCCAGCTGGACTGCATCATCACAGGCTCTCCATTTCCCCAG
ATAACATGGCTGAAAGATGACCAGATTATCCAGGATTCACCAGATTTTCAGTATATCATC
AATGGCAACAGGGTATCTCTTCTCATCAATGTGACTCTTCCAGAGGATACTGGAGACTAC
ACTTGCAGAGCTACCAATCCTTATGGTACAGCTGTCTGTACCTGCAGGTTGACTGTTCGA
CGTAAGTTGATAnnnnnnnnn
