# Supplementary material for: Genome-wide signals of positive selection in strongylocentrotid sea urchins
Source: BMC Genomics. 2017 Jul 21;18:555. doi: 10.1186/s12864-017-3944-7 (PMC5521101; doi:10.1186/s12864-017-3944-7)
Supplement: Supplementary file 3 — Consensus alignment files. A compressed (gzip) tape archive (TAR) file containing 6250 consensus alignment files in FASTA format. (TGZ 14116 kb) [file 12864_2017_3944_MOESM3_ESM.tgz › SPU_010992/consensAlign.ordered.fa]

>sdro
ATGGTTACCTCTGGGTTTTGTCAAGCTCGTTTTTGGTTATTAGGGGTATTTCTCTTGAAT
TTKTCATGKRGAATTGAAGGACAGAGCTGGTATGATGTAAGACTAGTCGGTGGATCTTCA
AGTAATGAAGGTCGAGTTGAAGTGTATTACTTTGGAAGCTGGGGGACAGTATGTGACGAT
AGTTTTGGAAGTAATGAAGCCGACATCGTGTGTCAGCAACTCGGATACCAATACTCATCC
AATTATTATAGCRGTGCCTWCTTTGGCGAGGGAAGCGGGAATATTTGGCTTGATGAAGTG
TATTGCTCGGGGATAGAGCAGGATCTAGCAGACTGTTCGCATGATGGATGGGGAGTTCAT
AACTGTGGTCATAGTGAGGATGTCAGCGTGGAGTGCTATAGTGGTGAAGGTGATTCTGAT
ATTGACTTGCGTCTTGCTGGTGGTGGCCTGTCATCAGAAGGGCGCGTTGAGATTCGTTAC
AACGGACAATGGGGGACGATCTGTGACGATTCCTGGGGCGAAGAAGAAGCCGACGTGGTG
TGCCAACACCTTGGTTATTACGGTTCCAGCGAGGCAGTAGGAAATGCATATTTTGGTCAG
GGTAGTGGAAACATCTGGCTGGATGATGTATCTTGCTCTGGGTCAGAGTACGACATTGAG
GACTGCTCTCATAATGGGTGGGGTGTTCACAACTGCGGTCATCAGGAGGACGCAGGAGTC
AGATGCTATGACAGTTATTACACTGACATTGGTTTAGGAGTAGCTGTGATTGCTGGCATA
GCTGTGGGATCTATCCTATTCTGCACTCTACTAGCATTCCTCGTCTGTGTTGCATGTAAA
GCATGTTCCGGTACTTCAAGTTCAACGACAATCAGAGTCAGCCCTTCAAGTTATCCCGGG
CCTACCTCTTCCTCCTACCCGGCTACATCACATGCCAACCCACGGCCAGCTGACTTTAAT
AATGGCCCTCCGCCATCTTACGATCAGATCAATAAACCCACATCCTATGCCAATCCTYAT
GGGGTACAACATCATCCACCACCACCACCACCACCACCAGCTGGCACATTTAACCCTGTT
GGGGGGCACGYCCCTCATGCCCCTGTTCAACCTAGTGGTGCGTACTCTAATCCTGCATGG
CAAGCTCCTCCACCAGGTGCACATCCTTCATCTTACCCCCCTCCCATGGCTCCAGGTGGA
ATGGGAGACCAATCCAACCCCTATGCTGATCTACCTCCCTTAGCTCAGCCAGCTCCTGTA
CCTCAAGCCTATGTACATCCACCAAGCCATGTCCCACCACCCCAACAACTATAC

>spal
ATGGTTACCTCTGGGTTTTGTCAAGCYCRTTTTTGGTTATTAGGGGTATTTCTCTTGAAT
TTTTCATGTAGAATTGAAGGACAGAGCTGGTATGATGTAAGACTAGTCGRTGGATCTTCG
AGTAATGAGGGTCGAGTTGAAGTGTATTACTTTGGAAGCTGGGGGACAGTATGTGACGAT
GATTTTGGAAGTACCGAAGCCGACATCGTGTGTCAGCAACTCGGATACCAATACTCATCC
AATTATTATAGCAGTGCCTACTTTGGCGAGGGAAGCGGGAATATTTGGCTTGATGATGTG
TATTGCTCRGGGATAGAGGGTGATCTAGCAGACTGTTCACATGATGGATGGGGAGTTCAT
AACTGTGATCATGGTGAGGATGTCAGCGTGGAGTGCTATAGTGGTGAAGGTGATTCTGAT
ATTGGYTTGCGTCTTSCTGATGGTGGCCTGTCATCWGAAGGACGCGTTGAGATTCGTTAC
AACGGACAATGGGGGACGATCTGTGACGAYTCCTGGGGCCAAGAAGAAGCCGACGTGGTG
TGTGAACACCTTGGTTATTACGGTGCCAGCGAGGCAGTAGGAAATGCGTATTTCGGTCAG
GGTAGTGGAAACATCTGGCTGGATGATGTRTCTTGYKCWGGRTCAGAGTACGACATTGAG
GACTGCTCTCATAATGGGTGGGGTGTCAACAACTGCGGGCATCAGGAGGAYGCAGGWGTC
AGATGCTATGACAGTTATTACACTGACATTGGTTTAGGAGTAGCTGTGATTGCTGGCATA
GCTGTGGGATCTATCCTATTCTGCACTCTACTAGCATTCCTCGTCTGTGTTGCATGTAAA
GCATGTTCCGGTACTTCAAGTTCAACGACAATCAGAGTCAGCCCTTCAAGTTATCCCGGG
CCTACCTCTTCCTCCTACCCGGCTACATCACATGCCAACCCACGGCCAGATGACTTTAAT
AATGGCCCTCCGCCATCTTACGATCAGATCAATAAACCCATATCCTATGCCAATCCGCAT
GGGGTACAACATCATCCACCACCACCACCACCACCACCAGCTGGCACATTTAACCCTGTT
GGGGGACACGCCCCTCATGCCCCTGTTCAACCTAGTGGTGCGTACKCTAATCCTGCWTGG
CAAGCTCCTCCACCAGGTGCACATCCTTCWTCTTACCCCCCTCCCATGGCTCCAGGTGGA
ATGGGAGACCAATCCAACCCCTATGCTGATCTACCTCCCTTAGCTCAGCCAGCTCCTGTA
CCTCCAGCATATGTACATCCACCAAGCCATGTCCCACCACCCCAACAACTATAC

>sfra
ATGGTTATCTCTAGGTTTTGTAAAGCTCGTTTTTGGTTATTGGGTGTGTTTCTCTTRAAT
TTATCATGGAGAATTGAAGGACAGAGCTGGTATGATGTAAGACTAGTCGGTGGATCTTCG
AGTAATGAAGGTCGAGTTGAAGTGTATTACTTTGGAAGCTGGGGGACAGTATGTGACGAC
GGATGGGGTAGTAATGAAGCCGACATCGTTTGTCAGCAACTCGGATACCAATACGCAACC
GAATATTATACCAGTGCCTACTTTGGCGAGGGAAGCGGGAGTATTTGGCTTGATGATGTG
GATTGCTTGGGGATAGAGAACGATCTATCAGACTGTTCGCATGATGGATGGGGGATTCAT
AACTGTTATCATGGTGAGGATGTCAGTGTGGAGTGCTATGATGGTGAAGGTTATTCTGAT
ACTGACTTGCGTCTTGTTGATGGTGGCCTGTCATCAGARGGACGMGTYGAGRTTCKYYAC
AACGGACAATGGGGGACGATCTGTGACGATKCTTGGGGYCWAGAWGAAGCMGAYGTGGTG
TGTCAATACCTTGGTTATTCCAGTGCCAGCGAGGCAGTAGGAAATGCGTATTTTGGTCAG
GGTAGTGGAAACATCTGGCTGGATGATGTGTCTTGCTCTGGGTTAGAGTACAGTATTGAG
GACTGCTCTCATAGTGGGTGGGGTGTCAACAACTGCGGTCATCAKGAGRWTGCAGGAGTC
AGATGCTATGACAGTGATTACACATACRTTGGTTTAGGAGTAGCTGTGATTGCTGGTATA
GCTGTAGGATCTATCCTAGGATGCACTCTCTTAGTATTCCTCGTCTnnnnnnnnnnnnnn
nnnnnnnnnnnTACTTCAAGTTCAACGACAATCAGTGTTGCCCCTTCAAGCTATNNNNNN
CCTACCCCTTCCTCCTACCNNNCTACTTCGCATGGCAACCCAMGACCAGATGACTTTAAT
AATGGCCCTCCGCCATCTTACGGTCAGATCAATAAACCCACATCCTATGCYAATCCTCAT
GGGGTACAACATCATCCACCACCACCACCASCAYCACCAGCTGACACATTTAACCCTGTT
GGGGGGCACACCCCTCATGCCCCGGYTCAACCTGGTGGTGCGTACCCTAATCCTGCATGG
CAAGCTCCTCCAGCAGGTGCACATCCTTCATCTTACCCCCCTCCCATGGCTCCAGGTGGA
ATGGGAGACCAATCCAATCCCTATGCTGATCTACCTCCCTTAGCTCAGCCAGCTCCTGTA
CCTCAAGCCTATGTACCTCCACCAAGCCATGTCCCACCACCCCAACAACTATAC

>afraSS
ATGGTTACCTCTRGGKTTTGTCAAGCYCRWTTTTGGTTATTAGGGGTATTTCTSTTGAAT
TTTTCATGGARAATTGAAGGACAGAGCTGGTATGATGTAAGACTAGTCGATGGATCTTCG
AGTAMTGARGGTCGAGTTGAAGTGTATTACTTTGGAAGCTGGGGGACAGTATGTGACGAT
GATTTTGGAAGTACCGAAGCCGACATCGTGTGTCAGCAACTCGGATACCAATACGCATCC
AATTATTATAGCAGTGCCTACTTTGGCGAGGGAAGCGGGAATATTTGGCTTGATGATGTG
TATTGCTCRGGGATAGAGGGTGATCTAGCAGACTGTTCGCATGATGGATGGGGGGTTCAT
AACTGTCATCATTCTGAGGATGTCAGCGTGGAGTGCTATAGTGGTGAAGGTGATTCTGAT
ATTGACTTGCGTCTTGCTGATGGTGGCCTGTCATCAGAAGGACGGGTTGAGATTCGTTAC
AACGGACAATGGGGGACGATCTGTGACGATTCCTGGGGCCAAGAAGAAGCCGACGTGGTG
TGTGAACACCTTGGTTATTACGGTGCCAGCGAGGCAGTAGGAAATGCGTATTTCGGTCAG
GGWAGTGGAAACATCTGGCTGGATGATGTGTCTTGTGCTGGGTCAGAGTACGACATTGAG
GACTGCTCTCATAATGGGTGGGGTGTTCACAACTGCGGGCATCAGGAGGACGCAGGAGTC
AGATGCTATGACAGTTATTACACTGAATATGGTTTAGGAGTAGCTGTGATTGCTGGCATA
GCTGTGGGATCTATCGTAGGCTGCACTCTACTAGCATTCCTCGTCTGTGTTGCATGTAAA
GCATGTAACGGAACTTCAAGTTCGACGACAATCAGAGTTAGCCCTTCAAGTTATCCCGGG
CCTACCCCTTCCTCCTACCCGGCTACATCACATGYTAACCCACGGCCAGATGACTTTAAT
AATGGCCCTCCGCCATCTTACGATCAGATCAATAAACCCACATCCTATGCCAATCCKCAT
GGGGTACAACATCATCCACCRCCACCACCACCACCACCAGCTGGTACATTTAACCCTGTT
GGGGGGCACGCCCATCATGCCCCTGTTCAACCTACTGGTGCATACGCTAATCCTGCATGG
CAAGCTCCTCCACCAGGTGCACCTCCTTCATCTTACCCCCCTCCCATGGCTCCAGGTGGA
ATGGGAGACCAATCCAACCCCTATGCTGATCTACCTCCCTTAGCTCAGCCAGCTCCTGTA
CCTCCAGCATATGTACCTCCACCAAGCCATGTCCCMCCACCCCAACAACTATAC

>hpul
ATGGTTTCCTCTAGGTTTTGTCAAGCTCGTTTTTGGTTATTAGGGGTATTTCTCTTGAAT
TTTTCATGGAAGATTGAAGGACAGAGCTGGTACGATGTAAGACTAGTCGATGGATCATCG
AGTAATGAAGGTCGAGTTGAAGTGTATTACTTTGGAAGCTGGGGGACAGTGTGTGATGAT
GGATTTGGAAGTAATGAAGCCGACATCGTGTGTCAGCAACTCGGATACCAATACGCATCC
AGTTATTATAGCAGTGCCTACTTTGGCGAGGGAAGCGGGAATATTTGGCTTGATGATGTG
TATTGCTCAGGGATAGAGAATGATCTAGCAGACTGTTCGCATGATGGATGGGGGGTTCAT
AACTGTTATCATGGCGAGGATGTCAGCGTGGAATGCTATAGTGGTGAAGGTTATTCTGAT
ATTGACTTGCGTCTTGCTGATGGTGGCCTGTCAACAGAAGGACGGGTTGAGATTCGTTAC
AACGGACAATGGGGGACGATCTGTGACGATTCATGGGGCCAAGAAGAAGCAGAGGTGGTG
TGTCGTCACCTTGGTTATTACGGTGCCAGCGAGGCAGTAGGAAATGCGTATTTTGGTGAG
GGTAGTGGAAACATCTGGCTGGATGATGTGTCTTGTGCTGGGTCAGAGTACGGCATTGAG
GACTGCTCTCATGATGGGTGGGGTGTCAACAACTGCGGGCATCAGGAGGATGCAGGAGTC
AGATGCTATGACAGTTATTACACTAACGCTGGTTTAGGAATAGCTGTGATTGCTGGCATA
GCTGTGGGATCTTTCCTGGGGTTCACTCTACTAGTATCCCTCGTCTGTGTCGCATGTAAA
GCATCTAACGGTACTACAAGTTCAACGACAATCAGAGTTAGCCCTTCAAGTTATCCCGTG
CCTACCTCTTCCTCCTACCCGGCTACAACACATGCCAACCCACAACCAGGTGACTTWAAT
AATGGCCCTCCGCCATCTTACGATCAGATCAATAAACCCACATCCTATGCAAATCMTCAT
GGGGTACAACATCATCCACCACCACCACCACCACCACCAGCTGGCACATTCAACCCTGTT
GGGGGGCACGCCCCTCATGCCCCTGTTCAACCTAGTGGTGCGTACCCTAATCCTGCATGG
CAAGCTCCTCCACCCAGTGCACATCCTTCATCTTACCCACCTCCCATGGCTCCAGGTGGA
ATGGGAGACCAATCCAACCCCTATGCTGACCTACCTCCCTTAGCTCAGCCAGCTCCTGTA
CCTCAAGCCTCTGTACCTCCACCAAGCCATGTCCCACCACCCCAACAACTATAC

>snud
ATGGTTACCTCTAGATTTTGTAAAGCTCGTTTTTGGTTATTGGGTGTGTTTCTCTTGAAT
TTTTCATGGAGAATTGAAGGACAGAGCTGGTATGATGTAAGACTAGTCGATGGATCTTCG
AGTAATGAAGGTCGAGTTGAAGTGTATTACTTTGGAAGCTGGGGGACAGTATGTGACGAC
GGATGGGGTAGTAATGAAGCCGACATCGTTTGTCAGCAACTCGGATACCAATACGCAACC
GATTATTATACAAGTGCCTACTTTGGCGAGGGAAGCGGGAATATTTGGCTTGATGATGTG
GATTGCTCAGGGATAGAGAACGATCTATCAGACTGTTCGCATGGTGGATGGGGGAATCAT
AACTGTTATCATAGTGAGGATGTCAGCGTGGAGTGCTATGATGGTGAAGGTTATTCTGAT
ATTGACTTGCGGCTTGTTGATGGTGGCCTGTCATCAGARGGACGMGTYGAGGTTCKYYAC
AACGGACAATGGGGGACRATCTGTGACGATKCTTGGGGYCWAGAWGAAGCMGAYGTGGTG
TGTCAATACCTTGGTTATTCCAGTGCCAGTGAGGCAGTAGGAAATGCGTATTTTGGTSAR
GGTASWGGARASRTCTGGCTGGATGATGTGTCTTGCTCTGGGTTAGAGTACGGTATTGAG
GACTGCTCTCATAGTGGGTGGGGTGTCAACAACTGCGGTCATCAGGAGGATGCAGGAGTC
AGATGCTATGACAGTGATTACACATACGTTGGTTTGGGAGTAGCTGTGATTGCTGGTATA
GCTGTAGGATCTATCCTAGGATGCACTCTCTTAGTATTCCTCGTCTTTGTTGCATGTAAA
GnnnnnnnnnnTACTTCAAGTTCAACGACAATCAGTGTTGCCCCTTCAAGCTATNNNNNN
CCTACCCCTTCCTCCTACCNNNCTACTTCGCATGGCAACCCACGACCAGATGACTTGAAT
AATGGCCCTCCGCCATCTTACGGTCAGATCAATAATCCCACATCCTATGCGAATCCTCAT
GGGGTACAGCATCATCCACCACCACCASCACCAYCACCAGCTGACAAATTTAACCCTGTT
GGGGGGCACACCCCTCATGCCCCGGTTCAACCTRGTGGTGCGTACCCTAATCCTGCATGG
CAAGCTCCTCCAGCAGGTGCACATCCTTCATCTTACCCCCCTCCCATGGCTCCAGGTGGA
ATGGGAGACCAATCCAACCCCTATGCTGATCTACCTCCCTTAGCTCAGCCAGCGCCTGTA
CCTCAAGCCTATGTACCTCCACCAAGCCATGTCCCACCACCCCAACAACTATAC

>sintSS
ATGGTTACCTCTAGGTTTTGYCAAGCTCGTTTTTGGTTATTAGGGGTATTTCTCTTGAAT
TTATCATGGARAATTGAAGGACAGAGCTGGTATGATGTAAGACTAGTCGATGGATCTTCG
AGTAATGAAGGTCGAGTTGAAGTGTATTACTTTGGAAGCTGGGGGACAGTATGTGACGAT
GATTTTGGAAGTACAGAAGCCGACATCGTGTGTCAGCAACTCGGATACCAATACGCATCC
AATTATTATAGCAGTGCCTACTTTGGCGAGGGAAGCGGGAATATTTGGCTTGATGATGTG
TATTGCTCAGGGATAGAGGGTGATCTAGCAGACTGTTCGCATGATGGATGGGGGGTTCAT
AACTGTCATCATTCTGAGGATGTCAGCGTGGAGTGCTATAGTGGTGAAGGTGATTCTGAT
ATTGACTTGCGTCTTGCTGATGGTGGCCTGTCATCRGAAGGRCGSGTTGAGATTCGTTAC
AACGGACAATGGGGGACGATCTGTGACGATTCCTGGGGCCAAGAAGAAGCCGACGTGGTG
TGTGAACACCTTGGTTATTACGGTACCAGCGAGGCAGTAGGAAATGCGTATTTCGGTCAG
GGTAGTGGAAACATCTGGCTGGATGATGTATCTTGCTCTGGGTCAGAGTACGACATYGAG
GAYTGYTCTCATGATGGGTGGGGTGTTCACAACTGCGGRCATCAGGAGGACGCAGGAGTC
AGATGCTATGACAGTTATTACACTGGYATTGGTTTAGGAGTAGCTGTGATTGCTGGTATA
GCTGTAGGATCTATCATAGGCTGCACTCTACTAGTATCCCTCGTCGCTGTTGCATGTAAA
GCATGTACCRGTACTTCAAGTTCAACGACAATCAGAGTYAGCCCTTCAGGTTATCCYGGG
CCTACCTCTTCCTCCTACCCGGCTACATCACATGCCAACCCACGACCAGATGACTTTAAT
AATGGCCCTCCGCCATCTTACGATCAGATCAATAAACCCACATCCTATGCCAATCCTCAT
GGGGTACAACATCATCCACCACCACCACCACCACCACCAGCTGGCACTTTTAACCCTGTT
GGGGGACACGCCCCTCATGCACCTGTTCAACCTACTGGTGCGTACGCTAATCCTGCTTGG
CAGGCTCCTCCACCAGGTGCACATCCTTCATCTTACCCCCCTCCCATGGCTCCAGGTGGA
ATGGGAGACCAATCCAACTCCTATGCTGATCTACCTCCCTTAGCTCAGCCAGCTCCTGTA
CCTCAAGCCTATGTCCCTCCACCAAGCCATGTCCCACCACCCCAACAACTATAC

>sprp
ATGGTTACCTCTACGTTTTGTCAAGCTCGTTTTTGGCTATTAGGGGTATTTCTGTTGAAT
TTTTCATGGAAAAYTGAAGGACAGAGCTGGTATGATGTAAGACTAGTCGATGGATCTTCG
AGTAATGAGGGTCGAGTTGAAGTGTATTACTTTGGAAGCTGGGGGACAGTATGTGACGAT
GATTTTGGAAGTACCGAAGCCGACATCGTGTGTCAGCAACTCGGATACCAATACTCATCC
AATTATTATAGCAGTGCCTTCTTTGGCGAGGGGAGCGGGAATATTTGGCTTGATGATGTG
TATTGCTCGGGGATAGAGCAGGATCTAGCAGACTGTTCGCATGATGGATGGGGGGTTCAT
AACTGTTATCATTCTGAGGATGTCAGCGTAGAGTGCTATAGTGGTGAAGGTGATTCTGAT
ATTGTCTTGCGTCTTGCTGATGGTGGCCTGTCATCAGAAGGACGGGTTGAGATTCGTTAC
AACGGACAATGGGGGACGATCTGTGACGATTCCTGGGGCCAAGAAGAAGCCGACGTGGTG
TGCCAACACCTTGGTTATTACGGTGCCAGCGAGGCAGTAGGAAATGCGTATTTTGGTGAG
GGTAGTGGAAACATCTGGCTGGATGATGTGTCTTGTGCTGGATCGGAGTACGGCATTGAG
GACTGCTCTCATAATGGGTGGGGTGTTCACAACTGCGGGCATCAGGAGGATGCAGGAGTC
AGATGCTATGACAGTTATTACACTGAATATGGTTTAGGAGTAGCTGTGATTGCTGGCATA
GCTGTGGGATCTATCCTAGGCTGCACTCTACTAGCATTCCTCGTCTGTGTTGCATGTAAA
GCATGTACCGGTACTTCAAGTTCGACGACAATCAGAGTTAGCCCTTCAAGTTATCCCGGG
CCTACCTCTTCCTCCTACCCGGCTACATCACATGCCAACCCACGACCAGATGACTTTAAT
AATGGCCCTCCGCCATCTTACGATCAGATCAATAAACCCACATCCTATGCCAATCCTCAT
GGGGTACAACATCATCCACCACCACCACCACCACCACCAGCTGGCACATTTAACCCTGTT
GGGGGGCACGCCCCTCATGCCCCTGTTCAACCTACTGGTGCGTACTCTAATCCTGCATGG
CAAGCTCCTCCACCAGGTGCACATCCTTCATCTTACCCCCCTCCCATGGCTCCAGGTGGA
ATGGGAGACCAATCCAACCCCTATKCTGATCTACCTCCCTTAGCTCAGCCAGCTCCTGTA
CCTCAAGCCTATGTACCTCCACCAAGCCATGTCCCACCACCCCAACAACTATAC

>spurp
ATGGTTACCTCTACGTTTTGTCAAGCTCGTTTTTGGCTATTAGGGGTATTTCTGTTGAAT
TTTTCATGGAAAATTGAAGGACAGAGCTGGTATGATGTAAGACTAGTCGATGGATCTTCG
AGTAATGAGGGTCGAGTTGAAGTGTATTACTTTGGAAGCTGGGGGACAGTATGTGACGAT
GATTTTGGAAGTACCGAAGCCGACATCGTGTGTCAGCAACTCGGATACCAATACTCATCC
AATTATTATAGCAGTGCCTTCTTTGGCGAGGGGAGCGGGAATATTTGGCTTGATGATGTG
TATTGCTCGGGGATAGAGCAGGATCTAGCAGACTGTTCGCATGATGGATGGGGGGTTCAT
AACTGTTATCATTCTGAGGATGTCAGCGTAGAGTGCTATAGTGGTGAAGGTGATTCTGAT
ATTGTCTTGCGTCTTGCTGATGGTGGCCTGTCATCAGAAGGACGGGTTGAGATTCGTTAC
AACGGACAATGGGGGACGATCTGTGACGATTCCTGGGGCCAAGAAGAAGCCGACGTGGTG
TGCCAACACCTTGGTTATTACGGTGCCAGCGAGGCAGTAGGAAATGCGTATTTTGGTGAG
GGTAGTGGAAACATCTGGCTGGATGATGTGTCTTGTGCTGGATCGGAGTACGGCATTGAG
GACTGCTCTCATAATGGGTGGGGTGTTCACAACTGCGGGCATCAGGAGGATGCAGGAGTC
AGATGCTATGACAGTTATTACACTGAATATGGTTTAGGAGTAGCTGTGATTGCTGGCATA
GCTGTGGGATCTATCCTAGGCTGCACTCTACTAGCATTCCTCGTCTGTGTTGCATGTAAA
GCATGTACCGGTACTTCAAGTTCGACGACAATCAGAGTTAGCCCTTCAAGTTATCCCGGG
CCTACCTCTTCCTCCTACCCGGCTACATCACATGCCAACCCACGACCAGATGACTTTAAT
AATGGCCCTCCGCCATCTTACGATCAGATCAATAAACCCACATCCTATGCCAATCCTCAT
GGGGTACAACATCATCCACCACCACCACCACCACCACCAGCTGGCACATTTAACCCTGTT
GGGGGGCACGCCCCTCATGCCCCTGTTCAACCTACTGGTGCGTACTCTAATCCTGCATGG
CAAGCTCCTCCACCAGGTGCACATCCTTCATCTTACCCCCCTCCCATGGCTCCAGGTGGA
ATGGGAGACCAATCCAACCCCTATTCTGATCTACCTCCCTTAGCTCAGCCAGCTCCTGTA
CCTCAAGCCTATGTACCTCCACCAAGCCATGTCCCACCACCCCAACAACTATAC

>pdep
ATGGTTACCTCTAGGTTTTGTAAAGCTCGTTTTTGGTTGTTGGGGGTATTTCTCTTCATT
TTTTCATGGAGAGTTGAAGGACAGAGCTGGTATGATGTAAGGCTAGTCGGTGGATATTCG
AGTAACGAGGGTCGAGTCGAAGTGTTTTACTTTGGAAGCTGGGGGACAGTTTGTGACGAC
GGATGGGGTAGTAATGAAGCCGACATCGTTTGTCAGCAACTAGGATACCAATACGCAACC
GATTATTATAGCAGTGCCTACTTTGGCGAGGGAAGCGGGAGTATTTGGCTTGATGGCGTG
GATTGCTCAGGGATAGAGAACGATCTAGCRGACTGTTCGCACAATGGATGGGGGATTCAT
GACTGTTATCATAGTGAGGATGTCAGCGTGGAGTGCTATGATGGTGAAGGTTATTCTGAT
ACTGACTTGCGTCTTGTTGATGGTGGCCTGTCATCAGAAGGACGCGTTGAGATTCGTTAT
AACGGACAATGGGGGACGATCTGTGACGATTCTTGGGGCCAAGAAGAAGCCGATGTGGTG
TGYCAATACCTTGGTTATTCCAGTGCCAGCGAGGCAGTAGGAAATGCGTATTTTGGTCAG
GGTAGTGGAAACATCTGGCTGGATGATGTGTCTTGCTCTGGGTTAGAGTCCGATATTGAG
GACTGCTCTCATGGTGGGTGGGGTGTCAACAACTGCGGTCATCACGAGGATGCAGGAGTC
AGATGCTATGACAGTGATTACACATACGTTGGTTTAGGAGTAGCTGTGATTGCTGGTATA
GCTGTAGGATCTATCCTAGGGTGCACTCTCTTAGTATTCCTCATCTnnnnnnnnnnnnnn
nnnnnnnnnnnnnnnnnnnnnnnnnnnnnnnnnnnnnnnnnnnnnnnnnnnnnnnnnnnn
CCTACCCCTTCCTCCTACCNNNCTACTTCACATGGTAACCCAGGACTAGATGACTTTNNT
AATGGCCCTCCGCCATCTTACGGTCAGATCAATAAACCCACATCCTATGCGAATCCTCAT
GGGGTACAACATCATCCTCCACCACCACCACCACCASCWSMWGACACATTTAACCCTGTT
GGGGGGCACACCCCTCATGCCCCGGTTCAACCTGGTGGTGCGTACTCTAATCCTGCATGG
CAAGCTCCTCCAGCAGGTGCACATCCTTCATCTTACCCCCCTCCCATGGCTCCAGGTGGA
ATGGGAGACCAATCCAACCCCTATGCTGATCTGCCTCCCTTAGCTCAGCCAGCTCCTGTA
CCTCAAGCCTATGTACCTCCACCAAGCGATGTCCCACCACCCCAACAGCTATAC
