# Supplementary material for: Genome-wide signals of positive selection in strongylocentrotid sea urchins
Source: BMC Genomics. 2017 Jul 21;18:555. doi: 10.1186/s12864-017-3944-7 (PMC5521101; doi:10.1186/s12864-017-3944-7)
Supplement: Supplementary file 3 — Consensus alignment files. A compressed (gzip) tape archive (TAR) file containing 6250 consensus alignment files in FASTA format. (TGZ 14116 kb) [file 12864_2017_3944_MOESM3_ESM.tgz › SPU_001596/consensAlign.ordered.fa]

>sdro
ATGGGCGGTGATGACGAAACAACTTTCGGGCAGCGAATGTCAGCAAGATGGAGCGGGTTC
AAACATTTTCTTTGGAACAGCGAAACGAGGGAATTTCTCGGCAGAGGAGGGAGTAGCTGG
GGTAAAATCTCACTTTTCTACTTTATATTCTACCTCTGTTTAGCTGCATTCTGGGCCTGT
ATGTTGCTTGTTTTCATGCAAACGGTGGATTATGACCGTCCCAAATGGGTCTCATACGTT
AGTACACCAGGTCTTGTTGTAACACCAAGTTTTATTGAGGAAAGGATTAGCTACACACCA
AGCAATGAGCTCACATTCGCTAACATTCTTAAGAAAATGAATGAGACCTGGAATTCACTT
TCACCTGACGAGCAAGAACACACTGAAGAATGCGACCCGATCACAGAGGCAGGCAACAAG
ACCATGCAGAGACTCTGCTMTTTTGAMCGCGAGCAACTTGGCCAATATTGYACTCCAGAG
AACTACTTTGGGTACAACACGACAGAACCCTGCGTCCTCGTCAATATGAACAGGGTTTGG
GGATGGACTCCTGAAGACCCTGAAGCCGATGCTACAGACATCCCAGAGGGCTACGTCAGT
GGACACATCCTGATCACCTGCAAGCCATACAAAGACAAGGATGTTTCGTCTATCAATGGC
ACCACCATTTACCCACCAACCGGTCTGCCGTTCGCTTACTATCCTTACGTGACGGGCACA
AACAAGAAGAAGCAGGCTATGTACGTCTCTCCGTACGTCGCTGTCCGCGTCGCCCTCAAC
GCAGACGAAGCCCAGGGCAAAGATGTCAAAGTCCAGTGTGAAGCCTATACCGGCAACATT
GAACCTAGGGGCGGACTTTACGATATCAAAGACAGGTCGGAGTTCACTGTTATATTCAAC
TTGGGCAGATCAGCAGCAAAGGACGAGATG

>spal
ATGGGCGGTGATGACGAAACAACTTTCGGGCAGCGAATGTCAGCAAGATGGAGCGCGTTC
AAACATTTTCTTTGGAACAGCGAAACGAGGGAATTTCTCGGCAGAGGAGGGAGTAGCTGG
GGTAAAATCTCACTTTTCTACTTTATATTCTACCTCTGTTTAGCTGCATTCTGGGCCTGT
ATGTTGCTTGTTTTCATGCAAACKGTGKMTTACGACCGTCCCAAATGGGTCTCATACGTT
AGTACACCAGGTCTTGTTGTAACACCAAGTTTTATCGAAGAAAGGATTAGCTACACACCA
ACCAATGAGAAAACATTCGAAACCATTSTTAAGAAMATGAATGCTACCTGGAATTCACTT
GCACCTGAAAAGCAAGAACACACTGAAGAATGCAACCCGATCACAGAGGCAGGCAACAAG
ACCATGCAGAGACTCTGCTCTTTTGATCGCGAGCAACTTGGCCAGTATTGCACTCCAGAG
AACTACTTTGGGTACATGACGACGGAACCGTGCGTCCTCGTCAATATGAACAGGGTTTGG
GGATGGACTCCTGAAGACCCTGAAGCCGATGCTACAGACATCCCAGAGGGCTACGTCAGT
GGACACATCCTGATCACCTGCAAGCCATACAAAGACAAGGATGTTTCGTCTATCAATGGC
ACCACCATTTACCCACCAACCGGTCTGCCGTTCGCTTACTATCCTTACGTGACGGGCACA
AACAAGAAGAAGCAGGCTATGTACGTCTCTCCGTACGTCGCCGTCCGCGTYGCCCTCAAC
GCTGAGGAAGCYCAGGGCAAAGACGTCAAAGTCCAGTGTGAAGCCTATACCGGCAACATT
GAACCTAGGGGYGGACTTTACGATATCAAAGACAGGTCGGAGTTCACTGTTATATTCAAC
TTGGGCAGATCAGCAGCAAAGGACGAGATG

>sfra
ATGGGCGGTGAAGACGAAACAACTTTCGGGGAGCGAATGTCAGCAAGATGGAGCAGTTTC
AAACATTTTCTTTGGAACAGCGAAACCAGGGAATTTCTCGGCAGAGGAAGCGGTAGCTGG
GGTAAAATCTCGCTTTTCTACTTTATATTCTACCTCTGTTTAGCTGCATTCTGGGCCTGT
ATGTTGCTTGTTTTCATGCAAACGGTGGATTACGACCGTCCCAAATGGGTCTCATACGTT
AGCACACCAGGTCTTGTTGTAACACCAAGTCAAATCGAGGAAAGGATTAGCTACACACCA
AGCAATGCGCTCACATTCGAAAAAATTGTTGAAAAATTGGAAGAAACCTGGGATTCACTT
TCACCTGAGAACCAGGAACACACAGAAAAATGCGACCCGATCACAGAGGCAGGCAACAAG
ACCATGCAGAGACTCTGCTATTTTGACCGCAAGCAACTTGGCCAGTATTGCACCCCAGAG
AACTTCTTTGGGTACAACTCGACGGAACCCTGTGTCCTCGTCAACATGAACAGGGTTTGG
GGATGGACTCCTGAAGACCCTGAAGCCGATGCTACAGACATCCCAGAGGATTATGTCAAT
GGACACATCCTCATCACCTGCAAGCCATATAAAGACAAGGATGTTTCATCTGTGAATGGC
ACAACCATTTACCCACCAACTGGTCTGCCATTCGCTTACTATCCTTACGTGACTGGCACA
AACAAGAAGAAGCAGGCCCTCTACRTCTCTCCGTTCGTCGCCGTCCGCGTCGCTCTCAAC
GCAGAGGAAGCCGAAGGCAAAGATGTCAAAGTCAAATGCGAGGCCTACACCGGGAACATT
GAACCTAGGGGCGGACTTTACGATGTCAAAGACAGGTCGGAGTTTACCGTTATATTCAAC
TTGGGCAAGTCACAAGCCAAGGATGAGATG

>afraSS
ATGGGCGGTGATGACGAAACAACTTTCGGGCAGCGAATGTCAGCAAGATGGAGCGGGTTC
AAACATTTTCTTTGGAACAGCGAAACGAGGGAATTTCTCGGCAGAGGAGGGAGTAGCTGG
GGTAAAATCTCACTTTTCTACTTTATATTCTACCTCTGTTTAGCTGCATTCTGGGCCTGT
ATGTTGCTTGTTTTCATGCAAACGGTGGATTACGATCGTCCCAAATGGGTCTCATACGTT
AGTACACCAGGTCTTGTTGTAACACCAAGTTTTATCGAAGAAAGGATTAGCTACACACCA
AGCAATGAGCTCACATTCGCTACCATTGTTGAGAAAATGAATGCTACCTGGCAGTCACTT
TCAATTGACAACCAAGAACACACTGAACCATGCGACCCGATCACAGAGGCAGGCAACAAG
ACCATGCAGAGAATCTGCACTTTTGACCGCAAGCAACTTGGCCAGTATTGCACTCCAGAG
AACTACTTTGGGTACAACACGACGGAACCCTGCGTCCTCGTCAATATGAACAGGGTTTGG
GGATGGACTCCTGAAGACCCAGAAGCCGATGCTACAGACATCCCAGAAGGCTACGTCAGT
GGACATATCCTCATCACCTGCAAGCCATACAAAGAYAAGGATGTTTCGTCTRTCAAYGGC
ACMACCATYTACCCACCMACTGGTCTGCCATTCGCTTACTATCCTTACGTGACGGGCACA
AACAAGAAGAAGCAGGCTATGTACGTCTCTCCTTACGTCGCCGTCCGCGTCACCCTCAAC
GCTGAGGAAGCTCAAGGCAAAGATGTCAAAGTCCAGTGTGAAGCCTATACCGGCAACATT
GAACCTAGGGGCGGACTTTACGATATCAAAGACAGGTCGGAGTTCACTGTTATATTCAAC
TTGGGCAGATCAGCAGCAAAGGACGAGATG

>hpul
ATGGGCGGTGATGACGATACAACTTTCGGGCAGCGAATGTCAGCAAGATGGAGCGGGTTY
AAACATTTTCTTTGGAACAGCGAAACCAGGGAATTTCTCGGCAGAGGAGGGAGTAGCTGG
GGTAAAATCTCACTTTTCTACTTGATATTCTACATCTGTTTAGCTGCATTCTGGGCCTGT
ATGTTGCTTGTTTTCATGCAAACGGTGGATTACGACCGTCCTAAATGGATCTCATACGTC
AGTACACCAGGTCTTGTTGTTACACCGAGTCTAATTGAGGAAAGGATTAGCTACACACCA
AGCAATGAGCTCACATTCGACACAATTGTTGAAAAACTGACAGAAACCTGGGATTCACTT
TCACCCGAGAACCAGGAACACACCGAAGTATGCGACCCCATCACAGAGGCCGGCAACAAG
ACCATGCAGAGAATCTGCTCTTTTGACCGCGAGAAACTTGGCCAGTATTGCACCCCAGAG
AACTACTTTGGGTACAACACGACGGAACCCTGCGTCCTCGTCAATATGAACAGGGTTTGG
GGGTGGACTCCYGAAGACCCTGAAGCCGATGCTACAGACGTCCCAGAGGGTTACGTCAAT
GGACACATCCTGATCACCTGCAAGCCATACAAAGATAAGGATGCTCCGTCTATCAATGGC
ACAACCGTTTACCCACCAACTGGTCTACCCTTCGCTTACTATCCTTACGTGACGGGCACA
AACAAGAAGAAGCAGGCTCTATACGTCTCTCCGTACGTCGCCGTCCGCGTCACCCTCAAC
GCAGAGGAGGCCCAGGGCAAAGATGTTAAAGTCCAATGCGAGGCCTATACCGGCAACATT
GAACCTAGGGGCGGACTTTACGATGTCAAAGACAGGTCGCAGTTCACCGTTATATTCAAC
TTGGGCAAGTCACAAGCCAAGGACGAGATG

>snud
ATGGGCGGTGAAGACGAAACAACTTTCGGGGAGCGAATGTCAGAAAGATGGAGCAGTTTC
AAACATTTTCTTTGGAACAGCGAAACCAGGGAATTTCTCGGCAGAGGAGGGAAAAGCTGG
GGTAAAATCTCGCTTTTCTACTTTATATTCTACCTCTGTTTAGCTGCATTCTGGGCCTGT
ATGTTGCTTGTTTTCATGCAAACGGTGGATTACAACCGTCCCAAATGGGTCTCATACGTT
AGCACACCAGGTCTTGTTGTAACACCAAGTCTAGTCGAGGAAAGGATTAGCTACACACCA
AGCAATGAGCTCACATTCTCAAAAATTGTTGAAAAATTGGAAGACACCTGGGATTCACTT
TCACCTGAGAACCAGGAACACACTGAAGTATGCGACCCGATCACAGAGGCAGGCAACAAG
ACCATGCAGAGACTCTGCTCCTTTAACCGCAAGCAACTTGGCCAGTATTGCACCCCAGAG
AACTACTTTGGGTACAACACGACGGAACCCTGCGTCCTCGTCAACATGAACAGGGTTTGG
GGATGGACTCCTGAAGACCCTGAAGCCGATCGTACAGACGTCCCAGAGGGTTACGTCAAT
GGACACATCCTCATCACCTGCAAGCCATACAAAGATAAGGATGTTTCGTCTGTGAATGGT
ACAACCATTTACCCACCAACTGGTCTGCCATTCGCTTACTATCCTTACGTGACTGGCACA
AACAAGAAGAAGCAGGCCCTCTACATCTCTCCGTACGTCGCCGTCCGCGTCGCTCTCAAC
GCAGAGGAAGCCGAGGGCAAAGATGTCAAAATCAAATGCGAGGCCTACACCGGGAACATT
GATCCTAGGGGCGGACTTTACGATGTCAAAGACAGGTCGGAGTTCACGGTTATATTCAAC
TTGGGGAAGTCACAAGCCAAGGATGAGATG

>sintSS
ATGGGCGGTGATGACGATACAACTTTCGGGCAGCGAATGTCAGCAAGATGGAGCGGGTTC
AAACATTTTCTTTGGAACAGCGAAACGAGGGAATTTCTCGGCAGAGGAGGGAGTAGCTGG
GGTAAAATCTCACTTTTCTACTTTATATTCTACGTCTGTTTAGCTGCATTCTGGGCCTGT
ATGTTGCTTGTTTTCATGCAAACGGTGGATTACGACCGTCCCAAATGGGTCTCATACGTT
AGTACACCAGGTCTTGTTGTAACACCAAGTTTTCTYGAGGAAAGGATTAGCTACACACCA
AGCAATGAGCTCACATTCGAAACCATTGTTAAGAAAATGACAGCTACCTGGGATTCACTT
TCACCTGAGAACCAAGAACACACTGAAGTATGCGACCCGATCACAGAGGCAGGCAACAAG
ACCATGCAGAGAATCTGCTCTTTTGACCGTGAGAAACTTGGCCAGTATTGCACTCCAGAG
AACTACTTTGGGTACAACACGACGGAACCCTGCGTCCTCGTCAATATGAACAGGGTTTGG
GGATGGACTCCTGAAGACCCTGAAGCCGATGCTACAGACATCCCAGAAGGYTACGTCAGT
GGACACATCCTCATCACCTGCAAGCCATACAAAGACAAGGATGTTTCRTCTATCAATGGC
ACAACCATCTACCCACCAACTGGTCTGCCATTCGCTTACTATCCTTACGTGACAGGTACA
AACAAGAAGAAGCAGGCTCTCTACGTCTCTCCGTACGTGGCCGTCCGCGTCGCYCTCAAC
GCAGAGGAAGCTCAGGGCAAAGATGTCAAAGTCCAGTGCGAAGCCTATACCGGCAACATT
GAACCTAGAGGCGGACTTTACGATGTCAAAGACAGGTCGGAGTTCACTGTTATATTCAAC
TTGGGCAAAACACAAGCAAAGGACGAGATG

>sprp
ATGGGCGGTGATGACGATACAACTTTCGGGCAGCGAATGTCAGAAAGATGGAGCGGGTTC
AAACATTTTCTTTGGAACAGCGAAACGAGGGAATTTCTCGGCAGAGGAGGGAGTAGCTGG
GGTAAAATCTCACTTTTCTACTTTATATTCTACGTCTGTTTAGCTGCATTCTGGGCCTGT
ATGTTGCTTGTTTTCATGCAAACGGTGGATTACGACCGTCCCAAATGGGTCTCATACGTT
AGTACACCAGGTCTTGTTGTAACACCAAGTTTTATCGAAGAAAGGATTAGCTACACACCA
ACCAATGAGCGCACAATCGAGGACATTTTCAAAAAAATGAACGAAACCTGGAATTCACTT
TCACCTGACGAGCAAGAACACACTGAAGAATGCGACCCGCTCACAGAGGCAGGCAACAAG
ACCATGCAGAGACTCTGCTCTTTTAACCGCGAGCATCTTGGCCAGTATTGCACTCCAGAG
AACTACTTTGGGTACACCTCGACGGAACCCTGCGTCTTTGTCAATATGAACAGGGTTTGG
GGATGGACTCCTGAAGACCCTGAAGCCGATGCTACAGACGTCCCAGAAGGTTACGTCAGT
GGACACATCCTGATCACCTGCAAGCCATACAAAGATAAGGATGTTTCGTCTGTCAATGGC
ACAACCATCTACCCACCCACTGGTCTGCCATTCGCTTACTATCCTTACGTGACGGGYACA
AACAAGAAGAAGCAGGCTCTCTACGTCTCTCCGTATGTCGCCGTCCGCGTCACCCTCAAC
GCAGAGGAAGCTGAAGGCAAAGATGTCAAAATCCAGTGTGAAGCCTATACCGGCAACATT
GAACCTAGGGGCGGACTTTACGATATCAAAGACAGGTCGGAGTTCACTGTTATATTCAAC
TTGGGCAAGTCACAAGCCAAGGATGAGATG

>spurp
ATGGGCGGTGATGACGATACAACTTTCGGGCAGCGAATGTCAGAAAGATGGAGCGGGTTC
AAACATTTTCTTTGGAACAGCGAAACGAGGGAATTTCTCGGCAGAGGAGGGAGTAGCTGG
GGTAAAATCTCACTTTTCTACTTTATATTCTACGTCTGTTTAGCTGCATTCTGGGCCTGT
ATGTTGCTTGTTTTCATGCAAACGGTGGATTACGACCGTCCCAAATGGGTCTCATACGTT
AGTACACCAGGTCTTGTTGTAACACCAAGTTTTATCGAAGAAAGGATTAGCTACACACCA
ACCAATGAGCGCACAATCGAGGACATTTTCAAAAAAATGAACGAAACCTGGAATTCACTT
TCACCTGACGAGCAAGAACACACTGAAGAATGCGACCCGCTCACAGAGGCAGGCAACAAG
ACCATGCAGAGACTCTGCTCTTTTAACCGCGAGCATCTTGGCCAGTATTGCACTCCAGAG
AACTACTTTGGGTACACCTCGACGGAACCCTGCGTCTTTGTCAATATGAACAGGGTTTGG
GGATGGACTCCTGAAGACCCTGAAGCCGATGCTACAGACGTCCCAGAAGGTTACGTCAGT
GGACACATCCTGATCACCTGCAAGCCATACAAAGATAAGGATGTTTCGTCTGTCAATGGC
ACAACCATCTACCCACCCACTGGTCTGCCATTCGCTTACTATCCTTACGTGACGGGTACA
AACAAGAAGAAGCAGGCTCTCTACGTCTCTCCGTATGTCGCCGTCCGCGTCACCCTCAAC
GCAGAGGAAGCTGAAGGCAAAGATGTCAAAATCCAGTGTGAAGCCTATACCGGCAACATT
GAACCTAGGGGCGGACTTTACGATATCAAAGACAGGTCGGAGTTCACTGTTATATTCAAC
TTGGGCAAGTCACAAGCCAAGGATGAGATG

>pdep
ATGGGCGGTGAAGACGAAACAACTTTCGGGGAGCGAATGTCAGCAAGATGGAGCGGGTTC
AAACATTTTCTTTGGAACAGCGAAACCAGGGAATTTCTTGGCAGAGGAGGGAGAAGCTGG
GGTAAAATCTCGCTTTTCTACTTTATATTCTACCTCTGTTTAGCTGCATTCTGGGCCTGT
ATGTTGCTTGTTTTCATGCAAACGGTGGATTACGACCGTCCCAAATGGGTCTCGTACGTT
AGCACACCRGGTCTTGTTGTAACACCAAGTCTAGTCGAGGAAAGGATTAGCTACACACCA
AGCAATGAGCTCACATTCAAATCAATTGTTGAAACATTGAAAGGCACCTGGGATTCACTA
TCACCTGAGAACCAGGAACACACTGAAGTATGCGACCCGATCACAGAAGCAGGCAACAAG
ACCATGCAGAGACTCTGCTCTTTTAACCGCAAGAAACTTGGCCAGTATTGCACTCCAGAG
AACCACTTTGGGTACAACTCGACGGAACCCTGCGTCCTCGTCAACATGAACAGGGTTTGG
GGATGGACTCCTGAAGATCCTGAAGCCGATCAAACAGACGTCCCAGAGGATTACGTCAGT
GGACACATCCTCATCACCTGCAAGCCATACAAAGACAAGGATGTTTCATCTGTGAATGGC
ACAACCATTTACCCTCCAACTGGTCTGCCATTCGCTTACTTTCCTTACGTGACTGGCACA
AACAAGAAGAAGCAGGCCCTCTACGTCTCTCCGTACGTCGCCGTCCGCGTCACTCTGAAC
GCAGAGGAAGCCGAGGGCAAAGATGTCAAAGTCAAATGTGAGGCCTACACCGGGAATATT
GAACCTAGGAGCGGACTTTACGATTTCAAAGACAGGTCGGAGTTCACCGTTATATTCAAC
TTGGGCAAGTCACAAGCCAAGGATGAGATG
