# Supplementary material for: Genome-wide signals of positive selection in strongylocentrotid sea urchins
Source: BMC Genomics. 2017 Jul 21;18:555. doi: 10.1186/s12864-017-3944-7 (PMC5521101; doi:10.1186/s12864-017-3944-7)
Supplement: Supplementary file 3 — Consensus alignment files. A compressed (gzip) tape archive (TAR) file containing 6250 consensus alignment files in FASTA format. (TGZ 14116 kb) [file 12864_2017_3944_MOESM3_ESM.tgz › SPU_018016/consensAlign.ordered.fa]

>sdro
ATGGCTTCACCCACCCTCGATTTACTCTGCTGCTCGTTCTTCGGCATTGCCAATTCAACA
ACAAACGAATCGGTCATCGAGCCAACACACAAACACCTTCATAGAGTGAAAAGGTACTTC
TACCTGTACAACTCGACCGTCATTGTAATGGCCGTCTTCAGTGTGCTCGGGACCCTGTAC
ATGCTGTTTCCCAAGAGGAAAGATACTACCAACTTGGACAGTGTTAACAGGCCTGGATTG
ATGGAGATAAGACAGAGATGGATTCTCTTCTGGTTGTCCTTTGCAGATATCATGGCTTGT
ATAGGTCTGATAGTACTTTCCAGTGAATCTATCAGTATCTTAAGAAAGTCAGGTGAGAGC
TTTAAAAACAAACTATCCAGCAAGTCATGGGAGTGGCTCTGTATCCTAGCAACGGCCTGG
ATTCATTTTTTCTTCTTTGCTACGTACGTCTGGATAACTTGTTACACAGTGGATGTCTAT
CTCTTCCTCCAGAAGACCACATTGAAACACATCTTGCTAGTTTACTTTATCATCAGTTGG
TTACTCCCTATCGCCTTTRTTGCCTTTGGRTTATGGGCTCTCTACGAGACAATTGAACCA
ACGATGGCCTGTTCAGCAAGTGCAGGAGACAACCAACTCTTAATAGCCTACTACCTGTGC
TTGTTCATACCGATGGTACTTGTGCTGATCCTCAATCCCATTCTATACATTCTGGCAGGA
AGGAAAGTATCACCCATGTTGAGAGGCAGGGGGGTGTATACGGACAGGGAAAGAGAGGTG
GAAAAACAAGTCAAGAAGAAATTCCTCAAGATCGTGATTGTTCTAGAGATTTGCTGGTTA
CCCAATGTAATCAATGGCATCATGTTACTGAGTAAAGTACCATTTGATACGCCATTCTWC
CCTATCGTATGGATACTCATGGCGATCCTGAACCCTCTGCAAGCCTTCTTGAACACCCTT
GTGTACTGGGGACCGACGGGATGCTCCTTCCTGAGTACCCGCAGACCAGAGCTAGAGGTG
GACGACTCAGCAGCAGCAGAGTACCTCCGCTCTCATCCTCCTTGGACCAATGCAGCAGTT
CCCTCGGATACGGAGACGACGCCCTTGATGAGAGGAAGGGCCAGAGATGGTCTCAAC

>spal
ATGGCTTCACCCACCCTCGATTTACTCTGCTGCTCGTTCTTCGGCATTGCCAATTCAACA
ACAAACGAATCGCACATCGTGCCAACAGACAAATACCTTCATAGAGTGAAGAGGTACTTC
TACTTGTACAACTCGACCGTCATTGTAATGTCCGTCTTCAGTGTGCTCGGGACCCTGTAC
ATGCTGTTTCCCAAGAGGAAAGATACTACCAACTTGGACAGTGTTAACAGGCCTRGATTG
ATGGAGATAAGACAGAGATGGATTCTCTTCTGGTTGTCCTTTGCAGATATCATGGCATGT
ATAGGTCTCATAGCACTTTCCAGTGAATCTATCAGTATCTTAAGAAAGTCAGGTGACAGC
TTAACAAACAAATTATCCAACAAGTCATGGGAGTGGCTCTGTATCCTAGCAACGGCCTGG
ATTCATTTTTTCTTCTTTGCTACGTACGTCTGGATAACTTGTTACACGGTGGATGTTTAT
CTCTTCCTCCAGAAGACCACAGTGAAACACATCTTGMTAGTTTACTTTATCATCAGTTGG
WTWCTCCCYATCGCCTTTATTGCCTTTGGGTTATGGGCTCTCTACGAGACRATTGAACCA
ACGATGGCCTGTTCAGCAAGTGCAGGAGACAACCAACTCTTATTAGCCTACTACCTGTGC
TTGTTCATACCGTTGGTACTTGTGCTGATCCTCAATCCCATTCTATACATTTTGGCAGGA
AGGAAAGTATCACCCMTGTTGAGAGGYAGRGGGGTGTACACAGACAGGGAGAGAGAGGTT
GAGAARCAAGTCAAGAAGAAATTCCTCAAGATCGTGATTGTTCTAGARATTTGYTGGTTA
CCSAATGTARTCAATGGMATCATGTTACTGAGTGGAGTACCATTTRATACGACATTCTAC
CCTATCRTATGGATACTCATGGCGATCCTGAACCCYCTGCAAGCCTTCTTRAACACCCTT
GTGTACTGGGGACCAACGGGATGCTCCTTCCTGAGTACCCGCAGACCAGAGCTAGAGGTG
GACGACWCAGCAGCAGCAGARTACCTTCGCTCYCATCCTCCTTGGACYAATGCAGCGGTT
CCCTCGGATACGGAGACSACGCCCTTGATGAGAGGWAGGGCCARAGATGSTCTCAAC

>sfra
ATGGCTTCACCCACCCTCGATTTACTCTGCTGCTCGTTCTTCGGCATTGCCAATTCAACA
ANNNACGCATCGCTTATCGTGCCAACACACGAATACCTTCATAGAGTGAAGAAGTACTTC
TACCTGTACAACTCGACCGTCATTGTAATGTCCACCTTCAGTGTGCTCGGGACCCTGTAC
ATGCTGTTTCCGAGGAGGAAAGATACTTCCAACTTGGACAGTGTTATCAGGCCTAGATTG
ATGGAGATAAGACAGAGATGGATTCTCTTCTGGTTGTCCTTTGCAGATATCATGGCTTGT
CTAGGTCTGATAGTACTTTCCAGTGAATCTATCCATATCCTGAGAAAGTCAGGTGACAGC
TTTACAAACAAACTAGCCAGCAAGTCATGGGTATGGCTCTGTATGCTAGCAACGGCCTGG
ATTCATTTTTTCTTCTTTGCTACGTACGTGTGGATAACTTGTTACACGATTGATGTCTAT
CTCTTCCTCCAGAAGACCACAGTGAAACACATCTTGCTAGTTTACTTTGTCATCAGTTGG
TTACTTCCTATCGCCTTTGTTGCCTTTGGGCTATGGGCTCTCTATGAGACAACTGAACCA
CAGATGGCCTGTTCMGCAAGTGCAGGAGATGAAAAACTCTTATCAGCCTACTACCTGTGC
TTGTTCATACCGATGGTACTTGTGCTTATCCTCAATCCCATTCTATACATTCTGGCAGGA
AGGAAAGTATCWCCCCTGTTGAGAGGCAGGGGGATGTATACAGACAGGGAGAGAGAGGTT
GAAAAACAAGTCAAGAACAAATTCCTCAAGATCGTGATTGTTCTAGAGATTTGTTGGTTA
CCCAACGTAATCAATGGCATCATGTTACTGAGTGGAGTANAATTCGGGGTGAAATTCTAC
CCTATCATATGGATACTCATGGCAATCCTGAACCCTCTGCAAGCCTTCTTGAACACCCTT
GTGTATTGGGGACCAACGGGATGCTCCTTCCTGACTACCCGCAGACCAGAGCTAGAGGAG
GAGGACTCACCATCAGCAGAATACCTCCGCTCCCATCCTCCTTGGACTAATGCAGCAGTT
CCCTCAGATACGGAGACCACGCCCTTGATGAGAGGAAGGGCCAAAGATGCTCTCAAC

>afraSS
ATGGCTTCACCCACCCTCGATTTACTCTGCTGCTCGTTCTTCGGCATTGCCAATTCAACA
ACAAAYGMATCGSTCATCSAGCCAACRSACAAATACCTTCATAGRGTGAAGAGGTACTTC
TACCTGTAYAACTCGACCGTCATTGTAATGKCYGTCTTCAGTGTGCTCGGGRCCCTGTAC
ATGCTGTTTCCMARGAGGAAAGATACTACCAACTTGGASAGTGTTAMCAGGCCTGGATTG
ATGGAGATAAGACAGAGRTGGATTCTCTTCTGGTTGTCCTTTGCAGATATCATGGCTTGT
ATAGGTCTKATAGTACTKTCCAGTGAATCTATCAGTATCTTAAGAAAGTCAGGTGACAGC
TTAACAAACAAACTATCCAGCAARTCATGGGAGTGGCTATGTATMCTAGCAACGGCCTGG
ATTCATTTTTTCTTCTTTGCTACRTACGTCTGGATAACTTGTTACACGGTGGATGTCTAT
CTCTTCCTCCAGAAGACCACAGTGAAAMACATCTTGCTMGTTTACTTTRTCATCAGTTGG
TTACTCCCTATCGCCTTTATTGCCTTTGGGTTATGGGCTCTCTACGAGACAATTGAACCA
ACGATGGCCTGTTCAGCAAGTGCAGGAGACAACACACTCTTATTAGCCTACTACCTGTGC
TCGTTCATACCGATGGTACTTGTGCTGATCCTCAATCCCATTCTATACATTCTGGCAGGA
AGGAAAGTATCACCCATGTTGAGAGGCAGGGGGGTGTATACGGACAGGGAGAGAGAGGTK
GARAAACAAGTCAAGAAGAAATTCCTCAAGATCGTGATTGTTCTAGAGATTTGTTGGTTA
CCCAATGTAATCAATGGCATCATGTTACTGAGTGGAGTGCCATTTGGTATGAAATTCTAC
CCTATCATATGGATACTCATGGCGATCCTGAACCCTCTGCAAGCCTTCTTAAACACCCTT
GTGTACTGGGGACCAACGGGATGCTCCTTCCTGAGTACCCGCAGACCAGAGATAGAGGTG
GACGACTCAGCAGCAGTAGAGTAYCTCCGCTCTCATCCTCCTTGGACCAATGCAGCAGTT
CCCTCGGATRCGGAGACSACGCCCTTGATGAGAGGAAGGGCCAGAGATGGTCTCAAC

>hpul
ATGGCTTCACCCACCCTCGATTTACTCTGCTGCTCGTTCTTCGGCATTGCCAATTCAACA
ACAAACGAATCGCACATCGAGCCAACAGACAAATACCTTCATAGAGTGAAGAGGTACTTC
TACCTGTACAACTCGACTGTCATTATAATGTCCATCTTCAGTGTGCTCGGGACCCTGTAC
ATGCTGTTCCCAAGGAAGAGAGATACTACCAACTTGGAGAGTGTGACCAGGCCTGGATTG
ATGGAGATAAGACAGAGATGGATTCTCTTCTGGTTGTCCTTTGCAGATATCATGGCTTGT
GTAGGTCTGATAGTCCTTTCCAGTGAATCTATCAGTATCTTAAGAAAGTCAGGTGACAGC
TTAACAAACAAACTATCCAGCAAGTCATGGGAGTGGCTCTGTATCCTAGCAACGGCCTGG
ATTCATTTTTTCTTCTTTGCTACTTACGTCTGGATAACTTGTTACACGGTGGATGTCTAT
CTCTTCCTCCAGARGACCACAGTGAGACACATCTTGCTAGTTTACTTTATCATCAGTTGG
TTACTYCCTATCGCCTTTGTYGCCTTTGGGTTATGGGCTCTCTACGAGACAATTGAACCA
ACGATGGCCTGTTCAGCAAGTACAGGARACAACARACTCTTAGTAGCCTACTACCTGTGC
TTGTTCATACCGATGGTACTTGTGCTTATCCTCAATCCCATTCTATACATTCTGGCWGGR
AGGAAAGTATCACCCCTGTTGAGAGGCAGGGGTGTGTATACKGACAGGGAGAGAGAGGTG
GAAAAACAAGTCAAGAAGAAATTCCTCAAGATCGTGATTGTTTTAGAGATTTGTTGGTTA
CCCAATGTARTCAATGGCATCATGTTACTGAGTGGAGCACCATTTGATACAAGGTTCTAC
CCTATCATATGGATACTCATGGCAATCCTGAACCCTCTCCAAGCCTTCTTAAACACCCTT
GTGTACTGGGGACCAACGGGATGCTCCTTCCTKAGTACCCGCAGACCAGAGCTAGAKGGG
GACGACTCAGCAGCAGCAGAATACCTCCACTCTCATCCTCCTTGGACTAATGCAGCGGTT
CCCTCGGATGCGGAGACYACGCCCTTGATGAGAGGAAGGGCCAAAGATGCTCTCAAC

>snud
ATGGCTTCACCCACCCTCGATTTACTCTGCTGTTCGTTCTTCGGCATTGCCAATTCAACA
ACAAAYGCATCGATCATCGTGCCAACACCCGAATACCTTCATAGGGTGAAGAAGTACTTC
TACCTGTACAACTCGACCGTCATTGTAATGTCCACCTTCAGTGTGCTCGGGACCCTGTAC
ATGCTGTTTCCGAGGAGGAAAGATACTTCYAACTTGGACAGTGTTATCAGGCCTAGATTG
ATGGAGATAAGACAGAGATGGATTCTCTTCTGGTTGTCCTTTGCAGATATCATGGCTTGT
CTAGGTCTGATAGTACTTTCCAGTGAATCTATCCATATCCTGAGAAAGTCAGGTGACAGC
TTTACAAACAAACTAGCCAGCAAGTCATGGGAATGGCTCTGTATACTAGCAACGGCCTGG
ATTCATTTTTTCTTCTTTGCTACGTACGTCTGGATAACTTGTTACACGGTTGATGTCTAT
CTCTTCCTTCAGAAGACCACAGTGAAACACATCTTGCTAGTTTACTTTGTCATCAGTTGG
TTACTTCCTATCGCCTTTGTTGCCTTTGGGCTATGGGCTCTCTACAGGACAACTGAACCA
GAGATGGCCTGTTCAGCAAATGCAGGAGATGAAAAACTCTTATTGGCCTACTACCTGTGC
TTGTTCATACCGATGGTACTTGTGCTTATCCTCAATCCCATTCTATACATTCTGGCAGGA
AGGAAAGTATCACCCCTGTTGAGAGGCAGGGGGATGTATACAGACAGGGAGAGAGAGGTT
GAAAAACAAGTCAAGAACAAATTCCTCAAGATCGTGATTGTTCTAGAGATTTGTTGGTTA
CCCAACGTAATCAATGGCATCATGTTACTGAGTGGAGTCAAATTGGGGTCGAAATTCTAT
CCTATCATTTGGATACTCATGGCAATCCTGAACCCTCTGCAAGCCTTCTTGAACACCCTT
GTGTATTGGGGACCAACAGGATGCTCCTTCCTGACTACCCGTAGACCAGAGCTAGAGGAG
GACGACTTGCCATCAGCAGAATACCTCTGCTCCCATCCTCCTTGGACTAATGCAGCAGTT
CCCTCGGATACGGAGACCACGCCYTTGATGAGAGGAAGAGCCAAAGATGCTCTCAAC

>sintSS
ATGGCTTCACCCACCCTTGATTTACTCTGCTGCTCATTCTTCGGCATTGCCAATTCAACA
ACAAATGCAACGCTCATCCAGCCAACAGACAAATACCTTCATAGAGTGAAGAGGTACTTC
TACTTGTACAACTCGACTGTCATTGTAATGGCCGTCTTCAGTGTGCTCGGGACCCTGTAC
ATGCTGTTCCCGAGGAAGAGAGATACTACTAACTTGGACAGTGTTAACAGGCCTGGATTG
ATGGAGATAAGACAGAGATGGATTCTCTTCTGGTTGTCCTTTGCAGATATCATGGCTTGT
ATAGGTCTGATAGTACTTTCCAGTGAATCTATCAGTATCTTAAGAAAGTCAGGTGACAGC
TTCAAAAACAAGCTATCCAGCAAGTCATGGGAGTGGCTCTGTATACTAGCAACGGCCTGG
ATTCACTTTTTCTTCTTTGCTACRTACGTCTGGATAACKTGTTACACGGTGGATGTCTAT
CTCTTCCTCCAGAAGACCACATTGAAGCACATCTTGCTAGTTTACTTTATCATCAGTTGG
TTACTCCCTATCGCCTTTATTGCCTTTGGGTTATGGGCTCTCTACGAGACAATTGAACCA
ACGATGGCCTGTTCAGCAAATGGAGGAGACAACACACTCTTAATAGCCTACTACCTGTGC
TTGTTCATACCGATGGTACTTGTKCTGATCCTCAATCCCATTCTATACATTCTGGCAGGA
AGGAAAGTATCACCCATGTTGAGAGGCAGGGGGGTGTACACAGACAGGGAGAGAGAGGTT
GAGAARCAAGTCAAGAACAAATTCCTCAAGATCGTGATCGTTCTAGAGATTTGCTGGTTA
CCCAATGTAATCAATGGCATCATGTTACTGAGTAGAGTACCATTTGATACAACTTTCTAC
CCTATCATATGGATACTCATGGCGATCCTGAACCCTCTGCAAGCCTTCTTGAACACCCTT
GTGTATTGGGGACCAACGGGATGCTCCTTCCTGAGTACCCGCAGACCAGAGATAGAGGTG
GATGACTCAGCAGCAGCAGAGTACCTCCACTCTCATCCTCCTTGGACTAATGCAGCGGTT
CCCTCGGATACGGAGACCACACCCTTGATGAGAGGAAGGGCCAGAGATGCTCTCAAC

>sprp
ATGGCTTCACCCACCCTCGATTTACTCTGCTGCTCGTTCTTCGGCATTGCCAATTCAACA
ACAAACGAATCGCTCATCCACCCAACAGACAAACACCTTCATAGAGTGAAGARGTACTTC
TACCTGTACAACTCAACCGTCATTGTAATGTCCGTCYTGAGTGTGGTCGGGACCCTGTAC
ATGCTGTTCCCGAGGAGGAGAGATACTACCAACTTGGACAGTGTTATYAGGCCTGGATTG
ATGGAGATAAGACAGAGATGGATTCTCTTCTGGTTGTCCTTTGCAGATATCATGGCTTGT
ATAGGTCTGATAGTACTTTCCAGTGAATCCATCAGTATCTTAACAAAGTCAGGTGACAGC
TTAAAAAACAAACTATCCAGCAAGTCATGGGAGTGGCTCTGTATCCTAGCAACGGCCTGG
ATTCATTTTTTCTTCTTTGCTACGTACGTCTGGATAACTTGTTACACRGTGGATGTCTAT
CTCTTCCTCCAGAAGACCRCAGTGAGACACATCTTGCTAGTTTACTCTATCATCAGTTGG
TTACTCCCTRTCGCCTTTATTGCTTTTGGGTTATGGGCTCTCTACGAGACAATTGAACCA
ACGATGGCCTGTTCAGCAAGTGCAGGAGACAARACACGCTTATTAGCCTACTACCTGTGC
TTGTTCATACCGATGGTACTTGTGCTGATCCTCAATCCCATTTTATACATTCTGGCAGGA
AGGAAAGTATCACCCATGTTRAGAGGCAGGGGGGTGTAYACRGACAGGGAGAGAGAGGTK
GARAAACAAGTCAAGAAGAAATTCCTCAAGATCGTGATTGTTCTAGAGATTTGCTGGTTA
CCCAATGTAATCAAYGGCATCATGTTACTGAGTSGAGTACCATTTGATATGAAATTCTAC
CCTATCATATGGATACTCATGGCGATCCTGAACCCTCTGCAAGCCTTCTTGAACACCCTT
GTTTACTGGGGACCAACAGGATGCTCCTTCCTGAGTACCCGCAGACCAGAGATAGAGGTG
GASGACTCAGCATCAGTAGAGTACCTCCGCTCTCATCCTCCTTGGACCAATGCAGCGGTT
CCCTCRGATGCGGAGACCACGCCCTTGATGAGAGGAAGGGCCAGAGATGGTCTCAAC

>spurp
ATGGCTTCACCCACCCTCGATTTACTCTGCTGCTCGTTCTTCGGCATTGCCAATTCAACA
ACAAACGAATCGCTCATCCACCCAACAGACAAACACCTTCATAGAGTGAAGAGGTACTTC
TACCTGTACAACTCAACCGTCATTGTAATGTCCGTCTTGAGTGTGGTCGGGACCCTGTAC
ATGCTGTTCCCGAGGAGGAGAGATACTACCAACTTGGACAGTGTTATCAGGCCTGGATTG
ATGGAGATAAGACAGAGATGGATTCTCTTCTGGTTGTCCTTTGCAGATATCATGGCTTGT
ATAGGTCTGATAGTACTTTCCAGTGAATCCATCAGTATCTTAACAAAGTCAGGTGACAGC
TTAAAAAACAAACTATCCAGCAAGTCATGGGAGTGGCTCTGTATCCTAGCAACGGCCTGG
ATTCATTTTTTCTTCTTTGCTACGTACGTCTGGATAACTTGTTACACAGTGGATGTCTAT
CTCTTCCTCCAGAAGACCACAGTGAGACACATCTTGCTAGTTTACTCTATCATCAGTTGG
TTACTCCCTATCGCCTTTATTGCTTTTGGGTTATGGGCTCTCTACGAGACAATTGAACCA
ACGATGGCCTGTTCAGCAAGTGCAGGAGACAAAACACGCTTATTAGCCTACTACCTGTGC
TTGTTCATACCGATGGTACTTGTGCTGATCCTCAATCCCATTTTATACATTCTGGCAGGA
AGGAAAGTATCACCCATGTTAAGAGGCAGGGGGGTGTATACGGACAGGGAGAGAGAGGTG
GAAAAACAAGTCAAGAAGAAATTCCTCAAGATCGTGATTGTTCTAGAGATTTGCTGGTTA
CCCAATGTAATCAATGGCATCATGTTACTGAGTCGAGTACCATTTGATATGAAATTCTAC
CCTATCATATGGATACTCATGGCGATCCTGAACCCTCTGCAAGCCTTCTTGAACACCCTT
GTTTACTGGGGACCAACAGGATGCTCCTTCCTGAGTACCCGCAGACCAGAGATAGAGGTG
GACGACTCAGCATCAGTAGAGTACCTCCGCTCTCATCCTCCTTGGACCAATGCAGCGGTT
CCCTCAGATGCGGAGACCACGCCCTTGATGAGAGGAAGGGCCAGAGATGGTCTCAAC

>pdep
ATGGCTTCACCCACCATCGATTTACTCTGCTGCTCATTCTTTGGCATTGCAAATTCAACA
ANNNACGCAACGTCAATAAAGCCAACAGACGAACATCTTCATAGAGTGAAGAAGTACTTC
TACCTGTACAACTCGACCGTCATTGTAATGTCCACCTTCAGTGTGCTCGGAACCCTGTAC
ATGCTGTTTCCGAGGAGGAGAGATACTTCCAACTTGGACAGTGTTATCAGGCCTGGATTG
ATGGAGCTAAGGCAGAAATGGATTCTCTTCTGGTTGTCCTTTGCAGATATCATGGCTTGT
CTAGGTCTGATAGTACTTTCCAGTGAATCTATCCATATCTTGATAAAGTCAGGTAGCGGC
TTTACAAACAAACTAACCAGCAAGTCATGGGAGTGGCTCTGTATACTAGCAACGGCCTGG
ATTCATTTTTTCTTCTTTGCTACGTACGTCTGGATAACTTGTTACACGGTTGATGTCTAT
CTCTTCCTCCAGAAGACCACAGTGAGACACCTCTTCCTAGTTTACTTTGTCATCAGTTGG
TTACTTCCTATCACCTTTGTTGCCTTTGGACTATGGGCTCTCTACAGGACAACTGAACCA
GAGATGGCCTGTTCAGCAAGTGCCGGAGATAAACGACTCTTATTAGCCTACTACCTGTGC
TTGTTCGTACCGATGGTCCTTGTGCTTATCCTCAATCCCATTCTATACATTCTGGCAGGA
AGGAAAGTGTCACCCCTGTTGAGAGGCAGGGGGATGTATACAGACAGGGAGAGAGAGGTT
GAAAAACAAGTCAAGAACAAATTCCTCAAGATCGTGATTGTTCTAGAGATTTGTTGGTTA
CCCAATGTAATCAATGGCATCATGTTACTGAGTGATGTCGGATGGAAAAACAAATTGTAC
CCTCTCATATGGATACTCATGGCAATCCTGAACCCTCTGCAAGCCTTCTTGAACACCCTT
GTGTATTGGGGACCAAAGGGATGCTCCTTCCTGAGTACCCGCAGACCAGAGCTAGAGGAG
GACGACTCGCCATCAGTAGAATACCTCCATTCCCATCCTCCTTGGACTGATGCAGCAGTT
CCCTCGGATGCGGAGACCACACCCTTGATGAGAGGAAGGGCCAAAGATGGTCTCAAC
