# Supplementary material for: Genome-wide signals of positive selection in strongylocentrotid sea urchins
Source: BMC Genomics. 2017 Jul 21;18:555. doi: 10.1186/s12864-017-3944-7 (PMC5521101; doi:10.1186/s12864-017-3944-7)
Supplement: Supplementary file 3 — Consensus alignment files. A compressed (gzip) tape archive (TAR) file containing 6250 consensus alignment files in FASTA format. (TGZ 14116 kb) [file 12864_2017_3944_MOESM3_ESM.tgz › SPU_017882/consensAlign.ordered.fa]

>sdro
GCAAGGCACAGTTTCATGAGGAAGATTCCTCAGGGCGCAGAGGCCTCCAACGTCCTGATT
GGCGAGGTGGATTTCTTGTCGCGTCCGATCATCGCGTTCGTCCGTCTCCAGACGGCGGTA
TCCCTCGGTGACCTGACGGAAGTCCCCATCCCGACGAGATTCCTCTTTATCCTCCTAGGC
CCCCAGTCCGATGAGACGAAGCGATACCATGAGATCGGGAGATGTGTCGCAACGCTTATG
TCAGATAAGGTTTTCCACGATGTTGCTTACAAGGCCAAAAGTACTAAGGATCTTCTTGCA
GGCATTGATGAGTTCATCGACTCTGTTACAGTTCTTCCACCCGGTGCATGGGATCCCAAC
ATCAGAATCGAGCCCCCCAAGGTAGTGCCCGATCAGGCCAAGAGATTATCCCACTTCCAG
ACTCCCAACGGGCACGCAGAAGGGATAGATGATGAAGATGGAGGAGGAGGAGGAGGAGGA
GGGCATAATGGAGAGCATGAAGGACTAGAGAGAACGGGAAAGATATTTGGTGGTCTGGTA
CAGGACTGCAAGCGTCGCTTCCCATTCTTCTTGAGTGACTTCAAGGATGCCTTTCACCTG
CAGTGTCTGGCTTCGTTCATCTTCATGTACTTTGCTTGTATCACCCCCGTCATTACGTTT
GGAGGACTGTTAGGAGAGGCAACAGAAAACAGAATGAGTGCGTTAGAGGGTCTACTTGGG
GCTTCCATCTGTGGTGTGGCATTTCATCTGTTCTCAGGTCAACCTCTCACCATCTTGGGT
TCAACGGGTCCTATTCTAGTCTATGAGAAGATCTTGTTCGGCTTCTGCAAGACTCAGGAA
TTGGACTACCTGTCGTTTCGTTTCTGGATCGGTCTGTGGACGATGGTATTTTGTGTAATC
CTGGTTGCTACGGACGCCAGCTCGTTTGTGAAGTACTTCACCCGCTTCATAGAAGAGAGC
TTCTCAAGTCTCATCTCCTTCATCTTTATCTATGAGTCTGTTCATAAACTGATGAAGATC
TACAAAGAATATCCAGTAGCAAGATATGCAAACGATAACACGACGTATGAATGCATGTGC
CAGACGGCGACGGGCCTGTTTGAGTACGACGAAAAAGACTTCTACACGGAATCGAAAATA
GACTGCGATAGCCTGAACGGTACGCTGCTAGGTAACTGGTGCGGGAAGCATGTCCCGCAA
TCTGATATCTTCTTCATGTCACTCATCCTCATGCTGGGAACGTTCACCATCGCATATAGC
CTCAAGGAATTCAAAACCACAGGGTACTTCCCAACCATTATAAGACAGACGGTGAGTGAC
TTTGCTGTTCTCATTGCTGTAGTGATCATGGTAGGAGTGGACAGACTGTTTGGTGTCGAT
ACGCCTAAACTACTTGTTCCATCAGAATTCAAGCCCACGTCTGACTTGCGTAAGGGCTGG
TTCATCCATCCTTTCAATGGTAACGGTTGGTGGACGGTGCTGGCCGCCATCATCCCGGCT
CTCTTGGCAACCATCCTGGTCTTCATGGATCAACAGATCACTGCTGTCATCGTCAACAGG
AAAGAAAACAAGTTCAAGAAAGGACTTGGTTACCATCTGGACCTGTTGGTGGTTGCCGTC
ATGTTAGGTCTCTGTTCTATCATGGGGTTGCCATGGTTTGTTGCTGCCACTGTCCTATCC
ATCAACCACGTCAACAGCCTGAGGGTCGAGTCGGAATGTAAAGCACCGGGAGAGAGACCC
AAGATTKTCGGTTGCAGAGAGCAGAGAGTGACGGGTGTTATGGTCTTCGTCATGATAGGC
TTGGCTACTCTCATGACTAAGATTTTATCTTTTGTACCAATGCCTGTGCTGTATGGAGTG
TTTCTCTTCATGGGTATCGCATCACTCAAAGGTGTTCAGTTTGTGGACCGTCTATCGCTG
TTCTTCATGCCTCTCAAGTACCAACCAGACTACATCTACCTGCGTCATGTCGGCATCAAG
AARGTTTATCTCTTCACCTTTATACAGCTCATGTGTTTGGTCGTGCTCTGGGTTATTAAG
TCAACCGATGCAGCTATCGTCTTCCCCATCATGGTGTTGGGTATGGTRGTGGTGAGGAAG
CTAATGGACTAYGTRTTCACCAAACAAGAGGTGATGATGTTGGATGATGTCATGCCTGAG
ATGACCAAGAGAGCCAAGCATGACCGCAAGAAGAAGCAAGAGGAAGAGGTGGCAGCCTGT
GAACAGATCAAGAACATTCCAGGCCGMGTCCAAGTACCCCTCTCGGATGGTAACATGCTG
AGTATCCCYGTTGACAAGGTAGAGTTCCACCCAGAGGTTGCATGCATCAACATTCCCGAG
GACATGGCCAAGACTGGGGTCTGGAAAGCATTGGCTAAGAACGCTGAGGGCGGCCAAGTC
GTCCACAGAAAGCCACATGGAAAAGAGAAATCCAGTNNNGGAGGACGTCCYAATCTGGAC
CTACCCACAATCCCTGGCAGCCCTCGGGAATCGTCGTATCTCGAGACCCAACGAGGGAGC
ATTCAGGAGGTGCGCATCGAGGTCCCCGAGCAGTTCCGACGCACCCCGTCTCCACCCCCA
ACTCACAACGGTACTGATAACGAAACCTCTGTGTTCATAATTACGAACACAAATTCCCAT
ACTANTACTAGGAGGATCATAAATTGTTTTCCGAAAAnnnnnTTCGTTGCGTTATTCCGA
ANGCTTGTTTATCCGTATGATCATAATTCCAATATAGCGTTCATTATTCTGACGGTTCGT
AATTCCGAAAAACGATACAAGTTATATGTAACTTTCGGAATTATAAACCTTCGAAAAAAA
GCAACCGAAGGAACAAGAnnnnnnnnn

>spal
GCAAGGCACAGTTTCATGAGGAAGATCCCTCAAGGCGCAGAGGCCTCCAACGTCCTGATC
GGCGAGGTGGATTTCTTGTCGCGTCCGATCATCGCGTTCGTGCGTCTCCAGGCGGCGGTA
TCCCTCGGTGACCTGACGGAAGTCCCCATCCCGACGAGATTCCTCTTTATCCTCCTAGGC
CCCCAGTCCGATGAGACGAAGCGATACCATGAGATCGGGAGATGTGTCGCAACGCTTATG
TCAGATAAGGTTTTCCACGATGTTGCTTACAAGGCCAAAAGTACTAAGGATCTTCTTGCA
GGCATTGATGAGTTCATCGACTCTGTTACAGTTCTTCCACCCGGTGCATGGGATCCCAAC
ATCAGAATCGAGCCCCCCAAGGTAGTGCCCGATCAGGCCAAGAGATTATCCCACTTCCAG
ACTCCCAACGGGCACGCAGAAGGGATAGATGATGAAGATGGAGGAGGAGGAGGAGGAGGA
GGGCATAATGGAGAGCATGAAGGACTAGAGAGAACGGGAAAGATATTTGGTGGTCTGGTA
CAGGACTGCAAGCGTCGCTTCCCATTCTTCTTGAGTGACTTCAAGGATGCCTTTCACCTG
CAGTGTCTGGCTTCGTTCATCTTCATGTACTTTGCTTGTATCACCCCCGTCATTACGTTT
GGAGGACTGTTAGGAGAGGCAACAGAAAACAGAATGAGTGCGTTAGAGGGTCTACTTGGG
GCTTCCATCTGTGGTGTGGCATTTCATCTGTTCTCRGGTCAACCTCTCACCATCTTAGGT
TCAACGGGTCCGATTCTAGTCTATGAGAAGATCTTGTTCGGCTTCTGCAAGACTCAGGAA
TTGGACTACCTGTCGTTTCGTTTCTGGATCGGTCTGTGGACGATGGTATTTTGTRTAATC
YTGGTTGCTACGGACGCCAGCTCTTTTGTGAAGTACTTCACCCGCTTCATAGAGGAGAGC
TTCTCGAGTCTCATCTCCTTCATCTTTATCTACGAGTCTGTTCATAAACTGATCAAGATC
TACAAAGAATATCCAGTAGCAAGATATGCAAACGATAACACGACGTATGAATGCATGTGC
CAGACGGCGACGGGCCTGTTTGAGTACGACGAAAAAGACTTCTACACGGAATCGAAAATA
GACTGCGATAGCCTGAAYGGTACGCTRTTGGGTAACTGGTGCGGGAAGCATGTCCCGCAG
TCTGATATCTTCTTCATGTCACTCATCCTCATGCTGGGAACGTTCACCATCGCATATAGC
CTCAAGGAATTCAAAACYACAGGGTACTTCCCAACCATTATAAGACAAACGGTGAGTGAC
TTTGCTGTYCTCATTGCTGTAGTGATCATGGTWGGAGTKGAYAGACTGTTTGGTGTAGAT
ACGCCTAAACTACWTGTTCCATCAGAATTCAAGCCCACRTCTGACTTGCGTAAGGGCTGG
TTCATCCATCCTTTCAATGGTAACGGTTGGTGGACGGTGCTGGCTGCCATCATCCCGGCT
CTCCTAGCAACCATCCTSGTCTTCATGGATCAACAGATCACCGCTGTCATCGTCAACAGG
AAAGAAAACAAGTTCAAGAAAGGACTTGGTTACCATCTGGACCTGTTGGTTGTTGCCGTC
ATGTTGGGTATCTGTTCTATCATGGGGTTGCCATGGTTTGTTGCTGCCACTGTTCTCTCC
ATCAACCACGTCAACAGCCTGAGGGTCGAGTCGGAATGTAAAGCACCGGGAGAGAGACCC
AARATTGTYGGTTGCAGAGAGCAGAGAGTGACRGGTGTTATGGTCTTCGTCATGATCGGC
TTGGCAACTCTCATGACTAAGATTTTATCTTTYGTACCAATGCCTGTKCTGTATGGAGTG
TTTCTCTTCATGGGTATCGCATCWCTGAAAGGTGTTCAGTTTGTRGACCGTCTATCGCTG
TTCTTCATGCCTCTCAAGTACCARCCAGACTACATCTACCTKCGTCAYGTCGGCATCAAG
AAGGTTTATCTCTTTACCTTCATACAGCTCATGTGTTTGGTTGTACTCTGGGTCATCAAG
TCAACSGATGCYGCTATCGTCTTCCCCATCATGGTGTTGGGTATGGTAGTGGTGAGGAAG
CTAATGGACTACGTGTTCACCAARCAAGAGGTGATGATGCTGGATGATGTCATGCCTGAG
ATGACCAAGAGAGCCAAGCATGACCGCAAGAAGAAGCGAGAGGAAGAGGTGGCAGCCTNN
NNNNNNATCAAGAACATTCCAGGYCGYGTCCARGTACCTCTCTCAGATGGTAACATGCTG
AGTATCCCCGTTGACAAGGTAGAGTTCCATCCAGAGGTTGCGTGCATCAACATTCCTGAG
GACATGGCCAAGACYGGTGTCTGGAAAGCAYTGGCTAAGAACGCTGAGGGTGGYCAAGTC
GTCCACAGAAAGCCACACGGAAAAGAGAAATCCAGNAGCGGAGGACGTCCTAATCTGGAC
CTACCCACAATCCCTGGCAGCCCTCGGGAATCRTCGTATCTCGAGACCCAACGAGGGAGC
ATTCAGGAGGTGCGCATCGAGGTSCCCGAGCAGTTCCGACGCACCCCRTCTCCACCCCCA
ACTCACAACGGTACTGATAACGAAACCTCTGTGTTCATAATTCCGAACACAAATTnnnnn
nnnnnnnnnnnnnnnnnnnnnnnnnnnnnnnnnnnnnnnnnnTTCGTTGCGTTATTCCGT
AGGTTCGATTATCCGTATGTTCATAATTCCAATATAGGGTTCATTATTCTGACGGTTCGT
AATTCCGAAAAAMGATACAAKTTCTATGTAATTTTCRGAATWATAAACCTTCGRWAACAT
GTAACCGAAAGAACAAGNNNTNNNTAT

>sfra
GCAAGGCACAGTTTCATGAGGAAGATTCCTCAAGGTGCAGAGGCSTCCAACGTCCTGATT
GGTGAGGTGGATTTCTTGTCGCGTCCAATCATCGCGTTCGTTCGTCTCCAGAGTGCGGTA
TCCCTCGGTGATCTGACGGAAGTGCCCATCCCGACAAGGTTTCTTTTCATCCTCCTAGGC
CCTCAGTCTGGGGAGACCAAACGATACCATGAGATCGGGAGATGCGTCGCAACGCTCATG
TCAGATAAGGTTTTCCATGATGTTGCTTACAAGGCCAAAAGTACTAAGGATCTTCTTGCA
GGCATTGATGAGTTCATCGACTCTGTTACAGTTCTTCCACCCGGTGCATGGGATCCCAAC
ATCAGAATCGAGCCCCCCAAGATAGTGCCCGATCAGGCCAAAAGATTGTCCCACTTCCAG
ACTCCCAACGGACACGCAGAAGGGATAGATGATGAAGAYGGAGGAGGAGGAGGAGGAGGA
GGGCATAATGGAGAGCATGAAGGACTGGAGAGAACTGGAAAGATATTTGGTGGTCTGGTA
ATGGACTGCAAGCGTCGCTTCCCATTCTACTTTAGTGACTTCAAGGATGCTCTTCACCTG
CAGTGTCTGGCTTCRTTCATCTTCATGTACTTTGCTTGTATCACCCCYGTCATTACGTTT
GGAGGACTGCTAGGAGAGGCAACAAACAACAGAATGAGTGCGTTAGAGGGTCTACTTGGG
GCTTCCATCTGTGGTGTGGCGTTTCATCTGTTTTCTGGTCAACCTCTCACTATCTTGGGT
TCAACAGGTCCTATTCTAGTCTACGAGAAGATCTTGTTCGGTTTCTGCGAGTCTGCAGGT
TTGGACTACCTGTCGTTTCGTTTCTGGATCGGTCTGTGGACGATGGTACTTTGTATAATC
CTGGTTGCTACGGATGCAAGTTCATTTGTGAAGTACTTCACCCGTTTCATTGAGGAGAGC
TTCTCAAGTCTCATCTCCTTCATCTTTATCTACGAGTCTATTCATAAACTGATAAAGATC
TATAAAGAACATCCAGTAGCAAGATATGCAAACGAGAACACGACGTATGAATGCATGTGC
CAGACCGCGACGGGCCTGTTCGAGTACCACGAAGAAGACTTCTACAAGGAAGCGAAGGAA
GACTGTAAGAGCCTGAACGGTACGCTGATGGGTAACTGGTGTGGCAAGCATGTCCCTGAG
TCTGATGTCTTCTTCATGTCACTCATCTTGATGCTCGGAACGTTCACCATCGCATACAGC
CTCAAGGAATTCAAAACCACAGGGTACTTCCCAACCATTATAAGAACAACAGTGAGTGAC
TTTGCTGTTCTCATTGCTGTAGTGGTCATGGTTGGAGTGGACAGACTGTTTGGTGTAGCT
ACRCCTAAACTAGATGTTCCATCAGAATTCAAGCCCACGTCTGAYGAGCGTGAGGGCTGG
TTCATCCCTCCTTTCAATGGTAACGGTTGGTGGACGGCGCTGGCTGCCATCATCCCGGCT
CTCTTAGCAACCATCCTCGTCTTCATGGATCAACAGATCACYGCTGTCATCGTCAACAGR
AAAGAAAACAAGTTCAAGAAAGGAGTTGGTTACCATCTCGACCTGTTGGTTGTTGCYGTC
ATGTTGGGTATCTGTTCTATCATGGGGTTGCCATGGTTTGTTGCTGCCACTGTTCTCTCA
ATCAACCACGTCAACAGCTTGAGGGTCGAGTCAGAATGTAAAGCACCRGGAGAGAGACCC
AAGATTGTCGGTTGCAGAGAGCAGAGAGTGACAGGTGTTATGGTCTTCGTCATGATTGGC
TTGGCGACTCTCATGACTAAGATTTTATCTTTTGTACCAATGCCTGTTCTGTATGGAGTG
TTCCTCTTCATGGGTATCGCATCACTGAAAGGTGTTCAGTTTGTGGAYCGTCTWTCGCTG
TTCTTCATGCCTCTCAAGTACCAACCAGACTACATCTACCTGCGTCACGTCGGCATCAAG
AAGGTTTATCTCTTTACCTTCATACAGCTCATGTGTTTGGTTGTGCTCTGGGTTATCAAG
TCAACTGATGCCGCTCTTGTCTTCCCCATCATGNNNNNNNNNNNGGTATTGGTGAGGAAG
CTAATGGACTACGTGTTCACCAAACAAGAGGTGATGATGTTGGATGATGTCATGCCTGAG
ATGACCAAGAGAGCCAAGCATGACCGCAAGAAGAAGCAAGAGGAAGAGAATGCAGCCTGT
GAACAGATCAAGAACATTCCAGGCCGTGTCCAGGTACCTCTCTCGGATGGTAACATGCTG
AGTATCCCTGTTGACAAGGTAGAGTTTCATCCAGAGGTTGCATGCATCAACATTCCTGAG
GACATGGCCAAGACTGGTGTCTGGAAAGCATTGGCTAAGAATGCTGAGGGTGGTCAAGTC
GTCCACAGAAAGCCACATGGAAAAGAGAAATCCAGTNGCNNAGGACGACCTAATCTGGAC
CTACCCACAATCCCTGGCAGCCCTCGGGAATCGTCGTATCTTGAGACCCAACGAGGGAGC
ATCCAGGAGGTGCGCATCGAGGTCCCCGAGCAGTTCCGACGCACCCCGTCTCCACCCCCA
ACTTTCATCGGTACTGATAACGAAACCTCTGTnnnnnnnnnnnnnnnnnnnnnnnnnnnn
nnnnnnnnnnnnnnnnnnnnnnnnnnnnnnnnnnnnnnnnnnnnnnnnnnnnnnnnnnnn
nnnnnnnnnnnnnnnnnnnnnnnnnnnnnnnnnnnnnnnnnnnnnNNNNNNNNNNNNNNN
NNNNNCGAAAAACAATACAAGCTCTATGTAATTTTCGGAATTATAAACCTTCGGAAACAT
GTAACCGAAAAAACAAGACATAGTTAT

>afraSS
GCAAGGCACAGTTTCATGAGGAAGATTCCTCAAGGCGCAGAGGCCTCCAACGTCCTGATC
GGCGAGGTGGATTTCTTGTCGCGTCCGATCATCGCGTTCGTCCGTCTCCAGACGGCGGTA
TCCCTCGGTGACCTGACAGAAGTCCCCATCCCGACGAGGTTCCTCTTCATCCTCCTGGGC
CCCCAGTCCGGGGAGACCAAGCGGTACCATGAGATCGGCAGATGCGTCGCAACGCTCATG
TCAGATAAGGTTTTCCATGATGTTGCTTACAAGGCCAAAAGTACTAAGGATCTTCTTGCA
GGCATTGATGAGTTCATCGACTCTGTTACAGTTCTTCCACCCGGTGCATGGGATCCCAAC
ATCAGAATCGAGCCYCCCAAGGTAGTGCCCGATCAGGCCAAGAGATTGTCCCACTTCCAG
ACTCCCAACGGCCACGCAGAAGGGATAGATGAAGAAGACGGAGGAGGAGGAGGAGGAGGA
GGGCATAATGGAGAGCATGAAGGACTGGAGAGAACTGGAAAGATATTTGGTGGTCTGGTA
CAGGACTGCAAGCGTCGCTTCCCATTCTACTTGAGTGACTTCAAGGATGCCTTTCACCTG
CAGTGTCTGGCTTCGTTCATCTTCATGTACTTTGCTTGTATCACCCCCGTCATTACGTTT
GGAGGACTGCTAGGAGAGGCAACAGAAAACAGCATGAGTGCGTTAGAGGGTCTACTTGGG
GCTTCCATCTGTGGTGTGGCATTTCATCTGTTCTCGGGTCAACCTCTCACCATCTTAGGT
TCAACGGGTCCTATTCTAGTCTATGAGAAGATCTTGTTCGGCTTCTGCAAGACTCAAGAA
TTGGACTACTTATCGTTTCGTTTCTGGATCGGTCTGTGGACGATGGTATTTTGTGTAATC
CTGGTTGCTACGGATGCCAGTTCCTTTGTGAAGTACTTCACCCGCTTCATCGAAGAGAGC
TTCTCGAGTCTCATCTCCTTCATCTTTATCTACGAGTCTGTTCATAAACTGATAAAGATC
TACAAAGAATATCCAGTAGCAAGATATGCAAACGATAACACGACGTATGAATGCATGTGC
CAGACGGCGACAGGCCTGTTTGAGTACGATGAAAAAGACTTCTACACGGAATCGAAAATA
GACTGTGCTAGCCTGAACGGTACKYTGGTGGGTAACTGGTGCGGGAAGCATGTCCCGCAG
TCTGATATCTTCTTCATGTCACTCATCCTCATGCTGGGAACGTTCACCATCGCATATAGC
CTCAAGGAATTCAAAACCACAGGGTACTTCCCAACCATTATAAGAACGACGGTGAGTGAC
TTTGCTGTTCTCATTGCTGTAGTGATCATGGTTGGAGTGGATAGACTGTTTGGTGTTGAT
ACGCCTAAACTACTTGTCCCATCAGAATTCAAGCCCACGTCTGACTTGCGTAAGGGCTGG
TTCATCCATCCTTTCAACGGTAACGGTTGGTGGACGGTGCTGGCTGCCATCATCCCGGCT
CTCTTAGCAACCATCCTCGTCTTCATGGATCAGCAGATCACTGCTGTCATCGTCAACAGG
AAAGAAAACAAGTTCAAGAAAGGACTTGGTTACCATCTGGACCTGTTGGTTGTTGCCGTC
ATGTTGGGTATCTGTTCTATCATGGGGTTGCCATGGTTTGTTGCTGCCACTGTTCTCTCM
ATCAACCACGTCAACAGCCTGAGGGTCGAGTCGGARTGTAAAGCRCCGGGAGAGAGACCC
AAGATTGTCGGTTGCAGAGAGCAGAGAGTGACRGGTGTTATGGTCTTCGTCATGATAGGC
TTGGCAACTCTCATGACTAAGATTTTATCTTTTGTACCAATGCCTGTKCTGTATGGMGTG
TTTCTCTTCATGGGTATCGCATCACTGAAAGGTGTTCAGTTTGTGGACCGTCTATCGCTG
TTCTTCATGCCTCTCAAGTACCAACCAGACTACATCTAYCTRCGYCACGTYGGSATCAAG
AAGGTKTATCTCTTYACCTTCATACAGCTCATGTGTTTGGTYGTRCTMTGGGTTATTAAG
TCRACTGATGCYGCTATCGTCTTCCCCATCATGGTGTTGGGTATGGTGGTKGTGAGGAAG
CTMATGGACTAYGTGTTYACCAARCAAGAGGTGATGATGCTGGATGAYGTCATGCCTGAG
ATGACCAAGAGAGCCAAGCATGAYCGCAAGAAGAAGCAAGAGGAGGAGGTAGCAGCCTGT
GAACAGATYAAGAACATTCCAGGTCGTGTCCAGGTCCCCCTCTCRGATGGTAACATGCTG
AGTATCCCCGTTGACAAGGTAGAGTTCCATCCAGAGGTTGCATGCATCAACATTCCTGAG
GACATGGCCAAGACTGGTGTCTGGAAAGCATTGGCTAAGAACGCTGAGGGCGGTCAAGTC
GTCCACAGAAAGCCACACGGAAAAGAGAAATCCAGTAGCGGAGGACGTCCTAATCTGGAC
CTACCCACAATCCCTGGCAGCCCTCGGGAATCGTCGTATCTCGAGACCCAACGAGGGAGC
ATTCAAGAGGTGCGCATCGAGGTCCCCGAGCAGTTCCGACGCACCCCGTCTCCACCCCCA
ACTCACAACGGTACTGATAACGAAACCTCTGTGTTCATAATTACGAACACAnnnnnnnnn
nnnnnnnnnnnnnnnnnnnnnNNNNNNNNNNNNNNNNNNNNNNnnnnnnnnnnnnnnnnn
nnnnnnnnnnnnnnnnnnnnnnnnnnnnnnnnnnnnnnGTTCATAATTCCGACGGTTCGT
AATTCCGAAAAACGATACAAGTTCTAWGTAATTTTCGGAATGATAAACCTTCGAAAACAT
GTAAYCGAAAGAACAAGNNNTNNNTAT

>hpul
GCRAGGCACAGTTTCATGAGGAAGATTCCTCAAGGWGCAGAGGCCTCCAACGTCCTGATT
GGCGAGGTRGATTTCTTGTCGCGTCCGATCATCGCGTTCGTTCGTCTCCAGTCGGCGGTA
TCCCTCGGTGATYTGACGGARGTCCCCATCCCGACCAGGTTCCTCTTCATCCTCCTAGGC
CCTCAGTCCGGGGAGACCAARCGATACCATGAGATCGGCAGATGCGTCGCAACGCTCATG
TCGGATAAGGTTTTCCAYGATGTTGCTTACAAGGCCAAAAGTACTAAGGATCTTCTTGCA
GGCATTGATGAGTTCATCGACTCTGTTACAGTTCTTCCACCCGGTGCATGGGATCCCAAC
ATCAGAATCGAGCCCCCYAAGGTAGTGCCCGATCAGGCCAAAAGATTGTCCCACTTCCAG
ACTCCCAACGGACAYGCAGAAGGGATAGATGACGAAGACGGAGGAGSAGSAGGAGGAGGA
GGGCATAATGGAGAGCATGAAGGACTGGACAGAACTGGAAAGATATTTGGTGGTCTGATA
TTGGACTGCAAGCGTCGCTTCCCATTCTACTTGAGTGACTTCAAGGATGCCTTTCACCTG
CAGTGTCTGGCTTCGTTCATCTTCATGTACTTTGCTTGTATCACCCCCGTCATTACGTTT
GGAGGACTGCTAGGAGAGGCAACAGAAAACAATATGAGTGCGTTAGAGGGTCTACTTGGG
GCTTCCATCTGTGGTGTGGCMTTTCATCTGTTTTCAGGTCAACCTCTCACCATCTTGGGK
TCAACGGGTCCTATTCTAGTCTATGAGAAGATYTTGTTCGGTTTCTGCAAGACTCAGGAA
TTGGACTACCTGTCGTTTCGTTTCTGGATCGGTCTGTGGACAATGGTATTTTGTGTAATC
CTGGTTGCCACRGATGCCAGTTCGTTTGTGAAGTACTTYACCCGCTTCATCGAGGAGAGC
TTCTCAAGTCTCATCTCCTTCATCTTTATCTAYGAGTCTATTCATAAACTGATGAAGATC
TACAAAGAATATCCAGTAGCAAGATATGCAAATGAGAACACRACGTATGAATGCATGTGC
CAGACCGCGACGGGCCTGTTTGAGTACGACGAAAAAGACTTCTACAAGGAGGCGAAGGAA
GACTGCGATAGCCTGAACGGTACGCTGGTGGGTAATTGGTGCGGCCGGCATGTCCCTCAG
TCTGATATCTTCTTCATGTCACTCATCTTGATGCTGGGAACMTTCACCATCGCATATAGC
CTCAAGGAATTCAAAACCACAGGGTACTTCCCAACTATTATAAGGCAAACGGTGAGTGAC
TTTGCTGTTCTCATCGCCGTAGTGATCATGGTTGGAGTGGACAGACTGTTTGGTGTAGAT
ACGCCTAAACTACTTGTTCCATCTGAATTCAAGCCCACGTCTGACTTGCGTAAGAGCTGG
TTCATCCATCCTTTCAATGGTAACGGTTGGTGGACGGTGCTGGCTGCCATCATCCCGGCT
CTCTTAGCAACCATCCTCGTCTTCATGGATCAACAGATCACTGCTGTCATCGTCAACAGG
AAAGAAAACAAGTTYAAGAAAGGRCTTGGTTACCATCTGGACCTGTTGGTTGTTGCYGTC
ATGTTGGGTGTCTGTTCTATCATGGGGTTGCCATGGTTTGTTGCTGCCACYGTTCTCTCC
ATCAACCACGTCAACAGCCTGAGGGTYGAGTCAGAATGTAAAGCACCGGGAGAGAGACCC
AAGATTGTCGGTTGCAGAGAGCAGAGAGTGACRGGTGTTATGGTCTTTGTCATGGTTGGC
TTGGCTACTCTCATGACCAAGATTTTATCTTATGTACCAATGCCTGTTCTGTATGGAGTG
TTTCTCTTCATGGGTATCGCATCACTCAAAGGTGTTCAGTTTGTAGACCGTCTATCRCTG
TTCTTCATGCCTCTCAAGTACCAACCAGACTACATCTATTTGCGTCACGTCGGCATCAAG
AAGGTTTATCTCTTCACCTTCATACAGCTCATGTGTTTGGTCGTSCTCTGGGTYATTAAG
TCAACCGATGCCGCTATTGTCTTCCCCATCATGGTGTTGGGTATGGTAGTGGTGAGGAAG
CTAATGGACTACGTGTTCACCAAACAAGAGGTGATGATGTTGGATGATGTCATGCCTGAG
ATGACCAAGAGAGCCAAGCATGACCGCAAGAAGAAGCAAGAGGAAGAGGTGGCAGCCTGT
GAACAGATCAAGAACATTCCAGGCCGTGTCCAGGTACCTCTCTCAGATGGTAACATGCTG
AGTATCCCTGTTGACAAGGTAGAGTTTCATCCAGAGGTGGCATGCATCAACATTCCTGAG
GACATGGCCAAGACTGGTGTCTGGAAAGCATTGGCTAAGAACGCTGAGGGGGGTCAAGTC
GTCCACAGAAAGCCACATGGGAAAGAGAAATCCAGTNGCNNAGGACGACCTAATCTGGAC
CTACCCACAATCCCTGGCAGCCCTCGGGAATCRTCGTATCTTGAGACCCAACGAGGGAGC
ATCCAGGAGGTGCGCATCGAGGTCCCMGAGCAGTTCCGACGCACCCCGTCTCCACCCCCA
ACTTTCAACGTTACTGATAACGAAACCTCTGTGTTCATATTTTGGAACACAAATTCCCAT
ACTAnnnnnnnnnnnnnnnnnNNNNNNNNNNNNNNNNNNNNNTTCGTTGCGTTATTCCGA
AGATTCATTTATCCCTTTGTTCATAATnnnAATGTAGGGTTCATTATTCTGACGGTTCGT
AATACCGAAAAACGATACAAGTTCTATGTCATTTTCGGAATTATAAGCCTTCGAAAACAC
GTACCCGAAAGAACAAGNNNTNNNTAT

>snud
GCAAGGCACAGTTTCATGAGGAAGATCCCTCAAGGTGCAGAGGCCTCCAACGTCCTGATT
GGTGAGGTGGATTTCTTGTCGCGTCCAATCATCGCGTTCGTTCGTCTCCAGTGTGCAGTA
TCCCTCGGTGATCTGACGGAAGTCCCCATCCCGACAAGGTTTCTTTTCATCCTACTAGGC
CCTCAGTCTGGGGAGACCAAACGATACCATGAGATCGGGAGATGCGTCGCAACGCTCATG
TCAGATAAGGTTTTCCACGATGTTGCTTACAAGGCCAAAAGTACTAAGGATCTTCTTGCA
GGCATTGATGAGTTTATCGACTCTGTTACAGTTCTTCCACCCGGTGCATGGGATCCCAAC
ATCAGAATCGAGCCCCCCAAGATAGTGCCCGATCAGGCCAAAAGATTGTCCCACTTCCAG
ACTCCCAACGGACACGCAGAAGGGATAGATGATGAAGACGGAGGAGGAGGAGGAGGAGGA
GGGCATAATGGAGAGCATGAAGGACTGGAGAGAACTGGAAAGATATTCGGTGGTCTGGTA
ATGGACTGCAAGCGTCGCTTCCCATTTTACTTGAGTGACTTCAAGGATGCTCTTCACCTG
CAGTGTCTGGCTTCGTTCATCTTCATGTACTTTGCTTGTATCACCCCCGTCATTACGTTT
GGAGGACTGCTAGGAGAGGCAACAAACAACAGAATGAGTGCATTAGAGGGTCTACTTGGG
GCTTCCATCTGTGGTGTGGCGTTTCATCTGTTTTCTGGTCAACCTCTCACTATCTTGGGT
TCAACAGGTCCTATTCTAGTCTATGAGAAGATCTTGTTCGGTTTCTGCGATTCTGCAGGT
TTGGACTACCTGTCGTTTCGTTTCTGGATCGGTCTGTGGACGATGGTACTTTGTATGATC
CTGGTTGCTACGGATGCAAGTTCATTTGTGAAGTACTTCACCCGTTTCATTGAGGAGAGY
TTCTCAAGTCTCATCTCCTTCATCTTTATCTACGAGTCTGTTCATAAACTGATGAATATC
TACAAAGAATATCCAGTAGCAAGATATGCAAACGATAACACGACGTATGAATGCATGTGC
CAGACTGCGACGGGCCTGTTCGAGTACCACGAAGAAGACTTCTACATGGAAGCGAAGGAA
GACTGTAAGGGCCTGAACGGTACGCTGATGGGTAACTGGTGCGGCAAGCATGTCCCTCAG
TCTGATGTCTTCTTCATGTCACTCATCTTGATGCTCGGAACGTTCACCATCGCATACAGC
CTCAAGGAATTCAAAACCACAGGGTACTTCCCAACCATTATAAGACAAACAGTGAGTGAC
TTTGCTGTTCTTATTGCTGTAGTGGTCATGGTTGGAGTGGACAGACTGTTTGGTGTAGCT
ACGCCTAAACTAAATGTTCCATCAGAATTCAAGCCCACGTCTGATGAGCGTGAGGGCTGG
TTCATCCATCCTTTCAATGGTAACGGTTGGTGGACGGCGCTGGCTGCCATTATCCCGGCT
CTCTTAGCAACCATCCTCGTCTTCATGGATCAACAGATCACTGCTGTCATCGTCAACAGG
AAAGAAAACAAGTTCAAGAAAGGAGTTGGTTACCATCTCGACCTGTTGGTTGTTGCCGTC
ATGTTAGGTATCTGTTCTATCATGGGGTTGCCATGGTTTGTTGCTGCCACTGTTCTCTCA
ATCAACCACGTCAACAGCTTGAGGGTCGAGTCAGAATGTAAAGCACCGGGAGAGAGACCC
AAGGTTGTCGGTTGCAGAGAGCAGAGAGTGACAGGTGTTATGGTCTTCGTCATGATTGGC
TTGGCGACTCTCATGACTAAGATTTTATCTTTTGTACCAATGCCTGTTCTGTATGGAGTG
TTCCTCTTCATGGGTATCGCATCACTGAAAGGTGTTCAGTTTGTGGACCGTCTATCGCTG
TTCTTTATGCCTCTCAAGTACCAACCAGACTACATCTACCTGCGTCATGTAGGCATCAAG
AAGGTTTATCTCTTTACCTTCATACAGCTCATGTGTTTGGTTGTGCTCTGGGTTATTAAG
TCAACCGATGCCGCTCTCGTCTTCCCCATCATGGTGTTGGGTATGGTATTGGTGAGGAAG
CTAATGGACTACGTGTTCACCCARCAAGAGGTGATGATGTTGGATGATGTCATGCCTGAG
ATGACCAAGAGAGCCAAGCATGACCGCAAGAAGAAGCAAGAGGAAGAGGTTGCAGCCTGT
GAACAGATCAAGAACATTCCAGGCCGTGTCCAGGTACCTCTCTCAGATGGTAACATGCTG
AGTATCCCTGTTGACAAGGTAGAGTTTCATCCAGAGGTTGCATGCATCAACATTCCTGAG
GACATGGCCAAGACTGGTGTCTGGAAAGCATTGGCTAAGAACGCTGAGGGTGGTCAAGTC
GTCCACAGAAAGCCACATGGAAAAGAGAAATCCAGTNGCNNAGGACGTCCTAATCTGGAC
CTACCYACAATCCCWGGCAGCCCTCGGGAATCGTCCTATCTTGAGACCCAACGAGGGAGC
ATCCAGGAGGTGCGCATCGAGGTCCCCGAGCAGTTCCGACGCACCCCGTCTCCACCCCCA
ACTTTCAACGGTACTGATAACGAAACCTCTGTNNNNNNNNNNNNNNNNNNnnnnnnnnnn
nnnnnnnnnnnnnnnnnnnnnnnnnnnnnnnnnnnnnnnnnnnnnnnnNNNNNNNNNNNN
NNNNNNNNNNNNNNNNNNNNNNNNNNNNNNNNnnnnnnNNNNNNNNNNNNNNNNNNNNNN
NNNNNNNNNNNNNNNNNNNNNNNNNNNNNNNNNNNNNNNNNNNNNNNNNNNNNnnnnnnn
nnnnnnnnnnnnnnnnnnnnnnnnnnn

>sintSS
GCAAGGCACAGTTTCATGAGGAAGATTCCTCAAGGCGCAGAGGCCTCCAACGTCCTGATC
GGCGAGGTGGATTTCTTGTCGCGTCCGATCATCGCTTTCGTTCGTCTCCAGTCGGCGGTA
TCCCTGGGTGACCTGACGGAGGTCCCCATCCCGACCAGGTTCCTCTTCATCCTCCTCGGC
CCTCAGTCCGGGGAGACCAAGCGGTACCATGAGATCGGGAGATGTGTCGCAACGCTTATG
TCAGATAAGGTTTTCCATGATGTTGCTTACAAGGCCAAAAGTACTAAGGATCTTCTTGCA
GGCATTGATGAGTTCATCGACTCTGTTACAGTTCTTCCACCCGGTGCATGGGATCCCAAC
ATCAGAATCGAGCCCCCCAAGGTTGTGCCCGATCAGGCCAAGAGATTGTCCCACTTCCAG
ACTCCCAACGGACATGCAGAAGGGATAGATGATGAAGACGGAGGAGGAGGAGGAGGAGGA
GGGCATAATGGAGAGCATGAAGGACTGGAGAGAACGGGAAAGATATTTGGTGGTCTGATA
CAGGACTGCAAGCGTCGCTTCCCATTCTTCTTGAGTGACTTCAAGGATGCCTTTCACTTG
CAGTGTCTGGCTTCCTTCATATTCATGTACTTTGCTTGTATCACCCCCGTCATTACGTTT
GGAGGACTGCTAGGAGAGGCAACAGAAAACAGAATGAGTGCATTAGAGGGTCTACTTGGG
GCTTCCATCTGTGGTGTGGCATTTCATCTGTTCTCAGGTCAACCTCTCACAATCTTAGGT
TCAACGGGTCCGATTCTAGTCTATGAGAAGATCTTGTTCGGCTTCTGCAAGACTCAGGAA
TTGGACTACCTGTCGTTTCGTTTCTGGATCGGTYTGTGGACGATGGTATTTTGTGTAATC
CTGGTTGCTACGGATGCCAGCTCTTTTGTGAAGTACTTCACCCGCTTCATAGAGGAGAGC
TTCTCTAGTCTCATCTCCTTCATCTTTATCTACGAGTCTGTTCATAAACTGATCAAGATC
TACAAAGAATATCCGGTAGCAAGATATGCAAACGATAATACGACGTATGAATGCATGTGC
CAGACGGCGACGGGCCTGTTTGAGTACGACGAAAAAGACTTCTACCACGAATCGAAAATA
GACTGTGATAGCCTGAACGGTACGCTGGTGGGTAACTGGTGCGGGAAGCATGTACCGCAG
TCAGATATCTTCTTCATGTCACTCATCCTCATGCTGGGAACGTTCACCATCGCATATAGC
CTCAAGGAATTCAAAACCACAGGGTACTTCCCAACCATTATAAGACAGACGGTGAGTGAC
TTTGCTGTACTCATTGCTGTAGTGATCATGGTRGGAGTGGACAGACTGTTTGGTGTTGAT
ACGCCTAAACTACTTGTTCCATCAGAATTCAAGCCCACGTCTGACTTGCGTAAGGGCTGG
TTCATCCATCCTTTCAACGGTAACGGCTGGTGGACGGTGCTGGCCGCCATCATCCCGGCT
CTCCTAGCAACCATCCTTGTCTTTATGGATCAACAGATCACTGCTGTCATCGTCAACAGG
AAAGAAAACAAGTTCAAGAAAGGACTTGGTTACCATCTGGACCTGTTGGTTGTTGCCGTC
ATGTTGGGTATCTGTTCTATCATGGGGTTGCCATGGTTTGTTGCTGCCACTGTTCTCTCC
ATCAACCACGTCAACAGCCTGAGGGTCGAGTCAGAATGTAAAGCACCAGGAGAGAGACCC
AAGATTGTCGGTTGCAGAGAGCAGAGAGTAACAGGTGTTATGGTCTTTGTCATGATAGGC
TTGGCAACTCTCATGACTAAGATTTTATCTTATGTACCAATGCCTGTGCTGTATGGAGTG
TTTCTCTTCATGGGTATCGCATCTCTGAAAGGTGTTCAGTTTGTGGACCGTCTATCGCTG
TTCTTCATGCCTCTCAAGTACCARCCAGACTACATCTACCTTCGTCATGTCGGCATCAAG
AAGGTCTATCTCTTCACCTTCATACAGCTCATGTGTTTGGTTGTGCTCTGGGTTATTAAG
TCAACCGATGCTGCTATCGTCTTCCCCATCATGGTGTTGGGTATGGTGGTGGTGAGGAAG
CTAATGGACTACGTGTTCACCAAGCAAGAGGTGATGATGCTGGATGATGTCATGCCTGAG
ATGACCAAGAGAGCCAAGCACGACCGCAAGAAGAAGCAAGAGGAAGAGGTACTAGCCTGT
GAGAAGATCAAGAACATTCCAGGCCGCGTCCAGGTACCTCTCTCAGATGGTAACATGCTG
AGTATCCCCGTTGACAAGGTAGAGTTCCATCCAGAGGTTGCATGCATCAACATTCCTGAG
GACATGGCCAAGACCGGTGTCTGGAAAGCATTGGCTAAGAACGCTGAGGGCGGTCAAGTC
GTCCACAGAAAACCACACGGAAAAGAGAAATCCAGTAGCGGAGGACGTCCTAATCTGGAC
CTACCCACAATCCCTGGCAGCCCTCGGGAATCGTCGTATCTCGAGACCCAACGAGGGAGC
ATCCAGGAGGTGCGCATCGAGGTCCCTGAGCAGTTCCGACGCACCCCGTCTCCACCCCCA
ACTCACAACGGTACTGATAACGAAACATCTGTGTTCATACTTACAAACACAAATTCCCAT
ACTANTACTAGGAGGATCATAAATTATTTTCCGAAANNNNNNTTCGTTGCGTTATTCCGA
AGGTTTGTTTATCCGGTTGTTCATAATTYCAATATAAGGTTCATTATTCTGACGGTTCAT
AATTCMRAAAAACGATACAAGTTCTATGTTATYTTCGGAATTATAAACCTTCGATAACAT
GTAACCGAAAGAACAAGNNNTNNNTAT

>sprp
GCAAGGCACAGTTTCATGAGGAAGATYCCTCAAGGCGCAGAGGCCTCCAACGTCCTGATC
GGCGAGGTGGATTTCTTGTCGCGTCCAATCATCGCGTTCGTSCGTCTCCAGTCGGCRGTA
TCCCTCGGTGAYCTGACRGARGTCCCCATCCCGACGAGGTTCCTCTTCATCCTCCTSGGC
CCCCAGTCKGGGGAGACCAAGCGGTACCATGAGATCGGCAGATGCGTCGCAACGCTCATG
TCAGATAAGGTTTTCCACGATGTTGCTTACAAGGCCAAAAGTACTAAGGATCTTCTCGCA
GGCATTGATGAGTTCATCGACTCTGTTACAGTTCTTCCACCCGGTGCATGGGATCCCAAC
ATCAGAATCGAGCCCCCCAAGGTAGTGCCCGATCAGGCCAAGAGATTRTCCCACTTCCAG
ACTCCCAACGGMCACGCAGAAGGGATAGATGAAGAAGACGGAGGAGGAGGAGGAGGAGGA
GGGCATAATGGAGAGCATGAAGGACTMGAGAGAACTGGAAAGATATTTGGTGGTCTGATA
CAGGACTGCAAGCGTCGCTTCCCATTCTACTTGAGTGACTTCAAGGATGCCTTTCACCTG
CAGTGTCTGGCTTCGTTCATCTTCATGTACTTTGCTTGTATCACCCCCGTCATTACGTTT
GGAGGACTGCTAGGAGAGGCAACAGAAAACAGAATGAGTGCGTTAGAGGGTCTACTTGGG
GCTTCCATCTGTGGTGTGGCATTTCATCTGTTCTCGGGYCAACCTCTCACCATCYTRGGT
TCAACGGGTCCKATTCTAGTCTATGAGAAGATYTTGTTCGGCTTCTGCAAGACTCAAGAA
TTGGACTACYTATCGTTTCGTTTCTGGATCGGTCTGTGGACGATGGTATTTTGTGTAATC
CTGGTTGCTACGGATGCCAGTTCTTTTGTGAAGTACTTCACCCGCTTCATMGARGAGAGC
TTCTCRAGTCTCATCTCCTTCATCTTTATCTATGAGTCTGTTCATAAACTGATGAAGATC
TACAAAGAATATCCAGTAGCAAGRTATGCAAACGATAACACGACGTATGAATGCATGTGC
CAGACSGCRACAGGCCTGTTTGAGTACGACGAAAAAGACTTCTACACGGAATCGAAAATA
GACTGYGATAGCCTGAACGGTACGCTGGTGGGTAACTGGTGCGGGAAGCATGTCCCGCAG
TCTGATATCTTCTTYATGTCACTCATCCTCATGCTGGGAACGTTCACCATCGCATATAGC
CTCAAGGAATTCAAAACCACAGGGTACTTCCCRACCATTATAAGAACGACGGTGAGTGAC
TTTGCTGTTCTCATTGCTGTAGTGATCATGGTTGGAGTGGATAGACTGTTTGGTGTTGAT
ACGCCTAAACTACTTGTCCCATCAGAATTCAAGCCCACGTCTGACTTGCGTAAGGGCTGG
TTCATCCATCCTTTCAAYGGTAACGGTTGGTGGACGGTGCTGGCTGCCATCATCCCGGCT
CTCTTAGCAACCATCCTCGTCTTCATGGATCAACAGATCACTGCTGTCATCGTCAACAGG
AAAGAAAACAAGTTCAAGAAAGGACTTGGTTACCATCTGGACCTGTTGGTTGTTGCCGTC
ATGTTGGGTATCTGTTCTATCATGGGGTTGCCATGGTTTGTTGCTGCCACTGTTCTCTCM
ATMAACCACGTCAACAGCCTGAGGGTCGAGTCGGAATGTAAAGCRCCGGGRGAGAGACCC
AAGATTGTYGGTTGCAGAGAGCAGAGAGTGACGGGTGTTATGGTCTTCGTCATGATAGGC
TTGGCTACTCTCATGACTAAGATTTTATCTTATGTACCAATGCCTGTTCTGTATGGAGTG
TTTCTCTTCATGGGTATCGCATCACTGAAAGGTGTTCAGTTTGTRGACCGTCTATCGCTG
TTCTTCATGCCTCTCAAGTACCAACCAGACTACATCTATCTGCGTCAYGTCGGCATCAAG
AAGGTGTATCTCTTTACCTTCATACAGCTCATGTGTTTGGTTGTRCTMTGGGTTATTAAG
TCAACCGATGCYGCTATCGTCTTCCCMATCATGGTGTTGGGTATGGTRGTKGTGAGGAAG
CTMATGGACTACRTGTTCACCAARCAAGAGGTGATGATGCTGGATGATGTCATGCCTGAG
ATGACCAAGAGAGCCAAGCATGACCGCAAGAAGAAGCAAGAGGAAGAGGTAGCAGCCTGT
GAACAGATCAAGAACATTCCAGGCCRCGTCCAAGTACCCCTCTCAGATGGTAACATGCTG
AGTATCCCCGTTGATAAGGTAGAGTTCCATCCAGAGGTTGCATGCATCAACATTCCTGAG
GACATGGCCAAGACCGGTGTCTGGAAAGCACTGGCTAAGAATGCTGAGGGCGGTCAAGTC
GTCCACAGAAAGCCACATGGAAAAGAGAAATCCAGTAGCGGAGGACGTCCTAATCTGGAC
CTACCCACAATCCCTGGCAGCCCTCGGGAATCGTCGTATCTCGAGACCCAACGAGGGAGC
ATCCAGGAGGTGCGCATCGAGGTCCCYGAGCAGTTCCGACGCACCCCGTCTCCACCCCCA
ACCCACATCGGTACTGATAACGAAACCTCTGTGTTCATAATTACGAACACAAATTCCCAT
ACTACTWCTAGGAGGATCATAAATTATTTTCCGAAAAAARRATTCGTTGCGTTATTCCGA
AGGTTCGTTTATCCGTATGTTCATAATTTMAATATAGAGTTTATTATCCCAACGGTTCGT
AATTCCGAAAAACGATACAAGTTSTATGTAATTTTCGGAATTAAAAAMCTTCGAAAACAT
GTAACCGAAAGAACAAGACAWARSTAT

>spurp
GCAAGGCACAGTTTCATGAGGAAGATCCCTCAAGGCGCAGAGGCCTCCAACGTCCTGATC
GGCGAGGTGGATTTCTTGTCGCGTCCAATCATCGCGTTCGTGCGTCTCCAGTCGGCGGTA
TCCCTCGGTGATCTGACGGAGGTCCCCATCCCGACGAGGTTCCTCTTCATCCTCCTGGGC
CCCCAGTCTGGGGAGACCAAGCGGTACCATGAGATCGGCAGATGCGTCGCAACGCTCATG
TCAGATAAGGTTTTCCACGATGTTGCTTACAAGGCCAAAAGTACTAAGGATCTTCTCGCA
GGCATTGATGAGTTCATCGACTCTGTTACAGTTCTTCCACCCGGTGCATGGGATCCCAAC
ATCAGAATCGAGCCCCCCAAGGTAGTGCCCGATCAGGCCAAGAGATTGTCCCACTTCCAG
ACTCCCAACGGCCACGCAGAAGGGATAGATGAAGAAGACGGAGGAGGAGGAGGAGGAGGA
GGGCATAATGGAGAGCATGAAGGACTCGAGAGAACTGGAAAGATATTTGGTGGTCTGATA
CAGGACTGCAAGCGTCGCTTCCCATTCTACTTGAGTGACTTCAAGGATGCCTTTCACCTG
CAGTGTCTGGCTTCGTTCATCTTCATGTACTTTGCTTGTATCACCCCCGTCATTACGTTT
GGAGGACTGCTAGGAGAGGCAACAGAAAACAGAATGAGTGCGTTAGAGGGTCTACTTGGG
GCTTCCATCTGTGGTGTGGCATTTCATCTGTTCTCGGGTCAACCTCTCACCATCTTAGGT
TCAACGGGTCCTATTCTAGTCTATGAGAAGATCTTGTTCGGCTTCTGCAAGACTCAAGAA
TTGGACTACCTATCGTTTCGTTTCTGGATCGGTCTGTGGACGATGGTATTTTGTGTAATC
CTGGTTGCTACGGATGCCAGTTCTTTTGTGAAGTACTTCACCCGCTTCATCGAAGAGAGC
TTCTCAAGTCTCATCTCCTTCATCTTTATCTATGAGTCTGTTCATAAACTGATGAAGATC
TACAAAGAATATCCAGTAGCAAGATATGCAAACGATAACACGACGTATGAATGCATGTGC
CAGACGGCGACAGGCCTGTTTGAGTACGACGAAAAAGACTTCTACACGGAATCGAAAATA
GACTGTGATAGCCTGAACGGTACGCTGGTGGGTAACTGGTGCGGGAAGCATGTCCCGCAG
TCTGATATCTTCTTCATGTCACTCATCCTCATGCTGGGAACGTTCACCATCGCATATAGC
CTCAAGGAATTCAAAACCACAGGGTACTTCCCAACCATTATAAGAACGACGGTGAGTGAC
TTTGCTGTTCTCATTGCTGTAGTGATCATGGTTGGAGTGGATAGACTGTTTGGTGTTGAT
ACGCCTAAACTACTTGTCCCATCAGAATTCAAGCCCACGTCTGACTTGCGTAAGGGCTGG
TTCATCCATCCTTTCAACGGTAACGGTTGGTGGACGGTGCTGGCTGCCATCATCCCGGCT
CTCTTAGCAACCATCCTCGTCTTCATGGATCAACAGATCACTGCTGTCATCGTCAACAGG
AAAGAAAACAAGTTCAAGAAAGGACTTGGTTACCATCTGGACCTGTTGGTTGTTGCCGTC
ATGTTGGGTATCTGTTCTATCATGGGGTTGCCATGGTTTGTTGCTGCCACTGTTCTCTCC
ATCAACCACGTCAACAGCCTGAGGGTCGAGTCGGAATGTAAAGCACCGGGGGAGAGACCC
AAGATTGTTGGTTGCAGAGAGCAGAGAGTGACGGGTGTTATGGTCTTCGTCATGATAGGC
TTGGCTACTCTCATGACTAAGATTTTATCTTATGTACCAATGCCTGTTCTGTATGGAGTG
TTTCTCTTCATGGGTATCGCATCACTGAAAGGTGTTCAGTTTGTAGACCGTCTATCGCTG
TTCTTCATGCCTCTCAAGTACCAACCAGACTACATCTATCTGCGTCATGTCGGCATCAAG
AAGGTGTATCTCTTTACCTTCATACAGCTCATGTGTTTGGTTGTGCTATGGGTTATTAAG
TCAACCGATGCCGCTATCGTCTTCCCAATCATGGTGTTGGGTATGGTAGTGGTGAGGAAG
CTAATGGACTACGTGTTCACCAAACAAGAGGTGATGATGCTGGATGATGTCATGCCTGAG
ATGACCAAGAGAGCCAAGCATGACCGCAAGAAGAAGCAAGAGGAAGAGGTAGCAGCCTGT
GAACAGATCAAGAACATTCCAGGCCGCGTCCAAGTACCCCTCTCAGATGGTAACATGCTG
AGTATCCCCGTTGATAAGGTAGAGTTCCATCCAGAGGTTGCATGCATCAACATTCCTGAG
GACATGGCCAAGACCGGTGTCTGGAAAGCACTGGCTAAGAATGCTGAGGGCGGTCAAGTC
GTCCACAGAAAGCCACATGGAAAAGAGAAATCCAGTAGCGGAGGACGTCCTAATCTGGAC
CTACCCACAATCCCTGGCAGCCCTCGGGAATCGTCGTATCTCGAGACCCAACGAGGGAGC
ATCCAGGAGGTGCGCATCGAGGTCCCCGAGCAGTTCCGACGCACCCCGTCTCCACCCCCA
ACCCACATCGGTACTGATAACGAAACCTCTGTGTTCATAATTACGAACACAAATTCCCAT
ACTACTACTAGGAGGATCATAAATTATTTTCCGAAAAAAAAATTCGTTGCGTTATTCCGA
AGGTTCGTTTATCCGTATGTTCATAATTTCAATATAGAGTTTATTATCCCAACGGTTCGT
AATTCCGAAAAACGATACAAGTTCTATGTAATTTTCGGAATTAAAAACCTTCGAAAACAT
GTAACCGAAAGAACAAGACATAAGTAT

>pdep
GCAAGGCACAGTTTCATGAGGAAGATTCCTCAAGGTGCAGAGGCCTCCAACGTCCTGATT
GGTGAGGTGGATTTCTTGTCACGTCCAATCATCGCGTTTGTTCGTCTCCAGAGTGCAGTA
TCCCTCGGTGATCTGACGGAAGTCCCCATCCCGACAAGGTTTCTTTTCATCCTCCTRGGS
CCTCAGTCTGGAGAGACCAAACGATACCATGAGATYGGGAGATGCGTTGCAACGCTCATG
TCAGATAAGGTTTTCCACGATGTTGCTTACAAGGCCAAAAGTACTAAGGATCTTCTTGCA
GGCATTGATGAGTTCATCGACTCTGTTACAGTTCTTCCACCCGGTGCATGGGATCCCAAC
ATCAGAATCGAGCCCCCCAAGATAGTGCCCGATCAGGCCAAAAGATTATCCCACTTCCAG
ACTCCCAACGGACACGCAGAAGGGATAGATGATGAAGACGGAGGAGGAGGAGGAGGAGGA
GGACATAATGGAGAGCATGAAGGACTGCAGAGAACAGGAAAGCTATTTGGTGGTCTGATA
ATGGACTGCAAGCGTCGCTTCCCATTCTACTTGAGTGACTTCAAAGATGCTCTTCACCTG
CAGTGTCTGGCTTCGTTCATCTTCATGTACTTTGCTTGTATCACCCCCGTCATTACGTTT
GGAGGACTGCTAGGAGAGGCAACAAACAACAGAATGAGTGCGTTAGAGGGTCTACTTGGG
GCTTCCATCTGTGGTGTGGCATTTCATCTGTTTTCTGGTCAACCTCTCACTATCTTGGGT
TCAACAGGTCCTATTCTAGTGTACGAGAAGATCTTGTTCGGTTTCTGCGAGTCCTCAGGT
TTGGACTACCTGTCGTTTCGTTTCTGGATCGGTCTGTGGACGATGGTACTTTGTATAATC
CTGGTTGCTACGGATGCAAGTTCATTTGTGAAGTACTTCACCCGTTTCATCGAGGAGAGC
TTCTCAAGTCTCATCTCCTTCATCTTTATCTAYGAGTCTGTTCATAAACTCATAAAGATC
TACAATAAACATCCAGTAGCAAGATATGCAAACGAGAACACGACATATGAATGCATGTGC
CAGACTGCGACGGGCCTGTTCGAGTACCACGAAGAAGACTTCTACAAGGAAGCGAAGGAA
GACTGTGACAGCCTGAACGGTACGCTGACGGGTAACTGGTGCGGCAAACATGTCCCTGAG
TCTGATGTCTTCTTCATGTCACTCATCTTGATGCTCGGAACGTTCACCATCGCATACAGC
CTCAAGGAATTCAAAACCACAGGGTACTTCCCAACCATTATAAGAACAACAGTGAGTGAC
TTTGCTGTTCTCATTGCTGTCGTGATCATGGTTGGAGTGGACAGACTGTTTGGTGTAGAT
ACGCCTAAACTACATGTTCCATCAGAATTCAAGCCCACGTCTGACGAGCGTGAGGGCTGG
TTCATCCATCCTTTCAATGGTAACGGTTGGTGGACGGTGCTGGCTGCCATCATCCCGGCT
CTCTTAGCAACCATCCTCGTCTTCATGGATCAACAGATCACCGCTGTCATCGTCAACAGR
AAAGAAAACAAGTTCAAGAAAGGACTTGGTTACCATCTCGACCTGTTGGTTGTTGCYGTT
ATGTTGGGTATCTGTTCTATCATGGGGTTGCCATGGTTTGTTGCTGCCACTGTTCTCTCG
ATCAACCACGTCAACAGCTTGAGGGTCGAGTCAGAATGTAAAGCACCGGGAGAGAGRCCC
AAGATTGTCGGTTGCAGAGAGCAGAGAGTGACRGGTGTTATGGTCTTCGTCATGATTGGC
TTGGCGACTCTCATGACTAAGATTTTATCTTATGTACCAATGCCTGTTCTGTATGGAGTG
TTCCTCTTCATGGGTATCGCATCACTGAAAGGTGTTCAGTTTGTGGATCGTCTAGCRCTG
TTCTTCATGCCTCTCAAGTACCAGCCAGACTACATCTACCTGCGTCACGTCGGCATCAAG
AAGGTTTATCTCTTTACCTTCATACAGCTCATGTGTTTGGTTGTGCTCTGGGTTATCAAG
TCAACTGATGCTGCTCTCGTCTTCCCCATCATGGTGTTGGGTATGGTATTGGTGAGGAAA
CTAATGGATTACGTGTTCACCCAACAAGAGGTGATGATGTTGGATGATGTCATGCCTGAG
ATGACCAAGAGAGCCAAGCATGACCGCAAGAAGAAGCAAGAGGAAGAGAATGCAGCCTGT
GAACAGATCAAGAACATTCCAGGCCGTGTCCAGGTACCTCTCTCAGATGGTAACATGCTG
AGTATCCCTGTTGACAAGGTAGAGTTTCATCCAGAGGTTGCATGCATCAACATTCCTGAG
GACATGGCCAAGACTGGTGTCTGGAAAGCATTGGCTAAGAATGCTGAGGGTGGTCAAGTC
GTCCACAGAAAGCCACATGGAAAAGAGAAATCCAGTAGCGGAGGACGTTCTAATCTGGAC
CTACCCACAATCCCTGGCAGCCCTCGGGAATCGTCGTATCTTGAGACGCAACGAGGGAGC
ATCCAGGAGGTGCGCATCGAGGTCCCCGAGCAGTTCCGACGCACCCCGTCTCCACCCCCA
ACTTTCATCGGTACTGATAACGAAACCTCTGTnnnnnnnnnnnnnnnnnnnnnnnnnnnn
nnnnnnnnnnnnnnnnnnnnnnnnnnnnnNNNNNNNNNNNNNTTCGTTGCGTTAATCCGA
AGGTTCGTTTATCCGTATGTCTATAATTCCAAnnnnnnnnnnnnnnnnnnnnnNNNNNNN
NNNNNCGAAAAAGGAYACAAGTTCTATGTCATTTTAGGAATTATGAACCTTCGGAAACAT
GTAACCGAAAGAACAAGGCNNAGTTAT
