# Supplementary material for: Genome-wide signals of positive selection in strongylocentrotid sea urchins
Source: BMC Genomics. 2017 Jul 21;18:555. doi: 10.1186/s12864-017-3944-7 (PMC5521101; doi:10.1186/s12864-017-3944-7)
Supplement: Supplementary file 3 — Consensus alignment files. A compressed (gzip) tape archive (TAR) file containing 6250 consensus alignment files in FASTA format. (TGZ 14116 kb) [file 12864_2017_3944_MOESM3_ESM.tgz › SPU_025929/consensAlign.ordered.fa]

>sdro
GGGTTGTGCTATGCCGAGTTCGGCGCCCGTGTGCCCAAGACTGGCTCCGCCTACACCTAT
TCTTACGTCACAATCGGGGAGTTCTTCGCCTTTGTGATTGGTTGGAGTATGATCATGGAT
AACATCATAGCCGGTGCTAGCGTAGGCAAGGCTTGGAGTGAATACTTGGATTCCATGCTG
AATTCGACCATTAGTACACACATCAAGAACCATGTTGGAACGTTTAATTCATCATGGTTC
GGTGACTACCCTGATTTCTTGGCCTTCTGTCTCCTGATCGCCGTCACCATCATCATCGCT
TTCGGTGCCAAGATGTCGTCTTCGGTGATGCTAGGTTTCACTGGCATCAACCTCATCGTC
ATCGTCTTCATTGTCGGTGCCGGAGCCTTCTTCGTTGAGGGAGAGAACTGGACTGGAGGC
GAAGGCTTCTTTCCGTTTGGATTTTCTGGGGTGTTAGCTGGTTCAGCTACTTGTTTCTAC
GCATTTGTCGGCTTTGACGTCATAGCGACATCGGGTGAGGAGGCTCGCAACCCCAGCAAG
GCCATACCATTCGCTATCATGCTAACCTTGATTATCTGTCTGGTCGCCTACATGAGCGTG
TCCGCTATCATGACCTTGATGATTAGATACGATGACCTCGCCGCTTTCGCTCCACTAGCA
GAAGTCTTCCGGCAGCGCGGATTCCCTGTCGCYAAGTACATCGTGTCGGTAGGGTCCCTG
ATTTCTCTCTCAACATCCATGATGGGATCAATCTTYCCGCTTCCTCGGATCATCTACGCC
ATGGCCAAAGATGGCGTCATCTTCAAGTTCCTAGCGAAAGTCAATCCCCACTCTAATGTT
CCAATCTATGCTGCTATATCGGCTGGTTTGTTGACTGCCATTATGGCCTTGATCTTCAAT
CTCGAGCAGCTAGTGGAAATGATGTCCATTGGGACGCTGATGTCGTACACCCTGGTGGGT
ATCTGTGTTCTTCTCTTGAGATACAAACCTGGTGTCATTGGCCTTGATAGGGAAGAAGCC
AAACGACTTGGAGAAAAGCATAAGAAGAAGAAGCCGGCTGAAGAGACCGCTCTTGTTGGC
TTGGCMGGATCAGAAGGGAAACACAAGACATACACTAACTTATCCCCAAATAGCGAGGAA
TTCGATATTATTCACGACGCAGAGGGCGCCACGGAGCCTGACCCGAAAGCAGCATCCATG
TCTGGAGAACCTTCCGGGCAAATTGAGCAGAGTATGACGAAGCAGTTGATAGATGAGCAA
TCAAAAGGAATTAGTTCTTCTTCCAGTRGCGAGAACAAACTTCCAAAAGAGCCAACTAAA
GCGACCTACAAAAGTGTAGTCATATGTATCTCCATAATCTGTGTCGACTTTTTCCTCCTC
AGCGCTGTTTTAGTTCTAGGTGAACAGGGTGTCCTAGAAGGCACCTGGTGGGCGATCACG
CTCTTAGTCCTACTCATTGGTGTCGTCATGGTGTTACTGGTGGTCATAGAGAGGCAACCT
CAGAATCGGATGGAGCTCTATTTCCGTACACCTTTTGTCCCCTACCTACCAATTCTTTCG
GCCTTCTTCAATATATTCTTGATGTTTAAGCTCACTCAGGCAACATGGATACGATTTGTA
GTCTGGCTTGCTATAGGCCTGATGATCTACATTGGTTACGGGATTCGTCACAGTGTGGAG
GAGACAGGCCGGGAGAGGCCACATCAAGGTCTGGATGAATCGGAAGCTGATGAGATATCA
CTCTATGATGCCTCCAAGGAACCTAACCGACAGAGGACAGAACAAGATAGTCAACAGCCT
CAACCT

>spal
GGRTTGTGCTAYGCMGAGTTCGGCGCCCGTGTGCCCAAGACTGGCTCCGCCTACACCTAT
TCTTACGTCACAATCGGRGAGTTYTTCGCCTTTGTGATTGGTTGGAGTATGATCATGGAT
AACATCATAGCCGGTGCTAGCGTAGGCAAGGCTTGGAGYGARTACCTGGATGCMATGCTG
AATGCGACCATTAGTACRCACATCAAGAACCATGTTGGAACGTTTAATTCTTCATGGTTC
GGCGACTACCCTGATTTCTTGGCCTTCTGTCTCCTGATCGCCGTCACCATCATCATCGCT
TTCGGTGCCAAGATGTCCTCATCAGTCATGCTAGGTTTCACTGGCATCAACCTCGTCGTC
ATCGTCTTCATTGTCGGTGCCGGAGCCTTCTTCGTCGATGGAGAGAACTGGACTGGAGGC
GATGGCTTCTTTCCGTTTGGATTTTCTGGGGTGTTAGCTGGTTCAGCTACATGTTTCTAC
GCATTTGTCGGCTTTGACGTCATAGCGACATCGGGTGAGGAGGCCCGCAACCCCAGCAAG
GCCATACCCTTCGCTATCATGCTAACCTTGATCATCTGTCTGGTCGCCTACATCAGCGTG
TCCGCTATCTTGACCTTGATGGTTCGATACGATGACCTCGCATCTTTCGCTCCACTAGCA
GAAGTCTTCCAGGATCGTGGGTTCCCTGTCGCCAAGTACATCGTGTCGGTAGGGTCCCTG
ATTTCTCTCTCAACATCCATGATGGGATCAATCTTCCCGCTTCCGCGAATCATCTACGCC
ATGGCCAAAGATGGCGTCATCTTCAAGTTCCTAGCGAAGGTCAATCCCCACTCCAATGTT
CCAATCTATGCTGCTATTTCGGCTGGTTTGTTGACTGCCATTATGGCCTTGATCTTCAAT
CTAGAGCAGCTAGTGGAAATGATGTCCATTGGGACGCTGATGTCGTACACCCTRGTGGGT
ATCTGTGTCCTTCTCCTGAGATACAAACCTGGTATCATCGGCCTTGATAGGGAAGAAGCC
AAACGACTTGGAGAAAAGCATAAGAAGAAGAAACCTGCAGAGGAGACCGCTCTTGTTGGC
CTGGCCGGATCAGAAGGGAAACACAAGACATACACTAACTTATCCCCAAATAGCGAGGAA
TTCGATATTATTCACGACGCAGAGGGCGCCAYGGAGCCTGACCCGAAAGCAGCANNNNNN
TCCGGAGAACCTTCCGGGCAAATTGAGCAGAGCATGACGAAGCAGTTGATAGATGAGCAA
TCRAAAGGAATTAGTTCTTCATCCAGTGGCGAGAACAAACTTCCAAAAGAGCCAACTAAA
GCGACCTACAAAAGTGTAGTCATATGTATCTCCATAATCTGTGTCGACTTTTTCCTCCTC
AGTGCTGTTTTAGTTCTAGGTGAACAGGGTGTCCTAGAAGGCACCTGGTGGGCGATCACG
CTCTTAGTCCTACTCATTGGTGTCGTCATGGTGCTACTGGTGGTCATAGAGAGGCAACCT
CAGAATCGGATGGAGCTCTATTTCCGTACACCTTTTGTCCCCTACCTACCAATTCTTTCG
GCCTTCTTCAATATATTCTTGATGTTTAAGCTTACTCAGGCAACATGGATACGATTTGTA
GTCTGGCTTGCTATAGGCCTGATGATCTACATTGGTTACGGGATTCGTCACAGTGTGGAG
GAGACAGGCCGGGAGAGGCCRCATCAAGGTCTGGATGAATCAGAAGCAGATGAGATATCA
CTCTATGATGCCTCCAAGGAACCTAACCGRCAGAGGACAGAACAAGATAGTCAACAGCCT
CAGCCT

>sfra
GGGTTGTGCTATGCAGAGTTCGGCGCCCGTGTGCCCAAGACTGGCTCCGCCTACACCTAT
TCTTACGTCACAATCGGGGAGTTTTTCGCCTTTGTGATTGGTTGGAGTATGATCATGGAT
AACATCATAGCCGGTGCTAGCGTAGGCAAGGCTTGGAGTGAATACCTGGATGCCATGCTG
AATGCGACCATTAGTACACACATCAAGACCCATGTTGGAACGTTTCATTCATCATGGTTC
GGTGACTACCCTGATTTCTTGGCCTTCTGTCTCCTGATCGCCGTCACCGTCATCATCGCT
TTCGGTGCCAAAATGTCGTCATCGGTCATGCTAGGTTTYACTGGCATCAACCTCATCGTC
ATCGTCTTCATTGTCGGTGCCGGAGCCTTTTTCGTCGAGGGAGAGAACTGGACTGGAGGC
AAAGGCTTTTTTCCGTTTGGATTTTCTGGGGTGTTAGCGGGTTCAGCGACATGTTTCTAC
GCATTTGTCGGCTTTGACGTCATAGCGACATCGGGTGAGGAGGCCCGCAACCCCAGCAAG
GCCATACCATTCGCCATCATGCTGACCTTGATCATCTGTCTGGTCGCCTACGTGAGCGTG
TCCGCTGTCATGACCTTGATGGTTCGATACGATGACCTCGCCGCTTTCGCTCCACTAGCA
GTAGTCTTCGAGCAGCGCGGATTCCCTGTCGCCAAGTACATCGTGTCTGTAGGGTCCCTG
ATTTCTCTATCAACGTCCATGATGGGATCAATCTTCCCGCTTCCTCGAATCATCTACGCC
ATGGCAAAAGACGGCGTCATCTTCAAGTTCCTAGCGAAAGTCAATCCCCACTCCAATGTT
CCAATCTATGCTGCTATATCGGCTGGTTTGTTGACTGCCATTATGGCCTTGATCTTCAAT
CTAGAGCAGCTAGTGGAAATGATGTCCATTGGGACACTGATGTCGTACACCCTGGTGGGT
ATCTGTGTCCTTCTCTTGAGATACAAACCTGGTATCATCGGCCTTGATAGGGAAGAAGCC
AAACGACTTGGAGAAAAGCATAAGAAGAAGAAACCGGCAGAAGAGACCGCTCTTGTTAGC
CTGGCCGGATCARAAGGGAAACACAAGACATACACTAACCTATCCCCAAATAGCGAGGAA
TTCGACATTATTCACGACGCAGAGGGCGCCACGGAGCCTGACCCTAAAGSARCATCCATG
TCCGGAGAAGCTTCCGGGCAAATTGAGCAGAGCATGACGAAGCAGTTGATAGACGAGCAA
TCAAAAGGAGGTAGTTCTTCATCCAGCGGCGANAACAAACTTCCAAAAGAGCCAACTAAA
GCGACCTACAAAAGCGTTGTCATATGTGTCTCCATAATCTGTGTCGACTTTTTCTTCCTC
AGCGCTGTTTTAGTTCTAGGTGAACAGGGTGTCATGGAAGGCACCTGGTGGGCGATCACG
CTCTTAGTCCTTCTCATTGGTGTCGTAATGGTGCTACTGGTGGTCATAGAGAGGCAGCCT
CAGAATCAGATGGAGCTCTATTTCAAAACACCTTTTGTCCCCTACCTACCAATTCTTTCG
KCCTTCTTCAATATATTCTTGATGTTTAAGCTCACTCAGGCAACATGGATACGATTTGTA
GTCTGGCTTGCTATAGGCCTCATCATCTACATTGGTTACGGGATTCGACACAGTGTGGAG
GAGACAGGCCAGGAGAGGCCACATCAAGGTTTGGATGAATCAGAAGCTGATGAGATATCA
CTTTATGATGCCTCCAAGGAACCTAACCGACAGAGGACAGAACAAGATAGTCAACCGCCT
CAGCCT

>afraSS
GGATTGTGCTACGCAGAGTTCGGCGCCCGTGTGCCCAAGACTGGCTCCGCCTACACCTAT
TCTTACGTCACAATCGGAGAGTTCTTCGCCTTTGTGATTGGTTGGAGTATGATCATGGAT
AACATCATAGCCGGTGCTAGCGTAGGCAAGGCTTGGAGTGAGTACCTGGATGCCATGCTG
AATGCGACCATTAGTACGCACATCAAGAACCATGTTGGAACGTTTAATTCMTCATGGTTC
GGTGACTACCCTGATTTCTTGGCCTTCTGTCTCCTGATCGCCGTCACCATCATCATCGCT
TTCGGTGCCAAGATGTCGTCWTCGGTCATGCTMGGTTTCACTGGCATCAACCTCATCGTC
ATCGTCTTCATTGTCGGYGCCGGAGCCTTYTTCGTCGATGGAGAGAACTGGACTGGAGGC
GACGGCTTCTTTCCRTTTGGATTTTCTGGGGTGTTAGCGGGTTCAGCTACATGTTTCTAC
GCATTTGTSGGYTTTGACGTCATAGCGACATCRGGTGAGGAGGCCCGCAACCCCAGYAAG
GCCATACCATTCGCCATCATGCTAACCTTGATTATCTGTCTGGTCGCCTACGTGAGCGTG
TCCGCTATCATGACCTTGATGGTTCGATACGATGACCTCGCCGCTTTCGCTCCACTAGCA
GTAGTCTTCGAGCAGCGTGGGTTCCCTGTCGCCAAGTACATCGTRTCGGTAGGGTCCCTG
ATTTCTCTCTCWACRTCCATGATGGGATCAATCTTCCCGCTTCCGCGAATCATCTACGCC
ATGGCCAAAGACGGCGTCATCTTCAAGTTCCTAGCGAAGGTCAATCCCCACTCCAATGTT
CCAATCTATGCTGCTATTTCGGCTGGTTTGTTGACTGCCATTATGGCSTTGATCTTCAAT
CTYGAGCAGCTAGTGGAAATGATGTCCATTGGRACGCTGATGTCGTACACCCTGGTKGGT
ATCTGTGTYCTTCTCTTGAGATACAAACCTGGTATCATCGGCCTTGATAGGGAAGAAGCC
AAACGACTTGGAGAAAAGCATAAGAAGAAGAARCCTGCAGAAGAGACCGCTCTTGTTGGC
CTGGCCGGATCAGAAGGGAAGCACAAGACATACACTAACTTATCACCAAATAGCGAGGAA
TTCGACATTATTCACGACGCAGAGGGCGCCACAGAGCCTGACCCGAAGGCAGCAGCCATG
TCTGGAGAAAATTCCTGGCAAAGTGAGCAGAGTATGAMGAAGCAGTTGATAGATGAGCAA
TCAAAAGGAATTAGTTCTTCATCCAGTGGCGAGAACAAACTTCCAAAAGAGCCAACTAAA
GCGACCTACAAAAGTGTAGTCATATGTATCTCCATAATCTGTGTCGATTTTTTCCTCCTC
AGCGCCGTTTTAGTTCTAGGTGAACAAGGTGTCCTAGAAGGCACCTGGTGGGCGATCACG
CTCTTAGTCCTACTCATTGGTGTCGTCATGGTTCTACTGGTGGTCATAGAGAGGCAACCT
CAGAATCGGATGGAGCTCTATTTCCGTACACCTTTTGTCCCCTACCTACCAATTCTRTCG
GCCTTCTTCAATATATTCTTGATGTTTAAGCTTACTCAGGCAACATGGATACGATTTGTA
GTCTGGCTTGCTATAGGCCTGATGATCTACATTGGTTATGGGATTCGTCACAGTGTGGAG
GAGACCGGCCAGGAGAGGCCACATCAAGGTCTGGATGAATCGGAAGCTGATGAGATATCA
CTCTATGATGCCTCCAAGGAACCTAACCGACAGAGGACAGAACAAGATAGTCAACAGCCT
CAGCCT

>hpul
GGGTTGTGCTACGCAGAGTTCGGCGCCCGTGTGCCCAAGACTGGCTCCGCCTACACCTAT
TCTTACGTCACAATCGGGGAATTCTTCGCCTTYGTGATTGGTTGGAGTATGATCATGGAT
AACATCATAGCCGGTGCTAGCGTAGGCAAGGCTTGGAGTGAATACYTGGATGCCATGCTS
AATGCGACCATTAGTACACACATCAAGACCCACGTTGGAACGTTTAATTCATCATGGTTY
GGTGACTACCCTGATTTCTTGGCCTTTTGTCTCCTGATCGCCGTCACCATCATCATCGCT
TTCGGTGCCAAGATGTCCTCATCGGTCATGCTAGGTTTCACTGGCATCAACCTCATCGTC
ATCGTTTTCATTGTCGGTGCCGGAGCGTTTTTCGTCGAGGGAGAGAACTGGACAGAAGGC
AAAGGCTTCTTTCCGTTTGGATTTTCTGGGGTGTTAGCGGGTTCAGCTACATGTTTCTAC
GCATTTGTCGGCTTTGAYGTCATAGCGACATCTGGTGAGGAGGCCCGCAACCCCAGCAAG
GCCATACCATTTGCTATCTTGTTGACCTTGATCATCTGTCTGGTCGCCTACGTGAGCGTG
TCTGCTATCATGACCTTGATGGTTCGATACGATGACCTCGCCGCTTTTGCTCCACTGGCA
TTTGTCTTCGAGCAGCGTGGACTCCTTGTCGCCAAGTACATCGTTTCTGTAGGGTCCCTG
ATTTCTCTCTCAACGTCCATGATGGGATCAATCTTCCCTCTTCCTCGAATCATCTACGCC
ATGGCCAAAGACGGCGTCATCTTCAAGTTCCTAGCGAAAGTCAATCCCCACTCCAATGTT
CCGATCTATGCTGCTATTTCGGCTGGTTTGTTGACTGCCATTATGGCCTTGATCTTCAAT
CTCGAGCAGCTAGTGGAAATGATGTCCATTGGGACGCTGATGTCGTACACCCTGGTGGGT
ATCTGTGTCCTTCTCTTGAGATACAAACCTGGTATCATCGGTCTTGATAAGGGAGAAGCC
AAACGACTTGGAGAAAAGCATAAGAAGAAGAAGCCGGCTGAAGAGACAGCTCTTGTTGGC
CTGGCCGGATCAGAAGGGAAACACAAGACATACACTAACTTATCCCCAAATAGCGAGGAA
TTCGATATTATTCACGACGCGGAGGGCGCCACGGAGCCTGACCCGAAAGCAGCATCCATG
TCAGGAGAACCTTCCGGGCAAATTGAGCAGAGCATGACGAAGCAGTTGATAGATGAGCAA
TCAAAAGGAGRTAGTTCTTCATCCAGCAGCGAGAACAAACTTCCAAAAGAGCCAACTAAA
GCAACCTACACAAGCGTAGTCATATGTATCTCCATAATCTGTGTCGACTTTTTCTTCCTC
AGCGCTGTTTTAGTTCTAGGTGAACAGGGTGTCCTAGAAGGCACCTGGTGGGCGATCACT
CTCTTAGTCCTACTCATCGGTGTTGTCATGGTACTACTGGTGGTCATAGAGAGGCAGCCT
CAGAATCAAATGGAGCTCTATTTCCGTACACCTTTTGTCCCCTACCTACCAATTCTTTCG
GCCTTCTTCAATATATTCTTGATGTTTAAGCTTACTCAGGCAACGTGGATACGATTTGTA
GTCTGGCTTGCTATAGGCCTCATGATCTACATTGGTTACGGGATTCGTCACAGTGTGGAG
GAGACCGGCCAGGAGAGGCCACATCAAGGTCTGGATGAATCCGAAGCTGATGAGATATCA
CTTTATGATGCCTCCAAGGAACCTAACCGACAGAGGACAGAACAAGATAGTCAACCGCAT
CAGCCT

>snud
GGGTTGTGCTATGCAGAGTTCGGCGCCCGTGTGCCCAAGACTGGCTCCGCCTACACCTAT
TCTTACGTCACAATCGGGGAGTTTTTCGCCTTTGTGATTGGTTGGAGTATGATCATGGAT
AACATCATAGCCGGTGCTAGCGTAGGCAAGGCTTGGAGTGAATACCTGGATGCCATGCTG
AATGCGACCATTAGTACACACATCAAGACCCATGTTGGAACGTTTCATTCATCATGGTTC
GGTGACTACCCTGATTTCTTGGCCTTCTGTCTCCTGATCGCCGTCACCGTCATCATCGCT
TTCGGTGCCAAAATGTCGTCATCGGTCATGCTAGGTTTCACTGGCATCAACCTCATCGTC
ATCGTCTTCATTGTCGGTGCCGGGGCCTTTTTTGTCGAGGGAGAGAACTGGACTGGAGGC
AAAGGCTTTTTTCCGTTTGGATTTTCTGGGGTGTTAGCGGGTTCAGCTACATGTTTCTAC
GCATTTGTYGGCTTTGACGTCATAGCGACATCGGGTGAGGAGGCCCGCAACCCCAGCAAG
GCCATACCATTCGCTATCATGCTGACCTTGATCATCTGTCTGGCTGCCTACGTGAGCGTG
TCCGCTGTCATGACCTTGATGGTTCAATACGATGACCTCGCCGCTTTCGCTCCACTAGCA
GTAGTCTTCCAGCAGCGCGGATTCCCTGTCGCCAAGTACATCGTGTCTGTAGGGTCCCTG
ATTTCTCTATCAACGTCCATGATGGGATCAATCTTCCCGCTTCCTCGAATCATCTACGCC
ATGGCAAAAGACGGCGTCATCTTTAAGTTCCTAGCGAAAGTCAATCCCCACTCCAATGTT
CCAATCTATGCTGCTATATCGGCTGGTTTGTTGACTGCCATTATGGCCTTGATCTTCAAT
CTAGAGCAGCTAGTGGAAATGATGTCCATTGGGACGCTGATGTCATACACCCTGGTGGGT
ATCTGTGTCCTTCTCTTGAGATACAAACCTGGTATCATCGGCCTTGATAGGGAAGAAGCC
AAACGACTTGGAGAAAAGCATAAGAAGAAGAAACCGGCAGAAGAGACCGCTCTTGTTGGC
CTGGCCGGATCAGAAGGGAAACAYAAGACATACACTAACCTATCCCCAAATAGCGAGGAA
TTCGACATTATTCACGACGCAGAGGGCGCCACGGAGCCTGACCCTAAAGSARCATCCATG
TCYGGAGAACCTTCCGAGCAAATTGAGCAGAGCATGACGAAGCAYTTGATAGACGAGCAA
TCAAAAGGAGGTAGTTCTTCATCCAGCGGCGAGAACAAACTTCCTAAAGAGCCAACTAAA
GCGACCTACAAAAGCGTTGTCATATGTGTCTCCATAATCTGTGTCGACTTTTTCTTCCTC
AGCGCTGTTTTAGTTCTAGGTGAACAGGGTGTCATGGAAGGCACCTGGTGGGCGATCACG
CTCTTAGTCCTTCTTATTGGTGTCGTAATGGTGCTACTGGTGGTCATAGAGAGGCAGCCT
CAGAATCGGATGGAGCTCTATTTCAAAACACCTTTTGTCCCCTACCTACCAATTCTTTCG
GCCTTCTTCAATATATTCTTGATGTTTAAGCTCACTCAGGCAACATGGATACGATTTGTA
GTCTGGCTTGCTATAGGCTTCATCATCTACATTGGTTACGGGATTCGACACAGTGTGGAG
GAGACAGGCCGGGAGAGGCCACATCAAGGTTTGGATGAATCCGAAGCTGATGAGATATCA
CTTTATGATGCCTCCAAGGAACCTAACCGACAGAGGACAGAACAAGATAGTCAACCGCCT
CAGCCT

>sintSS
GGGTTGTGCTATGCGGAGTTCGGAGCCCGTGTGCCCAAGACTGGCTCCGCCTACACCTAT
TCTTACGTCACAATCGGAGAATTTTTCGCCTTTGTGATTGGTTGGAGTATGATCATGGAT
AACATCATAGCCGGTGCTAGCGTAGGCAAGGCTTGGAGTGAATACTTGGATGCTATGCTG
AATGCGTCCATTAGTACGCACATCAAGAACCATGTCGGAACGTTTAATTCMGCATGGTTC
GGTGACTACCCTGATTTCTTGGCCTTCTGTCTCCTGATCGCYGTCACCATCATCATCGCT
TTCGGTGCCAAGATGTCGTCYTCGGTSATGCTAGGTTTCACTGGCATYAACCTCATCGTC
ATCGTCTTCATTGTCGGTGCCGGAGCCTTTTTCGTCGAGGGAGAGAACTGGACTGGAGGC
GATGGCTTCTTTCCGTTTGGATTTTCYGGGGTMTTAGCGGGTTCAGCTACATGTTTCTAC
GCATTTGTCGGCTTTGACGTTATAGCGACWTCAGGTGAGGAGGCTCGCAACCCCAGCAAG
GCCATMCCATTCGCTATCATGYTRACCTTGATYATCTGYCTGGTCGCCTACGTGAGCGTG
TCMGCTGTCATGACSTTGATGGTTCGWTACGATGACCTCGCCGCTTTCGCTCCACTAGCA
GTAGTCTTCSAGCAGCGCGGGTTCCCTGTCGCCAAGTACATCGTGTCGGTAGGGTCTCTG
ATTTCCCTCTCAACGTCCATGATGGGATCRATCTTCCCGCTTCCTAGAATCATCTACGCC
ATGGCCAAAGACGGCGTCATCTTCAAGTTCCTAGCGAAAGTCAATCCCCACTCCAATGTT
CCAATCTATGCTGCTATTTCGGCTGGTTTGTTGACTGCCATTATGGCCTTGATCTTCAAT
CTCGAGCAGCTAGTGGAAATGATGTCCATTGGGACGCTGATGTCGTACACCCTGGTKGGT
ATCTGTGTTCTTCTCTTGAGATACAAACCTGGTATCATCGGCCTTGATAAGGAAGAAGCC
AAACGACTTGGAGAAAAGCATAAGAAGAAGAAACCGGCAGAAGAGACCGCTCTTGTTGGC
CTAGCCGGATCAGAAGGGAAACACAAGACATACACTAACTTATCCCCTAATAGCGAGGAA
TTCGATATTATTCACGACGCAGAGGGCGCCACGGAGCCTGACCCGAAAGCAGCATCCATG
TCCGGAGAATTTTCCGGGCAAAGTGAGCAGAGCATGACGAAGCAGTTGATAGATGAGCAA
TCAAAAGGAATTAGTTCTTCATCCAGTGGCGAGAACARACTTCCAAAAGAGCCAACTAAA
GCGACCTACAAAAGTGTAGTCATATGTATCTCCATAATCTGTGTCGACTTTTTCTTGCTC
AGCGCTGTTTTAGTTCTAGGTGAACAGGGTGTCCTAGAAGGCACCTGGTGGGCGATCACG
CTCTTAGTCCTACTCATTGGYGTCGTYATGGTGCTACTGGTGGTCATAGAGAGGCAACCT
CAGAATCGGATGGAGCTCTATTTCCGTACACCTTTTGTCCCCTACCTACCAATTCTGTCG
GCCTTCTTCAATATATTCCTGATGTTTAAGCTTACTMAGGCAACATGGATACGATTTGTA
GTCTGGCTTGCTATAGGCCTAATGATCTACATTGGYTACGGGATTCGACACAGTGTGGAG
GAGACCGGCCAGGAGAGGCCACATCAAGGTCTGGATGAATCCGAAGCAGATGAGATATCA
CTTTATGATGCSTCCAAGGAACCTAACCGACAGAGGACAGAACAAGATAGTCAACAGCCT
CAGCCT

>sprp
GGGTTGTGCTATGCCGAGTTCGGCGCCCGTGTGCCCAAGACTGGCTCCGCCTACACATAT
TCTTACGTCACAATCGGGGAGTTTTTCGCCTTTACGATTGGCTGGAGTATGATYATGGAT
AACATCATAGCCGGTGCTAGCGTAGGCAAGGCTTGGAGTGAATACCTGGATGCCATGCTG
AATGCGACCATTAGTACGCACATCAAGGCGCATGTTGGAACGTTTAATTCAGCATGGTTC
GGTGACTATCCTGATTTCTTGGCCTTCTGTCTCCTGATCGCCGTCACCATCATCATCGCC
TTCGGTGCCAAGATGTCATCATCGGTCATGCTGGGTTTCACTGGCATCAACCTTATCGTC
ATCGTCTTCATTGTCGGTGCCGGAGCCTTCTTCGTCGAGGGAGAGAACTGGACTGGAGGC
AAAGGCTTCTTTCCGTTTGGATTTTCTGGGGTGTTAGCGGGTTCAGCTACATGTTTCTAC
GCATTTGTCGGTTTTGACGTCATAGCGACATCGGGTGAGGAGGCGCGCAACCCCAGCAAG
GCCATACCATTCGCTATCATGTTGACCCTAATCATCTGTCTGGTCGCCTACGTGAGCGTG
TCCGCCATCATGACCTTGATGGTTCGATACGATGACCTCGCCCCTTTCGCTCCACTAGCA
GAAGTCTTCGACCAGCGCGGATTCACAGTCGCCAAGTACATCGTGTCGGTAGGGTCCCTG
ATTTCTCTCTCTACGTCCATGATGGGATCAATCTTCCCGCTTCCGCGAATCATCTACGCC
ATGGCCAAAGACGGCGTCATCTTCAAGTTCCTTGCGAAAGTCAATCCCCACTCCAATGTT
CCAATCTATGCTGCTATTTCGGCTGGTTTGTTGACTGCCATCATGGCGTTGATCTTCAAT
CTAGAGCAGCTAGTGGAAATGATGTCCATTGGGACGCTGATGTCGTACACCCTGGTTGGT
ATCTGTGTCCTTCTCTTGAGATACAAACCTGGTATCATCGGCCTTGATAGGGAAGAAGCC
AAACGACTTGGAGAAAAGCATAAGAAGAAGAAGCCGGCTGAAGAGACCGCTCTTGTGGGC
CTGGCCGGATCAGAAGGGAAACACAAGACATACACTAACTTATCCCCAAATAGCGAGGAA
TTCGACATTATTCACGACGCAGAGGGCGCCACAGAGCCYGACCCGAAAGCAGCAGCCATG
TCTGGAGAAAATTCCGGGCAAATTGAGCAGAGTATGACGAAGCAGTTGATAGATGAGCAA
TCAAAAGGAATTAGTTCTTCATCCAGTGGCGAGAACAAGCTTCCAAAAGAGCCAACTAAA
GCGACCTACAAAAGTGTAGTCATATGTATCTCCATAATCTGTGTCGACTTTTTCCTCCTG
AGCGCTGTTTTAGTTCTAGGTGAACAGGGTGTCCTAGAAGGCACCTGGTGGGCGATCACG
CTCTTAGTTCTACTCATTGGTGTCGTCATGGTGCTACTGGTGGTCATAGAGAGGCAACCT
CAGAATCGGATGGAGCTCTATTTCCGTACACCTTTTGTCCCCTACCTWCCAATTCTTTCG
GCCTTCTTCAATATATTCCTGATGTTTAAGCTTACTCAGGCCACKTGGATACGATTTGTA
GTCTGGCTTGCTWTAGGCCTGATGATCTACATTGGTTACGGGATGCGTCACAGTGTGGAG
GAGACTGGTCAGGAGAGGCCACATCAAGGTCTGGATGAATCGGAAGCTGATGAGATCTCA
CTTTATGATGCCTCCAAGGAACCAAACCGACAGAGGACAGAACAAGATAGTCAACCGCCG
CAGCCT

>spurp
GGGTTGTGCTATGCCGAGTTCGGCGCCCGTGTGCCCAAGACTGGCTCCGCCTACACATAT
TCTTACGTCACAATCGGGGAGTTTTTCGCCTTTACGATTGGCTGGAGTATGATCATGGAT
AACATCATAGCCGGTGCTAGCGTAGGCAAGGCTTGGAGTGAATACCTGGATGCCATGCTG
AATGCGACCATTAGTACGCACATCAAGGCGCATGTTGGAACGTTTAATTCAGCATGGTTC
GGTGACTATCCTGATTTCTTGGCCTTCTGTCTCCTGATCGCCGTCACCATCATCATCGCC
TTCGGTGCCAAGATGTCATCATCGGTCATGCTGGGTTTCACTGGCATCAACCTTATCGTC
ATCGTCTTCATTGTCGGTGCCGGAGCCTTCTTCGTCGAGGGAGAGAACTGGACTGGAGGC
AAAGGCTTCTTTCCGTTTGGATTTTCTGGGGTGTTAGCGGGTTCAGCTACATGTTTCTAC
GCATTTGTCGGTTTTGACGTCATAGCGACATCGGGTGAGGAGGCGCGCAACCCCAGCAAG
GCCATACCATTCGCTATCATGTTGACCCTAATCATCTGTCTGGTCGCCTACGTGAGCGTG
TCCGCCATCATGACCTTGATGGTTCGATACGATGACCTCGCCCCTTTCGCTCCACTAGCA
GAAGTCTTCGACCAGCGCGGATTCACAGTCGCCAAGTACATCGTGTCGGTAGGGTCCCTG
ATTTCTCTCTCTACGTCCATGATGGGATCAATCTTCCCGCTTCCGCGAATCATCTACGCC
ATGGCCAAAGACGGCGTCATCTTCAAGTTCCTTGCGAAAGTCAATCCCCACTCCAATGTT
CCAATCTATGCTGCTATTTCGGCTGGTTTGTTGACTGCCATCATGGCGTTGATCTTCAAT
CTAGAGCAGCTAGTGGAAATGATGTCCATTGGGACGCTGATGTCGTACACCCTGGTTGGT
ATCTGTGTCCTTCTCTTGAGATACAAACCTGGTATCATCGGCCTTGATAGGGAAGAAGCC
AAACGACTTGGAGAAAAGCATAAGAAGAAGAAGCCGGCTGAAGAGACCGCTCTTGTGGGC
CTGGCCGGATCAGAAGGGAAACACAAGACATACACTAACTTATCCCCAAATAGCGAGGAA
TTCGACATTATTCACGACGCAGAGGGCGCCACAGAGCCCGACCCGAAAGCAGCAGCCATG
TCTGGAGAAAATTCCGGGCAAATTGAGCAGAGTATGACGAAGCAGTTGATAGATGAGCAA
TCAAAAGGAATTAGTTCTTCATCCAGTGGCGAGAACAAGCTTCCAAAAGAGCCAACTAAA
GCGACCTACAAAAGTGTAGTCATATGTATCTCCATAATCTGTGTCGACTTTTTCCTCCTG
AGCGCTGTTTTAGTTCTAGGTGAACAGGGTGTCCTAGAAGGCACCTGGTGGGCGATCACG
CTCTTAGTTCTACTCATTGGTGTCGTCATGGTGCTACTGGTGGTCATAGAGAGGCAACCT
CAGAATCGGATGGAGCTCTATTTCCGTACACCTTTTGTCCCCTACCTTCCAATTCTTTCG
GCCTTCTTCAATATATTCCTGATGTTTAAGCTTACTCAGGCCACTTGGATACGATTTGTA
GTCTGGCTTGCTTTAGGCCTGATGATCTACATTGGTTACGGGATGCGTCACAGTGTGGAG
GAGACTGGTCAGGAGAGGCCACATCAAGGTCTGGATGAATCGGAAGCTGATGAGATCTCA
CTTTATGATGCCTCCAAGGAACCAAACCGACAGAGGACAGAACAAGATAGTCAACCGCCG
CAGCCT

>pdep
GGGTTGTGCTATGCAGAGTTTGGCGCCCGTGTGCCCAAGACTGGATCCGCCTACACTTAT
TCTTACGTCACAATCGGGGAGTTTTTCGCCTTTGTGATTGGTTGGAGTATGATCATGGAT
AACATCATAGCCGGTGCTAGCGTAGGCAAGGCATGGAGTGAATACCTGGATGCCATGCTG
AATGCGACCATTAGTACACACATCAAGACCCATGTTGGAACGTTTCATTCATCATGGTTC
GGTGACTACCCTGATTTCTTGGCCTTCTGTCTCCTGATCGCCGTCACCGTCATCATCGCT
TTCGGTGCCAAAATGTCGTCATCGGTCATGCTAGGTTTCACTGGCATCAACCTCGTTGTC
ATCGTCTTCATTGTCGGCGCCGGGGCCTTTTTCGTCGAGGGAGAGAACTGGACTGGAGGC
CGAGGCTTTTTTCCGTTTGGATTTTCTGGGGTGTTAGCGGGTTCAGCTACATGTTTCTAT
GCATTTGTCGGCTTTGACGTCATAGCGACATCGGGTGAGGAGGCCCGCAACCCCAGCAAG
GCCATACCATTCGCTATCATGCTGACATTGATCATCTGTCTGGTCGCCTACGTGAGCGTG
TCCGCTGTCATGACCTTGATGGTTCGATACCATGACCTCGCCGCTTTCGCTCCACTAGCA
GAAGTCTTCGAGCAGCGCGGATTCATTGTCGCCAAGTACATCGTGTCTGTAGGGTCCCTG
ATTTCTCTATCAACGTCAATGATGGGATCAATCTTCCCGCTTCCTCGAATCATCTACGCC
ATGGCCAAAGACGGTGTCATCTTCAAGTTCCTAGCGAAAGTCAATCCCCACTCCAATGTT
CCAATCTATGCTGCTATATCGGCTGGTTTGTTGACTGCCATTATGGCCTTGATCTTCAAT
CTAGAGCAGCTAGTGGAAATGATGTCCATTGGGACGCTGATGTCATACACCCTGGTGGGT
ATCTGTGTTCTTCTCTTGAGATACAAACCTGGTATCATCGGCCTTGATAAGGGAGAAGCC
AAACGACTTGGAGAAAAGCATAAGAAGAAGAAAYCGGCAGAAGAGACCGCTCTTGTTCGC
CTGGCCGGATCAGAAGGGAAACACAAGACATACACTAACCTATCCCCAAACAGTGAGGAA
TTCGACATTATTCACGACGCAGAGGGCGCCACGGAGCCTGACCCGAAAGCAACATCCATG
TCCGGAGAACCTTCCGGGCAAATTGAGCAGAGCATGACGAAGCAGTTGATAGACGAGCAA
TCAAAAGGAAGTAGTTCTTCATCCAGCGGCGAGAACAAACTTCCAAAAGAGCCAACTAAA
GCGACCTACAAAAGCGTTGTCATATGTGTCTCCATAATCTGTGTCGACTTTTTCTTCCTC
AGCGCTGTTTTAGTTCTAGGTGAACAGGGTGTCCTGGAAGGCACCTGGTGGGCGATCACG
CTCTTAGTCCTTCTCATTGGTGTCGTAATGGTGCTACTGGTAGTCATAGAGAGGCAGCCT
CAGAATCAGATGGAGCTCTATTTCAAAACACCTTTTGTCCCCTACCTACCAATTCTTTCG
GCCTTCTTCAATATATTCTTGATGTTTAAGCTCACTCAGGCAACATGGATACGATTTGTA
GTCTGGCTTGCTATAGGCCTCATCATCTACATTGGTTACGGGATTCGACACAGTGTGGAG
GAGACAGGCCAGGAGAGGCCGCATCAAGGTTTGGATGAATCAGAAGCTGATGAGATATCA
CTTTATGATGCCTCCAAGGAACCTAACCGACAGAGGACAGAAAAAGATAGTCAACCGCCT
CAGCCT
