# Supplementary material for: Genome-wide signals of positive selection in strongylocentrotid sea urchins
Source: BMC Genomics. 2017 Jul 21;18:555. doi: 10.1186/s12864-017-3944-7 (PMC5521101; doi:10.1186/s12864-017-3944-7)
Supplement: Supplementary file 3 — Consensus alignment files. A compressed (gzip) tape archive (TAR) file containing 6250 consensus alignment files in FASTA format. (TGZ 14116 kb) [file 12864_2017_3944_MOESM3_ESM.tgz › SPU_005501/consensAlign.ordered.fa]

>sdro
ATGGCTCTTGGCATCTACACCACACTATCCATCGTCACCACCATCCTCATCTTGTCGTGT
CATGGTCGTGAGCTCACSAAACGCCAGGTCGAGGAAGACGTCTCGGCATCGACGACCACG
GGTCCGATCAAGTCCTTCAAGAGGTTCAACGTGACCGAGAACGAGGCCGAGAAGGAGGAA
CTACCGTCCGGCTTCGGCGACTACAACTTCGCCGGATACGAAAACGACGAAATCGTGGAC
AGACACAACTTGCTACGACGACGACCGGCGGCGAGGAACGAATTTGAAAGGAACGATCTC
AATGCTATTACGTCTTCAGATATGGAGCACATGACTTGGGATGAGGATCTGGCCTACATG
GCTATGGGATGGGCCAGGTACTGCAATTTTGCTCACGGCCAACCCGAGAACGTCTCCCCA
TACAGTACGATAGGCCAGAACCTCTGGGCCTATACAGGGAACTCGAGAACACCACTTTCT
GGAGTTGATGCGACACAGGACTGGTACGACGAGGTGACTGATTACTACTACCAACCTGGC
TCCGGTGGTTCCTGCAGCAGAGTGTGCGGTCACTATACACAGGTGGTATGGGCCGCGACC
AACAAGGTTGGTTGTGGACGGATGTTCTGTCCCTCTCTTGGTAGCACGGGACTGAGAGAC
GCATGGTATGTCGTCTGCAACTATGCTCCTGGAGGAAACTATCAAGGTGTACAACCATAT
GCTATCGGAGTACCCTGTACTAGTTGTGCCAGCGGGTCTGGGCAATGCTACAATAACCAA
TGCAGGCCATGTGCAGAACATAACGACGTTTGTGAGTGTTCCCTAGATTCATGTGAGAAC
TGTGGTGTTGTGGACCGATCAACGTGTACCTGTAACTGTCCTGATGGTTTCTTTGGAACT
ACCTGTCAAGAGCGATGTGTGGACACATCAAGCCGGTGCTATAATACATGGTGGCCCCAG
TTCTGTGCCGACTACCCGCAGGTTAGGGAGGGGTGCCCTCAGATGTGCGGCATATGCAAT
GCCGCAGACCCGGACTTCGTTTGCCGCCCAGGTCCAGATCCACCTGTTCAACCCCCRGTT
CAACCCACCAGACCAGAAGTATGCGACATGAAATTCACAGCGGCCGCATACATCGGGGGA
GTTCTTCACCTTTTCAGGGATGACAGAGTTTGGCGAGTTCGAACCAACGGCGAGTTACTT
TCACCGGTAGCCGGGGACCTGGCCACTGATTTCTTCACAGGTCTGCCCAGCAAAGTCAGC
GCCGCCTATGAGCTCTCTTCGGGAGAAGCGGTCTTTGTCAGAGGGAAAAAGCTCTTCACG
TACAGAGGCACTGAGCGAWCCGCACGGGRTGTCCTTCCCMMAGGCATTCCTAARGGACCC
ACAGGTGCTTTACACATCACCTGGGAAAGGAACACCTACTTCTTTAAAGGTTCAAATGTG
TACCTGTACAACGAAGAAACAGGGCTGGACAGCAGTTACCCTAGACCMATTKCRGAGGTT
TTCCCCGACGTCCCGACYAAACTAACGAATGCATTCTTAGATGCGAGCGGTAACCAGTAT
TTTGTMCGGTCAAAGAAGGTTTAYAAGATCAGCTATGGCCAGCAATCTGTGGACAAYGGR
TACCCCAAGTTCCTGACTGAGACCTTCATTAACATTTGTGCGSAG

>spal
ATGGCTCTTGGTATCTACACCACACTATCCATCGTCACGACCATCCTCATCTTATCGTGT
CATGGTCGCGAGCTCACCAAACGCCAGGCCGAGNAANACGNCTCNNCNTCGACGACCACG
GGTCCGATCATGTCCTTCAGGAGGTTCAACGTGACCGCGAACGAGGCCGAGAAGGAGGAA
CTACCAGCCGGCTTCGGCGACTACAACTTCGCCAATTACGAACACGACGAAANCGTGGAC
AGACACAACTTGCTTCGACGACGACCAGCGGCAAGGAACGACTTTGAAAGGAACGATCCC
AATGCGATTACGTCTTCAGATATGGAGCACATGACTTGGGATGAKGAYCTGGCCTACATG
GCTATRGGGTGGGCCAGGYACTGCAATTTTGCKCACGGCCAACCCGAGAACGTCTCMCCA
TACAGYACGATAGGCCAGAACCTCTGGGCCYATACAGGGAACTCRARMWCACCACTYTCT
GGAGCTGATGCGACACAGGACTGGTACGACGAGGTGACTGATTACWACTACCAAMCTGGY
TCCGGTGGTTCCTGCRGCSGAGTGTGCGGTCACTATACACAGGTGGTATGGGCCGCTACC
AACAAGGTTGGTTGTGGACGGATGTTCTGTCCCTCTCTTGGTAGYACKGGACTGAGRGAC
GCATGGTATGTCGTCTGCAACTATGCCCCTGGAGGAAAYTATCAAGGTGTCCAACCATAT
KCTATCGGARYACCCTGTACTAGTTGTGCCAGCGGGTCTGGGCAATGCTAYRATRRCCAA
TGCAGGYCATGTGCAGARCAYAACGAMGTTTGTGAGTGTTCCCTAGATTCATGTGAGAAC
TGTGGTGTTGTGGACCGATCAACGTGTACYTGTAACTGCCCTGATGGTTTCTWTGGAACY
ACMTGTCAAGAGCGATGTGTGGACACATCRAGCCGRTGCTWYAATACRTGGTGGCCCCAG
TTCTGTGCCGACTACCMGCAGGTTAGRGAGGGGTGCCCTCAGATGTGCGGCATATGCAAT
GCCGCAGACCCGGACTTCGTTTGCCGYCCMGGTCCAGATCCACCTGTTCAACCCCCGGTT
CAACCCACCAGACCAGAAGTATGCGACACGAAATTCACAGCGGCCGCWTACATCGGRGGA
GTTCTTCACCTTTTCAGGRATGACAGAGTYTGGCGAGTTCGAACCAACGGCGAGTTACTY
TCACCGGTAGCCGGGGAYCTGGCCACKGATTTCTTCWCAGGTCTGCCCAGCAAAGTCAGM
GCCGCCTATGAGCTCTCWTCGGGAGAAGCGGTCTTTKYCAGAGGGARAAAGCTCTTCAMG
TACARWGGCACTGAGCGAWCCGCACGGGATGTYCTTCCCMAAGGCATTCCTARAGGACCC
ACAGGTGCTTTACACATCACCTKGGAAAGGAACACCTACTTCTTTAAAGGTTCAMAWGTG
TACCTGTACAACGAAGAAACAGGGCTGGACAGCAGTTAYCCTAGACSWATTTCGGAGGTT
TTCCCCGACGTCCCGAMCAAACTRACGAATGCATTCTYAGATGCGAGCGGTAACCAGTAT
TTTGTYCGGTCAAAGAAGGTTTWCAAGATCAGCTATGGCCAGCAATMTGTGGACAATGGG
TACCCCAAGTTCCTGACTGAGACCTTCATTAACATTTGTGCGSAG

>sfra
ATGGCTCTTGGCATCTACACTACACTATCCATCGTCACCGCCATCCTCATCTTATCGNNN
NNNNNNNNNNNNNNNNNNNNNNNNNNNNNNNNNnnnnnnnnnnnnnnnnnnnnnnnnnnn
nnnnCGATCAAGTCTTTTAAGAGGTTCAACGTGACCGAGAACGAGGCCGAGAGGGCGGAA
CTACCGGCCGGCTTCGGCGACTACAACTTCGCCGGATACGAAACCGACGACATCGTGGAC
AGACACAACTTGCTACGACGACGACNAGCAGCAAGNANNGNNTTTGAAnnnnnnnnnnnn
nnnnnnnnnnnnnnnnnnnnnnnnnnnnnnnnnACTTGGGATGAGGACCTGGCCTACATG
GCGATGGGGTGGGCCAGATACTGCAATTTCGCGCACGGCCAACCCGAGAACGTCTCCCCA
TACAGCACGATAGGCCAGAATCTTTGGGCATATACAGGGAACTCGAACTCACCACTTTCT
GGAGCTGACGCGACACAGGATTGGTACGATGAGGTGACCGATTACTACTACCAACCTGGC
TCCGGTGGTTCCTGCAGCCGAGTGTGTGGTCACTATACACAGGTGGTATGGGCCGCTACC
AACAAGGTTGGTTGTGGACGGCAGTTCTGTCCCTCTCTTGGTAGCACTGGACTGAGAGAC
GCATGGTATGTCGTCTGCAACTATGCCCCTGGAGGAAACTATCAAGGTGTCCAACCATAT
GCTATCGGCGTACCCTGTACTGGTTGTGCCAGCGGGTCTGGGCAATGCTATAATGGCCAA
TGCAGGCCATGTGCGGAACATAACGAAGTTTGTGAATGTGCCATAGATTCATGTGAGAAC
TGYGGTGTTGTTGACCGATCAACGTGTACCTGTAACTGCCCTGATGGTTTCTATGGAACC
ACCTGCCAAGAGCAATGTGTGGACACATCAAGCCGGTGCTACAATACATGGTGGCCCCAG
TTCTGTGCCGACTATCCGCAGGTTAGGGAGGGGTGCCCTCAGATGTGCGGCATATGCAAT
GCAGCAGACCCGGACTTCGTTTGCCGTCCAGGTCCAGGTCCANNNGATCATCCACCTGTT
CAACCCACCAATCCAGAAGTATGCAACACGAAATTCACAGCGGCCGCATACATAGGGGGA
GTTCTTCACCTTTTCAGGGATGACAGAGTTTGGCGAGTTCGAACCAACGGCGAGTTACTC
TCACCGGTAGCCGGGGATCTGGCCACTGATTTCTTCTCAGGTCTGCCCAGCAAAGTMAGC
GCCGCCTATGAGCTCTCATCGGGAGAAGCGGTCTTTGCCAGAGGGAAAAAGCTCTTCAAG
TACAGAGGCACCGAGCGATCCGCACGGGATGTCCTCCCCAAAGGCATTCCTAAAGGACCM
ACAGGMGCCRTACACATCCCCTGGGAAAGGAACACCTACTTCCTTAAAGGTTCAAACGTG
TACCTGTACAACGAAGGAACAGGGCTAGACAGCAGTTACCCTAGACCTATTTCGGAGGTT
TTCCCCGGCGTACCGACCAAACTAACGAATGCATTCTCAGATGCGAGCGGTAACCAGTAT
TTTGTCCGGTCAAAGAAGGTTTTCAAGATCAGYTATGGCCAGCAAGCTGTGGACAATGGA
TACCCCAAGTTCTTGACTGAGACCTTCATTAACATTTGTGCGCAG

>afraSS
ATGGCTCTTGCATTCTACACCACGCTATCCATCGTCACCACCATCCTCATCTTATCGTGT
CATGGTCGTGAGCTCACAAAACGCCAGGCCGAGGAAGACGCCTCGGCATCGACGACCACG
GGTCCGATCAAGTCCTTCAAGAGGTTCAACGTGACCGAGAACGAGGCCGAGAAGGAGGAA
CTACCGTCCGGCTTCGGCGACTACAACTTCGCCAATTACGAAAMCGACGAAATCGTGGAC
AGACACAACTTGCTACGACGACGACCGGCGGCGAGGAACGAATTTGAAAGGAACGATCCC
AATGCTATTACGTCTTCAGATATGGAGCACATGACTTGGGATGAGGATCTGGCCTACATG
GCTATGGGATGGGCCAGGTACTGCAATTTTGCTCACGGCCAACCCGAGAACGTCTCCCCA
TACAGTACGATAGGCCAGAACCTCTGGGCCYATACAGGGAACTCGAGAACACCACTTTCT
GGAGTTAATGCGACACAGGACTGGTACGACGAGGTGACTGATTACTACTACCAACCTGGC
TCTGGTGGTTCCTGCGGCCGAGTGTGCGGTCACTATACACAGGTGGTATGGGCCGCGACC
AACAAGGTTGGTTGTGGACGGATGTTCTGTCCCTCTCTTGGTAGCACGGGACTGAGAGAC
GCATGGTATGTCGTCTGCAACTATGCTCCTGGAGGAAACTATCAAGGTGTACAACCATAT
GCTATCGGAGTACCCTGTACTAGTTGTGCCAGCGGGTCTGGGCAATGCTACAATAACCAA
TGCAGGTCATGTGCAGAACATAACGACGTTTGTGAGTGTTCCCTAGATTCATGTGAGAAC
TGTGGTGTTGTGGACCGATCAACGTGTACCTGTAACTGTCCTGATGGTTTCTTTGGAACT
ACCTGTCAAGAGCGATGTGTGGACACATCAAGCCGGTGCTATAATACATGGTGGCCCCAG
TTCTGTGCCGACTACCCGCAGGTTAGGGAGGGGTGCCCTCAGATGTGCGGCATATGCAAT
GCCGCAGACCCGGACTTCGTTTGCCGCCCAGGTCCAGATCCACCTGTTCAACCCCCSGTT
CAACCCACCAGACCAGAAGTATGCGACATGAAATTCACAGCGGCCGCWTACATCGGRGGA
GTTCTTCACCTTTTCAGGAATGACARAGTYTGGCGWGTTCGAACCAACGGSRAGTTACTC
TCACCGGYAGCCGGGGATYTGGCCACTGATTTCTTCTCRGGTCTGCCYAGCAAAGTCAGC
GCCGCCTATGAGCTCTCATCGGGAGAAGCGGTMTTTGCCAGAGGGAAAAAGCTCTTCACG
TACAGAGGCACTGAGCGAACCGCACGGGATGTCCTTCCCACAGGCATYCCTAARGGACCC
ACAGGTGCTTTACACATCACYTGGGAAAGGAACACCTACTTCTTTAAAGGTTCAAATGTG
TACCTGTACAACGAAGAAACAGGGCTGGACAGCAGTTACCCTAGACCTATTGCGGAGGTT
TTCCCCGACGTCCCGACCAAACTAACGAATGCATTCTTAGATGCGAGCGGTAACCAGTAT
TTTGTCMGGTCAAAGAAGGTTTTCAAGATCAGCTATGGCCAGCAATCTGTGGACAATGGG
TACCCCAAGTTCCTGACTGAGACCTTCATTAACATTTGTGCTCAG

>hpul
ATGGCTCGTGGCATCTACACCACACTATCCATCGTCACGACCATCCTCATCTTATCGTGT
CATGGTCGTGAGCTCACCAnnnnnnnnnnnnnnnnnnnCGCCCCGGCGTCSACGACCACR
GGTCCRATCAAGTCCTTCAAGAGGTTCAACGTGACCGAGAACGAGGCCGAGAAGCAGGAA
CTACCGTCCGGCTTCGGCGACTACAACTTCGCCAATTACGAAAACGACGATATCGTGGAC
AGACACAACTTGCTACGACGACGACCGGCGGCAAGGAACGATTTTGAACGGAACGATCCC
AATGCGATTACATCTTCAGATATGGAGCACATGACTTGGGATGATGACCTGGCCTACATG
GCTATGGGGTGGGCCAGGTACTGCAATTTTGCTCACGGCCAACCCGAGAACGTCTCCCCA
TACAGCACRATAGGCCAGAACCTCTGGGCCTATACAGGSACCTCGAACTCACCACTCTCT
GGAGCTGACGCGACACAGGACTGGTACGACGAGGTGACCGATTACTACTACCAACCCGGC
TCCGGTGGTTCCTGCAGCCGAGTGTGCGGTCATTATACACAGGTGGTATGGGCCGCTACC
AACAAGGTCGGYTGTGGACGGATGTTCTGTCCCTCTCTTGGTAGCACGGGACTGAGGGAC
GCATGGTATGTCGTCTGCAACTATGCCCCTGGAGGAAACTATCAAGGTGTCCAACCATAT
TCTATCGGCGTACCCTGCACTAGTTGTGCCAGCGGGTCGGGGCAATGCTATGATGGGCAA
TGCAGGTCATGTGCAGAACACAACGAAGTTTGTGAGTGTTCCCTGGATTCATGTGAGAAC
TGTGGTGTTGTGGACCGATCATCGTGTACATGTAACTGCCCTGATGGTTTTTATGGAACC
ACCTGTCAAGAGCGATGTGTGGATACATCCAGCCGTTGCTACAATACATGGTGGCCCCAG
TTCTGTGCCGACTACCAGCAGGTTAGGGAGGGGTGCCCTCAGATGTGCGGCATATGCAAT
GCCGCAGACCCAGACTTCGTTTGCCGTCCCGGTCCAGATCCACCTGTTCAACCCCCGGTT
CAACCCACCAGACCAGAAGTGTGCGACACGAAATTCACAGCGGCCGCATACATCGGGGGA
GTTCTTCACCTTTTCAGGAATGAYAGAGTYTGGCGAGTTCGAACCAACGGCGAGTTACTC
TCACCGGWAGCCGGGGATCTGGCCACTGATTTCTTCTCAGGTCTGCCCAGCAAAGTCAGC
GCCGCCTATGAGCTYTCATCGGGAGAAGCGGTCTTTGTCAGAGGGAAAAAGCTCTTCACG
TACAGAGGCACCGAGCGATCCGCCCGAGATGTCCTCCCCAAAGGCATTCCTAAAGGACCC
ACAGGAGCTTTACACATCTCATGGGAAAGGAACACCTACTTCTTTAAAGGTTCAAAGGTG
TACCTGTACAACGAAGGAACGGGGCTAGACAGCAGTTACCCTAGACCCATCTCGGAGGTT
TTCCCCGACGTCCCGACCAAACTAACGAATGCATTCTCAGATGCGAGCGGTAACCAGTAT
TTTGTCCGGTCAAAGAAGGTTTTCAAGATCAGCTATGGCCRGCAATCTGTGGACAATGGG
TACCCCAAGTTCCTGACYGAGACCTTCATTAACATTTGTGSGCAG

>snud
ATGGCTCTTGGCATCTACACTACACTATCCATCGTCACCACYRTCCTCATCTTATCGTGT
SATGGTCGTGAGYWYACCAAACGCCAGGCCGAGGAAGACGCCTCGGCATCGACGACCACG
GGTCCGATCAAGTCYTTTAAGAGGTTCAACGTGACCGAGAACGAGGCCGAGAGGGCGGAR
CTACCGGCCGGCTTCGGCGACTACAACTTCGCCGGATACGAAAACGACGAAATCTTGGAC
AGACACAACTTGCTRCGACGACGACCAGCGGCAAGGAATGACTTTGAAAGAAACGAYCCC
AATGCGATTACGTCTTCAGATATGGAGCACATGACTTGGGATGAGGACCTGGCCTACATG
GCGATGGGGTGGGCCAGATACTGCAATTTCGCGCACGGCCAACCCGAGAACGTCTCCCCA
TACAGCACGATAGGCCAGAACCTCTGGGCCTATACAGGGAACTCGAACTCACCACTTTCT
GGAGCTGACGCGACACARGATTGGTACGATGARGTGACYGATTACTACTACCAACCTGGC
TCCGGTGGTTCMTGCAGCCGAGTGTGTGGTCACTATACACAGGTGGTATGGGCCGCTACC
AACAAGGTTGGTTGTGGACGGCAGTTCTGTCCCTCTCTTGGTAGCACTGGACTGAGAGAC
GCATGGTATGTCGTCTGCAACTATGCCCCTGGAGGAAACTATCAAGGTGTCCAACCATAT
GCTATCGGCGTACCCTGTACTAGTTGTGCCAGCGGGTCCGGGCAATGCTTTAATGGCCAA
TGCAGGCCATGTGCAGAACATAACGAAGTTTGTGAGTGTGCCATAGATTCATGTGAGAAC
TGTGGTGTTGTGGACCGATCAACGTGTACCTGTAACTGCCCTRATGGTTTCTATGGAACC
ACCTGCCAAGAGCGATGTGTGGATACATCCAGCCGGTGCTACAATACATGGTGGCCCCAG
TTCTGTGCCGACTACTCGCAGGTTAGGGAGGGGTGCCCTCAGATGTGCGGCATATGCAAT
GCAGCAGACCCGGACTTCGTTTGCCGTCCAGGTCCAGGTCCANNNGNNNATCCACCTGTT
CAACCCACCAACCCAGAAGTATGCAACACGAAATTCACAGCGGCCGCATACATCGGGAGA
GTTCTTCACCTTTTCAGGAATGACAGAGTTTGGCGAGTTMGAACCAACGGCGAGTTACTC
TCACCGGTAGCCGGGGATCTGGCCACTGATTTCTTCTCAGGTCTGCCCAGCAAAGTCAGC
GCCGCCTATGAGCTCTCATCGGGAGAAGCGGTCTTTGCCAGAGGGAAAAAGCTCTTCAAG
TACATAGGCACAGAGCGATCCGCACGGGAAGTCATYCCCAAAGGCATTCCTAAAGGACCC
ACAGGAGCYTTACACATCCCCYGGGAAAGGAACACCTACTTCCTTAAAGGTTCAAACGTG
TACCTGTACAACGAAGTAACAGGGRTAGACAGCAATTACCCTAGACCTATTTCGGAGGTT
TTCCCRGGCGTACCGACCAAACTAACGAATGCATTTACAGATGCGAGCGGTAACCAGTAT
TTTGTCCGGTCAAAGAAGGTTTTCAAGATCAGCTATGGCCAGCARTCTGTRGACAATGGA
TWCCCCAAGTTCTTGACTGAGACCTTCATTAACATTTGTGCGCAG

>sintSS
ATGGCTCTTGGCATCTACACCACAYTATCCATCGTCACGACCATCCTCATCTTATCGTGT
CATGGTCGTGAGCTCACCAAACGCCAGGCCGAGGGAGACGCCTCGGCATCGACGACCACG
GGTCCGATCAAGTCCTTCAAGAGGTTCAACGTGACCGAGAACGAGGCCGAGAAGCAGGAA
CTACCGTCCGGCTTCGGCGACTACAACTTCGCCGGATACGAAAACGACGAAATCGTGGAC
AGACACAACTTGCTACGACGACGACCAGCGGCGAGGAACGAATTTGAAAGGAATGATCCC
AATGCGATTACGTCTTCAGATATGGARCACATGACTTGGGATGATGAYYTGGCCTACATG
GCTATGGGATGGGCMAGGTACTGTAATTTTGCTCACGGCCAACCCGAGAACGTCTCCCCA
TACAGYACGATAGGCCAGAACCTCTGGGCCTATACAGGGAACTCGAGAACACCACTTTCT
GGAGCTGAYGCKACACAGGACTGGTACGATGAGGTGACTGATTACAACTACCAACCTGGC
TCCGGTGGTTCCTGCGGCCGAGTGTGTGGTCACTATACACAGGTGGTATGGGCCACTACC
AACAAGGTTGGTTGTGGACGGATGTTCTGTCCCTCTCTTGGTAGTACGGGACTCAGAAAC
GCATGGTATGTCGTCTGCAACTATGCCCCTGGAGGAAACTATCAAGGTGTACAACCATAT
GCYATCGGAGTACCCTGTACTARTTGTGCCAACGGGTCTGGRCAATGTTACAATGGCCAA
TGCAGGTCATGTGCAGAACACAACGAAGTTTGTGAGTGTTCCCTAGATTCATGTGAGAAC
TGTGGTGTTGTGGACCGATCAACGTGTACCTGTAACTGCCCTGATGGTTTCTTTGGAACT
ACCTGTCAAGAGCGATGTGTGGATACATCCAGCCGGTGCTACAATACATGGTGGCCCCAG
TTCTGTGCCGACTACCAGCAGGTTAGAGAGGGGTGCCCTCAGATGTGCGGTTTATGCAAT
GCCGCAGACCCGGACTTCGTTTGCCGCCCAGGTCCAGATCCACCTGTTCAACCCNNNNNN
NNACCNACCAGACCAGAAGTATGCGACACGAAATTCACAGCGGCCGCTTACATTGGGGGA
GTTCTTCACCTTTTCAGGAATGACAGAGTGTGGCGTGTTCGAACCAACGGCGAGTTACTC
TCACCGGTAGACGGGGATCTGGCCACTGATTTCTTCTCAGGTCTGCCCAGCAAAGTAAGC
GCCGCCTATGAGCTCTCATCAGGAGAAGCGGTCTTTGCCAGAGGGAAAAAGCTCTTCACG
TACAGAGGCACTGAGCGATCCTCACGGGCTGTCCTTCCCAAAGGCATTCCTAAAGGACCC
ACAGGTGCTTTACACATCACCCGGGACAGGAACACCTACTTTTTTAAAGGTTCAAATGTG
TACCTGTACAACGAAGAAACAGGGCTGGACAGCAGGTACCCTAGACCTATTTCGGAGGTT
TTCCCCGACGTCCCGACCAAACTAACAAATGCATTCTCAGATGCGAGCGGTAACCAGTAT
TTTGTCCGGTCAAAGAAGGTGTTCAAGATTAGCAATGGCCGGCAGTCTGTGGACAATGGG
TACCCCAAGTTCCTGACTGAGACCTTCATTAACATTTGTGCGCAG

>sprp
ATGGCTCTTGGTATCTACACCACACTATCCATCGTCACCACCATCCTCATCTTATCGTGT
CATGGTCGTGAGCTCACCAAACGCCAGGCCGAGGGAGACGCCTCGGCATCGACGACCACG
GGTCCGATCAAGTCCTTCAAGCGGTTCAACGTGACCGAGAACGAGGCCGAGAAGGAGGAA
CTGCCGTCCGGCTTCGGTGACTACAACTTCGCCGGATACGAAAACGACGATATCGTGGAM
AGACACAACTTGCTTCGACGACGACCAGCGGCAAGGAACGACTTTGAAAGGAACGATCCC
AATGCGATTACGTCTTCAGATATGGAGCACATGACTTGGGATGAGGATCTGGCCTACATG
GCTATGGGGTGGGCCAGGTACTGCAATTTTGCTCACGGCCAACCCGAGAACGTCTCCCCA
TACAGTACRATAGGCCAGAACCTCTGGGCCTATACAGGGAACTCGAGAACACCACTTTCT
GGAGCYGATGCGACACAGGACTGGTACGAYGAGGTGACYGATTACAMYTACCAACCTGGC
TCCGGTGGTTCCTGCGGCCGAGTGTGCGGTCACTATACACAGGTGGTATGGGCCGCTACC
AACAAGGTTGGTTGTGGACGGATGTTCTGTCCCTCTCTTGGTAGCACGGGACTTAGARAC
GCATGGTATGTCGTYTGCAACTATGCCCCTGGAGGAAACTATCAAGGTGTCCAACCATAT
GCTATCGGAGAACCCTGTACTAGTTGTGCCAGCGGGTCGGGGCAATGCTATRATGGGCAA
TGCAGGTCATGTGCAGAACATAACGACGTTTGTGAGTGTTCCCTAGATTCATGTGAGAAC
TGYGGYGTTGTGGACCGATCAACGTGTACCTGTAACTGCCCTGATGGTTTCTTTGGAACT
ACCTGTCAAGAGCGATGTGTGGATACATCCAGCCGGTGCTATAATACATGGTGGCCCCAG
TTCTGTGCCGATTACCCGCAGGTTAGGGAGGGGTGCCCTCAGATGTGCGGCATATGCAAT
GCCGCAGACCCGGACTTCGTTTGCCGTCCMGGTCMAGAWCCACCTGTTCAACCCCCSGTT
CAACCYACCAGACCAGAAGTATGCGACACGAAATTCACAGCGGCCGCATACATCGGGGGA
GTTCTTCACCTTTTCAGGAATGACAGAGTTTGGCGAGTTCGAACCAACGGCGAGTTACTC
TCACCGGTAGCYGGGGATCTGGCCACTGATTTCTTCTCAGGTCTGCCCAGCAAAGTCAGC
GCYGCCTATGAGCTCTCATCGGGAGAAGCGGTMTTTGCCAGAGGGAAAAAGCTCTTCACG
TACAGAGGCACKGAGCGATCCGCMCGRGATGTCCTYCCCAAAGGCATTCCTAAAGGACCC
ACAGGTGCTTTACACATCACCTGGGAAAGGAAYACCTACTTCTTTAAAGGTTCAAAAGTG
TACCTGTACAACGAAGMAACAGGGCTGGACAGCAGTTACCCTAGACCCATCTCGGAGGTT
TTCCCCGACGTCCCGACCAAACTAACKAATGCATTCTCAGATGCGAGCGGTAACCAGTAT
TTTGTCCGGTCAAAGAAGGTTTTCAAGATCAGCTATGGCCAGCAATCTGTGGACAATGGG
TACCCCAAGTTCCTGACTGAGACCTTCATTAACATTTGYGCGCAG

>spurp
ATGGCTCTTGGTATCTACACCACACTATCCATCGTCACCACCATCCTCATCTTATCGTGT
CATGGTCGTGAGCTCACCAAACGCCAGGCCGAGGGAGACGCCTCGGCATCGACGACCACG
GGTCCGATCAAGTCCTTCAAGCGGTTCAACGTGACCGAGAACGAGGCCGAGAAGGAGGAA
CTGCCGTCCGGCTTCGGTGACTACAACTTCGCCGGATACGAAAACGACGATATCGTGGAC
AGACACAACTTGCTTCGACGACGACCAGCGGCAAGGAACGACTTTGAAAGGAACGATCCC
AATGCGATTACGTCTTCAGATATGGAGCACATGACTTGGGATGAGGATCTGGCCTACATG
GCTATGGGGTGGGCCAGGTACTGCAATTTTGCTCACGGCCAACCCGAGAACGTCTCCCCA
TACAGTACAATAGGCCAGAACCTCTGGGCCTATACAGGGAACTCGAGAACACCACTTTCT
GGAGCCGATGCGACACAGGACTGGTACGATGAGGTGACTGATTACAACTACCAACCTGGC
TCCGGTGGTTCCTGCGGCCGAGTGTGCGGTCACTATACACAGGTGGTATGGGCCGCTACC
AACAAGGTTGGTTGTGGACGGATGTTCTGTCCCTCTCTTGGTAGCACGGGACTTAGAGAC
GCATGGTATGTCGTTTGCAACTATGCCCCTGGAGGAAACTATCAAGGTGTCCAACCATAT
GCTATCGGAGAACCCTGTACTAGTTGTGCCAGCGGGTCGGGGCAATGCTATAATGGGCAA
TGCAGGTCATGTGCAGAACATAACGACGTTTGTGAGTGTTCCCTAGATTCATGTGAGAAC
TGTGGCGTTGTGGACCGATCAACGTGTACCTGTAACTGCCCTGATGGTTTCTTTGGAACT
ACCTGTCAAGAGCGATGTGTGGATACATCCAGCCGGTGCTATAATACATGGTGGCCCCAG
TTCTGTGCCGATTACCCGCAGGTTAGGGAGGGGTGCCCTCAGATGTGCGGCATATGCAAT
GCCGCAGACCCGGACTTCGTTTGCCGTCCCGGTCCAGAACCACCTGTTCAACCCCCGGTT
CAACCTACCAGACCAGAAGTATGCGACACGAAATTCACAGCGGCCGCATACATCGGGGGA
GTTCTTCACCTTTTCAGGAATGACAGAGTTTGGCGAGTTCGAACCAACGGCGAGTTACTC
TCACCGGTAGCTGGGGATCTGGCCACTGATTTCTTCTCAGGTCTGCCCAGCAAAGTCAGC
GCCGCCTATGAGCTCTCATCGGGAGAAGCGGTCTTTGCCAGAGGGAAAAAGCTCTTCACG
TACAGAGGCACTGAGCGATCCGCACGGGATGTCCTTCCCAAAGGCATTCCTAAAGGACCC
ACAGGTGCTTTACACATCACCTGGGAAAGGAATACCTACTTCTTTAAAGGTTCAAAAGTG
TACCTGTACAACGAAGCAACAGGGCTGGACAGCAGTTACCCTAGACCCATCTCGGAGGTT
TTCCCCGACGTCCCGACCAAACTAACTAATGCATTCTCAGATGCGAGCGGTAACCAGTAT
TTTGTCCGGTCAAAGAAGGTTTTCAAGATCAGCTATGGCCAGCAATCTGTGGACAATGGG
TACCCCAAGTTCCTGACTGAGACCTTCATTAACATTTGCGCGCAG

>pdep
ATGGCTCTTGGCATCTACACTACACTATCCATCGTCACCACCATCCTCATCTTATCGTGT
CATGGTCGTGAGCACACTAAACGCCAGGCCGAGGNNNNNNNCTNGGCTTCGACGACCACG
GGTCCAATCAAGTCCTTTAAGAGGTTCAACGTGACCGTGCACGAGGCCGTGAGGGCGGAA
CTACCGGCCGGCTTCGGTGACTACAACTTCGCCGGATTCGAAAACGACGACATCGTGGAC
AGACACAACTTGCTACGACGACAACCAGCGGCAAGGAATGACTTAGAAAGAAACGATCCC
AATGCGATTACATCATCAGATATGGAACACATGACTTGGGATGAGGACCTGGCCTACATG
GCGATGGGGTGGGCCAGATACTGCAATTTCGCGCACGGCCAACCCGAGAACGTCTCCCCA
TACAGCACGATAGGCCAGAACCTCTGGGCTCATACAGGGAACTCGAACTCACCACTTTCT
GGAGCTGACGCGACACAGGATTGGTACGATGAGGTGACTGATTACTACTACCAACCTGGC
TCCGGTGGTTCCTGCAGTCGAGTGTGCGGTCACTATACACAGGTGGTATGGGCTGCTACC
AACAAGGTTGGTTGTGGACGGCAGTTCTGTYCCTCTCTTGGTAGCACTGGACTGAGAGAC
GCATGGTATGTCGTCTGTAACTATGCCCCTGGAGGAAACTATCAAGGCGTTCAACCATAT
TCTATCGGCGTACCCTGTACTAGTTGTGCCAGCGGGTCTGGGCAATGCTATAATGGCCAA
TGCAGGNCATGTGCGGAACATAACGAAGTTTGTGAGTGTGCCATAGATTCATGTGAGAAC
TGTGGTGTTGTGGACCGATCAACGTGTACCTGTAACTGCCCTGATGGTTTTTATGGAACC
ACCTGCCAAGAGCGATGTGTGGACACATCAAGCCGGTGCTACAATACATGGTGGCCCCAG
TTCTGTGCCGACTACCCGCAGGTTAGGGAGGGGTGCCCTCAGATGTGCGGCATATGCAAT
GCCGCAGACCCGGACTTCGTTTGCCGTCCAGGTCCAGATCCACCTGTTCAACCCnnnGTT
CAACCCACTAATCCAGAAGTATGCGACACGAAATTCACAGCGGCCGCATACATTGGGGGA
GTTCTTCACCTTTTCAGGGATGACAGAGTTTGGCGAGTTCGAACCAACGGCGAGTTACTC
TCACCGGTAGCCGGAGATCTGGCCACTGATTTCTTCTCAGGTCTGCCCAGCAAAGTCAGC
GCCGCCTATGAGCTCTCATCGGGAGAAGCGGTCTTTGCCAGAGGGAAAAAGCTCTTCAAA
TATAGAGGCACCGAGCGATCCGCACGGGATGTCCTACCCAAAGGCATTCCTAAAGGACCC
ACAGGAGCCTTACACATCTCCTGGGAAAGGAACACCTACTTCCTTAAAGGTTCAAAAGTG
TACCTGTACAACGAAGGAACAGGGCTAGACAGCAGTTACCCTAGACCTATTTCGGAGGTT
TTCCCCGGCGTACCGACCAAACTAACGAATGCATTCTCAGATGCGAGCGGTAACCAGTAT
TTTGTCCGGTCAAAAAAGGTTTTCAAGATCAGCTATGGCCAGCAATCTGTGGACAATGGA
TACCCCAAGTTCTTGACTGAGACCTTCATTAACATTTGTGCGCAG
