# Supplementary material for: Genome-wide signals of positive selection in strongylocentrotid sea urchins
Source: BMC Genomics. 2017 Jul 21;18:555. doi: 10.1186/s12864-017-3944-7 (PMC5521101; doi:10.1186/s12864-017-3944-7)
Supplement: Supplementary file 3 — Consensus alignment files. A compressed (gzip) tape archive (TAR) file containing 6250 consensus alignment files in FASTA format. (TGZ 14116 kb) [file 12864_2017_3944_MOESM3_ESM.tgz › SPU_018545/consensAlign.ordered.fa]

>sdro
ATGGACGGACCAAAACTGCCAACTTATTCTGGTGCTATACATCCAGATATGCAGAAGGAA
AGAGATTCTGCATCATTCCAGAGAGATGAAATGACTCTTCTTTTGTATGATGGTTCAGAA
GCTTTGGAGAGGAAGAGATACATCGnnnnnnnnnnnnnnGNGNGTGTGCCCGCCACAGCT
TGTGTCTGGCCCTCTGGGGGAGCGGCTGGTAGTGGTAGnnnnnnnnnnnnnnnnnnnnnn
nnnnnnnnnnnnnnnnnnnnnnnnnnnnAGTCTATCATTGCAAGCGATCCACATTTTGAC
CAAACTGGTCGATGTACGCTGAGCCCTGCTGAAGCCTATGATCTTTCCATCAAAAGATCT
GTACGATGGGTGGCCGTCCAAGAGAAGTACAACCTGTATCAACCGGATGATAGTRCTGTC
GTGGGAAGGTGTATGAATCAAGATGTGGGACTGTTCATCCACCAGCTGATGTTCATCCCA
ACCATTGAAAGACTAGGGACYGAAGAGCAGAAAGCAAAATGGCTGCCTATCGCTAGACAG
TACAAAATAATAGGAACCTATGCACAGACAGAGCTGGGYCATGGTACCAACTTGAATGGT
TTGGAAACCACAGCCACATATGACGAGAAGAGCCAAGAGTTTGTTCTCAATGCTCCAACA
TTGACGGCAATGAAATGGTGGCCAGGAGGATTGGCCAARTCATGTACACATGTTATTCTA
ATTGCCCAGCTGATTGTTGGAGGAAAGAAACGTGGTCCTCATTGCTTTATTGTTCAAGTT
AGAAGTCTTGAGACTCATCAACCGCTCCCAGGTGTCACACTTGGAGACATCGGGAGAAAG
TCATCATTTGATGCCGTGGGTAATGGTTTCCTGATTGTGGATCATGTTCGTATTCCTCGT
CTCAACATGTTGATGAAATACGCTGAGGTTACTCATGATGGTGTGTACAATCGGYGTGGT
AACCCTAAGCTCACCTATGGAAGTATGATACTTGTCAGGACTAAGATTGTAGAAGCCGCA
TCCTATGAGATTGGCAAAGCCRTCACCGTGGCAACACGATACAGCRTCATCCGCAGACAA
GGTTCTATAGACAAGAATGGTCCTGAGGTTCCTATACTAGATTACCAGACCCAACAACAC
AAACTCTTCCCTGGCATTGCTGCTACTTATGCCTTCAAGTTTGTCAGCYTGCGTCTCAAG
ACGCTATATCTGGAAAACGAGGCAAATCTTCAGAAGCTCAACTTCACTTTACTCCCAGAG
CTTCATGCGCTGGCTTCTGGTCTGAAGGCACTTACAACGCGAGAAGCCACGCTTCATATT
GAGACCTGTCGGTTTGCCTGTGGGGGCCACGGTGTAATGTTACAGAGTGGGCTCCCGGAC
ATGTACAACAAATTCTCCGCTGCTTGTACCTATGAGGGCGAGAACACTGTTCTACTTCTG
CAGGTTGCAGGGTAYCTGATAAAGACGTTAAGTAAAGCGCAAGCAGGAGAAACCATCCAG
GGACTCGGTGCGTACCTCACAGAGGAACCGCAGAGTAGCTGGTCATGTGACCAAGCGGAC
CAGTCACTCAATGCTCAACTMATTATAGACGCCTACAAGCACAGAGCACAATGGTTAACT
CGTARAGCAGGAGAGCAGCTAGCTCAGAAGATGGGCCAAGGTTTATCTCAACAACAAGCC
TGGAACAAGTCTAGTATTGATCTAGTCAAAGCTTCTCATGCTCATACCCAGTATTTCATT
GTGAAGGCTTTCTTTGATGGTGTCCAGCATGCCGAGGTATCACAGGACACGGCAGCAATA
CTGAATACTCTCAGCTTCCTCTATGCAATCTATCATATGGAACAAAACTCTGGAGAATTT
ATTGCCGATGGKTACATGTCCAATGAGCAACTGAGTTGGCTACAYAATCAYTACCTYGAT
CTTCTTGCTGTAATCAGACCCAATGCAGTGACCCTGGTTGATGCTATTGATATTCGTGAT
GAGTTCTTGCAGTCTACTYTGGGRTCCTACGATGGCAACGTTTATCAGCGGATGTACGAC
TATGCCAAGACTAGCCCTAGRAATAGAACRGAGGTGCATGAAACATACTACAAGTACATC
CGACCTCTACTAAAAGGAATGATTGCCAAGCTG

>spal
ATGGACGGACCAAAACTGCCAACTTATTCTGGTGCCATACATCCAGATATGCAGAAGGAA
AGAGATTCTGCATCATTCCAGAAAGATGAAATGACTCTTCTTTTGTATGATGGTTCAGAA
GCTTTGGAGAGGAAGAGATACATCGNNNNNCCCAAGGTTGAGCGTGTGCCCGCCACAGCT
TGTGCCTGTCCNTCTGGNnnnnnnnnnnnnnnnnnnnnnnnnnnnnnnnnnnnnnnnnnn
nnnnnnnnnnnnnnnnnnTGTTAGCATGAGTCTATNATTGCAAGNGATNCACATTNNNNN
CAAACCGGTCGATATACGCTGAGCACTGCTGAAGCCTATGATCTTTCCATCAAAAGATCT
GTACGATGGGTGGCCGTCCAAGAGAAGTACAACTTGAAACAACCGGATGATGGAGCTGTC
GTGGGAAGRTGTATGAACCAAGATGTGGGACTGTTYATCCATCAGCTGATGTTCATCCCA
ACCATTGAAAGACTAGGGACTGAAGAACAGAAAGCAAAATGGCTGCCTATCGCTAGACAG
TACAARATAATAGGAACCTATGCACAGACAGAGCTGGGCCATGGTACCAACTTGAATGGT
TTGGAAACCACAGCCACATATGACGAGAAGGCCCAAGAGTTTGTTCTCAATGCTCCAACA
TTGACGGCAATGAAATGGTGGCCAGGAGGATTGGCCAAGTCATGTACACATGTTATTCTA
ATTGCCCAGCTGGTTGTTGGAGGAAAGAWACATGGTCCTCATTGCTTTATTGTTCAAGTT
AGAAGTCTTGAGACTCATCAACCTCTCCCAGGTGTYACACTTGGAGACATTGGGARAAAG
TCATCATTYGATGCCATMGGTAATGGTTTCCTGATCKTGGATCATGTTCGTATTCCTCGT
CTCAACATGTTGATGAAATACGCTGAGGTTACTCACGATGGTGTGTACAATCGGCGTGGT
AACCCTAAGCTCACTTATGGAAGTATGATACTTGTCAGGACTAAGATTGTAGAAGCCGCA
TCCTATGAAATTGGCAAAGCCGTCACCGTGGCAACACGWTACAGYGTMATCCGCAGRCAA
GGTTCGATAGACAAGAATGGTCCTGAGGTTCCTATACTAGATTACCAGACCCAACAACAC
AAACTCTTCCCTGGCATTGCTGCTACKTATGCCTTCAAGTTTGTCAGCTTGCGTCTCAAG
ACGCTATATCTGGAGAACGAGGAAAATCTTCAGAAGCACAACTTCACTTTACTCCCAGAG
CTTCATGCRCTGGCTTCTGGTCTGAAGGCACTTACAACGAGAGAAGCCACGCTTCATATT
GAGACCTGTCGRTTTGCCTGTGGGGGCCATGGTGTAATGTTACAGAGTGGGCTCCCAGAC
ATGTACAACAAATTYTCCGCTGCTTGTACCTAYGAGGGCGAGAACACTGTTCTACTTCTG
CAAGTTGCAGGGTACCTGATGAAGACTCTAAGTAAAGCGCAAGCAGGAGAAACCATCCAG
GGACTSGGTGCGTATCTCACAGAGGAACCGCAGAGTAGCTGGTCATGTGACCAAGMGGAC
CAGTCACTGAATGCTCAACTCATTATAGATGCYTACAAGCACAGAGCTCAATGGTTAACY
CGTARAGCAGGAGAGCAGCTTGCTCAGAAGATGGGYCAAGGWTTATCTCAACAACAAGCC
TGGAACAAGTCTAGTATTGATCTAGTCAAAGCTTCTCATGCTCATACCCAGTATTTCATT
GTGAAGGCTTTCTTTGATGGTGTCCAGCATGTCGAGGTATCTCAGGACACRGCAGCAATA
CTGAATACTCTTAGCTTCCTCTATGCCATCTATCATATGGAACAAAACTCTGGAGAATTC
ATTGCCGATGGGTACATGTCCAATGAGCAACTGAGTTGGCTACACAATCACTACCTTGAT
CTTCTTGCTGTAATCAGACCCAATGCAGTGACCCTGGTTGATGCTATTGATATTCGTGAT
GAGTTCTTGCAGTCTACTTTGGGGTCCTACGATGGCAATGTTTATCAGCGGATGTACGAC
TATGCCAAGACTAGCCCTAGGAATAGAACGGAGGTGCATGAGACATACTACAAGTACATA
AGACCTCTACTGAAAGGAATGATTGCCAAGCTG

>sfra
ATGGACGGACCAAAACTGCCAAGTTATTCTGGTGCCATACATSCAGATATGCAGAAGGAA
AGAGATTCTGCATCATTCCAGAGAGAAGAAATGACCCTTCTTTTGTTTGATGGTTCAGAA
GCTTTGGAGAGGAAGAGATACATCGCTCTACCCGAGGTTGAGCGTGTGCCAGCCGCAGTT
TGTGCCCGGGCCTCTGGGAGCGCGGCTGGnnnnnnnnnnnnnnnnnnnnnnnnnnnnnnn
nnnnnnnnnnnnNNNNNNNNNNNNNNNNnnnnnnnnnnnnnnnnnnnnnnnnnnnnnnnn
nnnnnnnnnnnnnnnnnnnnnnnnnnnnnnnnnnnnnnnnnnnnnnnnnnnnnnnnnnnn
nnnnnnnnnnnnnnnnnnnnnnnnnnnnnnnnnnnnnnnnnnnnnnnnnnnnnnnnnnnn
nnnnnnnnGTGTATGAACCAAGATGTGGGACTGTTTATCCATCAGCTGATGTTCATCCCA
ACCATTGAAAGACTAGGGACTGAAGAGCAGAAAGCAAAATGGCTGTCTATCGCTAGACAG
TACAAAATAATAGGAACCTATGCACAGACAGAGCTGGGCCATGGTACCAACTTGAATGGT
TTGGAAACCACAGCCACATATGACRAGAAGACCCAAGAGTTTGTTCTCAACTCTCCAACA
TTGACGGCAATGAAATGGTGGCCWGGAGGATTGGCCAAGTCATGTACACATGTTATTCTA
ATCGCCCAGCTGATTGTTGGAGGGAAAAAACATGGTCCTCATTGCTTTATTGTTCAAGTT
AGAAGTCTTGAGACTCATCAACCTCTCCCAGGTCGGACACTTGGAGACATCGGGAGAAAG
TCATCATTTGATGCCATCGGTAATGGTTTYCTGATCTTGGATCATGTTCGTATTCCTCGT
CTCAACATGTTGATGAAATACGCTGAGGTTACTCAAGATGGTGTGTACAATCGGCGTGGT
AACCCTAAGCTCACCTATGGAAGTATGATTTTTGTCAGGACTAAGATTGTAGAAGCCGCA
TCCTATGAGATTGGCAAAGCCGTCACTGTGGCAACACGATACAGCGTCATCCGCAGACAG
GGTTCTATAGACAAGAATGGTCCTGAGGTTCCTATAATARATTATCAGACCCAACAACAC
AAACTTTTCCCTGGCATTGCCGCTGCTTATGCCTTCAAGTTTGTCAGCTTGCGTCTCAAG
ACACTCTTTCAAGAGAACGAGACAAATCTTCAGGAGCTCAACTTCACTTTACTCCCAGAG
CTTCATGCGCTGGCTTCTGGTCTGAAGGCACTTACAACGAGAGAAGCCACCCTTCATATT
GAGACCTGTCGATTTGCCTGTGGGGGCCATGGTGTGATGTTACAGAGTGGGCTCCCTGAC
ATGTACAACAAATTTTCCGCTGCTTGTACCTATGAGGGCGAGAACACTGTTCTACTTCTG
CAGGTTGCAGGGTACCTGATGAAGACTCTAAGTAAAGCGCAGGCAGGAGAAACCATCCAG
GGACTTGGTGCGTATCTCACAGAGGAACCGCAGAGTAGCTGGTCATGTGACCAAGCAGAC
CAGTCACTGAATGCTCAACTCATTATAGATGCTTACAAGCACAGAGCACAATGGTTAACT
CGTAAAGCAGGAGAGCAGCTAGCTCAGAAGATGGGCCAAGGATTATCTCAACAACATGCC
TGGAACAAGTCTAGTATTGATCTAGTCAAAGCTTCTCATGCTCATACCCAGTATTTCATT
GTGAAGTCTTTCTTCGACGGTGTCCAGCATGCCGAGGTATCACAGGACACRRCAGTAATA
CTGAATACTCTAAGCTTCCTCTATGCCATCTATCATATGGAACAGAACTCTGGAGAWTTC
ATTGCCGATGGGTACATGTCCAATGAGCATCTGAGTTGGCTTCACAATCACTACCTTGAT
CTCCTTGCTGTAATCAGACCCAATGCAGTRGCCCTGGTTGATGCTATTGATATTCGTGAT
GAGTTCTTGCAGTCTACTTTGGGGTCCTACGATGGTAACGTTTATCAGCGGATGTACGAC
TATGCCAAGACTAGCCCTAGGAATAGAACAGAGGTGCATGAGACATACTACAAGTACATA
AGACCTCTACTGAAAGGAATGATTGCCAAGCTG

>afraSS
ATGGACGGACCAAAACTGCMAACTTATTCTGGTGCCATACATCCAGATATGCAGAAGGAA
AGAGATTCTGCATCATTCCAGAAAGATGAAATGACTCTTCTTTTGTATGATGGTTCAGAA
GCTTTGGAGAGGAAGAGATACATCGNTCNNCCCAAGGTTGAGCGTGTGCCCGCCACAGCT
TGTGCCTGTCCNTCTGGGnnnnnGGCTGGTAGCGGTATGCCGCCTCTGGTCGCCTACTTA
ATGGTGGTTGnnnnnnnnTGTTANCATGAGTCTATCATTGCAAGCGATCCACATTTTGAT
CAAACCGGTCGATATACGCTGAGCACTGCTGAAGCCTATGATCTTTCCATCAAAAGATCT
GTACGATGGGTGGCCGTCCAAGAGAAGTACAACTTGAAACAACCGGATGATGGAGCTGTC
GTGGGAAGGTGTATGAACCAAGATGTGGGACTGTTTATCCATCAGCTGATGTTCATCCCA
ACCATTGAAAGACTAGGGACTGAAGAGCAGAAAGCAAAATGGCTGCCTATCGCTAGACAG
TACAAAATAATAGGAACCTATGCACAGACAGAGCTGGGCCACGGTACCAACTTGAATGGT
TTGGAAACCACTGCCACATATGACGAGAAGAGCCAGGAGTTTGTTCTCAATGCTCCAACA
TTGACGGCAATGAAATGGTGGCCGGGAGGATTGGCCAAGTCATGTACTCATGTTATTCTA
ATTGCCCAGCTGGTTGTTGGAGGAAAGAAACATGGTCCTCATTGCTTTATTGTTCAAGTT
AGAAGTCTTGAGACTCATCAACCGCTCCCAGGTGTTACACTTGGAGACATTGGGAGAAAG
TCATCATTTGATGCCATCGGTAATGGTTTCCTGATCTTGGATCATGTTCGTATTCCTCGT
CTCAACATGTTGATGAAATACGCTGAGGTTACTCATGATGGTGTGTACAATCGGCGTGGT
AACCCTAAGCTCACTTATGGAAGTATGATACTTGTCAGGACTAAGATTGTAGAAGCTGCA
TCCTATGAAATTGGCAAAGCCGTCACCGTGGCAACACGATACAGCGTCATCCGCAGACAA
GGTTCTATAGACAAAAATGGTCCTGAGGTTCCTATACTAGATTACCAGACCCAACAACAC
AAACTCTTCCCTGGCATTGCTGCTACTTATGCCTTCAAGTTTGTCAGCTTGCGTCTCAAG
ACACTGTATCAAGAGAACGAGGCAAATCTTCAGAAGCTCAACTTCACTTTACTTCCAGAG
CTTCATGCGCTGGCTTCTGGTCTGAAGGCACTCACAACGCGAGAAGCCACGCTTCATATT
GAGACCTGTCGATTTGCCTGTGGGGGCCATGGTGTAATGTTACAGAGTGGGCTCCCAGAC
ATGTACAACAAATTTTCCGCTGCTTGTACCTATGAGGGCGAGAACACTGTTCTACTTCTG
CAAGTTGCAGGGTACCTGATGAAGACTCTAAGTAAAGCGCAAGCAGGAGAAACCATCCAG
GGACTGGGTGCGTATCTCACAGAGGAACCGCAGAGTAGCTGGTCATGTGACCAAGCGGAT
GAGTCACTGAATGCTCAACTCATTATAGATGCCTACAAGCACAGAGCTCAATGGTTAACT
CGTAGAGCAGGAGAGCAGCTAGCTCAGAAGATGGGTCAAGGATTATCTCAACAACAAGCC
TGGAACCAGTCTAGTATTGATCTAGTCAAAGCTTCTCATGCTCATACCCAGTATTTCATT
GTGAAGGCTTTCTTTGATGGTGTCCAGCATGTTGAGGTATCTCAGGACACGGCAGCAATA
CTGAATACTCTTAGCTTCCTCTATGCCATCTATCATATGGAACAAAACTCTGGAGAATTT
ATTGCCGATGGGTACATGTCCAATGAGCAACTGAGTTGGCTACACAATCACTACCTTGAT
CTTCTTGCTGTAATCAGACCCAATGCAGTGACCCTGGTTGATGCTATTGATATTCGTGAT
GAGTTCTTGCAGTCTACTTTGGGGTCCTACGATGGCAATGTTTATCAGCGGATGTACGAC
TATGCCAAGACTAGCCCTAGGAATAGAACGGAGGTGCATGAGACATACTACAAGTACATA
AGACCTCTACTGAAAGGAATGATTGCCAAGCTG

>hpul
ATGGACGGACCGAAACTGCCAACTTATTCTGGTGCTATACATCCAGATATGCAGAAGGAA
AGAGATTCTGCATCATTCCATAGAGATGAAATGACTCTTCTTTTGTTTGATGGTTCAAAA
GCTTTGGAGAGGAAGAGATACATCGCTCTACCAAAGGTTGAGTGTGTGCCTGCCGCAGCT
TGTGCCTGTCCCTCTGGGAGCGCGGCTGGTAGnnnnnnnnnnnnnnnnnnnnnnnnnnnn
nnnnnnnnnnnnnnnnnnnnnnnnnnnnNNNNNNNNNNNNNNNNNNNNNNNNNNNNNNNN
NNNNNNNNNNNNNNNNNNNNNNNNNNNNNNNNNNNNNNNNNNNNNNNNNNNNNNNNNNNN
NNNNGATGGGTGGCCATCCAAGAGAAGTACAACCTGAATCAAATGGATGATGGAGCTGTC
GTGGGAAGGTGTATGAATCAAGATATGGGACTGTTTATTCATCAGCTGATGTTCATCCCA
ACCATTGAAAGACTAGGGACTGAAGAGCAGAAAGCAAAATGGCTGCCTATCGCTCGACAG
TACAAAATAATAGGAACATATGCACAGACAGAGCTGGGCCATGGTACCAACTTGAACGGT
TTGGAAACCACAGCCACATATGACGAGAAGAGCCAAGAGTTTGTTCTCAATGCGCCAACA
TTGACGGCAATGAAATGGTGGCCAGGAGGATTGGCCAAGTCATGTACTCATGTTGTTCTA
ATTGCSCAGCTGATTGTTGGAGGAAAGAAACATGGTCCTCATGGCTTTATYGTTCAGGTT
AGAAGTCTTGAGACTCACCAACCACTCCCAGGTGTTACACTTGGAGACATYGGGAGAAAG
TCATCATTCGATGCCATCGGTAATGGTTTCCTGATCGTGGATCACGTTCGTATTCCTCGW
CTCAACATGTTGATGAAATACACTGAGGTTACTCAYGATGGTGTGTACAATCGGCGTGGT
AACCCTAAGCTCACTTATGGAAGTATGATACATGTCAGGACTAAGATTGTAGAAKCCGCA
TCCTWTGAAATTGGCAAAGCCGTCACTGTGGCAACACGATACAGCRTCATCCGCAGACAA
GGTTCTATAGACAAGAATGGTCCTGAGGTTCCTATAATAGATTACCAGACCCAACAACAC
AAACTCTTCCCTGGCATTGCCGCTGCTTATGCTTTCAAGTTTGTCAGCTTGCGTCTCRAG
ACGTTRTATCTCGAAAACGAGGCAAATCTTCAGAAGCTCAACTTCACTTTACTCCCAGAG
CTTCATGCACTGGCTTCTGGTCTGAAGGCACTTACAACAAGAGAAGCCACGCTTCATATT
GAGACCTGTCGATTTGCCTGTGGGGGTCATGGTGTAATGTTACAGAGTGGGCTCCCGGAC
ATGTACAACAAATTTGCCGCTGCTTGTACCTATGAGGGCGAGAACACTGTTCTACTTCTG
CAGGTTGCAGGGTACCTGATGAAGACTCTAAGTAAAGCGCAAGCAGGAGAAACCATCCAG
GGACTYGGTGYGTATCTCACAGAGGAACCGCAGAGTAGCTGGTCATGTGACCAAGCAGAC
CAGTCATTGAATGCTCAACTCATTATAGATGCTTACAAGCACAGAGCTCAATGGTTAACT
CGTAGAGCAGGAGAGCAGCTTGCTCAGAYGATRGGTCAAGGATTATCTCAACAACAAGCT
TGGAACAAGTCTAGTATTGATCTAGTCAAAGCTTCTCATGCTCACACCCAGTATTTCATT
GTGAAGGCTTTCTTTGACGGTGTCCAGCATGCCGAKGTATCACAGGACACAGCAGCRATA
CTGAATACTCTYAGCTTCCTCTATGCCATCTATCATATGGAACAAAACTCAGGAGAATTT
ATTGCCGAYGGATACATGTCTAATGAGCAACTGAGTTGGCTACACAATCACTACCTTGAT
CTTCTTGCTGTAATTAGACCCAATGCAGTGGCCCTGGTTGATGCCATTGATATTCGTGAT
GAGTTCTTGCAGTCTACTTTGGGGTCCTACGATGGCAATGTTTATCAGCGGATGTACGAC
TATGCCAAGACCAGCCCTAAGAATCGAACGGAGGTGCATGAGACATACTACAAGTACATC
CGACCTCTACTAAAAGGAATGATTGCCAAGCTG

>snud
ATGGACGGACCAAAACTGCCAAGTTATTCTAGTGCCATACATCCAGATATGCAGAAGGAA
AGAGATTCTGCTTCATTCCAGAAAGATGAAATGACTCTCCTTTTGTTTGATGGTTCAGAA
GCTTTGGAGAGGAAGAGATACATTGnnnnnnnnnnnnnnnnnnnnnnnnnnnnnnnnnnn
nnnnnnnnnnnnnnnnnnnnnnNNNNNNNNNNNNNNNNNNnnnnnnnnnnnnnnnnnnnn
nnnnnnnnnnnnnnnnnnnnnnnnnnnnNNNNNNNNNNNNNNNNNNNNNNNNNNNNNNNN
NNNNNNNNNNNNNNNNNNNNNNNNNNNNNNNNNNNNNNNNNNNNNNNNATCAAAAGGTCT
GTACGATGGGTGGCCGTCCAAGAGAAGTACAACCTGAATCAACCGGATGATGGAGCTGTC
GTGGGAAGGTGTATGAATCAAGATGTGGGATTGTTTATCCATCAGCTGATGTTCATCCCA
ACCATTGAAAGACTCGGGACTGAAGAGCAGAAAGCAAAATGGCTGCCTATCGCTAGACAG
TACAAAATAATAGGAACCTATGCACAGACAGAGCTGGGCCATGGTACCAACTTGAATGGT
TTGGAAACCACAGCCACATATGACGAGAAGACCCAAGAGTTTGTTCTCAACTCTCCAACA
TTGACAGCAATGAAATGGTGGCCAGGAGGATTGGCCAAGTCATGTACTCATGTTATTCTA
ATTGCCCAGCTGATTGTTGGAGGGAAAAAACATGGTCCTCATTGCTTTATTGTTCAAGTT
AGAAGTCTTGAGACTCATCAACCTCTCCCAGGTAGGACACTTGGAGACATCGGGAGAAAG
TCATCATTTGATGCCATCGGTAATGGTTTCCTGATCTTGGATCGTGTTCGTATTCCTCGT
CTCAACATGTTGATGAAATACGCTGAGGTTWCTAACGATGGTGTGTACAAWCGGCGTGGT
AACCCTAAGCTCACCTATGGAAGTATGATTCTTGTMAGGACTAAGATTGTAGAAGCCGCA
TCCTATGAAATTGGCAAAGCCATCACTGTGGCAACACGATACAGCGTCATCCGCAGACAG
GGTTCTATAGACAAGAATGGTCCTGAGGTTCCTATAATAGATTACCAGACCCAACAACAC
AAACTTTTCCCTGGCATTGCCGCTGCTTATGCTTTCAAGTTTGTCAGCTTGCATCTCAAG
ACACTCTATCTAGAGAATGAGGCAAATCTTCAGGAGCTCAACTTCACTTTACTCCCAGAG
CTTCATGCGCTGGCTTCTGGCCTGAAGGCACTTACAACRAGAGAAGCCACCCTTCATATT
GAGACCTGTCGATTTGCCTGTGGGGGCCATGGTGTGATGTTACAGAGTGGGCTCCCYGAT
ATGTACAACAAATTTTCTGCTTCTTGTACCTATGAGGGCGASAACACTGTTCTACTTCTG
CAGGTTGCAGGGTACCTGATGAAGACTCTAAGTAAAGCRCAGGCAGGAGAAACCATCCAG
GGACTCGGTGCGTATCTCACAGAGGAACCGCAGAGTAGCTGGTCATGTGACCAAGCGGAC
CWGTCACTCAATGCTCAACTCATTATAGATGCTTACAAGCACAGAGCACAATGGTTAACT
CGTAMAGCAGGAGAGCAGCTAGCTCAGAAGATGGGCCAAGGATTATCTCAACAACATGCC
TGGAACAAGTCTAGTATTGATCTAGTCAAAGCWTCTCATGCTCAYACCCAGTATTTCATT
GTGAAGTCTTTCTTCGACGGTGTCCAGCATGCCGAGGTATCACAGGACACGGCAGTAATA
CTGAATACTCTAAGCTTCCTCTATGCCATCTATCATATGGAACAAAACTCTGGAGAATTC
ATTGCCGATGGATACWTGTCCAATGAGCAACTGAGTTGGCTACACAATCACTACMTTGAT
CTCCTTGCTGTAATCAGACCCAATGCAGTGGCCCTGGTTGATGCTATTGATATTCGTGAT
GAGTTCTTGCAGTCTACTTTGGGGTCCTACGATGGTAACGTTTATCAGCGGATGTACGAC
TATGCCAAGACTAGCCCTAGGAATAGAACAGAGGTGCATGAGACATACTACAAGTACATA
AGACCTCTACTAAAAGGAATGATTGCCAAGCTG

>sintSS
ATGGACGGACCAAAACTCCCAACTTATTCTGGTGCTATAMATCCAGATATGCAGAGGGAA
AGAGATTCTGCATCATTCCAGAGAGATGAAATGACTCTTCTTTTGTATGATGGTTCAGAA
GCTTTGGAGAGGAAGAGATACATCGnnnnnnnnnnnnnnnnnnnnnnnnnnnnnnnnnnn
nnnnnnnnnnnnnnnnnnnnnnnnnnnnnnnnnnnnnnnnnnnnnnnnnnnnnnnnnnnn
nnnnnnnnnnnnnnnnnnnnnnnnnnnnNNNNNNNNNNNNNNNNNNNNNNNNNNNNNNNN
NNNNNNNNNNNNNNNNNNNNNNNNNNNNNNNNNNNNNNNNNNNNNNNNNNNNNNNNNNNN
NNNCGATGGGTGGCCGTCCAAGAGAAGTTCAACCTGTATCAACCGGATGATGGAGCTGTT
GTGGGAAGGGCTATGAATCAAGATGTGGGACTGTTCATCCACCAGCTGATGTTCATCCCA
ACCATTGAAAGACTAGGGACCGAAGAGCAGAAAGCAAAATGGCTGCCTATCGCTAGACAG
TACAAGATAATAGGAACCTATGCACAGACAGAGCTGGGCCATGGTACCAACTTGAATGGT
TTGGAAACCACTGCCACATATGACGAGAAGGCCCAAGAGTTTGTTCTCAATGCTCCAACA
TTGACGGCAATGAAATGGTGGCCAGGAGGATTGGCCAAGTCATGTACTCATGTTATTCTA
ATTGCCCAGCTGATTGTTGGAGGAAAGAAACGTGGTCCTCATTGCTTTATTGTTCAAATT
AGAAGTCTTGAGACTCATCAACCTCTCCCAGGTGTTACACTTGGAGACATCGGGAGAAAG
TCATCATTTGATGCCTTGGGTAATGGTTTCCTGATCGTGGATCATGTTCGTATTCCTCGT
CTCAACATGTTGATGAAATACGCTGAGGTTACTCATGATGGTGTGTACAATCGGCGTGGT
AACCCTAAGCTCACCTATGGAAGTATGATACTTGTCAGGACTAAGATTGTAGAAGCTGCA
TCCTATGCAATTKGCATAGCCGTCACCGTGGCAACACGATACAGCGTCATCCGCAGACAA
GGTTCTATAGAMAAGAATGGTCCTGAGGTTCCTATACTAGATTACCAGACCCAACAACAC
AAACTCTTCCCTGGCATTGCTGCTACTTATGCCTTCAAGTTTGTCAGYTTGCGTCTCAAG
ACACTGTATCAAGAGAACGAGGCAAAYCTTCAGAAGCTYAACTTCACTTTACTCCCAGAG
CTTCATGCGCTTGCTTCTGGTCTGAAGGCACTGACAACAAGAGAAGCCACGCTTCATATT
GAGACCTGTCGGTTTGCCTGTGGGGGCCATGGYGTCATGTTACAGAGTGGGCTCCCRGAC
ATGTACAACAAATTTTCCGCTGCTTGYACCTAYGAGGGCGAGAACACTGTTCTACTTCTG
CAGGTTGCAGGGTACCTGATGAAGACTCTAAGTAAAGCACAAGCAGGAGAAACCATCCAG
GGACTCGGTGCRTATCTCACAGAGGAACCGCAGAGTAGCTGGTCATGTGACCAAGAGGAC
CAATCACTGAATGCTCAACTCATTATAGATGCTTACAAGCACAGAGCTCAATGGTTAACT
CGTAAAGCAGGAGAGCAGCTTGCTCAGAAGATGGGTCAAGGATTATCTCAGCAACAAGCC
TGGAACAAGTCTAGTATTGATCTAGTCAAAGCTTCTCATGCTCATACCCAGTATTTCATT
GTGAAGGCTTTCTTTGATGGTGTCCAGCATGCAGAGGTATCACAGGACACGGCAGCAATA
CTGAACACTCTTAGCTTCCTCTATGCAATCTATCATATGGAACAAAACTCTGGAGAATTC
ATTGCCGATGGGTACATGTCCAATGAGCAACTGAGTTGGCTACACAATCACTACCTTGAT
CTTCTTGCTGTAATCAGACCCAATGCAGTGACCCTGGTTGATGCTAATGATATTCGTGAT
GAGTTCTTGCAGTCTACTTTGGGTTCCTACGATGGCAATGTTTATCAGMGGATGTACGAC
TATGCCAAGACTAGCCCTAAGAATAGAACGGAGGTGCATGAGACATACTACAAGTACATC
CGACCTCTACTTAAAGGAATGATTGCCAAGCTG

>sprp
ATGGACGGACCAACACTGCCAACTTATTCTGGTGCTATACATCCAGATATGCAGAAGGAA
AGAGATTCTGCATCATTCCAGAGAGATGAAATGACTCTTCTTTTGTTTGATGGTTCAGAA
GCTTTGGAGAGGAAGAGATACATCGCTCTACCCAAGGTTGAGCGTGTGCCCGCCGCAGCT
TGTGCCTATCCCTCTGGGAGCGTGGCTGGTAGTGGTAGGCCACGTCTGGTCGCCTACTTG
TTGGGGGTTGTGTGTTACTGTGAGCATGAGTCTATCATTGCAAGCGATCCACATTTTGAC
CAAACTGGTCGATGTACGCTGAGCCCTGCTGAAGCCTATGATCTTTCCATCAAAAGATCT
GTACGATGGGTGGCCATCCAAGAGAAGTACAACCTGTATCAACCGGATGATGGAGCTGTC
GTGGGAAGGTGTATGAATCAAGATGTGGGACTGTTCATCCACCAGCTGATGTTCATCCCA
ACCATTGAAAGACTAGGGACTGAAGAGCAGAAAGCAAAATGGCTGCCTATCGCTAGACAG
TACAAAATAATAGGAACCTATGCACAGACAGAGCTGGGCCACGGTACCAACTTGAATGGT
TTGGAAACCACWGCCACATATGACGAGAAGGCCCARGAGTTTGTTCTCAATGCTCCAACA
TTGACGGCAATGAAATGGTGGCCRGGAGGATTGGCCAAGTCATGTACWCATGTTATTCTA
ATTGCCCAGCTRATTGTTGGAGGAAAGAAACATGGTCCTCATTGCTTTATTGTTCAAGTT
AGAAGTCTTGAGACTCATCAACCTCTCCCAGGTGTCACACTTGGAGACATCGGGAGAAAG
TCATCATTTGATGCCATWGGTAATGGTTTCCTGATCGTGGATCATGTTCGTATTCCTCKW
CTCAACATGTTGATGAAATACGCTGAGGTTACTSAYGATGGTGTGTACAATCGGCGTGGT
AACCCTAAGCTCACTTATGGAAGTATGATACTTGTCAGGACTAAGATTGTAGAAGCYGCM
TCCTATGARATTGGCAAAGCCGTCACCGTGGCAACACGATACAGCGTCATCCGCAGACAA
GGTTCWATAGACAAGAATGGTCCTGAGGTTCCTATACTAGATTACCAGACCCAACAACAC
AAACTCTTCCCTGGCATTGCTGCTACTTATGCCTTCAARTTTGTCAGCTTGCGTCTCAAG
ACGCTATATCTCAAAAACGAGGCTAATCTTCAGAAGCTCAACTTCACTTTACTCCCAGAG
CTTCATGCACTGGCTTCTGGTCTGAAGGCACTTACAACGAGAGAAGCCACGCTTCATATW
GAGACCTGTCGGTTTGCCTGTGGGGGTCATGGTGTWATGTTACAGAGTGGGCTCCCGGAC
ATGTACAACAAATTTTCCGCTGCTTGTACCTATGAGGGYGAGAACACTGTTCTACTTCTG
CAGGTTGCAGGGTACCTGATGAARACKYTAAGTAAAGCGCAAGCAGGAGAAACCATCCAG
GGACTCGGTGCGTATCTCACAGAGGAACCGCAGAGTAGCTGGTCATGTGACCAAGCGGAC
CAGTCACTSAATGCTCAACTCATTATAGATGCCTACAAGCACAGAGCACAATGGTTAACT
CGTARAGCAGGAGAGCAGCTTGCTCAGAAGATGGGGCAAGGATTATCTCAACAACAAGCC
TGGAACAAGTCTAGTATTGATCTAGTCAAAGCTTCTCATGCTCATACCCAGTATTTCATT
RTGAAGGCTTTCTTTGATGGTGTCCAGCATGYCGAGGTATCACAGGACACGGCAGCAATA
CTCAATACTCTTAGCTTCCTCTATGCCATCTATCATATAGAACAAAACTCTGGAGAATTC
ATTGCCGATGGGTACATGTCCAATGAGCAACTGAGTTGGCTACACAATCACTACCTTGAT
CTTCTTGCTGTAATCAGACCCAATGCAGTGGCCCTGGTTGATGCTATTGATATTCGTGAT
GAGTTYTTGCAGTCTACKTTGGGGTCCTACGATGGCAACGTTTATCAGCGGATGTACGAC
TATGCCAAGACTAGTCCTAGGAAYAGAACGGAGGTGCATGAGACATACTACAAGTACATC
CGACCTCTACTGAAAGGAATGATTGCCAAGCTG

>spurp
ATGGACGGACCAACACTGCCAACTTATTCTGGTGCTATACATCCAGATATGCAGAAGGAA
AGAGATTCTGCATCATTCCAGAGAGATGAAATGACTCTTCTTTTGTTTGATGGTTCAGAA
GCTTTGGAGAGGAAGAGATACATCGCTCTACCCAAGGTTGAGCGTGTGCCCGCCGCAGCT
TGTGCCTATCCCTCTGGGAGCGTGGCTGGTAGTGGTAGGCCACGTCTGGTCGCCTACTTG
TTGGGGGTTGTGTGTTACTGTGAGCATGAGTCTATCATTGCAAGCGATCCACATTTTGAC
CAAACTGGTCGATGTACGCTGAGCCCTGCTGAAGCCTATGATCTTTCCATCAAAAGATCT
GTACGATGGGTGGCCATCCAAGAGAAGTACAACCTGTATCAACCGGATGATGGAGCTGTC
GTGGGAAGGTGTATGAATCAAGATGTGGGACTGTTCATCCACCAGCTGATGTTCATCCCA
ACCATTGAAAGACTAGGGACTGAAGAGCAGAAAGCAAAATGGCTGCCTATCGCTAGACAG
TACAAAATAATAGGAACCTATGCACAGACAGAGCTGGGCCACGGTACCAACTTGAATGGT
TTGGAAACCACTGCCACATATGACGAGAAGGCCCAAGAGTTTGTTCTCAATGCTCCAACA
TTGACGGCAATGAAATGGTGGCCAGGAGGATTGGCCAAGTCATGTACTCATGTTATTCTA
ATTGCCCAGCTAATTGTTGGAGGAAAGAAACATGGTCCTCATTGCTTTATTGTTCAAGTT
AGAAGTCTTGAGACTCATCAACCTCTCCCAGGTGTCACACTTGGAGACATCGGGAGAAAG
TCATCATTTGATGCCATTGGTAATGGTTTCCTGATCGTGGATCATGTTCGTATTCCTCGT
CTCAACATGTTGATGAAATACGCTGAGGTTACTCATGATGGTGTGTACAATCGGCGTGGT
AACCCTAAGCTCACTTATGGAAGTATGATACTTGTCAGGACTAAGATTGTAGAAGCCGCA
TCCTATGAAATTGGCAAAGCCGTCACCGTGGCAACACGATACAGCGTCATCCGCAGACAA
GGTTCAATAGACAAGAATGGTCCTGAGGTTCCTATACTAGATTACCAGACCCAACAACAC
AAACTCTTCCCTGGCATTGCTGCTACTTATGCCTTCAAATTTGTCAGCTTGCGTCTCAAG
ACGCTATATCTCAAAAACGAGGCTAATCTTCAGAAGCTCAACTTCACTTTACTCCCAGAG
CTTCATGCACTGGCTTCTGGTCTGAAGGCACTTACAACGAGAGAAGCCACGCTTCATATT
GAGACCTGTCGGTTTGCCTGTGGGGGTCATGGTGTAATGTTACAGAGTGGGCTCCCGGAC
ATGTACAACAAATTTTCCGCTGCTTGTACCTATGAGGGTGAGAACACTGTTCTACTTCTG
CAGGTTGCAGGGTACCTGATGAAGACGTTAAGTAAAGCGCAAGCAGGAGAAACCATCCAG
GGACTCGGTGCGTATCTCACAGAGGAACCGCAGAGTAGCTGGTCATGTGACCAAGCGGAC
CAGTCACTCAATGCTCAACTCATTATAGATGCCTACAAGCACAGAGCACAATGGTTAACT
CGTAAAGCAGGAGAGCAGCTTGCTCAGAAGATGGGGCAAGGATTATCTCAACAACAAGCC
TGGAACAAGTCTAGTATTGATCTAGTCAAAGCTTCTCATGCTCATACCCAGTATTTCATT
GTGAAGGCTTTCTTTGATGGTGTCCAGCATGTCGAGGTATCACAGGACACGGCAGCAATA
CTCAATACTCTTAGCTTCCTCTATGCCATCTATCATATAGAACAAAACTCTGGAGAATTC
ATTGCCGATGGGTACATGTCCAATGAGCAACTGAGTTGGCTACACAATCACTACCTTGAT
CTTCTTGCTGTAATCAGACCCAATGCAGTGGCCCTGGTTGATGCTATTGATATTCGTGAT
GAGTTTTTGCAGTCTACGTTGGGGTCCTACGATGGCAACGTTTATCAGCGGATGTACGAC
TATGCCAAGACTAGTCCTAGGAACAGAACGGAGGTGCATGAGACATACTACAAGTACATC
CGACCTCTACTGAAAGGAATGATTGCCAAGCTG

>pdep
ANGGACGGACCAAAACTGCCAAYTTATTCTGGTGCCATACATCCAGATATGCAGATGGAA
AGAGATTCTGCATCATTCCAGAAAGATGAAATGACTCTTTTTTTGTTTGATGGTTCAGAA
GCTTTGGAGAGGAAGAGATACATCGCTCTACTCAAGGTTGAGCGTGTGCCCGCCGCAGTT
TGTGCCATGGCCTCTGCGAGCGnnnnnnnnnnnnnnAGGCCGCNNNNGGNNNNCTNCTTn
nnnnnnnnnnnnnnnnnnnnnnnnnnnnNNNNNATCATTGCAAGCGATCCACATTTTGAT
CAAACTGGTCGAAATACGCTGAGTACTGCTGAAGCCTTTGATCGTTCCATCAAAAGATCT
GTACGATGGGTGGCCGTCAAAGAGAAGTACAACCTGAATCAACTTGATGATGGAGCTGTC
ATGGCAAGGTGTATGAACCAAGATGTGGGACTGTTCCTCCATGAGCTGATGTTCATCCCA
ACTATTGAAAGACTTGGGACTGAAGAGCAGAAAGCAAAATGGCTGTCTATCGCTAGACAG
TACAAAATATTAGGAACCTATGCACAGACAGAGCTGGGCCATGGTACCAACTTGAAWGGT
TTGGAAACCACATCCACATATGACGAGAAGACCCAAGAGTTTGTTCTCAACTCTCCAACA
TTGACRGCAATGAAATGGTGGCCAGGAGGATTGGCGAATTCATGTACTCATGTTATWGTA
ATTGCTCAGCTGATTGTGGGAGGAAAAAAACATGGTCCTCATTGCTTTATTGTTCAAGTT
AGAAGTCTTGAGACTCATCAACCTCTCCCAGGTAGGACACTTGGAGACATCGGGAGAAAG
TCATCATTTGATGCCACTGGTAATGGTTTCCTGATCTTCGATCATGTTCGTATTCCTCGT
CTCAACATGTTGATGAAATACACTGAGGTTACTCACGATGGTGTGTACAATCAGCGTGGT
AACCCTAAGCTCACCTATGGAAGTATGATTCTTGTCAGGACTAAGATTGTAGAAGCGGCA
TCCTACGAAATTGGGAAAGCCGTCACTGTGGCAACACGATACAGTGTCATCCGCAGACAA
GGTTCTATAGACAAGAATGGTCCTGAGGTTCCTATAATAGATTACCAGACACAACAACAC
AAACTTTTCCCTGGCATTGCCGCTGCTTATGCCTTCAAGTTTGTCAGCTTGCATCTCAAG
ACACTGTATAAAGACAACGAGGCAAATCTTCAGGAGCTCGACTTCACTTTACTCCCAGAG
CTTCATGCGCTGGCTTCTGGCCTGAAGGCACTTACAACGAGAGAAGCCACCCTTCATATT
GAGACCTGTCGATTTGCCTGTGGGGGTCATGGTGTGATGTTACAGAGTGGGCTCCCTGAC
ATGTACAACAAATTTTCCACTGCTTGTACCTACGAGGGCGAGAACACTGTTCTACTTCTG
CAGGTTGCAGGGTACCTGATGAAGACTCTAAGTAAAGCGCAGACAGGAGAAACCATCCAG
GGACTTGGTGCGTATCTCACAGAGGAACCGCAGAGTAGCTGGTCATGTGACCAAGCAGAC
CAGTCACTCAATGCTCAACTCATTATAGATGCTTACAAGCACAGAGCACAATGGTTAACT
CGTAAAGCAGGAGAGCAGCTAGCTCAGAAGATGGGCCAAGGATTATCTCAACAACAAGCC
TGGAACAAGTCTAGTATTGATCTAGTCAAAGCTTCTCATGCTCATACCCAGTATTTCATT
GTGAAGTCTTTCTTYGACGGTGTCCAGCATGCCGAGGTATCACAGGACACAGCAGTAATA
CTGAATACTTTAAGTTTCCTCTATGCCATCTATCATATGGAACAAAACTCTGGAGAATTC
ATTGCCGATGGGTACATGTCCAATGAGCAACTGAGGTGGCTACACAATCACTACCTTGAT
CTCCTTGCTGTAATCAGACCCAATGCAGTGGCCCTGGTTGATGCTATTGATATTCGTGAT
GAGTTCTTGCAGTCTACTTTGGGGTCCTACGATGGTAACGTTTATCAGCGGATGTACGAC
TATRCCAAGACTAGCCCTAGGAATAGAACAGAGGTGCATGAGACATACTACAAGTACATA
AGACCTCTACTGAAAGGAATGATTGCCAAGCTG
