# Supplementary material for: Genome-wide signals of positive selection in strongylocentrotid sea urchins
Source: BMC Genomics. 2017 Jul 21;18:555. doi: 10.1186/s12864-017-3944-7 (PMC5521101; doi:10.1186/s12864-017-3944-7)
Supplement: Supplementary file 3 — Consensus alignment files. A compressed (gzip) tape archive (TAR) file containing 6250 consensus alignment files in FASTA format. (TGZ 14116 kb) [file 12864_2017_3944_MOESM3_ESM.tgz › SPU_005917/consensAlign.ordered.fa]

>sdro
CCGGGCTTCATAATCCCATGCACTAAGCAAGAGATTGTTTTTGAAGCTGTGCGAGGCGAA
ACCTACACAGGCGATATAGCTTTGGACGATATTGATTTCAGGAGGGGATATACATGCCCG
GGTCAACACAAGCCCCCAGCAGGCGATCAGCAAGGAACGTGTGATTTCGAGGAGGTGGAG
CTCTGTGAATATAAGCAGGACATGACTGATGATGCCGACTGGATCTGGCAAAACAGGGCC
AGTCCTTATTATACAAATGCCGGCCCTCTSTACGACCATACCAGCAATGATGAGTTCGGC
TTCTATCTATTCTTATATGGAGAAGTTGGACATCGCGTGACRGCAAGAATGATATCGCCC
ATCGTACCCYYCCAGTCTTCTCACTCCTGCCTCCAGTTCTGGTGGTATCTCTACGGCAAT
GACGATGAAACGCTCAGCGTTTACTGCGTCAAGGACGGTGATGAAATTCCAGATACTCCT
CTCCTCAGCATGTCCGGYGACTATGGTCCTTACTGGAGGAGAAGCCGACATGAGATCCCG
CCSGAGCTCACCCCATGCCGCTTAATCTTTGAAGGGACGACTGGCATCCACAGTCGGGAC
GAAATAGCGATTGATGACGTAGACGTCTATCAAAGCGAACAGTGCCCAACAGAWMYAWWT
WKKRTTRRCYCAACAACTACACCGCCTACGACGAYCAATGCCAACTGCGAYTTCGAGAGC
ACGAGTAGCCCTATGTGCGGATGGAYYCAGAGYATACKAGATGGATTTGATTGGATMCTC
CACAGTGGACCRACCCAGGACTATAACAGYGGTCCTGACGTCGACCATACTCTACAAAAT
GACCAAGGACATTACATGTTGGTTGATACATACGAAGACCTTCCTAAGAACACCAGAGCA
GATATGATCTCACCTCTGATCGCGCTTTCCTCGAATTCCCGCTGCTTTAAGTTCTGGTAT
TTTATGAACGGCCCCAACACTGACTTCCTCAACGTCTACCTCGTACCCTACGGCTACACn
nnnnnNNNNNNNNNNNNNNNNNNNNNNNNNNNNNNNNNNNNNTCACAATGGATAGAGGGC
AAGCTATCAGTACCTCCATCCACGAGAAGTTTCTACATCCAGGTCGAAGGAACACTTAGT
GATTCACCGTATGGAGCTGATATAGCGGTGGATGATTTCACGTTGACAAATGGCATWTGY
ACAGAATCTNNACAACCNCAGTANNCNTTCGTCNNCAACTGTGATTTNNNNNNNNNNNNN
NNNNNNNNNNNNNNNNNNNNNNNNNNNNNNNNNNNNNNNNNNNNNNNNNNNNNNNNNNNN
NNNNNNNNNNNNNNNNNNNNNNNNNNNNNNNNNNNNNNNNNNNNNNNNNNNNNNNNNNNN
NNNNNNNGTCATTACTTATACATCGAAGCTTCTCAGCCACGTCGACCAGGTGATCGAGCT
CAnnnnnnnnnnnnnnnnnnnnnnnnnNNNNNNNNNNNNNNNNNNNNNNNNNNNNNNNNN
NNNNNNNNNNNNNNNNNNNNNNNNNNNNNNNNNNNNNNNNNNNNNNNNNNNNNNNNNNNN
NNNNNNNnnnnnnnnnnnnnnnnnnnnNNGGCTGGGACGGGGTGGAAACCATACAACGTT
GATGTCGGTATCAAGTACGGACCCGTCGAAATTGTTTTTATAGGTACAGTTGGAAACAGC
TACCGCGGTGACATTGCTTTAGACGATATAACCTTGACACCTGGACCATGTGGAGGCTAC
CCGGCCGCAGCGATATGTAATTTTGAGTACGGATACGAGTCTTGCGGCTACACACAGAGC
ATCGATGATCAACTGGACTGGGNGTGGATGGATGCCTTGACCGnnnnnnnnnnnnnnnnn
nnATGGCCTGGATATGGGTCTTTCATGTACGTGGACGGGTTCAATCGGACAACGGGCGAC
ACGGCTGTGCTTCAATCTCARATGATGTCYCCAACTAATAACGATCACTGCTTTACTTTC
GTCTATAAGCTGGACAAAGGCATGAGYTTGGACTTTATAAGCGTGGGACAGGATGGGTTA
CAAACAAAYCTGAAGTCATACRRTAAGCCAGCTGAGATGACACATGTCGAGTATAACATA
CCGGTCGCTGAGCACCCYAGCATATATAAGnnnnnnnnnnnnnnnnnnnnnnnnnnnnnn
nnnnnnnnnnnnnnnnnnnnnnnnnnnnnnnnnnnnnnnnnnnnnnnnnnnnnnnnnnnn
nnnnnnnnnnnnnnnnnnnnnnnnnnnnnnnnnnnnnnnnnnnnnnnnnnnnnnnnnnnn
nnnnnnnnnnnnnnnnnnnnnnnnnnnnnnnnnnnnnnnnnnnnnnnnnnnnnnnnnNNN
NNNNNNNNNNNNNNNNNNNNNNNNNNNNNNNNNNNNNNNNNNNNNNNNNNNNNNNNNNNN
NNNNNNNNNNNNNNNNNNNNNNNNNNNNNNNNNNNNNNNNNNNNNNNNNNNNNNNNNNNN

>spal
CTGGGCTTCATAATCCATTGCACTAAGCARGAGNNNNNNNNNNNNNNTGTGCGAGGNGAA
ACCTACACAGGCGATATAGCTTTGGACGATATTGATTTCAGGAGGGGATATACATGCCCG
GGTCAACACAAGCCCCCAGCAGGCGACCAGCAAGGAACGTGTGATTTTGAGGAGGTGGAG
CTCTGTGAATATGAGCAGGACATGACTGATGATGCCGACTGGATCTGGCAAAACAGGGCC
AGTCCTTATTATACAAATGCCGGCCCTSTCTACGACCATACCASCAATGATGAGTTCGGC
TTCTATCTATTCTTATATGGACAAGTTGGACATCGCGTGACGGCAAGAATGATATCGCCC
ATCGTACCCCTCCAGTCTTCTAAAACCTGCCTCCAGTTCTGGTGGTATCTCTACGGCAAT
GACGATGAAACGCTCAGCGTTTACTGCGTCAAGGACGGTGATGACATTCCAGATACTCCT
CTCCTCAGCATGTCCGGTGACTATGGNCCTTNNTNNNNNNNNNNCCGACATGACATTCCG
TCCGATCTCACTCCATGCCGCTTAATCTTTGAAGGGACGACTGGCATCCACAGTCGGGAC
GAAATAGCAATTGATGACGTAGACGTCTATCAAAGCGAACAGTGTCCAACAGRYCCATAT
RTTGTTGRCYCAACAACTACACCGYCTACGACGACCAATGCCAACTGCGACTTCGAGAGC
ACGAGTAGCCCTATGTGCGGATGGACACAGAGTATACGAGATGGATTTGATTGGATACTC
CACAGTGGACCGACCCAGGACTATAACAGCGGTCCTGACGTCGACCATACTCTRCAAAMT
GACCAAGNNNNNNNNNNNNNNNNNNNNNNNNNNNNNNNNNNNNNNNNNNNNNNNNNNNNN
NNNNNNNNNNNNNnnnnnnnnnnnnnnnnnnnnnnnnnnnnCTGCTTTAAGTTCTGGTAT
TTCATGAACGGTCCCAACACTGATTTCCTCAATGTCTACCTCGTACCATACGGCTACACC
CTACCCATCGATCCCAATGTAGAGTTCTATGGAAACAGAGGTTCACAATGGATGGAAGGC
AAACTATCAGTACCTCCATCCACGAGAAGTTTCTATATCCAGGTCGAAGGAACACTTRGT
GATTCACCGTATGGAGCTGATATAGCGGTGGATGATTTCACGYTGACAAATGGCATWTGC
ACAGAATCTTCAGATCCTCAGTACCCTTTCGTCGCCAACNNNNNNNNNNNNNNNNNNNNN
NNNNNNNNNNNNNNNNNnnnnnnnnnnTATGCCANTGNNNNNGNGTTCGNTTGGTTCTTG
AACNCTGGNCNANCAGGGNCCGATGGATCTGGACCTACCGCTGATCATACTAAAGGAACA
GCTGACGGTCATTACTTGTACATCGAAGCTTCTCAGCCACGTCGACCAGGTGATCGAGCT
CAAATTATCTCCCCGCCCATCACCCTCTTCAACGACTCATACTGTCTGGAGTTTTTTGTC
CACATGAGCGGTGACGACACAGCCTCACTGTnnnnnnnnnnnnnnnnnnnnnnnnnnnnn
nnnnnnnnnnnnnnnnnnnnnnnnnnnnnnNNTGGGANNNGGTGGAAACCGTACAACGTT
GATGTCGGTATCAAGTACGGACCCGTCGAAnnnnnnnnnnnnnnnnnnnnnnnnnnnnnn
nnnnnnnnnnnnnnnnnnnnnnnnnnnnnnnnnnnnnnnnnnnnnnnnnnnnnnnnnnnn
nnnnnNNNNNNNNNNNNNNNNNNNNNNNNNNNNNNNNNNNNNNNNNNNNNNNNNNNNNNN
NNNNnnnnnnnnnnnnnnnnnnnnnnnnnnnnnnnnnnnnnnnnnnnnnnnnnnnnnnnn
nnnnnnnnNNGATATGGGTCTTTCATGTACGTGGACGGGTTYAATCGGACAACGGGCGAC
ATGGCTGTGCTTCAATCWCAGATGATGTCTCCAACTAATAACGATCACTGCTTTACTTTC
GTCTATAAGCTGGACAAAGGCATGAGYTTGGACTTTATAAGCGTRGGACAGGATGGGTTA
CAAACAAAACTGAAGTCATACRRTAAGCCAGCTGAGATGACACATGTCGAGTATAACATA
CCGGTCGCTGAGCACCCYAGYATATATAAGnnnnnnnnnnnnnnnnnnnnnnnnnnnnnn
nnnnnnnnnnnnnnnnnnnnnnnnnnnnnnnnnnnnnnnnnnnnnnnnnnnnnnnnnnnn
nnnnnnnnnnnnnnnnnnnnnnnnnnnnnnnnnnnnnNNNNNNNNNNNNNNNNNNNNNNN
NNNNNNNNNNNNNNNNNNNNNNNNNNNNNNNNNNNNNNNNNNNNNNNNNNNNNNNNNNNN
NNNNNNNNNNNNNNNNNNNNNNNNNNNNNNNNNNNNNNNNNNNNNNNNNNNNNNNNNNNN
NNNNNNNNNNNNNNNNNNNNNNNNNNNNNNNNNNNNNNNNNNNNNNNNNNNNNNNNNNNN

>sfra
nnnnnnnnnnnnnnnnnnnnnnnnnnnnnnNNNATTGTTTTTGAAGCTGTGCGAGGCGAA
ACATACGAAGGCGATATAGCTTTGGATGACATTGATTTCAGGAGGGGAGATACATGCCCG
GGTCAGCnnnnnnnnnnnnnnnnnnnnnnnnnnnnnnnnnnnnnnnnnnnnnnnnnnnnn
nnnnnnnnnnnnnnnnnnnnnnnnnnnnnnnnnnnnnnnnnnnnnnnnnnnnnnnnnnnn
nnnnnnnnnnnnnnnnnnnnnnnnnnnnnnnnnnnnnnnnnnnnnnnnnnnnnnnnnnGC
TTCTATCTATTCTTATATGnnnnnnnnnnnnnnnnnnnnnnnnnnnnAATGATATCCCCC
ATTGTACCATCCCAGGATTCTCACTCCTGCCTCTGGTTYTGGTGGTATCTCTATGGCAAC
GACGATCAAACGCTTAGCGTCTACTGCGTCAAGGACGGTGATGAGATTCCAGATACTCCT
CTCGTCAGTTATTCTGGTGACTATGGTCCTTACTGGAGGAGCACCCGCCATGAGATCTCG
CCCGAnnnnNCCCCATGCCGCTTAATCTTCGAAGGGAAGACTGGCATCCACAATCGGGAC
GATATAGCGATTGATGACGTAGCAGTCTACCAAAGCGAACAGTGTCCACAAGATCCAATT
ATTATTTACGAAACWACTACACCGCCTACGAMGAGCAATGCCAACTGCGATTTCGAGAAC
ACGGGTGACCCCATGTGCGGATGGACCCAGAGTATTCTAGATGGATTTGATTGGATTCTC
CACAGTGGACCGACCCAGGACTATAACAGTGGTCCTGACGTCGACCATACTCTACAAACT
GACCAAGnnnnnnnnnnnnnnnnnnnnnnnnnnnnnnnnnnnnnnnnnnnnnnnnnnnnn
nnnnnnnnnnnnnnnnnnnnnnnnnnnnnnnnnnnnnnnnnnnnnnnnnnnnnnnnnnnn
nnnnnnnnnnnnnnnnnnnnnnnnnnnnnnnnnnnnnnnnnnnnnnnnnnnnnnnnnnnn
nnnnnnnnnnnnnnnnnnnnnnnnTTCTACGGAAACAGGGGTTCGCAATGGATGGAGGGC
CAGCTATCGGTACCTTCATCCACGAGAAGTTTCTATATCCAGGTCGAAGGGACTGTTAGT
GATTCACCGTATTCAGCTGATATAGCGGTGGATGATTTCTCGCTGACAWATGGCATGTGC
ACAGnnnnnnnnnnnnnnnnnnnnnnnnnnnnnnnnnnnnnnnnnnnnnnnnnnnnnnnn
nnnnnnnnnnnnnnnnnnnnnnnnnnnnnnnnnnnnnnnnnnnnnnnnnnnnnnnnnnnn
nnnnnnnnnnnnnnnnnnnnnnnnnnnnnnnnnnnnnnnnnnnnnnnnnnnnnnnnnnnn
nnnnnnnGTCATTACTTGTACnnnnnnnnnnnnnnnnnnnnnnnnnnnnnnnnnnnnnnn
nnnnnnnnnnnnnnnnnnnnnnnnnnnnnnnnnnnnnnnnnnnnnnnnnnnnnnnnnnnn
nnnnnnnnnnnnnnnnnnnnnnnnnnnnnnnnnnnnnnnnnnnnnnnnnnnnnnnnnnnn
nnnnnnnnnnnnnnnnnnnnnnnnnnnnCGGCTGGGACGGCGTGGAAACCGTACAACGTT
GATGTCGCTATCAAGTACGGACCCGTCGAAnnnnnnnnnnnnnnnnnnnnnnnnnnnnnn
nnnnnnnnnnnnnnnnnnnnnnnnnnnnnnnnnnnnnnnnnnnnnnnnnnnnnnnnnnnn
nnnnnnnnnnnnnnnnnnnnnnnnnnnnnnnnnnnnnnnnnnnnnnnnnnnnnnnnnnnn
nnnnnnnnnnnnnnnnnnnnnnnnnnnnnnnnnnnnnnnnnnnnnnnnnnnnnnnnnnnn
nnnnnnnnnnGATATGGGTCATTCATGTATGTGAACGGGTATAATCAGACATCGGGCGAC
ACGGCTGTGCTTCAATCTCAGATGATGTCTCCAACTAATAACGACCACTGCTTTACTTTC
GTCTATAAGCTGGACAAAGGCATGAGTTTGGACTTTATAAGCGTGGGACAGGATGGGTTA
CAAACGACACTGAAGTCATACAATAAACCAGCTGAGATGACACATGTTGAGTATAACATA
CCGGTCGCTGAGCACCCCAGCATATATAAGnnnnnnnnnnnnnnnnnnnnnnnnnnnnnn
nnnnnnnnnnnnnnnnnnnnnnnnnnnnnnnnnnnnnnnnnnnnnnnnnnnnnnnnnnnn
nnnnnnnnnnnnnnnnnnnnnnnnnnnnnnnnnnnnnnnnnnnnnnnnnnnnnnnnnnnn
nnnnnnnnnnnnnnnnnnnnnnnnnnnnnnnnnnnnnnnnnnnnnnnnnnnnnnnnnnnn
nnnnnnnnnnnnnnnnnnnnnnnnnnnnnnnnnnnnnnnnnnnnnnnnnnnnnnnnnnnn
nnnnnnnnnnnnnnnnnnnnnnnnnnnnnnnnnnnnnnnnnnnnnnnnnnnnnnnnnnnn

>afraSS
NNNNNNNNNNNNNNNNNNNNNNNNNNNNNNNNNATTGTTTTTGAAGCTGTGCGAGGTGAA
ACCTACACAGGCGATATGGCTTTGGACGATATTGATTTCAGGAGGGGAGATACATGCCCG
GGTCAACACACGCCTCCAGCAGGCGACCAGCAAGGAACGTGTGATTTCGAGGAAGTGGAG
CTCTGTGAATATGAACAGGACTTGACTGATGATGCCGACTGGATCTGGCAAAACAGGGCC
AGTCCTTATTATACAAATGCCGGCCCTCTCTACGACCATACCAGCAATGATGAGTTCGGC
TTCTATCTATTCTTATATGGARAWGTTGGACATCGCGTGACGGCAAGAATGATATCCCCC
WTCGTACCCYYCCAGRMTTCTCAMWCCTGCCTCGTGTTCTGGTGGTATCTCTACGGCAAC
GACGATCARWCGCTCAGYGTCTACTGCGTCAAGGACGGTGASGASATTCCAGATACYCCT
CTYCTCAGCATGTCCGGTGACTATGGTCCTTACTGGAGGAGRAGCCGMCATGAKATCCMG
CCCGAKYTCACCCCATGCCGCTTAATCTTTGAAGGGACGACTGGCATCCACAGTCGGGAC
GAAATAGCGATTGATGACGTAGACGTCTATCAAAGCGAACAGTGTCCACAAGATCCGTAT
TTTGTTAGCCCAACAACTACWCCGCCTACGACGACCAATGCCAACTGCGACTTCGAGAGC
ACGAGTGACGCTATGTGCGGATGGACCCAGAGTATACGAGATGGATTTGATTGGATACTM
YACAGTGGACCGACCCAGGACTATAACAGTGGTCCTGACGTCGAYCATACTCTACAAACT
GACMAAGGACATTACATGTTGGTTGAYACATACGAAGACCTTCCTAAGAACACCAGGGCA
GATATGATCTCACCTCTGATCGCGCTTTCTTCGAGTTCCCGCTGCTTTAAGTTCTGGTAT
TACATGAACGGCCCCAACACTGATTTCCTCAACGTCTACCTCGTACCCTACGGCTACACC
CTAAACATTGATCCCGATGTAGAGTTCTACGGAAACAGGGGTTCACAATGGATGGAGGGC
AAACTATCAGTACCTCCATCCACGAGAAGTTTCTATATCCAGGTCGAAGGAACACTTGGT
GATTCAGYGTATGGAGCTGATATAGCGGTGGATGATTTCACGCTGACAAATGGMATATGC
ACAGAATCTTCACAACCTCAGTATCCTTTCGTCGCCAACTGTGATTTCGAAGATGGCATG
TGCGGTTATACGCAGCCGGTGGATGATTATGACAATGCAGATGAGTTCGACTGGTTCTTG
AACACTGGACCGACAGGGACCGATGGCTCCGGACCTACCGCTGACCATACTAAAGGAACA
GCTGACGGTCATTACTTATACATCGAAGCTTCTCAGCCACGTCGACCAGGTGATCGAGCT
CAAATTATCTCCCCTCCCATCACCCTCTTCAACGACNNNNNNNNNNNNNNNNNNNNNNNN
NNNNnnnnnnnnnnnnnnnnnnnnnnnnnnnnnnnnnnnnnnnnnnnnnnnnnnnnnnnn
nnnnnnnnnnnnnnnnnnnnnnnnnnnnnnnnnnnnnnnnnnnnnnnnnnnnnnnnnnnn
nnnnnnnnnnnnnnnnnnnnnnnnnnnnnnATTGTTGTTATAGGTACAGTTGGAAACAGC
TACCGCGGTGACATTGCTTTAGACGATATAACCTTGACNNNNNNNNNNNNNNNNNNNNNN
NNNNNNNNNNNNNNNNNNNNNNNNNNNNNNNNNNNNNNNNNNNNNNNNNNNNNNNNNNNN
NNNNNNNNNNNNNNNNNNNNNNNNNNNNNNNNNNNNNNNNNNNNNNNNNNNNNNNNNNNN
NNnnnnnnNNGATATGGGTCTTTCATGTACGTGGACGGGTTCAATCGGACAACGGGCGAC
ACGGCTGTGCTTCAATCTCAGATGATGTCTCCAACTAATAACGATCACTGCTTTACTTTC
GTCTATAAGCTGGACAAAGGCATGAGYTTGGACTTTATAAGCGTCGGACAGGATGGGTTA
CAAACAAATCTGAAGTCATACGATACGCCAGCTGAGATGACACATGTCGAGTATAACATA
CCGGTCGCTGAGCACCCCAGCATATATAAGnnnnnnnnnnnnnnnnnnnnnnnnnnnnnn
nnnnnnnnnnnnnnnnnnnnnnnnnnnnnnnnnnnnnnnnnnnnnnnnnnnnnnnnnnnn
nnnnnnnnnnnnnnnnnnnnnnnnnnnnnnnnnnnnnnnnnnnnnnnnnnnnnnnnnnnn
nnnnnnnnnnnnnnnnnnnnnnnnnnnnnnnnnnnnnnnnnnnnnnnnnnnnnnnnnnnn
nnnnnnnnnnnnnnnnnNNNNNNNNNNNNNNNNNNNNNNNNNNNNNNNNNNNNNNNNNNN
NNNNNNNNNNNNNNNNNNNNNNNNNNNNNNNNNNNNNNNNNNNNNNNNNNNNNNNNNNNN

>hpul
NNGTGCTTCATAATTNCTTTCATAAAGCAGGAGATTGTTTTTGAAGCTGTGCGAGGTGAA
ACCTACACAGGCGATCTGGCTTTGGACGATATTGATTTCAGGAGGGGAGATACATGCCCG
GGTCAACACACGCCCCCAGCAGGCGACCCGCAAGGAACGTGTGATTTCGAGGAAGTGGAG
CTCTGTGAATATGAACAGGATTTGACTGATGATGCCGACTGGATCTGGCAAAACAGGGCC
AGTCCTTATTATACAAATGCCGGCCCTCTCTACGACCATACCAGCAATGATGAGTTTGGC
TTCTATCTATTCTTATATGGACAAGTTGGACATCGCGTGACGGCAAGAATGATATCCCCC
ATCGTACCCACCCAGGAATCTCACTCCTGCCTCGTGTTCTGGTGGTATCTCTACGGCAAC
GACGATCAGACGCTCAGTGTCTACTGCGTCAAGGACGGTGATGAAATTCCAGATACTCCT
CTCCTCAGCATGTCCGGTGACTATGGTCCTTACTGGAGGAGGAGCCGCCATGAGATCCCG
CCAGATCTCACCCCATGCCGCTTAATCTTCGAAGGGACGACTGGCATCCACAATCGGGAC
GAAATAGCGATTGATGACGTAGACGTCTATCAAAGCGAACAGTGTCCACAAGATCCATAT
TTTGTTAGCCCAACAACTACACCGCCTACGACGACCTATGCCAACTGCGATTTCGAGAGC
ACGAGTGACGCTATGTGCGGATGGACCCAGAGTATACGAGATGGATTCGATTGGATACTC
CACAGTGGACCRACCCAGGACTATAAYAGTGGTCCTGACGTCGACCATACTCTTCAAACT
GACAAAGGACATTACATGTTGGTTGATACATACGANNNNNNNNNNNNNNNNNNNNNnnnn
nnnnnnnnnnnnnnnnnnnnnnnnnnnnnnnnnnnnnnnnnnnnnnnnnnnnnnnnnnnn
nnnnnnnnnnnnnnnnnnnnnnnnnnnnnnnnnnnnnnnnnnnnnnnnnnnnnnnnnnnn
nnnnnnnnnnnnnnnnnnnnnnnnnnnnnnnnnnnnnnnnnnnnnnnnnnnnnnnnnnnn
nnnnnnnnnnnnnnnnnnnnnnnnnnnnnnnnnnnnATCCTGGTCGAAGGAACAGTTAGT
GATGCACCGTATGCAGCTGATATAGCGGTGGATGATTTCACGTTGACAAATGGCATATGC
ACAGAATCTTCACANNNNNNNNNNNNNNNNNNNNNNNNNNNNNNNNNNNNNNNNNNNNNN
NNNNNNNNNNNNNNNNNNNNNNNNNNNNNNNNNNNNNNNNNNNNNNNNNNNNNNNNNNNN
NNNNNNNNNNNNNNNNNNNNNNNNNNNNNNNNNNNNNNNNNNNNNNNNNNNNNNNNNNNN
NNNNNNNGTCATTACTTGTACATCGAAGCTTCTCAGCCACGTCGACCAGGCGATCGAGCT
CAGATTATCTCCCCNNNNNNNNNNNNNNNNNNNNNNNNNNNNNNNNNNNNNNNNNNNNNN
NNNNNNNNNNNNNNNNNNNNNNNNNNNNNNNNNNNNNNNNNNNNNNNNNNNNNNNNNNNN
NNNNNNNNNNNNNNNNNNNNNNNNNNNNNNNNNNNNNNNNNNNNNNNNNNNNNNNNNNNN
NNNNNNNNNNNNNNNNNNNNNNNNNNNNNNNNNNNNNNNNNNNNNNNNNNNNNNNNNNNN
NNNNNNNNNNNNNNNNNNNNNNNNNNNNNNNNNNNNNNNNNNNNNNNNNNNNNNNNNNNN
NNNNNNNNNNNNNNNNNNNNNNNNNNNNNNNNNNNNNNNNNNNNNNNNNNNNNNNNNNNN
NNNNNNNNNNNNNNNNNNNNNNNNNNNNNNNNNNNNNNNNNNNNNNNNNNNNNNNNNNNN
NNNNNNNNNNGATATGGGTCTTTCATGTACGTGGACGGGTACAATCGGACAACGGGYGAC
ACGGCTGTGCTTCARTCTCAAATGATGTCTCCAACTAATAACGATCACTGCTTTACTTTC
GTCTACAAGCTGGACAAAGGCATGGGTTTGGACTTTATAAGCGTGGGACAGGATGGGTTA
CAAACAAAACTGAAGTCGTACAGTATGCCAGCTGAGATGACACATGTCGAGTATAACATA
CCGGTCGCTGAGCACCCCAGTATATATAAGnnnnnnnnnnnnnnnnnnnnnnnnnnnnnn
nnnnnnnnnnnnnnnnnnnnnnnnnnnnnnnnnnnnnnnnnnnnnnnnnnnnnnnnnnnn
nnnnnnnnnnnnnnnnnnnnnnnnnnnnnnnnnnnnnnnnnnnnnnnnnnnnnnnnnnnn
nnnnnnnnnnnnnnnnnnnnnnnnnnnnnnnnnnnnnnnnnnnnnnnnnnnnnnnnnnnn
nnnnnnnnnnnnnnnnnnnnnnnnnnnnnnnnnnnnnnnnNNNNNNNNNNNNNNNNNNNN
NNNNNNNNNNNNNNNNNNNNNNNNNNNNNNNNNNNNNNNNNNNNNNNNNNNNNNNNNNNN

>snud
nnnnnnnnnnnnnnnnnnnnnnnnnnnnnnNNNATTGTTTTTGAAGCTGTGCGAGGCGAA
ACATACGAAGGCGATATAGCTTTGGATGACATTGATTTCAGGAGGGGAGATACATGCCCG
GGTCAGCACAAGCCCTCACCGGGCGACCAGCAAGGAACGTGTGACTTCGAGGAGGTGGAG
CTCTGCGAATATGTGCAGGACACGACTGATGATGCTGACTGGATCTGGCAAAACAGGGCC
AGTCCTTATNNNACCAATGCCGGTCCTCTCTACGACCATACCAGCAATGATGAGTTCGGC
TTCTATCTATTTTTATACGGAGATGTTGGACATCGCGTGACGGCGAGAATGATATCTCCC
ATTGTACCACTCCAGTCTTCTCACTCCTGCCTCTGGTTCTGGTGGTATCTCTATGGCAAC
GACGATCAAACGCTTAGCGTCTACTGCGTCAAGGACGGTGATGAGATTCCAGATACTCCT
CTCGTCAGTTATTCTGGTGACTATGGTGCTTACTGGAGGAGCACTCGCCATGAGATCTCG
CACGAACTCACCCCATGCCGCTTAATCTTCGAAGGGACGACTGGCATCCACAATCGGGAC
GAGATAGCGATTGATGACGTAGCAGTCTACCAAAGCGAACAGTGTCCACAAAATCCNAAT
TATTTTGTCCCAACAACTACACCGCCTACGACGATCAATGCCAACTGCGATTTCGAGAAC
ACGGGTGACGCTATGTGCGGATGGACCCAGAGTATTCTAGATGGATTTGATTGGATTCTC
CACAGTGGACCAACCCAGGACTATAACAGTGGTCCTGACGTCGACCATACTCTACAAACT
GACCAAGGACATTACATGTTGGTTGATACATACGAGGACATTCCTCCTAACACCAGGGCA
nnnnnnnnnnnnnnnnnnnnnnnnnnnnnnnnnnnnnnnnnnnnnnnnnnnnnnnNNNNN
NNNNNNNNNNNNNNNNNNNNNNNNNNNNNNNNNNNNNNNNNNNNNNNNNNNNNNNNNNNN
NNNNNNNNNNNNNNNNNNNNNNNNNNCTACGGCAACAGGGGTTCGCAATGGATGGAGGGC
CAGCTATCGGTACCTTCATCCACGAGAAGTTTCTATATCCAGGTCGAAGGGACTGTTAGT
AATTCACCGTATTCAGCTGATATAGCGGTGGATGATTTCTCGCTGACAAATGGCATGTGC
ACAGnnnnnnnnnnnnnnnnnnnnnnnnnnnnnnnnnnnnnnnnnnnnnnnnnnnnnnnn
nnnnnnnnnnnnnnnnnnnnnnnnnnnnnnnnnnnnnnnnnnnnnnnnnnnnnnnnnnnn
nnNNNNNNNNNNNNNNNNNNNNNNNNNNNNNNNCCTACCGCTGACCATACTAAAGGAACA
GCTGACGGTCATTACTTATACATTGAGGCTTCTCAACCTCGTCGACCAGGTGATCGAGCT
CGAATCATCTCNNNNNNNNNNNNNNNNNNNNNNNNNNNNNNNNNNNNNNNNNNNNNNNNN
NNNNNNNNNNNNNNNNNNNNNNNNNNNNNNNNNNNNNNNNNNNNNNNNNNNNNNNNNNNN
NNNNNNNNNNNNNNNNNNNNNNNNNNNNNNNNNNNNNNNNNNNNNNNNNNNNNNNNNNNN
NNNNNNNNNNNNNNNNNNNNNNNNNNNNNNnnnnnnnnnnnnnnnnnnnNNNNNNNNNNN
NNNNNNNNNNNNNNNNNNNNNNNNNNNNNNNNNNNNNNNNNNNNNNNNNNNNNNNNNNNN
NNNNNNNNNNNNNNNNNNNNNNNNNNNNNNNNNNNNNNNNNNNNNNNNNNNNNNNNNNNN
NNNNNNNNNNNNNNNNNNNNNNNNNNNNNNNNNNNNNNNNNNNNNNNNNNNNNNNNNNNN
NNNNNNNNNNGATATGGGTCTTTCATGTACGTGAACGGGTTTAATCAGACATCGGGCGAC
ACGGCTGTGCTTCAATCTCAGATGATGTCCCCAACTAATAACGACCACTGCTTTACTTTC
GTCTATAAGCTGGACAAAGGCATGAGTTTGGACTTTATAAGCGTGGGACAGGATGGGTTA
CAAACGACATTGAAGTCATACAATAAACCAGCTGAGATGACACATGTCGAGTATAACATA
CCGGTCTCTGAGCATCCCAGCATATATAAGnnnnnnnnnnnnnnnnnnnnnnnnnACGGA
CAGACTGCAGGGCTTGCTGTCCTTGATAATACATTTTTTGCGTTCGGTGCTTGTAnnnnn
nnnnnnnnnnnnnnnnnnnnnnnnnnnnnnnnnnnnnnnnnnnnnnnnnnnnnnnnnnnn
nnnnnnnnnnnnnnnnnnnnnnnnnnnnnnnnnnnnnnnnnnnnnnnnnnnnnnnnnnnn
nnnnnnnnnnnnnnnnnnnnnNNNNNNNNNNNNNNNNNNNNNNNNNNNNNNNNNNNNNNN
NNNNNNNNNNNNNNNNNNNNNNNNNNNNNNNNNNNNNNNNNNNNNNNNNNNNNNAATGCG

>sintSS
CTGGGATACATAATCCCTTGTACTAAGCAGGAGATTGTTTTTGAAGCTGTGCGAGGTGAA
ACCTACACAGGCGATATTGCGCTGGACGATATTGATTTCAGGAGGGGAGATACATGCCCG
GGTCAACNCNNNNNNNNNNNNNNNNNNNNNNNNNNNNNNNNNNNNNNNNNNNNNNNNNNN
NNNNNNNNNNNNNNNNNNNNNNNNNNNNNNNNNNNNNNNNNNNNNNGGCAAAACAGGGCC
AGTCCTTATTATACAGATGCCGGCCCTCTCTACGACCACACCAGCAATGATGAGTTCGGC
TTCTATCTATTCTTATATGGACAAGTTGGACATCGCGTGACGGCAAGAATGATATCCCCC
ATCGTACCCACCCAGAAGTCTCAYTCYTGCCTCGTGTTCTGGTGGTATCTCTACGGCAAC
GACGATCAATCGCTCAGCGTCTACTGCGTCAAGGACGGTGACGAAATTCCAGATACTCCT
CTYCTCAGCATGTCCGGTGACTATGGTCCTTACTGGAGGAGGAGCCGCCATGAGATCCCG
CCCGATCTCACCCCATGCCGCTTARTCTTYGAAGGGACGACTGGCATYCACAATCGGGAC
GAMATAGCGATTGATGACGTAGACGTCTATCAAAGCGAACAGTGTCCACAAGACCCATAT
TTTGTTAGCCCAACAACTACACCGCCTACGACGACCAATGCCAACTGCGATTTCGAGAGC
ACGAATGAAATTATGTGTGGATGGACCCAGAGTATACGAGATGGATTCGATTGGATACTC
TACAGTGGACCGACCCAGGACTATAACAGCGGTCCTGACGTCGACCATACTCTACAAACT
GACCAAGGACATTACATGTTGGTTGATACATACGAAGACCTTCCTAnnnnnnnnnnnnnn
nnnnnnnnnnnnnnnnnnATCACGCTTTCCTCGAGTTCCCGCTGCTTTAAGTTCTGGTAT
TTCATGAACGGCCCAAACACTGAATTTCTCAACGTCTACCTCGTACCCTACGGCTACACA
CTTCCCATTGATCCTGATGTAGAGTTCTACGGAAACAGGGGTTCACAATGGATAGAGGGC
AAGCTATCGGTACCTCCATCCACGAGAAGTTTCTATATCCTGGTCGAAGGAACAGTTGGT
GATTCAGCGTATGCAGCTGATATAGCGGTGGATGAYTTCACGCTGACAAATGGCATATGC
ACAGNNNNNNnnnnnnnnnnnnnnnnnnnnnnnnnnnnnnnnnnnnnnnnnnnnnnnnnn
nnnnnnnnnnnnnnnnnnnnnnnnnNNNNNNNNNNNNNNNNNNNNNNNNNNNNNNNNNNN
NNNACTGGACCGACAGGGACCGATGGCTCCGGACCTACCGCTGACCATACTAAAGGAACA
GCTGACGGTCATTACTTGTACATCGAAGCTTNTNAGCCACGTCGACCAGGTGATCGNNNN
NNNNNNNNNNNNNNNNNNNNNNNNNNNNNNNNNNNNNNNNNNNNNNNNNNNNNNNNNNNN
NNNNNNNNNNNNNNNNNNNNNNNNNNNNNNNNNNNNNNNNNNNNNNNNNNNNNNNNNNNN
NNNNNNNNNNNNNNNNNNNNNNNNNNNNNNNNTGGGACGGGGTGGAAACCGTATAACGTT
GATGTCGGTATCAAGTACGGACCCGTCGAAATTGTTTTTATAGGTACAGTTGGAAACAGC
TACCGCGGTGACATTGCTTTAGACGATATAACCTTGACACCTGNNNNNNNNNNNNNNNNN
NNNNNNNNNNNNNNNNNNNNNNNNNNNNNNNNNNNNNNNNNNNNNNNNNNNNNNNNNNNN
NNNNNNNNNNNNNNNNNNNNNNNNNNNNNNNNNNNNNNNNNNNNNNNNNNNNnnnnnnnn
nnnnnnnnnnGATATGGTTCTTTCATGTACGTTGACGGGTTTAATCAGACAACGGGCGAC
ACGGCTGTGCTTCAATCTCAGATGATGTCTCCAACTAATAACGATCACTGCTTTACTTTC
GTCTATAAGCTAGACAAAGGCATGAGTTTGGACTTTATAAGCGTGGGACAGGATGGGTTA
CAAACAAAYCTGAAGTCATACAMTAMSCCAGCTGAGATGACACATGTCGAGTATAACATA
CCGGTCGCTGAGCACCCCARTATATATAAGGTTCATATGATAGCTACCGTTCAAGACGGA
CAGACTGCAGGTCTTGCTGTCCTTGATAATACCTTCTTTGCGTTCGGTGCTTGTAnnnnn
nnnnnnnnnnnnnnnnnnnnnnnnnnnnnnnnnnnnnnnnnnnnnnnnnnnnnnnnnnnn
nnnnnnnnnnnnnnnnnnnnnnnnnnnnnnnnnnnnnnnnnNNNNNNNNNNNNNNNNNNN
NNNNNNNNNNNNNNNNNNNNNNNNNNNNNNNNNNNNNNNNNNNNNNNNNNNNNNNNNNNN
NNNNNNNNNNNNNNNNNNNNNNNNNNNNNNNNNNNNNNNNNNNNNNNNNNNNNNNNNNNN

>sprp
ATGGGCTTAATAATCCATTGCACTAAGCAGGAGATTGTATTTGAAGCTGTGCGAGGCGAA
ACCTATGAAGGCGATTTGGCTTTGGATGATATTGATTTCAGGAGGGGAGATACATGCCCG
GGTCAACACAAGCCCCCAGCAGGCGACCAGCAAGGAACGTGTGATTTCGAGGAGGTGGAG
CTCTGTGAATATGAACAGGACATGACTGATGATGCCGACTGGATCTGGCAAAACAGGGCC
AGTCCTTATTATACAAATGCCGGCCCTCTCTACGACCATACCAGCAATGATGAGTTCGGC
TTCTATCTATTCTTATATGGAGAAGTTGGACATCGCGTGACGGCAAGAATGATATCCCCC
TTCGTACCCCTCCAGTCTTCTCAAACCTGCCTCGTGTTCTGGTGGTATCTCTACGGCAAC
GACGATCAGACGCTCAGTGTCTACTGCGTCAAGGACGGTGAGGACATTCCAGATACTCCT
CTCCTCAGCATGTCCGGTGACTATGGTCCTTACTGGAGGAGAAGCCGACATGATATCCAG
CCCGAGTTTACCCCATGCCGCTTAATCTTTGAAGGGACGACTGGCATCCACAGTCGGGAC
GAAATAGCGATTGATGACGTAGACGTCTATCAAAGCGAACAGTGTCCACAAGATCCGTAT
TTTGTTAGCCCAACAACTACACCGCCTACGACGACCAATGCCAACTGCGACTTCGAGAGC
ACGAGTGACGCTATGTGCGGATGGACCCAGAGTATACGAGATGGATTTGATTGGATACTC
TACAGTGGCCCGACCCAGGACTATAACAGTGGTCCTGACGTCGACCATACTCTACAAACT
GACCAAGGACATTACATGTTGGTTGATACATACGAAGACCTTCCTAAGAACACCAGGGCA
GATATGATCTCACCTCTGATCGCGCTTTCTTCGAGTTCCCGCTGCTTTAAGTTCTGGTAT
TACATGAACGGCCCCAACACTGATTTCCTCAACGTCTACCTCGTACCCTACGGCTACACC
CTAAACATTGATCCCGATGTAGAGTTCTACGGAAACAGGGGTTCACAATGGATGGAGGGC
AAACTATCAGTACCTCCATCCACGAGAAGTTTCTATATCCAGGTCGAAGGAACACTTRGT
GATTCARCGTATGGAGCTGATATWGCGGTGGATGATTTCACGCTGACAAATGGMATATGC
ACAGAATCTTCACAACCTCAGTATCCTTTCGTCGCCAACTGTGATTTCGAAGATGGCATG
TGCGGTTATACGCAGCCGGTGGATGATTATGACAATGCAGATGAGTTCGACTGGTTCTTG
AACACTGGACCGACAGGGACCGATGGCTCCGGACCTACCGCTGACCATACTAAAGGAACA
GCTGACGGTCATTACCTGTACGTCGAAGCTTCTCAGCCACGTCGACCAGGTGATCGAGCT
CAAATTATCTCCCCTCCCATCACCCTCTTCAACGACTCATACTGTCTGGAGTTTTTCGTC
CACATGAGCGGTGACGACACAGCCTCACTGTCGGTAGTGCATCGTGGTGATTATTACCCC
GACGAGGAGATTGCTCGCCTAACTGGTCCGGCTGGGACGGAGTGGAAACCGTACAACGTT
GATGTCGGTATCAAGTACGGACCCGTCGAAATTGTTTTTACAGGTACAGTTGGAAACAGC
TACCGCGGTGACATTGCTTTAGACGATATAACCTTGACACCTGGGCCATGTGGAGGCTAC
CCGGCCGCAGCGATATGTAACTTTGAGTACGGATACGAGTCTTGCGGCTACACACAGAGC
ATCGATGACCAACTGGACTGGATGTGGATGGATGCGTTGACCGGAGAAACCCCTCCCACC
GAATGGCATGGATATGGGTCTTTCATGTACGTGGACGGGTTTAATCGGACATCGGGCGAC
ACGGCTGTGCTTCAATCTCAGATGATGTCACCAACTAACAACGATCACTGCTTTACTTTC
GTCTATAAGCTGGATAAAGGCATGAGTCTGGACTTTATAAGCGTGGGACAGGATGGGTTA
CAAACAAAACTGAAGTCATACAGTAACCCAGCTGAGATGACAAATGTCGAGTATAACATA
CCGGTCGCTGAGCACCCCAGTATATATAAGNTTCATATGATAGCNNNNNNNNNNNNNNNN
NNNNNNNNNNNNNNNNNTNTCCTTGATAATNCNTTCTTTGCGTTCGGTCCTTGTAGTGGC
CAGCATGTGAGTGCTNCCTCAACTACAACAGTTGCTATTGTTCTGGGTATTCTACTCGGA
GTTGCCGCTCTCGTTCTCCTTGCCCTGGGCGTCCTGCATTACCGCAACAAATCAGCAAAG
TCAGATATTCACCCTCAATCAATCTCCTACAAGAATGGCGGCTCCGTTAATCCACCCGAT
TTATCGACAGACGNCGGTATCGACAATCCTTCCTACAAATNNNNNNNNNNNNNNNNNNNN

>spurp
ATGGGCTTAATAATCCATTGCACTAAGCAGGAGATTGTATTTGAAGCTGTGCGAGGCGAA
ACCTATGAAGGCGATTTGGCTTTGGATGATATTGATTTCAGGAGGGGAGATACATGCCCG
GGTCAACACAAGCCCCCAGCAGGCGACCAGCAAGGAACGTGTGATTTCGAGGAGGTGGAG
CTCTGTGAATATGAACAGGACATGACTGATGATGCCGACTGGATCTGGCAAAACAGGGCC
AGTCCTTATTATACAAATGCCGGCCCTCTCTACGACCATACCAGCAATGATGAGTTCGGC
TTCTATCTATTCTTATATGGAGAAGTTGGACATCGCGTGACGGCAAGAATGATATCCCCC
TTCGTACCCCTCCAGTCTTCTCAAACCTGCCTCGTGTTCTGGTGGTATCTCTACGGCAAC
GACGATCAGACGCTCAGTGTCTACTGCGTCAAGGACGGTGAGGACATTCCAGATACTCCT
CTCCTCAGCATGTCCGGTGACTATGGTCCTTACTGGAGGAGAAGCCGACATGATATCCAG
CCCGAGTTTACCCCATGCCGCTTAATCTTTGAAGGGACGACTGGCATCCACAGTCGGGAC
GAAATAGCGATTGATGACGTAGACGTCTATCAAAGCGAACAGTGTCCACAAGATCCGTAT
TTTGTTAGCCCAACAACTACACCGCCTACGACGACCAATGCCAACTGCGACTTCGAGAGC
ACGAGTGACGCTATGTGCGGATGGACCCAGAGTATACGAGATGGATTTGATTGGATACTC
TACAGTGGCCCGACCCAGGACTATAACAGTGGTCCTGACGTCGACCATACTCTACAAACT
GACCAAGGACATTACATGTTGGTTGATACATACGAAGACCTTCCTAAGAACACCAGGGCA
GATATGATCTCACCTCTGATCGCGCTTTCTTCGAGTTCCCGCTGCTTTAAGTTCTGGTAT
TACATGAACGGCCCCAACACTGATTTCCTCAACGTCTACCTCGTACCCTACGGCTACACC
CTAAACATTGATCCCGATGTAGAGTTCTACGGAAACAGGGGTTCACAATGGATGGAGGGC
AAACTATCAGTACCTCCATCCACGAGAAGTTTCTATATCCAGGTCGAAGGAACACTTGGT
GATTCAGCGTATGGAGCTGATATTGCGGTGGATGATTTCACGCTGACAAATGGAATATGC
ACAGAATCTTCACAACCTCAGTATCCTTTCGTCGCCAACTGTGATTTCGAAGATGGCATG
TGCGGTTATACGCAGCCGGTGGATGATTATGACAATGCAGATGAGTTCGACTGGTTCTTG
AACACTGGACCGACAGGGACCGATGGCTCCGGACCTACCGCTGACCATACTAAAGGAACA
GCTGACGGTCATTACCTGTACGTCGAAGCTTCTCAGCCACGTCGACCAGGTGATCGAGCT
CAAATTATCTCCCCTCCCATCACCCTCTTCAACGACTCATACTGTCTGGAGTTTTTCGTC
CACATGAGCGGTGACGACACAGCCTCACTGTCGGTAGTGCATCGTGGTGATTATTACCCC
GACGAGGAGATTGCTCGCCTAACTGGTCCGGCTGGGACGGAGTGGAAACCGTACAACGTT
GATGTCGGTATCAAGTACGGACCCGTCGAAATTGTTTTTACAGGTACAGTTGGAAACAGC
TACCGCGGTGACATTGCTTTAGACGATATAACCTTGACACCTGGGCCATGTGGAGGCTAC
CCGGCCGCAGCGATATGTAACTTTGAGTACGGATACGAGTCTTGCGGCTACACACAGAGC
ATCGATGACCAACTGGACTGGATGTGGATGGATGCGTTGACCGGAGAAACCCCTCCCACC
GAATGGCATGGATATGGGTCTTTCATGTACGTGGACGGGTTTAATCGGACATCGGGCGAC
ACGGCTGTGCTTCAATCTCAGATGATGTCACCAACTAACAACGATCACTGCTTTACTTTC
GTCTATAAGCTGGATAAAGGCATGAGTCTGGACTTTATAAGCGTGGGACAGGATGGGTTA
CAAACAAAACTGAAGTCATACAGTAACCCAGCTGAGATGACAAATGTCGAGTATAACATA
CCGGTCGCTGAGCACCCCAGTATATATAAGGTTCATATGATAGCTACCGTAGAAGACGGA
CAGGCTGCAGGCCTTGCTGTCCTTGATAATACCTTCTTTGCGTTCGGTCCTTGTAGTGGC
CAGCATGTGAGTGCTTCCTCAACTACAACAGTTGCTATTGTTCTGGGTATTCTACTCGGA
GTTGCCGCTCTCGTTCTCCTTGCCCTGGGCGTCCTGCATTACCGCAACAAATCAGCAAAG
TCAGATATTCACCCTCAATCAATCTCCTACAAGAATGGCGGCTCCGTTAATCCACCCGAT
TTATCGACAGACGTCGGTATCGACAATCCTTCCTACAAATCTACGCCATTTTCGAATGCG

>pdep
nnnnnnnnnnnnnnnnnnNNNNNNNNNNNNNNNATTGTTTTTGAAGCTGTGCGAGGTGAA
ACCTACACCGGCGATATCGCTTTGGATGATATTGATTTCAGGAGGGGAGATACATGCCCG
GGTCAACACAAGCCCTCACCGGGCGACCAGCAAGGAACGTGTGACTTCGAGGAGGTGGAG
CTCTGCGAATATGNGCAGGNCACGACTGATGATGCCGACTGGATCTGGCAAAACAGGGCC
AGTCCTTATTATACCAATGCCGGCCCTCTCTACGACCATACTAGCAATGATGAGTTCGGC
TTCTATCTATTCTTATATGGAGACGTTGGACATCGCGTGACGGCGAGAATGATATCCCCC
ATTGTACCACTCCAGGCTTCTAACACCTGCCTCTGGTTCTGGTGGTATCTCTATGGCAAC
GACGATCAAACGCTTAGCGTCTACTGCGTCAAAGACGGTGATGAGATTCCAGATACTCCT
CTCGTCAGTTATTCTGGTGACTATGGTCCTTACTGGAGGAGCACCCGCCATGAGATCTTG
CCCGAACTCACCCCATGCCGCTTAATCTTCGAAGGGACGACTGGCATCCACAATCGGGAC
GATATAGCGATTGATGACGTAGCAGTCTACCAAAGCGAACAGTGTCCACAAGnnnnnnnn
nnnnnnnnnnnAACAACTACACCGCCTACGACGAGCAATGCCAACTGCGATTTCGAGAGC
ACGACTGAAACTATGTGCGGATGGACCCAGAGTATTCTAGATGGATTTGACTGGATTCTC
CACAGTGGACCGACCCAGGACTATAACAGTGGTCCTGACGTCGACCATACTCTACAAACT
GACCAAGGANNTTACATGTTGGTTNNTACNTACGNGNACATTCCTTCTAACACCAGGGCA
GATATGATCTCACCnnnnnnnnNNNNTTCNTCGAGTTCCCGCTGCTTCAAGTTCTGGTAC
TTCATGAACGGCCCGAACACTGACTTCCTCAACGTCTATATCTTACCCTACGGCTACACA
CTANNNANTGATNNNNNNNNNNAGTTCTACGGAAACAAGGGTTCGCAATGGATAGAGGGC
CAGCTGACGGTACCTTCATCCACGAGAAGTTTCTATATCCTGGTCGAAGGGACTGTTAGT
GATTCAACGTATGCAGCTGATATAGCGGTGGATGATTTCTCGATGACAAATGGCATGTGC
ACAGnnnnnnnnnnnnnnnnnnnnnnnnnnnnnnnnnnnnnnnnnnnnnnnnnnnnnnnn
nnnnnnnnnnnnnnnnnnnnnnnnnnnnnNNNNNNNNNNNNNNNNNNNNNNNNNNNNNNN
NNNNNNNNNNNNNNNNNNNNNNNNNNNNNNNNNNNNNNNNNNNNNNNNNNNNNNNNNNNN
NNNNNNNGTCATTACCTGTACATTGAGGCTTCTCAACCTCGTCGACCAGGTGATCGNNCT
CAAATCATCTCCCCACCCATCACCCGTTTCAACGACTCATATTGTCTGGAGTTTTTCTAC
CACATGAGTGGTGACGACACAGCCTCTCTGTCTGTAGTGCACCGTGGTGATTATTACCCC
GACCAGGAGATTGCTCGCTTAACTGGTCCAGCTGGGACGGCTTGGAAACCGTACAACGCT
GATGTCGCTATCATGTACGGACCTGTCGAAATTGTTTTTACAGGTACAGTTGGAAACAGC
TACCGTGGTGACATTGCTTTAGACGATATAACCTTAACGCCTGGACCATGTGGAGGCTAC
CCCTCCGCATCCTTATGTAACTATGAGNNCGGGTACGAGTCTTGTGGCTACACACAGAGC
ACCGATGACCAACTGGACTGGGTGTGGCTTGATGTGTTGGCCGGAGAAACTCCTCCAACC
GATTGGCATGGATATGGGTCTTTCATGTACGTGGACGGGTTTAATCAGACAACGGGCGAC
ACGGCTGTGCTTCAATCTCAGATGATGTCCCCAACTAATAACGACCACTGCTTTACTTTC
GTCTATAAGCTGGACAAAGGCATGAGTTTGGACTTTATAAGTGTGGGACAGGATGGGTTA
CAAACGTTACTGAAGTCATACAATAAACCAGCTGAGATGACACATGTCGAGTATAACATA
CCGGTCTCTGAGCACCCCAGCATATATAAGGTTCATATGATAGCTACCGTAAATGACGGA
CAGACTGCAGGGCTTGCTGTCCTTGATAATACCTTTTTTGCGTTCGGTGCTTGTAnnnnn
nnnnnnnnnnnnnnnnnnnnnnnnnnnnnnnnnnnnnnnnnnnnnnnnnnnnnnnnnnnn
nnnnnnnnnnnnnnnnnnnnnnnnnnnnnnnnnnnnnnnnnnnnnnnnnnnnnnnnnnnn
nnnnnnnnnnnnnnnnnnnNNNNNNNNNNNNNNNNNNNNNNNNNNNNNNNNNNNNNNNNN
NNNNNNNNNNNNNNNNNNNNNNNNNNNNNNNNNNNNNNNNnnnnnnnnnnnnnnnnnNNN
