# Supplementary material for: Genome-wide signals of positive selection in strongylocentrotid sea urchins
Source: BMC Genomics. 2017 Jul 21;18:555. doi: 10.1186/s12864-017-3944-7 (PMC5521101; doi:10.1186/s12864-017-3944-7)
Supplement: Supplementary file 3 — Consensus alignment files. A compressed (gzip) tape archive (TAR) file containing 6250 consensus alignment files in FASTA format. (TGZ 14116 kb) [file 12864_2017_3944_MOESM3_ESM.tgz › SPU_027400/consensAlign.ordered.fa]

>sdro
ATGACGGAAGGAGCAGCGCGACCACCGCTCATTCAGCGCAAATGTGGATATTTTCTGAAT
TCAACGATGTTGTTGCTGGTCTTAGCTACTTTACTGTTTATTGCAAAGTACGGCAACGCT
GCGGATAACCTCTCGGGAAGGACAGGCGACGGACGGGACGGAAATACGCTTCGATCTTCA
GAAGATGAAGATGTAGAGAAGAAAATGTTTTCCAAAAAAYCCAAAATGAACAGTAACGAT
GATGCCGATCTGATGCTAACTGAGGAGGACGTCGATAAGTTCGATGATTACTTCGTTGAT
GATGATGATGACGAAGGATTCGATGAGGGTGTTGAAGTCGAAGATGATGTCCTTGATCGC
AACGATGATGAGAGTTCAGAAGAGGTCCTCGATGAAGATGATCTTTGGCTCTTTCAATAC
GATCCAGTAGAGGTTGGTCACGAGCAAGACATAGAAGTGGAAGACGGTTCCATTCTCAAA
ATGAAAACACTGGCCGTGAATCCGCCAATATTTGAAATCAAAAACTTCCTCAGCTCCGAG
GAGTGTGAACACGTGAAGGCTCTGGCGGTCAAGAAGGGTCTACAGACCAGTCTCACCGTG
CCCGAGAAGCCGACCCTGACCGAGGCGGAGCAGGAGGAGGCACGCCAGTACTTCGGCGAG
CTGGACCAGGACGAGGACGGKCTCGTGAACGGGACCGAGCTCTATGAAGCCGTGAAGTTG
TTCCCCAGCGCACAGAAGTTCAATCTAACGACAGAACATGTCGAGGAACTTATCAAGGTC
AAGTTGGACAAAGACGGTGATGGTCTTCTCGACGTCGACGAGTTCCTTGAAGCTGACACA
CCGGCCATGGAAGAGGAGATCGACAAGTGGTTCGTGGTCATCGGCAACCTGGGTGAGAAC
GAGATCAAGAGAAGCCAGCCGAGGGTCAGCGAGCAGGCGTGGCTTGACCAGTGGACTACA
GAAGATGAGGTTCTGTTACGACTTCAAGACAGGGTGATCGGTCTAACGTTACTGCCAAGC
TCAATCATCCAAACGAGTGAACACCTTCAGGTGGTACGATATCAACCRGGCGGTCATTAY
CACGCTCACTATGATTCRGATGAACTCGACGAYGACCTCGAGTGTTCACACACCTTCGGC
ATCGARGACAGTGACGARGAGAGGAGGTATCGCAACAGAGATGAYTTCACWCAGAARAGA
CTCTGTAGATTGGCAACAGTACTYTAYTATTTGAATGACGTYGAGGAAGGAGGCGGCACA
GCTTTYCCAGTCGCGGATAATGAGACTTTTACAGAGGAGTCGCTGGATGAAATGCCTTAT
GACATCTACGATCTTTCCAGCCATTGCCTWAAGTCTAACGTGGTTGTACCACCGGAAAAG
GGCAAAGCAATATTGTGGTACAATCACTATTTAGACGAAACAAGGGGGTGGATAGGTGAA
AATCGAAACCATTCGTTACACGGTGGCTGTGACGTCATAAAGGGAACAAAGTGGATTGCG
AATAATTGGATCACTGTGGACAACAACGTTGACAGACAGATCATGTTCCACGACAAGTAT
TACTCGCTCTTAGACCAGCAGTCCGGTGAAGCTCGGTATTCGTTCACCCCTCCGACGGAA
GCCGGAGAGTTGGCCGAAGGGGACGGAGGGGCGACCGATGATGAGGCGGAAATTGACGAG
CCGTTACGGTATGGGGACGGTGATGACTTTGCGAAAGATGGAGGGTATGGTTCGGAAACC
GAAGATACGCGAAGAGCTACCGAACAGWTTTCATCCGATAGCGATGACAAGTTTGTGAAA
CCTCAAAGTCACGTTGAGAGTGAGGAWGAATTACATTCATACCATCAAGATAAGGAAAAG
GAAGGAAAAGTGCAAAATTCATCACATCGTAAAGCGAGAGAAAAGTTGGACRACTCAAAC
AAGCAATCRAATCTTTTCTCGGGCCCGCGTAAAAGTGGGATGGAATTTCAAAGGAACGAT
GAATTA

>spal
ATGACGRAAGGAGCAGCRCGATCACYGCTCATTCAGCGCAAATGTGGATATTTCCTGAAT
TCAACGATGTTGTTGCTGGTCTTGGCTACTTTACTGTTCATTGCAAAGTAYRGCAACGCT
RCGGAYAACCYCTCGGSAAGGACAGGCGACGGACGGGAMGGAAATACGCTTCGATCTTCA
GAAGATGAAGATGTAGAGAAGAAAATGTTTTCCCCAAAACCCAGGATGAACAGTAACGAT
GATGCTGATCTWATGCTAACTGAGGAGGACGTTGATAAGTTCGATGACTACTTCGTTGAT
GATGAYGATGACGAAGGATTCGATGAGGGTGTTGAAGTCGRMGATGATGTCYTTGATCGC
AACGATGATGAGAGTTCRGAAGARGGCCTCGATGAAGATGAYCTTTGGCTCTTTCAATAC
GATCCAGTAGAGGTTGGTCACGTGCAAGACATAGAATTGGAAGACGGTGCCATCCTCAAG
ATGAAAACACTGGCCGTGAACCCGCCAATATTTGAAATCAAAAACTTCCTCAGCTCSGAG
GAGTGCGAACACGTGAAGGCTCTGGCCGTCAAGAARGGTCTCCAGACCAGYCTCACCGTG
CCCGAGAAGCCGACCCTGACCGAGGCGGAGCAGGAGGAGGCACGTGAGTACTTCGGGGAG
CTGGACCAGGACCAGGACGGTCTCATGAACGGGACCGAGCTCTATGAAGCCGTSAAGYTG
TTCCCYAGCGCACAGAARTTCAATCTTACGACAGAACATGTSGAGGAACTTATCAAGGTC
AAGTTGGACAAAGACGGTGAYGGTCTTCTCGACGTCGACGAGTTCCTYGAAGCTGACACA
CCGGCCATGGAAGAGGAGATCGAYAAGTGGTTCGTGGTCATCGGCAACCTGGGTGAGAAC
GAGATCAAGAGAAGCAAGCCGAGGGTCAGCGAGCAGGCGTGGCTTGACCAGTGGACTACA
GAAGATGAGGTTCTGTTACGACTTCAAGACAGRGTGATCGGTCTAACGTTACTGCCAAGC
TCGATCATCCAAACGAGTGAACACCTTCAGGTGGTACGATATCAACCRGGCGGTCATTAY
CAYGCTCACTATGATTCRGATGAACTCGACGAYGACCTCGARTGTTCACACACTTTCGGC
ATCGAAGACAGTGACGAAGAGAGGGGGTACCGCAACAGAGATGACTTCACCCAGAAGAGG
CTCTGTAGATTGGCAACAGTACTTTACTATTTGAATGACGTAGAAGAAGGAGGCGGCACA
GCTTTTCCAGTCGCGGATAATGAGACTTTTACAGAGGAGTCGCTGGATGAAATGCCTTAT
GACATCTACGATCTTTCCAGTCATTGCCATAAGTCCAACGTGGTTGTACCACCTGAAAAG
GGCAAAGCRATAYTGTGGTACAATCACTATTTAGACGAAGAAAGGGGKTGGATAGGTGAA
AATCGAAACCATTCGTTACACGGTGGTTGTGACGTCATCAAGGGAACAAAGTGGATTGCG
AATAATTGGATCACCGTGGACGACAGCGTTGAAAGACAGATCATGTTCCACGACAAGTAT
TACTCGCTCTTAGATCAGCAGTCCGGTGAAGCTCGGTATACGTTCACCCCTCCGACGGAA
GCCGGAGAGTTGGCCGAAGGGGACGGAGGGGCGACCGATGATGAGRCGGAAATTGACGAG
CCGTTACGGTAYGGGGATGGTGATGACTTTGCGAAAGATGGAGGGTAYGGTTCGGAAACC
GAAGATACMCGAARAGCTACMGAASAKATTTCMTCCGACATCGATGAAAAGTTTGTARAA
CGKSAAAGTYAMRTTGAGAGTGAGSATGAATTACATTCATACSATCAAGAAAAGGAAAAG
GAAGGAAAAGTGCAAAATTCATCACACCGCAAAGCGAGAGAAAAGTTGGACGACTCAAAC
AAACAAYCGRATCTTTTCTCGGGCCCGCGTAAAAGTGGGATGGAATTTCAAAGGAACGAT
GAATTA

>sfra
ATGACGGAAAGAACAGCACAATCACCGCTCATTCAGCGCAAATGTGTATATTTTCTGAAT
TCAACGATGTTGTTGCTGGTCTTAGCTACTTTACTGTTCCTTGCAAAGTACGGCAACGCT
GTGGATAACCTTTCGGGAAGGACAGGCGACAGACGGGACGGAAATACGCTTCGATCTTCA
GAAGATGAAGATGTAGAGAAGAAAATGTTTTCMAAAAAMCCCAGGATGAACAGTAATGAT
GATGCTGATCTAATGCTTACTGAGGAGGACGTTAATAATTTCGATGATTACTTCGTTGAC
GATGACGAAGACGAAGATTTCGATGAGGGTGTTGAAGGCGACGATGATATCCTTGATCTC
AACGATGATGAGAGTTCAGAAGAAGTCCTCGATGAAGATGACCTTTGGCTCTTTCAATAC
GATCCAATAGAGGTTGGTCACGTGCAAGAAATAGAAGTGGAAGACGGTGCCGTCCTGAAG
ATGAAAACACTGGCYGTGAATCCGCCAATATTTGAAATCAGAAACTTCCTCAGCTCCGAG
GAGTGCGACCACGTGAAGGCTTTGGCCGTCAAGAAAGGTCTCCAGACCAGTCTCACTGTG
CCCGAGAAGCCGAGCCTGAGCGAGGCGGAGCAGGAGGAGGCACGCGAGTACTTCGTGGAG
CTGGACCAGGACGAGGACGGTCTAGTGAACGGGACCGAGCTCTATGAAGCCGTGAAGTTG
TTCCCCAGCGCACAGAATTTYAATCTTACGACAGAACATGTCRAGGAACTTATCAAGGTC
AAATTGGACCAAGACGGTGATGGTCTTCTCGACGTCGACGAGTTCCTTGAAGCTGACACA
CCAGCCATGGAAGAGGAGATCGACCAGTGGTTCGTGGTCGTCGGCAACCTGGATGAGAAC
GAGATCAAGAGAAGCCAGCCGAGGGTCAGCGAGCAGGCGTGGCTTGACCAGTGGACTACA
GAAGATGAGGTTCTATTACGACTTCAAGATAGGGTGATCAGTCTAACGTTACTGCCAAGC
TCGATCATCCAAACGAGTGAACACCTTCAGGTGGTACGATATCAACCGGGCGGTCATTAT
CACGCTCACTATGATTCGGATGAACTCGACGACRACCTCGAGTGTTCACACACCTTCGGC
ATCGAAGACAGTGACGAAGAGAGGAGGTACCGCAACAGAGACGACTTTACTGAGAAGAGA
CTCTGTAGATTGGCAACAGTACTTTACTATTTGAATGACGTAGAGGAAGGAGGCGGCACA
GCTTTTCCAGTCGCGGATAATGACACTTTTACAGAGGAGTCGCTGGATGCAATGTCTTAT
GACATCTACGATCTTTCCAGTCATTGCCACAAGTCTAACGTGGTTGTACCRCCGGAAAAG
GGCAAAGCAATATTGTGGTACAATCACTATTTAGACGAAAAAAGGGGGTGGATAGGTGAA
AGTCGAAACCATTCGTTACACGGTGGTTGTGACGTCATTAGGGGAACAAAGTGGATTGCG
AATAATTGGATCACCGTGGACAACAACGTTGAAAGACAGATTATGTTCCATGACAAGTAT
TACTCACTCTTAGATCAGCAGTCCGGTGAAGATCGGTATTCGTTYTCCGCTCCGACGGAA
GTCGGAGAGTTGGCCGAAGGGGACGKAGGGGCGACCGATGATGAGACGGAAATTGACGAG
CCGTTACGGTATGGGGATGGTGATGACTTTGCGAAAGATRGAGGGTATGGTTCGGAAACC
GAAGATACACGAAGAGCTACCGAACAGATTTCAACCGACATCGATGAAAAGTTTGTAAAA
CGTCAAAGTCACATTGAGAGTGARGATGAATTACATTCATACGATCAACAAAAGGAAAAG
GAAGGAAAAGTGCAAAATTCATCACACCGCAAAGCGAGAGAAAAGTTGGACGACTCAAAC
AAACAATCAAATCTTTTCTCGGGCCCGCGTAAAAGTGGGATGGARTTTCAGAGGAACGAT
GAATTA

>afraSS
ATGACGGAAGGARCAGCRCGAYCACCGCTCATTCASCGYAAATGTGGATATTTYCYGAAT
TCAACGATGTTKTTGCTKGTCTTAGCTACTTTACTGTTTATTGCAAAGTACGGCAACGCT
GCGGATAACCTCTCGGGAAGGACAGGCGACGGACGGGACGGAAATACGCTTCGATCTYCA
GAAGATRAAGATGTAGAGAAGAAAATGTTTTCMMAAAAACCCAAAATGAACAGTAACGAT
GATGCCGATCTRATGCTAACTGAGGAGGACGTCGATAAGTTCGATGATTACTTCGTTGAT
GATGATGATGACGAAGGATTCGATGAGGGTGTTGAAGTCGAAGATGATGTCCTTGATCGC
ARCGATGATGAGAGTTCAGAAGAGGTCCTCGATGAAGATGATCTTTGGCTCTTTCAATAC
GATCCAGTAGAGGTTGGTCACGTGCAAGACATAGAAGTGGAAGACGGTKCCGTCCTCAAG
ATGAAAACACTGGCCGTGAATCCGCCAATATTTGAAATCAAAAACTTCCTCAGCTCCGAG
GAGTGYGAACACGTGAAGGCTYTGGCSGTCAAGAAGGGTCTACAGACCAGYCTCACCGTG
CCCGAGAAGCCGACCCTGACCGAGGCGGAGCAGGAGGAGGCACGCCAGTACTTCGGCGAG
CTGGACCAGGACGAGGACGGTCTCGTGAACGGGACCGAGCTCTAYGAAGCCGTSAAGTTG
TTCCCCAGCGCACAGAAGTTYAATCTWACGACAGAACATGTSGAGGAACTTATCAAKGTC
AAGTTGGACAAAGACGGTGATGGTCTTCTCGACGTCGACGAGTTCCTTGAAGCYGACACA
CCGGCCATGGAAGAGGAGATCGACAAGTGGTTCGTGGTCATCGGCAACCTGGGTGAGAAC
GAGATCAAGAGAAGCCAGCCGAGGGTCAGCGAGCAGACGTGGCTTGACCAGTGGACTACA
GAAGATGAGGTTCTGTTACGACTTCARGACAGGGTGATCGGTCTAACGTTACTGCCAAGC
TCAATCATCCAAACGAGTGAACACCTTCAGGTGGTACGATATCAACCAGGCGGTCATTAC
CACGCTCACTATGATTCGGATGAACTCGACGACGACCTCGAGTGTTCACACACCTTCGGC
ATCGAAGACAGTGACGAAGAGAGGAGGTATCGCAACAGAGATGACTTCACMCAGAAGAGA
CTCTGTAGATTGGCAACAGTACTCTACTATTTGAATGACGTCGAGGAAGGAGGCGGCACA
GCTTTCCCAGTCGCGGATAATGAGACTTTTACAGAGGAGTCGCTGGATGAAATGACTTAT
GACATCTACGATCTTTCCAGCCATTGCCTAAAGTCTAACGTGGTTGTACCACCGGAAAAG
GGCAAAGCAATATTGTGGTACAATCACTATTTAGACGAAACAAGGGGGTGGATAGGTGAA
AATCGAAACCATTCSTTACACGGTGGCTGTGACGTCATAAAGGGAACAAAGTGGATTGCG
AATAATTGGATCACTGTGGACAACAACGTTGACAGACAGATCATGTTCCACGACAAGTAT
TACTCGATCTTAGACCAGCAGTCCGGTGAAGCTCGGTATTCGTTCACCCCTCCGACGGAA
GCCGGAGAGTTGGCCGAAGGGGACGGAGGGGCGACCGATGATGAGGMGGAAATTGACGAG
CCGTTACGGTATGSGGACGGTGATGACTTTGCGAAAGATGGAGGGTATGGTTCGGAAACC
GAAGATACGCGAAGAGCTACCGAACAGATTTCATCCGACATTGATGAAAAGTTTGTGAAA
CGTCCAAGTCACATTGAGAATGAGGATGAATTACATTCCTACGATCAAGAAAAGGAGAAG
GAAGGAAAAGTGCAAAATGTATCTCACCGCAAAGCGAGAGAAAAGTTGGACGACTCAAAC
AAACAATCGGATCTTTTCTCGGGCCCGCGTAAAAGTGGGATGGAATTTCAAAAGAACGAT
GAATTA

>hpul
ATGACGGAAGGAACAGCACGACCACCACTCATTCAGCGCAAATGTGGATATTTTCTGAAT
TCATCGATGTTGTTGATGGTSTTSGSTACTTTACTGTTCATTGCAAAGTACGGCAACGCT
GYGGATAACCTCTCKRGAASGACAGGCGRCGGACGGGACGGAAATACGCTGCGATCTTCA
GAAGATGAAGATGTRGAGAAGAAAATGTTTTCAAGGAACCCCAGGATRAACAGCAACGAT
GATGCTGATCTTATGCTAACTGAGGAGGACGTCGATAAGTTCGATGATTACTTCGTTGAC
GATGACGATGACGAAGGATTCGATGAGGGTGATGAAGTCGACGATRATGTCATTGATCGC
AACGATGATGAGAGTTCAGAAGAAGTCCTCGATGAAGATGACCTTTGGCTCTTCCAATAT
GATCCAGTAGAGGTTGGTCACGTGCAAGACATAGAAGTGGAAGWCGGTGCCKTCCTGAAG
ATGAAAACACTGGCCGTGAATCCGCCAATATTTGAAATCAAAAACTTCCTCAGCTCCGAG
GAGTGCGAGCACGTGAAGGCTTTGGCYGTCAAGAAGGGTCTCCAGACCAGCCTCACCGTG
CCCGAGAAGCCGAGCCTGACCGAGGCGGAGCAGGAGGAGGCACGCGGGTACTTCGAGGAG
CTGGACCAGGACGAGGACGGTCTCGTGAACGGGACCGAGCTCTATGAAGCCGTCAAGTTG
TTCCCCAGCGCACARAAGTTYAATCTAACGACAGAACATGTCGAGGAACTTATCAAGGTC
AAGTTGGACAAAGACGGTGATGGTCTTCTCGACRTCGACGAGTTCCTTGAAGCTGACACA
CCGGCCATGGAAGAGGAGATCGACAAGTGGTTYGTGGTCATCGGCAACCTGGGTGAGAAC
GAGATCAAGAGAAGCCAACCGAGGGTCAGCGAGCAGGCRTGGCTTGAYCARTGGACTACC
GAAGATGAGGTTTTGTTACGACTTCAAGACAGGGTGATCGGTCTAACGTTACTGCCAAGC
TCGATCATCCAAACGAGTGAACACCTTCAGGTGGTACGATATCAACCGGGCGGTCATTAC
CACGCTCAYTATGATTCGGATGAACTCGACGACGAMCTCGAGTGTTCACACACCTTCGGC
ATCGAAGACAGTGACGAAGAGAGGAGGTACCGCAACAGAGATGACTTTACACAGAAGAGA
CTCTGTAGATTGGCAACAGTACTTTACTATTTGAATGACGTAGAGGAAGGAGGTGGCACA
GCTTTTCCAGTCGCGGATAATGACACTTTTACAGAGGAGTCGCTGGATGAAATGCCTTAT
GACATTTACGATCTTTCCAGTCATTGCCAAAAGTCCAATGTGGTTGTKCCACCGGAAAAG
GGCAAAGCAATATTGTGGTACAATCACTATTTAGATGAAAAAAGGGGGTGGATAGGTGAA
AATCGAAACCATTCGTTACACGGTGGGTGTGACGTCATCAAAGGAACAAAGTGGATTGCG
AATAATTGGATCACCGTGGACAACAACGTTGAAAGACAGATCATGTTCCACGACAAGTAT
TACTCTTTATTAGATCAGCAGATCGGTGAAGCTCGTTATTCGTTCACCCCWCCGACGGAA
GCCGGAGAGYTGGCCGAAGGGGACCGAGGGGCGACCGATGATGAGACGGAAATTGAYGAG
CCGWTAMGGTATGGGGATKGTGRTGTTTTTGAAAAAGATGGAGRGTATGGTTCGGAAACC
GAAGATACACGAAGGGCCCCCGAACAGATTTCATCCGACATCGATGAACAGTTTGTGAAA
CATCAAAGTCACATTGAGAGTGAGGRTRAATTACATTCACATGATCAAGAAAAGGAAGAG
GAAGGAAAAGTGCAAAATGTATCACAACGCAAAGCGAGAGAAAAGTTGGATGACTCAAAC
AAACAATCGAATCTTTTCTCGGGCTCGCGTAAAAGCGGGATGGAATTTCAAAGGAACGAT
GAATTA

>snud
ATGACGGAAGGAACAGCACGATCACCGCTCATTCAGCACAAATGTGGATATTTTCTGAAT
TCAACGATGTTGTTGCTGGTCTTAGCTACTTTACTGTTCATTGCAAAGTACGGCAACGCT
GTGGATAACCTTTCGGGAAGGACAGGCGACATACGGGACGGAAATACGCTTCGATCTTCA
GAAGATGAAGATGTAGAGAAGAAAATGTTTTCAAAAACTCCCAGGATGAACAGTAACGAT
GATGCTGATCTAATGCTAACTGAGGAGGACGTTAATAACTTCGATGATTACTTCGTTGAC
GATGAnnnnnnnnnnnnnnnnnnnnnnnnnnnnGAAGTCGACGATGATATCCTTGATCTC
AATGATGATGAGAGTTCAGAAGAAGTCCTCGATGAAGATGACCTTTGGCTCTTTCAATAC
GATCCAATAGAGGTTGGTCACGTGCAAGAAATAGAAGTGGAAGACGGTTCCGTCATGAAG
ATGAAAACACTGGCCGTGAATCCGCCAATATTTGAAATCAGAAACTTCCTCAGCTCCGAG
GAGTGCGACCACGTGAAGGCTTTGGCCGTTAAGAAAGGTCTCCAGACCAGTCTCACCGTG
CCYGAGAAGCCGAGCYTGAGCGAGGCGGAGCAGGAGGAGGCACGCGAGTACTTCGTGGAG
CTGGACCAGGACGAGGACGGTCTCGTGAACGGGACCGAGCTCTATGAAGCCGTGAAGTTG
TTCCCCAGCGCAMAGAATTTCAACCTTACGACAGAACATGTCGAGGAACTTATCAAGGTC
AAGTTRGACCAAGACGGTGATGGTCWTCTCGACGTCGACGAGTTCCTTGAAGCTGACACA
CCAGCCATGGAAGAGGAGATCGACCAGTGGTTCGTGGTCATCGGCAACCTGGGTGAGAAC
GAGATCAAGAGAAGCCAGCCGAGGGTCAGCGAGCAGGCGTGGCTTGACCAGTGGACTACA
GAAGATGAAGTTCTGTTACGACTTCAAGACAGGGTGATCAGTCTAACGTTACTGCCAAGC
TCGATCATCCAAACGAGTGAACACCTTCAGGTGGTACGGTATCAACCRGGCGGTCATTAT
CACGCTCACTATGATTCGGATGAACTCGACGACGACCTCGAGTGTTCACACACCTTCGGC
RTCGAAGACAGTGACGAAGAGAGGAGGTACCGCAACAGAGATGACTTTACTGAGAAGAGA
CTCTGTAGATTGGCAACAGTACTTTACTATTTGAATGACGTAGAGGAAGGAGGCGGCACA
GCTTTTCCAGTCGCGGACAACGACACTTTTACAGAGGAGTCGCTCGATGCAATGCCTTAT
GACATCTACGATCTTTCCAGTCATTGCCACAAGTCTAACGTGGTTGTACCACCGGAAAAG
GGCAAAGCAATATTGTGGTACAATCACTATTTAGACGAAAAACGAGGGTGGATAGGTGAA
AGTAGAAACCATTCCTTACACGGTGGTTGTGACGTCATCAGGGGAACAAAGTGGATTGCG
AATAATTGGATCACTGTGGACAACAACGTTGAAAGACAGATTAAGTTCCATGACAAGTAT
TACTCGCTCTTAGATCAGCAGTTCGGTGAAGATCGGTATTCGTTCTCCGCTCCGACGGAA
GCCGGAGAGTTGACCGAAGGAGACGGAGGGGCGACCGATGATGAGACGGTAATTGACGAG
CCGTTACGGTATGGGGATGGTGATGACTTTGCGAAAGATGGAGGGCATGGTTCGGAAACC
GAAGATACACGAAGAGCTACCGAACAGATTTCATCCGACATCGATGAAAAGTTTGTAAAA
CGTCAAAGTCACATTGAGAGTGAGGATGAATTACATTCATACGACCAAGAAAAGGAAAAG
GAAGGAAAATTGCAAAATTTATCACACCGCAAAGCGAGAGAAAAGTTGGACGACTCAAAC
AAACAATCGAATCTTTTCTCGGGCCCGCGTAAAAGTGGGATGGAATTTCAAAGGAACGAT
GAATTA

>sintSS
ATGACGGAAGGAACAGCACGACCACCGCTCATTCAGCGCAAATGTGGATATTTTCTGAAT
TCTACAATGTTGCTGCTGGTATTAGCTACTTTACTGTTCATTGTAAAGCAGGGTAACRCT
GCTGATAACCTCTCGGGAAGGACAGGCGACGGACGGGACGGAAATACGCTTCGATCTTCA
GAAGATGAAGATGTAGAGAAGAAAATGTTTTCAAAAACCCCCAGGAAGAACAGTAACGAT
GATGCTGATCTAATGCTAACTGAGGAGGACGTCGATAAGTTCGATGATTACTTCGTTGAT
GATGATGATGACGAAGGATTCGATGAGGGTGTTGAAGTCGAAGATGATGTCCTTGATCGC
AACGATGATGAGAGTTCAGAAGAGGTCCTCGATGAAGATGATCTTTGGCTCTTTCAATAC
GATCCAGTAGAGGTTGGTCACGTGCAAGACATAGAAGTGGARGACGGTGCCGTCCTCAAG
ATGAAAACACTGGCCGTCAATCCGCCAATATTTGAAATCAAAAACTTCCTCAGCTCCGAG
GAGTGTGAACACGTGAAGGCTCTGGCCGTCAAGAARGGTCTCCAGACCAGTCTYACCGTG
CCCGAGAAGCCGAYCCTGACCGAGRCGGAGCAGGAGGAGGCACGCGAGTACTTCSGGGAG
CTGGACCAGGACGAGRACGGTCTYGTGAACGGGACCGAGCTCTATGAAGCMGTCAAGTTG
TTCCCCAGCGCCCAGAARTTCAATCTTACGACAGAACATGTCGAGGAACTTATCAAGGTC
AAGTTGGACAAAGACGGTGAYGGTYTTCTCGACRTCGACGAGTTCCTTGAAGCTGACACA
CCGGCCATGGAGGAGGAGATCGACAAGTGGTTCTTGGTCATCGGCAACCTGGGTGAGAAC
GAGATCAAGAGAAGCCAGCCGAGGGTCAGCGAGCAGGCGTGGCTTGACCAGTGGACTACA
GAAGATGAGGTTCTGTTACGACTTCAAGACAGAGTGATCGGTCTCACGTTACTGCCAAGC
TCAATCATCCAAACGAGTGAACACCTTCAGGTGGTAAGATATCAACCGGGCGGTCATTAT
CACGCTCACTATGATTCGGATGAACTCGACGACGACCTCGAGTGTTCACACACTTTCGGC
ATCGAAGACAGTGACGAAGAGAGGAGGTACCGCAACAGAGATGACTTTACGCAGAAGAGA
CTCTGTAGATTGGCAACAGTACTTTACTATTTGAATGACGTAGAAGAAGGAGGCGGCACA
GCTTTTCCAGTCGCGGATAATGAGACTTTTACAGAGGAGTCGCTGGATGAAATGCCTTAT
GATATCTACGATCTTTCCAGCCATTGCCTAAAGTCTAACGTGGTTGTACCACCGGAAAAG
GGCAAGGCAATATTGTGGTACAATCACTATTTAGACGAAGAAAGAGGGTGGATAGGTGAA
AATCGAAACCATTCGTTACACGGTGGTTGTGACGTCATAAAGGGAACAAAGTGGATTGCG
AATAATTGGATCACTGTGGACAACAGCGTTGAAAGACAGATCATGTTCCACGACAAGTAT
TACTCGCTCTTAGACCAGCAGTCCAGTGAAGCTCGGTATTCGTTCACCCCTCCGACGGAA
GCCGGAGAGTTGGCCGAAGGGAACGGAGGGGCGACCGATGATGAGCCGGAAATTGACGAG
CAGTTACGGTATGGGGATGGTGATGACTTTGCGAAAGATGGAGGGTACGGTTCGGAAACC
GAAGATACGCGAAGAACTACCGAACAGATTTCATCCGACATTGATGACAAATTTGTGAAA
CGTCCAAGTCACGTTGAGAGTGAGGAAGAATTACATTCATACCACCAAGATAAGGAAAAG
GAAGGAAAAGTGCAAAATTCATCACATCGCAAAGCGAGAGAAAAGTTGGACGACTCAAAC
AAACAACCGAATCTCTTCTCGGGCCCTCGTAAAAGTGGGATGGAATTTCAAAGGAACGAT
GAATTA

>sprp
ATGACGGAAGKAGCAGCACGATCAYCGCTCATTCASCGYAAATGTGGATATTTYCYGAAT
TCAACGATGTTGTTRCTGGTCTTRGCTACTTTACTGWTCATTGCRRASTAYGGCAACGCT
RCGGATAAYCTCTCGGGAAGGACAGGCGACGGRCGGGACGGAAATACGCTTCGATCTTCA
GAAGATGAAGAYGTAGAGAAGAAAATSTTTTCMAAAAAMCCCARAATGAACAGYAACGAY
GATGCYGATCTRATGCTAACTGAGGAGGACGTCGATAAGTTCGATGATTACTTCGTTGAT
GAYGAYGATGACGAAGGATTCGATGAGGGTGTTGAAGTCGAAGATGATGTCCTTGATCGC
AACGATGATGAGAGTTCAGAAGAGGTCCTCGATGAAGATGATCTTTGGCTCTTTCAATAC
GATCCAGTAGAGGTTGGTCACGTGCAAGACATAGAAGTKGAAGACGGTGCCGTCCTCAAG
ATGAAAACACTGGCCGTGAATCCGCCAATATTCGAAATCAAAAACTTYCTCAGCTCCGAG
GAGTGTGAACACGTGAAGGCTCTGGCCGTCAAGAAGGGTCTCCAGACCAGYCTCACCGTG
CCCGAGAAGCCGACCCTGACCGAGGCGGAGCAGGAGGAGGCACGSGAGTACTTCGGGGAG
CTGGACCAGGACGAGGACGGTTTCATGAACGGGACTGAGCTCTATGAAGCCGTCAAGTTG
TTCCCCAGCGCACAGAARTTCAATCTTACGACAGAACATGTCGAGGAACTTATCAAGGTC
AAGTTGGACAAAGACGGTGATGGTCTTCTCGACRTCGACGAGTTCCTTGAAGCTGACACA
CCGGCCATGGAAGAGGAGATCGACAAGTGGTTCGTGGTCATCGGCAACCTGGGTGAGAAC
GAGATCAAGAGAAGCCAGCCGAGGGTCAGCGAGCAGGCGTGGCTTGACCAGTGGACTACA
GAAGATGAGGTTCTKTTACGACTTCAAGACAGGGTGATCGGTCTAACGTTACTGCCAAGC
TCRATCATCCAAACGAGTGAACACCTTCAGGTGGTACGATATCAACCGGGYGGTCATTAC
CAYGCTCACTATGATTCGGATGAACTMGACGACGACCTCGAGTGTTCACACACCTTCGGC
ATCGAAGACAGTGACGAAGAGAGGAGGTACCGCAACAGAGATGACTTTACACAGAAGAGA
CTCTGTAGATTGGCAACAGTACTTTACTATTTGAATGACGTAGAGGAAGGAGGCGGCACA
GCWTTTCCAGTCGCCGATAATGAGACTTTCACAGAGGAGTCGCTGGATGAAATGCCTTAT
GACATCTATGATCTTTCCAGCCATTGCCTTAAGTCTAACGTAGTTGTACCACCGGAAAAG
GGAAAAGCAATATTGTGGTACAATCACTATTTAGACGAAACAAGGGGGTGGATAGGTGAA
AATCGAAACCATTCGTTACACGGYGGTTGTGACGTCATCAAGGGAACAAAGTGGATTGCG
AATAATTGGATCACCGTGGACAACCACGTTGAAAGACAGATCATGTTCCACGACAAGTAT
TACTCGCTATTAGATCAGCAGTCCGGTGAAGCTCGGTATACGTTCACCCCTCCGACGGAA
GCCGGAGAGTTGGCCGAAGGGGACGGAGGGGCGACCGATGATGAGRCGGAAAYTGACGAG
CCGTTACGRTATGGGGACGGTGATGACTTTGCGAAAGATGGAGGGTATGGTTCGGAAACC
GAARWTACGCGAAGAGCTACCGAACAGATTKCATCCGACATCGATGAAAAGTTTGTAAAA
CGCCAAAGTCACGTTGATRGTGAGGATGAATTACATTCCTACGATCAAGAAAAGGAGAAG
GAAGGAAAAGTGCARAATGTATCTCACCGCAAAGCGAGAGAAAAGTTGGACGACTCAARC
AAACAATCGRATCTTTTCTCGSGCCCGCGTAAAAGTGGGATGGAATTTCAAAGGAACGAT
GAATTA

>spurp
ATGACGGAAGGAGCAGCACGATCATCGCTCATTCAGCGCAAATGTGGATATTTCCTGAAT
TCAACGATGTTGTTACTGGTCTTAGCTACTTTACTGATCATTGCGAACTATGGCAACGCT
GCGGATAATCTCTCGGGAAGGACAGGCGACGGACGGGACGGAAATACGCTTCGATCTTCA
GAAGATGAAGACGTAGAGAAGAAAATCTTTTCCAAAAAACCCAGAATGAACAGTAACGAC
GATGCTGATCTAATGCTAACTGAGGAGGACGTCGATAAGTTCGATGATTACTTCGTTGAT
GATGATGATGACGAAGGATTCGATGAGGGTGTTGAAGTCGAAGATGATGTCCTTGATCGC
AACGATGATGAGAGTTCAGAAGAGGTCCTCGATGAAGATGATCTTTGGCTCTTTCAATAC
GATCCAGTAGAGGTTGGTCACGTGCAAGACATAGAAGTTGAAGACGGTGCCGTCCTCAAG
ATGAAAACACTGGCCGTGAATCCGCCAATATTCGAAATCAAAAACTTCCTCAGCTCCGAG
GAGTGTGAACACGTGAAGGCTCTGGCCGTCAAGAAGGGTCTCCAGACCAGCCTCACCGTG
CCCGAGAAGCCGACCCTGACCGAGGCGGAGCAGGAGGAGGCACGCGAGTACTTCGGGGAG
CTGGACCAGGACGAGGACGGTTTCATGAACGGGACTGAGCTCTATGAAGCCGTCAAGTTG
TTCCCCAGCGCACAGAAGTTCAATCTTACGACAGAACATGTCGAGGAACTTATCAAGGTC
AAGTTGGACAAAGACGGTGATGGTCTTCTCGACGTCGACGAGTTCCTTGAAGCTGACACA
CCGGCCATGGAAGAGGAGATCGACAAGTGGTTCGTGGTCATCGGCAACCTGGGTGAGAAC
GAGATCAAGAGAAGCCAGCCGAGGGTCAGCGAGCAGGCGTGGCTTGACCAGTGGACTACA
GAAGATGAGGTTCTGTTACGACTTCAAGACAGGGTGATCGGTCTAACGTTACTGCCAAGC
TCGATCATCCAAACGAGTGAACACCTTCAGGTGGTACGATATCAACCGGGCGGTCATTAC
CACGCTCACTATGATTCGGATGAACTCGACGACGACCTCGAGTGTTCACACACCTTCGGC
ATCGAAGACAGTGACGAAGAGAGGAGGTACCGCAACAGAGATGACTTTACACAGAAGAGA
CTCTGTAGATTGGCAACAGTACTTTACTATTTGAATGACGTAGAGGAAGGAGGCGGCACA
GCTTTTCCAGTCGCCGATAATGAGACTTTCACAGAGGAGTCGCTGGATGAAATGCCTTAT
GACATCTATGATCTTTCCAGCCATTGCCTTAAGTCTAACGTAGTTGTACCACCGGAAAAG
GGAAAAGCAATATTGTGGTACAATCACTATTTAGACGAAACAAGGGGGTGGATAGGTGAA
AATCGAAACCATTCGTTACACGGCGGTTGTGACGTCATCAAGGGAACAAAGTGGATTGCG
AATAATTGGATCACCGTGGACAACCACGTTGAAAGACAGATCATGTTCCACGACAAGTAT
TACTCGCTATTAGATCAGCAGTCCGGTGAAGCTCGGTATACGTTCACCCCTCCGACGGAA
GCCGGAGAGTTGGCCGAAGGGGACGGAGGGGCGACCGATGATGAGGCGGAAATTGACGAG
CCGTTACGGTATGGGGACGGTGATGACTTTGCGAAAGATGGAGGGTATGGTTCGGAAACC
GAAATTACGCGAAGAGCTACCGAACAGATTTCATCCGACATCGATGAAAAGTTTGTAAAA
CGCCAAAGTCACGTTGATAGTGAGGATGAATTACATTCCTACGATCAAGAAAAGGAGAAG
GAAGGAAAAGTGCAAAATGTATCTCACCGCAAAGCGAGAGAAAAGTTGGACGACTCAAGC
AAACAATCGGATCTTTTCTCGCGCCCGCGTAAAAGTGGGATGGAATTTCAAAGGAACGAT
GAATTA

>pdep
ATGACGGAAGGAACAGCACGATCACCGCTCATTCAGCGCAAATGTAGATATTTTCTGAAT
TCAACGATGTTGTTGCTGGTCTTAGCTACTTTACTGTTCATTGCAAAGTACGGCAACGCT
GTGGATAACCACTCGGGAAGGACAGGCGACGGACGGGACGAAAATACGCCTCGATCTTCA
GAAGATGAAGATGTAGAGAAGAAAATGTTTTCAAAAAACCCCAGGAYGAACAGTAACGAT
GATGCTGATCTAATGCTAACTGAAGAGGACGTTAATAATTTCGATGATTACTTCGTTGAC
GATGACGATGACGAATATTTCGATGRGGGTGTTSAAGTCGACAATGATGTCCTTGATCTC
AACGATGATGAGAGTTCAGAAGAAGTTTTCGACGAAGATGACCTTTGGCTCTTTCAATAC
GATCCAATAGAGGTTGGTCACGTGCAAGAAATAGAAGTGGAAGACGGTGCCGTCCTGAAG
ATGAAAACACTGGCCGTGAATCCGCCAGTATTTGAAATCAGAAACTTCCTCAGCTCCGAG
GAGTGCGACCACGTGAAGGCTTTGGCCGTCAAGAAAGGTCTCCAGACCAGTCTCACCGTG
CCCGAGAAGCCGATCCTGAGCGAGGCGGAGCAGGAGGAGGCACGCGAGTACTTCGTGGAG
CTGGACCAGGACGAGGACGGTCTCGTGAACGGGACCGAGCTCTATGAAGCCGTGAAGTTG
TTCCCCAGCGCACAGAATTTCAATCTTACGACAGAACATGTCGAGGAACTCATCAAGGTC
AAGTTGGACCAAGACGRTGATGGTCTTCTCGACGTCGACGAGTTCCTTGAAGCTGACACA
CCAGCCATGGAAGAGGAGATCGACCAGTGGTTCATGGTCATCGGCAACCTGGGTGAGAAC
GAGATCAAGAGAAGCCAGCCGAGGGTCAGCGAGCAGGCGTGGCTTGACCAGTGGACTACA
GAAGATGAGGTTCTGTTACGACTTCAAGACAGGGTAATCAGTCTAACGTTACTGCCAAGC
TCGATCATCCAAACGAGTGAACACCTTCAGGTGGTACGATATCAACCAGGCGGTCATTAC
CACGCTCACTATGATTCGGATGAACTCGACGACGACCTCGAGTGTTCACACACCTTCGGC
ATCGAAGACAGTGACGAAGAGAGGAGGTACCGCAACAGAGATGACTTTACTGAGAAGAGA
CTCTGTAGATTGGCAACAGTACTTTACTATTTGAATGACGTAGAGGAAGGAGGCGGCACA
GCTTTTCCAGTCGCGGATAATGACACTTTTACAGAGGAGTCGCTGGATGCAATGCCATAC
GACATCTACGATCTTTCCAGTCATTGCCACAAGTCTAACGTGGTTGTACCACCGGAAAAG
GGCAAAGCAATCTTGTGGTACAATCACTATTTAGACGAAAAAAGCGGGTGGATAGGTGAA
AGTCGAAACCATTCGTTACACGGTGGTTGTGACGTCATCAGGGGAACAAAGTGGATTGCG
AATAATTGGATCACCGTGGACAACAACGTTGAGAGACAGATTATGTTCCATGACAAGTAT
TACTCACTCTTAGATCAGCAGTTCGGTGAAGATCAGGATTCGTTCTCTGCTCCGAGGGAA
KCCGAAGAGTTKGCCGAAGAGTACGGAGCCGTGACCGATGAGGAGACGGAAATTGACGAG
CGGTCACGATATGGGGATGGTGATGACTTCGCGAATGATGGAGGATACGGTTCGGAAAGC
GAAGATACACGAAGAACTACCGAACAGGTCTCATCCGATATCGATGAAAAGTTTGTAAAA
CGTCAAATTCACACTGAGAGTGAGGATGAATTACATTCTTACRATCAAGAAAAGGACAAG
GAAGGAAAAGTGGAAAATTTATCACACCGCAAAGCGAGAGAAAAGTTGGACGACTCAAAC
AAACAATCGAATCTTTTCTCGGGCCCGCGTAAAARTGGGATGAAATTTCAAAGGAACGAT
GAATTA
