# Supplementary material for: Genome-wide signals of positive selection in strongylocentrotid sea urchins
Source: BMC Genomics. 2017 Jul 21;18:555. doi: 10.1186/s12864-017-3944-7 (PMC5521101; doi:10.1186/s12864-017-3944-7)
Supplement: Supplementary file 3 — Consensus alignment files. A compressed (gzip) tape archive (TAR) file containing 6250 consensus alignment files in FASTA format. (TGZ 14116 kb) [file 12864_2017_3944_MOESM3_ESM.tgz › SPU_009983/consensAlign.ordered.fa]

>sdro
ATGAGATTMTACGTCCTTTTGCTACTCATCGCAATCTTTTTAACTTCAGTAACATTTGTC
TTGTTTGGATCAGGAGCTTTTTCATCCAAAGAGAGAGAGCTTACTGTTAGAAAACGAAAC
TGCCCCGACCAATCAGATGAAAGCAACGCGACGTGTCGAGGAATTCCTAGTTGCGACGAG
CAAGTTGGCGAGACGTGTTTGAACAACGGTTCCTGCGTGTCCCATCCTCGTACCMCCAGT
CGTGTGGCATACCACAGCTGCAAGTGTACAKCAGGGTACACGGGYGAGTACTGTGRKGTA
CTAGCMCCTACAACYACTGAACCACCCACTACAACTCTTGACCCAWCTACYACAACAYTT
GAAACGACCGCAGSTATGATCACAAGTTCTGATATKTTGTCTACCGCGACCGATAGGGTG
CAGACAACGTTGTCTTCRTCTTCGTCAACATYACAACAGCTATCATCAGGAGGAATGGGA
ACTGTGACTGAAAGTACTCCTGCTTTTACGGACGAACAAAGAACTGCGACACCTTTTGTT
GACGGTTCTATTACTACCGTTTCTGCCCGCTCTCCATCTGCTGTTACTGAACCTCCAGAT
TYCCAAGACATTACTAGTACAGTTGCCAYAACTGCACCTACAASCACAGCGTCATTATCA
ACATCAACGGCACCATCAACATCAATGATAACAACAATCTCCCGAACAACCGATGTCGGA
CAATCTCARTTACCGACCACAAACTCTAACCCTTCCGGGATCACGGTTACATCTTTGACG
TCGCCATCCGTATCAACGTCACCATCGGTATCGACATCAGATGTGGAGGAAGRCGTGTCA
ACCRCTACCTCGGATGAGCCATCGACATCCTCAGATGGTTTCACTGWTGASGTGACCAGC
ACCRCGACTACCGATGTGTCCCTAGAGCCTACAGGAGAGGCCCCATCGTCATCGACCACN
NNNNCCACGGTTACGACTACCACACTTATTACTACAACGTTGCTTTCTACCACAACCCTT
CAAGATCCAAGGACTCCGAATAAACTATCATTTGTTTGTGATGAGATGGATCTTCCACTC
TCTGTYGTGGAATGTGCCACGCCCAATGWATGCATCMTCAGCATCTTCSTGTGTGATGGG
STCTCTGACTGCAGCGATGGGTCCGACGAAAGTCCAGCGACGTGCCTTGGAGAACCTGCT
TGTGACCAAGCACCAAGTGATGTGTGCGAAAATGGAGGTACATGCTTCTCGAATCCCATG
ACAAACAAACGAGTTGCTCRTGTCACATGCCTATGTCCACCTAGATTTACGGGTGACAGA
TGTCTCCAAGAAGCAGTTATCACTACCACGTCATCACCGTCGTTATCATCTACGCTGTGG
ACCTCAACATTGATGTCAACTACCCCGTCCGAAATATCCACAGATGAAAGTAGTTCTGTG
ACGGCGCTTGTAACACAKGATACCGAAGSCACCCTACCCACCGTCCAGTCTTTAACAACA
GAAAGAGAYACTACAGTACAAGATGTGACGACCCGTGATGTTAATGCSTCTACGTCTACG
TCCCTCACATCAAATCCCGCCCTTCAGACATTCAGTGATTATCCTGCCTCAGAGGAGCCC
ACGACTGGAAACACAAAGGTCGTGACATYATCATCAGATGGAACACTTGGGACTTCATAT
GTGACAATGACTGATGAAGCGACGAGCGATATCTACATCGCAAATACAGCGACTGCATCG
ATGTATCCTTTGACCACGCAAGATGTGCCCACAGACACAGAACCCGGTTCAGATTCACCG
GGCACACCTTTAGATGTCAGYGAAATTATCACCACTTCTCTTCCTTTGACTACAGACAYG
GAAACTCMAACAWKGACACCAATGTCMGCACCCTCTACAACGGATAKACCAACAACTACT
GGAGATGTCGWGCCGCTTGYGACTGMCATGATCACTGAWYATGTTACRACGGAATCTGAT
GTTCCAATRACAGTATCAGTAACAGAGGTCMTCACTATCYTGGTGTCTAATATTGAKGAT
TTTACTACGAGCAACWCAGACAKTACAGYTGGTGCAGATWTRAGTACAGAATCAAGTGTT
GYTACTGRAGAGGTAYCAACCCAACTTACAACTCTTAAAACATCTGCTACGACKCTTRCC
ACTTTKGSACCTACTCARACCATCACAGATWCGGAAGGRGAAAGTACAGAAACAGTAACT
GTCCCAGATGAAACCACAGAGYTATCAACAACTKATGAAACACAAKTATCAACGGATAAA
TCCAGCATGACTACTGGCGTAACAGAAGCAATRAGTAGTACGTCTATSACTTCTGAATYA
WTCCCAACTATGAATACAACCACMTTAGGGTACTCGGATTCATCAATAGATACCATRACA
TCTACCGGATCCGATTCCTTGACTTMTACAGAAGATTACACGACTGGTGTTATGATTACC
GAWGYCACGACCGAAGGAACCGTAGCGTCGACCACTTCMTCAACCACCATTATCACAACA
CTCRACCTYGAAGAAACAACCMAGCCGACATCGGAATGGAGTCCTACTWCCGAYGGYTYC
ACGYCRAGTGKCACTTCGRCTTWCAAGACARCCCTCTCCACGGMAGAAGGACCAGATTAC
CAAAGTACAACAACTGAAGCCGCYARTACTCARAGTGATAMWACAACAATMYCTACAGAA
GGAWCGGACTATCCAAAGGCTACAACAACTGAAGCMRCYARTAYTCARAGTGATAMWACA
ACAATMYCTACAGAAGGAWCGGACTATCCAAAGGCTACAACRACTGAAGCMACTASTAYT
CAAAGTGATACGTCTTCTCYYACMATTCCGCGATCACATGAACCGACTGAAACCCAGGTC
ACCMATTTCATCAAAACAACAACYRAGGACWCTGYCACACATGYAGCTACAACTMTGWYA
TCAGGACATGAAACTACAGATRACGCAGAATCCCCTACAACATCGGCCAAGATAYYRTCG
ACGTCACCATCATTGTCMACATCRGCAGTAGAAACAACAGAGTCKGAGRSAYCAAGTACC
ACTGGRGCCGAARACGAYGACSAGAGCACGCCTYTYGGAACTGCTGAAGGTCCAACTGWC
ATCACTTCGAGGTYAGGGACCTCAARKTCGTTKTCAACRACCAACACGTCATCYACGACK
ACGGGGGAAAGAACAGCCTCGTCCGACAGAGTCGTCCTGATAGTWCTGTCGTCAATAGCT
GCCGTGATCTTRCTCGTGATCGTCTGCCTGGTCATCTTCGGRTGTTGCATCGCCAGGAGA
TGGCGGGAAAGGAATTCATATCCARAGGATGATCAAATGCCACTAAGATCCCGGCAAACA
TATTCCCGACAGAGTAATCGAGGAAGGAAATATGGACAAGATTATTTGGAAAACAACAAG
CCGAGTTTCGCCCATCGCTTAAATCAATTCCAGTCGACCAAACTCGACAACGAATCCGAC
ATTCACGACGATTCCTCTCTCTACATCCCGCCATCGACCACGCTTTCGATAATYAACGAC
TACTTTGAACAAATGCACGGTGTCTCCAACGACAGCCTCAAACCCGATGCTAATGAAGAT
GATCTACGGTATTTTAATGAACTGCATGATAAGGAAAGGGATTTCGAAAGCGAGAGTTTT
GAGATGGGGTTTTTCCCGGATACCGAGTACTGGATGCCRTCRAGTGCCAGTGAATTAGCG
GATACTCCGTAYTATATCACCGATGRTGCRCCTTTACCGGTTACTCATGTC

>spal
ATGAGATTTTACATCCTTTGGGTCTTCATCGCAATCTTCTTAACTTCAGTAACCTTTGTC
TTGTTTGGATCAGGGGCTTTTTTATCCAAAGAGAGAGAGCTTACTGTTAGAAAACGAAAC
TGCCCCGACCAATCAGATGAAAGCAACGCGACGTGTCGAGGAATTCCTAGTTGCGACGAG
CAAGTTGGCGAGACGTGTTTGAACAACGGTTCCTGCGTGTCCCATCCTCGTACCACCAGT
CGTGTGGCATACCACAGCTGCAAGTGTACAGCAGGGTACACGGGCGAGTACTGTGGTGTA
CTAGCCCCTACAACYACTGAACCACCCACTACAACTCTTGACCCAWCTACYACAACAYTT
GAAACGACCGCAGSTATGATCACAAGTTCTGATATKTTGTCTACCGCGACCGATAGGGTG
CAGACAACGTTGTCTTCRTCTTCGTCAACATYACAACAGCTATCATCAGGAGGAATGGGA
ACTGTRACTGAAASTACTCYTGCTTTYACGGACGRACAWAGAASTACGACATCTGTTGAT
GATGGTTCTATTTCTACCGTTTCTGCCCGCTCTCCATCTGCTGTTACTGAACCTCCAGAT
TTCCAAGACATTACYAGTACAGTTGCCACAACTGMACCTACAACCACAGCGTCATTATCA
ACATCATCGGCACCATCAACATCAATGATAACASCAATCTCCCGAACAACCGATGKCGGA
CAAYCTCAAKTACCGACYWCARACTCTAACCCTTCCRGGAWCACGGTTAYATCTTTGACG
TCGYCWTYCGTATCAACGTCACCATCGGTATCGACATCAGATGTGGAGGAAGACGTGTCA
ACCACTGCCTCGGATGAGCCATCGACATCMTCAGATGGTTTYACTGRTGASGTGACCAGC
ACCACGACTACCGATGTRTCCCTAGAGCCTACAGGAGAGGCCCCATCGTCATCGACCACA
GTGACCAYGGTWACGWCKACCACACTYATTACTACAACGTTGCKTTCTACCACAACCCTT
CAAGATCCWAGRACTCCGAATAAACTATCATTCGTTTGTGATGAGRTGGATCTTCCACTC
TCTGTTGTGGAATGTGCCACGCCCAATGAATGCATCATCARCATCTTCGTGTGTGAYGGG
GTCTCTGACTGYAGTGATGGATCMGATGAAAGTCCAGCGACGTGCYTTGGAGAACCTGCT
TGTGACCAAGCACCAAGTGRTGTKTGCGGAAATGGAGGTATGTGCTTCTCGAATCCSTCG
ACAAACAAACGGGTYGCTCATGTCACATGCYTWTGTCCACCTGGATTTACGGGTGACAGA
TGTCTCCAAGAAGYAGTTATCMCTACCACGTCATCACCGTCGTTATYATCWACGCTKTGG
ACTTCAACATTGATGTCAACTACCCCKTCCGAAATRTCCACAGATGARRGTAGTTMTGYG
WCGGCGCTTGTAACACAGGATAYYGAAGGCACCCAACCCACCGTYCAGTCTTTAACRACA
GAAAGAGACACYACAGTACAWGGTSTGACGACCCGTGATGTTAAGGCYYCTACGTCTACG
TCCCTCACATCAGATTCCGCCCTTCAGACATTCAGYGATTCTCCTGCCACAGAGGAGCCW
ACGAMTGGAAACACARASGKCRTGACATCGTCAKCAGATGGAACACTTGGGACTTCATAT
GTGACAATRACTGATGAAGCGACGAGYGATGTCTACACCGYAAATACAGCGACYRCAACG
ATGTCTTCTTGGACCACGCAAGATGTGCCCACAGACACMGAACCCGGTTCAGATTCACCR
GGCACACCTTTAGATGTCAGCGAWATTATCACCACTWCTCTTCCTTTGACTACAGACATR
GAAACTCTAACATGGACACCAATGTCCGCACCCTCAACAACGGATAGACAAACAACTATT
GGAGATGTCGWGCCGCTTGTGACTGACATGATMACTGAWTATRTTACAACGGAATCTGAT
GTTCCAATGACAGTATCAGTAACAGAGGTYACCACTATCYTGGTGTCTAAYATTGAGRAK
TTTACTACRRGCAACACAGACATTACAGCTGGTGCAGATTTGAGTACAGAATCAAATGTT
GTTACTGGAGAGGTAYCAACCCAACWTACAYCTCTTAAAACATCTGCWACGACGCTTRCC
ACTTTGGGACCTACTCAAACCATCACAGATACGGAAGGAGAAAGTACAGAAACAGTAACT
GTCCCWGATGAAACCACAGAGTTATCAACAACTGATGAAACACAATTATCAACGGATAAM
YCCAGCATGACTACTCGCGTAACAGAAGMAATGAGYAGTACGTCTATCACWTCTGAWTCA
TTCCCAACWRTGAATACARCMACRWYAGGGTACTCGCATTCATCAAYRGATACCATGACA
TCTACCGGATCCGATTCCKTTACTTCTACAGAAGATTACACGACTGGTGTTATGATTACC
GAGGTCACGACCGAAGGAACCGTAGCGTCGACCACCTCCTCAACCACCATTATMACAACA
CTCGACCTCGAAGAAACAACCCAGYCGACATCGGAAWGGAKTCCTACTACCGATGGCTTC
ACGCYRAGTGGCACTTCSRCTTACAAKACAGCCCTCTCCACGGAAGAAGGACCAGATTAC
TTAACTACAACAACTGAAGCCGYTAGTACTCAAMGTGATACAACAACAATMYCWACAGAA
GGATCGGACWATCCAAAGGCTACAACAANTGAAGNCACNGGNNNTCNAAGTGATACAACA
ACAATCCCTACAGAAGGATCGGACAATCCAAAGGCTACAACAACTGAAGCCACTRGTACT
CAAASTGATGCGTCTTCTYCCACCATTCCGCRWTCAAATGAACCGACTGAAACCCARGTC
ACMCAWTYCATCAAAACGACAACCGAGGACTCTGTCACACATGCAGCTACAACTCTGAGA
TCAGGACATGAAACTACAGATGCCGCAGAATCCCCTACAACATCGGYCGAGATATTGTCG
ACGTCACCATCATTGTCCACATCGACAATAGAAWCAAMAGAGTCKGAGASATCAAGTACC
ACTGGSGACGAAGACGATGACMAGAGCACRCCTTYWGGAACTRCTGAAGGTCYRACTGTC
ATYACYTCGAGGTTAGGGACCTCAAGRTCKTTTTCAACGACCARCAMGTCATCCMCGACT
ACGGGGGATAGAACAGCCTCGTCCGACARKGTCGTCCTGATAGTACTGTCGTCAATAGCT
GCCSTGATCTTGCTCGTGATCGTCTGCCTGGTCATCTTCGGGTGTTGCATCGCCAGGAAA
TKGCGGGAAAGRAACTCATATCCAGAGGATGATCAAATGCCACTAAGATCCCKGCAAACA
TATTCCCGACAGAGTAATCGAGGAAGGAAATATGGACAAAATTATTTGGAAAACAACAAK
CCGAGTTTCGCCCATCGCTTAAATCAATTCCARTCGACCAAACTCGACAACGAATCYGAC
ATTYRMGACGATWCCTCTCTCTACATCCCGCCATCGACCACGCTTTCGATAATCAACGAC
TACTTTGAACAAATGCACGGWGTCTCCAACGACAGCCTCRAMCCYGATRCTMATGAAAAT
GATCTRCGRTATTTTAATGAACTGMAYGATAAGGAAARGGATTTYGAAMGCGAGAGTTTT
GAGATGGGGTTTTTCCCGGATACCGAGTACTGGATGCCGTCGAGTGCCAGTGAATTAGCG
GATACTCCGTATTATATCACCGATGATGCACCTTTACCGGTTACTCATGTC

>sfra
ATGAGATTTTACGTCCTTTTGCTACTCATCGCAATCTTGTTAACTTCAGTAACCTTTGTC
TTGTTTGGATCAGGAGCTTTTTTATCCAAAGAGAGAGAGCTTACTGTWGGAAAAAGAAAC
TGCCCCGACCAATCGGATGAAAGCAACGCGACGTGTCGTGGAATTCCTAGTTGCGACGAG
CAAGTTGGCGAGACGTGTTTGAACAACGGTTCCTGCGTGTCCCATCCTCGTACCACCAGT
CGTGTGGCATACCACAGCTGCAAGTGTACAGCAGGGTACACTGGCGAGTACTGTGATGTA
ATAGCCCCTACAACTACTGAACCACCCACCACAACTCTTGACCCATCTACCACAACACTT
GAAACGACCGCAGGTATGATCACAAGTTCTGATATTTTGTCTACCGCGACCGATAGGCTG
CAGACAACGTTGYCTTCTTCTTCGTCAACATTACAACAGCTGCCATCAGGAAGAATGGGA
ACTGTGACTGAAACTACTCCTGCTTTCACGGACGGACAAAGAACTACGACACCTTTTGAT
GATGGTTCTATTACTACCGTTTCTGCCCGTTCTCCATCTGCTGTTACTGATTCTCCAGAT
TTACAAGACATCACCAGTACAGTTGCCAAAACTGCACCTACGACCGCAGCATCATTATCA
ACATTAACGGCACCATCAACATCAATGATAACAACAATCTCCCGAACAACCGATGTCGGA
CWACCTCAAGTACCTACTACAAACCCTAAnnnnnnnnnnnnnnnnnnnnnnnnnnnnnnn
nnnnnnnnnnnnnnnnnnnnnnnnnnnnnnnnnnnnnnnnnnnnnnnGGAAGAAGTATCA
ACCACTGCCTCGGATGAGCCATCGACATCCTTAGATGGTTTCACTGATGACGTGACCAGC
ACCACGACTACTGATGTATCCCTAGAGCCTACAGGAGAGGTCTCATCGTCATCGACCACA
GTNNCCACAGTTACGACGACCACACTTATTACTACTACGTTGCTCTCTACCACAGCCCTT
CTAGATCCAAGAACTCCGAATAAACTATCATTTGTTTGTGATGAGGTGGATCTTCCACTC
TCTGTTGTGGAATGTGCCACGCCCAATGAATGCATCATCAGCATCTTCGTGTGCGATGGG
GTCTTTGACTGCAGCGATGGGTCCGATGAAAGTCCAGCGACGTGCCTTGGAGAACCTGCT
TGTGACCAAGCACCACGTGATGTGTGCGAAAATGGAGGTACATGCTTCTCCAATCCCTTG
ACAAACAAACGGGTTGCTCATGTCACATGCCTATGTCCACCTAGATTTACGGGTGACAGA
TGTCTCCAGGAAGCAGTTATCACTACAACGTCATCACCGTCGTTATCATCAACGCTGTGG
ACTTCAACATTGATGTCAATCACCCCGTCCAAAATATCCACAGACGAAAGTAGTTCTGCG
ACGGCGCTTGTAACCCAGGRTACCGAAGGCACCCAACCCACCATCCRGTCTTTAACGACA
GAMARAGACACTACAGTACAAGGTGTAACAAYCCRTGATGTTCAGGCCTCTAYGTCTMCG
TCCCTCACATCRAATTYCGCCSTTCAGACATTCAGCGATTCTCCTGCCACAGAGGAGCTC
ACKACTGGAAACACWAAGGKCATGACGTCKTCAGCAGATAGAACATTTGGGACTTCATAT
GTGACAATAACTGATGTAGCAACGAGCGACGTCTACACCGCAAATATAGTGACTGCAACG
ATGTCTCCTTGGACCAAGCAAGATGTGTCCACAGACACAGAATCCGGTTCAAATTCAACA
GGCACACCTTTAGATGTCAGCGAAATTATCACCACTCCAATTCCTTTGTCTACAGGCATG
GAAATTCCAACATGGACACCAATTTCCGCACCCTCAACAACAGATATACCAACAACTACT
GGAGATGTCGTGCCGCTTGTGACTGACATGATAACTGATTATGTTACAACGGAGACTGAT
GTTTCACTGATAGTATCAGTAACAGAGGCCACCACTATCCTGGTGTCTAATATTGCGGAT
TTTACTACGGGAAACACAGACATTACAGCTGGTGCAGATTTGAGTACAGAATCAAGTGTT
GCTACTGGAGAGGTATCAACCCAACTTACATCTCTTAAAACATCTGCTACGACGCTTGCC
ACTTTGGGACCTACTCATACCATCACAGATACGGAAGGAGAAAGTACAGAAACAGTAACT
GTCCCAGAAGAAACCACAGAGTTATCAAAAACTGATGAAACACAATTATCAACGGATAAA
TCnnnnATGACTACTAGCGTAACAGAAGCAATGAATAGTACGTCTATCACTTCTGAATCA
TTCCCAACTATGAATACAACCACCTTAGGGGACTCGCATTCATCAATAGATACCATGACA
TCTACCAGATCCGATTCCTTGACATCTCCAGAAGATTACACAACAGATGTTACGATTACC
GGGGTCACGAGCGAAGGAACCnnAGCGTCGACCACTTCGACAACCACCATTATCACAACA
CTCGACCTCGAAGAAACAACCCAGCCGACATCGGAATGGAGTCCTACTACCGATGGCTTC
ACGCCAAGTGTCACTTCGACTTACAAGACAACATTCTCCACGGAAGNNNNNNNNNNNNNN
NNNNNNNNNNNNNNNNNNNNNNNNNNNNNNNNNNNNNNNNNNNNNNNNNNNNNNNNNNNN
NNNNNNNNNNNNNNNNNNNNNNNNNNNNNNNNNNNNNNNNNNNNNNNNNNNNNNNNNNNN
NNNNNNNCTACAGAAGGAACGAACTATCCAAAGGCTACAACAACTGAAGCCACTAGTACT
CAAAGTGAAGCGTCTTCTCCCACCATTCCGCGATCACATGAACCGACTGAAACCAAGGTC
ACCCATTTCATCAAAAGAACAACTGAGGACACTGCCACACATGCAGGTACAACTCTGATA
TCAGGACATGAATCTACAnnnnnnnnnNNNNNCCCTACAACAGCGGCCAAGATATTGTCG
ACGTCACCATCATTGTCCACATCAGCAGTAGAAACAACAGAGTTGGAGACATCAAGTACC
ACTGGCGACGAAGACGATGACCAGAGCACACCTTTAGAAACCACTGAAGGTCCAACTGTC
ATTACTTCGAGGTTAGGGACCTCAAGTTCGTTTTCAACGGCCAACATGTCATCAACGACT
ACGGGGGATAGAGCAGCCTCGTCCGACAGTGTCGTGCTGATAGTACTTTCGTCAACCGCT
GCCGTGATCTTGTTCTTAATCGTCTGCCTGGTCATCGTCGGGTGTTGCATCGCCAGAAAA
TGGCGGGAAAGGAACTCCTATCCAGAGGATGATCAAATGCCACTAAGATCCCTGCAAACA
TATTCCCGACAGAGTAATCGAGGAAGGAAATATGGACAAAATTATTTGGAAAACAACAAG
CCGAGTTTTGCCCATCGCTTAAAACCATTCGAGTCAACCAAACTCGACAACGAATCTGAC
GTTCACGACGATTCCTCTCTCTACATCCCGCCGTCGACCACGCTTTCGATAATCAACGAC
TACTTTGAACAAATGCACGGTGTCTCCAACGACAGCCTCGAACCCGATGCTAATGAAAAT
GACCTACGGTATTTTAATGAACTGCATGATAAGGAAAGGGATTTCGAAAGCGAGAGTTTT
GAGATGAGTTTTTTCCCAGATACCGAGTACTGGATGCCGTCGAGTGGCAGTGATTTAACG
GATACTCCGTATTATATCACCGATGATGCACCTTTACCGGTTTCTCATGTA

>afraSS
ATGAGATTTTACGTCCTTTTGCTACTCRTCGCMATCTTGTTRACTTCAGTAACSTTTGTY
TTGTTTGGATCAGGWSCGTTTTCATCCAARGAAAGAGAGCTTACTGTTMGAAAACGAAAC
TGCCCAGACCAATCGGATGAAAGCAACGCGACGTGTCGTGGAATTCCTAGTTGCGACGAG
CAAGTAGGCGAGACGTGTTTCAACAACGGTTCATGCGTGTCCCATCCTCGTACCACCAGT
CGTGTGGCATACCACAGCTGCAAGTGTAYATCAGGGTACACGGGCGAGTACTGTGATGTA
CTAGCACCTACAACTCCTGAACCACCCACTACAACTCTTGACCCATCTACCACATCACTT
GAAACGACCGCAGGTATGATCACACGTTCTGATATTTTGTCTACCGCGACCGATAGGGTG
CCGACAACGTTGCCTTCGTCTTCGTCAACATTACAACAGCTATCATCAGGAGGAATGGAA
ACnnnnnnnnnnnnnnnnnnnnnnnnnnnnnnnnnnnnnnnnnnnACGACACCTTTTGAT
GATGGTGCTTTTAAAACCGTTTCTACCCGTTCTCCATCTGCTGTTACTGAACCTCCAGAT
TTCCAAGACATTACCAGTACAATTGCCACAACTGCACCTACAACCGCAGCGTCATTATCA
ACATCGTCGGCACCGTCAACATCAATGATAACAACAATCTCCCGAACGACCGATGTCGAA
CAACCTCAAGTACCGACCACAAACTCTAACCCTTCCAGGATCACGGTTACATCTTTGACG
TCGCCATCCGTATCAACGTCACCATCGGTATCGACATCAGATGTGGAGGAAGACGTGTCG
ACYACTACCTCGGATGAGCCATCGACATCCTTAGATGGTCTCACTGATGACGTGACCAGC
ACCAMGACTACCGATGTATCCCTAGAGCCTACAGGAGAGGCCCCATCGTCATCGACCACA
GTGACCATGGTTACGACCACCACACGCATTACTACTACGTTGCTTTCTACAACCACCCTT
CAAGATACAAGAACTCCGAATAAACTATCATTTGTTTGTGATGAGGTGGATCTTCCACTC
TCTGTTGTGGAATGTGCCACGCCCAATGAGTGCATCATCAGCATCTTCGTGTGTGATGGG
GTCTCTGACTGCAGTGATGGATCCGATGAAAGTCCAGCGACGTGCCTTGGAGAACCTGCT
TGTGACCAAGCACCAAGTGATGTGTGCGGAAATGGAGGTATGTGCTTCTCGAATCCCTCG
ACAAACAAACGGGTTGCTCATGTCACATGCCTTTGTCCACCTGGATTTACGGGTGACAGA
TGTCTCCAAGAAGTAGTTATCACTACCACGTCATCACCGTCGTTATCATCTACGCTGTGG
ACTTCAACATTGATGTTAACTRCCCCGTCCGAAATATCCACAGATGAAARTAGTTCTGTG
ACGGCGCTTGTAACCCAGGATATCGAAGGCACCCAATCCACCTYCCAGTCTTTAACGACA
GAAAGAGACACTACAGTACAAGGTCTGACGACCCGTGATGTTAAGGCCTCTACGTCTACG
TCCCTCACATCAACTCCCGCCCTTCAGACATTCAGCGATTCTCCTGCCACAGAGGAGCCC
ACGAATGGAAACACAGAGGGCACGACATCGTCAGCAGATGGAACACTTGGGACTTCATCT
GTGACAATGACTGATGAAGCGGCGAGCGATGTCTACACCGTAAATACAGCGACTGCAACG
ATGTCTTCTTGGACCACGCAAGATGTGTCCACAGACACCGAATCCGGTTCAGATTCACCA
GGCACATCTTTAGATGTCAGCGAAATTATCACCACTTCTCTTCCTTTGACTACAGACATG
GAAACTCAAACATGGACACCAATGTCCGCACCCTTTACAACGGATAGACCAACAACTACT
GGAGATGTCGTGCCGCTTGTGACTGACATGATAACTGATTATGTTACGACGGAATCTGAT
GTTACAATGATAGTATCAGAAACAGAGGTCCCCACTATCCTGGTGTCTANNNTTGAGGAT
TTTACTACGGGCAACACAGACATTACAGCTGGTGCAGAATTAAGTACAGAATCAAGTGTT
GTTACTGGAGAGGTATCAACCCAACTTACATCTCTTAAAACATCTGCTMCGACGCTTGCC
ACTTTGGGACCTACTCAAACCATCACAGATACGGAAGGAGGAAGTACAGAAACAGTAACT
ATCCCAGATGAAACCACAGAGTTATCAACAACTGATGAAACACAATTATCAACGGATAAA
TCCCGCATGACTACTGGCGTWACAGAAGCAACGAGTAGTACGTCTATCACTTCTGAATCA
TTCCCAACTATGAATCCAACCACCTTAGGGTACTCGGATTCATCAATAGATACCATTACA
TCCACCGGATCCGATTCCGTTACTTCTACAGAAGATTACACGACTGGTGTTACGATTACC
GATGTCACGACCGAAGGAACCGTAGCATCGACCACTTCCTCAACCACCATTATCACAACA
CTCGACCTCGAAGAAACAACCCAGTCGACATCGGAATGGAGTTCTTCTACCGATGGCTTC
TCGTCGAGTGGCACTACGGCTTACAAGACAACCCTCTCCACGGAAGAAGGACCAGNNNNC
NNNNNTACAACAACTGAAGCCGTTAGTACTCAAATTGATACAACAACAATCTCTACAGAA
GGATGGGACTATCCGAAGGCTACAACAACTGAAGCCACTAGTACTCAAATTGATACAACA
ACAATCTCTACAGAAGGATGGGACTATCCGAAGGCTACAACAACTGAAGCCACTAGTACT
CAAAGTGATGCGTCTTCACCCACCATTCCGCGATCACATGAACCGACTGAAACTCAGGTC
ACCCGTGTCATCAAAACAACAACCGAGGACTCTGTCACACATGCAGCTACAACTCTGAGA
TCAGGACATGAAACTACAGATGCCGCCGAATCCACTACAACAACGCCCAAGATATTGTCG
ACGTCACCATCATCGTCCACATCAGCAGTAGAAACAACAGAGTCGGAGACATCAACTACC
ACTGTGGCCGAAGACGATGACCAGAGCACGCCTTCTGGAACAGCTGAAGGTTCAACTGCC
ATCACTTCGAGGTTAGGGACCTCAAGGTCGTTTTCAACGACCAACATGTCATCCACGACT
ACGGGGGRTGGAAAWGCCTCGTCCGACAATGTCGTGCTGATAGTACTGTCGTCAATAGCT
GCCGTGATCTTGCTCGTGATCGTCTGCCTGGTCATCTTCGGGTGTTGTATCGCCAGGAAA
TGGCGGGAAAGAAACTCATATCCAGAGGATGATCAAATGCCACTAAGATCMCTGCAAACA
TATTCCCGACAGAGTAATMGAGGRAGGAAATAYGGMCMRRATTATYTGGAAAACARCAAG
CCGAGTTTCGCSCAYCGCTTAAAWCMRTTCCAGTCGACCAAACTCGACAACGAATCYGAC
ATTCACGACGATWCYTCTCWCTACATCCCGCCATCGACCACGCTTTCGATAATCAACGAC
TAYTTTGAACARATGCACGGTGTCTCCAACGACAGCCTCRAAYCYGATGCTAATGAARAT
GATCTRCGGTATTTTAATGAACTGAATGATAAGGAAAGGGATTTCRAAAGYGAGRGTTTT
GAGATGGGGTTTTTCCCGGATACCGAGTACTGGATGCCGTCGAGTGCCAGTGAAYTWGCG
GATACTCCGTATTATATCACCGATGATGCRCCWTTACCGGTTACTCATGTC

>hpul
ATAAGATTTTACGTCCTTTTGMTATTCACCGCAATCTTGTTAACTTCAATAACGTTTGTC
TTGTTTGGATCAGGAGCTTTTTTATCMAARGAGAGAGAGCTTACTGTTGGAAAAAGAAAC
TGCCCCGACCAATCGGATGAAAGCAACGCGACGTGTCGAGGAATTCCTAGTTGCGACGAG
CAAGTCGGCGAGACGTGTTTGAACAACGGTTCCTGCGTGTCCCATCCTCGTACCACCAGT
CGTGTGGCATACCACAGCTGCAAGTGTACATCACGGTACACGGGCGAATACTGTGATGWA
CTAGCACCTACAACKACTGAACCACCCACTACAACCCTTGAMCCGTCTACCACAACACTT
GAAACGACMGMGGKTATGATCACCAGTTCTGATATTTTGTCTACCGCGACCGATAGGCTG
CAGACAACGTTGTCTTCGTCTTCGTCAACATTACAACAGCTACCATCRGGAGGAATGGKA
ACTGTGACTGAAACTASTCCTGCTTTCACGGACGGACAAAGAACTACGACACCTTTYGAT
GATGGTTCTATAACTACCGTTTCTGCCCGTTCTCCATCTGCTGTTACTGAATCTCCAGRT
TTACAAGACAYCACCARTACAGTTGCCACAACTGCACCTACRACCACAGCRTCATCATCA
ACASCAYCGGCACCRTCAACATCAATGWTARCAACAATCTCCCGAACAACCRATRTCGRA
CAACCTCAAGTACCGACTWCAAACTCTAAYCCTTCCARGATCACGGTTACATCTTTGACG
TCGCCATCCGTTTCAACGTCACCATCGGTATCGACATCAGATGTGGAGGAAGCCGTGTCA
ACCACTACCTCGGATGAGCCATCGACATCCTCAGACGGTTTCACTGATGACGTGACCAGC
ACCACGACTGATGATGTATMCCTAGAGCCTACAGGAGAGGCCTCATCGTCATCGACCACA
GTGGCCACGGTTATGACTACCACACCCATTACTACAACGTTGCTTTCTACCACAACCCTT
CAAGATACAAGAACTCCGAATAAACTATCGTTTGTTTGTGATGAGGTGGATCTTCCWCTC
TCTGTTGTGGAATGTGCCACGCCCAATGAATGCATCATCAGCATCTTCGTGTGTGATGGG
GTCTCTGACTGCAGCGATGAGTCCGATGAAASTCCAGCGACGTGCCTTGGAGAACCTGCT
TGTGACCAAGCACCAAGTAATGTATGCGAAAATGGAGGAACATGCTTCTCGAATCCCTCG
ACGAACAAACGGGTTGCTYRTGTCACATGCCTATGTCCACCTGGATTTACGGGTGACAGA
TGTYTCCAAGAAGCARTTATCACTACCAYGTCATCACCGTCGTTATCATCWAYGCTGTGG
ACTTCAACATTGATGTCAACTACCCCGTCCGAAATATCCACAGATGAAAGYAGTTCTGCG
ACGGCGCTTGTAACCCRGGRAACCGAAGGYACCCAACCCACCGTCCAKTCTTTAACAACA
GAAAGAGACACTACAGTACAAGGTGTGACGACCCRTGATGTTAAGGCCTCTACATCTACG
TCCCTCACATCAAATCCCGCCCTTCAGACATTCAGCGATTCTCCTGCCACAGAGGAGCCC
ACGACTGGAAACACAGAGGGCATGACGTCGTCAGCAGATGGAACACTTCAGACTTTATAT
GCGACAATAACTGATGAAGCGACGAGTGATGTCTACACCGCAAATACAGTGACTGCGACG
ATGTCTYCTTGGACCACGCAAGATGTGCCCAYAGACACAGAATCCGGTTCAGATTCAYCA
GGCACACCTTTAGATGTYAGCGAAATTATCACCACTCCTCTTCCTTTGACTRCAGACATA
GAAACTCCAACATGGACACTAATGTCCGCACCCTCAACAACGGATATACCAACAATTACT
GGTGATGTCATGCCGCTTGTGACTGACATGATCACTGATTATGTTACGACGGAATCWGAT
GTTMCAATGAYAGTATCAGTMACAGASGTCACCACTATCCTGGTGTCTAATATTGAGGAT
TTTACTACGGGCAACACAGACATTACAGCTGGTKCAGAWTTGAGTACAGAATCRAGTGTT
GCTACTGGAGAGGTATCGACCCAATTTGCATCTCTTAAAACATCTGATACGACGCTTGCC
ACTTTGGGACCTACTCAAACCATCACAGATACGGAAGGAGAAAGTACAGAAACAKTGACT
GTCCCAGATGAAACCACAGAGCTATCAACAACTGATGAAACGAACTTATCAACGGATACA
TCCAGCATGWCTACTCGCKTAACAGAAGCAATGAGTAGTACGTCCATCACTTCTGAATCA
TTCCAAAYTATGAATACAACCACATTAGGGTTCTCGGATTCATCAATAGATACCATGACA
TCTACCGGATCCGATTCCTTTACTTCTATAGAAGATTACACGACTGGTGTTATGATTACC
GAWGYCACGASMGAAGGAACCGTAGCGTCGACCACTTCCTCAACCACCATTATCACAACA
CTCGATCTTGAAGAAACAACCCAACCGACATCGGAATGGAGTCCTACTACCGATGGATTC
ACGTTAAGTGGCACTTCGACTTACAAGACGACCCTCTCCACGGAAGAAGGACCAGATTAC
TCAGGTACAACARCTGAAGCCGCGAGTACTCAAAGTGATACAACAACAATCTCTACAGAA
AGATCGGACTATCCAAAGGCTGCAACAACTGAAGCCRCKAGTAYTCAAAGTGATACAACA
ACAATCTCTACAGAAAGATCGGACTATCCAAAGGCTGCAACAACTGAAGCCACTAGTAYT
CAAAGTGATACGTCTTCTCCCACCATTCCGCAATCACATGAACCGACTGAAACCCAGGTC
ACCCATTTCATCAAAACAACAACTAAGGGCACTGCCACACATGCAGGTACAACTATAATA
TCAGGGCATGAAACTACAGATGACGGAGAATTCCCTACAACATCGGCCAAGATATTGTCG
ACGTCACATTCATTGTCCACATCAGCAGTAGGAACAACACAGTCGGAGGGACCAAGTACC
ACTnnnnnCGAAGACGATGACCAGAGCACGCCCTTTGGAACTGCTGAAGGCCCAACTGTC
ATCACTTCGAGGTTAGGGACCTCAACGTCGTTTTCAACGACCAACGCGTCATCCACGACT
ACGGGGGATAGAACAGCCTCGTCCAACAATATCGTGCTGATAGTACTGTCGTCAACAGCT
GCCGTGATCTTGTTCTTAATCGTCTGCCTGGTCATCTTCGGGTGTTGCATCGCCAGAAAA
TGGCGGGAAAGGAACTCATATCCAGAGGATGATCGAATGCCACTCAGATCCATGCAAACA
TATTCCCGACAGAGTAATCGAGGGAGGAAATATGGACAAGATTATTTGGAAAACAAAGAG
CCGAGTTTCGCCCATCGCTTAAAACCATTCSWGTCGACCAAACTCGACAACGAATCCGAC
ATTCACGATGATTCCTCTCTCTACGTCCCTCCATCGACCACGCTTTCGATAATCAACGAC
TACTTTGAACAGATGCACGGTGYCTCYAACGAMAGCCTCGAACCCGATGCTTATGAAAAT
GATCTACGGTATTTTAAAGACCTGAACGATACMAATAGGGATTTCGAAAGCGAGAGCTTT
GAGATGGGGTTTTTCCCGGATACCGAGTACTGGATGCCATCGAGTGCCAGTGAATTGGCA
GATACTCCRTATTATATCACCGATGATGCACCTTTACCRGTTACTCATGTC

>snud
ATGAGATTTYACGTCCTTTTGCTACTCATCGCAATCTTGTTAACTTCAGTAACCTTTGTC
TTGTTTGGATCAGGAGCTTTTTCATCCAAAGAGAGAGAGCTTACGGTTGGGAAAAGAAAC
TGCCCCGACCAATCGGATGAAAGCAACGCGACGTGTCGAGGAATTCCTAGTTGCGACGAG
CAAGTTGGCGAGACGTGTTTGAACAACGGTTCCTGCGTGTCCCATCCTCGTACCACCAGT
CGTGTAGCATACCACAGCTGCAAGTGTACATCAGGGTACACGGGCGAGTACTGTGATGTA
CTAGCCCCTACAACTACTGAACCACCCACTACAACTCTTGACCCATCTACCACAACACTT
AAAACGACCGCAGGTATGATCACAAGTTCTGATATTTTGTCTACCGCGACCGATAGGCTG
CAGACAACGTTGTCTTCTTCTTCGTCAACATTACAACAGCTGCCATCAGGAGGAATGGGA
ACTGTGACTGAAACTACTCCTGCTTTCACRGACGGACAAAGAACTACGACACCATTTGAT
GATGGTTCTATTACTACCGTTTCTGCCAGTTCTCCATCTGCTGTTACTGATTCTCCAGAT
TTAMAAGACATCACCAGTACAGTTGCCAAAACTGCACCTACGRCCGCAGCGTCATTATCA
ACATTAACGGCACCATCGACATCAATGATAACAACAATCTCCCGAACAACCGATGTCGGA
CAACCTCAAGTACCGACTACAAACCCTAATCCTTnnnnnnnnnnnnnnnnnnnnnnnnnn
nnnnnnnnnnnnnnnnnnnnnnnnnnnnnnnnnnnnnnnnnnnnnnnGGAAGAAGTATCA
ACCACTGCCTCGGATGAGCCATCGACATCCTTAGATGGTTTCACTGATGACGTGACCAGT
ACCACGACTACTGATGTATCCCTAGAGCCTACAGGAGAGGTCTCATCGTCATCGACCACA
GTNNCCACAGTTACGACGACYACACTTATTACTACTACGTTGCTTTCTACCRCAGCCCTT
CAAGAGCCAAGAACTCCGATTAAACTATCATTTGGTTGTGATGAGGTGGATCTTCCACTC
TCTGTTGTGGAATGTGCCACGCCCAATGATTGCATCATCAGCATCTTCGTGTGTGATGGG
GTCTCTGACTGCAGCGATGGGTCCGATGAAAGTCCAGCGACGTGCCTTGGAGAACCTGCT
TGTGACCAAGCACCAAGTGATGTGTGTGAAAATGGAGGTACATGCTYCTCCAATCCCTTG
ACAAACAAACGKGTTGCTCATGTCACATGCCTATGTCCACCTAGATTTACGGGTGACAGA
TGTCTCCAGGAAGCAGTTATCACTACAACGTCATCACCGTCGTTATCATCAACGCTGTGG
ACTTCAACATTGATGTCAATCACCCCGTCCAMAATATCCACAGACGAAAGTAGTTCTGCG
ACGGYGCTTGTAACCCAGGATAYCGAAGRCACCCWACCCACCATCCAGTCTTTAACGACA
GAAMGRKACACTACARTACAAGGTGTAACAACCCGTGATGTTCAGGCCTCTACGTCTACG
TCCSTCACATCAAATYCCGCCCTTCAGACATTCAGCGATTYTCCWGCCACAGAGRAGCTC
ACKACTGGAAACACARAGGTCATGACGTCGTCAGCAGATGGAACATTTGGGACTTCATAT
GTGACAATAACTGATGTAGCGACGAGCGACGTCTACACCGCAAATACAGTGACTGCAACG
ATGTCTCCTTGGACCAAGCAAGATGTGCACACAGACACAGAATCCGGTTCAAATTCACCA
GGCACACCTTTAGATGTCAGCGAAATTATCACCACTCCTATTCCTTTGACTACAGACATG
GAAACTCCAACATGGACACCAATTTCCACACCCTCAACAACAGTTATACCAACAACTACT
GGAGATGTCGTGCCCCTTGTGACTGACATGATAACTGATTATGTTACAACGGTATCTGAT
GTTTCACTGAAAGTATCAGTAACAGAGGCCACCACTCCCATGTTGTCTAGTATTGCGGAT
TTTACTACGGGCAACACAGACATTACAGCTGGTGCAGATTTGAGTACAGAATCAAGTGTT
GCTACTGGAGAGGTATCAACCCAACTTATATCTCTTAAAACATCTGCTACGACGCTTGCC
ACTTTGGGACCTACTCAAACCATCACATATACGGAAGGAGAAAGTACAGAAACAGTAACT
GTCCCAGATGAAACCACAGAGTTATCAACAACTGATGAAACACAATTATCAACGGATAMA
TCYAYMATGACTACTCGCGTAACAGAAGCACTGAATAGTACGTCTATCACTTCTGAATCA
TTCCCAATTATGAATACAACCACCTTAGGGGACTCGTATTCATCAATAGATACCATGACA
TCTACCGGATCCGATTCCTCTACATCTCCAGAAGATTACACAACAGATGTTACGATTACC
GGGGTCACGAGCGMAGGAACCACAACGTCGACCACTTCGACAACCACCATTATCACAACA
CTCGACCTCGAAGAAACAACCCAGCCGACATCGGAATGGAGTCATACTACCGATGGCTTC
ACGCCAAGTGTCACTTCGACTTACAAGACAACATTCTCCACGGAAGGAGGAACGGACTAT
CAAAGTACAACAACTGACGCCACTAGTACTCNNNNNNNNNNNNNNNNNNNnnnnnnnnnN
GGAACGGACTATCNAAAGNNTNCAACAANTNANNCCNNTAGTAnnnnnnnnnnnnnnnnn
nnnnnnnnnnnnnnAGGAACGGACTATCAAAAGGCTACAACAACTGACGCCACTAGTACT
CAAAGTGATGTGTCTTCTCCCACCATTCCGCGATCGCATGAACCGACTGAAACCCAGGTC
ACCCATTTCATCAAAAGAACAACTGAGGACACTGCCACACATGCAGGTACAACTCTGATA
TCAAGACATGAAACTACAGATGACGCAGCATCCCCTACAACATCGGCCAAGATATTGTCG
ACGTCACCATCATTGTCCACATCAGCAGTAGAAACAACAGAGTTGGAGACATCAAGTACC
ACTGKCGACGAAGACGATGACCAGAGCACACCTTTAGGAACCACTGAAGGTCCAACTGTC
ATTACTTCGAGGTTAGGGACCTCAAGTTCGTTTTCAACGGCCAAMATGTCATCAACGACT
ACGGGGGATAGAGCAGCCTCGTCCGACAGTGTCGTGYTGATAGTACTTTCGTCAACCGCT
GCCGTGATCTTGTTCTTAATCRTCTGCCTGGTCATCGTCGGGTGTTGCATCGCCAGAAAA
TGGCGGGAAAGGAACTCCTATCCAGAGGATGATCAAATGCCACTAAGGTCCCTGCAAACA
TATTCCCGACAGAGTAATCGAGGAAGGAAATATGGACAAAATTATTTGGAAAACAACAAG
CCGAGTTTCGCCCATCGCTTAAAACCATTCCAGTCAACCAAACTCGACAACGAATCTGAC
GTTCACGACGATTCCTCTCTCTACATACCGCCATCGACCACGCTTTCGATAATCAACGAC
TACTTTGAACAAATGCACGGTGTCTCCAACGACAGCCTCGAACCAGATGCTAATGAAAAT
AATCTACGGAATTTTAAAGAACTGCATGATAAGGACAGTGATTTCGAAAGCGAGAGTTTT
GAGATGAGGTTTTTCCCGGATACCGAGTACTGGATGCCGTCGAGTGCCAGTGACTTAACG
GATACTCCGTATTATATMACCGATGATGCCCCTTTACCGGTTTCTCATGTC

>sintSS
ATGAGATTTTACATCCTTTGGGTCTTCATCGCGATCTTCTTAACTTCAGTAACCTTTGTC
TTGTTTGGATCAGGAGCTTTTCTATCCAAAGAAAGAGAGCTTGCTGTTAGAAAAAGGAAC
TGYCCYGACCAATCGGATGARAGCAACGCRACGTGTCKWGGAATYCCTAGTTGCGACGAG
CAAGTTGGYGAGACGTGTTTGAACAACGGTTCSTGYGTGTCYCATCCTCGTACCACCAGT
CGTGTGGCATACCACAGCTGCAAGTGTAYAKCMGGGTACAYGGGCGARTACTGTGAKGTA
CTAGCACCTACAACTAMTGAACCACCCRCTACAACYCTTGACCCRTCTACCACAACATTT
GAAACGRCCGCAGGTATGATCWCAAGTTCTGATATTTTGTCTACCGCGACCGATAGGGTG
CAGACAACGTTGTCTTCGWCTTCGTCAACATTACAACAGCTATCATCAGGAGGAATGGGA
ACWGTRACTGAAAGTACTCCTGCTTTTAYKGACGRACAAAGAACTGYGACACCTTTTGTT
GAnnnnnnnnnnnnnnnnnnnnnnnnnnnnnnnnnnnnnnnnnnnnnnnnnnnnCCAGAT
TTCCAAGAAATAACCAGTACAGTTGCCACAACTGCACCTACAACCACRGCGTCATTGTCA
ATATCATCGGCRCCATCAACATCAATAATAACAACGATCTCCCAAACAACCGATGTCGGG
CAACCTCAAGCACCGACTACAAACTCAAACCCTTCCAGCATYACGGCTACATCTTTGACG
TCGCCATCCGTATCAACGTCACCATCGGTATCGMCATCAGATGYGGAGGAMGACGTGTCA
ACCACTRCCTCGGATGAGCCATCGRCAWCCTCAGATGGTKTCMCTGATGRYGTGACCAGC
ACCACGACTACTGATGTATCCYTAGAGCCTACAGGAGAGGTCKCATCGTCATCGACCACA
GTGGCCACGACTACGTCGACCACACTCATTACTACTACGTTGCTTTCTACCACAGCCCTT
CAAGATACAAGAACTCCGAATAAACWATCATWCGTTTGTGATGAGGTGGATCTTCCACTC
TCTGTTGTGGAATGTGCCACGCCCAATGAATGCATCMTCAGCATCTTCRYGTGTGATGGG
KTCTCTGACTGCAGTGATGGATCCGATGAAAGTCCAGCGACGTGCCTTGGAGAACCTGCT
TGTGACCAAGCACCAAGTGACCTGTGCGAAAATGGAGGTACATGCTTCTCGAATCCCTCG
ACAAACAAACGGGTTGCTCATGTCACATGCCTATGTCCACCTGGATTTACGGGTGACAGA
TGTCTCCAAGAAGCAGTTATCACTACCACATCATCACCATTGTTATCATCAACGCTGCRG
ACTTCAACATTGATATCAACTACCCCGTCCGAAATGTCYACAGATGAAARTAGTTCTGCG
ACGGCGCTTGTAACCCAGGATACCGAAAGCACCCAACCCACCGTYCARTCTTTAACAACA
GAAAGAGACACTACASTACAAGGTMTGACRACCMGTGRTGTTRAGGYTTCTACGTCTACG
TCCCTCACATCRAMTCCCGCCCTTCAGACATTSAGCGATTMKCCTRCCACAGAGGAGYCC
ACGACTGGAAACACARAGGKCRTGACATCATCATCAGATGGAACACTTGGTACTTCATAT
GTGACAATGACTGATGAAGCGACGAGCGAKGTCTAYACCGCAAAAACARCGACTGCAACA
ATGKCTTCTTGGACCACGCAAGATGTGCCYACAGACACAGAACCCGGTTCAGATTCACCG
GGCACACCTTTAGATGTCAGCGAAATYATCACCACTTCTCTTCCTTTGACTACAGAYAYK
GAAACYCCAACATGGACACCAATGTCCGCAYCCTCAACAACGGATAKACCAACAACTAMT
GGAKATGTCGWGCCGCTTGTGACTGWCATGATYACYGAWTAYYTWACRACGRAATCTGAT
GTTCCAATGACAGTATCAGTAACAGAGGTTACMACTATCCTGGTGTCTAATATTGAGGAT
TTTACTACGAGCAACYCAGACATTACAGCTGGTGCAGATTTRAGTACAGAATCAAGTGTT
GYTACTGRAGAGRTATCAACCCAACTTRCAWCTCTTAAAACATCTGCTACGACGCTTGCC
ACTTTGGSACCTACTCASACCATCACWGATACGGAAGGAGAAMGTACAGAAACAGTAACT
GTCCCAGATGAAACCACAGAGYTATCAACAACTGATGAAACACAATTATCAACGGATAAA
TCCAGCATGACTACTSGCRTAACAGAAGCAATGAGYAGTAYGTCTATCACTTCTGAATCA
TTCCMAACWRTGAATRCAACCACCTTARGGGACTCGCATTCATCAATAGCTACCGTGACA
TCTACCGGATCCGATTCCTTGACTTCYACAGAAGATTACACRACTGGTGTTATGATWACC
GARGTCACGACCGAARGWACCGYAGCGTCGACCACCTCCTCAACCACCRTTAYCACAACA
MTYGACCTCGARGAAACAACCCAGTCGACATCGGAATKGAGTYCTACTACCGATGGCTTC
AYGYYRAGTRGCACTTCGRYTTACRAKACARCCCTCTCCACGGAAGAAGGACCAGCTNAC
NAAANTACAAMWACTGAAGCCGCYAGTACWCAAAKTRATACAACAACAATATMTACAGAA
GGATCGGATTATCCAAAGGCTACAACTACTGAAGCCGCTAGTACACAAAGTGATACAACA
ACAMTATCTACAGMAGGATCGGACTATCSAMAGGYKRCAACAACTGAAGCCRCTAGTACT
CAAAGTGATRCGTYYTCWCCCACCATTCCGCKATCACATGAACCGACTGAAACCCAGGTC
ACMCATTTCMTCAAAACGACAACCGAGGACACTACCACACATGCAGGTACAACTCTGACA
TCAGGACATGAAACTACAGATGGCGCAGAATCCCCTACAACATCGGSCAAGATRWTGTCG
ACGTCACCATCATTGTCCACATCAGCAGTAGAAACAACAGAGTCGGAGATATCAAGTACC
ACTGACAACGAAGACGATGACCAGAGCACGCCCTTTGGAACTGMTGAAGGTCCMACTKTC
ATCACTTCGAKGTTAGGGACCTCAAGGTCSTTWTYAACGRCCAACACGTCATCCACGACT
WCGGGTGATAGAACAGCCTCGTCCGACAATGTCGTGCTGATAGTACTGTCGTCAATAGCT
GCCGTGATCTTCTTCTTAGTCTTCTGCCTGGTCATCTTCGGGTGTTGCATCGCCAGGAAA
TGGCGGGAAAGGAACTCATATCCAGAGGATGATCAAATGCCACTAAGATCMYTRCAAACW
TATTCCCGACAGAGTAATCGAGGRAGGAAATACGGCSAARAYTATTTGGAAAACAACAAG
CCGAGTTTCGCCCATCGCTTAAGACCTTTCCAGTCGACCAAACTCGACAACGAATCCGAC
ATTCACGACGATTCCTCTCACTACATCCCGCCATCGACCACGCTTTCGATAATCAACGAC
TACTTTGAACAAATGCACGGTGTCTCCAACGACAGCCTCGAACCCGATGCTAATGAAAAT
GATCTGCGGTATTTTAATGAACTAAACGAAAAGGAAAGGGATTTCGAAARCGAGAGTTTT
GAGATGAGGTTTTTCCCGGATACCGAGTACTGGATGCCWTCGAGTGCCAGTGAATTAGCG
GATACTCCGTATTATATCACCGATGATGCACCTTTACCGGTTACTCATGTC

>sprp
ATGAGATTTTACGTCCTTTTGCTACTCGTCGCCATCTTGTTAACTTCAGTAACGTTTGTG
TTGTTTGGATCAGGAGCGTTTTCATCMAAGGAAAGAGAGCTTACTGTTAGAAAACGAAAC
TGCCCCGACCAATCRGATGAGAGCAACGCGACGTGTCGAGGAATTCCTAGTTGCGACGAG
CAAGTTGGCGAGACGTGTTTGAACAACGGTTCCTGCGTGTCCCATCCTCGTACCACCAGT
CGTGTGGCATACCACAGCTGCAAGTGTACATCAGGGTACACGGGCGAGTACTGTGAGGTA
CTAGCACCTACAACTACTGAACCACCCACTACAACTCTTGACCCATCTACCACAACACTT
GAAACGACCGCAGCTATGACCACAAGTTCTGATATTTTGTCTACCGCGACTGATGGAGTG
AATACACCGTTGTCTTCATCTTCGTCAACATTACAACAGCTACCGTCGGGARGAATGGGA
ACGGTGACTGAAACTACTCTTGCTTTCACGGACAGAAAAAGAACTACGACACCTTTTGAT
GATGGTTCTATTACTACCGTTTCTACCCGTTCTCCATCTGATGTTACTGAATCTCCAGAT
TTACAAGACATCACCAGTACAGCTGCCACAACTGCACCTACAACCACAGCGTCATTATCA
ACATCAACGACACCATCAACATCAATGATAACAACGATCTCCCAAACAACTGATGTCGGG
CAACCTCAAGTACCAACTACAAACTCTAACCCTTCCAGGATCACGGTAATATCTTTGACA
TCGCCATCCGTATCAACGTCACCATCGGTTTCGACATCAGATGCGGAGGAAGACGTGTCA
ACCACTGCCTCGGATGAGCCATCGACATCCTCAGATGGTTTCACTGATGATGTGACCAGC
ACCACGACTACTGATGTATCCCTAGAGCCTACAGGAGAGGTCTCATCGTCATCGACCACA
GTGGCCACGGTTACGTCGACCACACTCATTASTACTACGTTGCTTTCTACAACAACCCTC
CAAGATACAAGAACTCCGAATAAACTATCATTTGTTTGTGATGAGGTGGATCTTCCACTC
TCTGTTGTGGAATGTGCGACGCCCAATGAGTGCATCATCAGCATCTTCGTGTGTGATGGG
TTCTCTGACTGCAGTGATGGATCCGATGAAAGTCCAGCGACGTGCCTTGGAGAACCTGCT
TGTGACCAAGCACCAAATGATACGTGCGGAAATGGAGGTACATGCTTTTCGAATCCCTCG
ACAAGCAAACGGGTTGCTCATGTCACATGCCTATGTACACCTGGATTTACGGGTGACAGA
TGTCTCCAAGAAGCAGTTATCACTACCACGCCATCACCGCTGTTATCATCTACRCTGTGG
ACCTCAACATTGATGTCAACTACCCCGTCCGAAATGTCCACAGATGAGGGTAGTTCTGCG
ACGGCGCTTGTAACACAGGATACCGAAGGCACCCAACCTACCTTCCAGTCTTTAACAACA
GAAAGAGACATTACAGTACAAGGTGTCACGACCCGTGATGTTAAGGTCTCTAYGTCTACG
TACCTCATATCAACTCCCGCCCTTCAGACATTGAGCGATTCTCCTGCCACAGAGGAGCTC
ACGAATGGAAACACAGAGGGCATGACATCGTCAGCAGATGGAACACTTGGGACTTCATAT
GTGACAATCACTGATGAATCGACGAGCGATGTCTACACCGCAAATACAGCGACAGCAACG
ATGTCTTCTAGGACCACGCAAGATGTGCCCACAGACACAGAACCCGGTTCAGATTCACCG
GGCACACCTTTAGATGTCAGCGAAATTATCACCATTTCTCTTCCTTTGACTACAGACATG
GAAACTCCAACATGGACACCAATGTCCGCACCCTCTACAACTGATATACCAACAACTAAT
GAAGATGTCGAGCCGCTTGTGACTGCCATGATCACTGATTATGTTACAACGGAATCTGAT
GTTCCAATGACAGTATCRGTAACAGAGGTTATCACTATCATGGTGTCTAATATTGAGGAG
TTTACTACGAGCAACTCAGATATTACAGCTGTTGCAGAATTGAGTACAGAATCAAGTGTT
GTTACTGGAGAGGTTTCAACCCAACTTACATCTCTTAAAACATCTGCTACGACTCTTGCC
ACTTTGGGACCTACTCAAACCATCAAAGATACGGAAGGAGAAAGTACAGAAACAGTAACT
GTCCAAGGTGAAACCACAGAGTTATCAACAACTGATGAAACACAATTATCAACGGATAAA
TCGAGCATGACTACTGGCGTAACAGAAGCAACGAGTAGTACGTCTGTCACTTCTGAATCA
TTCCCAACTATGACTACAACCACCTTAGGGGACTCGCATTCATCAATAGATACCATGACA
TCTACCGGATCCGATTCCTTGACTTCCACAGAAGATAACACGACTGGTGTTATGATTACC
GAGGTCACGATCGAAGGAACCGTAGCGTCAACCACTTCCTCAACCACCATAATCACAACA
CTCGACCTCGAAGAAACAACACAGCCGACATCGGAATGGAGTCCTACTACCGATGGCTTC
ACGCCAAGTATCACTTCAACTTACAAGACGACCCTCTCAACGGAAGAAGGACCAGATTAC
CAAAGTACAACAAATGAAGCCGCTAGTACTCAAAGTGATACAACAACAATATCTACAGAA
GGATCGGATTATCCAAAGGCTACAACAACTGAAGCTACTAGTACTCAAAGTGATACAACT
ACACTATCTACAGAAGGATCGGACTATCCAAAGGATACAACAACTGAAGCCACTAGTACT
CAAAGTGATGCGTCTTCTACCACCGTTCCGCGAKCACATGAACCGACTGAAACCCAGGTC
ACCSAATCCATCAAAACGACAACCGAGGACACTGTCACACATGCAGCTACAACTCTGATG
TCAGGACATGAAACTACAGATCACGCAGAATTCCCTACAGCATCGGTCAAGATATCGTCG
ACGTCACCATCATTGTCCACGTCASCAGTAGAAACAACAAAGTCGCAGACATCAASTACC
ACTAGGGACGAAGACGATGACCCGAGCACGCCTTCTGGAACAGCTGAAGGTCCAACCGTC
ATCACTTCGAGGTTAGGGACCTCAAGGTCGTTTTCAACGACYAACACGTCATCCACGACT
ACGGGGGAAAGACAAGCCTCGTCCGACAGTGTCGTGCTGATAGTACTGTCGTCAATAGCT
GCCATGATCTTCTTCTTAGTCTTCTGCCTGGTCATCTTYGGGTGTTGCATCGCCAGGAAA
TGGCGGGAAAGAAACTCCTATCCGGAGGATGATCAAATGCCACTAAGATCCCWGCAAACA
TATTCCCGACAGAGTAATCGAGGRAGGAAATAYGGMCRASATTATTTRGAAAACAACAAG
CCGARTTTCGCCCATCGCTTAAATCMATTCCAGTCGACCAAACTCGACAACGAATMCGAC
ATTCACGACGATTCCTCTCTCTACATCCCGCCATCGACCACGCTTTCGATAATCAACGAC
TACTTTGAACAAATGCACGGTGTCTCCAACGACAGCYTCRAACCCGATACTAATGAAAAT
GATCTACGGTATTTTAATGAACCGCACGATAARGAAAAGGATTTCGAAAGCGAGAGTTTT
GAGATGGGGTTTTTCCCGGATACCGAGTACTGGATGCCGTCGAGTGCCAGTGAATTAGCG
GATACTCCGTATTATATCACCGATGATGCACCTTTACCGGTTACTCATGTC

>spurp
ATGAGATTTTACGTCCTTTTGCTACTCGTCGCCATCTTGTTAACTTCAGTAACGTTTGTG
TTGTTTGGATCAGGAGCGTTTTCATCAAAGGAAAGAGAGCTTACTGTTAGAAAACGAAAC
TGCCCCGACCAATCGGATGAGAGCAACGCGACGTGTCGAGGAATTCCTAGTTGCGACGAG
CAAGTTGGCGAGACGTGTTTGAACAACGGTTCCTGCGTGTCCCATCCTCGTACCACCAGT
CGTGTGGCATACCACAGCTGCAAGTGTACATCAGGGTACACGGGCGAGTACTGTGAGGTA
CTAGCACCTACAACTACTGAACCACCCACTACAACTCTTGACCCATCTACCACAACACTT
GAAACGACCGCAGCTATGACCACAAGTTCTGATATTTTGTCTACCGCGACTGATGGAGTG
AATACACCGTTGTCTTCATCTTCGTCAACATTACAACAGCTACCGTCGGGAAGAATGGGA
ACGGTGACTGAAACTACTCTTGCTTTCACGGACAGAAAAAGAACTACGACACCTTTTGAT
GATGGTTCTATTACTACCGTTTCTACCCGTTCTCCATCTGATGTTACTGAATCTCCAGAT
TTACAAGACATCACCAGTACAGCTGCCACAACTGCACCTACAACCACAGCGTCATTATCA
ACATCAACGACACCATCAACATCAATGATAACAACGATCTCCCAAACAACTGATGTCGGG
CAACCTCAAGTACCAACTACAAACTCTAACCCTTCCAGGATCACGGTAATATCTTTGACA
TCGCCATCCGTATCAACGTCACCATCGGTTTCGACATCAGATGCGGAGGAAGACGTGTCA
ACCACTGCCTCGGATGAGCCATCGACATCCTCAGATGGTTTCACTGATGATGTGACCAGC
ACCACGACTACTGATGTATCCCTAGAGCCTACAGGAGAGGTCTCATCGTCATCGACCACA
GTGGCCACGGTTACGTCGACCACACTCATTAGTACTACGTTGCTTTCTACAACAACCCTC
CAAGATACAAGAACTCCGAATAAACTATCATTTGTTTGTGATGAGGTGGATCTTCCACTC
TCTGTTGTGGAATGTGCGACGCCCAATGAGTGCATCATCAGCATCTTCGTGTGTGATGGG
TTCTCTGACTGCAGTGATGGATCCGATGAAAGTCCAGCGACGTGCCTTGGAGAACCTGCT
TGTGACCAAGCACCAAATGATACGTGCGGAAATGGAGGTACATGCTTTTCGAATCCCTCG
ACAAGCAAACGGGTTGCTCATGTCACATGCCTATGTACACCTGGATTTACGGGTGACAGA
TGTCTCCAAGAAGCAGTTATCACTACCACGCCATCACCGCTGTTATCATCTACACTGTGG
ACCTCAACATTGATGTCAACTACCCCGTCCGAAATGTCCACAGATGAGGGTAGTTCTGCG
ACGGCGCTTGTAACACAGGATACCGAAGGCACCCAACCTACCTTCCAGTCTTTAACAACA
GAAAGAGACATTACAGTACAAGGTGTCACGACCCGTGATGTTAAGGTCTCTACGTCTACG
TACCTCATATCAACTCCCGCCCTTCAGACATTGAGCGATTCTCCTGCCACAGAGGAGCTC
ACGAATGGAAACACAGAGGGCATGACATCGTCAGCAGATGGAACACTTGGGACTTCATAT
GTGACAATCACTGATGAATCGACGAGCGATGTCTACACCGCAAATACAGCGACAGCAACG
ATGTCTTCTAGGACCACGCAAGATGTGCCCACAGACACAGAACCCGGTTCAGATTCACCG
GGCACACCTTTAGATGTCAGCGAAATTATCACCATTTCTCTTCCTTTGACTACAGACATG
GAAACTCCAACATGGACACCAATGTCCGCACCCTCTACAACTGATATACCAACAACTAAT
GAAGATGTCGAGCCGCTTGTGACTGCCATGATCACTGATTATGTTACAACGGAATCTGAT
GTTCCAATGACAGTATCAGTAACAGAGGTTATCACTATCATGGTGTCTAATATTGAGGAG
TTTACTACGAGCAACTCAGATATTACAGCTGTTGCAGAATTGAGTACAGAATCAAGTGTT
GTTACTGGAGAGGTTTCAACCCAACTTACATCTCTTAAAACATCTGCTACGACTCTTGCC
ACTTTGGGACCTACTCAAACCATCAAAGATACGGAAGGAGAAAGTACAGAAACAGTAACT
GTCCAAGGTGAAACCACAGAGTTATCAACAACTGATGAAACACAATTATCAACGGATAAA
TCGAGCATGACTACTGGCGTAACAGAAGCAACGAGTAGTACGTCTGTCACTTCTGAATCA
TTCCCAACTATGACTACAACCACCTTAGGGGACTCGCATTCATCAATAGATACCATGACA
TCTACCGGATCCGATTCCTTGACTTCCACAGAAGATAACACGACTGGTGTTATGATTACC
GAGGTCACGATCGAAGGAACCGTAGCGTCAACCACTTCCTCAACCACCATAATCACAACA
CTCGACCTCGAAGAAACAACACAGCCGACATCGGAATGGAGTCCTACTACCGATGGCTTC
ACGCCAAGTATCACTTCAACTTACAAGACGACCCTCTCAACGGAAGAAGGACCAGATTAC
CAAAGTACAACAAATGAAGCCGCTAGTACTCAAAGTGATACAACAACAATATCTACAGAA
GGATCGGATTATCCAAAGGCTACAACAACTGAAGCTACTAGTACTCAAAGTGATACAACT
ACACTATCTACAGAAGGATCGGACTATCCAAAGGATACAACAACTGAAGCCACTAGTACT
CAAAGTGATGCGTCTTCTACCACCGTTCCGCGATCACATGAACCGACTGAAACCCAGGTC
ACCCAATCCATCAAAACGACAACCGAGGACACTGTCACACATGCAGCTACAACTCTGATG
TCAGGACATGAAACTACAGATCACGCAGAATTCCCTACAGCATCGGTCAAGATATCGTCG
ACGTCACCATCATTGTCCACGTCACCAGTAGAAACAACAAAGTCGCAGACATCAACTACC
ACTAGGGACGAAGACGATGACCCGAGCACGCCTTCTGGAACAGCTGAAGGTCCAACCGTC
ATCACTTCGAGGTTAGGGACCTCAAGGTCGTTTTCAACGACTAACACGTCATCCACGACT
ACGGGGGAAAGACAAGCCTCGTCCGACAGTGTCGTGCTGATAGTACTGTCGTCAATAGCT
GCCATGATCTTCTTCTTAGTCTTCTGCCTGGTCATCTTTGGGTGTTGCATCGCCAGGAAA
TGGCGGGAAAGAAACTCCTATCCGGAGGATGATCAAATGCCACTAAGATCCCTGCAAACA
TATTCCCGACAGAGTAATCGAGGAAGGAAATACGGCCAACATTATTTGGAAAACAACAAG
CCGAGTTTCGCCCATCGCTTAAATCCATTCCAGTCGACCAAACTCGACAACGAATACGAC
ATTCACGACGATTCCTCTCTCTACATCCCGCCATCGACCACGCTTTCGATAATCAACGAC
TACTTTGAACAAATGCACGGTGTCTCCAACGACAGCCTCGAACCCGATACTAATGAAAAT
GATCTACGGTATTTTAATGAACCGCACGATAAGGAAAAGGATTTCGAAAGCGAGAGTTTT
GAGATGGGGTTTTTCCCGGATACCGAGTACTGGATGCCGTCGAGTGCCAGTGAATTAGCG
GATACTCCGTATTATATCACCGATGATGCACCTTTACCGGTTACTCATGTC

>pdep
ACGAGATTTTACGTCCTTTTGCTACTCATCGCAATCTTGTTRACTTCAGTAACCTTTGTC
TTGTTTGGATCAGGAGCTTTTTTATCCAAAGACAGAGAGCTTACTGTTGGAAAAAGAAAC
TGCCCCGACCAATCAGATGAAAGCAACGCGACGTGTCGAGGAATTCCTAGTTGCGACGAG
CAAGTTGGCGAGACGTGTTTGAACAACGGTTCCTGCGTGTCCCATCCTCGTACCACCAGT
CGTGTGGCATACCACAGCTGCGAGTGTACAGCAGGGTACACGGGCGAGTACTGTGATGAA
ATAGCCCCTACAACTACTGATCCACCCACTACACCTCTTAACCCATCTACCACAACACTW
GAAACGACCGCATATATGATCACAAGTTCTGATATTTTGTCTACCGCGACCGATRGGGTG
CAGACAACGTTGTCTTCTTCTTCGTCAACATTACAACAGMTACCATCAGGAGGAATGGGA
ACTGTGACTGAAACTACWCCTGCTTTCACGGACGGACAAAGAACTACGACACCTTTTGAT
GATGGTTCTATTACGACCGTTTCTGYYCGTTCTCCATCTGCTGTTACTGAAYCTCCAGAT
TTACAAGACATACCCAGTACAGTTGCCAAAACTGCACCTACGACCGCAGCGTCATTATCA
ACATTAACGGCACSATCGACATCAATGATAACAATAATCCCCCGAACGACCAATGTCGGA
CAACCTCAAGTACCGACTACAAACTTTAATCCTTnnnnnnnnNNNNNNNNNNNNNNNNNN
nnnnnnnnnnnnnnnnnnnnnnnnnnnnnnnnnnnnnnnnnnnnnnnGGAAGAAGTATTA
ACCACTGCCTCGGATGAGCCATCGACATCCTTAGATGGTTTCACTGATGACGTGACCAGC
ACCACGACTTCTGATGTANNNNTAGAGCCTACAGGAGAGGTCTCATCGTCATCCACCACA
GTNNCCACAGTTACGACGACCACACTTATTACTACTWCGTTGCTTTCTACCACAGCCCTT
CAAGATCCAAGAACTCCGAATAAARTATCATTTGTTTGYGATGAGGTGGATCTTCCACTC
TCTGTTGTGGAATGTGCCACGCCCAATGAATGTATCATCAGCATCTTTCTGTGTGACGGG
ATCTCTGACTGCAGCGATGGGTCCGATGAAAGTCCAGCGACGTGCCTTGGAGAACCTGCT
TGTGAACAAGYACCAAGTGATGTGTGCGAAAATGGAGGTACATGCTTYTCCAATCCCTTG
ACAAACAAACGGGTTGCTCATGKCACATGCCTATGTCCACCTAGATTTACGGGTGACAGA
TGTCTCCAGGAAGCAGTTATCACTACAACGTCATCACCGTCGTTATCATCAACGCTGTGG
ACTTCAACATTGATGTCAATCAYCCCGTCCAAAATATCCACAGACGAAMGYAGTYCTGCR
ACGGCGCTTGTAACCCAGGATACCGAAGGCACCCAACCCWCYATCCAGTCTTYAACGACA
GAAAGAKACACTACMGTACAAGSTGTAACAACCCGTGATGTTCAGGCCTCTACGTYTACG
TCCCTCACATCAAATTCCGCYCTTCAGACATTCAGCGATTCYCCTGCCACAGAGGAGYTC
ACTACYGRAAACACARAGGTCATGACGTCGTCAGCAGATGGAACATTTGGGACTTCATAT
GTGACAATAACTGATGTAGCGACGAGCGACGTCTACACCGCAAATACAGTGACTGCAACG
ATGTCTCCTTGGACCAAGCAAGATGTGCCAACAGACACAGAATCCGGTTCAAATTCACCA
AGCACACCTTTAGGTGTCAGCGAAATTATCACCACTCCTATTCCTTTGACTACAGACATG
GAAACTCCAACATGGACACCAATTTCCGCACCTTCAACAACAGATAGACCAACAACTATT
GGAGATGTCGTGCCGCTTGTGACTGACATGATAACTKATTATGATACAACGGAAACTGAT
GTTTCACTGATAGTATCAGTAACAGAGGTCAGCACTATCTTGGTGTCTAATATTGCGGAT
TTTACTACGGKCAACACAGACATTACAGCCGGTGCAGATTTGATTACAGAATCAAGTGTT
GCTACTGGAGAGGTATCAACCCAACTTACATCTCTTAAAACATCTACTACGACGCTTGCC
ACTTTGGGACCTACCCARACCATCAMATATATGGAAGGARAAAGTACAGAAACAGTAACT
GTCCAAGAAGAAAYCACAGAGTTATCAACAACTGATGAAACACAATTATCAACGGATRAA
TCYAYAATGACTAMTCGCGTAACAGAAGMAATGAATAGTAYGTCTATCACTTCTGAATCA
TTCCCAACTATGAATACAACCACCTTAGGGGACTCGTATTCATCAATAGATACCATGACA
TCTACCRGATTYGATTCCTCTACATCTCCAGAAGATKACACAACAAATGATATGATTACM
GAGKTCACGAGCGAAGGAACCACAGCGTCRACCACTTCGACAACCACCATTWTCACAACA
CTCGAGCTCGAAGAAACAACCCAGCCGACATCGGAATGGAGTCCTACTACCGATGGCTTC
ACGCCAAGTGTCACTTYGACTTACAAGACAACATTCTCCACGGAAGGAGGAACGGACTAT
MAAAGTACAACAACTGAAGCCACTAGTACTCAAAGTGATACGACAACAATCCCTAMAGAA
GSAACGRACTATMYAAAGGCTACAACAACTGAAGCCACTAGTACTCAAAGTGATACGACA
ACAATCCCTAMAGAAGSAACGRACTATMCAAAGGCTACAACAACTGAAGCCACTAGTACT
CAAAGTKATGTGTCTTCTCCCACCATTCCGCGATCACATGAACCGACTGAAACCCAGGTC
ACCCATTTCATCAAAACAACAACTGAGGACACTGSCACACATGCAGGTACAACTCTGATA
TCAGGACATGAAACTACAGATGACGCAGAATCCCCTACANCATCGGCCAAGATATTGTCG
ACGTCACCATCATTGTCCACATCAGCAGTAGAAACRACAGAGTTGGAGACATCAAGTACC
ACTGGCGACAAAGACGATAACCATAGCACACCTTTAGGAACCACTGAAGGTCCATCTGTC
ATTACTTCGAGGTTAGGGACCTCAAGTTCGTTTTCAACGGCCAAYATGTCATCAACGACT
AAGGGGGATAGAACRGCCTCGTCCGATAGAGTCGTGCTRATAGTACTGTCGTCAACCGCT
GCSGTGATCTTGTTCTTAATCGTCTGCCTGGTCATTGTCGGGTGTTGCATCGCCAGGAAA
TGGCGGGAAAGGAACTCCTATCCAGAGGATGATCGAATGCCACTAAGATCCCTGAAAACA
TATTCCCGACAGAGTAATCGAGGAAGGAAATATGGACAAAATTATTTGGAAAACAACAAG
CCGAGTTTCGCGCATCGCTTAAATCNNNNNCAGTCAACCAAACTCGACAACGAATCTGAC
GTTCACGACGATTCCTCTCTCTACATCCCGCCGTCGACTACGCTTTCGATAATCAACGAC
TACTTYGAACAAGTGCACGGTGCCTACGATGACAGCCTCGAACCCGATGCTAATGAAAAT
AGTCTWCGGTATTTTAAAGAWCTGCATGATAAGGACAGTGATTTCSAAAGCGAGAGTTTT
GAGATGAGGTTTTTYCCGGATACYGAGTACTGGATGCCGTCGAGTGCCAGTGATGTAGAG
GATACTCCGTATTATATCACAGATGATGCACCTTTACCGGTTTCTCATGTA
