# Supplementary material for: Genome-wide signals of positive selection in strongylocentrotid sea urchins
Source: BMC Genomics. 2017 Jul 21;18:555. doi: 10.1186/s12864-017-3944-7 (PMC5521101; doi:10.1186/s12864-017-3944-7)
Supplement: Supplementary file 3 — Consensus alignment files. A compressed (gzip) tape archive (TAR) file containing 6250 consensus alignment files in FASTA format. (TGZ 14116 kb) [file 12864_2017_3944_MOESM3_ESM.tgz › SPU_010200/consensAlign.ordered.fa]

>sdro
ATGGAGGACACAGCCATTTCTAATTGCAACTTTGAAAATGACAGCCCGCTCTATGTGGGT
CAAGATCCAATGATAGCTGAACTAGATGATGATGATGTCGGGTCTTCTATGGCTGGAGAC
GGTCAAGTTCTAAGTGAAGACAATGACGGATGTAATATGCAAGAACACAGTGAACTTGGA
CAAGATGGGGAGCAAGAAGATTCTGGTCCCGACACAAATCTAGTTAGCAGTGAGAAGCAG
TCGGGTGACCATCCGTCTGTAGATCCTCATCAGAATATGGAAAGCTGCCAGGCTTCAAAA
GATGATTTTCTTGACAGTGGGAACACTGATTCATTTGATTGGACCAGAGATTCTGGTTGT
ACCAAGGTGGATGAGTATTCTGATGATGATGATGATGAAATTTGGGTCGGACATGAAGGG
GAAAAACCTGAGTCGTCTCTGAGAAATAAGTCCTTAAAATGTCAGTCAACTGGAGACTGT
GAAATCAGTTCGTTAGTAGACAGTAGCAAAGTAGAATGCAGTTCACCAGGGAAAGCAGGA
ACAAGAAATGTGGACAACAGATCATCGWCAGAAAATGTAACGCAGTCTAAACATTTGTCA
AGGTGTGAAACATTGCCTGGTAATGATTTGGGCAGAACATGTGACGAGGATGCAATTAAA
TGCAATAAATTGGAAGATTTATCATTCTTAGATATTAGAAACTGTGAGACTCCCAACAGC
CAAGAACACCGGAGACCGTCTGAATCAGAGCTCCCAACAACTAGTAATTTGTCTAAAGAT
GAAACAGTAGAAAGCCAAACATATGATACAGTAAAAAATTGTCCTGCTATCGAATCATAC
TCACTTAGAACCAGAAAAARAAGGGCCAGCTTCCAGGAAGCCAGTCCTAAATCTAAGCCT
AAAACACCTTCGAAGAAGTCAGNGNNNNNNTGTTTCAAAGATCCAAAGATAACATGTAAA
GAAGKACAWAAGRACAAARAAGGAATAACTCCGGCTGTTCAAAGGCGAACTTCACCAAGA
AAAAGGAACAGAATCGATCATGATCTAGGTGAGGACCAACCCAAAAGCAACACCATGTTC
TCAGTTTGTGATGAGAATCTTAACAGCAAGATGGTAGATGAAGAAGTAARGAATGATTCC
CTCCAGGGAAAGGAAAGGAGGTCAGCCTTAARGAGTGAAAGTTGCTGCATTGAGAGCTTG
GACGAGAATTCTGTTTTAGACCTGGATGATGATGATGATGATTGTGAACCTGTTAGTAGT
CAGATATTTACCGGTGCTCCGATGTTTTCTGGGTCCAAGACCGGGTCCAAGACTAGGAAA
CGAAGCCTCAGAGGCAAGGGATCTGCTTCTTGTCAGACTTTGGAGGATGTCTCAGGAGAA
GGAGAAGGAATGCAGCTGAATGGTATTGATGCTCTGAAGGAAAGAGCTGAGTCAACAATC
TCAGAACCAGAACCAGATCATGAAGGAGAGAAGCGGACTAGTAATGAAGATCAATCCAAC
AATTCTAATCTGAAACAAGCGTGTGTTGAAGCAACYTCTCCTTGTCATGATGTTCTTAAG
GCATCTAACAGGCAGAGAAGAAGCCAGGAACAAAGTGAAATAACTGTAATAAGCAATGAG
CATATGGATACTGATCATCAAAAAGAAGAAAAGACATTGAAAAGAACACAGAAGGGAAGT
AAGATATGTGAACAATCAAAAAAGCTGAAGTGTTTAGGGAATAAGATTGATGTGATGGAT
GATCAGAACAACCYGTCTTCCAATGCTTCAGTAGAAATTCCTCTACAAACAGTACATGAA
GTGAGGAATGGTGGTTCTTGCGCAGAAAACAAAGAAGCACCTGAAAATATTGARAATGTA
GATGGACCAACGCCTCCAGAGAAGAGACCTATTCGCAAAGCTAGGAGGGGTAGACCCAGA
GCGAGAAAATCAGCAAGTGCCCTTATTGACATCCTGACCGCAGCATCCGCATCGGCCTTG
AAAAGAGTCTCTGATTCTGCTGCATCACAACCATCTTCCAAGGAGAATCAAGAGTCCATC
CAGAMGGATCAGAYGGTGGCTTCTAAGAAGAAGCGAGCATCCTCCAGGAAGGCCAAGGTG
CCCAAGGCTCGACAGTGTAGGAAAAGAAAGTTCCCAGGTGGTTCCCYKGGAGGCGATGAT
TCTGTGAAGTCTGGGAAATCGTTATCATGCGGCAGGCAAGCAGATGAACCAAGCAATGTG
ACTGCAGACTCAAGCCCAGGACAGAATGCAGCCATGTTAAGACTTGAATGTGTATCTCAC
GATGAGGGTAGTGGAGATGACGATGACGAGTTGATGAACCCTGTCCTTACACCAGACTCA
AAAACTAAAGATCTTCCACCTGCCTTCAATGTTGGTGAAGTAGTATGGGCACAAGATTCC
AAAGACAAATCTAGATGGCCTGCCGTTGTGATWGAAGTGGCTGGAGAGAACGTGTCCAGA
CGAGTTTACAATGTCTTCAAAACRAATCAAACRAAAGAACAGTACTTTCAAGTAAAATCT
TCCAGATATCTGAAGCAATATAACTGCAGAGAGAAGGAAACTTACCTGGAGAAGGGAAAA
AGTGTGACTGAATTCAACACAGCTGTCGAGAGAGCGAATGACTTTATCATGAAAATAGGT
CTTGGTAAAGTGAACTCATATGAGGACTTCTTCAAACCTAGTGATGCCTACTTTGACTCT
CCGCCCCCATCCCCTCACTCTACATCCCCTCMSTCTMCACCYCTCGTCGTAGGTCATAGC
AGCCCAGAATACCCCCCTCAYGGTCCAAAGATCAACCAGCCTGYTATCGATGACGACGAC
RRSGATGAYGACGATGAKGAGGAGGAGGATGAAAGMCTGAATGATAGTCGGAGTAGTGTC
AAGAACAGCTGCAATGGAAACTCCAAAGAAMTCACAAGATTRAAAAGGAAATGGCAACGC
AAAGAGAAACGTCTCCTTGAGCATATGAGAAGTGAACAGACAAAGGAATACCTGTTTGGG
ATCCAACATGGCACGGTGGCTAGTGTCAGACACCAGTGGTTTCTCTCCAGCAATGCAAAC
GACAAAGGCAGACTSAAATGGGGATCCTGTGGCGCCCTCATCAGTGAGAACAAGGTCAGT
CATTCACAGARTAATGnTTTAGTTGGTAGCATAGRTGWRGMTTCTTTG

>spal
ATGGAGGACACAGCCWTTTCTAATTGCAAYTTTGATAATGACAGCCCCCTSTATGTRGGT
CAARGTCCAATGATAGCTGAACTAGATGATGATGATGTCRGGTCYTCTACGGCCGTAGAC
GGTCAAGTTCTAAGTGAAGACGATGAYGGATGTAATATGATAGAACACAGTGAACTTGNN
NNNGATGGGGAGCCAGAAGCATCATGTCCCAACACAAATTCAGTTAGCAGKGAGAAGCRG
TCGGGTGACCATCCGTCWGTRGATCCTCATCAGAATATGGAAAGCTGCCAKGCTTYGAAA
RATGATTTKCCTGACWSTGGRAACACTGATTCATTYGATTGGACCAGAGATTCTGGTTGT
ACCAAGGTRGATGAGTATTSTGATGAYGAYGATGATGAAATTCGTGTTGGACATGAAGGG
GAGAATAGCGAGTCGTCTCCGAGAAATAARTCCTTAAAATGTCAGTCAACTGGAGACTGT
GAAATCAGTTYGTTAGTAGACRGTAGCAAAGTAGAATGCAGTTCWCYRGGGACAGCAGRA
ACAAGAAATRTGGACAACAGATCTKYGACGGCAAATGTAAMGCAGTCYAAACATTTGTCA
AGATGTGAAACRTTGCCTRGYGATGATTTGGGCAGAACATGTGAYGAGGATGCAATTAAA
YGCAATRAATTGGAMGATGTATCATTCTTAGATATTAGAAACWRTGAGACYCCKRACRGC
CAAGAACACCAGARACCATCTGAATCMGAGCTCCCAACAACTAGTAATWTTTCTAAAGAT
GAAACAGGAGAGARCCAAACATRTGATRCAGTAAAATTATGYCCTGCTWWTGAATCATAC
TCACTTAGAACCAGAAGAARAAGGGCCAGCTTCCAGGAAGCCAGTCCTAAATCTAAGCCT
AAAACACCTTCAAAGAAGTCAGNNNNNNNNNGTTTCAAAGATCCAAAGATAACATGTAAA
GAAGKACAAAAGRACAAAGAAGGAATAACTCCGGCAGTTCAAAGGCGAACTTCACCAAGA
AAAAGGAACAGAATTGATCATGATCTAGGTGAGGACCAACCCAAGAGCAACATTTTGTTC
TCAGTTTGTGATGAGAATCTTAACAGCAAGATGGTAGATGAAGAAKTAAGGAACGATTCC
CTACAGGGAAAGGAAAGGAGGTCAGCRTTAAAGAGTGAAAGTTGCTGCATTGAGAGCTTG
RWCRAGAATTCTGTTTTWGAYSTGGATGATGATGATGATGAATGTGARCCTGTTAGTAGT
CAGATATTTACCGGTGCKCCWATGYTTTCYGGGTCCAAGACYGGGTCCAAGACTAGGAAA
CGAAGCCTCAGAGGCAAGGGATCTGCTTCTTGTCAGACTTTGGAGGGTGYCTCAGGAGCA
GGAGAAGGAATGCAGCTGAATGTTAATGACGCTCTGAYGGAGAGAGTTGAGTCAACAATC
CCAGAACCAGAACTAGATCAYGAARGAGAGAAGCGGATTAGTAATGACGATCAATCCRAC
AATTSTAATCTGAAACAARCRTGTGTTGAARYAACTTCTCCTTGTCATGATGTTCTTAAG
GCATCTAACAGGCAGAGAAGAAGCCAGGAACAAAGYGAAATAACTGTAATAASCAATGAG
CATATGGATACTGATCWTCAAAAAGAAGAGAAGACATTGAAAAGAWCACAGAARGGAAGT
AAGAWATGTGAACAATCAAAAAAGCTGAAGTGTTTAGGGAATAAGATTGATGTGATGGAT
GATCAGAACAACCCGTCTTCCAATGCTTCAATGGAAATTCCTCTGCAAACAGTACATGAA
GTGAGGAATAGTGGTTCTTGCACAGAAAACAAAGAAGCACCTGAGAACATTGAAAATGTA
GATGGACCAACGCCCCCGGAGAAGAGGCCCATTCGCAGAGCTAGGAGGGGTAGACCCAGA
GCGAGAAAATCAGCAAGTGCCCTTATTGATATCCTGACCGCAGCATCCGCATCGGCCTTG
AAAAGAGTCTCTGATTCTGCTGCATCTCAACCATCCTCCAAGGAGAATCAAGAGTCCATC
CAGACGGATCAGACGGTGGCTTCTAAGAAGAAGCGAGCATCCTCCAGGAAGGCCAAGGTG
CCCRAGGCTCGACAGTCTAGGAAAAGGAAGTTCCCAGGTGGTTCCCCGGGAGGTGGTGAT
TCTGCGAAGACTGGAAAATTGTTATCATGCGGCAGGCAAGCAGATGAACCAAGCAAGCTG
GCTGCAGACTCAAGCCCAGGAAAGAATGCAGCCATGTTAAGGCTTGAATGTGTATCTCAC
GACGAGGGTAGTGGAGATGATGATGACGAGTTGATGAATCCTGTTCTTACACCAGACTCG
AAAACTAAAGATCTTCCACCTGCTTTCAATGTTGGTGAAGTAGTATGGGCACCAGATTCC
AAAGACAAATCAAGATGGCCTGCCGTTGTGATAGAAGTGGCTGGAGAGAACGTGTCCAGA
CGAGTTTACAATGTCTTCAAAACGAATCAAACGAAAGAACAGTACTTTCAAGTAAAATCT
TCCAGATATCTGAAGCAATATAACTGCAGAGAGAAGGAAACTTATCTGGAGAAGGGAAAA
AGTGTGACTGAATTCAACACGGCTGTCGAGAGAGCAAATGACTTCATCATGAAAAACGGT
CTTGGTAAAGTGAACTCATATGAAGACTTCTTCAAACCAAATGATGCCTACTTTGACTCT
CCGCCCCCATCCCCTCACTCTGCATCCCCTCCGTCTCCACCCCTCGTCGTAGGTCATAGC
AGCCCAGAATACCCCCCTCAYGGTCCAAAGRTCAACCAGCCTGYTATCGATGACGACGAC
GGGGATGAYGAYGAKGAGGAGGAGGAGGATGAAAGACTGAATGGTAGTCGGAGTAGTGTC
AAGAACAGCTGCAATGGAAACTCCAAAGAAATCACAAGATTGAAAAGGAAATGGCAACGC
AAAGAGAAACGTCTCCTTGAGCATATGAGAAGTGAACAGACAAAGGAATACCTGTTTGGA
ATCCAACATGGCACGGTGGCTAGTGTCAGACACCAGTGGTTTCTCTCCAGCAATGCAAAC
GACAAAGGCAGACTGAAATGGGGATCGTGTGGCGCCCTCATCAGTGAGAACAAGGTCAGT
CATTCACAGAGTAATGnTTTAGTTGGTAGCATAGACGTGGATTCTTTG

>sfra
ATGGAGGACACAGCCATWTCTAATTGCAACTTTGATAATGACAGTCCCCTCTACGTGGGT
CAAGGTCCAATGATAGCTGAACTRGATGATAATGATGTCAGGTCTTCTACAGCCRTAGAC
AGTCAAGTTCTAAGTGAAGACRATGATGGATGTAATATGCAAGAACACGGTGAACTTGGA
CAAGATGGGGAGCAACAAGCATCATGTCCCAACAGAAATTTAGTTAGCAGTGAGAAGCAG
TCGGATGACCATCCGTCTTTAGATCCTCATCAGAATATGGAAAGCTGCCAGGCTTTGAAA
AATGATTTGCCTGACACTGGGAACACCAATTCATTCGATTTGACCAGAGATTCTGGTTGT
AACTGGGTGGATGAGTATAGTGATGATGATGATSMTGAAATTTGTGTTGGACATGAAGGG
GAAATTACTGAGTCGTCTCCAAGAAATAAAGCCTTAAAATGTCAGTCAACTGGAGACTGT
GAAATCAGTTCGTTAGTAGACAGTAGCAAAGTAGAATGCAGTTCTCCAAAGACAGCAGAA
ACAAGAAATGTGGACAACAGATCTTCGGCAGCAAATGTAACGCAGTCTAAACATTTGTCA
AGGTGTGAAACATTGCCTGGTGATGATTTGGGCRGAACATGTGATGAGGATGCAATTAAA
TGCAATAAATTGGAAGACTTATCATTCTTAGATATTAGAAACTGTGAGACTCCCAACAGC
CAAGAACACCAGAGACCATCTGAATCAGAGCTCCCAACAACTAGTAATTTTTCTAAAGAT
GAAACAGTAGAGAGCCAAACATATGATACAGTAAAATTATGTCCTGCTATTGAATCATAC
TCACTTAGAACCAGAAGAAGTAGGACCAGCTTCCAGGAAGATAGTCTTAAATCTAAGCCT
AAAACACCTTCAAAGAAGTCAGCGATGGCATGTTTCAAAGATCCAAAGACAACATGTAAA
GAAGGACAAAAGGACAAAGAAGGAATAACTCTGGCTGTTTCAAGGCGAACTTCACCAAGA
AAAAGGAACAAAATnnnnnnnnnnnnnnnTGAGGACCAACCCAAGGGCAACATTATGATC
TCAGTTTGTGATGAGAATCTTAACAGCAAAATGGTTGATGAAGAAGTAAAGAATGATTCC
CTAAATGGAAAGGAAAGGAGGGCAGCGTTAAGGAGTGAAAGTGGCCGCATTGATATTTTG
GATGAGAGTTCTGTTCTTGATGTGGAAGATGATGATGATGATTGTGAACCAAGTAGTAGT
CAGATATTTACCGGTGCTCCTATGTTTTCTGGGTCCAAGACTGGGTCCAAGACCAGGAAA
CGAAGCCTCAGAGGCAAGGGATCTGNNNCTTGTCAGACTTTGGAGGGTGTCTCAGGAGCA
GGAGAAGGAATACAGCTGAATGTTAATGATGCTCTGAAGGAGAGATTTGAGTCAACAATC
CCAGAACCAGAACTAGATCATGAAGGAGAGAAGCAGACAAGTAATGAAGATCAATCCAAC
GATTCTAACCTGAATCAACCGTGTGTTGAAGCAACTTCTCCTTGTCATGATGTTCTTAAA
ATATCTAACAGGCAGAGAAGAAGCCAGGAACAAAGTGAAATAGCTGTAATAAGCAATGAG
CATATTGATACTGATCATCAAAAAGAAGAGAAGACATTGAAAAGAACAAAGAAAGGAAGT
AAGAAATGTAAACAATCAAGAAAGCTGAAGTGTTTAGGGAATAAGATTGATGTAATGGAT
GATGAGAACAACCAGTCTTCCAATGCTTCCGTAGAGATTTCTCAGCAAACAGTGCATGAA
GTGAGGAATGGTGGTTCTTGCACAGAAAACAATGAAGCACCTGAAAATACTGAAAAGGTA
GATGGACCAACGCCCCCAGAGAAGAGACCCATTTACAGAGCTAGGCGGTGTAGATCCAGA
GGGAGAAAATCTGCAAATGACCTCATTGATATCCTGACCGCAGCATCTGCATCAGCTTTG
AAAAGAGTCTCTGATTCTGCAGNNNCACAACCATCCTCCAAGGAGAATCAAGAATCCATC
CAGACTGATCAGATGGTGGCTTCTAAGAAGGAGCGAGCATCCTCCAGGAAGGGCAGGGTG
CCCAAGGCTCGACAGTCTAGGAAAAGGAAGTATCTAGGTTGCTCCCCGGGAGGTGATGAT
TCTGTGAAGTCTGGAAAAATGTTATCATGCGGCAGAAAGGCAGATGAACCAAGCAATCTG
ACTGCAGACTCAAGTCCAGGACAGAAAGCAGCCATGTTAAGGCTTGAATGTGTATCTCAT
GATGAGGGTAGTGGAGATGATGATGACGAGTTGATGAATCCTGTTCTTACACCAGACTCR
AAAACTAAAGATCTTCCACCTGCCTTCAACGTTGGTGATGTAGTATGGGCACCAGATTCT
RAAGACAAATCAAGATGGCCTGCCGTTGTGATAGAGGTGGYTGGAGAGAATGTGTCCAGA
CGAGTTTACAATGTCTTCAAAACGAATCAAACGAAAGAACAGTGCTTYCAAGTAAAATCT
TCCAGATATCTGAAGCGATATAACTGCAGAGAGAAGGAAACGTATCTGRAGAAGGGTAAA
GATGTGACTGAATTCAACACAGCTGTCGAGARAGCAAATGACTTCATCATGAAAATAGGT
CTTGGTAAAGTGAGCTCCTATGAAGACTTCTTCAAACCAAGTGATGCATACTTTGACTCT
CCGCCCCCATCCCCTCACTCTACATCCCCTCCGTCTCCACCCCTCGTCGTTGGTCATAGC
AGCCCAGAATACCCCCCTCACGGTCCAAAGATCAACCAGCCTGTCATCGATGTTGATGAY
GACGATGACAACGACGATGAGGAGGAGGATGAAAGCCTGAATGATAGTCGGAGTAGTGTC
AAGAACAGCGGCAATGGAACCTCCAAAGAAATCACAAGATTGAAAAGGAAATGGCAAYKC
AAAGAGAACCGTCTCCTCGAGCATATGAGAAGTGTGCAGACAAAGGAATACCTTTTKGGG
ATCCAAAGTGGCAAGGTTGAAAGTGAAAGACACCAGTGGTTTCTCTCCAGCAATGCAAAT
GACAAAGGCAGACTGAAATGGGGATCCTGTGGTGCCCTCATCACTGAGAAGAAGGTGGGA
AATTCACAGAGTAATGnnnnnnnnnnnnnnnnnnnnnnnnnnnnnnnn

>afraSS
ATGGAGGACACAGCCATTTCTAATTGCAACTTTGAAAATGACAGCCCGCTCTATGTGGGT
CAAGATCCAATGATAGCTGAACTAGATGATGATGATGTCGGGTCTTCTACGGCCGTAGAC
GGTCAAGTTCTAAGTGAAGACGATAATGGATGTAATATGCAAGAACACAGTGAACTTGGA
CAAGATGGGGAGCCAGAAGCATCATGTCCCAACACAAATCTAGTTAGCAGTGAGAAGCAG
TCGGATGACCATCCGTCTGTAGATCCTCATCAGAATATGGAAAGCTGCCAGGCTTTGGAA
AATGATTTGCCTGACACTGGGAACACTGATTCATTTGATTGGACCAGAGATTCTGGTTGT
ACCAAGGTGGATGAGTATTCTGATGATGATGATGATGAAATTCTGGTTGGACATGAAGGG
GAAAATACTGAGTCGTCTCCGAGAAATAAAGCCTTGCAATGTCAGTCAACTGGAGACTGT
GAAATCAGTTTGTTAGTAAACAGTAGCAAAGTAGAATGCAGTTTTCYGGGGACAGCAGAA
ACAAGAAATGTGGACAACAGATCTTTGACAGCAAATGTAACGCAGTCTAAACATTTGTCA
AGATGTGAAACATTGCCTGGTGATGAnnnnnnnnnnnnnnGTGATGAGGATGCAATTAAA
TGCAATAAATTGGACGATGTATCATTCTTAGATATTAGAAACTGTGAGACTCTGAAYGGC
CAAGAACACCAGAGAACATCTAAATCAGAGCTCCCAACAACTAGTAATTTTTCTAAAGAT
GAAACAGGAGAGAGCCAAACATGTGATACAGTAAAAATATGTCCTGCTATCGAATCATAC
TCACTTAGAACCAGAAGAAGTAGGGCCAGCTTCCAGGAAGACAGTCCTAAATCTAAGCCT
AAAACACCTTCAAAGAAGTCAGCGATGGCATGTCTCAAAGATCCAAAGATAACTTGTAAA
GAAGGACAAAAGCACAAAGAAGGAAAAACTCCAGCTGTTCCAAGGCGAACTTCACCAAGA
AAAAGGAACAAAATTGATCATGATCTAGGTGAGGACCAGCCCAAAAGCAACATTTTGTTC
TCAGTTTGTGATGAGAATCTTAACAGCAAGATGGTAGATGAAGAAGTAAGGAATGATTCT
CTACAGGGAAAGGAAAGGAGGTCAGCGTTAAGGAGTGAAAGTTGCTGCATTGAGAGCTTG
GACGAGAATTCTGTTTTAGACGTGGATGATGATGATGATGATTGTGAACCTGTTAGTAGT
CAGATATTTACCGGTGCTCCTATTTTTTCTGGGTCCAAGACTGGGTCCAAGACCAGGAAA
CGAAGCCTCAGAGGCAAGGGATCTGCTTCTTGTCATACTTTGGAGGATGTCTCGGGAGCA
GGAGAAGAAATGCAGCTGAATGGTAATGACACTCTGAAGGAGAGAGTTGAGTCAACAATC
CCAGAACCAGAACTAGATCTCGAAGGAGAGAAGCGGATTAGTAATGACGATCAATTCGAC
AATTCTAATCTGAAACAAGCGTGTGTTGAAGAAACTTCTCCTTGTCATGATGTTCTTAAA
ATATTTAACAGGCAGAGAAGAAGCCAGGAACAAAGTGAAATAACTGTAATAACCAATGAG
CATATGGATACTGATCATCAAAAAGAAGAGAAGACATTAAAAAGAACACAGAAAGGAAGT
AAGATATGTGAACAATCTAAAAAGCTGAAGTGTTTAGGGAATAAGATTGATGTGATGGAT
GATCAGAACAACCCGTCTTCCAATGCTTCAGTAGAAATTCCTCTGCAAACAGTACATGAA
GTAAGGAATGGTGGTTCTTGCACAGAAAACAAAGAAGCACCTGAAAATATTGAGAATGTA
GATGGACCAACGCCCCCGGAGAAGAGACCCATTCGCAGAGCTAGGAGGGGTAGACCCAGA
GCGAGAAAATCTGCAAGTGCCCTTATTGATATCCTGACCGCAGCATCCGCATCGGCTTTG
AAAAGAGTCTCTGATTCTGCTGCTTCACAACCATCCTCCAAGGAGAATCAAGAGTCCATC
CAGATTGATCAGACGGTGGCTTCTAAGAAGAAGCAAAGATCCTCCAGGAAGGCCAAGGTG
CCCAAGGCTCGACAGTCTAGGAAAAGGAAGTTCCCAGGTGGTTCCCCGGGAGGTGATGAT
TCTGTGAAGTCTGGAAAATTGTNATCATGCGGCAGGCAAGCAGATGAACCAAGCAATCTG
ACTGCAGACTCAAGCCCAGGACAGAATGCAGCCATGTTAAGACTTGAATGTGTATCTCAC
GATGAGGGTAGTGGAGATGACGATGACGAGTTGATGAATCCTGTTCTTACACCAGACTCA
AAAACTAAAGATCTTCCACCTGCCTTCAATGTTGGTGAAGTAGTATGGGCACAAGATTCC
AAAGACAAATCAAGATGGCCTGCCGTTGTGATTGAAGTGGCTGGAGAGAACGTGTCCAGA
CGAGTTTACAATGTCTTCAAAACAAATCAAACAAAAGAACAGTACTTTCAAGTAAAATCT
TCCAGATATCTGAAGCAATATAACTGCAGAGAGAAGGAARCTTATCTGGAGAAGGGAAAA
RGTGTGACTGAATTCAAMACAGCTGTYGAGAGAGCRAATGACTTYATCATGAAAAWMGGT
CTTGGTAAAGTGAACTCATATGAGGACTTCTTCAAACCTAGTGATGCCTACTTTGACTCT
CCGCCCCCATCCCCTCACTCTACATCCCCTCCRTCTCCAYCTCTCGTCGTAGGTCATAGY
AGCCCAGAATACCCCCCTCAYGGTCCAAAGAWCAACCAGCMTGTTAWCGATGATGACRAC
GAYRACGATGAKGASGAKGAGGAGGAGGATGRAAGCCTGAATGATAGTCKGAGTARTGTC
AAGAACAGCTGCAATGGAAACTCCAAAGAAATYACAAGATTGAAAAGGAAATGGCAACGC
AAAGAGAAACGTCTCCTTGAGCATATGAGAAGTGAACAGACAAAGGAATACCTGTTTGGG
ATCCAACATGGCACGGTGGCTAGTGTCAGACACCAGTGGTTTCTCTCCAGCAATGCAAAC
GACAAAGGCAGACTCAAATGGGGATCCTGTGGCGCCCTCATCAGTGAGAACAAGGTCAGT
CATTCACAGAATAATGATTTAGTTGGTAGCATAGATGAAGCTTCTTTG

>hpul
ATGGAGGACACAGCCATTTTTAATTGCAACTTTGATAATGACAGCCCCCTCTATGTGGGT
CAAGGACCAATGCTAGCTGAACTAGATGATGATGATGTCAGGTCTTCTACGGCCGTAGAC
GGTCAAGTTCTAAGTGAAGACGATGATGGATGTAATATGCAAGAACACTGTGAACTTGGA
CAAGATGGGGAGCAAGAAGCATCATGTCCCAAATCAAAWTTAGTTCTCAGTGAGAAGCAG
TCGGGTGACCATCCGTCTGTTGATCCTCAGCAGAATATGGAAAGCTGTCWGGCTTTGAAA
AATGATTCTTTTGACACTGAGAACACTGATTCATTCGATTGGACTAGAGATTCTGGTTGT
ACTAAGGTGGATGAGAATGGTGATGAYGATGATGWTGAAATTTGCGTTGGACATGAAGGG
GAAAATACTGAGTCGTCTCTGAGAAATGAAGCCTTAAGATGTCAGTCAACTGGAGACTGT
GAAATCAGTTTGTTTGYAGACAGTAGCAAAGTAGAATGCAGTTCACCAGGGACAGCTGAA
ACAAGAAATGTGGACAACAAATCTTCAACATCAAATGTAACGCAGTCTAAACATTTATCA
AGGTGTGAAACATTGTCTGGTGAAGATTTGGACAGAACATGTGATGAAGATGCAATTAAA
TACAATAAATTRGAAGATTCATCATTCTTAGATATTAGAAACTGTGAGACTCCCAACAGC
CCAGAACACCAGAGACCATCTGATGGAGAGCTCCCAACAACTAGTAATTTTTCAAAAGAT
GAAACAGGAGAGAGCCAAACATATGATACAGTAAATGTATGTCCTGCTATCGAATCATAC
TCACTTAGAACCAGAAGGAAAAGGGCCAGCTCCCAGGAAGACAGTCTTAAATCTAAGCCT
AAAACACCTTCAAARAAGTCAGCGATGGCAGGTTTCAAAGATCCAAAGATAAAATGTAAA
GAAGGACAAAAGGATAAAGAAGGAAAAACTTTGGCTGTTCCAAGGCGAACTTCACCAAGA
AAAAAGAACAGAATTGATCATGATCTGGGTGAGGACCAACCCAAGAGCAACATGACCTTC
TCAGTTTGTGATGAGAATCTTAACAGCAAGATGATAGATGAAGAAGTAAGGAATGATTCC
CTACAGGCARAGGAAAGGAGGTCAGCGTTAAAGAGTGAAAGTTGCTGCATTGAGAGCTTG
GAAGATAACTCTGTTTTTGATGTGGATGATGATGATGATGATTGTGAACCTGTTAGTAGT
CAGATAATTACCGGTGCTCCTATGTTTTCTGGGTCCAAGACTGGGTCCAAGACTAGGAAA
CGAAGCCTCAGAGGCAAGGGATCTTCTTCTTGTCTGACTWCGGAGGATGTTTCAGGAGCA
GGAGAAGGAATGCAGGTGAATGCTAATGACGCTCTGAAGGTGACAGTTGAGCCAACGATC
CCAGAACCAGAACTAGATCATGAAGGAGAGAAGCAGATTAGTAATGAAGATCAATCCAAC
AATTTTATTCTGAAACAAGCGTGTGTTGAAGAAATTTCTCCTTGCCATGATGTTCTTAAA
ATATCTAACAAGCAGAGAAGACGGCAGGAACAAAGTGAAATAACTGTAATAAGCAATGAG
CATATGGATACTGATCATCAAAAAGAAGAGAAGACATTGAAAAGAACACARAAGGGAAGT
AAGATATGTGAACAATCAAAAAAGCTGAAGTGTTTAGGGAATAAGATTGATGTGATGGAT
GATCAGAACAACTTGTCTACCAATGCTTCAGTAGAAATTCCTCTGCAAACAGTACATGAA
GTGAGGAATGGTGGTTCTTGCACAGAAAACAAAGAAGCACCTGAAAATATTGAGAATGTA
GATGGACCAACGCCTCCAGAGAAAAGACCCATTCGCAGAGCTAGGCGGGGTAGACCCAGA
GCGAGAAAATCGGCAAGTGCCCTTATTGACATCCTGACCGCAGCATCTGCATCGGCATTG
AAAAGAGTCTCTGATTCTGTTGCATCACAACCATCCTCCAAGGAGAATCAAGAGTCCATC
CAGACTGAGCAGATGGTGGCTTCTAAGAAGAAGCAAGCATCCTCCAGGAAGGGCAAGGTG
CCCAAGGCTCGACAGTCTAGGAAAAGAAAGTTCCCAGGTGGTTCCCCGGGAGGTGATGAT
TCTGTGAAGTCTGGAAAATTGTNATCATGCGGCAGGCAAGCAGATGAACCAAGCAATCTG
ACTGCAGACTCAAGCCCAGGACAGAATGCAGCCATGTTAAGGCTTGAATGTGTATCTCAT
GATGAGGGTAGTGGAGATGATGATGACGAGTTGATGAATCCTGTTCTTACACCAGACTCC
AAAATGAAAGATCTTCCACCTGCCTTCAACGTTGGTGAAGTAGTATGGGCACAAGATTCT
AAAGATAAATCAAGATGGCCTGCCGTTGTGATCGAAGTGGCTGGAGAGAATGTGTCCAGA
CGAGTTTACAATGTCTTCAAAACGAATGAAACAAAAGAACAGTTCTTTCAAGTAAAATCT
TCCAGATATCTRAAGCAATATAATTGCAGAGAGAAGGAAACTTATCTGGAGAAGGGGAAA
CATGTCACTGAATTCAATACAGCTGTTGAGAGAGCAAATGACTTCATCATGAAAATAGGT
CTTGGTAAAGTGAACTCTTATGAAGACTTYTTCAAACCAAATGATGCATACTTTGACTCT
CCGCCCCCATCCCCTCAYTCAACATCCCCYCCGTCTCCAGCCCTCGTCGTAGGTCATAGC
AGCCCAGAATACCCCCCTCACCGTCCAAAGATCAACCAGCCTGTTGAYGATGAYRAYRAC
GAYGAKGAKGASGAKGAKRAGGAGGAGGATGAAAGCCTCAATGAAAGTCAGAATAGTGTC
AAGAACAGCTGCAATGGAAACTCAAAAGATATCACAAGATTAAAAAGGAAATGGCAACGC
AAAGAGAAACGTCTCCTGGAGCATATGAGAAGTGAACAGACAAAGGAATACCTKTTTGGG
ATCCAACATGGTACGGTGCCTAGYGTCAGACACCAGTGGTTTCTATCCAGCAATGCAAAC
GACAAAGGCAGACTGAAATGGGGATCCTGTGGTGCCCTCATCAGTGAGAAAAAGGTGAGA
CATTCCCAGAGTAATGnTTTAGTTGGTAGCATAGATGTGGATTCTWTG

>snud
ATGGAGGACGCATCCATTTCTAATTGCAACTTTGATAATGACAGTCCCCTCTATGTGGGT
CAAGATCCAATGATAGCTGAACTAGATGATAATGCTGTCAGGTCTTCTACAGCCGTAGAC
AGTCAAATTCTAAGTGAAGACAATGATGGATGTAATATGCAAGAACACAGTGAACTTGGA
CAAGATGTGGAGCAACAAGCATCATGTCCCAACACAAATTTAGTTAGCAGTGAGAAGCAG
TCGGATGACCATCTGTCTGTAGATCCTCATCAGAATATGGAAAGCTGCCAGGCTTTGAAA
AATGATTTACCTGAGACTGGGAACTCTGATTCATTAGATTTGACCAGAGATTCTGGTTGT
AACTGGGTGGATGAGTAYRRTGATGAYGATGATCATGAAATTCGTGTTGGACATGAAGGG
GAAATTACAGAGTCGTCTCCAAGAAATAAAGCCTTAAAATGTCAGTCAACTGGAGACTGT
GAAATCAGTTCGTTAGTAGACACTAGCAAAGTAGAATGCAGTTCTCCAAAGACAGCAGAA
ACAAGAAATGTGGACAACAGATCTTCGACAGCAAATGTAACGCAGTTTAAACATTTGTCA
AGGTGTGAAACATTGTCTGGTGATGATTTGGGCAGAACATGTGATGAGGATGCAATTAAA
TGCAATAAATTTGAAAACTTATCATTCTTAGATATTAGAAACTGTGAGACTCCCAACAGC
CAAGAACACCAGAGACCATCTGAATCAGAGCTCCCAACAACTAGTAATTTTTCTAAAGAT
GAAAGAGTAGAGAGCCAAATATATGATACAGTAAAAGTTTGTCCTGCTAATGAATCATAC
TCACTTAGAACCAGAAGAAGAAGGACCAGCTTCCAGGAAGACAGTCCCAAATCTAAGCCT
AAAACACCTTCAAAGAAGTCAGCGATGGCATGTTTCAAAGATCCAAAGACAACATGTAAA
GAAGGACAAAAGGACAAAGAAGGAATAACTCCGACTGTTTCAAGGCGAACTTCACCAAGA
AAAAGGAACAnnnnnnnnnnnnnnnnnnnTGAGGACCAACCCCAGAGCAACATTATGATC
TCAGATTGTGATGAGAATCTTAACAGCAAAATGGTAGATGAAGAAGTAAGGAATGATTCC
CTAAATGGAAAGGAAAGGAGGGCAGCCTTAAGGAGTGAAAGTnnnnnnnnnnnnnnnnnn
nnnnnnnnnnnnnnnnnnnnnnnnnnnnnnnnnGATGATGATTGTGTACCAGTTAGTAGT
CAGATATTTACTGGTGCTCCTATGTTTTCTGGGTCCAAGACTGGGTCCAAGACCAGGAAA
AGAACTCTCAGATGCAAGGGATCTGNNNCTTGTCAGACTTTGGAGGGTGTCTCAGGAGCA
GGAGAAGGAATACAGCTGAATAGTAATGACGCTCTGAAGGAGAGATTTGAGTCGACAATC
CCAGAGCCAGAACTAGATCATGAAGGAGAGAAGCGGACAAGTAATGAAGATCAATCCAAC
GATTCTAACCTGAATCAGCCGTGTGGTGAAGCAACTTCTCCTTGTCATGATGTTCTTAAA
ATATCTAACAGGCAGAGAAGAAGCCAGGAACAAAGTGAAATAACTGTAATAAGCAATGAG
CATATTGATACTGATCATCAAAAAAAAGAGAAGACATTGAAAAGAACAAAGAAGGGAAGT
AAGATATGTAAACAATCAAGAAAGCTGAAGTGTTTAGGGAATAAGATTGATGTAATGGAT
GATCAGAACGACCCATCTTCCAATGCTTCAATAGAAATTTCTCTGCTAACAGTGCATGAA
GTGAGGAATGGTGGTTCTTGCACAGAAAACAATGAAGCACCTGAAAATACTGAAAAGGTA
GATGGACCAACGCCCCnnnnnnnnnnnnnnnnnnnnnnnnnTAGGCGGTGTAGATCCAAA
GGGAGAAAATCTGCCAATGACCTTATTGATATCCTGACCGCAGCATCTGCGTCAGCTTTA
AAAAGAGTCTCTGATTCTGCTGCATCACAACCATCCTCCAAGGAGAATCAAGAATCCATC
CAGACTGATCAGATGGTGGCTTCTAAGAAGGAGCGAGCATCCTCCAGGAAGGGCAGGGTG
CCCAAGGCTCGACMGTCTAGGAAGCGGAAGTACCCAGGTTGCTCCCCGGGAGGTGATGAT
TCTGTGAAGTCTGGAAAAAATTTATCATGCGACAGGAAGGCAGATGAACCAAGCAATCTG
ACTGCAGACTCAAGCCCAGGACAGAATGCAGCCATGTTAAGGCTTGAATGTGTATCTCAT
GATGAGGGTAGTGGAGATGATGATGACGAGTTGATGAATCCTGTTCTTACACCAGACTCG
AAAACTAAAGATCTACCACCTGCCTTCAATGTTGGTGATGTAGTATGGGCACCAGATTCT
GAAGACAAATCAAGATGGCCTGCCGTTGTGATAGAGGTGGCTGGAGAGAACGTGTCCAGA
CGAGTTTACAATGTCTTCAAAACGAATCAAACGAAAGAACAGTACTTTCAAGTAAAATCT
TCCAGATATTTGAAGCGATATAACTGCAGAGAGAAGGAAACTTATCTGGAGAAGGGTAAA
AATATGACTGAATTCAACACAGCTGTCGAGAGAGCAAATGACTTCATCATGAAAATAGGT
CTTGGTAAAGTGAGCTCCTATGAAGACTTCTTCAAACCAAGTGATGCATACTTTGACTCT
CCGCCTCCATCCCCTCACTCTACATCCCCTCCGTCTCCATCCCTCGTCGTTGGTCATAGC
AGCCCAGAATACCCCCCTCACGGTCCAAAGATCAACCAGCCTGTCATCGATGTTGATGAA
GACGACGATGACGACRATGAGGAGGAGGATGAAAGCCTGAATGATAGTCGGAGTAGTGTC
AAGAACAGCGGCAATGGAACCTCCAAAGAAATCACAAATTTGAAAAGGAAATGGCAACGC
AAAGAGAAACGTCTCCTTGAGCATATGAGAAGTGTGCAGACAAAGGAATACCTGTTGGGG
ATCCAAAGTGGCAACGTTGAAAGTGAAAGACACCAGTGGTTTCTCTCCAGCAATGCAAAT
GACAAAGGCAGGCTGAAATGGGGATCCTGTGGTGCCCTCATCAGTGAGAAGAAGGTGAGT
AATTCACAGAGTAATGnTTTAGTTGGTAGCATAGATGTGGATTCTTTG

>sintSS
ATGGAGGACACAGCCATTTCTAATTGCGACTTTGATAATGACAGCCCCCTCTATGTRGGT
CAAGGTCCAACGATAGCTGAACTAGATGATGATGAYGTCGGGTCTTCTACGGCCGTAGAC
GGTCAAGTTCTAAGTGAAGACGATGAYGGATTTGATATGCAAGAACACAGTGAACTTGGR
CAAGATGGGGAGCAAGAAGGMTCATATCCCAACACAAATCTAGTTAGCAGTGAGAAGCAG
TCGGGTGACCATCCGTCTGTGGATCCTCATCAGAATATGGAAGGCTGCCAGGCTTCGAAA
GATGATTTTCCTGACAGTGGGAACACTGATTCMTTTGATTGGACCAGAGATTCTGGTTGT
ACCAAGGTGGATGAGTATTCTGATGATGATGATGATGAAATTCGGGTTGGACATGAAGGG
GAAAAACCYGAGTCGTCTCCGAGAAATAAGTCCTTAAAATGTCAGTCAACTGGAGACTGT
GAAATCAGTTTGTTAGTAGACAGTAGCAAAGTASAATGCAGTTCACCAGGGACAGCAGGA
ACAAGAAATGTRGACAACARATCTTCAACGGCAAATGTAACGCAGTCTAAWCATTTGTCA
AGATGTRAAACATTGCCTGGTRATGAnnnnnnnnnnnnnnGTGATGAGGATGCAATTAAA
TGCAATAAATTGGACGATGTATCATTCTTAGATATTAGAAACTATGAGACTCCCAACAGC
CAAGAACACCAGAGACCATCTGAATCGGAGCTCCCAACAACTAGTAATTTTTCTAAAGAT
GAAACAGGAGAGACCCAAACATATGATGCAGTAAAATTATGTCCTGCTTATGAATCATAC
TCACTTAGAACCAGAARAAGARGGGCCAGCTTCCAGGAAGACAGTCCTAAATCTAAGCCT
AAAACACCTTCAAAGAAGTCAGCGATGGCATGTTCCAAAGATCCAAAGATAACATGTAAG
AAAGGACAAAAGGACAAAGAAGGAATATCTCYGGCTGTTCAAAGGCGAACTTCACCAAGA
AAAAGGAACAAAATTGATCAKGATCTAGGTAAGGACCAACCCAAGAGYAACASTATGTTC
TCAGTTTGTGATGAGAATCTTAACAGCAAGATGGTAGATGAARMAGTAAGGAATGATTCC
CTCCAGGAAAAGGAAAGGAGGTCAGCGTTAAAGAGTGAAAGTTGCTGCATTGAKAGCTTG
GATGAGAATTCTGTTTTAGACGTGGATGATGATGATGATGATTGTGAACCTGTTAGTAGT
CAGATATTTACYGGTGCGCCTATGCTTTCTGGSTCYAAGACTGGSTCYAAGACCAGRAAA
CGAAGCCTCAGAGGCAAGGGRTCTGCTTCTTGTCAGWCTKTRGAGGATGTSTCAGGAGCA
GGAGAAGGAATGCAGCTGAATGTTAAYGAYGCTCTGAAGGARAGAGTTGAGTCAACRATC
CCAGAACCAGAACTAGATCATGAAGGAGAGAAGCGGATTWGTAATGAWGATCAATCCRAC
AATTCTAATCTGAAACAAGCGTGTGTTGAAGAAACTTCTCCTTGTCATGATGTTCTTAAA
ATATTTAACAGGCAGAGAAGAAGCCAGGAACAAAGTGAAATAACTGTAATAACCAATGAG
CATATGGATACTGATCATCAAAAAGAAGAGAAGACATTGAAAAGAACACAGAAGGGAAGT
AAGAAATGTGAACAATCAAAAAACCTGAAGTGTTTAGGGAATAAGATTGATGTKATGGAT
GATCAGAACAACCTGTCTTCCAATGCTTCGGTAGAGATTCCTCTGCAAACAGTACATGAA
RTGAGGAATGGTGGTTCTTGCACAGAAAACAAAGAAGCACCTGARAAYATYGAAAATGTA
GATGGACCAACGCCYCCRGAGAAGAGACCCATTCGCAGAGCKAGGCGGGGTCGACCCAGA
GCAAGAAAATCTGCAAGTGCCCTTATTGATATCCTGACTGCAGCATCCGCATCGGCCTTG
AAAAGAGTCTCTGATTCTGCTGCTACACAACCATCCTCCAAGGAGAATCAAGAGTCCATC
CAGAYGGATCAGACGGTGGCTTCTAAGAAGAAGCRAGCATCCTCYAGGAAGGGCAGGGCG
CCCAAGGCTCGACAGTCGAGGAAAAGGAAGTTCCCRGGTGGTTCTCCGGGAGGTGATRAT
CCTGTGAAGTCTGGAAAGGTTGGATCATGCGGCAGGCAAGCAGATGAACAAAGCAATCTG
ACTGCAGACTCAAGCCCAGGACAGAATGCAGCCATGTTAAGRCTTGAATGTGTATCTCAC
GATGAGGGTAGTGGAGATGATGATGACGAGTTGATGAATCCTGTTCTTACACCAGATTCG
AAAACTAAAGATCTTCCACCTGCCTTCAATGTTGGTGAAGTAGTATGGGCACAAGATTCC
AAAGACAAATCAAGATGGCCTGCCGTTGTGATAGAAGTGGCTGGAGAGAAYGTGTCCAGR
CGRGTTTACAAYGTCTTCAAAACAAATCAAACGAAAGAACAGTTCTTTCAAGTAAAATCT
TCCAGATATCTGAAGCAATATAACTGTAGAGAGAAGGAAACTTATCTGGAGAAGGGAAAA
AGTGTGCCTGAATTCAASACGGCTGTTGAGAGAGCAAATGACTTCATCATGAAAATAGGT
CTTGGTAAAGTGAACTCATATGAAGACTTCTTCAAACCTAGTGATGCCTACTTTGACTCT
CCGCCCCCATCCCCTCACTCTACATCCCCTCCGTCTCCACCTCTCGTCGTAGGTCATAGC
AGCCCAGAATACCCCCCTCACGGTTCAAAGATCAACCAGCATGTTGATGATGAYGACGAC
GACGACGAYGATGAKGAGGAGGAGGAGGATGAAAGCCTGAATAATAGTCGGAGTAGTGTC
AAGAACAGTTGCAATGGAAACTCCAAAGAAATCACAAGATTAAAAAGGAAATGGCAACGC
AAAGAGAAACGTCTCCTCGAGCATATGAAAAGTGAACAGACAAAGGAATACCTGTTTGGG
ATCCAACATGGCACGGTGGCTAGTGTCAGACACCAGTGGTTTCTCTCCAGCAATGCAAAC
GACAAAGGCAGACTGAAATGGGGATCCTGTGGCGCCCTCATCAGTGAGAAAAAGGTGAGG
CATTSACAGAGTAAnnnTTTAGTTGGTAGCATAGAYGTGGATTCTTTG

>sprp
ATGGAGGACACCGCCATTTCTAATWGCAACTTTGATAATGACAGCCCACTCTATGTGGGT
CAAGGTCCAATGACAGCTGAACTAGATGATGAKGATGTCGGGTCTTCTACGGCCGTAGAC
GCTCAAGTTCTAAGTGAAGACGATGATGGATGTAATATGCAAGAACACAGTGAAYTTGGA
CAAGATGGGGAGCCAGAAGCATCATGTCCCAACACAAATTTAGTTAGCAGTGAGAASCAG
TCGGGTGACCATCCGTCTGTAGATCCTCATCAGAATATGGAAAGCTGCCAGGCTTTTAAA
GATGATTTTCCTGACACTGGGAACGCTGATTCATTAGATTGGACCAGAGATTCTGGTTGT
ACCAAGGTGGATGAGTATTCTGATGATGATGATGATGAAATTCGGGTTGGACATGAAGGG
GAAAATAYTGAATCGTCTCTGAGAAATAAAGCCTTAAAATGTCAGTCAACTGGAGACTGT
GAACTCAGTTCGTTAGTAGACAGTAGCAAAGTAGAATGCAGTTCACCAGGGACAGCAGAA
GCAAGAAATGTGGACAACAGATCTTCAACAGCAAAAGTAACGCAGTCTAAACATTTGTCA
AGGTGTGAAACATTGTCTGGTGATGATTTGTGCAGAACATGTGACGAGGATGCAATTAAA
CACAATAAATTGGAAGATTTATCATTCTTAGATATTAGAAACTGTGAGACTCCGAACGGC
CAAGAACACCAGAGACCATCTGAATCAGAGCTCCCAACAACTAGTAATTTTTCTAAAGAT
GAAACAGGAGAGAGCCAAACAAATGATACAGTAAAACTATGTCCTGCTATTGAATCATAC
TCACTTAGAACCAGAARAARAAGGTCCAGCTTCCAGGAAGCCAGTCCTAAATCTAAGCCT
AAAACACCTTCAAAGAAGTCAGCGATKGCATGTTCCAAAGATCCAAAGATAACATGTAAG
GAAGGACRAAAGGGCAAAGAAGAAATAACTCYGGCTGTTCCAAGGCGAACTTCACCAAGA
AAAAGGAACAGAATCGATCRTGATCTAGGTGAGGACCAACCSAAGAGCAACACTATKTTC
TCAGTTTGTGATGAGAATCTTAACAGCAAGATGGTAGATGAARAAGTAAGGAAWGATTCC
CTMCAGGGAAAGGAAAGGAGGTCAGYGTTAAAGAKTGAAAGTTGCTGCATTRAGAGCTTG
GATAAGAATTCTGTTTTAGACGTGGATGATGATGATGATGATTGTGAAACTGTTAGTAGT
CAGATATTTACCGGTGCTCCTATGTTTTCTGGGTCCAAGACTGGGTCYAAGACCMGGAAA
CAAAGCCTCAGAGGCAAGGGATCTGCTTCTTGTCAGACTTTGGAGGATGCCTCAGGAGCA
GGAGAAGGAATGCAGCTGAATGTTAAKGACGCTCTGAAGGAGAGAGTTGAGTCAACAATC
CCAGAACCAGAMCTAGATCACGARGGAGAGAAGCGGAWTAGTAATGAAGATCAAACCAGC
AATTCTAATCTGAAACAAGCGTGTGTTGAAGAAACCTCTCCTTGTCATGATGTTCTTAAA
ATATCTAACAGRCAGAGAAGAAGCCWGGAACAAAGTGAAATAACTGTAATAAGCAATGAG
CATATGGATACTGATCATCAAAAAGAAGAGAAGACATTGAAAAGAACACAGAAGGGAAGT
AAGATATGTGAACAATCRAAAAAGCTGAAGTGTTTAGGGAATAAGATTGATGTGATGGAT
GATCAGAACAACCCGTCTTCCAATGCCCCGGTAGAAATTCCTCTGCAAACAGTACATGAA
GTGAGGAATGGTGGTTCTTGCACRGMAAACAAAGAAGCACCTGAAAACATTGAAAATATT
GATGGACCAACACCCCCGGAGAAGAGAACCATTCGCAAAGCTAGGAGGGGTAGACCCAGA
GCGAGAAAATCTGCAAGTGCCCTTATTGATATMCTGACTGCAGCATCTGCATCGGCTTTG
AAGAGAGTCTCTGATTCTGCTGCTTCACAACCATCCTCCAAGGAGAATCAAGAGTCCATY
CAGACRGATCAGACGGTGGCTTCTAAGAAGAAGCGAGCATCCTCCAGGAAGGGCAGGGTG
CCCAAGGCTCGACAGTCAAGGAAAAGGAAGATCCCAGGTGGTTCTCCGGGAGGTGATAAG
TCTTTGAAGTCTGGAAAATYGTCATCATGCGGCAGGCAAGCAGATGAACCAAGCAATCTG
ACTGCAGACTCAAGCCCAGGACAGAATGCAGCCATGTTAAGACTTGAATGTGTATCTCAT
GATGAGGGTAGTGGAGATGATGATGACGAGTTGATGAATCCTGTTCTTACACCAGACTCY
AAAACTAAAGATCTTCCACCTGCCTTCAATGTTGGTGAAGTAGTATGGGCACAAGATTCC
AAAGACAAATCAAGATGGCCTGCCGTTGTGATWGAAGTGGCTGGAGAGAACGTGTCCAGR
CGGGTTTACAACGTCTTCAAAACGAATCAAACGAAAGAACAGTACTTTCAAGTAAAATCT
TCCAGATATCTGAAGCAATATAACTGCAGAGAGAAGGAAACTTATCTGGAGAAGGGRAAA
MRTGTGACTGAATTCAACACRGCTGTCGAGARAGCAAATGAYTTCATCATGAAAAACGGT
CTTGGTAAAGTGAACTCTTATGAAGACTTCTTCAAACCAAATGATGCCTACTTTGACTCT
CCGCCYCCGTCCCCTCACTCTACATCCCCTCCGTCTCCACCCCTCGTCGTAGGTYATAGY
AGCCCAGAATACCCCYCTCAYGGTCCAAAGATCAACCAGCSTGTTATCGATGACGACGAC
GACGACGAKGATGAGGAKGAGGAGGAGGATGAAAGCCTGAATGATAGTMGGAGTAGTGTC
AAGAACAGCTGCAATGGAAACTCCAAAGAAATCACAAGAYTGAAAAGRAAATGGCAACGC
AAAGAGAAACGYCTCCTTGAGCATATGAGAAGTGAACAGACGAAGGAATACCTGTTTGGG
ATCCAACATGGCACGGTGGCTAGCGTCAGACACCAGTGGTTTCTCTCCAGCAATGCAAAC
GACAAAGGAAGACTCAAATGGGGATCCTGTGGCGCCCTCATCAGTGARAACAAGGTCAGT
CATTCACAGAGTAATGRTTTAGTTGGTAGCATRGATGTGGATTCTTTG

>spurp
ATGGAGGACACCGCCATTTCTAATAGCAACTTTGATAATGACAGCCCACTCTATGTGGGT
CAAGGTCCAATGACAGCTGAACTAGATGATGATGATGTCGGGTCTTCTACGGCCGTAGAC
GCTCAAGTTCTAAGTGAAGACGATGATGGATGTAATATGCAAGAACACAGTGAACTTGGA
CAAGATGGGGAGCCAGAAGCATCATGTCCCAACACAAATTTAGTTAGCAGTGAGAAGCAG
TCGGGTGACCATCCGTCTGTAGATCCTCATCAGAATATGGAAAGCTGCCAGGCTTTTAAA
GATGATTTTCCTGACACTGGGAACGCTGATTCATTAGATTGGACCAGAGATTCTGGTTGT
ACCAAGGTGGATGAGTATTCTGATGATGATGATGATGAAATTCGGGTTGGACATGAAGGG
GAAAATATTGAATCGTCTCTGAGAAATAAAGCCTTAAAATGTCAGTCAACTGGAGACTGT
GAACTCAGTTCGTTAGTAGACAGTAGCAAAGTAGAATGCAGTTCACCAGGGACAGCAGAA
GCAAGAAATGTGGACAACAGATCTTCAACAGCAAAAGTAACGCAGTCTAAACATTTGTCA
AGGTGTGAAACATTGTCTGGTGATGATTTGTGCAGAACATGTGACGAGGATGCAATTAAA
CACAATAAATTGGAAGATTTATCATTCTTAGATATTAGAAACTGTGAGACTCCGAACGGC
CAAGAACACCAGAGACCATCTGAATCAGAGCTCCCAACAACTAGTAATTTTTCTAAAGAT
GAAACAGGAGAGAGCCAAACAAATGATACAGTAAAACTATGTCCTGCTATTGAATCATAC
TCACTTAGAACCAGAAGAAAAAGGTCCAGCTTCCAGGAAGCCAGTCCTAAATCTAAGCCT
AAAACACCTTCAAAGAAGTCAGCGATGGCATGTTCCAAAGATCCAAAGATAACATGTAAG
GAAGGACAAAAGGGCAAAGAAGAAATAACTCTGGCTGTTCCAAGGCGAACTTCACCAAGA
AAAAGGAACAGAATCGATCGTGATCTAGGTGAGGACCAACCGAAGAGCAACACTATTTTC
TCAGTTTGTGATGAGAATCTTAACAGCAAGATGGTAGATGAAAAAGTAAGGAAAGATTCC
CTACAGGGAAAGGAAAGGAGGTCAGTGTTAAAGATTGAAAGTTGCTGCATTAAGAGCTTG
GATAAGAATTCTGTTTTAGACGTGGATGATGATGATGATGATTGTGAAACTGTTAGTAGT
CAGATATTTACCGGTGCTCCTATGTTTTCTGGGTCCAAGACTGGGTCTAAGACCAGGAAA
CAAAGCCTCAGAGGCAAGGGATCTGCTTCTTGTCAGACTTTGGAGGATGCCTCAGGAGCA
GGAGAAGGAATGCAGCTGAATGTTAAGGACGCTCTGAAGGAGAGAGTTGAGTCAACAATC
CCAGAACCAGACCTAGATCACGAGGGAGAGAAGCGGATTAGTAATGAAGATCAAACCAGC
AATTCTAATCTGAAACAAGCGTGTGTTGAAGAAACCTCTCCTTGTCATGATGTTCTTAAA
ATATCTAACAGACAGAGAAGAAGCCAGGAACAAAGTGAAATAACTGTAATAAGCAATGAG
CATATGGATACTGATCATCAAAAAGAAGAGAAGACATTGAAAAGAACACAGAAGGGAAGT
AAGATATGTGAACAATCGAAAAAGCTGAAGTGTTTAGGGAATAAGATTGATGTGATGGAT
GATCAGAACAACCCGTCTTCCAATGCCCCGGTAGAAATTCCTCTGCAAACAGTACATGAA
GTGAGGAATGGTGGTTCTTGCACAGAAAACAAAGAAGCACCTGAAAACATTGAAAATATT
GATGGACCAACACCCCCGGAGAAGAGAACCATTCGCAAAGCTAGGAGGGGTAGACCCAGA
GCGAGAAAATCTGCAAGTGCCCTTATTGATATACTGACTGCAGCATCTGCATCGGCTTTG
AAGAGAGTCTCTGATTCTGCTGCTTCACAACCATCCTCCAAGGAGAATCAAGAGTCCATC
CAGACAGATCAGACGGTGGCTTCTAAGAAGAAGCGAGCATCCTCCAGGAAGGGCAGGGTG
CCCAAGGCTCGACAGTCAAGGAAAAGGAAGATCCCAGGTGGTTCTCCGGGAGGTGATAAG
TCTTTGAAGTCTGGAAAATTGTCATCATGCGGCAGGCAAGCAGATGAACCAAGCAATCTG
ACTGCAGACTCAAGCCCAGGACAGAATGCAGCCATGTTAAGACTTGAATGTGTATCTCAT
GATGAGGGTAGTGGAGATGATGATGACGAGTTGATGAATCCTGTTCTTACACCAGACTCC
AAAACTAAAGATCTTCCACCTGCCTTCAATGTTGGTGAAGTAGTATGGGCACAAGATTCC
AAAGACAAATCAAGATGGCCTGCCGTTGTGATAGAAGTGGCTGGAGAGAACGTGTCCAGA
CGGGTTTACAACGTCTTCAAAACGAATCAAACGAAAGAACAGTACTTTCAAGTAAAATCT
TCCAGATATCTGAAGCAATATAACTGCAGAGAGAAGGAAACTTATCTGGAGAAGGGAAAA
AGTGTGACTGAATTCAACACAGCTGTCGAGAAAGCAAATGATTTCATCATGAAAAACGGT
CTTGGTAAAGTGAACTCTTATGAAGACTTCTTCAAACCAAATGATGCCTACTTTGACTCT
CCGCCCCCGTCCCCTCACTCTACATCCCCTCCGTCTCCACCCCTCGTCGTAGGTCATAGC
AGCCCAGAATACCCCCCTCACGGTCCAAAGATCAACCAGCGTGTTATCGATGACGACGAC
GACGACGATGATGAGGAGGAGGAGGAGGATGAAAGCCTGAATGATAGTAGGAGTAGTGTC
AAGAACAGCTGCAATGGAAACTCCAAAGAAATCACAAGATTGAAAAGGAAATGGCAACGC
AAAGAGAAACGCCTCCTTGAGCATATGAGAAGTGAACAGACGAAGGAATACCTGTTTGGG
ATCCAACATGGCACGGTGGCTAGCGTCAGACACCAGTGGTTTCTCTCCAGCAATGCAAAC
GACAAAGGAAGACTCAAATGGGGATCCTGTGGCGCCCTCATCAGTGAGAACAAGGTCAGT
CATTCACAGAGTAATGATTTAGTTGGTAGCATGGATGTGGATTCTTTG

>pdep
ATGGAGGACACAGCCATTTCTAATTGCAACTTTGATAATGACAGTCCCCTCTATGTGGGT
CAAGGTCCAATGATAGCTGAACTAGATGATAGTGATGTCAGGTCTTCTACGGCCGTAGAC
AGTCAAGTTCTAAGTGAAGACAATGATGGATGTAATATGCAAGAAYACAGTGAACTTGGA
CAAGATGGGGAGCAACAAGCATCATGTCCCAACACAACTTTAGTTAGCAGTGAGAAGCAG
TCGGATGACCATCTGTCTGTAGATCCTCACCAGAATATGGAAAGCTGCCAGGATTTGAAA
AATGATTTGCCTGACACTGGGAACTCCGATTCATTAGATTTGACCAGAGATTCTGGTTGT
AACTGGGTGGATGAGTATWRTGATGATGATGATSATGAAATTCGTGTTGGACATGAAGGG
GAAATTACTGAGTCGTCTCCAAGAAATAAAGCCTTAAAATGTCAGTCAACTGGAGACTGT
GAAATCAGTTCGATAGTAGACAGTAGCAAAGTAGAATGCAGTTCTCCAGGGACAGCAGAA
ACAAGAGATGTGGACAACAGATCTTCGACAGCAAATGTAACGGAGTCTAAACATTTGTCA
AGGTGTGAAACATTGTCGGGTGATGATTTGGGCAGAACGTGTGATGAGGATGCAATTAAA
TGCAAAAAATTGGAAGATTTATCATTCTTAGATATTAGAAACTGTGAGACTCCAAACAGC
CAAGAACACCAGAGACCATCTGGATCAGAGCTCCCAACAACTAGTAATTTTTCTACAGAT
GAGACAATAGAGAGCCAAACATATGATACAGTCAAATTATGTCCCATTACTGAATCATAC
TCACTTCGAACCAGAAGAAGTAGGACCAGCTTCCAGGAAGACAGTCTTAAATCTAAGCCT
AAAACACCTTCGAAGAAGTCAGCGATGGCATGTTTAAAAAATCCAAAGACAACATGTAAA
GAAGGACAAAAGGACAAAGAAGGAATAACTCTGGCNNNNNCAAAGCAAACGTCACCAAGA
AAAAGGAACAAAATnnnnnnnnnnnnnnNTGAGGACCAACACCAGAGCAACACTATGTCC
CTGGGTTGTGATGAGAATCTTAACAGCAAAATGGTAGATGAAGAAGTAAGGAATGATTCC
CCAAATGGAAAGGAAAGGAGGGCACCGTTAATGAGTGAAAGTGGCCGCATnnnnnnnnnn
nnnnnnnnnnnnnnnnnnnnnnnnnnnnnNNNNGATGATGATTGTGTACCAGTAAGTAGT
CAGATATTTACTGGTGCTCCTATGTTTGCTGGGTCCAAGACTGGGTCCAAGACCAGGAAA
CGAAGCCTCAGAGGCAAGGGATCTGCTTCTTGTCAGACTTTGGAGGGTGTCTCAGNAGCA
GGAGAAGGAATACAGCTGAATATTAATGACACTCTGAAGGAGAAATTTGAGTNNNCAATC
CCAGAACSAGAACTAGATCATGAAGGAGAGAAGCGGACAAGTAATGAAGATCAATCCAAC
GATTCTAAACTGAATCAACCRTGTGTTGAAGCAACTTCTCCTTGTCATGATGTTCTTAAA
ATATCTAACAGGCAGAGAAGAAGCCAGGAACAAAGTGAAATAACTGTAATAAGCAATGAG
CATATTGATACTGATCATCAAAAAGAAGAGAAGACATTGAAAAAAAGAAAGAAGGGAAGT
AAGATATGTAAACAATCAAGAAAGCTGAAGTGTTTAGGGAATAAGATTGATGTAGTGGAT
GATCAGAACAACTTGTCTTCCAATGCTTCAGTAGAAATTTCTCTGCAAACAGTGCATGAA
ATGAGGAATGGTGGTTCTTGCACAGAAAACAATGAAGCACCTGAAAATACTGAAAAGGTA
GATGGACCAACGCCCCCAGAGAAGAGACCCATTTACAGAGCTAGGCGGTGTAGATCCAGA
GGGAGAAAATCTGCAAATGACCTTATCGATATCCTGACCGCAGCATCTGCATCAGCTTTR
AAAAGAGTCTCTGATTCTGCTGCATCACAACCATCCTCCAAGGAGAATCAAGAATCCATC
CAGACTGATCAGATGGTGGCTTCTAAGAAGGAGCGAGCATCCTCCAGGAAGGGAAGGGTG
CCCAAGGCTCGACAGTCTAGGAAAAGGAAGTACCCAGGTTGCTCCCCGGGAGGTGATGAT
TCTGTGAAGTCTGGAAAAATGTTATCATGTGGCAGGAAAGCAGATGAACCAAGCAATCTG
ACTGCAGACTCCAGCCCCGGACAGAATGCAGCTATGTTAAGGCTTCAAYGTGTATCTCAT
GACGAGGATAGTGGAGATGATGACGACGAGTTGATGAATCCTGTTCTGACACCAGACTCG
AAAACTAAAGATCTTCCACCTGCCTTCAACGTTGGTGATGTAGTATGGGCACCAGATTCT
GAAGACAAATCAAGATGGCCTGCCGTTGTGATAGAGGTGGCTGGAGAGAACGTGTCCAGA
CGAGTTTACAATGTCTTCAAAACGAATCAAACGAAAGAACAGTACTTTCAAGTAAAATCT
TCCAGGTATCTGAAGCGATATAACTGCAGAGAGAAGGAAACTTATCTGGAGAAAGGAAAG
AAAGTGACTGAATTCAACACAGCTGTCGAGAAAGCAGATGACTTCATCATGAAATTAGGT
CTTGGTAAAGTGAGCTCCTATGAAGACTTCTTCAAACCAAGTGATGCATACTTTGACTCT
CCGCCCCCATCCCCTCAATCTACATCCCCTCCGTCTCCACCCCTCGTCGTTGGTCATAGC
AGCCCAGAATACCCCCCTCACGGTCCAAAGATCAACCARCATGTCATCGATGTTGATGAC
GACGACRACAACAACGATGAGGAGGAGGATGAAAGCCTGAATGATAGTCGGAGTAGTGTC
AAGAACAGCTGCAATGGAACACCCAAAGAAATCACAMGATTGAAAAGGAAATGGCAACGC
AAAGAGAAACGTCTTCTTGAGCATATGAGAAGTGTACAGACAAAGGAATACCTGTTGGGG
ATCCAAAGTGGCAAGGTTGAAAGTGACAGACACCAGTGGTTTCTCTCCAGCAATGCAAAC
GACAAAGGCAGACTGAAATGGGGATCCTGTGGTGCCCTCATCAGTGAGAAGAAGGTGAGA
AATTCACAGAGGAATGnTTTAGTTGGTAGCATAGATATGGATTCTTTG
