# Supplementary material for: Genome-wide signals of positive selection in strongylocentrotid sea urchins
Source: BMC Genomics. 2017 Jul 21;18:555. doi: 10.1186/s12864-017-3944-7 (PMC5521101; doi:10.1186/s12864-017-3944-7)
Supplement: Supplementary file 3 — Consensus alignment files. A compressed (gzip) tape archive (TAR) file containing 6250 consensus alignment files in FASTA format. (TGZ 14116 kb) [file 12864_2017_3944_MOESM3_ESM.tgz › SPU_022588/consensAlign.ordered.fa]

>sdro
NNNAAGCTAAGTGGAGTTCTGTTGACGGTACTCTTATTGGGTGTTGGAAGTGATGCTNNN
CTGCAAGAGACATCAGAGGATTTCAAAGTGGGAGCTCTGCAAGAGACATCAGAGGATTTC
AAAGTGGGAGCCTTCAATCTGAGGATCTTTGGACAGAAAAAGATAACCGACACAACTGTT
GTCGCTACCATCGTGAGGATCATTCTGCGCTATGACATCATCTTACTTCAAGAAATCAGG
GATAGCGAGGGTACAGCAATTGATGTTCTTCTGAACTTGGTTAACAGGAGTAACAAGGCA
CGCTTGGTGAAGGATTACGTATACAARGACCCAGGGGACAGATTTGAGAGAGAGCCATAT
ATTGCGGTTTTCGAGTCTAGCCATACTGCTGTATCTCCGTTTGCCATTGTTGGGATCCAC
ACTAAACCCKCRGAYGCKTGGGAAGAAATAAGTCTTCTGGTTGAGGTTGACAAAGASCTG
GGAGTGGAGGATGTWGTCTTTGCMGGAGACTTCAACGCTGACTGTAGCTACGTACCCAAC
TATCAATGGGAGGAGGTGYCCCTWCGTACYGACCCTCGTTATAAATGGCTCATAGAAGAT
GATGTGGACACTACCGTTTCAAACACAGATTGCTCCTAYGACAGGTTTGTGATAGCTGGT
GCTGGTATGGAATCGGCTGTTCTCCCATGYTCWGCTKCWGTCTTCAGATTTGATACGGAA
TATGRKCTGACACAAGAGGAGGCTTTGGACGTTAGTGATCACTACCCAATAGAGTTCACC
ATGTTGCCCCCTAAGTTTAAGCACAGCATACCTTCACTGAGCATTGCAGCCTTCAATATT
CAAATCTTTGGAAAAACCAAGTCCGGTAAGGACGATGTCATGGACGTCCTAGCTAAGNNN
NNNNNNNNNNNNNnnnnnnnnnnnnnnnnnnnnnnnnnnnnnnNNNNNNNNNNNNNNNNN
NNNNNNNNNNNNNNNNNNNNNNNNNNNNNNNNGAAAAATCYAGATCCATTTCAGTACGTG
ATTAGTGAGCGTCTTGGCAGAACATCRAGTAAAGAGCAGTATGCCTACTTTTACAGRCCC
AGTAAGCTGSAGCTCATTACAAGCTATGTGTTTGAAGAAACGCAAGGAGATTACTTCCAG
AGGGAGCCCTTCATMGCTCAYTTTAAATCCCCAACMACATATGTGAAAGAGTTTATAATT
GGTGGYATCCACACACAGCCTGATGAAGCGGTRGCAGAGATAGACAACCTGGTAGATGTK
TACAATGCCATCCAACAGAAGTTTGATGTGGAGAACATCATCTTCACRGGAGATTTTAAT
GCTGACTGCACGTATGTTTCTAAGAGAARATGGTCTGATATTCGTCTGAAGTCTGATTCT
CGTTTCTGCTGGCTCATYAACAATGATGTTGATACTACTGTCAAGGGAACTGATTGTGCT
TATGACAGGTTTGTGATTGCAGGYAATGRGATAAAGGAAGGAATCGTACCKTACTCAGCT
ACAGTGTTCCGTTTYGAYCTGGAGTATAAWCTCAACGAGACAGAGGCRGCTCTTGTGAGT
GACCATTACCCAATAGAGCTGCACTTGAGAACACTGACCGAG

>spal
NNNNNNNNAAGTGGAGTTCTGTTGACGGTACTCTTATTGGGTGTTGGAAGTGATGCTGAT
CTGCAAGAGACATCAGAGAATTTCAGAGTGGGAGCNNNNNNNNNNNCATCACAGGATTTC
AGAGTGGGAGCCTTCAATCTGAGGATCTTTGGACAGAAAAAGATAACTGACACAACTGTT
ATGGCTAnnnnnnnnnnnATCATTCTGCGCTATGNCATCATCTTACTTCAAGAAATCAGG
GATAGCGAGNNNNNNNNNATTGNTNTTCTTCTGANCNTNGTTAACNGGAGTAGCAAGGCA
CGCTTGGTGAAGGATTACGTATACAAAGACCCAGGGGACAGATTTGAGAGAGAGCCATAT
ATTGCTGTTTTTGAGTCTAGTTATACTGCTGTATCTCCGTTTGCCATTGTTGGGATCCAC
ACTAAACCCTCGGATGCRTGGGAAGAAATAAGTCTTCTGGTTGAGGTTGACAAAGACCTG
GGAGTGGAGGATGTTGTCTTTGCCGGAGACTTCAACGCTGACTGTAGCTACGTACCCAAC
TATCGATGGGAGCAGGTGCCCCTTCGTACCGACCCTCGTTATAAATGGCTCATAGAAGAT
GATGTGGACACTACCGTTTCAAACACAGATTGCTCCTACGACAGGTTTGTGATAGCTGGT
GCTGGTATGGAATCGGCTGTTCTCCCATGTTCTGCTTCCGTCTTCAGATTTGATACAGAA
TATGGTCTGACACAAGAGGAGGCTTTGGACGTTAGTGATCACTACCCAATAGAGTTCACC
ATGTTGCCCCCTAAGTTCAAGCACAGCWTAYCYTCACTGAGCATTGCAGCCTTCAATATC
CAAATCTTTGGAAAAACCAAGTCCGGTAAAGACGATGTCATGGACGTCCTAGCTAAGnnn
nnnnnnnnnnnnnnnnnnnnnnnnnnnnnnnnnnnnnnnnnnnnnnnnnnnnnnnnnnnn
nnnnnnnnnnNNNNNNNNNNNNNNNNNNNNNNGAAAAATCCAGATCCATTTCAGTACGTG
ATTAGTGAGCGTCTTGGCAGAACATCAAGTAAAGAGCAGTATGCCTACTTTTACAGACCC
AGTAAGCTGCAGCTCATTACAAGCTATGTGTTTGAAGAAACACAAGGWGAYTACTTCCAG
AGGGAGCCCTTCATCGCTCATTTTAAATCCCCCACAACATATGTGAAAGAGTTTATAATT
GGTGGTATCCAYACACAGCCTGATGAAGCRGTRGCAGAGATAGACAACCTGGTWGATGTT
TACAATGCCATCCAACAGAAGTTTGATGTGGAGAACATCATCTTCACGGGAGATTTTAAT
GCTGACTGCACSTATGTTTCTAAGAGAARATGGTCTGATATTCGTCTGAAGTCTGATTCT
CGTTTCTGCTGGCTCATTAACAATGATGTTGATACTACTGTCAARGGAACTGATTGTGCK
TATGACAGGTTTGTGATTGCAGGCAAYGAGATAAAGGAAGGAATYGTACCKTACTCAGCT
ACAGTGTTCCGTTTYGAYCTGGAGTATAATCTCAACGAGACAGAGGCGGCTCTTGTGAGT
GACCATTACCCAATAGAGCTGCACTTGAGAACATTGACCGAG

>sfra
NNNNNNNNNNNNNNNNNNNNNNNNNNNNNNNNNNNNNNNNNNNNNNNNNNNNNNNNNNNN
NNNNNNNNNNNNNNNNNNNNNNNNNNNNNNNNNGCTCTGCAAGAGACATCACAGGATTTC
AAAGTGGGAGCCTTCAATCTGAGGATATTTGGACAGAAAAAGATAACAGACACAACTGTT
ATGGCTACAATCGTGAGGnnnnnnnnnnnnnnnnnnnnnnnnnnnnnnnnnnnnnnnnnn
nnnnnnnnnnnnnnnnnnnnnnnnnnnnnnnnnnnnnnnnnnnnnnnGAGTAGCAAGGCA
CTCTTGGTGAAGCATTACACATACAAAGACCCAGGGGACAGATTTGAGAGAGAGCCATAT
ATTGCTGTTTTTGAGTCTAGTTATACTGCTGTATCTCGGTTTGCCATTGTCGGGATCCAC
ACTAAACCCTCAGATGCGTGGGAAGAAATAGGTCTTCTGGTTGAGGTTGATAAAGAGCTG
AGAGAAGAGAATGTAGTCTTTGCCGGAGACTTCAACGGTGACTGTAGCTACGTACCCAAC
TATCGATGGGAGCAGGTGCCACTTCGCACCGACCCTCGTTATAAATGGCTCATAGAAGAT
GATRTGGACACTACCGTTTCAAACACAGACTGCTCCTATGACAGGTTTGTGATAGCTGGT
GCTGGTATGGAATCGGCTGTTCTCCCATGTTCTGCTTCAGTMTTCAGATTTGATACGGAA
TATGGTCTGACACAAGAGGAGGCTTTGGACRTTAGTGATCAYTACCCAATAGAGTTCACC
ATGTTGCCCYCTAAGTTTAAGCACAGCATATCTTCACTGAGCATTGCAGCCTTCAATATA
CAAATCTTTGGAGAAACCAAGTCCGGTAAGGACGATGTCATGGACGTCCTAGCTAAGATT
GTGAATCGNNNNNNNnnnnnnnnnnnnnnnnnnnnnnnnnnnnnnnnnnnnnnnnnnnnn
nnnnnnnnnnnnnnnnnnnnnnnnnnnnnnnnGAACAATCCAGATCCATTTCAATATGTG
ATTAGTGAGCGTCTTGGCAGAACATCAAGTnnnnnnnnnnnnnNNNNNNNNNNNNNACCC
AGTAAGCTGCAACTCATTACAAGTTATGTGTTTGAAGAAACACAAGGAGATTACTTCCAG
AGGGAGCCCTTCATCGCTCATTTTAAATCCCCAACAACATATGTGAAAGAGTTTATAATT
GGTGGTATCCACACTATGCCTGATGAAGCGGTGGCAGAGATAGACAACCTGGTAGATGTT
TACAATGCCATCCAACAGAAGTTTAATGTGGAGAACATCATCTTCACGGGGGATTTTAAT
GCAGACTGCACATATGTTTCTAAGAGAAGATGGTCTGATATTCGTCTGAAGACCGATTCT
CGTTTCTGCTGGCTCATCAACAATGATGTTGATACTACAGTCAAGAGTACTGATTGTGCT
TATGACAGGTTTGTGGTTGCAGGCAATGAGATAAAGGAAGGAATCGTGCCKTAYTCAGCT
ACAGTGTTCCGTTTCGATCTGGAGTATAATYTCAACGAGACAGAGGCAGCTCTTGTGAGT
GACCATTACCCAATTGAGCTGCACTTGAGAACATTGACCGAG

>afraSS
ATGAAGCTAAGTGGAGTTCTGTTGACAGTACTCTTATTGGGTGTTGGAAGTGATGCTGAT
CTCCAAGAGACATCACAGGATTTCAGAGTGGGAGCTCTCCAAGAGACATCACAGGATTTC
AGAGTGGGAGCCTTCAATCTGAGGATCTTTGGACAGAAAAAGATAACTGACACAACTGTT
ATGGCTACCATCATGAGGATCATTCTGCGCTATGACATCATCCTACTTCAAGAAATCAGG
GATAGCGAGGGAACAGCAATTGATGTTCTTCTGAACTTGGTGAACAGGAGTAGCAAGGCA
CGCTTGGTGAAGGATTACGTATACAAAGACCCAGGGGACAGATTTGAGAGAGAGCCGTAT
ATTGCTGTTTTTGAGTCTAGCCATACTGCTGTATCTCCGTTTGCCATTGTTGGGATCCAC
ACTAAACCCTCAGACGCATGGGAAGAAATAAGTCTTCTGGTTGAGGTTGACAAAGAGCTG
GGAGTGGAGGATGTAGTCTTTGCCGGAGACTTCAACGCTGACTGTAGCTACGTACCCAAC
TATCGATGGGAGGAGGTGCCCCTTCGTACCGACCCTCGTTATAAATGGCTCATAGAAGAT
GATGTGGACACTACCGTTTCAAACACAGATTGCTCCTATGACAGGTTTGTGATAGCTGGT
GCTGGTATGGAATCGGCTGTTCTCCCATGTTCTGCTGCAGTCTTCAGATTTGATACGGAA
TATGGTCTGACACAAGAGGAGGCTTTGGATGTTAGTGATCACTACCCAATAGAGTTCACC
ATGTTGCCCCCTAAGTTTAAGCACAGCATATCTTCACTGAGCATTGCAGCCTTCAATATC
CAAATCTTTGGACGAACCAAGTCCGGTAAGGACGATGTCATGGATGTCCTAGCTAAGATT
ATGAATCGCTATGACTTAGTCTTGATCCAGGAnnnnnnnnnnnnnnnnnnnnnnnnnnnn
nnnnnnnnnnnnnnnnnnnnnnnnnnnnnnnnGAAAAATCCAGATCCATTTCAGTACGTG
ATTAGTGAGCGTCTTGGCAGAACATCAAGTAAAGAGCAGTATGCCTACTTTTACAGACCC
AGCAAGCTGGAGCTCATTACAAGCTATGTGTTTGAAGAAACGCAAGGAGATTACTTCCAG
AGGGAGCCCTTCATTGCTCATTTTAAATCCCCAACAACATATGTGAAAGAGTTCATAATT
GGTGGTATCCACACACAGCCTGATGAAGCGGTAGCAGAGATAGACAACCTGGTTGATGTT
TACAATGCCATCCRACAGAAGTTTGATGTGGAGAACATCATCTTCACRGGAGATTTTAAT
GCTGACTGCACGTATGTTTCTAAGAGAAGATGGTCTGATATTCGTCTGAAGTCTGATTCT
CGTTTCTGCTGGCTCATTAACAATGATGTTGATACTACTGTCAAGGGAACTGATTGTGCT
TATGACAGGTTTGTGATTGCMGGCAATGAGATAAAGGAAGGAATCGTGCCYTACTCRGCT
ACAGTGTTCCGTTTCGATCTGGAGTATAAWCTCAACGAGACAGAGGCKGCTCTTGTGAGT
GACCATTACCCAATAGAGCTGCACTTGAGAACATTGACCGAG

>hpul
ATGAAGCTAAGTGGAGTTCTGTTGACGGTACTCTTATTGGGTGTTGTAAGTGATGCTGAT
CTGCAAGAGACATCACAGGATTTCAGAGTGGGAGCTCTGCAAGAGACATCASAGGATTTC
AGAGTGGGAGCCTTCAATCTGAGGATCTTTGGACAGAAAAAGATATCTGATACAACTGTT
GTAGCTACCATCGTSAGGATCATTCTGCGCTATGACATCATCTTACTTCAAGAAATCAGG
GATAGCGAGGGTACAGCAGTTGATGTTCTTCTGAACTTGGTTNNNNNGAGTAGCAAGGCA
CGCTTGGTGAAGGATTACACATACAAAGACCCAGGGGACAGATTTGAGAGAGAGCCATAC
ATTGCTGTTTTCGAGTCTAGCTATACTGCTGTATCTCCWTTTGCCATTGTTGGGATCCAC
ACYAAACCCTCGGATGCGTGGGARGAAATAAGTCTTCTGGTTGAGGTTGACAAAGAGCTG
GGAGTGGAGGATGTTGTCTTTGCTGGAGACTTCAACGCTGACTGTAGCTATGTACCCAAT
TATCGATGGCAGAACGTGTCCCTTCGCACCGACCCTCGTTATAAATGGCTCATAGAAGAT
GATGTGGACACTACCGTTTCAAACACAGACTGCTCCTATGACAGGTTTGTGATAGCTGGT
GCTGGTATGGAATCGGCTGTTCTGCCATGTTCTGCTTCAGTCTTCAGATTTGATACAGAA
TATGGTCTGACACAAGAGGAGGCTTTGGACGTTAGTGATCACTACCCAATAGAGTTCACC
ATGTTGCCCCCTAAGTTTAAGCACAGCATATCATCACTGAGCATTGCAGCCTTCAATATA
CAAATCTTTGGAGAAACCAAGTCCGGTAAGGACGATGTCATGGGCGTCCTAGCCAAGATT
GTGAATCGCTATGACNNNNNNNNNNNNNNNNNNNNNNNNNNNNNNNNNNNNNNNNNNNNN
NNNNNNNNNNNNNNNNNNNNNNNNNNNNNNNNGAAAAATCCAGATCCWTTTCAATATGTR
ATAAGTGAGCGTCTTGGCCGAACATCAAGTAAAGAGCAGTATGCCTATTTTTACAGACCC
AGTAAGCTGCAGCTCATTACGAGYTATGTGTTTGAAGAAACACAAGGAGATTACTTCCAG
AGGGAGCCCTTCATCGCTCATTTTAAATCCCATACAACATATGTGAAAGAGTTTATAATT
GGTGGTATCCACACACAGCCTGATGAAGCGGTGGCAGAGATAGACAACCTGGTAGATGTG
TACAATGCCATCCAACAGAAGTTTGATGTGGAGAACATCATCTTCACAGGAGATTTTAAT
GCTGACTGCACGTATGTTTCTAAGAGGAGATGGTCCGATATTCGTCTGAAGACGGATTCT
CGTTTCTGCTGGCTCATCAACAACAATGTTGATACTACTGTCAAGGGAACTGATTGTGCT
TATGACAGGTTTGTGGTTGCAGGCAATRAGATAAAGGAAGGAATTGTACCTTACTCAGCT
ACAGTGTTCCGTTTCGATCTGGAGTATAATCTCAACGAGACAGAGGCAGCTCTTGTGAGT
GACCATTACCCAATAGAGCTCCACTTGAGAACATTGACCGAG

>snud
ATGAAGCTAAGTGGAGTTCTGTTGACGGTGCTCTTATTGGGTGTTGGAAGTGATGCTNNN
CTGCAAGAGACATCACAGGATTTCAGAGTGGGAGCTCTGCAAGAGACATCACAGGATTTC
AGAGTGGGAGCCTTCAATCTGAGGATTTTTGGACAGAAAAAGATAACTGACACGACTGTT
GTGGCTACCATCGTGAGGATCATTTTGCGCTATGACATCATCnnnnnnnnnnnnnnnnnn
nnnnnnnnnnnnnnnnnnnnnnnnnnnnnnnnnnnnnnnnnnnnnnnGAGTAGCAAGGCA
CGTTTGGTGAAGCATTACACATACAAAGACCCAGGGGACAGATTTGAGAGAGAGCCATAT
ATTGCTGTTTTTGAGTCTAGCTATACTGCTGTATCTCGGTTTGCCATTGTTGGGATCCAC
ACTAAACCSTCAGATGCGTGGGAAGAAATAGGTCTTCTGGTTGAGGTTGATAAAGAGCTG
GGAGAAGAGAATGTAGTCTTTGCCGGAGACTTCAACGGTGACTGTAGCTACGTACCCAAC
TATCGATGGGAGCAGGTGCCACTTCGCACCGACCCTCGGTATAAATGGCTCATAGAAGAT
GATGTGGACACTACCGTTTCAAACACAGACTGCTCCTATGACAGGTTTGTGATAGCTGGT
GCTGGTATGGAATCGGCTGTTCTCCCATGTTCAGCTTCAGTCTTCAGATTTGATACGGAA
TATGGTCTGACACAAGACGAGGCTTTRGACGTTAGTGATCACTACCCAATTGAGTTCACC
ATGTTGCCCTCTAAGTTTAAGCACAGCACATCTTCACTGAGCATTGCAGCCTTCAATATA
CAAATCTTTGGAGAAACCAAGTCCGGTAAGGAYGATGTCATGGACGTCCTAGCTAAGATT
GTGAATCGCTATGACTTGGTCTTGATCCAGGAGATCCGTNNNNNNNNNNNnnnnnnnnnn
nnnnnnnnnnnnnnnnnnnnnnnnnnnnnnnnNNNNNNNNNNNNNNNNNNNNNNNNNNNN
NNnnnnnnnnnnnnnGGCAGAACATCGAGTAAAGAGCAGTATGCCTACTTTTACAGACCC
AGTAAGCTGCAACTCATTACAAGKTATGTGTTTGAAGAAACACAAGGAGATTACTTCCAG
AGGGAGCCCTTCATCGCTCATTTTAAATCCCCAACAACATATGTGAAAGAGTTTATAATT
GGTGGTATCCACACTATGCCTGATGAAGCGGTGGCAGAGATAGACAACCTGGTAGATGTT
TACAATGCCATCCAGCAGAAGTTTGATGTGGAGAACATCATCTTCACAGGAGATTTTAAT
GCCGACTGCACRTATGTTTCTAAGAGAAGATGGTCTGATATTCGTYTGAAGACCGATTCT
CGTTTCTGTTGGCTCATCAACAATGATGTTGATACTACTGTCAAGAGTACTGATTGTGCT
TATGACAGGTTTGTGGTTGCAGGCAATGAGATGAAGGAAGGAATCGTGCCGTACTCAGCT
ACAGTGTTCCGTTTCGATCTGGAGTATAATCTCAACGAGACAGAGGCAGCTCTTGTGAGT
GACCATTACCCAATAGAGCTGCACTTGAGAACATTGACCGAG

>sintSS
ATGAAGCTAAGTGGAGTTCTGTTGACAGTACTCTTATTGGGTGTTGGAAGTGATGCTGAT
CTCCAAGAGACATCACAGGATTTCAGAGTGGGAGCTCTCCAAGAGACATCACAGGATTTC
AGAGTGGGAGCCTTCAATCTGAGGATCTTTGGACAGAAAAAGATAACTGACGCAACTGTT
ATGGCTACCATCATGAGGATCATTCTGCGCTATGACATCATTTTACTTCAAGAAATCAGG
GATAGCGAGGGTACAGCAATTGATGTTCTTCTGACCTTGGTTAACAGGAGTAGCAAGGCA
CGCYTGGTGAAGGATTACGTATACAAAGACCCAGGGGACAGATTTGAGAGAGAGCCSTAT
ATTGCTGTTTTTGAGTCTAGTTATACTGCTGTATCTCCGTTTGCCATTGTTGGGATCCAC
ACTAAACCCTCGGACGCGTGGGAAGAAATAAGTCTTCTGGTTGAGGTTGACAAAGAGCTG
GGAGTGGAGGATGTAGTCTTTGCCGGAGACTTTAACGCTGACTGTAGCTACGTACCCAAC
TATCGATGGGAGGAGGTGCCCCTTCGTACCGACCCTCGTTATAAATGGCTMATAGAAGAT
GATGTGGACACTACTGTTTCAAACACAGATTGCTCCTACGACAGGTTTGTAATAGCTGGT
GCTGGTATGGAATCAGCTGTTCTCCCATGTTCTGCTGCAGTCTTCAGATTTGATACAGAA
TATGATCTGACACAAGAGGAGGCTTTGGACGTTAGTGATCACTACCCAATAGAGTTCACC
ATGTTGCCCCCTAAGTTTAAGCACAGCATAYCTTCACTGAGCATTGCAGCCTTCAATATM
CAAATCTTTGGAGAAACCAAGTCCGGTAAGGACGATGTCATGGACGTCCTAGCTAAGATT
ATGAATCGGTATGACTTAGTCTTGATCCAGGAGATCCGTGACTCCAGGGAAAATGAACCT
GCCGTGAAGGAGCNNNNNNNNNNNNNNNNNNNGAAAAATCCAGATCCATTTCAATACGTG
ATTAGTGAGCGTCTTGGCAGAACATCAAGTAARGAGCAGTATGCCTACTTTTACAGACCC
AGTAAGCTGCAGCTCATTACAAGCTATGTGTTTGAAGAAACGCAAGGAGATTACTTCCAG
AGGGAGCCCTTCATCGCTCATTTTAAATCCCCAACAACMTATGTGAAAGAGTTTATAATT
GGTGGTATCCACACACAGCCTGATGAAGCAGTGGCAGAGATAGACAACCTGGTAGATGTG
TACAATGCMATCCAACAGAAGTTTGATGTGGAGAACATCATCTTCACGGGAGATTTCAAT
GCTGACTGCACCTATGTTTCTAAGAGAAGATGGTCTGATATTCGTCTGAAGTCTGATTCT
CGTTTCTGCTGGCTYATTAACAATGATGTTGATACTACTGTCAAGGGAACTGATTGTGCT
TATGACAGGTTTGTGATTGCAGGCAATGAGATAAAGGAAGGAATCGTACCCTACTCAGCT
ACAGTGTTCCGTTTCGATCTGGAGTATAATCTCAACGAGACAGAGGCGGCTCTTGTGAGT
GACCATTACCCAATAGAGCTGCACTTGAGAACATTGACCGAG

>sprp
ATGAAGCTAAGTGTAGTTCTGTTGATGGTACTCTTATTGGGTGTTGGAAGTGATGCTGAT
ATCCAAAAGACACCACAGGATTTCAGAGTGGGAGCTCTCCAAGAGACATCACAGGATTTC
AGAGTGGGAGCCTTCAATCTGAGGATCTTTGGACAGAAAAAGATGACTGACACAACTGTT
GTGGCTACCATCGTGAGGATCATTCTGCGCTATGACATCATCTTACTTCAAGAAATCAGG
GATAGCGAGGGTACAGCAATTGATGTTCTTCTGAACTTGGTTAACAGGAGTAGCAAGGCA
CRCTTGGTGAAGGATTACGTATACAAAGACCCAGGGGACAGATTTGAGAGAGAGCCTTAT
ATCGCTGTTTTTGAGTCTAGTTATACTGCTGTATCTCCRTTTGCCATTGTTGGGATCCAC
ACTAAACCCGCAGACGCTTGGGAAGAAATAAGTCTTTTGGTTGAGGTTGACAAAGAGCTG
GGAGTGGAGGATGTAGTCTTTGCCGGAGACTTCAACGCTGACTGTAGYTACGTACCCAAC
TATCGATGGGAGCAGGTGCCCCTTCGTACCGACCCTCGTTATAAATGGCTTATAGAAGAT
GATGTGGACACTACCGTTTCAAACACAGATTGCTCCTATGAYAGGTTTGTGATAGCTGGT
GCTGGTATGGAATCATCTGTTCTCCCATGTTCTGCTGCAGTCTTCARATTTGATACGGAA
TATGATCTGACACAAGAGGAGGCTTTGGACGTTAGTGATCACTACCCAATAGAGTTCACC
ATGTTRCCCCCTAAGTTTAAGCACAGCATACCYTCACTGAGCATTGCAGCCTTCAATATC
CAAATCTTTGGAGAAACCAAGTCCGGTAAGGACGATGTCATGGACRTCCTAGCTAAGATT
ATGAATCGCTATGACTTAGTCTTGATCCAGGAGATTCGTGACTCCAGGGAAAATGAACCT
GCCGTAAAGGAGCTCCAAGATTTGGTGAACAGGAAAAATCCAGATCCATTTCAGTACGTG
ATTAGTGAGCGTCTTGGCAGAACATCAAGTAAGGAGCAGTATGCCTACTTTTACAGACCC
AGYAAGCTGSAGCTCATTACAAGCTATGTGTTTGAAGAAACACAAGGAGATTACTTCCAG
AGGGAGCCCTTCATCGCTCATTTTAAATCCCCAACAACATATGTGAAAGAGTTTATAATT
GGTGGTATCCACACACAGCCTGATGAAGCAGTGGCAGAGATAGACAACCTGGTAGATGTG
TACAATGCCATCCAACAGAAGTTTGATGTGGAGAACATCATCTTCACAGGAGACTTTAAT
GCTGACTGCACRTATGTTTCTAAGAGAAGATGGTCTGATATTCGTCTGAAGTCTGATTCT
CGTTTCTGCTGGCTCATTAACAATGATGTTGATACTACTGTCAAGGGAACTGATTGTGCT
TATGACAGGTTTGTGATTGCAGGCAATGAGATAAAGGAAGGAATCGTACCCTACTCAGCT
ACAGTGTTCCGTTTCGATCTGGAGTATAATCTCAGCGAGACAGAGGCTGCTCTTGTGAGT
GACCATTACCCAATAGAGCTGCACTTGAGAACATTGACCGAG

>spurp
ATGAAGCTAAGTGTAGTTCTGTTGATGGTACTCTTATTGGGTGTTGGAAGTGATGCTGAT
ATCCAAAAGACACCACAGGATTTCAGAGTGGGAGCTCTCCAAGAGACATCACAGGATTTC
AGAGTGGGAGCCTTCAATCTGAGGATCTTTGGACAGAAAAAGATGACTGACACAACTGTT
GTGGCTACCATCGTGAGGATCATTCTGCGCTATGACATCATCTTACTTCAAGAAATCAGG
GATAGCGAGGGTACAGCAATTGATGTTCTTCTGAACTTGGTTAACAGGAGTAGCAAGGCA
CGCTTGGTGAAGGATTACGTATACAAAGACCCAGGGGACAGATTTGAGAGAGAGCCTTAT
ATCGCTGTTTTTGAGTCTAGTTATACTGCTGTATCTCCATTTGCCATTGTTGGGATCCAC
ACTAAACCCGCAGACGCTTGGGAAGAAATAAGTCTTTTGGTTGAGGTTGACAAAGAGCTG
GGAGTGGAGGATGTAGTCTTTGCCGGAGACTTCAACGCTGACTGTAGTTACGTACCCAAC
TATCGATGGGAGCAGGTGCCCCTTCGTACCGACCCTCGTTATAAATGGCTTATAGAAGAT
GATGTGGACACTACCGTTTCAAACACAGATTGCTCCTATGACAGGTTTGTGATAGCTGGT
GCTGGTATGGAATCATCTGTTCTCCCATGTTCTGCTGCAGTCTTCAGATTTGATACGGAA
TATGATCTGACACAAGAGGAGGCTTTGGACGTTAGTGATCACTACCCAATAGAGTTCACC
ATGTTGCCCCCTAAGTTTAAGCACAGCATACCTTCACTGAGCATTGCAGCCTTCAATATC
CAAATCTTTGGAGAAACCAAGTCCGGTAAGGACGATGTCATGGACATCCTAGCTAAGATT
ATGAATCGCTATGACTTAGTCTTGATCCAGGAGATTCGTGACTCCAGGGAAAATGAACCT
GCCGTAAAGGAGCTCCAAGATTTGGTGAACAGGAAAAATCCAGATCCATTTCAGTACGTG
ATTAGTGAGCGTCTTGGCAGAACATCAAGTAAGGAGCAGTATGCCTACTTTTACAGACCC
AGTAAGCTGCAGCTCATTACAAGCTATGTGTTTGAAGAAACACAAGGAGATTACTTCCAG
AGGGAGCCCTTCATCGCTCATTTTAAATCCCCAACAACATATGTGAAAGAGTTTATAATT
GGTGGTATCCACACACAGCCTGATGAAGCAGTGGCAGAGATAGACAACCTGGTAGATGTG
TACAATGCCATCCAACAGAAGTTTGATGTGGAGAACATCATCTTCACAGGAGACTTTAAT
GCTGACTGCACATATGTTTCTAAGAGAAGATGGTCTGATATTCGTCTGAAGTCTGATTCT
CGTTTCTGCTGGCTCATTAACAATGATGTTGATACTACTGTCAAGGGAACTGATTGTGCT
TATGACAGGTTTGTGATTGCAGGCAATGAGATAAAGGAAGGAATCGTACCCTACTCAGCT
ACAGTGTTCCGTTTCGATCTGGAGTATAATCTCAGCGAGACAGAGGCTGCTCTTGTGAGT
GACCATTACCCAATAGAGCTGCACTTGAGAACATTGACCGAG

>pdep
nnnnnnnnnnnnnnnnnnnnnnnnnnnnnnnnnnnnnnnnnnnnnnnnnnnnnnnnnnnn
nnnnnnnnnnnnnnnnnnnnnnnnnnnnnnnnnGCTCTGCAAGAGATATCACAGGATTTC
AAAGTTGGAGCCTTCAACATCAGAATATTTGGACAGAAAAAGATAACCGACACAGCTGTT
GTGGCTACCATCGTGAGGATCATTCTGCGCTATGACATCATCTTGCTTCAAGAAATCAGA
GATAGCGAGGGTACAGCAATTGATGTTCNNNNNNNNNNNNNNNNNNNGAGTAGCAAGGCA
CGCTTGGTGAAGCATTACACATACAAAGACCCAGGGGACAGATTTGAGAGAGAGCCATAT
ATTGCTGTTTTTGAGTCCAGTTATACTGCTGTATCTCGGTTTGCCATTGTTGGGATCCAC
ACTAAACCCTCAGATGCATGGGAAGAAATAAGTCTCCTGGTTGAGGTTGATGAAGAGCTG
GAAGAAGAGGATGTAGTCTTTGCCGGAGACTTCAACGGTGACTGTAGCTACGTACCCAAC
TATCGATGGGAGCAGGTGCCACTTCGCACCGAACCTCGTTATAAATGGCTCATAGAAGAT
GATGTGGACACTACCGTTTCAAACACAGACTGCTCCTATGACAGGTTTGTGATAGCTGGT
GCTGGTATGGAATCGGCTGTTCTCCCATGTTCTGCTTCAGTCTTCAGATTTGATACGGAA
TATGATCTGACACAAGAGGAGGCTTTGAACGTTAGTGATCACTACCCAATAGAGTTCACC
ATGTTRCCCCCTAAGTTTAAGCATAGCATATCTTCACTGAGCATTGCAGCCTTCAATATA
CAAATCTTTGGAGCAACCAAGTCCGGTAAGGACGATGTCATGGACGTCCTAGCTAAGATT
GTGAATCGCTACGACTTNNNNnnnnnnnnnnnnnnnnnnnnnnnnnnnnnnnnnnnnnnn
nnnnnnnnnnnnnnnnnnnnnnnnnnnnnnnnNNNNNNNNNNGATCCATTTCAATACGTG
ATTAGTGAGCGTCTTGGCAGAACATCAAGTAAAGAGCAGTATGCGTACTTTTACAGACCC
AGTAAGCTGCAGCTTATGACAAGTTATGTGTTTGAAGAAACACAAGGAGATTACTTCCAG
AGGGAGCCCTTCATCGCTCATTTTAAATCCCCAACAACATATGTGAAAGAGTTTATAATT
GGTGGTATCCACACAAAGCCTGATGAAGCGGTGGCAGAGATAGACAACCTGGTAGATGTT
TACAATGCCATTCAACAGAGGTTTGATGTGGAGAACATCATCTTCACAGGAGATTTTAAT
GCTGACTGCACGTATGTTTCTAAGAGAAGATGGTCTGATATTCGTCTGAAGACTGATTCT
CGTTTCTGCTGGCTCATTAACAATGATGTTGATACTACTGTCAAGGGTACTGATTGTGCT
TATGACAGGTTTGTGGTTGCAGGCAATGAGATAAAGGAAGGAATCGTGCCGTACTCAGCT
ACAGTGTTCCGTTTCGATCTGGAGTATAATCTCAATGAGACRGAGGCAGTTCTTGTGAGT
GACCATTACCCAATAGAGCTGCACTTGAGAACATTGACCGAG
