# Supplementary material for: Genome-wide signals of positive selection in strongylocentrotid sea urchins
Source: BMC Genomics. 2017 Jul 21;18:555. doi: 10.1186/s12864-017-3944-7 (PMC5521101; doi:10.1186/s12864-017-3944-7)
Supplement: Supplementary file 3 — Consensus alignment files. A compressed (gzip) tape archive (TAR) file containing 6250 consensus alignment files in FASTA format. (TGZ 14116 kb) [file 12864_2017_3944_MOESM3_ESM.tgz › SPU_004647/consensAlign.ordered.fa]

>sdro
ATGGCGGATAACAGCGACACAGAAAGTCAAAGCTCTCAGGCTGTCGCAGATGTGACAGTT
TTGATTGATTATTTGCGTAAAATCGTACCTTTGTTGTTGGAAGATGGAGAGCCGTCTGCT
GCATTGGACAACGCCCTTGCGCATAGAGTGCACCAGGAGTACATGAAAAAGTTCCTGTCG
GATGTTCAGTCTCCAAGTCTACTGATTGCGAGAAGCGTAACAAAAGATGAAGAGGAAGAG
GAGAACACAGACTCTCCTGATGCTTCAGGAGACGAACCAGAGGTCACCTACACTATCGGT
GTTGAGGTTCAGTTCTACAACAGCAAGATGGCAAGTTTGGTGTTCCTGAAGAAAGGGCTC
ATCATCGATGCCGACAAGTGCATCTCAAGCCAGCTCCGTGTCATCAACCTGAGTGAGGGC
TCTCCCTTTGAGACACTCCACGCCTACGTCAGCACAGCAGTTGCGCCCTACTTCAAGTCC
TATGTGAGAGCATCTGGAAAAGTTGACAGGGATGGAGATAAGATGGCTCCCTCTGTGGAG
AAAAAGATCGCCGAGCTCGAGATGGGTCTCCTCCATCTCCAGCAGAACATTGACATTCCC
GATGTCACCCTACCCATCAATCAGGTAGTTTCTATCATGATCAGGAAGTGTGGAGACGAG
GGTCGCAAACCAAAGGTCATCGACTTTGCTGACAAGGCCGAGGATTCCACCTTCCTTAAC
ACCCTGCAGAATGGAGTCAACCGATGGATCAGGGAAATACAGAAGGTCACTAAACTGGAC
AGAGACCCAGCCTCGGGCACTGCCCTGCAGGAGATCAGTTTCTGGCTCAACCTTGAGCGT
GCCCTGCTCAAGATCCAGGAGAAAAGAGAGAGTCCAGAAGTGGCACTGACCTTGGACATC
CTAAAGCATGGCAAGCGCTTCCACGCTACTGTCAGTTTTGACACAGACACTGGCCTGAAG
CAAGCTCTTGCCACAGTTGCCAACTACAGTCCGCTGATGAAGGACTTTCCCCTCAATGAC
CTCCTGTCCGCCACTGAGCTGGACCGCATCCGCCAAGCCTTGGTGGCTATCTTCCTCCAC
TTGCGCAAGATCCGTAACACCAAGTACCCCATCCAGCGTGCACTTCGTCTGGTTGAGGCC
ATCTCTAGAGACCTTAGCTCTCAGCTGCTGAAGGTGATGAATGCTTGTTTTGAGGTGTTC
GGCAGGTGGGACGATGAGTACGAGAAGCTACAATCACTCCTGAGGGACATCGTCAAGAAG
AAGAGAGAGGACAGTCTGAAGATGGTGTGGAGGGTTAACCCAGCTCACAAGAAGCTCCAG
AATAGACTTGAACAGATGAGGAAGTTCCGTCGCCAACATGAGCAGCTACGAGCAGTGATT
GTCCGTGTGTTGCGCCCAGCCGTCACTGCTCAGGTGCCCAGCAGCCCTGGGGCTACCCCA
AGCGAGGAACCATCCCAGGCTAAACTCAATGAACTCATGATGGATTCTGCTGATGCCAAT
GCCATAGAGGAGGTGAACCTGGCCTATGAGAATGTGAAGGAAGTGGATGGTCTTGATGTT
AGCAAGGAAGGAGCTGAAGCATGGGAGGCTGCCATGAAGCGATACGACGAGCGAATCGAC
CGTGTCGAGACCCGTATCACAGCTCGTCTCCGTGACCAGCTCGGCACAGCCAAGAACGCC
AACGAGATGTTCCGCATCTTCTCTCGCTTCAATGCCCTGTTTGTGCGCCCTCACATCCGT
GGTGCCATCAGGGAATACCAGACCCAGCTCATTCAGAGGGTCAAAGATGACATTGAGTCC
CTGCATGACAAGTTTAAGGTGCAATACCCCCAGAGCAAGGCATGCAAGATGAGCAAAGTG
AGAGATCTACCACCCGTTTCTGGATCCATCATCTGGGCAAGACAGATTGACCGCCAGCTT
GGAGCCTACATGCACCGTGTGGAGGACGTCCTTGGCAAAGGATGGGAGAACCATGTAGAG
GGTCAGCGATTGAAGGCTGATGGTGATAGCTTTAGGGCCAAGCTGGACACACAAGAGCTC
TTTGATGAATGGTCTAGAAAGGTCCAAATGCGCCAGCTGGGTGTATCTGGTAGGATCTTC
ACCATTGAGAGCATCAGGGCCAGGATCGGAGCCAAGGCTGCTAACGCACTCAGACTCAAA
GTCAACTTCCTACCAGACATCATCACTCTCTCCAAAGAGGTGCGCAACCTGAAATGGATG
GGATTCCGTGTCCCCCTGGCGATCATCAACAAAGCACACCAGGCTAACCAACTCTACCCC
TTCGCCATCTCCCTCATTGAGAGTGTACGCACGTACGAGCGCACCAATGAGAAGGTTGAG
GAGCGCTTTTCCATCACCCTCTTGGTGGCTGGTTTGAAGAAGGACGTCCAAGGACTCGTC
TCAGAGGGATCTCATCTTGCATGGGAATCTTACAAGCTAGACAACTATGTGCAGAAGCTG
TCTGAGGCTGTCTTCAACTACCAGGAGAAGGTGGACGACCTGCTAGTGATTGAGGAGAGG
ATCGATGATGAGGTCCATGCTCTTGACACCTGCCAGTACGCCCCCATCATCCTGGCCGAG
ATCTTGAGTCGTGTCCAGAAGGCAGTCGATGATCTCAGTCTTCACTCTTACTCCAACCTG
CCACAATGGGTGGCCAAGCTTGATCAGGAGGTTGAGAAGCGCCTAGCCAAACGTCTGGAA
GCTGGCATCCGGGCCTGGACCAAGTGCCTCCTGGGTGATGACGGACAAGGTATGGAGGAC
AACATGGACACTGATGGACCAGCTAAAGTCAGACCAGGAGGAGACCCCAAGATCACGGGT
CTGATCCATGAGATCCGCATCACCAACCAAGTGATGTACCTCTCACCTCCTGTGGAAGAG
GCACGCTATCAGCTCATGCAACAGCTCTTCAACTGGGAGGGTATCATCATCAACCAGAGG
AGGCTAGAGAGCTCCAGATACCAGGTGGGAAGA

>spal
ATGGCGGATAACAGCGACACAGAAAGTCAAAGCTCTCAGGCTGTCGCAGATGTGACAGTT
TTGATTGATTATTTGCGTAAAATCGTACCTTTGTTGTTGGAAGATGGAGAGCCGTCTGCT
GCATTGGACAACGCCCTTGCGCATAGAGTCCACCAGGAATACATGAAAAAGTTCCTGTCA
GATGTTCAGTCTCCAAGTCTTCTGATTGCGAGAAGTGTAACAAAAGATGAAGAGGAAGAG
GAGAACACAGACTCTCCTGATGCTTCAGGAGACGAACCAGAGGTCACCTACACTGTTGGT
GTTGAGGTTCAATTCTACAACAGCAAGATGGCAAGTTTGGTATTCCTGAAGAAGGGGCTC
ATCATCGATGCTGACAAGTGCATCTCAAGCCAGCTCCGTGTCATCAACCTGAGTGAGGGC
TCTCCCTTTGAGACACTCCATGCCTACGTCAGCACGGCAGTTGCGCCCTACTTCAAGTCC
TATGTGAGAGCATCTGGAAAAGTTGACAGGGATGGAGATAAGATGGCTCCCTCTGTGGAG
AAAAAGATCGCMGAGCTCGAGATGGGTCTCCTCCATCTCCAGCAGAACATTGACATTCCC
GATGTCACCCTACCTATCAATCAGGTAGTTTCTATCATGATCAGGAAGTGTGGAGACGAG
GGTCGCAAACCAAAGGTCATCGACTTTGCTGACAAGGCCGAGGATTCCACCTTCCTTAAC
ACCCTGCAGAATGGAGTCAACCGATGGATCAGGGAAATACAGAAGGTCACCAAACTGGAC
AGAGATCCAGCCTCAGGCACTGCCCTGCAGGAGATCAGCTTCTGGCTCAACCTGGAGCGT
GCCCTGCTCAAGATCCAGGAGAAAAGAGAGAGTCCAGAAGTGGCCCTGACCTTAGACATC
CTAAAGCATGGCAAGCGCTTCCAYGCTACTGTCAGTTTTGACACAGACACTGGCCTGAAG
CAAGCTCTTGCCACAGTTGCCAACTACAGTCCCCTGATGAAGGACTTTCCCCTCAATGAC
CTCYTGTCCGCCACTGAGCTGGACCGCATCCGCCAAGCCYTGGTGGCTATCTTCCTCCAC
TTGCGCAAGATCCGTAACACCAAGTACCCCATCCAGCGTGCACTTCGTCTGGTTGAAGCC
ATCTCTAGAGACCTTAGCTCTCAGCTGCTGAAGGTGATGAATGCTTGTTTYGAGGTGTTC
GGCAGGTGGGACGATGAGTACGAGAAGCTACAATCWCTCCTGAGGGACATCGTCAAGAAG
AAGAGRGAGGACAGTCTGAAGATGGTGTGGAGGGTCAACCCAGCTCACAAGAAGCTMCAG
AATAGACTTGAACAGATGAGGAAGTTCCGTCGCCAACATGAGCAGCTACGAGCAGTGATT
GTCCGTGTGTTGCGCCCAGCTGTCACTGCYCAGGTGCCCAGCAGCCCTGGGGCYACCCCA
AGYGAGGAACCATCCCAGGCTAAACTCAATGAACTCATGATGGATTCTGCTGATGCCAAT
GCCATAGAGGAGGTGAACCTGGCCTACGAGAATGTGAAGGAAGTGGATGGTCTGGATGTT
AGCAAGGAAGGAGCTGAGGCATGGGAGGCTGCCATGAAGCGATACGATGAGCGAATCGAC
CGTGTCGAGACCCGTATCACAGCTCGTCTCCGTGACCAGCTCGGCACAGCCAAGAAYGCC
AACGAGATGTTCCGCATCTTCTCTCGCTTCAAYGCYCTGTTTGTKCGCCCTCACATCCGY
GGTGCCATCAGGGAATACCAGACCCAGCTCATTCAGAGGGTCAAAGATGACATYGAGTCC
CTGCATGACAAGTTTAAGGTGCAATACCCCCAGAGCAAGGCATGCAAGATGAGCAAAGTG
AGAGATCTACCACCCGTTTCTGGATCCATCATCTGGGCAAGACAGATTGACCGCCAGCTT
GGAGCCTACATGCACCGTGTCGAGGAYGTCCTTGGCAAAGGATGGGAGAACCATGTAGAG
GGTCAGCGATTGAAGGCTGATGGTGATAGCTTTAGGGCCAAGCTGGACACACAAGAGCTC
TTTGATGAATGGTCTAGAAAGGTCCAAATGCGCCAGCTGGGTGTATCTGGWAGGATCTTC
ACCATTGAGAGCATCAGGGCCAGGATCGGAGCCAAGGCTGCTAACGCACTCAGACTCAAA
GTCAACTTCCTACCAGACATCATCACTCTCTCCAAAGAGGTGCGCAACCTGAAATGGATG
GGATTCCGTGTCCCYCTGGCTATCATCAACAAAGCCCACCARGCTAACCAGCTCTACCCC
TTCGCCATCTCCCTCATTGAGAGTGTACGCACGTAYGAGCGCACCAATGAGAAGGTTGAG
GAGCGCTTTTCCATCACCCTCTTGGTGGCTGGTTTGAAGAARGACGTCCAAGGACTCGTC
TCAGAGGGATCTCATCTTGCATGGGAATCTTACAAGCTAGACAACTATGTGCAGAAGCTG
TCTGAGGCTGTCTTCAACTACCAGGAGAAGGTGGACGATCTGCTAGTGATTGAGGAGAGG
ATCGATGATGAGGTCCATGCTCTTGACACCTGYCAGTACGCCCCCATCATCCTGGCCGAG
ATCTTGAGTCGTGTCCAGAAGGCAGTCGATGATCTCAGTCTTCAYTCTTACTCCAACCTG
CCACAATGGGTGGCCAAGCTTGATCAGGAGGTTGAGAAGCGCCTAGCCAAACGTCTGGAA
GCTGGCATCCGGGCCTGGACCAAGTGCCTCCTGGGYGAYGACGGACAAGGTATGGARGAC
ARCATGGACACTGATGGACCAGCTAAAGTCAGACCAGGAGGAGACCCCAAGATCACGGGT
CTGATCCATGAGATCCGCATCACCAACCAAGTGATGTACCTCTCACCTCCTGTGGAAGAG
GCACGCTATCAGCTCATGCAACAGCTCTTCAACTGGGAGGGTATCATCATCAACCAGAGG
AGGCTAGAGAGCTCCAGATACCAGGTGGGAAGA

>sfra
ATGGCTGATAACAGCGACACAGAAAGTCAAAGCTCTCAGGCTGTCGCAGATGTGACAGTT
TTGATTGATTATTTGCGTAAAATCGTACCGTTGTTGTTGGAAGATGGAGAGCCGTCTGCT
GCGTTGGACAACGCCCTTGCGCATAGAGTGCACCAGGAATACATGAAAAAGTTCTTGTCA
GATGTTCAGTCTCCAAGTCTACTGATTGCGAGAAGTGTAACAAAAGnnnnnnnnnnnnnn
nnnnnnnnnnnnnnnnnnnnnnCTCCAGGAGATGAACCCGAGGTCACCTACACTGTTGGT
GTTGAGGTTCAATTTTACAACAGCAAGATGGCAAGTTTGGTATTCCTGAAGAAAGGGCTC
ATCATCGACGCCGACAAGTGCATCTCAAGCCAGCTCCGAGTCATCAACCTGAGTGAGGGC
TCTCCCTTTGAGACACTCCATGCCTACGTCAGCACGGCAGTTGCACCCTACTTCAAGTCC
TATGTGAGAGCATCTGGAAAAGTTGACAGGGATGGAGATAAGATGGCTCCCTCTGTGGAG
AAAAAGATTGCCGAGCTTGAGATGGGTCTCCTCCATCTCCAGCAGAACATTGACATTCCC
GATGTCACCCTACCCATCAATCCGGTAGTTTCTACCATGATCAGGAAGTGTGGAGACGAG
GGTCGCAAGCCAAAGGTCATCGACTTTGCTGACAAGGCTGAGGATTCCACCTTCCTCAAT
ACCCTGCAGCATGGAGTCAACCGATGGATCAGGGAAATACAGAAGGTCACCAAACTGGAC
AGAGACCCAGCCTCAGGCACTGCCCTGCAGGAGATCAGCTTCTGGCTCAACCTGGAGCGT
GCCCTGCTCAAGATCCAGGAGAAAAGAGAGAGTCCAGAAGTGGCCCTGACCTTAGACATT
CTAAAGCATGGCAAGCGCTTCCACGCTACTGTCAGTTTTGACACAGACACTGGCCTGAAG
CAAGCTCTTGCCACTGTTGCCAACTACAGTCCCCTGATGAAGGACTTCCCCCTCAATGAC
CTGCTGTCCGCTACTGAGCTGGACCGCATCCGCCAAGCCCTGGTGGCTATATTCCTCCAC
CTGCGCAAGATCCGTAACACCAAGTACCCCATCCAGCGTGCACTTCGTCTGGTTGAGGCC
ATCTCTAGAGACCTTAGCTCTCAGCTGCTGAAGGTGATGAATGCTTGTTTTGAGGTGTTY
GGCAGGTGGGACGATGAGTACGAGAAGCTACAATCACTCCTGAGGGACATCGTCAAGAAG
AAGAGGGARGACAGTCTGAAGATGGTGTGGAGGGTCAACCCAGCTCACAAGAAGCTCCAG
AATAGACTTGAACAGATGAGGAAGTTCCGTCGCCAACATGAGCAGCTGCGAGCAGTGATT
GTCCGTGTGCTGCGCCCAGCCGTCACTGCTCAGGTGCCCAGCAGCCCTGGGGCCACCCCA
AGCGAGGAACCATCCCAGGCTAAACTCAATGAACTCATGATGGATTCTGCTGATGCCAAT
GCCATAGAGGAGGTGAACCTGGCCTACGAGAATGTGAAGGAAGTGGATGGTCTGGATGTT
AGCAAGGAAGGAGCTGAAGCATGGGAGGCTGCCATGAAGCGATACGACGAGCGAATCGAC
CGTGTCGAGACCCGTATCACAGCTCGTCTCCGTGACCAGCTCGGCACAGCCAAGAACGCC
AACGAGATGTTCCGAATCTTCTCTCGCTTCAACGCCCTGTTTGTGCGCCCTCACATCCGC
GGTGCCATCAGGGAATACCAGACCCAGCTCATTCAGAGGGTCAAAGATGACATTGAGTCC
CTGCATGACAAGTTCAAGGTGCAATACCCCCAGAGCAAGGCATGCAAGATGAGCAAAGTG
AGAGATCTACCACCCGTTTCTGGATCCATCATCTGGGCAAGACAGATTGACCGCCAGCTT
GGAGCCTACATGCACCGTGTTGAGGACGTCCTTGGCAAAGGATGGGAGAACCATGTAGAG
GGTCAGAGACTGAAGGCTGATGGTGATAGCTTTAGGGCCAAGCTGGACACACAAGAGCTC
TTTGATGAATGGTCTAGAAAGGTCCAAATGCGCCAGCTGGGTGTATCTGGTAGGATCTTC
ACCATTGAGAGCATCAGGGCCAGGATCGGAGCCAAGGCTGCTAACGCACTCAGACTCAAA
GTCAACTTTCTACCAGACATCATCACTCTCTCCAAAGAGGTGCGCAACCTGAAATGGATG
GGATTCCGTGTCCCTCTGGCTATCATCAACAAAGCCCACCAAGCTAACCAGCTCTACCCC
TTCGCCATCTCCCTCATTGAGAGTGTACGCACGTACGAGCGCACCAATGAGAAGGTTGAG
GAGCGTTTTTCCATCACCCTCTTGGTGGCTGGTTTGAAGAAGGACGTCCAAGGACTCGTC
TCAGAGGGATCTCATCTTGCATGGGAATCTTACAAGCTAGACAACTATGTGCAGAAGCTG
TCTGAGGCTGTCTTCAACTACCAGGAGAAGGTGGACGACCTGCTAGTGATTGAGGAGAGG
ATCGATGATGAGGTCCATGCTCTTGACACCTGTCAGTACGCCCCCATCATCCTGGCCGAG
ATCTTGAGTCGTGTCCAGAAGGCAGTTGATGATCTCAGTCTTCACTCTTACTCCAACCTG
CCACAATGGGTGGCCAAGCTTGATCAGGAGGTTGAGAAGCGCCTGGCCAAACGTCTGGAA
GCTGGCATCCGGGCCTGGACCAAGTGCCTCCTGGGTGACGACCGACAAGGTATGGAAGAC
AACATGGACACTGATGGACCAGCTAAAGTCAGACCAGGAGGAGACCCCAAGATCACAGGT
CTGATCCATGAGATCCGCATCACCAACCAAGTGATGTACCTGTCACCTCCTGTGGAAGAG
GCACGCTATCAGCTCATGCAACAGCTCTTCAACTGGGAGGGTATCATCATCAACCAGAGG
AGGCTAGAGAGCTCCAGATACCAGGTGAGAAGA

>afraSS
ATGGCKGATAACAGCGACACAGAAAGTCAAAGCTCTCAGGCTGTCGCAGATGTGACAGTT
TTGATTGATTATTTGCGTAAAATCGTACCTTTGTTGTTGGAAGATGGAGAGCCGTCTGCT
GCATTGGACAACGCCCTTGCGCAYAGAGTGCACCAGGAATACATGAAAAAGTTCCTGTCA
GATGTTCAGTCTCCAAGTCTACTGATTGCGAGAAGYGTAACAAAAGATGAAGAGGAAGAG
GAGAACACAGACTCTCCTGATGCTCCAGGAGACGACCCAGAGGTCACCTACACTGTCGGT
GTTGAGGTTCAATTCTACAACAGCAAGATGGCAAGTTTGGTGTTCCTGAAGAAGGGWCTC
ATCATCGATGCMGACAAGTGYATCTCAAGCCAGCTCCGTGTCATCAACCTGAGTGAGGGC
TCTCCCTTTGAGACACTCCATGCCTACGTCAGCACGGCAGTTGCRCCCTACTTCAAGTCC
TATGTGAGAGCATCWGGAAAAGTTGACAGGGATGGAGATAAGATGGCTCCCTCTGTGGAG
AAAAAGATCGCAGAGCTCGAGATGGGTCTCCTCCATCTCCAGCAGAACATTGACATTCCY
GATGTCACCCTACCYATCAATCAGGTAGTTTCTATCATGATCAGGAAGTGTGGAGACGAG
GGTCGCAAACCAAAGGTCATCGACTTTGCTGACAAGGCCGAGGATTCCACCTTCCTYAAC
ACCCTGCAGAATGGAGTCAACCGATGGATCAGGGAAATACAGAAGGTCACCAAAYTGGAC
AGAGAYCCAGCCTCWGGCACTGCCCTGCAGGAGATCAGCTTCTGGCTCAACCTGGAGCGT
GCCCTGCTCAAGATCCAGGAGAAAAGAGAGAGTCCAGAAGTGGCMCTGACCTTAGACATC
CTAAAGCATGGCAAGCGCTTCCAYGCTACTGTCAGTTTTGACACAGACACKGGYCTGAAG
CAAGCTCTTGCCACAGTTGCCAACTACAGTCCCCTGATGAAGGACTTTCCCCTCAATGAC
CTCCTGTCCGCCACTGAGCTGGACCGCATCCGCCAAGCCTTGGTGGCTATCTTCCTCCAC
TTGCGCAAGATCCGTAACACCAAGTACCCCATCCAGCGTGCACTTCGTCTGGTTGAGGCC
ATCTCTAGAGACCTTAGCTCTCAGCTGCTGAAGGTGATGAATGCTTGTTTTGAGGTGTTC
GGCAGGTGGGACGATGAGTACGAGAAGCTACAATCACTCCTGAGGGACATMGTCAAGAAG
AAGAGRGAGGACAGTCTGAAGATGGTGTGGAGGGTCAACCCAGCTCACAAGAAGCTMCAG
AATAGACTTGAACAGATGAGGAAGTTCCGTCGCCAACATGARCAGCTACGWGCAGTGATT
GTMCGTGTGTTGCGCCCAGCCGTCACTGCTCAGGTGCCCAGCAGCCCTGGGGCTACCCCA
AGYGAGGAACCATCCCAGGCTAAACTCAATGAACTCATGATGGATTCTGCYGATGCYAAT
GCCATAGAGGAGGTGAACCTGGCCTAYGAGAATGTGAAGGAAGTRGATGGTCTGGATGTT
AGCAAGGAAGGAGCTGARGCATGGGAGGCTGCCATGAAGCGATACGACGAGCGAATCGAC
CGTGTCGAGACCCGTATCACAGCTCGKCTYCGTGACCAGCTCGGCACAGCCAAGAACGCC
AACGAGATGTTCCGCATCTTCTCTCGCTTCAAYGCCCTGTTCGTGCGCCCTCACATCCGC
GGTGCCATCAGGGAATACCAGACCCAGCTCATTCAGAGGGTCAAAGATGACATTGAGTCC
CTGCATGACAAGTTTAAGGTGCAATACCCCCAGAGCAAGGCATGCAAGATGAGCAAAGTG
AGAGATCTACCACCCGTTTCTGGATCCATCATCTGGGCAAGACAGATTGACCGCCAGCTT
GGAGCCTACATGCACCGTGTCGAGGAYGTCCTTGGCAAAGGATGGGAGAACCATGTAGAG
GGTCAGCGATTGAAGGCTGATGGTGATAGCTTTAGGGCCAAGCTGGACACACAAGAGCTC
TTTGATGAATGGTCTAGAAAGGTCCAAATGCGCCAGCTGGGTGTATCTGGTAGGATCTTC
ACCATTGAGAGCATCAGGGCCAGGATCGGAGCCAAGGCTGCTAACGCACTCAGACTCAAA
GTCAACTTCCTACCAGACATCATCACTCTCTCCAAAGAGGTGCGCAACCTGAAATGGATG
GGATTCCGTGTCCCCCTGGCTATCATCAACAAAGCCCACCARGCTAACCARCTCTACCCC
TTCGCCATCTCCCTCATTGAGAGTGTACGCACGTACGAGCGCACCAATGAGAAGGTTGAG
GAGCGCTTTTCCATCACCCTCTTGGTGGCTGGTTTGAAGAAGGACGTCCAAGGACTCGTC
TCAGAGGGATCTCATCTTGCATGGGAATCTTACAAGCTAGAYAACTATGTGCAGAAGCTG
TCTGAGGCTGTCTTCAACTACCAGGAGAAGGTGGACGACCTGCTAGTGATTGAGGAGAGG
ATCGATGATGAGGTCCATGCTCTTGACACCTGCCAGTACGCCCCCATCATCCTRGCCGAG
ATCTTGAGTAAAGTCCAGAAGGCAGTCGATGATCTCAGTCTTCACTCTTACTCCAACCTG
CCACAATGGGTGGCCAAGCTTGATCAGGAGGTTGAGAAGCGCCTAGCCAAACGTCTGGAA
GCTGGCATCCGGGCCTGGACCAAGTGCCTCCTGGGTGAYGAYGGACAAGGTATGGAGGAC
AACATGGAYACTGATGGACCAGCTAAAGTCAGACCAGGAGGAGAYCCCAAGATCACGGGT
CTGATTCATGAGATCCGCATCACCAACCAAGTGATGTACCTCTCACCTCCTGTGGAAGAG
GCACGCTATCAGCTCATGCAACAGCTCTTCAACTGGGAGGGTATCATCATCAACCAGAGG
AGGCTAGAGAGCTCCAGATACCAGGTGGGAAGA

>hpul
ATGGCGGATAACAGCGACACAGAAAGTCAAAGCTCTCAGGCTGTCGCAGATGTGACAGTT
TTGATTGATTATTTGCGTAAAATCGTACCTTTGTTGTTGGAAGATGGAGAGCCGTCTGCT
GCATTGGACAACGCCCTTGCGCAYAGAGTGCACCAGGAATACATGAAAAAGTTCTTGTCA
GATGTTCAGTCTCCAAGTCTACTGATTGCGAGAAGTGTAACAAAAGATGAAGAGGAAGAG
GACAACACAGACTCTCCTGATGCTTCAGGAGATGAACCAGAGGTCACCTACACTGTCGGT
GTTGAGGTGCAATTCTACAACAGCAAGATGGCCAGTTTGGTGTTCCTGAAGAAAGGGCTC
ATAATCGATGCAGACAAGTCCATCTCAAGCCAGCTCCGTGTCATCAACCTGAGTGAGGGC
TCTCCTTTTGAGACACTCCATGCCTACGTCAGCACGGCAGTTGCACCCTACTTCAAGTCC
TATGTGAGAGCATCTGGAAAAGTTGACAGGGATGGAGATAAGATGGCTCCCTCTGTGGAG
AAAAAGATCGCCGAGCTTGAGATGGGTCTCCTCCATCTCCAGCAGAACATTGACATTCCT
GATGTCACCCTACCCATCAATCCAGTAGTTTCTACCATGATCAGGAAGTGTGGAGACGAG
GGTCGTAAGCCAAAGGTCATCGACTTTGCTGACAAGGCYGAGGATTCCACCTTCCTCAAC
ACCCTACAGCATGGAGTCAACCGATGGATCAGGGAAATACAGAAGGTCACCAAATTGGAC
AGAGACCCAGCCTCCGGCACTGCCCTGCAGGAGATCAGCTTCTGGCTCAATCTGGAGCGT
GCCCTGCTCAAGATCCAGGAGAAAAGAGAGAGTCCAGAAGTGGCCCTGACCTTAGACATC
CTAAAGCATGGCAAGCGTTTCCATGCTACTGTCAGTTTTGAYACAGACACTGGACTGAAG
CAAGCTCTTGCCACAGTTGCCAACTACAGTCCGCTGATGAAGGACTTTCCCCTCAATGAC
CTCCTGTCCGCCACTGAGCTGGACCGCATCCGCCAAGCCCTGGTGGCTATCTTCCTCCAT
CTGCGCAAGATCCGTAACACCAAGTACCCCATCCAGCGTGCACTTCGTCTGGTTGAGGCC
ATCTCTAGAGACCTTAGCTCTCAGCTGCTGAAGGTGATGAATGCTTGTTTTGAGGTGTTC
GGCAGATGGGACGATGAGTACGAGAAGCTACAATCACTCCTAAGGGACATCGTCAAGAAG
AAGAGGGAGGACAGTCTGAAGATGGTGTGGAGGGTCAACCCAGCTCACAAGAAGCTCCAG
AATAGACTTGAACAGATGAGGAAGTTCCGTCGTCAACATGAGCAGCTACGAGCAGTGATT
GTCCGTGTGTTGCGCCCAGCCGTCACTGCTCAGGTGCCAAGCAGCCCTGGGGCCACCCCA
AGCGAGGAACCATCCCAGGCTAAACTCAATGAACTCATGATGGATTCTGCTGATGCCAAT
GCCATAGAGGAAGTGAACCTGGCCTACGAGAATGTGAAAGAAGTGGATGGTCTGGATGTT
AGCAAGGAAGGAGCTGAAGCATGGGAGGCTGCCATGAAGAGATACGATGAGCGAATCGAC
CGTGTCGAGACCCGTATCACAGCTCGTCTCCGTGACCAGCTCGGCACAGCCAAGAACGCC
AACGAGATGTTCCGCATTTTCTCTCGCTTCAATGCCCTGTTTGTACGCCCTCACATCCGC
GGTGCCATCAGGGAATACCAGACCCAGCTCATTCAGAGGGTCAAAGATGACATTGAGTCC
CTGCATGACAAGTTTAAGGTGCAATACCCYCAGAGCAAGGCATGCAAGATGAGCAAAGTG
AGAGATCTACCACCYGTTTCTGGATCCATCATCTGGGCAAGACAGATTGACCGCCAGCTT
GGAGCCTACATGCACCGTGTSGAGGAYGTCCTTGGCAAAGGATGGGAGAACCAYGTAGAG
GGTCARCGATTGAAGGCTGATGGTGATAGCTTTAGGGCCAAGCTGGACACACAAGAGCTC
TTTGATGAATGGTCTAGAAAGGTCCAAATGCGCCAGCTGGGTGTATCTGGTAGGATCTTC
ACCATTGAGAGCATCAGGGCCAGGACCGGAGCYAAGGCTGCTAACGCACTCAGACTCAAA
GTCAACTTCCTACCAGACATCATCACTCTCTCCAAAGAGGTGCGCAACCTGAARTGGATG
GGATTCCGTGTCCCCCTGGCTATCATCAACAAAGCCCACCAAGCTAACCAGCTCTACCCC
TTCGCCATCTCCCTCATTGAGAGTGTACGCACGTACGAGCGCACCAATGAGAAGGTTGAG
GAGCGTTTTTCCATCACCCTCTTGGTGGCTGGTTTGAAGAAGGACGTYCAAGGACTCGTC
TCAGAGGGATCTCATCTYGCATGGGAATCTTAYAAGCTAGACAACTATGTGCAGAAGCTG
TCTGAGGCTGTCTTCAACTACCAGGAGAAGGTGGACGACCTGCTAGTGATTGAGGAGAGG
ATCGATGATGAGGTCCATGCTCTGGACACCTGCCAGTACGCCCCCAACATCCTGGCCGAG
ATCTTGAGTCGTGTCCAGAAGGCWGTYGATGATCTCAGTCTTCACTCTTACTCCAACCTG
CCACAATGGGTGGCTAAGCTTGATCAGGAGGTTGAGAAGCGCCTAGCCAAACGTTTRGAA
GCTGGCATCCGAGCCTGGACCAAGTGCCTCCTGGGTGAGGACGGACAAGGTATGGAAGAC
AAYATGGACACTGATGGACCAGCTAAAGTCAGACCAGGAGGAGACCCCAAGATCACGGGT
CTGATCCATGAGATTCGCATCACCAACCAAGTGATGTACCTCTCACCTCCTGTGGAAGAG
GCACGCTATCAGCTCATGCAACAGCTCTTCAACTGGGAGGGTATCATCATCAACCAGAGG
AGGCTAGAGAGCTCCAGATACCAGGTGAGAAGA

>snud
ATGGCTGATAACAGTGACACAGAAAGTCAAAGCTCTCAGGCTGTCGCAGATGTGACAGTT
TTGATTGATTATTTGCGTAAAATCGTACCTTTGTTGTTGGAAGATGGAGAGCCGTCTGCT
GCATTGGACAACGCCCTTGCACATAGAGTGCACCAGGAATACATGAAAAAGTTCCTGTCA
GATGTTCAGTCTCCAAGCCTTCTGATTGCGAGAAGTGTAACAAAAGATGAAGAGGATGTG
GAGAATACAGACTCTCCTGATGCTCCAGGAGATGAACCCGAGGTCACCTATACTGTTGGT
GTTGAGGTCCAATTTTACAACAGCAAGATGGCAAGTTTGGTATTCCTGAAGAAAGGGCTC
ATCATCGATGCTGACAAGTGCATCTCAAGCCAGCTCCGAGTCATCAACCTGAGCGAGGGC
TCTCCTTTTGAGACACTTCATGCCTACGTCAGCACGGCAGTTGCACCTTACTTCAAGTCC
TATGTGAGAGCATCTGGAAAAGTTGACAGGGATGGAGATAAGATGGCTCCCTCTGTGGAG
AAAAAGATCGCCGAGCTTGAGATGGGTCTCCTCCATCTCCAGCAGAACATTGACATTCCC
GATGTCACCCTACCCATCAATCCGGTAGTTTCTACCATGATCAGGAAGTGTGGAGAAGAG
GGTCGCAAGCCAAAGGTCATCGACTTTGCTGACAAGGCTGAGGATTCCACCTTCCTCAAT
ACCCTGCAGCATGGAGTCAACCGATGGATCAGGGAAATACAGAAGGTCACCAAACTGGAC
AGAGACCCAGCCTCGGGCACTGCCCTGCAGGAGATCAGCTTCTGGCTCAACCTGGAGCGT
GCCCTGCTCAAGATCCAGGAGAAAAGAGAGAGTCCAGAAGTGGCCCTGACCTTAGATATC
CTAAAGCATGGCAAGCGCTTCCACGCTACTGTCAGTTTTGACACAGACACTGGCCTGAAG
CAAGCTCTTGCCACTGTTGCCAACTACAGTCCCCTGATGAAGGACTTCCCCCTCAATGAC
CTGCTGTCCGCTACTGAGCTGGACCGCATCCGCCAAGCCCTAGTGGCTATCTTCCTCCAC
CTGCGCAAGATCCGTAACACCAAGTACCCCATCCAGCGTGCACTTCGTCTGGTTGAAGCC
ATCTCTAGAGACCTTAGCTCTCAGCTGCTGAAGGTGATGAATGCTTGTTTTGAGGTGTTC
GGCAGGTGGGACGATGAGTACGAGAAGCTACAATCACTCCTGAGGGATATTGTCAAGAAG
AAGAGGGAGGACAGTCTGAAGATGGTGTGGAGGGTCAACCCAGCTCACAAGAAGCTACAG
AATAGACTTGAACAGATGAGGAAGTTCCGYCGCCAACATGAGCAGCTGCGAGCAGTGATT
GTCCGTGTGCTGCGCCCAGCTGTCACTGCCCAGGTACCCAGCAGCCCTGGGGCCACCCCA
AGYGAAGAACCATCCCAGGCTAAACTCAATGAACTCATGATGGATTCTGCTGATGCCAAT
GCCATAGAGGAGGTGAACTTGGCCTACGAGAATGTGAAGGAAGTGGATGGTCTGGATGTT
AGCAAGGAAGGAGCTGAAGCATGGGAGGCTGCCATGAAGCGATACGACGAGCGAATCGAC
CGTGTTGAGACCCGTATCACAGCTCGTCTCCGTGACCAGCTCGGCACAGCCAAGAAYGCC
AACGAGATGTTCCGAATCTTCTCTCGCTTCAACGCCCTGTTTGTGCGCCCTCACATCCGY
GGTGCCATCAGGGAATACCAGACCCAGCTCATTCAGAGGGTCAAAGATGACATTGAGTCC
CTGCATGACAAGTTCAAGGTGCAATACCCCCARAGCAAGGCATGCAAGATGAGCAAAGTG
AGAGATCTACCACCYGTTTCTGGATCCATCATCTGGGCAAGACAGATTGACCGCCAGCTT
GGMGCCTACATGCACCGTGTYGAGGAYGTCCTTGGCAAAGGATGGGAGAACCATGTAGAG
GGTCAGAGACTGAAGGCTGATGGTGATAGCTTTAGGGCCAAGCTGGACACACAAGAGCTM
TTTGATGAATGGTCYAGAAAGGTCCAAATGCGCCAGCTGGGTGTATCTGGTAGGATCTTC
ACCATTGAGAGCATCAGGGCCAGGATCGGAGCCAAGGCTGCTAACGCACTCAGGCTCAAA
GTCAACTTTCTACCAGACATCATCACTCTCTCCAAAGAGGTGCGCAACCTGAAATGGATG
GGATTCCGTGTCCCCCTGGCTATCATCAACAAAGCCCACCAGGCCAACCAGCTCTACCCC
TTCGCCATCTCCCTCATTGAGAGTGTACGCACGTACGAGCGCACCAATGAGAAGGTTGAG
GAGCGTTTCTCCATCACSCTCTTGGTGGCTGGTTTGAAGAAGGACGTCCAAGGACTCGTC
TCAGAGGGATCTCATCTTGCATGGGAATCTTACAAGCTAGACAACTATGTGCAGAAGCTK
TCTGAGGCTGTCTTCAACTACCAGGAGAAGGTGGAYGACCTGCTAGTGATTGAGGAGAGG
ATCGATGAYGAGGTCCATGCTCTTGACACCTGCCAGTACGCCCCCAAYATCCTGGCCGAG
ATCTTGAGTCGTGTCCAGAAGGCAGTCGATGATCTCAGTCTTCACTCTTACTCCAACCTG
CCACAATGGGTGGCCAAGCTTGATCAGGAGGTTGAGAAGCGCCTGGCCAAACGTCTKGAA
GCTGGCATCCGGGCCTGGACCAAGTGCCTCCTGGGTGACGACGGACAAGGTATGGAAGAC
AACATGGACACTGATGGACCAGCTAAAGTCAGACCAGGAGGAGACCCCAAGATCACGGGT
CTGATYCATGAGATCCGCATCACCAACCAAGTGATGTACCTGTCACCTCCTGTGGAAGAG
GCACGCTATCAGCTCATGCAACAGCTCTTCAACTGGGAGGGTATCATCATCAACCAGAGR
AGGCTAGAGAGCTCCAGATACCAGGTGAGAAGA

>sintSS
ATGGCGGATAACAGCGACACAGAAAGTCAAAGCTCTCAGGCTGTCGCAGATGTGACAGTT
TTGATTGATTATTTGCGTAAAATCGTACCTTTGTTGTTGGAAGATGGAGAGCCGTCTGCT
GCATTGGACAACGCCCTTGCGCACAGAGTGCACCAGGAATACATGAAAAAGTTCCTGTCA
GATGTTCAGTCTCCAAGTCTACTGATTGCGAGAAGTGTAACAAAAGATGAAGAAGAAGAG
GAGAACACAGACTCTCCTGATGCTCCAGGGGATGACCAAGAGGTCACCTACACTGTTGGT
GTTGAGGTTCAATTCTACAACAGCAAGATGGCAAGTTTGGTGTTCCTGAAGAAGGGGCTC
ATCATCGATGCCGACAAGTGTATCTCAAGCCAGCTCCGAGTCATCAACCTGAGTGAGGGC
TCTCCCTTTGAGACACTCCATGCCTACGTCAGCACGGCAGTTGCACCCTACTTCAAGTCC
TATGTGAGAGCATCTGGAAAAGTTGACAGGGATGGAGATAAGATGGCTCCCTCTGTGGAG
AAAAAGATCGCCGAGCTCGAGATGGGTCTCCTCCATCTCCAGCAGAACATTGACATTCCC
GATGTCACCCTACCCATCAATCCGGTAGTTTCTACCATGATCAGGAAGTGTGGAGACGAG
GGTCGCAAGCCAAAGGTCATTGACTTTGCTGACAAGGCTGAGGATTCCACCTTCCTCAAC
ACCCTACAGCATGGAGTCAACCGATGGATCAGGGAAATACAGAAGGTCACCAAATTGGAC
AGAGACCCAGCCTCAGGCACTGCCCTGCAGGAGATCAGCTTCTGGCTCAACCTGGAGCGT
GCCCTGCTCAAGATCCAGGAGAAAAGAGAGAGTCCAGAAGTGGCCCTGACCTTAGACATC
CTAAAGCATGGCAAGCGCTTCCAYGCTACTGTCAGTTTTGACACAGACACTGGCCTGAAG
CAAGCTCTTGCCACAGTCGCCAACTACAGTCCCCTGATGAAGGACTTTCCCCTCAATGAC
CTCCTGTCCGCCACTGAGCTGGACCGCATCCGCCAAGCCTTGGTGGCTATCTTCCTCCAC
TTGCGCAAGATCCGTAACACCAAGTACCCCATCCAGCGTGCACTTCGTCTGGTTGAGGCC
ATCTCTAGAGACCTTAGCTCTCAGCTGCTGAAGGTGATGAATGCTTGTTTTGAGGTGTTC
GGCAGGTGGGACGATGAGTACGAGAAGCTACAATCACTCCTGAGGGACATCGTCAAGAAG
AAGAGGGAGGACAGTCTGAAGATGGTGTGGAGGGTCAACCCAGCTCACAAGAAGCTACAG
AATAGACTTGAACAGATGAGGAAGTTCCGTCGCCARCATGAGCAGCTACGAGCAGTGATT
GTCCGTGTGTTGCGYCCAGCCGTCACTGCTCAGGTGCCCAGCAGCCCTGGGGCYACCCCA
AGYGAGGAACCATCCCAGGCTAAACTCAATGAACTCATGATGGATTCTGCTGATGCCAAT
GCCATAGAGGAGGTGAACCTGGCCTAYGAGAATGTGAAGGAAGTGGATGGTCTGGATGTT
AGCAAGGAAGGAGCKGARGCATGGGAGGCTGCCATGAAGCGATAYGAYGAGCGAATCGAC
CGYGTTGAGACCCGTATMACAGCTCGTCTCCGTGACCAGCTMGGCACAGCCAAGAACGCC
AACGAGATGTTCCGCATCTTCTCTCGCTTCAACGCCCTGTTTGTGCGCCCTCACATCCGY
GGTGCCATCAGGGAATACCAGACCCAGCTCATTCAGAGGGTCAAAGATGACATTGAGTCC
CTGCATGACAAGTTTAAGGTGCAATACCCCCAGAGCAAGGCATGCAAGATGAGCAAAGTG
AGAGATCTACCACCCGTTTCTGGATCCATCATCTGGGCAAGACAGATTGACCGCCAGCTT
GGAGCCTACATGCACCGTGTGGAGGAYGTCCTTGGCAAAGGATGGGAGAAYCATGTAGAG
GGTCAGCGATTGAAGGCTGATGGTGATAGCTTTAGGGCCAAGCTGGACACACAAGAGCTC
TTTGATGAATGGTCTAGAAAGGTCCAAATGCGCCAGCTGGGTGTATCWGGTAGGATCTTC
ACCATTGAGAGCATCAGGGCCAGGATCGGAGCYAAGGCTGCTAACGCMCTCAGACTCAAA
GTCAACTTYCTACCAGACATCATCACTCTCTCCAAAGAGGTGCGCAACCTGAAATGGATG
GGATTCCGTGTYCCCCTGGCTATCATCAACAAAGCCCACCARGCTAACCAGCTCTACCCC
TTCGCCATCTCCCTCATTGAGAGTGTACGCACGTACGAGCGCACCAATGAGAAGGTTGAG
GAGCGYTTTTCCATCACCCTCTTGGTGGCTGGTTTGAAGAAGGACGTYCAAGGACTCGTC
TCAGAGGGSTCTCATCTTGCATGGGAGTCTTACAAGCTAGACAACTATGTGCAGAAGCTG
TCTGAGGCTGTCTTCAACTACCAGGAGAAGGTGGAYGACCTGCTAGTGATTGAGGAGAGG
ATCGAYGATGAGGTCCATGCTCTTGACACCTGCCAGTAYGCCCCCATCATCCTGGCCGAG
ATCTTGAGTCGTGTCCAGAAGGCAGTCGATGATCTCAGTCTTCACTCTTACTCCAACCTG
CCACAATGGGTGGCCAAGCTTGATCAGGAGGTTGAGAAGCGCCTAGCCAAACGTCTGGAA
GCTGGCATCCGGGCCTGGACCAAGTGCCTCCTGGGCGAGGACGGACAAGGTATGGAGGAC
AACATGGACACTGATGGACCAGCTAAAGTCAGACCAGGAGGAGACCCCAAGATCACGGGT
CTGATCCATGAGATCCGCATCACCAACCAAGTGATGTACCTCTCACCTCCTGTGGAAGAG
GCACGCTATCAGCTCATGCAACAGCTCTTCAACTGGGAGGGTATCATCATCAACCAGAGG
AGGCTAGAGAGCTCCAGATACCAGGTGGGAAGA

>sprp
ATGGCTGATAACAGCGACACAGAAAGTCAAAGCTCTCAGGCTGTCGCGGATGTGACAGTT
TTGATTGATTATTTGCGTAAAATCGTACCTTTGTTGTTGGAAGATGGAGAGCCGTCTGCT
GCTTTGGACAACGCCCTTGCGCACAGAGTGCACCAGGAATACATGAAAAAGTTCCTGTCA
GATGTTCAGTCTCCAAGTCTACTGATTGCGAGAAGTGTAACAAAAGATGAAGAGGAAGAG
GAGAACACAGACTCTCCTGATGCTCCAGGAGACGAACCAGAGGTCACCTACACTGTTGGT
GTTGAGGTTCAATTCTACAACAGCAAGATGGCAAGTTTGGTGTTCCTGAAGAAGGGGCTC
ATCATYGATGCMGACAAGTGTATCTCAAGCCAGCTCCGTGTCATCAACCTGAGTGAGGGC
TCTCCCTTTGAGACACTCCACGCCTAYGTCAGCACAGCAGTTGCACCCTACTTCAAGTCC
TATGTGAGAGCATCTGGAAAAGTTGACAGGGATGGAGATAAGATGGCTCCCTCTGTGGAG
AAAAAGATCGCYGAGCTCGAGATGGGYCTCCTCCATCTCCAGCAGAACATTGACATTCCC
GATGTCACCCTACCCATCAATCCRGTAGTTTCTACCATGATCAGGAAGTGTGGAGATGAG
GGTCGCAAGCCAAAGGTCATCGACTTTGCTGACAAGGCYGAGGATTCCACCTTCCTCAAC
ACCCTACAGCATGGAGTCAACCGATGGATCAGGGAAATACAGAAGGTCACYAAAYTGGAC
AGAGACCCAGCCTCWGGCACTGCCCTGCAGGAGATCAGCTTCTGGCTCAACCTGGAGCGT
GCCCTGCTCAAGATCCAGGAGAAAAGAGAGAGTCCAGAAGTGGCMYTGACCTTAGACATC
CTAAAGCATGGCAAGCGCTTCCACGCTACTGTCAGTTTTGACACAGACACWGGCCTGAAG
CAAGCTCTTGCCACAGTTGCCAACTACAGTCCCCTGATGAAGGACTTTCCCCTCAATGAC
CTCCTGTCCGCCACYGAGCTGGACCGCATCCGCCAAGCCTTGGTGGCTATCTTCCTCCAC
YTGCGCAAGATCCGTAACACCAAGTACCCCATCCAGCGTGCACTTCGTCTGGTTGARGCC
ATCTCTAGAGACCTTAGCTCTCAGCTGCTGAAGGTGATGAATGCTTGTTTTGAGGTGTTC
GGCAGGTGGGACGATGAGTACGAGAAGCTACAATCACTCCTGAGGGACATCGTCAAGAAG
AAGAGRGAGGACAGTCTGAAGATGGTGTGGAGGGTCAACCCAGCTCACAAGAAGCTMCAG
AATAGACTTGAACAGATGAGGAAGTTCCGTCGCCAACATGAGCAGCTACGAGCAGTGATT
GTCCGTGTGTTGCGCCCAGCYGTCACTGCWCAGGTGCCCAGCAGCCCTGGGGCTACCCCA
AGYGAGGAACCATCCCAGGCTAAACTCAATGAACTCATGATGGATTCTGCTGATGCCAAT
GCCATAGAGGARGTGAACCTGGCCTAYGAGAATGTGAAGGAAGTGGATGGTCTGGATGTT
AGCAAGGAAGGAGCKGARGCATGGGAGGCTGCCATGAAGCGATACGAYGAGCGAATCGAC
CGTGTCGAGACCCGTATMACAGCTCGTCTCCGTGACCAGCTYGGCACAGCYAAGAAYGCC
AACGAGATGTTCCGCATCTTYTCTCGCTTCAATGCCCTGTTTGTKCGCCCTCACATCCGC
GGTGCCATCAGGGAATACCAGACCCAGCTCATTCAGAGGGTCAAAGATGACATTGAGTCC
CTGCATGACAAGTTTAAGGTGCAATACCCCCAGAGCAAGGCATGCAAGATGAGCAAAGTG
AGAGATCTACCACCCGTTTCTGGATCCATCATCTGGGCAAGACAGATTGACCGCCAGCTT
GGAGCCTACATGCACCGTGTCGAGGATGTCCTTGGCAAAGGATGGGAGAACCATGTAGAG
GGTCAGCGATTGAAGGCTGATGGTGATAGCTTTAGGGCCAAGCTGGACACACAAGAGCTC
TTTGATGAATGGTCTAGAAAGGTCCAAATGCGCCAGCTGGGTGTATCYGGTAGGATCTTC
ACCATTGAGAGCATCAGGGCCAGGATCGGAGCCAAGGCTGCTAACGCACTCAGACTYAAA
GTCAACTTCCTACCAGACATCATCACTCTCTCCAAAGAGGTGCGCAACCTRAAATGGATG
GGATTCCGTGTCCCYCTGGCTATCATCAACAAAGCCCACCAGGCTAACCARCTCTACCCC
TTCGCCATCTCCCTCATTGAGAGTGTACGCACGTACGAGCGCACCAATGAGAAGGTTGAG
GAGCGCTTTTCCATCACCCTCTTGGTGGCTGGTTTGAAGAAGGACGTCCAAGGACTCGTC
TCAGAGGGATCTCATCTTGCATGGGAATCTTACAAGCTAGACAACTATGTGCAGAAGCTG
TCTGAGGCTGTCTTCAACTACCAGGAGAAGGTGGACGACCTGCTAGTGATTGAGGAGAGR
ATCGATGATGAGGTCCATGCTCTTGACACCTGCCAGTACGCCCCCATCATCCTGGCYGAS
ATCTTGAGTAAAGTCCAGAAGGCAGTCGATGATCTCAGTCTTCACTCTTACTCCAACCTG
CCACAATGGGTGGCCAAGCTTGATCARGAGGTTGAGAAGCGCCTAGCCAAACGTCTGGAA
GCTGGCATCCGGGCCTGGACCAAGTGCCTCCTKGGTGAGGAYGGACAAGGTATGGAGGAC
AACATGGACACTGATGGACCAGCTAAAGTCAGACCAGGAGGAGAYCCCAAGATCACGGGT
CTGATCCATGAGATCCGCATCACCAACCAAGTGATGTACCTCTCACCTCCTGTGGAAGAG
GCACGCTATCAGCTCATGCAACAGCTCTTCAACTGGGAGGGTATCATCATCAACCAGAGG
AGGCTAGAGAGCTCCAGATACCAGGTGAGAAGA

>spurp
ATGGCTGATAACAGCGACACAGAAAGTCAAAGCTCTCAGGCTGTCGCGGATGTGACAGTT
TTGATTGATTATTTGCGTAAAATCGTACCTTTGTTGTTGGAAGATGGAGAGCCGTCTGCT
GCTTTGGACAACGCCCTTGCGCACAGAGTGCACCAGGAATACATGAAAAAGTTCCTGTCA
GATGTTCAGTCTCCAAGTCTACTGATTGCGAGAAGTGTAACAAAAGATGAAGAGGAAGAG
GAGAACACAGACTCTCCTGATGCTCCAGGAGACGAACCAGAGGTCACCTACACTGTTGGT
GTTGAGGTTCAATTCTACAACAGCAAGATGGCAAGTTTGGTGTTCCTGAAGAAGGGGCTC
ATCATCGATGCCGACAAGTGTATCTCAAGCCAGCTCCGTGTCATCAACCTGAGTGAGGGC
TCTCCCTTTGAGACACTCCACGCCTACGTCAGCACAGCAGTTGCACCCTACTTCAAGTCC
TATGTGAGAGCATCTGGAAAAGTTGACAGGGATGGAGATAAGATGGCTCCCTCTGTGGAG
AAAAAGATCGCTGAGCTCGAGATGGGCCTCCTCCATCTCCAGCAGAACATTGACATTCCC
GATGTCACCCTACCCATCAATCCAGTAGTTTCTACCATGATCAGGAAGTGTGGAGATGAG
GGTCGCAAGCCAAAGGTCATCGACTTTGCTGACAAGGCTGAGGATTCCACCTTCCTCAAC
ACCCTACAGCATGGAGTCAACCGATGGATCAGGGAAATACAGAAGGTCACCAAACTGGAC
AGAGACCCAGCCTCTGGCACTGCCCTGCAGGAGATCAGCTTCTGGCTCAACCTGGAGCGT
GCCCTGCTCAAGATCCAGGAGAAAAGAGAGAGTCCAGAAGTGGCATTGACCTTAGACATC
CTAAAGCATGGCAAGCGCTTCCACGCTACTGTCAGTTTTGACACAGACACAGGCCTGAAG
CAAGCTCTTGCCACAGTTGCCAACTACAGTCCCCTGATGAAGGACTTTCCCCTCAATGAC
CTCCTGTCCGCCACCGAGCTGGACCGCATCCGCCAAGCCTTGGTGGCTATCTTCCTCCAC
CTGCGCAAGATCCGTAACACCAAGTACCCCATCCAGCGTGCACTTCGTCTGGTTGAGGCC
ATCTCTAGAGACCTTAGCTCTCAGCTGCTGAAGGTGATGAATGCTTGTTTTGAGGTGTTC
GGCAGGTGGGACGATGAGTACGAGAAGCTACAATCACTCCTGAGGGACATCGTCAAGAAG
AAGAGGGAGGACAGTCTGAAGATGGTGTGGAGGGTCAACCCAGCTCACAAGAAGCTACAG
AATAGACTTGAACAGATGAGGAAGTTCCGTCGCCAACATGAGCAGCTACGAGCAGTGATT
GTCCGTGTGTTGCGCCCAGCCGTCACTGCACAGGTGCCCAGCAGCCCTGGGGCTACCCCA
AGTGAGGAACCATCCCAGGCTAAACTCAATGAACTCATGATGGATTCTGCTGATGCCAAT
GCCATAGAGGAGGTGAACCTGGCCTATGAGAATGTGAAGGAAGTGGATGGTCTGGATGTT
AGCAAGGAAGGAGCTGAGGCATGGGAGGCTGCCATGAAGCGATACGATGAGCGAATCGAC
CGTGTCGAGACCCGTATAACAGCTCGTCTCCGTGACCAGCTCGGCACAGCCAAGAATGCC
AACGAGATGTTCCGCATCTTCTCTCGCTTCAATGCCCTGTTTGTGCGCCCTCACATCCGC
GGTGCCATCAGGGAATACCAGACCCAGCTCATTCAGAGGGTCAAAGATGACATTGAGTCC
CTGCATGACAAGTTTAAGGTGCAATACCCCCAGAGCAAGGCATGCAAGATGAGCAAAGTG
AGAGATCTACCACCCGTTTCTGGATCCATCATCTGGGCAAGACAGATTGACCGCCAGCTT
GGAGCCTACATGCACCGTGTCGAGGATGTCCTTGGCAAAGGATGGGAGAACCATGTAGAG
GGTCAGCGATTGAAGGCTGATGGTGATAGCTTTAGGGCCAAGCTGGACACACAAGAGCTC
TTTGATGAATGGTCTAGAAAGGTCCAAATGCGCCAGCTGGGTGTATCTGGTAGGATCTTC
ACCATTGAGAGCATCAGGGCCAGGATCGGAGCCAAGGCTGCTAACGCACTCAGACTTAAA
GTCAACTTCCTACCAGACATCATCACTCTCTCCAAAGAGGTGCGCAACCTGAAATGGATG
GGATTCCGTGTCCCCCTGGCTATCATCAACAAAGCCCACCAGGCTAACCAGCTCTACCCC
TTCGCCATCTCCCTCATTGAGAGTGTACGCACGTACGAGCGCACCAATGAGAAGGTTGAG
GAGCGCTTTTCCATCACCCTCTTGGTGGCTGGTTTGAAGAAGGACGTCCAAGGACTCGTC
TCAGAGGGATCTCATCTTGCATGGGAATCTTACAAGCTAGACAACTATGTGCAGAAGCTG
TCTGAGGCTGTCTTCAACTACCAGGAGAAGGTGGACGACCTGCTAGTGATTGAGGAGAGG
ATCGATGATGAGGTCCATGCTCTTGACACCTGCCAGTACGCCCCCATCATCCTGGCTGAC
ATCTTGAGTAAAGTCCAGAAGGCAGTCGATGATCTCAGTCTTCACTCTTACTCCAACCTG
CCACAATGGGTGGCCAAGCTTGATCAGGAGGTTGAGAAGCGCCTAGCCAAACGTCTGGAA
GCTGGCATCCGGGCCTGGACCAAGTGCCTCATGGGTGAGGACGGACCAGGTATGGAGGAC
AACATGGACACTGATGACCCAGCTAAAGTCAGACCAGGAGGAGACCCCAAGATCACGGGT
CTGATCCATGAGATCCGCATCACCAACCAAGTGATGTACCTCTCACCTCCTGTGGAAGAG
GCACGCTATCAGCTCATGCAACAGCTCTTCAACTGGGAGGGTATCATCATCAACCAGAGG
AGGCTAGAGAGCTCCAGATACCAGGTGAGAAGA

>pdep
ATGGCTGATAACAGCGACACAGAAAGTCAAAGCTCTCAGGCTGTCGCAGATGTGACAGTT
TTGATTGATTATTTGCGTAAAATCGTACCTTTGTTGTTGGAAGATGGAGAGCCGTCTACT
GCATTGGACAACGCCCTTTCACAGAGAGTGCACCAGGAATACATGAAAAAGTTCCTGTCA
GATGTTCAGTCTCCAAGTCTACTGATTGCGAGAAGTGTAACAAAAGATGAAGAGGATGTG
GAGAATACAGACTCTCCTGATGCTCCAGGAGATGAACCCGAGGTCACCTATACTGTTGGT
GTTGAGGTTCAATTCTACAACAGCAAGATGGCAAGTTTGGTATTCCTGAAGAAAGGGCTC
ATCATTGATGCCGACAAGTCCATCTCAAGCCAGCTCCGTGTCATCAACCTGAGTGAGGGC
TCTCCCTTTGAGACACTCCATGCCTACGTCAGCACGGCAGTTGCACCCTACTTCAAGTCC
TATGTGAGAGCATCTGGAAAAGTTGACAGAGATGGAGATAAGATGGCTCCCTCTGTTGAG
AAAAAGATTGCTGAGCTCGAGATGGGTCTCCTCCATCTCCAGCAGAACATTGACATTCCC
GATGTCACCCTACCCATCAATCCAGTGGTTTCTACCATGATCAGGAAGTGTGGAGAAGAG
GGTCGCAAGCCAAAGGTCATTGACTTTGCTGACAAGGCTGAGGATTCCACCTTCCTCAAC
ACCTTGCAGCATGGAGTCAACCGATGGATCAGAGAAATACAGAAGGTCACCAAACTGGAC
AGAGACCCAGCTTCGGGCACTGCCCTGCAGGAGATCAGCTTCTGGCTCAACCTGGAGCGT
GCCCTGCTCAAGATTCAGGAGAAAAGAGAGAGTCCAGAAGTGGCCCTGACCTTAGACATC
CTAAAGCATGGCAAGCGCTTCCATGCTACTGTCAGTTTTGACACAGACACTGGCCTGAAG
CAAGCTCTTGCCACAGTTGCCAACTACAGTCCCCTGATGAAGGACTTTCCCCTCAATGAC
CTCCTGTCCGCCACTGAGCTGGACCGCATCCGGCAAGCCCTGGTGGCTATCTTCCTCCAT
CTGCGCAAGATCCGTAACACCAAGTACCCCATCCAGCGTGCACTTCGTCTGGTTGAGGCC
ATCTCTAGAGACCTTAGCTCTCAGCTGCTGAAGGTGATGAATGCTTGTTTTGAGGTGTTT
GGCAGGTGGGACGATGAGTACGAAAAGCTGCAATCACTCCTGAGGGACATCGTCAAGAAA
AAGAGGGAGGACAGTCTGAAGATGGTGTGGAGGGTCAACCCAGCTCACAAGAAGCTACAG
AATAGACTTGAACAGATGAGGAAGTTCCGTCGCCAACATGAGCAGCTGCGAGCAGTGATT
GTCCGTGTGTTGCGCCCAGCTGTCACTGCCCAGGTACCCAGCAGCCCTGGGGCCACCCCA
AGTGAAGAACCATCCCAGGCTAAACTCAATGAACTCATGATGGATTCTGCTGATGCCAAT
GCCATAGAGGAGGTGAACCTGGCCTACGAGAATGTAAAGGAAGTGGATGGTCTGGATGTT
AGCAAGGAAGGAGCTGAAGCATGGGAGGCTGCCATGAAGCGATACGACGAGCGAATTGAC
CGTGTCGAGACCCGTATCACAGCTCGTCTCCGTGATCAGCTCGGCACAGCCAAGAATGCC
AACGAGATGTTCCGAATCTTCTCTCGCTTCAACGCCCTGTTTGTGCGCCCTCACATCCGC
GGTGCCATCAGGGAATACCAGACCCAGCTCATTCAGAGGGTCAAAGATGACATTGAGTCC
CTGCATGACAAGTTCAAGGTGCAATACCCCCAGAGCAAGGCATGCAAGATGAGCAAAGTG
AGAGATCTACCACCCGTTTCTGGATCCATCATCTGGGCAAGACAGATTGACCGCCAGCTT
GGAGCCTACATGCACCGTGTCGAGGACGTCCTTGGCAAAGGATGGGAGAACCATGTAGAG
GGTCAGAGACTGAAGGCTGATGGTGATAGCTTTAGGGCCAAGCTGGACACACAAGAGCTC
TTTGATGAATGGTCTAGGAAGGTCCAAATGCGCCAGCTGGGTGTATCTGGTAGAATCTTC
ACCATTGAGAGCATCAGGGCCAGGAGCGGAGCCAAGGCTGCTAACGCACTCAGACTCAAA
GTCAACTTCCTACCAGACATCATCACTCTCTCCAAAGAGGTGCGCAACCTGAAATGGATG
GGATTCCGTGTCCCCCTGGCTATCATCAACAAAGCCCACCAGGCCAACCAGCTCTACCCC
TTCGCCATCTCCCTCATTGAGAGTGTACGCACGTATGAGCGCACCAATGAGAAGGTTGAG
GAGCGTTTCTCCATCACCCTCTTGGTGGCTGGTTTGAAGAAGGACGTCCAAGGACTTGTC
TCAGAGGGATCTCAYCTTGCATGGGAATCTTACAAGCTAGACAACTATGTGCAGAAGCTG
TCTGAGGCTGTCTTCAACTACCAGGAGAAGGTGGACGACCTGCTAGTGATTGAGGAGAGG
ATCGATGATGAGGTCCATGCTCTTGACACCTGCCAGTATGCCCCCGTCATTCTGGCCGAG
ATCTTGAGTCGTGTCCAGAAGGCAGTCGATGATCTCAGTCTTCACTCTTACTCCAACCTG
CCACAATGGGTGGCCAAGCTTGATCAGGAGGTTGAGAAGCGCCTTGCCAAACGTCTGGAA
GCTGGCATCCGGGCCTGGACCAAGTGCCTCCTGGGTGAGGACGGACAAGGTATGGAAGAC
AACATGGACACCGATGGACCAGCTAAAGTCAGACCAGGAGGAGACCCCAAGATCACGGGT
CTGATCCATGAGATCCGCATCACCAACCAAGTGATGTACCTCTCACCTCCTGTGGAAGAG
GCACGCTATCAGCTCATGCAACAGCTCTTCAACTGGGAGGGTATCATCATCAACCAGAGG
AGGCTGGAGAGCTCCAGATACCAGGTAAGAAGA
