# Supplementary material for: Genome-wide signals of positive selection in strongylocentrotid sea urchins
Source: BMC Genomics. 2017 Jul 21;18:555. doi: 10.1186/s12864-017-3944-7 (PMC5521101; doi:10.1186/s12864-017-3944-7)
Supplement: Supplementary file 3 — Consensus alignment files. A compressed (gzip) tape archive (TAR) file containing 6250 consensus alignment files in FASTA format. (TGZ 14116 kb) [file 12864_2017_3944_MOESM3_ESM.tgz › SPU_020597/consensAlign.ordered.fa]

>sdro
GCAACATCTGGCAATGCAGACATCAGACTAGAAGCTGGCGGCTCCCTTCTGGAAGGTAGG
ATACGGATTAAGATCGGAGGAGAGTGGGGGACAGTTTGCGACGATCGCTGGGATCTTGCG
GATGCCTCAGTGGTCTGTCAACAACTCGGTTTAGGTTCGGCACTGGAAGTGCGTTCGTTC
GGTCCGGGAAGTGGACCTATATTACTGGATGACCTTGACTGTACAGGAACTGAAAGTTCG
TTGACCTCGTGCAGWTATATCGACCGGCCCAACTGTAATCACAGAGAGGATGCAGGGGCT
GTGTGTTCAGGTTCTACAGGAGCAGAAAGTGTTCACCAAGGAATTCGCTTAGTCGGAGGG
TCTACGGAGTACGAGGGTCGGGTAGAAGTCTACATCAACGACAWGTGGGGCACGGTATGT
GATGATCTGTGGTCTTTGACTGATGCAGATGTAGCATGCAGGCACATGGGCTTCGGACCA
GCCATTTCAACACCCGGTGCGACTGCATTTGGACAAGGATCTGGTTCGATTTTTATGGAT
AATGTAGAGTGTCAAGGCGATGAAACGTCACTGCTTTCCTGCCCATACCAAAGCATTCAT
AACTGCGGTCATGCCGAAGACGCCGGCGTCGTATGTGCTTTATCAAATTCTACGAAAGTA
CAATCGACGATTCGTCTAGTCGGAGGTTCTACAGAATATGAGGGTCGAGTAGAAGTCTCC
TTCGGTGATCGATGGGGAACGGTGTGTGATGATCTGTGGTCTTTGATCGATGCTAATGTT
GCATGCAGACAACTCGGCTACGGATCGGCCATTGCAGTTAAAGATTCCTCAGTGTTTGGT
GGAGGAACAGGTCCTATTTTTATGGACAATGTAGAGTGTAAAGGGGATGAGACGTCTCTT
GACTCGTGCCCTTTCCAAAGTAGTCATAACTGCGCTCATGTGGAGGACGCTGGGATCGTG
TGTGCTTCACCAGATATTTTGGAAGCATATGTGAATCAGTCGACCATTCGTCTAGTCGGA
GGGACTACAGAGCATGAGGGTCGAGTAGAAGTCTATATCGGAGGTCAATGGGGAACGGTA
TGTGATGATGTATGGACCTTGGCGGATGCGAATATTGCATGCAGAGAACTGGGCTTTGGT
CCGGCTGTTTCAGCCCCTGGCGTTGCTTCGTTTGGAGAAGGATCCGGTCTCATTTTGATG
GACGACGTAGATTGTAATGGACATGAAACATCTCTGATTTCCTGTGAATATTCGCGCATC
CACAACTGTGGTCATTCTGAAGATGCTGGGGTTGTATGCAGATCATCAGCGTCTTCGGTA
GCAAAAGAGAATCTAAACATTCGCCTCGTGGGAGGATCTACAGAACTAGAGGGYCGGGTA
GAAGTTCACGTTGACGGTCAGTGGGGAACAGTTTGCGATGATCTGTGGACATTGACGGAT
GCGAATGTTGCATGCAAACAACTGGGCTTGGGTCCAGCAACATCAGCTCCCGGTGGATCT
AGGTTTGGACGAGGGGTAGGTTCTATTCTCATGGACAACGTAGAGTGCAGAGGGGATGAA
TCATATCTCGCATCCTGCYTGCATCATACTAGTCATAACTGCGGTCATCAGGAAGATGCT
GGGGTAGTCTGCTCACCTCGGAATGGCGAGAGTGCAAACATACGTTCCATCCGTCTAGTC
GGAAGTTCTTCGCCCTATGAAGGCCGGGTAGAATTACTCATCGCTGGTGTATGGGGAACA
GTTTGTGACGATATGTGGGATCAAACAGATGGTATGGTGGCCTGCAGACAACTCGGGTAC
GGACAGGCGATTGAAGCCACGAGCTCGGCACGGTATGGTCCAGGTAGTGGACCTATACAC
CTCGATGACTTGCGATGCGCTGGTGGTGAGAGTATGTTGGTCTCGTGCCGCCATGCTGGC
AACACCCACAACTGCAACCATGGCGAAGATGCAGGCGTGACATGTTCACCTCCTGAAGGA
GTAGAGCCCCCAACCGAACCAGCCGCCTCTATCCGTCTTGTTGATGGCTTCTCGCCATAT
GAGGGTCGACTGGAAGTCTACATGAACGGCAAATGGGGAACAATTTGCGATGATATGTGG
GCTTTGACGGATGCCGATGTTGCATGCAGACAACTTGGGTTTGGATCAGCTTTATCGGTC
AGAGGCTCTACCTATGGTGAAGGATCGGGTCGTATACTCATGGACGATGTTGAATGCACT
GGGACTGAAACAACTCTCATCTCTTGCCAGTATTCAATGACTCATAACTGTAGGCATGCC
GAAGATGTGGGAATTATTTGCAATCCACCAGAGGGAGCACAGACAGATGATGTTCGACTC
GTTGGAGGGTCATCACCTAACGAAGGTCGTGTGGAAGTCCTCATCAATGGCCAGTGGGGA
ACTGTTTGTGATGATATGTGGGATATGACTGATGCAAACGTTGTCTGTCGTCAGCTTGGG
TTCGGAKTGGCCTTCATAGACTTATCCTCCTTTGGYCTAGGATCAGGTCCGATCTCCATG
GACAACGTGGAATGTGATGGAACAGAACCGTCACTGCTCGCATGCACCCATTTGGGTTCC
CACAATTGTCAACATCAAGAGGATGTCGGTATTGTTTGCCAACCACAAGATGCGGTGTTG
ACAGCTGCGCCTGTTGTTGAATGTCCTATACTCAGCCGTACGAACCATCCTTTGAAGGTA
TCCTGTACTAACGGTACCATCGTGGGTTCTCTATGCACCTACTCCTGTGACAATGGCTTC
ATCCTGCAGGGAAGCTCCGAAACAAAATGTCAAACATCTGGTTCATGGCTTCCTAACGAA
GAAGGGATACCTGTCTGTGAAGCTGAGGTGGTGACGGTTGCCCCTGTTGTTGAGTGCCCG
ACAATCGGTAGACCCACGTATCCATTGGCTGTATCGTGCACTAACAAAACCCAAGAGGGT
TCTGTGTGTACCTACGCATGCGTCGATGGCTTCAGTCTGGAAGGAAGCCTTGACCGAGCA
TGTCAGGCATCAGGTTCATGGAGTCCAAGCCTAGAAATAACTCCAATCTGCAAAGTATCA
AAGTGTCATGCGCTGCCCATCGTAGCAAATGGTGTAAAGACATGCACAAATGACACACAC
TTAGGATCCATCTGCAATGTCACGTGTGCAGATGGCTTCAGATTAGTAGGACCCGTATCC
AGAGAGTGTGAAGAAAGAGGATCCTGGTCCAGATACCAGCCCGTCTGTCAAGACAAAAGA
GCACCCGTCTTCCAGACTTGCCCTGAAGACGCAATGACTTTCATCAGTGATCCTTTGCAT
GAAACTGCTACGGTCAACTGGCAGGCGCCCTCTGCGTTGGACCATTCAAATAACAAGATC
GTGGGTGTGTACGTCTCTGGACCCACCCCAGGTTCATCTTTGGAAGGAGGCTCCTATCCA
GTGCTATATGTGGCTGAGGATGCAAGTGGGAACACTGCTAACTGTAGATTCACCGTCGTC
GTCAGTGTCATTCGTTGTCCCGAGTTGTCTGATGAGGATCTGGTCAAGGTGAACTGTTCG
CATGGATATCTCCGAGATTCTATCTGTCGGTTCTCTTGCTCTGCGGCTGGCTATGAAGTG
GTAGGACCTGACATGACCCAATGTGTCATGGATAGAGATGAGGCCAGCTGGAGTAGTGCA
AGACCATCATGTACAGATTACTCAGCACCAGTATTTACCAACTGCCCACCATCTCAAGTA
GTCTTTGCCGAGATCAACCAGACTACAGCTAGTGTAAGATGGCCTGAACCACGTGCTACC
GACAACTCCAACAATGTTCTACGTGTTGTAATGACTGCTGGAAACGGTTCCGGAGTCACG
AGACCCGAGGGAACTATCTTAGAAGCTTATGAAGCAGCAGATGAAAGTGGAAATCGAGCT
GAATGCAGTTTCAACGTAACTGTGAAAGATAGCCAAGCTCCAGTATTCACACGTGGTCCA
GAACCGATAGAAATCACTGCACCGCCTCTAGAGATGAGTGCATTTGTAAGCTGGGAGGTA
CCTGCGGCAGAGGACCAGGACCTGAATGTTCTAGTATTCCAGGTAGCAGGACCAGATCCA
GGCACGGAACTAAACGAGGGTTTCTATTTGGTGAGGTACATAGCAAGGGACAGTGCAGGG
AATGAAGCAGTCTACACCTTCAACATCACAGTCAAGGTGGTACAGTGTAGCGACCCAGAA
CCGGAAGTAAATGAGGATGTCGGGGTCATTTGTAACCGTGGTAACTTGCATGGATCTACC
TGTGTATATTCATGTCCTGTGGGCTATGATCTGATTGGTTCTCAGAGTACCACGTGTGTA
TTGATGGACGATGATAGTGCCATGGGAAGGTGGAACACAACAACAACACCAAGTTGTCAA
GAACGACACTGCGTAGGACTCGGCGGCAATGGTATCTTTACTTCAATTCCACACCAATGT
ATGGGCTTTCCTGTATATGAGGACGTTTGTGTNNNNNNNNNNNNNNNNNNNNNNNATCAG
CTTCNNGGGCCTGGTTCGGCTGAGTTCCAGTGCATGCAAAATGGGACGTGGGACCAAGCA
TTGGACGACTTCACCTGTCTCGAGGAATTTGGTGTGGATATCCTGTATTGTCCTGATGAC
ATCACAGTTGAAACGGAGAAGGAAGCAAATGTGACTTGGCCTCGAMCAGTGTTTCGTGGA
GAGAACGCGTCGAATATACAAGTAACGGGCTCCGTCAATGGTACCTCGGCAATGCTTCAG
ATTGGTTTCCACTCCATTGAGTACACTGCAGTTAATAAATTCACTGGGAAAGAGTCTGTC
TGTCAATTTAATATCACTGTTAAACnnnnnnnnnnnnnnnnnnnnnnnnnnnnnnnnnnn
nnnnnnnnnnnnnnnnnnnnnnnnnnnnnnnnnnnnnnnTGCAGCATGTCATNNAAGGAA
GGCTATGATATCCCTCGCTTGCCCACCAGACAACAACCGCCAACGCTCTACNCGTGTTCT
GCATCACAGGGTTCATCCAGGGAATGGAAACCCAATGACAATGTCGTCGATTGCTCAGGT
ACGAAGCTGACCTTACTTATTTCAATCTTTTCCTGGCTCAAGGGGCAAACGCACGAGAGG
GCGCCCAGCATTGANTTNNTNNTACATAGACCAGTTAGAAAAAGACACCTGTCTACCAAG
GCAGGAACTCCAGAAGATNAT

>spal
GCAACATCTGGCAATGCAGACATCAGACTAGAAGCTGGCGGCTCCCTTCTGGAAGGTAGG
ATACGGATCAAGATCGGAGGGGAATGGGGGACAGTTTGCGACGATCGCTGGGATCTTGCA
GATGCCTCAGTGGTTTGTCAACAACTCGGTTTAGGTTCGGCACTGGAAGTGCGTTCGTTC
GGCCCAGGAAGTGGACCTATATTACTGGATGACCTTGAATGTTCAGGAACTGAAAGTTCG
TTGACATCATGCAGCTATATCGACCGGCCCAACTGTAATCACAGAGAGGATGCAGGGGCT
GTGTGTTCAGGTTCTACAGGAGCRGAAAGTGATCACCAAGGTATTCGCTTAGTCGGAGGG
TCTTCAGAGTACGAGGGTCGGGTAGAAGTCTACATCARCGACAAGTGGGGCACGGTGTGT
GATGATCTGTGGTCTTTGACTGATGCAGATGTAGCATGCAGACACATGGGCTTCGGACCA
GCCATTTCAACACCCGGCRCGAGTGCCTTTGGACAAGGATCTGGTTCGATTGTTATGGAT
AATGTAGAGTGTCGAGGCGATGAAACGTCACTGCTTTCCTGCCCATACCAAAGCATTCAT
AACTGCGGTCATGCCGAAGACGCTGGCGTMGTGTGTGCTTTATCAAATTCTACRAAAGTA
CAATCGACGATTCGTCTAGTCGGAGGTTCTACAGAATATGAGGGTCGAGTAGAAGTCTCC
TTAGGTGGTCGMTGGGGAACGGTRTGTGATGATCTGTGGTCTTTGRTCGATGCTAATGTT
GCATGCAGACAACTCGGCTACGGATCGGCCATTGCAGTTAARGATTCCTCAGTGTTTGGT
GGAGGAACAGGTCCTATTTTTATGGACAATGTRGAGTGTAATGGGGATGAGACGTCACTT
GACTCGTGCCCTTTCCAAAGTAGTCATAACTGCGCTCATGTGGAGGACRCTGGGATCGTG
TGTGCTTCACCAGATATTTTGGAAGCATATGTGAATCAGTCGACCATTCGTCTAGTCGGA
GGAACTACAGAGCACGAGGGTCGAGTAGAAGTCAATATCGGAGGTCAATGGGGAACGGTA
TGTGATGATGTATGGACCTTGGCRGAYGCGAATATTGCATGCAGAGAACTGGGCTTTGGT
CCGGCCGTTTCAGCCCCTGGTGTTGCTTCGTTTGGAGAAGGAACCGGTCYCATTTTGATG
GACGACGTAGAYTGYAATGGACATGAAACATCTCTGGTTTCCTGTGAATATTCCCGCAAC
CACAACTGTGGTCATTCTGAAGATGCTGGGGTKGTATGCAGATCATCAGCGTCTTCGGTA
GCRAAAGAGAATCTAAACATTCGCCTCGTGGGAGGATCTACAGAACTAGAGGGTCGGGTA
GAAGTTCACATTGGCGGTCAGTGGGGAACAGTTTGCGATGATCTGTGGACGTTGACGGAT
GCGAATGTTGCATGCAAACAACTGGGCTTGGGTCCAGCAACATCAGCTCCCGGTGCATCT
AGGTTTGGACGAGGGKYRGGTTCTATTCTCATGGACAACGTAGAGTGCAGAGGGGATGAA
TCATYTCTCGCATCCTGCCWGYATCATACTAGTCATAACTGCGGTCATCARGAAGATGCT
GGGGTAGTCTGCTCACCTCGRAATGGCGAGAGTTCAAACATGCGTTCCATCCGTCTAGTC
GGAAGTTCTTCGCCCTATGAAGGTCGAGTAGAATTACTCATCGCTGGTGTGTGGGGAACA
GTTTGTGATGAYATGTGGGATAGAACAGATGGTATGGTGGCCTGCAGACAACTCGGGTAC
GGACAGGCGATTGAAGCCGCGAGCTCGGCGCGGTATGGTCCAGGTAGTGGACCTATACAY
CTCGATGACTTGCGATGCGCTGGTGGTGAGAGTATGTTGGTCTCGTGCCGCCATGCTGGC
AACACCCACAACTGCAACCATGGCGAAGATGCAGGACTGACATGTTCACCCCCTGATGGA
GTAGARCCCCCAACCGAACCAGCCGTCTCTATCCGTCTTGTTAATGGCTTCTCGCCANAT
GAGGGTCGACTGGAAGTCTACATGAACGGCAAATGGGGAACAGTATGCGATGATATGTGG
TCTTTGACGGATGCYGATRTTGCATGCAGACAACTYGGGTTTGGATCAGCTTTATCAGTC
AGAGGCTCTACCTATGGTGAAGGATCGGGTCGTATACTCATGGACGATGTTGAATGCACT
GGSACTGAAACAACTCTCWTCTCTTGCCAGTATTCARTGACTCATAACTGTAGGCATGCC
GAAGATGTGGGAATYATTTGCAATCMACCAGAGGGAGCCMAGACAGACGWYGTWCGACTC
GTYGGWGGRTCATCRCCTAACGAAGGWCGTGTGGAAATCCTCATCAATGGCGAGTGGGGA
ACTGTTTGTGATGATATGTGGGATATGACTGATGCAAACGTTGTCTGTCGTCAACTTGGG
TTCRGAGTGGCCTTCAGAGCATTATCCTCCTTTGGCCWAGGATCAGGTCCGATCTCCATG
GACAACGTGGAATGTGATGGAACMGAAACGTCACTGCTCGCATGCACCCATTTRGGTTCC
CACAATTGYCAACATCAAGAGGATGTCGGTATTGTATGCCAACCACAAGATGCGGTGTTG
ACAGCTGCRCCTGTTGTTGAATGTCCTATACYCAGMCRTACGAACCATCCTTTGAAGGTA
TCCTGTACTAACGGTACCATCGTGGGTTCTCTATGCACCTACTCCTGTGACRATRGCTTC
AKCCTGCAGGGAAGCTCCGAAAGAACRTGYCAAACATCCGGTTCATGGCATCCTAACGRA
GAAGGAATTCCTGTCTGTGAAGCTGAGGTGGTGACGGTTGCCCCWGTTGTTGWGTGCCCG
GCATTKGGWAGACCCACRTATCCATTRGCTGTATCGTGCTCTAACAATACYCAMGAGGGT
TCYGTGTGTACMTTCACATGCGTCGATGGYTTCAGTCTTGAAGGAAGCCCTGACCGAGCA
TGTCAGGCATCAGGTTCATGGAGTCCAAGCCTAGAAATAACTCCAATCTGCAAAGTATCA
AAGTGYMCTGAGCTTCCCGTCGTAGCAAATGGTGTAAAGWCATGCACAAATGACACACAC
TTAGGATCSAYCTGCAATGTYACGTGTGCAGATGGCTTCAGATTAGTAGGACCCGTAWCC
AGAGARTGTGAAGAAAGAGGATCCTGGTCCAGATACCAGCCCGTCTGTCAAGACAAGAGA
GCACCCGTCTTCCAGACTTGCCCTGAAGACGCAATGACTTTCATYAGTGATCCTATGCAA
GAAACTGCTACGGTCAACTGGCTGGCGCCCTCTGCTTTGGACCATTCAAATAACAAGATC
ATGGGTTTGCACGTCTCTGGGCCCACCCCAGGTTCATCTTTGGAAGGAGGCTCTTATCCA
GTGRTGTATGTGGCTGAGGATGCAAGTGGAAACACTGCTAACTGTAGATTCACCGTCGTC
GTCAGTGTTATTCGTTGTCCCGAGTTGTCTGATGAGGGTCTGGTCAAGGTGAACTGCTCG
CATGGATATCTCCGAGATTCCATCTGTCGGTTCTCTTGCTCTGCGGCTGGCTATGAAGTG
GTAGGACCTGACATGACCCAGTGTGTCATGGATAGAGATGAGGCCAGCTGGAGTAGTGCT
AGACCATCATGTACAGATTACTCAGCACCAGTATTTACCAACTGTCCATCATCTCAAGTA
GTCTTTGCCGAGATCAACCAGACTACAGCTATTGTWAGATGGCCTGAACCACGTGCTACC
GACAACTCCAACAATGTTCTACGTGTTGTAATGACTGCTGGAAACGGTTCCGGAGTCATG
AGACCCGAGGGAACAATMTTAGAAGCTTATGAAGCAGTAGATGAAAGTGGTAATCGAGCA
GAATGCAGTTTCAACGTAACTGTGAAAGATAGCCAAGCTCCAGTATTCACACGTGGTCCA
GAACCGATAGAAATCACTGCACCGCCTCTAGAGATGAGTGCATTTGTAAGCTGGGAGGTG
CCTGCGGCAGAGGACCAGGACNNnnnnnnnnnnnnnnnnCAGATNGCAGGACNAGCTCCA
GACACGGAACTAAACGAGGGTTTCTATTTGGTGAGGTACATAGCAAGGGACAGTACAGGG
AATGAAGCAGTCTACACCTNNNNNNTCACAGTCAAAGTGGTACAGTGTAACGACCCAGAA
CCGGAAGTGAATGAGGATGTCGAGGTCATATGTAACCATGGCAACTTGCATGGGTCTACC
TGTGTTTATTCCTGTCCTGTGGGTTTTGATTTGATTGGTTCTCAGAGTACCACGTGTGTA
ATGATGGACGGTGATAGTGCCATGGGAAGGTGGAACACAACAACAACACCAAGTTGTCGA
GAACGACACTGCGTAGGACTCGGGGGCAGTGGTATCTTTACTTCAATTCCACACCAATGT
ATGGGCTTTCNNNNNNNNNNNNNNNNNNNNNNNNNNNNNNNNNNNNNNNNNNNNNNNNNN
NNNNNNNNNNNNNNNNNNNNNNNNNNNNNNNNNNNNNNNNNNNNNNNNNNNNNNNNNNNN
NNNNNNNNNNNNNNNNNNNNNNAGGAATTTGGTGTGGAYRTCCTGTATTGTCCTGATGAC
ATCACARTTGAAACGGAGAAGGAAGCAAATGTGACGTGGCCTCGACCAGTGTTTCGTGGA
GAGAACGCGTCGAATATACAAGTAACGGGCTCCGTCAATGGTACCTCGGCAATGCTTCAG
ATTGGTTTCCACTCCATTGAGTACACTGCAGTTAATAAATTCACTGGGAAAGAGTCTGTC
TGTCGATTTAATATCACTGTTAAACCACTACCTTGTCCTCCTCTCGACACACCTCTTAAC
GGCGCCTTGTCATGCCGTAAATGGGAGACCATCGAGATCTGCAGCATGTCATGCAAGGAA
GGCTATGATATCCCTCGTTTGCCCACCAGACAACAGCCGCCAACACTCTACACTTGTTCT
GCATCACAGGGTTCTTCTAGGGAATGGAAACCTAATGACAATGTCGTCGATTGCTCGGGT
AAGAAGCTNNNNATNNTTANTTTNATCTTTTCCTGGCGCANGGGNCAAACNNNNCAGAGG
GCNCCCAGCATTGACTTAnnnnnnnnTAGACCAGTTAGAAAAAGACACCTGTCTACCAAG
GCAGGAACTCCCAAAGATCTC

>sfra
GGAACATCTGGCAATGCAGACATCASACTAGAAGGTGGTGGCTCCCTTCTGGAAGGTAGG
ATASGGATCAAGATCGGAGGAGAGTGGGGGACAGTTTGCGACGATCGCTGGGATCTTGCG
GATGCCTCAGTGGCTTGCCAACAACTCGGTCTAGGTTCGGCACTGGAAGTGCGTTCGTTC
GGTCCCGGAAATGGACCTATATTACTGGATGACCTTGAATGTACAGGAACTGAAAGTTCG
TTGACCTCATGCAGCTWTATTGACCGGCCCAACTGTAATCACAGAGAGGATGCAGGGGTT
GTGTGTTCAGGTTCTACAGAAGCAGGAAGTGTCCACCTTGGAATTCGATTAGTCGGAGGG
TCTTCAAAGTACGAGGGTCGGGTAGAAGTCTACATCAACGACAAGTGGGGAACGGTATGT
GATGATCAGTGGTCTTTGACGGATGCGAATGTAGCATGCAGACACATGGGCTTCGGAACA
GCCATTTCAACTCCCGGTGCGACTGCATTTGGACAAGGATCTGGTTTGATTCTTATGGAT
AATGTAGAGTGTCATGGCGATGAAACGTCACTACTTACCTGCCCATACCAAAGCATTCAT
AACTGCGGTCATGTCGAAGACGCCGGCGTCGTGTGTGCTTTATCAAnnnnnnnnnnnnnn
nnnnnnnnnNNNNNNNNNNNNNNNNNNNNNNNNNNNNNNNNNNNNNNNNNNNNNNNnnnn
nnnnnnnnnnnnnnnnnnnnnnnnnnnnnnnnnnnnnnnnnnnnnnnnnnnnnnnnnnnn
nnnnnnnnnnnnnnnnnnnnnNNNNNNNNNNNNNNNNNNNNNnnnnnnnnnnnnnnnnnn
nnnnnnnnnnnnnnnATTCTTATGGACAATGTAGAGTGTAATGGGGGTGAGACGTCACTT
GACTCGTGCCCTTACCAAAGTAGTCATAACTGCGCTCATGTGGAGGATGCTGGGATCGTG
TGTGCTCCACCAGATTCTGCGGAAGCACATGTGAATCAGTCGACCATTCGTCTAGTCGGA
GGGACTATAGAGCATGAGGGTCGAGTAGAAGTCTATATCGGAGGCCAATGGGGAACGGTA
TGTGATGATCTATGGACCTTGGGGGATGCGAATGTTGCATGCAGAGAACTGGGCTTTGGT
CCGGCCGTTTCAGCCCCTGGCGTTGCTTCGTTTGGAGAAGGATCCGGTCTCATTTTGATG
GACGATGTAGACTGTAATGGACATGAAACATCGCTGGTTTCCTGTGAATATTCGCGCAAC
CACAACTGTGGTCATTCTGAAGATGCTGGGGTTGTWTGCAGATCATCAGAGTCCACGTTA
GAAAAAGAGAATCTAAACATTCGCCTCGTGGGAGGATCTACAGAACTAGAGGGTCGAGTA
GAAGTCTACATTGACGGTCAGTGGGGAACAGTTTGCGATGATCTGTGGACTTTGACGGAT
GCGAATGTTGCATGCAAACAACTGGGCTTGGGTCCAGCAAGATCAGCACCCGGTGTCGCT
AGGTTTGGACAAGGGGTAGGTTCTATTCTCATGGACAACGTAGAGTGCAGAGGGGATGAA
TCATCTCTCGTATCCTGCCAGCATGAGACTAGTCATAACTGYGGACATCAGGAAGATGCT
GGGATTGTCTGCTCGGCTCGGGATGGCGCGAGTTCAAACCTACGTTCCATCCGTCTAGTC
GGAAGTTCTTCGCCCTATGAAGGTCGAGTAGAATTACTCATCGCTGGTGTGTGGGGAACA
GTTTGTGATGACATGTGGGATAGAAGAGATGCTACGGTGGCCTGCAGACAGCTCGGTTAC
GGACAGGCGACTGAAGCCGCGAACTCAGCGCGGTATGGTCCAGGTAGTGGACCCATACAC
CTCGATGACTTGCAATGCGTTGGTGGTGARAGTATGTTGATCTCGTGCCGCCATGCTGGT
AACACCCACAACTGCAACCATGGCGAAGATGCAGGCTTGACATGTTTACCCCCTGAAGGA
GTAGAATCCACAACCGAACCAGCCATCAATCTACGTCTAGTTGATGGCTTCTCGCCATAT
GAGGGTCGACTGGAAGTCTACATCAACAGCGAATGGGGAACAGTATGCGATGATATGTGG
TCTTTGACGGATGCCGATGTTGCATGCGGACAACTCGGGTTTGGGTCAGCTTTAGCAGTC
AGAAGCTCAACCTATGGCGATGGATCGGGTCGTATACTCATGGACGATGTTGAATGCACT
GGGACTGAAACAACTCTCATCTCTTGCCAGTATTCAMTGACTCATAACTGTAGGCATGCA
GAAGATGTGGGAATTATTTGCAATCCACCAGAGGGAGCCCGGGCAGTCGATGTTCGACTC
GTTGGAGGATCATCACCTAACGAAGGTCGGGTGGAAATCCTCATCAATGGCCAGTGGGGA
ACTGTTTGTGATGATATGTGGGATATGACTGATGCCAACGTTGTCTGTCGTCAACTTGGC
TTCGGAGTGGCCTTYAGAGACTCATCCTCCTTTGGCCGAGGATCAGGTCCGATCTCCATG
GACAACGTGGAATGTGATGGAACAGAACAATCACTGCTCTCATGCAAGCATTCGGGTTTT
CACAATTGTCAACATCAAGAGGATGTCGGTATTGTATGCCAACCACAAGATGTGGTGGTG
ACAGTTGCGCCTGTTGTTGAGTGTCCTTTWCTCAGCCGTACGAACTATCCTTTGAAGGTA
TCCTGTACTAACGGCACCATCGTGGGTTCTATATGCACCTACTCCTGTTACGATGGCTTC
ATCCTGCAGGGAAGCTCCAAAAGAAAGTGTCATCTATCTGGTTCATGGTATCCTAACGGA
GAAGAAATTCCTGTCTGTGAAGCTGAGGTGGTGACAGTTGCCCCTGTTGTTGAGTGCCCG
GCATTAGGTAGACCCACTTATCCATTGACTATATCTTGCACTAACAATACCCAAGAGGGT
TCTGTGTGTACCTACACATGCGTCAATGGCTTCAGTCTGGAAGGAAGCCCTGACCAAGCA
TGTCAGGCATCAGGTTCATGGAGTCCAAGCCTAGAAAAAACTCCAATCTGCCAAGTATCA
AAGTGTCCTGAGCTGCCCATCGTAGCGAATGGTGTAACGACATGCACAAATGACACACAC
TTAGGATCCATCTGCAATGTCATGTGTGCAGATGGCTTTAGATTAGTAGGACCAGTRTCC
AGARAGTGTGAAGAAAGAGGATCCTGGTCCAGATACCACCCCGTCTGTCAAGACARRAGA
GCACCCGTCTTCRAGACTTGCCCTGAAGACGCAATGACTTTCATCAGTGATCCTATGCTT
GAAACTGCTACGGTMAACTGGCCGGYGCCCACTGCGTTGGATCATTCAAATAACAAGATC
GTGGGTATGTACGTCTCTGGACCCACCCCAGGTTCATCTTTGGAAGGAGGCTCCTATCCA
GTGGTGTATGTGGCTGAGGATGCAAGTGGAAACAYTGCTAACTGTAGATTCACCGTCGTC
GTTAGTGTTATTCGTTGTCCCGAGTTGTCTTATGAGGGTCTGGTCAAGGTGAACTGTTCT
CATGGATATCTCAGGGATTCTATTTGTCGGTTCTCTTGCTCTGCGGCTGGCTATGAAGTA
GTAGGACCTGACATGACCCAGTGTGTCATGGGTAGAGATGAGGCCAGCTGGAGTAGTGCT
AGACCATCATGTACAGATTACTCAGCACCTGTATTTACCGACTGTCCACCATCTCAAATA
GTCTTTGCCGAGATCAACCAGACTACAGCTAGTGTAAGATGGCCTGAACCGCGTGCTACT
GACAACTCCAACAATGTTCTAGGTGTGGAAATGACTGCTGGAAATGGTTCCGGAGTCATG
AGACCTGAGGGAACAATCTTAGAAGCTTATGAAGCAGTAGATGAAAGCGGTAATCGTGCA
GAATGCAGTTTCAACGTAACTGTGAAAGATAGCCAACCTCCAGTATTCACACGTGGTCCA
nnnnnnnnnnnnnnnnnnnnnnnnnnnnnnnnnnnnnnnnnnnnnnnnnnnnnnnnnnnn
nnnnnnnnnnnnnnnnnnnnnnnnnnnnnnnnnnnnnnnnnnnnnnnnnnnnnnnnnnnn
nnnnnnnnnnnnnnnnnnnnnnnnnnnnnnnTGAGGTACAGAGCAATGGACAGTACAGGG
AATGAAGCAGACTACACCTTCACCATCACAGTCAAAGTGGTACAGTGCAACGACCCAGAA
CCGGAAGTAAATGAGGATGTCGAGGTCATATGTAACCACGGTAACTTGCATGGGTCTACC
TGTGTATTTTCCTGTCCTATGGGCTTTGATATGATTGGTTCTCAGAGTACCACGTGTGTA
ATGATGAACGATGATAGTGCCATGGGAAGGTGGAACACAACAACAACACCAAGTTGTCAA
GGACGCCAATGCGTAGGACTCGGTGGTAATGGTATCTTTACTTCAATTCCACACCGATGT
ATGGGCTTTCCTGAATATGAGGACGTTTGTGTACTCGCGTGTCTTCnnnnnnnnnnnnnn
nnnnnnnnnnnnnnnnnnnnnnnnnnnnnnnnnnnnnnnnnnnnnnnnnnnnnnnnnnnn
nnnnnnnnnnnnnnnnnnnnnnAGGAATTTGGCGTGGACATCCTGTATTGTCCTGATGAC
ATCACAGTTGAAACGGAGAAGGAAGATAATGTGACGTGGTCTCGACCAGTGTTTCGTGGA
GAGAACGCGTCGAATATACAAGTAACGGGCTCCGTCAATGGTACYTCTGCAATGCTACAG
ATTGGTTTTCACTCCATTTCGTATATTGCAGTTAATAAATTCACTGGGAAGGAGTCTGTC
TGTCGATTTAATATCACTGTTAAACCGCTCCCTTGTCCTCCTCTCGATACACCTCTAAAC
GGCGCCTTGTCATGCCGTAAATGGGAGACCATCGAGATCTGCAGCATGTCATGCAAGGAA
GGCTATGACATCCCTCGTTTGCCCACCAGACAACAACCGCCAACACTCTACACTTGTTCT
GCATCACAGGGTTCATCCAGGGAATGGAAnnnnnnnnnnnnnnnnnnnnnnnnnnnnnnn
nnnnnnnnnnnnnnnnnnnnnnnnnnnnnnnnnnnnnnnnnnnnnnnnnnnnnnnnnnnn
nnnnnnnnnnnnnnnnnnnnnnnnnnnnnnnnnnnnnnnnnnnnnnnnnnnnnnnnnnnn
nnnnnnnnnnnnnnnnnnnnn

>afraSS
GCAACATCTGGCAATGCAGACATCAGGCTAGAAGCTGGCGGCTCCCTTCTGGAAGGTAGG
ATACGGATTAAGATCGGAGGAGAGTGGGGGACAGTTTGCGACGATCGCTGGGATCTTGCG
GATGCCTCAGTGGTTTGTCAACAACTCGGTTTAGGTTCGGCACTGGCAGTGCGCTCGTTC
GGACCGGGAAGTGGACCTATATTACTGGATGACCTTGAATGTTCAGGAACTGAAAGTTCG
TTGACCTCGTGCAGCTACATCGACCGGCCCAACTGTAATCACAGAGAGGATGCAGGGGCC
GTGTGTTCAGGTTCTACAGAAGCAGAAAGTGTTCACCAAGGAATTCGCTTGGTCGGAGGC
TCTACAGAGTACGAGGGTCGGGTAGAAGTCTACATCAACGACAAGTGGGGCACGGTATGT
GATGATCTGTGGTCTTTGACTGATGCAGATGTAGCATGCAGACACATGGGCTTCGGACGA
GCCATTTCAACACCCGGTGCGACTGMATTTGGACAAGGATCTGGTTCGATTATGATGGAT
AATGTTGAGTGTCATGGCGATGAAACGTCACTGCTTTCCTGCYCATACCAAAGCATTCAT
AACTGCGGTCATGCCGAAGACGCCGGCGTCGTGTGTGCTTTATCAAATTCTACGAAAGTA
CAATCGACGATTCGTCTAGTCGGAGGTTCTACAGAATATGAGGGTCGAGTAGAAGTCTCC
TTAGGTGGTCAATGGGGAACGGTGTGTGATGATCTGTGGTCTTTGGTCGATGCTAATGTT
GCATGCAGACAACTCGGCTACGGATCGGCCATTGCAGTTAAAGATTCCTCGGTGTTTGGT
GGAGGAACAGGTCCCATTTTTATGGACAATGTAGAGTGCACTGGGCGTGAGACGTCACTT
GATTCGTGCCCTTTCCAAAGTAGTCATAACTGCGCTCATGTGGAGGACGCTGGGATCGTG
TGTGCTTCACCAGATATTTTGGAAGCATATGTGAATCAGTCGACMATTCGTCTAGTCGGA
GGGACTACAGAGCACGAGGGTCGAGTAGAAGTCTATATCGGAGGTCAATGGGGAACGGTA
TGTGATGATGTATGGACCTTGGCAGATGCGAATATTGCATGCAGAGAACTGGGCTTTGGT
CCGGCTGTTTCAGCCCCTGGCGTTGCTTCGTTTGGAGAAGGATCCGGTCTCATTTTGATG
GACGAAGTAGATTGTAATGGACACGAAACATCTCTGATTTCCTGTGAATATTCCCGCAAC
CACAACTGTGGTCATTCTGAAGATGCTGGGGTTGTATGCAGATCATCAGCGTCTTCGGTA
GCAAAAGAGAATCTAAACATTCGCCTCGTGGGGGGATCTACAGAACTAGAGGGTCGGGTA
GAAGTTCACGTTAACGGTCAATGGGGAACAGTTTGCGATGATCTGTGGACGTTGACGGAT
GCGAATGTTGCATGCAAACAACTGGGCTTGGGTCCAGCAACATCAGCTCCCGGTGCATCT
AGGTTCGGACGAGGGGTAGGTTCTATTCTCATGGACAACGTAGAGTGCAGAGGGGATGAA
TCAGCTCTCGCATTCTGCCAGCATCATACTAGTCATAACTGCGGTCATCAGGAAGATGCT
GGGGTAGTCTGTTCACCTCGAAATGGCGAGAGTTCAAACATACGTTCCATCCGTCTAGTC
GGAAGTTCTTCGCCCTATGAAGGTCGAGTAGAATTACTCATCGCTGGTGTGTGGGGAACA
GTTTGTGATGATATGTGGGATAGAAAAGATGGTATGGTGGCCTGCAGACAACTCGGGTAC
GGACAGGTCATTGAAGCCACARGCTCAGCACGGTATGGTCCAGGTAGTGGACCTATACAC
CTCGATAACTTGCGATGCGCTGGTGGTGAGAGTATGTTGGTCTCGTGTCGCCATGCCGGC
AACACCCACAACTGCAACCATGGCGAAGATGCAGGCTTGACATGTTCACCCCCTGATGGA
GTAGAACCCCCAACCGAACCAGTCGTCTCTATCCGTCTGGTTGATGGCTTCTCGCCATAT
GAGGGTCGACTGGAAGTCTACATGAACGGCAAATGGGGAACAGTATGCGATGATATGTGG
TCTTTGACGGATGCCGATGTTGCATGCAGACAACTCGGGTTTGGATCAGCTTTATCAGTC
AGAGGCTCTACMTATGGTGAAGGATCGGGTCGTATACTCATGGACGATGTTGAATGCACT
GGGACTGAAACAACTCTCATCTCTTGCCAGTATTCAACGACTCATAACTGTAGGCATGCC
GAAGATGTGGGAATCATTTGCAATCAACCAGATGGAGCCCAGACAGACGATGTTCGACTC
GTTGGAGGATCATCACCTAACGAAGGTCGTGTTGAAATCCTCATCAATGGCGAGTGGGGA
ACTGTTTGTGATGATATGTGGGATATGACTGATGCAAACGTTGTCTGTCGTCAGCTTGGG
TTCGGAGTGGCCTTCAGAGCCTTATCCTCCTTTGGCCTAGGATCAGGTCCGATCTCCATG
GACAACGTGGAATGTGATGGAACAGAAACGTCACTGCTCGCATGCACCCATTTGGGTTCC
CACAATTGTCAACATCAAGAGGATGTCGGTATCGTATGCCAACCACAAGATGCGGTGTTG
ACAGCTGCGCCTGTTGTTGAATGTCCTATACTCRGCCRTACGAACCATCCTTTGAAGGTA
TCCTGTACTAACGGTACCATCGTGGGYTCTCTATGCACCTACTCMTGTGACGATGGCTTC
ATCCTGCAGGGAAGCTCCGAAAGAACGTGTCAAACATCYGGTTCATGGCATCCTARCGRA
GAAGGAATTCCTGTCTGTGAAGCTGAGGTGGTGACAGTAGCCCCTGTTGTTGAGTGCCCG
GCATTTGGTAGACCTACGTATCCATTGGCTGTAACGTGCTCTAACAATACTCAAGAGGGT
TCTGTGTGTACCTACGCATGCGTCGATGGTTTCAGTCTGGAAGGTAGCCCCACCCGAGCT
TGTCAGGCATCAGGTTCATGGAGTCCAAGCCTAGAAATAACTCCAATCTGCAAAGTATCA
AAGTGTCCTGAGCTTCCCGTCGTAGCACATGGTGTAAAGACATGCACAAATGACACACAC
TTAGGATCCATCTGCAATGTCACGTGTGCAGATGGCTTCAGATTAGTAGGACCCGTATCC
AGAAAGTGTGAAGAAAGAGGATCCTGGTCCAGATACCAGCCCGTCTGTCAAGACAGGAGA
GCACCTGTCTTCCARACTTGCCCTGAAGACGCAATGACTTTCATCAGTGATCCTATGSAA
GAAACTGCTACGGTCAACTGGCTGGCGCCCTCCGCGTTGGACCATTCGAATAACAAGATC
GTGGGTGTGTACGTCTCTGGACCCGCCCCAGGTGCATCTTTGRAMGGAGGCTCCTATCCA
GTGGTTTATGTGGCTGAGGATGCAAGTGGAAACACTGCTAACTGTAGATTCACCGTCGTC
GTCAGTGTCATTCGTTGTCCCGAGTTGTCTGATGAGGATCTGGTCAAGGTGAACTGTTCT
CATGGATATCTCCGAGATTCCATCTGTCGGTTCTCTTGCTCTGCGGCTGGCTATGAAGTG
GTRGGACCTGACATGACMCAGTGTGTCATGGATAGAGATGAGGCCAGCTGGAGTAGTGCT
AGACCATCATGTACAGATTACTCRGCACCAGTATTTACCAACTGTCCATCATCTCAAGTA
GTCTTTGCCGAGATCAACCAGACTACAGCTAGTGTAAGATGGCCTGAACCACGTGCTACC
GACAACTCYAACAATGTTCTACGTGTTGTAATGACTGCTGGAAACGGTTCCGGAGTCATG
AGACCTGARGGAACAATCTTAGAAGCTTATGAAGCAGTAGATGRAAGTGGCAATCGTGCA
GAATGCAGTTTCAACGTAACTGTCAAAGATAGCCAAGCTCCAGTATTCACACGTSGTCCA
GAACCGATAGAAATCACTGCACCGCCTCTAGAGATGAGTGCATTTGTAAGCTGGGAGGTA
CCTGAGGCAGAGGACCAGGACCCGAATGTTCTAGTAGNCCAGATAGCAGGACCAGCTCCA
GACACGGAACTACCCGAGGGTTTCTATTTGGTGAGGTACATAGCAACGGACAGTGCAGGG
AATGAAGCAGTCTACACCTTCAACATCACAGTCAAGGTGGTACAGTGTAGCGACCCAGAA
CCGGAAGTAAATGAGGATGTCGGGGTCATTTGTAACCGTGGTAACTTGCATGGAKCTACC
TGTGTATATTCCTGTCCTGTGGGCTATGATTTGATTGGTTCTCAGAGTACCACGTGTGTA
ATGATGGACGATGATAGTGCMATKGGAAGATGGAACACAACAACAACACCRAGTTGTCAA
GAACGACAMTGCGTAGGACTYGGKGGCAACGGTATCTTTACTTCAATTCCACRYCAATGC
ATGGGCTTTCCTGAATATGAGGACGTTTGTGTAGTCGCATGTCTTCTCCCGGGCTATCAG
CTTCATGGGCCTGGTACGGCTGAGTTCCAGTGCATGCAAAATGGGACGTGGGACCAAGCA
TTGGACGACTTCACCTGCCTTGAGGAATTTGGTGTGGATATCCTGTATTGTCCTGATGAC
ATCACAGTTGAAASGGAGAAGGAAGCWAATGTGACGTGGYCTCGACCAGTRTTTCGTGGA
GAGAACGCGTCGAATATACAAGTAACGGGCTCCGTCAATGGTACCTCGGCAATGCTTCAG
ATTGGTTTCCACTCYATTGAGTACACTGCAGTTAATAAATTCACTGGGAAASAGTCTGTC
TGTCGATTTAACATCACTGTTAAACCACTACCTTGTCCTCCTCTCGATACACCTCTGAAC
GGCGCCCTGTCATGCYGTAAATGGGAGACCATTGAAATCTGCAGCATGTCATGCAAGGAA
GGCTATGATATCCCTCGTCTGCCCACCAGACAACAACCGCCAACGCTCTACACTTGTTCT
GCATCACAGGGTTCATCCAGGGAATGGAAACCTAATGACAATGTCGTCGATTGCTCAGGT
ACGAAGCTGANNNNNCTTGTTTCNANGTNTTCATGGCTCNNNNNNNNNNNNNNNnnnnnn
nnnnnnnnnnnnnnnnnnnnnnnnnnnnGACCAGTTAGAAAAAGACACCTNNNNNCCAAA
GCAGGAACNCCNNAAGATCAN

>hpul
GCAACATCTGGCAATGCAGACATCAGACTAGAAGCTGGTGGCTCCCTCCTGGAAGGTAGG
ATACGGATCAAGATCGGAGGAGAGTGGGGGACAGTTTGCGACGATCGCTGGGATCTTGCG
GATGCCTCGGTGGCTTGTCATCAACTCGGCTTGGGTTCGGCACTGGAAGTGCGTTCGTTC
GGCCCGGGAAGTGGACCTATATTACTGGATGACCTTGCATGTACAGGAACTGAAAGTTCG
TTGTCCTCGTGCAGCTATATCGACCGGCCCAACTGTAATCACAGAGAGGACGCAGGGGCT
GTGTGCTCAGGnnnnnnnnnnnnnnnnnnnGTTCACCAAGGAATTCGCTTAGTCGGAGGG
TCTTCGGAGTACGAGGGTCGGGTAGAAGTCTACATMAACGACAAGTGGGGCACGGTATGT
GATGATCTGTGGTCTTTGACTGATGCAAATGTAGCATGCAGACACATGGGCTTCGGACCA
GCCATTTCAAYACCCGGTGCGACTACATTTGGACAAGGATCTGGTTCGATTTTRATGGAC
AATGTAGAGTGTCAAGGCGATGAAACGTCACTGCTTTCCTGCCCATACCAAAACATKCAT
AACTGCGGYCATGCCGAAGACGCCGGCGTCGTGTGTGCTTTATCRAATTCCACGGAAGTA
CAATCTACGATTCGTCTAGTCGGCGGTTCTACAGAATATGAGGGTCGAGTAGAAGTCTCC
TTCGGTGGTCGATGGGGAACGGTGTGTGATGATTTGTGGTCTTTGGTCGATGCTAATGTT
GCATGCAGACAACTCGGCTACGGACCGGCCATTTCAATTACAGATTCCTCAGCGTTTGGT
GAAGGGACAGGCCYGATTTTTATGGACAATGTAGAGTGTAATGGCRATGAGACGTCACTT
GATTCGTGCCCTTACCAAAGCAGCCATAACTGCGCTCATGTGGAGGATGCTGGGRTCGTG
TGTGCTTCAYCAGATATTTTGGAAGCATATGTGAATCAGTCGACCATTCGTCTAGTCGGA
GGGACTACAGAGTATGAGGGTCGAGTAGAAGTCTACATCGAAGGCCAATGGGGAACGGTA
TGYGATGATCTATGGACCTTGGCAGATGCGAATATTGCATGCAGAGAACTAGGCTTTGGT
CCGGCCGTTTCAGCCCCTGGCGTTGCTTCGTTTGGAGAAGGATCCGGTCTCATTTTGATG
GACGATGTAGATTGTAAYGGACATGAAACATCCCTGGTTTCCTGTGAATATTTGCGCAAC
CACAACTGCGGTCATTCTGAAGATGCTGGAGTTGTATGCAGATCATCAGCGTCTTCGGTA
GCGAAAGAGAATCTAAAWATTCGCCTCGTGGGAGGATCTACAGAACTAGAGGGTCGGGTA
GAAGTTCACATTGGCGGTCAGTGGGGAACAGTTTGCGATGATCTCTGGACTTTGACGGAT
GCGAATGTTGTATGCAAACAACTGGGCTTGGGTCCAGCAACATCAGCTCCCGGTGGGGCT
AGGTTTGGACGAGGGGTAGGTTATATTCTCATGGACAACGTAGAGTGCAGAGGGGATGAA
TCATCTCTCGCATCCTGCCAGCATCATACTAGTCATAACTGCGGTCATCAAGAAGACGCT
GGGGTGGTCTGCTCAGCTCGGAATGGCGAGAGTTCAAACATACGTTCCATCCGTCTAGTC
GGAAGTTCTTCGCCTTATGAAGGTCGAGTAGAATTACTCATCGCTGGTGTGTGGGGAACA
GTTTGTGATGATATGTGGGATAATARAGATGCTACGGTAGCCTGCAGACAACTCGGGTAC
GGACAGGCGATTGAAGCCGCGAGCTCTGCGCGGTATGGTCCWGGTAGTGGACCTATACAT
CTTGATGACYTGCGATGCGCTGGTGGTGAGAGTATGTTGGTCTCGTGCCGCCATGCTGGC
AACACCCACAACTGTAACCATGGCGAAGATGCAGGCGTGACATGTTCACCCCCTGCTGGA
GTWGAGCCCACAACCGAACCAGCCGTCCCTATCCGTCTAGTTGATGGGTTCTCGCCATAT
GAGGGTCGACTGGAAGTCTACATCAACGGCAAATGGGGAACAGTATGCGATGATATGTGG
TCTTTGACGGATGCCGATGTTGCATGCAGACAACTCGGGTTTGGAYCAGCTTTAGCAGTC
AGAGGCTCTACTTATGGCGAAGGAYCKGGTCGTATACTCATGGACGATGTTGAATGCACT
GGGACTGAAACAACTCTCATCTCTTGCCAGTATTCAATGACTCACAACTGTATGCATGCC
GAAGATGTGGGAATTATTTGCAATCAACCAGATGGAGCCCAGAGAGAMGACGTTCGACTC
GTTGGAGGGTCATCACCTAACGAAGGACGCGTGGAAATCCTCATCAATGGCGAGTGGGGA
ACTGTTTGTGATGATATGTGGGATATGGCTGATGCCAACGTTGTCTGTCGTCAACTTGGA
TTCGGAGTGGCCTTCAGAGCCTTATCCTCCTTTGGCGTTGGATCAGGTCCGATCTCCATG
GACAACGTGGAATGTGATGGAACAGAAACGTCACTACTCTCATGCACCCATTTGGGTTCC
CACAACTGTCAACATCGAGAGGATGTCGGTATTGTATGCCAACCACAAGATGCGGTGTTG
ACAGCTGCGCCTGTTGTTGAATGTCCTATGCTCAGKCGTACGAACCATCCTTTGAAGGTA
TCCTGTACTAACGGTACCATCGTGGGTTCTCTATGCACCTACTCCTGTGACGATGGCTTC
ATCCTGCAGGGAAGCTCCGAAAGAACATGTCAAACATCTGGTTCATGGCATCCTAACGGA
GAAAGAATTCCTGTATGTGAAGCTGAGGTGGTGACAGTTGCCCCGGTTGTTGAGTGCCCG
GCATTTGGAAGACCCAAGTTTCCATTGACTGTATCTTGCACTAACACCACTCAAGAGGGT
TCTGTGTGTACCTACACATGCGTCGATGGTTTCAGTCTGGAAGGAAGCCCCGACCGAGCA
TGTCAGGCATCAGGTTCATGGAGTCCAAGCCTAGAAATAACTCCAATCTGCCAAGTATCA
AAGTGTCCTGWGCTTCCCATAATACCAAATGGTGTAAGGACATGCACAAATGACACACAC
TTAGGATCCATCTGCAAGGTTAYGTGTGAAGATGGCTTTAGATTAGTAGGACCCGTATCC
AGAGAATGTGAAGAAAGAGGATCCTGGTCCAGATACCAGCCTGTTTGTCAAGACAAGAGA
GCACCCGTCTTCCAGACTTGCCCTGAAGACGCAATGACTTTCATCAGTGATCCTATGCAA
GAAACTGCTACGGTCAATTGGCTGRCGCCCTCTGCRTTGGACCATTCGAATAACAAGATC
GTGGGTGTGTACGTCTCTGGACCCACCCCAGGTTCATCTTTGGAAGAAGGCTCCTATCCA
GTGGTATATGCGGCTGAGGATGCAAGTGGAAACAMTGCTAACTGTAGATTCACCGTCGTC
GTCAGTGTTATTCGTTGTCCCGAGTTGTCTGATRAGGGTCTAGTCAAGGTGAACTGTTCT
CATGGATATCTCCGAGATTCTATCTGTCGGTTCTCTTGCTCGGCGGCTGGCTATGAAGTG
GTAGGACCTGACATGACCCAGTGTGTCATGGATAGAGATGAGGCTAGCTGGAGTAGTGCT
AGACCATCATGTACAGATTAYTCAGCACCAGTATTTACCAACTGTCCMTCATCTCAAGTA
GTCTTTGCCGAGATCAACCAAACTACAGCTAGTGTAAGATGGCCTGAACCACGTGCTACC
GACAACTCCAACAATGTTCTGCGTGTTGTTATGACTGCTGGAAATGGMTCCGGAGTTATG
AGACCTGAGGGAACAATCTTAGAAGCTTATGAAGCAGTMGATGGAAGTGGTAACCGAGCA
GAATGCAGTTTCAACGTAACTGTCAAAGATAGCCAAGAACCAATATTTACACGTGGTCCA
GAGCCGATAGAAATCACTGCACCGCCACTAAAGATGAGTGCAGTGGTCAGCTGGGAGGTA
CCTGCGGCAGAGGACCAGGATCCGAATGTTATAGTAGTCCAGATGGCAGGACCAGCTCCA
GACACGGAACTAAACGAGGGTTTCTATTTGGTGAGGTACATAGCATTTGACAGTGCAGGG
AATGAAGCAGTCTACACCTTCAACATCACAGTCAAAGTGGYACAATGTAACGACCCAGAA
CCGGAAGTGAATGAGGATGTCGAGGTCATATGTARTCATGGTAACTTGCATGGGTCTACC
TGTGTATATTCCTGTCCTGTGGGCTTTGATTTGATTGGTTCTCAGAGTACCACGTGTGTA
ATGATGGACGGTGATAGTGCCATGGGAAGGTGGAACACAACAACAACACCAAGTTGTCAA
GGACGCCAATGCGCAGGACTCGGTGGAAATGGTATCTTTACTTCAATTCCACGCCAATGT
ATGGGCTTTCCTGAATATGAGGATGTTTGTGTAGTCGCCTGTCTGCTCCCAGGCTTTCAG
CTTCATGGACCTGGTTCGGCTGAGTTCCAGTGCATGCAAAATGGGACATGGGACCAAGCA
TTGGACGACTTCACCTGCCTTGAGGAATTYGGTGTGGATATCCTGTATTGTCCTGATGAC
ATCACAGTTGAAACGGAGAAGGAAGCTAATGTGACGTGGTCTCGACCAGTGTTTCGTGGA
GAGAACGCGTCSAATATACAWGTGACGGGCCWCGTCAACGGTACYTCGGCAATGCTACAG
ATTGGTTTCCACTCCATTGAGTACACTGCAGTTGATAAATTCACTGGGAAAGAGTCCGTC
TGTCGRTTTAATATCACTGTTAAACCGCTGCCTTGTCCTCTTCTCGAYACACCTCTWAAC
GGCGCCTTGTCATGCCGTAAATGGGAAACCATCGAGATCTGCAGTATGTCATGCAAGGAA
GGCTATGATATCCCTCGTTTGCCCACCAGACAACAACCGCCAACGCTCTACACTTGTTCA
GCATCACAGGGWTCATCCAGGGAATGGAAACCTAATGACAATGTCGTCGATTGCTCAGGT
NNNNNNNNNNNNNNNNNNNNNNNNNNNNNNNNNNNNNNNnnnnnnnnnnnnnnnnnnnnn
nnnnnnnnnnnnnnnnnnnnnnnnnnnnnnnnnnnnnnnnnnnnnnnnnnnnnnnnnnnn
nnnnnnnnnnnnnnnnnnnnn

>snud
GCAACATCTGGCAATGCAGACATCAGACTAGAAGCTGGTGGCTCCCTTCTGGAAGGTAGG
ATACGAATCAAGATCGGAGGAGAGTGGGGGACAGTTTGCGACGATCGCTGGGGTCTTGCG
GATGCCTCAGTGGCTTGTCAACAACTCGGTCTAGGTTCTGCAGTGGAAGTGCGTTCGTTC
GGTCCGGGAAGTGGACCTATATTACTGGATGACCTTGAATGTTCAGGAACTGAAAGTTCC
TTGACTTCGTGCAGCTATATCGACCGGCCCAACTGTAATCACAGAGAGGATGCAGGGGCT
GTGTGTTCAGGTTCTACAGAAGCAGGAAGTGTTCACCGTGGAATTCGCTTAGTCGGAGGG
TCTTCAAAGTACGAGGGTCGGGTAGAAGTCTACATCAACGACAAGTGGGGAACGGTATGT
GATGATCAGTGGTCTTTGACGGATGCGAATGTAGCATGCAGACACATGGGCTTCGGACCA
GCCATTTCAACTCCCGGTGCGACTGCCTTTGGACAAGGATCTGGTTTGATTCTTATGGAT
AATGTAGAGTGTCATGGCAATGAAACATTACTACTTACCTGCCCATACCAAAGCATTCAT
AACTGCGGTCATGTCGAAGATGCCGGCGTCGTGTGTGCTTTATCAAATTCTACGGAAGTA
MAGTCGACGATTCGGCTAGTTGGAGGGTCTACAGAGCATGAGGGTCGAGTAGAAGTCTTC
ATCGACGGTCGATGGGGAACGGTGTGTGATGATCTGTGGTCTTTGGTCGATGCTCATGTT
GCATGCAGACAACTCGGCTTCGGATCGGCCATTGAAGTTAGAGATGCCTCAGCATTTGGT
CTAGGAACAGGTCCTATTGTTATGGACAATGTAGAGTGTAATGGGGGTGAGATGTCACTT
GACTTGTGCCCTTTCCATAGTATTCATAACTGCGCTCATGAGGAGGACGCTGGGATCGTG
TGTGCTTCACCAGATCCTTCGGAGGTACATGTGAATCAGTCGACAATTCGTCTAGTCGGA
GGGACTACAGAGTATGAGGGTCGAGTAGAAGTCTATATCGGAGGCCAATGGGGAACGGTA
TGTGATGATCAATGGACCTTGGCGGATGCGAATGTTGCATGCAGAGAACTGGGCTTTGGT
TCGGCCGTWTCAGCCCCTGGCGTTGCTTCGTTTGGAGAAGGATCCGGTCTCATTTTGATG
GACGACTTAGACTGTAATGGACATGAAACATCTCTGGTTTCCTGTGAATATTCGCGCAAC
CACAACTGTGGTCATTCTGAAGATGCTGGGGTTGTATGCAGATCATCAGAGTCTACGGTA
GCAAAAGAGAATCTATACATTCGCCTCGTGGGAGGATCTACAGAACTAGAGGGTCGGGTA
GAAGTCTACATTGACGGTCAGTGGGGAACAGTTTGCGATGATCTGTGGACTGTGACGGAT
GCGAATGTTGCATGCAAACAACTGGGCTTGGGTCCAGCAAGATCAGCTCCCGGTGGCGCC
AGGTTTGGACGAGGGGKAGGTTCTATTMTCATGGACAACGTAGAGTGCAGAGGGTATGAA
TCATCTCTCGTATCCTGCCAGCATGAGACTAGTCATAACTGCGGACATCAGGAAGATGCT
GGGGTAGTCTGCTCAGCTCGGAGTGGTGAGAGTTCAAACCTACGTTCCATCCGTCTAGTC
GGAAGTTCTTCGCCCTATGAAGGTCGAGTAGAATTACTCATCGGTGGTGTGTGGGGAACA
GTTTGTGATGATATGTGGGATAGAAGAGATGCTACGGTGGCCTGCAGACAGCTCGGTTAC
GGACAGGCGACTGAAGCCATGAGCTCAGCGCGGTATGGTCCAGGTAGTGGACCCATACAC
CTCGATGACTTGCAATGCGTTGGTGGTGAGAGTATGTTGCTCTCGTGCCGCCATGCTGGT
AACACCCATAACTGCAAYCATGGCGAAGATGCAGGCTTGAGATGTTTAGCCCCTGAAGGA
GTAGAACCCACAACCGAACCAGACAACAATGTCCGTCTAGTTGATGGCTTCTCGCCATAT
GAGGGTCGACTGGAAGTCTACATCAACGGCAAATGGGGAACAGTATGCGATGATATGTGG
TCTTTGACGGATGCCGATGTTGCATGCAGACAACTCGGGTTTGGATCAGCTTTAGCAGTC
AGAAGCTCCACCTATGGCGATGGATCGGGTCGTATACTCATGGACGATGTTGAATGCACT
GGGACTGAATCAACTCTCATCTCTTGCCAGTTTTCAATGACTCATAACTGTAGACATGCA
GAAGATGTGGGCATTATTTGCAATCnnnnnnAGGGAACCCGGGCAGTCGATGTTCGACTC
GTTGGAGGGTCATCACCTAACGAAGGTCGGGTGGAAATCCTCATCAATGGCCAGTGGGGA
ACTGTTTGTGATGATATGTGGGATATGACTGATGCAAACGTTGTCTGTCGTCAACTTGGC
TTCGGAGTGGCCTTAAGGGACTCATCCTCCTTTGGCCTAGGATCAGGTCCGATCTCCATG
GACAACGTGGAATGTGATGGAACAGAAACATCACTGGTCTCATGCAAACATTTGGGTTTC
CACAATTGTCAACATCAAGAGGATGTCGGTATTGTATGCCAACCACAAGATGTGACGGTG
ACAGTTGCGCCTGTTGTTGAGTGTCCTTTACTCAGCCGTACGAACTATCCGTTGAAGGTA
TCCTGTACTAACGGTACCATCGTGGGTTCTATATGCACCTACTCCTGTTACGATGGCTTC
ATCCTGCAGGGAAGCTCCAAAAGAAAGTGTAATCTATCTGGTTCATGGTATCCTAACGGA
GAAGGAATTCCTGTCTGTGAAGCTGAGGTGGTGACAGTCGCCCCTATCGTTGAGTGCCCG
GCATTAGGTAGACCCACTTATCCATTGACTATATCTTGCACTAACAATACCCAAGAGGGT
TCTGTGTGTACCTACACATGCGTCAATGGCTTCAGTCTGGAAGGAAGCCCTGACCGAGCA
TGTCAGGCATCAGGTTCATGGAGTCCAAGCCTAGAAAAAACTCCAGTCTGCCAAGTATCA
CAGTGTCCTGAGCTGCCCATCGTAGCGAATGGTGTAACGACATGCACAAATGACACACAC
GTAGGATCCATCTGCAGTGTCATGTGTGCAGATGGCTTTAGATTAGTAGGACCAGTATCC
AGAGAGTGTGAAGAAAGAGGATCCTGGTCCAGATACCAGCCAGTCTGTCAAGACAGGAGA
GCACCCGTCTTCGAGACTTGCCCTGAAGACGCCATGACTTTCATCAGTGATCCTATGCTT
GAAACTGCTACGGTCAACTGGCCGGCGCCCACTGCGTTGGATCATTCAAATAACAAGATC
GTGGGTATGTACGTCTCTGGACCCACCCCAGGTTCATCTTTGGAAGGAGGCTCTTATCCA
GTGGTGTATGTGGCTGAGGATGCAAGTGGAAACACTGCTAACTGTAGATTCACCGTCGTC
GTTAGTGTTATTCGTTGTCCCGAGTTGTCTAATAACGGTCTGGTCAAGGTGAACTGTTCT
CATGGATATCTCCGGGATTCTATTTGTCGGTTCTCTTGCTCTGCGGCTGCCTATGAAGTG
GTAGGACCTGACATGACCCAGTGTGTCATGGGTAGAGATGAGGCCAGCTGGAGTAGTGCT
AGACCATCATGTACAGATTACTCAGCACCTGTATTTACCGACTGTCCACCATCTCAAATA
GTCTTTGCCGAGATCAACCAGACAACAGCTAGTGTAAGATGGCCTGAACCGCGTGCTACC
GACAACTCCAACAATGTTCTACGTGTGGAAATGACTGCTGGAAATGGTTCCGGAGTCATG
AGACCTGAGGGAACAATCTTAGAAGCTTATGAAGCAGTAGATGAAAGTGGTAATCGTGCA
GAATGCAGTTTCAACGTAACTGTGAAAGATAACCAAGCTCCAGTATTCACACGTGGTCCA
GAGCCGATAGAAATCACTGCACCNNNNCTAGAGATNAGTNNNNNNNNNNNNNNNNNNNNN
NNNNNNNNNNNNNNNNNNNNNnnnnnnnnnnnnNNNNNNNNNNNNNNNNNNNNNNNNNNN
NNNNNNNNNNNNNNNNNNNNNNNCTATTTGGTGAGGTACAGAGCAACGGACAGTACAGGG
AATGAAGCAGACTACACCTTCAACATCACAGTCAAAGTGGTACAGTGTAACGACCCAGAA
CCGGAAGTAAATGAGGATGTCGAGGTCATATGTAACCATGGTAACTTGCATGGGTCTACC
TGTGTATTTTCCTGTCCTATGGGCTTTGATATGATTGGTTCTCAGAGTACCACGTGTGTA
ATGATGGACGGTGATAGTGCCATGGGAAGGTGGAACACAACAACAACACCAAGTTGTCAA
GGACGCCAATGCGTAGGACTCGGTGGTAATGGTATCTTTACTTCAATTCCACACCGATGT
ATGGGCTTTCCTGAATATGAGGACGTTTGTGTACTCGCATGTCTTCTCCCAGGCTATCAG
CTTNNNNNNNNNNNNNNNNNNNNNNNNNNNNNNNNNNNNNNNNNNNNNNNNNNNNNNNNN
NNNNNNNNNNNNNNNNNNNNNNAGGAATTTGGTGTGGACATCCTGTATTGTCCTGATGAC
ATCACAGTTGAAACGGAGAAGGAATACAATGTGACTTGGTCTCGACCAGTGTTTCGTGGA
GAGAACGCGTCGAATATACAAGTAACGGGCTCCGTCAATGGTACCTCAGCAATGCTACAG
ATTGGTTTCCACTCCATTGCGTATATTGCAGTTAACAAATTCACTGGGAAGGAGTCTGTC
TGTCGATTTAATATCACTGTTAAACCACTACCTTGCCCCCCTCTCGATACACCTCTAAAC
GGCGCCTTGTCATGCCGTAAATGGGAGACCATCGAGATCTGCAGCATGTCATGCAAGGAA
GGCTATGACATCCCTCGTTTGCCCTCCAGACAACAACCGCCAACACTCTACACTTGTTCT
GCTTCACAGGGTTCATCCAGGGAATGGAAACCTAATGACAATGTCGTGGATTGCTCAGGT
ACGAAGCTGGCCATACTTATTTCAATCTTTTCTGGGCTCAnnnnnnnnnnnnnnnnnnnn
nnnnnnnnnnnnnnnnnnnnnnnnnnnnnnnnnnnnnnnnnnnnnnnnnnnnnnnnnnnn
nnnnnnnnnnnnnnnnnnnnn

>sintSS
GCAACATCTGGCAATGCAGACATCAGACTAGAAGCTGGTGGCTCCCTTCTGGAAGGTAGG
ATACGGATTAAGATCGGAGGCGAGTGGGGGACAGTTTGCGACGATCGCTGGGATCTTGCG
GATGCCTCAGTGGTTTGTCAACAACTCGGTTTAGGTTCGGCACTGGAAGTGCGCTCGTTC
GGTCCGGGAAGTGGACCTATATTACTGGATGACCTCGAATGTACAGGAACTGAAAGTTCG
TTGAGCTCGTGCAGCTTTATCGACCGGCCCAACTGTAATCACAATGAGGATGCAGGGGCT
GTGTGTTCAGGTTCTACAGGAGCAGAAAGTGTTCACCAAGGTATTCGCTTAGTCGGAGGG
TCTTCAGAGTACGAGGGTCGGGTAGAAGTCTACATCAACGACAAATGGGGCACGGTGTGT
GATGATCTGTGGTCTTTGACTGATGCCGATGTAGCATGTAGACACATGGGCTTCGGACGC
GCCATTTCAACACCCGGTGCGACTGCATTTGGACAAGGATCTGGTTCGATTTTGATGGAT
AATGTAGMGTGTCATGGCGATGAAACGTCACTACTTGCCTGCCCATACCAAAGCATTCAT
AACTGTGGTCATGCCGAAGACGCCGGCGTCGTGTGTGCTGTATCAAATTCTACGAAAGTA
CAATCGACGATTCGTCTAGTCGGAGGTTCTACAGAATATGAGGGTCGAGTAGAAGTCTCC
TTCGGTGATCGATGGGGAACGGTATGTGACGATCTGTGGTCTTTGGTCGATGCTAATGTT
GCATGCAGACAACTCGGCTACGGATCGGCCATTGCAGTTAAAGATTCCTCAGTGTTTGGT
GKAGGAACAGGTCCTATTTTTATGGACAATGTAGAGTGTAATGGGGATGAGACGTCACTT
GACTCGTGCCCTTTCCAAAGTAGTCATAACTGCGCTCATGTGGAGGACGCTGGGATCGTG
TGTGCTTCACCAGATATTTTGGAAGCATATGTAAATCAGTCGACCATTCGTCTAGTCGGA
GGGACTACAGAGCACGAGGGTCGAGTAGAAGTCTATATCGGTGGCCAATGGGGAACGGTA
TGTGATGATGTATGGACCCTGGCGGATGCGAATATTGCATGCAGAGAACTGGGCTTTGGT
CCGGCCGTTTCAGCCCCTGGTGTTGCTTCKTTTGGAGAAGGAACCGGTCCCATTTTAATG
GACGACGTAGATTGCAATGGACATGAAACATCTCTGATTTCCTGTGAATATTCYCGCAAC
CACAACTGTGGTCATTCTGAAGATGCTGGGGTTGTATGCAGATCATCAGCGTCTTCGGTA
GCAAAGGATAATCTTAACATTCGTCTCGTGGGAGGATCTACAGAACTGGAGGGTCGGGTA
GAAGTTCACGTTGACGGTCAGTGGGGAACAGTTTGCGATGATCTGTGGACGTTGACGGAT
GCGAATGTTGCATGCAAACAACTGGGCTTGGGTCCAGCAACATCAGCTCCCGGTGSATCT
AGGTTTGGACGAGGGGTAGGTTCTATTCTCATGGACAACGTAGAGTGCAGAGGCGATGAA
TCATCTCTCGCATCCTGTCAGCATCATACTASTCATAACTGYGGTCACCAGGAAGAYGCY
GGGGTRGTCTGCTCACCTCGAAATGGCGAGAGTTCAAACATGCGTTCCATCCGTCTAGTC
GGAAGTTCTTCGCCCTATGAAGGTCGAGTAGAATTACTCATYGCTGGTGTGTGGGGAACA
GTTTGTGACGATATGTGGGATAGAACAGATGGTATGGTGGCCTGCAGACAACTCGGGTAC
GGACAGGCGATTGAAGCCACGAGCTCGGCACGGTATGGTCCAGGTAGTGGACCTATACAC
CTCGATGACTTGCGATGCGCTGGTGGTGAGAGTATGTTGGTCTCGTGCCGCCATGCCGGC
AACACCCACAACTGCAACCATGGYGAAGATGCAGGCGTGACATGTTCACCTCCTGAAGGA
GTAGAGCCCCCAACCGAACCAGCCGTCCCTATCCGTCTTGCTGATGGCTTCTCGCCATAT
GAGGGTCGACTRGAAGTCTACATGAACGGYAAATGGGGAACAGTATGCGATGATATGTGG
TCTTTGACGGATGCCGATGTTGCATGCAGGCAACTCGGGTTCGGATCAGCTTTATCAGTC
AGAGGCTCTACCTATGGTGAAGGATCGGGTCGTATACTCATGGACGATGTTGAATGCACT
GGGACTGAAACAACTCTCATCTCTTGCCAGTATTCAATGACTCATAACTGTAGGCATGCC
GAAGATGTGGGAATTATTTGCAATCCACCAGAGGGAGCCCAGACAGACAATGTGCGACTC
GTTGGAGGGTCATCACCTAACGAAGGTCGTGTGGAAATCCACATCAATGGCGAGTGGGGA
ACTGTTTGTGATGATATGTGGGATATGACTGATGCAAACGTTGTCTGTCGTCAGCTTGGG
TTCGGAGTGGCCTTCAGAGCCTTATCCTCCTTTGGCCTAGGATCAGGTCCGATCTCCATG
GACAACGTGGAATGTGATGGAACAGAAACATCACTGCTCGCATGCACCCATCTGGGTTCT
CACAATTKCCAACATCAAGAGGATGTCGGCATTGTATGCCAACCACAAGATGCGGTGTTG
ACAGCTGCGCCTGTTGTTGAATGTCCTATACTCAGCCGTACGAACTATCCTTTGAAGGTA
TCCTGTACCAACGGTACCATCTTGGGTTCTCTATGCACYTACTCCTGTGACAATGGCTTC
ATCCTGCAGGGAAGCTCCGAAACAACATGCCAAACATCCGGTTCATGGAATCCTAGCGGA
GAAGGGATTCCTGTCTGTGAAGCTGAGGTGGTGACGGTWGCCCCTGTTGTTGAGTGCCCG
GCATTTGGAAGWCCCACGTATCCATTGGCTGTATCGTGCACTAACRATACCCAAGRGGGT
TCTGTGTGTACCTACACATGCGTCGATGGTTTCAGCCTGGAAGGAAGCCCTGAYCGAGCA
TGTCAGGCATCAGGTTCATGGAGTCCAAGCCTAGARATAACTCCAMTCTGCAAAGTATCA
AAGTGTCCTGAGCTKCCCGTCGTAGCAAATGGTGTAAAGACATGCACAAGTGGCACACAC
TTASGATCCACCTGCAATGTCACGTGTGAAGATGGCTTTAGATTAGTAGGACCCGTATCY
AGAGAGTGTGAAGGAAGAGGATCCTGGTCCAGATACCAGCCCGTCTGTCAAGACAGGAGA
GCACCCGTCTTCAAGACTTGCCCTGAAGACGCAATGACTTTCATCAGTGATCCTATGCAA
GAAACTGCTACGGTTAACTGGCAGGCGCCCTCTGCGTTGGACCATTCGAATAACAAKATC
GTGGGTGTGTACGTCTCTGGACCCACCCCAGGTTCATCTTTGGAAGGAGGCTYCTATCCA
GTGGTGTATGTGGCTGAGGATRCAAGTGGAAACACTGCTAACTGTAAATTCACCGTCGTC
GTCAGTGTTATTCGTTGTCCMGAGTTGTCCGATGAGGATCTGGTCAAGGTGAACTGTTCT
CATGGATATCTCCGAGATTCYATCTGTCGGTTCTCTTGCTCTGYGGCTGGCTATGAAGTG
GTAGGRCCTGACATGACCCAGTGTGTCATGGATAGAGATGAGGCCAGCTGGAGTAGTGAT
AGACCATCATGTACAGATTACTCAGCACCAGTATTTACCAAYTGTCCAYCATCTCAAGTA
GTCTTTGCCGAGATCAACCAGACTAYAGCTAGTGTAAGATGGCCTGAACCACGTGCTACC
GACAACTCCAAYAATGTTCTRCGKGTTGTAATGACTGCTGGAAAYGGTTCCGGAGTYATG
AGACCTGAGGGAACAATCTTAGAAGCYTATGAAGCAGTAGATGAAAGTGGTAATCGAGCA
GAATGCAGTTTCAACGTAACTGTCAAAGATAGCCAAGCTCCAGTATTCACACATGGTCCA
GAACCGATAGAAATCATTGCACYGCCTCTGGAGATGAGTGCATTTGTAAGCTGGGAGGTA
CCTGCGGCAGAGGACCAGNACCCGAATGTNNTAGTAGTCCAGATAGCAGGNCCAGCTCCA
GACACGGAACTAAACGAGGGTTTCTATTTGGTGAGGTACATAGCATTGGACGGTGCAGGG
AATGAAGCAGTCTACACCTTCAACATCACAGTCAAGGTGGTACAGTGTAGCGACCCAGAA
CCGGAAGTAAATGAGGATGTCGGGGTCATTTGTAACCACGGTAACTTGCATGGGTCTACC
TGTGTATATTCCTGTCCTGYGGGCTATGAYTTGATTGGTTCTCAGAGTACCACGTGTGTA
ATGATGGACGATGATAGTGCCATGGGAAGGTGGAACACAACAACAACACCAAGTTGYCAA
GAACGACACTGCGTAGGACTCGGTGGCAACGGTATCTTTACTTCAATTCCACACCAATGT
ATGGGCTTTCCTGAATATGAGGACGTTTGTGTAGTCGCATGTCTTCTCCCGGGCTATCAG
CTTCATGGGCCTGGTTCGGCTGAGTTCCAGTGCATGCAGAATGGGACATGGGACCAAGCA
TTGGACGACTTCAACTGCCTTGnnnnnnnnnnnnnnnnnnnnnnnnnnnnnnnnnnnnnn
nnnnnnnnTGAAACGGAGAAAGACGCAAATGTGACGTGGTCTCGACCAGTGTTTCGTGGA
GAGAACGCGTCGAATATACAAGTAACAGGCTCCGTCAATGGTACCTCGGCAATGCTACAG
ATTGGTTTCCACTCCATTGAGTACACTGCAGTTAATAAGTTCACTGGGAAAGAGTCTGTT
TGTCGATTTAATATCACTGTTAAACCGCTACCTTGTCCTCCTCTCGACACACCTCTAAAC
GGCGCCTTATCATGCCGTAAATGGGAGACCATTGAGATCTGCAGCATGTCATGCAAGGAA
GGATATGATATCCCTCGATTACCCACCAGACAACAGCCGCCAACACTCTACACGTGTTCT
GCATCACAGGGTTCTTCCAGGGAATGGAAACCTAATGACAATGTCGTCGATTGCTCAGGT
NNNNNNNNNNNNNNNNNNNNNNNNNNNNNNNNNNNNNNNNNNNNNNNNNNNNNNNNNNNN
NNNNNNNNNNNNNNNNNNNNNNNNNNNNNNNNNNNNNNNNNNNNNNNNNNNNNNNNNNNN
NNnnnnnnnnnnnnnnnnnnn

>sprp
GCAACATCTGGCAATGCAGACATCAGACTAGATGCTGGTGGCTCCCTTCTGGAAGGCAGG
ATACGGATTAAGATCGGAGGGGAATGGGGGACAGTTTGCGACGATCGCTGGGATYTGGCG
GATGCCTCAGTGGTTTGTCAACAACTCGGTTTAGGTTCKGCGCTGGAAGTGCGTTCSTTC
GGMCCGGGAAGTGGACCTATATTACTGGATGACCTTGCATGTACAGGAACTGAAAGTTCG
TTGACCTCGTGCAGCTATAYCGACCGGMTCAACTGTAATCACAATGAGGATGCAGGGGCC
GTGTGTTCAGGTTCTACAGGAGCAGAAAGTGTTCACCAAGGAATTCGCTTAGTCGGAGGG
TCTTCAGAGTACGAGGGTCGGGTAGAAGTCTACATCAACGACAAGTGGGGCACGGTATGT
GATGATCTGTGGTCTTTGACCGATGCAAATGTAGCATGCAGACACATGGGCTTCGGACGA
GCCATTTCAACACCCGGTGCGACTGCATTTGGACAAGGATCTGGTTCGATTATGATGGAT
AATGTAGAGTGTCATGGCGATGAAACGTCACTACTTGCCTGCCCATACCAAAGCATTCAT
AACTGCGGTCATGCCGAAGACGCCGGCGTCGTGTGTGCTATATCAAATTCTACAAAAGTA
CAATCGACGATTCGTCTAGTTGGAGGTTCTACAGAATATGAGGGTCGAGTAGAAGTCTCC
TTCGGTGATCGATGGGGAACGGTATGTGATGATATGTGGTCTTTGATCGATGCTAATGTT
GCATGCAGACAACTCGGCTATGGATCGGCCATTGCAGTTAAAGATTCCTCGGTGTTTGGT
GGAGGAACAGGTCCCATTTTTATGGACAATGTAGAGTGCACTGGGCRTGAGACGTCACTT
GATTCGTGCCCTTTCCAAAGTAGTCATAACTGCGCTCATGTGGAGGACGCTGGGATCGTG
TGTGCTTCGCCAGATATTTTGGAAGCATATGTGAATCAGTCGACCATTCGTCTAGTCGGA
GGGACTACAGAGCACGAGGGTCGAGTAGAAGTCTATATCGGAGGTCAATGGGGAACGGTA
TGTGATGATGTATGGACCTTGGCAGATGCGAATATTGCATGCAGAGAACTGGGCTTTGGT
CCGGCTGTTTCAGCCCCTGGCGTTGCTTCGTTTGGAGAAGGATCCGGTCTCATTTTGATG
GACGACGTAGATTGTAATGGACACGAAACATCTCTGATTTCCTGTGAATATTCCCGCAAC
CACAACTGTGGTCATTCTGAAGATGCTGGGGTTGTATGCAGATCATCAGCGTCTTCGGTA
GCAAAAGAGAATCTAAACATTCGCCTCGTGGGGGGATCTACAGAACTAGAGGGTCGGGTA
GAAGTTCACGTTAACGGTCAATGGGGAACAGTTTGCGATGATCTGTGGACGTTGACGGAT
GCGAATGTTGCATGCAAACAACTGGGCTTGGGTCCAGCAACATCAGCTCCCGGTGCATCT
AGGTTCGGACGAGGGGTAGGTTCTATTCTCATGGACAACGTAGAGTGCAGAGGGGATGAA
TCAGCTCTCGCATTCTGCCAGCATCATACTAGTCATAACTGCGGTCATCAGGAAGATGCT
GGGGTAGTCTGTTCACCTCGAAATGGCGAGAGTTCAAACATACGTTCCATCCGTCTAGTC
GGAAGTTCTTCGCCCTATGAAGGTCGAGTAGAATTACTCATCGCTGGTGTGTGGGGMACA
GTTTGTGATGATATGTGGGATAGAAAAGATGGTATGGTGGCCTGCAGACAACTCGGGTAC
GGACAGGTCATTGCAGCCACAAGCTCAGCGCGGTATGGTCCAGGTAGTGGACCTATACAC
CTCGATGACTTGCGATGCGCTGGTGGTGAGAGTATGTTGGTCTCGTGTCGCCATGCCGGS
AACACCCACAACTGCAACCATGGCGAAGATGCAGGCTTGACATGTTCACCCCCTGATGGA
GTAGAACCCCCAACCGAACCAGCCGTCTCTCTCCGTCTTGTTGATGGCTTCTCGCCATTT
GAGGGTCGACTGGAAGTCTACATGAACGGCAAATGGGGAACAGTATGCGATGATATGTGG
TCTTTGACGGATGCCGATGTTGCATGCAGACAACTCGGGTTTGGATCAGCTTTATCAGTC
AGGGGCTCTACCTATGGTGAAGGATCGGGTCGTATACTCATGGACGATGTTGAATGCACT
GGGACTGAAACAACTCTCATCTCTTGCCAGTAYTCAACGACTCATAACTGTAGACATGCC
GAAGATGTGGGAATCATTTGCAATCAACCAGAGGGAGCCCAGACAGACGACGTGCGACTC
GTTGGAGGATCATCACCTAAYGAAGGTCGTGTGGAAATCCTCATCAATGGCGAGTGGGGA
ACTGTTTGTGATGATATGTGGGATATGACTGATGCAAACGTTGTCTGTCGYCAACTTGGG
TTCGGAGTGGCCTTCAGAGCCTTATCCTCCTTTGGCCTAGGATCAGGTCCGATCTCCATG
GACAACGTGGAATGTGATGGAACAGAAACGTCACTGCTCTCATGCACCCATTTGGGTTCC
CACAATTGCCAACATCAAGAGGATGTCGGTATCGTATGCCAACCACAAGATGCGGTGTTG
ACAGCTGCACCTGCTGTTGAATGTCCTATACTCAGCCATACGAACCATCCTTTGAGGGTA
TCCTGTACTAACGGTACCATCGTGGGTTCTCTATGCACCTACTCCTGTGACGATGGCTTC
ATCCTGCAGGGAAGCTCCGAAAGAACATGTCAAACATCTGGTTCATGGCATCCTAACGGA
GAAGGAATTCCTGTCTGTGAAGCTGAGGTGGTGACGGTTGCCCCTGTTGTTGAGTGCCCG
GCAATTGGTAGAMCCACGTATCCATTGGCTGTATCGTGCTCTAACAATACTCAAGAGGGT
TCTRTGTGTACCTACGCATGCGTCGATGGCTTCAGTCTGGAAGGGAGCCCTGACMGAGTA
TGTCAGGCATCAGGTTCATGGAGTCCAAGTCTAGAAATAACTCCAATCTGCAAAGTATCA
AAGTGTCCTGAGCTTCCCATCGTAGCAAATGGTGTAAAGACATGCACAAATGACACACAC
TTAGGATCCACCTGCAATGTCACGTGTGCAGATGGCTTCAGATTAGTAGGACCCGTATCC
AGAAAGTGTGAAGGAAGAGGATCCTGGTCCAGATACCAGCCCGTCTGTCAAGACAGGAGA
GCACCTGTCTTCCAGACTTGCCCTGAAGACGCAATGACTTTCATCAGTGATCCTATGCAA
GAAACTGCTACGGTCAACTGGCTGGCGCCCTCCGCGTTGGACCATTCGAATAACAAGATC
GTGGGTGTGTACGTCTCTGGACCCGCCCCAGGTGCATCTTTGGAAGGAGGCTCCTATCCA
GTGGTTTATGTGGCTGAGGATGCAAGTGGAAACACTGCTAACTGTAGATTCACCGTCGTC
GTCAGTGTCATTCGTTGTCCCGAGTTGTCTGATGAGGATCTGGTCAAGGTGAACTGTTCT
CATGGATATCTCCGAGATTCCATCTGTCGGTTCTCTTGCTCTGCGGCTGGCTATGAAGTG
GTAGGACCTGACATGACCCAGTGTGTCATGGATAGAGATGAGGCCAGCTGGAGTAGTGCT
AGACCATCATGTACAGATTACTCAGCACCAGTATTTACCAACTGTCCATCATCTCAAGTA
GTCTTTGCCGAGATCAACCAGACTACAKCTAGTGTAAGATGGCCTGAACCACGTGCTACC
GACAACTCMAAYAATGYTCTRCRTGTTGTAATGACTGCTGGAAACGGTTCCGGRGTCATG
AGACCTGAGGGAACRATCTTAGAAGCYTATGAAGCAGTAGATGAAAGTGGYAATCGWGCA
GAATGCAGTTTCAACGTAACTGTRAAAGATAGCCAAGCTCCAGTATTCACACGTCGTCCA
GAACCGATAGAAATCACTGCACCGCCTCTAGAGATGAGTGCATTTGTAAGCTGGGAGGTA
CCTGAGGCAGAGGACCAGGACCCGCATGTTCTAGTATTCCAGATAGCAGGACCAGCTCCA
GACACGGAACTACCCGAGGGTTTCTATTTGGTGAGGTACATGGCAATGGACAGTGCAGGG
AATGAAGCAGTCTACACCTTCAACATCACAGTCAAGGTGGTACAGTGTAGCGACCCAGAA
CCGGAAGTAAATGAGGATGTCGGGGTCATTTGTAACCATGGTAACTTGCATGGGTCTACC
TGTGTATATTCCTGTCCTGTGGGCTATGATTTGATTGGTTCTCAGAGTACCACGTGTGTA
ATGATGGACGATGATAGTACCATGGGAAGATGGAACACAACAACAACACCGAGTTGTCAA
GAACGACACTGCGTCGGACTCGGTGGCAACGGTATCTTTACTTCAATCCCACACCAATGC
ATGGGCTTTCCTGAATACGAAGACGTTTGTGTAGTCGCATGTCTTCTCCCGGGCTATCAG
CTTCGTGGGCCTGGTTCGGCTGAGTTCCAATGCATGCAAAATGGGACATGGGACCAAGCA
TTGGATGACTTCACCTGCCTTGAGGAATTTGGTGTGGATATCCTGTATTGTCCTGATGAC
ATCACAGTTGAAACGGAGAAGGAAGCTAATGTGACGTGGTCTCGACCAGTGTTTCGTGGA
GAGAACGCGTCGAATATACAAGTAACGGGCTCCGTCAATGGTACCTCGGCAATGCTACAG
ATTGGTTTCCACTCCATTGAGTACACTGCAGTTAATAAATTCACTGGGAAAGAGTCTGTC
TGTCGATTTAATATCACTGTTAAACCACTACCGTGTCCTCCTCTCGACACACCTCTTAAC
GGCGCCTTATCATGCCGTAAATGGGAGACCATTGAGATCTGCAGCATGTCATGCAAGGAA
GGCTATGATATCCCTCGCTTGCCCTCCAGACAACAACCGCCAACGCTCTACACGTGTTCT
GCATCACAGGGTTCATCCAGGGAATGGAAACCGAATGACAATGTCGTCGATTGCTCAGGT
ACGAAGCTGAGCATACTTATTTCAATATTTCCCTGGCTCAAGGGGCAAACGCACCGGAGG
GGGCCCAGCATTGACTTANTAATACATAGACCAGTTAGAAAAAGACACCTGTCTACCAAG
GCAGGAACTCCAAAAGATCAT

>spurp
GCAACATCTGGCAATGCAGACATCAGACTAGATGCTGGTGGCTCCCTTCTGGAAGGCAGG
ATACGGATTAAGATCGGAGGGGAATGGGGGACAGTTTGCGACGATCGCTGGGATCTGGCG
GATGCCTCAGTGGTTTGTCAACAACTCGGTTTAGGTTCGGCGCTGGAAGTGCGTTCCTTC
GGACCGGGAAGTGGACCTATATTACTGGATGACCTTGCATGTACAGGAACTGAAAGTTCG
TTGACCTCGTGCAGCTATACCGACCGGCTCAACTGTAATCACAATGAGGATGCAGGGGCC
GTGTGTTCAGGTTCTACAGGAGCAGAAAGTGTTCACCAAGGAATTCGCTTAGTCGGAGGG
TCTTCAGAGTACGAGGGTCGGGTAGAAGTCTACATCAACGACAAGTGGGGCACGGTATGT
GATGATCTGTGGTCTTTGACCGATGCAAATGTAGCATGCAGACACATGGGCTTCGGACGA
GCCATTTCAACACCCGGTGCGACTGCATTTGGACAAGGATCTGGTTCGATTATGATGGAT
AATGTAGAGTGTCATGGCGATGAAACGTCACTACTTGCCTGCCCATACCAAAGCATTCAT
AACTGCGGTCATGCCGAAGACGCCGGCGTCGTGTGTGCTATATCAAATTCTACAAAAGTA
CAATCGACGATTCGTCTAGTTGGAGGTTCTACAGAATATGAGGGTCGAGTAGAAGTCTCC
TTCGGTGATCGATGGGGAACGGTATGTGATGATATGTGGTCTTTGATCGATGCTAATGTT
GCATGCAGACAACTCGGCTATGGATCGGCCATTGCAGTTAAAGATTCCTCGGTGTTTGGT
GGAGGAACAGGTCCCATTTTTATGGACAATGTAGAGTGCACTGGGCATGAGACGTCACTT
GATTCGTGCCCTTTCCAAAGTAGTCATAACTGCGCTCATGTGGAGGACGCTGGGATCGTG
TGTGCTTCGCCAGATATTTTGGAAGCATATGTGAATCAGTCGACCATTCGTCTAGTCGGA
GGGACTACAGAGCACGAGGGTCGAGTAGAAGTCTATATCGGAGGTCAATGGGGAACGGTA
TGTGATGATGTATGGACCTTGGCAGATGCGAATATTGCATGCAGAGAACTGGGCTTTGGT
CCGGCTGTTTCAGCCCCTGGCGTTGCTTCGTTTGGAGAAGGATCCGGTCTCATTTTGATG
GACGACGTAGATTGTAATGGACACGAAACATCTCTGATTTCCTGTGAATATTCCCGCAAC
CACAACTGTGGTCATTCTGAAGATGCTGGGGTTGTATGCAGATCATCAGCGTCTTCGGTA
GCAAAAGAGAATCTAAACATTCGCCTCGTGGGGGGATCTACAGAACTAGAGGGTCGGGTA
GAAGTTCACGTTAACGGTCAATGGGGAACAGTTTGCGATGATCTGTGGACGTTGACGGAT
GCGAATGTTGCATGCAAACAACTGGGCTTGGGTCCAGCAACATCAGCTCCCGGTGCATCT
AGGTTCGGACGAGGGGTAGGTTCTATTCTCATGGACAACGTAGAGTGCAGAGGGGATGAA
TCAGCTCTCGCATTCTGCCAGCATCATACTAGTCATAACTGCGGTCATCAGGAAGATGCT
GGGGTAGTCTGTTCACCTCGAAATGGCGAGAGTTCAAACATACGTTCCATCCGTCTAGTC
GGAAGTTCTTCGCCCTATGAAGGTCGAGTAGAATTACTCATCGCTGGTGTGTGGGGAACA
GTTTGTGATGATATGTGGGATAGAAAAGATGGTATGGTGGCCTGCAGACAACTCGGGTAC
GGACAGGTCATTGCAGCCACAAGCTCAGCGCGGTATGGTCCAGGTAGTGGACCTATACAC
CTCGATGACTTGCGATGCGCTGGTGGTGAGAGTATGTTGGTCTCGTGTCGCCATGCCGGG
AACACCCACAACTGCAACCATGGCGAAGATGCAGGCTTGACATGTTCACCCCCTGATGGA
GTAGAACCCCCAACCGAACCAGCCGTCTCTCTCCGTCTTGTTGATGGCTTCTCGCCATTT
GAGGGTCGACTGGAAGTCTACATGAACGGCAAATGGGGAACAGTATGCGATGATATGTGG
TCTTTGACGGATGCCGATGTTGCATGCAGACAACTCGGGTTTGGATCAGCTTTATCAGTC
AGGGGCTCTACCTATGGTGAAGGATCGGGTCGTATACTCATGGACGATGTTGAATGCACT
GGGACTGAAACAACTCTCATCTCTTGCCAGTACTCAACGACTCATAACTGTAGACATGCC
GAAGATGTGGGAATCATTTGCAATCAACCAGAGGGAGCCCAGACAGACGACGTGCGACTC
GTTGGAGGATCATCACCTAACGAAGGTCGTGTGGAAATCCTCATCAATGGCGAGTGGGGA
ACTGTTTGTGATGATATGTGGGATATGACTGATGCAAACGTTGTCTGTCGTCAACTTGGG
TTCGGAGTGGCCTTCAGAGCCTTATCCTCCTTTGGCCTAGGATCAGGTCCGATCTCCATG
GACAACGTGGAATGTGATGGAACAGAAACGTCACTGCTCTCATGCACCCATTTGGGTTCC
CACAATTGCCAACATCAAGAGGATGTCGGTATCGTATGCCAACCACAAGATGCGGTGTTG
ACAGCTGCACCTGCTGTTGAATGTCCTATACTCAGCCATACGAACCATCCTTTGAGGGTA
TCCTGTACTAACGGTACCATCGTGGGTTCTCTATGCACCTACTCCTGTGACGATGGCTTC
ATCCTGCAGGGAAGCTCCGAAAGAACATGTCAAACATCTGGTTCATGGCATCCTAACGGA
GAAGGAATTCCTGTCTGTGAAGCTGAGGTGGTGACGGTTGCCCCTGTTGTTGAGTGCCCG
GCAATTGGTAGACCCACGTATCCATTGGCTGTATCGTGCTCTAACAATACTCAAGAGGGT
TCTATGTGTACCTACGCATGCGTCGATGGCTTCAGTCTGGAAGGGAGCCCTGACAGAGTA
TGTCAGGCATCAGGTTCATGGAGTCCAAGTCTAGAAATAACTCCAATCTGCAAAGTATCA
AAGTGTCCTGAGCTTCCCATCGTAGCAAATGGTGTAAAGACATGCACAAATGACACACAC
TTAGGATCCACCTGCAATGTCACGTGTGCAGATGGCTTCAGATTAGTAGGACCCGTATCC
AGAAAGTGTGAAGGAAGAGGATCCTGGTCCAGATACCAGCCCGTCTGTCAAGACAGGAGA
GCACCTGTCTTCCAGACTTGCCCTGAAGACGCAATGACTTTCATCAGTGATCCTATGCAA
GAAACTGCTACGGTCAACTGGCTGGCGCCCTCCGCGTTGGACCATTCGAATAACAAGATC
GTGGGTGTGTACGTCTCTGGACCCGCCCCAGGTGCATCTTTGGAAGGAGGCTCCTATCCA
GTGGTTTATGTGGCTGAGGATGCAAGTGGAAACACTGCTAACTGTAGATTCACCGTCGTC
GTCAGTGTCATTCGTTGTCCCGAGTTGTCTGATGAGGATCTGGTCAAGGTGAACTGTTCT
CATGGATATCTCCGAGATTCCATCTGTCGGTTCTCTTGCTCTGCGGCTGGCTATGAAGTG
GTAGGACCTGACATGACCCAGTGTGTCATGGATAGAGATGAGGCCAGCTGGAGTAGTGCT
AGACCATCATGTACAGATTACTCAGCACCAGTATTTACCAACTGTCCATCATCTCAAGTA
GTCTTTGCCGAGATCAACCAGACTACAGCTAGTGTAAGATGGCCTGAACCACGTGCTACC
GACAACTCCAATAATGTTCTACGTGTTGTAATGACTGCTGGAAACGGTTCCGGGGTCATG
AGACCTGAGGGAACAATCTTAGAAGCTTATGAAGCAGTAGATGAAAGTGGCAATCGTGCA
GAATGCAGTTTCAACGTAACTGTAAAAGATAGCCAAGCTCCAGTATTCACACGTCGTCCA
GAACCGATAGAAATCACTGCACCGCCTCTAGAGATGAGTGCATTTGTAAGCTGGGAGGTA
CCTGAGGCAGAGGACCAGGACCCGCATGTTCTAGTATTCCAGATAGCAGGACCAGCTCCA
GACACGGAACTACCCGAGGGTTTCTATTTGGTGAGGTACATGGCAATGGACAGTGCAGGG
AATGAAGCAGTCTACACCTTCAACATCACAGTCAAGGTGGTACAGTGTAGCGACCCAGAA
CCGGAAGTAAATGAGGATGTCGGGGTCATTTGTAACCATGGTAACTTGCATGGGTCTACC
TGTGTATATTCCTGTCCTGTGGGCTATGATTTGATTGGTTCTCAGAGTACCACGTGTGTA
ATGATGGACGATGATAGTACCATGGGAAGATGGAACACAACAACAACACCGAGTTGTCAA
GAACGACACTGCGTCGGACTCGGTGGCAACGGTATCTTTACTTCAATCCCACACCAATGC
ATGGGCTTTCCTGAATACGAAGACGTTTGTGTAGTCGCATGTCTTCTCCCGGGCTATCAG
CTTCGTGGGCCTGGTTCGGCTGAGTTCCAATGCATGCAAAATGGGACATGGGACCAAGCA
TTGGATGACTTCACCTGCCTTGAGGAATTTGGTGTGGATATCCTGTATTGTCCTGATGAC
ATCACAGTTGAAACGGAGAAGGAAGCTAATGTGACGTGGTCTCGACCAGTGTTTCGTGGA
GAGAACGCGTCGAATATACAAGTAACGGGCTCCGTCAATGGTACCTCGGCAATGCTACAG
ATTGGTTTCCACTCCATTGAGTACACTGCAGTTAATAAATTCACTGGGAAAGAGTCTGTC
TGTCGATTTAATATCACTGTTAAACCACTACCGTGTCCTCCTCTCGACACACCTCTTAAC
GGCGCCTTATCATGCCGTAAATGGGAGACCATTGAGATCTGCAGCATGTCATGCAAGGAA
GGCTATGATATCCCTCGCTTGCCCTCCAGACAACAACCGCCAACGCTCTACACGTGTTCT
GCATCACAGGGTTCATCCAGGGAATGGAAACCGAATGACAATGTCGTCGATTGCTCAGGT
ACGAAGCTGAGCATACTTATTTCAATATTTCCCTGGCTCAAGGGGCAAACGCACCGGAGG
GGGCCCAGCATTGACTTAGTAATACATAGACCAGTTAGAAAAAGACACCTGTCTACCAAG
GCAGGAACTCCAAAAGATCAT

>pdep
GCAACATCTGGCAATGCAGACATCAGACTAGAAGCTGGTGGCTCCCTTCTGGAAGGTAGG
ATACGGATCAAGATCGGAGGAGAGTGGGGGACAGTTTGCGACGATCGCTGGGATCTTACG
GATGCCTCAGTGGCTTGTCAACAACTCGGTCTAGGTTCTGCAGTGGAAGTGCGTTCGTTC
GGTCCGGGAAGTGGACCTATATTACTGGATGACCTTGAATGTACAGGAACAGAAAGTTCG
TTGACCTCGTGCAGCTATATCGACCGGCCCAACTGTAATCACAGAGAGGATGCAGGGGCT
GTGTGTTCAGGTTCTACAGAAGCAGGAACTGTTCACCCTGGAATTCGCTTAGTCGGGGGG
TCTTCAAAGTACGAGGGTCGGGTAGAAGTCTACATCAACGACAAGTGGGGAACGGTATGT
GATGATCTGTGGTCTTTGACGGATGCGAATGTAGCATGCAGACACCTGGGCTTCGGACCA
GCCATTTCAACTCCCGGTGCGACTGCATTTGGACAAGGATCTGGTTTGATTCTTATGGAT
AATGTAGAGTGTCATGGCGATGAAACATCACTAGTTACCTGCCCATACCAAAGCATTCAT
AACTGCGATCATGACGAAGACGCCGGCGTCGTGTGTGCTTTATCAAATTCTACGGAAGTA
CAGTCGACGATTCGTCTAGTTGGTGGGTCTACAGAACATGAGGGTCGAGTAGAAGTCTTC
ATCGACGGTCGATGGGGAACGGTGTGTGATGATCTGTGGTCTTTGGTCGATGCTAATGTT
GCATGCAGACAACTCGGCTTYGAATCGGCCATTGAAGTTAGAGATTCCTTAGCATTTGGT
CYAGGAACAGGTCCTATTCTTATGGACAATGTAGAGTGTAATGGGGGTGAGACGTCACTT
GACTTGTGCCCTTTCCATAGTATTCATAACTGCGATCATGTGGAGGACGCTGGGATCGTG
TGTGCTTCACCAGATCCTTCGGAGGTACATGTGAATCAGTCGACAATTCGTCTAGTCGGA
GGGACTACAGAGCATCAGGGTCGAGTAGAAGTCTATATCGGAGGCCAATGGGGAACGGTA
TGTGATGATCTATGGACCTTGGCGGATGCGAATGTTGCATGCAGAGAACTGGGCTTTGGT
TCGGCCGTTTCAGCTCCTGGCGTTGCTTCGTTTGGAGAAGGATCCGGTCTCATTTTGATG
GACAACGTAGACTGTAATGGACATGAAACATCTCTGGTTTCCTGYGAATATTCGCGCAAC
CACAACTGTCGTCATTCTGAAGATGCTGGGGTTGTATGCAGATCATCAGnnnnnnnnnnA
GCAAAAGAGAATCTAAACATTCGCCTCGTGGGAGGATCTACAGAACTAGAGGGTCGGGTA
GAAGTCTACATTGGCGGTCAGTGGGGAACAGTTTGCGATGATCTGTGGACTTTGACGGAT
GGAAATGTTGCATGCAAACAACTGGGCTTGGGTCCAGCAAGATCAGCTCCCGGTGRCGCT
AGGTTTGGACGAGGGGTAGATTCTATTCTCATGGACAACGTAGAGTGCAGAGGGGATGAA
TCATCTCTCGTATCCTGCCAGCATGAGACTAGTCATAACTGCGMACATCAGGAAGATGCT
GGGGTAGTCTGCTCAGCTCGGAGTGGTGAGAGTTCAAACCTACGTTCCATCCGTCTAGTC
GGAGGTTCTTCGCCCTATGAAGGTCGAGTAGAATTACTCATCGCTGGTGTGTGGGGAACA
GTTTGTGATGATATGTGGGATAGAAGAGATGCTACGGTGGCCTGCAGACAGCTCGGTTTC
GGACAGGCAACTGAGGTCCTGAGAGCTGCGCGGTATGGTCCAGGTAGTGGACCCATACAC
CTCGATGACTTGCAATGCGTTGGTAGTGAGAGTATGTTGATCTCGTGCCGTCATGCTGGT
AACACCCACAACTGCAACCATGGCGAAGATGCAGGCTTGGTATGTTTACCCCCTGAAGGA
GTAGAACCCACAAACGAACCACCCATCAATCTCCGTCTAGTTGATGGCTTCTCGCCATAT
GAGGGTCGRSTGGAAGTCTACATCAACGGCAAATGGGGAACAGTATGCGATGATATGTGG
TCTTTGACGGATGCCGATGTTGCATGCAGACAGCTCGGGTTTGGATCAGCTTTAGCAGTC
AGAAGCTCTACCTATGGCGATGGATCGGGTCATATACTCATGGATAATGTTGAATGCATT
GGGAATGAAACAACTCTCATCTCGTGCCAGTATTCAATGACTCATAACTGTAGGCATGCA
GAAGATGTGGGAATTATTTGCAATTCACCAGAGGGAACCCAGGCAGTCGATGTTCAACTT
GTTGGAGGGTCATCACCTAACAAAGGTCGGGTGGAAGTCCTCGTCAATGGCCAGTGGGGA
ACTGTTTGCGATGATATGTGGGATATGACTGATGCAAACGTTGTCTGTCGTCAACTTGGC
TTCGAAGTGGCCWTCMGAGACTCATCCTCCTTTGGCCTAGGATCAGGCCCGATCCTCATG
GACAACGTGGAATGTGATGGAAAAGAAAAATCACTGCTCTCATGCAACCATTTGGGTCTC
CACAATTGTCAACATCAAGAGGATGTCGGTATTGTATGCCAACCACAAGATGTGRTGGTG
ACAGTTGCGCCTGTTGTTGAGTGTCCTTTACTCAGCCGTACGAACTATCCTTTGAAGGTA
TCCTGTACTAATGGTACAATCGTGGGTTCTCTATGCACCTACTCCTGTTACGATGGCTTC
ATCATGCAGGGAAGCTCCGAAAGAAAGTGTCATCTATCTGGTTCATGGTATCCTAAYGGA
GATGAAAATCCTGTCTGTGAAGCTGAGGTGGTGACAGTTGCCCCTGTTGTTGAGTGCCCG
GCATTAGGTAGACCCACTTATCCATTGnnnnnnnnnnnnnnnnnnnnnnnnnnnnnnnnn
nnnnnnnnnnnnnnnnnnnnnnnnnnnnnnNNNNNNNNNNNNNNNNNNNNNNNNNNNNNN
NNNNNNNNNNNNNNNNNNNNNNNNNNNNNNNNNNNNNNNNNNNNNNNNNNNNnnnTATCA
AAGTGTCCTAAGCTGCCCATCGTAGCGAATGGTGTAACGACATGCACAAATGACACACAC
TTAGGATCCATCTGCAATGTCATCTGTGCAGATGGCTTTAGATTAGTAGGACCAGTATTC
AGAGAGTGTGAAGAAAGAGGATCCTGGTCCAGATACCAGCCCGTCTGTCAAGACAGGAGA
GCACCCGTCTTCAAGACTTGCCCTGAAGACGCAATGACTTTCATCAGTGATCCTATGCTT
GAAACTGCTACGGTCAACTGGCCGGCGCCCACTGCGTTGGATCATGCARATAACATGATC
GTKGGTATGTACGTCTCTGGACCAACCCCAGGTTCATCTTTAGAAGRAGGTTCCTATCTA
GTGGTGTATGTGGCTGAGGATTCAAGTGGAAACACTGCTAACTGTAGATTCACCGTCGTC
GTCAGTGTTATTCGTTGTCCCGAGTTGTCTTATGAGGGTCTGGTCAAGSTGAACTGTTCT
CATGGATATCTCCGGGATTCTATTTGTCGGTTCTCTTGCTCTGCGGCTGGCTATGAAGTG
GTAGGACCTGACATGACCCAGTGTGTCATGGATAGAGATGAGGCCAGCTGGAGTAGTGCT
AGACCATCATGTACAGATTACTCAGCACCTGTATTTACCGACTGTCCACCATCTCAAATA
GTCTTTGCCGAGATCAACCAGACTACAGCTACTGTAAGATGGCCTGAACCGCGAGCTACC
GACAACTCGAACAATGTTCTACGTGTGGAAATGACTGCTGGAAATGGTTCCGGAGTCATG
AGACCTGAGGGAACAATCTTAGAAGCTTATGAAGCAGTAGATGAAAGTGGTAATCGTGCA
GAATGCAGTTTCAACGTAACTGTGAAAGNNNNNNNNNNNNNNNNNNNNNNNNNNNNNNNN
NNNNNNNNNNNNNNNNNNNNNNNNNNNNNNNNNNNNNNNNNNNNNNNNNNNNNNNNNNNN
NNNNNNNNAGAGGACCAGGACCCGATTGTTAGAGTAGACCAGATAGCAGGACCAGCGCCA
GACCAGGAACTAAACGAGGGTTTCTATTGGGTGAGGTATAGAGCAATGGACAGTACAGGG
AATGAAGCAGACTACACCTTCAACATCACAGTCAAAGTGGTACAATGTAACGACCCAGAA
CCGGAAGTAAATGAGGATGTCGAGGTCATATGTAACCATGGTAACTTGCATGGTTCTACC
TGTGTATTTTCCTGTCCTATGGGCTTTGATATGATTGGTTCTCAGAGTACCACATGTGAA
ATGATGGACGGTGATAGTGCCATGGGAAGGTGGAACACAACAACAACACCAAGTTGTCAA
GGACGCCAATGCGTAGGACTCGGTGGTAATGGTATCTTTACTTCAATNNNNNNNNNNNNN
NNNNNNNNNNNNNNNNNNNNNNNNNNNNNNNNNNNNNNNNNNNNNNNNNNNNNNNNNNNN
NNNNNNNNNNNNNNNNNNNNNNNnnnnnnnnnnnnnnNNNNNNNNNNNNNNNNNNNNNNN
NNNNNNNNNNNNNNNNNNNNNNAGGAATTTGGTGTGGACATCTTGTATTGTCCTGATGAC
ATCACAGTTGAAACGGAGAAAGAAGATAATGTAACGTGGTCTCGACCAGTGTTTCGTGGA
GAGAACGCGTCGAATATACAAGTAACGGGCTCCGTCAATGGTACCTCGGCAATGCTACAG
ATTGGTTTCCACTCCATTGAGTATACTGCAATTAATAAATTCACTGGAAAGGAGTCTGTC
TGTCGATTTAATATCACTGTTAAACCGTTACCTTGTCCACCTCTCGATACACCTCTAAAC
GGCGCCTTGTCATGCCGCAAATGGGAGACCATCGAGATCTGCAGCATGTCATGCAAGGAA
GACTATGACATCCCTCGTTTGCGTACCAGCCAACAACCGCCAACACTCTACACTTGTTCT
GCATCACAGGGTTCATCCAGGGAATGGAAACCTAATGACAATGTCGTGGATTGCTCAGGT
ACGAAGCTGACCATACTTTTTTCAATCTTTTCCTGGnnnnnnnnnnnnnnnnnnnnnnnn
nnnnnnnnnnnnnnnnnnnnnnnnnnnnnnnnnnnnnnnnnnnnnnnnnnnnnnnnnnnn
nnnnnnnnnnnnnnnnnnnnn
