# Supplementary material for: Genome-wide signals of positive selection in strongylocentrotid sea urchins
Source: BMC Genomics. 2017 Jul 21;18:555. doi: 10.1186/s12864-017-3944-7 (PMC5521101; doi:10.1186/s12864-017-3944-7)
Supplement: Supplementary file 3 — Consensus alignment files. A compressed (gzip) tape archive (TAR) file containing 6250 consensus alignment files in FASTA format. (TGZ 14116 kb) [file 12864_2017_3944_MOESM3_ESM.tgz › SPU_021405/consensAlign.ordered.fa]

>sdro
GGTTTTGCGCAGCCTAGGACACCAACAGGCCACCATGGTAGCACCAAGAAGGTGAAGACT
CCCCTTCAGGTAACGGTCGCCGACAAACCCAGTACCTCGGGCACAGACAGCAACGTAGAG
CACCTTAAGCCCCTATCAACAACTCCTGCCAAGGTWTCCGTGACAAGGATTACCGTCATC
TGCAAGTCACCAGTCGTCCAAGAAGAGGGAGAAGGGGAATCCCCTAGACTTGTGCCTGAC
TTTCAGGAAGGTGCCGGAGCCGATTCCCTTGGGATGCTACAAAGAGGTGCAGTGCAGAAG
AAGATGAGAAGAGGTAAGAGTGGTGTCACAACTGGAGAGGGAGATGGAAACTTGGAGGAT
CATTCAAAGATCATCTCTGCTGCAAAATCAGCCAAAGAGAAGAAAGGGTTACAAAATAAG
GATCTAGGAAAGGCTTCAAACAAAGATGGGAAGGCAGCTCAAGCTCAGTCCAAGAGAAGC
AGTAGAGAAGATTCCTGCGAGGCAGTTGTCGTAGCAGCTCAAGACATCACAGACATTCCA
GATACCCAGTCCCAGAGCCTTGACAGTGAAGCAAGTCAAGAAAGTCACCAGTCTAAAGGA
AGAAAGAAGGATCGCAAAGCAGCCACCAATCCACAAGGTGAGGGCTCAAAGAGGACAACA
CGTAGCTCCAGAGCTAGTCAGGCACAGGGTGCGGATAAGGGTAGTGGNCGGACNAAGCCA
TTGCAACCTGAAAGTAAATCCAGGCRTGGGAAGAAGTTCAAACTCTACTCAGAGACGTCC
CTCCTGATGGACAGTTCTGAGAGTGAGGACATGAATAGCGGAAGCAAGACAGGAGTGAAG
GGGACGAAAGCCATAAGAGGAAGTGATAAAGCATCTGATACAGTCAGAGAGACAGAAAAA
CATGCGGTTACAACTTCAAAAGTGAAAGGAGCGCGCACTAAGAGAGGGAAGAAGAAAGAN
NAGAAAGAAGATCTTCAGGTTACAGAAGATCAGCGCTACAAGTCAGACAAGGAAATAGGA
AGGGTGCAGATGAAGCCAAAGGGTGCTTCCAAGAAGGGCAGAAATGACATCACTGGACCG
CTCATGATAGAGGACAACCTGTCGCAGGACTTTGTTGTGCCAAACACGACGGTGAAGGGG
AAGCCTACTCGTGGGGTCATTGACCTTACAGAAGATAAGATGACCTCTGGTGACCTGATG
TATAACCCTGAGCCACTTGAAGAGGAAGAGCATATGACATCTCACCTACCACAGATTGAC
GAGAGGGCTGCTGCCCAGGCATTAGCAGCTGAAAATGCAGGAAAACGCTTTCAGTCTCCT
YACACTTCCAGYCAGTCAGAAGATGCMTCMGAGCYCATCGTCATAAAGAGTAGAACCARG
CCGGAGACTGCCAAAGCRGATTCTACCTCYGTGAATCAAKRCGAGAAAGACCCSTATGAC
TTTGTAGATTCCTCTACTGTCAGTAGTTTACCAGTTGTCTCRAGRAAGWCTCCTCCGAAR
GATGGTGGAGGYGAYGCAGATMGTGCGAARGCTGCGAAAAAGCARGGTGGAAAGGCAGCT
GGAGCCAAAARGGGGAAAGGTGRAAGTCTCRTGACKKTTCGCCAMGATGWGGGAGTTGAA
GARAGYAGCCAGGATGAGTTYRTGATCCACAGTCACACRTTTGGATTCAAGAACAAGGGG
AASGGTAAGAGCCAGAGCAGGGATCAAGGTAAAAGYCAGCRRTCCSCCAAGGGCCTGAAG
ACGTCACCKGAGTCKGACCATCGTCAGGAAACTACYGRKGCTGAAGATGATGATCTAATG
GCACTTGWGAAACCTYGYCAKTCSTCCAGGAGAAAGATGAAAGGRAAACTGGACAGTGAT
GATGCRTACRTTCRSCGCATTCAGAGAGAAACAAAGGARCTTGCAGAGTTTGCTAGTCGG
ATGCARGACCAGGAAGAGGAGTWTCCTGACATTGAGGTCRCAAGAGATGTAGCCCGTGTG
ACTGAAGCTTATGAGGACACCARTATCTCTACATTTGTGAAGTCTGTCATGAAGAGCCTC
CCTAAGCMTAGGAGAAATAAGGATATCCTCAAGAATGCCAYYCATGGAGAAGGAAAGAYC
TTYGACAGATTGGACAAGGKTCGGGATGGTGAGGTAGATGAAGAGGCAACCSATGCAGAA
RAGGAAGATCTAGAGRATGCTGAAGAACACMCTCRTCATCGYAGCARRCGAAGCTCCTCA
GATTCTAGAAATAGAAGTTTGAAGTCYATGTCARGAAGTCGGGATGMKGAAGTWGGAGAT
GAASAGGAAACTTCAAAGCCTNNNAAGAAGAAAGTAACTTCTCATRCTGATGCCTCAAGA
AAAGAAGTGCTTAAAGGAGCCGAGGACAAGTCTTCAAGAAAGWCCACSAGAAGAGCTAGT
AGGGAATCTATGAAAGGYGATGAGAGCCTTACTGAAGGAGAGATRAGCGTRGACGACATG
GTCAGYGCACACATGGACAGCATCTTAGGGAACAGGTCAGRTAGCRWGAAGGAGAGTGCT
TCAAGAAAAGCTGAKGAGGRWAGAGTCAAAGAGAGAAGAATSGTTTCACRTATGGGCRAK
CTTGAAGTGAATGAKGAGGTTCTGAGGCGTGCRGAGGACAGCATYTCTAGACRGAGYAAG
ATGATTGTGGCWTTRGAGCACAGCAGYRTYGACCTGAGTRACACTGAACAAGATGAGGAA
GTAGAGAAGATACAGAGAAAGARRTCTGTAGAAAGGGAGGTGTCCCACACATCCGATGGT
WCAGGCAAAAGGGCCAARCGATCATCAATGTCTTCSATCCCAGGRGATCAGGCTCCTSGY
GCTSCYACGACCAAGGTTCAGTCTTCGAAAGGYCACAAAGAAAGGCAATCAAAGCACAAG
CAACCCMGATTGGACCAATCAGATGATGGAGACRTGTATGATTATGAACKTGACCTRGAA
GAGCTTCAAGCATCCAGAAAGAAGRCTAGGSGAGWTAAAYCTGAACAGCARAAGGACAGT
TTYACCMAGAAAAGCAAGACCGTGACACCAAAGACCACTATTGATGATMCCCCTATGTAT
TCTSCCAAGRACARARGAAGCATGAAGGACAGTGTAGACCTAGAAGAGGCACGSTCAGSR
AGGRTCAAACCCAAGACAGTGATCACCRCACRTGACGAGAYGGARCGGTCAGCAGCAAAG
GTGTCCAAGGACAGCGGGAGACACTTTGGATCTCAGATTGAGGAGTCGGATTCWGARGAG
ATCATGGAAACGGCTACCACCACCTCTCCTGATGACACGTCTACTGTTGTATCAGTGGCG
AGTTTCAGCAACATGTGCAAGAAACCAACYAGAGAYATCTATGAGTACCGRGAGGAGWCC
AGCTCCTGCTGCACAGCGTCCTTCATTGAAGACGCCATCAGTGARCGTAGCTGGCTGGCC
GACAGACCCAAACAGAAGGTGTCCACCTACTCCAAGACAAGGCGGGAAGTCTTYGGYCTC
GCCAAGCTCACACAGAACCTGGAGACTGTGAAGAAACCMAGACASAAGCCCCAAGTCAAG
AATGYCAATGCTCCAAAGAAAAGGAAATCCCAGAGTTCTAAGGAAGCGGAAGAWGAGGWR
CTCCCTCTGTATTACTATGCAGAAGAGGAACAGGAGGTGAAGAAAGCAAAGAAACAGACC
AAGAGAGGGACCCAAGGGAAAGAACATGACGACGTGGATAGAGTGCCTTCCCGCCATGAA
CCACTGTCCAAAAAGGTAATAAAGAACATGGTCAATATG

>spal
GGTTTTGCGCAGCCTAGGACACCAACAGGCCACCATGGTAGCACTAAGAAGGTGAAGACT
CCCCTTCAGGTAACGGTCGCTGACAAACCCAGCACCTCGGGCACAGAAAGCAATSTAGAG
CACYCTAAGCCCCTRTCAACAACTCCTGCCAAGGTGTCCGTGACAAGGAACACCGTCATY
TGCAAGTCACCAGTGSTCCARGRAGAGRGAGAAGGGGAATCCCCWAGACTTGTGCCTGAY
TCTCAGGAAGGTGCCRKAGCCGATTCCCWTGSGATACTACMARAAGGTGCAGTGCAGAAG
AAGWTGAGAAGAGGTAARAGTGGTGTCACAACTGGAGAGGGAGAKGGAGAYTTGGAGGAT
CAGTCAAAGATCWKCTCTGCTGCAAAATCAKCCAAAGAGAAGAAAGGGTTACWAAATAGA
GATCTAGGRAAGGCTTYRAACAAAGATGGGAAGACAGCTCAAGCTCAGTCCAAGAGAAGC
AGTAGAGAAGATTCCWGTGAGGCAGTTGCCGTAGCAGCTCAAGACATCRCTGAMATTCCA
GATACCCAGTCCCAGAGCCTTGACAGTGAAGCAAGTCAAGARAGTCACCAGTCTAAAGGA
AGAAAGAAAGGTCGCAAAGCAGCCACCAATCCACCAAGTGAGGGCTCRAAGAGGACAACR
CGTAGCTCCAGAGCYAGTCAGGCASAGGGTGCGGACAAGGTTAGAGGTTTGTCTCAGCCA
TTGCAACCTGAAAGTAAATCCAGGCATGGGARGAAGTTCAARCTCTACTCMGAGACGTCC
YTACTGATGGACAGYTCTGAGAGTGAGGACATRAAWRGCGGAAGCAAGASRRRAGGGAAG
GGGAYGAAAGCCATRAGAGGRAGTGATAAAGCATCTGATAYAGTCRGAGAGACAGAARAA
CATGCRGKTRCAACTTCAAAAGGRAAAGGAGYGCGCACCAAGAAAGGGAAGAAGAAAGAG
GAGAAAGAAGATCYYCRGGTTACAGAAGATCAGCGCTACAAGTCAGACAAGGAAGTARAA
AGTAYGCAKATGAAGCCAAAGGGTGSTTCCAAGAAGGGCAGAAATGACATCACAGGACCG
CTCATGATAGAGGACAACCTGTCGCAGGACTTTATTGTKCCAAAAGCGACGGTGAAGGGG
AAGCCTACTCGTGGGGTCATTGACCTTACAGAAGATAAGATGACCTCTGGTGACYYGATG
TATAACCCTGASCCACTTGAAGAGGAAGAGCATTTGACAGCTTGCCTACCACAGATTGAC
GAGAGGGCTGCKGCTAAGGCATTAGCAGCTGAAAATGCAGGAAAACGCTTTCAGTCTCCT
CACACTTCCAGTCAGTCAGAAGATGCCTCTGAGCTCATCGTCATAAAGAGTAGAACCAAG
CCRGAGACTGCAAGAGCGGATTCYACCTCCGTKAATCAAKACGAGAAAGACCCCTATGAC
TTTGTAGATTCCTCTACYGTCAGTAGTTTACCAGTTGTCTCGAGGAAGTCTCCTCCGAAR
GRTGGTGGAGGTGATGCAGATAGTGCRAAAGCTGYGAAAAAGCAGGGTGGRAAGGCAGCT
GGAGCCAAAAAGGGGAAARGTGGACATCCTTTGACTGCTCRCCAMGATGTGGGAGTTGAA
GARAGCAGCCAGGATGAGTTTGTGATCCACAGTCACACRTTTGGATTCAAGAACAAGGGG
AACGGTAAGAGTCAGAGCAGGGATGAAGGTAAAAGCCAGAAATCCGCCAAGGGCCTGAAG
ACGTCACCGGAGTCRGACCATYGKCAGGAAACWACTGAGGCTGAAKATGATGATCTAATG
GCACYKGAGAAACCTCGCCAGTCGTCCAGGAGAAAGATGAAAGGAAAACTGGACAGTGAT
GATGCKTAYRTTCRGCGCATTCAGAGAGAAACAAAGGAGCTTGCAGAGTTTGCTAGTCGG
ATGCARGACCAGRAAGAGGAGTTTCCTGACATTGAGGTCGCAAGAGATGTAGCCCRTGTG
ACTGAAGCTTATGAGGACACCAATATCTCTACWTTTGTGAAGTCTGTCATGAAGAGCCTC
CCTAAGCATAGGARAAATAAGGATATCCTCAAGAATGCCATCCATGGAGAAGGGAAGACC
TTYGACAGATTGGACAAGGKTCRGGATGGTGAGGTMGATGAAGAGGCAACCCATGCAGAA
AAGGAAGATCTAGAGGATGCTGAAGAACACWCTCRTCATCGCAGCAGACGAAGCTCCTCA
GATTCTAGAAAKGGAAGTTTGAAGTCCATGTCAAGAAGTCGRGATGCTGAAGTAGGAGAT
GAACAGGAAACTTCAAAGCCTTTAAAGAAGAAAGTAAATTCTCATGCTGATGCCTCAAGA
AAAGAAGTRCTTAAAGGAGCCGAGGAMAAGTCTTCAARAAAGWCCACCAGAAGAGCTAGT
AGGGAATCTATGAAAGGTGATGAGAGCCTTACTGAAGGAGAGATMAGCGTGGACGACATG
GTCAGTGCACACATGGAYAGCATCTTRGGGAACAGRTCAGGTAGCACGAAGGAGAGTTCT
TCAAGAAAAGCTGAKGAGGAWAGAGTCAAAGRGAGAAGAATGGTTTCACRTATGGACGAG
CTTGAAGTGAATGATGAGGTTCTGAGGCGTGCRGAGGACAGCATCTCTAGACGGAGTAAG
ATGATTGTGGCWTTRGAGCACAGCAGTGGTGACCTGAGTGACACTGAACAAGATGAGGAA
GYAGAGAAGATACAGAGAAAGAGATCTGTAGAAAGGGAGGTGTCCCACACATCCGATGGT
ACARGCAAAAGGGCCAAGCGATCATCAATGTCTTCCATCCCAGGGGATCAGGCTCCTCGT
GCTCCCACGACCAAGGTTCAGTCTYCRAAAGGTCACAAAGAAAGGCAATCAAAGCACAAG
CAACCCAGATTGGACCAATCAGATGATGGAGACGTGTATGATTAYGAACGTGACCTGGAA
GAGMTTCAAGCATCYARAAAGAAGACWAGGMRAGATAAAYMTGAACAGCAGAAGGACAGT
WTTACCMAGAAAAGCAAGACCGTGAAACCAAAGACCACTATTGATGATMCCCCTAYGYAY
YCTGCSAAGRACAGAAGAAGCATGAWGGAYAGTGTAGACCTAGAACAGGCACGGTCAGGA
AGGGTCAAACCCAAGGCAGTGAYCACCGCACWTGACGAGACGGAACGGTCAGCAGCAAAG
GTGTCCAAGGACAGCGGGAGACACTTTGGATCTCAGATTGAGGAGTCGGAKTCAGARGAG
ATMATGGAAACGGCTACCACCACCTCTCCTGATGACACGTCTACTGTTGTATCRGTGGCR
AGTTTCAGCAACATGTGCAAGAAACCAACTAGAGACATCTATGAGTACCGAGAGGAGACC
AGCTCCTGCTGCACRGCATCCTTCATMGAAGAYGCCATCAGTGAACGTAGCTGGCTGGCY
GACAGRCCCAAACAGAAGGTGTCGACGTACTCCAAGACAAGGCGGGAAGTCTTCGGCCTC
GCCAAGCTCACACAGAACCTGGAAACGGTGAAGAAACCCAGACACAAGCCCCAAGCCAAG
AATGCCAATGCTCCAAAGAAGAGGAAATCCCAGAGTTCTAAAGAGGCGGAAGAAGAGGAA
CTCCCTCTGTATTACTATGCAGARGAGSAACAGSAGRTGAAGAAAKCAAAGAARCAGACC
AAGAGAGGGACCCAAGGGAAAGAACATGACGACGTGGATAGAGTGCCTTCCCGCCATGAA
CCAYTGTCCAAAAAGGTAATAAAGAACATGGTCAGTATG

>sfra
GGTTTTGTGCAGCCTAGGACACCAACAGGCCACCATGGTAGCACTAAGAAGGTGAAGACC
CCCCTTCAGGTAACAGTCGCCGACAAACCTAGCACCTCRGGCACAGACAGCAATCTAGAR
CACCCTAAGCCCCAATCAACAACTCCTGCCAAGGTGTCTGTGACAAGGAACACCATCATC
TGCAAGTCACCAGTGGTCCAGCGAGAGAGAGACGGGGAATCCCCAAGACTTGTGCCTGAC
TCTCAGGAAGGTACCGGAGCTGATTCCCTTGGGATACTACAAAAAGGTGCAGTGCAGAAG
AAGATGAGAAAAGGTAAGAGTAGTGTCACAACTGGAGAGGGAGATAGAGACTTGGAGGAT
CAGTCAAAGATCAGCTCTGCTGCAAAATCAGCCAAAGAGAAGAAAGGGTTACAAAATATA
GATCTAGGAAAGGCTTTAAACAAAGATGGGAAGNNNGCNNNAGCTCAGTCCAAGAGAAGC
AGTAGAGAAGATTCCTCTGAGGCAGTTGCCGTAGCAGCTCAAGACATCGCTGAAATTCCA
GATACCCAGTCTGAGAGCCTTGACAGTGAAGCAAGTCAAGAAAGTCACCAGTCTAAAGGA
AGAAAGAAGGGTCGCAAAGCACCCACCAATCCACCAAGTGAGGGCTCGAAGAGGACAACA
CGTAGCTTCAGAGCTAGTCAGGCACAGAGTGCGGACAAGGCTAGTGGTTTGTCTGGGCCA
TTGCAACCTGAAAATAAATCCAGACGTGGGAAGARGTTCAAGCTCTACTCAGAGACGTYC
TTACTGATGGACAGTTCTGAGAGTGAGGACATGAATGGCAGAAGCAAGACGAGAGGGAAG
GAAAAGAAAGCCAGAGGAGGAAGTGATAAAGCATCTGATACAGTCAGAGAGACAGGAGAA
TATGCCCTTACAACTTCAAAAGGGAAAGGAGTGTGCACCAAGAAAGGAAAGAAGAGAGAT
GTGCAAGAAGACCTTCAGGTTACAGAAAAAAAGCNNNACAATTCAGATAAGCAAGCAGAT
AGTACACAGATGAAGCCAAAGGGTGCTTCCAAGAAGAGCAGAAATGACATNAGCNNACCG
CTCGTGATAGAGGATAACCTGTCGCAAGATTTTGCTGTGCCAAAAACAACGGCAAAGGGG
AAGCCTACYCAAGGGGTCAATGACCTTAAAGAAGATAAGATGACCACTAGTGACTNGATG
TATAACCCTGACCCACTAGAGGAAGAAGAGCATATGACATCTCGCCTACCACAGATTGAC
GAGAGGGCTGCTGCCCAGGCTTTAGCAGCTGAAAATGCAGGAAAACGACTTCAGTCTCCT
CACACTTCTAGTCAGTCAGAAGATGCTTCTGAGCTCATCGTCATAAAGAGTAGAACCAAG
CCGGAGACTGCCAAAGCGGATTCTACCTCTGTGAATCAAGACGAGAAAGACCCCTATGAC
TTTGTAGATTCCTCTACTGTCAGTAGTTTACCAGTTGTCTYGAGAAAGACTCCTCCAAAG
GATGGTGGAGGTGACGCAGATAGTGCAAAGGCTGCGAAAAAGCAGGGTGGAAAGGCAGCT
GGAGCCAAAAAGGGGAAAGGTGGAAGTCTTATGACTGCTTGCCAAGATGTGGGAGTTGAA
GAGAGCAGCCAGGATGAGTTTGTGAATCACAGTCACACATTTGGRTTCAAGAACAAGGGG
AACGGTAAGAGTCAGAGCAGGGATCAAGGTAAAAGCCAGCAATCCGCCAAGGGCCTGAAG
ACGTCACCAGAGTCAGACCATCGGCAGGAAACTACTGAGGCTGAAGATGATGATCTAATG
GCATGTGAGAAACCTCGTCAGTCGTCCAGGAGAAAGATGAAAGGAAAACTGGATAGTGAT
GATGCATACATTCGCCGCATACAGAGAGAAACAAAGGAGCTTGCAGAGTTTGCTAGTCGG
ATGCAAGACCAGGAAGAGGAGTATCCTGACATTGAGGTCGGAAGAGATGTAGCCCATGTG
ACTGAAGCTTATGAGGACACCAATATCTCTACMTTTGTGAAGTCTGTCATGAAGAGCCTC
CCTAAGCATAGGAAAARTAAAGATATTCTCAAGAATGCCATCAATGGAGAAGGAAAGACC
TTTGACAGATTGGACAAGACTCAGGATGTTGAGGTTGAAGAAGAGGCAACCCATGCAGAA
AAGGAAGATYTAGAGGATGCTGAAGAACACACTCGTCATCGCAGCGGGCGAAGCTCCTCA
GATTCTAGAAAGAGAAGTTTGAAGTCCATGTCAAGAAGTCGGGATGCTGAAGTAGGAGAT
GAACAGGAAATTTCAAAGCCTNNNAAGAAGAAAGTAACTTCTAACGCTGATGCCTCAAGA
AAAGAAGTACTTAAAGGAGCTGAGGACAAGTCTTCAAGAAAGTCCACCAGAAGAGCTAGT
AGGGAATCTATGAAAGGTGATGAGRGCCTTACTGAAGGAGAGATAAGCGTGGATGACATG
GTTAGTGCACACATGGAAAGCATCTTAGGGAACAGGTCAGATGGCATGAAGGAGAGTGCT
TCAAGAAAAGCTGATGAGGATAGAGTCAAAGAGAGAAGAATGGTTTCACATATGGATGAG
CTTGAAGTGAATGAGGAGGTTCTGAGGCGTGCGGAGGACAGCATCTCTAGACGGAGTAAG
ATGATTGTGGCATTAGAGCAYAGCAGTGTTGACCTGAGTGACACTGAACAAGATnnnnAA
GTAGAGAAGATACAGAGAAAGAGATCTGTAGAAAGGAAGGTGTCCCACACAGCTGATGGT
GCAAGCAAAAGGGCCAAGCGATCATCAATGTCTTCCATTCCAGGGGATCAGGCTCCTTGT
GCTCCCACGACCAAGGTTCAGTCTCCAAAAGGTCACAAAAAAAGGCAATCAAAGTACAAG
CAACCCAGATTGGACCAATCAGATGATGAAGACGCGTATGATTATGAACGTGACCTGGAA
GAGCTTCAAGCRTCCAGAAAGAAGACTAAGCAAGATAAATCTGAACAGCAGAAGGACAGT
ATTATCAAGAAAAGCAAGACCATTACACCAAAGACCACTTTTGATGATACCCCTACAAAA
TCTGCCAAGAACAGAAGARGCATGAAGGATAGTGTAGACCTAGAAGAGGCACGGTCAGGA
RGGGTCAAACCCAAGGCAGTGATCAACACACATGATGAGACGGAGCGGTCAGCAGTGAAG
GTGTCCAAGGACGGCAGGAGACACTTTGGATCTCAGATTGAGGAGTCGGATTCAGAAGAG
ATCATGGAAACGGCTACCACCACTACTCCTGATGACACGTCTACAGTTGTATCAGTGGAG
TGTTTCAGCAACATGTGCAAGAAACCGACCAGAGACATCTATGAGTACCGAGAGGAGACC
AGCTCCTGCTGCACAGCATCCTTCATCGAAGACGCTATCAGTGAACGTAGCTGGCTGGTC
GACAGACCCAAACAGAAGGTGTCCACCTACTCCAAGACAAGACGGGAAGTCTTYGGCCTT
GCCAAAATCACACAGAACCTGGACACTGTGAAGAAACCCAGACACAAGCCCCAAGTCAAG
AATGCCAATGCTCCAAAGAAAAGGAAATCCCAGAGTTCTAAAGAAGAGGAAGAAGAGGAA
CTCCCTCTGTATTACTATGCAGAAGAGGAACAGGAGGTTAAGAAAGCAAAGAAACAGACC
AAGAGAGGGACCCAAGGGAGAGAACATGACGACGTTnnnnnnnnnnnnnnnnnnnnnnnn
nnnnnnTCCAAAAAGGTAATAAAGAACATGGTCAATATG

>afraSS
GGTTTTGYGCAGCCTAGGACACCAACAGGCCACCATGGTAGCACYAAGAAGGTGAAGACT
CCCCTTCAGGTAACGGTCGCYGACAAACCCAGCACCTCGGGCACAGAMAGCAATRTAGAG
CACCCTAAGCCTCTATCAACAACTCCTGCCAAGGTGTCYGTGACAAGGAACACCGTMATC
TGCAAGTCACCAGTGGTYCARCRWGAGGGAGAAGGGGAATCCCCWAGACTTGTGCCTGAC
TCTCAGGAAGGTGCCGGAGCCGWTTCCCWTGSGATACTACMARAAGGTGCAGTGCAGAAG
AAGATGAGAAGAGGTAAGAGTGGTGYCRCAACTGGAGATGGAGATGGAGACTTGGAGGAT
CAGTCAAAGATCAGCTCTGCTGCAAAATCAKCCAAAGAGAAGAAAGGGYTACWAAATARR
GATCTAGGAAAGGCTTCAAAMAAAGATGGGAAGACAGCTCAAGCTCAGTCCAAGAGAAGM
RGTAAAGAAGATTCCTGYGAGGCAGTTGYCGTAGCRGCTCAAGACATCRYTGACATTCCA
GATACCCAGTCCCAGAGCCTTGACAGTGAAGCAAGTCAAGAGTGTCAACAGTCTAAAGGA
AGAAAGAAAGGTCGCAAAGCAGCCATCAATCCACCAAGTGAGGGMTCMAAGAGGACCACA
CGTAGCTCCAGAGCTAGTCAGGCACAGGGTGCGGACAAGGCTAGTGGTTTGTCTCAGCCA
TTGCAACCTGAAAGTAAATCCAGGCGTGGGAAGAAGTTCAAACTCTACTCMGAGACGTCC
TTACTGATGGACAGTTCTGAGAGTGAAGACATGGATGGCGGAAGCAAGACGAGAGGGAAG
GGGACGAAAGCCATAAGGGGAAGTTATAAAGCATCTGATACAGTCGGAGAGACTGAAGAA
CATGCGGTTACAACTTTGAAAGGGAAAGGAGCACGCACCAAGAAAGGGAAGAAGAAAGAG
AAGAAAGAAGATCTTCAGGTTACAGAAGATCAGCGCTACAWGTCRGACAAGGAAGTAGAA
AGTATGCAGATGAAGCCAAAGGGTGCTTCCARGAAGGGCAGAAATGACATCACAGGACCG
CTCATGATAGAGGACAACCTGTCGCAGGACTTTATTGTGCCAAAAGCGACGGTGAAGGGG
AAGCCTACTYGTGGGGTCATTGACCTTACAGAAGATAAGATGACCTCTGGTGACCTGATG
TATAACCCTGAGCCACTTGAAGAGGAAGAGCATTTGACAGCTTGCCTACCACAGATTGAC
GAGAGGGCTGCTGCCAAGGCATTAGCAGCTGAAAATGCAGGAAAACGMTTTCAGTCTCCT
CAYACTTCCAGTCAGTCAGAAGATGCCTCYGAGCYCATCGTCATAAAGAGTAGAWCCAAG
CCGGAGACTGCCAAAGCRGATTCYACCTCYGTGAATMAAGACGAGAAAGACCCCTATGAC
TTTGTAGATTCCTCTACTGTCAGTAGTTTACCAGTTGTCTCGAGGAAGWCTCCTCCGAAA
GATGGTGGAGGTGATGCAGATAGTGCGAAAGCGGCGAAAAAGCAGGGTGTCAAGGCAGCT
GGAGCCAAAAAGGGGAAAGGTGGAAGTCTYATGACKKTTCGCCACGATGTGGGAGTTGAA
GAAAGCAGCCAGGATGAGTTTGTGATCCACAGTCACACGTTTGGATTCAAGAACAAGGGG
AACAGTAAGAGTCAGAGTAGGGATCAAGGTAAAAGCCAGCGATCTGCCAAGGGCCTGAAG
ATGTCACCGGAGTCGGACCATCGTCAGGAAACTACCGAGGCTGAAGATGATGATCTAATG
GCACCGGAGAAACCTCGCCAGTCGTCCAGGAGAAAGATGAAAGGAAAACTGGACAGTGAT
GATGTGTACGTTCAGCGCATTCAGAGAGAAACAAAGGAGCTTGCAGAGTTTGCTAGCCGG
ATGCAAGACCAGGAAGAGGAGTTTCCTGACATTGAGGTCGCAAGAGACGTAGCCCRTGTG
ACCGAAGCTTATGAGGACACCAATATCTCTACCTTTGTGAAGTCTGTCATSAAGAGCCTC
CCTAAGCATAGGAGAAATAAGGATATCCTAAAGAATGCAATCMACGGAGAAGGGAAGACC
TTTGACGGATTGGACAAGATTCGGGATGGTGAGGTAGATGAAGAGGCAACCCAYGCAGAA
AAGGAAGATCTAGAGGATGCTGAAGAACACACTCATCATCGTAGCAGACGAAGCTCCTCA
GATTCTAGAAATAGAAGTTTGAAGTCCATGCCAAGAAGTCAGGATGCCGAAGTAGGAGAT
GAACAGGAAACTTCAAAGCCTTTAAAGAAGAAAGTAACTTCTCATGCTGATGCCTCAAGA
AAAGAAGNNNNNNAAGGAGCCAAGGACAAGTCTTCAAGAAAGACCACCAGAAGAGMTAGT
AGGGAATCTATGAAAGGTGATGAGAGCCTTACTGAAGGAGAGATAAGCGTGGATGACATG
GTCAGTGCACACATGGAGAGCATCTTGGGGAACAGGTCAGATAGCGTGAAGGAGAGTGCT
TCAAGAAAAGCGGATGAGGATAGAATCAAAGAGAGAAGAATGGTTTCACGTATGGGTGAG
TTTGAAGTGAATGATGAGGTTCTGAGGCGTGCGGAGGACAGCATCTCTAGACGGAGTAAG
ATGATTGTGGCATTAGAGCACAGCAGTGTCGACCTGAGTGACACTGAACAAGATGAGGAA
GCAGAGAAGATACAGAGAAAGAGGTCTGTAGAAAGGGAGGTGTCCTACACATCCGATGGT
ACAGGCAAAAGGGCCAAGCGATCATCAATGTCTTCCATCCCAGGGGATCAGGCTCCTCGT
GCTCCCACGACMAAGGYTCAGTCTTYRAAAGGTCACAAAGAAARGCAATCAAAGYACAAG
CAACCCAGATTGGACCAATCAGATGATGGAGACGTGTATGATTATGAACATGACCTGGAA
GAGCTTCAAGCATCCAAAAAGAAGATGAGGCGAGATAAATCTGAACAGCAGAAGGACAGT
TTTACCAAGAAAAACAAGACCGTCACACCAAAGACCACTATTGATGATGTCCCTATGTAT
TCTGCCAAGAACAGAAGAAGCATGATGGATTGTGTAGACCTAGAAGAGGCACGGTCAGGA
AGGGTCAAATCCAAGACAGTGATCACCACACTTGACGAGACGGAACGGTCAGCAGCAAAG
GTGTCCAAGGACAGCGGGAGACACTTTGGATCTCAGATTGAGGAGTCAGATTCAGAGGAG
ATCATGGAAACGGCTACCACCACCTCTCCTGATGACACGTCTACTGTTGTATCAGTGGCG
AGTTTCAGCAACATGTGCAAGAAACCAACYAGAGACATCTATGARTACCGRGAGGARACC
AGCTCCTGCTGCACAGCATCCTTCATMGAAGACGCCATCAGTGARCGTAGCTGGCTGGCC
GACAGACCCAAACAGAAGRTGTCCACCTACTCCAAGKCAAGRCGGGAAGTCTTTGGCCTC
GCCAARMTCACACAGAACCTGGAGACTGTGAAGAAACCMAGACACAAGCCCCAAGCCAAG
AATGCCAATGCTCCAAARAAAAGGAAATCCCAGAGTTCTAAGGAAGCGGAAGAAGAGGAA
CTCCCTCTGTATTACTATGCAGAAGAGGAACAGSAGGTGAAGMAAGCAAAGAARCAGACC
AAGAGAGGGACCCARGGGAAAGAACATGMYGACGTGGATAGAGYGCCTTCCCGCCATGAA
CCAYTGTCCAAAAAGGTAACARAGAACATGGTCAMTATG

>hpul
GGTTTTGTGCAGCCTAGGACACCAACAGGCCACCATGGTAGCACCAAGAAGGTGAAGACT
CCGCTTCAGGTAACGGTTGCCGACAAACCCAGTACCTCGGGCAMAGACAGCATTGCAGAG
CACCCTAAGTCCCTATCAACAACTCCTGCCAAGGTGTCTGTGACAAGGAACACCGTCATC
TGCAAGTCACCAGTGGTCCAGCCAGAGAGAGAAGGGGACTCCCCAAGACTTGTGCCCTAC
TCTCAGGAAGGTGCTGGAGCCGATTCCCTTGGGATACTACAAGAAGGTRCAGTGCAGAAG
AAGATGAGAAAAGGTAAGAGTGGTGGCATGACTGGAGAGGGAGATGGAGACTTGGAGGAT
CAGCCAAAGATCAGCTCTGCTACAAAATCAGCTAAGGAGAAGAAAGGGTTACAAAATAGA
GATCTAGGAAAGGCTTCAAAAAAAGATGGTAAGACAGCTCAAGCTCAGTCCAAGAGAAGC
AGCAGAGAAGATTTCTGTGAGGCAGGTGCCGTAGCGGGTCAAGACATCACTGATATTCCA
GATACCCAGTCCCAGAGCCTTGACAGTGAAGCAAGTCAAGAAAGTCACCAGTCTAAAGGA
AGAAAGAAGGGTCGCAAAGCAGCCACTAATCCACCAAGTGAGGGCTCGAAGAGGACAACA
CGTAGCTCCAAAGCTGGTCGGGCACAGGGTGCGAACAAGRCTAGTGGTTTGCCTCAGCCA
TTGCAACCTGAAAGTAACTCCAGGCGTGGGAAGAGGTTCAAGCTCTACTCAGAGACGTCC
TTACTRATGGACAGCGTTGAGAGTGAGGACATGAATGGCGGAAGCAAGACGAGAGGGAAG
GGGACGAAAGCCATAAAAGGGAGKGATAAGGCATCTGATACAGTCCGAGAGASAGAAGAA
CATGCGGTCACAACTTCAAAAGGGAAAGGAGTGCGCACCAAGAAAGGGAAGAAGAAAGAG
GAGAAAGAAGATCTTCCAGTTACAGAAGATCAGCACTACAAGTCAGATGAGCAAGCAGAA
AGTACAMGGRTGAAACCAAAGGGTGCTTCCAAGGAGAGCAGGAATGACATCACAGGASCG
CTCATGATAGAGGACAACCTGTCGCAGGACTTTGTTGTGCCAAAAGCGACGGTGAAGGGG
AAGCCTACTCGTGGGGTCATTGACCTYACAGAAGATAAGATGACCTCTGGTGGCCTGATG
TATAACCCTGACCCACTTGAAGAGGAAGAGCATATGACWGCTTGCCTACCACAGATTGAC
GAGAGGGCTGCTGCCCAGGCATTAGCAGCTGAAAATGCAGGAAAACGCTTTCAGTCTCCT
CACGCTTCCAGTCAGTCAGAAGGTGCCTCCGAGCCCATGGTCATAAAGAGTAGAACCAAG
CCAGAGACTGCCAAAGCGGATTCTACCTCCGTATATCAAGACGAGAAAGACCCCTATGAC
TTTGTAGATTCATCTACTGTCAGTAGTTTACCAKTTGTCTCAAGGAAGACTCCTCCAAAG
GATGGTGGAGGCGACGCAGATAGTGCAAAAGCTGCAAAAAAGCAGGGTGGAAAGGCAGCT
GGAGCCAAGAAGGGAAAAGGTGGAAGTCTGATGACTGCTCACCAAGATGTGGGAGTTGAA
GAGAGCAGCCAGGATGAGTTTGTGATCCACAGTCACACATTTGGATTCAAGAACAAGGGG
AACGGTAAGAGTCAAAGNNNNNNTCAAGGTAAAAGCCAGCRATCSGCCAAGGGCCTGAAG
ACGTCACWGGAGTCAGACCATCCTCAGGAAACCAMCAAGGCTGAAGATGATGATCTAATG
GCACTTGAGAAACCTCGGCAGTCGTCCAAGAGAAAGATGAAAGGAAAACTTGATAGTGAT
GATGCCTACATTCAGCGCATTCAGAGAGAAACAAAAGAGCTTGCAGAGTTTGCYAGTCGG
ATSCAAGRCCAGGAAGAGGAGTTCCCTGACATTGAGGTCGCAAGAGATGTAGCCCGTGTG
ACTGAAGCTTATGAGGACACCAATATCTCTACATTTGTAAAGTCTGTCATGAAGAGCCTC
CCTAAGCATAGGAAAAATAAGGATATCCTCAAGAATGCAATCCATGGAGAAGGAAAGACC
TTTGAAGGATTGGACAARGTTYGGGATGGTGAGGTAGATGAAGCAGGAATCCATGCAGAA
AAAGAAGATCTAGAGGATRCTGAAGAACACTCTCATCATCGCAGCAGGCGAAGCTCCTCA
GATTCTAGAAAGAAAAGTTTGAAGTCTGTGTCAAGAAGTCGGGATGCTGAAGTAGGAGAT
GAACAGGAAACTTCAAAGCCYNNNAAGAAGRAAGTAACTTCTCAWGCTGATGCCTCCAGA
AAAGAAGTACCTGAAGGAGCCAAGGACAAGTCTTCAAGAAAGTCCAYCAGAAGAGCTAGT
AARGAATCTATGAAAGGTGATGAGAGCCTTACTGAAGGAGAGATAAGCATGGACGACATG
GTCAGTGCACACATGGAAAGCATCTTAGGGAACAAGTCAGATAGMRTAAAGGAGAGTGCT
TCAAGAAAAGCTGATGMGGTTAAAGTCAAAGAGAGAAGAATGGTTCCACATATGGGTGAG
TTTGAAGTGGAYAAGGAGGTTYTGAGGCGTGCAGAGGACAGCATCTCTAGACGGAGTAAG
ATGATTGTGGCATTAGAGCACAGCASCGTTGACCTGAGTGACATTGAACAAGACAAGGAA
GTTSAAAAGATACAGAGAAAGAGGTCTGTAGAAAGGGAGATGTCCCTCGCATCCGATGGT
ACAAACAAAAGGGCCAAGCKATCATCAATGTCTTCCATTCCAGGGGCTCAGGCTYCTTGC
GCTCCCTCGRCCAAGRTTCAGTCTTCAAAAGGTCCCAAAGAAAGGCAATCAAAGCGCAAG
CCACCCAGGTTGGACCAATCAGATGATGGAGACATGTATGATTATGAACGTGACCTGGAA
GAGCTTCAAGCATCCAAAAAGAAGACTAGGCAAGATAAMCCTGAACAGCAGAAGGACAGT
TTTAACCAGAAAAGCAAGAACATGAAACCAAAGACCACTGTTGATGAYACCCCGTTGTAT
TCTGCCAAGAACAGAAAAAGCATGAGGGATAGTGTAGACCRAGAAGAGGCACRGCCAGGA
AGGGTCAAACCCARGGCAGTGACCACCACACTTGACGAGACGGAAAGGTCAGCAGCCAAG
GTGTCCAAGGACAGCAGGAGACACTTTGGATCTCAGATAGAGGAGTCAGATTCAGAAGAG
ATCATGGAAACGGCTACCACCACCTCTCCTGATGACACGTCCACTATTGTATCAGTGGCA
AGTTTCAGCAACATGTGCAAGAAGCCGACCAGAGACATCTATGAGTACCGAGAGGAGACC
AGCTCCTGTTGCACAGCATCCTTCATCGAAGACGCCATCAGTGAGCGCAGCTGGCTGGCC
GACAGACCCAAGCAGAAGGTGTCCACCTACTCTAAGACAAGGCGGGAAGTCTTCGGCCTC
ACCAAGYTCACACAGAACCTGGACACTGTGAAGAAACCCAGACATAAGCAGCAAGTCRAG
AATGCCAATGCTCCAAAGAAAAGGAAATCCCAGAGTTCTAAAGAAGCGGAAGAAGAGGAG
CCCCCTCTGTATTACTATKCAGAAGAGGAACAGGAGGTGAAGAAAGCAAAGAAGCAGGCC
AAGAGAGGGACCMAAGGGAGAGAACATGATGAYGTTGATAGAGTGCCTTCCCGCARTGAA
CCACTGTCCAAAAAGGTAATAAAGAACATGGCTAATATG

>snud
GGTTTTGCGCAGCCTAGGACACCAACAGGCCACCATGGTAGCACTAAGAAGGTGAAGACT
CCCCTTCAGGTAACAGTCGCCGACAAACCCAGCACCTCGGGCACAGACAGCAATGTAGAG
CACCCTAAGCCCCAATCAACAACTCCTGCCAAGGTGTCTGTGACAAGGAACACCATCATC
TGCAAGTCACCAGTGGTCCAGCGAGAGAGAGAAGGGGAATCCCCAAGACTTGTGCCTGAC
TCTCAGGAAGGTGCCGGAGCTGATTCCCTTGGGATACTACAAAAAGGTGCAGTGCAGAAG
AAGATGAGAAAAGGTAAGAGTGGTGTCACAACTGGAGAGGGAGATAGAAACTTGGAGGAT
CAGTCAAAGACCAGCTCTGCTGCAAAATCAGCCAAAGAGAAGAAAGAGTTACAAAATAAA
GGTCTAGGAAAGGCTTTAAACAAAGATGGGAAGNNNGCNNNAGCTCAGTCCAAGAGAAGC
AGTAGAGAAGATTCCTGTGAGGCAGTTGCTGTAGCAGCTCAAGACATCACTGAAATTCCA
GATGCCCAGTCCGAGAGCCTTGACAGTSAAGCAAGTCAAGAAAGTCACCAGTCTAAAGGA
AGAAAGAAGGGTCGCAAAGCAGCCACCAATCCACCAAGTGAGGGCTCGAAGAGGACAACA
CGTAGCTCCAGAGCTAGTTGGGCACAGATTGCGGACAAGnnnnnnnnnnnnnnnnAGCCA
TTGCAACCTGAAAGTAAATCCAGGCGTGGGAAGAGGTTCAAGCTCTACTCAGAGACATCC
TTAYTGATGGACAGTTCTGAGAGTGAAGACATGAATGGCGGAAGCAAGACGAGAGGGAAG
GAAAAGAAAGCAAGAAGAGGAAGTGATAGAGCATCYGATACAGTCAGAGAGACAGAAGAA
CATGCTGTTACAACTTCAAAAGCGAAAGGAGTGTGGACTAAGAAAGGnnnnnnnnnnnnn
nnnnnnnnnnnnnnnnnnnnnnnnnnnnnnnnnnnnnnnnnnnnnnnnnnnnnnnnnnnn
nnnnnnnnnnnnnnnnnnnnnnnnnnnnnnnnGAAGAGCAGAAGTGACATCATAGGACCA
CTCATTATAGAGGATAACCTGTCGCAAGATTTTGCTGTGCCTAAAACAACGGCAAAGGGG
AAGCCTACTCAAGGGGTCAATGACCTTAAAGAAGATAAGATGACCTGTGGTGGCCTGATG
TATAACCCTAACCCGCTAGAGGAGGAAGAGCATATGACATCTCGCCTACCACAGATTGAC
GAGAGGGCTGCTGCCCAGGCATTAGCAGCTGAAAATGCAGGAAAACGACTTCAGTCTCCT
CACACTTCTAGTCAGTCAGAAGATGCTTCCGAGCTCATCGTCATAAAGAGTAGAACCAAG
CCGGAGACTGCCAAAGCRGATTCTACCTCTGTGAATCAAGACGAGAAAGACCCCTATGAC
TTTGTAGATTCCTCTACTGTCAGTAGTTTACCAGTTKTCTTGAGAAAGACTCCTCTGAAG
GATGGTGGAGGTGACGCAGATAGTGCAAAAGCTGCGAAAAAGCAGGGTGGAAAGGCAGCT
GGAGCCAAAAAGGGGAAAGGTGGAAGTCTTATGACTGCTTGCCAAGATGTGGGAGTTGAA
GAGAGTAGCCAGGATGAGTTTGTGAATCACAGTCACACATTTGGATTCAAGAACAAGGGG
AACGGTAAGAGTCAGWGCAAGRATCAAGGTAAAAGCCAGCAATCCGCCAAGGGCCTGAAG
ACGTCACCGGAGTCAGACCATCGGCAGGAAACTACTGAGGCTGAAGATGATGATCTAATG
GCATGTGAGAAACCTCGCCAGTCGTCCAGGAGAAAGATGAAAGGAAAACTGGATAGTGAT
GATGCATACATTCACCGCATACAGAGAGAAACAAAGGAGCTTGCAGAGTTTGCTAGTCGG
ATGCAAGACCAGGAAGAGGAATATCCTGACATTGAGGTCGCAAGAGATGTAGCCCATGTG
ACTGAAGCTTACGAGGATACCAATATCTCTACATTTGTGAAGTCTGTCATGAAGAGCCTC
CCTAAGCATAGGAAAAATAAAGATATCCTCAAGAATGCCATCAATGGAGAAGGAAAGACC
TTTGACAGATTGAACAAGACTCRGGATGTTGAGGTTGATGAAGAGGCAACCCATGCAGAA
AAGGAAGATCTAGAGGATGCTGAAGAACACACTCATCATCGCAKCAGGCGAAGCTCCTCA
GATTCTAGAAAGAGAAGTTTGAAATCCATGTCAAGAAGTCGGGATGCTGAAGTAGGAGAT
GAACAGGAAACTTCAAAGCCTNNNAAGAAGAAAGTAGCTTCTCATGCTGATGCCTCAAGA
AAAGAAGTACTTAAAGGAGCCGAGGACAAGTCTTTAAGAAAGTCCACCAGAAGAGCTAGT
AGGGAATCTATGAAAGGTGATGAGAGCCTTACTGAAGGAGAGATAAGCGTGGATGACATG
GTTAGTGCACACATTGAAAGCATCTTAGGGAACAGGTCAGATGGCATGAAGGAGAGTGTT
TCAAGAAAAGCTGATGAGGATAGAGTCAAAGAGAGAAGAATGGTTTCACATATTGACGAG
CTTGAAGTGAATGAGGAGGTTCTGAGGCGCGCGGAGGACAGCATCTCTAGACGGAGTAGG
ATGATTGTGGCATTAGAGCACAGCAGTGTTGACCCGAGTGACACTGAACAAGATAAGGAA
GCAGAGAAGACACAGAGAAAGAGATCTGTAGAAAGGGAGGTGTCCCACACATCTGATGGT
GCAAGCAAAAGGGCTAAGCGATCATCAATGTCTTCCATTCCAGGGGATCAGGCTCCTCGT
GCTCCCATGACCAAGGTTCAGTCTCCAAAAGGTCGCAAAAAAAGGCAATCAAAGTACAAG
CAACCCAGATTGGACCAATCAGATGATGAAGACGTGTATGATTATGAACGTGACCTGGAA
GAGCTTCAAGCATCCAGAAAGAAGACTAGGCAAGATAAATCTGAACAGCAGAAGGACGGA
ATTRCCAAGAACAGCAAGACCATGACAYCAAAGGCCACTTTTGATGATACCCCTACAAAA
TCTGCCAAGAACAGAAGAAGCATGAAGGATAGTGTAGACCTAGAAGAGGCACGGTCAGGA
AGGGTCAAACCCAAGGCAGTGATCACCACACATGACGAGATGGAGCGGTCAGCAGTGAAG
GTGTCCAAGGATGGMAGGAGACACTTTGGATCTCAGATTGAGGAGTCGGATTCAGAAGAG
ATCATGGAAACGGCTACCACCACCCCTCCTGACGACACGTCTACTGTTGTATCAGTGGAG
AGTTTCAGCAACATGTGCAAGAAACCGACCAGAGACATCTATGAGTACCGAGAGGAGACC
AGCTCCTGCTGCACAGCATCCTTCATCGAAGATGCCATCAGTGAACGTAGCTGGCTGGTC
GACAGGCCCAAACAGAAGGTGTCCACCTACTCCAAGACAAGACGGGAAGTCTTCGGCCTC
GCCAAAATCACACAGAACCTGGACACTGTGAAGAAACCTAGACAAAAGCCCCAAGTCAAG
AATGCCAATGCTCCAAAGAAAAGGAAATCCCAGAGTTCTAAAGCAGAGGAAGAAGAGGAA
CATCCTCTGTATTACTATGCAGAAGAGGAACAGGAGSTGAAGAAAGCAAAGAAACAGACC
AAGAGAGGGACCCAAGGGAGAGAACATGATGACGTTnnnnnnnnnnnnnnnnnnnnnnnn
nnnnnnnCCAAAAAGGTAATAAANAACATGGTCAATATG

>sintSS
GGTTTTGCACAGCCTAGGACACCAACAGGCCACCATGGTAGCACTAAGAAGGTGAAGACT
CCACTTCAGGTAACAGTCGCCGACAAACCCAGCACCTCGGGCACAGACAGCAATGTAGAG
CACCCTAAGCCCCTGTCAACAACTCCTGCCAAGGTGTCTGTGACAAGGAACACCGTCATC
TGCAAGTCACCAGTGGTCCAACAAGAGAACAAAGGGGAATCCCCAAGACTTGTGCCTGAC
TCTCAGGAAGGTGCTGGAGCCGATTCCCTTGGGATACCACAAAWAGGTGCCGTGCAGAAG
AAGATGAGAAGAGGTAAGAGTGGTGTCACAACTGGAGTGGGAGATGGAGACCTGGATGAT
CAGTCAAAGATCAGCTCTCCTGCAAAATCAGCCAAAGAGAAGAAAGGGCTACAAAATRAA
GATCTAGGAAAGGCTTCAAAAAAAGATGGGAAGACAGCTCAAGCTCAGTCCAAGAGAAGC
AGTAGAGAAGATTCCTGTGAGGCAGTTGCCGWAGCGGCTCAAGACATCACTGACATTCCA
GATACCCAGTCCCAGAGCCTTGACAGTGAAGCAAGTCAAGAGAGTCACCAGTCTAAAGGA
AGAAAAAAAGGTCGCAAAGCAGCCACCAATCCACCAAGTGAGGGCTCCAAGAGGACAACA
CGTAGCTCCMGAGCTAGCCAGGCACAKGGTGCGGACAAGGTTAGTGGTTTGTCTCAGCCA
TTGCAACCTGAAAGTAAATCCAGGCGTGGGAAGAGGTTCAAGCTCTACTCRGAGACGTCC
CTACTGATGGACAGTTCTGAGAGTGAGGACATAAATGGCGGAAGCAAGACGAGAGGGAAG
GGGATGAAAGCCATAAGAGGGAATGATGAAGCATCTGATACAGTCAGAGAGACAGAAGAA
CATGMKGTTACAACTTTGAAAGGGAAAGGAGCACGCACCAAGAAAGGGAAGAAGAAAGAG
GAGAAAGAAGATCTTCAGGTTACAGAAGATCAGCGCTACAAGTCAGACAAGGAAGTAGAA
AGTAYGCAKRTGAARCCAAAGGGTGCTTCCAAGAAGGGCAGAAATGACATCACAGGAYCG
CTCATGATAGAGGACAACCTRTCGCAGGACTTTATTGTGCCAAAMRYGACGGTGAAGGGG
AAGCCTACTYGTGGGGTCATTGACCTWACAGAAGATAAGATGACCTCTGGTGACCTGATR
TATAACCCTGACCCACTTGAAGAGGAAGAGMATTTGACATCTCGCCTGCCACAGATTGAC
GAGAGGGCTGCTGCTAAGGCATTAGCAGCTGAAAATGCAGGAAAACGCTTTCAGTCTCCT
CAYACTTCCAGTCARTCAGAAGATGCCTCTGAGCTCATCGTCATAAAGAGTAGRACCAAG
CCGGAGACTGCCAAAGCGGATTCTACCTCAGTGRATCAATAYGAGAAAGACCCCTATGAC
TTTGTAGATTCCTCTACTGTCAGTAGTTTACCAGTTGTCTCAAGGAAGACTCCTCCGAAC
KATGGTGGGGGCGACGCAGATCGTGCGAAGGCTGCGAAAAAGCAGGGTGGAAARGCMGCT
GGAGCCAAAAAGGGGAAAGGCGGACATCTTGTKACTGCTTGCCAAGATGTGGGAGTTGAA
GAGAGCAGCCAGGATGAKTTTGYGATCCACAGTCACACGTTTGGATTCAAGAACAAGGGG
AACRGTAAGAGTCAGAGCAAGGATCAAGGTAAAAGCCAGCGATCYGCCAAGGGCCTGAAG
ACGTCACCGGAGTYGGACCATCGTCAGGAAACTACYGAGGCTGAAGATGATGATCTAATG
GCMCATGAGAAACCTYGCCAGTCCTCCAGGAGAAAGATGAAAGGAAAACTGGACAGTGAT
GATGCGTACATTCAGCGCATTCAGAGAGAAACAAAGGAGCTTGCAGAGTTTGCTAGCCGG
ATGCAAGACCAGGAAGAGGGGTATCCTGACATTGAGGTCGCAAGAGATGTAGCCCGTGTG
ACYGAAGCTTATGAGGACACCAGTATCTCTACCTTTGTGAAGTCTGTCATGAAGAGCCTC
CCWAAGCAYAGGARAAYTAAGGATATCCTCAAGAATGCCATCCAGGGAGAAGGGAAGACC
TTYGACAGAATGGACAAGGTTCGGGATGGTGAGGTAGATGAAGARGCAACCCATGCAGAA
AAGGAAGATCTARAGGATGCTGAAGAACAMWCTCRYCATCGCAGCARRCGAAGCTCCTCA
GATTCTARAARTAGAAGTWTGAAGTYCWTGTCAARAAGTCGGGATGMKGAAGTAGGAGAT
GAACAGGRAACTTCAAAGCYTTTAAAGAAGAAAGTAACTTCTCAYGCTGATGCCTCAAGA
AAAGAAGTGCTTAAAGGARCCGAGGACAAGTCTTCAAGAAAGACCACCAGAAGAGCTAGT
AGGGAATCTATGAAAGGTGATGAGAGCCTTACTGAAGGAGAGATAAGCGTGGACGACATG
GTCAGTGCACACATGGATAGCATCTTAGGGAACAGGTCAGGTAGCACGAAGGAGAGTGCC
TCAAGAAAACCTGATGAGGAAAGAGTCAAAGAGAGAAGAATGGTTTCACRTATGGACCAG
CTTGAAGTGAATAGSGAGGTTCTRAGGCGTGCGGAGGACAGCATCTCTAGACGGAGTAAG
ATGATTGTGGCATTAGAGCACAGTAGTGGTGACCTGAGTGACACTGAACAAGATGAGGAA
GCAGAGAAGATACAGAGAAAGAGGTCCGTAGAAAGGGAGGTGTCCCACACATCCGATGGT
MCAGGCAATAGAGCCAAGCGATCATCAATGTCTTCCATCCYAGGGGATCRGGCTCCTCGT
GCTCCCAYGACCAAGGTTCAGTCTYCRAAAGGTCACAAAGAAWGGCAATCAAAGCACAAG
CAACCCARATTRGACCAATCAGATGATRGAGACGTGTATGATTATGAACCWGACCTGGAA
GAGCTTCAAGCATCCARAAAGAAGACTAGGCGAGATAAACCTCAACAGCAGAAGGACAGT
TCTACCMAGARAAGCAAGACCGTGACACCAAAGACCACTATTGATGATRCCCCTACGTAT
TCTGCCAAGATCAGAAGAAGCATGAAGGATAGTGTAGACCTAGAAGAGGCACGGTCAGGA
AGGGTCAAACCCAAGGCAGTGACCACCGCACWTGACGAGACGGAACGGTCAGCAGCRAAG
RTGTCCAAGGACAGCAGGAGACACTTTGGATCTCAGATTGAGGAGTCGGATTCCGARGAG
ATCATGGAAACKGCTACCACYACCTCTCCTGAYGACACGTCTACYGTTGTATCAGTGGCA
AGTTTTAGCAACATGTGCAAGAAACCWACYAGAGACATCTATGAGTACCGRGAGGARACS
AGCTCCTGCTGCACAGCATCCTTCATYGAAGAYGCCATCAGTGAACGTAGCTGGCTGGCC
GACAGACCCAAACAGAAGGTGTCCACCTACTCCAAGTCRAGGCGGGAAGTYTTCGGCCTC
GCCAAGCTCACACAAAACCTGGAGACTGTGAAGAAACCCAGACACAAGCCCCAAGTCAAG
AATGCCAATGCTCCAAAGAAAAGGAAATCCCAGAGTTCTAAAGAAGCGGAAGAAGAGGAA
CTCCCTCTGTATTACTATGCAGAAGAGGAACAGGAGGCTAAGAAAGCAAAGAAGCAGACC
AAGAGAGGGACCCAAGGGAGAGAACATGACGACGTGGATAGAGTGCCTTCCCGCCATGAA
CCACTGTCCAAAAAGGTAATAAAGAACTTGGTCACTATG

>sprp
GGTTTTGCGCAGCATAGGACACCAACAGGCCACCATGGCAGCACTAAGAAGGTGAAGACT
CCCCTTCAGGTAACAGTCGCCGACAAACCCAGCACCTCTGGCACAGACTGCAATGTAGAG
CACCCTAGGCCCTTATCAACAACTCCTGCCAAGGTTTCTGTTACAAGGARCATCGTCATC
TGCAACTCACCAGTGGTTCAGCGTGAGGGAGAAGGGGAATCCCCAAGACCTGTGCCTGAC
TCTCAGGAAGGTGCCGGAGCCGTTTCCCTTGGGATACTACAAGAAGGTGCCGTGCAGAAG
AAGATGAGAAGAGGTAAGAGTGGTGTCACGACCGGAGAAGGAGATAGAGACTTGGAGGAT
CAGTCAAAGATCAGCTCTGCTGCAAAATCATCCAAAGAGAAGAAAGGGTTACAAAATAAG
GATCTAGRAAAGGCTTCAAAAAAAGATGGGAAGACAGCTCAAGCTCAGTCCAMGAGAAGC
AGTAGAGAAGATTCCTGTGAGRCAGTTGCCGTAGCAGCTCAAGACATCRCYGACATTCCA
GATACCCAGTCCCAGAGCCTTGACAGTGAAGCAAGTCTAGAGAGTCACCAGTYTAAAGGT
AGAAAGAAGGGTCGCAAAGCAGCCACCAATCCACCAAGTGAGGGATCGAAGAGGACAACA
CGTAGCTCCAGAGCTAGCCAGGCACATGGTGCGGACAAGGCTAGTGGYTTGTCTCAGCCA
TTGCAACCTGAAAGTAAATCYAGGCGTGGGAAGARGTTCAAGCTCTACTCAGAGACWTCC
TTACTGATGGACAGTTCTGAGAGTGAGGACATGAATRGCGGAAGCAAGACGGGAGGGAAG
GGGACGAAAGCCAAAAGAGGGAGTGATAAAGCATCTGACACAGTCAGAGAGACAGAAGAA
CATGCGGTTACAACTTCAAAAGGGAAAGGAGCGCGCASCAAGAAAGGGAAGAAGAAAGAG
GAGAAAGAAGATCTYCAGGTTACAGAAGATCAGCGCTACAAGTCTGACAAGGAAGTAGAA
AGTACTCAGATGARGCCAAAGGGTGCTTCCAAGAAGGGCAGAAATGACATCACCGGACCG
CTCATGATAGAGGACAACCTGTCGCAGGACTTTATTGTGCCAAAAGCGACGGTGAAGGGG
AAGCCTACTCGTGGGGTCATTGACCTTACAGAAGATAAGATGACCTCTGGTGACTCGATG
TATAACCCTGACCCACTTGAAGAGGAAGAGCATTTGACAGCTTGCCTACCACAGATTGAC
GAGAGGGCTGCTGCTAAGGCATTAGCAGCTGAAAATGCAGGAAAACGCTTTCARTCTCCT
CACACTTCCAGTCAGTCAGAAGATGCCTCYGAGCCCATCGTCATAAAGAGTAGAACCAAG
CCGGAGACTGCCAAAGCAGATTCTACCTCCRTGAATCAAGACGAGAAAGACCCCTATGAC
TTTGTAGATTCCTCTACTGTCAGTAGTTTACCAGTTGYCTCGAGGAAKACTCCTCCRAAG
GGTGGTGGAGGTGATGCAGRTAGTGCAAAAGCGGCGAAAAAGCAGGGTGGAAAGGCAGYT
GGAGCCAAAAAGGGAAAAAGTGGACATCCTGTGACTGCTTGCCAAGATGTGGGAGTTGRA
GAGAGCAGCCAGGATGATTTTGCGATCCACAGTCACACGTTTGGATTCAAGAACAAGGGG
AACAGTAAGAGTCAAAGCAGGGATCAAGGTAAAAGCCAGCGATYCGCCAASGGCCTGAAG
ACGTCACCWGAGTCGGACCATCGYCAGGAAACTACTGRGGCTGARGATGATGATCTAATG
GCACYKGAGAAACCTCGYCAGTCSTCCAGGAGAAAGATGAAAGGAAAACTGGACAGTGAT
GATGCRTAYGTTCRGCGYRTTCAGAGAGAAACAAAGGAGCTTGCAGAGTTTGCTAGTCGG
ATGCARGACCAGGAAGAGGAGTTTCCTGACRTYGAGGTCGCAAGAGATGTAGCCCGTGTG
ACTGAAGCTTATGAGGACACCAATATCTCTACMTTTGTGAAGTCTGTCATGAAGAGCCTC
CCTAAGCATAGGARAAATAAGGATATCCTCAARAATGCCACCCATGGAGAAGRWAAGAYC
KTTGACMGRTTGGACAAGRKTCRGGRTGGTGAGGTAGATGTAGAGGCAACMCATGCAGAA
AAGGAAGATCTAGAGGATGCYGAAGAACACWCTCATCATCGYARCAGGCGAAGCTYCTCA
GAYTCTAGAAATAGAAGTTTGAAGTCCMTGTCAARAAGTCGGGATGCTGAARTAGGAGAT
GAACAGGRAACTTCAAAGCCTTTRAAGAAGAAAGTAAMTTCTCATGCTRATGCCTCAAGA
RRAGARGTACTKAAAGKAGCCGAGGACAAGTCTTCARGAAAGWCCACCAGAAGAGCTAGT
AGGGAATCTATWAAAGGTGATGAGAGCCTTACTGAAGGAGAGATAAGCGTGGACGACATG
GTCAGTGCACACATGGARAGCATCTTAGSGAACAGGTCAGRTRGCRTRAAGGAGAGTGCT
YCAAGAAAAGCTGATGRGGATAGAGTCAAAGAGAGAAGAATGGTTTCACRTATGGACGMG
CTTGAAGTGAATGATGAGGTTCTGAGGCGTGCAGAGGACAGYATCTCTAGACGGAGTAAG
ATGATTGTGGCWTTRGAGCACAGCAGTGTTGAYCTGAGTGACACTGAACAAGATAAGGAA
GTAGAGAAGATACAGRGAAAGAGATCTGTAGAAAGGGAGGTGTCCCACACATCCGATGGT
RCARGCAAAAGRKCCAAGCRATCATCARTRTCTTCCATCCCAGRRGATCAGRCTCCTCGT
GCTCCCACGACCAAGGTTCAGTCTTCGACAGGTCACAAAGAAAGGCAATCAAAAGACAAT
CAACCCAGATTGKACCAATCAGATGATGGAGACGTGTATGATTATGAACCTGACCTGGAA
RRGATTCAAGCATCCAAAAAAAAGACCAGGCGAGATAAATCTGAACAGCAGAAGGACAGT
TTCACCCAGAAAAGCAAGACCATGAAACCAAAGACCACTATYGATGATACCCCTATGTAT
TCTGCCAAGAACAGAAGAAGCATGAAGGACAGTGTAGACCTAGAAGAGGCACGGTCAGGA
WGGGTCAAACCCAAGACAGTGATCACCGCACTTGACGAGACGAAAAGGTCAGCAGCGAAG
GTGTCCAAGGACAGCAGGAGACACTTTGGATCTCAGATTGAGGAGTCGGATTCAGAAGAG
ATCATGGAAACGGAAACCACCACCTCTCCTGACGACACCTCTACCGTTGTATCAGTGGCG
AGTTTCAGCAACATGTGCAAGAAACCAACTAGAGACATCTATGAGTACCGAGAGGARACG
AGCTCCTGCTGCACAGCATCCTTCATCGAAGAYGCCATCAGYGAACGTAGCTGGCTGGCC
GACAGACCCAAACAGAAGGTGTCCACCTACTCCAAGTCAAGGCGGGAAGTCTTCGGCCTM
ACCAAGCTCACACAGAACCTGGACACTGTGAAGAAACCCAGACASAAGCCCCAAGTCAAG
AATGCCAATGCTCCAAAGAAAAGGAAATCCSWGAGTTCYAAAGAGGCGGAAGAAGAGGAA
CTCCCTCTGTATTACTATGCAGAAGAGGAACAGGAGGCTAAGAAAGCAAAGAAACAGACC
AAGAGAGGGACCCAAGGGAAAGAACATGATGACGTYGATAGAGTGCCTTCCCGCCATGAA
CCATTGTCCAAAAAGGTAATACAGAACATGGTCACTATG

>spurp
GGTTTTGCGCAGCATAGGACACCAACAGGCCACCATGGCAGCACTAAGAAGGTGAAGACT
CCCCTTCAGGTAACAGTCGCCGACAAACCCAGCACCTCTGGCACAGACTGCAATGTAGAG
CACCCTAGGCCCTTATCAACAACTCCTGCCAAGGTTTCTGTTACAAGGAGCATCGTCATC
TGCAACTCACCAGTGGTTCAGCGTGAGGGAGAAGGGGAATCCCCAAGACCTGTGCCTGAC
TCTCAGGAAGGTGCCGGAGCCGTTTCCCTTGGGATACTACAAGAAGGTGCCGTGCAGAAG
AAGATGAGAAGAGGTAAGAGTGGTGTCACGACCGGAGAAGGAGATAGAGACTTGGAGGAT
CAGTCAAAGATCAGCTCTGCTGCAAAATCATCCAAAGAGAAGAAAGGGTTACAAAATAAG
GATCTAGAAAAGGCTTCAAAAAAAGATGGGAAGACAGCTCAAGCTCAGTCCACGAGAAGC
AGTAGAGAAGATTCCTGTGAGACAGTTGCCGTAGCAGCTCAAGACATCGCTGACATTCCA
GATACCCAGTCCCAGAGCCTTGACAGTGAAGCAAGTCTAGAGAGTCACCAGTCTAAAGGT
AGAAAGAAGGGTCGCAAAGCAGCCACCAATCCACCAAGTGAGGGATCGAAGAGGACAACA
CGTAGCTCCAGAGCTAGCCAGGCACATGGTGCGGACAAGGCTAGTGGTTTGTCTCAGCCA
TTGCAACCTGAAAGTAAATCTAGGCGTGGGAAGAAGTTCAAGCTCTACTCAGAGACTTCC
TTACTGATGGACAGTTCTGAGAGTGAGGACATGAATGGCGGAAGCAAGACGGGAGGGAAG
GGGACGAAAGCCAAAAGAGGGAGTGATAAAGCATCTGACACAGTCAGAGAGACAGAAGAA
CATGCGGTTACAACTTCAAAAGGGAAAGGAGCGCGCAGCAAGAAAGGGAAGAAGAAAGAG
GAGAAAGAAGATCTTCAGGTTACAGAAGATCAGCGCTACAAGTCTGACAAGGAAGTAGAA
AGTACTCAGATGAGGCCAAAGGGTGCTTCCAAGAAGGGCAGAAATGACATCACCGGACCG
CTCATGATAGAGGACAACCTGTCGCAGGACTTTATTGTGCCAAAAGCGACGGTGAAGGGG
AAGCCTACTCGTGGGGTCATTGACCTTACAGAAGATAAGATGACCTCTGGTGACTCGATG
TATAACCCTGACCCACTTGAAGAGGAAGAGCATTTGACAGCTTGCCTACCACAGATTGAC
GAGAGGGCTGCTGCTAAGGCATTAGCAGCTGAAAATGCAGGAAAACGCTTTCAATCTCCT
CACACTTCCAGTCAGTCAGAAGATGCCTCTGAGCCCATCGTCATAAAGAGTAGAACCAAG
CCGGAGACTGCCAAAGCAGATTCTACCTCCATGAATCAAGACGAGAAAGACCCCTATGAC
TTTGTAGATTCCTCTACTGTCAGTAGTTTACCAGTTGCCTCGAGGAATACTCCTCCAAAG
GGTGGTGGAGGTGATGCAGATAGTGCAAAAGCGGCGAAAAAGCAGGGTGGAAAGGCAGCT
GGAGCCAAAAAGGGAAAAAGTGGACATCCTGTGACTGCTTGCCAAGATGTGGGAGTTGGA
GAGAGCAGCCAGGATGATTTTGCGATCCACAGTCACACGTTTGGATTCAAGAACAAGGGG
AACAGTAAGAGTCAAAGCAGGGATCAAGGTAAAAGCCAGCGATCCGCCAAGGGCCTGAAG
ACGTCACCAGAGTCGGACCATCGCCAGGAAACTACTGGGGCTGAGGATGATGATCTAATG
GCACTTGAGAAACCTCGCCAGTCGTCCAGGAGAAAGATGAAAGGAAAACTGGACAGTGAT
GATGCGTACGTTCGGCGTGTTCAGAGAGAAACAAAGGAGCTTGCAGAGTTTGCTAGTCGG
ATGCAGGACCAGGAAGAGGAGTTTCCTGACATCGAGGTCGCAAGAGATGTAGCCCGTGTG
ACTGAAGCTTATGAGGACACCAATATCTCTACCTTTGTGAAGTCTGTCATGAAGAGCCTC
CCTAAGCATAGGAAAAATAAGGATATCCTCAAAAATGCCACCCATGGAGAAGGAAAGATC
TTTGACCGATTGGACAAGGGTCAGGATGGTGAGGTAGATGTAGAGGCAACCCATGCAGAA
AAGGAAGATCTAGAGGATGCTGAAGAACACACTCATCATCGCAGCAGGCGAAGCTCCTCA
GACTCTAGAAATAGAAGTTTGAAGTCCATGTCAAGAAGTCGGGATGCTGAAATAGGAGAT
GAACAGGAAACTTCAAAGCCTTTAAAGAAGAAAGTAACTTCTCATGCTAATGCCTCAAGA
GGAGAAGTACTGAAAGTAGCCGAGGACAAGTCTTCAGGAAAGTCCACCAGAAGAGCTAGT
AGGGAATCTATTAAAGGTGATGAGAGCCTTACTGAAGGAGAGATAAGCGTGGACGACATG
GTCAGTGCACACATGGAAAGCATCTTAGGGAACAGGTCAGGTAGCGTAAAGGAGAGTGCT
TCAAGAAAAGCTGATGGGGATAGAGTCAAAGAGAGAAGAATGGTTTCACATATGGACGAG
CTTGAAGTGAATGATGAGGTTCTGAGGCGTGCAGAGGACAGCATCTCTAGACGGAGTAAG
ATGATTGTGGCATTAGAGCACAGCAGTGTTGACCTGAGTGACACTGAACAAGATAAGGAA
GTAGAGAAGATACAGAGAAAGAGATCTGTAGAAAGGGAGGTGTCCCACACATCCGATGGT
GCAGGCAAAAGGGCCAAGCGATCATCAATGTCTTCCATCCCAGGAGATCAGGCTCCTCGT
GCTCCCACGACCAAGGTTCAGTCTTCGACAGGTCACAAAGAAAGGCAATCAAAAGACAAT
CAACCCAGATTGGACCAATCAGATGATGGAGACGTGTATGATTATGAACCTGACCTGGAA
AGGATTCAAGCATCCAAAAAAAAGACCAGGCGAGATAAATCTGAACAGCAGAAGGACAGT
TTCACCCAGAAAAGCAAGACCATGAAACCAAAGACCACTATTGATGATACCCCTATGTAT
TCTGCCAAGAACAGAAGAAGCATGAAGGACAGTGTAGACCTAGAAGAGGCACGGTCAGGA
AGGGTCAAACCCAAGACAGTGATCACCGCACTTGACGAGACGAAAAGGTCAGCAGCGAAG
GTGTCCAAGGACAGCAGGAGACACTTTGGATCTCAGATTGAGGAGTCGGATTCAGAAGAG
ATCATGGAAACGGAAACCACCACCTCTCCTGACGACACCTCTACCGTTGTATCAGTGGCG
AGTTTCAGCAACATGTGCAAGAAACCAACTAGAGACATCTATGAGTACCGAGAGGAAACG
AGCTCCTGCTGCACAGCATCCTTCATCGAAGATGCCATCAGTGAACGTAGCTGGCTGGCC
GACAGACCCAAACAGAAGGTGTCCACCTACTCCAAGTCAAGGCGGGAAGTCTTCGGCCTC
ACCAAGCTCACACAGAACCTGGACACTGTGAAGAAACCCAGACAGAAGCCCCAAGTCAAG
AATGCCAATGCTCCAAAGAAAAGGAAATCCGTGAGTTCTAAAGAGGCGGAAGAAGAGGAA
CTCCCTCTGTATTACTATGCAGAAGAGGAACAGGAGGCTAAGAAAGCAAAGAAACAGACC
AAGAGAGGGACCCAAGGGAAAGAACATGATGACGTTGATAGAGTGCCTTCCCGCCATGAA
CCATTGTCCAAAAAGGTAATACAGAACATGGTCACTATG

>pdep
GGTTTTGCGCAGCCTAGGACACCAACAGGCCACCATGGTAGCACTAAGAAGGTGAAGACT
CCCCTTCAGGTAACAGTTGCCGACAAACCCAGTACCTTGGGCACAGACAGCAATGTAGAG
CACCCTAAGCCCCAATCCACAACTCCTGCCAAGGTGTCTGTGACAAGGAACACCATCATC
TGCAAGTCACCAGTGGTCCAGCGAGAGAGAGATGGGGAATCCCCAAGACTAGTGCCTGAC
TCTCAGGAAGGTACCGGAGTCGATTCCCTTGGGATACTACAAAAAGGTGCAGTGCAGAAG
AAGATGAGAAAAGGTAAGAGTGGTGTCACAACTGGAGAGGGAGATAGAGACTTGGAGCAT
CAGTCAAAGATCAGCTCTGCTGCAAAATCAGCCAAAGAGAAGAAAGGGTTACAAAATAAA
GATCTAGGAAAGGCTTTAAAGAAAGATGAGAAGNNNGCNNNAGCTCAGTCCAAGAGAAGC
AGTAGAGAAGATTCCTCTGAGGCAGTTGCCGTAGCAGCTCAAGACATCACTGAAATTTCA
GATACCCAGTCAGAGATCCTTGACAGTGAAGCAAGTCAAGAAAGTCACCAGTCTAAAGGA
AGAAAGAAGGGTCGCAAAGCAGCCACCAATCCACCAAGTGAGGGCTCAAAGAGGACAACA
CGTAGCTCCAGAGCTAGTCAGGCACAGAGTGCGGACAAGGCTAGTGGTTTGTCTCAGCCA
TTGCAACCTGAAAGTAAATCCAGGCGTGGGAAGAGGTTCAAGCTCTACTCAGAGACGTCC
TTACTGATGGACAGTCCTGAGAGTGAGGACATGAATGGTGGAGGCAAGACRAGAGGGAAG
GAAAAGAAAGCCAGAAGAGGAAGGGATAAAGCATCTGATACAGTCAGRGAGACAGAAGAA
CATGCCGTTACAACTTCTAAAGGGAAAGnnnnnnnnnnnnnnnnnnnnnnnnnnnnnnnn
nnnnnnnnnnnnnnnnnnnnnnnnnnnnnnnnnnnnnnnnnnnnnnnnnnnnnnnnnnnn
nnnnnnnnnnnnnnnnnnnnnnnnnnnnCCAAGGAGAGCAGAAATGACATCATAGGACTG
CTCATGATAGGGGATAACCTGTCGCAAGATTTTGCTGTGCCAAAAACAACGGCAAAGGGG
AAGCCTACTCAAGGGGTCAATGACCTTAAAGATGACAAGATGACCAGTGGTGACTNGATG
TATAACCCTGACCCACAAGAGGAAGAAGAGCATATGACATCTCACCTACCACAGATTGAC
GAGAGGGCTGCTGCCCAGGCATTAGCAGCTGAAAATGCAGGAAAACRACTTCAGTCTYCT
CACACTTCTAGTCAGTCAGAAGATGCTTCTGAGCTCATCGTCATAAAGAGTAGAACCAAR
CCGGAGACTGCCAAAGCRGATTCTACCTCTGTGAATCAAGAGGAGAAAGACCCYTATGAC
TTTGTAGATTCCTCTACTGTCAGTAGTTTACCAGTTGTCTCRAGAAAGACTCCTMYGAAG
GATGGTGGAGGTGATGCAGATAGKGCAAAAGCTGCGAAAAAGCAKGGTGGAAAGGCAGYT
GGAGCCAAAAAGGKGRARGGTGGAAGTCTTGTGACTGCTTTCCAAGATGTGGGAGTTGAA
GAGAGCAGCCARGATGAGTTTGTGAATCACAGTCACACRTTTGGATTCAAGAACAAGGGG
AATGTTAAGAGTCAGAGCAAAGATCAAGGTAAAAGCCAGCGATCCGCCAAGGGCCTGAAG
ACGTCACCGGAGTCRGACCATCAGCAGRAAACTACTGAGGCTGAAGATGATGATSTAATG
GCACRTGAGAAACCTCGCCAGTYGTCAAGRAGAAAGATGAAAGGAAAACTGGATAGTGAT
GATGCWTACATTCGCCGCATACAGAGAGAAACAAAGGAGCTTGCAGAGTTTGCTAGTCGG
ATGCAAGACCAGGAAGAGGAGTATCCTGACATTGAGGTCGCAAGAGATGTAGCCTGTGTY
ACTGAAGCTTAYGAGGACACCAATATCTCTACATTTGTGAAGTCTGTCATGAAGAGCCTC
CCTAAGCRTAGGAAAAATAAGGATRTCCTCAAGAATGCCATCARTGGAGAAGGAAAGACC
YTTGACAGATTGGACAAGACTCGGGATGTTGAKGTTGATGAAGAGGCAACCCATGCAGAA
AAGGAAGATCTAGAGGATGSTGAAGAACACRCTCAYCATCRCAGCAGGCGAAACTCCTCA
GATTCTAGGAAGAGAAGTTTGAAATCCATGTCAAGAAATCRGGATGCTGAAGTAGGAGAT
GAACAGGAAACTTCAAAGCCTNNNAAGAAGAAAGTAACTTCTCATGCTGATGCCTCAAGA
AAAGAAGTAYTTAAAGGAGCCGAGGACAAGTCTTCAAGAAAGTCCACCAGAAGAGCTAGT
AGGGAATCTATGAAAGGTGATGAGAGCCTTACTGAAGGAGAGATGAGCGTGGATGACATG
GTTAGTGCACACATGGAAAGCATCTTAGGGAACAGGTCAGATGRCATGAAGGAGAGTTCT
ACAAGAAAAGCTGATGAGGATAGAGTCAAAGAGARAAGAAGGATTTCACAAATGGAYGAG
CTTGAAGTGAATGYGGAGGTTCTGAGGCGTGCCGAGGAAAGCATCTCYAGACGGAGTAAG
ATGATTGTGGCATTAGAGCATAGCAGTGTTGACCTGAGTGACACTGAACAAGATGAGGAA
GTAGAGAAGATACAGAGAAAGAGATCTGGAGAARGGGAGGTGTCCCACACACCTGATGGT
GCAATCAAAAGGGCCAAGCAATCATCAATGTCTTCCATCCCTGGAGATCAGGCTCCTTGT
GCTCCTACAACCAAGGTTCAGTCTTCAAATGATCACAAAAAAGGGCAATCAAAGTACAAG
CAACCCAGATTGGACCAATCAGATGATGAAGACGTGTATGATTATGAACGTGACCTGGAA
GAGCTTCAAGCATCCAGAAAGAAGACTAGGCAAGATAAATCTGAACAACAGAAGGACAAT
ATTACCAAGAAAAGCAAGACCATGGTACCAAAGACCANNATTGATAATACATCTACATAT
TCTGCCAAGAACAGAAGAAGCATGAAGGATAGCGTAGACGTAGAAGAGGGACGGTCAGGA
AAGGCCAAACCCAAGGCAGTGATCACCACACTTGACAAGACAGAACGATCAGCAGTGAAG
GTGTCCAAGGACGGCAGGAGACACTTTGGATCTCAGATTGAGGAGTCAGAATCAGAAGAG
ATCATGGAAACGGCTACCACCACCTCTCCTGATGACACGTCTACTGTTGTATCAGTGGAG
AGTTTCAGCACCATGTGCAAGGAGCCGACCAGAGACATCTATGAGTACCRAGAGGAGACC
AGCTCCTGCTGCACAGCATCCTTCATCGAAGACGCCATCAGTGAACGTAGCTGGCTGGTC
GACAGACCCAAACAGAAGGTGTCCACCTACTCCAAGACAAGACGGGAAGTCTTCGGCCTC
GCCAAAATCWCACAAAACCTGGAGACTGTGAAGAAACCTAGACACAAGCCCCAAGTCAAG
AATGCCAATGCTCCAAAGAAAAGGAAATCCCAGAGTTCTAAAGAAGAGGAAGAAGAGGAA
CCCCCTCTGYATTACTATGCAGAAGWGGAACAGGAGGTGAAGAAAGCAAAGAAMCAGACC
AAGAGAGGGACCCAAGGGAGAGAACATGACGATGTTNnnnnnnnnnnnnnnnnnnnnnnn
nnnnnnNCCAAAAAGGTAATAAAAAACATGGTCAATATG
