# Supplementary material for: Genome-wide signals of positive selection in strongylocentrotid sea urchins
Source: BMC Genomics. 2017 Jul 21;18:555. doi: 10.1186/s12864-017-3944-7 (PMC5521101; doi:10.1186/s12864-017-3944-7)
Supplement: Supplementary file 3 — Consensus alignment files. A compressed (gzip) tape archive (TAR) file containing 6250 consensus alignment files in FASTA format. (TGZ 14116 kb) [file 12864_2017_3944_MOESM3_ESM.tgz › SPU_010887/consensAlign.ordered.fa]

>sdro
ATGGATCTCTTAACGGATTCGATGGAGCTCACGACAGTGACCACCGATCATCATGACATG
GAACACAGTCTCTTGACCACCGTCATCGCCACCGTCAGTCTCTCCATCATCATCATCGTG
TCTTTGTGTGCCAACACCCTTGCGACCTCCACCATACTCCGTGTTCGTCTTCTGCGTGAC
AACCTCCACAACCACCTCATCGTCAATCTCAACGTCGTCAGCATGTGCATCACTGTCTTC
AGTATGCCACTGACCTTGGTGTCCATCTTTGACGATGGCAGATTGTTGRAGCGAAACTCG
AGTCTCTGTTTGATCATCATTCTGCTTGNTTTTAACCTCTATTTTAGGTACCTAACCGTG
GTTTGGTCTAAACGCTTCCCACCTTCAAGTCTCCGAACCATCTTCATGATCGTCTCCACA
TGGGTTGCTTCGTGTGTAGTCGCCATCTTGCCTCTCTCTAAAGTCCTTTCGGAATACTAC
TACATGCATGACACCCATCACTGCTCACCGGTCTGGGAAATGTGTGAGTTCTATTTCGTG
GTCTTCTTTGCCGTATATGGTCTCAGTATTCCTATCATGGTTATATCCTATTTCTTTGTC
GTCTATCATCTCTGTAAGAAGGAACGCAAGATGCAGTCTCATCAGTCCTTCAGGTCGAGG
TCACGGTTCTCTCGGTCCGAGCGCTCGGTGATGGTATCGAAGAGGAAAAGGGCGGAGAGA
ACGACAAAGGAAAAAAGTTCATCCCTTGTAGCTGATTCAAGCCACATAAGCAACGGAGTT
GGACCGAAGAAAGAGAAATCACAGCACGATTCCGGCTATGCGTCYCCTCCAAAGAACTCA
CTGATTGGAACCGATAGTCCACCTGTAAGTGCTGTGGTTCTAACTGATGCAGTCGACGTT
TTCAAGCATGACAACCTGAATAAGAACAACTCTGCAAGTACCGACGATGGTACCGATGAA
CCAAGGTTGTCAGCTTGTGCTCGCAAAGGATCCGTGCGAATTATGATCAAACAACTGGAG
AAAAACAACAACACACACAGATCAAAATACGACTCGTTGCCTAAGGCGAGACGCAAACTG
CGTGTAGAATCAAACCATCTCCGAAAGGCAGCTTCCGCTAACGATGTTTTGGATTGTGAA
ACTAATGAGAGTCACATCTACGCATCTAAAGGCAAACATGGCAGTAAACAGCATTTAAAT
GAAGAGAGCTGTCAAGCAGACCTGTTAAACCAAGGAGAGGTCTGTTGCGACGTTCCTTCA
AAGACAATCACCAGAGCAAATGTGACAACACCACYTGTATACCATTGCTACGATGACGAC
TGTACACCGGAAGTGGTAGGATTTATGATTTATGAAGACGCCGAACCTGATTGCAGTCCA
GAAAGTACAATGCTCTTGAATCAGGTTGAAGAATCTGATTATCCCATCGTGCCTAATATC
ATCATTGAAGATGCCTCAGGAGAAAACCCTGAGTCAGATTCAGATGAGGACAGTACTGAT
ACACCAAACTCATCAACACATTGTTCTCAAAATGAGGAAAATATGTCCACATTGCTGCAG
ACATCCGCTCTTGATCAAGGTCTCCTAGCCGTWCCCAACACGTCCTGCATGAATGGCGAA
GTGGACAACACATCATCCTGTGATGGTAGACATGATGACGATTCAACATTTGGAACTGTC
AGTGTCAGGAACGTGCAAGGTTTGCAATTTTCTGTATCTATCGAGCGTCTTGCTGGGCCA
GACAAACAAAGTTCATCACATGACGAGTTTCAGAAGAAGCGAGAGGGATCGTTCGGAAGC
TCATCCTCCATTAAMGAGAAGTCAAGGAGTGGCGCAGACACGCCGAAGGTCAAGAGAGGA
AGCACCCGAAGGCTGAGCATGAGACCTACCTTAACTGCTGATAAACAAGTTGCTCTTATG
GGTGGATTACTCGTACTGACTGCTATAATTTGCTGGACCCCTTACTTTGTCATCCACTCG
TGTTTCTTCCCCATGAACATCGCACCGCACTGGAGCAGCATACTGACCATGTGGCTCGGC
TACTTGAACGCCATGTTGAATCCTCTAATCTACTCCTTCACGAATMGGCGTATCCGATCC
ATGGTKGGTACGTTCTGTGGTAAGCGATGTAGGCTCATCAAAGCRCTAATGTGCAGAAAA

>spal
ATGGATCTCTTAACGGATTCGMTGGCGCTGACGACAGTGACCACCGATCATCATGACATG
GAACACAGTTTCCTGACCACCGTCATCGCMACCGTCAGTCTCTCCATCATCATCATCGTG
TCKCTGTGTGCCAACACCCTTGCGACCTCCACCATACTCCGTGTTCGTCTTCTGCGTGAC
AACCTCCACAACCACCTCATCGTCAATCTCAACGTCGTCAGCATGTGCATCACTGTCTTC
AGTATGCCRCTGACTTTGGTGTCCATCTTTGACGATGGCAGATTGCTGGAGCGAAACTCA
AGTCTCTGTTTGATCATCATTCTGCTTGNTTTTAATCTCTATTTTAGATACCTCACCGTG
GTTTGGTCCAAACGCTTCCCACCTTCAAGTCTCCGAACCATCTTCATGATTGTCTCSACA
TGGGTTGCTTCTTGTGTAGTCGCCATCTTGCCACTCTCTAAAGTCCTTTCGGAATACTAC
TACATGCATGAYACCCATCAYTGCTCRCCRGTCTGGGAAATGTGTGAGTTCTATTTCGTG
GTCTTCTTTGCCGTATATGGTCTCAGTATTCCTATCATGGTTATATCCTATTTCTTTGTC
GTCTATCATCTCTGTAAGAAGGAACGCAAGATGCAGTCTCATCAGTCCTTCAGGTCGAGG
TCAAGGTTCTCTCGGTCCGAGCGCTCGGTGATGGTATCGAARAGGAAAGGGGCGGAGAGA
ACGACAAAGGAAAAAAGTTCATCCCTTGTAGCTGATTCAAGCCACMWAAGCAACGGAGTT
GRACCGAAGAAAGAGAAAACACAGCACGATTCCGGCTATGCGTCCCCTCCAAAGAACTCA
CTGATTGKGACCGATAGTCCACCTGTAAGTGCTGTGGTTCTAACTGATGCAGTCGAYATT
TTCAAGCATGACAACCTGAATAAGAACAACTCYGCAAGTACCGACGATGGTACCGATGAA
CCAAGGTTGTCAGCTTGTGCTCGCAAAGGATCCGTGCGAATTATGATCAAACAACTGGAG
AAAAACAACAACACGCACAGATCAAAATACGACTCGTTGCCTAAGGCGAGACGCAAACTG
CGTGTAGAATCWAACSATCTCCGAAAGGCAGCTTCCGCYARTGATGTTTTGGATTRTGAA
ACTAATGAGAGTMACRTCTACGCATCTAAWGGCAAAMGTRGCAGTAAACAGCATTYWAAT
GAAGAGAGCKGYCAAGCAGACCTGTTAAACCAAGGAGAGGTACACTGCGACGTTCCTTCA
AAGACAATCACSASAGCAAATGTGACAACACCACCTGWTTACCATTGCTACGATGACGAC
TGTMCACCTGAAGTGRTAGGATTTATGATTTATGAAGACGCCGAACCTGATCACAGTCCA
GAAAGCACAATGCTCTTGRATCAGGTTGAAGAATCKRATTATCCCATCGTGCCTAATATC
ATCATTGAAGATGTCTCAAGAGAAGACCCTGCTTCAGAGTCAGATGAGGACAGTACTGAY
ACACCAAACTCATCAACACATTGTTCTCAARATGAGGAACATGTGTCCTCTTTGCTGCAG
ACAGCCGCTCTTGATCAAGGTCTCCTAGCCGTACCCAAYAAGTCCTGCAYGAMTGGCGAA
GTGGACAACACATCATCCTGYGAYGGTAGACAGGATGAMGATRCAACATTTGGAWCTGTC
AGTGTCAGGAACGCACCAGGTTTGCAATTTTCTGTATCTATCGAGCGTCTTGCTGCGCCA
GACAATCAAAGTTCATCACATGGCGAGTTYCAGAAGAARCGAGAGGGATCGKTCGGAAGC
TCATCCTCCATTAAAGATAGATCAAGGAGTGGGACAGACACGTCGAAGGTWAAGAGAGGA
AGCACCCGAAGACTGAGCATGAGACCTACCTTAACTGCTGATAAACAAGTTGCACTYATG
GGCGGATTGCTCGTACTGACTGCTATAATTTGCTGGACCCCTTACTTTGTCATCCACTCG
TGTTTCTTCCCCATGAACATCGCACCGCACTGGAGCAGCATACTGACYATGTGGCTAGGC
TACTTGAACGCCATGTTGAATCCTCTAATCTACTCCTTCACKAATCGGCGTATCCGATCC
ATGGTGGGTACGTTCTGTGGTAARCGATGTAGGCTCATCAAAGCRCTAATGTGCAGAAAR

>sfra
ATGGATCTCTTAACGGATTCGATGACGCTCATGACAGAGGCCACCGATCATTATGCCATG
GAACACAGTCTACTGACTACCGTCATCGCCACCGTCAGTCTCTCCATCATCATCATCGTG
TCWTTGTGTGCYAACACCCTTGCGACCTCCACCATACTCCGTGTTCGTCTTCTGCGTGAK
AAYCTCCACAACCACCTCATCGTCAATCTCAACGTCRTCAGCATGTGCATCACTGTCTTC
AGTATGCCTTTGACGTTGGTGTCMATCTTTGACGATGGCAGATTGTTGGAGCTAAACAAM
ARTCTCTGTTYGATCANNNNTCTGCTTGNTTTTAACYTCTATTTTAGATACMTAACCGTG
GTTTGGTCCAAACGCTTTCCACCTTCAAGTCTCCGCAYCATCTTCATGATTGTCTCCACG
TGGGTTGTTTCCTGTGTAGTSGCCATCTTGCCGCTCACTGGAGTCCTGTCGGAATACTAC
TACATGCATGACACCCATCATTGCTCACCAGTCTGGGAAATGTGTGAGTTCTATTTCGTG
GTCTTCTTTGCCGTATACGGTCTCAGTATTCCCATCATGGTYATATCCTATTTCTTTGTC
GTCTATCATCTCTGTAAGAAGGAACGCAAGATGCAGTCTCATCAGTCCTTCAGGTCGAGG
TCACGATTCTCTCGGTCCGAGCGCTCGGTGATGATATCGAAGAGAAAAGGGGCGGAAAGA
ACGACAAAAGAAAAAGGTTCATCCCTTGYAGCTGATTCAAGCCATAATAGTAACGGAGTT
GGACCGAAGAAAGAGAAAACACAGCACGACTCCGGCTATGCGTCCCCTCCAAAGAACTCA
CTAGTTGGGACCGATAGTCCGCCTGAAAGTACTGCGATTGTAACTRATGCAGTCGATGTT
CTCAAGCATGAAAGCCTGAATAAGAACAACTCTGCAAGTCCCGACGATGTTACCGATGAA
CCAAGGTTGTCAGTCTGTGCTCGCCAAGGATCCGTGCGAAATATGATCAAACAACTGGAG
AAAAACAACAACAAGCACAAATCAAAATACGACTCGTTGCCTAAGGCGAGACGCAAAATG
CGTGTAGAATCAAACGATCTCCGAAAGGCAGCTTCCGCTAATGATGTTTTGGATTATGAA
ACTAATCAGAGTAACATCTACGCATCTAATGGCAAAAGTGGCAGCAAACAACATTTTAAT
GAAGAGAGCTGTCAAGCWGACTTATTAAACCAAGGAGAGGTCCGCTGCGACGTTCCTTCA
AAGACAATCACCAGAGCAAATGTGACAACACCACCTGTTTACCATTGCTACGATGACGAC
TGTACACCTGAAGTGGTAGGATTTATGATTTATGAAGACGCCGAACCTGATCTCAGTCCA
GAAAGCACAATGCTCTTGAACSAGGTTGAAGAATCTKATTATCCCATCGTGCCTAATATC
ATCATTGAAGATRTCTCAAGAGAAGACCCTGTATCAGAGTCAGATGAGGACAGTACTGAA
ACACCAAACTCATCAACCCATAGTTCTCAAAATGAGGAAAATCTGTCCACATTGCTGCAG
ACAGCCGCTGTTGATCAAGGTCTCCTAGCCGTACCCAACAAGTCCTGCATGAAGGGCGAA
GTGGACAACACATCGTCCTGTGATGGTAGACAGGATGACGATGCAACATTTRGAACTGTC
AGTGTTGGGAATGTACCAGGTTTGCAATTTTCTGTATCTATYGAGCGTCTTGCTGCGCCA
GACAATCAGAGTTCATCACATGGCGAGTTTCAGAACAAGCGAGAGGGATCGGTCGGAAGC
TTATCCTCCATTATAGAGAAATCAAGGAGTGGGACAGACACGTCGAAGCTCAAGAGAGGA
AGCACCCGAAGACTGAGCAYGAGACCTACCTTAACTGCTGATAAACAAGTCGCACTTATG
GGCGGATTACTCGTACTGACTGCTATAATTTGCTGGACCCCTTACTTTGTCATCCACTCG
TGTTTCTTCCCCATGGACATCGCACCGCATTGGAGCAGCATACTGACCATGTGGCTCGGC
TACTTGAACGCCATGTTGAATCCTCTAATCTACTCCTTCACCAATCGGCGCATCCGGTCC
ATGGTGGGTACTTTCTGTGGTAAGCGATGTAGGCTCATCAAAGCGCTAATGTGCAGAAAG

>afraSS
ATGGATCTCTTAACGGATTCGATGGCGCTCACGACAGTGACCACCGATCATCATGACATG
GAACACAGTYTCYTGACCACCGTCATCGCCACCGTCAGTCTCTSCATCATCATCATCGTG
TCTTTGTGTGCCAACACCCTTGCGACCTCCACCATACTCCGTGTTCGTCTTCTGCGTGAC
AACCTCCACAACCACCTCATCGTCAACCTCAACGTCGTCAGCATGTGCATCACTGTCTTC
AGTATGCCGCTGACCTTGGTGTCCATCTTTGACGATGGCAGATTGTTGGAGCAAAATACA
GCTCTCTGTTTGATCATCATTCTGCTTGTGTTTAACCTCTATTTTAGATACCTAACTGTG
GTATGGTCCAAACGCTTCCCACCTTCAAGTCTCCGAATCATCTTCATGATTGTCTCCACA
TGGGTTGCTTCATGTGTAGTCGCCATCTTGCCTCTCTTTAAAGTCCTTTCGGAATACTAC
TACATGCATGACACCCATCACTGCTCGCCGGTCTGGGAAATGTGTGAGTTCTATTTCGTG
GTCTTCTTTGCCGTATATGGTCTCAGTATTCCTATCATGGTTATATCCTATTTCTTTGTC
GTCTATCATCTCTGTAAGAAGGAACGCAAGATGCAGTCTCATCAGTCCTTCAGGTCGAGA
TCACGGTTCTCTCGGTCCGAGCGCTCGGTGATGGTATCGAAGAGGAAAAGGGCGGAGAGA
ACGACAAAGGAAAAAAGTTCATCCCTTGTAGCTGATTCAAGCCACATAAGCAACGGAGTT
GGACCGAAGAAAGAGAAAACACAGCACGATTCCGGCTATGCGTCCCCTCCAAAGAACTCA
CTGATTGGGACCGATAGTCCACCTGTAAGTGCTGTGGTTCTAACTGATGCAGTCGACGTT
TTCAAGCATGACAACCTGAATAAGAACAACTCTGCAAGTACCGACGATGGTACCGATGAA
CCAAGGTTGTCAGCTTGTGCTCGCAAAGGATCCGTGCGAATTATGATCAAACAACTGGAG
AAAAACAACAACACGCACAGATCAAAATACGACTCGTTGCCTAAGGCGAGACGCAAACTG
CGTGTAGAATCAAACCATCTCCGAAAGACAGCTTCTGCTAATGATGTTTTGGATTGTGAA
ACTAATGAGAGTAAAATCTACGCATCTAATGGCAAAAGTGGCAGTACACAGCATTTTAAT
GAAGAGAGCGGCCAAGCAGACCTGCTAAACCAAGGAGAGGTCCATTGCGATGTTCCTTCA
AAGACAATCACCACAGCAAATGTGACAACACCACYTGATTACCATTGCTACGATGACGAC
TGTACACCTGAAGTGGTAGGATTTATGATTTATGAAGACGCCGAACCTGATTGCAGTCCA
GAAAGTACAATGCTCTTGAATCAGGTTGAAGAATCTGATTATCCCATCGTGCCTAATATC
ATCATTGAAGATGTCTCAAGAGAAGACCCTGAGTCAGATTCAGATGAGGACAGTACTGAT
ACACCAAACTCATCAACACATTGTTCTCAAAATGAGGAAAATCTGTCCACATTGCTGCAG
ACAGCCGCTCTTGATCAAGGTCTCCTAGCCGTGCCCAACATGTCCTGCATGAATGGCGAA
GTGGACCACACATCGTCCTGTGATGGTAAACAGGATGACGATGCAACCTTTGGAACTGTC
AGTGTCAGGAACGCACCAGGTTTGCAATTTTCTGTATCTATCGAGCGTCTTGCTGCGCCA
GACAATCAAAGTTCATCACATGGCGAGTTTCAGAAGAAGCAAGCGGGATCATTCGGAAGC
TCATCCTCCATTAAAGATAGATCAAGGAGTGGGACAGACACGTCGARGGTCAAGAGAGGA
AGTACTCGAAGACTGAGCATGAGACCTACCTTAACTGCTGATAAACAAGTTGCACTTATG
GGTGGATTACTCGTACTGACTGCTATAATTTGCTGGACCCCTTACTTTGTCATCCACTCG
TGTTTCTTCCCCATGAACATCGCACCGCACTGGAGCAGCATACTGACYATGTGGCTCGGC
TACTTGAACGCCATGTTGAATCCTCTAATCTACTCCTTCACGAATCGGCGTATCCGATCC
ATGGTTGGTACGTTCTGTGGTAAGCGATGTAGGCTCATCAAAGCACTAATGTGCAGAAAA

>hpul
ATGGATCTCTTAACGGATTCGATGGCGTTCACGACAGTGACCACCGATCATCATGACATG
GAACACAGTCTCCTGACCACCGTCATCGCCACCGTCAGTCTCTCCATCATCATCATCGTG
TCTTTGTGTGCCAACACCCTTGCGACTTCCACCATACTCCGCGTTCGTCTTCTGCGTGAG
AACCTCCACAACCACCTCATCGTMAATCTCAATGTCGTCAGCATGTGCATCACTGTCTTC
AGTATGCCGCTAACCTTGGTGTCCATMTTTGACGAAGGCACATTGTTGGAGCGAAACTCA
AGTCnnnnnnnnGTCATCANTCTGCTCGNTTTTAACCTTTATTTTAGATACCTAACCGTG
GTTTGGTCCAAACGCTTCCCACCTTCAAGTCTCCGKACCATCTTCATGATTGTCTTCACA
TGGGTTGTTTCCTGTGTAGTCGCCATCTTGCCTGTCTTTAAAGTCCTTTCGGAATACTAC
TACATGCATGACACCCATCAYTGTTCACCGGTCTGGGAAATGTGTGAGTTCTATTTTGTG
GTCTTCTTTGCCGTATATGGTCTCAGTATTCCAATCATGGTTATATCCTATTTCTTTGTC
GTATATCATCTCTGTAAGAAGGAACGCAAGATGCAGTCTCATCAGTCCTTCAGGTCGAGG
TCGCGGTTYTCTCGGTCCGAGCGTTCGGTGATGGTATCGAAGAGGAAAAGGGCGGAGAGA
ACGACAAAAGAAAAAAGTTCATCCCTTGTAGCTGATTCAAGCCACAAAAGCAACGGAGTT
GGACCGAAGAAAGAGAAAACACAGCACGATTCCGGCTATGCGTCCCCTCCAAAGAACTCA
CTAATTGGGACCGATAGTCCACCTGTAAGTGCTGTAATTCTAACTGATGCAGTCGGTGTT
CTTAAGCATGAAAGCCTGAATAAGAACAATTCTGCAAGTACCGACGATGGTACCGATGAG
CCAAAGTTGTCATTTTGTGCTCGCCATGGATCCGTGCGAAATATGATCAGACAACTTGAG
AAAAACAACAACACGCACAGATCAAAATACGACTCGTTGCCTAAGGCGAGACGCAAATTG
CGTGTGGAATCAAACGATCTCCGAAAGGCAGCTTCCGCTAATGATGTTTTGGACTGTGAA
ATTAATGAGAGTCACATTTACGMATCTAAAGGCAAAAATGGCAGTAAACAGCATTTTAAT
GAAGAGAGCTGTCAAGCAAGCMCGTTAAACGAAGGAGAGGTTCGCTGCGACGTTCCTTCA
AAGAAAACYACCGGAGCAAATGTGACAACACCACCTGTTTACCATTGCTACGATRACGAC
TGTACAAGTGAAGTGGTAGGATTKATAATTTATGAAGATGCCGAACCTGATCGCAGCCCA
GAAAGCACAATGCTCTTGGATCAGGTTGAAAAATCTGATTATCCCATCGTGCCTAATATC
ATCATTGAAGATGTCTCAGGAGAAGAGCCTGTATCAGAGTCASATGAGGACAGTACTGAT
ACACCAAACTCATCAACCTATTGTTCTCAAAATAAGGAAAATCTGTCCACATTGCTGCAG
ACAGCCGCTCTTGATCAAGGTCTCCTAGCTGTACCCAACAATTCCTGCATGAATGGCGAA
TTGGACAACACATCATCCTGTGATGGTAGACGGGATGATGATGCAACATTTGGAACTGTC
AGTGTCAGGAACRTACCGGGTTTTCAATTTTCTGTATCTATCGAGCGTCTTGCTGCGCCW
GACAAACAAAGTTCATCACATTGCGAGTTTCGGAAGAAGCGAGAGGAATTGGTCGGAAGC
TCATCCTCCATTATAGAGAAATCAAGGAGTGGGACAGACACGTCGAAGGTCAAGAGAGGG
AGCACCCGAAGACTGAACATGAGACCTACCTTAACTGCTGATAAACAAGTTGCACTTATG
GGCGGATTACTCGTACTGACTGCTATCATTTGCTGGACCCCTTACTTTGTCATCCACTCG
TGTTTCTTCCCCATGAACATAGCACCGCACTGGAGCAGCATACTGACTATGTGGCTAGGC
TACTTGAACGCCATGTTGAATCCTCTAATCTACTCCTTCACGAATCGGCGCATCCGATCC
ATGGTGGGTACGTTCTGTGGTAAGYGGTGTAGGGTCATCAAAGCGCTAATGTGCAGAAAG

>snud
ATGGATCTCTTAACGGATTCGATGACGCTCACGACAGTGACCACCGATCACTATGACATG
GAACACAGTCTCCTGACCACCATCATAGCCACCGTCAGTCTCTCCATCATCACCATCGTG
TCTTTGTGTGCCAACACCCTTGCGACCTCCACCATACTCCGTGTTCGTCTTCTGCGTGAG
AACCTCCACAACCACCTCATCGTCAATCTCAACGTCGTCAGCATGTGCATCACTGTCTTC
AGTATGCCTTTGACGTTGGTGTCCATCTTTGACGATGGCAGATTGTTGCAGTCAAACACA
CGTCTCTGTTTGATCANNNNTCTGCTTGNTTTTAACCTCTATTTTAGATACCTAACCGTG
GTTTGGTCCAAACGCTTCACACCTTCAAATCTCCGCACCATCTTCATGATTGTCTCCACA
TGGTTTGTTTCCTGCGTAGTCGCCGTCTTGCCGCTCACTGAAGTTCTGTCGGAATACCAC
TACATGCATGACACCCATCATTGCTCACCGGTCTGGGAAATGTGTGAGTTCTATTTCGTG
GTCTTCTTTGCCGTATATGGCCTCAGTATTCCCATCATGGTTATATCCTATTTCTTTGTC
GTCTATCATCTCTGTAAGAAGGAACGCAAGATGCAGTCTCATCAGTCCTTCAGGTCGAGG
TCACGGTTCTCTCGGTCCGAGCGCTCGGTGATGATATCGAAGAGGAAAAGGGCGGAAAGA
ACGACAAAAGAAAAAAGTTCATCCTTTGTAGCTGATTCAAGCCATAAAAGCAACGGAGTT
GGGCCGAAGAAAGAGAAAACACAGCACGACTCCGGCTATGCGTCCCCTCCAAAGAACTCA
CTAGTTGGGACCGATAGTCCGCCTGAAAGTACTGCGATTCTAACTGATGCAGTCGATGTT
CTCAAGCATGAAAGCCTGAATAAGAACAACTCTGCAAGTACCGACGATGTTACCGATGAA
CCCAGGTTGACAGTCTGTGGTCGCCAAGGATCCGTGCGAAATATGATCAAACAACTGGAG
AAAAACAACAACACGCACAAATCAAAATACGACTCGTTGCCTAAGGCGAGACGCAAAATG
CGTGTAGAATCAAACGATCTCCGAAAGGCGGCTTCCGCTAATGATGTTTTGGATTATGAA
ACTAATGAGAGTAACATCTACGCATCTAAAGGCAAAAGTGGCAGTAAACAACATTTTAAT
GAAGAGAGCTGTCAAGCAGACTTGTTAAACCAAGGAGAGGTCCGATGCGACGTTCCTTCA
AAGACAATCACAGGAGCAAATGTGACAACACCAMMTGTTTACCATTGCTACGATGACGAC
TGTACACCTGAMGTGGTAGGATTTATGATTTATGAAGACGCCGAACCTGATGGCAGTCCA
GAAAGCACAACGCTCTTGAATCAGGTTGAAGAATCTGATTATCCCATCGTGCCTTATATC
ATCATTGAAGATGTCTCAAGAGAAGACCCTGTATCAGAGTCAGATRAGGACAGTACTAAT
ACACCAAACTCATCAACCCATAGTTCTCAAAATGAAGAAAATCTGTCCACATNNCTGCAG
ACAGCCGCTGTTGATCAAGGTCTCCTAACCGTACACAACAAGTCCTGCTTGAAGGGCGAA
GTGGGCRACCCATCGTCCTGTGATGGAAGACAGGATGACGATGCAACATTTGGWACTGTC
AATGTCRGCATTGTACCAGGTTTGCAATTTTCTGTATCCATCGAGCGTCTTGCTGCGCCA
GACAATCAGAGTTCATCACATGGCGAGTTTCATAACAAGCGAGMGGGATCGGTCGGAAGC
TTATCCTCCATTATAGAGAAATCAAGGAGTGGGACAGACACGTCGAAGCTCAAGAGAGGA
AGCACCCGGAGACTGAGCATGAGACCTGCCTTAACTGCTGATAAACAAGTCGCACTTATG
GGCGGATTACTCGTACTGACTGCTATAATTTGCTGGACCCCWTACTTTGTCATCCACTCG
TGTTTCTTTCCCATGAACATCGCACCGCATTGGAGCAGCATACTGACCATGTGGCTCGGC
TACTTGAACGCCATGTTGAATCCTCTAATYTACTCCTTCACCAATCGGCGCATCCGGTCC
ATGGTGGGTACGTTCTGTGGTAAGCGATGTAGGCTCATCAAAGCGCTAATGTGCAGAAAA

>sintSS
ATGGATCTCTTAACGGATTCGATGGCGCTCACGACAGTGACTACCGATCATCATGACATG
GAACACAGTYTCCTGACCACCGTCATCGCCACCGTCAGTCTCGCCATCATCATCATCGTG
TCTCTGTGTGCCAACACCCTCGCGACCTCCACCATACTCCGTGTTCGTCTTCTGCGTGAC
AACCTCCACAACCACCTCGTCGTCAATCTCAACGTCGTCAGCATGTGCATCACTGTCTTC
AGTATGCCACTGACCTTGGTGTCCATCTTCGACGATGGCAGATTGTTGGAGCGAAACACA
GCTCTCTGTTTGATNNTNANTCTGCTTGNTTTTAACCTCTATTTTAGATACYTAACCGTG
GTTTGGTCCAARCGCTTCCCACCTTCAAGTCTCCGTACCATCTTCATGATMGTCTCCACA
TGGGTTGCTTCGTGTGTAGTCGCCATCTTGCCTCTCTTTAAAGTCCTTTCGGAATACTAC
TACATGCATGATACCCATCACTGCTCACCGGTATGGGAAAAGTGTGAGTTCTATTTCGTG
GTCTTCTTTGCCGTATATGGTCTCAGTATTCCTATCATGGTTATATCYTATTTCTTTGTC
GTCTATCATCTCTGTAAGAAGGAACGCAAGATGCAGTCTCATCAGTCCTTCAGGTCGAGG
TCAAGGTTCTCTCGGTCCGAGCGCTCGGTGATGGTATCGAAAAGGAAAAGGGCGGAGAGA
ACGACAAAGGAAAAAAGTTCATCCCTTGTAGSTGATTCAAGCCACATAAGCAACGGAGTT
GGACCGAAGAAAGAGAAAACACAGCACGATTCCGGCTATGCKTCCCCTCCAAAGAACTCA
CTGATTGGGACCGATAGTCCACCTGTAAGTGCTGTGGTTCTAACTGATGCAGTCGATATT
TTCAAGCATGACAACCTGAATAAGAACAACTCTGCAAGTACCGACGATGGTACCGATGAA
CCTARGTTGTCAGCTTGTGCTCGCCAAGGATCCGTGCGAATTATGATTAAACGACTGGAG
AAAAACAACAACACGCACAGATCAAAATACGACTCGTTGCCTAAAGCGAGACGCAAACTG
CGTGTAGAATCAAACGATCTCCGAAAGACAGCTTCCGCTAATGATGTTTTGGATTGTGAA
RCTAATGAGAGTAACATCTACGCATCTAAAGGCGGAAGTGGCAGTAAACAACATTWTAAT
GAAGAGAGCAGTCAAACAGACCTTTTAAACCAAGGAGAGGTCCGCTGCGACGTTCCTCCA
AAGACAATCACCAGAGCAAATGTGGAAACACCACCTGTATACCATTGCTACGATGACSAC
TGTACACCTGAAGTGGTAGGATTTATGRTTTATGAAGACGCCGAACCTGATTGCAGTCCA
GAAAGCACAATGCTCTTGAATCAGGTTGAAGAATCTGATTATCCCATCGTGCCTAATATC
ATCATTGACGATGTCTCAAGAGAAGACCCTGCTTCAGAGTCAGATGAGGACAGTACTGAC
ACACCAAACTCATCAACCCATTGTTCTCAAAATGAGGACAATCTGTCCACATTGCTGCAG
ACAGCCGCTCCTGATCAAGGTCTCCTAGCCGTACCCAACAAGTCTTGCACGAATGGCGAA
GTGGACAACACATCATCCTGTGATGGTAGATATGATGACGATTCAACATTTGGAACTGTC
AGTGTCAGGAACGTGCAAGGTTTGCAATTTTCTGTATCTATCGAGCGTCTYGCKGCRCCA
GACAATCAAAGTTCATCACATGACGAGTTTCAGAAGAAGCGAGAGGGATCATTCGGAAGC
TCATCCTCCATYAAAGATAGATCAAGGAGTGGGGCAGACACGTCCAAGGTCAAGAGAGGA
AGTACACGAAGACTGAGCATGAGACCTACCTTAACTGCTGATAAACAAGTTGCACTTATG
GGCGGATTACTCGTACTGACTGCTATAATTTGCTGGACCCCTTACTTTGTCATCCACTCG
TGTTTCTTCCCCATGAACATCGCACCGCACTGGAGCAGCATMCTGACYATGTGGCTAGGC
TACTTGAACGCCATGTTGAATCCTCTAATCTACTCCTTCACAAATCGGCGKATCCGRTCC
ATGGTGGGTACGTTCTGTGGTAAGCGATGTAGGCTCGTCAAAGCGTTAATGTGCAGAAAG

>sprp
ATGGATCTCTTTACGGATTCGATGGCGCTCACGACARTGACCACCGATCATYATGACATG
GAACACAGTYTCCTGACCACCGTCATCGCCACCGYCAGTCTCTCCATCATCATCATCGTG
TCTCTGTGTGCCAACACCCTGGCGACCTCCACCATACTCCGTGTTCGTCTTCTGCGTGAC
AACCTCCACAACCACCTCATCGTCAACCTCAACGTCGTCAGCATGTGCATCACTGTCTTC
AGTATGCCGCTGACCTTGGTGTCCATCTTTGACGATGGCAGATTGTTAAAGCGAAACTCT
AGTCTCTGTTTGATCATCATTCTGCTTGTTTTTAATCTCTATTTTAGATACCTAACCGTG
GTTTGGTCCAAACGCTTCCCACCTTCAAGTCTCCGAACCATCTTCATGATTGTCTCCACA
TGGGTTGCTTCTTGTGTAGTCGCCATCTTGCCTATCTTTGAAGTCCTTTCGGAATACCAC
TACATGCATGACACCCATCATTGCTCGCCGGTGTGGGAAATGTGTGAGTTCTATTTCGTG
GTCTTCTTTGCCGTATATGGTCTCAGTATTCCTATCATGGTTATATCCTATTTCTTTGTC
GTCTATCATCTCTGTAAGAAGGAACGCAAGATGCAGTCTCATCAGTCCTTCAGGTCGAGG
TCAAGGTTCTCTYGGTCCGAGCGCTCGGTGATGGTACCGAAGAGGAAAAGGGCGGAGAGA
ACGACAAAGGAAAAAAGTTCATCCCTTGTAGCTGATTCAAGCCACATAAGCAACGGAGTT
GGACCGAAGAAAGAGAAAACACTGCACGATTCCGGCTATGCGTCCCCTCCAAAGAACTCA
ATGATTGGGACCGATAGTYCACCTTCAAGTGCTGTGGTTCTAACTGATGCAGTCGATATT
TTCAAGCATGACAACCTGAATAAGAACAACTCTGCAAGTACCGACGATGGTACCGATGAA
CCAAGGATGTCAGCTTGTGCTCGCCAAGGATCCGTGCGAAATATGATTAAACAACTTGAG
AAAAACAACAACACGCACAGATCAAAATACGACTCGTTGCCTAAGGCGAGACGCAAACTG
CGTGTAGAATCAAACGAGCTCCGAAAGGCAGCTTCCGCTAATGATGTTTTGGATTATGAA
ACTAATGAGAGTAACATYTACGYATCTAATGGCAAAAGTGGCAGTAAACAGCATTTAAAT
GAAGAGAGCTGTCAAGCAGACCTGCTAAACGAAGGAGAGGTCCGCTGCGACGTTCCTTCA
AAGACAATCACCAGAGCAAATRTGGCAACACCACCTGTATACCATTGCTACGATGACGAC
TGTACACCTGAAGTGGTAGGATTTATGATTTATGAAGACGCCGAACCTGATTGCAGTCCA
GAAAGCACAATGCTCGTGAATCAGGTTGAAGAATCTGATTATCCCATCGTSCCTAATATC
ATCATTGAAGATGTYTYAGGAGAAGACCGTGCATCAGATTCAGATGAGGACAGTACTGAT
ACACCAAACTCATCAACACATTGTTCTCAAAATGAGGAAAATCTGTCGACATTGCTGCAG
ACAGCCGCTGTTGATCAAGWTCTCCTAGTCGTACCCAACACGTCMTGCATGAATGGCGAA
TTGGACAACACATCATCCTGTGATGGTAGACAGGATGACGATGCAACATTTAGAACTGTC
AGTGTCGGGAACGTTTCGGGTTTGCAATTTTCTGTATCTATCGAGCGTCTTGCTGCGCCA
GACGAACAAAGTTCATCACATGACGAGTTTAAGAAGAAGCGAGAGGGATCGTTCGGAAGC
TCATCCTCCATTAAAGCGAAATCAAGGAGTGGGACAGACACGTCGAAGGTMAAGAGAGGA
AGCACYCGAAGACTGAGCATGAGACCTACCTTAACTGCTGATAAACAAGTTGCACTTATG
GGCGGATTACTCGTACTGACTGCTATAATTTGCTGGACCCCTTACTTYGTCATCCACTCG
TGTTTCTTCCCCATGAACATTGCACCGCATTGGAGCAGCATCCTGACCATGTGGCTAGGC
TACTTGAACGCCATGTTGAATCCTCTAATCTACTCATTCACGAATCGGCGTATCCGATCC
ATGGTGGGTACGTTCTGTGGTAAGCGATGTAGGGTCATCAAAGCACTAATGTGCAGAAAA

>spurp
ATGGATCTCTTTACGGATTCGATGGCGCTCACGACAGTGACCACCGATCATTATGACATG
GAACACAGTTTCCTGACCACCGTCATCGCCACCGTCAGTCTCTCCATCATCATCATCGTG
TCTCTGTGTGCCAACACCCTGGCGACCTCCACCATACTCCGTGTTCGTCTTCTGCGTGAC
AACCTCCACAACCACCTCATCGTCAACCTCAACGTCGTCAGCATGTGCATCACTGTCTTC
AGTATGCCGCTGACCTTGGTGTCCATCTTTGACGATGGCAGATTGTTAAAGCGAAACTCT
AGTCTCTGTTTGATCATCATTCTGCTTGTTTTTAATCTCTATTTTAGATACCTAACCGTG
GTTTGGTCCAAACGCTTCCCACCTTCAAGTCTCCGAACCATCTTCATGATTGTCTCCACA
TGGGTTGCTTCTTGTGTAGTCGCCATCTTGCCTATCTTTGAAGTCCTTTCGGAATACCAC
TACATGCATGACACCCATCATTGCTCGCCGGTGTGGGAAATGTGTGAGTTCTATTTCGTG
GTCTTCTTTGCCGTATATGGTCTCAGTATTCCTATCATGGTTATATCCTATTTCTTTGTC
GTCTATCATCTCTGTAAGAAGGAACGCAAGATGCAGTCTCATCAGTCCTTCAGGTCGAGG
TCAAGGTTCTCTCGGTCCGAGCGCTCGGTGATGGTACCGAAGAGGAAAAGGGCGGAGAGA
ACGACAAAGGAAAAAAGTTCATCCCTTGTAGCTGATTCAAGCCACATAAGCAACGGAGTT
GGACCGAAGAAAGAGAAAACACTGCACGATTCCGGCTATGCGTCCCCTCCAAAGAACTCA
ATGATTGGGACCGATAGTTCACCTTCAAGTGCTGTGGTTCTAACTGATGCAGTCGATATT
TTCAAGCATGACAACCTGAATAAGAACAACTCTGCAAGTACCGACGATGGTACCGATGAA
CCAAGGATGTCAGCTTGTGCTCGCCAAGGATCCGTGCGAAATATGATTAAACAACTTGAG
AAAAACAACAACACGCACAGATCAAAATACGACTCGTTGCCTAAGGCGAGACGCAAACTG
CGTGTAGAATCAAACGAGCTCCGAAAGGCAGCTTCCGCTAATGATGTTTTGGATTATGAA
ACTAATGAGAGTAACATCTACGTATCTAATGGCAAAAGTGGCAGTAAACAGCATTTAAAT
GAAGAGAGCTGTCAAGCAGACCTGCTAAACGAAGGAGAGGTCCGCTGCGACGTTCCTTCA
AAGACAATCACCAGAGCAAATATGGCAACACCACCTGTATACCATTGCTACGATGACGAC
TGTACACCTGAAGTGGTAGGATTTATGATTTATGAAGACGCCGAACCTGATTGCAGTCCA
GAAAGCACAATGCTCGTGAATCAGGTTGAAGAATCTGATTATCCCATCGTGCCTAATATC
ATCATTGAAGATGTTTTAGGAGAAGACCGTGCATCAGATTCAGATGAGGACAGTACTGAT
ACACCAAACTCATCAACACATTGTTCTCAAAATGAGGAAAATCTGTCGACATTGCTGCAG
ACAGCCGCTGTTGATCAAGATCTCCTAGTCGTACCCAACACGTCCTGCATGAATGGCGAA
TTGGACAACACATCATCCTGTGATGGTAGACAGGATGACGATGCAACATTTAGAACTGTC
AGTGTCGGGAACGTTTCGGGTTTGCAATTTTCTGTATCTATCGAGCGTCTTGCTGCGCCA
GACGAACAAAGTTCATCACATGACGAGTTTAAGAAGAAGCGAGAGGGATCGTTCGGAAGC
TCATCCTCCATTAAAGCGAAATCAAGGAGTGGGACAGACACGTCGAAGGTCAAGAGAGGA
AGCACTCGAAGACTGAGCATGAGACCTACCTTAACTGCTGATAAACAAGTTGCACTTATG
GGCGGATTACTCGTACTGACTGCTATAATTTGCTGGACCCCTTACTTCGTCATCCACTCG
TGTTTCTTCCCCATGAACATTGCACCGCATTGGAGCAGCATCCTGACCATGTGGCTAGGC
TACTTGAACGCCATGTTGAATCCTCTAATCTACTCATTCACGAATCGGCGTATCCGATCC
ATGGTGGGTACGTTCTGTGGTAAGCGATGTAGGGTCATCAAAGCACTAATGTGCAGAAAA

>pdep
ATGGATCTCTTAACGGATTCGATGACGTTCACGACAGTGACCACCGATCATTATGACATG
GACCACAGTCTCCTGACCACCATCATCGCCACCGTCAGTCTCTCCATCATCATCATCGTG
TCTTTGTGTGCCAACACCCTTGCGACCTCCACCATACTCCGTGTTCGTCTTCTGCGTGAG
AACCTCCACAACCACCTGATCGTCAATCTCAACGTCGTCAGCATGTGCATCACTGTCTTC
AGTATGCCTTTGACGTTGGTGTCCATCTTTGACGATGGCAGATTGTTGGAGATAAACACA
AGTCTCTGTTTGNNNNTCANTCTGCTCGNTTTTAACCTCTATTTTAGATACCTAACCGTG
GTTTGGTCCAMACGCTTCCCACCTTCAAGTCTCCGCACCATCTTCATGATTGTCTCCACA
TGGGTTGCTTCCTGTGTAGTCGCCATCTTGCCGCTCACTGGAGTCCTGTCAGAATACTAC
TACATGCATGACACCCATCATTGCTCACCGGTCTGGGAAATATGTGAGTTCTATTTCGTG
GTCTTCTTTGCAGTATACGGTCTCAGTATTCCTATCATGGTTATATCCTATTTCTTTGTC
GTCTATCATCTCTGTAAGAAGGAACGCAAGATGCAGTCTCATCAGTCCTTCAGGTCGAGG
TCACAGTTCTCTCGGTCCGAGCGCTCGGTGATGATATCGAAGAKGAAAAGGGCGGAAAGA
ACGACAAAACAAAAAAGTTCATCCCTTGTAGATGATTCAAGCCATAAAAGCAACGGAGTT
GGACCGAAGAAARAGAAAACACAGCACGACTCCGGCTATGCGTCCCCTCCAAAGAACTCA
CTAGTTGGGACCGATAGTCCGCCTGAAAGTACTGCGATTCTAACTGATGCAGTTGATGTT
CTCAAGCATGAAAGCCTGAATAAGAACAACTCTGCAAGTCCCGACGATGTTACCGATGAA
CCAAGGTTATCAGTCTGTGTTCGCCAAGGATCCGTGCGAAATATGATCAAACAACTGGAG
AAAAACAACAACAAGCTCAAATCAAAATACGACTCGTTGCCTAAGGCKAGACGCAAACTG
CGAGTAGAATCAAACGATCTCCGAAAGGCAGCTTCCGCTAATGATGTTTTGGATTATGAA
ACTAACCAGAGTAACATNTGCGCATCTAATGGCAAAAGTGGCAGCACACAACATTTTAAT
GAAGCGAGTTGTCAAGCAGACTTGTTAAACCAAGGAGAGGTCCGCTGCGACGTTCCTTCA
AAGACAATCACCAGAGCAGATGTGACAACACCACCTGTTTACCATTGCTACGATGACGAC
TGTACACCTGAAGTGGTAGGATTTATGATTTACGAAGACGCCGAACCTGATCGCAGCCCA
GAAAGCACAGTGCTCTTGAATCAGGTTAAAGAATCTGATTATCCCATCGTGCCTAATATC
ATCATTGAAGATGTCTCAAGAGAAGACCCTGTATCAGAGTCAGATGAGGACAGTACTGAT
ACACCAAACTCATCAACCCATAGTTCTCAAAATGAGGAAAATCTGTCTACATTGCTGCAG
ACAGCCGCTGTTGATCAAGGTCTTCTAGCCGTACACAACAAGTCCTGCATGAAGGGCGAA
GTGGACAACACATCGTCCTGTGATGGTAGACAGGATGACGATGCAACATTTGGAACTGTT
AGTGTCGGGAACGTACCAGGTTTGCAATTTTCTGTATCTATYGAGCGTCTTGCTGCGCCA
GACAAACAGAGTTCATCACATGGCGAGTTTCATAACAAGCGAGAGGGATCGATCGGTAGC
TTATCCTCCATTATAGGGAAATCAAGGAGTGGGACAGACACGTCGAAGCTCAAGAGAGGA
AGCACCCGAARACTGAGCATGAGACCTACCTTAACTGCTGATAAACAAGTCGCACKTATG
GGCGGATTACTCGTACTGACTGCTATAATTTGCTGGACCCCTTACTTTGTCATCCACTCG
TGTTTCTTCCCCATGGACATCGCACCGCATTGGATCAGCATACTGACCATGTGGCTAGGC
TACTTGAACGCCATGTTGAATCCTCTAATCTACTCATTCACCAATCGGCGCATCCGGTCC
ATGGTGGGTACGTTCTGTGGTAAGCGATGTAGGCTCATCAAAGCGCTAATGTGCAGAAAG
