# Supplementary material for: Genome-wide signals of positive selection in strongylocentrotid sea urchins
Source: BMC Genomics. 2017 Jul 21;18:555. doi: 10.1186/s12864-017-3944-7 (PMC5521101; doi:10.1186/s12864-017-3944-7)
Supplement: Supplementary file 3 — Consensus alignment files. A compressed (gzip) tape archive (TAR) file containing 6250 consensus alignment files in FASTA format. (TGZ 14116 kb) [file 12864_2017_3944_MOESM3_ESM.tgz › SPU_000442/consensAlign.ordered.fa]

>sdro
ATGCCYGCTGAACCCCCTGAGCCACCGGCAGACAAGCCCTTTGCAGCCAAATGCACCAAG
GATACCGTCCAYTTGGTATGGGCTGGAACCACGTACGATGGTGGAAGTATCGTGACAGGA
TACATGGTGGAGATGAGTGAGGATGGTGGGAAGAAATGGAAGAATGTCGCTAAAGATGTG
TTCAGTACCAGCTATGCCTGCAAGGGAGTCACTGAAGGCAAGAAGTACCAGTTCAGGGTC
AGCTGTATCAACGCCAAGGGAAAGTCGAAGCCTAGCGCCATCTCGGATCCTATTGAACCT
AGTGACGGCGACGCCGACAAGGACGAAGAGAACGAGCCAGATGAAGCCGCATTCGAGCCA
AGGGACGTGAAAGTCCAAAATAAAGATGTGAAAGAGTTCTATGAAATCAGGGAGGAATTA
GGAAGGGGAAAATTCGGCACTGTAAATAAGTGTATCGCAAAGGAATCGAAAAAGACTTGG
GCAGCAAAATTCATCAAGGCCGAGAAACCAGCGGACAAGGAAGAAGTTGAACATGAAATC
GAAATTATGATGATCCTCCAGCATCCTAAACTTCTCCAGCTGTACGACGCATTCGCTACC
GGGTCTAACATGGTTATGATTCTCGAATATGTTTCAGGAGGAGAGTTATTCGATCGCGTG
GTCGACGAGGAGTTCGAATTGACAGAAGCTGTAGTCGTCTTCCTCATGAGGCAAATATGT
GAAGGGGTCAAGTTCATGCATGAAAAGGGTGTCCTTCATCTAGATATGAAGCCTGAGAAT
ATTCTCTGTGTAAGAAAAAACAGCAACAAAATCAAAATCATCGACTTCGGTCTTGCTCAG
AAATACTCTAAGAATCTACAGGTGTCTTGTGGTACTCCAGAATTTCTTGCCCCGGAAGTA
GTTTCATATGACGACGTTGCTTACGGAACTGACATGTGGAGTGTGGGTGTTATCTGCTAT
ATCTTATTGAGTGGATTCTCACCATTCATGGGCGATAATGAAGGAGAGACAATGAGTAAT
ATCCTCAAACTTGAATGGGACTTCGAAGACGAGTGCTTTGATGAAATCTCAGATCTCGCC
AAGCAATTCATTGAAAATCTGCTGGTCGAAGAAAAGAATGACAGACTAACATGCCCGCAG
TGCTTAGAATCTGAATGGCTGACGAAGAAGGGTGTAGGAACTGGTGCTGCTCTGTCTAAG
GCTAGGTTGAAGAAATATATCATCAAGAGGAGATGGCAGAAAGCGTTCAATGCAGTCAGA
GCCATGATACGTGTAAAACGAATTATC

>spal
ATGCCYGCTGAACCCCCTGAGCCACCGGCAGACAAGCCCTTTGCAGCCAAATGCACCAAG
GATACCGTCCACTTGGTATGGGCMGGAACCACCTACGATGGTGGAAGYATCGTGACAGGA
TACATGGTGGAGATGAGTGACGATGGTGGGAAGAAATGGAAGAATGTTGCTAAAGATGTG
TTCAGTACCAGCTATGCCTGCAAGGGAGTCASYGAAGGCAAGAAGTACCAGTTCAGGGTC
AGCTGTATCAACGCCAAAGGAAAGTCGAAGCCTAGCGCCATCTCGGATCCTATTGAACCT
AGTGACGGCGACGCCGACCGGGACGAAGAGAACGAGCCAGATGAAGCCGCATTCGAGCCA
AGGGACGTGAAAGTCCAAAATAAAGATGTGAAAGAGTTCTATGAAATCAGGGAGGAATTA
GGAAGGGGAAAATTCGGCACTGTAAATAAGTGTATCGCAAAGGAATCAAAAAAGACTTGG
GCAGCAAAATTCATCAAGGCCGAGAAACCAGCGGACAAGGAAGAAGTTGAACATGAAATC
GAAATTATGATGATCCTCCAGCATCCTAAACTTCTCCAGCTGTACGACGCATTCGCTACC
GGGTCTAACATGGTTATGATTCTCGAATATGTTTCAGGAGGAGAGTTATTCGATCGCGTG
GTYGACGAGGAGTTCGAATTGACAGAAGCTGTAGTCGTCTTCCTCATGAGGCAAATATGT
GAAGGAGTCAAGTTCATGCACGAAAAGGGTGTTCTTCATCTAGATATGAAGCCTGAGAAT
ATTCTCTGCGTAAGAAAAAACAGCAACAAAATCAAAATCATCGACTTCGGTCTTGCTCAG
AAATACTCTAAGAATCTACAGGTGTCCTGTGGTACTCCAGAGTTTCTTGCCCCGGAAGTA
GTTTCATATGACGACGTTGCTTACGGAACAGACATGTGGAGTGTGGGTGTTATCTGCTAC
ATCTTATTGAGTGGATTCTCACCATTCATGGGTGATAATGAAGGAGAGACAATGAGTAAT
ATCCTCAAACTTGAATGGGACTTCGAAGACGAGTGCTTTGATGAAATCTCAGATCTCGCC
AAGCAATTCATTGAAAATCTGCTGGTCGAAGAAAAGAATGACAGACTGTCATGCCCGCAG
TGCTTAGAATCTGAATGGCTGACGAAGAAGGGTGTAGGAACTGGTGCTGCTCTGTCTAAG
GCTAGGTTGAAGAAATATATCATCAAGAGGAGATGGCAGAAAGCGTTCAATGCAGTAAGA
GCCATGATACGTGTAAAACGAATTATC

>sfra
ATGCCCGCTGAACCCCCTGAGCCGCCGGCAGACAAGCCCTTTGCCGCCAAATGCACCAAG
GATACCATCAACCTGGTATGGGCTGGAACCACCTACGATGGTGGAAGTATCGTGACAGGT
TACAAGGTGGAGATGAGTGAAGATGGTGGTAAGAAATGGAAGAATATTGCTGATAATGTG
TTCAGTACCAGCTATGCCTGCAAGGGAGTCAGTGAAGCCAAGAAGTACCAGTTCAGGGTC
AGCTGTCTCAACGCCATCGGAAAGTCGAAACCTAGCGCCATCTCGGATCCTATTCAACCA
TGTGACGGCGATGCCGACAAGGACGAAGAAAACGAGCCAGATGAAGCCGCATTCGAGCCA
AGGGACGTGAAAGTCCAAGATAAAGATGTGAAAGAGTTCTATGAAATCAGGGAAGAATTA
GGAAGGGGAAAATTCGGTACTGTAAATAAGTGCATCGAAAAGAAATCGAAAAAGACTTGG
GCAGCAAAATTCATCAAGGCCGAGAAACCAGAGGACAAGAAAGAAGTTGAACATGAAATC
GAAATTATGATGGTCCTCCAGCATCCCAAACTTCTCCAGCTTTATGACGCATTCGCCAAA
GGAACTAACATGGTTATGATTCTCGAATATGTTTCAGGAGGAGAGTTATTCGATCGCGTG
GTCGACGAGGAGTTCGAATTGACAGAAGCCGTAGTCGTCTTCCTCATGAGGCAAATATGT
GAAGGAGTCAAGTTTATGCATGAACAGAAAGTTCTTCATCTAGATATGAAGCCTGAGAAT
ATTCTCTGTGTAAGAAAAAACAGCAACAAAATCAAAATCATCGACTTCGGTCTTGCTCAG
AAATACACTAAGAACCTACAGGTGTCCTGTGGTACTCCAGAATTTCTTGCCCCGGAAGTA
GTTTCATACGACGATGTTTCTTACGGAACAGACATGTGGAGTGTGGGTGTTATCTGCTAT
ATCTTATTGAGTGGATTCTCACCATTCATGGGTGATAATGAAGGAGAGACAATGAGTAAT
ATCCTCAAACTTGAATGGGACTTCGAAGACGAGTGCTTTGATGAAATCTCAGATCTCGCC
AAGAAATTCATTGAAAATCTGCTGGTCGAAGAAAAGGATGACAGACTGTTATCAGCACAG
TGCTTACAATCTGAATGGCTGACGAAGAAGGATGTAGGAACTGGTGCTGCTCTGTCTAAG
GCTAGGTTGAAAAAATACATCATCAAGAGGAGATGGCAGAAAGCGTTCAACGCAGTAAGA
GCCATGATACGTGTAAAACGAATTATC

>afraSS
ATGCCTGCTGAACCCCCTGAGCCACCGGCAGACAAGCCCTTTGCAGCCAAATGCACCAAG
GATACCATCAACCTGGTATGGGCTGGAACCACSTACGATGGTGGAAGTATCGTGACAGGA
TACATGGTGGAGATGAGTGAGGATGGTGGGAAGAAATGGAAGAATGTCGCTAAAGATGTG
TTCAGTACCAGCTATGCCTGCAAGGGAGTCASTGAAGGCAAGAAGTACCAGTTCAGGGTC
AGCTGTATCAACGCCAAGGGAAAGTCGAAGCCTAGCGCCATCTCCGATCCTATTGAACCT
AGTGACGGCGACGCCGACAAGGACGAAGAGAACGAGCCAGATGAAGCCGCATTCGAGCCA
AGGGACGTGAAAGTCCAAAATAAAGATGTGAAAGAGTTCTATGAAATCAGGGAGGAATTA
GGAAGGGGAAAATTCGGCACTGTAAATAAGTGTATCGCAAAGGAATCGAAAAAGACTTGG
GCAGCAAAATTCATCAAGGCCGAGAAACCAGCGGACAAGGAAGAAGTTGAACATGAAATC
GAAATTATGATGATCCTCCAGCATCCTAAACTTCTCCAGCTGTACGACGCATTCGCTACC
GGGTCTAACATGGTTATGATTCTCGAATATGTTTCAGGAGGAGAGTTATTCGATCGCGTG
GTCGACGAGGAGTTCGAATTGACAGAAGCTGTAGTCGTCTTCCTCATGAGGCAAATATGT
GAAGGAGTCAAGTTCATGCACGAAAAGGGTGTTCTTCATCTAGATATGAAGCCTGAGAAT
ATTCTCTGCGTAAGAAAAAACAGCAACAAAATCAAAATCATCGACTTTGGTCTTGCTCAG
AAATACTCTAAGAATCTACAGGTGTCCTGTGGTACTCCAGAGTTTCTTGCCCCGGAAGTA
GTTTCATATGACGACGTTGCTTACGGAACAGACATGTGGAGTGTGGGTGTTATCTGCTAT
ATCTTATTGAGTGGATTCTCACCATTCATGGGTGATAATGAAGGAGAGACAATGAGTAAT
ATCCTCAAACTTGAATGGGACTTCGAAGACGAGTGCTTTGATGAAATCTCAGATCTCGCC
AAGCAATTCATTGAAAATCTGCTGGTCGAAGAAAAGAATGAYAGACTGTCATGCCCGCAG
TGCTTAGAATCTGAATGGCTGACGAAGAAGGGTGTAGGAACTGGTGCTGCTCTGTCTAAG
GCTAGGTTGAAGAAATATATCATCAAGAGGAGATGGCAGAAAGCGTTCAATGCAGTCAGA
GCCATGATACGTGTAAAACGAATTATC

>hpul
ATGCCTGCTGAACCCCCTGAGCCACCGGCAGACAAGCCCTTTGCAGCCAAATGCACCAAG
GATACCATCAACTTGGTATGGGCTGGAACCACCTAYGATGGTGGAAGTATTGTGACAGGA
TACATGGTAGAGATGAGTGAGGATGGTGGTAAGAAATGGAAGAATGTTGCTAAAGATGTG
TTCAGTACCAGCTATGCCTGCAAGGGAGTCAGTGAAGGCAAGAAGTATCAGTTCAGGGTC
AGCTGTATCAACGCCATCGGAAAGTCGAAACCTAGTGCCATCTCGGATCCCATTGAACCT
ACTGACGACGTTSCTGACCATGACGAAGAGAACGAGCCAGATGAAGCCGCATTCGAGCCA
AGGGACGTGAAAGTTCAAGCTAAGGATGTGAAAGAGTTCTATGAAATCAGGGAGGAATTG
GGAAGGGGAAAATTCGGTACTGTAAATAAGTGTATCGCAAAGGTGTCGAAAAAGGTTTGG
GCAGCGAAATTCATCAAGGCCGAGAAACCAGAGGACAAGAAAGAAGTTGAACATGAAATC
GAAATTATGATGATCCTCCAGCATCCTAAACTTCTCCAGCTTTACGACGCATTCGCCACC
GGGTCTAACATGGTTATGATTCTCGAATATGTTTCAGGAGGAGAGTTATTCGACCGCGTG
GTCGACGAGGAGTTCGAATTGACAGAAGCTGTAGTCGTCTTCCTCATGAGGCAAATATGT
GAAGGAGTCAAGTTCATGCATGAAAAGGGTGTTCTTCATCTAGATATGAAGCCTGAGAAT
ATTCTCTGTGTAAGAAAAAACAGCAACAAAATCAAAATCATCGACTTCGGTCTTGCTCAG
AAATACACTAAGAACCTACAGGTGTCATGTGGTACTCCAGAATTTCTTGCCCCGGAAGTA
GTTTCATATGACGACGTTTCTTACGGAACAGACATGTGGAGTGTGGGTGTTATCTGCTAT
ATCTTATTGAGTGGATTCTCACCATTCATGGGTGATAACGAAGGAGAGACAATGAGTAAT
ATTCTCAAACTTGAGTGGGACTTCGAAGACGAGTGCTTTGATGAAATCTCAGATCTCGCC
AAGAAATTCATTGAAAATCTTCTGGTGGAAGACAAGGATGACAGACTGACATGCCCGCAG
TGCTTAGAATCTGAATGGTTGACGAAGAAGGGTGTAGGAACTGGTGCTGCTCTGTCTAAG
GCTAGGTTGAAAAAATATATCATCAAGAGGAGATGGCAGAAAGCTTTCAATGCAGTAAGA
GCCATGATACGTGTAAAACGAATTATC

>snud
ATGCCCGCTGAACCCCCTGAGCCGCCGGCAGACAAGCCCTTTGCCGCCAAATGCACCAAG
GATACCATCAACTTGGTATGGGCTGGAACCACCTACGATGGTGGAAGTATCGTGACAGGT
TACAAGGTGGAGATGAGTGAAGATGGTGGTAAGAAATGGAAGAATGTTGCTGATAATGTG
TTCAGTACCAGCTATGCCTGCAAGGGAGTCAATGAAGGCAAGAAGTACCAGTTCAGGGTC
AGCTGTCTCAACGCCATCGGAAAGTCGAAACCTAGCGCCATCTCGGATCCTATTCAACCA
TGTGACGGCGATGACGACAAGGACGAAGAAAACGAGCCAGATGAAGCCGCATTCGAGCCA
AGGGACGTGAAAGTCCAAGCTAAAGATGTGAAAGAGTTCTATGAAATCAGGGAAGAATTA
GGAAGGGGAAAATTCGGTACTGTAAATAAGTGCATCGAAAAGAAAACGAAAAAGACTTGG
GCAGCAAAATTCATCAAGGCCGAGAAACCAGAGGACAAGAAAGAAGTTGAACATGAAATC
GAAATTATGATGGTCCTCCAGCATCCCAAACTTCTCCAGCTTTATGACGCATTCGCCAAA
GGAACTAACATGGTTATGATTCTCGAATATGTTTCAGGAGGAGAGTTATTCGATCGCGTG
GTCGACGAGGAGTTCGAATTGACAGAAGCCGTAGTCGTCTTCCTCATGAGGCAAATATGT
GAAGGAGTCAAGTTTATGCATGAACAGAAAGTTCTTCATCTAGATATGAAGCCTGAGAAT
ATTCTCTGTGTAAGAAAAAACAGCAACAAAATCAAAATCATCGACTTCGGTCTCGCTCAG
AAATACACTAAGGGCCTACAGGTGTCCTGTGGTACTCCAGAATTTCTTGCCCCGGAAGTA
GTTTCATACGACGACGTTTCTTACGGAACAGACATGTGGAGTGTGGGTGTTATCTGCTAT
ATCTTATTGAGTGGATTCTCACCATTCATGGGTGATAATGAAGGAGAGACAATGAGTAAT
ATCCTCAAACTTGAATGGGACTTCGAAGACGAGTGCTTTGATGAAATCTCAGATCTCGCC
AAGAAATTCATTGAAAATCTGCTGGTCGAAGAAAAGGATGACAGACTGTTATCATCACAG
TGCTTAGAATCTGAATGGCTGACCAAGAAGGATGTAGGAACTGGTGCTGCTCTGTCTAAG
GCTAGGTTGAAAAAATACATCATCAAGAGGAGATGGCAGAAAGCGTTCAATGCAGTAAGA
GCCATGATACGTGTAAAACGAATTATC

>sintSS
ATGCCTGCTGAACCCCCTGAGCCACCGGCAGACAAGCCCTTTGCAGCCAAATGCACCAAG
GATACCATCAACCTGGTATGGGCTGGAACCACCTACGATGGTGGAAGTATCGTGACAGGA
TACATGGTGGAGATGAGTGAGGATGGTGGCAAGAAATGGAMGAATGTCGCTAAAGATGTG
TTCAGTACCAGCTATGCCTGCAAGGGAGTCACTGAAGGCAAGAAGTACCAGTTCAGGGTC
AGCTGTATCAACGCCAAGGGAAAGTCGAAGCCTAGCGCCATCTCGGATCCTATTGAACCT
AGTGACGGCGATGCCGACCATGACGAAGAGAACGAGCCAGATGAAGCCGCATTCGAGCCA
AGGGATGTGAAAGTCCAAGCTAAAGATGTGAAAGAGTTCTATGAAATCAGGGAGGAATTA
GGAAGGGGAAAATTCGGTACTGTAAATAAGTGTATCGCAAAGGAATCGAAAAAGACTTGG
GCAGCAAAATTCATCAAGGCCGAGAAACCAGAGGACAAGAAAGAAGTTGAACATGAAATC
GAAATTATGATGATCCTCCAGCATCCTAAACTTCTCCAGCTTTACGACGCATTCGCCACC
GGGTCTAACATGGTCATGATTCTCGAATATGTTTCAGGAGGAGAGTTATTCGATCGCGTG
GTTGACGAGGAGTTCGAATTGACAGAAGCTGTAGTCGTCTTCCTCATGAGACAAATATGT
GAAGGAGTCAAGTTCATGCATGAAAAGGGTGTTCTTCATCTAGATATGAAGCCTGAGAAT
ATTCTCTGTGTAAGAAAAAACAGCAACAAAATCAAAATCATCGACTTCGGTCTTGCTCAG
AAATACACTAAGAATCTACAGGTGTCCTGTGGTACTCCAGAGTTTCTTGCCCCGGAAGTA
GTTTCATATGACGACGTTTCTTACGGAACAGACATGTGGAGTGTGGGTGTTATCTGCTAT
ATCTTATTGAGTGGATTCTCACCATTCATGGGTGATAACGARGGAGAGACAATGAGTAAT
ATCCTCAAACTTGAATGGGACTTCGAAGACGAGTGCTTTGATGAAATCTCAGATCTCGCC
AAGCAATTCATTGAAAATCTGCTGGTCGAAGAAAAGGATGACAGACTGTCTTGCCCGCAG
TGCTTAGAATCTGAATGGCTGACGAAGAAGGGTGTAGGAACYGGTGCTGCTCTGTCTAAG
GCTAGGTTGAAGAAATATATCATCAAGAGGAGATGGCAGAAAGCGTTCAATGCAGTAAGA
GCCATGATACGTGTAAAACGAATTATC

>sprp
ATGCCTGCTGAACCCCCTGAGCCACCGGCAGACAAGCCCTTTGCAGCCAAATGCACCAAG
GATACCATCAACCTGGTATGGGCTGGAACCACGTACGATGGTGGAAGTATCGTGACAGGA
TACATGGTGGAGATGAGTGAGGATGGTGGGAAGAAATGGAAGAATGTCGCTAAAGATGTG
TTCAGTACCAGCTATGCCTGCAAGGGAGTCACTGAAGGCAAGAAGTACCAGTTCAGGGTC
AGCTGTATCAACGCCAAAGGAAAGTCGAAGCCTAGCGCCATCTCGGATCCTATTGAACCT
TGTGAAGGCGACGCCGAYAAGGACGAAGAGAACGAGCCAGATGAAGCCGCATTCGAGCCA
AGGGACGTGAAAGTCCAAAATAAAGATGTGAAAGAGTTCTATGAAATCAGGGAGGAATTA
GGAAGGGGAAAATTCGGCACTGTAAATAAGTGTATCGCAAAGGAATCGAAAAAGACTTGG
GCAGCAAAATTCATCAAGGCCGAGAAACCAGCGGACAAGGAAGAAGTTGAACATGAAATC
GAAATTATGATGATCCTCCAGCATCCTAAACTTCTCCAGCTGTACGACGCATTCGCTACC
GGGTCTAACATGGTTATGATTCTCGAATATGTTTCAGGAGGAGAGTTATTCGATCGCGTG
GTCGACGAGGAGTTCGAATTGACAGAAGCTGTAGTAGTCTTCCTCATGAGGCAAATATGT
GAAGGAGTCAAGTTCATGCATGAAAAGGGTGTTCTTCATCTAGATATGAAGCCTGAGAAT
ATTCTCTGTGTCAGAAAAAACAGCAACAAAATCAAAATCATCGACTTCGGTCTTGCTCAG
AAATACACTAAGAATCTACAGGTGTCCTGTGGTACTCCAGAATTTCTTGCCCCGGAAGTA
GTTTCATATGACGACGTTGCTTACGGAACTGACATGTGGAGTGTGGGTGTTATCTGCTAT
ATCTTATTGAGTGGATTTTCACCATTCATGGGAGATAATGAAGGAGAGACAATGAGTAAT
ATCCTCAAACTYGARTGGGACTTCGAAGACGAGTGCTTTGATGAAATCTCAGATCTCGCC
AAGCARTTCATTGAAAATCTGCTGGTSGAAGAAAAGAATGACAGACTGACATGCCCGCAG
TGCTTAGAATCTGAATGGCTGACGAAGAAGGGTGTAGGAACTGGTGCTGCTCTGTCTAAG
GCTAGGTTGAAAAAATATATCATCAAGAGGAGATGGCAGAAAGCGTTCAATGCAGTAAGA
GCCATGATACGTGTAAAACGAATTATC

>spurp
ATGCCTGCTGAACCCCCTGAGCCACCGGCAGACAAGCCCTTTGCAGCCAAATGCACCAAG
GATACCATCAACCTGGTATGGGCTGGAACCACGTACGATGGTGGAAGTATCGTGACAGGA
TACATGGTGGAGATGAGTGAGGATGGTGGGAAGAAATGGAAGAATGTCGCTAAAGATGTG
TTCAGTACCAGCTATGCCTGCAAGGGAGTCACTGAAGGCAAGAAGTACCAGTTCAGGGTC
AGCTGTATCAACGCCAAAGGAAAGTCGAAGCCTAGCGCCATCTCGGATCCTATTGAACCT
TGTGAAGGCGACGCCGACAAGGACGAAGAGAACGAGCCAGATGAAGCCGCATTCGAGCCA
AGGGACGTGAAAGTCCAAAATAAAGATGTGAAAGAGTTCTATGAAATCAGGGAGGAATTA
GGAAGGGGAAAATTCGGCACTGTAAATAAGTGTATCGCAAAGGAATCGAAAAAGACTTGG
GCAGCAAAATTCATCAAGGCCGAGAAACCAGCGGACAAGGAAGAAGTTGAACATGAAATC
GAAATTATGATGATCCTCCAGCATCCTAAACTTCTCCAGCTGTACGACGCATTCGCTACC
GGGTCTAACATGGTTATGATTCTCGAATATGTTTCAGGAGGAGAGTTATTCGATCGCGTG
GTCGACGAGGAGTTCGAATTGACAGAAGCTGTAGTAGTCTTCCTCATGAGGCAAATATGT
GAAGGAGTCAAGTTCATGCATGAAAAGGGTGTTCTTCATCTAGATATGAAGCCTGAGAAT
ATTCTCTGTGTCAGAAAAAACAGCAACAAAATCAAAATCATCGACTTCGGTCTTGCTCAG
AAATACACTAAGAATCTACAGGTGTCCTGTGGTACTCCAGAATTTCTTGCCCCGGAAGTA
GTTTCATATGACGACGTTGCTTACGGAACTGACATGTGGAGTGTGGGTGTTATCTGCTAT
ATCTTATTGAGTGGATTTTCACCATTCATGGGAGATAATGAAGGAGAGACAATGAGTAAT
ATCCTCAAACTCGAATGGGACTTCGAAGACGAGTGCTTTGATGAAATCTCAGATCTCGCC
AAGCAGTTCATTGAAAATCTGCTGGTCGAAGAAAAGAATGACAGACTGACATGCCCGCAG
TGCTTAGAATCTGAATGGCTGACGAAGAAGGGTGTAGGAACTGGTGCTGCTCTGTCTAAG
GCTAGGTTGAAAAAATATATCATCAAGAGGAGATGGCAGAAAGCGTTCAATGCAGTAAGA
GCCATGATACGTGTAAAACGAATTATC

>pdep
ATGCCCGCTGAACCMCCTGAGCCGCCGGCAGACAAGCCCTTTGCCGCCAAATGCACCAAG
GATACCATCAACTTGGTATGGGCTGGAACCACCTACGATGGTGGAAGTATCGTGACAGGT
TACAAGGTGGAGATGAGTGAAGATGGTGGTAAGAAATGGAAGAATGTTGCTGATAATGTG
TTCAGTACCAGCTATGCCTGCAAGGGAGTCAGTGAATCTAAGAAGTACCAGTTCAGGGTC
AGCTGTCTCAACGCCATCGGAAAGTCGAAACCTAGCGCCATCTCGGATCCTATTCAACCA
AGTGACGGCGATGACGACCGGGACGAAGAGAACGAGCCAGATGAAGCCGCATTCGAGCCR
AGGGATGTGAAAGTCCAAGCTAAAGACGTGAAAGAGTTCTATGAAATCAGGGAAGAATTA
GGAAGGGGAAAATTCGGTACTGTAAATAAGTGCATCGAAAAGAAAACGAAAAAGGTTTGG
GCAGCAAAATTCATCAAGGCCGAGAAACCAGAGGACAAGAAAGAAGTTGAACATGAAATC
GAAATTATGATGGTCCTCCAGCATCCCAAACTTCTCCAGCTTTATGACGCATTCGCCAAA
GGAACTAACATGGTTATGATTCTCGAATATGTTTCAGGAGGAGAGTTATTCGATCGCGTG
GTCGACGAGGAGTTCGAATTGACAGAAGCCGTAGTCGTCTTCCTCATGAGGCAAATATGT
GAAGGAGTCAAGTTTATGCATGAACAGAAAGTTCTTCATCTAGATATGAAGCCTGAGAAT
ATTCTCTGTGTAAGAAAAAACAGCAACAAAATCAAAATCATCGACTTCGGTCTTGCTCAG
AAATACACTAAGGGCCTACAGGTGTCCTGTGGTACTCCAGAATTTCTTGCCCCGGAAGTA
GTTTCATACGACGACGTTTCTTACGGAACAGACATGTGGAGTGTGGGTGTTATCTGCTAT
ATCTTATTGAGTGGATTCTCACCATTCATGGGTGATAATGAAGGAGAGACGATGAGTAAT
ATCCTCAAACTTGAATGGGACTTCGAAGACGAGTGCTTTGATGAAATCTCAGATCTCGCC
AAGAAATTTATTGAAAATCTGCTGGTCGAAGAAAAGGATGACAGACTGTTATCAGCACAG
TGCTTAGAGTCTGAATGGCTGACGAAGAAGGATGTAGGAACTGGTACTGCTCTGTCTAAG
GCTAGGTTGAAGAAATATATCATCAAGAGGAGATGGCAGAAAGCGTTCAATGCAGTAAGA
GCCATGATACGTGTAAAACGAATTATC
