# Supplementary material for: Genome-wide signals of positive selection in strongylocentrotid sea urchins
Source: BMC Genomics. 2017 Jul 21;18:555. doi: 10.1186/s12864-017-3944-7 (PMC5521101; doi:10.1186/s12864-017-3944-7)
Supplement: Supplementary file 3 — Consensus alignment files. A compressed (gzip) tape archive (TAR) file containing 6250 consensus alignment files in FASTA format. (TGZ 14116 kb) [file 12864_2017_3944_MOESM3_ESM.tgz › SPU_015847/consensAlign.ordered.fa]

>sdro
ATGACGATGTCCTCGTCACATCTCGTCATCTTACTCGGGGCGTTCGTACCGCTATCGCTC
TGCATCGTAATCGGTAACTTCTTCGTCATGGCAACAGTGTGTCGTGAGGAACGCTTGCAC
ACGCCCACAAATTTCATCTTAGCGAGTCTTGCATTTGCGGACTTTGTAACAGGAGCTTTG
ACGATTCCTTGCGAGTTGTACACTGACGCAGAAACCAACACGATGGACTGTTACAAGATG
ACGTACATGCTAGCACCTTCTTATTTCATGAGTGGTGTGTCACTGATGCATCAGATAATT
GTAACTCTGGATCGCTTGCTGGCTGTGTCCTGGCCTCTCAGGTACTGTCAGTTTGTGACC
AAAAGTCGCGTTGCTATGACGATAGGATCTGTTTGGATTGGTGGCACGTTTCCCGCCACT
GCTTTTCTCTACGTGTGGATCACAAGCCTAGCAGACGATCACGTGGTAGGACAGTGTGGG
GGTGGAGCTTATTTCAGCACCCCACCCATCAGAAAGTTCGAGTTAGCCATGGCCTCGCTT
GTCTTCGTAGGTCTGCTCCTGTTAACATGCTTCAATCTGTACATTTGGAGGGTAGCTACT
CGGCAAGCGAGTCAAATCAGGGACCAGTTCCGTGCGATGAACGCGGACCAGAAACAGCGG
CGACTTGGAAACTTGCAAGCGACGAAAACTGTTCTAGGAATCGTCGGGACATTCGTCGTG
TCTTGGACTCCCGTCACGATCTATTTCATCATTTCAYMWGATATCAATAGTATGAAAYTG
ACGTATGAACAGCTCTTCATAATCAATCAACTCTGTTTCTTCTTCATTTGYGTGAATTCT
GCAATTAATCCAATCATATATGGATGGAAGAATAAGGAATTTCGCAGAGGCTTGTTRAAG
CTTTTTAAAGCATGGAGACTCCCATGCATGCGTATGATCCAAAAGGAGCAGCCAAATAGG
GCAGAATCTACGCGGGTAACATCTGTCGTTGTT

>spal
ATGACGATGTCCTCGYCACATCTCGTCATCTTACTCGGGGCGTTCGTACCGCTATCGCTR
TGCATCGTAATCGGTAACTTCTTCGTCATGGCAACAGTRTATCGTGAGGAACGCYTGCAC
ACGCCYACAAATTTCATCTTAGCGAGTCTTGCATTTGCRGACTTTGTAACAGGAGCTTTG
ACGATTCCTTGCGAGTTGTACACTGACGCAGAAACMAATACGATGRACTGTTACAAGATG
ACGTACATGCTAGCGCCYTCTTATTTCATGAGTGGTGTGTCAYTGATGCATCAGATAATT
GTAACTCTRGATCGCTTGCTTGCTGTGWCCTGGCCTCTCAGGTACTGTCAGTTTGTGACC
AAAAGTCGCGTTGCTATGACGATAGGATCTGTTTGGATTGGTGGCACGTTTCCCGCCAST
GCTTTTCTCTACGTGTGGATCACAAGCCTAGCAGACGATCACACAGTAGGACAGTGTGGG
GGTGGGGCTTATTTCAGCACCCCACCCATCAAAAAGTTCGAGTTAGCCATGGCCTCGCTT
GTCTTCGTAGGCCTGTTCCTGTTAACAATCTTCAATCTGTACATTTGGAGGGTAGCTACT
CGACAAGCGAGTCAAATCAGGGACCAGTTCCGTGCGATGAAYGCRGACCAGAAACAGCGG
CGACTTGGAAACTTGCAAGCGACGAAAACTGTTTTAGGGATCGTGGGRACTTTCGTCGTG
TCTTGGACACCCGTAACAATCTATTTCATCATTTCACATNATATCAATANNAGAGNACTG
ACGTATGAACAGCTCTTCATCATCAATCAAYTCTGTTTCTTCTTCATTTGTGTGAATTCT
GCAATTAATCCAATCATATATGGATGGAAGAATAAGGARTTTCGCAGAGGCTTGTTRAAG
CTKTTTAAAGCATGGAGACTCCCATGCATGCGTATGATCCAAAAGGAGCAGCCAAATAGG
GCAGAMTCTACGCGKGTAACATCTGTCGTTGTT

>sfra
ATGACGATGTCCTCGTCACATCTTGTCATCTTACTCGGGGCGTTCGTACCGCTATCGCTC
TGCATCGTAATCGGTAACTTCTTCGTCATGGCAACAGTGTATCGAGAGGATCGCTTGCAC
ACGCCCACAAATTTCATCTTAGCGAGTCTTGCATTTGCGGACTTTGTAACAGGAGCTTTG
ACGATTCCTTGCGAGTTATACACTGACGCAGAAACAAAGACGATGGACTGTTATAAGATG
ACGTACATGCTAGCGCCATCTTATTTCATGAGTGGCGTGTCACTGATGCATCAGATAATT
GTAACCCTGGATCGCTTGCTTGCTGTTACATGGCCTCTCAGATACTGTCAGTTTGTGACC
AAACGTCGCGTTGCTWTGACGATAGGATCTGTTTGGATTGGTGGCACGTTTCCCGCCACT
GCTTTTCTCTACGTGTGGATCACAAGCCTAGCAGACGATCACAATGTAGGACAGTGTGGG
GGTGGGGCTTATTTCAGCACCCCGCCCATCATAAAGTTCGAGTTAGCCATGGCATTGCTT
GTCCTCATAGGCCTGTTGCTGTTAACATTCTTCAATATGTACATCTGGAGGGTAGCTACT
CGGCAAGCGAGTCAAATCAGAGACCAGTTCCGTGCGATGAATGCGGACCAGAAACAGCGG
CGACTTGGAAACTTGCAAGCGACGAAAACTGTTCTAGGAATCGTCGGTACATTCGTCGTG
TCTTGGACACCCGTCACAATCTATTTCWTCATTTCGCANCAAATCAATAAGANNGATNTG
ACGTATGAACAGCTCTTCATCATCAATCAACTCTGTTTTTTCTTCATTTGTGTGAATTCT
GCAATTAATCCAATCATATATGGATGGAAAAATAAAGAGTTTCGCAGAGGCTTGTTGAAG
CTTTTTACAGCATGGAGACTCCCATGCATGCGTATGATGCAAAAGGAGCAGCCAAATATC
GCAGAATCAACRCGTGTAACATCTGTCGTTGTT

>afraSS
ATGACRATGTCCTCGTCACATCTCGTCATCTTACTCGGTGCGTTCGTACCGCTATCGCTC
TGCATCGTAATCGGTAACTTCTTCGTCATGGCAACAGTGTATCGTGAGGATCGCTTGCAC
ACGCCCACAAATTTCATCTTAACGAGTCTTGCATTTGCGGACTTTGTAACAGGAGCTTTG
ACGATTCCTTGCGAGTTGTACACTGACGCAGAAACMAATACGATGAACTGTTACAAGATG
ACTTACATGCTAGCGCCATCTTATTTCATGAGTGGTGTGTCATTGATGCATCAGATAATC
GTAACTCTGGATCGCTTGCTGGCTGTGTCCTGGCCTCTCAGGTATTGTCAGTTTGTGACC
AAAAGTCGCGTTGCTATGACGATAGGATCTGTTTGGATTGGTGGCACGTTTCCCGCCACT
GCTTTTCTCTACGTGTGGATAACAAGCATGGCAGACGATCACGTGGTAGGACAGTGTGGG
GGCGGGGCTTATTTCAGCACCCCACCCATCAGAAAGTTCGAGTTCGCCATGGCCTCGCTT
GTCTTCATAGGTCTGCTCCTGTTAACARTCTTCAATCTGTACATCTGGAGGGTAGCTACT
CGGCAAGCGAGTCAAATCAGGGACCAGTTYCGTGCGATGAATGCGGACCAGAAACAGCGG
AGACTTGGAAACTTGCAAGCGACGAAAACTGTTCTAGGAATCGTCGGAACATTCGTCGTG
TCTTGGACTCCCGTCACKATCTATTTCATCATTTYTCATNRTATCRATAATATGRRRCTG
ACGTATGAACAGCTCTTCATAATCAATCARCTCTGTTTCTTCTTCATTTGYGTGAATTCT
GCAATTAATCCAATCATATATGGATGGAAGAATAAGGAGTTTCGCAGAGGCTTGTTGAAG
CTTTTTAAAGCATGGAGACTCCCATGYATGCGTATGATRCAAAAGGAGCAGCCAAATATC
GCAGAATCTATGCGGGTAACATCTGTCGTTGTT

>hpul
ATGACGATGTCCTCGTCACATCTCGTCATCTTGCTCGGGTCGTTYGTACCGCTATCGCTC
TGCATCGTAATCGGTAACTTCTTCGTCATGGCAACAGTATATCGTGAGGAACGCTTGCAC
AAGCCCACAAATTTCATCTTAGCGAGTCTTGCATTTGCGGACTTTGTAACGGGAGCTTTG
ACGATTCCTTGCGAGTTGTACACTGACGCAGAAACCACTACGATGGACTGTTACAAGATG
ACGTACATGCTAGCACCTTCTTATTTCATGAGTGGTGTGTCTCTGATGCATCAGATAATT
GTAACTCTGGATCGCTTGCTTGCTGTGAACTGGCCTCTCAGGTACTGTCAGTTTGTGACC
AAACGTCGCGTTGCCATGACGATAGGATCTGTTTGGATTGGTGGCACGTTTCCCGCCACT
GCTTTTCTCTTCGTGTGGATCACAAGCATTGCAGATGATCACGTGGTAGGACAGTGTGGA
GGTGGGGCTTATTTCAGCACACCGTCCATCGAAACGTTCGAGATAACCATGGCCTCGCTT
GTCTTGTTAGGTCTGTTCCTGTTAACAATCTTCAATCTGTACATTTGGCGGGTAGCTACT
CGACAAGCGAGTCAAATCAGGGACCAGTTCCGTGCCATGAATGCGGACCAGAAACAGCGG
CGACTTGGAAACTTGCAAGCGACGAAAACTGTTTTAGGAATCGTGGGGACATTCGTCGTG
TCTTGGACACCCGTAACAATCTATTTCATCATTTCGCAGNATATCAATAAGATGAAACTG
ACGTATGAACAGCGTTTCATTATCAATCAACTCTGTTTCTTCTTCATTTGTGTGAATTCT
GCAATTAATCCAATCATATATGGATGGAAGAATAAAGAGTTTCGCAGAGGCTTGTTAAAG
CTTTTTAAAGCATGGAGACTCCCATGCATGCGTATGATGCAAAAGGAGCAGCCAAATAGG
GCAGAATCTACACGGGTAACATCTGTCGTTATT

>snud
ATGACGATGTCCTCGTCACATCTTGTCATCTTACTCGGGGCGTTCGTACCGCTATCGCTC
TGCATCGTAATCGGTAACTTCTTCGTCATGGCAACAGTGTATCGAGAGGATCGCTTGCAC
ACGCCCACAAATTTCATCTTAGCGAGTCTTGCATTTGCGGACTTTGTAACAGGAGCTTTG
ACGATTCCTTGCGARTTGTACACTGACACAGAAACAAAGACAATGGACTGTTATAAGATG
ACGTACATGCTAGCGCCATCTTATTTCATGAGTGGAGTGTCATTGATGCATCAGATAATT
GTAACTCTGGATCGCTTGCTTGCTGTTACATGGCCTCTCAGATACTGTCAGTTTGTGACC
AAACGTCGCGTTGCTATGACGATAGGATCTGTTTGGATTGGTGGCACGTTTCCCGCCAGT
GCTTTTCTCTACGTGTGGATCACAAGCCTATCAGACGATCACAAAGTAGGACAGTGCGGG
GGTGGGGCTTATTTCAGCACCCCGCCCATCATAAAGTTCGAGTTAGCCATGGCTTTGCTT
GTCTTCATAGGCCTGTCGCTATTAACAGTCTTCAATATGTACATCTGGAGGGTAGCTACT
CGGCAAGCGAGACAAATCAGGGACCAGTTCCGTGCGATGAATGCGGACCAGAAACAGCGG
CGACTTGGAAACTTGCAAGCGACGAAAACTGTTCTAGGAATCGTCGGTACATTCGTCGTG
TCTTGGACCCCCGTCACAATCTATTTCATCATTTCGCATCAAATCAACAAGANNGAACTG
ACGTATGAACAGCTCTTCATCATCAATCAACTCTGTTTCTTCTTCATTTGTGTGAATTCT
GCAATTAATCCAATCATATATGGATGGAAGAATAAAGAGTTTCGCAGAGGCTTGTTGAAG
CTTTTTACAGCATGGAGACTCCCATGCATGCGTATGATGCAAAAGGAGCAGCCAAATATC
GCAGAATCTACGCGTGTTACATCTGTCGTTTTT

>sintSS
ATGACGATGTCCTCGTCACATCTCGTCATCTTACTCGGGGCGTTCGTACCGCTATCGCTC
TGCATCGTAATCGGTAACTTCTTCGTCATGGCAACAGTATATCGTGAGGAACGCCTGCAC
ACGCCCACAAATTTCATCTTAGCGAGTCTTGCATTTGCGGACTTTGTAACAGGAGCTTTG
ACGATTCCTTGTGAGTTGTACACCGACGCAGAAACCAACACGATGGACTGTTACAAGATG
ACGTACATGCTAGCACCATCTTATTTYATGAGTGGTGTGTCACTGATGCATCAGATAATT
GTAACTCTGGATCGCTTGCTGGCTGTGTCCTGGCCTCTCAGGTACTGTCAGTTTGTGACC
AAAAGTCGCGTTGCTATGACGATAGGATCTGTTTGGATTGGTGGCACGTTTCCCGCCAGT
GCTTTTCTCTACGTGTGGATCACAAGCATTGCAGACGATCACGTGGTAGGACAGTGTGGG
GGTGGGGCTTATTTCAGCACCCCACCCATCAAAATATTCGAGTTAGCCATGGCCTCGCTT
GTCTTCATAGGCCTGTTCCTCTTAACAATCTTCAATCTGTACATCTGGAGGGTAGCTACT
CAGCAAGCGAGTCAAATCAGGGACCAGTTCCGTGCGATGAACGCGGACCAAAAACAGCGG
CGACTTGGAAACTTGCAAGCGACGAAAACTGTTCTAGGAATCGTCGGAACATTCGTCGTG
TCTTGGACACCCGTCACGATTTATTTCATCATTTCNNGTCATATATCAANTAAGAGACTG
ACGTATGAACAGCTCTTCATCATCAATCAACTCTGTTTCTTCTTCATTTGTGTGAATTCT
GCAATTAATCCAATCATATATGGATGGAAGAATAAAGAGTTTCGCAGAGGCTTGTTGAAG
CTTTTTAAAGCATGGAGACTCCCATGCATGCGTATGATGCAAAAGGAGCAGCCAAATATC
GCAGAATCTACGCGGGTAACATCTGTAGTTGTT

>sprp
ATGACGATGTCCTCGTCACATCTCGTCATCTTACTCGGTGCGTTCGTACCGCTATCGCTC
TGCATCGTAATCGGTAACTTCTTCGTCATGGCAACAGTGTATCGTGAGGATCGCTTGCAC
ACGCCCACAAATTTCATCTTAACGAGTCTTGCATTTGCGGACTTTGTAACAGGAGCTTTG
ACGATTCCTTGCGAGTTGTACACTGACGCAGAAACCAATACGATGAACTGTTACAAGATG
ACGTACATGCTAGCGCCCTCTTATTTCATGAGTGGTGTGTCACTGATGCATCAGATAATT
GTAACTCTGGATCGTTTGCTGGCTGTGAACTGGCCTCTCAGGTACTGTCAGTTTGTGACC
AAACAACGCGTTGCTATGACGATAGGATCTGTTTGGATTGGTGGCACGTTTCCCGCCACT
GCTTTTCTCTACGTGTGGATCACAAGCATGGCAGACGATCACGCGGTAGGACAGTGTGGG
GGTGGGGCTTATTTCAGCACCCCACCCATCAGAAAATTCGAGTTAGCCATGGCCTCGCTT
GTCTTCATAGGTCTGCTCCTGTTAACATGCTTCAATCTGTACATTTGGAGGGTAGCTACT
CGGCAAGCGAGTCAAATCAGGGACCAGTTCCGTGCGATGAATGCGGACCAGAAACAGCGG
AGACTTGGAAACTTGCAAGCGACRAAAACTGTTCTAGGAATCGTCGGAACATTCGTCGTG
TCTTGGACTCCCGTCACGATCTATTTCATCATTTCACATCATATAAATAGTATGGAACTG
ACGTATGAACAGCTCTTCATAATTAATCAACTCTGTTTCTTCTTCATTTGTGTGAATTCT
GCAATTAATCCAATCATATATGGATGGAAGAATAAGGAGTTTCGCAGAGGCTTGTTGAAG
CTGTTTAAAGCATGGAGACTMCCATGTATGCGTATGATGCAAAAGGAGCAGCCAAATAGG
GCAGAATCTATGCGGGTAACATCTGTCGTTGTT

>spurp
ATGACGATGTCCTCGTCACATCTCGTCATCTTACTCGGTGCGTTCGTACCGCTATCGCTC
TGCATCGTAATCGGTAACTTCTTCGTCATGGCAACAGTGTATCGTGAGGATCGCTTGCAC
ACGCCCACAAATTTCATCTTAACGAGTCTTGCATTTGCGGACTTTGTAACAGGAGCTTTG
ACGATTCCTTGCGAGTTGTACACTGACGCAGAAACCAATACGATGAACTGTTACAAGATG
ACGTACATGCTAGCGCCCTCTTATTTCATGAGTGGTGTGTCACTGATGCATCAGATAATT
GTAACTCTGGATCGTTTGCTGGCTGTGAACTGGCCTCTCAGGTACTGTCAGTTTGTGACC
AAACAACGCGTTGCTATGACGATAGGATCTGTTTGGATTGGTGGCACGTTTCCCGCCACT
GCTTTTCTCTACGTGTGGATCACAAGCATGGCAGACGATCACGCGGTAGGACAGTGTGGG
GGTGGGGCTTATTTCAGCACCCCACCCATCAGAAAATTCGAGTTAGCCATGGCCTCGCTT
GTCTTCATAGGTCTGCTCCTGTTAACATGCTTCAATCTGTACATTTGGAGGGTAGCTACT
CGGCAAGCGAGTCAAATCAGGGACCAGTTCCGTGCGATGAATGCGGACCAGAAACAGCGG
AGACTTGGAAACTTGCAAGCGACGAAAACTGTTCTAGGAATCGTCGGAACATTCGTCGTG
TCTTGGACTCCCGTCACGATCTATTTCATCATTTCACATCATATAAATAGTATGGAACTG
ACGTATGAACAGCTCTTCATAATTAATCAACTCTGTTTCTTCTTCATTTGTGTGAATTCT
GCAATTAATCCAATCATATATGGATGGAAGAATAAGGAGTTTCGCAGAGGCTTGTTGAAG
CTGTTTAAAGCATGGAGACTCCCATGTATGCGTATGATGCAAAAGGAGCAGCCAAATAGG
GCAGAATCTATGCGGGTAACATCTGTCGTTGTT

>pdep
ATGACGATGTCCTCGTCGCATCTTGTCATCTTACTCGGGGCGTTCGTACCGCTATCGCTC
TGTATCGTAATCGGTAACTTCTTCGTCATGGCAACAGTGTATCGAGAGGAACGCTTGCAC
ACTCCCACAAATTTCATCTTAGCGAGTCTTGCTTTTGCGGACTTCGTAACAGGAGCTTTG
ACGATTCCTTGCGAGTTGTACACTGACGCAGAAACAAAGACGATGGACTGTGATAAGATG
ACGTACATGCTAGCTCCATCTTATTTCATGAGTGGCGTGTCACTGATGCATCAGATAATT
GTAACTCTGGATCGCTTGCTTGCTGTTTCATGGCCTCTCAGATACTGTCAGTTTGTGACC
AAACGTCGCGTTGCTATGACGATAGGATCTCTTTGGATTGGTGGCACGTTTCCCGTCACT
GCTTTTCTCTACGTGTGGATCACAAGTCTAGCAGACGATCACAAAGTGGGACAGTGTGGG
GGTGGGGCTTATTTCAGCACCCCGCCCATCACAAAGTTCGAGTTAGCCATGGCTTTGCTT
GTCCTCATAGGCCTGTTGCTGTTAACATTCTTCAATATGTACATCTGGAGGGTAGCGACT
CGGCAAGCGAGTCAAATCAGGGATCAGTTCCGTGCCATGAATGCGGACCAGAAACAGCGG
CGACTTGGAAACTTGCAAGCGACGAAAACTGTTCTAGGAATCGTCGGTACATTCGTCGTG
TCTTGGACCCCCGTCACAATCTATTTCATCATTTCGCANCAAATCAATAAGANNGAACTG
ACGTATGAAGAGCTCTTCATCATCAATCAACTCTGTTTCTTCTTCATTTGTGTGAATTCT
GCAATTAATCCAATCATATATGGATGGAAGAATAAAGAGTTTCGCAGAGGCTTGTTGAAG
CTGTTTACAGCATGGAGACTCCCATGCATGCGTATGATGCAAAAGGAGCAGCCAAATATC
ACAGAATCTACGCGTGTAACATCTGTCGTTGTT
