# Supplementary material for: Genome-wide signals of positive selection in strongylocentrotid sea urchins
Source: BMC Genomics. 2017 Jul 21;18:555. doi: 10.1186/s12864-017-3944-7 (PMC5521101; doi:10.1186/s12864-017-3944-7)
Supplement: Supplementary file 3 — Consensus alignment files. A compressed (gzip) tape archive (TAR) file containing 6250 consensus alignment files in FASTA format. (TGZ 14116 kb) [file 12864_2017_3944_MOESM3_ESM.tgz › SPU_001593/consensAlign.ordered.fa]

>sdro
CTTTTCATCTACGACTTTGATGAAGATGAAGTAGAGTTTCGGAAGAGACCCAGGAATATC
TGTCCATATGCCGTAGTACACTTCACTTACTCAGATTCAGGTGTAGCTTCAGCTCTACCT
TCCTCAAGTAATTTCAACAGAACTCCTGTTGCATCATCGAATGAGACCACACCCTCCAGA
AACATCTCCGTCCCTGATACTGTGGGTATAGCTGTAGTGGCTCCATGTTTCCCAAGAGAT
GACATTGTTACTCAGCTTCCGATGAGCGATGCAGACCGACCATTTATTGAGAAGTACAAA
GAGTACTCAGAAAGGAGTTACAGGGTTTGGTCAGGTCAACTTCTCAACAAGAATGGCAAC
AGCTGTAGAGTGTCTCTTCTTTCATTTGGTCTTTCATTTCTACCTTGCAAAATGCCAGAA
GCCTTGCAAGCATGTAAAGCTGTGAGGATGAAAGAACTACGACTACCCACCAAGGTCTTC
ACAGGAACCGTCCCAGTGCTTTCAAGAGTCAAAGAGGCCCAAGCAAATGGCAAGTACTAC
TGGTATGCTGAGCTGCATTCACTGAGTCTAGATGATAAAGTGTATTCAAGGTTTCTCAAC
TACCTCTCTGAAAAAGAATTGGTACTGAAGAAGGAGCTTGGTGATAAAGTACTTCTCTAT
ATCCTACCAACCGGCAAGACAACTCAGAATCTAGGACTGACTGCAAGCTCTCATCCAAAG
ATCTTGCnnnnnnnnnnnnnnnnnnnnnnnnnnnnnnnnnnnnnnnnnnnnnATATTACC
GTGAAGCARCCWAGACACCAAGTAAAGCCAAACCTGGAATCTGCACCAATCCATGATATT
GATAAGGACCACTTGAAGAGGCTAAGGTTTCAGTCATCCCTWGCCAAGCTCTTCTATGAG
CAGAACCGGGAACTSAAAGACAACGGTGTCCCAGGTGATCTAGAGGARATCCCTCTACCA
AGRCAGTCATCKGTTGAACAATCWTCTGTAGAACCTGATGAGCCRKTTGTGGAGACTGTT
MTTGAAATGTCTCCTGCRAGTCCTGAGGAGCAAGTGGATGAGAATTTGAATTCKTATATT
YCCAGAAGTCAGCATTTGGAACATCAGCAAAGCAACCAAAGAACAGCAGCTTATKCAAAG
CCTGAAGCGTCACCTGTYGAYGAACATGACTGGAACAACTATCCCAACGATTGGAGGAGT
GAGCATCCTAGTAGTACTCAGCCATGGGATCATTCCCAWCCTCMACCCAACCACCAGAAA
GAACAARRCAGAAATAGGGTTGWAACCAAAGAGAGCCGAGACCCACGSGTAMACRTTCAC
AAACAATYSCAACCTGGTGGTGAACCATCAAACCACCATGTCRGYCARCAAAGTYCAAGC
AGTCATCCACCTAGTTCCAATCCGGGAGAGCATCATCGATTAGGTCACCAACAGTACGAG
CARCAATCAGGAAGGACAGAGARTCAGTCWGGTCACCAGTCCTATGAGCGCCAATCAAGT
AAGGAATGGGGTCCTCCYAAAGGTAGTCCRAGGGGAAGAGGATCGCAGTCAAGATYRCAT
CAAGAMWCRCATCMTCACCATCWAAAGCATCCGCCTAAGCCTCCWGACARTCAACAGTAC
AAACGTCAGGCCAGCAGYGAGTGGRCRAATCAACAGCCAAGTGCCAARCATAAACCAAAT
CAGGACAAGAGGCCACTSGAAGCTTCMCAAGGTGACCTACCCCCACAGATCAAGGAAGTR
GCWTCYAAAGTCCATAARATGCTGACCAGTGGACTRGACCTGGGTCTCCGAGGGGCTGCT
GGTGATGCTAACATCCAGACGGTACAAGAAGAGACCGATGATGAGAAGATCGCCAGGATG
AGGGCTACCCTACAGGCCTTGGTGGAGGAGAGGGAAAGACTCGCCAAGAGCAACTCAGAT
AAGGATTCTGCAGACCCTCCCACATCAGTGCCACCACCCAAGGGCAATGAGGTCTTGAGC
ACCCCACYCACCAACATGGACACTACCTCAGAACCTAAACACCCTTCTCAAGATAGTCCC
AAGGAAAGCACAGTGGTGGAGAAACCCAACAAGACCATAGTAGTAGAGAAACCCAAGGAA
AATGCACAGTCTAAGGGAAATGGCGATGAGGCATATGTAAGGATGGAAGAAAGAGTGGAT
GTATACAAGGAAGAAGCAATGGATATAGTTGATAGTGATGAGGGGGAGGAAGAAGAGAAG
ATTGTGCAAGAGAAGGATATTGTGAAGAGAAAGCTTGAGGAGTCGGAAGAACCTGCTAAA
AAAAAGATGAGGGTTGATGATGTGCCAACTGCAGAAGTAGAGAAGGACAAAGGTGAGGTG
ACAAAGGATTGTCCTGTTGTGCCAGAGAGTGTTGTACAAAAGAGTGTTGCAATATATGGG
GTTAAGACGGTTAGTAAACCCATAAGTAGAACAGACAGTACAGAGCAACAACCAAAGGGA
ACTACAAATCAAAAGCCAATAAGTACAAAGGGTCCTGCGGATCCCAAACAAACAGAACCA
ATGACCAAAACACAGAAAGATCAAACTAAGATACAGACTCTTGAGAAGAAGCCAAAGAGC
GATGTAGGAGAGAAGAACAAAGAGCGAYRKASKMTTGAGAAGAAGCCAAAGAGTGATGTA
GGCGAGAAGAACAGGGTCCCCAAGAAGAGTGAGGGTGCAGACAAGCCAAGTAAGGTGCCY
GAGGAAATAACCAGTGCGTCGCAGATGAGGGAGTACCTCGAGAGAAGGCACAGCAGTGAC
AAGAAGGGCTCCAAGGAACACATCTCCAGTGCATCAGAGATGAAGATGTTCCTGGAGAAT
CCTGACAAGATTTCGACCAAGCCAAGGAGAATCAAAAGTGCCTCTGAGATGCGCCAGTTC
TTGAATCAGCCTTTCACCAGAGACAAATCATCCAAGACCTCTGGGTCTGAAGGACATAAA
GGGCGACCAACTGCTGCTGCACCGGACAATACTCCCCAATATCCTGAGCTAGAGGGCAAG
TCKAGGGATGACCTACTCAAGAACCATGATGGTGAACTTCCAAGCAATCATCTACAGAAC
TTCCTCAGCACCCACCACCAGATCACCTGGTCTCTGTCCCAGGGGGTTAGGGTCACTGTG
AMYAGGGAGATGGCAGGAGCTARGATAGGTCCTCCACCCCCKGGTGCYSTRMGGRAARGG
ATGGATGAAGAAGAAGATGACTGTACCYYTAGCATCACAGCTGTGTGTCATGGCTCCTAT
CGG

>spal
CTTTTCATCTATGACTTTGATGAAGATGAAGTAGAGTTTCGGAAGAGACCMAGGAATATC
TGTCCATATGCCGTAGTACACTTCACCTACTCWGATACRGGTGTACCTTCAGCTCTACCY
TCCTCRAGTAAYTTCAACAGAACTCCYGTTGCATCATCGAATGAGACRACGCCCTCCAGA
AACATCTCCGTCCCTGATACTGTGGGTATAGCTGTAGTGGCTCCATGTTTCCCAAGAGAT
GACATTGTTACTCAGCWTCCAATGAGTGATGCAGACCGGCCATTTATTGARAAGTACAAA
GAGTACTCAGAAAGGAGTTACAGGGTTTGGTCAGGTGAACTTCTCAACAAGAATGGCAAC
AGCTGTAGRGTGTCTCTTCTCTCATTTGGTCTTTCATTTCTACCWTGCAAAATGCCAGAA
GCCTTGCAAGCATGTAAAGCTGTGAGGATGAAAGAACTACGACTACCCACCAAGGTCTTC
ACAGGAACCGTCCCAGTGCTTTCAAGAGTCAAAGAGGCCCAAGCAAATGGCAAGTACTAC
TGGTATGCYGAGCTRCATTCACTGAGTCTAGATGATAAAGTGTATTCAAGGTTTCTCAAY
TACCTSTCTGAAAAAGAATTGNNNNNNNNNNNNGANCTTGGTGANAAANTNNNTCTCTAT
ANCCTACCAACCGGCAAGACAACTCAGAATCTAGGACTGACTGCAAGCTCTCATCCAAAG
ATCTTGCAnnnnnnnnnnnnnnnnnnnnnnnnnnnnnnnnnnnnnnnnnnnnATATTACC
GTGAAGCAGCCAAGACACCAAGTAAAGCCAAACCTGGAATCTGCACCAATCCATGATATT
GATAAGGACCACTTGAAGCGGCTMAGGTTTCAGTCATCCCTTGCCAAGCTCTTCTATGAG
CAGAACCGGGAACTGAAAGACAACGGTGTCCCAGGTGATCTAGAGGARATCCCTCTACCA
AGACAGTCRTCTGTTGAACAATCATCTGTAGAACCTGATGAGCCAGTKGKKGAGACTGTT
RTTGAAATGTCTCCTGCRAGTCCTGAKGAGCAAGTGGATGAGAATTTGAATTCTTATATT
CCCAGARGTCAGCATTTGGAACATCMRCAAAGYAACCAAAGAAYAGCAGCTTATTCAAAG
CCTGARGCRTCACCTGTYGATGAACATGACTGGAACAACTATCCCAACGATTGGAGGAGT
GAGCATCCTAGTRGTACYCMRYCATGGGATCATTCCCAWCCTCAACCCAACCACCAGAAA
GAACAAAGCAGAWATRGGRTTGAAACCAAAGAGAGYCGAGACCCACGTGTAAACATTCAC
AAACAATYSCAACCTGGTGGTGAACCATYAAACCACCATGYCAGYCAACAAAGTCCAAGC
AGTCATCCACCTAGTKCCAATCMGGGAGAGCATCATCGATTRGGTCACCAACAGTACGAG
CAACAATCAGGAAGGACAGAGARTCAGTCAGGTCACCAGTCCTATGARCGCCAATCAAGT
AARGAATGGGGTCCTCCYAAAGGTAGTCCAAGGGGAAGRGGATCGCAKTCMAGATCGCAT
CAAGAATYGCAKCATCACCAKCAAAAGCATCCGCCTAAGCCTCCAGAYAATCAACAGTAC
AAACGTCARGCCAGCAGCGARTGGACAAATCAACAGCCAAGTGCCAAGCATAAACCAAAT
CAGGACAAGAGGCCACTGGAAGCTTCMCAAGGTGACCTACCCCCACAGATCAAGGAAGTA
GCGTCCAAAGTCCATAAAATGCTGACCAGTGGACTAGACCTGGGTCTTCGAGGGGCTGCT
GGTGACGCTAACGTCCAGACGGTACAAGAGGAGACCGATGATGAGAAGATCGCTAGGATG
AGGGCTACCCTACAGGCCTTGGTGGAGGAGAGGGAAAGACTCGCCAAGAGCAACTCAGAT
AAGGATTCTGCAGACCCTCCTGTATCAGTGCCACCWCCCAAGGGCAATGAGGTCTTGAGC
ACCCCACCCACCAWCATGGACACTACCTCAGAACCTAAACACCCTTCTCAAGATAGTCCC
AAGGAAAGCACAGTGCTGGAGAAACCCAACGAGAGCATAGTAGTAGAGAAACCCAAGGAA
AATGCACAGTCCAAGGGAAATGGCAGTGAGGCAGATGTAAGGATGGAAGAAAGAGTGGAT
GTATACAAGGAAGAAGCAATGGATATAGTTGATAGTGATGAGGGGGAGGAAGAAGAGAAG
ATTGTGCAAGAGAAGGATATTGTGAAGAGAAAACTTGAGGAGACGGAAGAACCTGCTAAA
AAAAAGATGAGAGTTGATGATGTGCCAACTGCAGAAGCAGAGAAGGAGAAAGGTGATGTG
ACAAAGGATTGTCCTGTTGTGGCAGAGAGTGTTGTGCAAAAGAGTGTTGCAATATATGGG
GTGAAGGCGGTTAGTAAACCCATAAGTAGAACAGACAGTTCAGAGCAACAACCAAAGGGA
ACTACAAATCAAAAGCCAATAAGTGCAAAGGTTCCTGTGGATCCAAAACAAACAGAACCA
ATGACCAAAACACAGAAAGATCAAAATAAAATACTGGCTGTTGAGAAGAAGCCAAAGAGC
GATGTAGGAGAGAAGAACAGAGTTTCACAGACTCTTGAGAAGAAGCCAAAGAGCGATGTA
GTAGAGAAGAACAGGGTCTCCAAGAAAAGTGAGAGTGCAGACAAGCCAAGTAAGGTGCCC
GAGGAAATAACCAGTGCGTCCCAGATGAGGGAGTACCTTGARAGAAGGCACAGCAGTGAC
AAGAAAGGTTCCAAGGAACACATCTCCAGTGCATCCGAGATGAAGATGTTCCTGGAGAAT
CCCGACAAGGTTTCAACCAAACCAAGGAGAATCAAAAGTGCCTCTGAGATGCGCCAGTTC
TTGAATCAGCCTTTCACCAGAGACAAATCATCCAAGGTGACTGGGTCTGAAGGGCATAAA
GGGCGACCAACTGCTGCTGCACCGGACAACACTCCCCAATACCCTGAGCTAGAGGGCAAG
TCTAGGGATGACCTACTCAAGAACCATGATGGTGAACTTCCAAGCAATCATCTACAGAAC
TTCCTCAGCACCCACCACCAGATCACCTGGTCTCTGTCCCAGGGGGTTAGGGTCACTGTG
ACTAGGGAGATGGCAGGAGCTAGGATAGGTCCTCCTCCCCCTGGTGCTTTGAGGGGAGGA
ATGGATGAAGAAGAAGATGACTGTACCTCTAGCATCACAGCTGTGTGTCATGGCTCCTAT
CGG

>sfra
CTTTTCATCTATGACTTTGATGAAGATGAAGTAGAGTTTCGGAAGAGACCAAGGAATATC
TGTCCATATGCCATAGTACACTTCACCTACTCAGATACCGGTGTAGCTTCAGCTCTACCT
TCCTCAAGTAATTTCAACAGAACTCCTGTTGCATCATCGAATGAGACCACGCCCTCCAGA
AACATCTCTGTCCCTGATACTGTGGGTATAGCTGTAGTGGCTCCATGTTTCCCAAGAGAT
GAAATTGTTTCTCAATATCCAATGAGTGATGCAGACCGACCATTTATTGAGAAATACAAA
GAGTACTCAGAAAGGAGTTACAGGGTTTGGTCAGGTCAACTTCTCAACAAGAATGGCAAC
AGCTGTAGAGTGTCTCTTGTCTCATTTGGTCTTTCATTTCTACCTTGCAAAATGCCAGAA
GCCTTGCAAGCATGTAAAGCTGTGAGGATGAAAGAACTACGACTACCCACCAAGGTCTTC
ACAGGAACCGTCCCAGTGCTTTCAAGAGTCAAAGAGGCCCAAGCCAATGGCAAGTACTAC
TGGTATGCTGAGCTGCATTCACTGAGTCTAGATGATGCAGTGTACTCAAGGTTTCTCAAC
TACCTCTCTGAAAAAGAATTGGTACTGAAGAAGGATCTTGGTGATAGAGTACTTCTCTAT
ATCCTACCAACCGGCAAGACAACTCAGAATCTAGGnnnnnnnnnnnnnnnnnnnnnnnnn
nnnnnnnnnnnnnnnnnnnnnnnnnnnnnnnnnnnnnnnnnnnnnnnnnnnnACATTACC
GTGAAGCAACCAAGACACCAAGTAAAGCCAAACCTGGAATCTGCACCAATCCATGACATT
GATAAGGACCACTTGAAGCGGCTAAGGTTTCAGTCATCCCTTGCCAAGCTCTTCTATGAG
CAGAACCGGGAACTGAAAGACAATGGTGTCAAAGGTGATAAAGAGGATATCCCTnNNNNA
AGACAGTCATCTGTTGAACAGTCATCTGTAGAACCTGATGAGCCAGATGTGGAGACTGTT
ATTGAAATGTCTCCTGCAAGTTCTGAGGAGCAAGTGGATGAGAATTTGAATTCTTATATT
CCCAGAAGTCAGCAGTTGGAACACCAGCAAAGCAACCAAAGACCAGCATCTCATTCAAAG
TCTGAAGCATCACCTGTTCATAAACATGACTGGAACAACTATCCCAATGATTGGAGGAGT
GAGCATCCTAGTAGTACGCAATCATGGGATCATTCCCATCCTCAACCCAACCACCAGAAA
GAACAAAGCATACATAGGGTTGAATCCAAAGAGAGCCGAGACCCACGTGTAAACATTCAC
AAACTATTACAACCTGGTGGTGAACCATCAAACCACCATGTCAGCCAACAAAGTCCAAGC
AGTCATCCACATAGTTCCAATCCGGGAGAGCATCATCGATTAGGTCACCAACAGTACGAG
CAACAATCGGGAAGGACAGAGAATCAGTCAGGTCACCAGTCCTATGAGCGCCAATCAAGT
AATGAATGGGGTCCTCCCAAAGGTAGTCCAAGGGGAAGGGGATCGCAGTCACGATCGCAT
CGAGAATCGCATCATCACCATCAAAAGCATCCGCCCAAGCCTCCAGAMAATCAACAGTAC
AAACGTCAGGCCAGCAGTGATTGGACAAATCAACCGCCAAGTGCCAAGCATAAACCAAAT
CAGGACAAGAGGCCACTGGAAGCTCCAAAAGATGACCTACCCCCACAGATCAAGGAAGTA
GCATCCAAAGTCCATAAAATGCTGACTAGTGGAATAGACATGGGTCTTCGAGGGGCTGCT
GGTGACGCTAACGTCCAGACAGTGCAAGAGGAGACCGATGATGAGAAGATTGCTAGGATG
AGGGCTACCCTACAGGCCTTGGTGGAGGAGAGGGAAAGACTCGCCAAGAGCAACTCAGAT
AAGAATTCTGCAAATCCTCCCACGTCAGTNNNATCACCCAAGGGCAATGAAGTCTTGAGC
AGCCCATCCACCAACATGGACACTACCTCAGAACCTAAACACCCTTCTCCAGAAAGTCCC
AAGGAAAGCACAGTGGTGGAGAAACCCAACRAGAGCATAGTAGTAGAGAAACCCAAGGAA
AATGCACAGACCAAGGGAAATGGCAATGAGGCAGATGTAAGAATGGAAGAAnnnnnnnNN
NNNNNNNNGGAAGAAGCAATGGATATAGTTGAGAGTGATGAGGGGGAGGAAGAAGAGAAG
GTTGTGCAAGAAAAGGATATTGTGAAGAGAAAACTTGAGGAGTCAGAAGAACCTGCTAAA
AAGAAGATGAGRGTTGATGATGTGCCAACTGCAGAAGCAGAGAGGGACAAAGGTGNTGTG
SCAAAGGATAGTCCTGTTGTGCCAAAGAGTGTTGTGCAAAAGAATATTGCAATATATGGG
GTTAAGACGGTTAGTAAACCCGTTAGTAGTACAGACAGTACAGAGCAACAACCAAAGGGA
ACTACAAATCAAGAGCCAATAAGTGCAAAGGGTCCTGTGGATCCAAAAAAAACAGAACCG
ATGACCAAAACACAGAAAGATCAAAATAAACCACAGACTCTTGAGAAGAAGCCAAAGAGC
GATGTAGAAGTGAAGAACAGAGTnnCACAGACTCTTGAGAAGAAGCCAAAGAGCGATGTA
GAAGTGAAGAACAGAGTCTCCAAGAAAAGTGAGAGTGCAGACAAGCCAAGTAAGGTGTCC
AAGGAAATAACCAGTGCCTCCCAGATGAGAGAGTACCTTGAGAGAAGGCACAGCAGTGAC
AAAAAGAGTTCGAAGGAACACATCTCCAGTGCATCAGAGATGAAGATGTTCCTGGAGAAT
CCGGACAAGGTTTCAACCAAACCAAGGAGAATCAAAAGTGCCTCCGAGATGCGCCAGTTC
TTGAATCAGCCTTTCACCAGAGACAAATCATCCAAGACGTCTGGGTCTGAAGGGCATAAA
GGRCGGCCAACTGCTGCTGCACCGGACAATGCTCGCCAATATCCTGAGCTAGAGGGCAAG
TCTAGGGACGACCTACTCAAGGACCATGATGGTGAACTTACAAGCAATCATCTACAGAAC
TTCCTCAGCACCCATCACCAGATCACCTGGTCTCTGTCCCAGGATGTTAGGGTCACTGTG
RAGAGGGAGATGGCAGGAGCTAGGATAGGTCCTCCACCCCCTGGTGCTTTGAGAGGAGGG
ATGGATRAAGAAGAAGATGACTGTACCTCTAGCATCACGGCTGTGTGTCATGGATCCTAT
MRG

>afraSS
CTTTTCATCTATGACTTTGATGAAGATGAAGTTGAGTTTCGAAAGAGACCAAGGAATATC
TGTCCATATGCCGTAGTACACTTCACCTACTCWGATACCGGTGTAGCTTCAGCTCTACCT
TCCTCAAGTAATTTCAACAGAACTCCTGTTGCATCATCGAATGAAACGACGCCCTCCAGA
AACATCTCCGTCCCTGATACTGTTGGTATAGCTGTAGTGGCTCCATGTTTCCCAAGAGAT
GACATTGTTACTCAGCATCCAATGAGTGATGCAGACCGGCCATTTATTGAAAAGTACAAA
GAGTACTCAGAAAGGAGTTACAGGGTTTGGTCAGGTGAACTTCTCAACAAGAATGGCAAC
AGCTGTAGGGTGTCTCTTCTCTCATTTGGTCTTTCATTTCTACCTTGCAAAATGCCAGAA
GCCTTGCAAGCATGTAAAGCTGTGAGGATGAAAGAACTACGACTACCCACCAAGGTCTTC
ACAGGAACCGTCCCAGTGCTTTCAAGAGTCAAAGAGGCCCAAGCAAATGGCAAGTACTAC
TGGTATGCTGAGCTGCATTCACTGAGTCTAGATGATAAAGTGTATTCAAGATTTCTCAAC
TACCTCTCTGAAAAAGAATTGGTACTGAAGAAGGAACTTGGTGATAAAGTACTTCTCTAT
ATCCTACCMACCGGCAAGACAACTCAGAATCTAGGACTGACTGCAAGCTCTCATCCAAAG
ATCTTGnnnnnnnnnnnnnnnnnnnnnnnnnnnnnnnnnnnnnnnnnnnnnnATATTACM
GTSAAGCARCCAAGACACCAAGTAAAGCCAAACCTGGAATCTGCACCAATCCATGATATT
GATAAGGACCACTTGAAGMGGCTMAGGTTTCAGTCATCCCTTGCCAAGCTCTTCTATGAG
CAGAACCGGGAACTGAAAGATAACGGTGTMCCAGGTGATCTAGAGGAAATCCCTCTACCA
AGACAGTCGTCYRTTGAACAATCATCTGTAGAACCTGATGAGCCAGTTGWGGAGACTGTT
ATTGAAATGTCCCCTGCAAGTCCTGACGAGCAAGTGGATGAGAATTTGAATTCTTATATT
CCCAGAAGTCAGCATTTGGAACATCAKCAAAGCAACCAAAGAACAGCAGCTTATGCAAAG
CCTGAAGCGTCACCTGTTGATGAACATGACTGGAACAACTATCCCAACGATTGGAGGAGT
GAGCATCCTAGTAGTACCCCATCATGGGATCATTCCCATCCTCAACCAACCCACCAGAAA
GAACAAAGCAGAAATAGGGTTGAAACCAAAGAGAGCCGAGACCCACGTGTACACATTCAC
AAACAATTGCCAGCTGGTGGTGAACCATCAAACCACCRTGTCAGCCAACAAAGTCCAAGC
AGTCATCCACCTAGTTCCAATCAGGGAGAGCATCATCGATTAGGTCACCAACAGTACGAG
CAACAGTCAGGAAGGACAGAGAATCAGTCAGGTCACCAGTCCTATGAGCGCCAATCAAGT
AAGGAATGGGGTCCTCCCAAAGGTAGTCCAAGGGGAAGGGGATCGCAGTCAAGATCGCAT
CAAGAATCACATCATCACCATCAAAAGCATCCGCCTAAGCCTCCAGACAGTCAACAGTAC
AAACGTCAGGCCAGCAGCGAGTGGACAAATCAACAGCCAAGTGCCAAACATAAACCAAAT
CAGGACAAGAGGCCACTGGAAGCTTCCCAAGGTGACCTACCCCCACAGATCAAGGAAGTA
GCTTCCAAAGTCCATAAGATGCTGACCAGTGGACTAGACCTGGGTCTTCGAGGGGCTGCT
GGTGATGCTAACGTCCAGAYGGTACAAGAGGAGACCGATGATGAGAAGATCGCTAGGATG
AGGGCTACCCTACAGGCCTTGGTGGAGGAGAGGGAAAGACTCGCCAAGAGCAACTCAGAT
AAGGATTCTGCAGACCCTCCTGTATCAGTGCCACCGCCCAAGGGCAATGAGGTCTTGAGC
ACCCCACCCACCATCATGGACACTACCTCAGAACCTAAACACCCTTCTCMAGATAGTCCC
AAGGAAAGCACAGTGGTGGAGAAACCCATCAAGAGCGTAGTAGTAGAGAAACCCAAGGAA
AAGGAACAGTCCAAGGGAAATGGCAATGAGACAGATGTAAAGATGGAAGAAAAAGTGGAT
GTATACAAGGAAGAAGCAATGGATATAGTTGATAGTGATGAGGGGGAGGAAGAAAAGGAG
ATTGTGCAAGAGAAGGATATTGTGAAGAGAAAACTTGAGGAGTTGGAAGAACCTGCTAAA
AAGAAGATGAGAGTTGATGATGTGCCAACTACAGAAGCAGAGAAGGACAAAGGCGATGTG
GCAAAGGATTGTCCTGTTGTGCCWRAGAGTGTTGTGCAAAAGAATATTGCAATATATGGC
ATTAAGACGGTTAGTAAACCCATAAGTAGAACAGACAGTACAGAGCAACAACCAAAGGGA
ACTACAAATCAAAAGCCAATAAGTGCAAAGGGTCCTGTGGATCCAAAGCAAACAGAACCA
ATGACCAAAACACAGAAAGATCAAACTAAAATACAGACTCTTGAGAAGAAGCCAAAGAGC
GATGTAGGAGAGAAGAACAAAGAGCGAYRKASKMTTGAGAAGAAGCCAAAGAGTGATGTA
GGCGAGAAGAACAGAGTCCCCAAGAAAAGTGAGAGTGCGGACAAGCCAGGGAAGGTGCCC
GAGGAAATAACCAGTGCGTCGCAGATGAGGGAGTACCTTGAGAGAAGGCACAGCAGTGAC
AAGAAGGGCTCCAAGGAACACATCTCCAGTGCATCGGAGATGAAGATGTTCCTGGAGAAT
CCCGACAAGGTGTCAACCAAACCAAGGAGAATCAAAAGTGCCTCTGAGATGCGCCAGTTC
TTGAATCAGCCTTTCACCAGAGACAAATCATCCAAGACCTCTGGGTCTGAAGGACATAAA
GGGCGGCCAACTGCTGCTGCACCGGACAACACTCCCCAATATCCTGAGCTAGAGGGCAAG
TCKAGGGATGACCTACTCAAGAACCATGAYGGTGAACTTCCAAGCAATCATCTACAGAAC
TTCCTYAGCACCCACCACCAGATCACCTGGTCTCTGTCCCAGGGGGTTAGGGTCACTGTG
ACTAGGGAGATGGCAGGAGCTAGGATAGGTCCTCCACCCCCTGGTGCCCTAAGGRAARGG
ATGGATGAAGAAGAAGATGACTGTACCTCTAGCATCACAGCTGTGTGTCATGGCTCCTAT
CGG

>hpul
CTTTTCATCTATGACTTTGATGAAGATGAAGTAGAGTTTCGGAAGAGACCCAGGAACATC
TGTCCATATGCCGTAGTACACTTCACCTACTCTGATACCGGTGTAGCTTCAGCTCTACCC
TCCTCAAGTAATTTCAACAGAACTCCCGTTGCATCATCGAATGAGACCACACCCTCCAGA
AGCATCTCCGTCCCTGATACTGTGGGTATAGCTGTAGTGGCTCCATGTTTCCCAAGAGAT
GACATCGTTACCCAGCTTCCAATGAGTGATGCAGACCGGCCATTTATTGAAAAGTACAAA
GAGTACTCAGAAAGGAGTTACAGGGTTTGGTCAGGTCAACTTCTCAACAAGAATGGCAAC
AGCTGTAGGGTGTCTCTTCTCTCATTTGGTCTTTCATTTCTACCTTGCAAAATGCCAGAA
GCCTTGCAAGCATGTAAAGCTGTGAGGATGAAAGAACTACGACTACCCACCAAGGTCTTC
ACAGGAACCGTCCCAGTGCTTTCAAGAGTCAAAGAGGCCCAAGCAAATGGCAAGTACTAC
TGGTATGCTGAGCTGCATTCACTGAGTCTAGATGATAAAGTGTATTCAAGATTTCTCAAT
TACCTCTCTGAAAAGGAATTGGTGCTGAAGAAGGAGCTGGGTGATAAAGTACTTCTCTAT
ATCCTACCAACCGGCAAGACAACTCAGAATCTAGGACTGACTGCAAGCTCTCATCCAAAG
ATCTTGCATTGCCTTNTAGAGTCATATGTNCCCATGGNNAGNCNCCTGACAGATATTACC
GTGAAGCAACCGAGACACCAAGTAAAGCCAAACCTGGAATCTGCACCAATCCATGATATA
GATAAGGACCACTTGAAGCGGCTAAGGTTTCAGTCATCCCTTGCCAAGCTCTTCTATGAG
CAGAACCGGGAACTGAAAGACAACGGTGTCAATGGTGATCTAGAGGAAATCCCTCTACCA
AGACAGTCTTCGATTGAACAATCACCTGTAGRACCTGATGAGCCAGTTGTGGAGACTGTT
ATTGAAATGTCTCCTGCAAGTCCTGAGGAGCAAGTGGATGAGAATTTGAATTCTTATATT
CCCAGAAGTCAGCATTTGGAGCATCAGCAAAGCAACCAAAGAACAGCAGCTTATTTCAAG
CCTGAAGCATCACCTGTTGATGAACATGACTGGAACAACTATCCCAATGATTGGAGGAGT
GAGCATCCGAGTAGTACCCCATCATGGGACCATTCCCAACCTCCACCCAACCACCAGAAT
GAACAAAGCAGACATAGGGTTGAAACCAAAGAGAGCCGAGACCTACGTGCAAACATTCAC
ACACAATTGCCACCTGGTGGTGAACCATTAAATCACCATGTCAGCCAACAAAGTCCAAGC
AGTCATCCACATAGTTCCAATCCGGGAGAGCATCATCGATTAGGTCACCAACAGTACGAG
CAACAATCAGGAAGGGCAGATCATCAGTCRGGTCACCAGTCCTATGAGCGCCAATCAAGT
CAGGAATGGGGTCCTCCCAAAGGTAGTCCAAGGGGACGGGGGTCGCAGTCAAGATCGCAT
CAAGAATCGCATCATCACCATCAAAAGCATCCGCCTCAGCCTCCTGACAATCAACAGTAT
AAACGTCAGGCCAGCAGCGAGTGGACAAATCAACAGCCAAGTGCCAAGCATAAACCAAAT
CGGGACAAGAGGCCACTGGAAGCTTCACAAGGTGACCTACCCCCACAGATCAAGGAAGTG
GCTTCCAAAGTCCATAAAATGCTGACCAGTGGACTAGACCTGGGTCTTCGAGGGGCTGCT
GGTGACGCTAACGTCCAGACGGTACAAGAGGAGACCGATGATGAGAAGATCGCTAGGATG
AGGGCTACCCTACAGGCCTTGGTGGAGGAGAGGGAAAGACTCGCCAAGAGCAACTCAGAT
AAGGATTCTGTAAATCCTCCCACACCAGTGCCACCACCCAAGGGCAATGAGGTCTTGAGC
ACCCCACCCACCGTCATGGACACTACCTCAGAACCTAAACACCCTTCTCCAGATAGTCCT
AAGGGAAGCACAGTGGTGGACAAACCCAACAAGAGCATAGTAGTAGAGAAACCCAAGGAA
AATGCACAGTCCAAGGGAAATGGCAATGAGGAAGATGTAAGGATTGAAGAAAGAGTAGAT
GTATACAAGGAAGAAGCAATGGATATAGTTGATAGTGAGGAGGGTGAGCAAGAAGAGAAG
ATTGTGCTGGAAAAGGATATTGTGAAGAGRAAACTTGAGGAGTCGGAAGAACCTGCTAAA
AAAAGGATGAGAGTTGATGATGTGCCGACTGCAGAAGCAGAGAGGGACAAAGGTGGTGTG
GCAAAGGATGGTCCTGTTGTGGCAAAGAGTGTTGTGCAAAAGAGTGTTGCAATACATGGG
GTTAAGATGGTTAGTAAACCCATAAGTAGAACTGACAGTACAGAGCAACAACCAAAGGGA
TCTACAAATCAAAAGCCAATAAGTGCAAAGGGTCCTGTGGATCCAAAACAAACAGAACCA
ATGACCAAAACACAGAAAGATCAAAATAAAGTACAGACTCTTGAGAAGAAGCCGAAGAGC
GATGTAGGCGAGAAGAACAGnnnnnnACAGACTCTTGAGAAGAAGCCGAAGAGCGATGTA
GGCGAGAAGAACAGGGTCTCCAAGAAGAGTGAGAGTGCAGACAAGCCAGGTAAGGTGTCC
AAGGAAATAACCAGTGCCTCCCAGATGAGGGAGTACCTTGAGAGAAGGCACAGCAGTGAC
AAGAAGAGTTCCAAGGATCACATCTCCAGTGCATCAGAGATGAAGATGTTCCTGGAGAAT
CCCGACAAGGTTTCCACCAAACCAAGGAGAATCARAAGTGCCTCCGAGATGCGCCAGTTC
TTGAATCAGCCTTTTACCAGAGACAAATCGTCCAAGACATCTGGGTCTGTAGTCCATAAA
GGGCGGCCAACTGCTGCTGCACCGGACAATACTCCCCAATATCCTGAGCTGGAGGGCAAG
TCGAGGGATGACCTCCTCAAGAACCATGATGGTGAACTTCCAAGCAATCATCTACAGAAC
TTCCTCAGCACCCAGCACCAGATCACCTGGTCTCTGACCCAGGGGGTTAGGGTCACTGTG
GGAAGGGAGATGGCAGGAGCTAGGATAGGTCCTCCACCCCCCGGTGCTTTGAGGGGAGGG
ATGGATGAAGAAGAAGATGACTGTACCTCTAGCATCACAGCTGTGTGTCATGGCTCCTAT
CGG

>snud
CTTTTCATCTATGACTTTGATGAAGATGAAGTAGAGTTTCGGAAGAGACCAAGGAATATC
TGTCCATATGCCATAGTACACTTCACCTACTCAGATACCGGTGTAGCTTCAGCTCTACCT
TCCTCAAGTAATTTCAACAGAACTCCTGTTGCATCATCGAATGAGACCACGCCCTCCAGG
AACATCTCCATCCCTGATACTGTGGGTATAGCTGTAGTGGCTCCATGTTTCCCAAGAGAT
GAAATTGTTTCTCAATATCCAATGAGTGATGCAGACCGGCCATTTATTGAGAAATACAAA
GAGTACTCAGAAAGGAGTTACAGGGTTTGGTCAGGTCAACTTCTCAACAAGAATGGCAAC
AGCTGTAGAGTGTCTCTTGTCTCATTTGGTCTTTCATTTCTACCTTGCAAAATGCCAGAA
GCCTTGCAAGCATGTAAAGCTGTGAGGATGAAAGAACTACGACTACCCACCAAGGTCTTC
ACAGGATCCGTCCCAGTGCTTTCAAGAGTCAAAGAGGCCCAAGCCAATGGCAAGTACTAC
TGGTATGCTGAGCTGCATTCACTGAGTCTAGATGATGCAGTGTACTCAAGGTTTCTCAAT
TACCTCTCTGAAAAAGAATTGGTACTGAAGAAGGATCTTGGTGATAGAGTACTTCTCTAT
ATCCTACCAACCGGCAAGACAACTCAGAATCTAGGACNNNNNNNNNNNNNNNNNNNNNNN
NNNNNNNNNNNNNnnnnnnnnnnnnnnnnnnnnnnnnnnnnnnnnnnnnnnnACATTACC
GTGAAGCAACCAAGACACCAAGTAAAGCCAAACCTGGAATCTGCGCCAATCCATGACATT
GATAAGGACCACTTGAAGCGGCTAAGGTTTCAGTCATCCCTTGCCAAGCTCTTCTATGAG
CAGAACCGGGAACTGAAAGACAATGGTGTCAAAGGTGATAAAGAGGATATCCCTnTACCA
AGACAGTCATCTGTTGAACAGTCATCTGTAGAACCTGATGAGCCAGATGTGGAGACTGTT
ATTGAAATGTCTCCTGCAAGTCCTGAGGAGCAAGTGGATGAGAATTTGAATTCTTATATT
CCCAGAAGTCAGCAGTTGGAACACCAGCAAAGCAACCAAAGAACAACATCTCATTCAAAG
TCTGAAGCATCACCTGTTCATAAACATGACTGGAACAACTATCCCAATGATTGGAGGAGT
GAGCATCCTAGTAGTACGCAATCATGGGATTATTCCCATCCTCAACCCAACCACCAGAAA
GAACAAAGCAGACATAGAGTTGAAACCAAAGAGAGCCGAGACCCACGTGTAAACATTCAT
AAACTATTACAACCTGGTGGTGAACCATCAGACCACCATGTCAGCCAACAAAGTCCAAGT
AGTCATCCACATAGTTCCAATCCGGGAGAGCATCATCGATTAGGTCACCAACAGTATGAG
CAACAATCGGGAAGGACAGAGAATCAGTCAGGTCACCAGTCCTATGAGCGCCAATCAAGT
AATGAATGGGGTCCTCCCAAAGGTAGTCCAAGGGGAAGGGGATCGCAGTCAAGATCGCAT
CAAGAATCACATCATCACCATCAAAAGCATCCGCCTAAGCCTCCAGACAATCAACAGTAC
AAACGTCAGGCCAGCAGTGATTGGACAAATCAACAACCAAGTGCCAAGCATAAACCAAAT
CAGGACAAGAGGCCACCGGAAGCTCCAAAAGGTGACCTACCCCCACAGATCAAGGAAGTA
GCATCCAAAGTCCATAAAATGCTGACTAGTGGAATAGACCTnnnnnnnnnnnnnnnnnnn
nnnnnnnnnnnnnTCCAGACCGTACAAGAGGAGACCGATGATGAGAAGATCGCTAGGATG
AGGGCTACCCTACAGACCTTGGTGGAGGAGAGGGAAAGACTCGCCAGGAGCAACTCAGAT
AAGAATTCTGCAAATCCTCCCACGTCAGTACCACCACCCAAGGGCAATGAAGTCTTGAGC
AGCCCATCCACCAACATGGACGCTACCTCAGAACCTAAACACCCTTCTCCAGATAGTCCC
AAGGAAAGCACAGTGGTGGAGAAACCCAACAAGAGCATAGTAGTAGAGAAACCCAAGGAA
AATGCACAGACCAAGGGGAATGGCAATGAGGCAGATGTAAGGATGGAAGAAnnnnnnnnn
nnnnnnnnGGAAGAAGCAATGGATATAGTTGAGAGTGATGAGGGGGAGGAAGAAGAGAAG
GTTGTGCAAGAAAAGGATATTGTGAAGAGAAAACTTGAGGAGTCAGAAGAACCTGCTAAA
AAGAAGATGAGGGTTGATGATGTGCCAACTGCAGAAGTAGAGAGGGACAAAGGTGTTGTG
GCAAAGGATAGTCCTGTTGTGCCAAAGAGTGTCGTGCAAAAGAATATTGCAATATATGGG
GTTAAGACGGTTAGTAAACCCGTTAGTAGTACAGACAATACAGAGCAACAACCAAAGGCC
ACTACAAATCAAAAGCCAATAAGTGCAAAGGGTCCTGTGGATCCAAAACAAACAGAACCG
ATGACCAAAACACAGAAAGATCAAAATAAACAACAGACTCTTGAGAAGAAGCCAAAAAGC
GATGTAGAAGAGAAGAACAGAGTnnnACAGACTCTTGAGAAGAAGCCAAAAAGCGATGTA
GAAGAGAAGAACAGAGTCTCCAAGAAAAGTGAGAGTGCAGACAAGCCAAGTAAGGTGCCC
AAGGAAATAACCAGTGCCTCCCAGATGAGGGAGTACCTTGAGAGAAGGCACAGCAGTGAC
AAAAAGGGTTCAAAGGAACACATCTCCAGTGCATCAGAGATGAAGATGTTTCTGGAGAAT
CCGGACAAGGTTTCGACCAAACCAAGGAGAATCAAAAGTGCCTCCGAGATGCGCCAGTTC
TTGAATCAGCCTTTCACCAGAGACAAATCATCCAAGACGTCTGGGTCTGAAGGGCATAAA
GGGCGGCCAACTGCTGCTGCACCGGACAACACTCGCCAATATCCTGAGCTTGAGGGCAAG
TCTAGGGACGACCTACTCAAGGACCATGATGGTGAACTTACAAGCAATCATCTACAGAAC
TTCCTCAGCACCCATCACCAAATCACCTGGTCTTTGTCCCAGGATGTTAGGGTCACTGTG
AAGAGGGAGATGGCAGGAGCTAGGATAGGTCCTCCACCCCTTGGTGCTTTGAGAGGAGGG
ATGAATGAAGAAGAAGATGACTGTACCTCTAGCATCACAGCTGTGTGTCATGGATCCTAT
CAG

>sintSS
CTTTTCATCTATGACTTTGATGAAGATGAAGTAGAGTTTCGGAAGAGACCRAGGAATATC
TGTCCATATGCCGTAGTACACTTCACCTACTCAGATACCGGTGTAGCTTCAGCTCTACCT
TCCTCAAGTAATTTCAACAGAACTCCYGTTGCATCATCGAATGAGACGACGCCCTCCAGA
AACATCTCCGTCCCTGATACTGTGGGTATAGCTGTAGTGGCTCCATGTTTCCCAAGAGAT
GACATTGTTACTCAGCTTCCAATGAGTGATGCAGACCGGCCATTTATTGASAAGTACAAA
GAGTACTCAGAAAGGAGTTACAGGGTTTGGTCAGGTGAACTTCTCAACAAGAATGGCAAC
AGCTGTAGGGTGTCTCTTCTCTCATTTGGTCTTTCGTTTCTACCTTGCAAAATGCCAGAA
GCCTTGCAAGCATGTAAAGCTGTGAGGATGAAGGAGCTACGACTACCCACCAAGGTTTTC
ACAGGAACCGTCCCAGTGCTTTCAAGAGTCAAAGAGGCCCAAGCAAATGGCAAGTACTAC
TGGTATGCTGAGCTGCATTCACTGAGTCTAGATGATAAAGTGTATTCAAGGTTTCTCAAC
TACCTCTCTGAAAAAGAATTGGTACTGAAGAAGGAACTTGGTGATAAAGTACTTCTCTAT
ATCCTACCAACCGGCAAGACAACTCAGAATCTAGGACTGACTGCAAGCTCTCATCCAAAN
NNNnnnnnnnnnnnnnnnnnnnnnnnnnnnnnnnnnnnnnnnnnnnnnnnnnATATTACC
GTGAAGCAGCCAAGACACCAAGCAAAGCCAAACCTTGAATCTGCACCAATCCATGATATT
GATAAGGACCACTTGAAGCGGCTAAGGTTTCAGTCATCCCTTGCTAAGCTCTTCTATGAG
CAGAACCGGGAACTGAAAGACAATGGTGTCCCAGGTGATCTAGAGGAGATCCCTCTACCW
AGACAGTCATCTGTYGAACAATCATCTGTAGAACCTGATGAGCCAGTTGTGGAGACTGTT
CTTGAAATGTCTCCTGCAAGTCCTGACGAGCAAGTGGATGAGAATTTGAATWCYTATATT
CCCAGAAGTCAGCATWTGGAACATCARCAAAGCAACCAAAGAACAGCAGCTTATTCAAAG
CCTGAAGCGTCACCTGTTGATGAACATGACTGGAACAACTATCCCAACGATTGGAGGAGT
GAGCATCCTAGTAGTACTCAGCCATGGGATCATTCCCATCCTCAACCMAMCCACCAGAAA
GAACAAAGCAGAAATAGGGTTGAAACCAAAGAGAGCCGAGACCCACGTGTAAACATTCAC
AAACAATCCCAACCTGGTAGTGAACCATCAAACCACCATGTCAGTCAACAAAGTCCAAGC
AGTCATCCACCTAGTTCCAATCCGGGAGAGCATCATCGATTAGGTCACCAACAGTACGAG
CAACAATCAGGAAGGGCRGAGAAACAGTCARGTCACCAGTCCTATGAGCGCCAATCAAGT
AAGGAATGGGGTCCTCCCAAAGGCAGTCCAAGGGGAAGGGGATCGCAGTCAAGATCGCAT
CAAGAATCGCAYCATCACCATCAAAAGCATCCGCCTAAGCCTCCAGACAATCAACAGTAC
AAACGTCAAGCCAGCAGCGAGTGGACAAGTCAACAGCCAAGTGCCAAGCATAAACCAAAT
CACGACAAGAGGCCACTGGAAGCTTCACAAGGTGACCTACCCCCACAGATCAAGGAAGTT
GCTTCCAAAGTCCATAAAATGCTGACCAGTGGACTAGACCTGGGTCTTCGAGGGGCTGCT
GGTGATGCTAACGTCCAGACGGTACAAGAGGAGACCGATGATGAGAAGATYGCTAGGATG
AGGGCTACCCTACAGGCCTTGGTGGAGGAGAGGGAAAGACTCGCCAAAAGCAACTCAGAT
AAGGATTCTGCAGACCCTCCTGTATCAGTGCCACCACCCAAGGGCAATGAGGTCTTGAGC
ACCCCACCCACCAASATGGACACTACCTCAGAACCTAAACACCCTGCTCAAGATAGTCCT
AAGGAAAGCACAGTGGTGGAGAAAMCCAACAAGACCATAGTAGAAGAGAAACCCAAGGAA
AATGCACAGTCCAAGGGAAATGGCAATGAGGCAGATGTAAGGAAKGAAGAAAGCGTAAAT
GTATACAAGGAAGAAGAAATGGATATAGTTGATAGTGATGAGGGGGAGGAAGAAGWGAAG
ATTGTGCAAGAGAAGGATATTGTGAAGAGAAAACTTGAGGAGTTGGAAGAACCTGCTAAG
AAGAAGATGAGAGTTGATGAAGTGCCAACTGCAGAAGCAGAGAAGGAGAAAGGGGATGTG
ACAAAGGATTGTCCTGTTGTGCAAAAGAGTGTTGTGCAAAAGAATATTGCAGTATATGGG
GTTAAGACGGTTAGTAAACCCATAAGTAGAACAGACAGTACAGAGGAACAACCAAAGGRA
ACTACAAATCAAAAGCCAATAAGTGCAAAGGGTCCTGTGGATCCAAAACAAACAGAACCA
ATGACCAAAACACAGAAAGATCCAAATAAAATACAGACTCTTGAGAAGAAGCCAAAGAGT
GATGTAGTAGAGAAGAACAGnnnnnnACAGACTCTTGAGAAGAAGCCAAAGAGTGATGTA
GTAGAGAAGAACAGGGTCTCCAAGAAAAGTGAGAGTGCAGACAAGCCAAGTAAGGTGTCC
GATGAAATAACCAGTGCGTCCCAGATGAGAGAGTACCTTGAGAGAAGGCACAGCAGCGAC
AAGAAGGGTTCCAAGGAACACATCTCCAGTGCCTCAGAGATGAAGATGTTCCTGGAGAAT
CCCGACAAGGTTTCAACCAAACCAAGGAGAATCAAAAGTGCCTCTGAGATGCGCCAGTTC
TTGAATCAGCCTTTCACCAGAGACAAATCATCCAAGATATCTGGGTCTGAAGGACATAAA
GGGCGACCAACTGCTGCTGCACCGGACAATACTCCCCAATATCCCGAGCTCGAGGGCAAG
TCGAGGGATGACCTACTCAAGAACCATGATGGTGAACTTCCAAGCAATCATCTACAGAAC
TTCCTCAGCACCCACCACCAGATCACCTGGTCTCTGTCCCAGGGGGTTAGGGTCACTGTG
AAGAGGGAGATGGCAGGAGCTAGGATGGGTCCTCCACCCCCTGGTGCTTTGAGGAAAGGG
ATGGATGAAGAAGAAGATGACTGTACCTCTAGTATCACAGCTGTGTGTCATGGCTCCTAT
CGG

>sprp
CTTTTCATCTATGACTTTGATGAAGATGAAGTAGAGTTTCGGAAGAGACCMAGGAATATC
TGTCCATATGCCGTAGTACACTTCACCTACTCAGATACCGGTGTAGCTTCAGCTCTACCT
TCCTCAAGTAATTTCAACAGAACTCCCGTTGCATCATCGAATGAGACGACGCCCTCCAGA
AACATCTCYGTCCCTGATACTGTGGGTATAGCTGTAGTGGCTCCGTGTTTCCCAAGAGAT
GAAATTTTTACTCAGCTTCCAATGAGTGATGCAGACCGCCCATTCATTGAGAAGTACAAR
GAGTACTCAGAAAGGAGTTACAGGGTTTGGTCAGGTGAACTTCTCAACAAGAATGGCAAC
AGCTGTAGRGTGTCTCTTCTCTCATTTGGTCTTTCATTTCTACCTTGCAAAATGCCAGAA
GCCTTGCAAGCATGTAAAGCTGTGAGRATGAARGAACTACGACTACCCACCAAGGTCTTC
ACAGGAACCGTCCCAGTGCTTTCAAGAGTCAAAGAGGCCCAAGCMAATGGCAAGTACTAC
TGGTATGCTGAGCTGCATTCACTGAGTCTAGATGATAAAGTGTATTCAAGGTTTCTCAAC
TACCTCTCTGAAAAAGAATTGGTACTGAAGAAGGAACTTGGTGATAAAGTGCTTCTCTAT
ATCCTACCAACCGGCAAGACAACTCAGAATCTAGGACTGACTGCAAGCTCTCATCCAAAG
ATCTTGCATTGCCTGGTAGAGTCATATGTTCCCATGGTCAGTCACCTGACAGATATTACC
GTGAAGCARCCAAGACACCAAGTAAAGCCAAACCTGGAATCTGCACCAATCCATGATATT
GATAAGGACCACTTGAAGCGGCTRAGGTTTCAGTCATCCCTTGCSAAGCTCTTCTATGAG
CAGAACCGGGAACTGAAAGACAACGGTGTCCCAGGTGATCTAGAGGAAATCCCTCTACCA
AGACAGTCGTCTGTTGAACAATCATCYRTAGAACCTGATGARCCAGTTGTGGAGACTGTT
ATTGAAATGTCTCCTGCAAGTCCTGAYGAGCAAGTGGATGAGAATTTGAATTCTTATATT
CCCAGAAGTCAGCATTTGGAACATCAGCAAAGCAACCAAAGAACAGCAGCTTATGCAAAG
CCTGAGGCATCACCTGTTGATGAACATGACTGGAACAACTATCCCAACGATTGGAGGAGT
GAGCATCCTAGTAGTACCCCATCATGGGATCATTCACATCCTCAACCCAACCACCAGAAA
GAACAAAGCAGACATAGGGTTGAAACCAAAGAGAGCCGAGACCCACGTGTGCACATTCAC
AAACAATTGCAACCTGGTGGTGAACCTTCAAACCACCATGTCAGCCAACAAAGTCCAAGC
AGTCATCCACCYAGTTCCAATCCGGGAGAGCATCATAGATTGGGTCACCAACAGTACGAG
CAGCAATCAGGACAGCCAGAGAATCAGTCGGGTCACCAGTCCTATGAGCGCCAATCAAGT
AWGGAATGGGGTYCTCCTAAAGGTAGTCCAAGGGGAAGGGGATCGCAGTCAAGATCGCAT
CAAGAATCATATCATCACCATCAAAAGCATCCGCCTAAGCCTCCAGACAGTCAACAGTAC
AAACGTCAAGCCAGCAGTGATTGGCCAAGTCAACAGCCAAGTGCCAARCATAAACCAAAT
CACGACAAGAGGCCACTGGAAGCTTCACAAGGTGACCTACCCCCACAGATCAAGGAAGTA
GCGTCCAAAGTCCATAAAATGCTGACCAGTGGACTAGACCTGGGTCTCCGAGGGGCTGCT
GGTGATGCTAACGTCCAGACGGTACAAGAGGAGACTGATGATGAGAAGATCGCTAGGATG
AGGGCTACCCTACAGGCCTTGGTGGAGGAGAGGGAAAGACTCGCCAAGAGCAACTCAGAT
AAGGATTCTGCAGACCCTCCCACATCAGTGCCACCGCCCAAGGGCAATGAGGTCTTGAGC
ACCCCACCCACCATCATGGACACTACCTCAGAACCTAAACACCCTTCTCAAGATAGTCCC
AAGGAAAGCACAGTGGTGGAGAAACCCAACAAGACCATAGTAGTAGAGAAACCCAAGGGA
GATGCACAGACCAAGGGAAATGGCAATGAGGCAGATGTAAGGATGGAAGAAAGAGTGGAT
GTATACAAGGAAGAAGCAATGGATATAGTTGATAGTGATGAGGGGGAGGAAGAAGCGAAG
ATTGTGCAAGAGAAGGATATTGTGAAGAGAAAACTTGAGGAGTCGGAAGAACCTGCTAAA
AAGAAAATGAGAGTTGATGATGTGCCAACTGCAGAAGCAGAGAAGGACAAAGGTGATGTG
ACAAAGGCTTATCCTGTTGTGCCAGAGAGTGTTGTGCAAAAGAATATTGCAGTATATGGG
GTTAAGACGGTTAGTAAACCCATAAGTAGAACAGACAGTACAGAGCAACAATCRCAGGGA
GCTACAAATCAAAAGCCAATAAGTGCAAAGGGTCYTGTGGATCCAAAACAACCAGAACCA
ATGACCAAAACACAGAAAGATCAAAATAAAATACAGGCTCCTGAGAAGAAGCCAAAGAGC
GATGTAGGAGAAAAGAACAGAGTTTCACAGACTCTTGAGAAGAAGCCGAAGAGTGATGTA
GGAGAGAAGAACAGGGTCTCCAAGAAAAGTGAGAGTGCAGACAAGCCAAGTAAGGTGTCC
AATGAAATAACCAGTGCRTCGCAGATGAGGGAGTACCTTGAGAGAAGGCACAGCAGTGAC
AAGAAGGGCTCGAAGGAACACATCTCCAGTGCATCAGAGATGAAGATGTTCCTGGAGAAT
CCCGACAAGGTTTCCATCAAACCAAGGAGAATCAAAAGTGCCTCTGAGATGCGCCAGTTC
TTGAATCAGCCTTTCACCAGAGACAAATCATCCAAGACGCCTGGRTTTGAAGGACATAAA
GGGCGGCCAACTGCTGCTGCACCGGACAATACTCCCCAATATCCYGAGCTCGAGGGCAAG
TCGAGGGATGACCTACTCAAGAACCATGATGGTGAACTTCCAAGCAATCATCTACAGAAC
TTYCTCAGCACCCACCACCAGATCACCTGGTCTCTGTCCCAGGGGGTTAGGGTCACYGTG
GGGAGGGAGATGGCAGGAGCTAGGCTAGGTCCTCCACCCCCYGGTGYTWWGARGGAARGG
ATRGAKGAAGAAGAAGATGACTGTWCCTCTAGCATCACAGCTGTGTGTCATGGCTCYTAT
CGG

>spurp
CTTTTCATCTATGACTTTGATGAAGATGAAGTAGAGTTTCGGAAGAGACCCAGGAATATC
TGTCCATATGCCGTAGTACACTTCACCTACTCAGATACCGGTGTAGCTTCAGCTCTACCT
TCCTCAAGTAATTTCAACAGAACTCCCGTTGCATCATCGAATGAGACGACGCCCTCCAGA
AACATCTCCGTCCCTGATACTGTGGGTATAGCTGTAGTGGCTCCGTGTTTCCCAAGAGAT
GAAATTTTTACTCAGCTTCCAATGAGTGATGCAGACCGCCCATTCATTGAGAAGTACAAA
GAGTACTCAGAAAGGAGTTACAGGGTTTGGTCAGGTGAACTTCTCAACAAGAATGGCAAC
AGCTGTAGGGTGTCTCTTCTCTCATTTGGTCTTTCATTTCTACCTTGCAAAATGCCAGAA
GCCTTGCAAGCATGTAAAGCTGTGAGAATGAAAGAACTACGACTACCCACCAAGGTCTTC
ACAGGAACCGTCCCAGTGCTTTCAAGAGTCAAAGAGGCCCAAGCAAATGGCAAGTACTAC
TGGTATGCTGAGCTGCATTCACTGAGTCTAGATGATAAAGTGTATTCAAGGTTTCTCAAC
TACCTCTCTGAAAAAGAATTGGTACTGAAGAAGGAACTTGGTGATAAAGTGCTTCTCTAT
ATCCTACCAACCGGCAAGACAACTCAGAATCTAGGACTGACTGCAAGCTCTCATCCAAAG
ATCTTGCATTGCCTGGTAGAGTCATATGTTCCCATGGTCAGTCACCTGACAGATATTACC
GTGAAGCAACCAAGACACCAAGTAAAGCCAAACCTGGAATCTGCACCAATCCATGATATT
GATAAGGACCACTTGAAGCGGCTGAGGTTTCAGTCATCCCTTGCCAAGCTCTTCTATGAG
CAGAACCGGGAACTGAAAGACAACGGTGTCCCAGGTGATCTAGAGGAAATCCCTCTACCA
AGACAGTCGTCTGTTGAACAATCATCCGTAGAACCTGATGAGCCAGTTGTGGAGACTGTT
ATTGAAATGTCTCCTGCAAGTCCTGATGAGCAAGTGGATGAGAATTTGAATTCTTATATT
CCCAGAAGTCAGCATTTGGAACATCAGCAAAGCAACCAAAGAACAGCAGCTTATGCAAAG
CCTGAGGCATCACCTGTTGATGAACATGACTGGAACAACTATCCCAACGATTGGAGGAGT
GAGCATCCTAGTAGTACCCCATCATGGGATCATTCACATCCTCAACCCAACCACCAGAAA
GAACAAAGCAGACATAGGGTTGAAACCAAAGAGAGCCGAGACCCACGTGTGCACATTCAC
AAACAATTGCAACCTGGTGGTGAACCTTCAAACCACCATGTCAGCCAACAAAGTCCAAGC
AGTCATCCACCCAGTTCCAATCCGGGAGAGCATCATAGATTGGGTCACCAACAGTACGAG
CAGCAATCAGGACAGCCAGAGAATCAGTCGGGTCACCAGTCCTATGAGCGCCAATCAAGT
AAGGAATGGGGTTCTCCTAAAGGTAGTCCAAGGGGAAGGGGATCGCAGTCAAGATCGCAT
CAAGAATCATATCATCACCATCAAAAGCATCCGCCTAAGCCTCCAGACAGTCAACAGTAC
AAACGTCAAGCCAGCAGTGATTGGCCAAGTCAACAGCCAAGTGCCAAGCATAAACCAAAT
CACGACAAGAGGCCACTGGAAGCTTCACAAGGTGACCTACCCCCACAGATCAAGGAAGTA
GCGTCCAAAGTCCATAAAATGCTGACCAGTGGACTAGACCTGGGTCTCCGAGGGGCTGCT
GGTGATGCTAACGTCCAGACGGTACAAGAGGAGACTGATGATGAGAAGATCGCTAGGATG
AGGGCTACCCTACAGGCCTTGGTGGAGGAGAGGGAAAGACTCGCCAAGAGCAACTCAGAT
AAGGATTCTGCAGACCCTCCCACATCAGTGCCACCGCCCAAGGGCAATGAGGTCTTGAGC
ACCCCACCCACCATCATGGACACTACCTCAGAACCTAAACACCCTTCTCAAGATAGTCCC
AAGGAAAGCACAGTGGTGGAGAAACCCAACAAGACCATAGTAGTAGAGAAACCCAAGGGA
GATGCACAGACCAAGGGAAATGGCAATGAGGCAGATGTAAGGATGGAAGAAAGAGTGGAT
GTATACAAGGAAGAAGCAATGGATATAGTTGATAGTGATGAGGGGGAGGAAGAAGCGAAG
ATTGTGCAAGAGAAGGATATTGTGAAGAGAAAACTTGAGGAGTCGGAAGAACCTGCTAAA
AAGAAAATGAGAGTTGATGATGTGCCAACTGCAGAAGCAGAGAAGGACAAAGGTGATGTG
ACAAAGGCTTATCCTGTTGTGCCAGAGAGTGTTGTGCAAAAGAATATTGCAGTATATGGG
GTTAAGACGGTTAGTAAACCCATAAGTAGAACAGACAGTACAGAGCAACAATCACAGGGA
GCTACAAATCAAAAGCCAATAAGTGCAAAGGGTCCTGTGGATCCAAAACAACCAGAACCA
ATGACCAAAACACAGAAAGATCAAAATAAAATACAGGCTCCTGAGAAGAAGCCAAAGAGC
GATGTAGGAGAAAAGAACAGAGTTTCACAGACTCTTGAGAAGAAGCCGAAGAGTGATGTA
GGAGAGAAGAACAGGGTCTCCAAGAAAAGTGAGAGTGCAGACAAGCCAAGTAAGGTGTCC
AATGAAATAACCAGTGCATCGCAGATGAGGGAGTACCTTGAGAGAAGGCACAGCAGTGAC
AAGAAGGGCTCGAAGGAACACATCTCCAGTGCATCAGAGATGAAGATGTTCCTGGAGAAT
CCCGACAAGGTTTCCATCAAACCAAGGAGAATCAAAAGTGCCTCTGAGATGCGCCAGTTC
TTGAATCAGCCTTTCACCAGAGACAAATCATCCAAGACGCCTGGATTTGAAGGACATAAA
GGGCGGCCAACTGCTGCTGCACCGGACAATACTCCCCAATATCCTGAGCTCGAGGGCAAG
TCGAGGGATGACCTACTCAAGAACCATGATGGTGAACTTCCAAGCAATCATCTACAGAAC
TTTCTCAGCACCCACCACCAGATCACCTGGTCTCTGTCCCAGGGGGTTAGGGTCACCGTG
GGGAGGGAGATGGCAGGAGCTAGGCTAGGTCCTCCACCCCCTGGTGTTTTGAGGGAAAGG
ATAGATGAAGAAGAAGATGACTGTTCCTCTAGCATCACAGCTGTGTGTCATGGCTCCTAT
CGG

>pdep
CTTTTCATCTATGACTTTGATGAAGATGAAGTAGAGTTTCGGAAGAGACCGAGGAATATC
TATCCATATGCCGTAGTACACTTCACCTACTCAGATACTGGCGTAGCTTCAGCTCTTCCT
TCCTCAAGTAATTTCAACAGAACTCCTGTTGCATCGTCAAATGAGACCACGCCCTCCAGA
AACATCTCTGTCCCAGATACTGTGGGTATAGCTGTAGTGGCTCCATGCTTCCCAAGAGAT
CAAATTGTTACTCAGCATCCAATGAGTGATGCAGACCGGCCATTTATNNAGAAATACAAA
GAGTACTCAGAAAGGAGCTACAGGGTTTGGTCAGGTCAACTTCTCAACAAGAATGGCAAC
AGCTGTAGAGTGTCTCTTGTCTCATTTGGTCTTTCATTTCTACCTTGCAAAATGCCAGAA
GCCTTGCAAGCATGTAAAGCTGTGAGGATGAAAGAACTACGACTACCCAACAAGGTCTTC
ACAGGAACCGTCCCAGTGCTTTCAAGAGTCAAAGAGGCCCAAGCCAATGGCAAGTACTAC
TGGTATGCTGAGCTGCATTCACTGAGTCTAGATGATGCAGTGTATTCAAGGTTTCTCAAT
TACCTCTCTGAAAAAGAATTGnTACTAAAGAAGGAGCTTGGTGATAGAGTACTTCTCTAT
ATCCTACCAACCGGCAAAACAACTCAGAATCTAGGACTGACTGCAAGCTCTCATCCAAAG
ATCATGCATTGCCTnnnnnnnnnnnnnnnnnnnnnnnnnnnnnnnnnnnnnnACATTACC
GTGAAGCAACCAAGACACCAAGTAAAGCCTAACCTGGAATCTGCACCAATCCATGACATT
GATAAGGACCACTTGAAGCGGCTAAGGTTTCAGTCATCCCTTGCCAAGCTCTTCTATGAG
CAGAACCGGGAACTGAAAGACAATGGTGTCAAAGGTGATAAAGAGGATATCCCTnnnnnn
nnACAGTCATCTGTTGAACAGTCATCTGTAGAACCTGATGAACCAGTTGAGGAGACTGTT
ATTGAAATGTCTCCTGCAAGTCCTGAGGAGCAAGTGGATGAGAATTTGAATTCTTATATT
CCCAGAAGTCAGCAGTTGGAACATCAGCAAAGCAACCAAAGAACAGCATATCATTCAAAG
CCTGAAGCATCACCTGTTCATAAACATGACTGGAACAACTATCCCAATGATTGGAGGAGT
GAGCATCCTAGTAGTATGCAATCATGGGATCATTCCCATCCTCAACCCAACCACCAGAAA
GAACAAASCAGACATAGGGCTGAAACCAAAGAGAGGAGAGACCCACGTTTAAACATTCAC
AAACAATTGCAACCTGGTGGTGAACCATCAAACCACCATGTCAGCCAACAAAGTCCAAGC
AGTCATCCACATAGTTCCAATCCGGGAGAGCATCATCGATTAGGTCACCAACAGTACGAG
CAACAATCTGGAAGGACAGAGAATCAGTCAGGTCACCAGTCCTATGAGCGCCAATCAAGT
AAGGAATGGGGTCCTCCCAAAGGTAGTCCAAGGGGAAGGGGATCACAGTCAAGATTGCAT
CAAGAATYRYATCATCACCATCAAAAGCATCCACCTAAGCCTCCAGACAATCAACAGTAC
AAACGTCAGGCCAGCAGTGATTGGACAAATCAACAGCCAAGTGCCAAGCATAAACCAAAT
CAGGACAAGAGGCCACTGGAAGCTTCAAAAGGTGACCTAACCCCACAGATCAAGGAAGTA
GCATCCAAAGTCCATGAAATGCTGACTAGTGGAATAGACGTGCGTCTTCGAGGGGCTGCT
GGTGACGCTAACGTCCAGATGGTACAAAAGGAGACCGATGATGAGAAGATTGCTAGGATG
AGAGCTACCCTACAGGCCTTGGTGGAGGAGAGGGAAAGACTCGCCAAAAGCAACTCAGAT
AAGAATTCTGCAAATCCTCCCACGTCAGTACCACCACCCAAGGGCAATGAAGTCTTGAGC
AGCCCATCCACCAACATGGACACTACCTCAGAACCTAAAGACCATTCTCCAGATAGTCCC
AAGGAAAGCACAGTGGTGGAGAAACCCAACAAGAGCATAGTAGTAGAGAAACCCAAGGAA
AATGCAGAGACCAAGGGAAATGGCAATGAGGCAGATGTAAGGATGGAAGAAnnnnnnnnn
nnnnnnnnGGAAGAAGCAATGGATATAGTTGAGAGTGATGAGGGGGAGGAAGAAGAGAAG
GTTGTGCAAGAAAAGGATGTTGTGAAGAGAAAACTTGAGGAGGCAGAAGAACCTGCTAAA
AAGAAGATGAGGGTTGATGATGTGCCAACTGCAGAAGCAGAGAGGGACAAAGGTGTTGTG
GCAAAAGATTTTCCCGTTGTGCCAAAGAGTGTTGTGCAAAAGAATATTGCAATATATGAG
GTTAAGACGGTTAGTAAACCTATTAGTAGTACAGACAGTACAGAGCAACAATCAAAGGTA
ACTGCAAATCAAGAACCAATAAGTGCAAAGGGTCCTGTGCATCCAAAACAAAAAGAACCA
ATCACCAAATCACAAAAAGATCAAAATAAACTACAGACTCATGAGAAGAAGCCAAAGAGC
AATGTAGAAGAAAAGAACAGAGTnnnnnnnnnnnnnNNNNNNNNNNNNAAGAGCAATGTA
GAAGAAAAGAACAGAGTCTCCAAGAAAAGTGAGAGTGCAGACAAGCCAAGTAAGGTGTCC
AAGGAAATAACCAGTGCCTCCCAGATGAGGGAGTACCTTGAGAGAAGGCACAGCAGTGAC
AAAAAGGGTTCGAAGGAACACATCTCCAGTGCMTCAGAGATGAAGATGTTCCTGGAGAAT
CCGGACAAGGTTTCGACCAAACCAAGGAGAATCAAAAGTGCCTCCGAGATGCGCCAGTTC
TTGAATCAGCCTTTCACTAGAGACAGATCATCCAAGATGTCTGGGGGTGAAGGGCATAAA
GGGCGGCCAACTGTTGCTGCACGGGACAATACTCGCCAATATCCTGAGCTAGAGGGCAAG
TCTAGGGATGACCTACTCAAGGACCATGATGGTGAACTTACAAGCAATCATCTACAGAAC
TTCCTCAGCACCCATCACCAGATCACCTGGTCTCTGTCCCAGGGGGTTAGGGTCACTGTT
AATAGGGAGATGGCAGGAGCTGGGATAGGTCCTCCACCCCCTGGTGCTTTGACAGGAGAG
ATGTATGAAGAAGAAGATGACTGTACCTCTAGCATCACAGCTGTGTGTCATGGATCCTAT
CAG
