# Supplementary material for: Genome-wide signals of positive selection in strongylocentrotid sea urchins
Source: BMC Genomics. 2017 Jul 21;18:555. doi: 10.1186/s12864-017-3944-7 (PMC5521101; doi:10.1186/s12864-017-3944-7)
Supplement: Supplementary file 3 — Consensus alignment files. A compressed (gzip) tape archive (TAR) file containing 6250 consensus alignment files in FASTA format. (TGZ 14116 kb) [file 12864_2017_3944_MOESM3_ESM.tgz › SPU_013893/consensAlign.ordered.fa]

>sdro
ATGAAGGGATTGGTTATCATTTTCCTGACTGTGGTGAGTTGGGCCAGTGCCACCTCTCGT
TTTGACCTGAGGGAGCCTTGCTACAAACCATCTTTCGATGCCRGATTTAAGGAAGTTAGA
AAATCCAACATTTCAGTTGGGGCTCTACCCACAGCATTGGACTGGCGAAATGTGAACGGC
ACCAACTTTGCCAGCACTACCCGCAACCAGCACATCCCCACCTACTGTGGTTCCTGTTGG
GCTATGGGCACCACCAGTGCTCTGGCAGATCGAATCAACATCATGCGAGGAGGTGCCTGG
CCTTCCACCTACCTGTCYGTTCAGAAYGTCCTAGACTGCGGGGGTGCCGGTACWTGCCAC
GGTGGCGGTCAGATTGGGGTGTACGCCTATGCCCAAGAAACTGGCATCCCTGATGAAACC
TGCAATAATTACCAAGCAGCAGATCAAGACTGTGATGCTTTCAATACATGTGGCACCTGT
ACAACGTTTGGTSAGTGTCAYGTTCTGAAGAATTACACGGTGCACAAGGTGTCCGAATAC
GGCAGTGTGRCAGGGCGCGGCCCGATGATGGCCGAGATYTCTGCTAGAGGACCTATCAGC
TGTGGAATCATGGTGACTGAAGCGTTTGATGCCTTCCAAGGAGGAAAGGTCTATGCTGAA
TACCAAACCTCGATCTCAATCAACCACATTGTGTCCGTAGCTGGCTGGGGAGTGGATGAG
AACGGAGTGGAATACTGGATCGTGAGGAACTCTTGGGGTCAGCCCTGGGCCGAACAGGGG
TGGGTCCGTATTGTGACCAGTGCCTACAAGAGTGGCGCAGGAGATAGCTACAACCTCGGT
ATTGAGACCCAGTGTGCCTACGCWGTCCCCATCGTTAAT

>spal
ATGAAGGGATTGGTTATCATTTTCCTGACTGTGGTGAGTTGGACCAGTGCCACCTCTCGT
TTTAACCTGAGGGAGCCTTGCTACAAACCRTCTTTYGATGCCGGAWTTAAGGAAGTTAGA
AAATCCARCATTTCAGTTGGGGCTCTACCCACAGCAYTTGACTGGCGAAATGTGAACGGC
ACCAACTTTGCCAGCACTACCCGCAACCAGCACATCCCCACCTACTGTGGTTCCTGTTGG
GCTATGGGCACCACCAGYGCTCTGGCAGATCGAATCAACATCATGCGAGGTGGTGCCTGG
CCTTCCACCTACCTGTCTGTTCAGAAYGTCCTAGACTGCGGGGRCGCCGGTACTTGCCAC
GGTGGCGGTCAGATTGGGGTGTACAAATATGCCMAMGAAACTGGCATCCCTGATGAAACC
TGCAATAATTACCAAGCCGCGGATCAAGAGTGTACACCGTTCAATATATGTGGCACCTGT
ACAACGTTTGGTCAGTGTCATGTTCTGAAGAATTACACGGTGCACAAGGTGTCCGAATAC
GGCAGTGTGGCAGGGCGCGGCCCGATGATGGCCGAGATATCTGCTAGAGGACCTATCAGC
TGTGGAGTCATGGTGACTGAAGCGTTCGATGCCTTYGAAGGAGGAAAGGTCTATGCTGAA
TACCAAAGCTCGATCTYWATCAACCACATTGTGTCCGTAGCTGGCTGGGGAGTRGATGAG
AATGGAGTGGAATACTGGATCGTGAGGAACTCTTGGGGTCAGCCCTGGGCCGAACAGGGG
TGGGTCCGTATTGTGACCAGTGCCTACAAGAGTGGCGCAGGAGATAGCTACAACCTCGGT
ATTGAGACCSAGTGTGCCTWCGSTGTCCCCATYGTTAAT

>sfra
ATGAAGGGATTGGTTATCATTTTCCTGACTGTGTTGAGTTGGGCCAGTGCCACTCGTCRT
TTCAACCTGAGGGAGCCTTGCTACAAACCATCTTTCGATGACRGAATTAAGGAAGTTAGN
NNNNNNNNNNNNNNNNNNNNNNNNNNNNNNNNNNNNNNNNNNNNNNNNNNNNNNNNNNNN
NNNNNNNNNNNNNNNNNNNNNNNNNNNNNNNNNNNNNNNNNNNNNNNNNNNNNNNNNNNN
NNNNNNNNNNNNNNNNNNNNNNNNNNNNATCGAATCAACATCATGCGAGGTGGCGCCTGG
CCTTCCGCCTACCTGTCTGTTCAGAACGTCCTAGACTGCGGGAATGCTGGTACTTGCCAY
GGGGGCGGTCAGCTTGGGGTGTACTCCTATGCCCACGATACTGGCATCCCTGATGAAACC
TGCAATAATTACCAAGCAGCAGATCAAGACTGTGATGCTTTCAATACATGTGGCACCTGT
TCAACGTTTGGTCAGTGTCATGTTCTGAAGAACTACACGCTGCACAAGGTGTCCGAATAC
GGCAGTGTGGCAGGGCGCGACAAGATRATGGCTGAGATATTTGCTAGAGGACCTATCAGC
TGTGGAATCATGGTGACTGAAGCTTTCGATGCCTTCCAAGGAGGAAAGGTCTACGCTGAA
TACCAAACCTCAATCTCRATCAACCACATTGTGTCCGTAGCTGGCTGGGGAGTGGATGAG
AATGGAGTGGAATTCTGGGTAGTGAGAAACTCTTGGGGTCAGCCCTGGGCYGAACAGGGG
TGGTTCCGTATTGTGACCAGTACCTACAAGGGTGGCCAAGGAAATKCCTACAACCTCGGT
ATTGAGACCCAGTGYGCCTACGCTGTCCCCATTGTTAAT

>afraSS
ATGAAGGGATTGGTTATCATTTTCCTGACTGTGGTGAGTTGGACCAGTGCCACCTCTCGT
TTTAACCTGAGGGAGCCTTGCTACAAACCATCTTTCGATGCCGGATTTAAGGAAGTTAGA
AAATCCAACATTTCAGTTGGGGCTCTACCCACAGCATTTGACTGGCGAAATGTGAACGGC
ACCAACTTTGCCAGCACTACCCGCAACCAGCACATCCCYACCTACTGTGGTTCCTGTTGG
GCTATGGGCACCACCAGTGCTCTGGCAGATCGAATCAACATCATGCGAGGTGGTGCCTGG
CCTTCCGCCTACCTGTCTGTTCAGAACGTSCTAGACTGCGGGGGCGCCGGTACTTGCCAC
GGTGGCGGTCAGATTGGGGTGTACATCTATGCCCACGAAACTGGCATCCCTGATGAAACC
TGCAATAATTACCAAGCAGAAGATCAAGACTGTGATGCTTTCAATACATGTGGCACCTGT
ACAACGTTTGGTSAGTGTCAYGTTCTGAAGAATTACACGGTGCACAAGGTGTCCGAATAC
GGCAGTGTGGCAGGGCGCGGCCCGATGATGGCCGAGATATCTRCTAGAGGACCTATCAGC
TGTGGAGTCATGGTGACTCCAGCRTTCGATGCCTTCSAAGGAGGAAAGGTCTATGCTGAA
TACCAAASCTCGATCTCAATCAACCACATTGTGTCCGTAGCTGGCTGGGGAGTGGATGAG
AACGGAGTGGAATACTGGATCGTGAGGAACTCTTGGGGTCAGCCCTGGGCCGAACAGGGG
TGGGTCCGTATTGTGACCAGTGCCTACAAGAGTGGCGCAGGAGATAGCTACAACCTCGGT
ATTGAGACCGGGTGTGCCTACGGTGTCCCCATCGTTAAT

>hpul
ATGAAGGGATTGGTTATCATTTTCCTGACTGTGGTGAGTTGGACCAGTGCCACCTCTCGT
TTTAACCTGAGGGAGCCTTGCTACAAACCATCTTTCGATGCCGGAATTAAGGGAGTTAGA
AAATCCAACATTTTAGTTGGGGCTCTACCCACAGCATTAGACTGGCGGAATGTGAACGGC
ACCAACTTTGCCAGCACTACGCGCAACCAGCACATCCCCACCTACTGTGGTTCCTGTTGG
nnnATGGGCACCACTAGTGCTCTGGCAGATCGAATCAACATCATGCGAGGTGGTGCCTGG
CCTTCCGCCTACCTGTCTGTTCAGAACGTCCTAGACTGTGGGGGTGCCGGTACTTGCCAT
GGTGGCGGTCAGATTGGGGTGTACGCCTATGCGCACCAAACTGGCATCCCTGATGAAACM
TGCAATAATTACCAAGCAGCGGATCAAGACTGTGATGCTTTCAAYACTTGTGGCACCTGT
ACAACGTTTGGTGAGTGTCACGTTCTGAAGAATTACACGGTGCACAAGGTGTCCGAATAC
GGCAAYGTGGCAGGGCGTGGCCCGATGATGGCCGAGATATCTGCTAGAGGACCTATCAGC
TGCGGAATCATGGTGACTGAAGCGTTCGATGCCTTCCAAGGAGGAAAGGTCTATGCTGAA
TACCAAACCTCRATCTCAATCAACCACATTGTGTCCGTAGCTGGCTGGGGAGTAGATGAG
AATGGAGTGGAATACTGGATCGTGAGGAACTCTTGGGGTCAGCCCTGGGCCGAGCAGGGA
TGGGTCCGCATCGTGACCAGTGCCTACAAGAGCGGCGCAGGAGACAACTACAACCTCGGT
ATTGAGACCCAGTGTGCCTACGCTGTCCCCATCATTAAT

>snud
ATGAAGGGATTGGTTATCATTTTTCTGACTGTGGTGAGTTGGGCCAGTGCTACCCGTCGT
TTTAACCTGAGGGAGCCTTGCTACAAACCATCTTTCGATGACGGAATTAAGGAAGTTAGA
AAAACCAACATTACAGTTGGGGCTGTACCCAGAGCATTTGACTGGCGAAATGTGAACGGC
ACCAACTTTGCCAGCACTACCCGCAACCAGCACATCCCCACCTACTGCGGTTCCTGTTGG
GCTATGGGCACCACCAGNNNNnnnnnnnATCGAATCAACATCATGCGAGGTGGTGCCTGG
CCTTCCGCCTACCTTTCTGTTCAGAACGTCCTAGACTGCGGGAATGCCGGTACTTGCCAC
GGGGGCGGTCAGCTTGGGGTGTACTCCTATGCCCACGATACTGGCATCCCCGATGAAACC
TGCAATAATTACCAAGCCGCAGATCAAGACTGTGATGCTTTCAATACATGTGGCACCTGT
ACAACGTTTGGTCAGTGTCATGTTCTGAAGAACTACACGCTGCACAAGGTGTCCGAATAC
GGCAGTGTGGCAGGGCGCGACAAGATGATGGCTGAGATATTTGCTAGAGGACCTATCAGC
TGTGGAGTCATGGTGACTGAAGCTTTCGATGCCTTCCAAGGAGGACATGTCTACGCTGAA
TACCAATCCTCAATCTCAATCAACCACATTGTGTCCGTAGCTGGCTGGGGAGTGGATGAG
AATGGAGTGGAATTCTGGGTAGTGAGAAATTCTTGGGGTCAGCCCTGGGCCGAACAGGGG
TGGGTCCGTATTGTGACCAGTACCTACAAGGCTGGCCAAGGAAATTCCTACAACCTCGGT
ATTGAGACCCAGTGTGCCTTCGCTGTACCAATCGTTAAT

>sintSS
ATGAAGGGATTGGTTATCATTTTCCTKACTGTGGTGAGTTGGACCAGTGCCACCTCTCGT
TTTAACCTGAGGGAGCCTTGCTACAAACCATCTTTCGATGCCGGAATTAAGGAAGTTAGA
AAATCCAACATTTCAGTTGGGGCTCTACCCACAGCATTAGACTGGCGAAATATGAACGGC
ACTAACTTTGCCAGCACTACCCGCAACCAGCACATCCCCACCTACTGTGGTTCCTGTTGG
GCTATGGGCACCACCAGCGCTCTGGCAGATCGAATCAACATCATGCGAGGTGGTGCCTGG
CCTTCCACCTACCTGTCTGTTCAGAACGTCCTAGACTGCGGGGGTGCYGGTACTTGCCAC
GGTGGCGGTCAGATTGGGGTGTACGCCTATGCCAAAGAAACTGGCATCCCTGATGAAACG
TGCAATAATTACCAAGCTGCGGATCAAGACTGTACACCGTTCAATATATGTGGCACCTGT
WCAACGTTTGGTCAGTGTCATGTTCTGAAGAATTACACGGTGCACAAGGTGTCCGAATAC
GGCAGTGTGGCAGGGCGCGACCAGATGATGGCCGAGATATCTGCTAGAGGACCTATCAGC
TGTGGAGTCATGGTGACTGAAGCGTTYGATGCCTTCCAAGGAGGAAAGGTCTATGCTGAA
TACCAARCCWCRATCTCAATCAACCACATTGTGTCCGTAGCTGGCTGGGGAGTGGATGAG
AACGGAGTGGAATACTGGATCGTGAGGAACTCTTGGGGTCAGCCCTGGGCCGAACAGGGG
TGGGTCCGTATTGTGACCAGTGCCTACAAGAGTGGCGCAGGAGATGACTACAACCTCGGT
ATTGAGACCCARTGTGCCTTCGGTGTCCCCATCGTTAAT

>sprp
ATGAAGGGATTGGTTATCATTTTCCTGRCTGTGGTGAGTTGGACCAGTGCCACCWCTCGT
TTTRACCTGAGGGAGCCTTGCTACAAACCATCTTTTGATGCCGGAATTAAGGAAGTTAGA
AAATCCAACATTTCAGTTGGGGCTCTACCCACAGCATTTGACTGGCGAAATGTGAACGGC
ACCAACTTTGCCAGCACTACCCGCAACCAGCACATCCCCACCTACTGTGGTTCCTGTTGG
GCAATGGGCACCACCAGCGCTCTGGCAGATCGAATCAACATYATGCGAGGAGGTGCGTGG
CCTTCYGCCTACCTGTCTGTTCAGAACGTCCTAGACTGCGGGGGTGCCGGTACTTGCCAC
GGGGGCGGTCAGATTGGGGTGTACGCCTATGCCAAAGAAACTGGCATCCCTGATGAAACS
TGCAATAATTACCAAGCAGCGGATCAAGAATGTGATCCTTTCAATACATGTGGCACCTGT
ACAACGTTTGGTCAGTGTCATGTTCTGAAGAATTACACRGTGCACAAGGTGTCCGAATAC
GGCAGTGTGGCAGGGCGYGGCCCGATGATGGCYGAGATCTCTGCTAGAGGACCTATCAGC
TGTGGAGTCATGGTGACTGAAGCGTTTGATGCCTTCCAAGGAGGAAAGGTCTATGCTGAA
TACCARAGCACGATCTCAATCAACCACATTGTGTCSGTAGCTGGCTGGGGAGTGGATGAG
AMTGGAGTGGAATACTGGATCGTGAGGAACTCTTGGGGTCAGCCCTGGGCCGAACAGGGG
TGGGTCCGTATTGTGACCAGTGCCTACAAGAGTGGCGCAGGAGATAGCTACAACCTCGGT
ATTGAGACCGAGTGTGCCTACGGTGTCCCCATCGTKAAT

>spurp
ATGAAGGGATTGGTTATCATTTTCCTGACTGTGGTGAGTTGGACCAGTGCCACCTCTCGT
TTTAACCTGAGGGAGCCTTGCTACAAACCATCTTTTGATGCCGGAATTAAGGAAGTTAGA
AAATCCAACATTTCAGTTGGGGCTCTACCCACAGCATTTGACTGGCGAAATGTGAACGGC
ACCAACTTTGCCAGCACTACCCGCAACCAGCACATCCCCACCTACTGTGGTTCCTGTTGG
GCAATGGGCACCACCAGCGCTCTGGCAGATCGAATCAACATTATGCGAGGAGGTGCGTGG
CCTTCTGCCTACCTGTCTGTTCAGAACGTCCTAGACTGCGGGGGTGCCGGTACTTGCCAC
GGGGGCGGTCAGATTGGGGTGTACGCCTATGCCAAAGAAACTGGCATCCCTGATGAAACC
TGCAATAATTACCAAGCAGCGGATCAAGAATGTGATCCTTTCAATACATGTGGCACCTGT
ACAACGTTTGGTCAGTGTCATGTTCTGAAGAATTACACAGTGCACAAGGTGTCCGAATAC
GGCAGTGTGGCAGGGCGCGGCCCGATGATGGCCGAGATCTCTGCTAGAGGACCTATCAGC
TGTGGAGTCATGGTGACTGAAGCGTTTGATGCCTTCCAAGGAGGAAAGGTCTATGCTGAA
TACCAAAGCACGATCTCAATCAACCACATTGTGTCCGTAGCTGGCTGGGGAGTGGATGAG
ACTGGAGTGGAATACTGGATCGTGAGGAACTCTTGGGGTCAGCCCTGGGCCGAACAGGGG
TGGGTCCGTATTGTGACCAGTGCCTACAAGAGTGGCGCAGGAGATAGCTACAACCTCGGT
ATTGAGACCGAGTGTGCCTACGGTGTCCCCATCGTGAAT

>pdep
ATGAAGGGATTGGTTATCATTTTCCTGACTGTGGTGAGTTGGGCCAGTGCCACCCTTCGT
TTTAACCTGAGGGAGCCTTGCTACAAACCATCTTTCGATGATGGAATTAAGGAAGTTAGA
AAAACCAGCATTACAGTTGGGGATGTACCCACAACATTTGATTGGCGAAATGTGAACGGC
ACCAACTTTGCCAGCACTACCCGCAACCAGCACATCCCCACGTACTGCGGTTCTTGTTGG
GCNNNNNNNNCCACTAGTGCTCTGGCAGATCGAATCAACATCATGCGAGGTGGTGCCTGG
CCTTCCACCTACCTGTCTGTTCAGAACGTCATAGACTGCGGGAATGCTGGTACTTGCCAC
GGGGGCGGTCAGCTTGGAGTGTACGCCTATGCCCAAAATTCTGGCATCCCCGATGAAACC
TGCAATAATTACCAAGCAAAAGATCAAGAATGTCTTCCTTTCAATGCATGTGGCACCTGT
ACAACGTTTGGTCAGTGTCATGTTCTAAAGAACTACACGMTGCACAAGGTGTCCGAATAC
GGCARTGTGGCAGGGCGCGACAAGATGATGGCTGAGATATTTGCTAGAGGACCTATCAGC
TGTGGAATCATGGTGACTCCAGCAGTCGATGCCTTCCAAGGAGGAAAGGTCTACTCTGAA
TACCAATCCTCTATCTCAATCAACCACATTGTATCTGTAGCTGGCTGGGGAGTGGATGAG
AATGGAGTGGAATTCTGGATAGTGAGAAATTCTTGGGGTCAGCCCTGGGCTGAACAGGGG
TGGTTCCGTATTGTGACCAGTACCTACAAGGGTGGCCAAGGAAATGCCTACAACCTCGGT
ATTGAGAYCAAGTGTGCCTTCGCTGTCCCCATTGTTAAT
