# Supplementary material for: Genome-wide signals of positive selection in strongylocentrotid sea urchins
Source: BMC Genomics. 2017 Jul 21;18:555. doi: 10.1186/s12864-017-3944-7 (PMC5521101; doi:10.1186/s12864-017-3944-7)
Supplement: Supplementary file 3 — Consensus alignment files. A compressed (gzip) tape archive (TAR) file containing 6250 consensus alignment files in FASTA format. (TGZ 14116 kb) [file 12864_2017_3944_MOESM3_ESM.tgz › SPU_008300/consensAlign.ordered.fa]

>sdro
ATGAATCTGAGGGCATTTTCTCCCACGGTTGCGATAACCGTGTTCAGCATTTTCTGCTTG
GGCATCACCAGCAACGTACAGGTTGCCGCATAYGTTCACAAAGARGGCTACTGCATGTGG
TATGACCAATGTGGCACAGATGCTGTGACCCACAAATCCTTAAACTGCCTTTACAACAAA
CCTGCAAAAGTTCTTGATAAAAAGGGTATCGACACCCTGAAGACCCTATGTCCAGAGATG
GTGGCAGCCAACGAGAGTGAAACAAAGACATGCTGTTCTGCATCACAGCTCGATACATTC
AACTTGAACATGAACATTCCCAGAGAGACAATGAGTAGGTGCCCGTCCTGCTACAAGAAC
TTGGTCAACATCTACTGCTATTTAACATGCAGTCCAGACCAGAGTATGTACGTCAATGCC
TCCAAGACCACACCTTACTCACCTCCAACGCCAGCACCGGAAAACACAGTGCAGGACAAA
GAAACTGGCCAAAAGAGCATCACTGAGGTTGATTACTTCATCCTGAATGAAACTGCTCAG
GCGATGTTCAACTCTTGCATCAACGTCAACTTCCCCAGTAGCAACACAAAGGTCCTTTCA
TTGTACTGTGGCTCTTACGGAGCTGCCCACTGCACCGCCCAGCGCTGGTTGGACTTCATG
GGGGACAAGAACAACGAACAGACACCTTTTCAGATTAATTTTAAACTTGGTGGCGCACCT
GCACCTATGGAACCTATGGACACTAGGGTGTATGCATGCAACGAAGCACCAAACAACAAC
ACCCAACCCTGCAGCTGTCAGGACTGCCCCAGTAGTTGCCCACCCCTACCCCCACTGCCC
CCTCCCCCTCCTCAGTTCCTCATCTTTGGCATCGATGGTTACATAGTCATCTTCTCTGCT
GCCTATGTAGTCTTTCTTATAGTCTTTATTCTTCTCAACTTCGTCTGTATGTGCTGCAAT
ATGTGCTGCAAGAAGGGAGGTGAGAACACGGGCGATTGTTGCGATGAGACCTCTACAGCG
GTGAACTCTGTGAATGGCGCCAACAGGCGGGAGATCTCTGAGGATGAGGTCGGTTGCAAG
GCATCCTGCGGAATGGCTTTTCAGAAACTGCTGGAACTGTGCTTCAGGAAACTGGGTACT
CTTGTAGCTGGCCATCCGCATATTGTTCTGGTCCTTGGCGTCATGGTTGTCACGGCAATG
ACTGCAGGGTTGGTCAGATTGAAGGTAACTACTGATCCCGTGGAGTTATGGTCNCCCCCT
ACCAGCGAGTCTCGTCTTGAGAAGGCCTACTTTGATGAACACTTTGGTCCCTTCTTCCGT
ACANNNNNNNNNNNNNNnnnnnnnnnnnnnnnnnnnnnnnnnnnnnnnnnnnnnnnnnnn
nnnnnnnnnnnnnnnnnnnnnnnnnnnnnnnnnnnnnnnnnnnnnnnnnnnnnnnnnGCT
CTTGATCTTCAAAATGCTGTGGTCAATCTAAAGGTGCCCTTTGGTAACGACAGCTTTGTG
ACGCTTCACGATATTTGCTACGCCCCTCTTGCGCCGCAGAACACTCACTGCACCATTGAG
AGTGTACTGAACTACTTCCAGAATAGTCATGAAAAGTTGGACAGAGTTATAATGGATCCT
TCCCAGTTCTTCATAGCTGCAGATTTTCATGAGCATCTCATGTCTTGTGTTGGGGCCCCA
GCAACCCTGAATGATACCACTGCACTGCATATGCCTTGTATGGGTACCTATGGTGGTCCA
GTATTCCCTTGGACAGCTCTGGGAGGATATGAAGGCGATGAGTTTAACATGGCCAATGTC
TTGGTGATTACCTTCCCTGTGGTTAACTACATCACTGGAGATCCAAGGCTGGAAAAGGCC
ATGGCTTGGGAGAAAGCTTACATTGACTTGCTCAAGAATTACAGCAACCCCAATTTCACC
GTTGCCTTCCAAGCAGAGCGGTCCGTTGAAGACGAGATTAACAGGGAGAGTCAGTCTGAT
ATCCTTACCATTGCACTCAGTTATATCTTCATGTTTGCGTACGTGACCTTTGCCCTCGGA
CAGTTTAACGGCTGCAGGAGATTGATGATTGATTCTAAGATCATCCTTGGTCTCTCTGGA
GTCATCATCGTACTCATGTCTGTCGTGTCCTCCATCGGTGTCCTGAGCTGGGCCGGTGTG
CCTGCAACCCTCATCGTCATCGAGGTCGTACCCTTCCTCGTACTGGCGGTCGGTGTGGAT
AACATCTTTATTCTTGTACAGAGATACCAGAGAGACCAACGCTACCCTCATGAGAATCGT
GCAGAGCACATCGGCCGTGTCCTGGGCGAGGTGGGCCCTAGTATGCTCCTCACAAGCTCA
TCTGAGTCTATAGCCTTTGGCATCGGTGCCATGTCTAGCATGCCTGCTGTGAGAGCGTTC
TCTATGTATGCAGCTGTTGCCGTGGCGATGGACTTTCTTCTCCAAATCACCTGCTTTGTT
GCTATGATGGCATTGGATTCCTCTCGTCAAGAGGCCAATCGCTATGAGATCTTCTGCTGC
GCCACAGACAAGGAAGCAGGCAAGCAGCCCAAAGAACCCGGTCTACTGTACAGGGCGGTC
AAGAACTACTACACTCCGTTCCTCTTCAACAGATTCATAAGAGTTATAGTGGTGTGTGTC
TTTGTCTTTGTCCTCTTTGCTTCGTGTGCACTGATCCCCTCTCTACCAGTCGGCCTCGAC
CAAAAGCTCTCCATGCCAGAGnnnnnNNNNNNNNNNNNCTACTTTGAATCGGAAGGCTCC
CTGCTGAATGTTGGTCCACCAGTCTACTTTGTGGTGAAGGACGGCTATGACTACACATCG
ATAGAAGGACAGAACAAGATATGTGGAGGATCAGGATGCAATGACAACTCCCTCACGTCA
CAGATATACTTTGCAGCTGAGCTCTCGGAATACACAAGAGTAGCACACCCTTCATCATCT
TGGATGGATGATTTCTTTGATTGGGTGAAACCCAACGTTAATCTGACGTGCTGTAGGGTT
AATAATGAAACGGGTGACTTTTGTCCCTCTACTGACACCAAAGATACGTGTACATCATGT
CGTCCATTGTCAGAGCAAGATAAGAGACCTACTCCGGAGGAGTTTGAAGACTTCCTGCCT
TTCTTCTTAGAGGATATTCCAGGGATCTCGTGTAGCAAAGGAGGCAAGGCCGCCTATGCA
TCAGCTGTGCACTTTGACGATGCAACCAAAAATAAAATTGGGACTACCTACTTCATGACA
TACCACACCACCATGAGGAATTCCTCCACCTATATCGATGCCTTGAAGATGTCGAGAGAG
GTGTCAGCCAATATCACAGCCATGATCAACATGACAGACAACCCAGAGTTTGATGTCTTC
CCATACAGTATCTTCTACGTCTACTACGAGCAGTACCTGACCATTGTCCACGAGACCCAG
GTCTCTCTGGGCATCGTCCTGGGCGCGGTGTTCTGTGTGACCTTTATCCTCTTGGGCTTT
GACTTCTTCGGTGCGTTCATCAGCACCTTGACCATTGCCATGATTACGGCCGACATGATG
GCCATGATGTACCTCTGGGGCATTGACCTCAACGCTATCTCCTTGGTCAACCTCATTATG
TCTGTTGGTATCTCTGTGGAGTTCTGTTCACATATCGTCAAGGCTTTCACTCTCAGTACT
GCGATGACCCGGTTAGAGCGTGCTCAAGATGCACTGGCTCATGTAGGAAGTTCGGTGTTC
AGTGGTATCACGCTGACCAAGGCCTTCGGTATCATCATCCTAGCGTTCTCCCACTCTCAA
CTCTTCAAGGTTTACTACTTCAGGATGTACCTCGGGATGGTCGTCTTTGGGGCCACCCAT
GGACTCATCTTTCTACCAGTACTCCTCAGTTATATAGGTCCCGGTGTGAACAAGGCACGT
ATCTTGGAAGAGCAGGAGCAGGACAGAGGTGGAAGGCGAGGTGCGGACAACGAGCACCTC
ATCCCGGCTCGGGATTCCCAAGGATTCTTCTATGCA

>spal
ATGAGTCTGAGGGCATTTTCTCCCACGGTTGCGATAACCGTGTTCAGCATTTTCTGCTTG
GGCATCACCAGCAACGTACAGGTTGCYGCATAYRTTCACAAAGAAGGCTACTGCATGTGG
TAYGACCAATGTGGCACAGATGCCGTKACCCACAAATCCTTAAACTGCCTTTACAACAAA
CCTGCTAAAGTTCTTGATAWAAARGGTATCGACACCCTGAAGAASCTATGTCCAGAGATG
GTGGCAGCCAACGAGAGTGAAACAAAGACATGCTGTTCTGCGTCACAGCTCCAGACWTTC
SAMWWCAACATGAAMRTTCCCRRWSAGACAATGAGTAGGTGCCCGTCCTGCTACAAGAAC
TTGGTCAACATSTACTGCTAYTTAACATGCAGTCCGGACCAGAGTATGTACGTCAATGCC
TCCAWGACCACACCTTACTCACCTCCAACGCCASCACCGGAAAACACAGTGCAGGATAAA
GAAGCTGRCCAAAAGAGCATCACTGWGGTTGATTACTTCATCCTGAATGAAACTGCTCAG
GCRATGTTCAACTCTTGCATTAACGTCAACTTCCCCAGTAGCAACACGAAGGTCCTTTCA
TTGTACTGTGGCTCTTACGGAGCKGCCCACTGCACCGCCCARCGCTGGTTGGACTTCATG
GGGGACAAGAACAACGAACAGACACCTTTYCAGATTAAYTTTAAACTTGGTGGCGCACCT
GCACCTATGGAACCTATGGACACTAGGGTGTATGCATGCAACGAAGCACCAAACAACAAC
ACCCAACCGTGCAGCTGTCAGGACTGCCCCAGTAGTTGCCCACCTCTACCCCCACTGCCC
CCTCCCCCTCCTCAGTTCCTCATCTTTGGCATYGATGGTTACATAGTCATCTTCTCTGCT
GCCTATGTASTCTTYCTTATAGTCTTTATTCTTCTCAACTTCGTCTGTATGTGCTGCART
ATGTGCTGCAAGAAGGGAGGTGAGAACACGGGCGATTGTTGCGATGAGACCTCAACGGCA
GTGAACTCTGTGAATGGCGCCAACAGGMRGGAGATCTCTGAGGATGAGGTCGGTTGCAAG
GCATCCTGCGGAATGGCTTTTCAGAAACTGCTGGAACTGTGCTTCAGGAAATTGGGTACT
CTAGTAGCTGGCCATCCACATATTGTTCTGGTCCTTGGCATCATGGTTGTCACSGCAATG
ACTGCAGGGYTGGTCAGATTGAAGGTTACTACGGATCCCGTGGAGTTATGGTCACCCCCT
ACCAGCGAGTCTCGTCTTGAGNAGGCCTACTTTGATGAGCACTTTNGTCCCTTCTTNCGT
ACAGAGCAGATCATATTNNNNNNNNNNNNNNNNNNNNNNNNNNNNNNNNNNNNNNNNNNN
NNGAGCCAGGCCACAACCACCTATGGTGGCATTCTATCTATCGATCTTCTGCACCAGNNN
NNNNNNNNNNNNNNNNNNNNNNNNNNNNNNNNNNNNNNNNNTGGTAACGACAGCTTTGTG
ACGCTTCACGACATTTGCTACGCCCCTCTTTCACCGCAGAACACTCACTGCACCATTGAG
AGTGTACTGAACTACTTCCAGAATAGTCATGAAAAGTTAGACAGAGTTGTAATGGATCCT
TCCCAGTTCTTCATAGCTGCAGATTTTCACGATCATCTCATGTCTTGTGTTGGGGCCCCA
GCAACCCTGAATGATACCACTGCATTGCATATGCCTTGTATGGGTACCTATGGTGGTCCA
GTATTCCCTTGGACAGCTCTGGGAGGATATGAAGGCGATGAGTTTAACATGGCCRAYGTC
TTGGTGATTACCTTCCCKGTGGTTAACTACATCACTGGAGATCCRAGGCTGGARAAGGCC
ATGGCTTGGGAGAAAGCTTACATTGATTTGCTCAAGAATTACAGCAACCCCAATTTCACC
GTTGCCTTCCAAGCAGAGCGGTCAGTTGAAGATGAGATTAACAGGGAGAGTCAGTCTGAT
ATCCTTACCATTGCACTCAGTTATATCTTCATGTTTGCCTACGTGACCTTTGCGCTTGGA
CAGTTCAACGGCTGCAGGAGATTAATGATTGATTCTAAGATCATCCTTGGTCTATCTGGA
GTCATCATCGTACTCATGTCSGTAGTGTCYTCCATCGGTGTCCTGAGCTGGGCTGGTGTG
CCTGCAACCCTCATCGTCATCGAGGTCGTACCCTTCCTCGTMCTGGCGGTCGGTGTGGAT
AACATCTTTATTCTTGTACAGAGATACCAGAGAGACGAGCGCTACCCCCATGAGAATCGT
GCAGAGCATATTGGCCGTGTCCTGGGCGAGGTGGCTCCTAGTATGCTCCTCACAAGCTCA
GCAGAGTCTATAGCTTTTGGCATCGGTGCCATGTCTAGCATGCCTGCYGTGAGAGCRTTC
TCTATGTATGCAGCYGTTGCCGTGGCGATGGACTTTCTTCTYCAAATCACCTGCTTTGTT
GCTATGATGGCMTTRGATTCCTCTCGTCAAGAGGCCAATCGCTATGAGATCTTCTGCTGC
GCCACAGACAAGGAAGCAGGCAAGCAACCCAAAGAACCYGGYCTCCTGTACAGGGCGGTC
AAGAACTACTACACTCCCTTCCTCTTCAACAGATTCATAAGAGTTATAGTGGTGTGTGTC
TTTGTCTTTGTCCTCTTTGCTTCGTGTGCATTGATCCCCTCTCTACCAGTCGGCCTCGAC
CAAAAGCTCTCCATGCCTGAGNNNNNNNNNNNNNNNNNNTACTTTGAATCGGAAGGCTCC
CTGCTGAATGTTGGTCCACCAGTCTACTTTGTGGTGAAGGACGGCTATGACTACACATCG
ATAGAAGGACAGAACAAGATATGTGGAGGATCGGGATGCAATGACAACTCTCTCACATCA
CAGNNANNCTTNNNNNNNNNNNNNNNNNNNNNCACAAGAGTAGCACATCCTTCATCATCT
TGGATGGACGATTTCTTTGATTGGGTGAAACCCAACAGTAATCTGACGTGCTGTAGGGTT
AATAATGAAACGGGTGACTTTTGTCCCTCTACTGACACCAAAGATACGTGTACATCATGT
CGTCCATTGTCGGAGCAAGATAAGAGACCTACTCCGGAGGAGTTTGAAGACTTCCTGCCT
TTCTTCTTAGAGGACATCCCAGGGATCTCGTGTAGCAAAGGAGGCAAGGCCGCCTATGCA
TCAGCCGTGCACTTTGACGATGCAACCAAAAATAAAATTGGGACTACCTACTTCATGACA
TACCACACCACCATGAGGAATTCCTCTACCTATATCGATGCCCTGAAGATGGCGAGAGAG
GTGTCGGCCAATATCACAGCCATGATCAACATGACAGACAACCCAGAGTTTGACGTCTTC
CCATACAGTATCTTCTAYGTCTACYACGAGCAGTACCTGACCATCGTCCACGAGACCCAG
GTCTCTCTGGGCATCGTCCTGGGAGCCGTGTTCTGCGTGACCTTTATCCTCTTGGGCTTT
GACTTCTTTGGTGCGTTCATCAGCACCTTGACCATTGCCATGATCACCGCCGACATGATG
GCCATGATGTACCTCTGGGGCATTGACCTTAACGCTATTTCCTTGGTCAACCTTATTATG
TCTGTTGGTATCTCTGTGGAGTTCTGTTCACATATCGTCAAGGCTTTCACTCTCAGTACC
AAGATGACCCGGTTAGAGCGTGCTCAAGATGCACTGGCTCATGTAGGAAGTTCGGTGTTC
AGTGGTATCACGCTGACCAAGGCCTTCGGTATCATCATCCTAGCGTTCTCCCACTCTCAA
CTTTTCAAGGTGTATTACTTCAGGATGTACCTCGGGATGGTTGTCTTTGGGGCCACCCAT
GGACTCATCTTTCTACCAGTACTCCTCAGTTATATAGGTCCCGGTGTGAACAAGGCMCGT
ATCTTGGAAGAGCAGGAGCARGCCAGAGGTGGARGGCGAGGTGCGGACAACGAGCAYCTC
ATCCCCGCTCGGGAYTCCCAAGGATTCTTCTAYGCA

>sfra
ATGAGTCTGAGGGCACTTTCTCCCATGGTTGCGATAACCGTGTTYAGCATTTTCTGCTTG
GGCATCACCAGCAACGTACAGGTTGCCGCATATGTTCACARAGAAGGCTACTGCATGTGG
TATGACCAATGTGGCAGAGATGCCTTGACCAACAAATCCTTAAACTGCCTTTACAACAAA
CCTGCAAAAGTTCTTGARRRARMAGGTCTCGAGATACTGGAGGATCTATGTCCAGAGATG
GTGGCAGCCAACAGGAGTGAAACAAAGACATGCTGTTCTACGGCACAGCTCAMGACATTC
AATGACAACATGAAAATTCCCCAAGAGACAATGAGTAGGTGCCCGTCCTGCTACAAGAAC
TTAGTCAACATCTACTGCYATTTAACATGCAGTGTGGACCAGAGTATGTACGTCAATGCC
TCCAAGACCACACCTTACNNNCCTCCAACGCCACCACTGGAAAACACAGTGCRGGATAAA
GAAGCTGGCCAAAAGAGCATCACTGAGGTTGATTACTACATCCTGAATGAAACTGCCCAG
GCAATGTTCAACTCTTGCATAAACGTCAACTTCCCCAGTAGTAACACGAAGGTCCTTTCA
TTATACTGTGGCTCTTACGGAGCAGCCCACTGCACCGCCCAGCGCTGGTTGGACTTCATG
GGGGACAAGAACAATCAACAGACACCTTTTCAGATTAATTTTAAACTTGGTGGCGCACCT
GCACCTATGGAACCTATGGACACTAGGGTGTATGCATGCAACGAGGCAACAAGCAAYAGC
ACCCAACCGTGCAGCTGTCAGGACTGYCCCAGTAATTGCCCACCCCTACCCCCACTGCCC
CCTCCCCCTCCTCAGTTCCTCATCTTTGGCATCGATGGTTACATAGTCATCTTCTCTGCT
GCCTATGTAGTCTTTCTTATATTCTTTMTTCTYCTCAACTTCATCTGTATGTGCTGCAAT
RTGTGCTGCAAGAAGGGAGGTGAGAACATGAGCGATTGTTGCGATGAGACCTCAACAGCA
GTGAACTCTGTGAATGGTGCCANNNGGCGGGAGATTTCTGAGGATGAGGTCGGTTGCAAG
GCATCCTGCGGAATGGCTTTTCAGAAACTGCTGGAACTGTGCTTCAGGAAACTGGGTACT
CTTGTAGCTGGCCATCCACATATTGTTCTGGTCCTTGGTKYCATGGTTGTCACAGCAATG
ACTGCAGGGTTTGTCAGATTGAAGnnnnnnnnnnnnnnnnnnnnnnnnnnnnnnnnnnnn
nnnnnnnnnnnnnnnnnnnnnnnnnnnnnnnnnnnnnnnnnnnnnnnnnnnnnnnnnnnn
nnnnnnnnnnnnnnnnnnnnnnnnnnnnnnnnnnnnnnnnnnnnnnnnnnnnnnnnnnnn
nnnnnnnnnnnnnnnnnnnnnnnnnnnnnnnnnnnnnnnnnnnnnnnnnnnnnnnnnGCT
CTTGATCTTCAAAATGACGTGGTCAATCTCAAGGTGCCCTTTGGTAACGRCAGCTTTGTG
ACACTTCAAGACGTTTGCTTCGCCCCTCTTGCACCACAGAACACTCACTGTACCATTGAG
AGTGTACTGAACTACTTCCAGAATAGnnnnnnnnnnnnnnnnnnnnnnnnnnnnnnnnnn
nnnnnnnnnnnnnnnnnnnnnnnnnnnnnnnnnnnnnnnnnnnnnnnnnnnnnGGCCCCA
GCATCCCTGAATGATACCACTGCATTGCATATGCCTTGTATGGGTACCTATGGTGGTCCA
GTATTCCCTTGGACAGCTCTGGGAGGATACAAAGGTGATGAGTTTAACTTGGCCGATGTC
TTGGTGATTACCTTCCCTGTGGTTAACTACATCACTGGAGATCCAAGGCTGGAAAAGGCT
ATGGCTTGGGAGAAAGCTTACATTGAATTGCTGAAGAATTACAGCAACCCCAATTTCACA
GTTGCTTTCCAAGCACAGCGGTCTGTTGAAGATGAGATTAATAGGGAGAGTCAGTCTGAT
ATCCTTACCATTGCACTCAGTTATATCTTCATGTTTGCCTACGTGACCTTTGCCCTCGGA
CAGGTCAACAGCTGCAGGAGATTGATGATTGATTCTAAGATCATCCTTGGTCTATCTGGA
GTCATCATCGTACTCATGTCCGTAGCATCCTCCATTGGTGTCCTGAGCTGGGCTGGTGTG
CCTGCAACCCTCATCGTCATCGAGGTCGTACCCTTCCTCGTACTGGCGGTCGGTGTGGAT
AACATCTTTATTCTTGTACAGAGATACCAGAGAGACGAACGCTTCCCTCATGAGAATCGT
GCAGAGCACATCGGCCGTGTCCTGGGCGAGGTTGCCCCTAGTATGCTCCTCACAAGTTCA
TCAGAGTCTATAGCCTTTGGCATCGGTGCCATGTCCAGCATGCCTGCTGTGAGAGCGTTC
TCTATGTATGCAGCTGTTGCCGTGGCGATGGACTTTCTTCTCCAAATCACCTGCTTTGTT
GCTATAATGACATTGGATTCTTCTCGTCAAGAGGCCAATCGCTATGAGATCTTCTGCTGC
GCCACAGACAAGGAAGCAGGCAAGCAACCCAAAGAACCTGGTCTCCTGTACAGGGTGGTC
AAGAACTACTACACTCCGTTCCTCTTCAACAGATTTATGAGAGTTGTTGTGGTGATTGTC
TTTGTCTTTGTCCTCTTTGCTTCATGTGCATTGATCCCCTCTCTACCAGTCGGCCTTGAC
CAAAAGCTCTCCATGCCAGAGGACTCCTACATGATCAACTACTTTGAATCGnnnnnnnnn
nnnnnnnnnnnnnnnnnnnnnnnnnnnnnnnnnnnnnnnnnnnnnnnnnnnnnnnnnnnn
nnnnnnnnnnnnnnnnnnnnnnnnnnnnnnnnnnnnnnnnnnnnnnnnnnnnnnnnnnnn
nnnnnnnnnnnnnnnnnnnnnnnnnnnnnnnnCACACGAATAGCACACCCTTCGTCATCT
TGGATGGAYGATTTCTTTGATTGGGTCAWACCCAGYGGTGATCTGACATGCTGTAGGGTT
AATAATAAAACAGGAGACTTCTGTCCCTCTACTGACACCAAGGATAGTTGTACATCATGT
CGTCCATTGTCAGAGAAAGATAAGAGACCTACTCCGGAGCAGTTTGAAGAATTCCTGCCT
TTCTTCTTAGAGGACATCCCAGGGGCCTCGTGTAGCAAAGGAGGCAAAGCTGCTTATGCT
TCAGCCATGAACnnnnnnnnnnnnnnNNNNNNNNNNNNNNNNNCTACCTACTTCATGACG
TACCATACCACMATGAGGAATTCCTCCACMTATATAGATGCCTTGAAGATGGCGAGAGAG
GTGTCRGTCAATATCACAGCCATGATCAACAWTACAGACAACCCAGAGTTTGACGTCTTC
CCATACAGTATCTTCTACGTCTACTACGAGCAGTACCTGACCATCGTTCACGAGACCCAA
GTCTCTCTGGGTATCGTCCTGGGCGCGGTGTTCTGCGTGACCTTTATCCTATTGGGCTTT
GACTTCTTTGGTGCGTTCATCAGCACCTTGACMATTGCCATGATTACCGTGGACATGATG
GCYATGATGTACCTCTGGGGCATTGACCTCAATGCTATCTCCTTGGTCAACCTYATCATG
TCTGTTGGTATCTCTGTGGAGTTCTGTTCACATATCGTCAAGGCTTTCACTCTCAGTACT
CAGATGACCCGGTTAGGGCGTGCTGAAGATGCACTAGCTCATGTAGGAAGTTCGGTGCTG
AGTGGTATCACACTGACCAAGGCCTTYGGTATCATCATTCTAGCGTTCTCCCACTCTCAA
CTCTTYAAGGTTTATTACTTCAGGATGTACCTTGGTATGGTTATCTTTGGGGCCACCCAT
GGACTYATCTTTCTACCAGTACTCCTCAGTTATATAGGCCCCGGTGTGAACAAGGCACGC
ATCTTGGAAGAGCAGGAGCGGGGCAGAGNTNNAAGGCCCGGTACGGACAACGAACGCCTC
ATCCCGGCTAGGGATTCCCAAGGATACTTCTATGCA

>afraSS
ATGAATCTGAGGGCATTTTCTCCCACGGTTGCGATAACTGTGTTCAGCATTTTCTGCTTG
GGCATCACCAGCAACGTACAGGTTGCTGCATACATTCACAAAGAAGGCTACTGCATGTGG
TATGACCAATGTGGCACAGATGCCGTGACCCACAAATCCTTAAACTGCCTCTACAACAAA
CCTGCAAAAGTTATTGATGAAGCAGGTCTCGGGATCCTGAAGGAACTATGTCCAGAGATG
GTGGCAGCCAACGAGAGTGAAACAAAGACATGCTGTTCTGCGTCTCAGCTCCAGACATTC
AAAGCCAACATGAAAGTTCCCGATCAGACAATGAGTAGGTGCCCGTCCTGCTACAAGAAC
TTGGTCAACATCTACTGCTATTTAACATGCACTCCGGACCAGAGCATGTATGTCAATGCC
TCCAAGACCTCACCTTACTCACCTCCAACGCCACCACCGGAAAACACAGTGCAGGACAAA
GAAACTGGCCAAAAGAGCATCACTGAGGTTGATTACTTCATCCTGAATGAAACTGCTCAG
GCGATGTTCAACTCTTGCATCAACGTCAACTTCCCTAGTAGCAACACGAAGGTCCTTTCA
TTGTACTGTGGCTCTTACGGGGCGGCCCACTGCACCGCCCAGCGCTGGCTGGACTTCATG
GGGGACAAGAACAATGAACAGACACCTTTTCAGATTAATTTTAAACTTGGTGGCGCACCT
GCACCTATGGAACCTATGGACACTAGGGTGTATGCATGCAACGAAGCACCAAACAACAAC
ACCCAACCCTGTAGCTGTCAGGACTGCCCCAGTAGTTGTCCACCCCTACCCCCACTGCCC
CCTCCCCCTCCTCAGTTCCTTGTCTTTGGCATCGATGGTTACATAGTCATCTTCTCTGCT
GCCTATGTAGTCTTTCTTATAGTCTTTATTCTTCTCAACTTCGTCTGTATGTGCTGCAGT
ATGTGCTGCAAGAAGGGAGGTGAGAACACGGGCGATTGTTGCGATGAGACCTCAACGGCA
GTGAACTCTGTGAATGGCGCCAACAGGCGGGAGATCTCTGAGGATGAGGTCGGTTGCAAG
GCATCCTGTGGAATGGCTTTTCAGAAACTGCTGGAACTGTGCTTCAGGAAACTGGGTACT
CTTGTAGCTGGCCATCCACATATTGTTCTGGTCCTTGGCGTCATGGTTGTCACGGCAATG
ACTGCAGGGATGGTCAGATTGAAGGTTACTACGGATCCnnnnnnnnnnnnnnnnnnnnnn
nnnnnnnnnnnnnnnnnnnnnnnnnnnnnnnnnnnnnnnnnnnnnnnnnnnnnnnnnnnn
nnnnnnnnnnnnnnnnnnnnnnnnnnnnnnnnnnnnnnnnnnnnnnnnnnnnnnnnnnnn
nnnnnnnnnnnNNNNNNNNNNNNNNNNNNNnnnnnnnnnnnnnnnnnnnnnnnnnnnGCT
CTTGATCTTCAAAATGCTGTGGTCAATCTAAAGGTGCCCTTTGGTAACGACAGCTTTGTG
ACACTTCACGATATTTGCTACGCCCCTCTTGCGCCGCAGAACACTCACTGCACCATTGAG
AGTGTACTGAACTACTTCCAGAATAGTCATGAAAAGTTGGACAGAGTTATAATGGATCCT
TCCCAGTTCTTCATAGCTGCAGATTTTCATGAGCATCTCATGTCTTGTGTTGGGGCGCCA
GCAACCCTGAATGATACCACTGCATTGCATATGCCTTGTATGGGTACCTATGGTGGTCCA
GTGTTCCCTTGGACAGCTCTGGGAGGATATGAAGGCGATGAGTTTAACATGGCCAATGTC
TTGGTGATTACCTTCCCTGTGGTTAACTACATCACTGGAGATCCAAGGCTGGAGAAGGCC
ATGGCTTGGGAGAAAGCTTACATTGATTTGCTCAAGAATTACAGCAACCCCAATTTCACC
GTTGCTTTCCAAGCAGAGCGATCAGTTGAAGATGAGATTAACAGGGAGAGTCAGTCTGAT
ATCCTTACCATTGCACTCAGTTATATCTTCATGTTCGCGTATGTGACCTTTGCCCTCGGA
CAATTCAACGGCTGCAGGAGATTGATGATTGATTCTAAGATCATCCTTGGTCTCTCTGGA
GTCATCATCGTACTCATGTCCGTAGCGTCCTCCATCGGTGTCCTGAGCTGGGCCGGTGTG
CCTGCAACCCTCATCGTCATCGAGGTCGTACCCTTCCTCGTACTGGCGGTCGGTGTGGAT
AACATCTTTATTCTTGTACAGAGATACCAGAGAGACGAGCGCTACCCCCATGAGAATCGT
GCAGAGCACATTGGCCGTGTCCTGGGTGAGGTGGCCCCTAGTATGCTCCTCACAAGTTCA
GCAGAGTCTATAGCCTTTGGCATCGGTGCCATGTCTAGCATGCCTGCTGTGAGAGCGTTC
TCTATGTATGCAGCTGTTGCCGTGGCGATGGACTTTCTTCTCCAAATCACCTGCTTTGTT
GCTATGATGGCATTGGATTCTTCTCGTCAAGAGGCCAATCGCTATGAGATCTTCTGCTGC
GCCACAGACAAGGAAGCAGGCAAGCAACCCAAAGAACCCGGTCTCCTGTACAGGGCGGTC
AAGAACTACTACACTCCATTCCTCTTCAACAGATTTATAAGAGTTCTAGTGGTGTGTGTC
TTTGTCTTTGTCCTCTTTGCTTCGTGTGCATTGATCCCCTCTCTACCAGTCGGCCTCGAC
CAAAAGCTCTCCATGCCAGAGGACTCGTACATGATCAACTACTTTGAATCGGAAGGCTCC
CTGCTGAATGTTGGTCCACCAGTCTACTTTGTGGTGAAGGACGGCTATGACTACACATCG
ATAGAAGGACAGAACAAGATTTGTGGAGGATCAGGATGCAATGATAACTCTCTCACATCA
CAGATATACTTTGCAGCTGAGCTCTCGGCATACACAAGAGTAGCACACCCTTCATCATCT
TGGATGGACGATTTCTTTGATTGGGTGAAACCCAGCGGTGATCTGACATGCTGTAGGGTC
AATAATGAAACGGGTGACTTTTGTCCCTCTACTGACACCAAAGATTATTGTACATCATGT
CGTCCACAGTCAGAGCAAGATAAGAGACCTACTCCGGAGGAGTTTGAAGAATTCCTGCCT
TTCTTCTTGGAGGATATTCCAGGGATCTCCTGTAGCAAAGGAGGCAAGGCTGCCTATGCT
TCAGCCGTGCACTTTGACGATGCAACCAAAAAGAAAATTGGGACTACCTACTTCATGACG
TACCACACCACCATGAGGAATTCCTCCACCTATATTGATGCCTTGAAGATGTCGAGAGAG
GTGTCGGCCAATATCACAGCCATGATCAACATGACAGACAACCCAGAGTTCGACGTCTTC
CCATACAGTATCTTCTACGTCTACTACGAGCAGTACCTGACCATCGTCCACGAGACCCAG
GTCTCTCTGGGCATCGTCCTGGGCGCAGTGTTCTGCGTGACCTTCATCCTCTTGGGCTTT
GACCTCTTCGGTGCGTTCATCAGCACCTTGACCATTGCCATGATTACCGCGGACATGATG
GCCATGATGTACCTCTGGGGCATTGACCTCAACGCTATCTCCTTGGTCAACCTCATAATG
TCTGTTGGTATCTCTGTGGAGTTCTGTTCACATATCGTCAAGGCTTTCACTCTCAGTACC
AAGATGACCCGGTTAGAGCGTGCTCAAGATGCACTGGCTCATGTAGGAAGTTCGGTGTTC
AGTGGTATCACGCTGACCAAGGCCTTCGGTATCATCATCCTAGCGTTCTCCCACTCTCAA
CTCTTCAAGGTTTATTACTTCAGGATGTACCTCGGGATGGTCGTCTTTGGGGCCACCCAT
GGACTCATCTTTCTACCAGTACTCCTCAGTTATATAGGTCCCGGTGTGAACAAGGCCCGT
ATCTTGGAAGAGCAGGAGCAGGCCAGAGGTGGAAGGCGAGGTACGGACAACGAGCATCTC
ATCCCCGCTCGGGACTCCCAAGGATTCTTCTATGCA

>hpul
ATGAGTCTGAGGGCATTTTCTCCCACGGTTGCGATAACTGTGTTGAGCATTTTCTGCTTG
GGCATCATCAGCAACGTACAGGTTGCTGCATACGTACACAAAGAAGGCTACTGCATGTGG
TATGACCAATGTGGCACAGATGCCGTGACCCAAAAATCCTTAAACTGCCTTTACAACAAA
CCTKCAAAAGTTCTTGANAGATACANNNTCGATNNCCTGAAGCAACTATGTCCAGAGATG
GTGGCAGCCAACGGGAGTGAAACAAAGACATGCTGTTCTGTGACACAGCTCCAGACATTC
CAAGCCAACATGAAAGTTCCCGATCAGACAATGAGTAGGTGCCCRTCYTGCTACAAGAAC
TTGGTCAACATCTACTGCCATTTAACATGCAGTCCGGACCAGAGTATGTACGTCAATGCC
TCAAAGACCACACCTTACTCACCTCCAACGCCACCACCGGAAAACACAGTGCAGGATAAA
GAAGCTGGCCAAAAAAGCATCACTGAGGTTGACTACTACATCCTGAATGAAACTGCTCAG
GCAATGTTTAACTCTTGCATAAACGTCAACTTCCCCAGTAGCAACACAAAGGTCCTTTCA
TTGTACTGTGGCTCTTACGGAGCCGCCCACTGCACCGCCCAGCGCTGGCTGGACTTCATG
GGGGACAAGAACAACCAACAGACACCTTTTCAGATTAATTTTAAACTTGGTGGCGCACCT
ACACCTATGGAACCTATGGATACCAGGGTGTATGCATGCAACGAAGCACCAAACAACAGC
ACCCAACCWTGCAGCTGTCAGGACTGCCCTAGTAGTTGCCCACCCCTACCCCCACTGCCC
CCTCCCCCTCCTCAGTTYCTTGTCTTTGGCATCGATGGTTACATAGTCATCTTCTCTGCT
GCCTATGTAGTCTTTGTTATATTCTTTATTCTTCTCAACTTCGTCTGTATGTGCTGCAGT
ATGTGCTGTAAGGAGGGASGTGAGAACACAGGCGATTGTTGCAATGAGACCTCTACAGGG
GTGAACTCTGTGAATGGTGCCAACAGACGGGAGATCTCTGAGGATGAGGTTGGGTGCAAG
GCATCCTGCGGRATGGCCTTTCAGAAACTGCTGGAACTGTGCTTCAGGAAATTGGGTACT
CTTGTAGCTGGCCATCCACATATTGTTCTGGTCCTTGGTGTCATGRTTGTCACATCAATG
ACTGCAGGGATAGTCAGATTGAAGnnnnnnnnnnnnnnnnnnnnnnnnnnnnnnnnnnnn
nnnnnnnnnnnnnnnnnnnnnnnnnnnnnnnnnnnnnnnnnnnnnnnnnnnnnnnnnnnn
nnnnnnnnnnnnnnnnnnnnnnnnnnnnnnnnnnnnnnnnnnnnnnnnnnnnnnnnnnnn
nnnnnnnnnnnnnnnnnnnnnnnnnnnnnnnnnnnnnnnnnnnnnnnnnnnnnnnnnGCT
CTTGATCTTCAAAATGCTGTGGTCAATCTGAAGGTGCCCTTTGGTAACGACAGTTTTGTG
ACACTTCACGAYATTTGCTACGCCCCTCTTGCACCACAGAACACTCACTGCACCATTGAG
AGTGTACTGAACTACTTCCAGAATAGTCATGAAAATTTGGACAAAAGTGTAATGGATCCT
TCCGGTTTCTTTGTAGCTGCAGATTTTCATGAGCATCTCTTGTCTTGTGCTGGGTCCCCA
GCRACCCTGAATGATACCACTGCATTGCATATGCCTTGTATGGGTACCTATGGTGGTCCA
GTATTCCCTTGGACAGCTCTGGGAGGATATGAAGGCGATGAATTTAACATGGCCAATGTC
TTGGTGATTACCTTCCCGGTGGTCAACTACATCAGTGGAGATCCGAGGCTGGAAAAGGCM
ATGGCTTGGGAGAAAGCTTACATTGATTTGCTCAAGAATTAYAGCAACCCCAATTTCACT
GTTGCGTTCCAAGCAGAGCGGTCTGTTGAAGATGAGATTAACAGGGAGAGTCAGTCTGAT
GTCCTTACCATTGCACTCAGTTATATCTTCATGTTTGCCTACGTGACCTTTGCCCTCGGA
CAGTTCAACGGCTGCAGGAGATTGATGATTGATTCTAAGATCATCCTTGGTCTGTCTGGA
GTCATCATCGTACTCATGTCCGTAGCGTCTTCCATCGGTGTCCTGAGCTGGGCTGGTGTG
CCTGCAACCCTCATCGTCATCGAGGTCGTACCCTTCCTTGTGCTGGCGGTCGGTGTGGAT
AACATCTTTATTCTTGTACAGAGATACCAGAGAGACCAACGCTTCCCTCATGAGAATCGT
GCAGAGCACATCGGTCGTGTCCTGGGCGAGGTGGCCCCTAGTATGCTCCTCACAAGCTCA
TCAGAGTCTATAGCCTTTGGCATCGGTGCCATGTCTAGCATGCCTGCTGTGAGGGCGTTC
TCTATGTATGCAGCTGTTGCCGTGGCAATGGACTTTATTCTCCAAATCACCTGCTTTGTT
GCTATGATGGCATTGGATTCCTCTCGTCAAGAGGCCAATCGCTATGAGATCTTCTGCTGC
GCCACAGACAAGGAAGCAGGCAAGCAACCCAAAGAGCCAGGTCTCCTGTACAGGGCGGTC
AAGAATTACTACACTCCGTTCCTCTTCAACARATTCATGAGAGTTCTAGTGGTGTGTGTC
TTTGTCTTTGTCCTCTTTGCTTCGTGTGCATTGATYCCCTCTCTACCAGTCGGCCTYGAC
CAAAAGCTCTCCATGCCAGAGGACTCCTACATGATCAACTACTTTGAATCAGAAGGTTCC
CTGCTGAATGTTGGTCCACCAGTCTACTTTGTGGTGAAGGACGGCTATGACTATACATCG
ATGGAAGGACAGAACAAGATATGTGGAGGATCTGGATGCAATGACAACTCTCTCACATCA
CAGATATACTTTGCAGCTGAGCTCTCAGAATACACAAGAGTAGCGCACCCTWCGTCATCT
TGGATGGATGATTTCTTTGATTGGGTGAAACCCGGCGAAAATCTGACATGCTGTAGGGTY
AACAATNAAACRGATGACTTTTGTCCCTCTACTGACACCAAAGATAATTGTACATCGTGT
CGTCCRATGTCAGAGAAAGATAAGAGACCTACTCCGGAGCAGTTTGAACAATTTCTGCCT
TTYTTCTTAGAGGACATTCCAGGGATCTCATGTAGCAAAGGAGGCAAGGCTGCCTATGCA
TCAGCCGTGAACTTTGACGATGCAACCAAAAAGAAAATTGGGACTACCTACTTCATGACA
TACCACACCACSATGAGGAATTCCTCCACCTATATMGATGCCCTGAAGATGGCGAGAGAG
GTGTCGGCYAATATCACAGCCATGATCAACATTACAGACAACCCAGAGTTTGACGTCTTC
CCATACAGTATCTTCTACGTCTACTACGAGCAGTACCTGACCATCGTCCATGAGACCCAG
GTCTCTCTGGGCATCGTCCTGGGCGCGGTGTTCTGCGTGACCTTCATCCTCTTGGGCTTT
GACTTCTTTGGTGCGTTCATCAGCACATTGACCATTGCCATGATCACCACCGACATGATG
GCCATGATGTACCTCTGGGGCATTGACCTCAACGCTATCTCCTTGGTCAACCTAATTATG
TCTGTTGGTATCTCTGTGGAATTCTGTTCACATATCGTCAAGGCTTTCACTCTCAGTACC
AAGATGACCCGGTTAGAGCGTGCTCAAGATGCACTAGCTCATGTAGGAAGTTCGGTGTTC
AGCGGTATCACGCTGACCAAGGCCTTCGGTATCATCATCCTAGCATTCTCCCACTCTCAA
CTCTTCAAGGTTTATTACTTCAGGATGTACCTTGGAATGGTTGTCTTTGGGGCCACCCAT
GGACTCATCTTTCTACCAGTACTCCTTAGTTATATAGGTCCCGGTGTGAACAAGGCACGT
ATCTTGGAAGAGCAGGAGCAGGCCAGAGGTGGAAGGCRAGGTGCGGACAACGAGCACCTC
ATCCCGGCTAGGGATTCCCAAGGATTCTTCTATGCA

>snud
ATGAGTCTGAGGGCACTTTCTCCCATGGTTGCGATAACCGTGTTCAGCATTTTCTGCTTG
GGCATCACCAGCAACGTACAGGGTGCCACATACGTTCACAAAGAAGGCTACTGCATGTGG
TATGACCAATGTGGCACAGATGTCTTGACCCACAAATCCTTAAACTGCCTTTACAACAAA
CCTGCAAAAGTTCTTGATATAACTGGTCTCAAGATCCTGGAGCAACTATGTCCAGAGATG
GTGGCAGCCAACGGGAGTGAAACAAAGACATGCTGTTCTACGGCACAGCTCCAGACATTC
CAAACAAACATGAAAGTTCCGGATCAGACAATGAGTAGGTGCCCATCCTGCTACAAGAAC
TTGGTCAACATCTACTGCCATTTAACATGCAGTCCAGACCAGAGTATGTACGTCAATGCG
TCCAAGACCACAGCTTACNNNCCTCCAACACCACCACCGGAAAACACAGTGCAGGATAAA
GAAGTTGGCCAAAAGAGCATCACTGAGGTTGATTACTACATCCTGAATGAAACTGCCCAG
GCAATGTTCAACTCTTGCATAAACGTCAACTTCCCCAGCAGTAACACGAAGGTCCTTTCA
TTGTACTGTGGCTCTTACGGAGCCGCCCACTGCACCGCCCAGCGCTGGTTGGACTTCATG
GGGGACAAGAACAACCAACAGACACCTTTTCAGATAAATTTTAAACTTGGTGACGCACCT
GAAAGTATGGAACCTATGGACACTAGGGTGTATGCATGCAACGAGGCACCGAACAACAGC
ACCCAACCGTGCAGCTGTCAGGACTGCCCCAGTAATTGCCCACCCCTACCCCCACTGCCC
CCTCCCCCTCCTCAGTTCCTCATCTTTGGCATCGATGGTTACATAGTCATCTTCTCTGCT
GCCTATGTAGTCTTTCTTATATACTTTCTTCTTCTCAACTTCATCTGTATGTGCGGCAAT
ATGTGCTGCAAGAAGGGAGGTGAAAGCGTGAGCGATTGTTGCGATGAGACCTCAACAGCA
GTGAACTCTGTGAATGACGCCGACAAGCGGGAGATTTCTGAGAATGAGGTCGGTTGCAAG
GCATCCTGCGGAATGGCTTTTCAGAAACTGCTGGAACTGTGCTTCAGGAAACTGGGTACT
CTTGTAGCTGGCCATCCACATATTGTTCTGGTCCTTGGTGTCATGGTTGTCACAGCAATG
ACTGCAGGGTTTGTCAGATTAAATATTACTACGGATCCCGTGGAGTTATGGTCACCCnnn
nnnnnnnnnnnnnnnNNNNNNNNNNNNNNNNNNNNNNNNNNNNNNNNNNNNNNNNNNNNN
NNNNNNNNNNNNNNNNNNNNNNNNNNNNNNNNNNNNNNNNNNNNNNNNNNNNNNNNNNNN
NNNNNNNNNNNNNNNNNNNNNNnnnnnnnnnnnnnnnnnnnnnnnnnnnnnnnnnnnGCT
CTTGATCTTCAAAATGACGTGGTCAATCTCAAGGTGCCCTTTGGTAACGGCAGCTTTGTG
ACACTTCAAGACATTTGCTTCGCCCCTCTTGCACCACAGAACACTCACTGTACCATTGAG
AGTGTACTGAACTACTTCCAGAATAGTCATGAAAATTTGGACAAAGTTGTAATGGATCCT
TCCCAATTTTTCATAGCTGCAGATTATCATGAGCATCTCATGTCTTGTGCTGGGGCCCCA
GCATCCCTGAATGATACCACTGCATTGCATATGCCTTGTATGGGTACCTATGGTGGTCCA
GTATTCCCTTGGACAGCTCTGGGAGGATATGAAGnnnnnnnnTTTAACTTGGCCGATGTC
TTGGTGATAACCTTCCCTGTGGTTAACTACATTACTGGAGATCCAAGGCTGGAAAAGGCC
ATGGCTTGGGAGAAAGCTTACATTGAATTGCTGAAGAATTACAGCAACCGCAATTTTACC
ATTGCATTCCAAGCAGAGCGGTCTGTTGAAGATGAGATTAATAGGGAGAGTCAGTCTGAT
ATCCTTACCATTGCACTCAGTTATATCTTCATGTTTGCCTACGTGACCTTTGCCCTCGGA
CAGGTCAACAGCTGCAGGAGGTTGATGATTGATTCTAAGATCATCCTTGGTCTATCTGGA
GTCATCATCGTACTCATGTCCGTAGCGTCCTCCATYGGTGTCCTGAGCTGGGCTGGTGTG
CCTGCAACCCTCATCGTCATCGAGGTTGTACCCTTCCTTGTACTGGCGGTCGGTGTGGAT
AACATCTTTATTCTTGTACAGAGATACCAGAGAGACGAACGCTTCCCTCATGAGAGCCGT
GCAGAGCACATCGGCCGTGTCCTGGGCGAGGTTGCCCCTAGTATGCTCCTCACAAGTTCA
TCAGAGTCTATAGCCTTTGGCATTGGTGCCATGTCCAGCATGCCTGCAGTGAGAGCGTTC
TCTATGTATGCAGCTGTTGCTGTGGCGATGGACTTTCTTCTCCAAATCACCTGCTTTGTT
GCTGTAATGACATTGGATTCTTCTCGTCAAGAGGCCAATCGCTATGAGATCTTCTGCTGC
GCCACAGACAAGGAAGCAGGCAAGCAATCCAAAGAACCTGGTCTCCTGTACAGGGCTGTC
AAGAACTACTACACTCCATTTCTCTTCAGCAGATTTGTTAGAATTGTAGTGGTGATCGTC
TTTGTCTTTGTCCTCTTTGCTTCGTGTGCATTGATCCCCTCTCTACCAGTCGGCCTTGAC
CAAAAGCTCTCCATGCCAGAGGACTCCTACATGATCAACTACTTTGAATCGGAAGGTTCC
CTGCTAAATGTTGGTCCACCAGTCTACTTTGTGGTGAAGGACGGCTATGACTACACGTCG
ATNNNNNNNNNNNNNNNNNNNNNNNNNNNNNNNNNNNNNNATGACAACTCTCTCACATCA
CAGATATACTATGCAGCTGAGCTTGCAGAATACACAAGAATAGCACACCCTTCGTCATCT
TGGATGGATGATTTCTTTGATTGGGTCAAACCCAGCGGTGATCTGACATGCTGTAGGGTT
AATAATCAAACAGGAGACTTCTGTCCCTCTACTGACACCAAGGATATTTGTACATCATGT
CGTCCATTGTCAGAGAAAGATAAGAGACCTACTCCGGAGCAGTTTGAAGAATTCCTGCCT
TTCTTCTTAGAGGACATCCCAGGGGTCTCGTGTAGCAAAGGAGGCAAAGCTGCTTATGCT
TCAGCCGTGAACTTCTCAAATGCAACAACAGAGAAAATCAGGACTACCTACTTCATGACA
TACCACACCACCATGAGGAATTCCTCCACCTATATAGATGCCTTGAAGATGGCAAGAGAG
GTGTCAACCAATATCACAGCCATGATCAACATGACAGACAACCCAGAGTTTGACGTCTTC
CCGTACAGTATCTTCTACGTCTACTACGAGCAGTACCTGACCATCGTTCACGAGACCTTA
GTCTCTCTGGGTATCGTCCTGGCCGCGGTGTTCTGCGTGACCTTTATCCTATTGGGCTTT
GACTTCTTTGGTGCGTTCATCAGCACCTTGACCATTGCCATGATTACCGCGGACATGATG
GCCATGATGTACCTCTGGGGCATTGACCTCAACGCTATCTCCTTGGTCAACCTCATCATG
TCTGTTGGTATCTCTGTGGAGTTCTGTTCACATATCGTCAAGGCTTTCACTCTCAGTACT
CAGAGGACCCGGTTAGGGCGTGCTGAAGATGCACTAGCTCACGTAGGAAGTTCGGTGCTG
AGTGGTATCACGCTGACCAAGGCCTTCGGTATCATCATTCTGGCGTTCTCCCACTCTCAA
CTCTTCAAGGTTTATTACTTCAGGATGTACCTTGGTATGGTCATCTTTGGGGCCACCCAT
GGACTCATCTTTCTACCGGTACTCCTTAGTTATATAGGCCCTGGTGTGAACAAGGCACGC
ATCTTGGAAGAGCAGGAGGTGGGCAGAGNTNNAAGGCCAGGTACGGACAACGAACGCCTC
ATCCCGGCTAGGGATTCCCAAGGATACTTCTATGCA

>sintSS
ATGAGTCTGAGGGCATTTTCTCCCACGGTYGCGATAACCGTGTTCAGCATTTTCTGCYTS
GGCATTACCAGCAACGTACAGGTTGCYGCATAYGTTCACAARGAAGGCTACTGCATGTGG
TATGACCAATGTGGCACTGATGCAGTGACCCACAAATCCTTAAACTGYCTTTACAACAAA
CCTGCWAAAGTTCTKGATGMARMRGGTATCRASACCCTGRAGMAMCTATGTCCAGAGATG
GTGGCAGCCAACRRGAGTGAAACAAAGACATGCTGTTCTGCRTCTCAGCTCAATACATTC
AACAAGAACATGAACATTCCCAGAGAGACAATGAGTAGGTGCCCGTCCTGCTACAAGAAC
TTGGTCAACATGTACTGCTATTTAACATGCAGTCCGGACCAGAGTATGTACGTCAATGCC
TCCATGACCACACCTTACTCACCTCCAACGCCACCACCGGAAAACACAGTGCAGGATAAA
GAAGCTGACCAAAAGAGCATCACTGTGGTTGATTACTTCATCCTGAATGAAACTGCTCAG
GCGATGTTCAACTCTTGCATTAACGTCAACTTCCCCAGTAGCAACACGAAGGTCCTTTCA
TTGTACTGTGGCTCTTACGGAGCGGCCCACTGCACCGCCCAGCGCTGGCTGGACTTCATG
GGGAACAAGAACAACGAACAGACACCTTTTCAGATTAATTTTAAACTTGGTGGCGCACCT
GCACCTATGGAACCTATGGACACCAGGGTGTATGCATGCAACGAAGCACCAAACAACAAC
ACCCAACCCTGCAGCTGTCAGGACTGCCCCAGTAGTTGCCCTCCCTTGCCCCCACTGCCC
CCTCCCCCTCCTCAGTTCCTCGTCTTTGGCATCGATGGTTACATAGTCATCTTCTCTGCT
GCCTATGTAGTCTTCCTTATAGTCTTTATTCTTCTCAACTTCGTCTGTATGTGCTGCAAT
ATGTGCTGCAAGATGGGTGGCGAGTACACGGTCGATTGTTGCGATGAGACCTCTACAGCG
GTGAACTCTGTAAATGGCGCCAACAGGAAGGAGATCTCTGAGGATGAGGTCGGTTGCAAG
GCATCCTGTGGAATGGCTTTTCAGAAACTGCTGGAACTGTGCTTCAGGAAATTGGGTACT
CTAGTAGCTGGCCATCCACATATTGTTCTGGTCCTTGGCATCATGGTTGTCACAGCAATG
ACTGCAGGGATGGTCAGATTGAAGGTTACTACTGATCCCGTGGAGTTNNNNNNNNNNNNN
NNNNNNnnnnnnnnnnnnnnnnnnnnnnnnnnnnnnnnnNNNNNNNNNNNNNNNNNNNNN
NNNNNNNNNNNNNNNNNNNNNNNNNNNNNNNNNNNNNNNNNNNNNNNNNNNNNNNNNNNN
NNNNNNNNNNNNNNNnnnnnnnnnnnnnnCATTCTATCTATCGATCTTCTGCACCAGGCT
CTTGATCTTCAAGATGCTGTGGTCAATCTAAWGGTGCCCTTTGGTAACGACAGCTTTGTG
ACGCTTCACGACATTTGCTACGCCCCTCTTGCACCGCAGAACACTCACTGCACCATTGAG
AGTGTACTGAACTACTTCCAGAATAGTCATGAAAAGTTGGACAGAGTTGTAATGGATCCT
TCCCAGTTCTTCATAGCTGCAGATTTTCATGAGCATCTCATGTCTTGTGTTGGGGCCCCA
GCAACCCTGAATGATACCASTGCATTGCATATGCCYTGTATGGGYACCTATGGTGGTCCA
GTATTCCCTTGGACAGCTCTGGGAGGATATGAAGGCGATGAGTTTAACATGGCCAATGTC
TTGGTGATTACCTTCCCGGTGGTTAACTACATCACTGGAGATCCGAGGCTGGAAAAGGCC
ATGGCTTGGGAGAAAGCTTACATTGATTTGCTCAAGAATTACAGCAACCCCAATTTCACC
CTTGCGTTCCAAGCAGAGCGGTCCGTTGAAGATGAGATTAACAGGGAGAGTCAGTCTGAT
ATCCTTACCATTGCACTCAGTTATATCTTCATGTTTGCSTACGTGACCTTTGCCCTCGGA
CAGTTCAACGGCTGCAGGAGATTGATGATTGATTCTAAGATCATCCTTGGTCTRTCTGGA
GTCATCATCGTACTCATGTCSGTAGCSTCCTCCATCGGTGTCCTGAGCTGGGCTGGTGTG
CCTGCAACCCTCATCGTCATYGAGGTCGTACCCTTCCTYGTRCTGGCRGTSGGTGTSGAT
AACATCTTYATTCTTGTACARAGATACCAGAGAGACGAGCGCTTCCCTCATGAGAATCGT
GCAGAGCACATYGGCCGTGTCCTGGGCGAAGTGGCTCCTAGTATGCTCCTCACAAGCTCA
GCAGAGTCTATAGCTTTTGGCATCGGTGCCATGTCTAGCATGCCTGCTGTGAGAGCSTTY
TCTATGTATGCAGCYGTTGCCGTGGCRATGGACTTTCTTCTCCAAATCACCTGCTTTGTT
GCKATGATGGCATTGGATTCCTCTCGTCAAGAGGCCAATCGCTATGAGATCTTCTGCTGC
GCCACAGACAAGGAAGCAGGCAAGCARCCCAAAGAACCCGGTCTCCTGTACAGGGCGGTC
AAGAACTACTACGCTCCGTTYCTCTTCAACAGATTTGTAAGAGTTCTGGTGGTGTGTGTC
TTTGTCTTTGTCCTCTTTGCTTCKTGTGCAYTGATCCCCTCTCTACCAGTCGGCCTCGAC
CAAAAGCTCTCCATGCCAGAGNNNNNNNNNNNNNNNNNNNNNNNNNNNNNNNNNNNNNNN
NNNNNNNNNNNNNNNNNNNNNNNNNNNNNNNNNNNNNNNNNNNNNNNNNNNNNNNNNNNG
ATGGAAGGACAGAACAAGATATGTGGAGGCTCGGGATGCAATGACAACTCTCTCACATCA
CAGATATACTTTGCAGCTGAGCTCTCGGAATACACAAGRGTAGCGCACCCTTCRTCATCT
TGGATGGACGATTTCTTTGATTGGGTGAAACCCAGCGGTGATCTGACGTGCTGTAGGGTT
AATAATGARACGGGTGACTTTTGTCCCTCTACWGACACCAAAGATAATTGTACATCATGT
CGTCCACAGTCAGAGCAAGATAAGAGRCCTACTCCRGAGGAGTTTGAARAATTCCTRCCT
TTCTTCTTGGAGGAYATYCCAGGGATCTCGTGYAGCAAAGGAGGCAAGGCTGCCTATGCW
TCAGCCGTGAACTTTGACGATGCAACCAAAAMGAARATYGGRACTACATACTTCATGACA
TACCACACCACCATGAGGAATTCCTCYACCTATATAGAYGCCTTGAAGATGTCGAGAGAG
GTGTCGGCCAATATCACAGCCATGATCAACATTACAGACAACCCAGAGTTTGATGTCTTC
CCATACAGTATCTTTTACGTCTACTACGAGCAGTACCTGACCATCGTCCACGAGACCCAG
GTCTCTCTGGGCATCGTCCTGGGYGCYGTGTTCTGCGTGACCTTCATCCTCTTGGGCTTT
GACCTCTTTGGTGCGTTCATCAGCACCTTGACCATTGCCATGATYACSGCCGACATGATG
GCCATGATGTACCTMTGGGGCATTGACCTCAACGCTATCTCCTTGGTCAACCTYATWATG
TCTGTTGGTATCTCTGTGGAGTTCTGTTCACATATCGTCAAGGCTTTCACTCTCAGTACY
AAGATGACCCGGTTAGAGCGTGCTCAAGATGCACTGGCTCATGTWGGAAGTTCKGTGTTC
AGTGGTATCACGCTGACCAAGGCCTTTGGTATCATCATCCTAGCRTTCTCCCACTCTCAA
CTCTTCAAGGTTTATTACTTCAGGATGTACCTMGGGATGGTYGTCTTTGGGGCCACCCAT
GGACTCATCTTYCTACCAGTACTCCTCAGTTATATAGGTCCCGGTGTGAACAAGGCACGT
ATCTTGGAAGAGCAGGAGCAGGCCAGAGGTGGAAGGCGAGGTGCGGACAACGAACRCCTC
ATCCCGGCTMGGGATTCCCAAGGATTCTTCTATGCG

>sprp
ATGAGTCTGAGGGCATTTTCTCCCGCGGTTGCGATAACCGTGTTCAGCATTTTCTGCTTG
GGCATCACCAGCAACGTACAGGTTGCTGCATACATTCACAAAGAAGGCTACTGCATGTGG
TATGACCAATGTGGCACAGATGCCGTGACCCACAAAKCCTTAAACTGCCTTTACAACAAA
CCTGCAAAAGTTCTTGATACAAAAGGTSTCGACACCCTGAAGACCCTATGTCCAGAGATG
GTGGCAGCCAACGAGAGTGAAACAAAGACTTGCTGTTCTGCGTCACAGCTCGATACATTC
AACTATAACATGAACATTCCCAGAGAGACAATGAGTAGGTGTCCATCCTGCTACAAGAAC
TTGGTCRACATTTACTGCTTTTTAACATGCAGTCCGGACCAGAGTATGTACGTCAATGCC
TCAAAGACCACACCTTACTCACCTCCAACRCCACCACCGRAAAACACAGTGCAGGACAAA
GAAGCTGGCCAAAAGAGCATCACTGAGGTTGAYTACTTCATCCTGAATGAAACTGCTCAR
GCGATGTTCAACTCTTGCATCAAYGTCAACTTCCCCAGTAGCAACACGAAGGTCCTTTCA
TTGTACTGTGGCTCTTACGGAGCGGCCCACTGCACCGCCCAGCGCTGGTTGGACTTCATG
GGGGACAAGAACAACGAACAGACACCTTTCCAGATTAATTTTAAACTTGGTGGCGCACCT
GCACCTATGGAACCTATGGACACCAGGGTGTATGCATGCAACGAAGCACCAAACAACAAC
ACCCAACCCTGCAGCTGTCAGGACTGCCCCAGTAGTTGCCCACCCTTACCCCCACTGCCC
CCTCCCCCTCCTCAGTTCCTCGTCTTTGGCATCGATGGTTACATAGTTATCTTCTCTGCT
GCCTATGTAGTCTTCCTTATAGTMTTTATTCTTCTCAACTTCATCTGTATGTGCTGCAAT
ATGTGCTGCAAGAAGGGAGGTGAGAACACTGGCGATTGTTGCGATGAGACCTCTACAGCG
GTGAACTCTGTGAATGGTGCCAACAGGAAGGAGATCTCTGAGGATGAGGTCGGTTGCAAG
GCATCCTGCGGAATGGCTTTCCAGAAACTGCTGGAACTGTGCTTCAGGAAACTGGGTACT
CTTGTAGCGGGCCATCCACATATTGTTCTGGTCCTTGGCGTCATGGTTGTCACAGCAATG
ACTGCAGGGATGGTCAGATTGAAGGTTACTACGGATCCTGTGGAGTTATGGTCACCCCCT
ACCAGCGAGTCTCGTCTTGAGAAGGCCTACTTTGATGAGCACTTTGGTCCCTTCTTCCGT
ACAGAGCAGATCATATTGACTGCACCTGAACGCAAACCCTACAATGTCACTCGACAGTAT
CCGAGCGAGGCCACAACCACCTAYGGTGGCATTCTATCCATCGATCTTCTGCACCAGGCT
CTTGATCTTCAAGATGCTGTGGTCAATCTRAAGGTGCCCTTTGGTAAYGACAGCTTTGTG
ACGCTTCACGACATTTGCTACGCCCCTCTTGCACCGCAGAACACTCACTGCACCATTGAG
AGTGTACTGAACTACTTCCAGAATAGTCATGAAAAGTTGGACAGAGTTATAATGGATCCT
TCCCAGTTCTTCATAGCTGCAGATTTTCATGAGCATCTCTTGTCTTGTGCTGGGAGCCCA
GCAACCCTGAATGATACCACTGCATTGCATATGCCTTGTATGGGTACCTATGGTGGTCCA
GTCTTTCCTTGGACAGCTCTGGGAGGATATGAAGGYGATGAGTTTAACATGGCCAACGTC
TTGGTGATTACCTTCCCTGTGGTTAACTACATCACTGGAGATCCAAAGCTGGAGAAGGCC
ATGGCTTGGGAGAAAGCTTACATTGACTTGCTCAAGAATTACAGCAACCCCAATTTCACC
GTTGCGTTCCAAGCAGAGCGGTCMGTTGAAGACGAGATTAACAGGGAGAGTCAGTCYGAT
RTCCTTACCATYGCACTCAGTTATATCTTCATGTTTGCCTATGTGACCTTTGCCCTCGGA
CAGTTCAACGGCTGCAGGAGATTGATGATTGATTCYAAGATCATCCTTGGTCTATCTGGA
GTCATCATCGTACTCATGTCCGTAGCGTCCTCCATCGGTGTCCTGAGCTGGGCTGGTGTG
CCTGCAACCCTCATCGTCATCGAGGTCGTACCCTTCCTCGTTCTGGCAGTYGGTGTGGAT
AACATCTTTATTCTTGTTCAGAGATACCAGAGAGACGAACGCTACCCCCATGAGAATCGT
GCAGAGCACATCGGCCGTGTCCTGGGCGAGGTTGCTCCTAGTATGCTCCTCACAAGCTCA
TCAGAGTCTATAGCCTTTGGCATCGGTGCCATGTCTAGCATGCCTGCTGTGAGAGCRTTC
TCTATGTATGCRGCTGTTGCCGTGGCGATGGACTTTTTGCTCCAAATCACCTGCTTTGTT
GCTATGATGGCMTTGGATTCCTCTCGTCAAGAGGCCAATCGCTATGAGATCTTYTGCTGC
GCCACAGACAAGGAAGCRGGCAAGCAACCCAAAGAACCTGGTCTCCTGTACAGGGTGGTC
AAGAACTACTACACTCCGTTCCTCTTYAACAGATTCATGAGAGWTATAGTGGTGTGTGTC
TTTGTCTTTGTCCTCTTTGCTTCGTGYGCAYTGATCCCCTCTCTACCAGTCGGCCTYGAC
CAAAAGCTCTCCATGCCAGAGGACTCGTACATGATCAACTACTTTGAATCGGAAGGCTCC
CTGCTGAATGTTGGTCCACCAGTCTACTTTGTGGTGAAGGACGGCTATGACTACACATCG
ATAGAAGGACAGAACAAGATATGTGGAGGCTCGGGATGCAATGACAACTCTCTCACGTCA
CAGATATACTTTGCAGCTGAGCTCTCGCAATACACAAGAGTAGCACACCCTTCGTCATCT
TGGATGGACGATTTCTTTGATTGGGTGAAACCCAACAGTAATCTGACGTGCTGTAGGGTT
AATAATGAAACGGGTGACTTTTGTCCCTCTACTGACACCAAAGATACGTGYASATCATGT
CGTCCATTGTCAGAGCAAGATAAGAGACCTACTCCAGAGGAGTTTGAAGAATTCCTACCT
TTCTTCTTGGAGGAYATYCCAGGGATCTCSTGYAGCAAAGGAGGCAAGGCTGCCTATGCA
TCAGCCGTGAACTTTGAYGAYGCAGCCAAAAAGAAAATTGGGACKACSTACTTCATGACR
TACCACACCACCATGAGGAATTCCTCCACCTTTATYGATGCCYTGAAGATGTCGAGAGAG
GTGTCGGCCAATATCACAGCCATGATCAACATTACAGACAACCCAGAGTTYGACGTCTTC
CCGTACAGTATCTTCTACGTCTACTACGAGCAGTACCTGACCATCGTCCACGAGACCCAA
GTCTCTCTGGGCATCGTCCTGGGAGCGGTGTTCTGCGTGACCTTCRTCCTCTTGGGCTTT
GACTTCTTCGGTGCGTTCATCAGCACCTTGACCATTGCCATGATCACCGCCGACATGATG
GCCATGATGTACCTCTGGGGCATTGACCTCAACGCCATCTCCTTGGTCAACCTCATTATG
TCTGTTGGTATCTCTGTGGAGTTCTGTTCACATATCGTCAAGGCTTTCACTCTCAGTACC
GCGATGACCCGGTTAGAGCGTGCTCAGGATGCACTAGCTCATGTAGGAAGTTCGGTGTTT
AGTGGTATCACGCTGACCAAGGCCTTTGGTATCATCATCCTAGCRTTCTCTCACTCTCAA
CTCTTCAAGGTKTATTACTTCAGGATGTACCTCGGGATGGTTGTCTTTGGGGCCACCCAT
GGWCTCATCTTTCTACCAGTACTCCTCAGTTATATAGGTCCCGGTGTGAACAAGGCACGT
ATCTTGGAAGAGCAGGAGCAGGCCAGAGGTGGAAGGCGAGGTGCGGACAAYGAGCACCTC
ATCCCCGCTCGSGATTCCCAAGGATTCTTCTATGCG

>spurp
ATGAGTCTGAGGGCATTTTCTCCCGCGGTTGCGATAACCGTGTTCAGCATTTTCTGCTTG
GGCATCACCAGCAACGTACAGGTTGCTGCATACATTCACAAAGAAGGCTACTGCATGTGG
TATGACCAATGTGGCACAGATGCCGTGACCCACAAATCCTTAAACTGCCTTTACAACAAA
CCTGCAAAAGTTCTTGATACAAAAGGTCTCGACACCCTGAAGACCCTATGTCCAGAGATG
GTGGCAGCCAACGAGAGTGAAACAAAGACTTGCTGTTCTGCGTCACAGCTCGATACATTC
AACTATAACATGAACATTCCCAGAGAGACAATGAGTAGGTGTCCATCCTGCTACAAGAAC
TTGGTCAACATTTACTGCTTTTTAACATGCAGTCCGGACCAGAGTATGTACGTCAATGCC
TCAAAGACCACACCTTACTCACCTCCAACGCCACCACCGGAAAACACAGTGCAGGACAAA
GAAGCTGGCCAAAAGAGCATCACTGAGGTTGACTACTTCATCCTGAATGAAACTGCTCAA
GCGATGTTCAACTCTTGCATCAATGTCAACTTCCCCAGTAGCAACACGAAGGTCCTTTCA
TTGTACTGTGGCTCTTACGGAGCGGCCCACTGCACCGCCCAGCGCTGGTTGGACTTCATG
GGGGACAAGAACAACGAACAGACACCTTTCCAGATTAATTTTAAACTTGGTGGCGCACCT
GCACCTATGGAACCTATGGACACCAGGGTGTATGCATGCAACGAAGCACCAAACAACAAC
ACCCAACCCTGCAGCTGTCAGGACTGCCCCAGTAGTTGCCCACCCTTACCCCCACTGCCC
CCTCCCCCTCCTCAGTTCCTCGTCTTTGGCATCGATGGTTACATAGTTATCTTCTCTGCT
GCCTATGTAGTCTTCCTTATAGTCTTTATTCTTCTCAACTTCATCTGTATGTGCTGCAAT
ATGTGCTGCAAGAAGGGAGGTGAGAACACTGGCGATTGTTGCGATGAGACCTCTACAGCG
GTGAACTCTGTGAATGGTGCCAACAGGAAGGAGATCTCTGAGGATGAGGTCGGTTGCAAG
GCATCCTGCGGAATGGCTTTCCAGAAACTGCTGGAACTGTGCTTCAGGAAACTGGGTACT
CTTGTAGCGGGCCATCCACATATTGTTCTGGTCCTTGGCGTCATGGTTGTCACAGCAATG
ACTGCAGGGATGGTCAGATTGAAGGTTACTACGGATCCTGTGGAGTTATGGTCACCCCCT
ACCAGCGAGTCTCGTCTTGAGAAGGCCTACTTTGATGAGCACTTTGGTCCCTTCTTCCGT
ACAGAGCAGATCATATTGACTGCACCTGAACGCAAACCCTACAATGTCACTCGACAGTAT
CCGAGCGAGGCCACAACCACCTATGGTGGCATTCTATCCATCGATCTTCTGCACCAGGCT
CTTGATCTTCAAGATGCTGTGGTCAATCTGAAGGTGCCCTTTGGTAACGACAGCTTTGTG
ACGCTTCACGACATTTGCTACGCCCCTCTTGCACCGCAGAACACTCACTGCACCATTGAG
AGTGTACTGAACTACTTCCAGAATAGTCATGAAAAGTTGGACAGAGTTATAATGGATCCT
TCCCAGTTCTTCATAGCTGCAGATTTTCATGAGCATCTCTTGTCTTGTGCTGGGAGCCCA
GCAACCCTGAATGATACCACTGCATTGCATATGCCTTGTATGGGTACCTATGGTGGTCCA
GTCTTTCCTTGGACAGCTCTGGGAGGATATGAAGGTGATGAGTTTAACATGGCCAACGTC
TTGGTGATTACCTTCCCTGTGGTTAACTACATCACTGGAGATCCAAAGCTGGAGAAGGCC
ATGGCTTGGGAGAAAGCTTACATTGACTTGCTCAAGAATTACAGCAACCCCAATTTCACC
GTTGCGTTCCAAGCAGAGCGGTCAGTTGAAGACGAGATTAACAGGGAGAGTCAGTCCGAT
ATCCTTACCATTGCACTCAGTTATATCTTCATGTTTGCCTATGTGACCTTTGCCCTCGGA
CAGTTCAACGGCTGCAGGAGATTGATGATTGATTCCAAGATCATCCTTGGTCTATCTGGA
GTCATCATCGTACTCATGTCCGTAGCGTCCTCCATCGGTGTCCTGAGCTGGGCTGGTGTG
CCTGCAACCCTCATCGTCATCGAGGTCGTACCCTTCCTCGTTCTGGCAGTCGGTGTGGAT
AACATCTTTATTCTTGTTCAGAGATACCAGAGAGACGAACGCTACCCCCATGAGAATCGT
GCAGAGCACATCGGCCGTGTCCTGGGCGAGGTTGCTCCTAGTATGCTCCTCACAAGCTCA
TCAGAGTCTATAGCCTTTGGCATCGGTGCCATGTCTAGCATGCCTGCTGTGAGAGCATTC
TCTATGTATGCAGCTGTTGCCGTGGCGATGGACTTTTTGCTCCAAATCACCTGCTTTGTT
GCTATGATGGCATTGGATTCCTCTCGTCAAGAGGCCAATCGCTATGAGATCTTCTGCTGC
GCCACAGACAAGGAAGCAGGCAAGCAACCCAAAGAACCTGGTCTCCTGTACAGGGTGGTC
AAGAACTACTACACTCCGTTCCTCTTCAACAGATTCATGAGAGTTATAGTGGTGTGTGTC
TTTGTCTTTGTCCTCTTTGCTTCGTGTGCATTGATCCCCTCTCTACCAGTCGGCCTCGAC
CAAAAGCTCTCCATGCCAGAGGACTCGTACATGATCAACTACTTTGAATCGGAAGGTTCC
CTGCTGAATGTTGGTCCACCAGTCTACTTTGTGGTGAAGGACGGCTATGACTACACATCG
ATAGAAGGACAGAACAAGATATGTGGAGGCTCGGGATGCAATGACAACTCTCTCACGTCA
CAGATATACTTTGCAGCTGAGCTCTCGCAATACACAAGAGTAGCACACCCTTCGTCATCT
TGGATGGACGATTTCTTTGATTGGGTGAAACCCAACAGTAATCTGACGTGCTGTAGGGTT
AATAATGAAACGGGTGACTTTTGTCCCTCTACTGACACCAAAGATACGTGTACATCATGT
CGTCCATTGTCAGAGCAAGATAAGAGACCTACTCCAGAGGAGTTTGAAGAATTCCTACCT
TTCTTCTTGGAGGATATTCCAGGGATCTCGTGCAGCAAAGGAGGCAAGGCTGCCTATGCA
TCAGCCGTGAACTTTGATGACGCAGCCAAAAAGAAAATTGGGACTACGTACTTCATGACG
TACCACACCACCATGAGGAATTCCTCCACCTTTATCGATGCCCTGAAGATGTCGAGAGAG
GTGTCGGCCAATATCACAGCCATGATCAACATTACAGACAACCCAGAGTTCGACGTCTTC
CCGTACAGTATCTTCTACGTCTACTACGAGCAGTACCTGACCATCGTCCACGAGACCCAA
GTCTCTCTGGGCATCGTCCTGGGAGCGGTGTTCTGCGTGACCTTCATCCTCTTGGGCTTT
GACTTCTTCGGTGCGTTCATCAGCACCTTGACCATTGCCATGATCACCGCCGACATGATG
GCCATGATGTACCTCTGGGGCATTGACCTCAACGCCATCTCCTTGGTCAACCTCATTATG
TCTGTTGGTATCTCTGTGGAGTTCTGTTCACATATCGTCAAGGCTTTCACTCTCAGTACC
GCGATGACCCGGTTAGAGCGTGCTCAGGATGCACTAGCTCATGTAGGAAGTTCGGTGTTT
AGTGGTATCACGCTGACCAAGGCCTTTGGTATCATCATCCTAGCATTCTCTCACTCTCAA
CTCTTCAAGGTGTATTACTTCAGGATGTACCTCGGGATGGTTGTCTTTGGGGCCACCCAT
GGACTCATCTTTCTACCAGTACTCCTCAGTTATATAGGTCCCGGTGTGAACAAGGCACGT
ATCTTGGAAGAGCAGGAGCAGGCCAGAGGTGGAAGGCGAGGTGCGGACAACGAGCACCTC
ATCCCCGCTCGGGATTCCCAAGGATTCTTCTATGCG

>pdep
ATGGGTCTGAGGGCATTTTCTCTCACGGTTGCGATAACCGTGTTCAGCATTTTCTGCTTG
GGCATCACGAGCAACGTACAGGTTGCCGCATACATTCACAAAGAAGGCTACTGCATGTGG
TATGACCAATGTGGCACAGATGTCTTGACCCACAAATCCTTAAACTGCCTTTACAACAAA
CCTGCAAAAGTTCTTGACACAAAAGGTCTCAAGATCCTGGAGCAACTATGTCCAGAGATG
GTGGCAGCCAACAGGAGTGAAACCAAGACATGCTGTTCTACGGGACAGCTCCAGACATTC
CAAAAAAACATGAAAGTTCCCGATCAGACAATGAGTAGGTGCCCATCCTGCTACAAGAAC
TTGGTCAACATCTACTGCTATTTAACATGCAGTCCAGACCAGAGTATGTACGTCAATGCC
TCCACGACCACGCCTTACCCTCCWMCRMCGCCACGACTGGAAAACACAGTGCAGGATGAA
GAAGCTGGCCAAAAGAGCATCACTGAGGTTGATTACTACATCCTGAATGAAACTGCCCAG
GCAATGTTCAACTCTTGCATAAACGTCCAATTCCCCAGTAGTAACACGAAGGTCCTTTCA
TTATACTGTGGCTCTTACGGAGCAGCCCACTGCACCGCCCAGCGCTGGTTGGACTTCATG
GGGGACAAGAACAATCAACAGACACCTTTTCAGATTAATTTTAGACTTGGTGGCGCACCT
GCGCCTATGGAACCTATGGACACTAGGGTGTATGCATGCAACGAGGCAACGAACAACATC
ACCCAACCGTGCAGCTGTCAGGACTGCCCCAGTAGTTGCCCACCCCTACCMCCACTGCCC
CCTCCCCCTCCTCAGTTCCTCATCTTTGGCATCGATGGTTTCATAGTCATCTTCTCTGCT
GCCTATGTAGTCTTTCTTATATTCTTTCTTCTTCTCAACTTCATCTGTATGTGCTGCAAT
ATGTGCTGCAAGAACAGAGGTGAGAACATGAGCGATTGTTGCGATGAGACCTCAACAGCA
GTGAACTCTGTGAACGGCGCCAACAGGCGGGAGATTTCTGAAAATGAGGTCGGTTGCAAG
GCATCCTGCGGAATGGCTTTTCAGAAACTGCTGGAACTGTGCTTCAGGAAACTGGGTACT
CTCGTAGCTGGCCATCCACATATTGTTCTGGTCCTTGGTTTCATGGTTGTCACAGCAATG
ACTGCAGGGTTTGTCAGATTGGAGnnnnnnnnnnnnnnnnnnnnnnnnnnnnnnnnnnnn
nnnnnnnnnnnnnnnnnnnnnnnnnnnnnnnnnnnnnnnnnnnnnnnnnnnnnnnnnnnn
nnnnnnnnnnnnnnnnnnnnnnnnnnnnnnnnnnnnnnnnnnnnnnnnnnnnnnnnnnnn
nnnnnnnnnnnnnnnnnnnnnnnnnnnnnnnnnnnnnnnnnnnnnnnnnnnnnnnnnGCT
CTTGATCTTCAAAACGACGTGGTCAGTCTCAAGGTGCCCTTTGGTAATGACAGCTTTGTG
ACACTTCAAGACATTTGnnnnnnnnnnnnnnnnnnnnnnnnnnnnnnnnnnnnnnnnnnn
nnnnnnnnnnnnnnnnnnnnnnnnnnnnnnnnnnnnnnnnnnnnnnnnnnnnnnnnnnnn
nnnnnnnnnnnnnnnnnnnnnnnnnnnnnnnnnnnnnnnnnnnnnnnnnnnnnGGCCCCA
GCATCCCTGAATGATACCACTGCATTGCATATGCCTTGTATGGGTACCTATGGTGGTCCA
GTATTCCCTTGGACATCCCTGGGAGGATATGAAGGCGATGAGTTTAACTTGGCCAATGTC
TTGGTGATTACCTTCCCTGTGATTAACTACATCACTGGAGATCCAAGGCTGGAAAAGGCC
ATGGCTTGGGAGAAAGCTTACATTGAATTGCTGAAGAATTACAGCAACCCCAATTTCACC
ATTGCGTTCCAAGCAGAGCGGTCTGTGGAAGATGAGATTAATAGGGAGAGTCAGTCTGAT
GTCCTCACCATTGCACTCAGTTATATCTTAATGTTTGCCTACGTGACGTTTGCCCTCGGA
CAGGTCAACAGCTGCAGGAGATTGATGATTGATTCTAAGATCATCCTTGGTCTATCTGGA
GTCATCATCGTACTCATGTCCGTAGCGTCCTCCATTGGTGTCCTGAGCTGGGCTGGTGTG
CCTGCAACCCTCATTGTCATTGAGGTCGTACCCTTCCTCGTACTAGCGGTCGGTGTGGAT
AACATCTTTATTCTTGTACAGAGGTACCAGAGAGACGAACGCTTCCCTCATGAGAGTCGT
GCAGAGCACATCGGCCGTGTCCTGGGCGAGGTTGCCCCTAGTATGCTCCTCACAAGTTCA
TCAGAGTCTATAGCCTTCGGCATCGGTGCCATGTCCAACATGCCTGCTGTGAGGGCGTTC
TCTATGTATGCAGCTGTTGCCGTGGCGATGGACTTTCTTCTCCAAATCACCTGCTTTGTT
GCTATGATGGCATTGGATTCTTCTCGTCAAGAGGCCAATCGCTATGAGATCTTCTGCTGC
GCCACAGACAAGGAAGCAGGCAAGCAACCCAAAGAACCTGGTCTCCTGTACAGGGTGGTC
AAGAACTACTACACACCGTTCCTCTTCAACAGATTTATGAGAATTGTAGTGGTGATTGTC
TTTGTCTTTGTCCTCTTTGCTTCGTGTGCATTGATCCCCTCTCTACCAGTCGGCCTTGAC
CAAAAGCTCTCCATGCCAGAGGACTCCTACATGATCGACTACTTTGAATCGGAAGGCTCC
CTGCTAAATGTTGGTCCACCAGTCTACTTTGTGGTGAAGGACGGTTATGACTACACATCG
ATGGAAGGACAGAACAAGATATGTGGAGGCGCAGGGTGCAATGACGACTCTCTCACATCA
CAGATATACTTTGCAGCCGAGCTTGCAGAATACACAAGAATAGCACACCCTTCGTCATCT
TGGATAGACGATTTCTTTGATTGGGTCAAACCCAGCGGTGAGCTGACATGCTGTAGGGTT
AATAATCAAACAGGAGACTTCTGTCCCTCTACTGACACCAAGGATAATTGTACATCATGT
CGTCCGTTGTCAGAGAAAGATAAGAGACCTACTCCGGAGCAGTTTGAAGAATTCCTGCCT
TTCTTCTTAGAGGACATCCCTGGGGTCTCGTGTAGCAAAGGNNNNNNNNNNNNNNNNNNN
NNNNNNNNNNNNNNNNNNNNNNNNNNNNNNNNNNNNNNNNNNNCTACCTACTTCATGACG
TATCACACCACCATGAGGAATTCTTCCACCTATATAGATGCCTTGAAGATGGCAAGAGAG
GTSTCAACCAATATCACAACCATGATCAACATGACAGACAACCCAGAGTTTGACGTCTTC
CCATACAGTATCTTCTACGTCTACTACGAGCAGTACCTGACCATCGTTCACGAGACCGAA
GTCTCTCTGGGTATCGTCCTGGGCGCGGTGTTCTGCGTGACCTTTATCCTATTGGGCTTT
GACTTCTTTGGTGCRTTCATCAGTACCTTGACCATTGCCATGATTACTCTGGACATGATG
GCCATGATGTACCTCTGGGGCATTGACCTCAACGCTATCTCCTTGGTCAACCTCATCATG
TCTGTTGGTATTTCTGTGGAGTTCTGTTCACATATCGTCAAGGCTTTCACTCTCAGTACT
CAGAGGACCCGGTTAGGGCGTGCTGAAGATGCACTAGCTCATGTAGGAAGTTCGGTGCTG
AGTGGTATCACGCTGACCAAGGCCTTCGGTATCATTATTCTAGCGTTCTCCCACTCTCAG
CTCTTCAAGGTTTATTACTTCAGGATGTATCTTGGTATGGTAATCTTTGGGGCTACCCAT
GGACTCATCTTTCTACCGGTCCTCCTTAGTTATATAGGCCCTGGTGTGAACAAGGCACGC
ATCTTGGAGGAGCAGGAGCGGGACAGAGNTNNAAGGCCAGGTGCGGACAACGAACGCCTC
ATCCCGGCTAGGGATTCCCAAGGATACTTCTATGCA
