# Supplementary material for: Genome-wide signals of positive selection in strongylocentrotid sea urchins
Source: BMC Genomics. 2017 Jul 21;18:555. doi: 10.1186/s12864-017-3944-7 (PMC5521101; doi:10.1186/s12864-017-3944-7)
Supplement: Supplementary file 3 — Consensus alignment files. A compressed (gzip) tape archive (TAR) file containing 6250 consensus alignment files in FASTA format. (TGZ 14116 kb) [file 12864_2017_3944_MOESM3_ESM.tgz › SPU_017755/consensAlign.ordered.fa]

>sdro
ATGCTATGTCCATCCCATGATATGGGTGACGATACTAAGTCAGGAGAATCGATGACAGGC
ATTCAACAAATTCCAAAGAGCTGCCATGCTGCAAACAATGGGAAAGGTGACATTTTACAA
GTAACACCGGGAGGATATCAAGACTTAAAATGCAGTGTGCCATCAAGACAAACTCTGTTT
GGCAGATTGGAACATTGTCTGCACAAAGTGGCCATTAGTAGAATAGCACTCTTGCCTACC
GTACATGCTTCTTCAGTACAGAGTGTGGACAATACCAAAGATGGAAACTGGCAGAGTTCT
TTGGTGGAAGGGGATGCAGATAGTTCTATCACCATGGTAACAGAAGATGCAGATCCTGGT
AGGGGATGGCTCAGACTGAAGGAGGCATACTTTGTCAATAACGAGGATGGCTTGTCTCGT
GAATTATATGAAGTGATCATGATGTTTCTTCTAGGTGGTATGTTGGGGTTTGCATATGGT
GGCTTTCCGGCTTCAAGGTTTGCCAGACGGAGATACATCCAGAACAGTCAAGCATCCTTG
TACAGCAGCAAGTTAGAAGCTACAGGATCCTCTTATAATGCTGCATCCCGTGGGATGATT
CGCTATGGATACAGATGGGGATGGAGAACGGCTGTCTTGGCTGGAAGTTATCATGGTATA
AGCATGTCACTTGCTGTGTACAGGAACAAKCAGGATATGATATCTTACACCGTTGCAGGA
GTGAGCACAGGAGCTCTGTACAGAATAAGTCTTGGTCTGCGAGGTATGATTGGTGGTGCA
TTTGTAGGTGGTTTGCTTGGGATTCCATGTGGYGCCCTTTTACTTGGATTTCAGCATGTG
ATGGGGGAGACATTCATAGAAAAACATAGAAGGATGAGAGCWGAACTWCAGGCTGAGAGG
TTGCAAGAACGTTCTCTCCGGATGTCAGTCACTCCTCAAATGATGGAAATGATGGAAGAT
TCTATTCAGAGAAGTGAGCAACTCTTACGAGAGAAGAAGCAAGTAGAGCTTACATCATCA
ACATCGGCTCCATCTTCA

>spal
ATGCCATGTCCATCCCATGATATGGTCGACGCTTCCAAGTCARGARAATCGATGGCAGGC
ATTCRACAAAATCCAAAGAGCTKTCATGCTGCAAACAATGGRAAAGGTGAAATTTTACAA
GTAACACCAGGAGGATATCAAGACTTAAAATGCAGTGTGCCGTCAAGACAAACTCTGTTT
GGCAGATTGGAACATTGTCTGCACAAAGTGGCCATTAGTAGAATAGCACTCTTGCCTACC
GTACATGCTTCATCAGTACAGAGTGTGGACAATACMAAAGATGGGAGCTGGCAGAGTTCT
TTGRTGGAAGATGGTGCAGATAGTTCTGTCACCATGGTAACAGAAGAYRCAGATCCTGGT
AGTGGATRKCTTAGACTGAAGGAGGCATTCTTTGTCAATAACGAGGATGGCTTGTCTCGT
GAACTATATGAAGTGATCATGATGTTTCTTCTAGGTGGTATGTTGGGGTTTGCATATGGT
GGCTTTCCRGCTTCAAGGTTTGCCAGGCAGAGATACATCCAGAACAGTCAAGCATCCTTG
TACAGCAGCAAGTTAGAAGCTACAGGATCCTCTTATAATGCTGCATCCCGTGGGATGATT
CGCTATGGATACAGATGGGGATGGAGAACGGCTGTCTTGGCTGGAAGYTATCATGGTATA
AGCWTRTCACTTGCTGTGTACAGGAACAAGCAGGATATGATATCTTACACCGTTGCAGGA
GTGAGCACAGGAGTTCTGTACAGAATAAGTCTTGGTCTGCGAGGTATGATTGGYGGTGCA
TTTGTAGGTGGTTTGCTYGGGATTCCATGTGGCGCCCTTYTACTTGGATKTCAGCATGTG
MTKGGGGAGACATTCATAGAAAAACATAGAAGGATGAGAGCAGAACTACAGGCTGAGAGG
TTGCAAGAACGTTCTCTCCGGATGTCAGTCACTCCTCAAATGATGGAAATGATGGAAGAW
TCTATTCAGAGAAGTGAGCAACTCTTACGAGAGAAGAARCAAGTAGAGCTAACATCATCA
ACATCTGTTCCATCKTCA

>sfra
GTGTCATGTCCATCTCATGATATGGGTGACAATACCACGTCAGGAGAATCGATGGCAGGC
ATTCAACAAAATTCACAGAGCTGTCATGCTGCAAACAGTGGGAAAGGTGACATTTTACAA
GTTACACTGAGAGAAAATCAAGACTTAATATGCAGTGTGCCATCGARACAAACTCTGTTT
GGCAGATTGGAACATTGTCTGCACAAAGTGGCCATTAGTAGAATAGCACTCCTGCCTACT
GTACATGCCTCATCAGTACAGAGTGTGGACAATACCAAAGATGGGGTCGAACAGAATTCT
GTACCGGAAGGTGATGCAGATAGTTCTATCACCATGGTAACAGAAGACACTGATCCTGGT
AGTGGATGGCTCAGACTGAAGGAGGCATACTTTGTCAATAAAGAGGATGGCTTGTCTCGT
GAACTATATGAAGTGATCATGATGTTTCTTCTAGGTGGTATGTTGGGGTTTGCATATGGT
GGTTTTCCGGCTTCAAGGTTTGCCAGGCAGAGATACATCCAGAACAGTCAAGCATCCTTG
TACCACAGCAAGTTAGAAGCTACTGGATCCTCCTACAATGCTGCATCMCGTGGGATGATT
CGCTATGGATACAGATGGGGATGGAGAACGGCTGTCTTGGCTGGAAGTTATCATGGTATA
AGCACATCACTTGCTGTGTACAGGAACAAGCAGGATGTGATATGYTACACAGTTGCAGGA
GTGAGCACAGGAGTTCTGTATAGAATAAACCTTGGTCTGCGAGGTATGATTGGTGGTGCA
TTTGTAGGTGGTTTGCTTGGGATTCCATGTGGYGCTCTTTTACTTGGATTTCAGCGTGTG
ATGGGGGAGACATTCATAGAAAAACATAGAAGGATAAGAGCAGAACGACAGGCTGAGAAG
TTGCAAGAACGTTCTCTTCGGATGACAGTCACTCCTCGAATGATGGAAATGATGGAAGAA
TCTATTCAGAGAAGTGAGCAACTCTYACGAGARAAAAAGCAAGTGGAGCTAACATCATCA
ACATCTGCTCCATCTTCA

>afraSS
ATGCTATGTCCATCCCATGATATTGGTGACAATACCAAGTCAGGAGAATCGATGGCAGGC
ATTCAAAAAAATCCAAAGAGCTGTCATGCTTCAAACAATAGGAAAGGTGACATTTTACAA
GTAACACCAGGAGGATATCAAGACTTANNATGCAGTGTGCCATCAAGACAAACTCTGTTT
GGCAGATTGGAACATTGTCTGCACAAAGTGGCCATTAGTAGAATAGCACTCTTGCCTACC
GTACATGCTTCTTCAGTACAGAGTGTGGACAATACCAAAGATGGGACATGGCAGAGTTCT
TTGGTGGAAGATGGTGCAGATAGTTCTGTCACCATGGTAACAGAAGATGCAGATCCTGGT
AGTGGATATCTTAGACTGAAGGAGGCATTCTTTGTCAATAACGAGGATGGCTTGTCTCGT
GAACTATATGAAGTGATCATGATGTTTCTTCTAGGTGGTATGTTGGGGTTTGCATATGGT
GGCTTTCCAGCTTCAAGGTTTGCCAGGCAGAGATACATCCAGAACAGTCAAGCATCCTTG
TACAGCAGCAAGTTAGAAGCTACAGGATCCTCTTATAATGCTGCATCCCGTGGGATGATT
CGCTATGGATACAGATGGGGATGGAGAACGGCTGTCTTGGCTGGAAGCTATCATGGTATA
AGCATGTCACTTGCTGTGTACAGGAACAAGCAGGATATGATATCTTACACAGTTGCAGGA
GTGAGCACAGGAGTTCTGTACAGAATAAGTCTTGGTCTGCGAGGTATGATTGGTGGTGCA
TTTGTAGGTGGTTTGCTTGGGATTCCATGTGGCGCCCTTTTACTTGGATTTCAGCATGTG
CTGGGGGAGACATTCATAGAGAAACATAGAAGGATGAGAGCAGAACTACAGGCTGAGAGG
TTGCAAGAACGTTCTCTTCGGATGTCAGTCACTCCTCAAATGATGGAAATGATGGAAGAA
TCTATTCAGAGAAGTGAGCAACTCTTACGAGAGAAGAAGCAAGTAGAGCTAACATCATCA
ACATCTGTTCCATCTTCA

>hpul
ATGCCATGTCCATCCCACGATATAGGTGACGACACCAAGTCAGGAGAATCGATGGCAGGC
ATTCAACAAAATCCAAAGAGCTGTCATGCTGCAAACAATGGGAAAGGTGACATTTTACAA
GTAACACCGGGAGGATATCAAGACTTNNNGTGCAATGTGCCATCAAGACAGACTGTGTTT
GGCAGATTAGAAAATTGTCTGCACAAAGTGGCCATTAGTAGAGTAGCAYTCTTGCCTACC
GTACATGCTTCATCAGTACAGAATGTGGACAATACCAAAGATGGGAGCTGGCAGAGTTCT
TTGGTGGAAAGTGACGCAGACAGTTCTATCACCATGGTAACAGAAGACACAGATCCTGGT
AGTGGATGGCTCAGACTGAAGGAGGCATACTTTGCCAATAAAGAGGATGGCTTKTCTCGT
GAGCTATATGAAGTGATCATGATGTTTCTTCTAGGTGGTATGTTGGGGTTTGCATATGGT
GGCTTTCCGGCTTCAAGGTTTGCCAGACAGAGATACATCCAGAATAGTCAAGCATCCTTG
TACAMCAGCAAGTTAGAAGCTACAGGATCCTCTTATAATGCTGCATCCCGTGGGATGATT
CGCTATGGATACAGATGGGGATGGAGAACGGCTGTCTTGGCTGGAAGTTATCATGGTATA
AGCACATCWCTTGCTGTGTACAGGAACAAGCAGGATATGATATCTTACACAGTTGCAGGA
GTGAGCACAGGGGTTCTGTACAGAATAAGTCTTGGYCTGCGAGGTATGATTGGTGGTGCA
TTTGTAGGTGGTTTGCTTGGGATTCCATGTGGTGCCCTTTTACTTGGATTTCAGCGTGTG
ATGGGGGAGACATTCATAGAAAAACATAGAAGGATGAGAGCAGAACTGCAGGCTGAGAAG
TTGCAAGAACGTTCTCTTCGGATGTCAGTCACTCCTCGAATGATGGAAATRATGGAAGAA
TCTATTCAGAGAAGTGAGCAACTCTTACGAGAGAAAAAGCAAGTGGAGCTAACATCATCA
ACATCTGCTCCATCTTCG

>snud
ATGTCATGTCCATCTCATGATATGGGTGACAATACCACGTCAGGAGAATCAAAGGCAGGC
ATTCAACAAAATCCAAAGAGCTGTCATGCTGCAAACATTGGGAAAGGTGACATTTTACAA
GTTACACCGAGAGAAAATCAAGACTTAATATGCAGTGTGCCATCGAGACAAACTCTGTTT
GGCAGATTGGAACATKGTCTGCACAAAGTGGCCATTAGTAGAATAGCACTCCTGCCTACT
GTACATGCCTCATCAGTACAGAGTGTGGACAATACCAAAGATGGAGTCGCACAGAATTCT
GTACCGGAAGGTGATGCAGATATTTCTATCACCATGGTAACAGAAGACACCGATCCTGGT
AGTGGATGGCTCAGACTGAAGSAGGCATACTTTGTCAATAAAGAGGATGGATTGTCTCGT
GAACTATATGAAGTGATCATGATGTTTCTTCTAGGTGGTATGTTGGGGTTTGCATATGGT
GGTTTTCCGGCTTCAAGGTTTGCCAGGCAAAGATACATCCAGAACAGTCAAGCATCCTTG
TACCACAGCAAGTTGGAAGCTACAGGATCCTCCTACAACGCTGCCTCCCGTGGGATGATT
CGCTATGGATACAGATGGGGATGGAGAACGGCTGTCTTGGCTGGAAGTTATCATGGTATA
AGCACATCACTTGCTGTGTACAGGAACAAGCAGGATGTGATATGTTACACAGTTGCTGGA
GTGAGCACAGGAGTTCTGTATAGAATAAACCTTGGTYTGCGAGGTATGATTGGTGGGGCA
TTTGTAGGTGGCTTGCTTGGGATTCCATGTGGCGCCCTTTTACTTGGATTTCAGCATGTG
ATGGGGGAGACATTCATAGAAAAACATAGAAGGATAAGAGCAGAACGACAGACTGAGAAG
TTGCAAGAACGTTCTCTTCGGATGTCAGTCACTCCTCGAATGATGGAAATGATGGAAGAA
TCTATTCAGAGAAGTGAGCAACTCTTACGAGAGAAAAAGCAAGTGGAGCTAACATCATCA
ACATCTGCTCCATCTTCA

>sintSS
ATGCCATGTCCATCCCAGGATATGGGTGACATTACCACGTCAGCAGAATCGATGGCAGGC
ATTCAACAAACTCCAAAGAGCTGTCATGCTGCAAACAATAGGAAAGGTGACATTTTACAA
GTAACACCAGGAGGATATCAAGACTCANCATGCAGTGTGCCATCAAGACAAACTCTGTTT
GGCAGATTGGAACATTGTCTGCACAAAGTGGCCATTAGTAGAATAGCACTCTTGCCTACC
GTACATGCTTCATCAGTACAGAGTGTGGACAATACCAAAGATGGGACATGGCAGAGTTCT
TTGGTGGAAGATGGTGCAGATAGTTCTGTCACCATGGTAACAGAAGATGCAGATCCTGGT
AGTGGATATCTTAGACTGAAGGAGGCATTCTTTGTCAATAACGAGGATGGCTTGTCTCGT
GAACTATATGAAGTGATCATGATGTTTCTTCTAGGTGGTATGTTGGGGTTTGCATATGGT
GGCTTTCCGGCTTCAAGGTTTGCCAGGCAGAGATACATCCAGAACAGTCAAGCATCCTTG
TACAGCAGCAAGTTAGAAGCTACAGGATCCTCTTATAATGCTGCATCCCGTGGGATGATT
CGCTATGGATACAGATGGGGATGGAGAACGGCTGTCTTGGCTGGAAGTTATCATGGTATA
AGCATGTCACTTGCTGTGTACAGGAACAAGCAGGATATGATATCTTACACCGTTGCAGGA
GTGAGCACAGGAGTTCTGTACAGRATAAGTCTTGGTCTGCGAGGTATGATTGGTGGTGCA
TTTGTAGGTGGTTTGCTTGGGATTCCATGTGGCGCCATTTTACTTGGATGTCAGCATGTG
ATGGGGGAGACATTCATAGAAAAACATCGAAGGATGAGAGCAGAACTACAGGCTGAGAGG
TTGCAAGAACGTTCTCTTCGGATGTCAGTCACTCCTCAAATGATGGAAATGATGGAAGAA
TCTATTCAGAGAAGTGAGCAACTCTTACGAGAGAAGAAGCAAGTAGAGCTAACATCATCA
ACATCTGTTCCATCTTCA

>sprp
ATGCCATGTCCATCCCATGATATGGTCGAYGCTTCCAAGTCAGGAGAATCGATRGCAGGC
ATTCAACAACATCCAAAGAGCTGTCAMGCTGCAAGCAATGGGAAAGGTGACATTTTACGA
GTAACACCGGGAGGATATCAAGACTTAAAATGCAGTGTGCCATCAAGACAAACTCTGTTT
GGCAGATTGGAACATTGTCTGCACAAAGTGGCCATYAGTAGAATAGCACTCTTGCCTACC
GTACATGCTTCYTCAGTACAGAGTGTGGACAATACCAAAGATGGGGTCGGAMACAGTTCT
TTGGCGGAAGGTGATGCAGATAGTTCTGTCACCATGGTAACAGAAGATGCAGATCCCGGT
AGTGGATGGCTCAGACTGAAGGAGGCATACTTTGTCAATAACGAGGATGGCTTGTCTCGT
GAACTATATGAAGTGATCATGATGTTTCTTCTAGGTGGTATGTTGGGGTTTGCATATGGT
GGCTTTCCRGCTTCAAGGTTTGCCAGGCAGAGATACATCCAGAACAGTCAAGCATCCTTG
TACAGCAGCAAGTTAGAAGCTACAGGATCCTCTTATAATGCTGCATCCCGTGGGATGATT
CGCTATGGATACAGATGGGGATGGAGAACGGCTGTCTTGGCTGGAAGTTATCATGGTATA
AGCATGTCACTTGCTGTGTACAGGAACAAGCAGGATATGATATCTTACACCGTTGCAGGA
GTGAGCACAGGAGCTCTGTACAGAATAAGTCTTGGTCTGCGAGGTATGATTGGTGGTGCA
TTTGTAGGTGGTTTGCTTGGGATTCCATGTGGCGCCCTTTTACTTGGATTTCAGCATGTG
ATGGGGGAGACATTCATAGAAAAACATAGAAGGATGAGAGCAGAACTACAGGCTGAGAGG
TTGCAAGAACGTTCTCTTCGGATGTCAGTCACTCCTCAAATGATAGAAATGATGGAAGAA
TCTATTCAGAGAAGTGAGCAACTCTTACGAGAGAAGAAGCAAGTAGAGCWAACGTCATCA
ACATCTGTTCCATCTTCA

>spurp
ATGCCATGTCCATCCCATGATATGGTCGACGCTTCCAAGTCAGGAGAATCGATGGCAGGC
ATTCAACAACATCCAAAGAGCTGTCACGCTGCAAGCAATGGGAAAGGTGACATTTTACGA
GTAACACCGGGAGGATATCAAGACTTAAAATGCAGTGTGCCATCAAGACAAACTCTGTTT
GGCAGATTGGAACATTGTCTGCACAAAGTGGCCATTAGTAGAATAGCACTCTTGCCTACC
GTACATGCTTCTTCAGTACAGAGTGTGGACAATACCAAAGATGGGGTCGGACACAGTTCT
TTGGCGGAAGGTGATGCAGATAGTTCTGTCACCATGGTAACAGAAGATGCAGATCCCGGT
AGTGGATGGCTCAGACTGAAGGAGGCATACTTTGTCAATAACGAGGATGGCTTGTCTCGT
GAACTATATGAAGTGATCATGATGTTTCTTCTAGGTGGTATGTTGGGGTTTGCATATGGT
GGCTTTCCGGCTTCAAGGTTTGCCAGGCAGAGATACATCCAGAACAGTCAAGCATCCTTG
TACAGCAGCAAGTTAGAAGCTACAGGATCCTCTTATAATGCTGCATCCCGTGGGATGATT
CGCTATGGATACAGATGGGGATGGAGAACGGCTGTCTTGGCTGGAAGTTATCATGGTATA
AGCATGTCACTTGCTGTGTACAGGAACAAGCAGGATATGATATCTTACACCGTTGCAGGA
GTGAGCACAGGAGCTCTGTACAGAATAAGTCTTGGTCTGCGAGGTATGATTGGTGGTGCA
TTTGTAGGTGGTTTGCTTGGGATTCCATGTGGCGCCCTTTTACTTGGATTTCAGCATGTG
ATGGGGGAGACATTCATAGAAAAACATAGAAGGATGAGAGCAGAACTACAGGCTGAGAGG
TTGCAAGAACGTTCTCTTCGGATGTCAGTCACTCCTCAAATGATAGAAATGATGGAAGAA
TCTATTCAGAGAAGTGAGCAACTCTTACGAGAGAAGAAGCAAGTAGAGCAAACGTCATCA
ACATCTGTTCCATCTTCA

>pdep
ATGTCATGTCCATCTCATGATATGGGTGACAATACCACGTCAGGAGAATCAAAGGCAGGC
ATTCAACAAAATCCAAAGAGCTGTCATGCTGCAAACAATGGGAAAGGTGACATTTTACAA
GTTACACCGAGAGAAAATCAAGACTTAATATGCAGTGTGCCATCGAGACAGACTCTGTTT
GGCAGATTGGAACATTGTCTGCACAAAGTAGCCATTAGTAGAATAGCACTCCTGCCTACT
GTACATGCCTCATCAGTACAGAGTGTGGACAATACCAAAGATGGGGTTGCACAGAATTCT
GTACCGGAAGGTGATGCARATAGTTCCATCACCATGGTAACAGAAGACACCGATCCTGGT
AGTGGATGGCTCAGGCTGAAGGAGGCATACTTTTTCAATAAAGAGGATGGCTTGTCTCGT
GAACTATATGAAGTGATCATGATGTTTCTTCTAGGTGGTATGTTGGGGTTTGCATATGGT
GGTTTTCCGGCTTCAAGGTTTGCCAGGCAGAGATACATCCAGAACAGTCAAGCATCCCTG
TACCACAGCAAGTTAGAAGCTACAGGATCCTCCTACAATGCTGCATCCCGTGGGATGATT
CGCTATGGATACAGATGGGGATGGAGAACGGCTGTCTTGGCTGGAAGTTATCATGGTATA
AGCACATCACTTGCTGTGTACAGGAACAAGCAGGATGTGATATGTTACACAGTTGCAGGA
GTGAGCACAGGAGTTCTGTATAGACTAAACCTTGGTCTGCGAGGTATGATTGGTGGTGCA
TTTGTAGGCGGTTTGCTTGGGATTCCATGTGGCGCCCTTTTACTTGGATTTCAGCGTGTG
ATGGGGGAGACATTCATAGAAAAACATAGAAGGATTAGAGCAGAACAACATGCTGAGAAG
TTGCAAGAACGTTCTCTTCGGATGTCAGTCACTCCTCGAATGATGGAAATGATGGAAGAA
TCTATTCAGAGAAGTGAGCAACTCTTACAAGAGAAAAAGCAAGTGGAGCTAACATCATCA
ACATCTGCTCCATCTTCA
