# Supplementary material for: Genome-wide signals of positive selection in strongylocentrotid sea urchins
Source: BMC Genomics. 2017 Jul 21;18:555. doi: 10.1186/s12864-017-3944-7 (PMC5521101; doi:10.1186/s12864-017-3944-7)
Supplement: Supplementary file 3 — Consensus alignment files. A compressed (gzip) tape archive (TAR) file containing 6250 consensus alignment files in FASTA format. (TGZ 14116 kb) [file 12864_2017_3944_MOESM3_ESM.tgz › SPU_011759/consensAlign.ordered.fa]

>sdro
ATGGCCAGGCAGCAGATCGCCACAAAACGACAATGCACCCTACTGCCCAATCTGTTCATC
ATCCTTCTCATCGTTAGGGTTAACGGTGATACTGTCGAACAATGCCCCAAAGATACGGAA
TGTATGTGCCAATCATTACGTATGGTGAATCCGACAGTCATTGTCAAATGTCAACAAGGG
CTTGTCGAGGAATTTCCAACAATGCGGCAGAAAGTGGTGGCGTTCTTTGCTTTCCAGACA
AGGGCCACGGCGCTCTCTCTCAGATCTTTCCGCAATGCCACCAACTTAGCCATGATCTCC
GTCGTAGATAATCCTATCTCCAGTATCGAAGATGGGGTCTTGAGTTCATTGCCGAATCTT
GAGTTTCTTGAACTGGCCAACGTCAGGCTCAAAGGTACATCGGATTTACACGGGCTTCGG
GCACTGACTAAACTAACACTTAGTGACAACCTCTTGAGGAACTTTACAACAAGCTCCCTG
CTTAATGTGCCACAACTTGATGTACTTGAGCTTGATGGCAACTTCATCACTACATTCCGT
TTTATTCATGATACATTGCGGGTGCTGAATCTGAGCCGGAACAATCTGCAGGACTTCGAT
GAAGAATCGTTCAAAAATCTAAGAATGCTAGACACTCTGGACCTGTCGCGAAACTACATT
GTCCATCTTTGGAATATTGCCTCCCAAAGTCTGCACTCACTGTTCCTTGCTTACAACCAG
ATAGTAGATATCGACGGAACCATGTGGCAGGAACTTCCTGTGTTGAAATCCATCGACCTG
TCTAACAATCGGATCAGAGATCTTAACAATGTCTCGGGGCTTCCCTTTCTCAAGAATTTA
AACGCCAGCGGCAATTTGATCGAAAGTTTTGACAGCATACACACTTCAGCGACTTTAGTT
AACTTAAATCTCAGCTATAACAGAATGAAAAATCTCAGCAAGATGCCAGATTTTCCCCTC
CTGGAATCGCTCTGCATGGCAAAAAATGCGATTGAATATTTTGATGGCAATGCCCTTCAA
AACAGCCCACTTCTTTCCTTCTTGTCCTTAGAAGGCAATAGATTGGCCGAGTTTGGATCT
CTTAGTAACAACCCTCGTCTTGTTTCACTGTATCTCCAGAACAACAAGATAGAGGATATC
GAAGAAGGTGCTTTCACTCGTTCTGCAAGTCTTGAAGACATCGATGTAGGATCTAACAAA
CTATCGGACCTACAAGCCTTCAAGAATATGCCATCGTTGGTCTATCTCAATGCATCTGGA
AACATGATCATGGAAATATCTGGACAGAGCCTGCAGGGTTGTACCAAATTGTCAATACTC
GACTTGGGTGAAAATCTTCTCGAGGAATTTCCAAATTTCCCGGTAGTATATTGGCCCTTT
CAGCTCTATTTAGATTCCAATCCTATTCGAGTGTTTGATTGGAACAAATTGCAGAATTTG
TATTCCCTGCGTCGCCTGTCGTTGAATGGAACCCGAATCACGTATATTCCCCCGAATAGT
CACTTCTTCCCAACTACCCATATTTCAATAGAAAATTACAACGCCTSCGTGACGATTGCA
GATAACGCTCTTACAACTTTTGTCAGTTTGAGGGAGTTGTCAGTACCCAATGTGGCAGCA
GTGTCTCCGCGGATCTTTAGATCGGCGCACAACCTCAAAAGGCTTGAACTTCGCTCTGGC
GAATTGTCCGAGATCACAACTGAATGGCAGTTCACRTCTCTTGATTACCTCGACCTCTCT
CAGAACCTAATAAATAGAATAGACATCGACGACAGATCAATGACGAGACTGAAGTCCATG
ATCCTTACAAATAATCTCATCACCAACGTCTCTTTTGTGGATTACCTTCCGAATCTCCGT
GAACTCGACCTGCGCCATAACCGAATTTGGCATATTCCAAAAGATGCATTCACTTCATGT
TCCACGCTTGCAGTTCTTGACTTATCATACAACATGATCGAGGAAGTCATTATCGGCACG
TTCGATTACCTTAGGGCCCTGAGAGAGCTGTACGTTTCTTACAATATGCTCACTACTTTT
TCCCTTGCCTTTGATACTGATACAGATAGCAGCCACGAATTTAAATCAATCAATGAGGTA
CACCTCGACGGGAATCGCATATCCAAAATTGACTCTATGACTTTCCAAAGTTGCGAGTAT
AGTCTGCGCAGGATCAACTTGGCTCACAACCCTCTTCGACTTATAAACGAAACAACTTTT
CTTCGCAGCTTTGGTTTAAAGACCCTTGACCTCTCACATACAGATTTACAAAGCCTCACG
GCCGGGCTCTTCCGAAATGTCAGTTACAAAAGTGATCTAGTCGTATCGCTGAATAACGTG
ACATGTCTGAAGGATATGGACAGCATTAGCTTGACTTATCCGAAAAGAAGGGTCATTAAG
AGACTTGAATTGAGAAACAACAATTTGACAAGAATACCCAGTTTCAACAGTAGCATAGTC
GTTGAGCTCGACGTCTCTCACAACAATTTATCCGATGATTACTACCGAGACTTGAGTGGA
ACAGAAGATCTCAAGTTTCTAGATGTAAGTGCGAACAACATCGAGGAACTGGACAGAGAT
TTCATTCAAACCTTTCCACTTCTGAAGCATTTGAATGTAAGCAGTAATAAACTGCAGCAG
GCCCAACATAACCTGTTTGACAGTCTGCATAATTTGGAAACGATCGATCTCACCAACAAC
AAGTTGGACGGCATAGTGTTGAAGACAACAGAAAACCTCAAGGCAAATGTTAGAATTAAC
TTGACGGGGAACCCTATTCTATGCGACTGCTCTCTAGTAAAATACAGGGCACATCTAAAA
CAGAGTCAGGAGTTGTCCGGTCATGATGTTCCAGAGGGTGATGTGACGTGCCAGTATCCG
TTGAGACTTTCAGGAGAATATGTTACAGATGTGCCACTAGAGCAATTCCAGTGTAAACCG
GAAGTCAACCCGTCAAAGGCGGTCGTCTTTGGCGTTGTAGGGGATCAAATTCGCCTGGAG
TGCCCGTTGCGAGATCGAAATGGCATCACCGTGACATGGGAGAACGTAACTGAGATGCAC
AGCGACAAACAGATCCGTGTTTCTGCAGATGGCCGTCTCCTGATCGAACAAATGACAACT
GAGGATTCTGGCAACTACCAGTGTAATGCAACAAACCAAGAAGGATCAGAAATCTTGATT
GTCAACCTCCATGTCGGGCTCAACCCAATCATCAATGACACCACCAGCAGCAATATCACC
TCCAGACTGAAGATGACTGTTACTGAAAGCCTTTCGTCTGATATCCCATTTAGCCCGGAG
ACATTCGAAGGCCCATCTGATTTGCCTGGTGATCATCCAGAGGCTCGACAGGAGACAGTG
AATGATGAGTCCTCACCAGGGTTTCAAAGGCGCTCCCAAGCTGTATCCATGGAATTATCG
ATGTTTTGCGTCATGTTCAATGCTATGATGGCGATTACTCTA

>spal
ATGGCCAGGCAGCAGATCCCCACAAAACGACAATGCACCCTACTGCCCAATCTGTTCATC
ATCCTTCTCATCGTTACGGTTAACGGTGGTACTGTCGAACAATGCCCCAAAGATACGGAA
TGTATGTGCCAATCATTACGTATGGTGAATCCGACAGTCATTGTCAAATGTCAACAAGGG
CTTGTCGAGGAATTTCCAACAATACTGCAGAAAGTGGTGGCGTTCTTTGCTTTCCAGACA
AGGGCCACGGCGCTCTCTCTCAGATCTTTCCGCAATGCCACCAACTTAGCCATGATCTCC
GTCGTAGATAATCCTATCTCCAGTATCGAAGATGGGGTCTTGAGTTCATTGYCGAATCTT
GAGTTTCTTGAACTGGCCAACGTCAGGCTCAAAGGTACATCGGATTTACACGGGCTTCGG
GCACTGACTAAACTAACACTTAGTGACAACCTCTTGAGGAACTTTACAACAAGCTCCCTG
CTTAATGTGCCACAACTTGATGTACTTGAGCTTGATGGCAACTTCATCACTACATTCCGT
TTTATTCATGATAAATTGCGGGTGCTGAATCTGAGCCGGAACAACCTGCAGGACTTCGAT
GAAGAATCGTTCAAAAATCTAAGAATGCTAGACACTCTGGACCTGTCGCGAAACTCCATT
GTCCATCTTTGGAATATTGCCTCCCAAAGTCTGCACTCACTGTTCCTGGCTTACAACCAG
ATAGTAGATATCGACGGAACCATGCGGCAGGAACTTCCTGTGTTGAAATCCATCGACCTG
TCTAACAATCGGATCAGAGATCTTAGCAATGTCTCGGGGCTTCCCTTTCTCAAGAATTTA
AACGCCAGCGGCAATTTGATCGAAAGTTTTGACAGCATACACACTTCAGCGACTTTAGTT
AACTTAAATCTCAGCTATAACAGAATGAAAAATCTCAGCAAGATGCCAGATTTTCCCCTC
CTGGAATCGCTCTGCATGGCAAAAAATGCGATTGAATATTTTGATGGCAATGCCCTTCAA
AACAGCCCACTTCTTTCCTTCTTGTCCTTAGAAGGCAATAGATTGGCCGAGTTTGGATCT
CTTAGTAACAACCCTCGTCTTGTTTCACTGTATCTCCAGAACAACAAGATAGAGGATATC
GAAGAAGGTGCTTTCACTCGTTCTGCAAGTCTTGAAGACATCGATGTAGGATCTAACAAA
CTATCGGACCTACAAGCCTTCAAGAATATGCCATCGTTGGTCTATCTCAATGCATCTGGA
AACAAGATCATCGAAATATCTGGACAGAGCCTGCAGGGTTGTACCAAATTGTCAATACTC
GACTTGGGTGAAAATCTTCTCGAGGAATTTCCAAATTTCCCGGTAGTATATTGGCCCTTT
CAGCTCTATTTAGATTCCAATCCCATTCGAGTGTTTGATTGGAACAAATTGCAGAATTTG
TATTCCCTGCGTCGCCTGTCGTTGAATGGAACCCGAATCACGTATATTCCCCCGAATAGT
CACTTCTTCCCAACTACCCATATTTCAATAGAAAATTACAACGCCTCCGTGACGATTGCA
GATAACGCTCTTACAACTCTCGTCAGTTTGAGGGAGTTGTCAGTACCCAATGTGGCAGCA
GTGTCTCCGCGGATCTTTAGATCGGTGCACAACCTCAAAAGGCTTGAACTTCGCTCTGGC
GAATTGTCCGAGATCACAACTGAATGGCAGTTCACGTCTCTTGATTACCTCGACCTCTCT
CAGAACCGAATAAATAGAATAGACATCGACGACAGATCAATGACGAGACTGAAGTCCATG
ATCCTTACAAATAATCTCATCACCAACGTCTCTTTTGTGGATTACCTTCCGAATCTCCGT
GAACTCGACCTGCGCCATAACCGAATTTGGCATATTCCAAAAGATGCATTCACTTCATGT
TCCGCGCTTAAAGTTCTTGACTTATCATACAACATGATCGAGGAAGTCATTATCGGCACG
TTCGATTACCTTAGGGCCCTGAGAGAGCTGTACGTTTCTTACAATATGCTCACTACTTTT
TCCCTTGCCTTTGATACTGATACAGATAGCAGTCACGAATTTAAATCAATCAATGAGGTA
CACCTCGACGGGAATCGCATATCCAAAATTGACTCTATGACTTTCCAAAGTTGCGAGTAT
AGTCTGCGCAGGATCAACTTGGCTCACAACCCTCTTCGACTTATAAACGAAACAACTTTT
CTTCGCAGCTTTGGTTTAAAGTCCCTTGACCTCTCACATACAGATTTACAAAGCCTCACG
GCCGGGCTCTTCCGAAATGTCAGTTACAAAAGTGATCTAGTCGTATCGCTGAATAACGTG
ACATGTCTGAAGGATATAGACAGCATTAGCTTGACTTATCCGAAAAGAAGAGTCATTAAG
AGACTTGAATTGAGAAACAACAATTTGACAAGAATACCCAGTTTCAACAGTAGCATAGTC
GTTGAGCTCGACGTCTCTCACAACAATTTATCCGATGTTTACTACCGAGACTTGAGTGGA
ACAGAAGATCTCAAGTTTCTGGATGTAAGTGTGAACAACATCGAGGAACTGGACAGAGAT
TTCATTCAAACCTTTCCACTTCTGAAGCATTTAAACGTAAGCAGTAATAAACTGCAGCAG
GCCCAACATAACCTGTTTGACAGTCTGCATAATTTGGAAACGATCGATCTCACCAACAAC
AAGTTGGATGGCATAGTGTTGCAGACAACAGAAAACATCAAGGCAAATGTTAGAATTAAC
TTGACGGGGAACCCTATTCTATGCGACTGCTCTCTAGTAAAATACAGGGCACATCTAACA
CAGAGTCAGGGGTTRTCCGGTCATGATGTTCCAGAGGGTGATGTTACGTGCCAGTATCCG
TCGAGGCTTTCAGGAGAATATGTTACAGRTGTGCCACTTGAGCAATWYCAGTGTAAACCG
GAAGTCAACCCGTCAAAAGCGGTCGTCTTTGGCGTTGTAGGGGATCAAATTCGCCTGGAG
TGTCCGTTGCGAGATCGAAATGGCATCACCGTGACGTGGGAGAACGTAACTGAGATACAC
AGCGACAAACAGATCCGTGTTTCTGCAGATGGCCGTCTCCTGATCGAACAAATGACAACT
GAGGATTCTGGCAACTACCAGTGTAATGCAACAAACCAAGAAGGATCAGAAATCCTGATT
GTCCACCTCCAKGTTGGGCTCAACCCAATCGTCAATGACACCACCAGCAGCAATATCACC
TCCAGACTGGAGATGACTGTTACTGAAAGCCTTTCGTCTGATATCCCATTTAGCCCGGAG
ACATTCGAAGGCCCATCTGATTTGCCTGGTGATCATCCAGAGGCTCGACAGGAGACAGTG
AATGATGACTCCTCACCAGGGCTTCAAAGGCGCTCCCAAGCTGTATCTATGGAATTATCG
ATGTTTTGCGTCATGTTCAATGCTATGATGGCGATTACTCTA

>sfra
ATGGCCAGGCAGCAGATCGTCACAAAACGACAGTGTATCCTACTGCCCAATCTGTTCATC
ATCCTTCTCATCGTTACGGTTAGCGATGGTCAGATCGAACAATGCCCCAAAGATACGGAA
TGCATCTGCCTTTCAACACGTATGGTGAATCCGACAGTCATAGTCAAATGTCAACAAGCG
CTTATCGAGGAATTTCCAACAATGCGGCAGAAAGTGATGGCGTTCTTTGCTTTCCAGACA
CGGGCCACGGCACTCTCTCTCAGAACTTTCCGCAATGCCACCGACTTGGCCATGATCTCC
GTCGTAGATAATCCTATCTCCAGTATCGAAGATGGGGTCTTGAGTTTATTGCCATATCTT
GAGTTTCTTGAACTGGCCAAGGTCAAGCTCAAAGATACATCGGACTTGCACGGGCTTCGG
GCACTGACTAAACTAACACTTAGTGACAACCTCTTGAGGAACTTTACAACAAGCTCCCTG
CTTGATGTGCCACAACTTGATGTACTTGAGCTTGATGGCAACTTCATCACTACATTCCGT
TTTAGTCATGATAAATTGCGGATGCTGAATCTGAGCCGGAACAACCTCCAGGAATTCCAT
AAAGAATCGTTCAAAAATCTGAGAATACTAGACACCCTGGAGCTGTCGCGAAAYTCCATT
GTCCATCTTCGGAATATTGCCTCCCAAAGTCTGCACTCACTGTTCCTGGCTTACAACCAG
ATAGCAGAGATTGACGGAGCCATGTGGCAGGAACTTCCTGTGTTGAAATCCATCGACGTG
TCTAACAATCGGATCAGAGATCTTAGCAATGTCTCGGGGCTTCCCTTTCTCAAGAATCTA
AACGCCAGCGGCAATTTGATCGAGAGTCTTGACAGCATACACGCTTCAGCGACATTGGTT
AACTTAAATCTCAGTCATAACAGGATAAAACATCTCAGCGAGATGCCAGATTTCCCCCTC
CTGGAATCGCTCTGCATGGCAGAAAATGTGATTGAATATTTTGATGGCAATGCCCTTCAA
AACAGCCCACTTCTGTCTTTTTTGTCCTTAGAGGGCAATAGATTAACCGAGTTTGGATCT
CTTAGTAACAACCCTCGTCTTGCTTCACTGTATCTCCAGAACAACAAGATAGAGCATATC
GAAGAAGGTGCTTTCACTCGTTCTGCAAGTCTTSAAGACATTAATGTAGGATCTAACAAG
CTATCGGTCATACAAGCCTTTAGGAATATGCCATCGTTGGTCTATCTCAATGCATCTGGA
AACATGATCATGGAAATATCTGGACAGAGCCTGCAGGGGTGTCCGAAATTGTCCAAACTC
GACTTGAGTGAAAATCTTTTAGAGGAATTTCCAACTTTTCCGGTAGTATATTGGCCCTTT
CAGCTCTATTTGGATTCCAATCCTATTCGAGTGTTTGATTGGAACAAATTGTGGAATTTG
TATTCCCTGCGTCGCCTGTCGTTGATTGGAACCCGAATCACTTATATTCCCCCGAATAGT
CACCTCATGCCAACCACCCATATTTCAATAAAAAATTACAACGCCTCCGTGACAATTGCA
GATAATGCTCTTAYAGGTCTTGTCAGTTTGAGGGAATTGTCATTACCCAATATGGCAGAA
GTGTCTCCGCGGATCTTCAGATCGGCGCACAACCTCAAAAGGCTTGAACTTCGCTCTGGC
GAATTATCCGAGATCACAAGTGAATGGCAGTTCACGTCTCTCGCTTACGTCGATCTCTCT
CAGAACCGAATAAATAGAATAGACATCGACGGCAGATCGATGACGAGACTAAAGTCCATG
ATCCTCACAAATAATCTCATCACCAACGTCTCTTTTGTGAATTACCTTCCGAATCTCTGT
GAACTCAACCTGCGACATAACCGAATTCGGCATATTCCAAAAGATGCATTCACTTCGTGT
TCCGCGCTTACAGTTCTTGACTTATCATACAACATGATCGAGGATATCAGTATCGGCACG
TTTGATTACATGAGGGCCCTACTAGAGCTGTACGTTTCGTACAATATGCTTACAAATTTT
TCCCTTGCCTTTGATACTAATACGGATAGCAGTCACGAGTTTAAACGAATCAATGTAGTA
CACCTTGACGGGAATCGCATATCCATGATTGACTCTATGACTTTCAAAAGTTGCGATTAT
AGTCTGAAAATAATCAACTTGGCTCACAACCCTCTTCGACTCATAAACGAAACAACTTTT
CTTCGAAGCTTTAGTCTAATGACCCTTGACCTCTCACATACAGATTTAAGAAGCCTCCCG
GCCGGGCTCCTCCGAAATGTCAGTGACAGAATGCATCTAGTCGTATCGCTGAATAACGTG
ACATGTCTGAAGGACATGGACAGCATTAGTTTGACTTATCCGAAAAGAAGGGCCATTAAT
AGACTTGAATTGAGAAATAACCATTTGATAAGAATACCCAGTTTCAACAGTAGCGTAATC
CTTGAGCTCGACGTTTCTCATAACAATTTATCCGATGATTACTGCCGAGACTTGAGTGGA
ATAGAAGATCTCAAGTTTCTGGATGTAAGTGTGAACAACATCGAGGAACTGGACAGAGAT
TTCATTCAAACCTTTCCACTCTTGAAGCTCTTGAACGTAAGCAGTAATAAACTGCAGCAG
GCCCATCTTAACCTGTTTGACAGTCTGCATAATTTGGAAACGATAGATCTCACCAACAAC
AAGTTGGATGGCATAGTGTTGAAGAAAACAGAAGACCTCAAGGCAAATRTTAGAATTAAC
TTGACGGGGAACCCCATTTTATGCGACTGCTCTCTAGTAAAATACATGGCACATCTAAAA
CACAGCCAGGGGTTGTTCGGTGATGGTGTTCCAGAGGATGATGTTGCGTGCCAGCATCCG
TTGAGACTTGCAGGAGAATATGTTGCAGATGTGCCTCTTGAGCAATTCCAGTGTACACCG
GAATTCAATCCTTCAAAATCTTTCGTCTTTGGCGTGGTAGGAGATCAAATTTACCTGGAG
TGCCCCTTGCGAGATCGAAATGGCGTCACCGTGACATGGGAGAACGTAACTGAGATACAC
ACCAACAAGCAGATCCGTGTTTCTACAGATGGCCGACTCCTGATCGAACAAATGACAACT
GAGGATTCTGGCAACTACCAGTGTAATTCAACAAACCACGAAGGATCAGAAATCTTGATT
GTCAACCTCCATGTTGGGCTCAACCCAACCGTCAATGACACCACCAGCAGCAATGTCACC
TCCAGTCTGATGATGACTGTTACTGACATCCTTTCNTCCTATATCCAATTTAGCCTGGAG
ACATTCGAAGGCCCATCTGATTTGCCTGGTGATCATCCAGAGGCTCGACAGGAGACAGTG
AATGATTTGTCCTCATCAAGATCTTCAAGGCACTCCCAAGCTGTATCTATGGAATTATCG
ATGTTTTGCGTCATGTTCAATGCTTTGGTGGTnnnnnnnnnn

>afraSS
ATGGCCAGGCAGCAGATCGCCACAAAACGACAATGCACCCTACTGCCCAATCTGTTCATC
ATCCTTCTCATCGTTACGGTTAACGGTGGTACTGTCGAACAATGCCCCAAAGATACGGAA
TGTATGTGCCAATCATTACGTATGGTGAATCCGACAGTCATTGTCAAATGTCGACAAGGG
CTTGTCGAGGAATTTCCAACAATGCGGCAGAAAGTGGTGGCGTTCTTTGCTTTCCAGACA
AGGGCCACGGCGCTCTCTCTCAGATCTTTCCGCAATGCCACCAACTTAGCCATGATCTCC
GTCGTAGATAATCCTATCTCCAGTATCGAAGATGGGGTCTTGAGTTCATTGCCGAATCTT
GAGTTTCTTGAGCTGGCCAACGTCAGGCTCAAAGGTACATCGGATTTACACGGGCTTCGG
GCACTGACTAAACTAACACTTAGTGACAACCTCTTGAGGAACTTTACAACAAGCTCCCTG
CTTAATGTGCCACAACTTGATGTACTTGAGCTTGATGGCAACTTCATCACTACATTCCGT
TTTATTCATGATAAATTGCGGGTGCTGAATCTGAGCCGGAACAACCTGCAGGACTTCGAT
GAAGAATCGTTCAAAAATCTAAGAATGCTAGACACTCTGGACCTGTCGCGAAACTCCATT
GTCCATCTTTGGAATATTGCCTCCCAAAGTCTGCACTCACTGTTCCTGGCTTACAATCAG
ATAGTAGATATCGACGGAACCATGTGGCAGGAACTTCCTGTGTTGAAATCCATCGACCTG
TCTAACAATCGGATCAGAGATCTTAGCAATGTCTCGGGGCTTCCCTTTCTCAAGAATTTA
AACGCCAGCGGCAATTTGATCGAAAGTTTTGACAGCATACACACTTCAGCGACTTTAGTT
AACTTAAATCTCAGCTATAACAGAATGAAAAATCTCAGCAAGATGCCAGATTTTCCCCTC
CTGGAATCGCTCTGCATGGCAAAAAATGCGATTGAATATTTTGATGGCAATGCCCTTCAA
AACAGCCCACTTCTTTCCTTCTTGTCCTTAGAAGGCAATAGATTGGCCGAGTTTGGATCT
CTTAGTAACAACCCTCGTCTTGTTTCACTGTATCTCCAGAACAACAAGATAGAGGATATC
GAAGAAGGTGCTTTCACTCGTTCTGCAAGTCTTGAAGACATCGATGTAGGATCTAACAAA
CTATCGGACCTACAAGCCTTCAAGAATATGCCATCGTTGGTCTATCTCAATGCATCTGGA
AACATGATCATGGAAATATCTGGACAGAGCCTGCAGGGTTGTACCAAATTGTCAATACTC
GACTTGGGTGAAAATCTTCTCGAGGAATTTCCAAATTTCCCGGTAGTATATTGGCCATTT
CAGCTCTACTTAGATTCCAATCCTATTCGAGTGTTTGATTGGAACAAATTGCAGAATTTG
TATTCCCTGCGTCGCCTGTCGTTGAATGGAACCCGAATCACGTATATTCCCCCGAATAGT
CACTTCTTCCCAACTACCCATATTTCAATAGAAAATTACAACGCCTCCGTGACGATTGCA
GATAACGCTCTTACAACTCTTCTCAGTTTGAGGGAGTTGTCAGTACCCAATGTGGCAGCA
GTGTCTCCGCGGATCTTTAGATCGGTGCACAACCTCAAAAGGCTTGAACTTCGCTCTGGC
GAATTGTCCGAGATCACAACTGAATGGCAGTTCACGTCTCTTGATTACCTCGACCTCTCT
CAGAACCGAATAAATAGAATAGACATGGACGACAGATCAATGACGAGACTGAAGTCCATG
ATCCTTACAAATAATCTCATCACCAACGTCTCTTTTGTGGATTACCTTCCGAATCTCCGT
GAACTCGACCTGCGCCATAACCGAATTTGGCATATTCCAAAAGATGCATTCACTTCATGT
TCCGCGCTTACAGTTCTTGACTTATCATACAACATGATCGAGGAAGTCATTATCGGCACG
TTCGATTACCTTAGGGCCCTGAGAGAGCTGTACGTTTCTTACAATATGCTCACTACTTTT
TCCCTTGCGTTTGATACTGATACAGATAGCAGTCACGAATTTAAATCAATCAATGAGGTA
CACCTCGACGGGAATCGCATATCCAAAATTGACTCTATGACTTTCCAAAGTTGCGAGTAT
AGTCTGCGCGGGATCAACTTGGCTCACAACCCTCTTCGACTTATAAACGAAACAACTTTT
CTTCGCAGCTTTGGTTTAAAGACCCTTGACCTCTCACATACAGATTTACAAAGCCTCACG
GCCGGGCTCTTCCGAAATGTCAGTTACAAAAGTGATCTAGTCGTATCGCTGAATAACGTG
ACATGTCTGAAGRATATGGACAGCATTAGCTTGACTTATCCGAAAAGAAGGGTCATTAAG
AGACTTGAATTGAGAAACAACAATTTGACAAGAATACCCAGTTTCAACAGTAGCATAGTC
GTTGAGCTCGACGTCTCTCACAACAATTTATCCGATGATTACTACCGAGACTTGAGTGGA
ACAGAAGATCTCAAGTTTCTGGATGTAAGTGTGAACAACATCGAGGAACTGGACAGAGAT
TTCATTCAAACCTTTCCACTTCTRAAGCATTTAAACGTAAGCAGTAATAAACTGCAGCAG
GCCCAACATAACCTGTTTGACAGTCTGCATAATTTGGAAACGATCGATCTCACCAACAAC
AAGTTGGATGGCATAGTGTTGCAGACAACAGAAAACATCAAGGCAAATGTTAGAATTAAC
TTGACGGGGAACCCTATTCTATGCGACTGCTCTCTAGTAAAATACAGGGCACATCTAACA
CAGAGTCAGGGGTTGTCCGGTCATGATGTTCCAGAGGGTGATGTWACGTGCCAGTATCCG
TCGAGGCTTTCAGGAGAATATGTTACAGATGTGCCACTTGAGCAATTCCAGTGTAAACCG
GAAGTCAACCCGTCAAAAGCGGTCGTCTTTGGCGTTGTAGGGGATCAAATTCGCCTGGAG
TGTCCGTTGCGAGATCGAAATGRCATCACCGTGACGTGGGAGAACGTAACTGATATACAC
AGCGACAAACAGATCCGTGTTTCTGCAGATGGCCGTCTCCTGATCGAACAAATRACAACT
GAGGATTCTGGCAACTACCAGTGTAATGCAACAAACCAAGAAGGATCAGAAATCCTGAYT
GTCCACCTCCATGTTGRGCTCAACACAATCGTCAATGACACCACCAGCAGCAATATCACC
TCCAGACTGGAGATGACTGTTACTGAAAGCCTTTCGTCTGATATCCCATTTAGCCCGGAG
ACATTCGAAGGCCCATCTGATTTGCCTGGTGATCATCCAGAGGCTCGACAGGAGACAGTG
AATGATGAYTCCTCACCAGGGTTTCAAAGGCGCTCCCAAGCTGTATCTATGGAATTATCG
ATGTTTTGCGTCATGTTCAGTGCTATGATGGCGATTACTCTA

>hpul
ATGGCCAGGCAGCAGATCGCCACAAAACGACAATGTACCCTACTGCCCAATCTGTTCATC
ATCCTTCTCATCGTTACGGTTAACGGTGGTACCGTCGAACAATGCCCCGAAGATACGGAA
TGTRTGTGCCAATCATTACGTATGGTGAATCCGACAGTCATTGTCAGATGTCAACAAGGG
CTTGTCGAGGAATTTCCAACAATGCGGCAGAAAGTGGTGGCATTCTTTGCTTTCCAGACA
CGGGCCACGGCGCTCTCTCTCAGATCTTTTCGCAATGCCACCAACTTAGCCATGATCTCC
GTCGTAGAAAATCCAATCTCCAGTATCGAAGATGGGGTCTTGAGTTTATTGCCAAATCTT
GAGTATCTTGAACTTGCCAATGTCAAGCTCAAAGATACATCGGATTTACACGGGCTTCGG
ACACTGACTAAACTAACACTTAGTGACAACCTCTTGAGGAACTTTACAACAAGCTCCCTG
ATTGATGTGCCACAACTTGATGTACTTGAGCTTGATGGCAACTTCATCACTACATTCCGT
TTTAGTCATGATAAATTGCGGGTGCTGAATCTGAGCCGGAACAACCTCCAGGACTTCCAC
AAAGAATCGTTCAAAAATATGAGAATGCTAGACACACTGGACCTGTCGCAAAACTCCATT
GTCCATCTTTGGAATATTGCCTCCCAAAGTCTGCACTCATTGTTCCTGGCTTACAGCCAG
ATAGAAGATATCGACGGAGCCATGTGGCAGGAACTTCCTGTGTTGAAATCCATCGACCTG
TCTAACAATCGGATCCGAGATCTTGGCAATGTCTCGGGGCTTCCCTTTCTCAAGAATTTA
AACGCCAGCGGCAATTTGATCGAAAGTTTTGACAGTATGCMCACTTCAGCGACATTAGTT
AACTTGAATCTTAGCTATAACAGAATACAAAATCTCAGCAAGATGCCAGATTTTCCCCTC
CTGGAATCGCTSTGCATGGTAAAAAATGCGATTGAATATTTTGATAGCAATGCCCTTCAA
AACAGCCCACTTCTGTCCTTCTTGTCCTTAGAGGGCAATAGATTGGCCGAGTTTGGATCT
CTTAGTAACAACCCTCKTCTGGCTTCACTGTATGTCCAGAACAACAAGATAGAGCATATC
GAAGAAGGTGCTTTYACTCGTTCTGCAAGTCTTGAATACATCGAAGTAGGATCTAACAAA
CTATCGGACCTACAAGCCTTCAAGAATATGCCATCGTTGGTCTATCTCAATGCATCTGGA
AACATGATCATRGAAATATCTGGACAGAGCCTGCAGGGTTGTCCGAAATTATCAATACTC
GACTTGAGTGAAAATCTTCTCGAGGAATTTCCAGATTTCCCGGTAGTRTATTGGCCTTTT
CAGCTCTTTTTGGATTCCAATCCTATTCGAGTATTTGATTGGAGCAAATTGCGGAATTTG
TATTCCCTGCGTCGTCTGTCGTTGAATGGAACCCGAATCACGTATATTCCCCCGAATAGT
CGTTTCTTGCCAATCACCCATATTTCAATAAAAAATTACAACGCCTCCGTGACAATTGCA
GACAACGCTCTTACAACTCTTGTCAGTTTGAGGGAATTGTCAGTACCCAACGTGACAGAA
GTGTCTCCGCRGATCTTTGAATCGGCGCACAACCTCAAAAGGCTTGAACTTCGCTCTGGC
GAATTGTCCGAGATCACAACTGAATGGCAGTTTTTGTCTCTTGATTACGTCGATCTCTCT
CAGAACCGAATAAATAGTATAGAAATCGACGGCAGATCGATGTCGAGACTGAAGTCTATG
ATCCTTACAAATAATCTCATCACCAACGTCTATTTTGTGAATTACCTTCCGAATCTCTGT
GAACTCGACCTGCGCCATAACCGRATTCGGCATATTCCAAAAGATGCATTCATTTCATGT
WCCGCGCTTAAAGTTCTTGACTTATCATACAACATGATCGAGGAAGTCATTATCGGCACG
TTTGATTACCATAGGACCCTGCAAAAGCTGTACGTTTCTTACAATATGCTCACCAGTTTT
TCCCTTGCCTTTGATACTAATANNNATAGCAGTCACGAGTYTAAATCGATCAGTGAGGTA
CACCTCGACGGGAATCGCATATCCRAGATTGACTCTATGACTTTCCAAAGTTGCGGTTAT
AGTCTGCACAGGATCAACTTGGCTTACAACCCTCTTCGATTAATAAACGAAACAACTTTT
CTTCGCAGCTTTGGTCTAATGACCCTTGACCTCTCACATACAGATTTAAGAAGCCTCACG
ACCGGGCTCTTCCGAAATGTCGATTACAAACGGGATCTAGTCGTACTGCTGAACAACGTK
ACCTGTCTAAAKGACATGGACAGCATTAGCTTGACTTATCCGAAAAGAATGGTCATTAAG
AGACTTGAATTGAGAAACAACAATTTGACAAGAATACCCAGTTTCAACAGTAGCATAGTC
GTTGAGCTCGACGTTTCTCACAACAATTTATCYGAYAATTACTACCGAGACTTGAGTGGA
ACAGAAGATATCAARTTACTGGATGTAAGTGTGAACAACATCGAGGAACTGGACAGAGAT
TTCATTCAAACCTTTCCACTTCTGAAGCATTTAAACGTAAGCAGTAATACACTGAAGCAG
GCCCAACATAACTTGTTTGACAGTCTGCATAATTTGGAAACGATCGATCTCTCCAACAAC
AAGTTGGACGGCATAGTGTTGAAGACAACAGAAAACTTCAAGGCAAATGTTAGAATTAAC
TTGATGGGGAATCCTATTCTATGCGACTGCTCTCTAGAAAAATACAGGGCACATTTAAAA
CAGAGTCAGGGGTTGTCTGGTRATGATGTTCCAGAGGGTGATGTTACGTGCCAGTATCCG
TTGAGACTTTCTGGAGAATATGTTACAGATGTGCCACCTGAGCAATTCCAGTGTAAACCG
GAATTCAACCCATCAAAAGCGGTCGTCTTTGGCGTGGTAGGGGATCAAATTCGCCTGGAG
TGCCCGTTGCAAGATCGAAATGGCGTCGACGTGACGTGGGAGAACGTAACTGAGATACAC
ACCGACAAACAGATCCATGTTTCTACAGATGGCCGACTGCTGATCGAACAAATGACAACT
GAGGATTCTGGCAACTACCAGTGTAATGCAACAAACCAAGAAGGATCAGAAATTTTGATT
GTGCRCCTCCATGTTGGGCTCAACCCAATCGCCAATGACACCACCAGCAGCAATGTCACC
TCCAGACTCAAGAAGACTCTTACTGAAAGCCTTTCGTCTGATATCCAATTTAGCCCGGAG
ACATTCGAAGGTCCATCTGATTTGCCTGGTGATCATCCAGAGGTTCGACAGGAGACAGTG
AATGATTTGTCCNTNNCANNNNTNNCAAGGCGCTCCCAAGCTGTATTTATGGAATTATCG
ATGTTTTGCGTCATGCTCAATGCTATGATGGTAATAACTCTA

>snud
ATGGCCAGGCAGCAGATCGTTACAAAACGACAGTGTATCCTACTGCCCAATCTGTTCATC
ATCTTTCTCATCGTTACGGTTAGCGATGGTCAGCTCGAACAATGCCCCCAAGATACGGAA
TGCATGTGCCTTTCACCACGTATGGTGAATCCGGAAGTCATAGTCAAATGTCGACAAGTG
CTTATCGAGGAATTTCCAACAATGCGGCAGAGAGTAATGGCGTTCTTTGCTTTCCAGACA
CGGGCCACGTCGCTCTCTCTCCGATCTTTCCGCAATGCCACCGACTTGGGCATGATCTCC
GTCGTAGATAATCCTATCTCCAGTATCGAAGATGGRGTCTTGAGTTTATTGCCAAATCTT
GRGTTTCTTGAACTGGCCAAGGTCAAGCTCAAAGATACATCGGACTTACACGGGCTTCGG
TCACTGACTAAACTAATACTTAGTGACAACCTCTTGAGGAGCTTTACAACAAGCTCCCTG
CTTGATGTGCCACATCTTGATGTACTTGAGCTTGATGGCAACTTCATCACTACATTCCGT
TTTAGTCATGATGAATTGCGGGTGCTGAATCTGAGCCGGAACAACCTCCAGGACTTCCAT
AAAGAATCGTTCAAAAATCTGAGAATACTAGACACTCTGGAGCTCTCGCGAAACTCCATT
GTCCATCTTCGGAATATTGCCTCCCAAAGTCTGCACTCACTGTTCCTGGCTTACAACCAG
ATAGCAGAGATCGACGGAGCCATGTGGCAGGAACTTCCTGTGTTGAAATCCATCGACGTG
TCTAACAACCGAATCAGAGATCTTAGCAATGTCTCGGGGCTTCCCTTTCTCAAGAATCTA
AACGCCAGCGGCAATTTGATCGAGAGTCTTGACAGCATACACGCTTCAGCGACATTGGTT
AAATTAAATCTCAGTCATAACAGGATAAAACATTTCAGCGAGATGCCAGATTTCCCCCTC
CTGGAATCACTCTGCATGGCAGAAAATGTGATTGAATATGTTGATGGCAATGCCCTTCAA
AACATCCCACTTCTGTCTTTTTTGTCCTTAGAGGGCAATAGATTGACCGAGTTTGGATCT
CTTAGTAACAACCCTCGTCTTGCTTCTCTGTATCTCCAGAACAACAAGATAGAACATATC
GAAGAAGGTGCTTTCACTCGTTCTGCAAGTCTTGAAGACATCGATGTAGGATCTAACAAG
CTATCGGACATACAAGCCTTCAAGAATATGCCATCATTGGTCTATCTCAATGCCTCTGGA
AACATGATCATGGAAATATCTGGACAGAGCCTGCAGGGGTGTCCGAAATTGTCCATACTC
GACTTGAGTGAAAATCTTTTAGAGGAATTTCCAACTTTTCCGGTAGTATATTGGCCCTTT
CAGCTCTATTTGGATTCCAATCCTATTCGAGTGTTTGATTGGAACAAATTGTGGAATTTG
TATTCCCTGCGTCGCCTGTCGTTGAATGGAACCCGAATCACTTATATTCCCCCGAATAGT
CACCTCATGCCAATCACCCATATTTCAATAAAAAATTACAACGCCTCCGTGACAATTGCA
GATAATGCTCTTACAGGTCTTGTCAGTTTGAGGGAATTGTCATTACCCAATATGGCAGAA
GTGTCTCCGCGGATCTTCAGATCGGCGCACAACCTCAAAAGGCTTGAACTTCGCTCTGGC
GAATTATCCGAGATCACGAGTGAATGGCAGTGCACGTCTCTGGATTACGTCGATCTCTCT
CAGAACCGAATACATAGAATAGACATCGACGGCAGATCGATGACGAGACTGAAGTCCATG
ATCCTTACAAATAATCTCATCACCAACGTCTCTTTTGTGAATTACCTTCCGAATCTCTGT
GAACTCAACCTGCGACATAACCGAATTCGGCATATTCCAAAAGATGCATTCAYTTCGTGT
TCCGCGCTTACAGTTCTTGACTTATCATACAACATGATCGAGGATATCATTATCGGTACG
TTTGATTACATGAGGGCCCTACTAAAGCTGTACCTTTCGTACAATATGCTTACAAATTTT
TCCCTTGCCTTTGATACTAATACGGATAGCAGGCACGAGTTTAAACCTATCAATGTAGTA
CACCTCGACGGGAATCGCATATCCACGATTGACTCTATGACTTTCAAAAGTTGCGATTAT
AGTCTGGACATAATCAACTTGGCTCATAACCCTCTTCGACTCATAAACGAAACAACTTTT
CTTCGAAGCTTTAGTCTAATGACCCTTGACCTCTCACATACAGATTTAAGAAGCCTCCCG
GCCGGGCTCCTCCGAAATGTCATTGACAAAAGGCATCTAGTCGTATCGCTGAATAACGTG
ACATGTCTGAAGGACATGGACAGCATTAGTTTGACTTATCCTAAAAGAAGGGTCATTAAT
AGACTTGAATTGAGAAATAACCATTTGACAAGAATACCCAGTTTCAACAGTAGCGTAATC
CTTGAGCTCGACGTTTCTCACAACAATTTATCCGATGATTACTTCCGAGACTTGAGTGGA
ATAGAAAATCTCAAGTTTCTGGATGTAAGTGTGAACAACATCGAGGAACTGGACAGAGAT
TTCATTCAAACCTTTCCACTTTTGAAGCTCTTGAACGTAAGCAGTAATAAACTGCAGCAG
GCCCAACTTAACCTGTTTGACAGTCTGCATAATTTGGAAACGATCGATCTCACCAACAAC
AAGTTGGATGGCATAGTGTTGAAGAAAACAGAAGACCTCAAGGCAAATGTTAGAATTAAC
TTGACGGGGAACCCCATTTTATGCGACTGCTCTCTAGTAACATACATGGCACATCTGAAA
CACAGCCAGGGGTTGTTCGGTGATGGTGTTCCAGAGGATGATGTTACGTGCCAGCATCCG
TTGAGACTTTCAGGAGAATATGTTGCAGGTGTGCCTCTTGAGCAATTCCAGTGTTCACCG
GAATTAAATCCTTCAAAATCGTTCGTCTTTGGCGTGGTAGGAGATCAAATTTACCTGGAG
TGCCCGTTGCGAGATCGAAATGGTGTCACCGTAACATGGGAAAACGTAACTGAGATACAY
ACCGACAAGCAGATCCGTGTTTCTACAGATGGCCGACTCCTGATCGAACAAATGACAATT
GAGGATTCTGGCAACTACCAGTGTAAKGCAACAAACCACGAAGGATCAGAAATCTTGATT
GTCCACCTCCATGTTGGGCTCAACCCAACCGTCGATGACACCACCAGCAGCAATGTCACC
TCCAGTCAGATGATGAATTTTACTGACATCCTTTCTTCTGATATCCAAGTTAGCGCGGAG
ACATTCGAAGGCCCATCTGATTTGCCTGGTGATCATCCAGAGGCTCGACAGGAGACAGTG
AATGATTTGTCCTCATCAAGATCTTCAAGGCACTCCAAAGCTGTATCTATGGAATTATCG
ATGGTTTGCGTCATGNTNNNNNNNNTGGTGGTGATCACTCTA

>sintSS
ATGGCCAGGCARCAGATCGCCACAAAACGACAATGTACTATACTGCCCAATCTGTTCATC
ATCCTTCTCATCGTTACGGTTAACGGTGGTACTGTCGAACAATGCCCCAAAGATACGGAA
TGTATGTGCCAATCATTACGTATGGTGAATCCGACAGTCGTGGTCAGATGTCAACAAGGG
CTTGTCGAGGAATTTCCAACAATGCGGCAGAAAGTGATGGTGTTCTTTGCTTTCCAGACA
AGGGCCACGGCGCTCTCTCTCAGATCTTTCCGCAATGCCACCGGCTTAGCCATGATCTCC
GTCGTAGATAATCCTATCTCCAGTATCGAAGATGGGGTCTTGAGTTCATTGCCAAATCTT
GATTTTCTTGAACTGGCCAACGTCAAGCTCAAAGGTACGTCGGATTTAAACGGGCTTCGG
GCACTGACTAAACTAACACTTAGTGACAACCTCTTGAGGAACTTTACAACAAGCTCCCTG
CTTGATGTGCCACAACTTGATGTACTTGAGCTTGATGGCAACTTCATCACTACATTCCGT
TTTAGTCATGATAAATTGCGGGTGCTGAATCTGAGCCGGAACAACCTGCAGGACTTCCAT
GAAGAATCGTTCAAAAATCTAAGAATGCTAGACACTTTGGATCTGTCGCGAAACTCCATT
GTCCATCTTCGGAATATTGCCTCCCAAAGTCTGCACTCACTGTTCCTGGCTTACAACCAG
ATAGTTGATATCGACGGAACCATGTGGCAGGAACTTCCTGTGTTGAAATCCATCGACCTG
TCTAACAATCGGATAAGAGATCTTAGCAATGTCTCGGGGCTTCCCTTTCTCAAGAATTTA
AACGCCAGCGGCAATTTGATCGAAAGTTTTGACAGCATACACACTTCAGCGACATTAGTT
AACTTAAATCTCAGCCATAACAAAATGAAAAATCTCAGCAACATGCCAGATTTTCCCCTC
CTGGAATCGCTCTGCATGGCAAAAAATGCGATAGAATATTTTGATGGCAATGCCCTTCAA
AATAGCCCACTTCTTTCCTTCTTGTCCTTAGAAGGCAATAGATTGACCGAGTTTGGATCT
CTTAGTAACAACCCCCGTCTTGTTTCACTGTATCTCCAGAACAACAAGATAGAGGATATT
GAAGAAGGTGCTTTCACTCGTTCTGCAAGTCTTGAAGACATCGATGTAGGATCTAACAAA
CTATCGGACCTACAAGCMTTCAAGAATATGCCATCGTTGGTCTATCTCAATGCATCTGGA
AACATGATCATGGAAATATCTGGACAGAGCCTGCAGGGTTGTACGAAATTGTCAATACTC
GACTTGAGCGAAAATCTTCTCGAGGAATTTCCAAATTTTCCGGTAGTATATTGGTCCTTT
CAGCTCTATTTAGATTCCAATCCTATTCGAGTGTTTGATTGGAACAAATTGCAGAATTTG
TATTCCCTGCGTCGCCTGTCGTTGAATGGAACCCGAATCACGTATATTCCCCCGAATAGT
CACTTYTTCCCAACTACCCATATTTCAATARAAAATTACAACGCCTCCGTGACGATTGCA
GATAACGCTCTTACARCTCTTGTTAGTTTGAGGGACCTGTCAGTACTCAATGTGGCAGAA
GTGTCTCCGCGGMTCTTTAGATCGGCGCACAACCTCAAAAGGCTCGAACTTCGCTCTGGC
GAATTGTCCGAGATTACAACTGAATGGCAGTTCCTGTCTCTTGATTACGTCGATCTSTCT
CAAAACCGAATACAGAGAATAGACATCGACGGCAGATCGATGACAAGACTGAAGTCCATG
ATCCTTACAAATAATCTCATCACCAACGTCTCTTTTGTGGATTACCTTCCGAATCTCCGT
GAACTCGTCCTGCGCCATAACCGRATTTGGCATATTCCAAAAGATGCATTCACTTCATGT
TCCGCGCTTACAGTTCTTGACTTATCWTACAACATGATCGAGGAAGTCATTATCGGCACG
TTCGATTACCTTAGGGCCCTGAAAGAGCTGTACGTTTCTTACAATATGCTCACTGATTTT
TCCCTTGCCTTTGATACTGATACAGATAGCAGTCACGAATTTAAATCAATCTATGAGGTA
CACCTCGACGGGAATCGCATATCCAAAATTGACTCTATKACTTTCCAAAGTTGCGATTAT
AGTCTGCGCAKGATCAACTTGGCTCACAACCCTCTTCGAMTTATAAACGAAACAACTTTT
CTTCGCAGCTTTGGTTTAAAGGCCCTTGACCTCTCACATACAGATTTACAAAGCCTCACG
GCCGGGCTCTTCCGAAATGTCAGTTACCAAAGTGATCTAGTCGTATCGCTGAATAACGTG
ACATGTCTGAAGGATATGGACAGCATTAGCYTGACTTATCCGAAAAGAATGGTCATTAAG
AGACTTGAATTGAGAAACAACAATTTGACAAGAATACCCAGTTTCAACAGTAGCATAGTC
GTTGAGCTCGACGTCTCTCACAACAATTTATCCGATGATTACTACCGAGACTTGAGTGGA
ACAGAAGATCTCAAGTTTCTGGATGTAAGTGTGAACAACATCGAAGAACTGGACAGAGAT
TTCATTCAAACCTTACCACTTCTGAAGCATTTAAACGTAAGCAGTAATAAACTGCAGCAG
GCCCAACATAACCTATTTGACAGTCTGCATAATTTGGAAACGATCGATCTCACCAACAAC
AAGTTGGATGGCATAGTGTTGCAGACAACAGAAAACATCAAGGCAAATGTTAGAATTAAC
TTGACGGGGAACCCTATTCTATGCGACTGCTCTCTAGTAAAATACAGGGCACATCTAAGA
CAGAGTCAGGGGTTGTCCGGTCATGATGTTCCAGAGGGTGATGTTACGTGCCATTATCCG
TCGAGGCTTTCAGGAGAATATGTTACAGATGTGCCACTTGAGCAATTCCAGTGTAAACCG
GAAGTCAACCCGTCAAAAGCGGTCGTCGTCGGCGTTGTAGGGGATCCAATTCGCTTGGAG
TGCCCGTTGCGAGATCGAAATGGCGTCACCGTGACATGGGGAAACGTAACTGAGATGCAC
AGCGACAAACAGATCCGTGTTTCTACAGATGGCCGACTCCTGATCGAACAWATGACATCT
GGGGATTCTGGCAACTACCAGTGTAATGCAACAAACCAAGAAGGATCAGAAATCCTGATT
GTCCACCTCCGTGTTGGGCTCAACCCAATCATCAATGACACCACCASCAGCAATATCACC
TCYAGACTGGAGATGACTGTTACTGAAAGCCTCTCGTTTGATATCAAATTTAGCCCGGAA
ACGTTCGAAGGCCCATCTGATTTGCCTGGTGGTCATCCAGAGGCTCGACAGGAGACAGTG
AATGATGAGTCCTCACCAGGGTTTTCAAGGCGTTCCCTAGCTGTATCTATGGAATTATCG
ATGTTTTGCGTCATGTTCAATGCTATGATGGTGACTACTCTA

>sprp
ATGGCCAGGCAGCAGATCGCCACAAAACGACAATGTACCCTACTGCCCAATCTGTTCATC
ATYCTTCTCATCGTTACGGTTAGCGGTGGTACTGTAGAACAATGCCCCAAAGAAACGGAA
TGTATRTGCCAATCATTACGTATGGTGAATCCGACAGTCATTGTCAGATGTCAACAAGAG
CTTGTCGAGGAATTTCCAACAATGCGGCAGAAAGTGGTGGCGTTCTATGCTTTCCAGACA
AGGGCCACGGCGCTCTCTCTCAGATCTTTCCGCAATGCCACCAACTTAGGCATGATCTCC
GTCGTAGATAATCCTATCTCCAGTATCGAAGATGGGGTCTTGAGTTCATTGCCAAATCTT
KTTTTTCTTGTACTGGCCAACATCAAGCTCAAAGGTACATCGGATTTAAACGGGCTTCGG
GCACTGACTGAACTAACACTTAGTGACAACCTCTTGAGGAACTTTACAACAAGCTCCCTG
CTTGATTTGCCACAACTTGATGTACTTGAGCTTGATGGCAACTTCATCACTACATTCCGT
TTTAGTCATGATAAATTGCGGGTGCTGAATCTGAGCCGGAACAACCTGCAGGACTTCCAT
GAAGAATCGTTCAAAAATCTAAGAATGCTAGACATTCTGGACCTGTCGCGAAACTCCATT
GTCCATCTTCGGAATATTGCCTCCCAAAGTCTGCACTCACTGTTCCTGGCTTACAACCAG
ATAGTAGATATCGACGGAACCATGTGGCAGGAACTTCCTGTGTTGAAATCCATAGACCTG
TCTAACAATCGGATCAGAGATCTTAGCAATGTCTCGGGGCTTCCCTTTCTCAAGAATTTA
AACGCCAGCGGCAATTTGATCGAAAGTTTTGACAGCATACACCCTTCAGCGACATTAGTT
AACTTAAATCTCAGCCATAACAGAATGAAAAATCTCAGCAAGATGCCAGATTTTCCCCTC
CTGGAATCGCTCTGCATGGCAAAAAATGCGATTGAATATTTTGATGGCAATGCCCTTCAA
AACAGCCCACTTCTTTCCTTCTTGTCCTTAGAAGGCAATAGATTGGCCGAGTTTGGAKCT
CTTAGTAACAACCCTCGTCTTGTTTCACTGTATCTCCAGAACAACATGATAGATGATATT
GAMGAAGGTGCTTTCACTCGTTCTGCAAGTCTTGAAGACATCRATGTAGGATCTAACAAA
CTATCGGACCTACAAGMATTTAAGAATATGCCATCGTTGGTCTATCTCAATGCATCTGGA
AAYATGATCATGGAAATATCTGGACAGAGCCTGCAGGGTTGTACAAAATTGTCAATACTC
GACTTGAGTGAAAATCTTCTCGAGGAATTTCCAAATTTYCCGGTAGTATATTGGCCCTTT
CAGCTCTATTTAGATTCCAATCCTATTCGAGTGTTTGATTGGAACAAATTGCGGAATTTG
TATTCCCTGCGTCGCCTGTCGTTGAATGGAACCCGAATCACGTATATTCCCCCGAATAGT
CACTTCTTCCCAACTACCCATATTTCAATAAAAAATTACAACGCCTCCGTGACGATTGCA
GATAACGCTYTTACAGCTCTTATTAGTTTGAGGGAACTGTCAGTACCCAATGTGGCAGAA
GTGTCTCCGCGTATCTTTAGATCGGCGCACAACCTCAAAAGGCTCGAACTTCGCTCTGGC
GAATTGTCCGAGATTACAACTGAATGGCAGTTCGTGTCTCTTGATTACTTCGATCTCTCT
CAGAACCGAATACATGGAATAGACATCGACGGCAGATCGATGACAAGACTGAAGTCCATG
AWCCTTACAGATAATCTCATCACCAACGTCTCTTTTGTGAATTACCTTCCGAATCTCCGT
GAACTCTACCTGCGCCATAACCGAATTTGGCATATTCCAAAAGATGCATTCACTTCATGT
TCTGCGCTTACAGTTCTTGACTTATCATACAACATGATCGAGGAAGTCATTATCGGYACG
TTTGATTACCTTAGGGCCCTGGGAGAGCTCTACGTTTCTTACAATATGCTCACTGATTTT
TCCCTTGCCTTTGATACYAATACAGATAGCAGCCACGAGTTTAAATCAATCAATGGGGTA
CACCTCGAGGGGAATCGCATATCCAAAATTGACTCTATGACTTTCCAAAGTTGCGGTTAT
AGTCTGCGCAGGATCAACTTGGCTCACAACCCTCTTCGACTTATAAACGAAACAACTTTT
CTTCGCAGCTTTGGTCTAAGGACCCTTGACCTCTCACATACAGATTTACAAAGCCTCACG
GCCGGGCTCTTCCGAAATGTCGGTTACAAAAGTGATCTAGTCGTATCGCTGAATAACGTG
ACATGCCTGAAGGACATGGACATCATTAGCTTGACTTATCCGAAAAGAAAGGTCATTAAG
AGACTTGAATTGAGAAACAACAATTTGACAAGAATACCCAGTTTCAACAATAGCATAGTC
GTTGAGCTCGACGTCTCTCACAACAATTTATCCGATGATTACTACCGAGACTTGAGTGGA
ACAGAAGATCTCAAGTTTCTGGATGTAAGTGTGAACAACATCGAGGAACTGGACAGAGAT
TTCATTCAAACCTTTCCACGTCTGAAGCATTTAAACGTAAGCAGTAATAAACTGCAGCAG
GCCCAACATAACCTGTTTGACAGTCTGCATAATTTGGAAACGATCGATCTCACCAACAAC
AAGTTGGACGGCATAGTGTTGAAGACAACAGAAAACCTAAAGGCAAATGTTAGAATTAAC
TTGACGGGGAACCCTATTCTATGCGACTGCTCTCTAGTAAAATACAGGGCACATCTAAAA
CAGAGTCAGSAGTTGTCCGGTCATGATGTTCCAGAGGGTGATGTTACGTGCCAGTATCCG
CCGAGACTTTCAGGAGAATATGTTACAGATGTGCCACTAGAGCAATTCCAGTGTAAACCG
GAAGTCAACCCGTCAAAAGCGGTCGTCTTTGGCGTTGTAGGGGATCCAATTCGCCTGGAG
TGCCCGTTGCGAGATCGAAATGGCATCACCGTGACTTGGGAGAACGTAACTGAGATACAC
AGCGACAAACATATCCGTGTTTCTACAGATGGCCGACTCATGATCGAACAAATGACAACT
GAGGATTCTGGCAACTACCAGTGTAATGCAACAAACCAAGAAGGATCAGAAATCCTGATT
GTCCASCTCCATGTTGGGCTCAACCCAATCGTCAATGACACCACCAGCAGCRATGTCAWC
TCCAGACTAGCGATGACTGTTACTGAAAGCCTTTCGTCCTATATCCAATTTAGCCCGGAA
ACGTTCGAAGGCCCATCTGATTTGCCTGGTGATCATCCAGAGGCTCGACAGGAGACAGTG
AATGATGAGTCCATACCAAGGTTACCAAGGCGCTCCCAAGCTGTATCTATGGAATTATCG
ATGCTTTGCGTCATGCTCAATGCTATGGTGGTGATTACTCTA

>spurp
ATGGCCAGGCAGCAGATCGCCACAAAACGACAATGTACCCTACTGCCCAATCTGTTCATC
ATCCTTCTCATCGTTACGGTTAGCGGTGGTACTGTAGAACAATGCCCCAAAGAAACGGAA
TGTATATGCCAATCATTACGTATGGTGAATCCGACAGTCATTGTCAGATGTCAACAAGAG
CTTGTCGAGGAATTTCCAACAATGCGGCAGAAAGTGGTGGCGTTCTATGCTTTCCAGACA
AGGGCCACGGCGCTCTCTCTCAGATCTTTCCGCAATGCCACCAACTTAGGCATGATCTCC
GTCGTAGATAATCCTATCTCCAGTATCGAAGATGGGGTCTTGAGTTCATTGCCAAATCTT
GTTTTTCTTGTACTGGCCAACATCAAGCTCAAAGGTACATCGGATTTAAACGGGCTTCGG
GCACTGACTGAACTAACACTTAGTGACAACCTCTTGAGGAACTTTACAACAAGCTCCCTG
CTTGATTTGCCACAACTTGATGTACTTGAGCTTGATGGCAACTTCATCACTACATTCCGT
TTTAGTCATGATAAATTGCGGGTGCTGAATCTGAGCCGGAACAACCTGCAGGACTTCCAT
GAAGAATCGTTCAAAAATCTAAGAATGCTAGACATTCTGGACCTGTCGCGAAACTCCATT
GTCCATCTTCGGAATATTGCCTCCCAAAGTCTGCACTCACTGTTCCTGGCTTACAACCAG
ATAGTAGATATCGACGGAACCATGTGGCAGGAACTTCCTGTGTTGAAATCCATAGACCTG
TCTAACAATCGGATCAGAGATCTTAGCAATGTCTCGGGGCTTCCCTTTCTCAAGAATTTA
AACGCCAGCGGCAATTTGATCGAAAGTTTTGACAGCATACACCCTTCAGCGACATTAGTT
AACTTAAATCTCAGCCATAACAGAATGAAAAATCTCAGCAAGATGCCAGATTTTCCCCTC
CTGGAATCGCTCTGCATGGCAAAAAATGCGATTGAATATTTTGATGGCAATGCCCTTCAA
AACAGCCCACTTCTTTCCTTCTTGTCCTTAGAAGGCAATAGATTGGCCGAGTTTGGAGCT
CTTAGTAACAACCCTCGTCTTGTTTCACTGTATCTCCAGAACAACATGATAGATGATATT
GAAGAAGGTGCTTTCACTCGTTCTGCAAGTCTTGAAGACATCGATGTAGGATCTAACAAA
CTATCGGACCTACAAGAATTTAAGAATATGCCATCGTTGGTCTATCTCAATGCATCTGGA
AATATGATCATGGAAATATCTGGACAGAGCCTGCAGGGTTGTACAAAATTGTCAATACTC
GACTTGAGTGAAAATCTTCTCGAGGAATTTCCAAATTTCCCGGTAGTATATTGGCCCTTT
CAGCTCTATTTAGATTCCAATCCTATTCGAGTGTTTGATTGGAACAAATTGCGGAATTTG
TATTCCCTGCGTCGCCTGTCGTTGAATGGAACCCGAATCACGTATATTCCCCCGAATAGT
CACTTCTTCCCAACTACCCATATTTCAATAAAAAATTACAACGCCTCCGTGACGATTGCA
GATAACGCTCTTACAGCTCTTATTAGTTTGAGGGAACTGTCAGTACCCAATGTGGCAGAA
GTGTCTCCGCGTATCTTTAGATCGGCGCACAACCTCAAAAGGCTCGAACTTCGCTCTGGC
GAATTGTCCGAGATTACAACTGAATGGCAGTTCGTGTCTCTTGATTACTTCGATCTCTCT
CAGAACCGAATACATGGAATAGACATCGACGGCAGATCGATGACAAGACTGAAGTCCATG
ATCCTTACAGATAATCTCATCACCAACGTCTCTTTTGTGAATTACCTTCCGAATCTCCGT
GAACTCTACCTGCGCCATAACCGAATTTGGCATATTCCAAAAGATGCATTCACTTCATGT
TCTGCGCTTACAGTTCTTGACTTATCATACAACATGATCGAGGAAGTCATTATCGGCACG
TTTGATTACCTTAGGGCCCTGGGAGAGCTCTACGTTTCTTACAATATGCTCACTGATTTT
TCCCTTGCCTTTGATACTAATACAGATAGCAGCCACGAGTTTAAATCAATCAATGGGGTA
CACCTCGAGGGGAATCGCATATCCAAAATTGACTCTATGACTTTCCAAAGTTGCGGTTAT
AGTCTGCGCAGGATCAACTTGGCTCACAACCCTCTTCGACTTATAAACGAAACAACTTTT
CTTCGCAGCTTTGGTCTAAGGACCCTTGACCTCTCACATACAGATTTACAAAGCCTCACG
GCCGGGCTCTTCCGAAATGTCGGTTACAAAAGTGATCTAGTCGTATCGCTGAATAACGTG
ACATGCCTGAAGGACATGGACATCATTAGCTTGACTTATCCGAAAAGAAAGGTCATTAAG
AGACTTGAATTGAGAAACAACAATTTGACAAGAATACCCAGTTTCAACAATAGCATAGTC
GTTGAGCTCGACGTCTCTCACAACAATTTATCCGATGATTACTACCGAGACTTGAGTGGA
ACAGAAGATCTCAAGTTTCTGGATGTAAGTGTGAACAACATCGAGGAACTGGACAGAGAT
TTCATTCAAACCTTTCCACGTCTGAAGCATTTAAACGTAAGCAGTAATAAACTGCAGCAG
GCCCAACATAACCTGTTTGACAGTCTGCATAATTTGGAAACGATCGATCTCACCAACAAC
AAGTTGGACGGCATAGTGTTGAAGACAACAGAAAACCTAAAGGCAAATGTTAGAATTAAC
TTGACGGGGAACCCTATTCTATGCGACTGCTCTCTAGTAAAATACAGGGCACATCTAAAA
CAGAGTCAGCAGTTGTCCGGTCATGATGTTCCAGAGGGTGATGTTACGTGCCAGTATCCG
CCGAGACTTTCAGGAGAATATGTTACAGATGTGCCACTAGAGCAATTCCAGTGTAAACCG
GAAGTCAACCCGTCAAAAGCGGTCGTCTTTGGCGTTGTAGGGGATCCAATTCGCCTGGAG
TGCCCGTTGCGAGATCGAAATGGCATCACCGTGACTTGGGAGAACGTAACTGAGATACAC
AGCGACAAACATATCCGTGTTTCTACAGATGGCCGACTCATGATCGAACAAATGACAACT
GAGGATTCTGGCAACTACCAGTGTAATGCAACAAACCAAGAAGGATCAGAAATCCTGATT
GTCCAGCTCCATGTTGGGCTCAACCCAATCGTCAATGACACCACCAGCAGCGATGTCATC
TCCAGACTAGCGATGACTGTTACTGAAAGCCTTTCGTCCTATATCCAATTTAGCCCGGAA
ACGTTCGAAGGCCCATCTGATTTGCCTGGTGATCATCCAGAGGCTCGACAGGAGACAGTG
AATGATGAGTCCATACCAAGGTTACCAAGGCGCTCCCAAGCTGTATCTATGGAATTATCG
ATGCTTTGCGTCATGCTCAATGCTATGGTGGTGATTACTCTA

>pdep
ATGGCCAGGCAGCAGATCGTCACAAAACGACAGTGTACCCTACTGTCCAATCTGTTCATC
ATCCTTCTCATCGTCACGGTTAGCGATGGTTATGTCGAACAATGCCCCGAAGATACGGAA
TGCATGTGCCTTTCATCACGTATGGTGAATCCGACAGTCGTGGTCAAATGTAAACAATTT
CTTATTGAGGAATTTCCAATAATGCGGCAGAGAATAATGGCGTTCTTTGCTTTCCAGACA
CGGGCCACGGTGCTCTCTCTCAGATCTTTCCGCAATGCCACCGACTTGGGCATGATCTCC
ATCGTAGATAATCCTATATCCAGTATCGAAGATGGGGTCTTGAGTTTATTGCCAAATCTT
GAGTTTCTTGAAYTGGTCAAGGTCAAGCTCAAAGATACATCGGACTTACACGGGCTTCGG
GCACTGACTAAACTAACACTTAGTGACAACCTCTTGAGGAACTTTACAACAAGCTCCCTG
CTTGATGTGCCACAACTTGATGTACTTAAGCTTGATGGCAACTTCATCACTACATTCCGT
TTTAGTCATGATAAATTGCGGGTGCTGAATCTGAGCCGGAACAACCTCCAGGACTTCCAA
AAAGAATCGTTCAAAAATATGAAAATACTAGACACTCTGGAGCTGTCGCGAAACTCCATT
GTCCATCTACGGAATATTGACTCCCAAAGTCTGCACTCACTGTTCCTGGCTTACAACCAT
ATAGCAGAGATCGATGGAGCCATGTGGCAGGAACTTCCTGTGTTGAAATCCATCGACGTG
TCTAACAATCGGATCAGAGATCTTAGCAATATCTCGGGGCTTCCCTTTCTCAAGAATCTA
AACGCCAGCGGCAATTTGATCGAGAGTCTTGACAGCATACACGCTTCAGYGACATTGGTT
AACTTAAATCTCAATCATAACAGGATAAAACATCTGAGCGAGATGCCAGATTACCCCCTC
CTGGAATCGCTCTGCATGGCAAAWAATGAAATTGAATATTTTGATGGCAATGCCCTTCAA
AACAGCCCACTTCTGTCTTTTTTGTCCTTAGAGGGCAATAGATTGACGGAGTTTGAATCT
CTTAGTAATAACCTTCGTATTACTTCACTGTATCTTCAGAACAACAAGATAGAGCATATC
GAAGAAGGTGCTTTCACTCGTTCTGAAAGTCTTGAATACATCGATGTAGGATCTAACAAG
CTATCGGACATACAAGCCTTCAAGAATATGCCAACGTTGGTCTATCTCAATGCATCTGGA
AACATGATCATGGAAATATCTGGACAGAGCCTGCAGGGGTGTCAGAAATTGTCCATACTC
GACTTGAGTGAAAATCTTCTAGAGGAATTCCCAACATTTCCGGTAGTATATTGGCCCTTT
CAACTCTATTTGGATTCCAATCCTATTCGAGTGTTTGATTGGAACAAATTGTTGAATTTG
TATTCCCTGCGTCGCCTGTCGTTGAATGGAACCCGAATCACTTATATTCCCCCGAATAGT
CGCCTCATGCCAACCACCCATATTTCAATAAAAAATTACAACGCCTCCGTGACAATTGCA
GATAATGCTCTTACAGGTCTTGTCAGTTTGAGGGAATTGTCATTACCTAATATGGCAGAA
TTGTCTCCGCGGATCTTCAGATCGGCGCACAACCTCAAAAGGCTTGAACTTCGCTCTGGC
GAATTATCCGAGATCACAAGTGAATGGCAGTTAAYGTCTCTCGATTACGTCGATCTCTCT
CAGAACCGAATAAATAGAATAGACATCGACGGCAGATCGATGACGAGACTGAAGTTCATG
ATCCTCACAAATAATCTCATCACCAACGTCTCTTTTGTGAATTACCTTACGAATCTCTGT
GAACTCAACCTGCGACATAACCGAATTCGGCATATTCCAAAAGATGCATTCACTTTGTGT
TCCGCGCTTACAGTTCTTGACTTATCATACAACATGATCGAGGATATCATTATCGGCACG
TTTGATAACACGAGGGCCCTACTACAGCTGTACGTTTCGTACAATATGCTTACTAATTTT
TCCCTTGCCTTTGATACTAATACGGACAGCAGTCACGAGTTTAAACTAATCAAAGTAGTA
CACCTCGACGGGAATCGCATATCCACTATTGACTCTATGACTTTCAAAAGTTGCGATTAT
AGTCTGGACATAATCAACTTGGCTCACAACCCTCTTCGACTCATAAACGAAACAACTTTT
CTTCGAAGCTTTAGTCTAATGACCCTTGACCTCTCACATACAGATTTAAGAAGCCTCCCG
GCCGGGCTCCTCCGAAATGTCAGTGACAARAGGCATCTAGTAGTATCACTGAATAACGTG
ACATGTCTGAAGGACATGGAAAGCATTTGTTTGACTTATCCGAAAAGAAGGGCCATTAAG
AGACTTGAATTGAGAAATAACCATTTGACAAGAATACCCAGTTTCAACAGTAGCGTAATC
CTTGAGCTCGACGTTTCTCACAACAATTTATCCGATGATTACTACCGAGACTTGAGTGGA
ATAGAAGATCTCAAGTTTCTGGATGTAAGTGTGAACAACATCGAGGAACTGGACAGAGAT
TTCATTCAAACCTTTCCATTTTTGAAGTTCTTGAACGTAAGCAGTAATAAACTGCAACAG
GCCCNNNNNNNCCTGTTTGACAGTCTGCATAATTTAGAAACGATCGATCTCACCAACAAC
AAGTTGGACGGCATAGTGTTGAAGAAAACAGAAGACCTTAAGGCAAATATTAGAATTAAC
TTGGCGGGGAACCCCATTTTATGCGACTGCTCTCTAGTAAAATACACGGCACATCTAAAA
CACAGTCAGGGGTTGTTCGGTGATGGTGTTCTAGAGGGTGATGTTGCGTGCCATCGTCCG
TTGAGACTTTCAGGAGAATGTGTTGCACATGTGCCTCTTGAGCAATTCCAGTGTACACCG
GAATTCAATCCTTCAAAATCTTTCGTCTCTGGCGTGGTAGGAGATCAAATTTACCTGGAG
TGCCCGTTGCATGATCGAAATGGCGTCACTGTGACATGGGAGAACGTAACTGAGATACAC
ACCGACAAACAGATCCGTGTTTCTACAGATGGCCGACTCCTGATCAAACAAATGACAACT
GAGGATTCTGGCAACTACCAGTGTAATGCAACAAACCACGAAGGATCAGAAATCTTGATT
GTACACCTCCATGTTGGGCTCAACCCAGCCGTCAATGACACCACCAGCAGCAATGTCACC
TCCGGTCTGATGATGACTGTTACTGAAAGCCTTTCGTCTGATATCCAATTTAGCCCGGAG
ACATTCGAAGGCCCATCTGATTTGCCTGGTGATCATCCAGAGGCTCGACAGGAAACAGAG
AATGATTTGTCCTCATCAAGWTCTTCAAGGCACTCCCAAGYTGTATCTATGGAATTATCG
ATGTTTTGCGTCATGTTCAATGCTATGGTGGTGATCACTATA
