# Supplementary material for: Genome-wide signals of positive selection in strongylocentrotid sea urchins
Source: BMC Genomics. 2017 Jul 21;18:555. doi: 10.1186/s12864-017-3944-7 (PMC5521101; doi:10.1186/s12864-017-3944-7)
Supplement: Supplementary file 3 — Consensus alignment files. A compressed (gzip) tape archive (TAR) file containing 6250 consensus alignment files in FASTA format. (TGZ 14116 kb) [file 12864_2017_3944_MOESM3_ESM.tgz › SPU_030072/consensAlign.ordered.fa]

>sdro
ATGTCGAATGATAAACAGCTCCTCCATCCCGACGTCCGTTGCCACGTCGACGTCAGCGAA
AGCCATAAACCAATGAAGATGAGCGACGTCCAACGTCTGGCGATGCTGAGATCGAAAGCG
AAAAGCGAGTCGGGGAACTTCAGCTGCGTTGACTTCTTCAAGACTCTGCTCTTCATCGCC
ACCGTTTGCACCTTCGCCTTCGTGTTCTACAAAATCGCAGTGCTGCAACAGGATGTAGAC
TCTCTATCCAGACGTTTGGAGGTGTTGCRGGATGATGCTTATCGTCGAATTAACAGGCCA
TGCAACTGTACTTTTCCACCTGACTACAACCACAACATGAGGCATCGAAGATCCGCTAGC
GGTACACAGCAGGGCAGTGAAGATGCCACTGGTGCTGCTGCTTTCGACAATGCAAGAGAT
CCTCAGATTCACAGCGACAGCGATCGTTTCTCCGCTCATCTCCGCCCTGCGGAGGGTAAC
ACAACTCTCACTGAAGGAAACGGTACAGCAGGTCAGCTGTTCAAGTGGTCCGCCCACAAA
AATCACTCCTTCGTCGAATCGGCCGGTTTCGAGCTTGTCGCAGAGCAGTACCTCTTTGTG
CAGGTCGCCGGCTACTACTTCATCTACAGCCAGATCACCTTCAACGATAGCTTGACCAGG
ACCATTGGTCACCAGATGGTCTCCTGGGGATGTCGGTCAAGCCAAGGGGCAACCATCCTC
ATGGGCACTTCCCTTACCCAGCAAACCCGACCAGATACAGACCTCAGTCACACCAAGAAA
GACTCGAGTTACACCGGAGGAGTCGTATATCTCGCGGCCGGAGACTACCTGGCAGTTCGG
CCCGACTTCGGCCAGACGAGTAAAATCGAGTTTGCCCGATTGGCAGAGAATACCTTCTTC
GGCGCGTTCATGATAAAGAAAGATGCTAGAGGCAAATCTTTGAAGGAAAATTGTTTC

>spal
ATGTCGAATGATAGACAGCATCTCCATCCCGACGTCCATTGCCACGTCGACGTCAGCGAC
AACCATAAACCAATGAAGATGAGCGACGTCCAACGTCTGGCGATGCTGAGATCGAAAGCG
AAAAGCGAGTCGGGGAACTTCAGCTGCGTTGACTTCTTCAAGACTCTGCTCTTCATCGCC
ACCGTCTGCACCTTCGCATTCGTGTTCTACAAAATCGCAGTGCTGCAACAGGATGTAGCC
TCTCTATCCAGGCnnnnnnnnnnnnnnnnGGATGATGCTTATCGTCGAACTACCAGACCA
TGCAACTGTACTATTCCACCTTACTWCAACCACAACAGGAGGCTTCGAAGATCCGCTAGC
GGKACACAGTTGGGTAGTGNNNNNNNNNNNNNNNNNNNNNNNNNNNNNNNNNNNNNNNNN
NNNNNNATTCACANCGNCAGCGATCGTTTCTCCGCTCATCTGCGCCCTGAGGAAGGCAAC
ACAACTCTCACTGAAGGAAACGGTACAGCAGGTGAGCTGTTCAAGTGGTCCGCCCACAAA
AATCATTCGTTCATCGAAACGGCCGGTTTCGAGCTTGTCAATGACCAGTACCTTTTTGTC
CAAGTCGCCGGCTACTACTTCATCTACAGCCAGATCACCTTCAACGATAGCTTGACCAGG
ACCATTGGTCATCAGATGGTCTCCTGGGGATGTCGGTCAACCCAAGGGGCAACCATCCTC
ATGGGCACTTCCCTTACCCAGCAAACCCGACCGGAAACAGACCTCAGTCACACCAAGAAA
GACTCGGTTTACACCGGAGGAGTCGTATATCTCGCGGCCGGAGACTACCTGGCAGTTCGG
CCCGACTTCGGCCAGACGAGTAAAATCGAGTTTGCCCGATTGGCAGAGAATACCTTCTTC
GGCGCGTTCATGATAAAGAAAGATGCTAGAGGCAAATCTTTGAAGGAGAATTGTTTC

>sfra
ATGTCGAATGATAAACAGCTCCTCCAATCCGACGTCCATTGCCACGTCGACGTCAGTGAA
AGCCATAAACCAATGAAGATGAGCGACGTCCAACGTCTGGCGATGCTGAGATCGAAAGCS
AGAAGCGAGTCAGGGAACTTCACCTGCGTTGACTTCTTCAAGACTCTGCTCTTCATCGCC
ACTGTTTGCACCTTCGCCTTCGTRTTCTACCGNNNNNNNNNNNNNNNNNNNNNNNNNNNN
NNNNNNNNNNNNNNNNNNNNNNNNNNNNNGGATGATGCTTATCGTCGTGATAACAGACCA
TGCAACTGTACTCGTTCACATTCATTCGGCTACAACAGGAGGGCTCGAAGATCCGCTAGC
GGTACAGAGCAGGGAAGTGAAGATGCTACTGTTGCTGCTGCTGCCGATAATGCAATAGAT
CCTCRGnnnnnnnnnnnnnnnnnnnnnnnnnnnnnnnnnnnnnnnnnnnnnnnnnnnnnn
nnnnnnnnnnnnnnAGGAAACGGTACAGCAGGTCAGCTGTTCAAGTGGACCGCCCACAAA
AATCACTCGTTCATCGAACCGTCCGGTTTCGAACTTTTCAAAGAACAGTTCCTCATTGTG
CCGGTCGCCGGCTACTACTTCATCTACAGCCAGATCACCTTCAACGACAGCTTGACCCGG
ACCGTTGGTCAGCAGATGGTCTATTGGGGATGTGGGACATCCCAANGTGCAACCATCCTC
ATGGGCACTTCCCTAACCCAGCAAATCCGACCAGCAACGGACCTCAGCCCCGTTAAAAAA
GACACGAGTTACACCGGAGGAGTAGTATATCTCGCGGCTGGAGACCACTTGGCAGTTCGG
CCCGACTTCTCCCAGACGACTAAAATCGATTATGCCCGATCGGNANANAATACCTTCTTC
GGCGCTTTCATGATAAAGAGAGATGTCAATTGCAAATCTATGACAGAAAATTGTTTG

>afraSS
ATGTCGAATGATAGAGAGCACCTCCATCCCGACGTCCATTGYCACGTCGACGTCAGYGAA
AGCCATAAACCAATGAARATGAGCGACGTCCAACGYCTGGCGATGCTGAGAGCGAAAGCG
AAAAGCGAGTCRGGGAACTTCAGCTGCGTTGACTTCTTCAAGACTCTGCTCTTCATCGCC
ACCGTTTGCACCTTCGCCTTCGTGTTCTACCGAATCGCAGTGCTTCAACAGGATGTAAAC
TCTCTAGCCAGGCGTTTGGAGGTGTTGCRGGATGATGCTTATCGTCGAATTAACAGGCCC
TGCAACTGTACTTATCCACAATACTACAACCACAACATGAGGCATCGAAGATCCGCTAGC
GGTACACAGCAGGGCAATGAAGATGCCACTGGTGCTGCTGCTTTCGACAATGCAATAGAT
CCTCAGnnnnnnnnnnnnnnnnnnnnnnnnnnnnnnnnnnnnnnnnnnnnGGAGGGTAAC
ACAACTCTCACTGAAGGAAACGGTACAGCAGGTCAGCTGTTCAAGTGGTCCGCCCACAAA
AATCACTCCTTCGTCGAATCGGCCGGTTTCGAGCTTGTCGGAGACCAGTACCTCTTTGTG
CAGGTCGCCGGCTACTACTTCATCTACAGCCAGATCACCTTCAACGATAGCTTGACCAGG
ACCATTGGTCACCAGATGGTCTCCTGGGGATGTCGGTCAAGCCAAGGGGCAACCATCCTC
ATGGGCACTTCCCTTACCCAGCAAACCCGACCAGATACAGACCTCAGTCACACCAAGAAA
GACTCGAGTTACACCGGAGGAGTCGTATATCTCGCGGCCGGAGACTACCTGGCAGTTCGG
CCCGACTTCGGCCAGACGAGTAAAATCGAGTTTGCCCGATTGGCAGAGAATACCTTCTTC
GGCGCGTTCATGATAAAGAAAGATGCCAGAGGCAAATCTTTGAAGGAAAATTGTTTC

>hpul
ATGTCGAATKATAAACAGCTCCTCCATCCCGACGTTCATKGCCACGTCGAAGTCGGAGAA
AGCCATAAACCAATGAAGATGAGCGACGYCCAACGTCTGGCGATGCTGAGATCGAAAGCG
AAGAGCGAATCAGGGAACTTCAGCTGCGTTGACTTCTTCAAGACTCTGCTCTTCATCGCC
ACTGTCTGCACCTTCGCCTTCGTGTTCTACCGAATCGCAGTGCTGCGACAAGAAGTAGAC
TCTCTATCCAGGCGTTTTGAGGTATTGCAGGATGACGCTTATCGTCAAATTAACAGACCA
TGCAACTGTACnnnnnnnnnnnnnnnnnnnnnnnnnnGGAGGTATCAAAGATCCGCTAGC
GGTACACAGCTGGGAAGTGAAGATGCTACTGGNACTGCTGNNTNCAACAATGCAATAGAT
CCTCAGATTCACAGCAACATCGATGGTTTCTCCGCTCATCTTCGTCCTGCAGAAGGAAAC
ACAACTCTCACTGAAGGAAACGGTACGGCAGGTCAGCTGTTCAAGTGGTCCGCCCAGAAA
AATCACTCGTTCATCGAACCGGCCGGTTTCGAGCTTCTCCAAGACCAGTACCTCTTTGTG
CAGGCCGCTGGCTACTACTTCATCTACAGTCAGATCACCTTCAACGATAGCTTGACCAGR
ACAATTGGTCACCAGATGGTCTCTTGGGGATGTCGGGGTGGTCAAGGGGCAACCATCCTC
ATGGGCACTTCCCTTACCCAGCAAACCCGACCGGATACAGACCTCAGTCACACCAAGAAA
GACTCGGCTTACACCGGAGGAGTTGTATATCTCGCGGCCGGAGACTACCTGGCAGTTCGG
CCCGCCCTCGGCCAGACGAGTAAAGTCGAGTATGCCCGATTGGGAGAGAATACCTTCTTT
GGCGCCTTCATGGTAAAGAGAGATGTCAGAGGCAAATCTTTGAAAGAAAATTGTTTC

>snud
ATGTCGAATGATAAACAGCTCCTCCAATCCGACGTCCATTGCCACGTCGACGTCAGTGAA
AGCCATAAACCAATGAAGATGAGCGACGTCCAACGTCTGGCGATGCTGAGATCGAAAGCG
AGAAGCGAGTCAGGGAACTTCACCTGCGTTGACTTCTTCAAGACTCTGCTCTTCATCGCC
ACTGTTTGCACCTTCGCCTTCGTGTTCTACCGNNNNNNNNNNNNNNNNNNNNNNNNNNNN
NNNNNNNNNNNNNNNnnnnnnnnnnnnnnGGATGAAGTTTATCGTCGTGTTAACAGACCA
TGCAACTGTACTCTTCCACGTTCATTCGGCTWCAANNNGAGGGAWCGAAGATCCGCTAGC
GGTACAGAGCAGGGAAGTGAAGATGCTACNNNTGCTGCTGCTGCCGATAATGCAATAGAT
CCTCAGNNNNNNNNNNNNNNNNNNNNNNNNNNNNNNNNNNNNNNNNNNNNNNNNNNNNNN
NNNNNNNNNNNNNNNNGAAACGGTTCAGCAGGTCAGCTGTTCAAGTGGACCGCCCACAAA
AATCACTCGTTCATCGAACCGTCCGGTTTCGACCTTTTCAAAGACCAGTTCCTCGTTGTG
CCGGTCGCCGGCTACTACTTCATCTACAGCCAGATCACCTTCAACGACAGCTTGACCCGG
ACCATTGGTCACCAGATGGTATATTGGAGATGTGGGATAGCCCAATGGNNNANCATCCTC
ATGGGCACTGCCCTAACCCAGCAWATCCGACCAGCAACAGACCTCAGCCACGTGAAGAAA
GACTCGAGTTACACTGGAGGAGTAGTATATCTCGCGGCTGGAGACTACTTGGCAGTTCGG
CCCGACTTCGGCCAGACGAGTAAAATCGATTATRCCCGAGCGGAAAAGAACACCTTCTTC
GGCGCTTTCATGGTAAAGAGAGATGTCAATGGCAAATCTATGACAAAAAATTGTATG

>sintSS
ATGTCGAATGATAAACAGCTCCTCCATCCCGAYGTCCATTGCCACGTCGACGTCAGCGAA
ARCCACAAACCAATGAAGATGAGCGACGTCCAACGTCTGGCGATGCTGAGAGCGAAAGCG
AAAAGCGAGTCGGGGAACTTCAGCTGCGTTGACTTCTTCAAGACTCTGCTCTTCATCGCC
ACCGTCTGCACCTTCGCCTTCGTGTTCTATCGAATCGCAGTGCTGCAACAGGATGTAGAC
TCTCTATCCAGACGTTTGGAGGTGTTGCGGGATGATGCTTATCGTCGAAATWACAGGCCA
TGCAACTGTACTGTTCCACCTTACTACAACnnnnnnnnnnnnnnnnnnnnnnnnnnnnnn
nnnnnnnnnnnnnnnnnnnAAGATGCTTCTGGTGCTGCTGCTTCCAACAATGCAATAGAT
CCTCAGATTCACAGCAGCAGCGATGGTTTCTCCGCTCATCTCCGCCCTGTGGAAGGCAAC
ACAACTCTCACTGAAGGAAACRGTACAGCAGGTCAGCTGTTCAAGTGGTCCGCCCACAAG
AATCACTCCTTCATCGAACCGGCCGGTTTCGAGCTTCTCGATGACCAGTACCTCTTTGTC
CAGGTGGCCGGCTACTACTTCATCTACAGCCAGATCACCTTCAACGATAGCTTGACCAGG
ACCATTGGTCACCAGATGGTCTCCTGGGGATGTCGGTCAAGCCAAGGGGCAACCATCCTC
ATGGGCACTTCCCTTACCCAGCAAACCCGACCRGATACAGACCTCAGTMACACCAAGAAA
GACTCGGGTTACACCGGAGGAGTCGTATATCTCGCGGCCGGAGACTACCTGGCAGTTCGG
CCCGACTTCGGCCAGACGAGTAAAATCGAGTATGCCCGATTGGCAGAGAATACCTTCTTC
GGCGCGTTCATGATAAAGAAAGATGCCAGAGGCAAATCTTTGAAGGAAAATTGTTTC

>sprp
ATGTCGAATGATAAGCAGCTCCTCCATCCCGACGTCCATTGCCACGTCGACGTCAGCGAA
AACCATAAACCAATGAAGATGAGCGACGTCCAACGCCTGGCGATGCTGAGATCGAAAGCG
AAAAGCGAGTCGGGGAACTTCAGCTGCGTTGACTTCTTCAAGACTCTGCTCTTCATCGCC
ACCGTCTGCACCTTCGCCTTCGTGTTCTACMGAATCGCAGTGCTGAAACAAGAAGTAGAC
TCTCTAGCCAGGCGTTTCGATGTGTTGCGGGATGATGCTTAYCGTCGAACTAACAGACCA
TGCAACTGTACTGTTSYACCTTACTTCAACCACAACAGGAGGCTTCGAAGATCCGCTAGC
GGGACACAGCAGGGTAGTGAAGATGCTTCTGGTGCTGCTGCTTCCGCCAATGCAATAGAT
CCTCAGATTCACAGCGACAGCGATCGTTTCTCCGCTCATCTCCGCCCTGCGGAAGGCAAC
ACAACTCTCCGCGAAGGAAATGGTACAGCAGGTCAGCTGTTCAAGTGGTCCGCCCACAAA
AATCATTCGTTCGTCGAACCGGCCGGATTCGAGCTCGTCCAAGACCAGTTTCTCTTTGTG
CAGGTCGCCGGCTACTACTTCATCTACAGCCAGATCACCTTCAATGATAGCTTGACCAGG
ACCATTGGTCATCAGATGGTATCCTGGGGATGTCGGTCAACCCAAGGGGCAACCATCCTC
ATGGGCACTTCCCTTACCCAGCAAACCCGACCGGAAACRGACCTCAGYCACACCAAGAAA
GAYTCGAGTTACACCGGAGGRGTYGTATATCTCGCGGCCGGAGACTACCTGGCAGTTCGG
CCCGACCTCGGCCAGACGAGTAAAATCGAGTATGCCCGATTGGCAGAGAATACCTTCTTC
GGCGCCTTCATGATAAAGAAAGATGCTAGAGGCAAATCTTTGAAGGAAAATTGTTTC

>spurp
ATGTCGAATGATAAGCAGCTCCTCCATCCCGACGTCCATTGCCACGTCGACGTCAGCGAA
AACCATAAACCAATGAAGATGAGCGACGTCCAACGCCTGGCGATGCTGAGATCGAAAGCG
AAAAGCGAGTCGGGGAACTTCAGCTGCGTTGACTTCTTCAAGACTCTGCTCTTCATCGCC
ACCGTCTGCACCTTCGCCTTCGTGTTCTACCGAATCGCAGTGCTGAAACAAGAAGTAGAC
TCTCTAGCCAGGCGTTTCGATGTGTTGCGGGATGATGCTTATCGTCGAACTAACAGACCA
TGCAACTGTACTGTTGCACCTTACTTCAACCACAACAGGAGGCTTCGAAGATCCGCTAGC
GGGACACAGCAGGGTAGTGAAGATGCTTCTGGTGCTGCTGCTTCCGCCAATGCAATAGAT
CCTCAGATTCACAGCGACAGCGATCGTTTCTCCGCTCATCTCCGCCCTGCGGAAGGCAAC
ACAACTCTCCGCGAAGGAAATGGTACAGCAGGTCAGCTGTTCAAGTGGTCCGCCCACAAA
AATCATTCGTTCGTCGAACCGGCCGGATTCGAGCTCGTCCAAGACCAGTTTCTCTTTGTG
CAGGTCGCCGGCTACTACTTCATCTACAGCCAGATCACCTTCAATGATAGCTTGACCAGG
ACCATTGGTCATCAGATGGTATCCTGGGGATGTCGGTCAACCCAAGGGGCAACCATCCTC
ATGGGCACTTCCCTTACCCAGCAAACCCGACCGGAAACAGACCTCAGTCACACCAAGAAA
GACTCGAGTTACACCGGAGGAGTTGTATATCTCGCGGCCGGAGACTACCTGGCAGTTCGG
CCCGACCTCGGCCAGACGAGTAAAATCGAGTATGCCCGATTGGCAGAGAATACCTTCTTC
GGCGCCTTCATGATAAAGAAAGATGCTAGAGGCAAATCTTTGAAGGAAAATTGTTTC

>pdep
ATGTCGAATGATAAGCAGCTCCTCAATTCCGACGTCCATTACCACGTCGACGTCGGTGAA
AGCCATAAACCAATGAAGATGAGCGACGTCCAACGTCTGGCGATGCTGAGATCGAAAGCG
AGAAGCGAGTCAGGGAACTTCACCTGCGTTGACTTCTTCAAGACTCTGCTCTTCATCGGC
ACTGTTTGCACCTTCGCCTTCGTGTTCTACCGAATCGCAGTACTGCAACAAGAAGTAAAC
ACTCTAGCCAGTCGTCTGGAGGTGATGCGGGATGATGCTTACGGTCGTGTTAACGGACCA
TGCAACTGTACTTTTCGACATTCCTTCAGCCACGGCAAGAGGGCTCGAAGATCCGCTAGC
GGTACACAGCAGGGAAGTGNNNNNNNNNNNNNNNNNNNNNNNNNNNNNNNNNNNNNNNNN
NNNNNNNNNNNNNNNNNNNNNNNNNNNNNNNNNNNNNNNNNnnnnnnnnCGGAAGGCACC
ACAACTCTCGCCCAAGGAAACGGTACAGCAGGTCAGCTGTTCAAGTGGACCGCCCACAAA
AATCACTCGTTCATCGAACCGACCGGTTTTGACCTTTTCGACGAACAGTTCCTCGTTGTG
CCGGTCGCCGGCTACTACTTCATCTACAGCCAGATCACCTTCAACGACAGCTTGACCCGG
ACCATTGGTCATCAGATGGTnnnnnnnnnnnnnnnnnnnnCCCAANGGGCAACCATCCTT
TTGAGCACTTCCCTAACCCAGCAAATCCGACCAGCAACAGACCTCAGTCATGTGAAGAAA
GACTCGAGTTACACTGGAGGAGTAGTATATCTCGCGGCTGGAGACTWTTTGGCAGTTCGG
CCCGACTTCGGCCAGACGMGTASAATCGATTATKCCCGATCGGAAGAGAATACCTTCTTC
GGCGCTTTCATGGTAAAGAGAGATGTCAATGGCAAATCTTTGAAAAAAAATTGTTTG
