# Supplementary material for: Genome-wide signals of positive selection in strongylocentrotid sea urchins
Source: BMC Genomics. 2017 Jul 21;18:555. doi: 10.1186/s12864-017-3944-7 (PMC5521101; doi:10.1186/s12864-017-3944-7)
Supplement: Supplementary file 3 — Consensus alignment files. A compressed (gzip) tape archive (TAR) file containing 6250 consensus alignment files in FASTA format. (TGZ 14116 kb) [file 12864_2017_3944_MOESM3_ESM.tgz › SPU_019377/consensAlign.ordered.fa]

>sdro
ATGGATCACGCTACTTGCCGTATTTCGGATGACGCTCACGKARCAGAGGAGCAYRTCTGT
CAATGCGGACACGAKAAATAYYKCCGCCRGAGCTCCTCGCATTCATCGACTCGACYRTTC
GCTGGAGTWKCTAGTCCACCGGCCATGCGTTCAGATTYATCGGATAGTCAGGAGAGTGAT
GTTCAAGGTGATATTGGAGGAGATGCTCAGAGAYGGATCATCCAACTGCAACAGGAGAAC
AAAGATACTCACCAAAAACTCAAAGAAGTCACCAAGATGAACAGTAGGTGGCAAAAATAT
GACAAGGAGAGGGAGGTAATCGTTGTCAACCTTACTTCACAATCCAAACAAGCAGAGGGC
AAATTTAGGGAGCTGTCAGAGAAAGTTAAGCRTTTAGAGACGAAGCTTGCCGATCAGCGG
AACAGGAGCGAGGAGTTGGAGTTGAGGTGGACCGATGCTCGAGTGCGGGCCGCCGAGCGG
AAGTCAGAAGTGGAGAGGGTACAGCGGGAGCGTGAGGCGATCAAAGTCACCCTGAAGCAG
TCAGAGAAGAAGCGACAGGAGATGRCTAAGAAACTGGAGGCAGCCATGAAGCAAGGGGGA
GGGTGCAGAGAGCGAGAGGAGGAGGAGGATGAGAGGAGGAGGGATGCCGATAAGGACAGA
GACTTGTATCATATGAGCAAGAGAGTGGTAGACCTCAAAGAGAGRGTGGACATTCTAGAA
AARCAGGCGGCCAGTCATAAAACGGAGATTGACCAACAAGCAGACCTYTACACTCAGCAG
ATTTCAATTTGCCTGGACGATTTCAAACAYGAGAAGAAAGACAGAGAACAAAGCCAGAAA
GAGACTGCTGACCTTAAAAAACAACTCAAGAAAGCYGAGGATTTTGCCAGCTCTCTCAAA
GTTCAGAATTTAGGCTCTTGGGATGATGCTGACTATGAGCTCCCAAGTGACGTAGTCCGT
GACCAAGCGGAGGTCGTGACCCCGGYGGGCCGACGACGCCCCCAAACAACATCTGTTGTG
GATCCGCCCCCTCGTTACGATGATCGCTCTATATTGGGACACGTCCTCACTTCTCCTCCT
AAAACATATCAGATTGGAACAATAGCAGCGGCCCAGACGCAGAGGGTCGAGGAATTAGTA
TGTCAT

>spal
ATGGATCACGCTACTTGCCGTATTTCGGATGACGCTCACGTAGCAGAGGAGCAYRTCTGT
CAATGCGGACACGAKAAATAYYKCCGCCAGAGCTCCTCGCATTCATCGACTCGACTGTTC
GCTGGAGTWKCTAGTCCACCGGCCATGCGTTCAGATTYATCGGATAGTCAGGAGAGTGAT
GTTCAAGGTGATATTGGAGGAGATGCTCAGAGACGGATCATCCAACTGCAACAGGAGAAC
AAAGATACTCACCAAAAACTCAAAGAAGTCACCAAGATGAACAGTAGGTGGCAAAAATAT
GACAAGGAGAGGGAGGTAATCGTTGTCAACCTCGCTTCACAATCCAAACAAGCAGAGGGC
AAATTTAGGGAGCTGTCAGAGAAAGTTAAGCGTTTAGAGACGAAGCTTGCYGATCAGCGR
AACAGGAGCGAGGAGTTGGAGTTGAGGTGGACGGATGCTCGAGTGCGGGCCGCCGAGCGC
AAGTCAGAAGTGGAGAGGGTACAGCGGGAGCGYGAGGCRATCAAAGTCACCCTGAAGCAG
TCAGAGAAGAAGCGACARGAGATGGCTAAGAAACTGGAGGCWGCCATGAAGCAAGGGGGA
GGRTGCAGAGAGCGAGAGGAKGAGGAGGAKGAGRGGAGGAGGGATGCCGATAAAGACAGA
GACTTGTATCATATGAGCAAGAGAGTGGTAGACCTCAAAGAGAGAGTGGACATTCTAGAA
AAGCAGGCGGCCAGTCATAAAACGGAGATKGACCAACAAGCWGACCTCTACACTCAGCAG
ATTTCAATTTGCCTGGATGATTTCAAACACGAGAAGAAAGACAGAGAACAAAGCCAGAAA
GAGACTGCCGACCTTAAAAAACAACTCAAGAAAGCCGAGGACTTTGCCAGCTCTCTCAAA
GTTCAGAATTTAGGCTCTTGGGATGATGCTGACTATGCCCTCCCAAGTGACGTAGTCCGT
GACCAAGCGGAGGTCGTGACCCTGGCGGGCCGACGACGCCCCCAAACAGCAGCTCTTGTG
GATCTGCCCCCTCATTACGATGATCGMTCTATATTGGGACACGTCATTACTTCTCCTCCA
AAAACATATCAGATTGGAACAATAGCAGCAGCCCAGACGCAGAGGGTCGAGGAATTAGTA
TGTCAT

>sfra
ATGGCTCAAACTACTCGCCGTATTTCAGATGACGCTCACGKAACAGAGGAGCATATCTGT
CAATGCGGACACGASAAATATCGCCGCCAGAGCTCCKCGCATTCATCGCCTAGAACATTC
GCTGAAGTATCTAGTCCACCGGCCATGAATTCGGATTCCTCGGATATTCAGGAGAGTGAT
GTCCAAGGTGGTATTGGAGGAAATGCTCAGAGGCAGATCATCCAACTGCAACAGGAGAAG
AAAGATGCTCTCCAAAAACTCAAAGAAATCACCAAGATGAACAGTAGGTGGCAAAAATAC
GATAAGGAGAGGGAGGTCATCGTTGTCAACCTCGCTTCACAAGCCAAACAAGCAGAGGSM
AAAATTAGGGAGCTGTCGGAGAAAGTTCGGCGTTTGGAGACGAAGCTTGCTGATCAGCGT
AACAGGAGCGAGGARTTGGAGTTGAGGTGGACMGATGCTCGAGTGCGGGCCGCTGAGCGG
AAGTCAGAAGTGGAGAGGATACAGCGGGAGCGTGAGGCCGTCAAAGTCACCCTGAAGCAG
TCGGAGAAGAAACGACAGGAGATGGCTAAGAAACTGGAGGCAGCCATGAAGCAAGGGGGA
GGGTGCAGAGGACGAGAGGAGGAGGAGAATGAGAGGAGGAGRGATGCCGATAAGGACAGA
GACTTGTATCATATGAGCAAGAGAGTTGTAGACCTCAAAGAGAGGGTGGACGATCTAGAA
AAGCAGGTGGCCAATCATAAGACGGAGATGGACCAACAAGCAGACCTCTACACTCAGCAG
ATTTCAATTTGCCTGGACGATTTCAAACATGAGAAGAAAGACAGAGAACAGAGCCAGAAA
GAGACTGCTGAACTTAAAAAACAACTCAAGAAAGCYGAGGATTTTGCMAGCTCTCTCAAA
GTTCAGAATTTAGAATCTTGGGATGATGCTGACTATGCCCTCCCAAGTGACGTAGTCCGT
GACCAACCGGAGGTCACAACCCCAGTGGGCCAACGCCGCCCCCAAACAGCAGCTGTTGTG
GATCTGCCCCCTCATTACGATGATCGCTCTATATTGGGACACGTCCTCACTCCTCCTCCA
AAAACATATCAGATTGGAACAATATCAGCAGCCCAGACGACGAGAGTCGAGGAATTAGTA
TGTCAT

>afraSS
ATGGATCACGCTACTTGCCGTATTTCGGATGACGCTCACGTAGCAGAGGAGCACGTCTGC
CAATGCGGACACGATAAATATCTCCGCCGGAGCTCCTCGCATTCATCGACTCGACCATTC
GCTGGAGTAGCTAGTCCACCGGCCATGCGTTCAGATTCATCGGATAGTCAGGAGAGTGAT
GTCCAAGGTGATAGTGGAGGAGATGCTCATAGGCAGATCATCCAACTGCAGCAGGAGAAC
AAAGATACTCACCAAAAACTCAAAGAAGTCACCAAGATGAACAGTAGGTGGCAAAAATAT
GACAAGGAGAGGGAGGTAATCGTTGTCAACCTCRCTTCACAATCCAAACAAGCAGAGGGC
AAAKTTAGGGAGCTGTYRGAGAAARTTMRGCGTTTAGARACGAAGCTTGCCGATCAGCGG
AACAKGAGCGAGGAGTTGGAGTTGAGGTGGACAGATGCTCGAGTGCGGGCCGCCGAGCGC
AAGTCAGAAGTGGAGAGGGTACAGCGGGAGCGTGAGGCGATCAAAGTCACCCTGAAGCAG
TCAGAGAAGAAGCGACAAGAGATGGCTAAGAAACTGGAGGCAGCCATGAAGCAAGGGGGA
GGGTGCAGAGAGCGAGAGGAKGAGGAGGAKGAGRGGAGGAGGGATGCCGATAAGGACAGA
GACTTGTATCATATGAGCAAGAGAGTGGTAGACCTCAAAGAGAGAGTGGACATTCTAGAA
AAGCAGGCAGCCAGTCATAAAACGGAGATTGACCAACAAGCAGACCTCTACACTCAGCAG
ATTTCAATTTGCCTGGACGATTTCAAGCATGAGAAGAAAGACAGAGAACAAAGCCAGAAA
GAGACTGCTGACCTTAAAAAACAACTCAAGAAAGCTGAGGATTTTGCCAGCTCTCTCAAA
GTTCAGAATTTAGGCTCTTGGGATGATGCTGACTATGAGCTCCCAAGTGACGTAGTCCGT
GACCAAGCGGAGGTCGTGACCCTGGCGGGCCGACGACGCCCCCACACAGCAGCTCTTGTG
GATCCGCCCCCTCGTTACGATGATCGCTCTATATTGGGACACGTCCTCACTTCTCCTCCT
AAAACATATCAGATTGGAACGATAGCAGCGGCCCAGACGCAGAGGGTCGAGGAATTAGTA
TGTCAT

>hpul
ATGGATCAAAATAATCGCCGTATTTCAGATGACGCTCACGTAACTGAGGAGAATGTCTGT
CAATGCGGACACAAGAAATATCGCCGCCAGAGCTCCTCGCATTCATCGCCTCAGCTATTY
GATGAAGTTTCTAGTCCACCGGCCATGCRTTCAGATTCATCRGATAGTCAGGAGAGTGAT
GTCCAAGGTGATAGTGGAGGAGATGCTCWTRGGCAGATCATCCAACTGCAACAGGAGTTG
AAAGATACTGTCCAAAAACTTAAAGAAGTCACCAAGATGAACAGTAGGTGGCAAAAATAC
GATAAGGAGAGGGAGGTCATTGTTGTCAACCTCGCTTCACAATCCAAACAAGCGGAGGGC
AAAATTAGGGAGCTGTCTGAGAAAATTCGGCGTTTGGAGACGAAGCTTGCCGATCAGCGG
AACAGGAGYGAGGAATTGGAGTTGAGGTGGACAGACGCTCGAGTGCGGGCTGCAGAGCGC
AAGTCAGAAGTAGAGAGGATACAGCGGGAGTTTGAGGCCGTCAAGGTTACACTGAAGCAG
TCAGAGAAGAAACGACAGGAGATGGCTAAGAAACTGGAGGCAGCCATGAAGCAAGGGGGA
GGGTGCAGAGGGCGAGAGGAAGAGGAGAATGAGAGGAGGAGGGATACTGATAAGGACAGA
GACTTGTATCATATGAGCAAGAGAGTGGTAGACCTCAAAGAGAGAGTGGACATTCTGGAA
AAGCAGGCGGCCAGTCATAAAATGGAGATGGACCAACAAGCAGACCTATACACTCAGCAG
ATTTCAATTTGCCTGGACGATTTCAAACACGAAAAGAAAGACAAAGAGCAAAGCCAGAAA
GAGACTGCCGATCTTAAAAAACAACTCAAGAAAGCTGAGGATTTTGCCAGCTCTCTCAAA
GTTCAGAATTTAGGCTCTTGGGATGATGCCGACTATGCGCTCCCAAGTGATGTAGTCCGT
GACCAACCGGAGGTCGTGACCCCAGTGGGCCAACGCCGCCCCAAAACATCAGCTCTTGTG
GATCTGCCCCCTTGTTACGATGATCGCTCTATATTGGGACACGTCATCACGTCACCTCCA
AAAACGTATCAGATTGGAACAATAGCAGCGGCCCAGACGCAGAGGGTTGAGGAATTAGTA
TGTCAT

>snud
ATGGCTCAAACTACTCGCCGTATATCAGATGACGCTCACGTAACAGAGGAGCATATCTGT
CAATGCGGACACGAGAAATATCGCCGCCAGAGCTCCTCGCATTCATCGCCTCGAACATTC
GCTGGAGTATCTAGTCCACCAGCCATGAATTCAGATTCCTCGGATAGTCAGGAGAGTGAT
GTCCAAGGTGGTATTGGAGGAGATGCTCAGAAGCAGATCATCCAACTGCARCAGGAGAAG
AAAGATGCTCTCCAAAAACTCAAAGAAATCACCAAGATGAACAGTAGGTGGCAAAAATAC
GATAAGGAGAGGGAGGTCATCGTTGTCAACCTTGCTTCACAAGCCAAACAAGCAGAGGGC
AAAATTAGGGAGCTGTCGGAGAAAGTTCGGCGTTTGGAGGCGAAGCTTGCTGATCAGCGG
AACAGGAGCGAGGAGTTGGAGTTGAGGTGGACCGATGCTCGAGTGCGGGCCGCTGAGCGC
AAGTCAGAAGTGGAGAGGATACAGCGGGAGCGTGAGGCCGTCAAAGTCACCCTGAAGCAG
TCGGAGAAGAAACGACAGGAGATGGCTAAGAAACTGGAGGCAGCCATGAAGCAAGGKGGA
GGGTGCAGAGGACGAGAGGARGAGGAGAATGAGAGGAGGAGRGATGCCGATAAGGACAGA
GACTTGTATCATATGAGCAAGAGAGTGGTAGACCTCAAAGAGAGRGTGGACGATCTAGAA
AAGCAGGTGGCCAATCATAAGACRGAGATGGACCAACAAGCAGACCTCTACACTCAGCAG
ATTTCAATTTGCCTGGACGACTTCAAACATGAGAAGAAAGACAGAGAACAAAGCCAGAAG
GAGACTGCTGAACTTAAAAAACAACTCAAGAAAGCTGAGGATTTTGCAAGCTCTCTCAAA
GTTCAGAATTTAGAATCTTGGGATGATGCTGACTATGCCCTCCCAAGTGATGTAGTCCGT
GACCAACCGGAGGTCACAACCCCAGTGGGCCAACGCTGCCCCCAAACAGCAGCTGTTGTG
GATCTGCCCCCTCATTACGATGATCGCTCTATATTGGGACACGTCCTCACTCCTCCTCCA
AAAACATATCAGATTGGAACAATATCAGCGGCCCAGACGACGAGAGTCGAGGAATTAGTA
TGTCAT

>sintSS
ATGGCTCAAAATACTCGCCGTATTACGGATGACGCTCACGKWACAGAGRAGCATATCTGT
CAATGCGGACACGATAAATATTGCCGCCAGAGCTCCTCGCATTCATCGACTSGAGTATTC
GCTGGAGTTTCTAGYCCACCGGCCATGCRTTCAGACTCATCGGRTAGTCAGGAGAGTGAT
GTCCAAGGTGATAGTGGAGGAGATGCTCRTAGGCAGATCATCCAACTGCAACAGGAGCTG
AAAGATGCTCAACAAAAACTCAAAGAAGTCACCAAGATGAACAGTAGGTGGCAAAAATAC
GATAAGGAGAGGGAGGTCATTGTTGTCAATCTCACTTCACAATCCAAACGAGCGGAGGGC
AAAGTTAGGGAGCTTACAGAGAAAATTCAGCGTTTAGAGACGAAGCTTGCTGATCAGCGR
AACAGGAGCGAGGAGTTGGAGTTGAGGTGGACGGATGCTCGAGTGCGGGCCGCCGAGCGC
AAGTCAGAAGTGGAGAGGGTACAGCGGGAGCGCGAGGCRATCARAGTCACCCTGAAGCAG
TCWGAGAAGAAGCGACAAGAGATGGCTAAGAAACTGGAGGCRGCCATGAAGCAAGRGGGA
GGGTGCAGAGAGCGAGAGGAGGAGGATGATGAGAGGAGGAGGGATGCYGATAAGGACAGA
GACTTGTATCATATGAGCAAGAGAGTGGTAGACCTCAAAGAGAGAGTGGACATTCTAGAA
AARCAGGCGGCCAGTCATAAAACGGAGATGGAACAACAAGCAGACCTCTACACTCAGCAG
ATTTCAATTTGCCTGGACGATTTCAAACACGAGAAGAAAGACAGAGAACAAAGCCAGAAA
GAGACTGCTGAYCTTAAAAAACAACTCAAGAAAGCTGAGGATTTTGCYAGCTCTCTCAAA
GTTCAGAATTTAGGCTCTTGGGATGATGCTGACTATGCCCTCCCAAGTGACGTAGTCCGT
GACCAAGCGGAGGTCGTGACCCCGGCSGGCCGACGACGCCCCCAAACAGCAGCTCTTGTG
GATCTGCCCCCTCATTACGATGATCGCTCTATATTGGGACACGTCATTACTTCTCCTCCA
AAAACATATCAGATTGGAACAATAGCAGCGGCCCAGACGCAGAGGGTWGAGGAATTAGTA
TGTCAT

>sprp
ATGGCTCAAAATACTCGCCGTATTTCGGATGACGCTCAMGKAACAGAGGAGCATATCTGT
CAATGCGGACACGAKAAATAYYGCCGCCAGAGCTCCTCGCATTCATCGACTCGAGTATTC
GCTGGAGTAKCTAGYCCACCGGCCATGCGTTCAGATTCATCGGAWAGTCAGGAGAGTGAT
GTCCAAGGTGATAGTGGAGGAGATGCTCGTAGGCAGATCATCCAACTGCAACAGGAGCTG
AAAGATGCTGTCCAAAAACTCAAAGAAGTCACCAAGATGAACAGTAGGTGGCAAAAATAC
GATAAGGAGAGGGAGGTCATAGTTGTCAACCTCACTTCACAATCCAAACAAGCGGAGGGM
AAAGTYAGGGAGCTGACRGAGAAAATTCGGCGTTTAGAGACGAAGCTTGCTGATCAGCGG
AACAGGAGCGAGGAGTTGGAGTTGAGGTGGACGGATGCTCGAGTGCGGGCCGCCGAGCGW
AAGTCAGAAGTGGAGAGGGTACAGCGGGAGCGYGAGGCYGTCAARGTCACCCTGAAGCAR
TCAGAGAARAAGCGACAGGAGATGGCTAAGAAACTGGAGGCAGCCATGAAGCAAGGTGGA
GGGTGCAGAGAGCGAGAGGAGGAGGAGGATGAGAGGAGGAGGGATGCCGATAAGGACAGA
GACTTGTATCATATGAGCAAGAGAGTGGTAGACCTCAAAGAGAGAGTGGACATTCTAGAA
AAGCAGGCRGCCAGTCATAAAACGGAGATTGACCAACAAGCAGACCTCTACACTCARCAG
ATTTCAATTTGCCTKGAYGATTTCAAACACGAGAAGAAAGACAGAGAACAAAGCCAGAAA
GAGACTGCTGACCTTAAAAAACAACTGAAGAAAGCCGAGGATTTTGCCAGCTCTCTCAAA
GTTCAGAATTTAGGCTCTTGGGATGATGCTGACTATGCCCTCCCAAGTGACGTAGTCCGT
GACCAAGCGGAGGTCGTGACCCCGGCGGGCCGACGACGCCCCCAAACAGCAKCTCTTGTG
GATCTGCCCCCTCATTACGATGATCGCTCTATATTGGGACACGTCATTACTTCTCCTCCG
AAAACATATCAGATTGGAACAATAGCAGCGGCCCAGACGCAGAGGGTCGAGGAATTAGTA
TGTCAT

>spurp
ATGGCTCAAAATACTCGCCGTATTTCGGATGACGCTCACGTAACAGAGGAGCATATCTGT
CAATGCGGACACGAGAAATACTGCCGCCAGAGCTCCTCGCATTCATCGACTCGAGTATTC
GCTGGAGTAGCTAGTCCACCGGCCATGCGTTCAGATTCATCGGATAGTCAGGAGAGTGAT
GTCCAAGGTGATAGTGGAGGAGATGCTCGTAGGCAGATCATCCAACTGCAACAGGAGCTG
AAAGATGCTGTCCAAAAACTCAAAGAAGTCACCAAGATGAACAGTAGGTGGCAAAAATAC
GATAAGGAGAGGGAGGTCATAGTTGTCAACCTCACTTCACAATCCAAACAAGCGGAGGGA
AAAGTTAGGGAGCTGACAGAGAAAATTCGGCGTTTAGAGACGAAGCTTGCTGATCAGCGG
AACAGGAGCGAGGAGTTGGAGTTGAGGTGGACGGATGCTCGAGTGCGGGCCGCCGAGCGT
AAGTCAGAAGTGGAGAGGGTACAGCGGGAGCGCGAGGCCGTCAAAGTCACCCTGAAGCAG
TCAGAGAAAAAGCGACAGGAGATGGCTAAGAAACTGGAGGCAGCCATGAAGCAAGGTGGA
GGGTGCAGAGAGCGAGAGGAGGAGGAGGATGAGAGGAGGAGGGATGCCGATAAGGACAGA
GACTTGTATCATATGAGCAAGAGAGTGGTAGACCTCAAAGAGAGAGTGGACATTCTAGAA
AAGCAGGCGGCCAGTCATAAAACGGAGATTGACCAACAAGCAGACCTCTACACTCAGCAG
ATTTCAATTTGCCTGGACGATTTCAAACACGAGAAGAAAGACAGAGAACAAAGCCAGAAA
GAGACTGCTGACCTTAAAAAACAACTGAAGAAAGCCGAGGATTTTGCCAGCTCTCTCAAA
GTTCAGAATTTAGGCTCTTGGGATGATGCTGACTATGCCCTCCCAAGTGACGTAGTCCGT
GACCAAGCGGAGGTCGTGACCCCGGCGGGCCGACGACGCCCCCAAACAGCAGCTCTTGTG
GATCTGCCCCCTCATTACGATGATCGCTCTATATTGGGACACGTCATTACTTCTCCTCCG
AAAACATATCAGATTGGAACAATAGCAGCGGCCCAGACGCAGAGGGTCGAGGAATTAGTA
TGTCAT

>pdep
ATGGCTCAAGCTACTCGCCGTATTTTAGATGACGCTCACGGAACAGAGGGGCATATCTGT
CAATGCGGACACGAGAAATATCGCCGCCAGAGCTCCTCGCATTCATCGCCTCGACCATGC
GCTGAAGTATCTGGTNnnNNNNNNNNNNNNNNNNNNNNnnnnnnTAGTCAGGAGAGTGAT
GTCCAAGGTGGTATTGGAGGAGATGCTGAGAGGCAGATCATCCAATTGCAACAGGAGAAG
AAAGATGCTCTCCAAAGACTCAAAGAAATCACCAAGATGAACAGTAGGTGGCAAAAATAT
GATAAGGAGAGGGAGGTCATTGTTGTCAACCTCGCTTCACAAACCAAACAAGCAGAGGTC
AAAATTAGGGAGCTGTCAGAGAAAGTTCGGCGTTTGGAGACGAAGCTTGCTGATCAGCGG
AACAGGAGCGAGGAGTTGGAGTTGAGGTGGACTGATGCTCGAGTGCGGGCCGCTGAGCGC
AAGTCAGAAGTGGAGAGGATACAGCGGGAGCATGAGGCTGTCAAAGTTACCCTGAAGCAG
TCGGAGAAGAAACGACAGGAGATGGCTAAGAAACTGGAGGCAGCCATGAAGCAAGGGGGA
GGGTGCAGAGGACGAGAGGAGGAAGAGAATGAGAGGAGGAGAGACGCCGATAAGGACAGA
GACTTGTATCATATGAGCAAGAGAGTGGTAGACCTCAAAGAGAGAGTGGATGTTCTAGAA
AAGCAGGCGGCCAATCATAAAATGGAGATGGACCAACAGGCAGACCTCTACACTCAGCAG
ATTTCAATTTGCCTGGACGATTTCAAACATGAGAAGAAAGACAGAGAGCAAAGCCAGAAA
GAGACTGCTGAACTTAAAAAACAACTCAAGAAAGCTGAGGATTTTGCCAGCTCTCTCAAA
GTTCAGAATTTAGAATCTTGGGATGATGCTGACTATGCCCTCCCAAGTGACGTAGTCCGT
GACCAACCGGAGGTCACGACCCCGGCGGGCCAACGCTACCCCCAAACAGCAGCTGTTGTG
GATCCACCCCCTCATTATGATGATCGCTCTATATTGGGACACGTCCTCACTCCTCCTCCA
AAAACATATCAGATTGGAACAATATCAGCAGCCCAGACGACGAGAGTCGAGGAATTAGTA
TGTCAT
