# Supplementary material for: Genome-wide signals of positive selection in strongylocentrotid sea urchins
Source: BMC Genomics. 2017 Jul 21;18:555. doi: 10.1186/s12864-017-3944-7 (PMC5521101; doi:10.1186/s12864-017-3944-7)
Supplement: Supplementary file 3 — Consensus alignment files. A compressed (gzip) tape archive (TAR) file containing 6250 consensus alignment files in FASTA format. (TGZ 14116 kb) [file 12864_2017_3944_MOESM3_ESM.tgz › SPU_003739/consensAlign.ordered.fa]

>sdro
CAAAAGACCAGTACTACCTCTGCACAAGATAAAGTTCCTACCCCTCCCCCATCCACAGTT
ACATCTCAAGSWGATACCAMTAAAGATACTGAAGGGGTTGTTAAAGGGGAAGTTGAGGGT
GAAGCGGATAMTGTCGAAGAAGACAAAGATGATGAGATGCAATCATCGGGCCAAGACRAA
GTGCCTGATGATGCTATCCAGGCTGCRCCAAGTGGCACTGAAAGAGTTGCTGATGAAAGT
CCTGTTGCAGATGAAGTTGCAAGCAAAGAAACAGAAATTGAAGATCAGGCTACAAAGGAT
CCAAGTGCCAGGTCTTCGAAACAGAGTGTGGCAGCAGAACCTGATGCCCCAGAACCTGTT
GAAACTGAAGAAATTGCCCGTGCAGAAGAGAATGTGGAGACTGAAGTTACAGTAGCTGAA
GAGCAAGAAGGCCAGACTGAAGTTGACAAGGAGGAAGATGTCGTTGCAGAAGGTGATACT
GCTGAAGAGTCAAAGGATCCTGGAGAGGGTGAAAAACAGAATGnnnnnnnnnnnGTTACA
GACGAAGTCAAACCTGACAAGGAGAGCAATGCTGACCAAGAAGATGAGACTAGTCATACT
CAAGAAGCTAATATTGAAGAGAAGAATGAAGAAGAAGGAAATACTGCATCTGATCAAAGT
CCAGCTGCAGAGCAAGAGGAGACAGTTCCAGATCAACCCCAGGGCACAACTGAGGAGGTC
CAAGAAATTAGTGAGTTAGACCCAGAGGTCCAGGAGGAGGGGGCAATTGCCATGGAACAA
GCTCAAGAAGAAGGCCATAGTGGGGATGCAAAGAGGGAAATGAGTGATGAGAATGAGGGT
AGAGACAGTGGCWTAGGGTTTGAGRTCAAATCACCAGAATGTCCAGATCCCACTGTGCAA
GCAAGTGAAGATGCTCAAGCTGAGCAARGTCGGAAGCCAGAAACACCAGGTGACATTGAT
GATCAAAAGGAGCAGGTCACAACCTCACAAGCTGACCCAAGTGCAAATGCTGAACAAAGC
CAGCAAGCCGATGAGCCAACTCAAGATGCCAATGGACAGAGTCAAGATGCAAAAGTGGAA
GAGGTTCAAAATGCGAATGATGCAGAAGGTCACGTCCAAGAAGTCCAAGATGCAAATGCC
CAGGAAGAAGCCTCTGAAGCAGCTGAACCTGCTGCACAGKAACCATCASGTCAGACCATT
GGTAACCAAGAGCAGGAGCTGTCAAATGCCAATGCAGCACAGGATGAGGTAAAGAGCAAA
GTAGAGGAGAGCGCAACCCCAGGAGAAGAGGAAAGTGGTGGAGGAANNGTTCAGGAAGGG
GGAGAGGAGGAGGAAGGGAAGGATTCGGCA

>spal
CCAAAGACCAGTACWACMTCTGCACAAGATAAAGTTCCTAMCCCTCCCCCATCMACAGTT
ACATCTCAAGGTGATACCACTAAAGATACAGAAGGGGTTGTTAMAGGGGAAATTGAGGGT
GAAGCGGATACSGTCAAAGACCACAAAGAYGATGAGATGCAAGCATCAGGCCAAGACGAA
GTGCCTGATGATGATATCAMGGCTGTACAAAGTGGCAGTGAAAGCGTTGCTGATGAAAGT
CCTGTTGCAGATGAAGGGGCAAGCAAAGAAGCAGAAGGGGAAGATCAGGCTACAAAGGAT
CCAAGTGCCAGGTCTTCGRAACAGAGTGTGGCAGCAGAASCTGATGCCCCARAACCTGTT
GAAATYGRAGAAGTAGCCCGTGCAGAAGAGAATGKGGAGAMTGAAGTTWMKGCAKCTGAA
GADCAAGRRGGCCAGACTRAAGTKGACAAGGWGGAAGAKGTTGTTGCARAAGGTGATACT
GCTGARGAGTCAAAGGATCCTGGAGAGGGTGAAGAACAGAATGAAAGTCCATTGGTTACA
GACGAAGCCAAACCTRKAGAGGAGAGCAGTGYKGACAAAGAAGATGAGACTAGTCATACT
CAAGAGGCTGGTATTGAAGAGAAGAAAGAAGGAGAAGGAAATACTGCATCTGATCAAAGT
CTGGCTGAAGAGCAAGAGGAGACAGTCCAAGATCAACCTCAGGACGCAACTGAGGAGGTC
CAAGAAACTRGTGAGKTAGACCAAGAGGTYCAGGAGGAGGGGGCRATTGCCATGGAACAA
GCTCAAGAAGAAGKCCATAGTGAGGATGCRAAGAGGGAAATGAGTGATGAGAATGAGGGT
AGAGACAGTGGCYTAGGGTTTGAGGTCAAAACACCAGAATGTCCAGATCCCACTGTGCAA
GCAAGTGAAGATGSKCAAGCCGAGCAAGRTCAGAAGCCAGAAACACCAGGTGACATTGAT
GATCAAAAGGAGCAGGTCACACCYTCACAARCTGACCCAAGTGCAAAYGCAGAAGAAAGC
CAGCAAGCCGATGAGCCAACTCACGACGCCAATGAACAGAGTCAAGATGYGAAAGTGGAA
GAGGTTCAAAATGCGAATGATGCAGAAGGTCACGTCCAAGAAGTCCAAGATGCAAATGCC
CAGGAAGAAGCCTCTGAAGCAGCTGAACCTGCTGCAGAGGAACCATCAGGTCAGACCATT
GGTAACCAAGAGCAGGAGCCATCAAATGCCAATACAGTGCAGGATGAGGRCGAGAGCAAA
GTAGAGGAGAGCGTAACCGCAGGAGAAGAGSAAASCRGTGGAGGAGGGGTCCAGGAAGGG
GGAGARGAGGAGGAAGGGAAGGATTCGGCA

>sfra
CCAAAGACCAGTACTACCTCAGCACAAGATAACGTTCCTACCCCTCCCCCATCCACAGTT
ACATCTCAAGGTGATACCAATAAAGATACTGAAGGGGTTGTTAAAGGGGWAATTGAGGGT
GAAGCGGATACGGTCAAAGACCACAAAGATGATGAGATGCAAGCATCGGGCCAAGACAAA
GTGCCTGATGATGCTATYCAGGCTGTACAAAGTGGCARTGAMAGAGTTGCTGATGAAAGT
CCTKTTGCAGATGAAGGGGCAAGCAAASAAACAGGAAGTGAAGATCAGGCTACAAAGGAT
CCAAGTGCCAGGTCTTCGAAACAGAGTGTGGMAGCAGAACCTGATGCCCCAGAACCTGTT
GAAATTGAAGAAATKGCCCGTGCAGAAGAGAATGTGGAGACTGAAGTTRGGGCAGCTGAA
RAGCAAGAAGGCCAGACTGAAGTTGACATGGCGGAAGATGTTGTTGCAGAAGGTGATACT
GCTGAAGAGTCAAAGRATGCTGGAGAGGGTGAAGAACAGAATGAAAGTCCATTGGTCACA
GAYGAAGCCAAACCTGTAGAGGAGAGCAGTGCTGACAAAGAAGATGAGACTAGTCATACT
CAAGAAGCTAATATTGAAGAGAAGAAAGAAGGAGAAGGAAATACTGCATCTGATCAAAGT
CCAGCTGCAGAGCAAGAGGAGACAGTTCCAGAYCAACCTYGGGATACAACTGAGGAGGTC
CAAGAAACTAGTSAGCTAGACCAWGRGGTCAATGAGGAGGGGTCAATTGACATTGAACAA
GCTCAAGAAGAAGGCCATAGTAGGGATGCAAAGNNGGACACGGGKGATGAGAATGAGGGT
AGAGATAGTGGCTTAGGGTYTGAGGTAAATACACCAGAATGTCCAGATCCAACTGTGCAA
GCAAGTGAAGATGSTCMAACCGACCAAGACCAGAAGCCAGARACACCAGGTGACATTGAT
AATCAAAAGGAGCAGGTCACAACCTCACMAGCTGACCYAAGTGCTARTGCAGAACGAAGC
CAGCAAGCCGATGAGCCGATTCAAGRGGCCAATGAACAGAGTCAAGATGCACAAGTGGAA
GAGGTTCAAAATGCGATTGATGCAGAAGGGCAAGTCCWGGAAGTCCAAGATGCAAATGCC
CAGGAAGAAGCCTCTGAAGCAGCTGAACCTGCTGCAGGGGAACCCTCARGTCAGACCATT
GGTAACCAAGAGCAGAAGCMTTTGAATGCCAATGCAGCGCAGGATGAKGACMAGAGCAAA
GTAGAGGAGAGCGTAACCGCAGGAGAGGAGGAAGGCGGTGGCGGAGGGGTTCAGGAAGGG
GGAGGAGAGGAGGAAGGGAAGGATTCAGCA

>afraSS
CAAAAGACCAGTACTACCTCAGCACAAGATAAAGTTCCTACCCCTCCCCCATCCACAGTT
ACATCTCAAGGTGATACCGCTAAAGATACTGAAGGGGTTGTTAAAGGGGGAATTGAGGGT
GAAGCAGATACCATCGAAGACCACAAAGMTGATGAGATGCAAGCATCGGGCCAAGACAAA
GTGCCTGATGATGCTATCCAGGCTGTACATAGCGGCAGTGAAAGCGTTGCTGATRAAAGT
CCTGTTKCAGATGAAGGGGCAAGCGAAGAAGCAGAAGGGGAAGATCAGGCTACAAAGGAT
CCAAGTGCAAGGTCTTCGAAACAGAGTGTGGYAGCAGAACCCGGTGCCCCAGAACCTCTT
GAAATTGAAGAAGTCGCCCGTGCAGAAGAGAATGTRGAGACTGAAGTTACGGCAGCTGAA
AAGCAAGGGGGCCAGACTGAAGTGGACAAGGTGGAAGATGTTGTTGCAGAAGGTGATAYT
CCCGAAGAGTCACAGGCTGCTAAAGAGGGTGAAGAACAGAATGAAAGTCCATTGGTTACA
GACGAAGCCAAACCTGTAGAGGAGAGCAGTGCTGACCAAGAAGATGAGACTAGTCATACT
CAAGAAGCTGGTATTGAAGAGAAGAAAGAAGGAGAAGGAAATACTGCATCTGATCAAAGT
CCGGCTGAAGAGCAAGAGGAGACAGTCCAAGATCAACCTCAGGACGCAACTGAGGAGGTC
CAAGAAACTAGTGAGTTAGACCAAGAGGTCCAGGAGGAGGGGGCGATTGCCATGGAACAA
GCTCAAGAAGAAGGCCATAGTGGGGATGCGAAGAGGAAAATGAGTGATGAGAATGAGGGT
CGAGACAGTGGCTTAGGGTTTGAGGTCAAAACACCAGAATGTCCnnnnnnnnnnnnnnnA
GCAAGTGAAGATGGTCAAGCTGAGCAATGTCGGAAGCCAGAAACACCAGGTGACATTGAT
GATCAAAAGGAGCAGGTCACACCCTCACAAGCTGACCCAAGTGCAAATGCAGAACAAAGC
CAGCAAGCYGATGAACCAACTCAAGATGCCAATGAACAGAGTCAAGATGCAAAnnnnnnn
nnnnnnnnnnnnnnnnnnnnnnnnnnnnnnnnnnnnnnGGAAGTCCAAGATGCAAATGCC
CAGGAAGAAGCCTCTGAAGCAGCTGAACCTGCTGCAGAGGAACCATCAGGTCAGACCATT
GGTAACCAAGAGCAGGAGCCATCAATTGCCAATGCAGTGCAGGATGAGGACGAGAGCGAA
ATAGAGGAGAGCGTAATCGCAGGAGAAGAGGAAAGCGGYGGCGGAGGGGTCCAGGAAGGG
GGACAAGAGGAGGAAGGGAAGGATTTGGCA

>hpul
CCAAAGACCAGTACTACYTCTGCAMAAGATAAAGTTCCTACCCCTCCCCCATCCACAGTT
ACATCTCAAGGKGATACYACTAAAGATRCWGAAGGGGTTGTTAWWGGGGAAATTGAAGGT
GAAGCAGATACCGTCGAAGACCACAAAGMTGATGAGATGCAAGCATCGGGCCAAGAGGAA
GTGCCTGATGATGCTATCCAGGCTGCACCAAGTGGCAGTGAAAGMGTTGCYGATGAWAGT
YCTGTTGCAGAKGAAGGGGCAAGCAAAGAARCAGRARGKGAAGATCAGGCTWCAAAGGAT
CCAAGTGCCAGGTCTTCSAAACAGARTGTGGCAGCAGAACCTGGTGCCCCAGAACCTGTT
GAARTTGRAGAAGTAGCCYGTSCWGAAGWGAAYGTRGAGACTGAAGTTACGGCAGCTGAA
GAGCAAGGGGGCCAGACTGAAGTTGACAAGGCGGAAGATGTCGTTGCAGAAGGTGATACT
GCTGAAGAGTCAAAGGATCCTGGAGAGGGTGAAGAACAGAATGnnnnnnnnnnnGTTACA
GACGAAGCCMAACCTGACAAGGAGAGCAATGCTGACCAAGAAGATGAGGCTAGTCATACT
CAAGAAGMTAATATTGAAGAGAAGARARAAGGARAAGGAAWTACTGCATCTGATCAAAGT
CCAKCTGCAGAGCAAGAGGAGACAGTTCCAGATCAACCCCAGAGCAYAACTGAGGAGGTC
CAAGAAATTAGTGAGYTAGACCCAGAGGTCCAGGAGGAGGGGGCAATTGCCATGGAACCA
GCTCAAGAAGAAGGCCATAGTGGGGATGCAAAGAGGGAAATGAGTGATGAGAATGAGGGT
AGAGACAGTGGCTTRGGGTTTGAGGTAAAAACACCAGAATGTCCAGATCCCACTGTGCAA
GCAAGTGAAGATGCTCAAGCCGGGCAAGGTCGGAGGCCAGAAACACCAGGTGACATTGAT
GATCAAAAGGAGCAGGTCACACCCTCACAAGCTGACCCAAGCGCAAATGCAGAWCAAAGC
CAGCAAGCCGATGAGCCAACTCAAGAGGCCAATGAACAGASTCAAGATGCACAAGTGRRA
GAGGTTCAMAATGYGAATGATGCAGAAGGACAAGTCCAGGAAGTCCAAGATGCAAATRCC
CAGGAAGAAGCCCCTGAAAYGGCTGAACCTGCTGCARGGGAACCCTCAGGTCAGACCATT
GGTAACCAAGAGCAGGAGCNGTCAAATGCCAATGCAGCRCAAGATGAGSACGAGAGCAAA
GTAGARRAGAGCGCAACWGCAGGAGAAGAGGAAWGTGGTRGCGGAGGGGTYSAGGAAGGG
GGAGRAGAGGAGGAAGGGAAGGATACAGCA

>snud
CCAAAGACCAGTACTACCTCTGCACAAGATAGAGTTCCTACCCCTCCCCCATCCACAGTT
ACATCTCAAGGTGATACCACTAAAGATACTGAAGGGGTTGTTAAAGGGGAAATTGAGGST
GAAGYGGATACCGTCAAAGACCACAAAGATGATGAGATGCAAGCATCSGGCCAAGACGAA
GTGCCTGATGATGCTATCCAGGCTGTACAAAGTGGCAGTGAAAGAGTTGCTGATGAAAGT
CCTRTTGCAGnnnnnnnnnnnnnnnnnnnnnnnnnnnnnnnnnnnnnnnnnnnnnnnnnn
nnnnnnnnnnnnnnnnnnnnnnnnnnnnnnnnnnnnnnnnnnnnnnnnnnnnnnnnnnnn
nnnnnnnnnnnnnnnnnnnnnnnnnnnnnnnnnnnnnnnnnnnnnnnnnnnnnnnnnnnn
nnnnnnnnnnnnnnnnnnnnnnnnnnnnnnnnnnnnnnnnnnnnnnnnnnnnnnnnnnnn
nnTGAAGAGTCAAAGGATnnnnnnGAGGATGAAGAACRGAATGAAAGTCCATTGGTTACA
GACGAAGCCAAACCTCTACAGGAGAGCAGTGCTGTCAAAGAAGATGAGATTAGTCATATT
CAAGAAGCTAGCATTGAAGAGAAGAATGAAGGAGAAGAAAATGTCTCATCTGATCAMATC
CCAGATACAGAGCAAGAGGAGAAAGTCCCAGCTCAACCTCTGGACGCAACTGAGGATGTT
CAAGAAACAAGTGAGTTAGATCAAGAGGTCCAGGAGGAGGGGGCAATTGCCATGGAACAA
GCTCAAGAAGAAGGCCATAGTAGGGATGCAAAGNNGGACACGGGTGATGAGAATGATGGT
AGAGATAGTGGCTTAGGGTTTGAGGTAAAGACACCAGAATGTCCAGATCCAACTGTGCAA
GCAAGTGAAGATGCTCAAACYGACCAAGATCAGAAGCCAGAAACACCAGGTGACATTGAT
AATCAAAAGGAGCAGGTCACAACCTCACAAGCTGACCCAAGTGCAAATGCAGAACAAAGC
CAGCAAGCTGATGTGCCAACTCAAGAGGTTAATGAACAGAGTCAAGATGCAAAAGTTGAA
GAGGTTCAAAATGYGAATGATGCAGAAGGGCAAGTCCARGAAGTCCAAGATGCAAATGCC
CAGGAAGAAGCCTCTGAAGCAGCTGAACCGGCTGCAGGGGAACCCTCAGGTCAGACCATT
GGTAATCAAGAGCAGAAGCCTTCAAATGCCAATGCAGYGCAGGATGAGGACGAGAGCAAA
STAGAGGAGAGCGCAACCGCAGGAGAAGAGGAAAGYGGTGGTGGAGGGGTACAGGRAGGG
GGAGGAGAGGAGGAAGGGAAGGATTCAGCA

>sintSS
CCAAAGACCAGTACTACCTCTGCACAAGATAAAGTTCCTACCCCTCCCCCATCCACAGTT
ACATMTCAAGATGATACTACTAAAGATGCAGAAGGGGTTGTTATTGGGGAAATTGAGGGT
GAAGCGGATACTGTCGAAGAAGACAAAGATGATGAGATGCAATCATCGGGCCAAGACGTA
GTGCCTGATGATGCTATCCAGGCTGCACCAAGTGGCACTGAAAGAGTTGCTGATGAAAGT
CCTGTTGCAGATGAAGTTGCAAGCAAAGAAACAGGAATTGAAGATCAGGCTACAAAGGAT
CCAAGTGCCARGTCTTCGAAACAGAGTGTGGCAGCAGAACCTGATGCCCCAGAACCTGTT
GAAACTGAAGAAATTGCCMGTGCAGAAGAGAATGTGGAGACTGAAGTTACGGTAGCTGAA
GAGCAAGAGGGCCAGACTGAAGTGGACRAGGCAGAAGATGTYGTTGCAGAAGSTGATACT
GCTGAAGAGTCRAAGGATCCTGGAGAGGGTGAAGAACAGAATNNNNNNNNATTNNTTACA
GACGAAGCCAAACCTGAYGAGGAGAGCAATGCTGACCAAGAAGATGAGACTAGTCATACT
CAAGAAGCTAATATTGAAGAGAAGAATGAAGAAGAAGGAAATACTGCATCTGATGAAAGT
CCAGCTGCAGAGCAAGAGGAGACAGTTCCAGATCAACCCCAGGGCACAACTGAGGAGGTC
CAAGAAASTAGTGAGTTAGACCAAGAGGTTCAGGAGGAGGGGGCGATTGCCATGGAACAA
GCTCAAGAAGAAGGCCATAGTGGGGATGCAAAGAGGGAAATGAGTGATGAGAATGAGGGT
AGAGACAGTGGCTTAGGGTTTGAGGTCAAAACACCAGAATGTCCAGATCCCACTSTGCAA
GCAAGTGAAGATGGTCAAACAGAGCAAGATCAGAAGCCAGAAACACCAGGTGACATTGAT
GATCAAAARGAGCAGGTCACAACCTCACAAGCTGAMCAGAGTGCAAATGCAGAACAAAGC
CAGCAAGCCGATGTCCCAACTCAAGAGGMTAWTGAACAGAGTCAAGATRCAAAAGTGGWA
GAGGTTCAMAATGYRAATGATGCAGAARGGCAAGTCCAGGAAGTCCAAGATGCAAAWGYC
CAGGAAGAAGCCTCYGAAGCAGCTGAACCTGCTRCAGARGAACCATCWGGTCAGACCATT
GGWRACCAAGAGCAGGAGYCRWCAAKTGCCAATGCAGTGCAGGATGAGGACGAGAGCGAA
GTAAAGGAGAGTGTAACCGCAGGAGAAGAGGAAAGTGGTGGCGGAGGGGTCCAGGAAGRG
GRRGARGAGGAGGARGGGAAGGATACAGCA

>sprp
CCAAAGRCCAGTACTACCTCWGCACAAGATAWAGTTCCTACCCCTCCCCCATCCACAGTW
ACATCWCAAGGTGATACCACTAAAGATACTGAAGGGGKTRTTAWAGGGGAMATTRAGGGT
GAAGCGGATACYGWCGAARAMSACAAAGATGATGARATSCAAGCATCGGGCCAAGACRAA
RTGCCTGATGATGCTMTCMAGGCTGYACMAAGTGGCAGTGAAAGCGTTGCTGATGAAAGT
YCTGTTGCAGATGAAGRGGCAAGCAAAGAAGYAGAAGGGGAAGATCAKGCTGCAAAGGAT
CCAAGTGCCAGGTCYTCGAAACAGAKTGTGGCAGCWGAACCTGATGCCCCAGAACCTGTT
GAAATTGAAGAAGTAGCCAGTGCAGAAGAGAATGTGGAGACTGAAGTTCAGGCAGCTGAA
GAGCAAGGGGGCCAGACTGAAGTGGACAAGGTGGAAGATGTTGTTGCAGAAGGTGATGCT
TCTGAAGAGTCAAAGGATCCTGGAGAGGGTGAAGAACAGAATGAAAGTCCATTGGTTACA
GACRAAGCCAAACCTGKAGAGGAGAGCARTGCTRACAAAGAAGATRAGACTAGTCATACT
CAAGAGGCTAGTWTTGAAGAGARGAAWGAAGGAGAAGGAAATRYTGCATCTGATCAAAGT
CTGGCTGAAGAGCAAGAGGAGACAGTCCMAGATSWACCTCAGGACGCAACTGAGGWGGTC
CAAGAAACTAGTGAGWTAGACCWRGAGGTSCWGGAGGAGGGGGCGATTGCCATGGAACAA
GCTCAAGAAGAAGGCCATAGTGGGGATGCAAAGAGGGAAATGAGTGATGAGAATGAGGGT
MGAGACAGTGGCTTAGGGTTTGAGGTCAAAACACCAGAATGTCCRGATYYSACTGTGCAA
GCAAGTGAMGATGCTCAAGCCGAGCAAGATCAGAAGCCAGAAACACCAGGTGACATTGAT
GATCAAAAGGAGCAGKTCACACCCTCACAAGCTGACCCAAGTGCAAATGCMGAACAAAGC
CWGCAAGCCGATGARCCAACTCAAGASGCTRATGAACAGAGTCAAGATGCAAAAGYGGAM
GAGKTTCAAAATGYGAATGATGCAGAAGGRCAAGTCMAGGAMGTCCAAGAYGCAAATKYC
CAGGWAGAARCCTCTGAAGCAGCTGAACCTGCTGCAGAGGAACCATCAGGTCAGACCATT
GGTAACCAAGARCAGGAGCCGTYAARTRCCAATGCAGYGCAGGATGAGGAYGAGAGCAAA
KTAGAGRATAGCGTAACCGCAGGAGAAGAGGAAAGYGGTGGAGGAGGGGTYCAGGAAGRG
GGAGARGAGGAGGAAGGGAWGGATTYGGCA

>spurp
CCAAAGACCAGTACTACCTCAGCACAAGATATAGTTCCTACCCCTCCCCCATCCACAGTT
ACATCACAAGGTGATACCACTAAAGATACTGAAGGGGTTGTTATAGGGGAAATTGAGGGT
GAAGCGGATACCGTCGAAGACCACAAAGATGATGAGATGCAAGCATCGGGCCAAGACAAA
GTGCCTGATGATGCTCTCCAGGCTGTACAAAGTGGCAGTGAAAGCGTTGCTGATGAAAGT
TCTGTTGCAGATGAAGGGGCAAGCAAAGAAGCAGAAGGGGAAGATCATGCTGCAAAGGAT
CCAAGTGCCAGGTCTTCGAAACAGAGTGTGGCAGCTGAACCTGATGCCCCAGAACCTGTT
GAAATTGAAGAAGTAGCCAGTGCAGAAGAGAATGTGGAGACTGAAGTTCAGGCAGCTGAA
GAGCAAGGGGGCCAGACTGAAGTGGACAAGGTGGAAGATGTTGTTGCAGAAGGTGATGCT
TCTGAAGAGTCAAAGGATCCTGGAGAGGGTGAAGAACAGAATGAAAGTCCATTGGTTACA
GACAAAGCCAAACCTGGAGAGGAGAGCAGTGCTAACAAAGAAGATGAGACTAGTCATACT
CAAGAGGCTAGTATTGAAGAGAAGAATGAAGGAGAAGGAAATGTTGCATCTGATCAAAGT
CTGGCTGAAGAGCAAGAGGAGACAGTCCCAGATGTACCTCAGGACGCAACTGAGGAGGTC
CAAGAAACTAGTGAGATAGACCAAGAGGTCCTGGAGGAGGGGGCGATTGCCATGGAACAA
GCTCAAGAAGAAGGCCATAGTGGGGATGCAAAGAGGGAAATGAGTGATGAGAATGAGGGT
AGAGACAGTGGCTTAGGGTTTGAGGTCAAAACACCAGAATGTCCGGATTCGACTGTGCAA
GCAAGTGACGATGCTCAAGCCGAGCAAGATCAGAAGCCAGAAACACCAGGTGACATTGAT
GATCAAAAGGAGCAGGTCACACCCTCACAAGCTGACCCAAGTGCAAATGCAGAACAAAGC
CAGCAAGCCGATGAACCAACTCAAGACGCTAATGAACAGAGTCAAGATGCAAAAGCGGAC
GAGGTTCAAAATGTGAATGATGCAGAAGGGCAAGTCCAGGACGTCCAAGACGCAAATGCC
CAGGTAGAAGCCTCTGAAGCAGCTGAACCTGCTGCAGAGGAACCATCAGGTCAGACCATT
GGTAACCAAGAACAGGAGCCGTTAAGTACCAATGCAGTGCAGGATGAGGACGAGAGCAAA
GTAGAGAATAGCGTAACCGCAGGAGAAGAGGAAAGTGGTGGAGGAGGGGTTCAGGAAGAG
GGAGAAGAGGAGGAAGGGAAGGATTTGGCA

>pdep
CCAAAGACCAGTACTACCTCAGCACAAGATAATGTTCCTACCCCTCCCCCATCCACAGTT
ACATCTCAAGGTGATACCAATGAAGATACTGAAGGGGTTGTTAAAGGGGTAATTGAGGGT
GAAGCGGATACCGTCAAAGACCAnAAAGATGATGAGATACAAGCATCGGGCCAAGACGAA
GTGCCTGATGATGCTATCCAGGCTGTACAAAGTGGCAGTGAAAGAGTTGCTGACGAAAGT
CCTGTAGCAGATGAAGGGGCAAGCACAGAAACAGGAAGTGAAGATCAGGCTACAAAGGAT
CCAAGTGCCAGGTCTTCGAAACAGAGTGTTGCAGCAGAACCTGATGCCCCAGAACCTGTT
GAAATTGAAGAAATTGCCCGTGCAGAAGAGAATGTGGAGACTGAAGTTAGGGCAGCTGAA
GAGCAAGAAGGCCAGACTGAAGTTGACAAGGCGGAAGATGWTGTTGCAGAAGGTGATACT
GCTGAAGAATCAAAGGATGCTGGAGAGGGTGAAGAACAGAACGAAAGTCCATTGGTCACA
GACGAAGCCAAACCTGTAGAGGAGAGCAGTGCTGACCAAGAAGATGAGACTAGTCATACT
CAAGAAGCTAATATTGAAGAGACGAAAGAAGGAGAAGGAAATACTGCATCTGATCGAAGT
CCAGCTGCAGAGCAAGAGGAGACAGTCCCAGATCAACCTCAGGATACAACTGGGGAGGTC
AAAGAAACTAGTGAGCTAGACCAAGAGGTCRWKGGGGAGGGGTCAATTGACATTGAACAA
GCTCAAGAAGAAGGCCATAGTGGGGATGCAAAGNNGGACACGGGTGATGAGAATGAGGGT
AGAGATAGTGGCTTAGGGTTTGAGGTAAATACACCAGAATGTCCAGATCCAACTGTGCAA
GCAAGTGAAGATGCTCAAACAGACCAAGATCAGAAGCCAGAAACACCAGGGGACATTGAT
AATCAGAAGGAGCAGGTCATAACCTCACCAGCTGACCCAAGTGCAAATGCAGAACAAAGC
CAGCAAGCCGATGAGCCGACTCAAGAGGCCAATGAACAGAGTCAAGATGCACAGGTGGAA
GAGGTTCAAAATGCGATTGATGCAGAAGGGCAAGTCCAGGAAGTCAAAGATGCAAATGCC
CAGGAAGAAGCCTCTGAAGCAACTGAACCTGCTGCAGGGGAACACTCAGATCAGACCTTT
GGTAACCAAGAGCAGAAGCCTTTGAATGCCAATGCAGCGCAGGATGAGGACGAGAGCAAA
ATAGAGGAAAGCGCAACCGCAGGAGAAGAGGAAAGCGGTGGCGGAGGGGTTCAGGAAGGG
GGAGGAGAAGAAGAAGGGAAGGATTCAGCA
