# Supplementary material for: Genome-wide signals of positive selection in strongylocentrotid sea urchins
Source: BMC Genomics. 2017 Jul 21;18:555. doi: 10.1186/s12864-017-3944-7 (PMC5521101; doi:10.1186/s12864-017-3944-7)
Supplement: Supplementary file 3 — Consensus alignment files. A compressed (gzip) tape archive (TAR) file containing 6250 consensus alignment files in FASTA format. (TGZ 14116 kb) [file 12864_2017_3944_MOESM3_ESM.tgz › SPU_007042/consensAlign.ordered.fa]

>sdro
ATGGGTGTGATGCTTCAGGTCTTGGGTATCTTCATGGCTCTCATAGGGGCTTTCTTGGAG
AGTGTTGTAGCGTCATTAATACATAATGTTGATTTTAGTCAGTGCTCCTACTCAAGCACA
GGTTTTGCCAACTGTACTGCAGAGCTCTCCTGCGAAGCCGTTCAGCTGAGCTTCCCAAAG
AGCTGCTACTGCTGCTACCTGACTAAAGAGAGGTTTAGTCCTTGTTACTTCAGGGCAGTG
AGTCTATTTGARGCACCTAGTATGTAYGCTGGAGTAGACTCATGTAGCCAGGTGTCTGGT
GAATATCTCACCCTACTTTGGACATCTGTCGGTTTCTGTGTACTCTGCTGTTTCTTCGGG
CTCATTGCTGCAATCACTACATACTCCTACAGAAAAGCAGTCAAAGCACCAAGTATATCA
ATATCAACGACACTCACATCTCCTATGCTACCCCAACACACTCGTCAAGAAGGCTTTGTC
AAGTCATCAGCATCATCTTCATCTTCCAGTCCATCTGGTGGCTCACCTTCCCTTGACACA
CCTGTGCCAGCACCCAGGAACTCCCTTGTCCGTTCCTCAAGTAATACTGTGGTCAGTGCT
TCCCCGTCACCTACAGCAACACAAGCGAAATCCTCCACCCTTCCGAAAAGTCAAAAGAGG
CGTGCCCCAGATATACCAACTGCGCAGAACTCTGGAACTGCTGATGCCCGCCCCTCAAGC
TCAGTGTCAGTTGTTGTGAGACCAAAGAGGAACAGTGCAGCATTGTTTAAGCAGTCAACA
GAAAAWAGGTTGTCARGTCATGGTCMAAGACCTCCTTCTGGAGAGCGTCCAAGGTCAGTG
GATATTAGACAGGTCATGCGGGTGTCCCGTTCAACAGAGAATATACTTGGTGAAACACGA
AGCGAAAGACCTAGATCGGCAACTAGCGGATCCAGAGCAGGAGACAGCCCACAGAGGAGG
CCGGATTCACAGAGAACCTCAGGAACACCAACTGCAAGTCCATCTAGGACACCGGCATCT
GGAGGAAAACCAAACACAAGCACCTCGAGGACACAGGAATCTTCAAGAACACCAACTGCA
AGTCCRTCWAGGACACMGGCATCTGSAGGAAMACCAAACACAAGCACCTCRAGGRCRMAG
GAATCTTCAAGAACMCCRACTGCCAGTCCRTCGAGGACACAGGCATCTGCAGGAACRCCA
AMMACRAGTGCCTCAAGGRCRMAGGAATCTWCAAGAACCCCAACTGCCAGTCCRTCGAGG
ACACCTYCAAATRTKYCAGCAAATCAAGARGAGAGTCAGAGATCATCTCGCGAGGTTSCW
TCATCCAGTTCATCATCAAACACAAGAGCTTTAGCWAKYGCWTCCACAGACACTAGTACA
TCACCAAAGAGTGAGAATAYAACARWTMCTCCTGTTAAAAAGAGGAAATCAAACAAGAAA
TGTCCTGCACCWCTGACACCACCACAGTTACAACAGTTGCAACAAGAACAACTTCAACAA
CAACAACAAGTACTKGCCGAACATCAGCAGGCATCCACATCMTTCTTGCCGAGACAYGAT
CCRATYCCAAACTCCCCGCCTCCTCCYTTTGTACCMAACCGTCCCGCCTCCCCGCCCCCT
TTTACCCCCTCTGCCTCGATGCACTACCCCGGGCCCCATCACCCCCACCACCCTCATCAA
CCTCAGCCTGTCACAAACATTCACCTGACGTTGACCACCACCCCCATGGGGGCCAACGTC
CAGATGCCAATGGGTGnnnnnnnnnnnnnnnnnnnnnnnnnnnnnnnnnnnnnnnnnnnn
nnn

>spal
ATGGGNGNGNTGCTTCNGGNCNTNGNNNTCTTCATNGnnCTCANAGGGGCTTTCCTGGAG
AGTGTTGTAGCATCATTAATACATAAYGTTGATTTTAGTCAGTGCTCCTACTCAAGCACA
GGTTTYGCCAACTGTWCTGCAGAGCTCTCCTGCGAAGCYGTTCAGCTCAGCTTCCCAAAG
AGCTGCTACTGCTGCTACCTGACTAAAGAGAGGTTTAGCCCATGCTACTTCAGAGCCGTG
AGTCTATTTGAAGCACCTAGTATGTACGCTGGAGTAGACTCATGTAGCCAGGTATCTGGT
GAATATCTCASCCTMCTTTGGACATCTGTCGGTTTCTGTGTACTCTGYTGTTTCTTCGGG
CTCATYGCTGCAATTACYACATACTCCTACAGAAAAGCAGTCAAAGCACCAAGTATCTCA
ATATCAACAACACTCACATCTCCTATGCTACCCCAACACACTCGTCAAGAAGGCTTTGTC
AAGTCATCAGGATCATCTTCATCTTCCAGTCCATCTGGTGGCTCACCTTCCCTTGACACA
CCTGTGCCGGCACCCAGGAACTCCCTCGTCCGTTCCTCAAGTAATACTGTGGTCAGTGCT
TCCCCATCACCTACnnnnnnnnNNNNNNNNNNNNNNNCCCTTCCGAAAAGTCAAAAGAGG
CGTGCTCCAGATATACCAACTGCGCAGANCTCTGGAACTCCTGAGGCCCGCCCCTCAAGC
TCAGCATCAGTTGTTGTGAGACCAAAGAGGAACAGTGCAGCGTTGTTTAAGCAGTCAACA
GAAAATAGGTTGTCAAGTCATGGTCNNNNNNNNNNNNNNNNNNNNNNNNNNNNNNNNNNn
nnnnnnnnnnnnNNNNNNNNNNNNNNNNNNNNNNNNNNNNNNNNNNNNNNNNNNNNNNNN
NGCGAAAGACCGAGATCGGCAACTAGCGGATCCAGACCAGGAGACAGCCCACAGAGGAGG
CCAGATTCCCAGAGATCCTCAGGAACACCAACTGCAAGNCCNTCTAGGANACNNNNNNNN
NNNNNNNNNNNNNNNNNNNNNNNNNNNNNNNNNNNNNNNNNNNNNNNNNNNNNNNNNNNN
NNNNNNNNNNNNNNNNNNNNNNCTGCTGGAACACCAAAGACAAGTGCCTCAAGGACACAG
GAATCTTCAAGAACACCAACTGCCAGTCCGTCTAGGACACATGCATCTGCTGGAACACCA
AAGACAAGTGCCTCAAGGACACAGGAATCTTCAAGAACCCCAACTGCCAGTCCATCAAGG
ACACCTTnnnnnnnnnnnnnnnnnnnnnnnnnnnnnnnnnnnnnnnnnnnnnnnnnnnnn
nnnnnnnnnnnnnnnnnnnnnnnnAGAGCTTCAGCAAGTGCTTCCACAGACACTAATACA
TCACCAAAGAGTGAGAGTATAACAATTCCTCCTGTTAAAAAGAGGAAATCAAACAAGAAA
TGTCCTGCACCTCTGACACCACCACAGTTACAACAGTTGCAACAAGAACAGCTTCAACAA
CAACAACAAGTACTGGCCGAACATCAGCAGGNATCCNNATCCTTCTNGCCGAGACACNAN
NNNNNNNNNNNNNCCCCGCCTCCTCCTTTTGTACCGAACCGTCCGGCCTCCCCGCCCCCT
TTTACCCCCTCTGCCNNNNNNCACTACNNNNNNCCCCATCACCCCCACCACCCTCATCAG
CCTCAACCTGTCACAAACATTCACCTGACATTGACCACCACCCCGATGGGGGCCAACGTC
CAGANNNNNNNNNNNNNNNNNAGTGGGTANCNCTTTCAGAACCAACCATCAGCACCTTAT
TTA

>sfra
nnnnnnnnnnnnnnnnnnnTCTTGGGAATCTTCATGGCTCTCATAGGGGCTTTCTTGGAG
AGTGTTGTAGCATCATTAATACATAACGTTGATTTTAGTCAGTGCTCCTACTCAAGCTCG
GGTTTTGCCAACTGTACTGCAGAGCTCTCCTGCGAAGCTGTTCAGCTGAGCTTCCCAAAG
AGCTGCTACTGCTGCTACCTTACCAAAGAGAGGTTTAGCCCATGCTACTTCAGAGCAGTG
AGTCTATTTGAAGCACCTAGTATGTACGCTGGAGTAGACTCATGTAGCCAGGTGTCTGGT
GAATATCTCAGCCTACTTTGGACATCTGTCGGTTTCTGTGTAATCTGCTGTTTCTTCGGG
CTCATTGCTGCAATTACCACATACTCCTACAGAAAAGCAGTCAAACCACCAAGTATATCA
ATAGCAACGACCCTCACATCTCCTATGCTACCCCAACACACTCGCCAAGAAGGCTTTGTC
AAGTCATCAGCATCATCTTCATCTTCCAGTCCATCTGGTGGCTCACCTTCCCTTGACACA
CCTGTGCCAGCACCCAGGAACTCCCTTGTCCGTTCCTCAAGTAATACTGTGGTTGGTGCT
TCCCCATCACCTACnnnnnnnnnnnnnnnnnnnnnnnnnnnnnnnnnnnnnnnnnnnnnn
nnnnnnnnnnnnnnnnnnnnnnnnnnnnnnnnnnnnnnnnnnnnnnnnnnnnnnnnnnnn
nnnnnnnnnnnnnnnnnnnnnnnnnnnnnnnnnnnnnnnnnnnnnnnnnnnnnnnnnnnn
nnnnnnnnnnnnnnnnnnnnnnnnnnnnnnnnnnnnnnnnnnnnnnnnnnnnnnnnnnnn
nnnnnnnnnnnnnnnnnnnnnnnnnnnnnTTCAACAGAGAATATACTTGGGGAAACACGA
AGTGAAAGACCGAGATCGGCAACTAGYGGATCCAGACCGGCAGACAGCCCACAGAGGAGG
CCGGATTCACAGAGATCCTCAGGAACACCAACTGCAAGTCCATCAAGGACACAGGCATCT
GCAGGAACGCCAAACACAAGCACCTCAAGGACACNNNNNNNNNNNNNNNNNNNNNNNNNN
NNNNNNNNNNNNNNNNNNNNNNNNNNNNNNNNNNNNNNNNNNNNNNNNNNNNNNNNNNNN
NNNNNNNNNNNNNNNNNNACTGCCAGTCCATCGAGGACACAAGCATCTGCAGGAACACCA
AACACGAGCGCCTCAAGGACACARGAATCTTCAAGAACCCCAACTGCCAGTTCATCGAGG
ACACCTTCAAATTTGTCAGCAAATCAAGAGGAGAGWCAGAGATCATCTCGCGAGGTTGCT
TCATCCAGTTCATCATCAAACACAGGAGCTnnnnnnnnnnnnnnnnnnnnnnnnnnnnnn
nnnnnnnnnnnnnnnnnnnnnnnnnnnnnnnnnnnnnnnnnnnnnnnnnnnnnnnnnnnn
nnnnnnnnnnnnnnnnnnnnnnnnnnnnnnnnnnnnnnnnnnnnnnnnnnnnnnnnnnnn
nnnnnnnnnnnnnnnnCCGAACATCAGCAGGCATCCGCATCCTTCTTGCAGAGACATGAT
CCAATCCCAAACTCCCCGCCTCCTCCTTTTGTACCCAACCGTCCCGCCTCCCCGCCCCCT
TTTACCCCCTCTGCCTCGATGCACTNCCCCNNNCCCCANNNCCCCCNCCATNCTCATCAA
CCTCNANNTNNNNCAAACATTCACTTNNCnnnnnnnnnnnnnnnnnnnnnnnnnnnnnnn
nnnnnnnnnnnnnnnnnnnnnnnnnnnnnnnnnnnnnnnnnnnnnnnnnnnnnnnnnnnn
nnn

>afraSS
ATGNGTGNGANNNNNNNGGTNNTGGGNATCTTnNNNNNNNTCATAGGGGCTTTCTTGGAG
AGTGTTGTAGCATCATTAATACATAAYGTTGATTTTAGTCAGTGCTCCTACTCAAGCACR
GGYTTTGCCAACTGTACTGCGGWRCTCTCCTGTGARGCYGTKCAGCTSAGCTTCCCAAAG
AGYTGCTACTGCTGCTACCTGACCAARGAGAGGTTTAGCCCATGCTACTTCAGAGCTGTR
AGTCTATTTGAAGCACCTAGTATGTACGCTGGAGTAGACTCRTGTAGCCARGTGTCTGGT
GAATATCTCAGCCTACTTTGGACATCTGTYGGTTTYTGTGTACTCTGCTGTTTCTTCGGG
CTCATTGCTGCAATTACYACATACTCCTACAGAAAAGCAGTCAAAGCACCAAGTATATCA
ATTTCAACGACACTCACATCTCCTATGCTACCCCAACACACTCGTCAAGAAGGCTTTGTC
AAGTCATCAGCATCATCTTCATCTTCCAGTCCATCTGGTGGCTCACCTTCCCTTGACACA
CCTGTGCCAGCACCCAGGAACTCCCTTGTCCGTTCCTCAAGTAATACTGTGGTCAGTGCT
TCCCCATCACCTACAGCAACAAAAGCCAAANCCNCCACCCTTCCGAAAAGTCAAAAGAGG
CGTGCCCCAGATATACAAACTGCGCAGAACTCTGGAACTGCTGAGCCCCGTCCTTCAAGC
TCAGCGTCAGTTGTTGTGAGACCAAAGAGGAACAGTGCAGCGTTGTTTGAGCAGTCAACG
GAAAATAGGTTGTCAAGTCATGGTCCAAGACCTCCTTCTGGAGAGCGTCCAAGGTCAGTG
GATAGTAGACAGGTCATGCGGGTGTCCCGTTCAACAGAGAATATACTTGGGGAAACGCGA
AGCGAAAGACCCAGATCRGCAACTAGCGGATCCAGACCAGGAGACAGTCCACAGAGGAGG
CCGGATTCACAGAGAATGTCAGGAACACCAACTGCAAGTCCATCTAGGACACCRGCATCT
GGAGGAAAACTAAACACAAGCACCTCGAGGACACAGGAATCTTCAANNNNNNCANCTGCA
AGTCCATCTAGGACACCAGCATCTGGAGGAAAACTAAACACAAGCRCCTCRAGGACACAG
GAATCTTCAAGAACCCCRACTGCMAGTCCRTCGARGAMRCARGCATCTGCAGGAACACCA
AACRCGAGTGCCTCAAGGACACAGGAATCTTYAAGAACCCCAACTGCCAGTCCRTCGAGG
ACACCTTCAAATATACCAGCAAATCAAGAGGAGAGTCAGAGATCATCTCGTGAGGTTGCT
TCATCCAGTTCATCATCGAACACAAGAGCTTCAGCAAGTGCTTCCACAGACACTAATACA
CCACCAAAGAGTGAGAATACAACAGATACTCCTGTTAAAAAGAAGAAATCACACAAGAAA
TGTCCTGCACCTCTGACACCACCACAGCTACAACAGTTGCAACAAGAACAACTTCAACAA
CAACAACAAGTACTTGCCGAACATCAGCAGGCATCCTCATCCTTTTTGCCGAGACACGAT
CCGATCCCAAACTCCCCGCCTCCTCCTTTTGTACCCAACCGTCCCGCCTCCCCGCCCCCT
TTTACCCCCTCTGCCTCGATGCACTACCCCGGGCCCCATCACCCCCACCACCCTCATCAA
CCTCAACCTGTCACAAACATTCACCTGACGTTGACCACCACCCCGATGGGGGCCAACGTC
CAGATGCCAATGGGTGGTCAAAGTGGGTACCTCTTTCAGAACCAACCATCAGCGCCTTAT
TTA

>hpul
nnnnnnnNNNNNNNNNNNNNNNNNNNNNNNNNNNNNNNNCTCATAGGGGCATTCTTGGAG
AGTGTTGTAGCATCATTAATACATAAAGTTGATTTTAGTCAGTGCTCCTACTCAAGCACA
GGTTTTGCCAACTGTACTGCAGAGCTCTCCTGCGAAGCTGTTCAGCTGAGCTTCCCAAAG
AGCTGCTACTGCTGCTACCTGACCAAAGAGAGGTTTAGCCCATGCTACTTCAGAGCTGTA
AGTCTATTTGAAGCACCTAGTATGTATGCTGGAGTAGACTCGTGTAGCCAGGTGTCTGGT
GAATATCTCAGCCTACTTTGGACATCTGTTGGTTTCTGTGTACTCTGCTGTTTCTTCGGG
CTCTTTGCTGCAATTACTACATACTCCTACAGAAAAGCAGTCAAAGCACCAAGTATATCA
ATATCAACGACACTCACATCTCCnnnnnnnnnnnnnnnnnnnnnnnnnnnnnnnnnnnnn
nnnnnnnnnnnnnnnnnnnnnnnnnnnnnnnnnnnnnnnnnnnnnnnnnnnnnnnnnnnn
nnnnnnnnnnnnnnnnnnnnnnnnnnnnnnnnnnnnnnnnnnnnnnnnnnnnnnnnnnnn
nnnnnnnnnnnnnnnnnnnnnnnnnnnnnnnnnnnnnnnnnnnnnnnnnnnnnnnnnnnn
nnnnnnnnnnnnnnnnnnnnnnnnnnnnnnnnnnnnnnnnnnnnnnnnnnnnnnnnnnnn
nnnnnnnnnnnnnnnnnnnnnnnnnnnnnnnnnnNTGCAGCATTGTTTAAGCAGTCAACG
GAAAATAGGTTGTCAAGTCATGGTCAAAGACCTCCCTCTGAAGAACGTCCAAGGTCAGTT
GAAAGTAGACAGGTCATKMGGGTGTCCCGTTCAACAGAGAATATACTTGGGGAAACAAGA
AGCGAAAGACCAAGATCGGCAACTAGTGGATCCAGACCAGCGGACAGCCCACGGAGGAGG
CCGGATTCCCAGAGATCCTCAGGAACACCAACTGCAAGTCCATCAAGGACACAGGCATCT
GCAGGAACACCAAACACAAGCACCTCAAGGACNNAGnnnnnnnnnnnAACACCAACTGCA
AGTCCATCAAGGACACAGGCATCTGCAGGAACACCAAACACAAGCACCTCAAGGACACAG
GARTCTTCARGAACCCCAACTGCCAGTCCRTCGAGGACRCAGGCAWCTGCAGGAACACCA
AASACRAGYRCCTCAAGGACACAGGAATCTTCARGAACCCCAACTGCCAGTCCATCGAGG
ACACCTTCAAATATACCAGCAAATCAAGAGGAGAGTCAGAGATCATCTCGYGAGGTTGCT
TCATCCAGTTCATCATCAGACACAAGAGCTTCAACAAGTGCTTCCACAGACACTAATACA
TCATTAAAGACTGAGAATACAACAGATACTCCTGTTAAAAAGAGGAAATCACACAAGAAA
TGTCCTGCACCTTTGACACCTCCACAGTTGCAACAGCTGCAACAAGAACAACTTCATCAA
CAACAACAAGTACTGGCCGAACATCAGCAGGCATCCACATCTTTTTCGCAGAGACACGAT
CCAATCCCAAACTCCCCGCCTCCTCCTTTTGTACCCAACCGTCCCTCCTCCCCGCCCCCT
TTTACCCCCTCTGCCTCGATGCACTACCCCCATCACCNNCANCCACACCACCCTCATCAA
CCTCAACCTGTCACAAACATTCACCTGACGTTGACCNNNNNNNNNNNNNNNNNNNANGTN
NNGATGCCAATGGCTGGTCAGAGTGGGTACCTCTTTCAGAACCAACCATCTGCACCTTAT
TTA

>snud
NNNNNNNNNNNNNNNNNNNNNNNNNNNNNNNNNNNNNCTCTCATAGGGGCTTTCTTGGAG
AGTGTTGTAGCATCATTAATACATAACGTTGATTTTAGTCAGTGCTCCTACTCAAGCTCA
GGTTATGCCAACTGTACTGCAGAGCTCTCCTGCGAAGCCGTTCAGCTGAGCTTCCCAAAG
AGTTGCTACTGCTGCTACCTTACCAAAGAGAGGTTTAGCCCATGCTACTTCAGAGCTGTA
AGTCTATTTGAAGCACCTAGTATGTACGCTGGAGTAGACTCATGTAGCCAGGTGTCTGGT
GAATATCTCAGCCTACTTTGGACATCTGTTGGATTCTGTGTAATCTGCTGTTTCTTCGGG
CTCATTGCTGCAATTACCACATACTCCTACAGAAAAGCAGTCAAACCATCAAGTATATCA
ATAGCAACGACACTCACATCTCCTATGCTACCGCAACACACTCGTCAAGAAGGCTTTGTC
AAGTCATCAGCATCATCTTCATCTTCCAGTCCATCTGGTGGCTCACCTTCCCTTGACACA
CCTGTGCCAGCACCCAGGAACTCCCTTGTCCGTTCCTCAAGTAATACTGTGGTTGGTGCT
TCCCCATCACCTACAGCAACACAAGCGAAATCCTCCACCCTTCCGAAAAGTCAAAAGAGG
CGTGCCCCAGATATACCAACTGCACAGAACTCTGGAACTGCTGAGGCTCGCCCCTCAAGC
TCAGTGTCAGTTGTTGTGAGACCAAAGAGGAACAGTGCAGCGTTGTTTAAGCAGTCAACA
GAAAATAGGTTGTCAAGTCATGGTCAAAGACCTCCTTCTGAAGAGCGTCCAAGGTCAGTG
GATAGTAGACAGGTCATGCGGGTGTCCCGTTCAACAGAGAATATACTTGGGGAAACACRA
AGTGAAAGACCAAGATCGGCGACTAGCGGATCCAGACCAGCAGACAGCCCACAGAGGAGG
CCGGATTCACAGAGATCCTCAGGAACACCAACTGCAAGTCCATCAAGGACACAGGCATCT
GCAGGAACACCAAACACAGGCACCTCAAGGACACCGGAATCTTCAAnAACACCAACTGCA
AGTCCATCAAGGACACAGGCATCTGCAGGAACACCAAACACAGGCACCTCAAGGACACCG
GAATCTTCAAGAACCCCAACTGCCAGTCCATCGAGGACACARGCATCTGCAGGAACACCA
AACACRRGCRCCTCAAGGACACMGGAATCTTCAAGAACYCCAACTGCCAGTCCATCGAGG
ACACCTTCAAATATGTCAGCAAATCAAGATGAGAGTCAGAGATCATCTCGCGAGGTTGCT
TCATCCAGTTCATCATCAAACACAAGAGCTTCAGCAAGTGCTTCCACAGACACTAATACA
TCACCAAAGAGTGAGAATACAACAAAAACTCCTGTTAAAAAGAAGAAATCACACAAGAAA
TGTCCTGCACCTCTGACACCACCACAGTTACAACAGTTGCAACAAGAACAACTTCAACAA
CAACAACAAGTACTTGCCGAACATCAGCAGGCAACCGCATCCTTCTTGCCGAGACACGAT
CCAATCCCAAACTCTCCGCCTCCTCCTTTTGTACCCAACCGTCCCGCCTCCCCGCCCCCT
TTTACCCCCTCTGCCTCAATGCACTACCCCnnnnnnnnnnnnnnnnnnnnnnnnnnnnnn
nnnnnnNNNNNNNNNNNNNNNNNNNTNNNNTNGNCNNNNNCCCCGNNNGGGGCCANCGTC
CAGATGCCAATGGCTGGTCAAAGTGGNTACCNCTTNCAGAACCAACCATCAGCACCTTnn
nnn

>sintSS
ATGGGTGTGATGCTTCAGGTCTTGGGAATCTTCATGGCTCTCATAGGGGCTTTCCTGGAG
AGTGTTGTAGCATCATTAATACATAATGTTGATTTTAGTCAGTGCTCCTACTCAAGCACG
GGTTTTGCCAACTGTACTGCAGAGCTCTCCTGTGAGGCTGTTCAGCTCAGCTTCCCAAAG
AGCTGCTATTGCTGCTACCTGACCAAAGAGAGGTTTAGCCCTTGYTACTTCAGAGCMGTR
AGTCTWTTTGAAGCMCCTAGTATGTATGCTGGAGTAGACTCRTGYAGCCAGGTGTCTGGT
GAATATCTCAGCCTACTTTGGACATCTGTCGGTTTCTGTGTWMTCTGCTGTTTCTTYGGS
CTYATTGCTGCAATTACCACATACTCCTACAGAAAAGCAGTCAAAGCACCAAGTATATCA
ATWTCAACGACRCTCACATCTCCTATGCTACCCCAACAMACTCGTCAAGAAGGCTTTGTC
AAGTCATCAGCATCATCKTCATCTTCCAGTCCGTCYGGTGGSTCACCTTCCCTTGAYACA
CCTGTGCCGGCACCCAGGAACTCCCTYGTCCGTTCCTCAAGTAATACTGTGGTCAGTGCT
TCCCCATCACCTACAGCAACACAAGCAAAATCCTCCACCCTTCCGAAAAGTCAAAAGAGG
CGTGCTCCAGATATACCANCTGCGCAGAATTCTGGAACTGCTGAGGCCCGCCCCTCAAGC
TCAGCGTCAGTTGTTGTGAGACCAAAGAGGAACAGTGCAGCGTTGTTTAAGCAGTCAACA
GAAAATAGGKTGTCMAGTCATGGTCCAAGACCTCCTTCTGGAGAGCGTCCAAGGTCAGTn
nnnnnnnnnnnnGTCATGCGGGTGTCCCGTTCAACAGAGAATATACTTGGGGAAACACGA
AGCGAAAGACCGAGATCGGCAACTAGCGGATCCAGACCAGGAGACAGCCCACAGAGGAGG
CCGGATTCACAGAGAATGTCAGGAACACCAACTGCAAGTCCATCTAGGACACAGGCATCT
GCAGGAACACCAAAGACGAGCGCCTCAAGGACACAGGAATCTTCAANNNNNNNNNNNNNN
NNNNNNNNNNNNNNNNAGGCATCTGCAGGAACACCAAWSACGAGCGCCTCAAGGACACAG
GAATCTTCAAGAACMCCAACTGCAAGTCCATCTAGGACACAGGCATCTGCWGGAACACCA
AWSACRAGYGCCTCAAGGACACAGGAATCTTCAAGAACCCCAACTGCCAGTCCATCGAGR
ACACCTTCAAATATTTCAGCAAATCAAGAGGAGAGTCAGAGATCATCTCGTGAGGTTGCT
TCATCCAGTTCATCATCAAATACAAGAGCTTCAGCAAGCGCTTCCACAGACACTAATACA
TCACCAAAGAGTGAGAATATAACAATTCCTCCTGTTAAAAAGAGGAAATCAAACAAGAAA
TGTCCTGCACCTCTGACACCACCACAGTTACAACAGTTGCAACAAGAACAGCTTCAACAA
CAACAACAAGTACTKGCYGAACATCAGCAGGCATCYGCRTCCTTTTTGCCGAGACAYGAT
CCGATYCCAAACTCCCCGCCTCCTCCTTTTGTACCMAACCGTCCCGCCTCCCCGCCCCCT
TTTACCCCCTCTGCCTCGATGCACTACCCCNNNNNNNNNNNNNNNNNNNNNNNNNNNNNN
NNNNNNNNNNNNNNNNNNNNNNNNNNNNNNNNNNNNNNNNNNNNNNNNNNNNNNNNNNNN
NNNNNNNNNNNNNNNNNNNNNNNNNNNNNNNNNNNNNNNNNNNNNNNNNNNNNNNNNNNN
NNN

>sprp
ATGGGCGTGATGCTTCAGGTCTTGGGGATCTTCATGGCTCTCATAGGGGCTTTCTTGGAG
AGTGTTGTAGCATCATTAATACATAACGTTGATTTTAGTCAGTGCTCCTACTCAAGCACA
GGTTTCGCCAACTGTTCTGCAGAGCTCTCCTGTGAAGCTGTTCAGCTCAGCTTCCCAAAG
AGCTGCTACTGCTGCTACCTGACCAAAGAGAGGTTTAGCCCATGCTACTTCAGAGCTGTC
AGTCTATTTGAAGCACCTAGTATGTATGCTGGAGTAGACTCATGTAGCCAGGTGTCTGGT
GAATATCTCAGCCTACTTTGGACATCCGTCGGTTTCTGTGTAATCTGCTGTTTCTTCGGG
CTCATTGCTGCAATTACTACATACTCCTACAGAAAAGCAGTCAAAGCACCAAGTATAGCA
ATATCAACGACACTCACATCTCCTATGCTGCCCCAACACACTCGTCAAGAAGGCTTTGTC
AAGTCATCAGGATCATCTTCATCTTCCAGTCCGTCTGGTGGCTCACCTTCCCTTGACACA
CCTGTACCAGCACCCAGGAACTCCCTTGTCCGTTCCTCAAGTAATACTGTAGTCAGTGCT
TCCCCATCACCTACTGCAACACAAGCAAAATCCTCCACCCTTCCGAAAAGTCAAAAGAGG
CGTGCCCCAGATATACCAACTGCGCAGAACTCTGGAGCTGCTGAGGCCCGCCCTTCAAGC
TCAGCGTCAGTTGTTGTGAGACCAAAGAGGAACAGTGCAGCGTTGTTTAAGCAGTCAACA
GAAAATAGGTTGTCAAGTCATGGTCCAAGACCTCCTTCTGGAGAGCGTCCAAGGTCAGTG
GATAGTAGACAGGTCATGCGGGTGTCCCGTTCAACAGAGAATATACTTGGGGAAACACGG
CGCGAAAGACCCAGATCGGCAACTAGCGGATCCAGACCAGGAGACAGCCCACAGAGGAGG
CCGGATTCACAGAGATTGTCAGGAACACCAACTGCAAGTCCATCTAGGACACAGGCATCT
GCAGGGAAACCAAACACAGGCACCTCGAGGGCACAGGAATCTTCAACAACACCAACTGCT
AGTCCGTCAAGGACACAGGCATCTGCAGGAACACCAAACACAAGCACCTCGAGGACACAG
GAATCTTCAAGAACACCGACTGCCAGTCCGTCGAGGACACAGGCATCTGCAGGAACACCA
AACACGAGTGCCTCAAGGACACAGGAATCTTCAAGAACCCCAACTGCCAGTCCATCGAGG
ACACCTTCAAATATACCAGCAAATCAAGAGGAGAGCCAGAGATCATCTCGCGAGGTTCCA
TCATCCAGTTCATCATCAAACACAAGAGCTTCAGCAAGTGCTTCCACAGACACTAATACA
TCACCAAAGAGTGAAAATATAACAGTTCCTCCTGTTAAAAAGAAGAAATCACACAAGAAA
TGTCCTGCACCTCTGACACCACCACAGTTACAACAGTTGCAACAAGAACAGCTTCAACAA
CAACAACAAGTACTGGCCGAACATCAGCAGGCATCCACATCCTTCTTGCCAAGACACGAN
CCAATCCCAAACTCCCCGCCTCCTCCTTTTGTACCCAACCGTCCTGCCTCCCCGCCCCCT
TTTACCCCCTCTGCCTCAATGCACTACCCCGGGCCCCATCACCCCCACCACCCTCATCAG
CCTCAACCTGTCACAAACATTCACCTGACGTTGACCACCACCCCAATGGGGGCCAACGTC
CAGATGCCAATGGGTGGTCAAAGTGGGTACCTCTTTCAGAACCAACCATCAGCACCTTAT
TTA

>spurp
ATGGGCGTGATGCTTCAGGTCTTGGGGATCTTCATGGCTCTCATAGGGGCTTTCTTGGAG
AGTGTTGTAGCATCATTAATACATAACGTTGATTTTAGTCAGTGCTCCTACTCAAGCACA
GGTTTCGCCAACTGTTCTGCAGAGCTCTCCTGTGAAGCTGTTCAGCTCAGCTTCCCAAAG
AGCTGCTACTGCTGCTACCTGACCAAAGAGAGGTTTAGCCCATGCTACTTCAGAGCTGTC
AGTCTATTTGAAGCACCTAGTATGTATGCTGGAGTAGACTCATGTAGCCAGGTGTCTGGT
GAATATCTCAGCCTACTTTGGACATCCGTCGGTTTCTGTGTAATCTGCTGTTTCTTCGGG
CTCATTGCTGCAATTACTACATACTCCTACAGAAAAGCAGTCAAAGCACCAAGTATAGCA
ATATCAACGACACTCACATCTCCTATGCTGCCCCAACACACTCGTCAAGAAGGCTTTGTC
AAGTCATCAGGATCATCTTCATCTTCCAGTCCGTCTGGTGGCTCACCTTCCCTTGACACA
CCTGTACCAGCACCCAGGAACTCCCTTGTCCGTTCCTCAAGTAATACTGTAGTCAGTGCT
TCCCCATCACCTACTGCAACACAAGCAAAATCCTCCACCCTTCCGAAAAGTCAAAAGAGG
CGTGCCCCAGATATACCAACTGCGCAGAACTCTGGAGCTGCTGAGGCCCGCCCTTCAAGC
TCAGCGTCAGTTGTTGTGAGACCAAAGAGGAACAGTGCAGCGTTGTTTAAGCAGTCAACA
GAAAATAGGTTGTCAAGTCATGGTCCAAGACCTCCTTCTGGAGAGCGTCCAAGGTCAGTG
GATAGTAGACAGGTCATGCGGGTGTCCCGTTCAACAGAGAATATACTTGGGGAAACACGG
CGCGAAAGACCCAGATCGGCAACTAGCGGATCCAGACCAGGAGACAGCCCACAGAGGAGG
CCGGATTCACAGAGATTGTCAGGAACACCAACTGCAAGTCCATCTAGGACACAGGCATCT
GCAGGGAAACCAAACACAGGCACCTCGAGGGCACAGGAATCTTCAACAACACCAACTGCT
AGTCCGTCAAGGACACAGGCATCTGCAGGAACACCAAACACAAGCACCTCGAGGACACAG
GAATCTTCAAGAACACCGACTGCCAGTCCGTCGAGGACACAGGCATCTGCAGGAACACCA
AACACGAGTGCCTCAAGGACACAGGAATCTTCAAGAACCCCAACTGCCAGTCCATCGAGG
ACACCTTCAAATATACCAGCAAATCAAGAGGAGAGCCAGAGATCATCTCGCGAGGTTCCA
TCATCCAGTTCATCATCAAACACAAGAGCTTCAGCAAGTGCTTCCACAGACACTAATACA
TCACCAAAGAGTGAAAATATAACAGTTCCTCCTGTTAAAAAGAAGAAATCACACAAGAAA
TGTCCTGCACCTCTGACACCACCACAGTTACAACAGTTGCAACAAGAACAGCTTCAACAA
CAACAACAAGTACTGGCCGAACATCAGCAGGCATCCACATCCTTCTTGCCAAGACACGAT
CCAATCCCAAACTCCCCGCCTCCTCCTTTTGTACCCAACCGTCCTGCCTCCCCGCCCCCT
TTTACCCCCTCTGCCTCAATGCACTACCCCGGGCCCCATCACCCCCACCACCCTCATCAG
CCTCAACCTGTCACAAACATTCACCTGACGTTGACCACCACCCCAATGGGGGCCAACGTC
CAGATGCCAATGGGTGGTCAAAGTGGGTACCTCTTTCAGAACCAACCATCAGCACCTTAT
TTA

>pdep
nnnnnnGTGATGCTTCAGGTCTTGGGAATCTTCATGGCTCTCATAGGGGCTTTCTTGGAG
AGTGTTGTAGCATCATTAATACATAAGGTTGATTTTAGTCAGTGCTCCTACTCAAGCTCG
GGTTTTGCCAACTGTACTGCAGAGCTCTCCTGCGAAGCCGTTCAGCTGAGCTTCCCAAAG
AGCTGCTACTGCTGCTACCTCACTAAAGAGAGGTTTAGCCCATGCTACTTCAGAGCTGTA
AGTCTATTTGAAGCACCTAGTATGTATGCTGGAGTAGACTCATGTAGCCAGGTGTCTGGT
GAATATCTCAGCCTACTTTGGACATCTGTCGGTTTCTGTGTAATCTGCTGTTTCTTTGGG
CTCATTGCTGCAATTACCACATACTCCTACAGAAAAGCAGTCAAACCACCAAGTATATCA
ATAGCAWCGACACTCACATCTCCTATGCTACCCCAACACACTCGTCAAGAAGGCTTTGTC
AAGTCATCAGCATCATCTTCATCTTCCAGTCCATCTGGTGGCTCACCTTCCCTTGACATA
CCTGTGCCAGCACCCAGAAACTCCCTTGTCCGTTCCTCGAGTAATACTGTGGTTGGTGCT
TCCCCATCACCTACAGCAACACAAGCAAAATCCTCCACCCTTCCGAAAAGTCAAAAGAGG
CGTGCCCCAGATATACCAACCGCGCAGAACTCTGGAACTGCTGAGGCCCGCCCCTCAAGC
TCAGCGTCAGTTGTTGTGAGACCAAAGAGGAACAGTGCAGCATTGTTTAAGCAGTCAACA
GAAAATAGGTTGTCAAGTCATGGTCAAAGACCTCCTTCTGAAGAGCGTCCAAGGTCAATG
GATAGTAGACAGGTCATGCGGGTTTCCCGTTCAACAGAGAATATACTTGGGGAAACACGA
AGCGAAAGACCGAGATCGGCAACTAGCGGATCCAGACCAGCAGACAGCCCACAGAGAAGG
CCGGATTCACAGAGATCCTCAGGAACACCAACTGCAAGTCCATCAAGGACACAGGCATCT
GCAGGAACAYCAAACACAAGCACCTCAAGGACACAGAGATCCTCAGGAACACCAACTGCA
AGTCCATCAAGGACACAGGCATCTGCAGGAACAYCAAACAYRAGCRCCTCAAGRAMACAR
GAATCTTCAAGAACCCCAMCTGCMAGTCCATCGAGGACACAGGCATCTGCAGKAACACCA
AACAYGAGCRCCTCAAKRAMACAAGAATCTTCAAGAACCCCAACTGCCAGTCCATCGAGG
ACACCTTCAAATATGTCAGCAAATCAAGAGGAGAGTCAGAGATCATCTCGTGAGGTTGCT
TCATCCAGTTCATCATCAAACACAAGAGCTTCAGCAAGTGCTTCCACAGACACTGCTACA
TCACCAAAGAGTGAGAATACAACAAATATTGCTGTTAAAAAGAGGAAATCACACAAGAAA
TGTCCTGCCCCTCTGACACCACCACAGTTACAACAGTTGCAACAAGAACAACTTCAACAA
CAACAACAAGTACTTGCCGAACATCAACAGGCATCCGCATCTTTCTTGCCGAGACACGAT
CCAATTCCAAACTCCCCGCCTCCTCCTTTTGTACCCAACCGTCCAGCCTCCCCGCCCCCT
TTTACCCCCTCTGCCTCGATGAACTACCCCNNNCCCCATCACYCCCACCACCCTCATCAA
CCTCAACCTGTCACAAACATTCACCTGACGTTGACCACCACCCCAATGGGGGCTAACATC
CAGATGCCAATGGCTGGTCAAAGTGGGTACCTCTTTCAAAACCAACCATCAGCACCTTAT
TTA
