# Supplementary material for: Genome-wide signals of positive selection in strongylocentrotid sea urchins
Source: BMC Genomics. 2017 Jul 21;18:555. doi: 10.1186/s12864-017-3944-7 (PMC5521101; doi:10.1186/s12864-017-3944-7)
Supplement: Supplementary file 3 — Consensus alignment files. A compressed (gzip) tape archive (TAR) file containing 6250 consensus alignment files in FASTA format. (TGZ 14116 kb) [file 12864_2017_3944_MOESM3_ESM.tgz › SPU_008122/consensAlign.ordered.fa]

>sdro
ATGGTGGGAAACGACCAAAAAAAGACCAAGTCCAGGACCAAGGAGAGCAAAACCGGAGGC
AACATGAAGAAGAGTAGCAGTCGCTCTGGAAGAACTTCACCAGGGTTGAATGTGAAAAGA
TTCACCATTCCAAAGAAGCAGAAAGAGCTGCTCAATGAAGTTGAATTGGAATCTAGTGAA
TACCTGCGAGAGGTGTTACCCATAATCCAACAAGGGTACAGAGAGTCGTCTTCAAAGAAC
AAGTTCAACTATGAAAAAGTACAGCTTATCCACAATCCTGTGCTGAAGAAAGAGTTCATA
GAAAAGAAGAGAGAGATGAAAGACGCAGGCCGAAATGAAAAAGAGTTAATAGAAAGCTAT
GCATTCCTCTATGTGAAGGCGGAAGAGAAGGCAAAACAACTCTGTCAAGAATCTCTACAT
ACTGGAACAAAAGAGAAAAGGAAGCACTGTCTAGGCAGTCCATCAATGGGTGTTCATGTC
TGTAGATATTCTGATGTATTACATCGTAATACAGTGCCAAAGGAAGGAATACTCCTACTT
GTCAAGGTTCTCAAGGGCAAAGTAAAAGCTGTACCCCTGGTGTATGGAGCTGCAGAAATC
TTGGAGCCTACCCCAAACTATGACTGCCATGTAGCCAAGAACTCTGGGGAAGAAATACCA
AGTAGTGCCTCTCATCGCCTGTTTGACTCATCAGAGCTTTTCATCTACGACTTTGATGAA
GATGAAGTAGAGTTTCGGAAGAGACCCAGGAATATCTGTCCATATGCCGTAGTACACTTC
ACTTACTCAGATTCAGGTGTAGCTTCAGCTCTACCTTCCTCAAGTAATTTCAACAGAACT
CCTGTTGCATCATCGAATGAGACCACACCCTCCAGAAACATCTCCGTCCCTGATACTGTG
GGTATAGCTGTAGTGGCTCCATGTTTCCCAAGAGATGACATTGTTACTCAGCTTCCGATG
AGCGATGCAGACCGACCATTTATTGAGAAGTACAAAGAGTACTCAGAAAGGAGTTACAGG
GTTTGGTCAGGTCAACTTCTCAACAAGAATGGCAACAGCTGTAGAGTGTCTCTTCTTTCA
TTTGGTCTTTCATTTCTACCTTGCAAAATGCCAGAAGCCTTGCAAGCATGTAAAGCTGTG
AGGATGAAAGAACTACGACTACCCACCAAGGTCTTCACAGGAACCGTCCCAGTGCTTTCA
AGAGTCAAAGAGGCCCAAGCAAATGGCAAGTACTACTGGTATGCTGAGCTGCATTCACTG
AGTCTAGATGATAAAGTGTATTCAAGGTTTCTCAACTACCTCTCTGAAAAAGAATTGGTA
CTGAAGAAGGAACTTGGTGATAAAGTACTTCTCTATATCCTACCAACCGGCAAGACAACT
CAGAATCTAGGACTGACTGCAAGCTCTCATCCAAAGATCTTGCnnnnnnnnnnnnnnnnn
nnnnnnnnnnnnnnnnnnnnnnnnnnnnATATTACCGTGAAGCARCCWAGACACCAAGTA
AAGCCAAACCTGGAATCTGCACCAATCCATGATATTGATAAGGACCACTTGAAGAGGCTA
AGGTTTCAGTCATCCCTWGCCAAGCTCTTCTATGAGCAGAACCGGGAACTSAAAGACAAC
GGTGTCCCAGGTGATCTAGAGGARATCCCTCTACCAAGRCAGTCATCKGTTGAACAATCW
TCTGTAGAACCTGATGAGCCRKTTGTGGAGACTGTTMTTGAAATGTCTCCTGCRAGTCCT
GAGGAGCAAGTGGATGAGAATTTGAATTCKTATATTYCCAGAAGTCAGCATTTGGAACAT
CAGCAAAGCAACCAAAGAACAGCAGCTTATKCAAAGCCTGAAGCGTCACCTGTYGAYGAA
CATGACTGGAACAACTATCCCAACGATTGGAGGAGTGAGCATCCTAGTAGTACTCAGCCA
TGGGATCATTCCCAWCCTCMACCCAACCACCAGAAAGAACAARRCAGAAATAGGGTTGWA
ACCAAAGAGAGCCGAGACCCACGSGTAMACRTTCACAAACAATYSCAACCTGGTGGTGAA
CCATCAAACCACCATGTCRGYCARCAAAGTYCAAGCAGTCATCCACCTAGTTCCAATCCG
GGAGAGCATCATCGATTAGGTCACCAACAGTACGAGCARCAATCAGGAAGGACAGAGART
CAGTCWGGTCACCAGTCCTATGAGCGCCAATCAAGTAAGGAATGGGGTCCTCCYAAAGGT
AGTCCRAGGGGAAGAGGATCGCAGTCAAGATYRCATCAAGAMWCRCATCMTCACCATCWA
AAGCATCCGCCTAAGCCTCCWGACARTCAACAGTACAAACGTCAGGCCAGCAGYGAGTGG
RCRAATCAACAGCCAAGTGCCAARCATAAACCAAATCAGGACAAGAGGCCACTSGAAGCT
TCMCAAGGTGACCTACCCCCACAGATCAAGGAAGTRGCWTCYAAAGTCCATAARATGCTG
ACCAGTGGACTRGACCTGGGTCTCCGAGGGGCTGCTGGTGATGCTAACATCCAGACGGTA
CAAGAAGAGACCGATGATGAGAAGATCGCCAGGATGAGGGCTACCCTACAGGCCTTGGTG
GAGGAGAGGGAAAGACTCGCCAAGAGCAACTCAGATAAGGATTCTGCAGACCCTCCCACA
TCAGTGCCACCACCCAAGGGCAATGAGGTCTTGAGCACCCCACYCACCAACATGGACACT
ACCTCAGAACCTAAACACCCTTCTCAAGATAGTCCCAAGGAAAGCACAGTGGTGGAGAAA
CCCAACAAGACCATAGTAGTAGAGAAACCCAAGGAAAATGCACAGTCTAAGGGAAATGGC
GATGAGGCATATGTAAGGATGGAAGAAAGAGTGGATGTATACAAGGAAGAAGCAATGGAT
ATAGTTGATAGTGATGAGGGGGAGGAAGAAGAGAAGATTGTGCAAGAGAAGGATATTGTG
AAGAGAAAGCTTGAGGAGTCGGAAGAACCTGCTAAAAAAAAGATGAGGGTTGATGATGTG
CCAACTGCAGAAGTAGAGAAGGACAAAGGTGAGGTGACAAAGGATTGTCCTGTTGTGCCA
GAGAGTGTTGTACAAAAGAGTGTTGCAATATATGGGGTTAAGACGGTTAGTAAACCCATA
AGTAGAACAGACAGTACAGAGCAACAACCAAAGGGAACTACAAATCAAAAGCCAATAAGT
ACAAAGGGTCCTGCGGATCCCAAACAAACAGAACCAATGACCAAAACACAGAAAGATCAA
ACTAAGATACAGACTCTTGAGAAGAAGCCAAAGAGCGATGTAGGAGAGAAGAACAAAGAG
CGAYRKASKMTTGAGAAGAAGCCAAAGAGTGATGTAGGCGAGAAGAACAGGGTCCCCAAG
AAGAGTGAGGGTGCAGACAAGCCAAGTAAGGTGCCYGAGGAAATAACCAGTGCGTCGCAG
ATGAGGGAGTACCTCGAGAGAAGGCACAGCAGTGACAAGAAGGGCTCCAAGGAACACATC
TCCAGTGCATCAGAGATGAAGATGTTCCTGGAGAATCCTGACAAGATTTCGACCAAGCCA
AGGAGAATCAAAAGTGCCTCTGAGATGCGCCAGTTCTTGAATCAGCCTTTCACCAGAGAC
AAATCATCCAAGACCTCTGGGTCTGAAGGACATAAAGGGCGACCAACTGCTGCTGCACCG
GACAATACTCCCCAATATCCTGAGCTAGAGGGCAAGTCKAGGGATGACCTACTCAAGAAC
CATGATGGTGAACTTCCAAGCAATCATCTACAGAACTTCCTCAGCACCCACCACCAGATC
ACCTGGTCTCTGTCCCAGGGGGTTAGGGTCACTGTGAMYAGGGAGATGGCAGGAGCTARG
ATAGGTCCTCCACCCCCKGGTGCYSTRMGGRAARGGATGGATGAAGAAGAAGATGACTGT
ACCYYTAGCATCACAGCTGTGTGTCATGGCTCCTATCGG

>spal
ATGGTGGGAAACGACCAAAAAAAGACCAAGTCCAGGACCAAGGAGAGYAAGACCGGTGGC
AACATGAAGAAGAGTAGCAGTCGCTCTGGAAGAACTTCACCAGGGTTGAATGTGAAAAGA
TTCACCATTCCAAAGAAGCAGAAAGAGCTGCTCAATGAAGTTGAATTGGACTCTAGTGAA
TACCTCCGAGAGGTRTTACCCATAATCCAACAAGGKTACAGAGAGTCGTCTTCAAAGAAC
AAGTTCAACTATGAAAAAGTACARCTTATCCACAATCCTGTGCTGAAGAAAGAGTTTATA
GAAAAGAAGAGAGAGATGAAAGACGCTGGCCGAAATGAGAAAGAGTTAATAGAAAGCTAT
GCATTCCTCTATGTGAAGACAGAAGAGAAGGCAAAACAACTCTGTCAAGAATCTCTWCAT
ACTGGAACAAAAGAGAAAARGAAGCACTGTCTAGGCAGTCCATCAATGGGTGTTCATGTC
TGTAGATATTCTGATGTATTACATCGTAATACAGTGCCAAAGGAAGGAATACTCCTACTT
GTCAAGGTTCTCAAGGGYAAAGTRAAAGCTGTACCCCTGGTGTATGGAGCTGCAGAAATC
TTGGAGCCTACCCCAAACTACGACTGCCATGTAGCCAAGAACTCTGGGGAAGAAATACCA
AGCAGTGCCTCTCATCGCCTCTTYGACTCATCAGAGCTTTTCATCTATGACTTTGATGAA
GATGAAGTAGAGTTTCGGAAGAGACCMAGGAATATCTGTCCATATGCCGTAGTACACTTC
ACCTACTCWGATACRGGTGTACCTTCAGCTCTACCYTCCTCRAGTAAYTTCAACAGAACT
CCYGTTGCATCATCGAATGAGACRACGCCCTCCAGAAACATCTCCGTCCCTGATACTGTG
GGTATAGCTGTAGTGGCTCCATGTTTCCCAAGAGATGACATTGTTACTCAGCWTCCAATG
AGTGATGCAGACCGGCCATTTATTGARAAGTACAAAGAGTACTCAGAAAGGAGTTACAGG
GTTTGGTCAGGTGAACTTCTCAACAAGAATGGCAACAGCTGTAGRGTGTCTCTTCTCTCA
TTTGGTCTTTCATTTCTACCWTGCAAAATGCCAGAAGCCTTGCAAGCATGTAAAGCTGTG
AGGATGAAAGAACTACGACTACCCACCAAGGTCTTCACAGGAACCGTCCCAGTGCTTTCA
AGAGTCAAAGAGGCCCAAGCAAATGGCAAGTACTACTGGTATGCYGAGCTRCATTCACTG
AGTCTAGATGATAAAGTGTATTCAAGGTTTCTCAAYTACCTSTCTGAAAAAGAATTGNNN
NNNNNNNNNGANCTTGGTGANAAANTNNNTCTCTATANCCTACCAACCGGCAAGACAACT
CAGAATCTAGGACTGACTGCAAGCTCTCATCCAAAGATCTTGCAnnnnnnnnnnnnnnnn
nnnnnnnnnnnnnnnnnnnnnnnnnnnnATATTACCGTGAAGCAGCCAAGACACCAAGTA
AAGCCAAACCTGGAATCTGCACCAATCCATGATATTGATAAGGACCACTTGAAGCGGCTM
AGGTTTCAGTCATCCCTTGCCAAGCTCTTCTATGAGCAGAACCGGGAACTGAAAGACAAC
GGTGTCCCAGGTGATCTAGAGGARATCCCTCTACCAAGACAGTCRTCTGTTGAACAATCA
TCTGTAGAACCTGATGAGCCAGTKGKKGAGACTGTTRTTGAAATGTCTCCTGCRAGTCCT
GAKGAGCAAGTGGATGAGAATTTGAATTCTTATATTCCCAGARGTCAGCATTTGGAACAT
CMRCAAAGYAACCAAAGAAYAGCAGCTTATTCAAAGCCTGARGCRTCACCTGTYGATGAA
CATGACTGGAACAACTATCCCAACGATTGGAGGAGTGAGCATCCTAGTRGTACYCMRYCA
TGGGATCATTCCCAWCCTCAACCCAACCACCAGAAAGAACAAAGCAGAWATRGGRTTGAA
ACCAAAGAGAGYCGAGACCCACGTGTAAACATTCACAAACAATYSCAACCTGGTGGTGAA
CCATYAAACCACCATGYCAGYCAACAAAGTCCAAGCAGTCATCCACCTAGTKCCAATCMG
GGAGAGCATCATCGATTRGGTCACCAACAGTACGAGCAACAATCAGGAAGGACAGAGART
CAGTCAGGTCACCAGTCCTATGARCGCCAATCAAGTAARGAATGGGGTCCTCCYAAAGGT
AGTCCAAGGGGAAGRGGATCGCAKTCMAGATCGCATCAAGAATYGCAKCATCACCAKCAA
AAGCATCCGCCTAAGCCTCCAGAYAATCAACAGTACAAACGTCARGCCAGCAGCGARTGG
ACAAATCAACAGCCAAGTGCCAAGCATAAACCAAATCAGGACAAGAGGCCACTGGAAGCT
TCMCAAGGTGACCTACCCCCACAGATCAAGGAAGTAGCGTCCAAAGTCCATAAAATGCTG
ACCAGTGGACTAGACCTGGGTCTTCGAGGGGCTGCTGGTGACGCTAACGTCCAGACGGTA
CAAGAGGAGACCGATGATGAGAAGATCGCTAGGATGAGGGCTACCCTACAGGCCTTGGTG
GAGGAGAGGGAAAGACTCGCCAAGAGCAACTCAGATAAGGATTCTGCAGACCCTCCTGTA
TCAGTGCCACCWCCCAAGGGCAATGAGGTCTTGAGCACCCCACCCACCAWCATGGACACT
ACCTCAGAACCTAAACACCCTTCTCAAGATAGTCCCAAGGAAAGCACAGTGCTGGAGAAA
CCCAACGAGAGCATAGTAGTAGAGAAACCCAAGGAAAATGCACAGTCCAAGGGAAATGGC
AGTGAGGCAGATGTAAGGATGGAAGAAAGAGTGGATGTATACAAGGAAGAAGCAATGGAT
ATAGTTGATAGTGATGAGGGGGAGGAAGAAGAGAAGATTGTGCAAGAGAAGGATATTGTG
AAGAGAAAACTTGAGGAGACGGAAGAACCTGCTAAAAAAAAGATGAGAGTTGATGATGTG
CCAACTGCAGAAGCAGAGAAGGAGAAAGGTGATGTGACAAAGGATTGTCCTGTTGTGGCA
GAGAGTGTTGTGCAAAAGAGTGTTGCAATATATGGGGTGAAGGCGGTTAGTAAACCCATA
AGTAGAACAGACAGTTCAGAGCAACAACCAAAGGGAACTACAAATCAAAAGCCAATAAGT
GCAAAGGTTCCTGTGGATCCAAAACAAACAGAACCAATGACCAAAACACAGAAAGATCAA
AATAAAATACTGGCTGTTGAGAAGAAGCCAAAGAGCGATGTAGGAGAGAAGAACAGAGTT
TCACAGACTCTTGAGAAGAAGCCAAAGAGCGATGTAGTAGAGAAGAACAGGGTCTCCAAG
AAAAGTGAGAGTGCAGACAAGCCAAGTAAGGTGCCCGAGGAAATAACCAGTGCGTCCCAG
ATGAGGGAGTACCTTGARAGAAGGCACAGCAGTGACAAGAAAGGTTCCAAGGAACACATC
TCCAGTGCATCCGAGATGAAGATGTTCCTGGAGAATCCCGACAAGGTTTCAACCAAACCA
AGGAGAATCAAAAGTGCCTCTGAGATGCGCCAGTTCTTGAATCAGCCTTTCACCAGAGAC
AAATCATCCAAGGTGACTGGGTCTGAAGGGCATAAAGGGCGACCAACTGCTGCTGCACCG
GACAACACTCCCCAATACCCTGAGCTAGAGGGCAAGTCTAGGGATGACCTACTCAAGAAC
CATGATGGTGAACTTCCAAGCAATCATCTACAGAACTTCCTCAGCACCCACCACCAGATC
ACCTGGTCTCTGTCCCAGGGGGTTAGGGTCACTGTGACTAGGGAGATGGCAGGAGCTAGG
ATAGGTCCTCCTCCCCCTGGTGCTTTGAGGGGAGGAATGGATGAAGAAGAAGATGACTGT
ACCTCTAGCATCACAGCTGTGTGTCATGGCTCCTATCGG

>sfra
ATGGTGGGAAACGACCATAAAAAGACCAAGTCCAGGACCAAGGAGAGTAAGACCGGTGGC
AACATGAAGAAAAGTAGCAGTCGCTCTGGAAGAACTTCACCAGGGTTGAATGTGAAAAGA
TTCACCATTCCAAAGAAGCAGAAAGAGCTGCTCAATGAGGTTGAATTGGACTCTAGTGAA
TACCTCCGGGAGGTGTTACCCATAATCCAACAAGGGTACCGAGAGTCATCTTCAAAGAAC
AAGTTCAACTATGAAAAAGTACAGCTTATCCACAATCCTGCGCTAAAGAAAGAGTTCATA
GAAAAGAAGAGAGAGATGAAAGATGCAGGCCGAAATGAAAAAGAGTTAATAGAAAGCTAT
GCATTCCTCTGTGTGAAGACAGAAGAGAAGGCAAAACAACTCTGTCAAGAATCTCTACAT
GCTGGAACAAAAGAGAAAAGACAGCACTGTCTAGGCAGTCCATCAATGGGTGTTCATGTS
TGTAGATATTCTGATGTATTACATCGCAGTGCAGTGCCAAAGGAAGGAATACTCCTACTT
GTCAAGATTCTCAAGGGTAAAGTAAAAGCTGTACCCCTGGTGTATGGAGCTGCAGAAATC
TTGGAGCCTACCCCAAACTACGACTGCCATGTAGCCAAGAACTCTGGGGAAGAACTACCA
AGCAGTGCCTCTCATCGCCTGTTTGACTCATCAGAGCTTTTCATCTATGACTTTGATGAA
GATGAAGTAGAGTTTCGGAAGAGACCAAGGAATATCTGTCCATATGCCATAGTACACTTC
ACCTACTCAGATACCGGTGTAGCTTCAGCTCTACCTTCCTCAAGTAATTTCAACAGAACT
CCTGTTGCATCATCGAATGAGACCACGCCCTCCAGAAACATCTCTGTCCCTGATACTGTG
GGTATAGCTGTAGTGGCTCCATGTTTCCCAAGAGATGAAATTGTTTCTCAATATCCAATG
AGTGATGCAGACCGACCATTTATTGAGAAATACAAAGAGTACTCAGAAAGGAGTTACAGG
GTTTGGTCAGGTCAACTTCTCAACAAGAATGGCAACAGCTGTAGAGTGTCTCTTGTCTCA
TTTGGTCTTTCATTTCTACCTTGCAAAATGCCAGAAGCCTTGCAAGCATGTAAAGCTGTG
AGGATGAAAGAACTACGACTACCCACCAAGGTCTTCACAGGAACCGTCCCAGTGCTTTCA
AGAGTCAAAGAGGCCCAAGCCAATGGCAAGTACTACTGGTATGCTGAGCTGCATTCACTG
AGTCTAGATGATGCAGTGTACTCAAGGTTTCTCAACTACCTCTCTGAAAAAGAATTGGTA
CTGAAGAAGGATCTTGGTGATAGAGTACTTCTCTATATCCTACCAACCGGCAAGACAACT
CAGAATCTAGGnnnnnnnnnnnnnnnnnnnnnnnnnnnnnnnnnnnnnnnnnnnnnnnnn
nnnnnnnnnnnnnnnnnnnnnnnnnnnnACATTACCGTGAAGCAACCAAGACACCAAGTA
AAGCCAAACCTGGAATCTGCACCAATCCATGACATTGATAAGGACCACTTGAAGCGGCTA
AGGTTTCAGTCATCCCTTGCCAAGCTCTTCTATGAGCAGAACCGGGAACTGAAAGACAAT
GGTGTCAAAGGTGATAAAGAGGATATCCCTnNNNNAAGACAGTCATCTGTTGAACAGTCA
TCTGTAGAACCTGATGAGCCAGATGTGGAGACTGTTATTGAAATGTCTCCTGCAAGTTCT
GAGGAGCAAGTGGATGAGAATTTGAATTCTTATATTCCCAGAAGTCAGCAGTTGGAACAC
CAGCAAAGCAACCAAAGACCAGCATCTCATTCAAAGTCTGAAGCATCACCTGTTCATAAA
CATGACTGGAACAACTATCCCAATGATTGGAGGAGTGAGCATCCTAGTAGTACGCAATCA
TGGGATCATTCCCATCCTCAACCCAACCACCAGAAAGAACAAAGCATACATAGGGTTGAA
TCCAAAGAGAGCCGAGACCCACGTGTAAACATTCACAAACTATTACAACCTGGTGGTGAA
CCATCAAACCACCATGTCAGCCAACAAAGTCCAAGCAGTCATCCACATAGTTCCAATCCG
GGAGAGCATCATCGATTAGGTCACCAACAGTACGAGCAACAATCGGGAAGGACAGAGAAT
CAGTCAGGTCACCAGTCCTATGAGCGCCAATCAAGTAATGAATGGGGTCCTCCCAAAGGT
AGTCCAAGGGGAAGGGGATCGCAGTCACGATCGCATCGAGAATCGCATCATCACCATCAA
AAGCATCCGCCCAAGCCTCCAGAMAATCAACAGTACAAACGTCAGGCCAGCAGTGATTGG
ACAAATCAACCGCCAAGTGCCAAGCATAAACCAAATCAGGACAAGAGGCCACTGGAAGCT
CCAAAAGATGACCTACCCCCACAGATCAAGGAAGTAGCATCCAAAGTCCATAAAATGCTG
ACTAGTGGAATAGACATGGGTCTTCGAGGGGCTGCTGGTGACGCTAACGTCCAGACAGTG
CAAGAGGAGACCGATGATGAGAAGATTGCTAGGATGAGGGCTACCCTACAGGCCTTGGTG
GAGGAGAGGGAAAGACTCGCCAAGAGCAACTCAGATAAGAATTCTGCAAATCCTCCCACG
TCAGTNNNATCACCCAAGGGCAATGAAGTCTTGAGCAGCCCATCCACCAACATGGACACT
ACCTCAGAACCTAAACACCCTTCTCCAGAAAGTCCCAAGGAAAGCACAGTGGTGGAGAAA
CCCAACRAGAGCATAGTAGTAGAGAAACCCAAGGAAAATGCACAGACCAAGGGAAATGGC
AATGAGGCAGATGTAAGAATGGAAGAAnnnnnnnNNNNNNNNNNGGAAGAAGCAATGGAT
ATAGTTGAGAGTGATGAGGGGGAGGAAGAAGAGAAGGTTGTGCAAGAAAAGGATATTGTG
AAGAGAAAACTTGAGGAGTCAGAAGAACCTGCTAAAAAGAAGATGAGRGTTGATGATGTG
CCAACTGCAGAAGCAGAGAGGGACAAAGGTGNTGTGSCAAAGGATAGTCCTGTTGTGCCA
AAGAGTGTTGTGCAAAAGAATATTGCAATATATGGGGTTAAGACGGTTAGTAAACCCGTT
AGTAGTACAGACAGTACAGAGCAACAACCAAAGGGAACTACAAATCAAGAGCCAATAAGT
GCAAAGGGTCCTGTGGATCCAAAAAAAACAGAACCGATGACCAAAACACAGAAAGATCAA
AATAAACCACAGACTCTTGAGAAGAAGCCAAAGAGCGATGTAGAAGTGAAGAACAGAGTn
nCACAGACTCTTGAGAAGAAGCCAAAGAGCGATGTAGAAGTGAAGAACAGAGTCTCCAAG
AAAAGTGAGAGTGCAGACAAGCCAAGTAAGGTGTCCAAGGAAATAACCAGTGCCTCCCAG
ATGAGAGAGTACCTTGAGAGAAGGCACAGCAGTGACAAAAAGAGTTCGAAGGAACACATC
TCCAGTGCATCAGAGATGAAGATGTTCCTGGAGAATCCGGACAAGGTTTCAACCAAACCA
AGGAGAATCAAAAGTGCCTCCGAGATGCGCCAGTTCTTGAATCAGCCTTTCACCAGAGAC
AAATCATCCAAGACGTCTGGGTCTGAAGGGCATAAAGGRCGGCCAACTGCTGCTGCACCG
GACAATGCTCGCCAATATCCTGAGCTAGAGGGCAAGTCTAGGGACGACCTACTCAAGGAC
CATGATGGTGAACTTACAAGCAATCATCTACAGAACTTCCTCAGCACCCATCACCAGATC
ACCTGGTCTCTGTCCCAGGATGTTAGGGTCACTGTGRAGAGGGAGATGGCAGGAGCTAGG
ATAGGTCCTCCACCCCCTGGTGCTTTGAGAGGAGGGATGGATRAAGAAGAAGATGACTGT
ACCTCTAGCATCACGGCTGTGTGTCATGGATCCTATMRG

>afraSS
ATGGTGGGAAACGACCAAAAAAAGACCAAGACCAGGACCAAGGAGAGCAAGACCGGTGGC
AACATGAAGAAGAGTAGCAGTCGCTCTGGAAGAACTTCACCAGGGTTGAATGTGAAAAGA
TTCACCATTCCAAAGAAGCAGAAAGAGCTGCTTAATGAGGTTGAATTGGACTCTAGTGAA
TACCTCCGAGAGGTGTTACCCATAATCCAACAAGGATACAGAGAGTCGTCTTCAAAGAAC
AAGTTCAACTATGAAAAAGTACAACTTATCCACAATCCTGTGCTAAAAAAAGAGTTCATA
GAAAAGAAGAGAGAGATGAAAGACGCAGGCCGAAATGAAAAAGAGTTAATAGAAAGCTAT
GCATTCCTCTATGTGAAGACGGAAGAGAAGGCAAAACAACTCTGTCAAGAGTCTCTACAT
ACTGGAACAAAAGAGAAAAGGAAGCACTGTCTAGGCAGTCCATCAATGGGTGTTCATGTC
TGTAGATATTCTGATGTATTACATCGTAATACAGTGCCAAAGGAAGGAATACTCCTACTT
GTCAAGGTTCTCAAGGGTAAAGTAAAAGCTGTACCCCTGGTGTATGGAGCTGCAGAAATC
TTGGAGCCTACCCCAAACTACGACTGCCATGTAGCCAAGAACTCTGGGGAAGAAATACCA
AGCAGTGCCTCTCATCGCCTCTTTGACTCATCAGAGCTTTTCATCTATGACTTTGATGAA
GATGAAGTTGAGTTTCGAAAGAGACCAAGGAATATCTGTCCATATGCCGTAGTACACTTC
ACCTACTCWGATACCGGTGTAGCTTCAGCTCTACCTTCCTCAAGTAATTTCAACAGAACT
CCTGTTGCATCATCGAATGAAACGACGCCCTCCAGAAACATCTCCGTCCCTGATACTGTT
GGTATAGCTGTAGTGGCTCCATGTTTCCCAAGAGATGACATTGTTACTCAGCATCCAATG
AGTGATGCAGACCGGCCATTTATTGAAAAGTACAAAGAGTACTCAGAAAGGAGTTACAGG
GTTTGGTCAGGTGAACTTCTCAACAAGAATGGCAACAGCTGTAGGGTGTCTCTTCTCTCA
TTTGGTCTTTCATTTCTACCTTGCAAAATGCCAGAAGCCTTGCAAGCATGTAAAGCTGTG
AGGATGAAAGAACTACGACTACCCACCAAGGTCTTCACAGGAACCGTCCCAGTGCTTTCA
AGAGTCAAAGAGGCCCAAGCAAATGGCAAGTACTACTGGTATGCTGAGCTGCATTCACTG
AGTCTAGATGATAAAGTGTATTCAAGATTTCTCAACTACCTCTCTGAAAAAGAATTGGTA
CTGAAGAAGGAACTTGGTGATAAAGTACTTCTCTATATCCTACCMACCGGCAAGACAACT
CAGAATCTAGGACTGACTGCAAGCTCTCATCCAAAGATCTTGnnnnnnnnnnnnnnnnnn
nnnnnnnnnnnnnnnnnnnnnnnnnnnnATATTACMGTSAAGCARCCAAGACACCAAGTA
AAGCCAAACCTGGAATCTGCACCAATCCATGATATTGATAAGGACCACTTGAAGMGGCTM
AGGTTTCAGTCATCCCTTGCCAAGCTCTTCTATGAGCAGAACCGGGAACTGAAAGATAAC
GGTGTMCCAGGTGATCTAGAGGAAATCCCTCTACCAAGACAGTCGTCYRTTGAACAATCA
TCTGTAGAACCTGATGAGCCAGTTGWGGAGACTGTTATTGAAATGTCCCCTGCAAGTCCT
GACGAGCAAGTGGATGAGAATTTGAATTCTTATATTCCCAGAAGTCAGCATTTGGAACAT
CAKCAAAGCAACCAAAGAACAGCAGCTTATGCAAAGCCTGAAGCGTCACCTGTTGATGAA
CATGACTGGAACAACTATCCCAACGATTGGAGGAGTGAGCATCCTAGTAGTACCCCATCA
TGGGATCATTCCCATCCTCAACCAACCCACCAGAAAGAACAAAGCAGAAATAGGGTTGAA
ACCAAAGAGAGCCGAGACCCACGTGTACACATTCACAAACAATTGCCAGCTGGTGGTGAA
CCATCAAACCACCRTGTCAGCCAACAAAGTCCAAGCAGTCATCCACCTAGTTCCAATCAG
GGAGAGCATCATCGATTAGGTCACCAACAGTACGAGCAACAGTCAGGAAGGACAGAGAAT
CAGTCAGGTCACCAGTCCTATGAGCGCCAATCAAGTAAGGAATGGGGTCCTCCCAAAGGT
AGTCCAAGGGGAAGGGGATCGCAGTCAAGATCGCATCAAGAATCACATCATCACCATCAA
AAGCATCCGCCTAAGCCTCCAGACAGTCAACAGTACAAACGTCAGGCCAGCAGCGAGTGG
ACAAATCAACAGCCAAGTGCCAAACATAAACCAAATCAGGACAAGAGGCCACTGGAAGCT
TCCCAAGGTGACCTACCCCCACAGATCAAGGAAGTAGCTTCCAAAGTCCATAAGATGCTG
ACCAGTGGACTAGACCTGGGTCTTCGAGGGGCTGCTGGTGATGCTAACGTCCAGAYGGTA
CAAGAGGAGACCGATGATGAGAAGATCGCTAGGATGAGGGCTACCCTACAGGCCTTGGTG
GAGGAGAGGGAAAGACTCGCCAAGAGCAACTCAGATAAGGATTCTGCAGACCCTCCTGTA
TCAGTGCCACCGCCCAAGGGCAATGAGGTCTTGAGCACCCCACCCACCATCATGGACACT
ACCTCAGAACCTAAACACCCTTCTCMAGATAGTCCCAAGGAAAGCACAGTGGTGGAGAAA
CCCATCAAGAGCGTAGTAGTAGAGAAACCCAAGGAAAAGGAACAGTCCAAGGGAAATGGC
AATGAGACAGATGTAAAGATGGAAGAAAAAGTGGATGTATACAAGGAAGAAGCAATGGAT
ATAGTTGATAGTGATGAGGGGGAGGAAGAAAAGGAGATTGTGCAAGAGAAGGATATTGTG
AAGAGAAAACTTGAGGAGTTGGAAGAACCTGCTAAAAAGAAGATGAGAGTTGATGATGTG
CCAACTACAGAAGCAGAGAAGGACAAAGGCGATGTGGCAAAGGATTGTCCTGTTGTGCCW
RAGAGTGTTGTGCAAAAGAATATTGCAATATATGGCATTAAGACGGTTAGTAAACCCATA
AGTAGAACAGACAGTACAGAGCAACAACCAAAGGGAACTACAAATCAAAAGCCAATAAGT
GCAAAGGGTCCTGTGGATCCAAAGCAAACAGAACCAATGACCAAAACACAGAAAGATCAA
ACTAAAATACAGACTCTTGAGAAGAAGCCAAAGAGCGATGTAGGAGAGAAGAACAAAGAG
CGAYRKASKMTTGAGAAGAAGCCAAAGAGTGATGTAGGCGAGAAGAACAGAGTCCCCAAG
AAAAGTGAGAGTGCGGACAAGCCAGGGAAGGTGCCCGAGGAAATAACCAGTGCGTCGCAG
ATGAGGGAGTACCTTGAGAGAAGGCACAGCAGTGACAAGAAGGGCTCCAAGGAACACATC
TCCAGTGCATCGGAGATGAAGATGTTCCTGGAGAATCCCGACAAGGTGTCAACCAAACCA
AGGAGAATCAAAAGTGCCTCTGAGATGCGCCAGTTCTTGAATCAGCCTTTCACCAGAGAC
AAATCATCCAAGACCTCTGGGTCTGAAGGACATAAAGGGCGGCCAACTGCTGCTGCACCG
GACAACACTCCCCAATATCCTGAGCTAGAGGGCAAGTCKAGGGATGACCTACTCAAGAAC
CATGAYGGTGAACTTCCAAGCAATCATCTACAGAACTTCCTYAGCACCCACCACCAGATC
ACCTGGTCTCTGTCCCAGGGGGTTAGGGTCACTGTGACTAGGGAGATGGCAGGAGCTAGG
ATAGGTCCTCCACCCCCTGGTGCCCTAAGGRAARGGATGGATGAAGAAGAAGATGACTGT
ACCTCTAGCATCACAGCTGTGTGTCATGGCTCCTATCGG

>hpul
ATGGTGGGAAACGGCCAAAAAAAGACCAAGTCCARGACCAAGGAGAGCAAGACYGGGGAC
AACATGAAGAAGAGTAGCAGTCGCTCTGGAAGAACTTCACCAGGGTTGAATGTGAAAAGA
TTCACCATTCCAAAGAAGCAGAAAGAGCTGCTCAATGAAGTTGAATTGGACTCTAGTGAA
TACCTCCGAGAGGTATTACCCATAATCCAACAAGGGTACAGAGAGTCTTCTTCAAAGAAC
AAGTTCAACTATGAAAAAGTACAACTTATCCACAATCCTGTGCTGAAGAAGGAGTTCATA
GAAAAGAAGAGAGAGATGAAAGACGCAGGCCGAAATGAAAAAGAGTTAATAGAAAGCTAT
GCATTCCTCTATGTGAAGACAGAAGAGAAGGCAAAACAACTCTGTCAAGAATCTCTACAT
ACTGGAACAAAAGAGAAAAGGAAGCACTGTCTAGGCAGTCCATCAATGGGTGTTCATGTC
TGTAGATATTCTGATGTATTACATCGTAACGCAGTGCCAAAGGAAGGAATACTCCTACTT
GTCAAGGTTCTCAAGGGTAAGGTCAAAGCTGTACCCCTGGTGTATGGAGCTGCAGAAATC
TTGGAGCCTACCCCAAACTACGACTGCCATGTAGCCAAGAACTCTGGGGAAGAAATACCA
AGCAGTGCCTCTCATCGCCTCTTTGACTCATCAGAGCTTTTCATCTATGACTTTGATGAA
GATGAAGTAGAGTTTCGGAAGAGACCCAGGAACATCTGTCCATATGCCGTAGTACACTTC
ACCTACTCTGATACCGGTGTAGCTTCAGCTCTACCCTCCTCAAGTAATTTCAACAGAACT
CCCGTTGCATCATCGAATGAGACCACACCCTCCAGAAGCATCTCCGTCCCTGATACTGTG
GGTATAGCTGTAGTGGCTCCATGTTTCCCAAGAGATGACATCGTTACCCAGCTTCCAATG
AGTGATGCAGACCGGCCATTTATTGAAAAGTACAAAGAGTACTCAGAAAGGAGTTACAGG
GTTTGGTCAGGTCAACTTCTCAACAAGAATGGCAACAGCTGTAGGGTGTCTCTTCTCTCA
TTTGGTCTTTCATTTCTACCTTGCAAAATGCCAGAAGCCTTGCAAGCATGTAAAGCTGTG
AGGATGAAAGAACTACGACTACCCACCAAGGTCTTCACAGGAACCGTCCCAGTGCTTTCA
AGAGTCAAAGAGGCCCAAGCAAATGGCAAGTACTACTGGTATGCTGAGCTGCATTCACTG
AGTCTAGATGATAAAGTGTATTCAAGATTTCTCAATTACCTCTCTGAAAAGGAATTGGTG
CTGAAGAAGGAGCTGGGTGATAAAGTACTTCTCTATATCCTACCAACCGGCAAGACAACT
CAGAATCTAGGACTGACTGCAAGCTCTCATCCAAAGATCTTGCATTGCCTTNTAGAGTCA
TATGTNCCCATGGNNAGNCNCCTGACAGATATTACCGTGAAGCAACCGAGACACCAAGTA
AAGCCAAACCTGGAATCTGCACCAATCCATGATATAGATAAGGACCACTTGAAGCGGCTA
AGGTTTCAGTCATCCCTTGCCAAGCTCTTCTATGAGCAGAACCGGGAACTGAAAGACAAC
GGTGTCAATGGTGATCTAGAGGAAATCCCTCTACCAAGACAGTCTTCGATTGAACAATCA
CCTGTAGRACCTGATGAGCCAGTTGTGGAGACTGTTATTGAAATGTCTCCTGCAAGTCCT
GAGGAGCAAGTGGATGAGAATTTGAATTCTTATATTCCCAGAAGTCAGCATTTGGAGCAT
CAGCAAAGCAACCAAAGAACAGCAGCTTATTTCAAGCCTGAAGCATCACCTGTTGATGAA
CATGACTGGAACAACTATCCCAATGATTGGAGGAGTGAGCATCCGAGTAGTACCCCATCA
TGGGACCATTCCCAACCTCCACCCAACCACCAGAATGAACAAAGCAGACATAGGGTTGAA
ACCAAAGAGAGCCGAGACCTACGTGCAAACATTCACACACAATTGCCACCTGGTGGTGAA
CCATTAAATCACCATGTCAGCCAACAAAGTCCAAGCAGTCATCCACATAGTTCCAATCCG
GGAGAGCATCATCGATTAGGTCACCAACAGTACGAGCAACAATCAGGAAGGGCAGATCAT
CAGTCRGGTCACCAGTCCTATGAGCGCCAATCAAGTCAGGAATGGGGTCCTCCCAAAGGT
AGTCCAAGGGGACGGGGGTCGCAGTCAAGATCGCATCAAGAATCGCATCATCACCATCAA
AAGCATCCGCCTCAGCCTCCTGACAATCAACAGTATAAACGTCAGGCCAGCAGCGAGTGG
ACAAATCAACAGCCAAGTGCCAAGCATAAACCAAATCGGGACAAGAGGCCACTGGAAGCT
TCACAAGGTGACCTACCCCCACAGATCAAGGAAGTGGCTTCCAAAGTCCATAAAATGCTG
ACCAGTGGACTAGACCTGGGTCTTCGAGGGGCTGCTGGTGACGCTAACGTCCAGACGGTA
CAAGAGGAGACCGATGATGAGAAGATCGCTAGGATGAGGGCTACCCTACAGGCCTTGGTG
GAGGAGAGGGAAAGACTCGCCAAGAGCAACTCAGATAAGGATTCTGTAAATCCTCCCACA
CCAGTGCCACCACCCAAGGGCAATGAGGTCTTGAGCACCCCACCCACCGTCATGGACACT
ACCTCAGAACCTAAACACCCTTCTCCAGATAGTCCTAAGGGAAGCACAGTGGTGGACAAA
CCCAACAAGAGCATAGTAGTAGAGAAACCCAAGGAAAATGCACAGTCCAAGGGAAATGGC
AATGAGGAAGATGTAAGGATTGAAGAAAGAGTAGATGTATACAAGGAAGAAGCAATGGAT
ATAGTTGATAGTGAGGAGGGTGAGCAAGAAGAGAAGATTGTGCTGGAAAAGGATATTGTG
AAGAGRAAACTTGAGGAGTCGGAAGAACCTGCTAAAAAAAGGATGAGAGTTGATGATGTG
CCGACTGCAGAAGCAGAGAGGGACAAAGGTGGTGTGGCAAAGGATGGTCCTGTTGTGGCA
AAGAGTGTTGTGCAAAAGAGTGTTGCAATACATGGGGTTAAGATGGTTAGTAAACCCATA
AGTAGAACTGACAGTACAGAGCAACAACCAAAGGGATCTACAAATCAAAAGCCAATAAGT
GCAAAGGGTCCTGTGGATCCAAAACAAACAGAACCAATGACCAAAACACAGAAAGATCAA
AATAAAGTACAGACTCTTGAGAAGAAGCCGAAGAGCGATGTAGGCGAGAAGAACAGnnnn
nnACAGACTCTTGAGAAGAAGCCGAAGAGCGATGTAGGCGAGAAGAACAGGGTCTCCAAG
AAGAGTGAGAGTGCAGACAAGCCAGGTAAGGTGTCCAAGGAAATAACCAGTGCCTCCCAG
ATGAGGGAGTACCTTGAGAGAAGGCACAGCAGTGACAAGAAGAGTTCCAAGGATCACATC
TCCAGTGCATCAGAGATGAAGATGTTCCTGGAGAATCCCGACAAGGTTTCCACCAAACCA
AGGAGAATCARAAGTGCCTCCGAGATGCGCCAGTTCTTGAATCAGCCTTTTACCAGAGAC
AAATCGTCCAAGACATCTGGGTCTGTAGTCCATAAAGGGCGGCCAACTGCTGCTGCACCG
GACAATACTCCCCAATATCCTGAGCTGGAGGGCAAGTCGAGGGATGACCTCCTCAAGAAC
CATGATGGTGAACTTCCAAGCAATCATCTACAGAACTTCCTCAGCACCCAGCACCAGATC
ACCTGGTCTCTGACCCAGGGGGTTAGGGTCACTGTGGGAAGGGAGATGGCAGGAGCTAGG
ATAGGTCCTCCACCCCCCGGTGCTTTGAGGGGAGGGATGGATGAAGAAGAAGATGACTGT
ACCTCTAGCATCACAGCTGTGTGTCATGGCTCCTATCGG

>snud
ATGGTGGGAAACGACCAAAAAAAGACCAAGTCCAGGACCAAGGAGAGTAAGACCGGTGGC
AACATGAAGAAGAGTAGCAGTCGCTCTGGAAGAACTTCACCAGGGTTGAATGTGAAAAGA
TTCACCATTCCAAAGAAGCAGAAAGAGCTGCTCAATGAGGTTGAATTGGACTCAAGTGAA
TACCTCCGGGAGGTCTTACCCATAATCCAACAAGGGTACCGAGAGTCATCTTCAAAGAAC
AAGTTCAACTACGAAAAAGTACAGCTTATCCACAATCCTGCGTTAAAGAAAGAGTTCATA
GAAAAGAAGAGAGAGATGAAAGATGCAGGCCGAAATGAAAAAGAGTTAATAGAAAGCTTT
GCATTCCTCTGTGTGAAGACAGAAGAGAAGGCAAAACAACTCTGTCAAGAATCTCTACAT
GCTGGAACAAAAGAGAAAAGAAAGCACTGTCTAGGCAGTCCATCAATGGGTGTTCATGTC
TGTAGATATTCTGATGTATTACATCGCGGTGCAGTGCCAAAGGAAGGAATACTCCTCCTT
GTCAAGATTCTCAAGGGCAAAGTAAAAGCTGTACCCCTGGTGTATGGAGCTGCAGAAATC
TTGGAGCCTACCCCAAACTACGACTGCCATGTAGCCAAGAACTCTGGGGAAGAACTACCA
AGCAGTGCCTCTCATCGCCTGTTTGACTCATCAGAGCTTTTCATCTATGACTTTGATGAA
GATGAAGTAGAGTTTCGGAAGAGACCAAGGAATATCTGTCCATATGCCATAGTACACTTC
ACCTACTCAGATACCGGTGTAGCTTCAGCTCTACCTTCCTCAAGTAATTTCAACAGAACT
CCTGTTGCATCATCGAATGAGACCACGCCCTCCAGGAACATCTCCATCCCTGATACTGTG
GGTATAGCTGTAGTGGCTCCATGTTTCCCAAGAGATGAAATTGTTTCTCAATATCCAATG
AGTGATGCAGACCGGCCATTTATTGAGAAATACAAAGAGTACTCAGAAAGGAGTTACAGG
GTTTGGTCAGGTCAACTTCTCAACAAGAATGGCAACAGCTGTAGAGTGTCTCTTGTCTCA
TTTGGTCTTTCATTTCTACCTTGCAAAATGCCAGAAGCCTTGCAAGCATGTAAAGCTGTG
AGGATGAAAGAACTACGACTACCCACCAAGGTCTTCACAGGATCCGTCCCAGTGCTTTCA
AGAGTCAAAGAGGCCCAAGCCAATGGCAAGTACTACTGGTATGCTGAGCTGCATTCACTG
AGTCTAGATGATGCAGTGTACTCAAGGTTTCTCAATTACCTCTCTGAAAAAGAATTGGTA
CTGAAGAAGGATCTTGGTGATAGAGTACTTCTCTATATCCTACCAACCGGCAAGACAACT
CAGAATCTAGGACNNNNNNNNNNNNNNNNNNNNNNNNNNNNNNNNNNNNnnnnnnnnnnn
nnnnnnnnnnnnnnnnnnnnnnnnnnnnACATTACCGTGAAGCAACCAAGACACCAAGTA
AAGCCAAACCTGGAATCTGCGCCAATCCATGACATTGATAAGGACCACTTGAAGCGGCTA
AGGTTTCAGTCATCCCTTGCCAAGCTCTTCTATGAGCAGAACCGGGAACTGAAAGACAAT
GGTGTCAAAGGTGATAAAGAGGATATCCCTnTACCAAGACAGTCATCTGTTGAACAGTCA
TCTGTAGAACCTGATGAGCCAGATGTGGAGACTGTTATTGAAATGTCTCCTGCAAGTCCT
GAGGAGCAAGTGGATGAGAATTTGAATTCTTATATTCCCAGAAGTCAGCAGTTGGAACAC
CAGCAAAGCAACCAAAGAACAACATCTCATTCAAAGTCTGAAGCATCACCTGTTCATAAA
CATGACTGGAACAACTATCCCAATGATTGGAGGAGTGAGCATCCTAGTAGTACGCAATCA
TGGGATTATTCCCATCCTCAACCCAACCACCAGAAAGAACAAAGCAGACATAGAGTTGAA
ACCAAAGAGAGCCGAGACCCACGTGTAAACATTCATAAACTATTACAACCTGGTGGTGAA
CCATCAGACCACCATGTCAGCCAACAAAGTCCAAGTAGTCATCCACATAGTTCCAATCCG
GGAGAGCATCATCGATTAGGTCACCAACAGTATGAGCAACAATCGGGAAGGACAGAGAAT
CAGTCAGGTCACCAGTCCTATGAGCGCCAATCAAGTAATGAATGGGGTCCTCCCAAAGGT
AGTCCAAGGGGAAGGGGATCGCAGTCAAGATCGCATCAAGAATCACATCATCACCATCAA
AAGCATCCGCCTAAGCCTCCAGACAATCAACAGTACAAACGTCAGGCCAGCAGTGATTGG
ACAAATCAACAACCAAGTGCCAAGCATAAACCAAATCAGGACAAGAGGCCACCGGAAGCT
CCAAAAGGTGACCTACCCCCACAGATCAAGGAAGTAGCATCCAAAGTCCATAAAATGCTG
ACTAGTGGAATAGACCTnnnnnnnnnnnnnnnnnnnnnnnnnnnnnnnnTCCAGACCGTA
CAAGAGGAGACCGATGATGAGAAGATCGCTAGGATGAGGGCTACCCTACAGACCTTGGTG
GAGGAGAGGGAAAGACTCGCCAGGAGCAACTCAGATAAGAATTCTGCAAATCCTCCCACG
TCAGTACCACCACCCAAGGGCAATGAAGTCTTGAGCAGCCCATCCACCAACATGGACGCT
ACCTCAGAACCTAAACACCCTTCTCCAGATAGTCCCAAGGAAAGCACAGTGGTGGAGAAA
CCCAACAAGAGCATAGTAGTAGAGAAACCCAAGGAAAATGCACAGACCAAGGGGAATGGC
AATGAGGCAGATGTAAGGATGGAAGAAnnnnnnnnnnnnnnnnnGGAAGAAGCAATGGAT
ATAGTTGAGAGTGATGAGGGGGAGGAAGAAGAGAAGGTTGTGCAAGAAAAGGATATTGTG
AAGAGAAAACTTGAGGAGTCAGAAGAACCTGCTAAAAAGAAGATGAGGGTTGATGATGTG
CCAACTGCAGAAGTAGAGAGGGACAAAGGTGTTGTGGCAAAGGATAGTCCTGTTGTGCCA
AAGAGTGTCGTGCAAAAGAATATTGCAATATATGGGGTTAAGACGGTTAGTAAACCCGTT
AGTAGTACAGACAATACAGAGCAACAACCAAAGGCCACTACAAATCAAAAGCCAATAAGT
GCAAAGGGTCCTGTGGATCCAAAACAAACAGAACCGATGACCAAAACACAGAAAGATCAA
AATAAACAACAGACTCTTGAGAAGAAGCCAAAAAGCGATGTAGAAGAGAAGAACAGAGTn
nnACAGACTCTTGAGAAGAAGCCAAAAAGCGATGTAGAAGAGAAGAACAGAGTCTCCAAG
AAAAGTGAGAGTGCAGACAAGCCAAGTAAGGTGCCCAAGGAAATAACCAGTGCCTCCCAG
ATGAGGGAGTACCTTGAGAGAAGGCACAGCAGTGACAAAAAGGGTTCAAAGGAACACATC
TCCAGTGCATCAGAGATGAAGATGTTTCTGGAGAATCCGGACAAGGTTTCGACCAAACCA
AGGAGAATCAAAAGTGCCTCCGAGATGCGCCAGTTCTTGAATCAGCCTTTCACCAGAGAC
AAATCATCCAAGACGTCTGGGTCTGAAGGGCATAAAGGGCGGCCAACTGCTGCTGCACCG
GACAACACTCGCCAATATCCTGAGCTTGAGGGCAAGTCTAGGGACGACCTACTCAAGGAC
CATGATGGTGAACTTACAAGCAATCATCTACAGAACTTCCTCAGCACCCATCACCAAATC
ACCTGGTCTTTGTCCCAGGATGTTAGGGTCACTGTGAAGAGGGAGATGGCAGGAGCTAGG
ATAGGTCCTCCACCCCTTGGTGCTTTGAGAGGAGGGATGAATGAAGAAGAAGATGACTGT
ACCTCTAGCATCACAGCTGTGTGTCATGGATCCTATCAG

>sintSS
ATGGTGGGAAACGACCAAAAAAAGTCCAAGTCCAGGACCAAAGAGAGCAAGACCGGGGTC
AASATGAAGAAGAGTAGCAGTCGCTCTGGAAGAACTTCACCAGGGTTGAATGTGAAAAGA
TTCACCATTCCAAAGAAGCAGAAAGAGCTGCTCAATGAGGTTGAATTGGACTCTAGTGAA
TACCTCCGAGAGGTGTTACCCATTATCCAACAAGGGTACAGAGAGTCGTCTTCAAAGAAC
AAGTTCAACTATGAAAAAGTACAGCTTATCCACAATCCTGTGCTGAAGAAAGAGTTCATA
GAAAAGAAGAGAGAGATGAAAGACGCAGGCCGAAATGAAAAAGAGTTAATAGAAAGCTAT
GCATTCTTCTATGTGAAGACGGAAGAGAAGGCAAAACAACTCTGTCAAGAGTCTCTACAT
ACTGGAACAAAAGAGAAAAGGAAGCACTGTCTAGGCAGTCCATCAATGGGTGTTCATGTC
TGTAGATATTCTGATGTATTACATCGTAATACAGTGCCAAAGGAAGGAATACTCCTACTT
GTCAAGGTTCTCAAGGGTAAAGTAAAAGCTGTCCCCCTGGTGTATGGAGCTGCAGAAATC
TTGGAGCCTACCCCAAACTACGACTGCCATGTAGCCAAAAACTCTGGGGAAGAAATACCA
AGCAGTGCCTCTCATCGCCTCTTTGACTCATCAGAGCTTTTCATCTATGACTTTGATGAA
GATGAAGTAGAGTTTCGGAAGAGACCRAGGAATATCTGTCCATATGCCGTAGTACACTTC
ACCTACTCAGATACCGGTGTAGCTTCAGCTCTACCTTCCTCAAGTAATTTCAACAGAACT
CCYGTTGCATCATCGAATGAGACGACGCCCTCCAGAAACATCTCCGTCCCTGATACTGTG
GGTATAGCTGTAGTGGCTCCATGTTTCCCAAGAGATGACATTGTTACTCAGCTTCCAATG
AGTGATGCAGACCGGCCATTTATTGASAAGTACAAAGAGTACTCAGAAAGGAGTTACAGG
GTTTGGTCAGGTGAACTTCTCAACAAGAATGGCAACAGCTGTAGGGTGTCTCTTCTCTCA
TTTGGTCTTTCGTTTCTACCTTGCAAAATGCCAGAAGCCTTGCAAGCATGTAAAGCTGTG
AGGATGAAGGAGCTACGACTACCCACCAAGGTTTTCACAGGAACCGTCCCAGTGCTTTCA
AGAGTCAAAGAGGCCCAAGCAAATGGCAAGTACTACTGGTATGCTGAGCTGCATTCACTG
AGTCTAGATGATAAAGTGTATTCAAGGTTTCTCAACTACCTCTCTGAAAAAGAATTGGTA
CTGAAGAAGGAACTTGGTGATAAAGTACTTCTCTATATCCTACCAACCGGCAAGACAACT
CAGAATCTAGGACTGACTGCAAGCTCTCATCCAAANNNNnnnnnnnnnnnnnnnnnnnnn
nnnnnnnnnnnnnnnnnnnnnnnnnnnnATATTACCGTGAAGCAGCCAAGACACCAAGCA
AAGCCAAACCTTGAATCTGCACCAATCCATGATATTGATAAGGACCACTTGAAGCGGCTA
AGGTTTCAGTCATCCCTTGCTAAGCTCTTCTATGAGCAGAACCGGGAACTGAAAGACAAT
GGTGTCCCAGGTGATCTAGAGGAGATCCCTCTACCWAGACAGTCATCTGTYGAACAATCA
TCTGTAGAACCTGATGAGCCAGTTGTGGAGACTGTTCTTGAAATGTCTCCTGCAAGTCCT
GACGAGCAAGTGGATGAGAATTTGAATWCYTATATTCCCAGAAGTCAGCATWTGGAACAT
CARCAAAGCAACCAAAGAACAGCAGCTTATTCAAAGCCTGAAGCGTCACCTGTTGATGAA
CATGACTGGAACAACTATCCCAACGATTGGAGGAGTGAGCATCCTAGTAGTACTCAGCCA
TGGGATCATTCCCATCCTCAACCMAMCCACCAGAAAGAACAAAGCAGAAATAGGGTTGAA
ACCAAAGAGAGCCGAGACCCACGTGTAAACATTCACAAACAATCCCAACCTGGTAGTGAA
CCATCAAACCACCATGTCAGTCAACAAAGTCCAAGCAGTCATCCACCTAGTTCCAATCCG
GGAGAGCATCATCGATTAGGTCACCAACAGTACGAGCAACAATCAGGAAGGGCRGAGAAA
CAGTCARGTCACCAGTCCTATGAGCGCCAATCAAGTAAGGAATGGGGTCCTCCCAAAGGC
AGTCCAAGGGGAAGGGGATCGCAGTCAAGATCGCATCAAGAATCGCAYCATCACCATCAA
AAGCATCCGCCTAAGCCTCCAGACAATCAACAGTACAAACGTCAAGCCAGCAGCGAGTGG
ACAAGTCAACAGCCAAGTGCCAAGCATAAACCAAATCACGACAAGAGGCCACTGGAAGCT
TCACAAGGTGACCTACCCCCACAGATCAAGGAAGTTGCTTCCAAAGTCCATAAAATGCTG
ACCAGTGGACTAGACCTGGGTCTTCGAGGGGCTGCTGGTGATGCTAACGTCCAGACGGTA
CAAGAGGAGACCGATGATGAGAAGATYGCTAGGATGAGGGCTACCCTACAGGCCTTGGTG
GAGGAGAGGGAAAGACTCGCCAAAAGCAACTCAGATAAGGATTCTGCAGACCCTCCTGTA
TCAGTGCCACCACCCAAGGGCAATGAGGTCTTGAGCACCCCACCCACCAASATGGACACT
ACCTCAGAACCTAAACACCCTGCTCAAGATAGTCCTAAGGAAAGCACAGTGGTGGAGAAA
MCCAACAAGACCATAGTAGAAGAGAAACCCAAGGAAAATGCACAGTCCAAGGGAAATGGC
AATGAGGCAGATGTAAGGAAKGAAGAAAGCGTAAATGTATACAAGGAAGAAGAAATGGAT
ATAGTTGATAGTGATGAGGGGGAGGAAGAAGWGAAGATTGTGCAAGAGAAGGATATTGTG
AAGAGAAAACTTGAGGAGTTGGAAGAACCTGCTAAGAAGAAGATGAGAGTTGATGAAGTG
CCAACTGCAGAAGCAGAGAAGGAGAAAGGGGATGTGACAAAGGATTGTCCTGTTGTGCAA
AAGAGTGTTGTGCAAAAGAATATTGCAGTATATGGGGTTAAGACGGTTAGTAAACCCATA
AGTAGAACAGACAGTACAGAGGAACAACCAAAGGRAACTACAAATCAAAAGCCAATAAGT
GCAAAGGGTCCTGTGGATCCAAAACAAACAGAACCAATGACCAAAACACAGAAAGATCCA
AATAAAATACAGACTCTTGAGAAGAAGCCAAAGAGTGATGTAGTAGAGAAGAACAGnnnn
nnACAGACTCTTGAGAAGAAGCCAAAGAGTGATGTAGTAGAGAAGAACAGGGTCTCCAAG
AAAAGTGAGAGTGCAGACAAGCCAAGTAAGGTGTCCGATGAAATAACCAGTGCGTCCCAG
ATGAGAGAGTACCTTGAGAGAAGGCACAGCAGCGACAAGAAGGGTTCCAAGGAACACATC
TCCAGTGCCTCAGAGATGAAGATGTTCCTGGAGAATCCCGACAAGGTTTCAACCAAACCA
AGGAGAATCAAAAGTGCCTCTGAGATGCGCCAGTTCTTGAATCAGCCTTTCACCAGAGAC
AAATCATCCAAGATATCTGGGTCTGAAGGACATAAAGGGCGACCAACTGCTGCTGCACCG
GACAATACTCCCCAATATCCCGAGCTCGAGGGCAAGTCGAGGGATGACCTACTCAAGAAC
CATGATGGTGAACTTCCAAGCAATCATCTACAGAACTTCCTCAGCACCCACCACCAGATC
ACCTGGTCTCTGTCCCAGGGGGTTAGGGTCACTGTGAAGAGGGAGATGGCAGGAGCTAGG
ATGGGTCCTCCACCCCCTGGTGCTTTGAGGAAAGGGATGGATGAAGAAGAAGATGACTGT
ACCTCTAGTATCACAGCTGTGTGTCATGGCTCCTATCGG

>sprp
ATGGTGGGAAACGACCAAAAAAAGACCAAGTCCAGGACCAAGGAGAGTAAGACCGGTGAC
AACATGAAGAAGAGTAGCAGTCGCTCTGGAAGAACTTCACCAGGGTTGAATGTGAAAAGA
TTCACCATTCCAAAGAAGCAGAAAGAGCTKCTTAATGAGGTTGAATTGGACTCTAGTGAA
TACCTCCGGGAGGTGTTACCCATAATCCAACAAGGGTACAGAGAGTCGTCTTCAAAGAAC
AAGTTCAACTATGAAAAAGTACAGCTTATCCACAATCCTGTGCTGAAGAAAGAGTTCATA
GAAAAGAAGAGAGAGATGAAAGAYGCAGGCCGAAATGAAAAAGAGTTAATAGAAAGCTAT
GCATTCCTCTATGTGAAGACRGAAGAAAAGGCAAAACAACTCTGTCAAGAATCTCTACAT
ACTGGAACAAAAGAGAAAAGAAAGCACTGTCTAGGCAGTCCATCAATGGGTGTTCATGTC
TGTAGATATTCTGATGTATTACATCGTAATRCAGTGCCAAAGGAAGGAATACTCCTACTT
GTCAAGGTTCTYAAGGGCAAAGTAAAAGCTGTACCCCTGGTGTATGGAGCTGCAGAAATC
TTGGAGCCTACCCCAAACTACGACTGCCATGTAGCCAAGAACTCTGGGGAAGAAATACCA
AGCAGTGCCTCTCATCGCCTCTTTGACTCATCAGAGCTTTTCATCTATGACTTTGATGAA
GATGAAGTAGAGTTTCGGAAGAGACCMAGGAATATCTGTCCATATGCCGTAGTACACTTC
ACCTACTCAGATACCGGTGTAGCTTCAGCTCTACCTTCCTCAAGTAATTTCAACAGAACT
CCCGTTGCATCATCGAATGAGACGACGCCCTCCAGAAACATCTCYGTCCCTGATACTGTG
GGTATAGCTGTAGTGGCTCCGTGTTTCCCAAGAGATGAAATTTTTACTCAGCTTCCAATG
AGTGATGCAGACCGCCCATTCATTGAGAAGTACAARGAGTACTCAGAAAGGAGTTACAGG
GTTTGGTCAGGTGAACTTCTCAACAAGAATGGCAACAGCTGTAGRGTGTCTCTTCTCTCA
TTTGGTCTTTCATTTCTACCTTGCAAAATGCCAGAAGCCTTGCAAGCATGTAAAGCTGTG
AGRATGAARGAACTACGACTACCCACCAAGGTCTTCACAGGAACCGTCCCAGTGCTTTCA
AGAGTCAAAGAGGCCCAAGCMAATGGCAAGTACTACTGGTATGCTGAGCTGCATTCACTG
AGTCTAGATGATAAAGTGTATTCAAGGTTTCTCAACTACCTCTCTGAAAAAGAATTGGTA
CTGAAGAAGGAACTTGGTGATAAAGTGCTTCTCTATATCCTACCAACCGGCAAGACAACT
CAGAATCTAGGACTGACTGCAAGCTCTCATCCAAAGATCTTGCATTGCCTGGTAGAGTCA
TATGTTCCCATGGTCAGTCACCTGACAGATATTACCGTGAAGCARCCAAGACACCAAGTA
AAGCCAAACCTGGAATCTGCACCAATCCATGATATTGATAAGGACCACTTGAAGCGGCTR
AGGTTTCAGTCATCCCTTGCSAAGCTCTTCTATGAGCAGAACCGGGAACTGAAAGACAAC
GGTGTCCCAGGTGATCTAGAGGAAATCCCTCTACCAAGACAGTCGTCTGTTGAACAATCA
TCYRTAGAACCTGATGARCCAGTTGTGGAGACTGTTATTGAAATGTCTCCTGCAAGTCCT
GAYGAGCAAGTGGATGAGAATTTGAATTCTTATATTCCCAGAAGTCAGCATTTGGAACAT
CAGCAAAGCAACCAAAGAACAGCAGCTTATGCAAAGCCTGAGGCATCACCTGTTGATGAA
CATGACTGGAACAACTATCCCAACGATTGGAGGAGTGAGCATCCTAGTAGTACCCCATCA
TGGGATCATTCACATCCTCAACCCAACCACCAGAAAGAACAAAGCAGACATAGGGTTGAA
ACCAAAGAGAGCCGAGACCCACGTGTGCACATTCACAAACAATTGCAACCTGGTGGTGAA
CCTTCAAACCACCATGTCAGCCAACAAAGTCCAAGCAGTCATCCACCYAGTTCCAATCCG
GGAGAGCATCATAGATTGGGTCACCAACAGTACGAGCAGCAATCAGGACAGCCAGAGAAT
CAGTCGGGTCACCAGTCCTATGAGCGCCAATCAAGTAWGGAATGGGGTYCTCCTAAAGGT
AGTCCAAGGGGAAGGGGATCGCAGTCAAGATCGCATCAAGAATCATATCATCACCATCAA
AAGCATCCGCCTAAGCCTCCAGACAGTCAACAGTACAAACGTCAAGCCAGCAGTGATTGG
CCAAGTCAACAGCCAAGTGCCAARCATAAACCAAATCACGACAAGAGGCCACTGGAAGCT
TCACAAGGTGACCTACCCCCACAGATCAAGGAAGTAGCGTCCAAAGTCCATAAAATGCTG
ACCAGTGGACTAGACCTGGGTCTCCGAGGGGCTGCTGGTGATGCTAACGTCCAGACGGTA
CAAGAGGAGACTGATGATGAGAAGATCGCTAGGATGAGGGCTACCCTACAGGCCTTGGTG
GAGGAGAGGGAAAGACTCGCCAAGAGCAACTCAGATAAGGATTCTGCAGACCCTCCCACA
TCAGTGCCACCGCCCAAGGGCAATGAGGTCTTGAGCACCCCACCCACCATCATGGACACT
ACCTCAGAACCTAAACACCCTTCTCAAGATAGTCCCAAGGAAAGCACAGTGGTGGAGAAA
CCCAACAAGACCATAGTAGTAGAGAAACCCAAGGGAGATGCACAGACCAAGGGAAATGGC
AATGAGGCAGATGTAAGGATGGAAGAAAGAGTGGATGTATACAAGGAAGAAGCAATGGAT
ATAGTTGATAGTGATGAGGGGGAGGAAGAAGCGAAGATTGTGCAAGAGAAGGATATTGTG
AAGAGAAAACTTGAGGAGTCGGAAGAACCTGCTAAAAAGAAAATGAGAGTTGATGATGTG
CCAACTGCAGAAGCAGAGAAGGACAAAGGTGATGTGACAAAGGCTTATCCTGTTGTGCCA
GAGAGTGTTGTGCAAAAGAATATTGCAGTATATGGGGTTAAGACGGTTAGTAAACCCATA
AGTAGAACAGACAGTACAGAGCAACAATCRCAGGGAGCTACAAATCAAAAGCCAATAAGT
GCAAAGGGTCYTGTGGATCCAAAACAACCAGAACCAATGACCAAAACACAGAAAGATCAA
AATAAAATACAGGCTCCTGAGAAGAAGCCAAAGAGCGATGTAGGAGAAAAGAACAGAGTT
TCACAGACTCTTGAGAAGAAGCCGAAGAGTGATGTAGGAGAGAAGAACAGGGTCTCCAAG
AAAAGTGAGAGTGCAGACAAGCCAAGTAAGGTGTCCAATGAAATAACCAGTGCRTCGCAG
ATGAGGGAGTACCTTGAGAGAAGGCACAGCAGTGACAAGAAGGGCTCGAAGGAACACATC
TCCAGTGCATCAGAGATGAAGATGTTCCTGGAGAATCCCGACAAGGTTTCCATCAAACCA
AGGAGAATCAAAAGTGCCTCTGAGATGCGCCAGTTCTTGAATCAGCCTTTCACCAGAGAC
AAATCATCCAAGACGCCTGGRTTTGAAGGACATAAAGGGCGGCCAACTGCTGCTGCACCG
GACAATACTCCCCAATATCCYGAGCTCGAGGGCAAGTCGAGGGATGACCTACTCAAGAAC
CATGATGGTGAACTTCCAAGCAATCATCTACAGAACTTYCTCAGCACCCACCACCAGATC
ACCTGGTCTCTGTCCCAGGGGGTTAGGGTCACYGTGGGGAGGGAGATGGCAGGAGCTAGG
CTAGGTCCTCCACCCCCYGGTGYTWWGARGGAARGGATRGAKGAAGAAGAAGATGACTGT
WCCTCTAGCATCACAGCTGTGTGTCATGGCTCYTATCGG

>spurp
ATGGTGGGAAACGACCAAAAAAAGACCAAGTCCAGGACCAAGGAGAGTAAGACCGGTGAC
AACATGAAGAAGAGTAGCAGTCGCTCTGGAAGAACTTCACCAGGGTTGAATGTGAAAAGA
TTCACCATTCCAAAGAAGCAGAAAGAGCTGCTTAATGAGGTTGAATTGGACTCTAGTGAA
TACCTCCGGGAGGTGTTACCCATAATCCAACAAGGGTACAGAGAGTCGTCTTCAAAGAAC
AAGTTCAACTATGAAAAAGTACAGCTTATCCACAATCCTGTGCTGAAGAAAGAGTTCATA
GAAAAGAAGAGAGAGATGAAAGATGCAGGCCGAAATGAAAAAGAGTTAATAGAAAGCTAT
GCATTCCTCTATGTGAAGACGGAAGAAAAGGCAAAACAACTCTGTCAAGAATCTCTACAT
ACTGGAACAAAAGAGAAAAGAAAGCACTGTCTAGGCAGTCCATCAATGGGTGTTCATGTC
TGTAGATATTCTGATGTATTACATCGTAATACAGTGCCAAAGGAAGGAATACTCCTACTT
GTCAAGGTTCTCAAGGGCAAAGTAAAAGCTGTACCCCTGGTGTATGGAGCTGCAGAAATC
TTGGAGCCTACCCCAAACTACGACTGCCATGTAGCCAAGAACTCTGGGGAAGAAATACCA
AGCAGTGCCTCTCATCGCCTCTTTGACTCATCAGAGCTTTTCATCTATGACTTTGATGAA
GATGAAGTAGAGTTTCGGAAGAGACCCAGGAATATCTGTCCATATGCCGTAGTACACTTC
ACCTACTCAGATACCGGTGTAGCTTCAGCTCTACCTTCCTCAAGTAATTTCAACAGAACT
CCCGTTGCATCATCGAATGAGACGACGCCCTCCAGAAACATCTCCGTCCCTGATACTGTG
GGTATAGCTGTAGTGGCTCCGTGTTTCCCAAGAGATGAAATTTTTACTCAGCTTCCAATG
AGTGATGCAGACCGCCCATTCATTGAGAAGTACAAAGAGTACTCAGAAAGGAGTTACAGG
GTTTGGTCAGGTGAACTTCTCAACAAGAATGGCAACAGCTGTAGGGTGTCTCTTCTCTCA
TTTGGTCTTTCATTTCTACCTTGCAAAATGCCAGAAGCCTTGCAAGCATGTAAAGCTGTG
AGAATGAAAGAACTACGACTACCCACCAAGGTCTTCACAGGAACCGTCCCAGTGCTTTCA
AGAGTCAAAGAGGCCCAAGCAAATGGCAAGTACTACTGGTATGCTGAGCTGCATTCACTG
AGTCTAGATGATAAAGTGTATTCAAGGTTTCTCAACTACCTCTCTGAAAAAGAATTGGTA
CTGAAGAAGGAACTTGGTGATAAAGTGCTTCTCTATATCCTACCAACCGGCAAGACAACT
CAGAATCTAGGACTGACTGCAAGCTCTCATCCAAAGATCTTGCATTGCCTGGTAGAGTCA
TATGTTCCCATGGTCAGTCACCTGACAGATATTACCGTGAAGCAACCAAGACACCAAGTA
AAGCCAAACCTGGAATCTGCACCAATCCATGATATTGATAAGGACCACTTGAAGCGGCTG
AGGTTTCAGTCATCCCTTGCCAAGCTCTTCTATGAGCAGAACCGGGAACTGAAAGACAAC
GGTGTCCCAGGTGATCTAGAGGAAATCCCTCTACCAAGACAGTCGTCTGTTGAACAATCA
TCCGTAGAACCTGATGAGCCAGTTGTGGAGACTGTTATTGAAATGTCTCCTGCAAGTCCT
GATGAGCAAGTGGATGAGAATTTGAATTCTTATATTCCCAGAAGTCAGCATTTGGAACAT
CAGCAAAGCAACCAAAGAACAGCAGCTTATGCAAAGCCTGAGGCATCACCTGTTGATGAA
CATGACTGGAACAACTATCCCAACGATTGGAGGAGTGAGCATCCTAGTAGTACCCCATCA
TGGGATCATTCACATCCTCAACCCAACCACCAGAAAGAACAAAGCAGACATAGGGTTGAA
ACCAAAGAGAGCCGAGACCCACGTGTGCACATTCACAAACAATTGCAACCTGGTGGTGAA
CCTTCAAACCACCATGTCAGCCAACAAAGTCCAAGCAGTCATCCACCCAGTTCCAATCCG
GGAGAGCATCATAGATTGGGTCACCAACAGTACGAGCAGCAATCAGGACAGCCAGAGAAT
CAGTCGGGTCACCAGTCCTATGAGCGCCAATCAAGTAAGGAATGGGGTTCTCCTAAAGGT
AGTCCAAGGGGAAGGGGATCGCAGTCAAGATCGCATCAAGAATCATATCATCACCATCAA
AAGCATCCGCCTAAGCCTCCAGACAGTCAACAGTACAAACGTCAAGCCAGCAGTGATTGG
CCAAGTCAACAGCCAAGTGCCAAGCATAAACCAAATCACGACAAGAGGCCACTGGAAGCT
TCACAAGGTGACCTACCCCCACAGATCAAGGAAGTAGCGTCCAAAGTCCATAAAATGCTG
ACCAGTGGACTAGACCTGGGTCTCCGAGGGGCTGCTGGTGATGCTAACGTCCAGACGGTA
CAAGAGGAGACTGATGATGAGAAGATCGCTAGGATGAGGGCTACCCTACAGGCCTTGGTG
GAGGAGAGGGAAAGACTCGCCAAGAGCAACTCAGATAAGGATTCTGCAGACCCTCCCACA
TCAGTGCCACCGCCCAAGGGCAATGAGGTCTTGAGCACCCCACCCACCATCATGGACACT
ACCTCAGAACCTAAACACCCTTCTCAAGATAGTCCCAAGGAAAGCACAGTGGTGGAGAAA
CCCAACAAGACCATAGTAGTAGAGAAACCCAAGGGAGATGCACAGACCAAGGGAAATGGC
AATGAGGCAGATGTAAGGATGGAAGAAAGAGTGGATGTATACAAGGAAGAAGCAATGGAT
ATAGTTGATAGTGATGAGGGGGAGGAAGAAGCGAAGATTGTGCAAGAGAAGGATATTGTG
AAGAGAAAACTTGAGGAGTCGGAAGAACCTGCTAAAAAGAAAATGAGAGTTGATGATGTG
CCAACTGCAGAAGCAGAGAAGGACAAAGGTGATGTGACAAAGGCTTATCCTGTTGTGCCA
GAGAGTGTTGTGCAAAAGAATATTGCAGTATATGGGGTTAAGACGGTTAGTAAACCCATA
AGTAGAACAGACAGTACAGAGCAACAATCACAGGGAGCTACAAATCAAAAGCCAATAAGT
GCAAAGGGTCCTGTGGATCCAAAACAACCAGAACCAATGACCAAAACACAGAAAGATCAA
AATAAAATACAGGCTCCTGAGAAGAAGCCAAAGAGCGATGTAGGAGAAAAGAACAGAGTT
TCACAGACTCTTGAGAAGAAGCCGAAGAGTGATGTAGGAGAGAAGAACAGGGTCTCCAAG
AAAAGTGAGAGTGCAGACAAGCCAAGTAAGGTGTCCAATGAAATAACCAGTGCATCGCAG
ATGAGGGAGTACCTTGAGAGAAGGCACAGCAGTGACAAGAAGGGCTCGAAGGAACACATC
TCCAGTGCATCAGAGATGAAGATGTTCCTGGAGAATCCCGACAAGGTTTCCATCAAACCA
AGGAGAATCAAAAGTGCCTCTGAGATGCGCCAGTTCTTGAATCAGCCTTTCACCAGAGAC
AAATCATCCAAGACGCCTGGATTTGAAGGACATAAAGGGCGGCCAACTGCTGCTGCACCG
GACAATACTCCCCAATATCCTGAGCTCGAGGGCAAGTCGAGGGATGACCTACTCAAGAAC
CATGATGGTGAACTTCCAAGCAATCATCTACAGAACTTTCTCAGCACCCACCACCAGATC
ACCTGGTCTCTGTCCCAGGGGGTTAGGGTCACCGTGGGGAGGGAGATGGCAGGAGCTAGG
CTAGGTCCTCCACCCCCTGGTGTTTTGAGGGAAAGGATAGATGAAGAAGAAGATGACTGT
TCCTCTAGCATCACAGCTGTGTGTCATGGCTCCTATCGG

>pdep
ATGGTGGGAAACGACCAAAAAAAGACCAAGTCCAGGACCAAGGAGAGTAAGACCGGTGGC
AACATGAAGAAGAGTAGCAGTCACTCTGGAAGAACTTCACCAGGGTTGAATGTGAAAAGA
TTCACCATTCCAAAGAAGCAAAAAGAGCTGCTCAATGAGGTTGAATTGGACTCTAGTGAA
TACCTCCGGGAGGTGTTACCCATAATCCAACAAGGGTACCGAGAGTCATCTTCAAAGAAC
AAGTTCAACTATGAAAAAGTACAGCTTATCCACAATCCTGTGCTAAAGAAAGAGTTCATA
GAAAAGAAGAGAGAGATGAAAAATGCAGGCCGAAATGAAAAAGAGTTAATAGAAAGCTAT
GCATTCCTCTGTGTGAAGACAGAAGAGAAGGCAAAACAACTCTGTCAAGAATCTCTACAT
GCTGGAACAAAAGAGAAAAGAAAGCACTGTCTAGGCAGTCCATCAATGGGTGTTCATGTC
TGTAGATATTCTGATGTATTACATCGCAGTGCAGTGCCAAAGGAAGGAATACTCCTACTT
GTCAAGATTCTCAAGGGTAAAGTAAAAGCTGTACCGCTGGTGTATGGAGCTGCAGAAATC
TTGGAGCCTACCCCAAACTATGACTGCCATGTAGCCAAGAACTCTGGGGAAGAACTACCA
AGCAGTGCCTCTCATCGCCTGTTTGACTCATCAGAGCTTTTCATCTATGACTTTGATGAA
GATGAAGTAGAGTTTCGGAAGAGACCGAGGAATATCTATCCATATGCCGTAGTACACTTC
ACCTACTCAGATACTGGCGTAGCTTCAGCTCTTCCTTCCTCAAGTAATTTCAACAGAACT
CCTGTTGCATCGTCAAATGAGACCACGCCCTCCAGAAACATCTCTGTCCCAGATACTGTG
GGTATAGCTGTAGTGGCTCCATGCTTCCCAAGAGATCAAATTGTTACTCAGCATCCAATG
AGTGATGCAGACCGGCCATTTATNNAGAAATACAAAGAGTACTCAGAAAGGAGCTACAGG
GTTTGGTCAGGTCAACTTCTCAACAAGAATGGCAACAGCTGTAGAGTGTCTCTTGTCTCA
TTTGGTCTTTCATTTCTACCTTGCAAAATGCCAGAAGCCTTGCAAGCATGTAAAGCTGTG
AGGATGAAAGAACTACGACTACCCAACAAGGTCTTCACAGGAACCGTCCCAGTGCTTTCA
AGAGTCAAAGAGGCCCAAGCCAATGGCAAGTACTACTGGTATGCTGAGCTGCATTCACTG
AGTCTAGATGATGCAGTGTATTCAAGGTTTCTCAATTACCTCTCTGAAAAAGAATTGnTA
CTAAAGAAGGAGCTTGGTGATAGAGTACTTCTCTATATCCTACCAACCGGCAAAACAACT
CAGAATCTAGGACTGACTGCAAGCTCTCATCCAAAGATCATGCATTGCCTnnnnnnnnnn
nnnnnnnnnnnnnnnnnnnnnnnnnnnnACATTACCGTGAAGCAACCAAGACACCAAGTA
AAGCCTAACCTGGAATCTGCACCAATCCATGACATTGATAAGGACCACTTGAAGCGGCTA
AGGTTTCAGTCATCCCTTGCCAAGCTCTTCTATGAGCAGAACCGGGAACTGAAAGACAAT
GGTGTCAAAGGTGATAAAGAGGATATCCCTnnnnnnnnACAGTCATCTGTTGAACAGTCA
TCTGTAGAACCTGATGAACCAGTTGAGGAGACTGTTATTGAAATGTCTCCTGCAAGTCCT
GAGGAGCAAGTGGATGAGAATTTGAATTCTTATATTCCCAGAAGTCAGCAGTTGGAACAT
CAGCAAAGCAACCAAAGAACAGCATATCATTCAAAGCCTGAAGCATCACCTGTTCATAAA
CATGACTGGAACAACTATCCCAATGATTGGAGGAGTGAGCATCCTAGTAGTATGCAATCA
TGGGATCATTCCCATCCTCAACCCAACCACCAGAAAGAACAAASCAGACATAGGGCTGAA
ACCAAAGAGAGGAGAGACCCACGTTTAAACATTCACAAACAATTGCAACCTGGTGGTGAA
CCATCAAACCACCATGTCAGCCAACAAAGTCCAAGCAGTCATCCACATAGTTCCAATCCG
GGAGAGCATCATCGATTAGGTCACCAACAGTACGAGCAACAATCTGGAAGGACAGAGAAT
CAGTCAGGTCACCAGTCCTATGAGCGCCAATCAAGTAAGGAATGGGGTCCTCCCAAAGGT
AGTCCAAGGGGAAGGGGATCACAGTCAAGATTGCATCAAGAATYRYATCATCACCATCAA
AAGCATCCACCTAAGCCTCCAGACAATCAACAGTACAAACGTCAGGCCAGCAGTGATTGG
ACAAATCAACAGCCAAGTGCCAAGCATAAACCAAATCAGGACAAGAGGCCACTGGAAGCT
TCAAAAGGTGACCTAACCCCACAGATCAAGGAAGTAGCATCCAAAGTCCATGAAATGCTG
ACTAGTGGAATAGACGTGCGTCTTCGAGGGGCTGCTGGTGACGCTAACGTCCAGATGGTA
CAAAAGGAGACCGATGATGAGAAGATTGCTAGGATGAGAGCTACCCTACAGGCCTTGGTG
GAGGAGAGGGAAAGACTCGCCAAAAGCAACTCAGATAAGAATTCTGCAAATCCTCCCACG
TCAGTACCACCACCCAAGGGCAATGAAGTCTTGAGCAGCCCATCCACCAACATGGACACT
ACCTCAGAACCTAAAGACCATTCTCCAGATAGTCCCAAGGAAAGCACAGTGGTGGAGAAA
CCCAACAAGAGCATAGTAGTAGAGAAACCCAAGGAAAATGCAGAGACCAAGGGAAATGGC
AATGAGGCAGATGTAAGGATGGAAGAAnnnnnnnnnnnnnnnnnGGAAGAAGCAATGGAT
ATAGTTGAGAGTGATGAGGGGGAGGAAGAAGAGAAGGTTGTGCAAGAAAAGGATGTTGTG
AAGAGAAAACTTGAGGAGGCAGAAGAACCTGCTAAAAAGAAGATGAGGGTTGATGATGTG
CCAACTGCAGAAGCAGAGAGGGACAAAGGTGTTGTGGCAAAAGATTTTCCCGTTGTGCCA
AAGAGTGTTGTGCAAAAGAATATTGCAATATATGAGGTTAAGACGGTTAGTAAACCTATT
AGTAGTACAGACAGTACAGAGCAACAATCAAAGGTAACTGCAAATCAAGAACCAATAAGT
GCAAAGGGTCCTGTGCATCCAAAACAAAAAGAACCAATCACCAAATCACAAAAAGATCAA
AATAAACTACAGACTCATGAGAAGAAGCCAAAGAGCAATGTAGAAGAAAAGAACAGAGTn
nnnnnnnnnnnnNNNNNNNNNNNNAAGAGCAATGTAGAAGAAAAGAACAGAGTCTCCAAG
AAAAGTGAGAGTGCAGACAAGCCAAGTAAGGTGTCCAAGGAAATAACCAGTGCCTCCCAG
ATGAGGGAGTACCTTGAGAGAAGGCACAGCAGTGACAAAAAGGGTTCGAAGGAACACATC
TCCAGTGCMTCAGAGATGAAGATGTTCCTGGAGAATCCGGACAAGGTTTCGACCAAACCA
AGGAGAATCAAAAGTGCCTCCGAGATGCGCCAGTTCTTGAATCAGCCTTTCACTAGAGAC
AGATCATCCAAGATGTCTGGGGGTGAAGGGCATAAAGGGCGGCCAACTGTTGCTGCACGG
GACAATACTCGCCAATATCCTGAGCTAGAGGGCAAGTCTAGGGATGACCTACTCAAGGAC
CATGATGGTGAACTTACAAGCAATCATCTACAGAACTTCCTCAGCACCCATCACCAGATC
ACCTGGTCTCTGTCCCAGGGGGTTAGGGTCACTGTTAATAGGGAGATGGCAGGAGCTGGG
ATAGGTCCTCCACCCCCTGGTGCTTTGACAGGAGAGATGTATGAAGAAGAAGATGACTGT
ACCTCTAGCATCACAGCTGTGTGTCATGGATCCTATCAG
