# Supplementary material for: Genome-wide signals of positive selection in strongylocentrotid sea urchins
Source: BMC Genomics. 2017 Jul 21;18:555. doi: 10.1186/s12864-017-3944-7 (PMC5521101; doi:10.1186/s12864-017-3944-7)
Supplement: Supplementary file 3 — Consensus alignment files. A compressed (gzip) tape archive (TAR) file containing 6250 consensus alignment files in FASTA format. (TGZ 14116 kb) [file 12864_2017_3944_MOESM3_ESM.tgz › SPU_018407/consensAlign.ordered.fa]

>sdro
ATGGCAAARCGACGGTGTSTGTTCGGTTTATTGGCTGTTGCCTTTCTAGTGGCATCTACC
CTTGTCACCACAACTAAAAGTGAATCTGACGAAACGGGAAATAGAAGGCCTTCGGCATCA
GACTCTGGAAGTGGAGGCACAGGGGTAAACGGTGGTACTGGAGGTGGTGCTCGGGGTGGT
GGTACGATTCCTGGTGTGAGTGCTGGTGCAGGAGGCGGGGTTGGAGGCGGCGGAGGAGGT
GTCAGACCCGGTAACCCCAATTTCGGTCTTCCTGGATCCAGAGGTGCAGGGACGGGCTTT
GGAGGAGGACCAGGRGGASCAGGRGGAGCAGGAGGMGCAGGAGGMGCAGGAGGACGWGGA
GTAGGTGGTGCTGGAGGAGCTGGAGGCGGGACGGGAGCAGCTGGTAGGAGAACAGGGGTT
GGTATCCTTCCAGACATCCAGGTTATTGATCCTCGCAATCCTGCCAGAGGAACCGGTTCT
GGTTCACGCTACCCAGGTTACAACCCACGTTCTACATACCCAGGACAAAATTATCCAGGA
TCACGATACCCGAATGTCGGCAATCCCGGTATGAACTACCCTGGAGGATATCCTGGAGTA
GGAGTAGGTGGTTTTCCAGGACAAGGTGGCTACCCAGGCAACAACTTCCCAGGACAGAAC
TACCCAGGCAACAACTTCCCAGGCAGnnnnnnnnnnnnnnnnnnnnnnnnnnnnnnnCCA
GGATCCGTCTTCCCCCATGGAGCAGGATATCCACGCAATGGCTTACCAGTGGGTGGACCA
GGCTACAGGAACCCTAGCATGACCGACCCTAAGCGTTTCCCAGGAAGCCACATCCCTGGT
TACATCCCAGGAAGGGGTGGAGGCTACGGCGGGGCCGGTGGACGCGGAATACACCCTGCA
GCAGGAGGACCAGCCTACAACGGAAGACATCTTGGAAATAATATCGCTGAGGTGAAAGGC
CGCAACTTCGGTAAAAARATCGGTATGGGCTTTGGTGCACTTATGGCTGTTGTTGTAATA
GGAGCTTTATGTGTCGTAGGTACGGTTGTTTCAGTTTTAATAGCATGTGCCCGACGAAGA
CGTCGCAATCAACTAAGA

>spal
ATGGCAAAGCGACGRTGTCTGTTCGGTTTATTGGCTGTTGCCTTTCTAGTGGCATCTACC
CTTGTCACAACAACTAAAAGTGAATCTGAYGAAACGGGAAATAGAAGGCCTTCKGCATCA
GACTCTGGAAGTGGAGGCACAGGGGTAAACGGTGGTACTGGAGGTGGTACTCGGGGTGGT
GGTACGATTCCTGGTGTGAGTGCTGGTGCAGGAGGCGGGGTTGGAGGCGGCGGAGGAGGT
GTCAGACCCGGTAACCCCAATTTCGGTCTTCCTGGATCCAGAGGTGCAGGGACGGGCTTT
GGAGGAGGACCAGGGGGAGCAGGAGGRGCAGGAGGAGCAGGAGGAGCAGGAGGACGTGGA
GTAGGTGGTGCTGGAGGAGCTGGAGGCGGGACGGGAGCAGCTGGTAGGAGAACTGGGGTT
GGTATCCTTCCAGACATCCAGGTGATTGATCCTCGCAACCCTGCAAGAGGAACCGGTTCT
GGTTCCCGCTACCCAGGTTACAACCCACGTTCTACATACCCAGGACAAAATTATCCAGGA
TCACGATACCCGAATATCGGCAATCCCGGTATGAACTACCCTGGAGGATATCCTGGAATA
GGAGTAGGTGGTTACCCAGGACAAGGTGGCTTCCCAGGCAACAACTATCCAGGACAGAAC
TACCCAGGCAGNAACTACCCAGGCAGTAGATTTCCCAATATAGGAACTGGCAGATACCCA
GGATCCGTCTTCCCCCATGGACCAGGTTATCCACGCAATGGCTTACCAGTGGGTGGACCA
GGCTTCAGGAACCCTAGCATGACCGACCCCAAGCGTTTCCCAGGAAGGCACATCCCTGGT
TAYATCCCAGGAAGGGGTGGAGGCTACGGCGGGGCCGGTGGACGCGGCATACACCCTGCA
GCAGGAGGACCAGCCTACAACGGCAGACATCTTGGAAATAATATCGCTGAGGTGAAAGGC
CGCAACTTCGGTAAAAAGATCGGTATGGGCTTTGGTGCACTTATGGCTGTTGTTGTAATA
GGAGCTTTATGTGTCGTAGGTACGGTTGTTTCAGTTTTAATAGCATGTGCCCGACGAAGA
CGTCGCAATCAACTAAGA

>sfra
ATGGGAAAGCGACRGTGTCTGTTCGGTATATTGGCTGTTGCCTTTTTAGTGGCATCGACC
CTTGTCACAACGGCTAAAAGTGAATCTGACGAAACGGGAAATAGAAGGCCTTCGGCATCA
GACTCTGGAAGTAGCGGCACAGGAGTAATAGGTGGTACTGGAGGTGGTGCTCGGGGTGGC
GGTGTGATACCTGGTGTGAGTGCTGGTGCAGGAGGCGGGGTTGGAGGCGGCGGAGGCGNT
GTTAGACCCGGTAACCCCAATTTCGGTAATCCTGGATCCAGAGGTGCAGGGACGGGCTTT
GGAGGAGGAGCAGGTGGAGCRGGAGGANNAGGAGGAGCAGGTGGAGCRGGAGGACGTGCA
GTAGGTGGTGCTGGTGGAGCTAGAGGCGGGACGGGAKCAGCTGGTAGGAGAACTGGGGTT
GGTATCCTTCCAGACATCCAGGTTATTGATCCTCTCAATCCTGCCAGAGGAGCTGGTTCT
GGTTCACGCTACCCAGGTTACAACCCACGTTCCACATACCCAGGACAAAATTATCCAGGA
TCACGATTCCCGAATATCGGCAATCCCGGTATGAACTACCCTGGAGGATATCCTGGAGTA
GGAGTAGGTGGTTTCCCAGGACAAGGYAACTTCCCAGGCCAAAACTTTCCCGGACAGAAC
TACCCAGGCAACAACTTCCCAGGCAGNAGATTTCCCAATATAGGAACTGGCAGATTCCCA
GGATCCGTTTTCCCACATGGACCAGGATATCCACGCAATGGCTTACCAGTGGGTGGACCA
GGATTYAGGAACCCTAGCATGACCGACCCCAAGCGTTTCCCAGGAAGGnnnnnnnnnnnn
nnnnTCCCAGGAAGGGGTGGAGGCTACGGCGGGGCCGGTGGACATGGCATGTTTCCTGCA
GGAGGAGGACCAGCCTACAACGGCAGACATCTTGGAAATAATATCGCTGAGGTGAAAGGC
CGCAACTTCGGTAAAAAGATCGGTATGGGCTTTGGGGCACTTATGGCTGTTGTTGTAATA
GGAGCTTTATGTGTCGTAGGTACAGTGGTTTCAGTTTTAATAGCATGTGCTCGACGAAGA
CGTCGCAATCAACTAAGA

>afraSS
ATGGCAAAGCGACGGTGTGTGTTCGGTTTATTGGCTGTTGCCTTTCTAGTGGCATCGACC
CTTGTCACAACGGCTCAAAGTGAATCTGACGAAACGGGAAATAGAAGGCCTTCGGCATCA
GACTCTGGAAGTGGAGGCACAGGGGTAAACGGTGGTACTGGAGGTGGTGCTCGGGGTGGT
GGTACAATTCCTGGTGTGAGTGCTGGTGCAGGAGGCGGGGTTGGAGGCGGCGGAGGAGGT
GTCAGACCCGGTAACCCAAATTTCGGTCTTCCTGGATCCAGAGGTGCAGGGACGGGCTTT
GGAGGAGGACCAGGRGGASCAGGRGGAGCAGGAGGMGCAGGAGGMGCAGGAGGACGTGGA
GTAGGTGGTGCTGGAGGAGCTGGAGGCGGGACGGGAGCAGCTGGTAGGAGAACAGGGGTT
GGTATCCTTCCAGACATCCAGGTTATTGATCCTCGCAATCCTGCCAGAGGAACCGGTTCT
GGTTCACGCTACCCAGGTTACAACCCACGTTCTACATACCCAGGACAAAACTATCCAGGA
TCACGATACCCGAATATCGGCAATCCCGGTATGAACTACCCTGGAGGATATCCTGGAGTA
GGAGTAGGTGGCTTCCCAGGnnnAGGTGGCTTCCCAGGCAACAACTATCCAGGACAGAAC
TACCCAGGCAACAACTTCCCAGGCAGTGGATTTCCCAATATAGGAACTGGCAGATACCCA
GGATCCGTCTTCCCCCATGGAGCAGGATATCCACGCAATGGCTTACCAGTGGGTGGACCG
GGCTTCAGGAACCCTAGCATGACCGACCCTAAGCGTTTCCCAGGCAGTCACATCCCTGGT
TACATCCCAGGAAGGGGTGGAGGCTACGGCGGGGCCGGTGGACGCGGCATACACCCTGCA
GCGGGAGGACCAGCCTACAACGGAAGACATCTTGGAAATAATATCGCTGAGGTGAAAGGC
CGCAACTTCGGTAAAAAGATCGGTATGGGCTTTGGTGCACTTATGGCTGTTGTTGTAATA
GGAGCTTTATGTGTCGTAGGTACGGTTGTTTCAGTTTTAATAGCATGTGCCCGACGAAGA
CGTCGCAATCAATTAAGA

>hpul
ATGGCAAAGCAACGATGTCTSTTCGGTTTATTGGCTGTTGCCTTTCTWGTGGCATCYACA
STTGTCACAACGACTAAAAGTGAATCTGACGAAACGGGAAATAGAMGGCCTTCGGCATCA
GATTCTGGAAGTGGAGGCACAGGGGTTAACGGTGGTACTGGAGGTGGTGCTCGGGGTGGC
GGTGTGATACCTGGTGTGAGTGCTGGTGCAGGAGGCGGAGTTGGAGGCAGCGGAGGAGGT
GTCAGACCCGGTAAACCCAATTTCGGTCTTCCTGGATCCGGAGGTGCAGGGACGGGCTTT
GCAGGAGGACCAGGRGGASCAGGGGGAGCAGSRGGAGCAGSWGGAGCAGGTGGACGTRGA
GTAGGTGGTGCTGGAGGAGCTGGAGGCGGGACGGGAGCAGCTGGTAGGAGAACTGGGGTT
GGCATCCTTCCAGATATCCAGGTTATTGATCCTCTCAATCCTGCCAGAGGAGCCGGTTCT
GGTTCACGCTATCCTGGTTACAACCCACGTTCTACATATCCAGGACAAAATTATCCAGGA
TCACGATACCCGAATGTCGGCAATCCCGGTATGAACTACCCTGGAGGATATCCTGGAGTA
GGAGTAGGTGGTTTCCCAGGACATGGTGGCTATCCCGGACAGAACTAYCCMGGMMASAAC
TWCCCAGGCAACAACTTCCCAGGCAGTGGATTTCCCAATATAGGAACTGGCAGATACCCA
GGATCCGCCTTCCCTCATGGACCAGTATATCCACGCAATGGCTTACCAGTGGGTGGACCA
GGCTTCAGGAACCCTAGCATGACCGACCCCAAGCGTTTCCCAGGAAGGCACATCCCTGGT
GTCATCCCAGGAAGGGGCGGGGGTTACGGCGGGGCCGGTGGACGCGGCATATACCCTGCA
GCAGGAGGACCAGCCTACAACGGCAGRCATCTTGGAAATAATATCGCTGAGGTGAAAGGC
CGCAACTTCGGTAAAAAGATCGGTATGGGCTTTGGTGCACTTATGGCTGTTGTTGTAATA
GGAGCTTTATGTGTCGTAGGTACKGTGGTTTCAGTTTTAATAGCATGTTCTCGACGAAGA
CGTCGCAATCAACTAAGA

>snud
ATGGGAAAGCGACGGTGTCTGTTCGGTATATTGGCTGTTGCCTTTTTAGTGGCATCGACC
CTTGTCACAACGGCTAAAAGTGAATCTGACGAAACGGGAAATAGAAGGCCTTCGGCATCA
GACTCTGGAAGTGGAGGCACAGGGGTAATAGGTGGCACTGGAGGTGGTGCTCGGGGTGGC
GGTGTGATACCTGGTGTGAGTGCTGGTGCAGGAGGCGGGGTTGGAGGCGGCGGAGGAGGT
GTTAGACCCGGTAACCCCAAYTTCGGTAATCCTGGATCCAGAGGTGCAGGGACGGGCTTT
ACAGGAGGAGCAGGWGGAGCAGGWGGAGCAGGAGGAGCAGGTGGAGCAGGAGGACGTGGA
GTAGGTGGTGCTGGMGGAGCTRGAGGAGGGACGGGAGCAGCTGGTAGGAGGACTGGGGTT
GGTATCCTTCCAGACATCCAGGTTATTGATCCTCTCAATCCTGCCAGAGGAGCCGGTTCT
GGTTCACGCTACCCAGGTTACAACCCACGTTCCACATACCCAGGACAAAATTATCCAGGA
TCACGATCCCCGAAAGTCGGCAATCCCGGTATGAACTACCCTGGAGGATATCCTGGAGTA
GGAGTAGGTGGTTTCCCAGGACAAGGCACCTTCCCAGGCCAAAACTTTCCCGGACAGAAC
TACCCAGGCAACAACTTCCCAGGCAGNNNATATCCCAATGTAGGAACTGGCAGATTCCCA
GGATCCGTATTCCCACATGGACCAGTATATCCACGCAATGGCTTACCAGTGGGTGGACCA
GGATTCAGGAACCCTAGCATGACYGACCCCAAGCGTTTCCCAGGnnnnnnnnTCCCAGGT
GTCATCCCAGGAAGGGGTGGAGGCTACGGCGGGGCCGGTGGACATGGYATGTTTCCTGCA
GCAGGAGGACCAGCCTACAACGGCAGACATCTTGGAAATAATATCGCTGAGGTGAAAGGC
CGCAACTTCGGTAAAAAGATCGGTATGGGCTTTGGGGCACTTATGGCTGTTGTTGTAATA
GGAGCTTTATGTGTCGTAGGTACAGTGGTTTCAGTTTTAATAGCATGTGCTCGACGAAGA
CGTCGCAACCAACTAAGA

>sintSS
ATGGCAAAGCGACGGTGTCTGTTCGGTTTATTGGCTGTTGTATTTCTAGTGGCATCGACC
CTTCTCACAACGGCTCAAAGTGAGTCTGACGAAAATGGAAATAGAAGGCCTTCGGCATCA
GACTCTGGAAGTGGAGGCACAGGGGTGAACGGTGGTACTGGAGGTGGTGCTCGGGGTGGC
GGTACGATTCCTGGTGTGAGTGCTGGTGCAGGAGGCGGGGTTGGAGGCGGYGGAGGAGGT
GTCAGACCCGGTAARCCCAATTTCGGTCTTCCTGGWTCCAGAGGTGCAGGGACGGGCTTT
GGAGGRGGASCAGGGGGAGCAGGRGGAGCAGGAGGAGCAGGAGGAGCAGGAGGACGTGGA
GTAGGTGGTGCTGGAGGAGCTGGAGGCGGGACGGGAGCAGCTGGTAGGAGAACTGGGGTT
GGTATCCTTCCAGACATCCAGGTTATTGATCCTCGCAAYCCTGCCAGAGGAACCGGTTCT
GGTTCACGCTACCCAGGTTACAACCCACGTTCTACATACCCAGGACAAAATTATCCAGGA
TCACGATACCCGAATGTCGGCAATCCCGGTATGAACTACCCTGGAGGRTATCCTGGAGTA
GGAGTAGGTGGTTTCCCAGGACACGGCAACTTCCCTGGCAACAACTATCCAGGACAGAAC
TACCCAGGCAACAACTTCCCAGGCAGTAGATTTCCCAATATAGGAACTGGCGGATACCCA
GGATCCGTCTTCCCCCATGGAGCAGGATATCCACGCAATGGCTTACCAGTGGGTGGACCA
GGCTTCAGGAACCCTAGCATGACCGACCCCAAGCGTTTCCCAGGAAGGCACATCCCTGGT
TACATCCCAGGAAGGGGTGGAGGCTACGGCGGGGCCGGTGGACGCGGCATACACCCTGCA
GCAGGAGGACCAGCCTACAACGGCAGACATCTTGGAAATAATATCGCTGAGGTGAAAGGC
CGCAACTTCGGTAAAAAGATCGGTATGGGCTTTGGTGCACTTATGGCTGTTGTTGTAATA
GGAGCTTTATGTGTCGTAGGTACGGTTGTTTCAGTTTTAATAGCATGTGCCCGACGAAGA
CGTCGCAATCAACTAAGA

>sprp
ATGGCAAAGCGACGGTGTGTGTTCGGTTTATTGGCTGTTGCMTTTCTAGTGGCATCRACC
CTTGTCACAACGGCTCAAAGTGAATCTGACGAAACGGGAAATAGAAGGCCTTCGGCATCA
GACTCTGGAAGTGGAGGCACAGGGGTAAACGGTGGTACTGGAGGTGGTGCTCGGGGTGGT
GGTACGATTCCYGGTGTGAGTGCTGGTGCAGGAGGCGGGGTTGGAGGCGGYGGAGGAGGT
GTCAGACCCGGTAAACCYAATTTCGGTCTTCCTGGATCCGGAGGTGSAGGGACGGGCTTT
GGAGGRGGACCWGGGGGAGCAGGAGGAGCAGGAGGAGCAGGAGGAGCAGGGGGACGTGGA
GTAGGTGGTGCTGGAGGAGCCGGAGGCGGGACGGGAGCAGCTGGTAGGAGAACTGGGGTT
GGTATTCTTCCAGACATCCAGGTGATTGATCCTCGCAATCCTGCAAGAGGAACCGGTTCT
GGTTCCCGCTACCCAGGTTACAACCCACGTTCTACATACCCAGGACAAAATTATCCAGGA
TCACGATACCCGAATGTCGGCAATCCCGGTATGAACTACCCTGGAGGATATCCTGGAGTA
GGAGTAGGTGGTTTCCCAGGACAAGGTGGCTACCCAGGCAACAACTATCCAGGACAGAAC
TACCCRGGCAACAACTTCCCAGGCAGTAGATTTCCCAATATAGGAACTGGCGGATATCCA
GGATCCGTCTTCCCCCATGGACCAGGATATCCACGCAATGGCTTACCAGTGGGTGGACCA
GGCTTCAGRAACCCTAGCATGACCGACCCCAAGCGTTTCCCAGGAAGGCACATCCCTGGT
TACATCCCAGGAAGGGGTGGAGGCTACGGYGGGGCCGGTGGACGCGGCATACACCCTGCA
GCAGGAGGACCAGCCTACAACGGAAGACATCTTGGAAATAATATCGCTGAGGTGAAAGGC
CGCAACTTCGGTAAAAAGATCGGTATGGGCTTTGGTGCACTTATGGCTGTTGTTGTAATA
GGAGCTTTATGTGTCGTAGGTACWGTRGTTTCAGTTTTAATAGCATGTGCTCGACGAAGA
CGTCGCAATCAACTAAGA

>spurp
ATGGCAAAGCGACGGTGTGTGTTCGGTTTATTGGCTGTTGCCTTTCTAGTGGCATCGACC
CTTGTCACAACGGCTCAAAGTGAATCTGACGAAACGGGAAATAGAAGGCCTTCGGCATCA
GACTCTGGAAGTGGAGGCACAGGGGTAAACGGTGGTACTGGAGGTGGTGCTCGGGGTGGT
GGTACGATTCCCGGTGTGAGTGCTGGTGCAGGAGGCGGGGTTGGAGGCGGTGGAGGAGGT
GTCAGACCCGGTAAACCTAATTTCGGTCTTCCTGGATCCGGAGGTGCAGGGACGGGCTTT
GGAGGAGGACCAGGGGGAGCAGGAGGAGCAGGAGGAGCAGGAGGAGCAGGGGGACGTGGA
GTAGGTGGTGCTGGAGGAGCCGGAGGCGGGACGGGAGCAGCTGGTAGGAGAACTGGGGTT
GGTATTCTTCCAGACATCCAGGTGATTGATCCTCGCAATCCTGCAAGAGGAACCGGTTCT
GGTTCCCGCTACCCAGGTTACAACCCACGTTCTACATACCCAGGACAAAATTATCCAGGA
TCACGATACCCGAATGTCGGCAATCCCGGTATGAACTACCCTGGAGGATATCCTGGAGTA
GGAGTAGGTGGTTTCCCAGGACAAGGTGGCTACCCAGGCAACAACTATCCAGGACAGAAC
TACCCGGGCAACAACTTCCCAGGCAGTAGATTTCCCAATATAGGAACTGGCGGATATCCA
GGATCCGTCTTCCCCCATGGACCAGGATATCCACGCAATGGCTTACCAGTGGGTGGACCA
GGCTTCAGAAACCCTAGCATGACCGACCCCAAGCGTTTCCCAGGAAGGCACATCCCTGGT
TACATCCCAGGAAGGGGTGGAGGCTACGGTGGGGCCGGTGGACGCGGCATACACCCTGCA
GCAGGAGGACCAGCCTACAACGGAAGACATCTTGGAAATAATATCGCTGAGGTGAAAGGC
CGCAACTTCGGTAAAAAGATCGGTATGGGCTTTGGTGCACTTATGGCTGTTGTTGTAATA
GGAGCTTTATGTGTCGTAGGTACTGTGGTTTCAGTTTTAATAGCATGTGCTCGACGAAGA
CGTCGCAATCAACTAAGA

>pdep
ATGGGAAAGCGACGGTGTCTGTTCGGTATATTGGCTRTTGCCTTTCTAGTGGCATCGACC
CTTGTCACAACGGCTAAAAGTGAATCTGACGAATCGGGAAATACAAGGCCTTCGGCATCA
GACTCTGGAAGTGGAGGCACAGGGGTAGTTGKTGGTACTGGAGGTGGTGCTCGGGGTGGC
GGTGTGATACCTGGTGTGAGTGCTGGTGCAGGAGGCGGGGTTGGAGGCGGCGGAGGAGGT
GTTAGACCCGGTAACCCCAATTTCGGTAATCCTGGATCCAGAGGTGCAGGRACGGGCTTT
GGAGGAGGACCAGGAGGANCNNGNGGAGNAGGTGGNNCAGGAGGACCAGGAGGACGTGGA
GTAGGTGGTGCTGGAGGAGCTAGAGGCGGGACGGGAGCAGCTGGTAGGAGAACTGGGGTT
GGTATCCTTCCAGACATCCAGGTTGTTGATCCTCTCAATCCTGCCAGAGGAGCCGGTTCT
GGTTCACGGTACCCRGGTTACAACCCACGTTCCACATACCCAGGACAAACTTATCCAGGA
TCnnGATTCCCGAATGTCGGCAATCCCGGTATGAACTTCCCTGGAAGATATCCTGGAGTA
GGAGTAGGTGGTTACCCAGGACACGGCAACTTCCCAGGCCAACATTTTCCCGGACAGACC
TACCCAGGCAACAACTTCCCTGGCAGnnnnnnnnnnnnnnnnnnnnCTGGCAGATTCCCA
GGATCCGTTTTCCCACATGGACCAGGATATCCACGCAATGGCTTACCAGTGGGTGGACCA
GGATTCAGGAACCCTAGCATGACCGACCCCAAGCGTTTCCCnnnnnnnnnnnTCCCCGGT
GTCATACCAGGAAGGGGTGGAGGCTACGGCGGGGTCGGTGGACGTGGCATGTATCCTGCA
GCAGGAGGACCAGCCTACAACGGCAGACATCTTGGAAATAATATCGCTGAGGTAAAGGGC
CGCAACTTCGGTAAAAAGATAGGTATGGGCTTTGGAGCACTTATGGCTGTGGTTGTAATA
GGAGCTTTATGTGTCGTAGGTACAGTGGTTTCAGTTTTAATAGCATGTGCTCGACGAAGA
CGTCGCAACCAACTGAGA
