# Supplementary material for: Genome-wide signals of positive selection in strongylocentrotid sea urchins
Source: BMC Genomics. 2017 Jul 21;18:555. doi: 10.1186/s12864-017-3944-7 (PMC5521101; doi:10.1186/s12864-017-3944-7)
Supplement: Supplementary file 3 — Consensus alignment files. A compressed (gzip) tape archive (TAR) file containing 6250 consensus alignment files in FASTA format. (TGZ 14116 kb) [file 12864_2017_3944_MOESM3_ESM.tgz › SPU_022373/consensAlign.ordered.fa]

>sdro
ATGGAGACGATTCAGAACAACGTAGCCCAGAACCTGATGGCCATGTTCCCCATGCGCCCA
GCAGAGCTCATCCTACAGTGCGTCACGCACCCCAGAAACTGTTACGAGCCGGTCGACGAG
GGGACCCTTCTCAATCGCTGCATGGATGATCTCCTCTCAAGGGAAGAAGCACCAGACGAT
GACGCCCAGGTCGACATGTTCCAAAAGCCTATCCAGGATGATATCATGGATGATATCGTG
GATGACTTCATGATCGATGACATTCCGGATGGTGATCCTGTGGTTTTCGATGACMAAGAG
GTCATTTTAAATACAATTCCAAATCTCCAAGACCTCGATGTGGAGCCAGAGCTGCCAGAC
ACGTCAAGAAAAGACGACATACCTGTAGTCATCGATCTCACTGATGACACTGACAGTCCC
ACAACTGAAGGGAAAGCAGACGTTATTACCTGTACTGAGCTCAGCTCAACATATAAAAGT
GCATCCAGTACGGGAGCTGAATCRATGAATTGTCCATCAAAGACCACTGTCAACAATGGC
ATTGATGAAACCTATGCGGAACTTCCAGACGTCCTTGGGTTTTCAGTTCAACCTTTGACC
CCATATCCATTGAAAACAAAATCTCCAAATAAAGCAGTACCAACTGTCGCTGCAGCATCC
TCCGGTAATCCTGCATCATCAACGACCCTTGGAGAAGCAGCAGCAAGAAAGTTCAGTCCT
TCTCTCTGGAATCAAGTAGCTAATGCCGTCCCTTCAGTAAGTGGTAATGTGAACCTGAAT
GGCATCAAGGTATGTGACCTTGATAGCCCTGGTTTTCAGTTTAAGGCTAATGGACAAGAC
CGAAATGCTACTCCTTGTAGCACAGGGATGTCTTTCACTTCCAGCRTATCRACAGCACCT
TTTAGTGCTCATTCGAGACCTCCTGTGGATACCACTTTTTGTGTAAGAAAATTCCCTGGA
CAAGAACTTGGCACACGTTGCCAAACTGCTTCCAATTCAAGCATAGGAGTGTGTGCTACA
TCAACAGTGTCAGCTGGGGGAACGTTCAATGCTCATTCAAGACCAGTTATCATTAATGGA
CGTGTAGTCCTAAAACCTACAGATGAACAGAAGGTACCCAAATTTCAGATTCGTGAAGGA
CAGAATGGACACTATTCTGTGGTAGGATCTTCAACTCCAAGGGCCTTGACAGTGAGGCAA
GAACTGGAAAGGAAGAGAGCAATTCCAGCAACTCTGAGTAGGGCACCTAGTGATGAAATA
AAATCCGGCACCCTGGTCCTGCCACCAGCGAGCGCTTCAGGCGGTTTTCCAATAAACAAT
CGTTTCACACCAAAAACTGAAATCAAGGAAGAGGTTGTCTTTCCAAAATGTATGTTCCAT
AACACTGATGCTAAAGATGGCCCAAACAAAGCCAGTTCAACAAATTTTGCAGGAAGTACT
GGTATTCCACTTAAACTTTCAACTCCCAGTGGAATCAAGCTGCATTCCAAAGCAGCTACT
TTGAGCAGAGCTCCTAGTGATAATTCTTTGAGACCTGCAACCACAACGCATCAGGTGTTC
TCTAGCACAAACTCAAAGTCTACAAAAAACTTGCAAATAAGTGGAACCAGTTCTGGGTCT
GCAGTCACGCCCAAACAAGGAGAACGGATTAAACCTGTAATATTAAAGAGTGCCTCAATG
CTGGGTAATGGCATGCCTCAAGGGATGAGGRCAGGAGGTGTGCGGTTAAACCTCCCCYMR
CCCAGCCTTGCAACCAAATTAAGCACTACCCTAAAYAACAGCATACTCCGGGACCCAATA
CTGGTACTATCAAGCTCTTCAAATGCAGCACCAGGAATGATGAAGCAAAGCAACGCACAA
CACCTAGCTGGAAGCTCCAAATCTTTCATTCCGATTCTTCCTAAGTGCACATATAATGGA
GATGTTAGACACAACAGTGCCTTTAATGTCGTGAACCAAAGACCAGTGGTATCATTTCCA
CACACTACAACTCATTCACAGGTTCAGATTCCAAAAACAGTTGAAAACCATGGTTTAAAT
CAGATCAATACAGGAGGTGTAAAGGATAGACCTTCTATAAAAATTGATGTCGGTGCAGGG
AGCAATCATGCTAAACTGAAACAAGACCATGWGTTKTATAACCAACAGGTCAAGAGATTT
GTTGATTGCATGTACATGGACACTGCCCCTCCCCTAGATCCCCTATTGCCTATTGAGCCA
CTCCCTCCTCTTCACCCTCCTGTGCAAGTTAGACCACTGCCAAACCCAGTACAGGTTCAT
GACCCAACTGAACGACTTCCCAAGGTATCAATACCGGGGCTGGACCCAGCCCCAAGACCA
GCTGTGGTGCCAGAGACGACGGGTGCGACKGCAACTGATGCAGATGGGATGCAAGCTGCT
TCTGTGGAACTTGAAAACATGGTGCAATTGGTGATGAAGATGTTTCCTACTGCCGATAAA
GCAGTGGTAAGGGGCATGCTCATCGAGCACAGGGATGTCAATGCAACATGCAACTACCTG
TTGGAGAACTTAGATGTTGCCAATGCTAACATATCAGCTGCTAACCCAGTTCCACCAGTG
ATCAAGGAAAAAGAGAAGGAAGTAGATTACCTCACATTAGACTATCGCAAGAGAGGATTC
ATCCAGAATCAYGGTCAGTTCTTCAATCAAGGCTTGAATCTACTCACCAATGATTTCATA
AAGATCAGCAAGACCAGCYTGCGCCTYGTGCTGCAGWCCRYSTCCMATGGCTMCTACGCC
AAGACCAAGAMRATCCTWGAGGATGCTATCCAGGCAGATCCTAACATCCAGCTCTTGATG
CGTGATGACACCAAGGGGTCTTTCTTCCACGTCGAGAAAGATGGTCGTAAGTTTGAGATT
CGACTGATGAAGAAAGCTCGCAAACCTATTCCCATCAGCANNNTTGAAGCCATGCATCCT
GAACTAAAGAAGGAAGTAGTCTTCTACAAGAAACATCTCATCGATGAAACTGCAAAATCT
GATTTTGAGGTTGCTCTGAGGCTGAATGAAGATCAGTATGAACAGGAGGGTCAGCTGATC
GAGTGTGGTTGCTGCTGTATGGAAGTGACCTTTGAGAACATGATMCAGTGCCTTGAAGGA
CAYCTCTTCTGTCAGACCTGCCTTCAGAGRTACACCAAGGAAGCKGTGTAYGGCCAGGGA
AAGGCCACTYTGTCCTGTCTGGAGGATGGCTGTGACAGCGTMTTTCCAAGAAGTGAGTCC
TTA

>spal
ATGGAGACGATTCAGAACAACGTAGCCCAGAACCTGATGGCCATGTTCCCCATGCGCCCA
GCAGAGCTCATCCTACAGTGTGTCACGCACCCCAGAAACTGTTATGAGCCGGTCGACGAG
GGAACCCTTCTCAATCGCTGCATGGATGATCTCCTCTCGAGGGAAGATACACCAAGCGAT
GACTCCCAAGTCGACATGMTCCAAAAGCATYTCCAGGATGATATCATGGATGATATCGTG
GGTGACTTCATGATCGATGACATTCCGGATGGTGAGCCTGTGGTTTTCGATGACAAAGAG
GTTGTTTTAAATGCAATACCAAATTTCCAAGACTTCGATATAGAGCCAGAGCTGCCAGAC
ACGTCAAGGAAAGACGACATACCTGTAGTTATCGATCTCACTGATGACACTGACAGTCCC
ACAACTGAAGGGAAAGCAGACATGATTASCGGTACTGAGCTCAGCTCRACATATAAAAGT
GCATCCAGTAYGAGAGCTGAWTCTCTTGATTGTCCATCAAAGACCACTGTCAACAATGGY
ATTGATGAAACCTATGCGGAACTTCCAGACGTCCTWGGGTTTTCAGTTCAACCTTGTACC
CCATATCCATTGAAAACGAAATCTCCAAATGAAGCAGTACCAACTGTTGCTGCAGCRTCC
TCYGGTAATCCTGCACCATCAACGACCSTYGGAGAAGCAGCAGCAAGAAAGTTCAGTCCT
TCTCTCTGGAATCAAGTAGCTAATGCCATCCCTTCAGKAAGTRGTAAYRTGAMCCTGAAT
GGCATCAAGGTAYGTGACCTTGAKAGCCCTGGTTTTCAGTCTAAGGCTAAWGCACAAGAY
CGAAMTGCTACTCCTTGTAGCACAGSGATGTCTTTCACTTCCAGCGTATCAACAGCACCT
TTTAGTGCTCATTCAAGACMTCCTGTGGAYACCACTTTTTGTGTAAGAAAATTCCCTGGA
CAAGAACTTGGCACACGTTGCCAAACTGCWTCCAATTCAAGCATAGGGGTGTGTGCTACA
TCAACAGTGTCAGCTGGGGTAACGTTCAATGCTCATTCAAGACCAGTTATCATTAATGGA
CGTGTAGTCCTAAAAYCTACAGRTGAACAGAAGGTACCCAAATTTCAGATTCGTGAAGGA
CAGAAYGGACACTATTCTGTGGTAGGATCTTCAACKCCAAGGGCCTTGACAGTGAGGCAA
GAACTGGAAAGGAAGCGAGCAATTCCAGCAACTCTGAGTAGGGCWCCTAGTGATGAAATA
AAATCWGGCAYCCTGGTCMCSCCACCAGCRAGYGCTTCAGGCACTTTTCCAWTAAACAAT
CCTTACACACCAAAAAAAGAAATCAAGGAARAGGTTGTCYTTCCAAAATGTATGTTCCAT
AACMCTGATGCTAMAGATGGCCCAAACAAAGCCAGTTCCACAAACATTGCAGGAAGTACT
GGTATTCCACTTAAACTTTCAACTCCMAGTGGMATCAAGCTGCATTCCAAAGCAGCYACT
TTAAGCAGAGCTCCTAKTGATAATTTGTTGAGACCTGCAACCACAAYRCATCAATTGAGC
TCTAGCACAAACTCAAAGTCTACAAAAAACTTGCAGATAAGYGGAACCAGTTCTGSGTCT
GCAGTCACGCCCAAACAAGGAGAAYRGATTAAACCTGTAATATTGAAGAGTGCCTCAATR
CTGGGTAATGGCATGYCTCAAGGGATGAGGGCAGGAGGTGTGCGGTTAAACCTCCCCCAA
CCCAGCCTTGCARCCAAAKTAAGCACTACYCTMAATAACAGCATACTCCGGGACCCAATA
CTGGTACTAYCAAGCTCTTCAARTGCAGCACMGGGAATGATGAAGCAAAGCAACGCACAA
CACCTAGCTGGAAGCTCCAAATCTTTCATTCCSATTCTTCCTAAGTGCACATWTAATGGA
GATGTTAGACACAACAGTGCCTTTAATGTCGTGAACCAAAGACCAGTGGTATCATTTCCA
CACACTACAACTCATTCACAGGTTCAGATTCCAAAAACAGTTGAAAACCATGGTTTAAAT
CAGATCAATACAGGAGGTGTAAAGGATAGACCWTCTATAAAAATTGATGTCGGTGCAGGG
AGCAAWCATGCTAAACTGAAACAAGACCATGTGTTTTATAACCAACAGGTCAAGARATTT
GTTGATTGCATGTACATGGACACTGCCCCTCCCCTAGATCCCCTATTGCCTATTGAGCCA
CTCCANCCTCTTCACCCTCCTGTGCAAGTTMGACCACTGCCAAACCCAGTACAGGTGTAT
GACCCARCTGMASGACTTCCCAAGGTATCAATACMGGGGCTGGACCCAGCCCCAAGACCA
GCTGTGGTGCCAGAGACGACGGGTGCGACGGCAACTGATGCAGATGGGATGCAAGCTGCT
TCTGTGGAACTTGAAAACATGGTGCAATTGGTAATGAAGATGTTTCCTACTGCCGATAAA
GCAGTGGTAAGGGGCATGCTCATCGAGCACAGGGATGTCAATGCAACATGCAACTACCTG
TTGGAGAACTTAGATGTTGCCAATGCTAACATATCAGCTGCTAACCCAGTTCCACCAGTG
ATCAAGGAAAAAGAGAAGGAAGTAGATTACCTCACATTAGACTATCGCAAGAGAGGATTC
ATCCAGAATCACGGTCAGTTCTTCAATCAAGGCTTGAATCTACTCACCAATGATTTCATA
AAGATCAGCAAGACCAGCYTGCGCCTYGTGCTGCAGWCCRYGTCCMATGGCTCCTACGCC
AAGACCAAGAMRATCCTWGAGGATGCTATCCAGGCAGATCCTAACATCCAGCTCTTGATG
CGTGATGACACCAAGGGGTCTTTCTTCCACGTCGAGAAAGATGGTCGTAAGTTTGAGATT
CGACTGATGAAGAAAGCTCGCAAACCTATTCCCATCAGCANNNTTGAAGCCATGCATCCT
GAACTRAAGAAGGAAGTAGTCTTCTACAAGAAACATCTCATCGATGAAACTGCAAAATCT
GATTTTGAAGTTGCTCTGAGGCTGAATGAAGATCAGTATGAACAGGAGGGTCAGCTGATC
GAGTGCGGTTGCTGCTGTATGGAAGNNNCCTTTGAGAACATGATCCAGTGCCTTGAAGGA
CACCTCTTCTGTCAGACCTGCCTTCAGAGGTACACCAAGGAAGCTGTGTACGGCCAGGGA
AARGCCACTCTGTGCTGYCTGGAGGATGGCTGTGACAGCRTATTTCCAAGAAGTGAGTCC
TTG

>sfra
ATGGAGTCGATTCAGAACAACGTAGCCCAGAACTTGATGGCCATGTTCCCCATGCGCCCA
GCAGAGCTCATCCTGCAGTGCGTCACGCATCCCAGAAACTGTTATGAGCCGGTCGATGAG
GGGACCCTTCTCAATCGCTGCATGGATGACCTCCTCTCAAGGGAAGATGCACCAAACGAT
GATGCCCAGGTCAAYATGGTCCAAAAGCCTCTCCAGGATGATATTGTGGATGATATTGTG
GATGACTTTATGATCGATGACATTCCGGATGGTGATCCTGTGGTTTTCGATGACAAAGAG
GCCATTTTAACTACAATTCCAAATCTCCAAGACCTTGGTATAGAGCCAGAnnnGCCAGAC
ACATCAAGGAAGAACGACANNNNNNTAGTCATCGATCTCACTGATGAAACTGACAGTCCC
ACAAATGAAGAGAAAGCAGATGTGATTACCGGTAYTGAGCTCAGCTCAACATTGAAAAGT
GCATCCAGTCTGACAGGTAAATCTCTTGATTCTCCGTCAAAGACCATTKTAAACAGTGAC
ATTGATGAAACTGATGYGGAACTTCCAGATTTCCTTGGTTTTTCAGTTCAACMTTGTACC
CCACATCCATTGAAAATGAAATCTCCAAATGAAGCAGTACCAACTGTTGCTGCAGCATCC
TCTGGTAATCCTGCACCATCAACGACCCATGGAGAAGCAGCAGCAAGAAAGTTCAGTCCT
TCACTCGGGAATCAAGTAGCTAAGGCCATCCCTTCAGTAAGTGGTAATGTGAACCTGAAT
GGCATCAAGATATGTGACCTTGGTAGCCCTGGTTTTCAGTCTAAGGCTAATGCACAAGAC
CGAAATGCTACTCCTTGTAACACAGGGATGTCTTTCACTTCCRSAGTACCAACAGCACCT
TTCAGTGCTTATTCAAGACCTTCTGTGGATACCACATTTGGTGTAAGAAAATTCCCAGGA
CAAGAGCTGGGCACACATTGCCAAACTGCTTCCAATTCAAGCATAGGGGTGTGTGCTACA
TCAACAGTGTCAGCTGRGGRAATTTTCAATGCTCATTCAAGACCAGTTAGCATTAATGGA
CATGTAGTCYTAAAGCCTGCAGATGAACAGAACGYCCCCAAATTTCACATTCATGCAAGA
CAGAATGGAAACTATTNNNTGGTAGGATCTTCAACTCCAAGGGCCTTGACAGTGAAGCAA
GAACTGGAAAGGAAGAGAGCAATTCCAGCAACTCTGAGTAGGGCACCTAGTGATGAAATA
AAATCAGGCACTCTGGTCCCRCCACCAGCRGGCGCTNNANNNNNNTTNCCAATAAACAAT
CCTTTCACACTAAAAACTGAAATCAARGAAGAGGTTGTCCTTCCAAAATTTATGTTCCAA
AACACTGATGCTAAAGATGGCCCAAWCAAAGCCAGTTCTACAAAAATTGCAGGAAGTACT
GGTATTCCACTTAAACTTTCAACTCCCAGTGGCACCAAGCTGCATTCCAAAGCAGCCACT
TTAAGCAGAGCCCCTAGTGATAATTCTTTGAGACCTGCAACCAATACGCAGCAAnnnnnn
nnnnnnnnnnnnnnnnnnnnnnnnnnnnnnnnnnnnnnAAGTGGAACCAATTCTGGGTCT
GCAGTCACGCCCAAACAAGGAGAACGGATTAAACCTGTAATATTGAAGAGTGCCTCAATG
CTGAGTAATGGCATGTCTCAAGGGATGAGGGTAGGARGTGTGAGGTTAAATCTCCCCCAA
CCCAGYMTTGCAGCCAAATTAAGCCCTACCCTAAATAACAGCATACTCCGGGACCCAATA
CTGGTACTATCAAGCTCTTCAAATGCAGCACAAGGAATGATAAAGAAAAGCAAAGAACAA
CACCTAGCTGGAAGCTCCRAAACAWTTATTCCCATACTTCCTAAGTGTACAATTAATGGA
GATGTTAGACACAACAGTGCCTTTAATGTCGTGAACCAAAGACCGGTGGTATCATTTCCA
CACACTACAACTCATTCACAGGTTCAGATTCCAAAAACAGTTGAAAACCATGGTTTAAAT
CAGATCAATACAGGAGGTGTAAAGGATAGACCTTCTATCAAAATTGATGTCAGCGCAGGG
AGCAATCATGCTAAACTGACTCAAGAGCATGTGCTTTATAACCAAnnnnnnnnnnnnnTT
GTTGAATACATGAACAGGGACACCGTTCCTCCCCCAGAGACTCTCTTGCCCATTGCGCCA
CTTCCTCYTCTTCWCCCTCCTGTGCAAGTTAGACCACTGCCAAACCCAGTACAGGTGTAT
GACCCAGCTGGAGGACTTCTCAAGGCAYCGATACCGGGACTGGACCCCGCCCCAAGACCA
GCCNNNGTGACAGAGACAACRGGTGCGAAGGCAGCTGATTCAGATGGGATGGAAGCTGCT
TCTGTGGAACTTGAAGGCATGGTGCAATTAGTGATGAAGATGTTTCCTACTGCCGATGAA
ACGGTGGTAAGAGGCATGCTCATCGAGCACAGGAATGTCAATGCTACATGYAACTACCTG
CTGGAGAATTTAGATATTGCCAATGGAGACATATCAGCTGCTAACCCAGTACCACCAGTG
AACAAGGAAAAAGAGAAGGAGGTAGATTACCTCAATTTAGACTATCGCAAGAGANGAATT
ATTCCGAACCACCACCAGTACTTCAATCAAGGCTTGGATCTACTCACCAATGATTTCATA
AAGATCAGCAAGACCAGCCTGCGCCTTGTGCTGCAGTCCTTGTCCCATGGCTCCTACGCC
AAGACCAAGAAGATCCTAGACGATGCTATCCAGGCAGATCCTAACATCCAGCTGATGATG
CGTGATGACACCAAGGGATCTTTCTTCCATGTCGAGAAAGATGGTCGTAAGTTTGAGATT
CGACTGATGAAGAAAGCTCGCAAACCTATTCGCATCTNNNTCCNNNAAGCCATGCATCCT
GAACTGCAGAAGGAAGTAGACTTCTACAAGAAACATCTCATCAATGAAACTGCGAAATCT
GATTTTGAGGTTGCTCTGAGGCTGAATGAAGATCAGTATGAACAGGAGGGTCAGCTGATC
GAGTGCGGTTGCTGCTGTATGGAAGTAACCTTTGAGAACATGATCCAGTGCCTTGAAGGA
CACCTCTTCTGTCAGACCTGCCTTCAGAGGTATACCAAGGAAGCTGTGTAYGGCCAGGGC
AAGGCCACGCTGTGCTGTCTGGAGGATGGCTGTGACAGCATCTTTCCAAGAAGTGAGTCC
TTA

>afraSS
ATGGAGACGATTCAGAACAACGTAGCCCAGAACCTGATGGCCATGTTCCCCATGCGCCCA
GCAGAGCTCATCCTACAGTGCGTCACGCACCCCAGAAACTGTTACGAGCCGGTCGACGAG
GGAACCCTTCTCAATCGCTGCATGGATGATCTCCTCTCGAGGGAAGATGCACCAAACGAT
GACGCCCAGGTCGACATGCTCCAGAAGCCTTTCCMGGATGATATCATAGATGATTTCGTA
GATGACTTCATGATCGATGACATTCCGGATGGTGATCCTGTGGTTTTCGATGACAAAGAG
GTCATTTTAAATGCAATACCAAATCTCCAAGACCTCGATGTAGAGCCAGAACTGCCAGAC
ACGTCAAGGAAAGACGACATACCTGTAGTCATTGATCTYACTGATGACACTGACGGTCCC
ACAACTGAAGGGAAAACAGATGTGGTTACCAGTAATGAGCTCAGCTCAACATATATAAGT
GCATCTAGTACGAGAGCTGAATCTCTTGATTGTCCATCAAAGACCACTGTCAACAATGGC
ATTGATGAAACCTATGCGGAACTTCCAGACGTCCTTGGGTTTTCAGTTCAACCTTTAACC
CCATATCCATTGAAAACAAAATCTCCAAATGAAGCAGTACCAACTGTTGCTGCAGCATCC
TCTGGCAATCCGGCACCATCAACGACCCTTGGAGAAGCAGCAGCAAGAAAGTTCAGTCCT
TCTCTCTGGAATCAAGTAGCTAATGCCGTCCCTTCAGTAAATGGTAATGTGAACCTGAAT
GGCATCAAGGTATGTGGCCTTGATAGCCCTGGTTTTCAGTCTACGGCTAATGCACATGAC
CGAAATGCTACTCCTTGTAGCACAGGGATGTCTTTCACTTCCAGCATATCAACAGCACCT
TTTAGTGCTCATTCAAGACCTCCTGTGGATACCACTTTTTGTGTAAGAAAATTCCCTGGA
CAAGAACTTGGCACACGTTGCCAAACTGCTTCCAATTCAAGCATAGGGGTGTGTGCTACA
TCAACAGTGTCAGCTGGGGTAACGTTCAATGCTCATTCAAGACCAGTTATCATTAATGGA
CGTGTAGTCCTAAAACCTACAGAGGAACAGAAAGTACCCAAATTTCAGATTTGTGAAGGA
CGGAATGGACACTATTCTGTGGTAGGATCTTCAACTCCAAGGGCCTTGACAGTGAGGCAA
GAACTGGAAAGGAAGAGAGCAATTCCAGCAACTCTGAGTAGGGCACCTAGTGATGAAATA
AAATCTGGCACCCTGGTCCCGCCACCAGCGTGCGCTTCAGGCGCTTTTCCAATAAACAAT
CCTTACACACCAAGAAATGAAATCAAGGAAGAGGTNGTCTTTCCAAAATGTATGTTCCAT
AACACTGATGCTAAAGATGGCCCAAACAAAGCCAGTTCCACAAACATTGCAGGAAGTACT
GGTATTCCACTTAAACTTTCAACTCCCAGTGGAATCAAGCTGCATTCCAAAGCAGCCACT
TTAAGCAGAGCCCCTAGTGATAATTCTTTGAGACCTGCAACCACAACGCATCAAGTGAGC
TCTAGCACAAACTCAAAGTCTACAAAAAACTTGCAGMTAAGTGGAACCAGTTCTGGGTCT
ACAGTCACGCCCAAACAAGGAGAACGGATTAAACCTGTAATATTGAAGARTGCCTCAATG
CTGGGTAATGGCATGCCTCAAGGGATGAGGGCAGGAGGTGTGCGGTTAAACCTCCCCCAA
CCCAGCCTTGCAACCAAATTAAGCACTACTCTAAATAACAGCATACTCCGGGACCCAATA
CTGGTACTATCAAGCTCTTCAAATGCRGCACCGGGAAWGATGAAGCAAAGCAACGCACAA
CACCTAGCTGGAAGCTCCAAAACTTTCATTCCCATTCTTCCTAAGTGCACATTTAATGGA
GATGTTAGACACAACAGTGCCTTTAATGTTGTGAACCAAAGACCAGTGGTATCATTTCCA
CACACTACAACTCATTCACAGGTTCAGATTCCAAAGACAGTTGAAAACCCTGGTTTAAAT
CGGATCAATACAGGAGGTGTGAAGGAAAGACCTTCTATACAAATTGATGTCGGTGCAGGG
AACAATCATGCTAAACTGACACAGGAGGATGTGCTTTATAACCAACAGGTCAAGAGATTT
CTTGANTNNNTNNACAGGAACACTGCCCCTCCCCTAGATCCCCTATTGCCTATTGAGCCA
CTYCCTCCTCTTCACCCTCCTGTGCAAGTTCGACCAYTGCCAAACCCAGTACAGGTGTAT
GACCCAGCTGCAGGACTTCCCAAGGTATCAATACCAGGGCTGGACCCAGCTCCAAGACCA
GCTGTGGTGCCAGAGACGACGGGTGCGACTGCAACTGATGCAGGTGGGATGGAAGCTGCT
TCGGTGGAACTTGAAAACATGGTGCAATTGGTGATGAAGATGTTTCCTACTGCCGATAAA
GCGGTGGTAAGGGGCATGCTCATCGAGCACAGGAATGTCAATGCAACATGCAACTACCTG
CTGGAGAATTTAGATGTTGCCAATGCAAACGTATCAGCTGCTATCCCGGTACAACCAGTG
ATCAAGGAAAAAGAGAAGGAAGTAGATTACCTCACGTTAGACTATCGCAAGAGAGGATTC
ATTCAAAACCACGGTCAGTTCTTCAWTCAAGGCTTGAATCTACTCACCAATGATTTCATT
AAGATCAGCAAGATGAGCCTTCGCCTTGTGCTGCAGTCCGCGTCCAATGGCTCCTACGCC
AAGACCAAGAAGATCCTTGAGGATGCTATCCAGGCAGATCCTAACATTCAGCAGATGATG
CGTGATGACACCAAGGGATCTTTCTTCCACGTCGAGAAAGATGGTCGTAAGTTTGAGATT
CGACTGATGAAGAAAGCTCGCAAACCTATTCCCATCAGCANNNTTGAAGCCATGCATCCT
GAACTAAAGAAGGAAGTAGTCTTCTACAAGAAACATCTCATCGATGAAACTGCAAAATCT
GATTTTGAGGTTGCTCTGAGGCTAAATGAAGATCAGTATGAACAGGAGGGTCAGCTGATC
GAGTGTGGTTGCTGCTGTATGGAAGTGACCTTTGAGAACATGATCCAGTGCCTTGAAGGA
CACCTCTTCTGTCAGACCTGCCTTCAGAGGTACACCAAGGAAGCTGTGTACGGCCAGGGA
AAGGCCACTCTGTCCTGTCTGGAGGATGGCTGTGACAGCGTATTTCCAAGAAGTGAGTCC
nnn

>hpul
ATGGAGTTGATTCAGAACAACGTAGCCCAAAACCTGATGGCCATGTTCCCCATGCGCCCA
GCAGAGCTCATCCTACAGTGTGTCACTCACCCCAGAAACTGTTATGAGCCAGTGGACGAG
GGGACCCTTCTCAATCGCTGCATGGATGACCTCCTCTCGAGGGAAGATGCACCAAACGAK
GMCGCCCAGGKCGACATGCTCCAAAAGCATCACCWGGATGATATCATGGATGATATTGTG
GGTGACTTCATGATCGATGACATTCCGGATGGTGATCCTGTGGTTTTCGATGACAAAGAG
GTCATTTTAAATGCAATACCAAATCTACAAGACTYCGATTTAGAGCCAGAGCTRCCAGAC
ACATCAAGGAAAAATGACNNNNNTGTAGTCATCGATCTCACTGATGACACTGACAGTCCC
ACAACTGAAGGGAAAGCAGATGTGGTTACCTGTACTGAGCCTWGCTCAACATATAAAAGT
GCATCCAGTACGAGAGCTGAATCTCTTGATTGTCCATCAAAGGCCACWGTCAACAATGMC
ATTGATGAAACCTATGCTGAACTTACAGAYGTCCTTGGGTTTTCAGTTCAACCTTGTACC
CCATATCMATTGAAAAMGAAATCTCCAAATGAAGCAGTACCAACTGTTGCTGCAGCATCC
TCTGGTAATCCTGCACCATCAACRACCCTTAGAGAACCAGCAGCAAGAAAGGTCRGTCCT
TCTCTCGGGAATCAAGTAGCTAATGCCGTCCCTTCAGTAAATGGTAATGTGAACCTGAAT
GGCATCAAGGTATGTGACCTTGGTAGCCCTGGTTTTCAGTCTAAGGCTAATGCACCAGAC
CGAAATGCTACTCCTTGTAGCACAGGGATGTCTTTTACTTCCAGCGTATCAACAGCACCT
TTTAGTGCTCATTCAAGACCTCCTGTGGATACCACTTATTGTGTAAGGAAATTCCCTGGA
CAAGAACTTGGCACACGTTGCCAAACTGCTTCCAATTCAAGCATAGGGGTGTGTGCTACA
TCAACAGTGTCAGCTRGGGGAACGTTCAATGCTCATTCAAGACCATTTATCATTAATGGG
CATGGAGTCCTAAAGCCTGCAGACGAACAGAAGGTACCCAAATTTCAGATTCGTGAAGGA
CAGAATGGACACTATTCTGTGGTAAGATCTTCAACTCCAAAGGCCTTGACAGTRAGGCAA
GAASTAGAAAGGAAGAGAGCAATTCCAGCAACTCTGAGTAGGGCACCTAGTGATGAAATA
AAATCAGGCACCCTGGTGGCGCCACCAGCAAGCGCTTCAGGCGCTTTTCCAAYAAACAAT
CGTTTCACACCAAAAAATGAAATCAAGGAAGAGGTTGTCCGTCCAAAATTTATGTTAAAA
AAYACTGATGCTAAAGATTGCCCAAACAAAGCCAGCTCTACAAAAATTGCAGGAAGTACT
GGTATTCCACTTAAACTTTCAACTCCCAGTGGCATCAAGCTGCATTCCAAAGCAGCCACT
TTGAGCAGAGCCCCTAGTGATAATTCTTTGAGACCTGCAACCACAACGCATCAATTGAGC
TCTAGCACRAACTCAAAGTCTACGAAAAACTTGCAGATAAGTGGAACCAGTTCTGGGTAT
GAAGTCACGCCCAAACAAGGAGAACGGATTAAACCTGTAATATTGAAGAGTGCCTCAATG
CTGGGTAATGGCATGTCTCAAGGGATGAGGGCAGGAGGTGTGCGGTTAAACCTCCCCCAA
CCCAGCCTTGCAGCCAAASTAAGCACTACCCTAAATAACAGCAWACTTCRGGATCCAATC
CTGGTTCTATCAAGCTCTTCAAATGCWGCACAGGGAAYGATGAGGCAAAGCAACGCACAA
CACCTAGCTGGAAGCTCCAAAACTTTTGTTCCCATTCTTCCTAAGTGCACATTTAATGGA
GATGTTAGACACAACAGTGCCTTTRATGTCGTGAACCAAAGACCAGTGGTATCATTTGCA
CACACTACAACTCATTCGCAGGTTCAGATTTCAAAGACAGTTGAAAACCAYGGTTTAAAT
CAGAYCTATACAGGAGGTGTAAAGGATAGACCTTCCATAAAAATTGATGTCGGTGCAGGG
AACAATCATGCTAARGTGACACAAGAKGATGTRCTTTAYAACCAACAGGTCAAGAGATTT
GTTGATTNNATNNACAGGGACACTGCCCCTCCTCTAGATMCYCKRTTGCCTAATGAGCCA
CTTCCTCCTCTTCACCCTCCTGTGCAAGGTCGACCACTGCCAAACCCAGCACASRTGTAT
GACCCAGCTGAACGACTTCCCAAGGTACCAATACCAGGGCWGGACCCCGYYCCAAGACCA
GCTNNNGTGCCAGAKMCRACRGGTGCRACGRCAACTGATGCAGATGGGATGGAAGCTGCT
TCTSTGGAACTTGAAAACATGGTGCAATTAGTGATGAAGATGTTTCCTACTGCCGATGAA
GCGGTAGTAAGGGGCATGCTCATCGAGCACAGGAATGTCAATGCAACATGTAACTACCTG
CTGGAGAACTTAGATATGGCCAATGGAGACATACCAGCTGYTAACCCAGTWCCACCAGTG
AACAAGGAAAAAGARAAGGAGGTAGATTACCTCACRTTAGACTACCGCAAGAGAGGATTC
ATTCAGAACCACGGTCAGTTCTTCAATCAAGGCTTGAATCTACTCACCAATGATTTCATA
AAGATCAGCAAGRCCAGYCTGYGCCTTGTGCTRCAGACYRYGTCCCATGGCTCYTMCGCC
AAGACCAAGAAGATCCTAGAGGATGCTATCMAGKCAGATCCCAACATCCAGCARATGATG
CGTGATGACACCAAGGGATCTTTCTTCCATGTCGAGAAAGATGGTCGTAAGTTTGAGATT
CGACTGATGAAGAAAGCTCGCAAACCTATTCCCATCTGCAACCTCGAACCCATGCATCCT
GAACTGAAGAAAGAAGTAGCCTTCTACAAGAAACATCTCATTGATGAAACTGCGAAATCT
GATTTTGAGGTTGCTCTGAGGTTGAATGAAGATCAATATGAACAGGAGGGTCAGCTGATC
GAGTGCGGTTGCTGCTGTATGGAAGTGACCTTTGAGAACATGATCCAGTGCCTTGAAGGA
CACCTCTTCTGTCAGACCTGCCTTCAGAGGTACACCAAGGAAGCTGTGTACGGCCAGGGA
AAGGCMACTCTGTTATGTCTGGAGGATGGCTGTGACAGCGTCTTTCCAAGAAGTAAGTCC
TTA

>snud
ATGGAGTCGATTCAGAACAACGTAGCCCAGAACCTGATGGCTATGTTCCCCATGCGCCCA
GCAGAGCTCATCCTGCAGTGCGTCACTCACCCCAGAAACTGTTATGAGCCGGTCGACGAG
GGGACCCTTCTCAATCGCTGCATGGATGACCTCCTCTCAAGGGAAGATGCACTGGACGAT
GACGCCCAGGTCAACATGGTCCAAAAGCCTCTCCAGGTTGATATTGTGGATGATATTGTG
GATGACTTTATGATCGATGACATTCCAGATGGTGATCCTGTGGTTTTCGATGATAAAGAG
GCCATTTTAACTACAGTTCCAAATCTCCAAGACCTTGGTATAGAGCCAGAnnnGCCAGAC
ACATCAAGGAAAAACGACANNNNNNTAGTCATCGATCTCACTGATGAGACTGACAGCCCC
ACAAATGAAGGGAAAACAGATGTGACTACCGGTACTGAGCTCAGCTCAACATTGAAAAGT
GCATCCAGTATGACAGGTAAATCTCTTGATTCTCCGTCAAAGACCATTGTAAACAGTGAC
ATTGATGAAACTGATGCGGAACTTCCAGATTTCCTTGGTTTTTCAGTTCAACCTTGTACC
CCACATCCATTGAAAATGAAATCACCAAATGAAGCAGYACCAACTGTTGCTGCAGCATCG
TCTTGTAATCCTGCACCATCAACAACCCTTGGAGAAGCAGCAGCAAGAAAGTTCAGTCCT
TCACTCRGGAATCAAGTAGCTAAGGCCATCCCTTCAGTAAGTGGTAATGTGAACCTGAAT
GGCATCAAGATATGTGACCTTGGTAGCCCTGGTTTTCAGTCTAAGGCTAATGCACAAGAC
CGAAATGCTACTCCTTGTAACACAGGGATGTCTTTCACTTCCAGAGTACCAACAGCACCT
TTCAGTGCTTATTCAAGACCTTCTGTGGATACCACATTTGGTGCAAGAAAATTCCCAGGA
CAAGAGTTGGGCACACATTGCCAAACTGCTTCTAATTCAAGCATAGGGGTGTGTGCTACA
TCAACAGTGTCAGCTGAGGGAATGTTCAATGCTCATTCAAAACCAGTTACCATTAATGGG
CATGTAGTCCTAAAGCCTGCAGATGAACAGAAGGTCCCCAAATTTCAGATTCATGTAGGA
CAGAATGGAAACTATNNTGTGGTAGGATCTTCAACTCCAAGGGCCTTGACAGTGAAGCAA
GAACTGGAAAGGAAGAGAGCAATTCCAGCAACTCTGAGTAGGGCACCTAGTGACGAAATA
AAATCAGGCACTCTGGTCCCGCCACCAGCGAGCACTNNANNNNNNTTNCCAATAAACAAT
CCTTTCACACTAAAAACTGAAATCAAGGAAGAGGCTGTCCTTCCAAAATTTATGTTCCGA
AACACTGATGCTAAAGATGGCCCAAGCAAAGCCAGTTCTACAAAAATTGCAGGAAGTACT
GGTATTCCACTTAAAATTTTAACTCCCAGTGGCATCAAGCTGCATTCCAAAGCAGCCACT
WTAAGCAGAGCCCCTAGTGATAATTCTTTGAGACCTGCAACCAATACACAGCTATTGAAC
TCGAGCACGAAGTTAAAGTCTACGAAAAACTTGCAGATAAGTGGAACCAATTYTGGGTCT
GCAGTCACGCCCAAACAAGNAGAACGAATTAAACCTGTAATATTGAAGAGTGCCTCAATG
CTGAGTAATGGCATGTCTCAAGGGATGAGRGTAGGAGGTGTRAGGTTAAATCTCCCCCAA
CCCAGCMTTGCAGCCAAATTRAGCCCTACCCTAAATAACAGCATACTCCGGGACCCAATA
CTGGTACTATCAAGCTCTTCAAATGCAGCACAAGGAGTGATGAAGCAAAGCAATGCACAA
CACCCAGCTGGAAGCTCTAAAACATTTATTCCCATACTTCCTAAGTGTACAATTAATGGA
GATGTTAGACACAACAGTGCCTTTAATGTCGTGAACCAAAGACCGGTGGTATCATTTCCA
CACACTACAACTCATTCACAGGTTCAGATTAAAAAAACAGTTGAAAACGGTGGTTTAAAT
CAGATCAATACAGGAGGTGTAAAGGATAGACCACCTATACAAATTGATGTCAGCGCAGGG
AGCAAACATGCTAAACTGACTCAAGAGCATGTACTTTATAACCAANAGGTNAAGNAATTT
GNTNAANNCATGAACAGGGACACTGTTCCTCCCCCAGAGACTCTGTTGCCCATTGCGCCA
CTNNNTCCTCTTCACCCTCCTGTACAAGTTAGACCACTGCCAAACCCAGTACAGGTGTAT
GACCCAGCCGGAGGACTTCTCAAGGCATCGATACCGGGACTAGACCCCGCCCCAAGACCA
GCCNNNGTGCCAGAGACAACAGGTGGGAAGGCAACTGATGCAGATGGGATGGAAGCTGCT
TCTGTGGAACTTGAAGACATGGTGCAATTAGTGATGAAGATGTTTCCTACTGCCGATGAA
GCGGTGGTAAGAGGCATGCTCATCGAGCACAGGAATGTCAATGCTACATGCAACTACCTG
CTGGAGAATTYAGATGTGGCCAATGGAGACATATCAGCTGCTAACCCAGTACCACCAGTG
AACAAGGAAAAAGAGAAGGAGGTAGATTACCTCAACTTAGACTATCGCAAGAGAGGAATT
ATTCCGAACCACCACCAGTACTTCAATCAAGGCTTGGATCTACTCACCAATGATTTCATA
AAGATCAGCAAGACCAGCCTGCGCCTTGTGCTGCAGTCCTTGTCCCATGGCTCCTACGCC
AAGACCAAAAAGATCCTAGACGATGCTATTCAGGCAGATCCTAACATTCAGGTGATGATG
CGTGACGACACCAAGGGATCTTTCTTCCATGTCGAGAAAGACGGTCGTAAGTTTGAGATT
CGACTGATGAAGAAAGCTCGCAAACCTATTCGCATCTNNNTCCNNNAAGCCTTGCATCCT
GAACTGCAGAAGGAAGTAGACTTCTACAAGAAACATCTCATCAATGAAACTGCGAAATCT
GATTTTGAGGTTGCTCTGAGGCTGAATGAAGATCAATATGAACAGGAGGGTCAGCTGATC
GAGTGCGGTTGCTGCTGTATGGAAGTAACCTTTGAGAACATGATCCAGTGCCTTGAAGGA
CACCTYTTCTGTCAGACTTGCCTTCAGAGGTACACCAAGGAAGCTGTGTATGGCCAGGGC
AAGGCCACGCTGTGCTGTCTGGAAGATGGCTGTGACAGCATCTTTCCAAGAAGTGAGTCC
TTA

>sintSS
ATGGAGACGATTCAGAACAACGTAGCCCAGAACCTGATGGCCATGTTCCCCATGCGTCCA
GCAGAGCTGATCCTGCAGTGCGTCACGCACCCTAGAAACTGTTACGAGCCGGTCGACGAG
GGGACCCTTCTCAATCGCTGCATGGATGACCTCCTCTCAAGGGGAGATGCACCAGACGAT
GACGCCCAGGCCGACACGTTCCAGAAGCATCTCCAGGATGATATCATAGATGATATCATG
GATGACTTCATGATCGATGACATTCCTGATGGTGATCCTGTGGTCTTTGATGACAAAGAG
GTCATTTTAAATACAATTCCAAATCTCCAAGACCTCGATGTAGAGCCAGAGCTGCCAGAC
ACGTCAAGGAAAGATGACATACCTGTAGTCATTGATCTCACTGATGACACTGACAGTCCC
ACAACTGAAGGGAAAGCAGACGTGATTACCGGTACTGAGCTCARCTCAACATTTAAAAGT
GCATCCAGTCTGAGAGCGGAATCTCTTGATTGTCCATCAAAGACCACTGTCAACAATAGT
ATTGATGAGACCTATGCAGAACTTYCAGACGTCCTTGGGTTTTCAGTTCAACCTTGTACC
CCATATCCATTGAAAACAAAATCTCCAAATGAAGCAGTACCAACTGTTGCTGCAGCATCT
TCTGGTAATCCTGCASCATTAACGACCCTTGGAGAAACAGCAGCAAGAAAGTTCAGTCCT
TCTCTCTGGAATCAAGTAGCTAATGCCATCCCTTCAGTAAGTGGTAATACGAACCTGAAT
GGCATCAAGGTATGTGGCCTTGATAGCCCTGGTTTTCAGTCTAAGGCTAACGCACAAGAC
CGAAATGCTACTCCTTGTAGCACAGGGATGTCTTTTACTTCCAGCGTATCAACCGCACCT
TTTAATGCTCATTCAAGACCTCCTGTGGATACCACTTTTTGTGTAAGAAAMTTCCCTGGA
CAAGAACTTGGCACACGTTGCCAAACWGCATCCAATTCAAGCATAGGGGTGTGTGCTACA
TCGACAGTGTCAGCTGGGGGAACGTTCAATGCTCATTCAAGACCAGTTATCATTAATGGA
CGTGTAGTCCTAAAGCCTGCAGATGAACAGAAGGTACCAAAATTTCAGATTCGTGAAGGA
CAGAATGGACRCTATTCTGTGGTAGGATCTTCAACTCMAAGGGCCTTGACAGTGAGGCAA
GAACTGGAAAGGAAGAGAGCAATTCCAGCAACTCTGAGTAGGGCACCTAGTGATGAAATA
AAATCCGGCACCCTGGTCCCACCACCAGYGAGCGCTTCAGGTGGTTTTCCAATAAACAWT
YCTTACACACCAAAAAATGAAAYCAAGRAAGAGGCTGTCTTTCCAAAATGTAGGTTCCAA
AACAATGATGCTAAAGATGGCCCAAACAAAGCCAGTTCCACAAACATTGCAGGAAGTACT
GGTATTCCACTTAAACTTTCAACTCCCAGTGGCATCAAGCTGCATTCCAAAGCAGCCACT
TTAAGCAGAGCCCCTAGTGATAATTCTTGGAGACCTGCAACCACAACGCATCAAGTGAGC
TCTAGCACAAACTCAAAGTCTMCRMAAAACKTGCAGATAAGTGGAACCAGTTCTKGGTMT
GMAGTCACGCCCAAACAAGGAGAACGGATWAAACCTGTAATATTGAAGAGTGCCTCAATG
CTGGGTAATGGCMTGYCTCAAGGGRTGAGGGCAGGAGGTGTGCGGTTAAACCTCCCCCAA
SCCAGCCTTGCAGCCAAAGTAAGCACTACMCTAAATAAYGGCATACTCCGSGACCCAATA
MTGGTACTATCAAGCTCTTCAAATGCARCACMRGGAAYGRTGAAGCAAAGYARCGCACAA
CACCTAGCTGGAAGCTCCAAAACTTTCATTCCGATTCTTCCTAAGTGCACATTTAATGGA
GATGTTAGACACAACAGTGCCTTTAATGTCGTGAACCAAAGACCAGTGGTATCATTTCCA
CACACTACAACTCATTCGCAGGTTCAGGTTCCAACGATAGTTGAAAACCATGGTTTAAAT
CAGATCAATACAGGAGGTKTAAAGGGAAGACCACCTATAAAAACTGATGTCGGCGCAGGG
AACAATCATGCTAAACTGACACAAGAGCATGTGCTTTATAACCAACCGRTCAAGAGATTT
GCTGATTGCATGTACAGGGACACTGCCCCTCCCCTAGATCCCCTATTGCCTATTGAGCCA
CTCCCTCCTCTTCACCCTCCTGTGCAAGTTCAACCACTGCCAAACCCAGTACAGGTGTAT
GACCCAGCTGAACGACTTCCCAAGGTATCARTACCAGRGCTGGACCCAGCTCCAAGACCA
GCTGTGRTGCCAGAGACGACAGGTGCGACGACAACTGATGCAGATGGGATGGAAGCTGCT
TCYGTKGAACTTGAAAACATGGTGCAATTAGTGATGAAGATGTTTCCTACTGCYGATAAA
GCGGTGGTAAGGGGCATGCTYATCGAGCACAGGAATGTCAATGCAACMTGCAACTACCTG
CTGGAGAAYTTAGATGTTGCCAATGCWAACRYAYCAGCTGCTAACCCAGTACCACCRGTG
AWCAAGGAAAAAGAGAAGGAAGTAGATTACCTCACGTTAGACTATCGCAAGAGAGGATTY
ATTCAGAACCACGGTCAGTTCTTCAATCAAGGCTTGAATCTACTCACCAATGATTTCATA
AAGATCAGCAAGACMAGCCTGCGYCTTGTGCTGCAGTCYGCGTCMCATGGCTCCTAYGCC
AAGACCAAGAAGATCCTAGAGGATGCTATCCAGGCRGAYCCTAACATCCAGMTCATGATG
CGTGATGACWCCAAGGGATCWTTCTTCCATGTCGAGAAAGATGGTCGTAAGTTTGAGATT
CGACTGATGAAGAAAGCTCGCAAACCTATTCCCATCAGCANNNTTGAAGCCATGCATCCT
GAACTGAAGAAGGAAGTWGTCTTCTACAAGAARCATCTCATCRATGAAACTGCGAAATCT
GATTTTGARGTTGCTCTGAGGCTGAATGAAGATCARTATGARCAGGAGGGTCAGCTGATC
GAGTGYGGTTGCTGCTGTATGGAAGTGACCTTTGAGAACATGATCCAGTGCCTTGAAGGA
CACCTCTTCTGTCAGACCTGCCTTCAGAGGTACACCAAGGAAGCRGTGTACGGCCAGGGA
AAGGCCACTCTGTGCTGTCTGGAGGATGGCTGTGACAGCGTATTTCCAAGAAGTGAGTCC
WCA

>sprp
ATGGAGACGATTCAGAACAACGTAGCCCAGAACCTGATGGCCATGTTCCCCATGCGCCCA
GCAGAGCTGATCCTASAGTGCGTCACRCACCCCAGAAACTGTTATGAGCCAGTGGACGAG
GGGACCCTTCTCAATCGCTGCATGGATGACCTCCTCTCGAGGGAAGAKGCACCAAACGAT
GACGCCCAGGTCGACTCGTTCCAGAAGCCTCTCCAGGATGATATCATGGATGATATSGTG
GATGACTTCATGATCGATGACATTCCGGATGGCGATCCTGTGGTGTTCGATGACAAAGAG
GTCATTTTAAATGCAATACCAAATCTCCAAGACCTTGATGTAGAGCCAGAGCTGCCAGAC
AYGTCAAGGAAAAACGACATACCTGTAGTCATTGATCTCACTGATGACACTGACAGTCCC
ACAACTGAAGGGAAAGMAGATGTGATTACCGGTACTGAGCTCAGCTCAACATATAAAAGT
GYATCCAGTACGAGAGCTGAATCTCTTGTTTGTCYATCAAAGACCACTGTAAACAATGRS
ATTGATGAAACCTATGCGGAACTTCCAGACGTCCTTGGGTTTTCAGTTCAACCTTGTACC
CCATATCCATTGAAAACGAAATCTCCAAATGAAGCAGTACCAACTGTTGCCGCAGCATCC
TTTGATAATCCTGCACCATCAACGACCCTTGGAGAAGCAGCAGCAAGAAAGTCCAGTCCT
TCTCTCTGGAATCAAGTAGCYAATGCCGTCCCTTCAGTAAGTGGTAATGTGAACCTGAAT
GGCATCAAGGTATGTGACCTTGATAGCCCTGGTTTTCAGTCTAAGGCTAATGCACAAGAC
CGAAATGCTACTCCTTGTAGCACAGGGATGTCTTTCACTTCCAGCCTATCAACAGCACCT
TTTAGTGCTCATTCAAGACCTCCTGTGGATACCACTTTTTGTGTAAGAAAATTCCCTGGA
CAAGAACTTGGCACACTTTGCCAAACTGCTTCCAATTCAAGCATAGGGGTGTGTGCTACA
TCAACAGTGTCAGCTGGGGGAAAATTCAATTCTCATTCAAGACCAGTTATCATTAATGGA
CRTGTAGTCCTAAAGCCTGCAGAGGAACAGAAGGTACCCAAAYTTCAGATTCGTGAAGGA
CGGAATGGACACTATTCTGTGGTAGGATCTTCAACTCCAAGGGCCTTGACAKTRAGGAAA
GAACTGGAAAGGAAGAGAGCAATTCCAGCAACTCTGAGTAGGGCACCTAGTGATGAAATA
AAATCCGGCACCCTGGTCCCGCCMCCAGCGAGCGCTTCACGCGGTTTCCCAATWAACAAT
CCTTACACACCAAAAATTGAAATCAAGGAAGAGGTTGTCTTTCCRAAATGTATGTTCCAA
AACACTGATGATAAAGATGGCCCAAACAAAGCCAGTTTCACAAAAATTGCAGGAAGTACT
GGTATTCCACTTAAACTTTCAACTCCCAGTGGCACCAAGCTGCATTTCAAAGCAGCCACT
TTAAGCAGAGCCCCTAGTGATAATGCTTTGAGACCTGCAACCACAACGCATCAAGTGAGC
TCTAGCACAAACTCAAAGTCTACGAAAAACTTGCAGATAAGTRGAACCAGCTCTGGGTCT
GCAGTCACGCCCAAACAAGGAGAACGGATTAAACCTGTAATATTGAAGAGTGCCTCAATK
CTGGGTAATGGCCTGTCTCAAGGGATGAGGGCAGGAGGTGTGCGGTTAAACCTCCCCCAA
CCCAGCCTTGCGGCCAAAGTAAGCACTTCCCTAAATAACGGCATACTCCGCGACCCAATA
CTGGTACTATCAAGCTCTTCAAATGCAGCACAGGGAATGATGAAGCAAAGCAATKCACAA
CACCTAGCTGGAAGCTCCAAAACTTTCATTCCGATTCTTCCTAAGTGCACATTTAATGGA
GATGTTAGACACAACAGTGCCTTTAATGTCGTGAACCAAAGACCAGTGGTATCATGTCCA
CACACTACAACTCATTCGCAAGTTCAGATTCCAAAAGCAGTTGAAAACCATGGTTTAAAT
CAGAGCAATACAGGAGGTGTAAAGGAAAGACCACCTATAAGAATTGATGTCGGTGCAGGG
AACAATCATGCTAAACTGACACAAGAGCATGTGTTTTATAACCAACAGGTCAAGAGATTT
GTTGAYTGCATGCACAGGGACMCTGCCCCTCCCCTAAATCCCCTATTGCCTATTGAGCCA
CTTCCTCCTCTTAACCCTCCTGTGCAAGTTCRACCACTGCCAAACCCAGTACAGGTGTAT
GACCCAGCTGAACCACTTCCCAAGGTATCAATACCAGGGCTGGACCCAGCTCCAAGACCA
GCTATGGTGCCAGAGACGACAGGTGCGACKGCAACTGATGCAGGTGGGATGGAAGCTGCT
TCTCTTGAACTTGAAAACATGGTGCAATTGGTGATGAAGATGTTTCCTACTGCCGATGAA
ACGGTGGTAAGGGGCATGCTTATCGAGCACAGGAATGTCAATGCAACATGCAACTACCTG
CTGGARAATTTAGATGTTGCCAATGCTAACACACCAGCTGCTAACCCAGTACCACCAGTG
ATCAAGGAAAAAGAAAAGGAGATAGATTACCTCACGTTAGACTATCGCAAGAGAGGAWTY
ATTCAGAAYTACGGTCAGTTCTTCAATCAAGGCTTGAATCTACTCACCAATGATTTCATA
AAGATCAGCAAGACCAGCCTGCGYCTTGTGCTGCAGACCGTGTCCCATGGCTCCTACGCC
AAGACTAAGAAGATCCTAGAGGATGCTATCCAGGCAGACCCTAATATCCAGCTCATGATG
CGTGACGACACCAAGGGATCTTTCTTCCACGTCGAGAAAGATGGTCGTACGTTTGAGATG
CGACTGATGAAGAAAGCTCGTAAACCTATTCCCATCTGCAACCTTGAACCCATGCATCCT
GAACTGAAGAAGGAAGTAGTCTTCTACAAGAAACAYCTCATCGATGAAACTGCGAAATCT
GATTTTGAGGTTGCTCTGAGGTTGAATGAAGATCAGTATGAACAGGAGGGTCAGCTGATC
GAGTGCGGTTGCTGCTGTATGGAAGTGACCTTTGAGAACATGATCCAGTGCCTCGAAGGA
CACCTCTTCTGTCAGACCTGCCTTCAGAGGTACACCAAGGAAGCTGTGTACGGCCAGGGA
AAGGCCACTCTGTGCTGTCTGGAGGATGGCTGTGACAGCGTATTCCCAAGAAGTGAGTCC
CTA

>spurp
ATGGAGACGATTCAGAACAACGTAGCCCAGAACCTGATGGCCATGTTCCCCATGCGCCCA
GCAGAGCTGATCCTAGAGTGCGTCACGCACCCCAGAAACTGTTATGAGCCAGTGGACGAG
GGGACCCTTCTCAATCGCTGCATGGATGACCTCCTCTCGAGGGAAGATGCACCAAACGAT
GACGCCCAGGTCGACTCGTTCCAGAAGCCTCTCCAGGATGATATCATGGATGATATGGTG
GATGACTTCATGATCGATGACATTCCGGATGGCGATCCTGTGGTGTTCGATGACAAAGAG
GTCATTTTAAATGCAATACCAAATCTCCAAGACCTTGATGTAGAGCCAGAGCTGCCAGAC
ACGTCAAGGAAAAACGACATACCTGTAGTCATTGATCTCACTGATGACACTGACAGTCCC
ACAACTGAAGGGAAAGCAGATGTGATTACCGGTACTGAGCTCAGCTCAACATATAAAAGT
GCATCCAGTACGAGAGCTGAATCTCTTGTTTGTCCATCAAAGACCACTGTAAACAATGGG
ATTGATGAAACCTATGCGGAACTTCCAGACGTCCTTGGGTTTTCAGTTCAACCTTGTACC
CCATATCCATTGAAAACGAAATCTCCAAATGAAGCAGTACCAACTGTTGCCGCAGCATCC
TTTGATAATCCTGCACCATCAACGACCCTTGGAGAAGCAGCAGCAAGAAAGTCCAGTCCT
TCTCTCTGGAATCAAGTAGCTAATGCCGTCCCTTCAGTAAGTGGTAATGTGAACCTGAAT
GGCATCAAGGTATGTGACCTTGATAGCCCTGGTTTTCAGTCTAAGGCTAATGCACAAGAC
CGAAATGCTACTCCTTGTAGCACAGGGATGTCTTTCACTTCCAGCCTATCAACAGCACCT
TTTAGTGCTCATTCAAGACCTCCTGTGGATACCACTTTTTGTGTAAGAAAATTCCCTGGA
CAAGAACTTGGCACACTTTGCCAAACTGCTTCCAATTCAAGCATAGGGGTGTGTGCTACA
TCAACAGTGTCAGCTGGGGGAAAATTCAATTCTCATTCAAGACCAGTTATCATTAATGGA
CATGTAGTCCTAAAGCCTGCAGAGGAACAGAAGGTACCCAAATTTCAGATTCGTGAAGGA
CGGAATGGACACTATTCTGTGGTAGGATCTTCAACTCCAAGGGCCTTGACAGTAAGGAAA
GAACTGGAAAGGAAGAGAGCAATTCCAGCAACTCTGAGTAGGGCACCTAGTGATGAAATA
AAATCCGGCACCCTGGTCCCGCCACCAGCGAGCGCTTCACGCGGTTTCCCAATAAACAAT
CCTTACACACCAAAAATTGAAATCAAGGAAGAGGTTGTCTTTCCGAAATGTATGTTCCAA
AACACTGATGATAAAGATGGCCCAAACAAAGCCAGTTTCACAAAAATTGCAGGAAGTACT
GGTATTCCACTTAAACTTTCAACTCCCAGTGGCACCAAGCTGCATTTCAAAGCAGCCACT
TTAAGCAGAGCCCCTAGTGATAATGCTTTGAGACCTGCAACCACAACGCATCAAGTGAGC
TCTAGCACAAACTCAAAGTCTACGAAAAACTTGCAGATAAGTAGAACCAGCTCTGGGTCT
GCAGTCACGCCCAAACAAGGAGAACGGATTAAACCTGTAATATTGAAGAGTGCCTCAATT
CTGGGTAATGGCCTGTCTCAAGGGATGAGGGCAGGAGGTGTGCGGTTAAACCTCCCCCAA
CCCAGCCTTGCGGCCAAAGTAAGCACTTCCCTAAATAACGGCATACTCCGCGACCCAATA
CTGGTACTATCAAGCTCTTCAAATGCAGCACAGGGAATGATGAAGCAAAGCAATTCACAA
CACCTAGCTGGAAGCTCCAAAACTTTCATTCCGATTCTTCCTAAGTGCACATTTAATGGA
GATGTTAGACACAACAGTGCCTTTAATGTCGTGAACCAAAGACCAGTGGTATCATGTCCA
CACACTACAACTCATTCGCAAGTTCAGATTCCAAAAGCAGTTGAAAACCATGGTTTAAAT
CAGAGCAATACAGGAGGTGTAAAGGAAAGACCACCTATAAGAATTGATGTCGGTGCAGGG
AACAATCATGCTAAACTGACACAAGAGCATGTGTTTTATAACCAACAGGTCAAGAGATTT
GTTGACTGCATGCACAGGGACCCTGCCCCTCCCCTAAATCCCCTATTGCCTATTGAGCCA
CTTCCTCCTCTTAACCCTCCTGTGCAAGTTCGACCACTGCCAAACCCAGTACAGGTGTAT
GACCCAGCTGAACCACTTCCCAAGGTATCAATACCAGGGCTGGACCCAGCTCCAAGACCA
GCTATGGTGCCAGAGACGACAGGTGCGACTGCAACTGATGCAGGTGGGATGGAAGCTGCT
TCTCTTGAACTTGAAAACATGGTGCAATTGGTGATGAAGATGTTTCCTACTGCCGATGAA
ACGGTGGTAAGGGGCATGCTTATCGAGCACAGGAATGTCAATGCAACATGCAACTACCTG
CTGGAAAATTTAGATGTTGCCAATGCTAACACACCAGCTGCTAACCCAGTACCACCAGTG
ATCAAGGAAAAAGAAAAGGAGATAGATTACCTCACGTTAGACTATCGCAAGAGAGGAATT
ATTCAGAACTACGGTCAGTTCTTCAATCAAGGCTTGAATCTACTCACCAATGATTTCATA
AAGATCAGCAAGACCAGCCTGCGCCTTGTGCTGCAGACCGTGTCCCATGGCTCCTACGCC
AAGACTAAGAAGATCCTAGAGGATGCTATCCAGGCAGACCCTAATATCCAGCTCATGATG
CGTGACGACACCAAGGGATCTTTCTTCCACGTCGAGAAAGATGGTCGTACGTTTGAGATG
CGACTGATGAAGAAAGCTCGTAAACCTATTCCCATCTGCAACCTTGAACCCATGCATCCT
GAACTGAAGAAGGAAGTAGTCTTCTACAAGAAACACCTCATCGATGAAACTGCGAAATCT
GATTTTGAGGTTGCTCTGAGGTTGAATGAAGATCAGTATGAACAGGAGGGTCAGCTGATC
GAGTGCGGTTGCTGCTGTATGGAAGTGACCTTTGAGAACATGATCCAGTGCCTCGAAGGA
CACCTCTTCTGTCAGACCTGCCTTCAGAGGTACACCAAGGAAGCTGTGTACGGCCAGGGA
AAGGCCACTCTGTGCTGTCTGGAGGATGGCTGTGACAGCGTATTCCCAAGAAGTGAGTCC
CTA

>pdep
ATGGAGTCTATTCAGAACAACGTAGCTCAGAACCTGATGGCCATGTTCCCCTTGCGCCCA
GCAGAGCTCATCATGCAGTGCGTCACGCACCCCAGAAACTGTTATGAGCCGGTCGATGAG
GGGACCCTTCTCAATCGCTGCATGGATGACCTCCTCTCAAGGGAAGATGCACCGACCGAT
GACGCCCAGGTCGACATGGTCCAAAAGCCTCTTCAGGATGATATTGTGGATGATATTGTG
GATGACTTTATGATCGATGACATTCCGGATGGTGATCCTGTGGTTTTCGATGACAAAGAT
GCCATTTTAACTACAATTCCAAATCTCCAAGACCTTGATAGAGAACCAGAnnnnCCAGAC
ACATCAAGGAAAAACGACANNNNNNTAGTCATCGATCTCACTGATGAGACTGACAGTCCC
ACAAATGAAGGGAAAACAGATGTGACTTCCAGTACTGAGCTCAGCTCAACATTAAAAAGT
GCATCCAGTATGAGAGGTAATTCTCTTGATTCTCTGTCAAAGACCATTTTAAACAGTGAC
ATTGATGAAACTGATGCAGAACTTCCAGATTTCCTTGGTTTTTCAGTTCAACCTTGTACC
CCACATCCATTGAAAATGAAATCTCCAAATGAAGCAGTACCAACTGTTGGTGCAGCATCC
TCTGGTAATACTGCACCATCAATGACCCTTGGAGAAGCAGCAGCAGGAAAGTTCAGTCCT
TCACGCGGGAATCAAGTAGCTAAGGCCATCTCTTCAGTAAGTGGTAATGGGAACCTGAAT
GGCATCAAGGTATGTGACGTTGGTAGCCCTGGTTTTCAGTCTAAGGCTAATGCACAAnnn
nnAAATGTTACTCCTTGTAACACAGGGATGTCTTTTACTTCCAGAGTACCAACAGCACCT
TTCAGTGATTATTCAAGACCTTCTGTGGATACCACATTTGGTGTAAGAAAATTCTCAGGA
CAAGAGCTGGGTACACATTGCCAAACTGCTTCCAATTCAAGCATACGGATGTCTGCTACA
TCAACAGTGTCAGCTGAGGGAATATTCAATGCTCATTCAAGACCAGTTATCCTTAANNNN
NANNNAGTCCTAAAGCCTGCAGATGAACAGAAGGTCCCCAAATTTCCGATTCnnnnnnnn
nnGAATGGAAACTATTNNNTGGTAGGATCTTCAGCTACAAGGTTCTTGACAGTGAGGGAA
CAACTGGAAAGGAAGAGAGCAATTCCAGCAACTCTGAGTAGGGCACCTAGTGATGAAATA
AAATCAGGCACTCTGGTCCCACCACCAGCGAGCGCTTTAGGCGCTATTCCAATAAACAAT
CCTTTCACACCAAAAACTGAAATCAAGGAAGAGGTTGTCCTTCCAAGATTTATGTTCCAA
AACACTGATGCTAAAGATGGCCCAAACAAAGCCAGTTCTACAAAAATTGCAGGAAGTACT
GGTATTCCACTTCAACTTTCAACTCCCAGTGGCATCAAGCTGCATTCCAAAGCAGCCACT
TTAAGCAGAGCCCCTAGTGATAATTCTTTGAGACCTGCAACCAATACGCAnnnnnnnnnn
nnnnnnnnnnnnnnnnnnnnnnnnnnnnnnnnnnnnnnnnnnnnnnnnnnnnnnnnGTCT
GCAGTCACGCCCAAACAAGGAGAACGGATTAAACCTGTAATATTGAAAAGTGCCTCAGTG
CTGAGTAATGGCATGTCTCAAGGGATGAGGGTAGGAGGTGTGAGGTTAAATCTCCCCnnn
nnnnnnnnnnnnnCCAAATTAAGCCCTACCCTAAATAACGGCATACTCCCTGACCCATTA
CTGAAACTATCAAGCTCTTCAAATGCAGCACAAGGAATGATGAAGCAAAGCAAAGCACAA
CACCTAGCTGGAAGCTCTGAAAGATTCATTnnnnnnnnnnnnnnnnnnnnnnTTAMTGGA
GATGTTAGACACAGCAGTGCCATTAATGTCGTGAACCAAAGACCGATGGCATCATTTCCA
CACACTACAACTCATTCACAGGCTCAGATTCCAAAAACAGTTGAAAACTGTGTTTTAAAT
CAGATCAATACAGGAGGTGTAAAGGATAGACCACCTATAAAAATTGATGTCAGCGCAGGG
AGCAAACATGCTAAACTGACTCAAGAGCATGTGCGTTATAACCAAnnnGTCAAGGAATTT
GTTGAATACATGAACAGGGACACTGTTCCTCCCCCAGAGACTCTGTTGCCCATTGCGCCA
CTNNNTCCTCTTCACCCTCCTGTGCAAGTTAGACCACTGCCAAACCCAGTACAGGTGTAT
GACCCAGCTGGAGGACTTCTCAAGGCATCGATACCTGGGCTGGACCCCGCCCCAAGACCA
GCTNNNGTGCCAGAGACAACAGGTGCGAAGGCAACTGATGCAGATGATATGGAAGCTGCT
TCTGTCAAATTTGAAAACATGGTGCAATCAGTGATGAAGATTTTTCCTACTGTCAGTGAA
GCGGTGGTAAGGGGCGTGCTCATAGAGCGCAGGGATGTCGATGCTACATGCGACTACCTG
CTGGAGAATTTAGATGTTGCCAATGSWRACATATCAGCTGCTAACCCAGTACCACCAGTG
AACAAGGNNNAAGAGAAGGAGGTAGATTACCTCAATTTAGACTATCGCAAGAGAGGAATT
ATTCCGAACCACCACCAGTACTTCAATCAAGGCTTGGATCTACTCACCAATGAATTCATA
AAGATCAGCAAGACCAGCCTGCGCCTTGTGCTGCAGTCCTTGTCCCATGGCTCCTATGCC
AAGACCAAGAAGATCCTAGACGATGCTATCCAGGCAGATCCTAACATCCAGCTGATGATG
CGTGATGACACCAAGGGATCTTTCTTCCATGTCGAGAAAGATGGTCGTAAGTTTGAGATT
CGACTGATGAAGAAAGCTCGCAAACCTATTCCGACCNNCTTCCNNNAAAACATGCATCCT
GAACTGCAGAAGGAAGTAGACTTCTACAAAAAACATCTCATCAATGAAACTGCGAAATCT
GATTTTGAGGTTGCTCTGAGGCTGAATGAAGATCAATATGAACAGGAGGGTCAGCTGATC
GAGTGCGGTTGCTGCTGTATGGAAGTAACCTTTGAGAACATGATCCAGTGCCTTGAAGGA
CACCTCTTCTGTCAGACCTGCCTTCAGAAGTATACCAAGGAAGCTGTGTACGGCCAGGGC
AAGGCCACGCTGTGCTGTCTGGAGGATGGCTGTGACAGCATCTTTCCAAGAAGTGAGTCC
TTA
