# Supplementary material for: Genome-wide signals of positive selection in strongylocentrotid sea urchins
Source: BMC Genomics. 2017 Jul 21;18:555. doi: 10.1186/s12864-017-3944-7 (PMC5521101; doi:10.1186/s12864-017-3944-7)
Supplement: Supplementary file 3 — Consensus alignment files. A compressed (gzip) tape archive (TAR) file containing 6250 consensus alignment files in FASTA format. (TGZ 14116 kb) [file 12864_2017_3944_MOESM3_ESM.tgz › SPU_021621/consensAlign.ordered.fa]

>sdro
nnnnnnnnnnnnnnCATTGAAGATGAGGTTAGTCAGAAGAACCAGCTTCARAAGCTGGAG
CGTGAGCTGCGTAACCAGCTGACTGAGCTCCAGGAGGATCTAGATGCTGAGAAGGAGGCA
CGCTCCAGGGCTGAAAAGAACAAGAGGGATCTCAATGAGGAACTWGAGGCCATCAAATCT
GAGCTTCTGGATTCCATTGACAGCACTACAGCTGCTCAGGATCTGCGGAACCGCAGGGAA
TCTGAGCTGCAAGATATGAAGAAGCAGCTAGAGGTTGGTGGCAAGTCCCATGAACAGACC
ATCCAAGATCTCCGTCACAAGCACAACAGTGTCATTGAACAGCTCAATGAACAGTTGGAT
AATGTGAAGAAGACCAAATCTTCATTGGAGAAGAGCAAGGTAAGCCTCGAGGGCAWCAAC
KCTGAGCTGAGCAATGATCTGAAGCAAGCTTCCCAGGCTAAGCAGGAGTCTGAGAGGAAG
AGAAAGAACCTTGAAGCACAGCTAGCTGAGCTGAATGTCAGACTGCAAGAGAATGATAGA
GCCAAGACAGACTCCGTGGAGAAGACTCTGAAGCTCCAGACTGAGGTGGAGAGCCTTACT
GCTCTCCTTGGGGAGTCTGAGAGCAAGGCATCCAAGGCCACATCGTCATCCAACTCCTTG
ACTGGTCAGCTGACTGAGATACAGGAGAACCTCAATGAGGAGACCAGACAGAAGCTGGAG
CTCAATTCCAAGCTCAGAGCTATGGAGGCTGAGAAGGATCAAATACAGGAGCAATTAGAG
GAAGAGGAACAGGCCAAGAGTAATGCCATGAGACAGATGTCTACTCTACAGATGCAGGTG
GCTGATCTGAAGAAGAAGGCCGARGATGATTCCAACTCTTTGGACCAAGCAGAGGAATAC
CGTAAGAAGATGGTCAAGGAGATGGAGGCCATGAATAACGCCAACGAGGAACTGAAGCTC
AGCTCAGACAAACTAGAGAAGACCAAGAAGAGGCTCCAGGCTGAGTTTGATGATGTGACC
CTGAACCTTGAGAGGGAGAAGGCGAGTGTGACAGCTCTGGAGAAGAAGCAGAGGAAGTTT
GACAGCATGCTCAATGAAGAGAAGGCTGAGAAGGAACGCATCATGCAGGAACTGGATGAG
AGATCAAAGGAGTCTAGGGAYAAAGAAACCAAGCTGATGAATCTGAACCGAGAGATGGAG
GAACTCCAGGAGAGCCTTCAGGAGAGTGAGAGGATACGCAAGACACAGTACGCTGAGCTG
GATGAACTCGTCTCATCAAAGGATGATGTCGGCAAGAGCGTTCATGAGCTTGAGAAGGCT
AAGAAAGCTTTGGAGACTCAGATTGAGGAGATGCGTACACAGATGGAAGAGCTTGAGGAT
GAGCTCCAGGCCACTGAAGATGCTAAGCTTCGTCTAGAGGTCAATCTCCAGGCTGCAAAG
GCGAACTTTGAGAGAGATTCATCATCCAAGGAGGAGCAGTCAGAGGAGAGAAGACGTGCT
CTCGTTAGACAGCTTCGTGAGATGGAGGCCGACCTTGAGGAGGAGAGGAAGCAGAGAGGA
AGCGCCGTCAACCAGAAGAAGAAGCTTGAGATGGATCTCAAAGATCTGGAGAGTCAGGTG
GAGGCTGCTAACAAGACCAAAGAAGACAGTGTSAGACAACTACGCAAACTACAGACTCAA
ATGAAAGAGTACCAAGCTGACATGGAGGATGCTCGTCATGCTAGAGATGAGATCTTCGCG
TCTGCCAAGGATAATGAACGCAAGCTCAAAGCTATGGAGACTGAACTCATGACACTCCAA
GAGGAATTGGCCATGGCTGAGCGTGCCCGCAAGCATGCCGAGTCTGAGCGGGACGAGCTC
TCCGAGGAGATGAACAGCAACACCTCCAAGGGATCCGCAGCAATCGATGAGAAGAGGAGA
TTGGAACAGAAGCTTTCTCAGCTGGAAGAAGAGCTGGAGGATGAACAGACCATGGTGGAG
GGCTTGATAGAGAAGGAGAGGAAACTCACTGGACAGATGGAGCAAATGCAGGCTGAGCTT
GCATCTGAGAGATCATCCAATCAACGTAATGAGAATGCCAAGAACATCCTTGAAAGACAG
AACAAGGATCTGAAGGCTAAGATGGCTGAGCTGGAGAGTGCTAGTCGCACCAAGTCAAAG
GCTACTATCCAACAGATGGAGAGCAAGATTGCACAGCTTGAGGACTCGCTTGAAATTGAG
GCCAAGGAGCGCAACACAGCAGCTAAGATGGCCAAGAGAGCCGATAGGAAAGCTAGAGAG
ATGGCTAACGCTATTGAAGATGAACGTCGTCATGCCGAGCAGTACAAAGAACAGGTGGAA
AAGAGCAATACTCGCCTTAAGACCCTGAAGCGCCAGCTGGATGAGAGTGAAGAAGAATGC
TCAAGGGCCAGCGCTGGTAAGCGTAGGATCCAACGTGAACTGGATGAGCAGACAGAGGCC
AACGAAGCCCTACAGAGGGAGCTAAACCAGCTCAGGACCAAATTACGGTCCGGTGGAGGA
TCCTCTAGACTCCTAGGTAGATCCAGTAGAGCACCCAGGAGCTCCGCCATGGACAGTAGC
TCAGCTAACGATGGGGTCGACGGCACAGGTTCAGACGAGGTCCCTGAA

>spal
nnnnnnnnnnnnnnCATTGAAGATGAGGTTAGTCAGAAGAACCAGCTTCAGAAGCTGGAG
CGTGAGCTACGTAACCAGCTGACRGAGCTCCAGGAGGATCTAGATGCTGAGAAGGAGGCA
CGCTCCAGGGCTGAGAAGAACAAGAGGGATCTCAATGAGGAACTYGAGGCCATCAAATCT
GAGCTTCTGGATTCCATYGACAGCACTACAGCTGCTCAGGATCTGCGMAACCGCAGGGAA
TCTGAGCTGCAAGATATGAAGAAACAGCTAGAGGTYGGTGGCAAGTCCCATGAGCAGACC
ATCCAAGACCTCCGTCACAAGCACAACAGYGTCATTGAACAGCTCAATGARCAGCTGGAT
AATGTSAAGAAGACCAAATCTTCATTGGAGAAGAGCAAGGTAAGCCTCGAGGGCAACAAC
TCTGAGCTGAGCAAYGATCTGAAGCAAGCTTCCCAAGCYAAGCAGGAGTCTGAGAGGAAG
AGAAAGAACCTTGAAGCACAGCTWGCTGAGCTGAATGTCAGACTGCAGGAGAATGATAGA
GCCAAGACAGACTCYGTGGAGAAGACTGTKAAGCTCCAGACTGAGGTGGAGAGCCTTACT
GCTCTCCTTGGGGAGTCYGAGAGCAAGGCATCCAAGGCCACATCCTCATCCAACTCCTTG
ACGGGTCAGCTSACTGAGATACAGGAGAACCTCAACGAGGAGACCAGACAGAAGCTGGAG
CTCAATTCCAAGCTCAGAGCTATGGAGGCTGAGAAGGATCAAATACAGGAGCAATTAGAG
GAAGAGGAACAGKCCAAGAGTAATGCCATGAGACAGATGTCTACTCTACAGATGCAGGTG
GCTGATCTGAAGAAGAAGGTCGAGGATGATTCCAACTCTYTGGACCAAGCAGAGGAATAC
CGCAAGAAGATGGTCAAGGAGATGGAGGCCATGAATAACGCCAACGAGGAACTGAAGCTC
AGCTCAGACAAACTAGAGAAGACCAARAAGAGRCTCCAGGCTGAGTTTGATGAYGTGACC
CTGAACCTTGAGAGGGAGAAGGCGAGCGTGACAGCTCTGGAGAAGAAGCAGAGGAAGTTT
GACAGCATGCTCAATGAAGAGAAGGCTGAGAAGGAACGCATCATGCAGGAGCTTGATGAG
AGGTCTAAGGAGTCTAGRGAYAAAGAAACCAAGCTGATGAATCTGAACCGAGAGATGGAG
GARCTCCAGGAGAGCTTACAGGAGAGTGAGAGGATACGCAAGACACAGTACGCTGAGCTG
GATGAACTCGTCTCATCAAAGGATGAYGTYGGCAAGAGTGTYCATGAGCTTGAGAAGGCT
AAGAAAGCTTTGGARACTCAGATTGARGARATGCGTACMCAGATGGAAGAGCTTGARGAY
GAGCTCCAGGCCACSGAGGATGCTAAGCTTCGTCTAGAGGTCAATCTCCAGGCTGCTAAG
GCKAACTTTGAGAGAGATTCATCATCCAAGGAGGAGCAGTCCGAGGAGAGAAGACGTGCT
CTCGTYAGACAGCTTCGTGAGATGGAGGCTGACCTTGAGGAGGAGAGGAARCARCGAGGA
AGCGCCGTCAACCAGAGGAAGAAGCTTGAGATGGACCTCAAAGATCTTGAGAGTCAGGTG
GAGGCTGCTAACAAGACCAAAGAAGACAGTGTCAGACAACTACGCAAACTACAGACTCAA
ATTAAAGAGTACCAAGCYGACATGGAGGAYGCCCGTCAYGCTAGAGATGAGATCTYCGCG
TCTGCCAAGGATAATGAACGCAAGCTCAAAGCTATGGAGACWGAACTCATGACACTTCAA
GAGGAATTGGCCATGGCTGAGCGTGCCCGCAAGCATGCCGAGTCTGAGCGKGACGAGCTC
TCTGAGGAGATGAACAGYAACTCCTCCAARGGATCCGCAGCCWTSGACGAGAAGAGAAGA
TTGGAACAGAAGCTYTCTCARCTGGAAGAAGAGCTGGAGGATGAGCAGACCAYGGTGGAG
GGCTTGATGGAGAAGGAGAGGAAACTCACTGGACAGATGGAGCAAATGCAGGCTGAGCTK
GCATCTGAGAGATCMTCCAATCAACGTAATGAGAATGCCAAGAACATCCTTGAAAGACAG
AACAAGGATCTGAAGGCTAAGATGGCTGAGCTGGAGAGTGCTAGTCGCACCAAGTCAAAG
GCTACAATCCAACAGATGGAGAGCAAGATTGCACAGCTTGAGGACTCGCTTGAAATTGAG
GCCAAGGAGCGCAACACAGCAGCTAAGATGGCCAAGAGAGCCGATAGGAAAGCTAGAGAG
ATGGCKAATGCTATTGAAGATGAACGTCGTCATGCCGAGCAGTACAAAGAACAGGTGGAA
AAGAGCAATACTCGCCTTAAGACCYTGAAGCGCCAGCTKGATGAGAGTGAAGAAGAATGC
TCAAGGGCYAGYGCTGGTAAGCGTAGGATCCAACGTGAACTAGATGAGCAGACAGAGGCC
AAYGAAGCCCTACAGAGGGAGCTAAACCAGCTCAGGACCAAATTACGGTCCGGTGGAGGA
TCCTCTAGACTCCTAGGTAGATCCAGTAGAGCACCCAGGAGCTCCGCCATGGACAGTAGC
TCAGCTAACGATGGGGTCGACGGCACAGGTTCAGACGAGGTCCCTGAA

>sfra
ATGACCTTTAAAGGCATTGATGATGAGGTTAGTCAGAAGAACCAGCTTCAGAAGCAGGAG
CGTGAGCTGCGTAACCAGCTGACTGAGCTCCAGGAGGATCTAGATGCTGAGAAGGAGGCA
CGCTCCAGGGCTGAGAAGAACAAAAGGGATCTCAATGAGGAACTTGAGGCCATCAAATCC
GAGCTTCTGGATTCCATTGACAGCACTACAGCTGCTCAGGATCTGCGAAACCGCAGGGAA
TCTGAGCTGCAAGATATGAAGAAACAGCTAGAGGTTGGTGGCAAGACCCATGAACAGACC
ATCCAAGACCTCCGTCACAAGCATAACAGCGCCATCGAACAGCTGAATGAACAGTTGGAT
AATGTGAAGAAGACCAAATCTTCATTGGAGAAGAGCAAGTCAAGCCTTGAGAGCAACAAC
TCTGAGCTGAGCAATGATCTCAAACAAGCTTCACAAGCTAAGCAGGAGTCTGAGAGGAAG
AGAAAGAACCTTGAAGCACAGCTAGCTGAGTTGAATGTCAGACTGCAGGAGAATGATAGA
GCCAAGACAGACTCACAGGAGAAGACTGTTAAGCTCCAGGCTGAGGTGGAGAGCCTTAAT
TCTCTCCTGGGAGAATCTGAGAGCAAGGCATCCAAGGCCACATCCTCATCCAACTCCTTG
ATGGGTCAGCTGACTGAGATACAGGAGAACCTCAACGAGGAGACCAGACAGAAGCTGGAG
CTCAATTCCAAGCTGAGAGCTATGGAGTCTGAGAAGGATCAAATACAGGAGCAATTAGAA
GAAGAGGAACAGGCCAAGAGTAATGCCATGAGACAGATTTCTACTCTACAGATGCAGGTG
TCTGATCTGAAGAAGAAGGTTGACGATGATTCCACCTCTCTGGACCAAGCAGAAGAACAC
CGTAAGAAGATGGTGAAGGAAATGGAGGCCATGAATAACTCCAATGAGGAATTGAAGCTC
AGCTCAGACAAACTAGAGAAGACCAAAAAGAGGCTCCAGGCTGAGTTTGATGATGTCACC
CTGAACCTGGAGAGGGAGAGAGCCAGTGTGACAGCTYTGGAGAAGAAGCAGAGAAAGTTT
GACAGCATGCTCAATGAAGAGAAAGCCGAGAAGGAACGCATCATGCAGGAGCTTGATGAG
AGATCAAAGGAGTCTAGGGACAAAGAAACCAAGCTGATGAATCTGAACCGAGAGATGGAG
GAACTCCAGGAGAGCTTACAGGAGAGTGAGAGAATACGCAAGACACAGTACGCTGAGCTC
GATGAACTCGTCTCATCAAAGGATGATGTTGGCAAGAGTGTTCATGAGCTTGAGAAGGCT
AAGAAAGCTTTGGAGACTCAGATTGAAGAGATGCGTACCCAGATGGAAGAGCTGGAAGAT
GAGCTCCAGGCCACCGAGGATGCTAAGCTTCGTCTAGAGGTCAATCTCCAGGCTGCTAAG
GCTAACTTTGAGAGAGATTCATCATCCAAGGAGGAGCAGTCAGAGGAGAAAAGACGTGCT
CTCGTTAGACAGCTTCGTGAGATGGAGGCTGACCTTGAGGAGGAGAGGAAACAACGAGGA
AGCGCCGTCAACCAGAGGAAGAAGCTTGAGATGGACCTCAAAGATCTTGAGAGTCAGGTG
GAGGCTGCTAACAAGACCAAAGAAGACAGTGTCAGACAACTACGCAAACTACAGGCTCAA
ATGAAAGAGTACCAAGCTGACATGGAGGATGCCCGTCATGCTAGAGATGAGATATTCCAG
TCTGCCAAGGATAATGAACGCAAGCTCAAAGCTATGGAGACTGAACTCATGACACTCCAA
GAGGAATTAGCCATGGCTGAGCGTGCCCGCAAGCATGCCGAGTCGGAGCGGGATGAGCTC
TCCGAGGAGATGAACAGTAACTCCTCCAAAGGATCAGCAGCATTGGATGAGAAGAGAAGA
TTGGAACAGAAGCTGTCTCAACTGGAAGAAGAGCTAGAGGATGAACAGACCATGGTGGAG
AGCATGATGGAGAAGGAGAGGAAACTCACTGGACAGATGGAGCAAATGCAGGCTGAGCTG
GCATCTGAGAGATCATCCAATCAACGTAATGAGAATGCCAAGAACATCCTTGAAAGACAG
AACAAGGATCTGAAGGCTAAGATGGCTGAGCTGGAGAGTGCTAGTCGCACCAAGTCAAAG
GCTGCCATCCAACAGATGGAGAGCAAGATTGCACAGCTTGAGGACTCGCTTGAAATTGAG
GCCAAGGAGCGCAACACAGCAGCTAAGATGGCCAAGAGAGCCGATAGGAAAGCTAGAGAG
ATGGCTAATGCTATTGAAGATGAACGTCGTCATGCCGAGCAGTACAAAGAACAGGTGGAA
AAGAGCAATTCTCGCCTTAAGACCCTGAAGCGCCAGCTGGATGAGAGTGAAGAAGAATGC
TCAAGAGCCAGTGCTGGCAAGCGCAGGATCCAGCGTGAACTGGATGAGCAGACAGAGGCC
AATGAAGCCCTACAGAGGGAGCTTAACCAGCTCAGGAGCAAATTACGGTCCGGTGGAGGA
TCCTCTAGACTCCTAGGTAGATCCAGTAGAGCACCCAGGAGCTCCGCCATGGACAGTAGC
TCAGCTAACGATGGGGTCGACGGCACAGGTTCAGACGAAGTCCCTGAA

>afraSS
ATGACTTTTAAAGGCATTGAAGATGAGGTTAGTCAGAAGAACCAGCTTCAGAAGCAGGAG
CGTGAGCTRCGTAACCAGCTGACKGAGCTCCAGGAGGATCTAGAYGCTGAGAAGGAGGCA
CGCTCCAGGGCTGAGAAGAACAAGAGGGATCTCAATGAGGAACTTGAGGCCATCAAATCT
GAGCTTCTGGATTCCATTGACAGCACTACAGCCGCTCAGGATCTGCGCAACCGCAGGGAA
TCTGAGCTGCARGATATGAAGAARCAGCTAGAGGTTGGTGGCAAGTCCCATGAGCAGACC
ATCCAAGATCTCCGTCACAAGCATAACAGCGCCATTGAACAGCTCAATGAACAGCTGGAT
AATGTCAAGAAGACCAAATCTTCATTGGAGAAGAGCAAGTCAAGCCTCGAGGGMAACAAC
TCTGAGCTGAGCAATGATCTSAARCAAGCTTCCCAAGCYAAGCAGGAGTCTGAGAGGAAG
AGAAAGAACCTTGAAGCACAGCTTGCTGAGCTGAATGTCAGACTRCAGGAGAATGATAGA
GCCAARACAGACTCCGTGGAGAAGACTGTTAAGCTCCAGGCCGAGGTGGAGAGCCTTAAT
GCTCTCCTTGGGGAGTCTGAGAGCAAGGCATCCAAGGCCACATCATCATCCAACTCCTTG
ATGGGTCAGCTGACTGAGATACAGGAGAACCTCAACGAGGAGACCAGACAGAAGCTAGAG
CTCAATTCCAAGCTCAGAGCTATGGAGGCCGAGAAGGATCAAATACAGGAGCAACTAGAG
GAAGAGGAACAGGCCAAGAGTAATGCCATGAGACAGGCTTCTACTCTCCAGATGCAGGTG
TCCGATCTGAAGAAGAAGGTCGAGGATGATTCCAACTCTTTGGACCAAGCAGAGGAATAC
CGCAAGAAGATGGTCAAGGAGATGGAGGCCATGAATAACGCCAACGAGGAACTGAAGCTC
AGCTCAGACAAACTAGAGAAGACCAAGAAGAGRCTCCAGGCTGAGTTTGATGATGTGACC
CTGAACCTTGAGAGGGAGAAGGCGAGCGTGACGGCGCTGGAGAAGAAGCAGAGGAAGTTT
GACAGCATGCTCAATGAGGAGAAGGCTGAGAAGGAACGCATCATGCAGGAGCTTGATGAG
AGATCAAAGGAGTCCAGGGACAAAGAAACCAAGCTGATGAATCTGAACCGAGAGATGGAG
GAGCTCCAGGAGAGCCTACAGGAGAGTGAGAGGATACGCAAGACACAGTACGCTGAGCTG
GATGAACTCGTCTCATCAAAGGATGATGTGGGCAAGAGTGTCCATGAGCTTGAGAAGGCT
AAGAAAGCTTTGGAGACTCAGATTGAGGAGATGCGTACTCAGATGGAAGAGCTTGAGGAT
GAGCTCCAGGCCACCGAGGATGCTAAGCTTCGTCTAGAGGTCAATCTCCAGGCTGCTAAG
GCGAACTTTGAGAGAGATTCATCGTCCAAGGAGGAGCAGTCAGAGGAGAGAAGACGTGCT
CTCGTTAGACAGCTTCGTGAGATGGAGGCTGACCTTGAGGAGGAGAGGAAGCAACGAGGA
AGCGCGGTCAACCAGAGGAAGAAGCTTGAGATGGACCTCAAAGATCTGGAGAGTCAGGTA
GAGGCCGCTAACAAGACCAAAGAAGACAGTGTCAGACAACTACGCAAACTACAGTCTCAA
ATGAAAGAGTACCAAGCTGACATGGAGGACGCTCGTCATGCTAGAGATGAGATCTTCCAG
TCTGCCAAGGATAATGAACGCAAGCTCAAAGCTATGGAGACGGAACTCATGACACTCCAA
GAGGAATTGGCGATGGCTGAGCGTGCCCGCAAGCATGCCGAGTCTGAGCGGGACGAGCTC
TCCGAGGAGATGAACAGTAACACCTCTAAAGGATCAGCAGCGTTGGATGAGAAGAGAAGA
TTGGAACAGAAGCTTTCTCAGCTGGAAGAAGAGCTGGAGGATGAACAGACCATGGTGGAG
GGCTTGATGGAGAAGGAGAGGAAACTCACTGGACAGATGGAGCAAATGCAGGCTGAGCTT
GCATCTGAGAGATCATCCAATCAACGTAATGAGAATGCCAAGAACATCCTTGAAAGACAG
AACAAGGATCTGAAGGCTAAGATGGCTGAGCTGGAGAGTGCTAGTCGCACCAAGTCAAAG
GCTACCATCCAGCAGATGGAGAGCAAGATTGCACAGCTTGAGGACTCACTTGAAATTGAG
GCCAAGGAGCGCAACACAGCAGCTAAGATGGCCAAGAGAGCCGATAGGAAAGCTAGAGAG
ATGGCTAATGCTATTGAAGATGAACGTCGTCATGCCGAGCAGTACAAAGAACAGGTGGAA
AAGAGCAATACTCGCCTTAAGACCCTGAAGCGCCAGCTGGATGAGAGCGAAGAAGAATGC
TCAAGGGCCAGTGCTGGCAAGCGTAGGATCCAACGTGAACTGGATGAGCAGACAGAGGCC
AACGAAGCCCTACAGAGGGAGCTAAACCAGCTCAGGACCAAATTACGGTCCGGTGGAGGA
TCCTCTAGACTCCTAGGTAGATCCAGTAGAGCACCCAGGAGCTCCGCCATGGACAGTAGC
TCAGCTAACGATGGGGTCGACGGCACAGGTTCAGACGAGGTCCCTGAA

>hpul
nnnnnnnnnnnnnnCATTGAAGATGAGGTTAGTCAGAAGAACCAGCTTCAGAAGCTGGAG
CGTGAGCTGCGTAACCAGCTGACGGAGCTCCAGGAGGATCTAGATGCTGAGAAGGAGGCA
CGCTCCAGGGCCGAGAAGAACAAGAGGGATCTCAATGAGGAACTYGAGGCCATCAAATCT
GAGCTTCTGGATTCCATTGACAGCACTACAGCTGCTCAGGATCTGCGAAACCGCAGGGAA
TCTGAGCTGCAAGATATGAAGAAGCAGCTAGAGGTTGGTAGCAAGACCCATGAACAGACC
ATCCAAGACCTCCGTCACAAGCACAACAGCGCCATTGAACAGCTCAACGAGCAGCTGGAT
AATGTGAAGAAGACCAAATCTTCATTGGAGAAGAGCAAGGCAAGCCTCGAGAGCAACAAC
TCTGAGCTGAGCAATGATCTCAAGCAAGCTTCCCAAGCTAAGCAGGAGTCTGAGAGGAAG
CGAAAGAACCTTGAAGCACAGCTGGCTGAGCTGAATGTCAGACTGCAGGAGAATGATAGA
GCCAAGACAGACTCACAGGAGAAGACTCTTAAGCTCCAGGCCGAGGTGGAGAGCCTGAAC
TCTCTYCTTGCAGAGTCGGAGAGCAAGGCATCCAAGGCCACATCGTCATCCAACTCCTTG
ATGGGTCAGCTGACTGAGATACAGGAGAACCTCAACGAGGAGACCAGGCAGAAGCTAGAG
CTCAATTCCAAGCTCAGAGCTATGGAGGCTGAGAAGGATCAAATACAGGAGCAATTAGAG
GAAGAGGAACAGGCCAAGAGTAATGCCATGAGACAGATTTCTACTCTACAGATGCAGGTG
TCTGATCTGAAGAAGAAGGTYGAGGATGATTCCAACTCTCTGGACCAAGCAGAGGAATAC
CGCAAGAAGATGGTCARGGAAATGGAGGCCTTGAATAAYGCCAATGAGGAATTGAAGCTC
AGCTCAGACAAACTAGAGAAGACCAAGAAGAGGCTCCAGGCTGAGTTTGATGATGTGACC
CTGAACCTTGAGAGGGAGAGGGCCAGTGTGACGGCTCTGGARAAGAAGCAGAGAAAGTTT
GACAGCATGCTCAATGAAGAGAAAGCCGAGAAGGAACGCATCATGCAGGAGCTTGATGAG
AGATCAAAGGAGTCTAGGGACAAAGAAACCAAGCTAATGAATCTGAACAGAGAGATGGAG
GAACTCCAGGAGAGCCTACAGGAGAGTGAGAGGATACGCAAGACACAGTACGCTGAGCTG
GATGAACTCGTCTCATCAAAGGATGACGTTGGCAAGAGTGTTCATGAGCTTGAGAAGGCT
AAGAAAGCTCTGGAGACCCAGATTGAAGAGATGCGTACCCAAATGGAAGAGCTGGAGGAC
GAGCTCCAGGCCACCGAGGATGCTAAGCTTCGTCTAGARGTCAATCTCCAGGCTGCTAAG
GCGAACTTTGAAAGAGATTCATCRTCCAAGGAGGAGCAGTCAGAGGAGAGAAGACGTGCT
CTTGTCAGACAGCTTCGTGAGATGGAGGCTGACCTTGAGGAGGAGAGGAAGCAACGAGGA
AGCGCGGTCAACCAGAAGAAGAAGCTGGAGATGGACCTCAAAGATCTGGAGAGTCAGGTG
GAGGCTGCTAACAAGACCAAAGAAGACAGTGTCAGACAACTACGCAAACTACAGGCTCAG
ATGAAAGAGTACCAAGCTGACATGGAGGATGCTCGTCATGCTAGAGATGAGATCTTCCAG
TCTGCCAAGGACAATGAACGTAAGCTCAAAGCTATGGAGACTGAACTCATGACACTCCAA
GAGGAATTAGCCATGGCTGAGCGTGCCCGCAAGCATGCCGAGTCGGAGCGGGACGAGCTC
TCSGAGGAGATGAACAGTAACTCCTCCAAGGGATCAGCAGCATTGGATGAGAAGAGGAGA
TTGGAACAGAAGCTGTCTCAGCTGGAAGAAGAGCTGGAGGATGAACAGACTATGGTGGAG
GGCTTGATGGAGAAGGAGAGGAAACTCACTGGACAGATGGAGCAAATGCAGGCTGAGCTG
GCATCTGAGAGATCATCCAATCAACGTAATGAGAATGCCAAGAACATCCTTGAAAGACAG
AACAAGGATCTGAAGGCTAAGATGGCTGAGCTGGAGAGTGCTAGTCGCACCAAGTCAAAG
GCTACCATCCAACAGTTGGAGAGCAAGATTGCCCAGCTTGAGGACTCGCTTGAAATTGAG
GCCAAGGAGCGCAACACAGCAGCTAAGATGGCCAARAGAGCCGATAGGAAAGCTAGAGAA
ATGGCTAATGCTATTGAAGATGAACGTCGTCATGCCGAGCAGTACAAAGAACAGGTTGAA
AAGAGCAATACTCGCCTTAAGACCCTGAAGCGTCAGCTGGATGAGAGCGAAGAAGAATGC
TCAAGGGCCAGTGCTGGCAAGCGAAGGATCCAACGTGAACTGGATGAGCAGACAGAGGCC
AATGAAGCCCTACAGAGGGAGCTAAACCAGCTCAGGTCCAAATTACGGTCCGGTGGAGGA
TCCTCTAGACTCTTAGGTAGATCCAGTAGAGCACCCAGGAGCTCCGCCATGGACAGTAGC
TCAGCTAACGATGGGGTCGACGGCACAGGTTCAGACGAAGTCCCTGAA

>snud
ATGACCTTTAAAGGCATTGATGATGAGGTTAGTCAGAAGAACCAGCTTCAGAAGCAGGAG
CGTGAGCTGCGTAACCAGCTGACTGAGCTCCAGGAGGATCTAGATGCTGAGAAGGATGCA
CGCTCCAGGGCTGAGAAGAACAAGAGGGATCTCAATGAGGAACTTGAGGCCATCAAATCC
GAGCTTCTGGATTCCATTGACAGCACTACAGCTGCTCAGGATCTGCGGAACCGCAGGGAA
GCTGAGCTGCAAGATATGAAGAAACAGCTAGAGGTTGGCGGCAAGACCCATGAACAGACC
ATCCAAGACCTCCGTCACAAGCATAACAGCGCCATCGAACAGTTGAATGACCAGTTGGAT
AATGTGAAGAAGACCAAATCGTCATTGGAGAAGAGCAAGGCGAGCCTTGAGAGCAACAAC
TCTGAGCTGAGCAATGATCTGAAACAAGCTTCCCAAGCTAAGCAGGAGTCTGAGAGGAAG
AGAAAGAACCTTGAAGCACAGCTAGCTGAGTTGAATGTCAGACTGCAGGAGAATGAAAGA
GCCAAAACAGACTCACAGGAGAAGACTGTTAAGCTCCAGGCTGAGGTGGAGAGCCTTAGT
TCTCTCCTAAGTGAATCTGAGAGCAAGGCATCCAAGGCCACATCCTCATCCAACTCCTTG
ATGGGTCAGCTGACCGAGATACAGGAGAACCTCAACGAGGAGACCAGACAGAAGCTAGAG
CTCAATTCCAAGCTGAGAGCTATGGATTCTGAGAAGGATCAAATACAGGAGCAATTGGAG
GAAGAGGAACAGGCCAAGAGTAATGCTATGAGACAGATAGCTGCTCTACAGATGCnnGTG
TCTGAYCTGAAGAAGAAGGTTGACGATGATTCCAACTCTCTGGACCAAGCAGAAGAACAC
CGAAAGAAGATGGTGAAGGAAATGGAGGCCATGAATAACGCCAATGAGGAATTGAAGCTC
AGCTCAGACAAACTAGAGAAGACCAAAAAGAGGCTCCAGGCTGAGTTTGACGATGTCACC
CTGAACCTTGAGAGGGAGAGGGCCAGTGTGACAGCTCTGGAGAAGAAGCAGAGAAAGTTT
GACAGCATGCTCAATGAAGAGAAAGCCGAGAAGGAACGCATCATGCAGGAGCTTGATGAG
AGATCAAAGGAGTCTAGGGACAAAGAAACCAAGCTGATGAATCTGAACCGAGAGATGGAG
GAACTCCAGGARAGCTTACAGGAGAGTGAGAGAATACGCAAGACACAGTACGCTGAGCTG
GATGAACTCGTCTCATCAAAGGATGATGTTGGCAAGAGTGTTCATGAGCTTGAGAAGGCT
AAGAAAGCTTTGGAGACTCAGATTGAAGAGATGCGTACCCAGATGGAAGAGCTGGAAGAT
GAGCTSCAGGCCACTGAGGATGCTAAGCTTCGTCTAGAGGTCAATCTCCAGGCTGCTAAG
GCTAACTTTGAGAGAGATTCATCATCCAARGAGGAGCAGTCAGAGGAGAAGAGACGYGCT
CTCGTTAGACAGCTTCGTGAGATGGAGGCTGACCTTGAGGAGGAGAGGAAACAACGAGGA
AGCGCCGTCAACCAGAGGAAGAAGCTTGAGATGGACCTCAAAGATCTGGAGAGTCAGGTG
GAGGCTGCTAACAAGACCAAAGAAGACAGCGTCAGACAACTACGCAAACTACAGGCTCAA
ATGAAAGAGTACCAAGCTGACATGGAGGATGCCCGTCATGCTAGAGATGAGATMTTCCAG
TCTGCYAAGGATAATGAACGCAAGCTCAAAGCTATGGAGACTGAACTCATGACACTCCAA
GAGGAATTGGCCATGGCTGAGCGTGCCCGCAAGCATGCCGAGTCGGAGCGGGATGAGCTC
TCTGAGGAGATGAACAGCAACAGCTCCAAAGGATCAGCAGCATTGGACGAGAAGAGAAGA
TTGGAACAGAAGCTGTCTCAACTGGAAGAAGAGCTGGAGGATGAACAAACCATGGTGGAG
GGCTTGATGGAGAAGGAGAGAAAACTTACTGGACAGATGGAGCAAATGCAGGCTGAGCTG
GCATCTGAGAGATCATCCAATCAACGTAATGAGAATGCCAAGAACATCCTYGAAAGACAG
AACAAGGATCTGAAGGCTAAGATGGCTGAGCTGGAGAGTGCTAGTCGCACCAAGTCAAAG
GCTACCATCCAACAGCTGGAGAGCAAGATTGCACAGCTTGAGGACTCGCTTGAAATTGAG
GCCAAGGAGCGCAACACAGCAGCTAAGATGGCCAAGAGAGCCGATMGGAAAGCTAGAGAG
ATGGCTAATGCTATTGAAGATGAACGTCGTCATGCCGAGCAGTACAAAGAACAGGTGGAA
AAGAGCAATTCTCGCCTTAAGACCCTGAAGCGCCAGCTGGATGAAAGTGAAGAAGAATGC
TCAAGAGCCAGTGCTGGTAAGCGCAGAATCCAGCGTGAACTCGATGAGCAGACAGAGGCT
AATGAAGCCCTACAGAGGGAGCTAAACCAGCTCAGGTCCAAATTACGGTCCGGTGGAGGA
TCCTCTAGACTCCTAGGTAGATCCAGTAGAGCACCCAGGAGCTCCGCCATGGACAGTAGC
TCAGCTAATGACGGGGTCGATGGCACAGGTTCAGACGAGGTTCCTGAA

>sintSS
ATGACTTTWAAAGGTATTGAAGATGAGGTCAGTCAGAAGAACCAGCTTCAGAAGCAGGAG
CGTGAGCTACGTAACCAGYTGACKGAGCTCCAGGAGGATCTAGATGCTGAGAAGGAGGCA
CGCTCCAGGGCTGAGAAGAACAAGAGGGATCTYAATGAGGAACTTGAGGCCATCAAATCT
GAGCTTCTGGATTCCATTGACAGCACTACRGCTGCTCAGGATCTGCGCAACCGCAGGGAA
TCWGAGCTGCAAGATATGAAGAAACAGCTAGAGGTTGGTGGCAAGACCCATGAACAGACC
ATCCAAGACCTACGTCACAAGCACAAYAGTGCCATTGARCAGCTCAATGAACAGCTGGAT
AATGTCAAGAAGACCAAATCCTCATTGGAGAAGAGCAAGTCAAGCCTCGAGAGCACTAAC
TCTGAGCTGAGCAATGATCTGAAGCAAGCTTCCCAAGCTAAGCAGGAGTCTGAGAGGAAG
AGAAAGAACCTTGAAGCCCAGCTAGCTGAGCTGAATGTCAGACTGCAGGAGAATGATAGA
GCCAAGACAGACTCCGTSGAGAAGACTGTTAAGCTCCAGGCCGAGGTGGAGAGCCTGAAC
TCTCTCCTTGCAGAGTCTGAGAGCAAGGCATCCAAAGCCACAACGTCATCCAACTCCTTG
ATGGGTCAGCTGACTGAGATACAGGAGAACCTCAACGAGGAGACCAGACAGAAGCTAGAC
CTCAATTCCAAGCTCAGAGCTATGGAGGCTGAGAAGGATCAAATACAGGAGCAATTAGAG
GAAGAGGAGCAGGCCAAGAGTAATGCCATGAGACAGGTGTCTACTCTMCAGATGCAGGTG
GCTGATCTGAAGAAGAAGGTCGAGGATGATTCCAACTCYYTGGACCAAGCAGAGGAATAC
CGTAAGAAGATGGTGAAGGAGATGGAGGCCATGAATAACGCCAACGAGGAACTGAAGCTC
AGCTCAGACAAACTAGAGAAGACCAAGAAGAGGCTCCAGGCTGAGTTTGATGATGTGACC
CTGAATCTTGAGAGGGAGAAGGCGAGCGTGACGGCTCTGGAGAAGAAGCAGAGGAAATTT
GACAGCATGCTCAATGAAGAGAAGGCTGAGAAGGAACGCATCATGCARGAGCTTGATGAG
AGATCAAAGGARTCTAGGGACAAAGAAACCAAGCTGATGAATCTGAACCGAGAGATGGAG
GAGCTCCARGAGAGCCTYCAGGARAGTGAGAGGATACGCAAGACACAGTACGCTGAGCTG
GATGAACTCGTCTCATCAAAGGATGATGTCGGCAAGAGTGTYCATGAGCTTGAGAAGGCT
AAGAAAGCYTTGGAGACTCAGATTGARGAGATGCGTACWCAGATGGAAGAGCTTGAGGAT
GAGCTCCAGGCCACWGAGGATGCTAAGCTTCGTCTAGAGGTCAATCTCCAGGCTGCTAAG
GCTAACTTTGAGAGAGATTCATCATCCAAGGAGGAGCAGTCAGAGGAGAGAAGACGTGCT
CTCGTYAGACAGCTTCGTGAGATGGAGGCTGATCTTGAGGAGGAGAGGAAGCAGAGAGGA
AGCGCCGTCAACCAGAGGAAGAAGCTTGAGATGGACCTTAAAGATCTGGAGAGTCAGGTG
GAGGCTGCTAACAAGACCAAAGAAGACAGYGTCAGACAACTACGCAAACTACAGACTCAA
ATGAAAGAGTACCAAGCTGACATGGAGGATGCCCGTCATGCTMGAGATGAGATCTTCGCG
TCTGCCAAGGATAATGAACGCAAACTCAAAGCTATGGAGACGGAACTCATGACACTCCAA
GAGGAATTRGCSATGGCTGAGCGTGCYCGCAAGCATGCCGAGTCTGAGCGGGACGAGCTC
TCCGAGGAGATGAACAGTAACACCTCCAAAGGATCCGCAGCRTTGGATGAGAAGAGRAGA
TTGGAACAGAAGCTCTCTCAACTGGAAGAAGAGCTGGAGGATGAACAGACCATGGTGGAG
GGCTTGATGGAGAAGGAGAGGAAACTCACTGGACWGATGGAGCAAATGCAGGCTGAGCTG
GCATCTGAGAGATCATCCAATCAACGTAATGAGAATGCCAAGAACATCCTTGAAAGACAG
AACAAGGATCTGAAGGCTAAGATGGCTGAGCTGGAGAGTGCTAGTCGCACCAAGTCAAAG
GCTACYATCCAACAGATGGAGAGCAAGATTGCACAGCTTGAGGACTCRCTTGAAATTGAG
GCCAAGGAGCGCAACACAGCAGCTAAGATGGCCAAGAGAGCCGATAGGAAAGCTAGAGAR
ATGGCTAATGCTATTGAAGATGAACGTCGYCATGCCGAGCAGTACAAAGAACAGGTGGAA
AAGAGCAATACTCGCCTTAAGACCCTGAAGCGCCAGCTGGATGAGAGTGAAGAAGAATGC
TCAAGGGCCAGYGCTGGTAARCGYAGGATCCAACGTGAACTRGATGAGCAGACAGAGGCY
AACGAAGCCCTACAGAGGGAGCTAAACCAGCTCAGGACCAAATTACGGTCCGGTGGAGGA
TCCTCTAGACTCCTAGGTAGATCCAGTAGAGCACCCAGGAGCTCCGCCATGGACAGTAGC
TCAGCTAACGATGGGGTCGACGGCACAGGTTCAGACGAGGTCCCTGAA

>sprp
ATGACTTTTAAAGGCATTGAAGATGAGGTTAGTCAGAAGAACCAGCTTCAGAAGCAGGAG
CGTGAGCTGCGTAACCAGCTGACGGAGCTCCAGGAGGATCTAGATGCTGAGAAGGAGGCA
CGCTCCAGGGCCGAGAAGAACAAGAGGGATCTCAATGAGGAACTTGAGGCCATCAAATCT
GAGCTTCTGGATTCCATCGACAGCACTACAGCTGCTCAGGATCTGCGAAACCGCAGAGAA
TCTGAGCTGCAGGATATGAAAAAGCAGCTAGAGGTTGGTGGCAAGACCCATGAACAGACC
ATCCAAGACCTCCGTCACAAGCACAACAGCGCCATTGAACAGCTCAATGAACAGTTGGAT
AATGTCAAGAAGACCAAATCTTCATTGGAGAAGAGCAAGTCAAGCCTGGAGAGCAACAAC
TCTGAGCTGAGCAGTGATCTGAAGCAAGCTTCCCAAGCTAAGCAGGAGTCTGAGAGGAAG
AGAAAGAACCTTGAAGCACAGCTTGCTGAGTTGAATGTCCGACTGCAGGAGAATGATAGA
GCCAAGACAGACTCCGTGGAGAAGACTGTTAAGCTCCAGGCCGAGGTGGAGAGCCTTAAT
GCTCTCCTTGGGGAGTCTGAGAGCAAGGCATCCAAGGCCACATCGTCATCCAACTCCTTG
ATGGGTCAGCTGACTGAGATACAGGAGAACCTCAACGAGGAGACCAGACAGAAGCTAGAG
CTCAATTCCAAGCTCAGAGCTATGGAGGCCGAGAAGGATCAAATACAGGAGCAACTAGAG
GAAGAGGAACAGGCCAAGAGTAATGCCATGAGACAGGCTTCTACTCTCCAGATGCAGGTG
TCCGATCTGAAGAAGAAGGTCGAGGATGATTCCAACTCTTTGGACCAAGCAGAGGAATAC
CGCAAGAAGATGGTCAAGGAGATGGAGGCCATGAATAACGCCAACGAGGAACTGAAGCTC
AGCTCAGACAAACTAGAGAAGACCAAGAAGAGGCTCCAGGCTGAGTGTGATGATGTGACC
CTGAACCTTGAGAGGGAGAAGGCGAGTGTGACGGCTCTGGAGAAGAAGCAGAGGAAGTTT
GACAGCATGCTCAATGAAGAGAAGGCTGAGAAGGAACGCATCATGCAGGAGCTTGATGAG
AGGTCTAAGGAATCTAGGGACAAAGAAACAAAGCTGATGAATCTGAACCGAGAGATGGAG
GAACTCCAGGAGAGCCTACAGGAGAGTGAGAGGATACGCAAGACACAGTACGCTGAGCTG
GATGAACTTGTCTCATCAAAGGATGATGTTGGCAAGAGTGTCCATGAGCTTGAGAAGGCT
AAGAAAGCTTTGGAGACTCAGATTGAGGAAATGCGTACCCAGATGGAAGAGCTTGAGGAT
GAGCTCCAGGCCACCGAGGATGCTAAGCTTCGTCTAGAGGTCAATCTCCAGGCTGCTAAG
GCTAACTTTGAGAGAGATTCATCATCCAAGGAGGAGCAGTCAGAGGAGAGAAGACGTGCT
CTCGTTAGACAGCTTCGTGAGATGGAGGCTGACCTTGAGGAGGAGAGGAAGCAGAGAGGA
AGTGCAGTCAACCAGAGGAAGAAGCTTGAGATGGACCTCAAAGATCTTGAGAGTCAGGTG
GAGGCTGCTAACAAGACCAAAGAAGACAGTGTCAGACAACTACGCAAACTACAGACTCAA
ATGAAAGAGTACCAAGCTGACATGGAGGATGCTCGTCATGCTAGAGATGAGATCTTCCAG
TCTGCCAAGGATAATGAACGCAAGCTCAAAGCTATGGAGACTGAACTCATGACACTCCAA
GAGGAATTGGCGATGGCTGAGCGTGCCCGCAAGCATGCCGAGTCTGAGCGTGACGAGCTC
TCCGAGGAGATGAACAGTAGCTCCTCCAAAGGATCTGCAGCATTGGACGAGAAGAGAAGA
TTGGAACAGAAGCTCTCTCAGCTGGAAGAAGAGCTGGAGGATGAGCAGACCATGGTGGAG
GGCTTGATGGAGAAGGAGAGGAAGCTCACTGGACAGATGGAGCAAATGCAGGCTGAGCTT
GCATCTGAGAGATCATCCAATCAACGTAATGAGAATGCCAAGAACATCCTTGAAAGACAG
AACAAGGATCTGAAGGCTAAGATGGCTGAGCTGGAGAGTGCTAGTCGCACCAAGTCAAAG
GCTACCATCCARCAGATGGAGAGCAAGATTGCACAGCTTGAGGACTCGCTTGAAATTGAG
GCCAAGGAGCGCAACACAGCAGCTAAGATGGCCAAGAGAGCCGATAGGAAAGCTAGAGAG
ATGGCTAATGCTATTGAAGATGAACGTCGTCATGCCGAGCAGTACAAAGAACAGGTGGAY
AAGAGCAATACTCGCCTTAAGACCCTGAAGCGCCAGCTGGATGAGAGTGAAGAAGAATGC
TCAAGGGCCAGTGCTGGTAAGCGTAGGATCCAGCGTGAACTAGATGAGCAGACAGAGGCC
AACGAAGCCCTACAGAGGGAGCTAAACCAGCTCAGGACCAAATTACGGTCCGGTGGAGGA
TCCTCTAGACTCCTAGGTAGATCCAGTAGAGCACCCAGGGGCTCCGCCATGGACAGTAGC
TCAGCTAACGATGGGGTCGACGGCACAGGTTCAGACGAGGTCCCTGAA

>spurp
ATGACTTTTAAAGGCATTGAAGATGAGGTTAGTCAGAAGAACCAGCTTCAGAAGCAGGAG
CGTGAGCTGCGTAACCAGCTGACGGAGCTCCAGGAGGATCTAGATGCTGAGAAGGAGGCA
CGCTCCAGGGCCGAGAAGAACAAGAGGGATCTCAATGAGGAACTTGAGGCCATCAAATCT
GAGCTTCTGGATTCCATCGACAGCACTACAGCTGCTCAGGATCTGCGAAACCGCAGAGAA
TCTGAGCTGCAGGATATGAAAAAGCAGCTAGAGGTTGGTGGCAAGACCCATGAACAGACC
ATCCAAGACCTCCGTCACAAGCACAACAGCGCCATTGAACAGCTCAATGAACAGTTGGAT
AATGTCAAGAAGACCAAATCTTCATTGGAGAAGAGCAAGTCAAGCCTGGAGAGCAACAAC
TCTGAGCTGAGCAGTGATCTGAAGCAAGCTTCCCAAGCTAAGCAGGAGTCTGAGAGGAAG
AGAAAGAACCTTGAAGCACAGCTTGCTGAGTTGAATGTCCGACTGCAGGAGAATGATAGA
GCCAAGACAGACTCCGTGGAGAAGACTGTTAAGCTCCAGGCCGAGGTGGAGAGCCTTAAT
GCTCTCCTTGGGGAGTCTGAGAGCAAGGCATCCAAGGCCACATCGTCATCCAACTCCTTG
ATGGGTCAGCTGACTGAGATACAGGAGAACCTCAACGAGGAGACCAGACAGAAGCTAGAG
CTCAATTCCAAGCTCAGAGCTATGGAGGCCGAGAAGGATCAAATACAGGAGCAACTAGAG
GAAGAGGAACAGGCCAAGAGTAATGCCATGAGACAGGCTTCTACTCTCCAGATGCAGGTG
TCCGATCTGAAGAAGAAGGTCGAGGATGATTCCAACTCTTTGGACCAAGCAGAGGAATAC
CGCAAGAAGATGGTCAAGGAGATGGAGGCCATGAATAACGCCAACGAGGAACTGAAGCTC
AGCTCAGACAAACTAGAGAAGACCAAGAAGAGGCTCCAGGCTGAGTGTGATGATGTGACC
CTGAACCTTGAGAGGGAGAAGGCGAGTGTGACGGCTCTGGAGAAGAAGCAGAGGAAGTTT
GACAGCATGCTCAATGAAGAGAAGGCTGAGAAGGAACGCATCATGCAGGAGCTTGATGAG
AGGTCTAAGGAATCTAGGGACAAAGAAACAAAGCTGATGAATCTGAACCGAGAGATGGAG
GAACTCCAGGAGAGCCTACAGGAGAGTGAGAGGATACGCAAGACACAGTACGCTGAGCTG
GATGAACTTGTCTCATCAAAGGATGATGTTGGCAAGAGTGTCCATGAGCTTGAGAAGGCT
AAGAAAGCTTTGGAGACTCAGATTGAGGAAATGCGTACCCAGATGGAAGAGCTTGAGGAT
GAGCTCCAGGCCACCGAGGATGCTAAGCTTCGTCTAGAGGTCAATCTCCAGGCTGCTAAG
GCTAACTTTGAGAGAGATTCATCATCCAAGGAGGAGCAGTCAGAGGAGAGAAGACGTGCT
CTCGTTAGACAGCTTCGTGAGATGGAGGCTGACCTTGAGGAGGAGAGGAAGCAGAGAGGA
AGTGCAGTCAACCAGAGGAAGAAGCTTGAGATGGACCTCAAAGATCTTGAGAGTCAGGTG
GAGGCTGCTAACAAGACCAAAGAAGACAGTGTCAGACAACTACGCAAACTACAGACTCAA
ATGAAAGAGTACCAAGCTGACATGGAGGATGCTCGTCATGCTAGAGATGAGATCTTCCAG
TCTGCCAAGGATAATGAACGCAAGCTCAAAGCTATGGAGACTGAACTCATGACACTCCAA
GAGGAATTGGCGATGGCTGAGCGTGCCCGCAAGCATGCCGAGTCTGAGCGTGACGAGCTC
TCCGAGGAGATGAACAGTAGCTCCTCCAAAGGATCTGCAGCATTGGACGAGAAGAGAAGA
TTGGAACAGAAGCTCTCTCAGCTGGAAGAAGAGCTGGAGGATGAGCAGACCATGGTGGAG
GGCTTGATGGAGAAGGAGAGGAAGCTCACTGGACAGATGGAGCAAATGCAGGCTGAGCTT
GCATCTGAGAGATCATCCAATCAACGTAATGAGAATGCCAAGAACATCCTTGAAAGACAG
AACAAGGATCTGAAGGCTAAGATGGCTGAGCTGGAGAGTGCTAGTCGCACCAAGTCAAAG
GCTACCATCCAGCAGATGGAGAGCAAGATTGCACAGCTTGAGGACTCGCTTGAAATTGAG
GCCAAGGAGCGCAACACAGCAGCTAAGATGGCCAAGAGAGCCGATAGGAAAGCTAGAGAG
ATGGCTAATGCTATTGAAGATGAACGTCGTCATGCCGAGCAGTACAAAGAACAGGTGGAC
AAGAGCAATACTCGCCTTAAGACCCTGAAGCGCCAGCTGGATGAGAGTGAAGAAGAATGC
TCAAGGGCCAGTGCTGGTAAGCGTAGGATCCAGCGTGAACTAGATGAGCAGACAGAGGCC
AACGAAGCCCTACAGAGGGAGCTAAACCAGCTCAGGACCAAATTACGGTCCGGTGGAGGA
TCCTCTAGACTCCTAGGTAGATCCAGTAGAGCACCCAGGGGCTCCGCCATGGACAGTAGC
TCAGCTAACGATGGGGTCGACGGCACAGGTTCAGACGAGGTCCCTGAA

>pdep
AGGGTTTTTAAAGGCATTGATGATGAGGTTAGTCAGAAGAACCAGCTTCAGAAACAGGAG
CGTGAGCTGCGTAACCAGCTGACTGAGCTCCAGGAGGATCTAGATGCTGAGAAGGAGGCA
CGCTCCAGGGCTGAGAAGAACAAGAGGGATCTCAATGAGGAACTTGAGGCCATCAAATCC
GAGCTTCTGGACTCCATTGACAGCACTACAGCTGCTCAGGATCTGCGAAACCGCAGGGAA
TCTGAGCTGCAAGATATGAAGAAACAGTTAGAGGTTGGTGCCAAGACCCATGAACAGACC
ATCCAAGACCTCCGCCACAAGCACCACAGCGCCATCGAACAGCTGAATGAACAGTTGGAT
AATGTGAAGAAGACCAAATCTACATTGGAGAAGAGCAAGGCAAGCCTTGAGAGCAACAAC
TCTGAGCTGAGCAATGATCTCAAACAAGCTTCACAAGCGAAGCAGGAGTCTGAGAGRAAG
AGAAAGAGCCTTGAAGCACAGCTAGCTGAGTTGAATGTCAGACTGCAGGAGAACGATAGA
GCCAAAACAGACTCACAGGAGAAGACTGTTAAGCTCCAGGCTGAGGTGGAGAGCCTTAAT
TCTCTCCTGTCGGAATCTGAGAGCAAGGCATCCAGGGCCACTTCCTCATCCAACTCCTTG
ATGGCTCAGCTGACTGAGGTACAGGAGAACCTCAACGAGGAGACCAGACAGAAGCTGGAG
CTCAATTCCAAGCTGAGAGCTATGGAGGCTGAGAAGGATCAAATACAGGAACAATTAGAG
GAAGAGGAACAGGCCAAGAGTAATGCTATGAGACAGATTTCTACTCTACAGATGCAGGTG
TCTGACCTGAAGAAGAAGGTTGATGATGATTCCACCTCTCTGGACCAAGCAGAAGAACAC
CGTAAGAAGATGGTGAAGGAAATGGAGGCCATGAATAACTCCAATGAGGAATTGAAGCTC
AGCTCAGACAAACTAGAGAAGACCAAAAAGAGGCTCCAGGCTGAGTTTGATGATGTTACC
CTGAACCTGGAGAGGGAGAGGGCCAGTGTGACAGCTCTGGAGAAGAAGCAAAGAAAGTTT
GACAGCATGCTCAATGAGGAGAAAGCCGAGAAGGAACGCATCATGCAGGAGCTTGATGAG
AGATCAAAGGAGTCTAGGGACAAAGAAACCAAGCTGATGAATCTGAACCGAGARATGGAG
GAACTCCAGGAGAGCTTACAGGAGAGTGAGAGAATACGCAAGACACAGTACGCTGAGCTG
GATGAACTCGTCTCATCAAAGGATGATGTTGGCAAGAGTGTTCATGAGCTTGAGAAGGCT
AAGAAAGCTTTGGAGACTCAGATTGAAGAGATGCGTACCCAGATGGAAGAGCTGGAAGAT
GAGCTCCAGGCCACYGAGGATGCTAAGCTTCGTCTAGAGGTCAATCTCCAGGCTGCTAAG
GCTAACTTTGAGAGAGATTCATCATCCAAGGAGGAGCAGTCAGAGGAGAAAAGACGTGCT
CTCGTTAGACAGCTTCGTGAGATGGAGGCTGACCTTGAGGAAGAGAGGAAACAACGAGGA
AGCGCCGTCAACCAGAGGAAGAAGCTTGAGATGGACCTCAAAGATCTTGAGAGTCAGGTG
GAGGCTGCTAACAAGACCAAAGAAGACAGTGTCAGACAACTACGCAAACTACAGGCTCAA
ATGAAAGAGTACCACGCTGACATGGAGGATGCCCGTCATGCTAGGGATGAGATCTTCCAA
TCTGCCAAGGATAATGAACGCAAGCTCAAAGCTATGGAGACTGAACTCATGACACTTCAA
GAGGAATTGGCGATGGCTGAGCGTGCCCGCAAGCATGCCGAGTCGGAGCGGGACGAGCTC
TCTGAGGAGATGAACAGTAACTCCTCCAAAGGATCAGCAGCTTTGGATGAGAAGAGAAGA
TTGGAACAGAAGCTGTCTCAACTGGAAGAAGAGCTGGAGGATGAACAAACCATGGTGGAG
ACCTTGATGGAGAAGGAGAGGAAACTCACTGGACAGATGGAGCAAATGCAGGCTGAGCTG
GCATCTGAGAGATCATCCAATCAACGTAATGAGAATGCCAAGAACATCCTTGAAAGACAG
AACAAGGATCTGAAGGCTAAGATGGCTGAGCTGGAGAGTGCTAGTCGCACCAAGTCAAAG
GCTACCATCCAACAGTTGGAGAGCAAGATTGCACAGCTTGAGGACTCGCTTGAAATTGAG
GCCAAGGAGCGCAACACAGCAGCTAAGATGGCCAAGAGAGCCGATAGGAAAGCTAGAGAG
ATGGCTAATGCTATTGAAGATGAACGTCGTCATGCCGAGCAGTACAAAGAACAGGTGGAA
AAGAGCAATTCTCGCCTTAAGACCCTGAAGCGCCAGCTGGATGAAAGTGAAGAAGAATGC
TCAAGAGCCAGTGCTGGCAAGCGMAGGATCCAGCGTGAACTGGATGAGCAGACAGAGGCC
AACGAAGCCCTACAGAGGGAGCTAAACCAGCTCAGGAGCAAATTACGGTCCGGTGGAGGA
TCCTCTCGACTCCTAGGTAGATCAAGTAGAGCACCCAGGAGCTCCGCAATGGACAGTAGC
TCAGCTAATGATGGGGTTGACGGCACAGGTTCAGACGAGGTCCCTGAA
