# Supplementary material for: Genome-wide signals of positive selection in strongylocentrotid sea urchins
Source: BMC Genomics. 2017 Jul 21;18:555. doi: 10.1186/s12864-017-3944-7 (PMC5521101; doi:10.1186/s12864-017-3944-7)
Supplement: Supplementary file 3 — Consensus alignment files. A compressed (gzip) tape archive (TAR) file containing 6250 consensus alignment files in FASTA format. (TGZ 14116 kb) [file 12864_2017_3944_MOESM3_ESM.tgz › SPU_018406/consensAlign.ordered.fa]

>sdro
ATGTCCGTCAGCCGTATGGTTGACTTCCAGACACGTACAACAGATGCGATCCAGGCATCC
CGTACAGTGGCATCTACCCTTGTCACCACAACTAAAAGTGAATCTGACGAAACGGGAAAT
AGAAGGCCTTCGGCATCAGACTCTGGAAGTGGAGGCACAGGGGTAAACGGTGGTACTGGA
GGTGGTGCTCGGGGTGGTGGTACGATTCCTGGTGTGAGTGCTGGTGCAGGAGGCGGGGTT
GGAGGCGGCGGAGGAGGTGTCAGACCCGGTAACCCCAATTTCGGTCTTCCTGGATCCAGA
GGTGCAGGGACGGGCTTTGGAGGAGGACCAGGRGGASCAGGRGGAGCAGGAGGMGCAGGA
GGMGCAGGAGGACGWGGAGTAGGTGGTGCTGGAGGAGCTGGAGGCGGGACGGGAGCAGCT
GGTAGGAGAACAGGGGTTGGTATCCTTCCAGACATCCAGGTTATTGATCCTCGCAATCCT
GCCAGAGGAACCGGTTCTGGTTCACGCTACCCAGGTTACAACCCACGTTCTACATACCCA
GGACAAAATTATCCAGGATCACGATACCCGAATGTCGGCAATCCCGGTATGAACTACCCT
GGAGGATATCCTGGAGTAGGAGTAGGTGGTTTTCCAGGACAAGGTGGCTACCCAGGCAAC
AACTTCCCAGGACAGAACTACCCAGGCAACAACTTCCCAGGCAGnnnnnnnnnnnnnnnn
nnnnnnnnnnnnnnnCCAGGATCCGTCTTCCCCCATGGAGCAGGATATCCACGCAATGGC
TTACCAGTGGGTGGACCAGGCTACAGGAACCCTAGCATGACCGACCCTAAGCGTTTCCCA
GGAAGCCACATCCCTGGTTACATCCCAGGAAGGGGTGGAGGCTACGGCGGGGCCGGTGGA
CGCGGAATACACCCTGCAGCAGGAGGACCAGCCTACAACGGAAGACATCTTGGAAATAAT
ATCGCTGAGGTGAAAGGCCGCAACTTCGGTAAAAARATCGGTATGGGCTTTGGTGCACTT
ATGGCTGTTGTTGTAATAGGAGCTTTATGTGTCGTAGGTACGGTTGTTTCAGTTTTAATA
GCATGTGCCCGACGAAGACGTCGCAATCAACTAAGA

>spal
ATGTCCGTCAGCCGTATGGYTGACTTCCAGACACCTACAACAGATGCGATCCAGGCATCC
CKTACAGTGGCATCTACCCTTGTCACAACAACTAAAAGTGAATCTGAYGAAACGGGAAAT
AGAAGGCCTTCKGCATCAGACTCTGGAAGTGGAGGCACAGGGGTAAACGGTGGTACTGGA
GGTGGTACTCGGGGTGGTGGTACGATTCCTGGTGTGAGTGCTGGTGCAGGAGGCGGGGTT
GGAGGCGGCGGAGGAGGTGTCAGACCCGGTAACCCCAATTTCGGTCTTCCTGGATCCAGA
GGTGCAGGGACGGGCTTTGGAGGAGGACCAGGGGGAGCAGGAGGRGCAGGAGGAGCAGGA
GGAGCAGGAGGACGTGGAGTAGGTGGTGCTGGAGGAGCTGGAGGCGGGACGGGAGCAGCT
GGTAGGAGAACTGGGGTTGGTATCCTTCCAGACATCCAGGTGATTGATCCTCGCAACCCT
GCAAGAGGAACCGGTTCTGGTTCCCGCTACCCAGGTTACAACCCACGTTCTACATACCCA
GGACAAAATTATCCAGGATCACGATACCCGAATATCGGCAATCCCGGTATGAACTACCCT
GGAGGATATCCTGGAATAGGAGTAGGTGGTTACCCAGGACAAGGTGGCTTCCCAGGCAAC
AACTATCCAGGACAGAACTACCCAGGCAGNAACTACCCAGGCAGTAGATTTCCCAATATA
GGAACTGGCAGATACCCAGGATCCGTCTTCCCCCATGGACCAGGTTATCCACGCAATGGC
TTACCAGTGGGTGGACCAGGCTTCAGGAACCCTAGCATGACCGACCCCAAGCGTTTCCCA
GGAAGGCACATCCCTGGTTAYATCCCAGGAAGGGGTGGAGGCTACGGCGGGGCCGGTGGA
CGCGGCATACACCCTGCAGCAGGAGGACCAGCCTACAACGGCAGACATCTTGGAAATAAT
ATCGCTGAGGTGAAAGGCCGCAACTTCGGTAAAAAGATCGGTATGGGCTTTGGTGCACTT
ATGGCTGTTGTTGTAATAGGAGCTTTATGTGTCGTAGGTACGGTTGTTTCAGTTTTAATA
GCATGTGCCCGACGAAGACGTCGCAATCAACTAAGA

>sfra
nnnnnnnnnnnnnnnnnnnnnnnnnnnnnnnnnnnnnnnnnnnnnnnnnnnnnnnnnnCC
CGTACAGTGGCATCGACCCTTGTCACAACGGCTAAAAGTGAATCTGACGAAACGGGAAAT
AGAAGGCCTTCGGCATCAGACTCTGGAAGTAGCGGCACAGGAGTAATAGGTGGTACTGGA
GGTGGTGCTCGGGGTGGCGGTGTGATACCTGGTGTGAGTGCTGGTGCAGGAGGCGGGGTT
GGAGGCGGCGGAGGCGNTGTTAGACCCGGTAACCCCAATTTCGGTAATCCTGGATCCAGA
GGTGCAGGGACGGGCTTTGGAGGAGGAGCAGGTGGAGCRGGAGGANNAGGAGGAGCAGGT
GGAGCRGGAGGACGTGCAGTAGGTGGTGCTGGTGGAGCTAGAGGCGGGACGGGAKCAGCT
GGTAGGAGAACTGGGGTTGGTATCCTTCCAGACATCCAGGTTATTGATCCTCTCAATCCT
GCCAGAGGAGCTGGTTCTGGTTCACGCTACCCAGGTTACAACCCACGTTCCACATACCCA
GGACAAAATTATCCAGGATCACGATTCCCGAATATCGGCAATCCCGGTATGAACTACCCT
GGAGGATATCCTGGAGTAGGAGTAGGTGGTTTCCCAGGACAAGGYAACTTCCCAGGCCAA
AACTTTCCCGGACAGAACTACCCAGGCAACAACTTCCCAGGCAGNAGATTTCCCAATATA
GGAACTGGCAGATTCCCAGGATCCGTTTTCCCACATGGACCAGGATATCCACGCAATGGC
TTACCAGTGGGTGGACCAGGATTYAGGAACCCTAGCATGACCGACCCCAAGCGTTTCCCA
GGAAGGnnnnnnnnnnnnnnnnTCCCAGGAAGGGGTGGAGGCTACGGCGGGGCCGGTGGA
CATGGCATGTTTCCTGCAGGAGGAGGACCAGCCTACAACGGCAGACATCTTGGAAATAAT
ATCGCTGAGGTGAAAGGCCGCAACTTCGGTAAAAAGATCGGTATGGGCTTTGGGGCACTT
ATGGCTGTTGTTGTAATAGGAGCTTTATGTGTCGTAGGTACAGTGGTTTCAGTTTTAATA
GCATGTGCTCGACGAAGACGTCGCAATCAACTAAGA

>afraSS
ATGTCCGTCAGCCGTATGGTTGACTTCCAGACACSTACAACAGATGCGATCCAGGCATCC
CGTATAGTGGCATCGACCCTTGTCACAACGGCTCAAAGTGAATCTGACGAAACGGGAAAT
AGAAGGCCTTCGGCATCAGACTCTGGAAGTGGAGGCACAGGGGTAAACGGTGGTACTGGA
GGTGGTGCTCGGGGTGGTGGTACAATTCCTGGTGTGAGTGCTGGTGCAGGAGGCGGGGTT
GGAGGCGGCGGAGGAGGTGTCAGACCCGGTAACCCAAATTTCGGTCTTCCTGGATCCAGA
GGTGCAGGGACGGGCTTTGGAGGAGGACCAGGRGGASCAGGRGGAGCAGGAGGMGCAGGA
GGMGCAGGAGGACGTGGAGTAGGTGGTGCTGGAGGAGCTGGAGGCGGGACGGGAGCAGCT
GGTAGGAGAACAGGGGTTGGTATCCTTCCAGACATCCAGGTTATTGATCCTCGCAATCCT
GCCAGAGGAACCGGTTCTGGTTCACGCTACCCAGGTTACAACCCACGTTCTACATACCCA
GGACAAAACTATCCAGGATCACGATACCCGAATATCGGCAATCCCGGTATGAACTACCCT
GGAGGATATCCTGGAGTAGGAGTAGGTGGCTTCCCAGGnnnAGGTGGCTTCCCAGGCAAC
AACTATCCAGGACAGAACTACCCAGGCAACAACTTCCCAGGCAGTGGATTTCCCAATATA
GGAACTGGCAGATACCCAGGATCCGTCTTCCCCCATGGAGCAGGATATCCACGCAATGGC
TTACCAGTGGGTGGACCGGGCTTCAGGAACCCTAGCATGACCGACCCTAAGCGTTTCCCA
GGCAGTCACATCCCTGGTTACATCCCAGGAAGGGGTGGAGGCTACGGCGGGGCCGGTGGA
CGCGGCATACACCCTGCAGCGGGAGGACCAGCCTACAACGGAAGACATCTTGGAAATAAT
ATCGCTGAGGTGAAAGGCCGCAACTTCGGTAAAAAGATCGGTATGGGCTTTGGTGCACTT
ATGGCTGTTGTTGTAATAGGAGCTTTATGTGTCGTAGGTACGGTTGTTTCAGTTTTAATA
GCATGTGCCCGACGAAGACGTCGCAATCAATTAAGA

>hpul
ATGnnnnnnnnnnnnnnnGTTGACTTCCAGACACGTACAACAGATGCGATCCAGGCATCC
CGTGCAGTGGCATCYACASTTGTCACAACGACTAAAAGTGAATCTGACGAAACGGGAAAT
AGAMGGCCTTCGGCATCAGATTCTGGAAGTGGAGGCACAGGGGTTAACGGTGGTACTGGA
GGTGGTGCTCGGGGTGGCGGTGTGATACCTGGTGTGAGTGCTGGTGCAGGAGGCGGAGTT
GGAGGCAGCGGAGGAGGTGTCAGACCCGGTAAACCCAATTTCGGTCTTCCTGGATCCGGA
GGTGCAGGGACGGGCTTTGCAGGAGGACCAGGRGGASCAGGGGGAGCAGSRGGAGCAGSW
GGAGCAGGTGGACGTRGAGTAGGTGGTGCTGGAGGAGCTGGAGGCGGGACGGGAGCAGCT
GGTAGGAGAACTGGGGTTGGCATCCTTCCAGATATCCAGGTTATTGATCCTCTCAATCCT
GCCAGAGGAGCCGGTTCTGGTTCACGCTATCCTGGTTACAACCCACGTTCTACATATCCA
GGACAAAATTATCCAGGATCACGATACCCGAATGTCGGCAATCCCGGTATGAACTACCCT
GGAGGATATCCTGGAGTAGGAGTAGGTGGTTTCCCAGGACATGGTGGCTATCCCGGACAG
AACTAYCCMGGMMASAACTWCCCAGGCAACAACTTCCCAGGCAGTGGATTTCCCAATATA
GGAACTGGCAGATACCCAGGATCCGCCTTCCCTCATGGACCAGTATATCCACGCAATGGC
TTACCAGTGGGTGGACCAGGCTTCAGGAACCCTAGCATGACCGACCCCAAGCGTTTCCCA
GGAAGGCACATCCCTGGTGTCATCCCAGGAAGGGGCGGGGGTTACGGCGGGGCCGGTGGA
CGCGGCATATACCCTGCAGCAGGAGGACCAGCCTACAACGGCAGRCATCTTGGAAATAAT
ATCGCTGAGGTGAAAGGCCGCAACTTCGGTAAAAAGATCGGTATGGGCTTTGGTGCACTT
ATGGCTGTTGTTGTAATAGGAGCTTTATGTGTCGTAGGTACKGTGGTTTCAGTTTTAATA
GCATGTTCTCGACGAAGACGTCGCAATCAACTAAGA

>snud
ATGCYCGTCAGCCSTATGGTTGACTTCCAGRCACCTACAACAGATGCGATCCAGACATCC
CTTACAGTGGCATCGACCCTTGTCACAACGGCTAAAAGTGAATCTGACGAAACGGGAAAT
AGAAGGCCTTCGGCATCAGACTCTGGAAGTGGAGGCACAGGGGTAATAGGTGGCACTGGA
GGTGGTGCTCGGGGTGGCGGTGTGATACCTGGTGTGAGTGCTGGTGCAGGAGGCGGGGTT
GGAGGCGGCGGAGGAGGTGTTAGACCCGGTAACCCCAAYTTCGGTAATCCTGGATCCAGA
GGTGCAGGGACGGGCTTTACAGGAGGAGCAGGWGGAGCAGGWGGAGCAGGAGGAGCAGGT
GGAGCAGGAGGACGTGGAGTAGGTGGTGCTGGMGGAGCTRGAGGAGGGACGGGAGCAGCT
GGTAGGAGGACTGGGGTTGGTATCCTTCCAGACATCCAGGTTATTGATCCTCTCAATCCT
GCCAGAGGAGCCGGTTCTGGTTCACGCTACCCAGGTTACAACCCACGTTCCACATACCCA
GGACAAAATTATCCAGGATCACGATCCCCGAAAGTCGGCAATCCCGGTATGAACTACCCT
GGAGGATATCCTGGAGTAGGAGTAGGTGGTTTCCCAGGACAAGGCACCTTCCCAGGCCAA
AACTTTCCCGGACAGAACTACCCAGGCAACAACTTCCCAGGCAGNNNATATCCCAATGTA
GGAACTGGCAGATTCCCAGGATCCGTATTCCCACATGGACCAGTATATCCACGCAATGGC
TTACCAGTGGGTGGACCAGGATTCAGGAACCCTAGCATGACYGACCCCAAGCGTTTCCCA
GGnnnnnnnnTCCCAGGTGTCATCCCAGGAAGGGGTGGAGGCTACGGCGGGGCCGGTGGA
CATGGYATGTTTCCTGCAGCAGGAGGACCAGCCTACAACGGCAGACATCTTGGAAATAAT
ATCGCTGAGGTGAAAGGCCGCAACTTCGGTAAAAAGATCGGTATGGGCTTTGGGGCACTT
ATGGCTGTTGTTGTAATAGGAGCTTTATGTGTCGTAGGTACAGTGGTTTCAGTTTTAATA
GCATGTGCTCGACGAAGACGTCGCAACCAACTAAGA

>sintSS
ATGTCCGTCAGCCGTATGGTTGACTTCCAGACACCTACAACAGATGCGATCCAGGCATCC
CGTACAGTGGCATCGACCCTTCTCACAACGGCTCAAAGTGAGTCTGACGAAAATGGAAAT
AGAAGGCCTTCGGCATCAGACTCTGGAAGTGGAGGCACAGGGGTGAACGGTGGTACTGGA
GGTGGTGCTCGGGGTGGCGGTACGATTCCTGGTGTGAGTGCTGGTGCAGGAGGCGGGGTT
GGAGGCGGYGGAGGAGGTGTCAGACCCGGTAARCCCAATTTCGGTCTTCCTGGWTCCAGA
GGTGCAGGGACGGGCTTTGGAGGRGGASCAGGGGGAGCAGGRGGAGCAGGAGGAGCAGGA
GGAGCAGGAGGACGTGGAGTAGGTGGTGCTGGAGGAGCTGGAGGCGGGACGGGAGCAGCT
GGTAGGAGAACTGGGGTTGGTATCCTTCCAGACATCCAGGTTATTGATCCTCGCAAYCCT
GCCAGAGGAACCGGTTCTGGTTCACGCTACCCAGGTTACAACCCACGTTCTACATACCCA
GGACAAAATTATCCAGGATCACGATACCCGAATGTCGGCAATCCCGGTATGAACTACCCT
GGAGGRTATCCTGGAGTAGGAGTAGGTGGTTTCCCAGGACACGGCAACTTCCCTGGCAAC
AACTATCCAGGACAGAACTACCCAGGCAACAACTTCCCAGGCAGTAGATTTCCCAATATA
GGAACTGGCGGATACCCAGGATCCGTCTTCCCCCATGGAGCAGGATATCCACGCAATGGC
TTACCAGTGGGTGGACCAGGCTTCAGGAACCCTAGCATGACCGACCCCAAGCGTTTCCCA
GGAAGGCACATCCCTGGTTACATCCCAGGAAGGGGTGGAGGCTACGGCGGGGCCGGTGGA
CGCGGCATACACCCTGCAGCAGGAGGACCAGCCTACAACGGCAGACATCTTGGAAATAAT
ATCGCTGAGGTGAAAGGCCGCAACTTCGGTAAAAAGATCGGTATGGGCTTTGGTGCACTT
ATGGCTGTTGTTGTAATAGGAGCTTTATGTGTCGTAGGTACGGTTGTTTCAGTTTTAATA
GCATGTGCCCGACGAAGACGTCGCAATCAACTAAGA

>sprp
ATGTCCGTCAGCCGTATGGTTGAYTTCCAGACACCTACAACAGATGCGATCCAGGCATCY
CGTACAGTGGCATCRACCCTTGTCACAACGGCTCAAAGTGAATCTGACGAAACGGGAAAT
AGAAGGCCTTCGGCATCAGACTCTGGAAGTGGAGGCACAGGGGTAAACGGTGGTACTGGA
GGTGGTGCTCGGGGTGGTGGTACGATTCCYGGTGTGAGTGCTGGTGCAGGAGGCGGGGTT
GGAGGCGGYGGAGGAGGTGTCAGACCCGGTAAACCYAATTTCGGTCTTCCTGGATCCGGA
GGTGSAGGGACGGGCTTTGGAGGRGGACCWGGGGGAGCAGGAGGAGCAGGAGGAGCAGGA
GGAGCAGGGGGACGTGGAGTAGGTGGTGCTGGAGGAGCCGGAGGCGGGACGGGAGCAGCT
GGTAGGAGAACTGGGGTTGGTATTCTTCCAGACATCCAGGTGATTGATCCTCGCAATCCT
GCAAGAGGAACCGGTTCTGGTTCCCGCTACCCAGGTTACAACCCACGTTCTACATACCCA
GGACAAAATTATCCAGGATCACGATACCCGAATGTCGGCAATCCCGGTATGAACTACCCT
GGAGGATATCCTGGAGTAGGAGTAGGTGGTTTCCCAGGACAAGGTGGCTACCCAGGCAAC
AACTATCCAGGACAGAACTACCCRGGCAACAACTTCCCAGGCAGTAGATTTCCCAATATA
GGAACTGGCGGATATCCAGGATCCGTCTTCCCCCATGGACCAGGATATCCACGCAATGGC
TTACCAGTGGGTGGACCAGGCTTCAGRAACCCTAGCATGACCGACCCCAAGCGTTTCCCA
GGAAGGCACATCCCTGGTTACATCCCAGGAAGGGGTGGAGGCTACGGYGGGGCCGGTGGA
CGCGGCATACACCCTGCAGCAGGAGGACCAGCCTACAACGGAAGACATCTTGGAAATAAT
ATCGCTGAGGTGAAAGGCCGCAACTTCGGTAAAAAGATCGGTATGGGCTTTGGTGCACTT
ATGGCTGTTGTTGTAATAGGAGCTTTATGTGTCGTAGGTACWGTRGTTTCAGTTTTAATA
GCATGTGCTCGACGAAGACGTCGCAATCAACTAAGA

>spurp
ATGTCCGTCAGCCGTATGGTTGATTTCCAGACACCTACAACAGATGCGATCCAGGCATCT
CGTACAGTGGCATCGACCCTTGTCACAACGGCTCAAAGTGAATCTGACGAAACGGGAAAT
AGAAGGCCTTCGGCATCAGACTCTGGAAGTGGAGGCACAGGGGTAAACGGTGGTACTGGA
GGTGGTGCTCGGGGTGGTGGTACGATTCCCGGTGTGAGTGCTGGTGCAGGAGGCGGGGTT
GGAGGCGGTGGAGGAGGTGTCAGACCCGGTAAACCTAATTTCGGTCTTCCTGGATCCGGA
GGTGCAGGGACGGGCTTTGGAGGAGGACCAGGGGGAGCAGGAGGAGCAGGAGGAGCAGGA
GGAGCAGGGGGACGTGGAGTAGGTGGTGCTGGAGGAGCCGGAGGCGGGACGGGAGCAGCT
GGTAGGAGAACTGGGGTTGGTATTCTTCCAGACATCCAGGTGATTGATCCTCGCAATCCT
GCAAGAGGAACCGGTTCTGGTTCCCGCTACCCAGGTTACAACCCACGTTCTACATACCCA
GGACAAAATTATCCAGGATCACGATACCCGAATGTCGGCAATCCCGGTATGAACTACCCT
GGAGGATATCCTGGAGTAGGAGTAGGTGGTTTCCCAGGACAAGGTGGCTACCCAGGCAAC
AACTATCCAGGACAGAACTACCCGGGCAACAACTTCCCAGGCAGTAGATTTCCCAATATA
GGAACTGGCGGATATCCAGGATCCGTCTTCCCCCATGGACCAGGATATCCACGCAATGGC
TTACCAGTGGGTGGACCAGGCTTCAGAAACCCTAGCATGACCGACCCCAAGCGTTTCCCA
GGAAGGCACATCCCTGGTTACATCCCAGGAAGGGGTGGAGGCTACGGTGGGGCCGGTGGA
CGCGGCATACACCCTGCAGCAGGAGGACCAGCCTACAACGGAAGACATCTTGGAAATAAT
ATCGCTGAGGTGAAAGGCCGCAACTTCGGTAAAAAGATCGGTATGGGCTTTGGTGCACTT
ATGGCTGTTGTTGTAATAGGAGCTTTATGTGTCGTAGGTACTGTGGTTTCAGTTTTAATA
GCATGTGCTCGACGAAGACGTCGCAATCAACTAAGA

>pdep
ATGCTCGTCAGCCCTATGGTTGACTTCCAGACACCTACAACATATGCGATCCAGACATCC
CGTACAGTGGCATCGACCCTTGTCACAACGGCTAAAAGTGAATCTGACGAATCGGGAAAT
ACAAGGCCTTCGGCATCAGACTCTGGAAGTGGAGGCACAGGGGTAGTTGKTGGTACTGGA
GGTGGTGCTCGGGGTGGCGGTGTGATACCTGGTGTGAGTGCTGGTGCAGGAGGCGGGGTT
GGAGGCGGCGGAGGAGGTGTTAGACCCGGTAACCCCAATTTCGGTAATCCTGGATCCAGA
GGTGCAGGRACGGGCTTTGGAGGAGGACCAGGAGGANCNNGNGGAGNAGGTGGNNCAGGA
GGACCAGGAGGACGTGGAGTAGGTGGTGCTGGAGGAGCTAGAGGCGGGACGGGAGCAGCT
GGTAGGAGAACTGGGGTTGGTATCCTTCCAGACATCCAGGTTGTTGATCCTCTCAATCCT
GCCAGAGGAGCCGGTTCTGGTTCACGGTACCCRGGTTACAACCCACGTTCCACATACCCA
GGACAAACTTATCCAGGATCnnGATTCCCGAATGTCGGCAATCCCGGTATGAACTTCCCT
GGAAGATATCCTGGAGTAGGAGTAGGTGGTTACCCAGGACACGGCAACTTCCCAGGCCAA
CATTTTCCCGGACAGACCTACCCAGGCAACAACTTCCCTGGCAGnnnnnnnnnnnnnnnn
nnnnCTGGCAGATTCCCAGGATCCGTTTTCCCACATGGACCAGGATATCCACGCAATGGC
TTACCAGTGGGTGGACCAGGATTCAGGAACCCTAGCATGACCGACCCCAAGCGTTTCCCn
nnnnnnnnnnTCCCCGGTGTCATACCAGGAAGGGGTGGAGGCTACGGCGGGGTCGGTGGA
CGTGGCATGTATCCTGCAGCAGGAGGACCAGCCTACAACGGCAGACATCTTGGAAATAAT
ATCGCTGAGGTAAAGGGCCGCAACTTCGGTAAAAAGATAGGTATGGGCTTTGGAGCACTT
ATGGCTGTGGTTGTAATAGGAGCTTTATGTGTCGTAGGTACAGTGGTTTCAGTTTTAATA
GCATGTGCTCGACGAAGACGTCGCAACCAACTGAGA
