# Supplementary material for: Genome-wide signals of positive selection in strongylocentrotid sea urchins
Source: BMC Genomics. 2017 Jul 21;18:555. doi: 10.1186/s12864-017-3944-7 (PMC5521101; doi:10.1186/s12864-017-3944-7)
Supplement: Supplementary file 3 — Consensus alignment files. A compressed (gzip) tape archive (TAR) file containing 6250 consensus alignment files in FASTA format. (TGZ 14116 kb) [file 12864_2017_3944_MOESM3_ESM.tgz › SPU_001438/consensAlign.ordered.fa]

>sdro
ATGGATGTGACAGCAATAGTGGCTGTTTCTCTTTTTACCATCATCTTCGCAGTCGGGGTG
CCAGGAAATTGTTTGGTGGTTTGGGTGTTCGCTAAGAAATCACGCAAAACGACGACGTCT
TTGCTGATTCTGAGCCTCGCCATCATCGACCTGTGTGCCTGCTTGATAGCTCCTGTACAT
CTAGTTCGAGCTCTCGGCGGTGGTTTTATCAACACTTTCGTTTGTAGGTCGAGCATTTAT
GGTAGTCGTGCCTTTTCATTTTCGGCGCTCTACCTGACATCTTGCATCGCTCTTGATCGT
TACATGGCCGTCTGTAGACCCTTAGAGACACGCTCTAACTCACGCAGGGTTACTGCTGTG
ATCCTGGTGAGCATAGGCCTGGCCGTATCTGGTAACTTTCAATATGCTTTATATGTAATA
CTGTTTCAGATCGGTCCGGTAAAGAAGTGCATTTACCGAGGTGGACCCGACTGGCTGGAT
TTAAGTAACGAGATCTTCACATCTGCATCCTACCTGCTAKCATTGATTATCTGCACATGC
GTGTATGTCCGCATCTATCTGGAAATTCGCAAACATATTAAGGTTAGGGCAGGTCTTACA
GGAAAAGAAGTCCAAGTACCCCACGGTAAAGCCAAAGCAGCCTGGAAGACAAATCAGTCT
TGTCTTCCGCAACTGAGTGGAACAACAGCGGATTATCCTGAAAACAAGGGAAAGATCACC
ACCGCTCCAGCTCTACAGTTGCAGTCTCGCGGAGGGGGCAGTGGGATAGGACCAGGCGCA
ACGACCAATGGAAACCCACCGAAAAACCTGTCCGAGGAAGGAACCACCCATGTCCTGCAC
ATCAAGGTACCCGAAATCTTGCCAGCTGTTCCTTCTTCTGNNGATTATTCGTCTAATCCA
GCTTCCGTCGGTCAAGACCAACTCAATGTTCCTGCRAGAAAAGACGCCGGCCAGCCTTTC
TATCGCAATCGGCAGAAGAAAGAACGCGTCATGACTCGGATGTTGCTYGGGACCAACCTC
ATCCTCATCTTATCCTGGCTACCATCTTTCATCCTTACCAATGTTCCTGATGAAGCAGTG
GCTGATTACAGGAGCACAGCATCTCAGGGCGTCGTTGTTTCGTTCTGCTATCAGCTACGC
ACCCTTAATCACATCGTCAGTATCTTTGTCTATGCACTCCTGAACGCAAACTTTAGAAAA
GATTGCAAGGCCATAATYGCTAAGTGCAAMAAATTGAGGAACAGA

>spal
ATGGATGTGACAGCAGTAGTGGCTGTTTCTCTTTTTACCATCATCTTCGCAGTCGGGGTG
CCAGGAAATTGTTTGGTGGTTTGGGTGTTCGCAAAGAAATCACGCAAAACGACGACGTCT
TTGCTGATTCTGAGCCTCGCCATCATCGACCTGTGTGCCTGCTTGATCGCTCCTATACAT
CTAGTTCGAGCTCTCGGCGGTGTTTTTATCAACGCTTTCGTTTGTAGGTCGAGCATTTAT
GGTAGTCGTGCCTTTTCWTTTTCGGCGCTCTACCTGACATCTTGCATCGCCCTTGATCGT
TACATGGCSGTCTGTAGACCCTTAGAGACACGCCCAAACCCACGCAGGGTYACTGCTGTG
ATCYTGGTGAGCATAGGCYTGGCCGTATCTGGTAACTTTCAATATRCTTTATATGTGATA
CTGTTTCAGATCGGTCCGGTAAAGAAGTGCATTTACCGAGGTGGACCCGATTGGCTGGAT
TTAAGTAACGAGATCTTCACATCTGCATCCTACYTGCTAGCATTGATTATCTGCACATGC
GTGTATGTCCGCATCTATCTGGAAATTCGCAAACATATTAAGGTTAGGGCAGGTCTTACA
GGAAAAGAAGTCCAAGTACCCCACGGTAAAGCCAAACCAGTCTGGAAGACAAATCAGTCT
TGTCTTCCGCAACAGAGTGGACCAACAGCGGATTGTCCTGAAAACAAGGGAAAGATCACC
ACCGCTCCAGCTCTCAAGTTGCAGTCTCCCGGCGGCAGCAGTGGGATAGGATCAGGCGCA
ACGACCAATGGAAACCCACCGAAAAACCCGTCCGAGGTAGGAACCATCCATGTCCTGCAC
AYCAAGGTACCCGAAATCAGGCCAGCTATTCCTTCTGCTGCTGATTATTCGTCTAATCCC
GCTTCCGTCGGTCAAGACCAACTCAATGTTCCTGCGAGAAAAGACRCCGGTCMGCCTTTC
CACCACAATCGGCAGAAGAAAGAACGSATCATGACTCGGATGTTGCTCGGGACCAACCTC
ATCCTCATCCTGTCCTGGCTACCATCTTTCATCCTTACCAATGTTCCTGATGAAGCAGTG
GCTGATTACCGTAGYACATCATCTCAGGGCGTCGTTGTTTCGTTCTGCTATCAGYTRCGC
ACYCTTAATCACATTGTCARTATCTTTGTCTATGCACTCCTGAACGCAAACTTTAGAAAA
GATTGCAAGGCCATATTTGCTAAGTGCAAAAAATTGAGGAACAGA

>sfra
ATGGATGTGACAGAAATAGTGGCAGTTTCTCTTTTTATTATAATCTTCACGGTCGGCGTA
CCAGGTAATTGTTTGGTGGTTTGGGTGTTCGCAAAGAAATCACGCAAAACGACGACGTCT
TTGCTGATTCTGAGCCTCGCAACCATCGACCTGTGTGCATGCTTGATCGCTCCTATACAT
CTAGTTCGAGCACTCGGCGGTGTTTTTATCAACGCTTCCGTTTGTAAGTCGAGCATTTAT
GGTAGTCGTGCCTTTTCATTTTCGACACTCTACCTGACATCCTGCATCGCCCTTGATCGT
TACATGGCCGTTTGTAGACCCCTGGAGTCACGCTCAAACCCGCGCAGGGTCACTGCTGTG
ATCCTGGTGAGCATAGGACTGGCCGTATCTGGTAACTTTCAATATGCTTTATATGTGCAG
CTGTTTCAGATCGGTCCGGTAAAGAAGTGCATTTACCGAGGTGGACCCAACTGGCTGGAT
TTAAGTAATGAGATCTTCACATCTGCATCCTACCTGCTAGCATTGATTATCTGCACATGC
GTGTATGTTCGCATCTATCTGGAAATTCGCAAACAGATTAAGGTTAGGGCAGGACTTACA
GGAAAAGAGGTCGAAGTACCCCACGGTACAGCCAAACCAGTCTGGGAGACAAATCAGTGT
GGTCTTCCGCAACATAGTGGAACAACAGCGGGTTGTCCTACACATCAGGGAAAGATCACC
ACCGCTCCAGCTCCAAAGTTGCAGTCTCGCGGCGGCAGCAGTGGGACAGGATCAGGCGCA
ACGACCAATGGAAACCCACCGAAAAACCCGTCCGAGGTAGGAACCACCCATCTCCTGCAC
ATCAAGGTACCCGAAATCATGCCAACTGTTCCTTCTTCTGNNNATTATWCGTCTCATCCA
GCTTCCGCCGTTCAAGACCAACCCAATGTTCCTGCAAGAAAAGACGCCGGTCRGCCTTCC
CGTCAAAATCGGCAGAAAAAAGAACGCGTCATGACTCGGATGTTGATAGGGACCAACCTC
ATCCTCATCCTATCCTGGCTACCATCTTTCATCCTCACCAATGTTCCTGATGAAGTAGTG
GCTGCTTACCGGAGCACAGCATCTCAGGGCATCGTTGTTTCGTTCTGCTATCAGTTGCGG
ACCCTTAATCACATTGTCAGTATCTTTGTCTATGCACTCCTGAACGCAAACTTTAGAAAA
GATTGCAAGGCCATATTTGCCAAGTGCAAAAAATCGAGGAACAGA

>afraSS
ATGGATGTGACAGCAATAGTGGCTGTTTCTCTTTTTACCATAATCTTCACAGTCGGGGTG
CCAGGAAATTGTTTGGTGGTTTGGGTGTTCGCTAAGAAATCACGCAAAACGACGACATCT
TTGCTGATTCTGAGCCTCGCCATCATCGACCTGTGTGCCTGCTTGATCGCTCCTGTACAT
CTAGTTCGAGCTCTCGGCGGTGGTTTTATCAACACTTTCGTTTGTAGGTCGAGCATTTAT
GGTAGTCGTGCCTTTTCATTTTCGGCGCTCTACCTGACATCTTGCATCGCTCTTGATCGT
TACATGGCCGTCTGTAGACCCTTAGAGACACGCTCAAACCCACGCAAGGTTACTGCTGTG
ATCCTGGTGAGCATAGGCCTGGCCGTATCTGGTAACTTTCAATATGCTTTATATGTGATA
CTGTTTCAGATCGGTTCGGTAAAGAAGTGCATTTACCGAGGTGGACCCGATTGGCTTGAT
TTAAGTAACGAGATCTTCACATCTGCATCCTACCTGCTAGCATTGATTATCTGCACATGC
GTGTATGTCCGCATCTATCTGGAAATTCGCAAACATATTAAGGTTAGGGCAGGTCTTACA
GGAAAAGAAGTCCAAGTACCCCACGGTAAAGCCAAAGCAGCCTGGAAGACAAATCAGTCT
TGTCTTCCGCAACTGAGTGGAACAACAGCGGATTGTCCTTCAAACCAGGGAATGGTCATC
ACCGCTTCAGCTCCAAAGTTGCAGTCTCGCGGCGGCAGCAGTGGGATAGGACCAGGCGCA
CCGACCAATGGAAACCCACCGAAAAACCTGTCCGAGGTAGGAACCATCCATGTCCTGCAC
ATCAAGGTACCCGAAATCTTGCCAGCTGTTCCTTCTGCTGCTGATTATTCTTCTARTCCA
GCTTCCGTCGGTCAAGACCAACCCAACGTTCCTGCGAGAAAAGACGCCGGTCAGCCTTTC
CACCACAATCGGCAGAAGAAAGAACGCATCATGACTCGGATGTTGCTCGGGACCAACCTC
ATCCTCATCCTGTCCTGGCTACCATCTTTCATCCTTACCAATGTTCCTGATGAAGCAGTG
GCTAATTACCGGAGCACATCATCTCAGGGCGTCGTTGTTTCGTTCTGCTATCAGCTACGC
ACTCTTAATCACATTGTCAGTATCTTTGTCTATGCACTCCTGAACGCAAACTTTAGAAAA
GATTGCAAGGCCATATTTGCTAAGTGCAAAAAATTGAGGAACAGA

>hpul
ATGGATGTGACAGCTATAGTGGCAGTTTCTCTTTTTACCATGATATTCGCAGTCGGTGTA
CCAGGRAATTGTTTGGTGGTTTGGGTGTTCGCAAAGAAATCACGCAAAACGACGACGTCT
TTGCTGATTCTGAGCCTCGCCATCATCGACCTGTGCGCCTGCTTGATCGCTCCTATACAT
CTAGTTCGAGCCCTCGGCGGCGTTTTTATCAACGCTTTCGTTTGTAAGTCGAGCATTTAT
GGTAGTCGTGCCTTTTCATTTTCGGCGCTCTACCTGACATCCTGCATCGCCCTTGATCGT
TACATGGCCATCTGTAGACCCCTGGAGTCTCGCTCAAACCCACGCAGGGTCACTGCTGTG
ATCCTGGTGTGCATTGGCTTGGCCGTATCTGGTAACTTTCAATATGCTTTATATGTGAAG
CTGTTTGAGATYGGTCCGGTGAAGAAGTGCATTTACCGAGGTGGACCCGACTGGCTGGAT
TTAAGTAACGAGATCTTCACATCTGCATCCTACCTGCTAGCATTGATTATCTGCACATGC
GTGTATGTTCGCATCTATCTGGAAATTCGCAAACAGATTAAGGTTAGGGCAGGCCTTACA
GGAAAAGAAGTCCAAGTACCCCACGGTACAGCCAAACCAGCCTGGAACACAAATCAGTCT
TGTCTGCCGCAACAGAATGGAACAACAGCGGATTGTCCTCCAAAGCAGGGGAAGATCACC
ACCGCTCCAGCTCCAAAGTTGCAGTCTCGCGGTGGCAGCAGTGGGATAGGATCAGGCGCA
ACGACTAACGGAAACCCACCGAAAAACCCGTCCGAGGTAGGAACCACCCATGTCCTGCAC
ATCAATGTAGCCGAAATTTTGCCAGCTGTTTCGTCTGNNNNNGATTATTCGTCTTGTCCA
GCTTCCGTCGGTCAAGACCAACCCAATGTTCCTTCGAGAAAAGATGCCGGTCAGCCGTTC
CATCGCAATCGGCAGAAGAAAGATCGCGTGATGACTCGGATGTTGCTAGGGACCAACCTC
ATTCTCATCCTCTCCTGGCTACCATCTTTCATCCTTACCAATGTTCCTGATGAAGCAGTG
GCTGATTACCGGAGCACAGCATCTCAGGGCATCGTTGTTTCGTTCTGCTACCAGCTGCGC
ACCCTTAACCACATTGTCAGTATCTTTGTATATGCACTCCTGAACGCAAACTTTAGAAAA
GATTGCAAGGCCATATTTGCTAAGTGCAAAAAATTGTGGAACAGA

>snud
ATGGATGTGACAGCAATAGTGGCAGTTTCTCTTTTTACTATAATCTTCACGGTCGGCGTG
CCAGGGAATTGTTTGGTGGTTTGGGTGTTCGCAAAGAAATCTCGCAAAACGACGACGTCT
TTGCTGATTCTGAGCCTCGCCACCATCGACCTGTGTGCATGCTTGATCGCTCCTATACAT
CTAGTTCGAGCACTCGGCGGTGTTTTTATCAACGCTTTCGTTTGTAAGTCGAGCATTTAT
GGTAGTCGTGCCTTTTCATTTTCGGCACTCTACCTGACATCCTGCATCGCCCTTGATCGT
TACATGGCCGTTTGTAGACCCCTGGAGTCACGCTCAAACCCGCGAAGGGTCACTGCTGTG
ATCCTGGTGAGCATAGGACTGGCCGTATCTGGTAACTTTCAATATGCTTTATATGTGCAG
CTGTTTCAGGTCGGTCCAGTAAAGAAGTGCATTTACCGAGGTGGACCCAACTGGCTGGAT
TTAAGTAATGAGATCTTCACATCTGCATCCTACCTGTTAGCGTTGATTATCTGCACATGC
GTGTATGTCCGCATCTATCTGGAAATTCGCAAACAGATTAAGGTGAGGGCAGGACTTACA
GGAAAAGAGGTCGAAGTACCCCACGGTACAGCCAAATCAGCCTGGAAGACAAATCAGTGT
GGTCTTCCGCAACAGAGTGGAACAACAGCGGATTGTCCTAAAAATCAGGGAAAGATCACC
ACCGCTTCAGCTCTAAAGTTGCAGTCTCGCGGCGGCAGCAGTGGGATAGGATCAGGCGCA
ACGACCAATGGAAACCCATCCAAAAACCCTGCCGAGGTAGGAACTACCCATCTCCTGCAC
ATCAAGGTACCCGAAATCATGCCAGCTGTTCCTTCTGCTGCTGATGATTCGTCTTATCCA
GCTTCCGTCGCTCAAGACCAACCCAATGTTCCTGCGAGAAAAGACGCCGGTCAGCCTTCC
CATCGCAATCGGCAGAAAAAAGACCGCGTCATGACTCGGATGTTGATAGGGACCAACCTA
ATCCTCATCCTATCCTGGCTACCATCTTTCATCCTCACCAATGTTCCTGATGAAGCAGTG
GAGGCTTACCGTAGCACAGCATCTCAGGGCATCGTTGTTTCGTTCTGCTATCAGTTGCGG
ACCCTTAATCACATTGTCAGTATCTTTGTCTATGCACTCCTGAACGCAAACTTTAGAAAA
GATTGCAAGGCCATATTTGCCAAGTGCAAAAAACTGAGGAACAGA

>sintSS
ATGGATGTGACAACATTAGTGGCAGTTTCTCTTTTTACCATAATTTTCGCAGTCGGGGTG
CCAGGAAATTGTTTGGTGGTTTGGGTGTTTGCAAAGAAATCACGTAAAACGACGACGTCT
TTGCTGATTTTGAGCCTCGCCATCATCGACCTGTGTGCCTGCTTGATCGCTCCTATACAT
CTAGTTCGAGCTCTCGGCGGTGTTTTTATCAACACTTCCGTTTGTAGGTCGAGCATTTAT
GGTAGTCGTGCCTTTTCATTTTCGGCGCTCTACCTGACATCCTGCATCGCTCTTGATCGT
TACATGGCCGTCTGTAGACCCTTAGAGACACGCTCGAACTCACGCAGGGTTACTGCTGTG
ATCCTGGTGAGCATAGGCCTGGCCGTATCTGGTAACTTTCAATATGCTTTATATGTGATA
CTGTTTCAGATCGGTCCGGTAAAGAAGTGCATTTACCGAGGTGGACCAGATTGGCTGGAT
TTAAGTAACGAGATCTTCACATCTGCATCCTACCTGCTAGCATTGATTATCTGCACATGC
GTGTATGTCCGCATCTATCTGGAAATTCGCAAACATATTAAGGTTAGGGCAGGTCTTACA
GGAAAAGAAGTCCAAGTACCCCTCGGTAAAGCCAAACCAGCCTGGAAGGCAAATCAGTCT
TGTCTTCCGCAACAGAGTGGACCAACAGCGGATTGTCCTACAAACCAGGGAAAGGTCACC
ACCGCTCAAGCTCTACAGTTGCAGTCTCGCGGCGGCAGCAGTGGGATAGGACCAGGCGCA
RCGGCCAATGGAAACCCACCGAAAAACCCGTCCAAGGTACGAACCACCCATGTCCTGCAC
ATCAAGGTACCCGAAATCATGCCAGCTGTTCCTTCTGCTGCTGATTATTCGACTAATCCA
GCTTCCGTCAGTCAAGACCAACTCAAAGTTCCTGCGAGAAAAGACGCCGGTCCGCCTTTC
CATCACAATCGGCAGAAGAAAGAACGCGTCATGACTCGGATGTTGCTCGGGACCAACCTC
ATTCTCATCCTATCCTGGCTACCATCTTTCATCCTTACCAATATTCCTGATGAAGCAGTG
GCTGATTACCGTAGCACAGCATCTCAGGGCGTGGTTGTTTCGTTCTGCTATCAGTTACGC
ACCCTTAATCACATCGTCAGTATCTTTGTCTATGCACTCCTGAACGCAAACTTTAGAAAA
GATTGCAAGGCCATATTTGCTAAGTGCAAAAAATTGAGGAACAGA

>sprp
ATGGATGTGACAGCAATAGTGGCTGTTTCTCTTTTTACCATCATCTTCGCAGTCGGGGTG
CCAGGAAATTTTTTGGTGGTTTGGGTGTTCGCCAAGAAATCACGTAAAACGACGACGTCT
TTGCTGATTCTGAGCCTCGCCATCATCGACCTGTGTGCCTGCTTGATCGCTCCTGTACAT
CTAGTTCGAGCTCTCGGCGGCGTCTTTATCAACGCTTTCGTTTGTAGGTCGAGCATTTAT
GGGAGTCGTGCCTTTTCATTTTCGGCGCTCTACCTGACATCCTGCATCGCTCTTGACCGT
TACATGGCCGTCTGTAGACCCTTAGAGACACGCTCAAACCCACGCAGGGTCACTGCTGTG
ATCCTAGTGAGCATAGGCCTGGCCGTATCTGGTAACTTTCAATATGCTTTATATGTGATA
TTGTTTCAGATCGGTCCGGTAAAGAAGTGCATTTACCGAGGGGGACCCGACTGGCTGGAT
TTAAGTAACGAGATCTTCACATCTGCATCCTACTTGCTAGCATTGATTATCTGCACATGC
GTCTATGTCCGCATCTATCTGGAAATTCGCAAACATATTAAGGTTAGGGCAGGTCTTACA
GGAAAAGAAGTCCAAGTACCCCACGGTACAGCCAAACCAGCCTGGAACACAAATCAGTCT
TGTCTTCCGCAACAGAGTGGACCAACAGCGGATTGTCCTACAAACCAGGGAAAGGTCACC
ACCGCTCCAGCTCCAAAGTTGCAGTCTCGCGGCGGCAGCAGTGGGATASGACCAGGCGCA
ACAACCAATGGAAACCCACTGAAAAACCTGTCCGAGGTAGGAACCACCCAGGTCCTGCAC
ATCAAGGTACCCGAAATYKTGCCAGCTATTCCTTCTGCTGCGGATTATTCGTCTAATCCA
GCTTCCGTCGGTCAAGACCAACYCAATGTTCCTGCGAGAAAAGACGCCGGTCAGCCTTTC
CATCGCAATCGGCAGAAGAAAGAACGCGTCATGACTCGGATGTTGCTCGGGACCAACCTC
ATCCTCATCCTGTCCTGGCTACCATCTTTCATCCTTACCAATATTCCTGATGAAGCAGTG
GCTGACTACCGTAGCACAGCATCTCAGGGCGGCGTTATTTCGTTCTGCTATCATCTGCGC
ACACTTAATCACATTGTCAGTATCTTTGTCTATGCACTCCTGAACGCAAACTTTAGAAAA
GATTGCAAGGCCATATTTGCTAGGTGCAAAAAATTGAGGAACAGA

>spurp
ATGGATGTGACAGCAATAGTGGCTGTTTCTCTTTTTACCATCATCTTCGCAGTCGGGGTG
CCAGGAAATTTTTTGGTGGTTTGGGTGTTCGCCAAGAAATCACGTAAAACGACGACGTCT
TTGCTGATTCTGAGCCTCGCCATCATCGACCTGTGTGCCTGCTTGATCGCTCCTGTACAT
CTAGTTCGAGCTCTCGGCGGCGTCTTTATCAACGCTTTCGTTTGTAGGTCGAGCATTTAT
GGGAGTCGTGCCTTTTCATTTTCGGCGCTCTACCTGACATCCTGCATCGCTCTTGACCGT
TACATGGCCGTCTGTAGACCCTTAGAGACACGCTCAAACCCACGCAGGGTCACTGCTGTG
ATCCTAGTGAGCATAGGCCTGGCCGTATCTGGTAACTTTCAATATGCTTTATATGTGATA
TTGTTTCAGATCGGTCCGGTAAAGAAGTGCATTTACCGAGGGGGACCCGACTGGCTGGAT
TTAAGTAACGAGATCTTCACATCTGCATCCTACTTGCTAGCATTGATTATCTGCACATGC
GTCTATGTCCGCATCTATCTGGAAATTCGCAAACATATTAAGGTTAGGGCAGGTCTTACA
GGAAAAGAAGTCCAAGTACCCCACGGTACAGCCAAACCAGCCTGGAACACAAATCAGTCT
TGTCTTCCGCAACAGAGTGGACCAACAGCGGATTGTCCTACAAACCAGGGAAAGGTCACC
ACCGCTCCAGCTCCAAAGTTGCAGTCTCGCGGCGGCAGCAGTGGGATACGACCAGGCGCA
ACAACCAATGGAAACCCACTGAAAAACCTGTCCGAGGTAGGAACCACCCAGGTCCTGCAC
ATCAAGGTACCCGAAATCTTGCCAGCTATTCCTTCTGCTGCGGATTATTCGTCTAATCCA
GCTTCCGTCGGTCAAGACCAACCCAATGTTCCTGCGAGAAAAGACGCCGGTCAGCCTTTC
CATCGCAATCGGCAGAAGAAAGAACGCGTCATGACTCGGATGTTGCTCGGGACCAACCTC
ATCCTCATCCTGTCCTGGCTACCATCTTTCATCCTTACCAATATTCCTGATGAAGCAGTG
GCTGACTACCGTAGCACAGCATCTCAGGGCGGCGTTATTTCGTTCTGCTATCATCTGCGC
ACACTTAATCACATTGTCAGTATCTTTGTCTATGCACTCCTGAACGCAAACTTTAGAAAA
GATTGCAAGGCCATATTTGCTAGGTGCAAAAAATTGAGGAACAGA

>pdep
ATGGATGTGACAGCAATAGTGGCAGTTTTTCTTTTTACTATAATCTTCGCGGTCGGCGTG
CCAGGGAATTGTTTGGTGGTTTGGGTGTTCGCAAAGAAATCACGCAAAACGACGACGTCT
TTGCTGATTCTGAGCCTCGCCATCATCGACCTGTGCGCATGCTTGATCGCTCCTATACAT
CTAGTTCGAGCACTCGGTGGTGTTTTTATCAACGCTTTCGTTTGTAAGTCAAGCATTTAT
GGTAGCCGCGCCTTTTCATTTTCAGCACTCTACCTGACATCCTGCATCGCCCTTGATCGT
TACATGGCCGTTTGTAGACCMCTGGAGTCACGCTCAAACCCRCGCAGGGTCACTGCTGTG
ATCCTGGTGAGCATAGGACTGGCCGTATCTGGTAACTTTCAATATGCTTTATATGTGCAG
CTATTTCAGATCGGTCCGGTAAAGAAGTGCATTTACCGAGGTGGACCCAACTGGCTGGAT
TTAAGTAATGAGATCTTCACATCTATATCCTACCTGCTAGCAYTGATTATCTGCACATCC
GTGTATGTCCGCATCTACCTGGAAATTCGCAAACAGATTAAGGTTAGGGCAGGACTTACA
GGAGAAGAGGTCCAAATGCCCCACGGTACAGCCAAATCAGACTGGAAGACAAATCAGTGT
GGTCTTCCGCAACAGAGTGGAACAACAGCGGATTGTCCTAAAAACCAGGGAAAGATCACC
ACCGCTCCAGCTCTAAAGTTGCAGTCTCACGGCAGCAGCAGTTGGATAGGATCAGACGCA
ACGACCAGTGGAAACCCACCACAAAACCCGTTCGAGGTAAGAACCACCCATCTCCCGCAC
ATCAAGGTACCTGAAATCGTGCCAGCTGTTCCTTCTGCTGNNNATTATTCGTCTTATTCA
GCTTCCGTCGCTCAAGACCAACCCAATGTTCCTACGAGAAAAGACGCCGGTCAGCCTTCC
CGTCAAAATCGGCAGAAAAAAGAACGCGTCATGACTCGGATGTTGATAGGGACCAACGTC
ATCCTCATCCTATCCTGGCTACCATCTTTCATCCTCACCAATGTTCCTGATGAAGCAGTG
GCTGCTTACCGGAGCACAGCATCTCAGGGCATCGTTGTTTCGATCTGCTATCAGTTGCGG
ACCCTTAATCACATTGTCAGTATCTTTGTCTATGCACTCCTGAACGCAAACTTTAGAAAA
GATTGCAAGGCCATATTTGCCAAGTGCAAAAAACTGAGGAACAGA
