# Supplementary material for: Genome-wide signals of positive selection in strongylocentrotid sea urchins
Source: BMC Genomics. 2017 Jul 21;18:555. doi: 10.1186/s12864-017-3944-7 (PMC5521101; doi:10.1186/s12864-017-3944-7)
Supplement: Supplementary file 3 — Consensus alignment files. A compressed (gzip) tape archive (TAR) file containing 6250 consensus alignment files in FASTA format. (TGZ 14116 kb) [file 12864_2017_3944_MOESM3_ESM.tgz › SPU_004588/consensAlign.ordered.fa]

>sdro
ATGGAGCCTTTCAGAATCATCCCTACAAGGCGATGGCTGAGAAGCAGCAGGAAAGCCCCA
GAGGTCAACGAAAAAGGGGATCAACTGGGTATTCTTGGTGCAAAGCCTAAGGCTGCCAGC
CCGCATCCAGATCCTAATATCTTGGCAAAGGAGATGGAAGAGTTTGAAAAACTAATGCAG
CTTGACTCAACTGAAGGAGCTGATTCAGACACTAAAGACGNNNCCCAAAAGGACGAGAAG
GGAGAGGAACCAAAACCAGCAGTAGAGGCAGATGCATATGTTCCTGACCAGCCGACCACC
TCTCTAGAACCCTATGAACCAGCACAGCCAACAACATCACCAATGATACCTTCCAAAGGT
GGACAGACCCCTACATCACCTGAAGCATATGAACCAGACCAACCAACTCCAGTTGAAGAA
GTGTACACACCTGACCAACCAACCCGTGCTGTCAATGACAAGACTGCAAAGGGTCCCTCA
CTTCAAGATTCTGATCCCTATGAGCCAGAGCAGCCCACAGATGAACCAATGGTCTTACAG
GACTCTGGTRTTTCTGTCAAAGCTAAGACAGAGGTATCAGAAGTGGAAGCTGATATGCCT
CAACTCCAGTTAGATTCAGTTACATGTAGCTCTGAGAATCATGGACAAATTGAAAAGGGA
GGGGATCACGCAACTAGCGAAGACACGGATGCAACACTAGCTCACAATGTTTTTAACAAT
GAAGGAGGAAACAAATCAGAACAAGAAAATCTCCTTCCTGAAGAATGGTTGAGAAAGAAG
GAAAAAAAGAAAAAACACTCGCATGGCAAGCACAAAAAGCCCCTGGTTGAATGGCGATTG
GGCGTTCTCAGGAAGGATTATGTTATCAAAGACTTYAAATGCTTTCCAGTCGACGAAAAG
TTGATGGCTACAACAAAGCATAAATGGAATGATGAGAGTGAAGTTGAACACCTGAAATTT
CTGCATTCAGGGGATGGGAGTCAGACCGACACATCTGAAGTATCGGGTATGACTTCACCT
GCAGKTGCTCTTAGTGACAATGAACTTGAAAGTGATCAAAATACAAGTGGTGACATTAAT
TCCATAGGAAGAACACCTGAAAATGCCCCCGAGGATGATGGTGGTATTAATAGTTCAAAG
GACAATGACATTCAGCATGTAGAATCAAAATGTTTGGAAGGAGAGACRAAAAAGGAGGAA
TCAGGTGAAGTGGAAAAGGTACTGGAGGAGAGTGCTCCGCATGAGAATGYGAAGTCAGGT
ACTGGACTTGAAGACACCCAACCGAAAGGAGATACCAAAATTGACGAAAGTAGTACTGTT
GAGAACACTGAGGATTTAGGGGCACAAAAGGATGGAGATACAAAGGAAGTGCAAAAAGGG
WCAGTYGATAAGGAAGAAACAAAAACAAAGTCAGAACAGGAAGAAGAAAATTCAAGTAGG
ATGAGCACAAGACAATCAAGCAGGAGAGCAAGAAGAGACTCTGGTGAGAATAAAACAGAT
GCTGATCACAAAAGTGATAAAAAGGATGATGATTCCAGCCGAAGAAGATCAAGGAGAAGT
GAAAGATACAGAGATGATTCTGATGATGAAAAGAGAAAAGAATCTGATAGAAGTAGAACA
GAGTCAGACAGAACTAGAATGGATACTAGGAGACGTTCACAGAGAAGAGACAGATACGNN
AGGGATGACTCTGATGATGAGAGTAGAGAGGGGAGGAGGAGGGGTAGGAGTGACAGCCGA
GAGAGGAGAGGAAGAAGCGGCAGCAGAGAAAGAAGAAGGTATAGAGATGATGATGACAGA
TATGACAGGTACGATAGAGGACGTAGGCAGAGAAGGAGTGATAGACGAAGCATGGACAGA
ACAGACGACAGGAGATCCAGGGAGGACGATCGAAGGAATGAAAGAAGTGTCTCAAGGGAG
AGGGTTGACCGGAGAAGGAAGGAAAAGGAWGATAAAGATGTGAAGAAAGATGTAGATCAG
AACAAGGGGGAAAGCAAAGTAACTGCAGAGAAGAAAACGCAAAAGGCAGATGAAAGAGAA
GGTGACCAGTTACCAGGAAACAGCAAAGCAGATTCAAAGGCTACGGAAAGTGACACTATT
CAAGAGAAGGACCAAAACTCCAAAAAAGATACCTCCGATAAGAATGCTGGGAGAATACCT
ATCAAATTCAATTTCACTTCAAGGGCAGTTCGAAGGAGTACTCGTAGTGCTGTGAAGGCA
AAGGGCGGAGTATTTGAAGATGATGAAGATGAAGATAAGCCACTGTCAGAATTGCAGACT
TTATGTGATGAGAAGGAACCAACAGCTTCAGAGTCRGAGGAAGATCAAGCTCCTCCTGTT
ACTCGCAGTAAGAGTAGAGAAGGCTGGCCAGTGGAAGAACCATTGGAAGAAAACAAAGTC
AGTCAATTATCTTCTGTTCATACTGAAACAAGCACAACCAGAGCCAAAAGCAGTCAGAAT
AGAGAAATTTTGTTTGAGAATACTCTAAGGAAGGAATTCAAAATAGATCAAGAATCAGAA
TCGGATAGTGGAGCAGAATTGAGTTTGATGGGTCTTGGAGATGCCCCAAGTCTTTATCCT
GAAAATATACTTGAAAGCCAAGTTGAAATGGAACTCTTGGCAAATGCATTTTCTTCCACT
GATACCGAAGCTGAGACAGAAATTGTACTGGATACAACTGGGGAAAGTGATAACTTTGTA
ATGGAAGGAAAGGAAGAAGATGATTCACCAAAACAAGAAGAGAGTGATGATGTTGACATG
GATGTCGACATGGAAGTTGATRAACAACTGCATGATGCCAGTACTATTGTAGTTTCTTCA
CCCCCACATATACCAGATGAGGAAGGTACAGATACWGATACTGATGTACAGTTGAGCAAT
AGTCCTAGTCCTTGTCCCAGTCCTCTGGAGAACAGTAGAACTTCTTCTGAAGAAATGCCA
ATTGCTCCAGAGGAACAGACCAGATCAGAGATTGATGGAAATGAGAAACAGAGCCAAAAT
GGATGTCTTCAGGAGAACAGAGATATTAGTATCGATGAAATGCGTATTGTTCCAGAGATA
AAAATAGTGCCAGCTCCCGATGAACCCTGTTACCAAGTTTGCTCTGAAAAAGCTGAGGAA
AGTACTGAAGAGACAGARCCTGAGACAAATACATCATTTGAAACTGAACAAAGCGATGTG
GAAAGTCTCTCACTGGCGAAGACATCTGACTTTAGCAAAACAGAGTCTGAATCTGAAGAT
GCAATGTCAATGGAAATCATTGACCTAATGGCAGGCACATCATATAAAACTTCAAAGATA
TCTGTTAATTTACCAAAWGAAAAATCTGATGTGAATACTTSCATTCAAGATGTTTCAGAA
AAAACTGCAGATAAMGATGAGGAGACAATATGTGACCAGACTTCTGTAATGTTACTGGAA
GAAGTGACAGCAGTGTCACAGCCTGCACAACCACCTATCAGTGATTCCCAAGATCCTGAA
GTTAACGCTGAAACAATCGTTCTTGACCGCAGTACTAGTGATCAAAATACAACCGTCCAG
GAGGCAGACGAAGACCAAGCTTCTTCAGAAGTTGCTGTCAGTGATGAGACGATCATGCCC
TCCATTGAAATTGTAAATAAATCTCTTCCTTCTGAAAAGGGCACCATTGAAGTATTTAAC
AAAGAATCTGCCATAAATCATGATGAACTTGTGGAAACAAATATCATACCACCATCAGAC
ATCCAATCTGCCCAAAATGATGATTTAACCACTCAGATGGTACCTCCTATTTCTGCAGAA
AGCACAGAAATTTCCAGTACTCAAGAACCTGTTATTGCAGTCGATGAACAACCAGCTAAA
CATGTAGTCCAAGATGGACCTGTAGGTAGTAAACGGAAAAGGAAGTCTAGATGGGCGGCA
TTTGTGCCAGAGGTCCCCGTAAAACCACCAACTCTGAGTCAGATGGATGTTAGTGTAGTT
CAAACCCCACAAGGAGATCCATCCATGATCAACGCGTCCAGTAATTCAGTATTTCAGCCA
AAGACAGAGGAACNCCAGAnnnAGGAACCCAGAGTTGAAGTGAAGGGTCCAGAAGAAAGC
AAATCTGCACATGWTGAAAGCCACATAGAAGAGCAGTCTGTGGACTCGCCCAAGTTAGAR
GAAGAAACCTTCTCCCCATCAAAGAGAGTGAGGGTAAATCTAGATCGAATGATTGTTGCA
ACTGCAGATCAATTTAGCCATGATAACAGTACTCACAACATGACACCTGACACATGGGTC
ATTGGCAAGACCGAAGCTACCTACCTGTCATCCGGACTTGACCTGGAGGTGAATGGTGCA
GGGGATAATCAGGCAATGATCAACCATGAGGnnnnnnnnnnnAACCATGAGGCAGGTATC
ACCAATGAAGAAATTGGCGATGCAGGAGAGGTTATCAAGCCACAGCCTGGGGCAGGGGAG
GACTCCATGGAAGAAGGAGAACTGGATTCTGATGTCAAGGAGGAGACCGACGAGAAACCA
TGTAATGATATTACAGGCATGGAGCAAGGAGAGATCGACGATGATGGTGAGGGAGGGGTT
GAAGAAAGGAGGCAAGAACAGAAGTCCAGACACTCGAGGCAGGACAAGGAGAATATACCG
CAGGAGGAGTACTGGGCAGAGGAAGGGAAGAGAGAGGAGAGGGAAAGGCCGAAGGAGGAG
ACGAGAGAGAGTAGAGAAGAGAGGCGGAGGCTGCAGTACGCAGARTGGGGAATCGTYGAG
AGGAGCAAGATGCCCCGCTTTGTGGAGTTGAACGAGAATTACTACCTGACAGAAAGGCGR
AGATCAAAAGCYGGTAAGGAAGCAAGGAGAATGGTATGCTGCTGTGCTACCTCTAGAGAG
GAAAGAAGGCGTGGCATTCAGGCTTGTGGRGAAGACTGTCTCAACAGAGTCCTCATGCTT
GAATGTGGTTCACGATGTCCATGTGGAGATTACTGTACCAACAGGCGCTTCCAAAAAAGA
GAGAATGCCAGAGTAGGAGTCTTCTACACTGAAGAAAAGGGACATGGTTTGAAAGCTAAA
GAAGAACTAAAAGATAATGAGTTTGTGATGGAATACGTKGGAGAGGTGCTGAATTTCCAT
GAGTTCAAGCATCGAGCCAAGCAGTACAGCAAGGACAAGAACCTACACTTCTATTTTATG
GCGCTCAAGTCAGATGAGATCATCGATGCTACCGAGAAAGGGAATGTATCTCGATTCATG
AACCACAGCTGTGATCCTAATTGTGAAACACAGAAGTGGACAGTGAAYGGTCAGCTTCGR
GTAGGATTCTTCACCAAGAGGCAAGTCAAACCCGGGGAAGAGCTAACGTTTGACTACCAG
TTTGAAGTTTATGGTCAAGAAGCTCAGAAGTGTCTGTGTGGATCCGAGAAGTGCAGGGGT
GTGATTGGCAAACAGAAGAAACAGAAGGAAGGCAAAGATACAACACCCAAGAGAAGAGGC
AGTTTTGGAGAGAAACGAAGGAAAGAAGCTTTCACAGATATCACGTTGGAAGATGAGATC
CAGCAGATGGTAGATGAGTGTGATGAATGTGGGTTAGAGTCCAATGACCACACCATCGCT
CTCTCAAGGTTCATGGTTAGAGCCGATCAACCCAAACAGAGGCTTGCACTTCTCCAATTG
CTACAGGAAACAACWGAACAGGCTTACTTGAAGTACTTCCTAACCCATCATGGTCTCAAG
CTGATATGGAGCTGGATGGTTGACTTGGGAGATAGCCCTGCTGAACTACAAATGCAGATC
CTCCTTACYTTAGCCAAGCTTCCTATTCCAAACAAGAATGCATTGGAAGACAGCAAGGTT
CTATCGGTCATTGAGAGGTGGGCTAGAAACTTTGCCAACCAAGGACCAACCCAAGAAATG
ACATCTGCAACCAAGGCTGACAGTGACGTTGACTCGTCCAGTGCAAGCGAGACACCTTCC
CGATCAGATACACCCATTTCAGCGGCCATGGCATCAAGTCTGAATGTCAACAGCAGTATT
GAGATGCTCAAATCGATAGCAGAAGCAACAAGCTCTGAGAGTGATATGGACAGTGAAACG
CCTTYGGGAGTACCTCTTGCCCTCCGGCAAAGGCTAGAAGCAGAGAGCATGGAATCTCCA
ACTTCCACTGGTAGTGAAGGGGAAGCCATGGAGATACCAACGTCAAGTGCAGGAGAGGAT
TCTCAGAATGAGCAACAGRAAGATGTGTTGCCAGGGCAACCGGACTCTGCATCGGATGCT
GCGACATCTTCTACCACAGTGGGAGAATCAGTTAGCAAGGACAAGGAAACCTCATCGAGT
GAAACACTAGCTCTTGATAGTGCTGTTGTTGATAGCACAGAAACAGGCCTTCCAGAAACC
AAAGAATCGTCTGACGATAGTTCCAAGGAAGTTAGGACGCTCAAATCATTAGCTGCAGAN
NNAACAANACAAGTGCAATCTCAAAACTCTTCAACTGATGCTCAGGCAGATGAAGCAATC
TCACAATCAGAGGATATTGTTAGCGAGTTCTCAGCCCCACCTACAGAAGAATCTGTAATG
CCCAGTACTTCTGAATCTGAAGATAGGACTACAGATGTTGAGCAGCTACCCAGTGTACCA
GCTGAGATGGATAACGAGGCAGAAAGCAAAACTGATGAAGGAGAAAAGGGTGGCGATTCA
GAACTTTCCATCATTCTTTCATCTCTATTGAACTCTTGGAGTGACCTAAAAGAAATTTAT
AGGATACCAAAGAAGGAGAGTGAAAAAGATAGAGACAAAGACAGAGAAAGAGACAGACAT
CGTGAACATGACAGGGATAGGGATCGTAAACATGACCGTGATAGGGACTATGATAGAGAT
CATCGAGATCGAGATCGTGATTACGGAAGAGACAGAGATAGGGGTAGGGACAGAGACGAT
AGACATCACAGAGACAGAGGTAGAGATGGTGAGCGAGATCGCCATCGAGACAAAGATAGG
AAAGATAGAGATAAAAGTGATGATAAATCAAGGAGAAAACGAAGTAGATCGAGAAGTAGA
GAGCGAGAGACCAAGTCATCTTGGTCTAAGGATTCTGACACTAATGCTACACCTCCAAAG
CTCAGGAAACCATGGAAAGATGCTAAAGGAAAGGAAGGCAAGGGAGTGACTAAAGAGGAT
GTGAAATTTGAGAAGGAAAACAAAAAAATGAGCAAGGAAGAGAGAAGACATTTATTTGAA
ATGCAGGTGGAAGCRAAGGAYAGGGAAGATGCGGCTCGTAAGGAGCAAGAGGCTGTGATG
ATGGCGCAATGGCAGGAGAGTGAGCAGCAGAGACAGCAGCAAATGGCTCAGTACATCGAT
GCTAACGGCTTCCCTATAGACCCCAATGCTCCTCCTCATGGTATGATGGTCAATGAACAT
GGTATGCCCATCGAGGTCATACCKGGRCACATGGGTGGAATGCCGCCGATGGGGGAGCAG
TACATGGGACATCATCCAGACATGCCTCATCCTGACATGGCSTTCCMACCAGAACACATG
CATCCAGACATGCAAGGRCAGTTYCCTGAACTTATGCAGCAACATGAACACATGGGCATG
GAGGAAAGRTACCACCCATCCATGCATGAACATCACATGATGCCTCATGAAGGACAGCCT
ATGTACGATGATAGCGGGTTTCCAATCCCACCTCAGGAACACATGCATCCAGGGATGATG
GGTATGCCACCCCATGAAGGGATGCCATCCCACGAAGGGATGCCACACCCTGGAGCGATG
CCACACCCCGGTATGGACTACCAAATGCACCCTGACATGGATCCTAAYGCGATGGTGCAC
CCTCATGCCGAGCATCTCAATATGGACCCACACATGATGGGGGCACATCTCCATCCTAAC
ATGGACGTTCACCTGTTAGGGGGTCAGCCCCATCCAGGAGACCCTAATATGTATCCCCCT
GAACAACACATGATGCAACCTCCGGTGGAAGCTTTACCCCCTCAGGAGGTGCATGTCCCA
CAGGTGGTACCCATTCCTGCAGCAGGAGTTGCCCAGGTACCGAGCCAATCTGCACCACGT
GAGGAAGATTTGATGCCTCCACCCATGTTACCTCTCCCAAGTAGGAAATCAAAGAAGTCT
AAATCACAGAAGAGTGCAGCCAAGCAGTCCTCCAAGACGAGCCCTCCCTCTACCACCTAT
GTCGCCCCTGCTGCAYCTGCCAGCAGTGGCATTCCAGTACTATCATCAAACGTACCCTCT
TCCAGTGTGGTTAGTGTGAACCAACAGGGCTACCCCCTTGCCCAGGCTGCACCMGGGATC
ATCCCAATGGCCCAGGCACCCCAAGTCTTGCAAACGCCAGTACTACCTCAAGCACCTCAG
CAAGCTGCCCAAACGACCTTCACCTTCGTAACTCCAGACGGCATGCTGGTGACTCAGACC
ATCGTTCCTCTCGCTGCTACGGAGCAGGGCATCTCACCTCATGTACAGCCCATGCAACAA
CATCAACAACAAATGGCTGGAGTGCAACAACAACAACAGCAGCAACAACCACAGGTTACA
GAGTCGATTCYKTCACCCCCTGCGAAACCAAAGACTGCCAAGCTTCCYGCYAAYTGGAAG
ACAGCCCAGGACGCAGAAGGAAAAGTCTATTACTACCACTCWGTTACAAGACAAACCCAG
TGGGAGTTGCCCTCTTGGGAYGAGGATGAAGATGATATGTATGAYGACGAGACAGGTGGA
GAATCTAATACACCTACATACGATGAGAAGGGTAGACCRAAGACCACTACYGCTCTWGCY
GAYACTTCCTCKGAAGCTGCCAAGAGGCTCAAGGAGGCATTCAGATCAAGGATGTCCCAC
CATGTYGTTGGCTATCTCAACGCCTACCGCAAACCAGACTGTAAGCTGGGCCGTATCACC
AAYACAGAAGACTTCAAGCATCTGGCTAGGAAGCTAACCCAYGGCATCATGGCCAAGGAG
CTGAAGYACTGCAGAAACRTTGAGGATCTAGAGGTCAAYGAGRACGTCAAACATAAAGCC
AAAGAATACATCAGRAAGTACATGGGACGCTATGRGAAGCTSYACAAGAAAGAYCCAGCY
GACACTGATATT

>spal
ATGGAGCCTTTCAGAATCATCCCTACAAGGCGATGGCTGAGAAGCAGCAAGAAAGTCCAA
GAGGTGAACGAAAAGGGGGATCAACTGGGTATTCTTGGAGCAAAGCCTAAGGCTGCCAGC
CCGCATCCAGATCCTAATATCTTGGCAAAGGAGATGGAAGAGTTTGAAAAACTAATGCAG
CTTAACTCAWCTGAAGGAGCTGGTTCAGACRCCAAAGACRCTACCCAAMMGRAYGAGAAG
GGAGAGGAACCAAAACAAGCAGTAGAGGCAGATGCATATGTTCCTGACCAGCCRACCACC
TCTCTAGAACCCTATGAACCAGCACAGCCAACAACATCACCAATGATACYTTCCAARRGT
GGACAGACCCCTACATCACCTGAAGCATATGAACCAGACCAACCAACWCCAGTTGAAGAA
GTGTACACACCTGACCAACCAACCCGTGCTGTCAATGACAAGACTGCAAAGGGTCCCTCA
CTTCAAGATTCTGATCCCTATGAGCCAGAGCAGCCCACAGATGAGCCAATGGTCTTACAG
GACTCTGGYGTTTCWGCCAAAGCTAAGACRGAGGTATCAGAAGTGGAAGCTGATATGCCT
CAACTCCAGTTAGATTCAGTTACRTGTAGCTCTGATAATCACGGACAAAKTGAAAAGGGA
GGGGATCATGCAACTAGCGAAGACACGGATGCAACACTAGCTCAAAATGTTTTTAACAAT
GAAGGAGGAAACAAATCAGAACAAGAAAATCTCCTTCCTGAAGAATGGTTRAGAAAGAAG
GARAAAAAGAAAAAACACTCRCATGGYAAGCACAAAAAGCCCCTGGTTGAATGGCGATTG
GGCGTWCTCAGGAAGGATTATGTTATCAAAGACTTCAAAAGCTTTCCAGTCGAYRAAMAG
TTGATGGCTACAACAAAGCATAAATGGAATGATGAGAGTGAAGTTGAACACCTGAAATTT
CTGCATTCAGGRGATGGGAGTCAGACCGACACATCTGAAGTATCGGGTATGACTTCACCT
GCAGTTGCTCTTAGTGACAATGAACTTGAAAGTGATCARAATACAAGTGGTGACATTAAT
TCCATAGGACGAACACCTGAAAATGCCTCCGAGGATGATGGTGGTAATAATAGTTCAAAG
GACAATGACATTCAGCATGTAGAATCAAAAATTTTGGAAGGAGAGACGAAAAAGGAGGAA
TCCGGTGAAGTGGAAAAGGTACTGGAGGAGAGTGCCCCGCATGAAAATGTGAAGTCGGGT
ACTGGACTTGAAGACATCCAACTGAAAGGAGATACCAAAATTGATGGAAGTAGTACTGTT
GAGAAAACTGAGGATTTAGGGACAGAAAAGGATGGAGATACAAAGGAAGTGCAAAAWGGG
TCAGTTGATAAGGAAGAAACAAAAACAAAGTTAGAACAGGAAGAAGAAAATTCAAGAAGG
ATGAGCACAAGACAATCAAGCAGGAGAGCAAGAAGAGACTCTGGTGAGAATAAAACAGAT
GCTGATCACAAAAGTGATAAAAAGGATGATGATTCCAGCCGACGAAGATCAAGGAGAAGT
GAAAGATACAGAGATGATTCTGATGATGAAAAGAGAAAAGAGTCTGATAGAAGTAGAACA
GAGTCAGACAGAACTAGAATGGATACTAGGAGACGTTCACAGAGAAGAGACAGATACNNN
AGGGATGACTCTGATGATGAGAGTAGAGAGGGGAGGAGGAGGGGTAGGAGTGACAGCAGA
GAAAGGAGAGGAAGAAGTGGCAGCAGAGAAAGAAGAAGGTATAGAGATGATGATGACAGA
TATGACAGGTACGATAGAGTACGTAGGCAGAGAAGGAGTGATAGACGAAGCATGGACAGA
ACAGACGACAGGAGATCCAGGGAGGACGATCGAAGAAATGAAAGAAGTGTCTCAAGGGAG
AGGGTTGACCGGAGAAGGAAAGAAAAGGATGATAAAGATGTGAAGAAAGATGTAGATCAG
ACCAAGGAAGAAACCAAAGTAACTGCTGAGAAGAAAACGCAAAAGGCAGATGAAAGAGAA
GGTGACCAGTTACCAGGAAACAGCAAAGCAGATTCAAAGGTTACAGAAAGTGACACTATT
CATGAGAAGGACCAAAACTCAAAAAAAGATACCTCCGATAAGAATGCTGGGAGAATACCT
ATCAAATTCAATTTCACTTCAAGGGCAGTTCGAAGGAGTACTCGTAGTGCTGTGAAGGCA
AAGRGCGGAGTATTTGAAGAKGATGAGGATGAAGATAAGCCACTGTCAGAATTACAGACT
TTATGTGATGAGAAGGAASCAACAGYTTCAGARTCRGAAGAAGATCAAGCTCCTCCTGTT
ACTCGCAGCAAGAGTAGAGAAGGCTGTCCAGTGGAAGAACGGTTGGAAGAAAATGARGTC
GGTCAATTATCTTCTGTTCATACTGAAACAAGCACAACCAGAGCCAGAAGCAGTCAAAAT
AGAGAAAATTTGTTTGAGAATACTCTAAGGAAGGAATTCAAAATAGATCAAGARTCAGAA
TCGGAYAGTGGAGCAGAATTGAGTTTGATGGGTCTTGGAGATGCCCCAAGTCTTTATCCT
GAAAATATACTTGAAAGCCAAGTTGAAATGGAACTCTTGGCAAATGCATTYTCTTCCACT
GATACTGAAGCYGAGACRGAAATTGTWCTKGATACAACWGGGGAAAGTGATAATTTYGTA
ATGGAAGRRAAGGAAGAAGAWGATTCAMCAAAACAAGAAGAGAGTGATGATGTTGACATG
GATGTTGACATGGAAGTTGAGGAAGAACTGCATGAWGYCAGTACTATTGTAGTTTCTTCG
CCCCCACATATACCAGATGAGGAAGGTACAGATACWGATACTGATGTACAGTTGAGCAAT
AGTCCTAGTCCTAGTCCTAGTCCTCAGGAGAACARTAGAACTTGTTCTGAAGAAATACCA
ATTGCTCCAGAGGAACAGACCAGATCAGAGATTGATGAAAACGAGAAACAGAGCCAAAAT
GTACGTCTTCAGGAGAACAGAGATATTAGTATCRATGAAACGCGGATTGTTCCAGAGATC
AAAATAGTGCCAGCTCCCGATGAATCCTGTTACCAAGTTTGCTCYGAAAAAGCTGAGGAA
AGTACTGAAGAGACAGAACCTGAGACAAAYACATCATTTGAAACTGAACAAAGCGATGTG
GAAAGTCTCTCACTRGCGAAGACATCTGACTTTAGCAAAACAGAGTCTGAATCTGAAGAT
GCAATGTCAATGGAAATCATTGACCTAATGGCAGGCACATCATATAAAACTTCAAAGATA
TCTGTTAATTTACCAAWTGAARAGTCYGATGTGMAMACTTCCATTCAAGATGTTTCAGAA
AAAATTGCAGATARKGATGAGGAGACAATATGTGACCAGACTTCTGTAATGTTAYTGGAA
GAAGTGACAGCAGTGTCGCAGCCYGCACAACCACCTATCAGTGATTCCCAAGATYCTGAT
GTWAAYGCTGAAACAATCGTTCTTGACCGCAGTACTAGTGATCAAAATATAACCGTCCAG
GAGGCAGAYGAAGMCAWAGCTTCYTCAGAAGTTGYYRTCAGYGATGAGATGATCATGCCC
TCCATYGAMATTGTAAATAAATCTCTTCCTTCTGAAAAGGGTACCATTGAAGTATTTAAC
AAAGAATCTGCCATAAWTCATGATGAACTTGTGGAAASAAATATCATACCATCATCAGAC
ATCCAATCTGCCCAAWRTGATGATATAACCACTCARATGGTACCTCCTATTTCTRCAGAA
AGCACAGAAAKTTCCAGTACTCAAGAACCTGTYATTGCAGTCGATGAACAACCAACTAAA
CATGTAGTCCAAGAGGGACCTGTAGGTAGTAAACGTAAAAGGAARTCTAGATGGGCGGCA
TTTGTTCCAGARGTCCCYGTRAAACCACCAACTCTGAGTCAGATGRATKYTAGTGTAGTT
CAAACYCYACAAGRAGATCCATCCATGATCAACGTGTCCAGTAATTCAGTATTTCAGCCA
AAGACGGATGAACACCAGTTCAGGGAATCCAGAGTTGAAGTGCAGGCTCCAGAAGAAAGC
AAATCTGCACATGTTGAAAGnnnnnnnGAAGASCAGTCTGTGGACTCGCCCAAATTAGAG
GCAGAAACCTTCTCCCCATCAAAGAGAGTGAGGGTAGATCTAGATCGGATGATTGTTGCA
GCTGCAGATCAATTCAGCCATGATAACAGTACTTACAACACGACACTTGAAACATGGGTC
ACTGGCAAGACTGAAGCTACCTACCTGWCATCCGGACTTGAYCTGGARGTGAATGGYGCA
GGGGATAATCAGGCAATGATCAACCATGAGGnnnnnnnnnnnAACCATGAGGCAGGNATC
ACCAATGAAGAAATTGGCGATGCAGGAGAGGTTATCAAGCCACAACCTGGGGCAGGAGAG
GACTCCATGGAAGAAGGAGAACTGGATTCTGATGTCAAGGAGGAGACTGAAGAGAAACCA
TGTAATGATGTTACGGGCATGGAGCAAGGAGAGATCGACGATGAYGGTGARGRAGGGGTT
GAAGAAAGGAGGCAAGAACAGAAGTCCAGRCACTCGAGGCAGGAYAAGGAGAACATACCG
CAGGACGAGTACTGGGCAGAGGAAGGGAAGAGAGAGGAGAGGGAAAGGCCAAAGGAGGAG
ACACGAGAGAGTAGAGAAGAAAGGCGGAGGCTGCAGTACGCGGAGTGGGGAATCGTYGAG
AGGAGCAAGATGCCTCGCTTTGTGGAGTTGAAYGAGAATTACTACCTGACAGAAAGGCGR
AGATCMAAAGCCGGTAAGGAAGCAAGGAGAATGGTATGCTGCTGTGCTACCTCTAGAGAG
GAAAGAAGGCGTGGCATTCAGGCCTGTGGGGAAGACTGTCTCAACAGAGTCCTCATGCTG
GAATGTGGTTCACGGTGTCCATGTGGAGATTACTGTACTAACAGGCGTTTTCAAAAAAGA
GAGAATGCCAGAGTAGGAGTCTTCTACACCGAAGAAAAGGGACATGGTTTAAAAGCTAAA
GAAGAACTCAAAGATAATGAGTTTGTGATGGAGTACGTTGGAGAGGTGCTRAACTTCCAT
GAGTTCAARCATCGAGCCAAGCAGTACAGCAARGACAAGAACCTACACTTCTATTTTATG
GCGCTCAAGTCMGATGAGATCATCGATGCTACTGAGAAAGGGAATGTATCTCGATTCATG
AACCACAGCTGTGATCCTAACTGTGAAACGCAGAAGTGGACAGTGAACGGCCAGCTTCGA
GTAGGATTCTTCACCAAGAGGCAGGTCAAACCCGGGGAAGAGCTTACGTTTGACTACCAG
TTTGAAGTTTATGGTCAAGAAGCTCAGAAGTGTCTGTGTGGATCTGAGAAGTGCAGRGGT
GTGATTGGCAAACAGAAGAAACAGAAGGAAGGCAAAGATACAACACCTAAGAGAAGAGGS
AGYTTTGGAGAGAAACGAAGGAAAGAAGCTTTCACAGATATCACGTTGGAAGATGAGATA
CAGCAGATGGTAGATGAGTGTGATGWATGTGGGTTRGAGTCCAATGACCACACCATCGCY
CTGTCAAGGTTCATGGTTAGAGCYGATCAACCCAAACAGAGGCTTGCACTTCTACAATTG
CTACAGGAAACAACTGAACAGGCTTACTTGAAGTACTTTCTAACCCATCATGGTCTCAAG
CTGATATGGAGCTGGATGGTTGACTTGGGAGATAACCCTGCTGAACTCCAAATGCAGATC
CTCCTTACCTTAGCCAAGCTTCCTATTCCAAACAAGAATGCATTGGAAGACAGCAAGGTT
CTMTCGGTCATYGAGAGGTGGGCTAGAAACTTYGCCAACCAAGGACCAACCCAAGAAATK
ACATCTGCAACCAAGGCTGACAGTGACGTTGACTCGTCCAGTGCAAGCGAGACACCTTCC
CGATCAGACACGCCCATTTCAGCCGCCATGGCATCMAGTCTGAATGTCAACAGTAGTATY
GAGATGCTCAAATCGATAGCAGARGCAACAAGYTCTGAAAGTGAYATGGACAGTGAARCA
CCYTCAGGAGTACCTCTTGCCCTYCGGCAAAGGCTAGAAGCAGAGAGCATGGAATCTCCA
ACTTCCACTGGTAGYGAAGGGGAAGCCATGGAGATACCAACGTCAAGTGCAGGAGAGGAT
TCTCAGAATGAGCARCAGGARGATGTGTTGCCAGGGCAACCGGACTCGGCATCGGATGCT
GCGACATCTTCTACCACAGTGGGAGAATCAGTTAGCAAGGACAAGGAAAATTCATCGAGT
GAAACACTAGCTCTTGATAGTGCTGTTGTTGATAGCACAGAAACAGGCCTTCCAGAAACC
AAAGAATCGTCTGACGATAGTTCMAAGGAAGTTAGGACGCTCAAATCATTAGCTGCAGAN
NNAACAANACAAGTGCAATCTCAAAACTCTTCTACTGAWGCTCAGGCAGATGTWGSAATC
TCACAATCAGAGGATATTGTTAGCGAGTCCTCWGCSCCMCCTSCWGAAGAATCTGTAAYG
GCCAGTACATCTGAATCTGAARACAGGACTAAAGATGTTGAGCAGCCACCCAGTGTAGCA
GTTGAGACGGATAACGARGCAGAAAGCAAAACYGATGAAGGAGAAAAGGGTGGCGATTCA
GAACTTKCCATCATTCTTTCATCTCTATTGAACTCTTGGAGTGACCTAAAAGAAATTTAT
AGGATACCAAAGAAGGAGAGTGAAAAAGATAGAGACAAAGACAGAGAACGAGACAGACAT
CGTGAACATGACAGRGATAGGGATCGTAAACATGACCGTGATAGGGACTAYGATAGAGAT
CATCGAGATCRAGATCGTGATTACGGAAGAGACAGGGATAGGGGTAGGGACAGAGACGAT
AGACATCACAGAGACAGAGGTAGAGATGGTGATCGAGATCGCCATCGAGACAAAGATAGG
AAAGATAGAGATAAAGGTGATGATAAATCAAGGAGGAAACGAAGTAGATCAAGAAGTAGA
GAGCGAGAGACCAAGTCATCTTGGTCTAAGGATTCTGACACTAATGCTACACCTCCAAAG
CTCAGGAAACCATGGAAGGATGCKAAAGGAAAGGAAGGCAAGGGAGTGACTAAAGAGGAT
GTGAAATTYGAGAAGGAAAGCAAAAAAATGAGCAARGAAGAGAGAAGACATTTGTTTGAA
ATGCAGGTGGAAGCGAAGGAAAGGGAAGATGCGGCTCGTAAAGAGCAAGAGGCTGTGATG
ATGGCGCAATGGCAGGAGAGTGAGCAGCAGAGACAGCAGCAAATGGCTCAGTACATCGAT
GCTAATGGTTTCCCTATAGACCCCAATGNNNCTCCTCATGGTATGATGGTCAATGAACAT
GGWATGCCCATCGAGGTCATACCTGGRCACATGGGTGGGATGCCSCCRATGGGGGAGCAG
TACATGGGACATCATCCAGACATGCYTCATCCTGACATGGCCTTCCCACCAGAACACATG
CATCCAGACATGCAAGGRCAGTTYCCTGAACTYATGCAGCAACATGAACACATGGGCATG
GAGGAAAGRTACCACCCATCCATGCATGAACATCACATGATGCCTCATGAAGGACAGCCT
ATGTACGATGATAGCGGGTTTCCAATCCCRCCTCAGGAACACATGCATCCAGGGATGATG
GGTATGCCACCCCAYGASGGGATGCCRCCYCATGAAGGGATGCCACACCCTGGAGCGATG
CCACACCCCGGTATGGACTACCAGATGCACCCTGACATGGATCCTAATGCGATGGTGCAC
CCTCATGCYGAGCATCTCAATATGGACCCACACATGATGGGGGCACATCTCCATCCTAAC
ATGGACGTTCACCTGTTAGGGGGTCAGCCCCATCCAGGAGACCCTAATATGTAYCCCCCT
GAACAACACATGATGCAACCTCCGGTGGAAGCTGTACCCTCTCAGGAGGTGCATGTCCCA
CAGGTGGTACCCATTCCTGCAGCAGGAGTTGYCCAGGTACCGAGCCAATCTGCACCACGT
GAGGAAGATTTGATGCCTCCACCCATGTTACCYGTCCCWAGTMGSAAATCAAAGAAGTCT
AAATCACAGAAGAGTGCAGCCAAGCAGTCCTCCAAGACGAGCCCTCCCTCTACCACCTAT
GTCGCCCCTGCTGCACCTGCYAGCAGTGGCATTCCAGTACTATCATCCAACCTACCCTCT
TCCAGTGTGGTTAGTGTGAACCMACAGGGCTACCCCATTGCCCAGGCTGCACCAGGGATC
ATCCCAATGGCCCAGGCACCYCAAGTCTTGCAAACRCCAGTACTACCTCAAGCACCTCAG
CAAGCTGCCCARMYGACCTTCACCTTYGTAACYCCAGACGGYATGCTGGTGACTCAGACC
ATCGTTCCTCTCGCTGCTACGGAGCAGGGCATCTCRCCTCRYGTACAGCCCATGCAACAA
CATCAACAACAAATGGCTGGAGTGCAACAACAACAGCAGCARCAACAACCACAGGTTACA
GAGTCGATTCYKTCACCCCCTGCRAAACCAAAGACTGCCAAGCTTCCTGCYAAYTGGAAG
ACAGCCCAGGACGCAGAAGGAAAAGTCTATTACTACCACTCWGTTACAAGACAAACYCAG
TGGGAGTTGCCCTCTTGGGAYGAKGATGAAGATGATATGTATGATGACGAGACAGGTGGA
GAATCTAATACACCTACRTACGATGAGAAGGGTAGACCRAAGACCACTACYGCTCTTGCT
GATACYTCCTCTGAAGCTGCYAAGAGGCTCAAGGAGGCATTCAGATCAAGGATGTCCCAC
CATGTCGTTGGCTATCTCAACGCCTACCRCAAACCAGACTGTAAGCTGGGCCGTATCACC
AACACAGAAGACTTCAAGCATCTGGCTAGGAAGCTAACSCATGGCATCATGGCYAAGGAG
CTGAAGCACTGCMGAAACATYGAGGATCTAGAGGTCAAYGAGRACGTCAAACATAAAGCC
AAAGAATACATCAGRAAGTACATGRGACRCYATGGGAAGCTCTACAAGAAAGAYCCAGCY
GACACTGATATT

>sfra
ATGGAGCCTTTCAGAATAATCCCTACAAGGCGATGGCTGAGAAGCAGCAGGAAAGCCCAA
GAGGTGAACGAAAAGGGGGATCAACTGGATATTCTTGGAACAAAAACTAAGGCTGCCAGC
CCGCATCCAGATCCTACTATCTTGGCAAAGGAGATGGAAGAGTTTGAAAAACTAATGCAG
CTTAGCTCAACTGAAGAAGCTGGTTCAGACAACAAAGACGNNNCCCAAAAGGACGAGAAG
GGAGAGGAACCAAAACAAGCAGTAGAGGCAGATGCATATGTTCCTGACCAGCCAACCACC
TCTCTAGAACCMTATGAACCAGCACAGCCAACAACATCACCAATGATACCTTCCAAAGGT
GGACAGACCACTATGTCACCTGAAGCATATGAACCAGACCAACCAACTCCGGTTGAAGAA
GTGTACACACCTGACCAACCAACCCATGCTATCAATGACAAGGCTGCAAAGGTTTCCTCA
CTTCAAAAGTCYGATCCCTATGAGCCAGAGCAGCCCACAGATGAGCCAATGGTCTTACAG
GACTCTGGTGTTTCYGCCARAGCCAAGACAGAGGTATCAGAGGTGGAAGCTGATATGCCT
CAACTCCAGTTAGATTCAGTTACATGTAGCTCTGATAATCATGRACAAATTGAAAAGGGA
GGGGATCATGAAGCTAGCGAAAATACAGATGCAACACTAGCTGAAAATGTKTTTAACAAT
GAAGGAGGAAACAAATCAGAACAAGAAAATCTCCTTCCTGAAGTATGGTTGAGGAAGAAG
GAGAAAAAGAAAAAACACTCACATGGCAAGCACAAAAAGCCCCTGGTTGAATGGCGATTG
GGCGTACTCAGGAAGGATTATGTTATCAAAGACTTCAAAAGCTTTCCAGTCGACAAAAAG
TTGATGGCTACAACAAAGCATAAATGGAATGATGAGAGTGAAGTTGAACACCTRAAAGTT
CTGCATTCAGGGGATGGGAGTCAGACCGACACATCTGAAGTATCGGGTATGACTTCACCT
GCAGTTGYGCCTAGTGACAATGAACTTGAAAGTGAGCAAAATACAAGTGGTGACATTGAT
TCCATAGGAAGAACAGCTGAAAATGCCCCTGAGGATGATGGTGGTATTAATAGTTCAAAG
GACAATGACATTCAGCATGTAGAGTCAAAATGTTTGGAAGGAGAGACGAAAAAGGAGGAA
TCCGGTGAAGTAGAAAAGGTACTGGAGGAGAGTGCTTCACATGAAAATGTAAAGTCAGGT
ACTGGACTTGAAAACACCCAACCGAAAGGAGATACCAAAATTGATGAAAGTAGTACTGTT
GAGAAAACCGAGGATTTAGGGGCACAAAAGAATGGAGATAGAAAGGAAGTGCAAAAAGGG
TCGGTTGATAAGGAAGAAACAAAAACAAAGTCAGAACAGGAAGAAGAAAATTTAAGTAGG
ATGAGCACAAGACAATCAAGCAGAAGAGCAAGAAGAGACTCTGGTGAGAATAAAACAGAT
GCTGATCACAAAAGTGATAAAAAGGATGATGATTCCAGCCGAAGAAGATCAAGGAGAAGT
GAAAGATACAGAGATGATTCTGATGATGAAAAGAGAAAAGAATCTGATAGAAGTAGAACA
GAGTCGGACAGAACTAGAAGTGATACAAGRAGACGTTCACAGAGAAGAGACAGATACNNN
AGGGATGACTCTGATGATGAGAGWAGAGAGGGAAGGAGGAGGGGTAGGAGTGACAGCCGA
GAAAGGAGAGGAAGAAGTGACAGCAGAGAAAGGAGAAGGTATAGAGATGATGATGACAGA
CATGACAGGTACGATAGAGGACGTAGGCAGAGAAGGAGTGATAGACGAAGCATGGACAGA
ACAGACGACAGGAGATCCAGAGAGGATGATCGAAGAAATGAAAGAAGTGTCTCAAGGGAG
AGGGTTGACCGGAGAAGGAAGGAAAAGAGTGATAAAGATGTGAAGAAAGATGTAGATCAG
ACCAAGGAGGAAAGCAAAGTAACTGCTGAGAAGAAAACTGAAAAGGYAGATGAAAGAGAA
GGTGACCAGTTACCAGGAAAGAGCAAAGCAGATTCAAAGGTTACGGAAAGTGACACTGTT
CARGAGAAGGACCAAAACTCCAAACAAGATACCTCCAATAAGACTGCTTTGAAAATACCC
ATCAAATTCAATTTCACTTCAAGGGCGGTTCGAAGGAGTACTCGTAGTGCTTTGAAGGCA
AAGGGCGGAGTGTTTGAAGATGATGAGGATGATGAWAARCCACTGTCAGAATTAAAGACT
TTATGTGATGAGAAGGAACCAACAGYTTCAGAATCAGAAGAGGAACGAGCTCCTCCTGTT
ACTCGCAGTAAGAGTAGAGAAGGCTGTCCAGTAGAAGAACCGTTRGAAGAAAAMAAGGCT
GRTCAATTATCTTCTGTTCATACTGAAACAACCACAACCAGAGCCAGAAGCAGTCAAAAT
AGAGAAAATTTGTTTGAGAATACTMTAAGGATGGAATTCAAAATAGATCAAGAATCAGAA
TCGGATAGTGGAGCAGAATTGAGTTTGATGGGTCTTGGGGATGCCCCAAGTCTTTATCCT
GAAAATATACTTGAAAGTCAAGTTGAAATGGAACTCTTGGCAAATGCATTTTCTTCCACT
GATACTGAAGCCGAGACAGAAATTGTACTGGATACGACTGGGGAAAGTGATAATRTTATA
GTGGAAGGAAAGGAAGAAGAGGATTCACCAAAACAAGAAGAGAGTGGTAATGTAGTAGTG
GATGTTGACATGGAAGTTGAGGAACAACTGCATGATGCCAGTACTATTGAAGTTTCTTTA
CCCCCACATATACCAGATGAGGAAGGTACAKATAYTGATNNTGATGTAAAGTTGAGCAAT
AGTCATGGTCCTAGTCATGGTCCTCGAGAGWACAGTAGAAYTTGTTCTGAAGAAATGCCA
ATTGCTCCAGAGGAACAGACCAGATCAGAGATTGATGGAAATGAGAAACAGAGCCAAAAT
RGATGTCTTCAGGAGAACAGAGATATTAGTGTCGATGAAACGCGGATAGTTCCAGAGATC
AAAATAGTGCCAGCTCCCGAYGAATCTTGTTACCAAGTTTGCTCTGAAAAAGCTGATGAA
AGTACTGAAGAGAAAGAACTTGAGACAAATACATCATTTGAAACTGAACAAAGCGATGTG
GAAAGTCTCTYAYTTGCAAAGACATCTGRCTTTACCAAAACAGAGTCTGAATCTGAAGAT
GCAATGTCAATGGAAATCATTGACCTAACGGCAGGCACATCATATACCACTTCAAAGATA
TCTGTTAATTTACCAAATGAAAAGTCTGATGTGAATGCTTACATTCAAGATGTTTCAGAA
AAAATTGCAGATAATRATGAAGAGACAATATGTGACCAGACTTCTGTAACGTTACTGGAA
GAAGKGACAGCAGTKTCACAGCCTGCCCRACCACTTATCGGTGATTCCCAAGATCYTGAT
GTTACAGCTGAAACAATCRTTCTTGACCGCAGTACTAGTGATCAAAATATAACCGTCCAG
GAGGCAGACAAAGACAAAGCTTCTTCAGAATTTGCTCTYAGTGRTGAGATGATCATGCCT
TCCATTGAAATTGTAAATAAATTTCTTCCTTCTGAAAAGGGTACCRCTCAAGTATTTAAC
AAAGAATCTGCCATAAMTCATGATGAACTTGTGGWAACAAATATCATACCATCATCAGAC
ATCCAATCTGCCAAAAATGATGATATAAYYACTCAGATGGTACCTCCTATTTCTGCAGAG
AGCACAGAAATTTCCAGTACTCAAGAACCTGTTATTTCAGTCAATGAACAACCAACTAAA
CATGTAGTCCAAGAGGGACCTGTAGGTAGTAAACGTAAAAGGAAGTCTAGATGGGAGGCA
TTTGTTCCAGAGGTCCCTGTAAAACCACCAACTCTGATTCAGATGGATGTTAGTGTAGTT
CAAACCCCACWAGGAGATCCATCCATGATCAACATGTCCAGTGAATCASTATTTCAGCCA
AAGACAGAGGAACWCCAGATCAAGGAACCCAGAGTTGAAGTGAAGGTTCCAGAAGAAAGC
MAATCTGCACTTGTTGAAAGnnnnnnnnnnnnnnnnnnnNNNNACTCGCCCAAGTTAGAG
GAAGAAACCTTCTCCCCAACAAAGAGAGTGAAGGTAGATCTAGATGGTATGATTGTTGCA
ACTGCAGACCAATTAAGCCATGATAGCAGTACTCACAACATGACACTTGACACAGGGGTC
AGTGGCAAGACTGAAGCTACCTACCTGTCATCCGGACTTGACCTGGAGGTGAATGGCGCA
GGGGATAATCAGGCAATGATCAAGCTTGAGGATATTGATAAAAACCATGAGGGAGGTATC
ATCAWGGAAGAAATTGAAGATGCAGGAGAGGTTATCAAGCCACAACCTGGGGCAGGAGAG
GACTCCATGGAAGAAGGAGAACTGGATTCTGATGTAAAGGAGGAGACTGATGAGAAACCA
TGTAATGATATTACGGGCATGGAGCAAGGAGAGATTGAYGATGATGGTGAAGAAGGGGTT
GAAGAAAGGAGKCAAGARCAGAAGTCCAGACACTCTAGGCAGGACAAGGAGAATATACCS
CAGGAYGAGTACTGGGCAGAGGAAGRAAAGAGAGAGGAGAGGSAAAGGCCAAAGGAGGAG
ACACGAGAGAGTAGAGAAGAGAGRCGGAGGCTGCAGTACGCRGAGTGGGGAATCGTTGAG
AGRAGCAAGATGCCTCGCTTTGTGSAGTTGACCGAGAATTACTACCTSACAGAAAGGCGA
AGATCAAAAGCCGGTAAGGAAGCAAGGAGAATGGTATGCTGCTGTRCTACCTCTAGAGAG
GAAAGAAGGCGTGGCATTCAGGCTTGTGGGGAAGACTGTCTCAACAGAGTMCTCATGCTT
GAATGTGGTTCACGRTGTCCATGTGGAGATTACTGTACCAACAGGCGTTTCCAAAAAAGA
GAGAATGCCAGAGTAGGAGTCTTCTACACTGAAGAAAAGGGACATGGTTTGAAAGCTAAA
GAAGARCTAAAAGATAATGAGTTTGTGATGGAATACGTTGGAGAGGTGCTGAACTTCCCT
GAGTTCAAGCATCGAGCCAAGCAGTACAGCAAAGACAAGAACTTACACTTCTATTTTATG
GCRCTCAAGTCTGATGAGATCATCGATGCTACTGAGAAAGGGAATGTATCTCGATTCATG
AACCACAGCTGTGATCCTAACTGTGAAACACAGAAGTGGACAGTGARCGGTCAGCTTCGA
GTAGGATTCTTTACCAAGAGGCARGTCAAACCCGGGGAAGAGCTTACGTTTGACTACCAG
TTTGAAGTTTATGGTCAAGAAGCTCAGAAGTGTCTGTGTGGATCTGAGAAATGCAGGGGT
GTGATTGGTAAACAGAAGAAACAGAARGAAGGCAAAGATACAACACCTAGGAGAAGAGGG
AGTGTTGGAGAGAAACGAAGGAARGAAGCWTTCACAGACATCACRTTGGAAGATGAGATA
CAGCAGATGGTAGATGAGTTAGATGAATGTGGGTTAGAGTCCAATGACCACACCATCGCT
CTGTCAAGGTTCATGGTCAGAGCCGATCAACCCAAACAGAGGCTTGCACTTCTCACATTG
CTACAGGAAACAACTGAACAGGCTTACTTGAAGTACTTCCTAACCCATCATGGTCTCAAG
CTGATATGGAGCTGGATGGTTGACTTGGGAGATAACCCTGCTGAACTTCAAATGCAGATC
CTCCTTACCTTGGCCAAGCTTCCTATTCCAAACAGGAATGCATTGGAAGACAGCAAGGTT
CTCTCTGTTATTGAGAGGTGGGCTAGAAACTTTGCCAACCAAGGACCAACCCAAGAAATG
ACATCTGCAACCAAGGCTGACAGTGACGTTGACTCATCCAGTGCAAGTGAGACACCTTCA
CGATCAGATACGCCCATTTCAGCTGCCATGGCATCAAGTCTGAATGTCAACAGTAGTATT
GAGATGCTCAAATCGATAGCAGAAGCAACAAGTTCTGAAAGTGATATGGACAGTGAAACA
CCTTCAGGAGTACCTCTTGCCCTCCGGCAAAGGCTAGAAGCAGAGAGCATGGAATCTCCA
ACTTCCACTGGTAGTGAAGGGGAATCCATGGAAAAACCAACGTCAAGTGCAGGAGAGGAT
TCTCAGAATGAGCAACAGGGAGATGTGTTGCCAGGGCAACCGGACTCGGCATCAGATGCT
GCGACATCTTCTAGCACAGTGGGAGAATCAGTGAGCAATGNNNAGGAAAATTCATCAAGT
GAAACACTAGCTCTTGATAGTGCTGTTGTTGATAGCACAGAAACAGACCTTCCAGAAATC
AAAGAATCGTCTGACAATAATATCAAGGAAATTAGGACGCTCAAATCATTAGCTGCAGAT
GCAACAGAACAAGTGCAATCTCAAAACTCTTCTACTGATGCTCAGGCAGACGTTGCAATC
TCACAATCAGAGGATATTGTTAGCGAGTCCTCAGCCCCACCTGCAGAAGAATCTGTAACA
GCCAGTACATCTGAATCTGAAAACGGAACTAAAGATGTTGAGCAGCCACCCAGTGTAGCA
GGTGAGACAGATAACGAGGCAGAAAGCAAAACTGACGAAGGAGAAAAGGGTGGCGATTCA
GAACTCGCCATCATTCTTTCATCTCTATTGAGCTCTTGGAGTGACCTAAAAGAAATTTAT
AGGATACCAAAGAAGGAGAGTGAAAAAGATAGAGACAAAGACAGAGATAGAGACAGACAT
CGTGAACATGACAGGGATAGGGATCGTAAATATGACCGTGATAGGGACTATGAAAGAGAY
CRTCGAGATCGAGATCGTGATTACGGAAGAGACAGGGATAGGGGTAGGGAAAGAGACGAT
AGATATCACAGAGACAAAAGTAGAGATGGTGATCGAGATCGCCATCGAGACAGAGATAGG
AAAGATAGAGATAAAAGTGATGATAAATCGAGGAGAAAACGAAGTAGATCGAGAAGTAGA
GAGCGAGAGAACAAGTCATCTTGGTCTAAGGATTCTGACGCTAATGCTACACCTCCAAAG
CTCAGGAAACCATGGAAGGATGCTAAAGGAAAGGAAGGCAAGGGAGTGGTTAAAGAGGAT
GTGAAAATTGAGAAGGAAAACAAAAAAATGAGCAAAGAGGAGAGGAGACATTTATTTGAA
ATGCAGGTGGAAGCTAAAGAAAGGGAAGATGCGGCTCGTAAAGAGCAAGAGGCTCTGATG
ATGGCGCAGTGGCAGGAGAGTGAGCAGCAGAGACAGCAGCAAATGGCTCAGTACATCGAT
GCTAAYGGCTTCCCTATAGACCCCAATGCTCNNNCTCATGGTATGATGGTCAATGAACAT
GGTATGCCCATTGAGGTCATACCTGGGCACATGGGTGGAATGCCGCCGATGGGGGAGCAG
TACATGGGACATCATCCAGACATGCCTCATCCTGACATGGCCTTCCCACAAGAACACATG
CATCCAGACATGCAAGGGCAGTTTCCTGAACTTATGCAGCAACATGAACACATGGGCATG
GAGGAAAGGTACCACCCATCCATGCATGAACATCACATGATGCCTCATGAAGGACAGCCT
ATGTACGATGATAGCGGGTTTCCAATCCCACCTCAGGAACACATGCATCCAGGGATGATG
GGTATGCCACCCCATGAAGGGATGTCACnnnnnnnnnnnATGCCACCCCATGAAGGGATG
TCACACCCCGGTATGGACTACCAAATGCACCCTGACATGGATCCTAATGCGATGGTGCAC
TCTCATGCCGAGCATCTCAATATGGACCCACACATGATGGGGGCACATCCCCATCCTAAC
ATGGACGTTCACCTGTTAGGGGGTCAGCCCCATCCAGGAGACCCTAATATGTATCCTCCT
GAACAACACATGATGCAACCTCCGGTGGAAGCTGTACCCTCTCAGGATGTGCATGTCCCA
CAGGTGGTACCCATTCCTGCGGCAGGAGTTGCCCAGGTACCGAGCCAATCTATACCACGT
GAGGAAGATTTGATGCCTCCCCCCTCTTTGCCTGTCCCAAGTCGGAAATCAAAGAAGTCT
AAATCACAGAAGAGTGCAGCCAAGCAGTCCTCCAAGACGAGCCCTCCCTCTACCACCTAT
GTCGCCCCTGCTGCACCTGCCAGCAGTGGCAGTCCAGTACTATCATCAAACCTACCCTCT
TCCAGTGTGGTTAGTGTGAACCAACAGGGATACCCCCTTGCCCAGGCTGCACCAGGGATC
GTCACCATGGCCCAGGCACCCCAAGTCTTGCAAACACCAGTACTACCTCAAGCACCTCAG
CAAGCTGCCCAGACGACCTTCACCTTYGTAACTCCAGATGGCATGCTGGTGACTCAGACC
ATCGTTCCTCTCGCTGCTACGGAGCAAGGCATCTCGCCTCATGTACAGCCCATGCAACAA
CATCAACAACAAATGGCTGGAGTGCAACAACAGCAACAACAGCAACAACCACAGGTTACA
GAGTCGATTCCTTCACCCCCTGCGAAACCAAAGACTGCCAAGCTTCCTTCAAACTGGAAG
ACAGCCCAGGACTCGGAAGGAAAAGTCTATTACTACCACTCTGTTACAAGACAAACCCAG
TGGGAGTTGCCTACTTGGGACGAGGATGAAGATGATATGTATGAYGATGAGACAGGTGGA
GGATCTAATACACCTACATAYGATGAGAAGGGTAGACAGAAGACCACTACTGCTCTTGCT
GATACTTCCTCTGAAGCTGCCAAGAGGCTCAAGGAGGCATTCAGATCAAGGATGTCCCAC
CATGTTGTTGGCTATCTCAACGCCTACCGCAAACCCGACTGTAAGCTGGGCCGTATCACC
AACACAGAAGACTTCAAGCATCTGGCTAGGAAGCTAACCCATGGCATCATGGCCAAGGAG
CTGAAGCACTGCCGAAACATCGAGGATCTAGAGGTCAACGAGAACGTCAAACATAAAGCC
AAAGAATACATCAGGAAGTACATGGGACGCTATGGRAAGCTCTACAAGAAAGATCCAGCY
GAGACTGATATT

>afraSS
ATGGAGCCTTTCAGAATCATCCCTACAAGGCGATGGCTGAGAAGCAGCAGGAAAGCCCCA
GAGGTCAACGAAAAGGGGGATCAACTGGGTATTCTTGGAGCAAAGCCTAAGGCTGCCAGC
CCGCATCCAGATCCTAATATCTTGGCAAAGGAGATGGAAGAGTTTGAAAAACTAATGCAG
CTTAACTCAACTGAAGAAGCTGGTTCAGACACCAAAGACGGGNCCCAAAAGGACGAGAAR
GAAGAGGAACCAAAACAAGCAGTAGAGGCAGATGCATATGTTCCTGACCAGCCGACCACC
TCTCTAGAACCCTATGAACCAGCACAGCCAACAACATCACCAACGATACCTTCCAAAGGT
GAACAGACCACTATGTCACCTGAAGCATATGAACCAGACCAACCAACTCCAGTTGAAGAA
GTGTACACACCTGACCAACCAACCCGTGCTGTCAATGACAAGACTGCTAAGGTTTCCTCA
CTTCAAGATTCTGCTCCCTATGAGCCAGAGCAGCCCACCGATGAGCCAATGGTCTTACAG
GACTCTGGTGTTTCAGCCAAAGCTAAGACAGAGGTATCAGAAGTGGAAGCTGATATGCCT
CAACTCCAGTTAGATTCAGTTACATGCAGCTCTGAGAATCATGGACAAATTGAAAAGGGA
GGGGATCATGCAACTAGCGAAGACACGGATGCAACACTAGCTCAAAATGTTTTTAACAAT
GAAGGAGGAAACAAATCAGAACAAGAAAATCTCCTTCCTGAAGAATGGTTGAGAAAGAAG
GAAAAAAAGAAAAAACACTCGCATGGCAAGCACAAAAAGCCCCTGGTTGAATGGCGATTG
GGYGTTCTCAGGAAGGATTATGTTATCAAAGACTTCAAAAGCTTTCCAGTCGACGAAAAG
TTGATGGCTACAACAAAGCATAAATGGAATAATGAGAGYGAAGTTGAACACCTGAAATTT
CTGCATTCAGGGGATGGGAGTCAGACCGACACATCTGAAGTATCGGGTATGACYTCACCT
GCAGTTGCTCTTAGTGACAATGAACTKGAAAGYGATCAAAATACAAGTKGTGACATTAAW
TCCATAGGAAGAACACCTGAAAATGCCMCCGAGGAYGATGGTGGTATTAMTAGTTYAAAG
GACAATGACATTCAGCATGTAGAWTCAAAATGTTTGGAAGGAGAGACAAAAAAGGARGAA
TCCGGTGAAGTGGAAAAGGTACTGGAGGAGAGTGCTCCGCATGAAAATGTGAAGTCAGRT
ACTGRACTTGAAGACACCCAACYGAAAGGAGATACCAAAATTGAYGRAAGTASTACTGTT
GAGAAAACTGAGGATTTAGGGGCACAAAAGGATGGAGATACAAAGGAAGTGCAAAAAGKG
TCMGTTGATAAGGAAGAAACAAAAACAAAGTCAGAACAGGAAGAAGAAAATTCAAGTAGG
ATGAGCACAAGACAATCAAGCAGGAGAGCAAGAAGAGACTCTGGTGAGAATAAAACAGAT
GCTGATCACAAAAGTGATAAAAAGGATGATGATTCCAGCCGAAGAAGATCAAGGAGAAGT
GAAAGATACAGAGATGATTCTGATGATGAAAAGAGAAAAGARTCTGATAGAAGTAGAACA
GAGWCAGACAGAACTAGAATGGATACTAGGAGACGTTCACAGAGAAGAGACAGATACNNN
AGGGATGACTCTGATGATGAGAGTAGAGARGGGAGGAGGMGGGGWAGGAGTGACAGCCGA
GAAAGGAGAGGAAGAAGTGGCAGCAGAGAAAGAAGAAGGTATAGAGATGATGATGACAGA
TATGACAGGTACGATAGAGTACGTAGGCAGAGAAGGAGTGATAGACGAAGCATGGACAGA
ACAGACGACAGGAGATCCAGGGAAGATGATCGAAGAAATGAAAGAAGYGTCTCAAGGGAG
AGGGTTGAYCGGAGAAGGAAGGAAAAGGATGATAAAGATGTGAAGAAAGATGTAGATCAG
ATCAAGGAGGAAAGCAAAGTWACTGCTGARAAGAAAACGCAAAAGGCAGATGAAAGAGAA
GGTGACCAGTTACCAGGAAACRGCAAAKCAGATTCAAAGGYTACGGAAAGTGACACTATT
CAAGAGAAGGACCAAAACTCMAAAAAAGATACCTCYGATAAGAAYGCTGGGAGAATACCT
ATCAAATTCAAYTTCACTTCAAGGGCAGTTCGAAGGAGTACTCGTAGTGCTGTGAAGGCA
AAGGGCGGAGTATTTGAAGAGGATGAGGATGAAGATAAGCCACTGTCAGAATTACAGACT
TTATGTGATGAGAAGGAACCAACAGYTTCAGAATCRGAAGAAGATCAARCTCCTCCTGTT
ACTCGCAGCARGAGTAGAGAAGGCTGTCCAGTGGAAGAACGGTTGGAAGAAAATGAGGTC
GGTCAATCATCTTCTGTTCATACTGAAACGAGCACAACCAGAGCCAGAAGCAACCAAAAT
AAAGAAAATTTGTTTGAGAATACTCTAAGGAAGGAATTCAAAATAGATCAAGAATCAGAA
TCGGATAGTGGAGCAGAATTGAGTTTGATGGGTCTTGGAGATGCCCCAAGYCTTTATCCT
GARAATATACTTGAAAGCCAAGTTGAAATGGAGCTCTTGGCAAATGCATTCTCTTCCACT
GATACTGAAGCCGAGRCAGAAATTGTACTGGATACAACTGGGGAAAGTGATAATTTTGTA
ATGGAAGGAAAGGAAGAAGATGATTCACCAAAASAAGARGAGAGTGATGATGTTGACATG
GAYGTTGACATGGAAGTTGAGGARCAAGYGCATGATGYCAGTACTATTGTAGTTTCTTCA
CCCCCACATATACCAGATGAGGAAGGTTCAGATACTGATACTGATGTACAGTTGAGCAAT
AGTCCTAGTCCTAGTCCTAGTCTTCGGGAGAGCAGTAGAACTTGTCCTGRAGAAATGCCA
ATTACYCCAGAGGAACAGACCAGATCAGAGATTGATGGAAATGAGAAACAGAGCCAAAAT
GAACGTCTTCAGGTGAACAGAGATATTAGTATCGATGAAACGCGGATTGTTCCAGAGATC
AAAATAGTGCCAGCTCCCGATGAACCCTGTTACCAAGTTAGCTCTGAAAAAGCTGAGGAA
AGTACTGAAGAGAAAGAAAGTGAGACAAATACATCATTTGAAACTGAACAAAGCGATGTG
GAAAGTATCTCACTGGCGAAAACATCTGACTTTAGCAAAACCGAGTCTGAATCTGAAGAT
GCAATGTCAATGGAAATCATTGACCTTATGGCAGGCACATCATATAAAACTTCAAAGATA
TCTGTTAATTTACCAATTGAAAAGTCTGATGTGAATACTTCCATTCAAGATGTTTCAGAA
AAAATTGCAGATAATGATGAGGAGACAATATGTGACCAGACTTCTGTAATGTTACTGGAA
GAAGTGACAGCAGTGTCGCCGCCTGCACAACCACCCATCAGTGATTCCCAAGATTCTTAT
GTTAATGCTGAAACAATCGTTCTTGACCGCAGTACTAGTGATCAAAATATAACCGTCCAG
GAGGCAGATGTGGACAAAGCTTCTTCAGAAGTTGCTGTCAGTGATGAGACGATCATGCCC
TCCATTGAAATTGTAAATGAATCTCTTCCTTCTGAAAAGGGTACCATTGAAGTATTTAAC
AAAGAATCTGCCATGAATCACGATGAACTTGTGGAAATAAATATCATACCACCATCAGAC
ATCCAATCTGCCCAAAATGATGATATAACCACTCAGATGGTACCTCCTATTTCTGCAGAA
AGCACAGAAATTTCCAGTACTCAAGAACCTGTTATTGCAGTCGATGAACAACCAACTAAA
CATGTAGTCCAAGAGGGACCTGTAGGTAGTAAACGGAAAAGGAAGTCTAGATGGGCGGCA
TTTGTGCCAGAGGTCCCTGTAAAACCACCAACTCNNNNTCAGATGGATGTTAGTGTAGTT
CAAACCCCACAAGGAGATCCATCCATGATCAACGCGYCCAGTAATTCAGTATTTCAGCCA
AAGACAGAGGAACNCCAGAnnnAGGAACCCAGAGTTGAAGTGAATGCTCCAGAAGAAAGN
NAANCNGNACNTGTTGAAACCCATCTTGAAGAGCAGTCTGTGGACTCGCCCAAGTTAGAA
GAAGAAACCTTCTCCCCATCAAAGAGAGTGAGGGTACATCTAGATCGTATGATTGTTGCA
GCTGCAGATCAATTAGGCCACGATAACAGTACTCACAACATGACACCTGACACATGGGTC
ATTGGCAAGACTGAAGCTACCTACCTGTCATCTGGACTTGACCTAGAGGTGAATGGCGCA
GGGGATAGTCGGGCAATGATCAAGCTTGAGGATATTGATAAAAACCATGAGGCAGGTATC
ACCAATGAAGAAATTGGTGATGCAGGAGARGTTATCAAGCCACAGCCTGGGGCAGGGGAG
GACTCCATGGAAGAGGGAGAACTGGATTCTGATGTCAAGGAGGAGACTGAGGAGAAACCA
TGTAATGATATTACGGGCATGGAGCAAGGAGAGATCGACGATGATGGTGACGGAGGGGTT
GAAGAAAGGAGGCAAGAACACAAGTCCAGACACTCGAGGCAGGACAAGGAGAATATACCG
CAGGACGAGTACTGGGCAGAGGAAGGAAAGAGAGAGGAGAGGGAAAGGCCAAAGGAGGAG
ACACGAGAGAGTAGAGAAGAAAGGCGGAGGYTGCAGTACGCCGAGTGGGGAATCGTCGAG
AGGAGCAAGATGCCTCGCTTTGTGGAGTTGAACGAGAATTACTACCTGACAGAAAGACGA
AGATCGAAAGCTGGTAAGGAAGCAAGGAGAATGGTATGCTGCTGTGCTACCTCTAGAGAG
GAAAGAAGGCGTGGCATTCAGGCCTGTGGGGAAGACTGTCTCAACAGAGTCCTCATGCTG
GAATGTGGTTCACGATGTCCATGCGGAGATTACTGTACCAACAGGCGTTTCCAAAAAAGA
GAGAATGCCAGAGTAGGAGTCTTCTACACTGAAGAAAAGGGACATGGTTTGAAAGCTAAA
GAAGAACTAAAAGATAATGAGTTTGTGATGGAATACGTTGGAGAGGTGCTGAACTTCCAT
GAGTTCAAGCATCGAGCCAAGCAGTACAGCAAAGACAAGAACCTACACTTCTATTTTATG
GCGCTCAAGTCTGATGAGATCATCGATGCTACCGAGAAAGGGAATGTATCTCGATTCATG
AACCACAGCTGTGATCCTAACTGTGAAACACAGAAGTGGACAGTGAACGGTCAGCTTCGA
GTAGGATTCTTCACCAAGAGGCAGGTCAAACCTGGGGAAGAGCTTACGTTTGACTACCAG
TTTGAAGTTTATGGTCAAGAAGCTCAGAAGTGTCTGTGCGGATCTGAGAAGTGCAGGGGT
GTGATTGGCAAACAGAAGAAACAGAAGGAAGGCAAAGATACAACACCCAAGAGAAGAGGG
AGTTTTGGAGAGAAACGAAGGAAAGAAGCTTTCACAGATATCACGTTGGAAGATGAGATM
CAGCAGATGGTAGATGAGTGTGATGAATGTGGGTTAGAGTCCAATGACCACACCATCGCT
CTGTCAAGGTTCATGGTTAGAGCYGATCAACCCAAACAGAGGCTTGCACTTCTCCAATTG
CTACAGGAAACAACTGAACAGGCTTACTTGAAGTACTTCCTAACCCATCATGGTCTCAAG
CTGATATGGAGCTGGATGGTTGACTTGGGAGATAGCCCTGCTGAGCTTCAAATGCAGATC
CTCCTTACCTTAGCCAAGCTTCCTATTCCAAACAAGAATGCATTGGAAGACAGCAAGGTT
CTCTCTGTCATTGAGAGGTGGGCTAGAAACTTTGCCAACCAAGGACCAACCCAAGAAATG
GCATCTGCAACYAAGGCTGACAGTGACGTTGACTCATCCAGTGCAAGCGAGACACCGTCA
CGATCAGATACGCCCATTTCGGCCGCCATGGCATCAAGCCTGAATGTCAACAGTAGTATT
GAGATGCTCAAATCGATAGCAGAAGCAACAAGCTCTGAAAGTGATATGGACAGTGAAACA
CCTTCAGGAGTACCTCTTGCCCTCCGGCAAAGACTAGAAGCAGAGAGCATGGAGTCTCCA
ACTTCCACTGGTAGCGAAGGGGAATCCATGGAAAAACCAACGTCAAGTGCAGGAGAGGAT
TCTCAGAATGAGCAACAGGAAGATGTGTTGCCAGGGCAACCGGACTCGGCATCGGATGCT
GCGACATCTTCTACCACAGTGGGAGAATCAGTTAGCAAGGACAAGGAAAATTCATCGAGT
GAAACACTAGCTCTTGATAGTGCTGTTGTTGATAGCACAGAAACAGGCCTTCCAGAAACC
AAAGAATCGTCTGACGATAGTTCCAAGGAAGTTAGGACGCTCAAATCATTAGCTGCAGAN
NNAACAANACAAGTGCAATCTCAAAACTCTTCTACTGATGCTCAGGCAGATGTAGCAATC
TCACAATCAGAGGATATTGTTAGCGAGTCCTCAACCCCACCTGCAGAAGAATCTGTAATG
GGCAGTACATCTGAATCTGAAAACAGGACTGAAGATGTTGAGCAGCCACCCAGTGTAGCA
GTTGAGACGGATAACGAAGCAGAAAGCAAAACCGATGAAGGAGAAAAGGGCGGCGATTCA
GAACTTTCCATCATTCTTTCATCTCTATTGAGCTCTTGGAGTGACCTAAAAGAAATTTAC
AGGATACCAAAGAAGGAGAGTGAAAAAGATAGAGACAAAGACAGAGAAAGAGACAGACAT
CGAGAACATGACAGGGATAGGGATCGTAAACATGACCGTGATAGGGACTATGATAGAGAT
CATCGAGATCGAGATCGCGATTACGGAAGAGACAGGGATAGGGGTAGGGACAGAGACGAT
AGACATCACAGAGACAGGGGTAGAGATGGTGATCGAGATCGCCATCGAGACAAAGATAGG
AAAGATAGAGATAAAAGTGATGATAAATCAAGGAGAAAACGAAGTAGATCGAGAAGTAGA
GAGCGAGAGACCAAGTCATCTTGGTCTAAGGATTCTGACACTAATGCTACACCTCCAAAG
CTCAGGAAACCATGGAAGGATGCTAAAGGAAAGGAAGGCAAGGGAGTGACTAAAGAGGAT
GTGAAATTTGAGAAGGAAAACAAAAAAATGAGCAAGGAAGAGAGAAGACATTTATTTGAA
ATGCAGGTGGAAGCGAAGGAAAGGGAAGATGCGGCTCGTAAGGAGCAAGAGGCTGTGATG
ATGGCGCAATGGCAGGAGAGTGAGCAGCAGAGACAGCAGCAAATGGCTCAGTACATCGAT
GCTAACGGCTTCCCTATAGACCCCAATGCTCCTCCTCATGGTATGATGGTCAATGAACAT
GGTATGCCCATCGAGGTCATACCGGGGCACATGGGTGGAATGCCGCCGATGGGGGAGCAG
TACATGGGACATCATCCAGACATGCCTCATCCTGACATGGCCTTCCCACCAGAACACATG
CATCCAGACATGCAAGGGCAGTTCCCTGAACTTATGCAGCAACATGAACACATGGGCATG
GAGGAAAGGTACCACCCAGCCATGCATGAACACCACATGATGCCTCATGAAGGACAGCCT
ATGTATGATGATAGCGGGTTTCCAATCCCACCTCAAGAACACATGCATCCAGGGATGATG
GGTATGCCACCTCATGAGGGGATGCCGCCCCATGAAGGAATGCCACACCCCGGAGCGATG
CCACACCCCGGTATGGACTACCAAATGCACCCTGACATGGATCCTAACGCGATGGTGCAC
CCTCATGCCGAGCATCTCAACATGGACCCACACATGATGGGGGCACATCTCCATCCTAAC
ATGGACGTTCACCTGTTAGGGGGTCAGCCCCATCCAGGAGACCCTAATATGTATCCCGCT
GAACAGCACATGATGCAACCTCCGGTGGAAGCTGTACCCTCTCAGGAGGTGCATGTTCCA
CAGGTGGTACCCATTCCTGCAGCAGGTGTTGCCCAGGTACCGAGCCAATCTGCACCACGT
GAGGAAGATTTGATGCCTCCACCCATGTTACCTGTCCCAAGTCGGAAATCAAAGAAGTCT
AAATCACAGAAGAGTGCAGCCAAGCAGTCCTCCAAGACGAGCCCTCCCTCTACCACCTAY
GTCGCCCCTGCTGCACCTGCTAGCAGTGGCATTCCAGTACTCTCATCAAACGTACCCTCT
TCCAGTGTGGTTAGTGTGCACCAACAGGGCTACCCCATTGCCCAGGCTGCACCAGGCATC
GTCCCAATGGCCCAGGCACCCCAAGTCTTGCAAACACCAGTACTACCTCAAGCACCTCAG
CAAGCTGCCCAAACGACCTTCACCTTCGTAACTCCAGACGGCATGCTGGTGACTCAGACC
ATCGTTCCTCTCGCTGCTACGGAGCAGGGCATCTCACCTCATGTACAGCCCATGCAACAA
CATCAACAACAAATGGCTGGAGTGCAACAACAACAACARCAGCAACAACCACAGGTTACC
GAGTCGATTCCTTCACCCCCTGCGAAACCAAAGACTGCCAAGCTTCCTGCTAACTGGAAG
ACAGCCCAGGACGCAGAAGGAAAAGTCTATTACTACCACTCTGTTACAAGACAAACCCAG
TGGGAGTTGCCCTCTTGGGACGATGACGAAGATGATATGTATGATGACGAGACAGGTGGA
GAATCTAATACACCTACATACGATGAGAAGGGTAGACCGAAGACCACTACCGCTCTTGCT
GACACTTCCTCTGAAGCTGCCAAGAGGCTCAAGGAGGCATTCAGATCAAGGATGTCCCAC
CATGTTGTTGGCTATCTCAACGCCTACCGCAAACCAGACTGTAAGCTGGGCCGTATCACC
AACACRGAAGACTTCAAGCATCTGGCTAGGAAGCTAACCCAYGGCATCATGGCCAAGGAG
CTGAAGCACTGCAGAAACATTGAGGATCTAGAGGTCAATGAGAACGTCAAACATAAAGCC
AAAGAATACATCAGGAAGTACATGGGACGCTATGGGAAGCTCTACAAAAAAGATCCAGCC
GACACTGATATT

>hpul
ATGGAGCCTTTCAGAATAATCCCTACAAGGAGATGGCTGAGAAGCAGCAGGAAAGCCCAA
GAAGTCAACGAAAAGGGGGATCAACTGGGTATTCTTGGAACAAAGCCTAAGGCTGCCAGC
CCGCATCCAGATCYTAATATCTTGGCAAAGGAGATGGAAGAGTTTGAAAAACTAATGCAG
CTTAGCTCAACTGAAGAAGCTGATTCAGACACCAAAGACACTCCCCAMAAGAACGAGAAG
GGAGAGGAACCAAAACAAGCAGTAGAGGCRGATGTRTATGTTCCTGACCAGCCAACCACC
TCTCTAGAACCCTATGAACCAGCACAGCCAACAACATCACCAATGATACCTTCCAAAGGT
GGACAGACCCCTACATCACCTGAAGCWTATGAACCAGACCAACCAACCCCAGTTGAAGAA
GTGTACACGCCTGACCAACCAACCTGTGCTGTCAATGAAAAGACTGCAAAGGTTTCCTCA
CTTCAAAATTCTGATCCYTATGAGCCAGAGCAGCCCACAGATGAGCCAATGGTCTTACAG
GACTCTGGTGTTTCTRCCAAAGCTAAGACAGAGGTATCAGAAGTGGAAGCTGATATGCCT
CAACTCCAGTTAGATTCAGTTAYATGTAGCTCTGACMATCATGGACAAATTGAAAAGGGA
GGGGATCWTGCAACYAGCGAAGACACGGATGCAACACTAGCTCAAAATGTTTTKAACAAT
GAGGGAGGAAACAAATCAGAACAAGAAAATCTCCTTCCCGAAGAATGGTTAAGGAAGAAG
GAAAAAAAGAAAAARCACTCGCATAGCAAGCACAAAAAGCCCCTGGTTGAATGGCGATTG
GGCGTTCTCAGGAAGGAYTATGTTATCAAAGACTTCAAAAGCTTTCCAGTCGATGAAAAG
TTGATGGCTACAACAAAGCATAAATGGAATGATGAGAGTGAAGTTGAACACCTGAAATTC
CTGCATTCAGGGGATGGGAGTCAGACCGACACATCTGAAGTATCGGGTATGACTTCACCT
GCAGTTGCTCTTAGTGACAATGAACTTGAAAGTGATCAAAATACAAGTGGTGACATTAAT
TCCAAARGAAGAACRCCTGAAAATGCCCCCGAGGATGATGGTGGTATTAATAGTTCARAG
GACAATGACATTCAGCATGTAGAATCAAAATGTTTGGAAGAAGAGACGAAAAAGGAGGAA
TCCGGTGAAATGGAAAAGGTACTGGAGGAGAGTGCTCCSCATGAAAATGTGAAGTCAGGT
ACTGGACTTRRAGACACCMAACCGAAAGGAGAYACCAAGATTGATGGAAKWAGTACTGTT
GAGAAAACTGAGGATTTAGGGGCACAAAAGAATGAAGATACAAAGGAAGTGCAAAAAGAG
TCRGTTGATAAGGAAGAAACAAAAACAAAGTCAGAACAGGAAGAAGACAATTCAAGTAGR
ATGAGCACAAGACAATCAAGCAGGAAAGCAAGAAGAGACTCTGGTGAGAATAAAACAGAG
GCTGATCACAAAAGTGATAAAAAGGATGATGATTCCAGCCKACGTAGATCAAGGAGAAGT
GAAARATACAGAGATGATTCTGATGATGAAAARAGAAAAGAATCTGATAGAAGTAAAACA
GAGTCGGACAGAACTAGAGGTGATACTAGGAGACGTTCACAGAGAAGAGACAGATACNNN
AGGGATGACTCTGATGATGAGAGTAGAGAGGGGAGGAGGAGGGGTAGGAGTGACAGYAGG
GAAAGGAGAGGAAGAAGTGGCAGCAGAGAAAGAAGAAGGTATAGAGATGATGATGACAGA
TATGACAGGTACGATAGAGTACGTAGGCAGAGAAGGAGTGATAGACGAAGCATGGACAGA
ACAGACGACAGGAGATCCAGGGAGGACGATCGGAGAAATGAAAGAAGTGTCTCAAGGGAG
AGGGTTGACAGGAGGAGGAAGGAAAAGGGTGATAAAGATGTRAAGAAAGATGTAGATCAG
ACCAAGGAGGAAAGCAAAGTAACTGCTGAGAAGAAAACCGAAAAGGCAGATGAAAGAGAA
GGTGACCAGTTACCAGGAAATGGCAAAGCAGATTCAAAGGTTACGAAAAATGACACTATT
CAAGAGAAGGACCAAAACTCCAAACAAGATACCTCCGATAAGAATGCTGGCAGAATACCT
ATCAAATTCAATTTTACTTCAAGGGCAGTTCGAAGGAGTACTCGTAGTGCTGTGAAGGCA
AAGGGCGGAGTATTTGAAGATGAGGAGGATGAAGATAAGCCACTGTCAGAATTACAGACT
TTTTGTGATGAGAAGGAACCAACAGTTTCAGAATCAGAAGAAGATCAAACTCCTCCTGTA
ACTCGCAGTAAGAGTAGAGAAGGCTGTCCAGTGGAAGAACYGTTGGAAGAAAACAAGGTC
GGTCAATTATCTTCTGTTCAAACTGAAACGAGCACAAYCAGAGCCAGAAGCAGTCAAAAT
AGACAAAATTTGTTTGAAAATACTCTAAGGAAGGAATTCAAGATAGATCGAGAATCAGAA
TCAGATAGTGGAGCAGAATTGAGTTTGATGGGTCTCGGAGATGCCCCAAGTCTTTATCCT
GAAAATATACTTGAAAGCCAAGTTGAAATGGAACTCTTGGCAAATGCATTTTCTTCCACT
GATACTGAAGCCGACACTGAAATTGTACTGGATACAACTGGGGAAAGTGATAATTTTGTA
GCGGAAGGAAAGGAAGAAGATGATTCACCAAAGCAAGAAGAGAGTGATGATGTTGACATG
GATGTTGACATGGAAGTTGAGGAACAACTGCATGATGCCAGTACTATTGTAGTTTCTTCA
CCCYCTCATATACTAGATGAGGAAGGTACAGATACWGATACTGATGTACAGTTGAGCAAT
AGTCCGAGTCCTAGTCCGAGTCCTCTGGAGAACANNAGAACTTGTTCTGAAGAAATACCA
ATTGCTTCAGAGGAACAGACCAGATCAGAGATTGATGGAAATGAGAAACATAGCCAGAAT
GGACGTCTTCAGGAGAACAGAGATATTAGTATAGATGAAACACGGMYAGTTCCAGAGATC
AAAATAGTGCCAGCTCCCGATGAACCCTGTTACCAAGATTGCTCTGAAAAAGCTGAGGAA
AGTACTGAAGAGAAAGAAAGTGAGACAAATACTTCATTTGAAACTGAACAAAGCGATGTG
GAAAGTCTCTCACTGGCGAAGACATCTGACTTTAGYAAAACAGAGTCTGAATCTGAAGAT
GCTATGTCAATGGAAATCATTGACCTAATGGCAGGCACATCATATACAACTTCAAAGATA
TCTGTCAATATACCAAATGAAAAGTCCAATGTGAATACTTCTATTCAAGATGTTTCAGAA
AAAATTGCAGWTRMWGATAATGAGACAATATGTGACAAGACTTCTGTAATGTTACTGGAA
GAAGTGACAGCAGTGTCACCGCCTGCACAACCACCTTTCAGTGATTCCCAAGATCCTGAT
GTTAACMCTGAAACAATCGTTTTTGACCGCAGTACTAGTGATCAAAATATATCCGTCCAG
GAGGCAGACGAAGCCAAAGCCTCTTCAGAAGTTGCTGTCAGTGATGAGATGATCATGCCC
TCCATTGAAACTGTAAATAAATTTCTTCCCKCTGAAAAGGGTACCATTGAAGTATTTAAC
AAAGAATCTGCCATAAATCATGATGAACTTGTAGAAACAAATACTATACCATCTTCAGAA
ATCCAATCTGCACAAAATGATGATATGACCACTCAGATGGTACCTCCTATTTCTGCAGAA
AGCACGGATATTACCAGTACTCAAGAACCTGTTATTGAAGTCAACGAACAACCAACTAAA
CATGTAGTCCAAGAGGGACCTGTAGGTAGTAAACGTAAAAGGAAATCTAGATGGGCAGCA
TTTGTTCCAGAGGTCCATGTAAAACCACCAACTCTGATTCAGATGGATGTTAGTGTAGTT
CAAACCGCACAAGGAGATCCATCCATGATCAATGTGTCCAGTAATTCAGTAATTCAGCCA
AAGACAGAGGAACnnnnnnnnnAGGAACCCAGAGTTGAAGTGAAGGGTCCAGAAGAAAGC
AAATCTGCACATGTTGAAAGCCACATTGAAGAGAAGTCTGTGGACTYGCCCAAGTTAGAA
GAAGAAACCTTCTCCCCAACAAAGAGAGTGAGGGTAAATCTAGATCGTATGATTGTTGCA
ACTGCTGATCAATTAAGCCATGGTAACAGTACTCACAACATGACACCTGACACATGGGTC
ATTGGCAAGACTGAAGGTACCTACCTGTCATCCGAACTTGACCTGGAGGTTAATGGTGCA
GGGGATAATCGGGCAATGATNNNGCTYGAGGATATTGATAAAAACCATGAGGCAGGAATC
TTCAATGAAGAAATTGGCGATGCAGGAGAGGTTATCAAGCCACAACCTGGGGCAGGAGAG
GACTCCATGGAAGAGGGAGAACTGGATTCTGATGTCAAGGAGGAGACTGACGAGAAACCA
TGTAACRATRTTACGGGCAWGGAGCAAGGAGAGATCGACGATGATGGTGAAGAAGRGGTT
GAAGAAAGGAGGMAAGAACAKAAGTCCAGACACTYGAGGCAKGACAAGGAGAATATACCG
CAGGACGAGTACTGGGCAGAGGAAGGAAAGAGAGMGGAGAGGGAAAGGCCAAAGGAGGAA
ACACGAGAGAGTAGAGAAGAAAGGCGGAGGCTGCAGTACGCGGAGTGGGGAATCGTTGAG
AGGACCAAGATGCCCCGCTTTGTGGAGTTGACAGAGAATTACTACCTGACAGAAAGGCGA
AGATCCAAAGCCGGTAAGGAAGCGAGGAGAATGGTRTGCTGCTGTACTACCTCCAGAGAG
GAAAGAAGGCGTGGCATTCAGGCTTGTGGGGAAGACTGTCTCAACAGAGTCCTCATGCTT
GAATGTGGTTCACGATGTCCATGTAGTGATTACTGTACCAACAGGCGTTTTCAAAAAAGA
GAGAATGCCAGAGTAGGAGTCTTCTACACTGAAGGAAAGGGACATGGTTTGAAAGCTAAA
GAAGAACTAAAAGATAATGAGTTTGTGATGGAATACGTTGGAGAGGTGCTGAACTTCCAT
GAGTTCAAGCATCGAGCCAAGCAGTACAGCAAGGACAAGAACCTTCACTTCTATTTTATG
GCGCTCAAGTCTGATGAGATCATCGATGCTACTGAGAAAGGGAATGTATCCCGATTCATG
AACCACAGCTGTGATCCTAACTGTGAAACACAGAAGTGGACAGTGAACGGCCAGCTTCGA
GTAGGATTCTTCACCAAGAGGCAAGTCAAACCTGGGGAAGAGCTTACCTTCGACTACCAG
TTTGAAGTTTAYGGTCAAGAAGCTCAGAAGTGTCTGTGTGGATCTGAGAAGTGCAGGGGT
GTGATTGGCAAACAGAAGAAACAGAAGGAAGGCAAGGATACAACACCTAAGCGAAGAGGG
AGTTTTGGAGAGAAACGAAGGAAAGAAGCTTTCACAGATATCACATTGGAAGATGAAATA
CAGCAGATGGTAGACGAGTGTGATGAATGTGGGTTAGAGTCCAATGACCACACCATCGCT
CTGTCAAGGTTCATGGTTAGAGCCGATCAACCCAAACAGAGGCTTGCACTTCTCAAATTG
CTACAGGAAACAACTGAACAGGCTTACTTGAAGTACTTYCTAACCCATCATGGTCTCAAG
CTGATATGGAGCTGGATGGTTGACTTGGGAGATAACCCTGCTGAACTTCAAATGCAGATC
CTCCTTACCTTAGCCAAGCTTCCTATTCCAAACAGGAATGCATTGGAAGACAGCAAGGTT
CTCTCGGTCATTGAGAGGTGGGCTAGAAACTTTGCCAACCAAGGACCAACCCAAGAAATG
ACATCTGCAACCAAGGCTGACAGTGACGTTGACTCGTCCAGTGCAAGCGAGACACCTTCC
CGATCAGRTACGCCCATTTCAGCCGCCATGGCATCAAGTCTGAATGTCAACAGTAGTATT
GAGATGCTCAAGTCGATAGCAGAAGCAACAAGTTCTGAAAGTGATATGGACAGTGAAACA
CTTGCAGGAGTACCTCTTGCCCTCCGGCAAAGGCTAGAAGCAGAGAGCATGGAATCTCCA
ACTTCCACTGGTAGTGAAGGGGAATCCATGGAAAAACCAACGTCAAGTGCAGGAGAGGAT
TCTCAGAATGAGCAACAGGAGGATGTGTTGCCAGGGCAACCGGACTCGGCATCGGATGCT
GCRACATCTTCTACCACAGTGGAAGAAACGGTTAGCAAGGACAAGGAAAATTCATCAAGT
GAAACACTAGCTCTTGATAGTGCTGTTGTTGATAGCACAGAAACAGGCCTTCCAGAAACC
AAAGAATCGTCTGACGATAGTTCCAAGGAAGTTAGGACGCTCAAATCATTAGCTGCAGAT
GCAACAGAACAAGTGCAATCTCAAAACTCTTCTACTGATCCTCAGGCAGATGAAGCAATC
TCACAATCAGAGGATATTGTTAGCGAGTCCTCAGCCCCACCTGCAGAAGAATCTGTAACG
GCCAGTACATCTGAATCTGAAAACAGAACTAAAGATGTTGAGCAGCCWCCCAGTGTTGCA
GTTGAGACGGATAATGAAGCAGAAAGCAAAACCGATGAAGGAGAAAAGGGTGGCGAWTCA
GAACTTGCCATCATTCTTTCATCTCTATTAAGCTCTTGGAGTGACCTAAAAGAAATTTAT
AGGATACCAAAGAAGGAGAGTGAAAAAGATAGAGACAAAGACAGAGGTAGAGACAGACAT
CGTGAACATGACAGGGATAGGGATCGTAAACATGAACGTGATAGGGACTATGATAGAGAT
CATCNNNATCGAGATCGTGATTATGGAAGAGACAGGGATAGGGGTAGGGACAGAGAAGAT
AGACATCACAGAGACAGAAGTAGAGATGGTGATCGAGATCGYCATCGAGACAAAGATAGG
AAAGATAGAGATAAAAGTGACGATAAATCAAGGAGAAAACGAAGTAGATCAAGAAGTAGA
GAGCGAGAGACCAAGTCATCTTGGTCTAAGGATTCTGACACCAATGCTACACCTCCAAAG
CTCAGGAAACCATGGAAGGATGCTAAAGGAAAGGAAGGCAAGGGAGTGGTTAAAGAGGAT
GTGAAATTCGAGAAGGAAAGCAAAAAAATTAGCAAGGAAGAGAGGAGACATTTATTTGAA
ATGCAGGTRGAAGCGAAGGAAAGGGAAGATGCGGCTCGTAAAGAGCAAGAGGCTGTGATG
ATGGCGCAGTGGCAGGAGAGTGAGCAGCAGAGACAGCAGCAAATGGCTCAGTACATCGAT
GCTAATGGCTTCCCTATAGACCCCAATGCTTCTCCTCATGGTATGATGGTCAATGAACAT
GGTATGYCCATCGAGGTCATACCTGGGCACATGGGTGGAATGCCGCCGATGGGGGAGCAG
TACATGGGACATCATCCAGACATGCCTCCTCCTGACATGGCCTTCCCACCAGAGCACATG
CATCCWGACATGCAAGGGCAGTTTCCTGAACTTATGCAGCAACATGAACACATGGGCATG
GAGGAAAGATACCACCCATCCATGCATGAACATCACATGATGCCTCATGATGGACAGCCT
ATGTACGATGATAGTGGGTTTCCAATCCCACCTCAGGAACACATGCATCCAGGGATGATG
GGTATGCCACCCCATGAAGCGATGCCGCCTCATGAAGGAATGCCGCCTCATGAAGGGATG
CCACACCCCGGTATGGACTACCAAATGCACCCTGACATGGATCCTAATGCGATGGTGCAC
CCTCATGCTGAGCATCTCAATATGGACCCACACATGATGGGGGCACATCTCCATCCGAAC
ATGGACGTTCACCTGTTAGGAGGTCAGCCCCATCCAGGAGACCCTAATATGTATCCCCCA
GAACAACACATGATGCAACCACCGGTGGAAGCTGTACCCTCTCAGGAGGTGCATGTCCCA
CAGGTGGTACCCATTCCTGCAGCAGGAGTTGCCCAGGTACCGAGCCAATCTGCACCACGT
GAAGAAGACTTGATGCCTCCACCCATGTTACCTGTCCCTAGTCGGAAATCAAAGAAGTCT
AAATCACAGAAGAGTGCAGCCAAGCAGTCCTCCAAGACGAGCCCTCCCTCTACCACCTAT
GTCGCCCCTGCTGCACCTGTCAGCAGTGGCAGTCCAGTACTATCATCAAACCTACCCTCT
TCCAGTGTGGTTAGTGTGAACCAACAGGGCTACCCCATTGCCCAGGCTGCACCAGGGATC
GTCCCAATGGCCCAGGCACCCCAAGTCTTGCAAACACCAGTACTACCTCAAGCACCTCAG
CAAGCTGCCCAAACGACCTTCACCTTCGTAACTCCAGACGGCATGCTGGTGACTCAGACC
ATCGTTCCTCTCGCTGCTACGGAGCAGGGGATCTCRCCTCATGCACAGCCCATGCAACAA
CATCAGCAACAAATGGCTGGAGTGCAACAACAACAACAGCAGCAACAACCACAGGTTACA
GAGTCGATTCCTTCACCCCCTGCGAAACCAAAGACTGCCAAGCTTCCTCCTAACTGGAAG
ACRGCCCAAGACGCAGAAGGAAAAGTTTATTACTACCACTCTGTTACAAGACAAACCCAG
TGGGAGTTGCCCTCTTGGGACGAGGATGAAGATGATATGTATGACGACGAGACAGGTGRR
GAATCTAATACCCCTACATACGATGAGAAGGGTAGACCGAAGACCACTACCGCTCTTGCT
GATACTTCCTCTGAAGCTGCCAAGAGGCTCAAGGAGGCATTCAGATCAAGGATGTCCCAC
CAYGTTGTTGGCTATCTCAACGCCTACCGCAAACCAGACTGTAAGCTGGGCCGTATCACC
AACACGGAAGACTTCAAGCATCTGGCCAGGAAGCTAACCCATGGCATCATGGCCAAGGAG
CTGAAGCACTGCCGGAAYATCGAGGATYTAGAGGTCAACGAGAACGTCAAACATAAAGCM
AAAGAATACATCAGGAARTACATGGGACGCTATGGGAAGCTCTACAAGAAAGATCCAGCC
GACACTGATATT

>snud
ATGGAGCCTTTCAGAATAATCCCTACAAGGCGATGGCTGAGAAGCAGCAGGAAAGCCCAA
GAGGTGAACGAAAAGGGGGATCAACTGGATATTCTTGGGACAAAAACTAAGGCTGCCAGC
CCGCATCCAGATCCTACTATCTTGGCAAAGGAGATGGAAGAGTTTGAAAAACTAATGCAG
CTTAGCTCAACTGAAGAAGCTGGTTCAGACACCAAAGACGNNNCCCAAAAGGACGAGAAG
GGAGAGGAACCAAAACAAGCAGTAGAAGCAGATGCATATGTTCCTGACCAGCCAACCACC
TCTCTAGAACCATATGAACCAACACAGCCAACAACATCACCAATTATACCTTCCGAAGGT
GGACAGACCACTATGTCGCCTGAAGCATATGAACCAGACCAACCAACTCCGGTTGAAGAA
GTGTACACACCTGACCAACCAACCCATGCTATCAATGACAAGGCTGCAAAGGTTTCCTCA
CTTCAAAAGTCTGATCCCTATGAGCCAGAGCAGCCCACAGATGAGCCAATGGTCTTACAG
GACTCTGGTGTTTCTGCCAAAGCCAAGACAGAGGTATCAGAAGTGGAAGCTGATATGCCT
CAACTCCAGTTAGATTCAGTTACATGTAGCTCTGATAATCATGGACAAATTGAAAAGGGA
GTGGATCATGAAGCTAGTGAAAACACAGATGCAACACTAGCTGAAAATGTTTTTAACAAT
GAAGGAGGAAACAAATCAGAACAAGAAAATCTCCTTCCTGAAGTATGGTTGAGAAAGAAG
GAAAAAAAGAAAAAACACTCACATGGCAAGCACAAAAAGCCCCTGGTTGAATGGCGATTG
GGCGTACTCAGGAAGGATTATGTTATCAAAGACTTCAAAAGCTTTCCAGTCGACAAAAAG
TTGATGGCTACAACAAAGCATAAATGGAATGATGAGAGTGAAGTTGAACACCTGAAAGTT
CTGCATTCWGGGGATGGGAGTCAGACCGACACATCTGAAGTATCGGGTATGACTTCACCT
GCAGTTGCTCCTAGTGACAATGAACTTGAAAGTGAGCAAAATACAAATGGTGACATTGAT
TCCATAGGAAGAACAGATGAAAATGCCCCTGCGGATGATGGAGGTATTAATAGTTCAAAG
GACAATGACATTCAGCATGTAGAGTTAAAATGTTTGGAAGGAGAGACGAAAAAGGAGGAA
TCCGGTGAAGTAGAAAAGGTACTGGAGGAGAGTGCTTCGCCTGAAAATGTAAAGTCAGGT
ACTGGACTTGAAGACACCCAACCGAAAGGAGGTACCAAAATTGATGGAAGTAGTACTGTT
GAGAAAACTGAGGATTTAGGGGCACAGAAGGATGGAGATAGAAAGGAAGTGCAAAAAGGG
TCAGTTGATAAGGAAGAAACAAAAACAAAGTCAGAACAGGAAGAAGAAAATTTAAGTAGG
ATGAGCACAAGACAATCAAGCAGAAGAGCAAGAAGAGACTCTGGTGAGAATAAAACAGAT
GCTGATCACAAAAGTGATAAAAAGGATGATGATTCCAGCCGAAGAAGATCAAGGAGAAGT
GAAAGATACAGAGATGATTCTGATGATGAAAAGAGAAAAGAATCTGATAGAAGTAGAACA
GAGTCCGACAGAACTAGAAGTGATACAAGGAGACGTTCACAGAGAAGAGACAGATACNNN
AGGGATGACTCTGATGATGAGAGWAGAGAGGGAAGGAGGAGGGGTAGGAGTGACAGCCGA
GAAAGGAGAGGAAGAAGTGACAGCAGAGAAAGGAGAAGGTATAGAGATGATGATGACAGA
CATGACAGGTACGATAGAGGACGTAGGCAGAGAAGGAGTGATAGACGAAGCATGGACAGA
ACAGATGACAGGAGATCCAGGGAGGATGATCGAAGAAATGAAAGAAGTGTCTCAAGGGAG
AGAGTTGACCGGAGAAGGAAGGAAAAGAGTGATAAAGATGTGAAGAAAGATGTAGATCAG
ACCAAGGAGGAAAGCAAAGTAACTGCTGAGAAGAAAACTGAAAAGGCAGATGAAAGAGAA
GGTGACCAGTTACCAGGAAAAAGCAAAGCAGATTCAAAGGTTACGGAAAGTGACGCTGTT
CAAGAGAAGGACCAAAACTCCAAACAAGATACCTCCAATAAGACTGCTTTGAAAATACCT
ATCAAATTCAATTTCACTTCAAGGGCGGTTCGAAGGAGTACTCGTAGTGCTTTGAAAGCA
AAGGGCGGAGTATTTGACGATGACGAGGATGATGAWAARCCACTGTCAGAATTAAAGACT
TTATGTGATGAGAAGGAACCAACAGYTTCAGAATCAGAAGAAGAACGAGCTCCTCCTGTT
ACTCGTAGTAAGAGTAGAGAAGGCTGTCCAGTAGAAGAACCGTTGGAAGAAAACAAGGCT
GGTCAATTATCTTCTGTTCATACTGAAACAAGCACAACCAGAGCCAGAAGCAGTCAAAAT
ACAGAAAATTTGTTTGAGAATACTCTAAGGATGGAATTCAAAATAGATCAAGAATCAGAA
TCGGATAGTGGAGCAGAATTGAGTTTGATGGGTCTTGGAGATGCCCCAAGTCTTTATCCT
GAAAATATACTTGAAAGTCAAGTTGAAATGGAACTCTTGGCAAATGCATTTTCTTCCACT
GATACTGAAGCTGAGACAGAAATTGTACTGGATACGACTGGTGAAAGTTATAATCTTATC
ATGGAAGGAAAGGAAGAAGAGGATTCACCAAAACAAGAAGAGAGYKSTGTWGTWGWWRTG
GATGTTGACATGGAAGTTGAGGAACAACTGCATGATGCCAGTACTATTGAAGTTTCTTCA
CCCCCACATATACCAGATGAGAAAGGTACAGATACTGATNNNNNNNNNNNNNNnnnnnnN
NNNNNNNNNNNTAGTCATGGTCCTCAGGAGAACAGTAGAACTTGTTCTGAAGAAATGCCA
ATTGCTCCAGAGGAACAGACCAGATCAGAGATTGATGGAAATGAGAAACAGAGCCAAAAT
GGATGTCTTCAGGAGAACAGAGATATTAGTGTCGATGAAACGCGGATAGTTCCAGAGATC
AAAATAGTGCCAGCTCCTGATGAATCTTGTTACCAAGTTTGCTCTGAAAAAGCTGATGAA
AGTACTGAAGAGAAAGAACTTGAGACAAATACATCATTTGAAACTGAACAAAGCGATGTG
GAAAGTCTCTCACTTGCGAAGACATCTGGCTTTACCAAAACAGAGTCTGAATCTGAAGAT
GCAATGTCAATGGAAATCATTGACCTAACAGCAGGCACATCATATACAACTTCAAAGATA
TCTGTTAATTTACCAAATGAAAAGTCTGATGTGAATGCTTACATTCAAGACGTTTCAGAA
AAAAATGCAGATAATGATGAAGAGACAATATGTGACCAGACTTCTGTAACGTTACTGGAA
GAAGTGACAGCACTGTCACAGCCTGCCCAACCACTTATCAGTGATTYCCAAGATCCTGAT
GTTAACGCTGAAACAATTGTTCTTGACCGCAGTACTAGTGATCAAAATATAACCGTCCAG
GAGGCAGACAAAGACAAAGCTTCTTCAGAATTTGCTCTCAGTGATGAGATGATCATGCCT
TCCATTGAAATTGTAAATAAATTTCTTCCTTCTGAAAAGGATACCGTTGAAGTATTTAAT
AAAGAATCTGCCATAAATCATGATGAACTTGTGGAAACAAATATCATACCATCAACAGAC
ATCCAATCTGCCNAAAANNATGATATAACCAATCAGATGGTACCTCCTATTTCTGCAGAG
AGCACAGAAATTTCCAGTACTCAAGAACCYGTTATTTCAGTCAATGAACAACCAACTAAA
CTTGTAGTCCAAGGGGGACCTGTAGGTAGTAAACGTAAAAGGAAGTCTAGATGGGAGGCA
TTTGTTCCAGAGGTCCCTGTAAAACCACCAACTCTGAGTCAGATGGATGTTAGTGTAGTT
CAAACCCCACAAGGAGATCCATCCATGATCAACATGTCCAGTAATTCAGTATTTCAGCCA
AAGACAGAGGAACACCAGATCAAGGAACCCAGAGTTGAAGTGAAGGCTCCAGAAGAAAGC
AAATCTGCACTTGTTGAAAGnnnnnnnnnnnnnnnnnnnnnnnnnnnnCCCAAGTTAGAG
GAAGAAACCTTCTCCCCAACAAAGAGAGTGAAGGTAGATCTAGATGGTATGATTGTTGCA
ACTGCAGACCAATTAAGCCATGATAGCAGTACTCACAACATGACACTTGACACAGGGGTC
AGTGGCAAGACTGAAGTTACCTACCTGTCATCCGGACTTGACCTGGAGGTGAATGGCGCA
GGGGATAATCAGGCAATGATCAAGCTTGAGGATATTGATRAAAACCATGAGGCAGGTATC
ATCAAGGAAGAAATTGAAGATGCAGGAGAGGTTATCAAGCCACAACCTGGGGCAGGAGAG
GACTCCATGGAAGAAGGAGAACTGGATTCTGATGTAAAGGAGGAGACTGACGAGAAACCA
TGTAATGATATYATGGGCATGGAGCAAGGAGAGATTGACGATGAGGGTGAAGAAGGGGTT
GAAGAAAGGAGGCAAGAACAGAAGTCCAGACACTCTAGGCAGGACAAGGAGAATATACCG
CAGGACGAGTACTGGGCAGAGGAAGGAAAGAGAGAGGAGAGGGAAAGGCCAAAGGAGGAG
ACACGAGAGAGTAGAGAAGAGAGGCGGAGGTTGCAGTACGCGGAGTGGGGAATCGTTGAG
AGGAGCAAAATGCCTCGCTTTGTGGAGTTGACCGAGAATTACTACCTGACAGAAAGGCGA
AGATCAAAAGCCGGTAAGGAAGCAAGGAGAATGGTATGCTGCTGTACTACCTCTCGAGAG
GAACGAAGGCGTGGCATTCAGGCTTGTGGAGAAGACTGTCTCAACAGAGTCCTCATGCTT
GAATGTGGTTCACGATGTCCATGTGGAGATTACTGTACCAACAGGCGTTTCCAAAAAAGA
AAGAATGCCAGAGTAGGAGTCTTCTACACTGAAGAAAAGGGTCATGGTTTGAAAGCTAAA
GAAGAACTAAAAGATAATGAGTTTGTGATGGAATACGTTGGAGAGGTGCTGAACTTYCCT
GAGTTCAAGCATCGAGCCAAGCAGTACAGCAAAGACAAGAACTTACACTTCTATTTTATG
GCGCTCAAGTCTGATGAGATCATCGATGCTACTGAGAAAGGGAATGTATCTCGATTCATG
AACCACAGCTGTGATCCTAACTGTGAAACACAGAAGTGGACAGTGAACGGTCAGCTTCGA
GTAGGATTCTTTACCAAGAGGCAAGTCAAACCCGGGGAAGAGCTTACGTTTGACTACCAG
TTTGAAGTTTATGGTCAAGAAGCTCAGAAGTGTCTGTGTGGATCTGAGAAGTGCAGGGGT
GTGATTGGTAAACAGAAGAAACAGAAGGAAGGCAAAGATACAACACCTAGGAGAAGAGGG
AGTGTTGGAGAGAAACGAAGGAAAGAAGCTTTCACAGACATCACGTTGGAAGATGAGATA
CAGCAGATGGTAGATGAGTTAGGTGAATGTGGGTTAGAGTCCAATGACCACACCATCGCT
CTGTCAAGGTTCATGGTTAGAGCTGATCAACCCAAACAGCGGCTTGCACTTCTGACATTG
CTACAGGAAACAACTGAGCAGGCTTACTTGAAGTACTTCCTAACCCATCATGGTCTCAAG
CTGATATGGAGCTGGATGGTTGACTTGGGAGATAACCCTGCTGAACTTCAAATGCAGATC
CTCCTTACCTTGGCCAAGCTTCCTATTCCAAACAGGAATGCATTGGAAGACAGCAAGGTT
CTCTCAGTCATTGAGAGATGGGCTAGAAACTTTGCCAACCAAGGACCAACCCAAGAAATG
ACATCTACAACCAAGGCTGACAGTGACGTTGACTCATCCAGTGCAAGTGAGACACCTTCA
CGATCAGATACGCCCATTTCAGCTGCCATGGCATCAAGTCTGAATGTCAACAGTAGTATT
GAGATGCTCAAATCGATAGCAGAAGCAACAAGTTCTGAAAGTGATATGGACAGTGAAACA
CCTTCAGGAGTACCTCTTGCTCTCCGGCAAAGGCTAGAAGCAGAGAGCATCGAATCTCCA
ACTTCCACTGGTAGTGAAGAGGAATCCATGGAAAAACCAACGTCAAGTGCAGGAGAGGAT
TCTCAGAATGAGCAACAGGGAGATGTGTTGCCAGGGCAACCGGACTCGnnnnnnnnnnnn
nnnnnnnnnnnnnnnnnnnnnnnnnnnnnnnnnnnnnnnnnnnnnGAAAATTCATCAAGT
GAAACACTAGCTCTTGATAGTGCTGTTGTTGATAGCACAGAAACAGGCCTTCCAGAAACC
AAAGAATCGTCTGACGATATTATTAAGGAAATTAGGACRCTCAAATCATTAGCTGCAGAT
GCAACAGCTCAAGTGCAATCTCAAAACTCTTCTACTGATACTCAGGCAGATGTAACTATC
TCACAATCAGAGGATATTGTTAGYGAGTCCTCGGCCCCACMTGCAGAAGAATCTGTAACA
GCCAGTACATCTGAATCTGAAAACAGGACTAAAGATGTTGAGCAGCCACCCAGTKTAGCA
GCTGAGACRGATAACGAGGCAGAAAGCAAAACTGAYGAAGGAGAAAAGGGTGGYGATTCA
GAACTTGCCATCATTCTTTCATCTCTATTGAGCTCTTGGAGTGACCTAAAAGAAATTTAT
AGGATACCAAAGAAGGAGAGTGAAAAAGATAGAGACAAAGACAGAGATAGAGAYAGACAT
CGTGAACATGACAGGGATAGGGATCGTAAATATGACCGTGATAGGGACTATGATAGAGAT
CATCNNNATCGAGATCGTGATTACGGAAGAGACAGGGATAGGGGTAGGGACAGAGAGGAT
AGACATCACAGAGACAGAAGTAGAGATGGTGATCGAGATCRCYATCGAGACAAAGATAGG
AAAGATAGAGATAAAAGTGATGATAAATCAAGGAGAAAACGAAGTAGATCGAGAAGTAGA
GAGCGAGAGAYCAAGTCATCTTGGTCTAAGGATTCTGACGCTAATGCTACACCTCCWAAG
CTCAGGAAACCATGGAAGGATGCTAAAGGAAAGGAAGGCAAGGGAGTGGTTAAAGAGGAT
GTGAAATTYGAGAAGGAAAACAAAAAAATGAGCAAAGAGGAGAGGAGACATTTATTTGAA
ATGCAGGTGGAAGCGAAGGAAAGGGAAGATGCGGCTCGTAAAGAGCAAGAGGCTTTGATG
ATGGCGCAGTGGCAGGAGAGTGAGCAGCAGAGACAGCAACAAATGGCTCAGTACATCGAT
GCTAACGGCTTCCCTRTAGACCCMAATGCTCNNNCTCATGGTATGATGGTCAATGAACAT
GGTATGCCCATCGAGGTCATACCTGGGCACATGGGTGGAATGCCGCCGATGGGGGAGCAG
TACATGGGACATCATCCAGACMTGCCTCATCCTGACATGGCCTTCCCACCAGAACACATG
CATCCAGACATGCAAGGGCAGTTTCCTGAACTTATGCAGCAACATGAACACATGGGCATG
GAGGAAAGGTACCACCCATCCATGCATGAACATCACATGATGCCTCATGAAGGACAGCCT
ATGTACGATGATAGYGGGTTTCCAATCCCACCTCAGGAACACATGCATCCAGGGATGATK
GGTATGCCACCCCATGAAGGGATGCCACnnnnnnnnnnnATGCCACCCCATGAAGGGATG
CCACACCCCAGTATGGACTACCAAATGCATCCTGACATGGATCCTAATGCGATGGTGCAC
CCTCATGCCGAGCATCTCAATATGGACCCACACATGATGGGGGCACATCCCCATCCTAAC
ATGGACGTTCACCTGTTAGGGGGTCAGCCCCATCCAGGAGACTCTAATATGTATCCTCCT
GAACAACACATGATGCAACCTCCTGTAGAAGCTGTACCCTCTCAGGATGTGCATGTCCCA
CAGGTGGTACCCATTCCTGCAGCAGGACTTGCCCAGGTACCGAGCCAATCTATACCACGT
GAGGAAGATTTGATGCCTCCCCCCTCGTTACCTGTCCCAAGTCGGAAATCAAAGAAGTCT
AAATCACAGAAGAGTGCAGCCAAGCAGTCCTCCAAGACAAGCCCTCCCTCTACCACCTAT
GTCGCCCCTGCTGCACCTGCCAGCAGTGGCAGTCCAGTACTATCATCAAACCTACCCTCT
TCCAATGTGGTTAGTGTGAACCCACAGGGCTACCCCCTTGCCCAGGCTGCACCAGGGATC
GTCACAATGGCCCAGGCACCCCAAGTCTTGCAAACACCAGTACTACCTCAAGCACCTCAG
CAAGCTGCCCAGACGACCTTCACCTTCGTAACTCCAGACGGCATGCTGGTGACTCAGACC
ATCGTTCCTCTTGCTGCTACAGAGCAGGGCATCTCGCCTCATGTACAGCCCATGCAACAA
CATCAACAACAAATGGCTGGAGTGCAACAACAGCAACAACAGCAACAACCACAGGTTACA
GAGTCGATTCCTTCACCCCCTGCGAAACYAAAGACTGCCAAGCTTCCTTCYAACTGGAAG
ACAGCCCAGGACTCAGAAGGAAAAGTCTRTTACTACCACTCTGTTACAAGACAAACCCAG
TGGGAGTTGCCTACTTGGGACGAGGATGAAGATGATATGTATGATGATGAGACAGGTGGA
GGATCTAATACACCTACATAYGATGAGAAGGGTAGACAGARGACCACTACTGCTCTTGCT
GATACTTCCTCTGAAGCTGCTAAGAGGCTCAAGRAGGCATTCAGATCAAGGATGTCCCAC
CATGTTGTTGGCTRTCTCAACGCCTACCRCAAACCAGACTGTAAGCTGGGCCRTATCACC
AACRMAGAAGACTTCAAGCATCTGGCYAGGAAGCTAACCCATGGYATCATGGCCAAGGAG
CTGAAGCACTGCCGRAACATCGAGGATCTAGARGTCAACGAGRACGTCAAACATAAAGCC
AAAGAATACATCAAGAAGTACWTGGGACGCTWTGGGARGCTCTACAAGAAAGAKCCAGCC
GAGACTGATATT

>sintSS
ATGGAGCCTTTCAGAATCATCCCTACAAGGCGATGGCTGAGAAGCAGCAGGAAAGCCCCA
GAGGTCAACGAAAAGGGGGATCAACTGGGTATTCTTGGAGCAAAGCCTAAGGCTGCCAGC
CCGCATCCAGATCCTAATATCTTGGCAAAGGAGATGGAAGAGTTTGAAAAACTAATGCAG
CTTAACTCAACTGAAGGAGCTGGTTCAGACACCAAAGACACNACCCAAAAGGACGAGAAG
GGAGAGGAACCAAAACAAGCAGTAGAGGCAGATGCATATGTTCCTGACCAGCCGACCACC
TCTCTAGAACCCTATGAACCAGCACAGCCAACAACATCACCAATGATACCTTCCAAAGGT
GGACAGACTCCTACATCACCTGAAGCATATGAACCAGACCAACCAACTCCAGTTGAAGAA
GTGTACACACCTGACCAACCAACCTGTGCTGTCAATGACAAGACTGCAAAGGGTCCCTCA
CTTCAAGATTCTGATCCCTATGAGCCAGAGCAGCCCACAGATGAGCCAATGGTCTTACAG
GACTCTGGTGTTTCTGCCAAAGCTAAGACAGAGGTATCAGAAGTGGAAGCTGATATGCCT
CAACTCCAGTTAGATTCAGTTACATGTAGCTCTGATAATCATGGTCAAATTGAAAAGGGA
GGGGATCACGCRACTAGCGAAGACACGGATGCAACACTAGCTCAAAATGTTTTTAACAAT
GAAGGAGGAAACAAATCAGAACAAGAAAATCTCCTTCCTGAAGAATGGTTGAGAAAGAAG
GAAAAAAAGAAAAAACACTCGCATGGCAAGCACAAAAAGCCTCTKGTTGAATGGCGATTG
GGCGTTCTCAGGAARGATTATGTWATCAAAGACTTCAAAAGCTTTCCAGTCGACGAAAAG
TTGATGGCTACAACAAAGCATAAATGGAATGATGAGAGTGAAGTTGAACACCTGAAATTT
CTGCATTCAGGGGATGGGAGTCAGACCGACACATCTGAAGTATCGGGTATGACTTCACCT
GCAGTTGCTGTTAGTGACAATGAACTTGAAAGTGATCAAAATACAAGTGGTGACATTAAT
TCCATAGGAAGAACTCCTGAAAATGCCCCCGAAGAGGATGGTGGTATTAATAGTTCAAAG
GACAATGACATTCAGCATGTAGAATCAAAATGTTTGGAAGGGGAGACGAAAATGGAGGAA
TCCGGTGAAGTGGAAAAGGTACTGGAGGAGAGTGCKCYGCGTGAAAATGTGAAGTCAGAT
ACTGGACTTGAAGACACCCAACCGAAAGGAGATAACAAAATTGATGGAAGTAGTACTGTT
GAGAAAAATGAGGATTTAGGGACACTAAAGGATGGAGATGCAAAGAAAGTGCAAAAAGGG
TCGGATGATAAGGAAGAAACAAAAACAAAGTCAGAAAAGGAAGAAGACAATTCAAGTAGG
ATGAGCACAAGACAATCAAGCAGGAGAGCAAGAAGAGACTCTGGTGAGAATAAAACAGAT
GCCGATCACAAAAGTGATAAAAAGGATGATGATTCCAACCGAAGAAGATCAAGGAGAAGT
GAAAGATACAGAGATGATTCTGATGATGAAAAGAGAAAAGAATCTGATAGAAGTAGAACA
GAGGCAGACAGAACTAGAAATGATACTAGGAGACGTTCACAGAGAAGAGACAGATACNNN
AGGGACGACTCTGATGATGAGAGTAGAGAGGGAAGGAGGAGGGGTAGGAGTGACAGCAGA
GAAAGGAGAGGAAGAAGTGGCAGCAGAGAAAGAAGAAGGTATAGAGATGATGATGACAGA
TATGACAGGTAYGATAGAGGACGTAGGCAGAGAAGGAATGATAGACGAAGCATGGACAGA
ACAGATGACAGGAGATCCAGGGAGGACGATCGAAKGAATGAAAGAAGTGTCTCAAGGGAG
AGGGTTGACCGGAGAAGGAAGGAAAAGGATGATAAAGAGGTGAAGAAAGATGTAGATCAG
ACTAAGGAGGAAAGCAAAGTAACTTCTGAGAAGAAAACGCATAAGGCAGATGAAARAGAA
GGTGACCTGTTACCAGGAAACAGCAAAGCAGATTCAAAGGTTACGGAAAGTGACACTGTT
CAAGAGAAGGACCAAAACTCAAAAAAAGATACCTCCGATAAGAATGCTGGGAGAATACCT
ATCAAATTCAATTTCACTTCAAGGGCAGTTCGAAGGAGTACTCGTAGTGCTGTGAAGGCA
AAGAGCGGAGTATTTGAAGATGATGAGGATGAAGATAAGCCACTGTCAGAATTACAGACT
TTATGTGATGAGAAGGAACCAACAGYTTCAGAGTCGGAAGAAGATCAAGCTCCTCCTGTT
ACTCGCAGCAAGAGTAGAGAAGGCTGTCCAGTGGATGAAYCGTTGGAAGAAAACAAGGTC
GGTCAATTATCTTCTGTTCATACTGAAAGAAACACAACCAGAGCCAGAAGYAGCCAAAAT
AAAGAAAATTTGTTTGAGAATACTCTAAGGAAGGAATTCAAAATAGATCAAGAATCAGAA
TCGGATAGTGGAGCAGAATTGAGTTTGATGGGTCTCGGAGATGCCCCAAGTCTTTATCCT
GAAAATATACTTGAAAGCCAAGTTGAAATGGAACTCTTGGCAAATGCATTTTCTTCCACT
GATACTGAGGCTGAGACAGAAATTGTACTGGATACAACTGGGGAAAGTGATAATTTTGTA
ATGGAAGGAAAGGAAGAAGATGATTCACCAAAACAAGAAGAGAGTGATGATGTTGACATG
GATGTTGACATGGAAGTTGAGGAACWACTGCATGATGCCAGTACTATTGTAGTTTCTTCA
CCCCCACATATACCAGACAAGGAAGGTTCAGATACTGATACTGATGTTCAGTTGAGCAAT
AGTCCTAGTCCTAGTCCTAGTCCTYGGGAGAACAGTAGAACTGGTTCTGAAGAAATGCCA
ATTGCTCCAGAGGAACAGACCAGATCAGAGATTGATGGAAATGAGAAACAGAGCCAAAAT
GGACGTCTTCAGGAGAATAGAGATATTAGTATTGATGAAACGCGAATTGTTCCAGAAATC
AAAATAGTGCCAGCTCCCGATGAATCCTGTTAYCAAGTTTGCTCTGAAAAAGCTGAGGAA
AGTACTGAAGAGAAAGAAAGTGAAACAAATACATCATTTGAAACTGAACAAAGCGATGTG
GAAAGTCTCTCACTGGCGAAGACATCTGACTTTAGCAAAACAGAGTCTGAATCTGAAGAT
ACAATGTCAATGGAAATCATTGACCTWATGGCAGGCACATCATATAAAACTTCAAAGATA
TCTGTTAATTTACCAAATGAAAAGTCCGATGTGAATACTTCCATTCAAAATGTTTCAGAA
AAAAGTGCAGATAATGATGAGGAGACAATATGTGACCAGACTTCTGTAATGTTACCGGAA
GAAGTGACGGCAGTGTCGCAGCCTGCACAACCACCTATCAGTGATTCCCAAGATCCTGAT
GTTAACGCTGAAACAATCGTTCTTGACCGCAGTACTAGTGATCAATATACAACCGTCCAG
GAGGCAGACGAAGCCAAAGCTTCCTCAGAAGTTGTCGTCAGTGATGAGACGATCATGCCC
TCCATCGAAATTGTAAATAAATTTCTTCCTTCTGAAAAGGGCACCATTGAAGTATTTAAC
AAAGAATCTGCCATGAATCATGATGAACTTGTGGAAATCAATATCATACCACCATTAGTC
ATCCAATCTGCCCAAAATGCTGATATAACCACTCAGATGGTACCTCCTATTTCTGCAGAA
AGCACAGAAATTTCCAGTACTCMAGAACCTGTTATTGCAGTCGATGAACAACCAACTAAA
CATGTAGTCCAAGAGGGACCTGTAGGTAGTAAACGTAAAAGGAARTCTAGATGGGCGGCA
TTTGTGCCAGAGGTCCCCGTAAAACCACCAACTCTGAGTCAGATGGATGTTAGTGTAGTT
CAAACCCAACAAGGAGATCCATCCATGATCAATGTGTCCAGTAATTCAGTATTTCAGCCA
AAGACAGAGGAACACCAGATCAAGGAACCCAGAGTTGAAGTGAATGCTCCAGAAGAAAnn
nnnnnnnnnnnTGTTAAAATCCACCTTGAAGATCAGTCTGTGGACTCGCCCAARTTAGAA
GAAGAAACCTTCTCCCCATCAAAGAGAGTGAGGGTACATCTAGATCGTATGATTGGTGCA
ACTGCAGACCAATTAGGCCATGATAACAGTACTCGCAACATGACACCTGACACATGGGTC
ACCGGCAAGACTGAAGCTACCTACCTGACATCCGGACTTGACCTGGAGGTGAATGGCGCA
GGGGATAATCAAGCAATGATCAAGCTTGAGGATATTGATAAGAACAATGAGGCAGGTATC
ATCGATGAAGAAATTGGCGATGCAGGAGAGGAAATCAAGCCACAGCCTGGGGCAGGGGAG
GACTCCATGGAAGAAGGAGAACTGGATTCTGATGTCAAGGAGGAGAATGACGAGAAACCG
TGTAATGATATTACGGACATGGAGCAAGGAGAGATCGATGATGATGGTGANNNNNNNNNT
GAAGAAAGGAGGCAAGAACAGAAGTCCAGACACTCGAGGCAGGACAAGGAGAATATACCG
CAGGACGAGTACTGGGCAGAGGAAGTAAAGAGAGAGGAGAGGGAAAGGCCAAAGGAGGAG
ACACGAGAGAGTAGAGAAGAGAGGCGGAGGCTGCAGTACGCAGAGTGGGGAATCGTTGAG
AGGAGCAAGATGCCCCGCTTTGTGGAGTTGAACGAGAATTACTACCTGACAGAAAGACGA
AGATCCAAAGCCGGTAAGGAAGCAAGGAGAATGGTATGCTGCTGTGCTACCTCTAGAGAG
GAAAGAAGGCGTGGCATTCAGGCCTGTGGGGAAGACTGTCTCAACAGAGTCCTCATGCTT
GAATGTGGTTCACGATGTCCATGCGGAGATTACTGTACCAACAGGCGTTTCCAAAAAAGA
GAGAATGCCAGAGTAGGAGTCTTCTACACCGAAGAAAAGGGACATGGTTTGAAAGCTAAA
GAAGAACTAAAAGATAATGAGTTTGTGATGGAATACGTTGGAGAGGTGCTGAACTTCCAT
GAGTTCAAGCATCGAGCCAAGCAGTACAGCAAAGACAAGAACCTACACTTCTATTTCATG
GCGCTCAAGTCCGATGAGATCATCGATGCTACCGAGAAAGGGAATGTATCTCGATTCATG
AACCACAGCTGTGATCCTAACTGTGAAACGCAGAAGTGGACAGTGAACGGTCAGCTTCGG
GTAGGATTCTTCACCAAAAGGCTAGTCAAACCCGGGGAAGAGCTTACGTTCGACTACCAG
TTTGAAGTTTATGGTCAAGAAGCTCAGAAGTGTCTGTGTGGATCTGAGAAGTGCAGGGGT
GTGATTGGCAAACAGAAGAAACAGAAGGAAGGTAAAGATACAACACCTAAGCGAAGAGGG
AGTTTTGGAGAAAAAAGAAGGAAAGAAGCTTTCACAGACATCACGTTGGAAGATGAGATA
CAGCAGATGGTAGATGAGTGTGATGAATGTGGGTTRGARTCCAATGACCACACCATCGCT
CTGTCAAGGTTCATGGTTAGAGCCGATCAACCCAAACAGAGGCTTGCACTTCTACAATTR
CTACAGGAAACAACTGAGCAGGCTTACTTGAAGTACTTCCTTACCCATCATGGTCTCAAG
CTGATATGGAGCTGGATGGTCGACTTGGGAGATAGCCCTGCTGAACTTCAAATGCAGATC
CTCCTTACCTTAGCCAAGCTTCCTATTCCAAACAAGAATGCATTGGAAGACAGCAAGGTT
CTCTCAGTCATTGAGAGGTGGGCTAGAAACTTTGCCAACCAAGGACCAACCCAAGAAATG
ACATCTGCAACCAAGGCTGACAGTGACGTTGACTCGTCCAGTGCAAGCGAGACACCTTCC
CGATCAGATACGCCCATTTCAGCCGCCATGGCATCGAGTCTGAATGTCAACAGTAGTATT
GAAATGCTCAAATCGATAGCAGAAGCAACAAGTTCTGAAAGTGATRTGGACAGTGAAACA
CCTTCTGGAGTACCTCTTGCCCTCCGGCAAAGGCTAGAAGCAGAGAGCATGGAATCTCCA
ACTTCCACTGGTAGTGAAGGGGAATCCATGGAAAAACCAACATCAAGTGCAGGAGAGGAT
TCTCAGAATGAGCAACAGGAAGATGTGTTGCCAGGGCAACCGGACTCCGCATCAGATGCT
GCRACATCTTCTAGCACACTGGGAGAATCAGTGAGCAAGGACAAGGAAAATTCATCGAGT
GAAACACTAGATCTTGATAGTGCTGTTGTTGATAGCACAGAAACAGGCCTTCCAGAAACC
AAAGAATCGTCTGACGATAGTTCCAAGGAAGTTAGGACGCTCAAATCATTAGCTGCAGAN
NNAACAANACAAGTGCAATCTCAAAACTCTTCTACTGAAGCTCAGGCAGATGTAGCAAGC
TCACAATCAGAGGATATTGTTAGTGAGTCCTCAGCCCCACCTGCAGAAGAATCTGTAACG
CCCAGTACATCTGAATCTGAAAACAGGACTGAAGATGTTGAGCAACCACCCAGTGTAGCA
GTCGAGACGGATAACGAGGCAGAAAGCAAAACTGATGAAGGAGAAAAGGGTGGCGAATCA
GAACTTTCAATCATTCTTTCATCTCTATTGAGCTCTTGGAGTGACCTAAAAGAAATTTAT
AGGATACCAAAGAAGGAGAGTGAGAAAGACAGAGACAAAGACAGAGAACGAGACAGACAT
CGTGAACATGACAGGGATAGGGATCGTAAACACGACCGTGATAGGGACTATGAAAGAGAT
CATCGAGATCGAGATCGTGATTACGGGAGAGACAGGGATAGGGGTAGGGACAGAGACGAT
AGATATCACAGAGACAGAAGTAGAGATGGTGATCGAGATCGCCATCGCGACAAAGATAGG
AAAGATAGAGATAAAAGTGATGATAAATCAAGGAGAAAACGGAGTAGATCGAGAAGTAGA
GAGCGAGAGACCAAGYCATCTTGGTCTAAGGATTCTGACACTAATGCTACACCTCCAAAG
CTCAGGAAACCATGGAAGGATGCTAAAGGAAAGGAAGGCAAGGGAGTGGTTAAAGAGGAT
GTGAAATTTGAGAAGGAAAGCAAAAAGATAAGCAAAGAAGAGAGAAGACATTTATTTGAA
ATGCAGGTGGAAGCGAAGGAAAGGGAAGATGCGGCTCGTAAAGAGCAAGAGGCTGTGATG
ATGGCGCAATGGCAGGAGAGTGAGCAGCAGAGACAGCAGCAAATGGCTCAGTACATCGAT
GCTAATGGCTTCCCTATAGACCCCAATGCTCCTCCTCATGGTATGATGGTCAATGAACAT
GGTATGCCCATCGARGTCATACCTGGGCACATGGGTGGGATGCCGCCGATGGGGGAGCAG
TACATGGGACATCATCCAGACATGCCTCATCCTGACATGGCCTTCCCACCAGAACACATG
CATCCAGACATGCAAGGGCAGTTTCCTGAACTAATGCAGCAACATGAACACATGGGCATG
GAGGAAAGGTACCACCCATCCATGCATGAACATCACATGATGCCTCATGAAGGACAGCCT
ATGTACGATGATAGCGGGTTTCCAATCCCACCTCAGGAACACATGCATCCAGGGATGATG
GGYATGCAGCCTCACGAGGGGATGCCACCCCATGAAGGGATGCCACACCCYGGAGCGATG
CCACACCCCGGTATGGACTACCAAATGCACCCTGACATGGATCSTAATGCAATGGTGCAC
CCTCATGCAGAGCATCTTAATATGGACCCACACATGATGGGGGCACATCTCCATCCCAAC
ATGGACGTTCACCTGTTAGGGGGTCAGCCCCATCCAGGAGACCCTAATATGTATCCGCCT
GAACAGCACATGATGCAACCTCCGGTGGAAGCTGTACCCTCTCAGGAGGTGCATGTTCCA
CAGGTGGTACCCATTCCTGCAGCGGGAGTTGCCCAGGTACCGAGCCAATCTGCACCACGT
GAGGAAGATTTGATGCCTCCACCCATGTTACCTGTCCCTAGTCGGAAATCAAAGAAGTCT
AAATCACAGAAGAGTGCAGCCAAGCAGTCCTCCAAGACGAGCCCTCCCTCTACCACCTAT
GTCGCCCCTGCTGCACCTGCCAGCAGTGGCATTCCAGTACTATCAACAAACGTACCCTCT
TCCAGTGTGGTTAGTGTGAACCAACAGGGCTACCCCATTGCCCAGGCTGCACCAGGGATC
GTCCCAATGGCCCAGGCACCCCAAGTCTTGCAAACGCCAGTACTACCTCAAGCACCTCAG
CAAGCTGCCCAAACAACCTTCACCTTCGTAACYCCAGACGGCATGCTGGTGACTCAGACC
ATCGTTCCTCTCGCTGCTACGGAGCAGGGCATCTCACCTCATGTACAGCCCATGCAACAA
CATCAACAACAAATGGCTGGAGTGCAACAACAACAGCAGCAACAACAACCACAGGTTACA
GAGTCGATTCCTTCACCCCCTGCGAAACCAAAGACTGCCAAGCTTCCTGCTAACTGGAAG
ACAGCCCAGGACGCAGAAGGAAAAGTCTATTACTACCACTCTGTTACAAGACAAACCCAG
TGGGAATTGCCCTCTTGGGACGATGATGAAGATGATATGTATGATGACGAGACAGGTGGG
GAATCTAATACACCTACATACGATGAGAAGGGTAGACCGAAGACCACTACTGCTCTAGCT
GATACTTCCTCTGAAGCTGCTAAGAGGCTCAAGGAGGCATTCAGATCAAGGATGTCCCAC
CATGTCGTTGGCTACCTCAACGCCTACCGCAAACCAGACTGTAAGCTGGGCCGTATCACC
AACACGGAAGACTTCAAGCATCTGGCTAGGAAGCTAACCCATGGCATCATGGCCAAGGAG
CTGAAGCACTGCCGGAACATTGAGGATCTAGAGGTCAACGAGAACGTCAAACATAAAGCC
AAAGAATACATCAGGAAGTACATGGGGCGCTATGGGAAGCTCTACAAGAAAGACCCAGCT
GAGACGGATATT

>sprp
ATGGAGCCTTTCAGAATCATCCCTACAAGGCGATGGCTGAGAAGCAGCAGGAAAGCCCAA
GAGGTCAACGAAACGGGGGATCAACTGGGTATTCTTGGAGCGAAGCCTAAGGCTGCCAGC
CCGCATCCAGATCCTAATATCTTGGCAAAGGAGATGGAAGAGTTTGAAAAACTAATGCAG
CTTAATTCAACTGAAGGAGCTGGTTCAGACACCAAAGACACTACYCAACAGAACGAGAAG
GGAGAGGAACCAAAACAAGCAGTAGAGGCAGATGCATATGTTCCTGACCAGCCRACCACC
TCTCTAGAACCCTATGAACCAGCACAGCCAACAACATCACCARTGATACCTTCCAAAGAT
GAACAGACCACTGTATCACCTGAAGCATATGAACCAGACCAACCAACTCCAGTTGAAGAA
GTGTACACACCTGACCAACMAWCCYGTGYTGTCAATGACAAGACTGCAAAGGGTCCCTCA
CTTCAAGATTCTGCTCCCTATGAGCCCGAGCAGCCCACYGATGAGCCAATGGTCTTACAG
GACTCTGGTGYTTCTGCCAAAGCTAAGACAGAGGTMTCAGAAGTGGAAGCTGATATGCCT
CAACTMCAGTTAGATTCAGTTACRTGTAGCTCTGATAATCATGGACAAATTGAAAAGGGA
GGGGATCWTGCAACTAGCGAAGACACGGATGCAACACTAGCTCAAAATGTTTTTAACAAT
GAAGGWGGAAACAAATCAGAACAAGAAAATCTCCTTCCTGARGAATGGTTGAGAAAGAAG
GAAAAAAAGAAAAAACACTCRCATGGCAAGCACAAAAAGCCCCTGGTTGAATGGCGATTG
GGCGTACTCAGGAAGGATTATGTTATCAAAGACTTCAAAAGCTTTCCAGTCGACGAAAAG
TTGATGGCTACAACAAAGCATAAATGGAATGATGAGAGTGAAGTTGAACACCTGAAATTT
CTGCATTCAGGGGATGGGAGTCAGACCGACACATCTGAAGTATCGGGTATGACTTCACCW
GCAGTTGCTCTTAGTGACAATGAACTTGAAAGTGATCAAAATACAAGTGGTGACATTAAT
TCCATAGGAAGAACACCTGAAAATGCCCCCGAGGATGATGGTGGTATTAATAGTTCAAAG
GACAATGACATTCAGCRTGTAGAATCAAAATGTTTRGAAGGAGAGACGAAAAAGGAGGAA
TCCGGTGAAGTGGAAAAGGTACTGGAGGAGAGTGCTTCGCATGAAAATGTGAAGTCAGGT
ACTGGACTTGAAGACACYAAACCGAAAGGAGATACCRAAATTGATGAAAGTAGTACTGTT
GAGAAAACTGAGGATTTAGGGGCACAAAAGGATGGAGATACAAAGGAAGTGCAAAAAGGG
TCAGTTGATRAGGAAGAAACAAAAAMAAARTCAGAACAGGAAGAAGACAATTCAAGTAGG
ATGAGCACAAGACAATCAAGCAGGAGAGCARGRAGAGACTCTGGTGAGAATAAAACAGAT
GCTGATCACAAAAGTGATAAAAAGGATGATGATTCCAGCCGAAGAAGATCAAGGAGAAGT
GAAAGATACAGAGATGATTCTGATGATGAAAAGAGAAAAGAMTCTGATAGAAGTAGAACM
GAGTCAGACAGAACTAGAATGGATACTAGGAGACGTTCACAGAGAAGAGACMGATACGGT
AGGGATGACTCTGATGATGAGAGTAGAGAGGGGAGGAGGAGGGGTAGGAGTGACAGCMGA
GAAAGGAGAGGAAGAAGTGGCAGCAGAGAAAGAAGAAGGTATAGAGATGATGAYGACAGA
TATGACAGGTACGATMGAGKACGTAGGCAGAGAAGGAGTGATAGRCGRAGCATGGAYAGA
ACAGACGACAGGAGATCCAGGGARGAYGATCGAAGAAATGAAAGAAGYGTCTCAAGGGAG
AGGGTTGAYCGGAGAAGGAAGGAAAAGGATGATAAAGATGTGAAGAAAGATGTAGATCAG
ACCAAGGAGGAAASCAAAGTAACTGCTGAGAAGAAAACGCAAAAGGCAGATGAAAGAGAA
GGTGACCAGTTACCAGGAAACAGCAAAGCAGATTCAAAGRTTACRGAAAGTGACACTATT
CAAGAGAAGGACCAAAACTCMAAAAAAGATACCTCCGATAAGAATGCTGGGAGAATACCT
ATCAAATTCAATTTCACTTCAAGGGCAGTTCGAAGGAGTACTCGTAGTGCTGTGAAGGCA
AAGGGCGGAGTATTTGAAGAKGAKGAGGATGAAGATAARCCACTGTCAGAATTACAGACT
TTATGTGATGAGAAGGAASCAACAGYTTCAGAATCAGAAGAAGATCAAGCTCCTCCTGTT
ACYCGCAGTAAGAGTAGAGAAGGCTGTCCAGTGGAAGAACSKTTGGAAGAAAACAAGGTY
GRTCAATTATCTTCTGTTCATACTGAAACAAGCACAACCAGAGCCAGAAGCAGYCARAAT
ARAGAAAATTTGTTTGAGAATACTYTAAGGAAGGAATTCAAAATAGATCAAGAATCAGAA
TCGGATAGTGGRGCAGAATTGAGTTTGATGRGTCTTGGAGATGCCCCAAGTCTYTATCCT
GAAAATATACTTGAAAGCCAAGTTGAAATGGAACTCTTGGCAAATGCATTYTCTTCCACT
GATACTGAAGCTGAGACAGAAATTGTACTGGATACAACTGGGGAAAGTGATAATTTTGTA
ATGGAAGGAAAGGAAGAAGATGATTCACCAAAACAAGAAGAGAGTGATGATGTTGACATG
GATGTTGACATGGAAGTTGAGGAACAACTGCATGATGTCAGTACTATTGTAGTTTCTTCA
CCCCCACATATACCAGATGAGGAAGGTACAGATACTGATACTGATGTACAGTTGAGCAAT
AGTCCTAGTCCTAGTCCTAGTCCTCGGGAGAACAGTAGAACTTGTTCTGAAGAAATGCCA
ATTGCTCCAGAGGAACAGACCAGATCAGAGATTGATGGAAATGAGAAACAGAGCCAAAAT
GGTCGTCTTCAGGAGAACAAAGATATTATTATCCATGAAACRCGKATTGTTCCAGAGATC
AAAATAGTGCCAGCTCCCGATGAATCCTGTTACCAAGTTCGCTCCGAAAAAGCTGAGGAA
AGTACTGAAGAGAAAGAAAGTGAGATAAATACATCATTTGAAACTGAACAAAGYGATGTG
GAAAGTCTCTCACTGGYGAAGACATCTGACTTTAGCAAAACCGAGTCTGAATCTGAAGAT
GCAATGTCAATGGAAATCATTGACCTAATGGCAGGCACATCATATAAAACTTCAAAGATM
TCTGTTAATTTACCAAATGAAGAGTCCGATTTGAATACTTCCATTCAAGATGTTTCAGAT
AAAATTGCAGATAATGWTRAGGAGACAATATGTGACCAGACTTCTGTAATGTTACTGGAA
GAAGTGACATCAGTGTCGCAGCCTGCACAACCACCTATCAGTGATTCCCAAGATCCTGAT
GTTAACRCTGAAACAATCGTTCTTGACCRCAGTACTAGTSATCAAAATATAACCGTCCAG
GRGGCAGACRAAGCCAAAGCTTCCTCAGAAGTTGTCRTCAGTGATGAGWTGATCATGCCC
TCCATTGATATTGTAAATAAATCTCTTCCTTCTGAAAAGGGTACCATTGAAGTATTTAAC
AAAGAATCTGCCATAAATCAYGATGAACTTGTGGAAACAAATACCATGCCATCATCAGAC
ATCCCATCTGCCCAACATGATGATATAACCACTCAGATGGTACCTCCTATTTCTGCAGAA
AGCACAGAAATTTCCAGTACTCAAGAACCTGTTATTGCAGTCAATGAACAAYCAACTAAA
CATGTTATCCAAGAGGGACCTGTAGGTAGTAAACGTAAAAGGAAGTCTAGATGGGCGGCA
TTTGTTCCAGAGGTCYCMGTAAAACCACCAACTYTGAGTCAGATGGATGTTAGTGTAGTT
CAAACCCCACAAGGAKATCCATCCATGATCAACRTGTCCAGTAATTCAGTATTTCAGCCA
CAGACAGAGGAACACCAGATAAAGGAATCCAGAGTTGAAGTGAACACTCCAGAAGAAAGC
AAATCTGCACATGTTGAAAGCCACATAGAAGAGCAGTCGGTGGACTCGCCCAAGTTAGAA
GAAGAAACCYTCTCCCCATCAAAGAGAGTGAGGGTACATCTAGATCGTATGRTTATTGCA
RCTGCAGATCAATYAAGCCATGATAACAGTACTCACAACAYGACACTTGATCCATGGGTC
ATTGGCAAGACTGAAGCTACCTACCTGTCATCTGGACTTGACCTGGAGGTGAATGGTGCA
GGGGATAATCAGGCAATGATCAAGCTTGAGGATATTGCKAAAAACCATGAGGCAGGTATC
ATCAATGAAGAAATAGAAGATGCAGGAGAGGTTAYGGAACCACAACCTGGGGCAGGAGAG
GACTCCATGGAAGARGGRGAACTGGATTCTGATATCAAGGAGGAGWCTGASGAGAAACCA
TGTAATGATATTACGGGCATGGAGCAAGGAGAGATCGACGATGATGGTGAGGGAGGGGTT
GAAGAAAGGAGRCAAAAACAGAAGTCCAGACACTCGAGGCAGGACAAGGAGAATATACCG
CAGRACGAGTACTGGGCAGARGRAGGAAAGAGAGAGGAGAGGGAAAGGCCAAAGGAGGAR
ACACGAGAGAGTMGAGAAGAGAGGCGGMGGCTGCAGTAYGCSGAGTGGGGAATCGTTGAG
AGGAGCAAGATGCCCCGCTTTGTGGAGTTGAACGAGAAYTACTACCTGACAGAAAGGCGA
AGATCAAAAGCCGGTAAGGAAGCRAGGAGAATGGTATGCTGCTGTGCTACCTCTAGAGAG
GAAAGAAGGCGTGGCATTCAGGCTTGTGGGGAAGACTGTCTCAACAGAGTCCTCATGCTT
GAATGTGGTTCACGATGYCCATGTGGAGATTACTGTACCAACAGGCGYTTCCAAAAAAGA
GAGAATGCCAGAGTAGGAGTCTTCTACACYGAAGAAAAGGGACATGGTTTGAAAGCTAAA
GAAGAACTRAAAGATAATGAGTTTGTGATGGAATAYGTTGGAGAGGTGCTRAACTTYCAT
GAGTTCAARCATCGAGCCAAGCAGTACAGCAAAGACAAGAACCTWCACTTCTATTTYATG
GCGCTCAAGTCMGAYGAGATCATCGATGCTACCGAGAAAGGGAATGTATCKMGATTCATG
AACCACAGCTGYGATCCTAACTGTGAAACACAGAAGTGGACAGTGAAYGGTCAGCTTCGA
GTMGGATTYTTYACCAAGAGGCARGTCAAACCYGGGGAAGAGCTTACGTTTGACTACCAG
TTTGAAGTTTATGGTCAAGAAGCTCAGAAGTGTCTGTGTGGATCTGAGAAGTGCAGGGGT
GTGATTGGCAARCAGAAGAAACAGAAGGAAGGCAAAGATACAACACCTAAGAGAAGAGGC
AGTTTYGGAGAGAAACGAAGGAAAGAAGCTTTCACAGATATCACGTTRGAAGATGAGATA
CAGCAGATGGTAGATGAGTGTGATGAATGTGGGTTGGAATCCAATGACCACACCATCGCA
CTCTCAAGGTTCATGGTTAGAGCTGATCAACCCAAACAGAGGCTTGCACTTCTACAATTG
CTACAGGAAACRACTGARCAGGCTTACTTGAARTACTTCCTAACCCATCATGGTCTYAAG
CTRATATGGAGCTGGATGGTTGACTTGGGAGATARCCCTGCTGAACTSCAAATGCAGATC
CTCCTCACCTTAGCSAAGCTTCCTATWCCAAACAAGAATGCATTGGAAGACAGCAAGGTT
CTCTCGGTCATTGAGAGGTGGGCTAGAAACTTTGCCAACCAAGGACCAMCCCAAGAAATG
ACATCTGCAACCAAGGCTGACAGTGACGTTGACTCGTCCAGTGCAAGCGAGACACCTTCA
CGATCAGATACGCCCATTTCAGCYGCCATGGCATCAAGTCTGAAYRTCAACAGTAGTATT
GAGATGCTCAAGTCGATAGCAGAAGCAACMAGYTCTGAAAGTGATATGGACAGTGAARCA
CCYTCAGGAGTACCTCTTGCCCTCCGGCAAAGGCTAGAAGCAGAGAGCATGGAATCTCCA
ACTTCCACTGGTAGYGAAGGRGAATCCATGGAAAAACCAWCGTCAAGTGCAGGAGAGGAT
TCTCAGAATGAGCAACARGARGATGTGTTGCYAGGGCAACCRGACTCGGCATCRGATGCT
GCGACATCTWCTACCACAGTGGRAGAATCAGTKAGCAAGGACAAGGAAAATTCATTGAGT
GAAACACTAGCTYTTGATAGTGCTGTTGTTGATAGCACAGAAACRGGCCTTCCAGAAACC
AMAGAATCGTCTGACGATAGTTCCAAGGAAGTTAGGACGCTCAAATCATTAGCTGCAGAT
GCAACAAGACACGTGCAATCTCAAAACTCTTCWACTGATGCTCAGGCAGATGTAGCAATC
TCACAATCAGAGGATATTGTTAGCGAGTCCTCAACSYCACCTGCAGAAGAATCTGTAATG
GCCAGYACATCTGAGTCTGAAAACAGGACTAAAGATGTTGAGCAGCCACCCAGTGTAGCA
GTTGAGACGGATAACGAAGCAGAAAGCAAAACCGATGAAGGAGAAAAGGGTGGCGATTCA
GAAATTTCCATCATTCTTTCATCTCTATTGAGCTCTTGGAGTGACCTAAAAGAAATTTAT
AGGATACCAAAGAAGGAGAGTGAAAAAGATAGAGACAAAGACAGAGAACGAGACAGACAT
CGTGAACATGACAGGGATAGGGATCGTAAACATGACCGTGATAGGGACTATGATAGAGAT
CATCGAGATCGAGATCGGGATTACGGAAGAGACAGGGATAGGGGTAGGGACAGAGACGAT
AGACATCACAGAGACAGAGGTAGAGATGGTGATCGAGATCGCCATCGAGACAAAGAAAGG
AAAGATAGAGATAAAAGTGATGATAAATCAAGGAGAAAACGAAGTAGATCAAGAAGTAGA
GAGCGAGAGACCAAATCATCTTGGTCTAAGGATTCTGACACTAATGCTACACCTCCAAAG
CTCAGGAAACCATGGAAGGATGCTAAAGGAAAGGAAGGCAAGGGAGTGGTTAAAGAGGAT
GTGAAATTTGAGAAGGAAAGCAAAAAAATGAGCAAAGAAGAGAGGAGACATTTATTTGAA
ATGCAGGTGGAAGCGAAGGAAAGGGAAGATGCGGCTCGTAAAGAGCAAGAGGCTGTGATG
ATGGCACAATGGCAGGAGAGTGAGCAGCAGAGACAGCAGCAAATGGCTCAGTACATCGAT
GCTAAYGGCTTCCCTATAGACCCCAATGCTCCTCCTCATGGTATGATGGTCAATGAACAT
GGTATGCCCATCGAGGTCATACCTGGGCACATGGGTGGTATGCCGCCGATGGGGGAGCAG
TACATGGGACATCATCCAGACATGCCTCATCCTGACATGGCCTTCCCACCAGAACACATG
CATCCAGACATGCAAGGGCAGTTTCCTGAACTCATGCAGCAACATGAACACATGGGCATG
GAGGAAAGGTACCACCCATCCATGCATGAACATCACATGATGCCTCATGAAGGACAGCCT
ATGTACGATGATAGCGGGTTTCCAATCCCACCTCAAGAACACATGCATCCAGGGATGATG
GGTATGCCGCCCCATGAAGGGATGCCACCCCATGAAGGAATGCCACACCCCGGAGCGATG
CCACACCCCGGTATGGACTACCAAATCCACCCTGACATGGATCCTAATGCCATGGTGCAC
CCTCATGCCGAGCATCTCAATATGGACCCACACATGATGGGGGCACAACTCCATCCTAAC
ATGGACGTTCACCTGTTAGGGGGTCAGCCCCATCCAGGAGACCCTAATATGTATCCTCCA
GAACAACACATGATGCAACCTCCGGTGGAAGCTGTACCCTCTCAGGAGGTGCATGTTCCA
CAGGTGGTACCCATTCCTGCGGCAGGAGTTGCCCAGGTACCGAGCCAATCTGCACCRCGT
GAGGAAGATTTGATGCCTCCACCCATGTTACCGGTCCCAAGTCGGAAATCAAAGAAGTCT
AAATCACAGAAGAGTGCAGCCAAGCAGTCCTCCAAGACGAGCCCTCCCTCTACCACCTAT
GTCGCCCCTGCTGCACCTGCCAGCAGTGGCATTCCAGTACTATCATCAAACGTACCCTCT
TCCAGTGTGGTTAGTGTGAACCAACAGGGCTACCCCATTGCCCAGGCTGCACCAGGGATC
GTCCCAATGGCCCAGGCACCACAAGTCTTGCAAACGCCAGTACTACCTCAAGCACCTCAG
CAAGCTGCCCAAACGACCTTCACCTTCGTAACTCCTGACGGCATGCTGGTGACTCAGACC
ATCGTTCCTCTCGCTGCTACGGAGCAGGGCATCTCACCTCATGTACAGCCCATGCAACAA
CACCAACAACAAATGGCTGGAGTGCAACAACAACARCAGCAGCAACAACCACAGGTTACA
GAGTCWATCCCTTCACCCCCTGCGAAACCAAAGACTGCCAAGCTTCCTGCTAACTGGAAG
ACAGCCCAGGACGCAGAAGGAAAAGTCTATTACTACCACTCTGTTACAAGACAAACCCAG
TGGGAGTTGCCCTCTTGGGACGAGGATGAAGATGATATGTATGATGACGAGACAGGTGGA
GAATCTAACACACCTACATACGATGAGAAGGGTAGACCGAAAACCACTACTGCTCTTGCT
GATACTTCCTCTGAAGCTGCCAAGAGGCTCAAGGAGGCATTCAGATCAAGGATGTCCCAT
CATGTTGTTGGCTATCTCAACGCCTACCGCAAACCAGACTGTAAGCTGGGCCGCATCACC
AACACGGAAGACTTCAAGCATCTGGCTAGGAAGCTAACCCACGGCATCATGGCCAAGGAG
CTGAAGCACTGCMGAAACATCGAGGATCTAGAGGTCAACGAGAAYGTCAAACATAAAGCC
AAAGAATACATCAGGAAGTACATGGGACGCTATGGGAAGCTCTACAAGAAAGATCCAGCC
GACACYGATATT

>spurp
ATGGAGCCTTTCAGAATCATCCCTACAAGGCGATGGCTGAGAAGCAGCAGGAAAGCCCAA
GAGGTCAACGAAACGGGGGATCAACTGGGTATTCTTGGAGCGAAGCCTAAGGCTGCCAGC
CCGCATCCAGATCCTAATATCTTGGCAAAGGAGATGGAAGAGTTTGAAAAACTAATGCAG
CTTAATTCAACTGAAGGAGCTGGTTCAGACACCAAAGACACTACCCAACAGAACGAGAAG
GGAGAGGAACCAAAACAAGCAGTAGAGGCAGATGCATATGTTCCTGACCAGCCGACCACC
TCTCTAGAACCCTATGAACCAGCACAGCCAACAACATCACCAGTGATACCTTCCAAAGAT
GAACAGACCACTGTATCACCTGAAGCATATGAACCAGACCAACCAACTCCAGTTGAAGAA
GTGTACACACCTGACCAACAAACCTGTGTTGTCAATGACAAGACTGCAAAGGGTCCCTCA
CTTCAAGATTCTGCTCCCTATGAGCCCGAGCAGCCCACCGATGAGCCAATGGTCTTACAG
GACTCTGGTGTTTCTGCCAAAGCTAAGACAGAGGTATCAGAAGTGGAAGCTGATATGCCT
CAACTCCAGTTAGATTCAGTTACGTGTAGCTCTGATAATCATGGACAAATTGAAAAGGGA
GGGGATCTTGCAACTAGCGAAGACACGGATGCAACACTAGCTCAAAATGTTTTTAACAAT
GAAGGTGGAAACAAATCAGAACAAGAAAATCTCCTTCCTGAAGAATGGTTGAGAAAGAAG
GAAAAAAAGAAAAAACACTCGCATGGCAAGCACAAAAAGCCCCTGGTTGAATGGCGATTG
GGCGTACTCAGGAAGGATTATGTTATCAAAGACTTCAAAAGCTTTCCAGTCGACGAAAAG
TTGATGGCTACAACAAAGCATAAATGGAATGATGAGAGTGAAGTTGAACACCTGAAATTT
CTGCATTCAGGGGATGGGAGTCAGACCGACACATCTGAAGTATCGGGTATGACTTCACCT
GCAGTTGCTCTTAGTGACAATGAACTTGAAAGTGATCAAAATACAAGTGGTGACATTAAT
TCCATAGGAAGAACACCTGAAAATGCCCCCGAGGATGATGGTGGTATTAATAGTTCAAAG
GACAATGACATTCAGCGTGTAGAATCAAAATGTTTGGAAGGAGAGACGAAAAAGGAGGAA
TCCGGTGAAGTGGAAAAGGTACTGGAGGAGAGTGCTTCGCATGAAAATGTGAAGTCAGGT
ACTGGACTTGAAGACACCAAACCGAAAGGAGATACCGAAATTGATGAAAGTAGTACTGTT
GAGAAAACTGAGGATTTAGGGGCACAAAAGGATGGAGATACAAAGGAAGTGCAAAAAGGG
TCAGTTGATGAGGAAGAAACAAAAAAAAAATCAGAACAGGAAGAAGACAATTCAAGTAGG
ATGAGCACAAGACAATCAAGCAGGAGAGCAGGGAGAGACTCTGGTGAGAATAAAACAGAT
GCTGATCACAAAAGTGATAAAAAGGATGATGATTCCAGCCGAAGAAGATCAAGGAGAAGT
GAAAGATACAGAGATGATTCTGATGATGAAAAGAGAAAAGACTCTGATAGAAGTAGAACA
GAGTCAGACAGAACTAGAATGGATACTAGGAGACGTTCACAGAGAAGAGACCGATACGGT
AGGGATGACTCTGATGATGAGAGTAGAGAGGGGAGGAGGAGGGGTAGGAGTGACAGCAGA
GAAAGGAGAGGAAGAAGTGGCAGCAGAGAAAGAAGAAGGTATAGAGATGATGACGACAGA
TATGACAGGTACGATCGAGGACGTAGGCAGAGAAGGAGTGATAGGCGAAGCATGGACAGA
ACAGACGACAGGAGATCCAGGGAAGACGATCGAAGAAATGAAAGAAGTGTCTCAAGGGAG
AGGGTTGATCGGAGAAGGAAGGAAAAGGATGATAAAGATGTGAAGAAAGATGTAGATCAG
ACCAAGGAGGAAACCAAAGTAACTGCTGAGAAGAAAACGCAAAAGGCAGATGAAAGAGAA
GGTGACCAGTTACCAGGAAACAGCAAAGCAGATTCAAAGATTACGGAAAGTGACACTATT
CAAGAGAAGGACCAAAACTCCAAAAAAGATACCTCCGATAAGAATGCTGGGAGAATACCT
ATCAAATTCAATTTCACTTCAAGGGCAGTTCGAAGGAGTACTCGTAGTGCTGTGAAGGCA
AAGGGCGGAGTATTTGAAGAGGATGAGGATGAAGATAAACCACTGTCAGAATTACAGACT
TTATGTGATGAGAAGGAAGCAACAGTTTCAGAATCAGAAGAAGATCAAGCTCCTCCTGTT
ACTCGCAGTAAGAGTAGAGAAGGCTGTCCAGTGGAAGAACGGTTGGAAGAAAACAAGGTC
GGTCAATTATCTTCTGTTCATACTGAAACAAGCACAACCAGAGCCAGAAGCAGTCAGAAT
AGAGAAAATTTGTTTGAGAATACTCTAAGGAAGGAATTCAAAATAGATCAAGAATCAGAA
TCGGATAGTGGGGCAGAATTGAGTTTGATGAGTCTTGGAGATGCCCCAAGTCTTTATCCT
GAAAATATACTTGAAAGCCAAGTTGAAATGGAACTCTTGGCAAATGCATTCTCTTCCACT
GATACTGAAGCTGAGACAGAAATTGTACTGGATACAACTGGGGAAAGTGATAATTTTGTA
ATGGAAGGAAAGGAAGAAGATGATTCACCAAAACAAGAAGAGAGTGATGATGTTGACATG
GATGTTGACATGGAAGTTGAGGAACAACTGCATGATGTCAGTACTATTGTAGTTTCTTCA
CCCCCACATATACCAGATGAGGAAGGTACAGATACTGATACTGATGTACAGTTGAGCAAT
AGTCCTAGTCCTAGTCCTAGTCCTCGGGAGAACAGTAGAACTTGTTCTGAAGAAATGCCA
ATTGCTCCAGAGGAACAGACCAGATCAGAGATTGATGGAAATGAGAAACAGAGCCAAAAT
GGTCGTCTTCAGGAGAACAAAGATATTATTATCCATGAAACGCGTATTGTTCCAGAGATC
AAAATAGTGCCAGCTCCCGATGAATCCTGTTACCAAGTTCGCTCCGAAAAAGCTGAGGAA
AGTACTGAAGAGAAAGAAAGTGAGATAAATACATCATTTGAAACTGAACAAAGTGATGTG
GAAAGTCTCTCACTGGCGAAGACATCTGACTTTAGCAAAACCGAGTCTGAATCTGAAGAT
GCAATGTCAATGGAAATCATTGACCTAATGGCAGGCACATCATATAAAACTTCAAAGATA
TCTGTTAATTTACCAAATGAAGAGTCCGATTTGAATACTTCCATTCAAGATGTTTCAGAT
AAAATTGCAGATAATGATGAGGAGACAATATGTGACCAGACTTCTGTAATGTTACTGGAA
GAAGTGACATCAGTGTCGCAGCCTGCACAACCACCTATCAGTGATTCCCAAGATCCTGAT
GTTAACGCTGAAACAATCGTTCTTGACCGCAGTACTAGTGATCAAAATATAACCGTCCAG
GGGGCAGACAAAGCCAAAGCTTCCTCAGAAGTTGTCATCAGTGATGAGTTGATCATGCCC
TCCATTGATATTGTAAATAAATCTCTTCCTTCTGAAAAGGGTACCATTGAAGTATTTAAC
AAAGAATCTGCCATAAATCATGATGAACTTGTGGAAACAAATACCATGCCATCATCAGAC
ATCCCATCTGCCCAACATGATGATATAACCACTCAGATGGTACCTCCTATTTCTGCAGAA
AGCACAGAAATTTCCAGTACTCAAGAACCTGTTATTGCAGTCAATGAACAACCAACTAAA
CATGTTATCCAAGAGGGACCTGTAGGTAGTAAACGTAAAAGGAAGTCTAGATGGGCGGCA
TTTGTTCCAGAGGTCTCAGTAAAACCACCAACTCTGAGTCAGATGGATGTTAGTGTAGTT
CAAACCCCACAAGGATATCCATCCATGATCAACATGTCCAGTAATTCAGTATTTCAGCCA
CAGACAGAGGAACACCAGATAAAGGAATCCAGAGTTGAAGTGAACACTCCAGAAGAAAGC
AAATCTGCACATGTTGAAAGCCACATAGAAGAGCAGTCGGTGGACTCGCCCAAGTTAGAA
GAAGAAACCCTCTCCCCATCAAAGAGAGTGAGGGTACATCTAGATCGTATGGTTATTGCA
GCTGCAGATCAATTAAGCCATGATAACAGTACTCACAACATGACACTTGATCCATGGGTC
ATTGGCAAGACTGAAGCTACCTACCTGTCATCTGGACTTGACCTGGAGGTGAATGGTGCA
GGGGATAATCAGGCAATGATCAAGCTTGAGGATATTGCTAAAAACCATGAGGCAGGTATC
ATCAATGAAGAAATAGAAGATGCAGGAGAGGTTATGGAACCACAACCTGGGGCAGGAGAG
GACTCCATGGAAGAGGGAGAACTGGATTCTGATATCAAGGAGGAGACTGACGAGAAACCA
TGTAATGATATTACGGGCATGGAGCAAGGAGAGATCGACGATGATGGTGAGGGAGGGGTT
GAAGAAAGGAGGCAAAAACAGAAGTCCAGACACTCGAGGCAGGACAAGGAGAATATACCG
CAGAACGAGTACTGGGCAGAAGAAGGAAAGAGAGAGGAGAGGGAAAGGCCAAAGGAGGAG
ACACGAGAGAGTCGAGAAGAGAGGCGGCGGCTGCAGTACGCGGAGTGGGGAATCGTTGAG
AGGAGCAAGATGCCCCGCTTTGTGGAGTTGAACGAGAACTACTACCTGACAGAAAGGCGA
AGATCAAAAGCCGGTAAGGAAGCAAGGAGAATGGTATGCTGCTGTGCTACCTCTAGAGAG
GAAAGAAGGCGTGGCATTCAGGCTTGTGGGGAAGACTGTCTCAACAGAGTCCTCATGCTT
GAATGTGGTTCACGATGCCCATGTGGAGATTACTGTACCAACAGGCGTTTCCAAAAAAGA
GAGAATGCCAGAGTAGGAGTCTTCTACACTGAAGAAAAGGGACATGGTTTGAAAGCTAAA
GAAGAACTAAAAGATAATGAGTTTGTGATGGAATACGTTGGAGAGGTGCTGAACTTTCAT
GAGTTCAAGCATCGAGCCAAGCAGTACAGCAAAGACAAGAACCTACACTTCTATTTTATG
GCGCTCAAGTCCGACGAGATCATCGATGCTACCGAGAAAGGGAATGTATCGAGATTCATG
AACCACAGCTGCGATCCTAACTGTGAAACACAGAAGTGGACAGTGAACGGTCAGCTTCGA
GTCGGATTTTTCACCAAGAGGCAGGTCAAACCCGGGGAAGAGCTTACGTTTGACTACCAG
TTTGAAGTTTATGGTCAAGAAGCTCAGAAGTGTCTGTGTGGATCTGAGAAGTGCAGGGGT
GTGATTGGCAAGCAGAAGAAACAGAAGGAAGGCAAAGATACAACACCTAAGAGAAGAGGC
AGTTTTGGAGAGAAACGAAGGAAAGAAGCTTTCACAGATATCACGTTGGAAGATGAGATA
CAGCAGATGGTAGATGAGTGTGATGAATGTGGGTTGGAATCCAATGACCACACCATCGCA
CTCTCAAGGTTCATGGTTAGAGCTGATCAACCCAAACAGAGGCTTGCACTTCTACAATTG
CTACAGGAAACAACTGAGCAGGCTTACTTGAAATACTTCCTAACCCATCATGGTCTTAAG
CTGATATGGAGCTGGATGGTTGACTTGGGAGATAGCCCTGCTGAACTGCAAATGCAGATC
CTCCTCACCTTAGCGAAGCTTCCTATACCAAACAAGAATGCATTGGAAGACAGCAAGGTT
CTCTCGGTCATTGAGAGGTGGGCTAGAAACTTTGCCAACCAAGGACCAACCCAAGAAATG
ACATCTGCAACCAAGGCTGACAGTGACGTTGACTCGTCCAGTGCAAGCGAGACACCTTCA
CGATCAGATACGCCCATTTCAGCTGCCATGGCATCAAGTCTGAATGTCAACAGTAGTATT
GAGATGCTCAAGTCGATAGCAGAAGCAACAAGCTCTGAAAGTGATATGGACAGTGAAACA
CCTTCAGGAGTACCTCTTGCCCTCCGGCAAAGGCTAGAAGCAGAGAGCATGGAATCTCCA
ACTTCCACTGGTAGTGAAGGAGAATCCATGGAAAAACCAACGTCAAGTGCAGGAGAGGAT
TCTCAGAATGAGCAACAGGAGGATGTGTTGCTAGGGCAACCAGACTCGGCATCAGATGCT
GCGACATCTACTACCACAGTGGAAGAATCAGTGAGCAAGGACAAGGAAAATTCATTGAGT
GAAACACTAGCTTTTGATAGTGCTGTTGTTGATAGCACAGAAACAGGCCTTCCAGAAACC
ACAGAATCGTCTGACGATAGTTCCAAGGAAGTTAGGACGCTCAAATCATTAGCTGCAGAT
GCAACAAGACACGTGCAATCTCAAAACTCTTCAACTGATGCTCAGGCAGATGTAGCAATC
TCACAATCAGAGGATATTGTTAGCGAGTCCTCAACGTCACCTGCAGAAGAATCTGTAATG
GCCAGTACATCTGAGTCTGAAAACAGGACTAAAGATGTTGAGCAGCCACCCAGTGTAGCA
GTTGAGACGGATAACGAAGCAGAAAGCAAAACCGATGAAGGAGAAAAGGGTGGCGATTCA
GAAATTTCCATCATTCTTTCATCTCTATTGAGCTCTTGGAGTGACCTAAAAGAAATTTAT
AGGATACCAAAGAAGGAGAGTGAAAAAGATAGAGACAAAGACAGAGAACGAGACAGACAT
CGTGAACATGACAGGGATAGGGATCGTAAACATGACCGTGATAGGGACTATGATAGAGAT
CATCGAGATCGAGATCGGGATTACGGAAGAGACAGGGATAGGGGTAGGGACAGAGACGAT
AGACATCACAGAGACAGAGGTAGAGATGGTGATCGAGATCGCCATCGAGACAAAGAAAGG
AAAGATAGAGATAAAAGTGATGATAAATCAAGGAGAAAACGAAGTAGATCAAGAAGTAGA
GAGCGAGAGACCAAATCATCTTGGTCTAAGGATTCTGACACTAATGCTACACCTCCAAAG
CTCAGGAAACCATGGAAGGATGCTAAAGGAAAGGAAGGCAAGGGAGTGGTTAAAGAGGAT
GTGAAATTTGAGAAGGAAAGCAAAAAAATGAGCAAAGAAGAGAGGAGACATTTATTTGAA
ATGCAGGTGGAAGCGAAGGAAAGGGAAGATGCGGCTCGTAAAGAGCAAGAGGCTGTGATG
ATGGCACAATGGCAGGAGAGTGAGCAGCAGAGACAGCAGCAAATGGCTCAGTACATCGAT
GCTAACGGCTTCCCTATAGACCCCAATGCTCCTCCTCATGGTATGATGGTCAATGAACAT
GGTATGCCCATCGAGGTCATACCTGGGCACATGGGTGGTATGCCGCCGATGGGGGAGCAG
TACATGGGACATCATCCAGACATGCCTCATCCTGACATGGCCTTCCCACCAGAACACATG
CATCCAGACATGCAAGGGCAGTTTCCTGAACTCATGCAGCAACATGAACACATGGGCATG
GAGGAAAGGTACCACCCATCCATGCATGAACATCACATGATGCCTCATGAAGGACAGCCT
ATGTACGATGATAGCGGGTTTCCAATCCCACCTCAAGAACACATGCATCCAGGGATGATG
GGTATGCCGCCCCATGAAGGGATGCCACCCCATGAAGGAATGCCACACCCCGGAGCGATG
CCACACCCCGGTATGGACTACCAAATCCACCCTGACATGGATCCTAATGCCATGGTGCAC
CCTCATGCCGAGCATCTCAATATGGACCCACACATGATGGGGGCACAACTCCATCCTAAC
ATGGACGTTCACCTGTTAGGGGGTCAGCCCCATCCAGGAGACCCTAATATGTATCCTCCA
GAACAACACATGATGCAACCTCCGGTGGAAGCTGTACCCTCTCAGGAGGTGCATGTTCCA
CAGGTGGTACCCATTCCTGCGGCAGGAGTTGCCCAGGTACCGAGCCAATCTGCACCGCGT
GAGGAAGATTTGATGCCTCCACCCATGTTACCGGTCCCAAGTCGGAAATCAAAGAAGTCT
AAATCACAGAAGAGTGCAGCCAAGCAGTCCTCCAAGACGAGCCCTCCCTCTACCACCTAT
GTCGCCCCTGCTGCACCTGCCAGCAGTGGCATTCCAGTACTATCATCAAACGTACCCTCT
TCCAGTGTGGTTAGTGTGAACCAACAGGGCTACCCCATTGCCCAGGCTGCACCAGGGATC
GTCCCAATGGCCCAGGCACCACAAGTCTTGCAAACGCCAGTACTACCTCAAGCACCTCAG
CAAGCTGCCCAAACGACCTTCACCTTCGTAACTCCTGACGGCATGCTGGTGACTCAGACC
ATCGTTCCTCTCGCTGCTACGGAGCAGGGCATCTCACCTCATGTACAGCCCATGCAACAA
CACCAACAACAAATGGCTGGAGTGCAACAACAACAACAGCAGCAACAACCACAGGTTACA
GAGTCTATCCCTTCACCCCCTGCGAAACCAAAGACTGCCAAGCTTCCTGCTAACTGGAAG
ACAGCCCAGGACGCAGAAGGAAAAGTCTATTACTACCACTCTGTTACAAGACAAACCCAG
TGGGAGTTGCCCTCTTGGGACGAGGATGAAGATGATATGTATGATGACGAGACAGGTGGA
GAATCTAACACACCTACATACGATGAGAAGGGTAGACCGAAAACCACTACTGCTCTTGCT
GATACTTCCTCTGAAGCTGCCAAGAGGCTCAAGGAGGCATTCAGATCAAGGATGTCCCAT
CATGTTGTTGGCTATCTCAACGCCTACCGCAAACCAGACTGTAAGCTGGGCCGCATCACC
AACACGGAAGACTTCAAGCATCTGGCTAGGAAGCTAACCCACGGCATCATGGCCAAGGAG
CTGAAGCACTGCAGAAACATCGAGGATCTAGAGGTCAACGAGAACGTCAAACATAAAGCC
AAAGAATACATCAGGAAGTACATGGGACGCTATGGGAAGCTCTACAAGAAAGATCCAGCC
GACACCGATATT

>pdep
ATGGAGCCTTTCAGAATAATCCCTACAAGGCGATGGCTGAGAAGCAGCAAGAAAGCCCAA
GAGGTGAACGAAAAGGGGGATCAACTGGATATTCTTGGAACAAAAACTAAGGCTGCCAGC
CCGCATCCAGATCCTACTATCTTGGCAAAGGAGATGGAAGAGTTTGAAAAACTAATGCAG
CTTAGCTCAACTGAAGAAGCTGGTTCAGACACCAAAGACACTNNNCAAAAGGATGAKAAG
GGAGAGGAACCAAAACAATCAGTAGAGGCAGATGCATATGTTCCTGACCAGCCAACCACC
TCTCTAGAACCCTATGAACCAGCACAGCCAACAACATCACCAATGATACCTTCCAAAGGT
GGACAGACCACTATGTCACCTGAAGCATATGAACCAGACCAACCAACTCCGGTTGAAGAA
GTGTACACACCTGACCAACCAACCCATGCTATCAATGACAAGGCTGCAAAGGTTTCCTCA
CTTCAAAAGTCAGATCCCTATGAGCCAGAACAGCCCACAGATGAGCCAATGGTCTTACAG
GACTCTTATGTTTCTGCCAAAGCCAAGACAGAGGTATCAGAAGTGGAAGCTGATATGCCT
CAACTCCAGTTAGATTCAGTTACATGTAGCTCTGATAATCATGGACAAATTGAAAAGGGA
GGAGATCATGAAGCTAGCGAAAACACAGATGCAACACTAGCTGAAAATGTTTTTAAAAAT
GAAGGAGGAAACAAATCAGAACAAGAAAATCTCCTTCCTGAAGTATGGTTGAGGAAGAAG
GAAAAAAAGAAAAAACATTCACATGGCAAGCACAAAAAGCCCCTGGTTGAATGGCGATTG
GGCGTACTCAGGAAGGATTATGTTATCAAAGACTTCAAAAGCTTTCCAGTTGACAAAAAG
TTGATGGCTACAACAAAGCATAAATGGAATGATGAGAGTGAAGTTGAACACCTGAAAGTT
CTGCATTCAGGGGATGGGAGTCAGACTGACACATCTGAAGTATCAGGTATGACTTCACCT
GCAGTTGCTCCTAGTGACAATGAACTTGAAAGTGAGCAAAATACAAGTGGTGACATTGAT
TCCATAGGAAGAACAGCTGAAAATGCCCCTGAGGATGATGGTGGTATTAATAGTTCAAAG
GATAATGACATTCAGCATGTAGAGTCAAAATGTTTGGAAGGAGAGACAAAAAAGGAGGAA
TCCAGTGATGTAGAAAAGGTACTGGAGGAGAGTGCTTCGCATGAAAATGTAAAGTCAGGT
ACTGGACTTGAAGACACCCAACCGAAAGGAGATACCAAAATTGATGGAAGTAGTACTGTT
GAGAAAACTGAGGATTTAGGGGCACAAAAGGATGGAGACAGAAAGGAAGTGCAAAAAGGG
TCAGTTGATAAGGAAGAAACAAAAATGAAGTCAGAACAGGAAGAAGAAAGTTTAAGTAGG
ATGAGCACAAGACAATCAAGCAGGAGAGCAAGAAGAGACTCTGGTGAGAATAAAACAGAT
GCTGATCACAAAAGTGATAAAAAGGATGATGATTCCAGCCGAAGAAGATCAAGGAGAAGT
GAAAGATACAGAGATGATTCTGATGATGAAAAGAGAAAAGAATCTGATAGAAGTAGAACA
GAGTCGGACAGAACTAGAAGTGATACAAGGAGACGTTCACAGCGAAGAGACAGATACNNN
AGGGATGACTCTGATGATGAGAGWAGAGAGGGAAGGAGGAGGGGTAGGAGTGACAGCCGA
GAAAGGAGAGGAAGAAGTGACAGCAGAGAAAGGAGAAGGTATAGAGATGATGATGACAGA
TATGACAGGTACGATAGAGGACGTAGGCAGAGAAGGAGTGATAGACGAAGCATGGACAGA
ACAGACGACAGGAGATCCAGGGAGGATGATCGAAGAAATGAAAGAAGTGTCTCAAGGGAG
AGGGTTGACCGGAGAAGGAAGGAAAAGAGTGATAAAGATGTGAAGAAAGATGAAGATCAG
ACCAAGGAGGAAAGCAAAGTAACTGCTGAGAAGAAAACTGWAAAGGCAGATGAAAGAGAA
GGTCACCAGTTACCAGGAAAAAGCAAAGCAGATTCAAAGGTTACAGAAAGTGACACTGTT
CAAGAGAAGGACCAAAACTCCAAACAAGATACCTCAAATAAGACTACTTTGAAAATACCT
ATCAAATTCAATTTCACTTCAAGGGCGGTTCGAAGGAGTACTCGTAGTGCTTTGAAGGCA
AAGGGCGGAGTATTTGAAGAAGATGAGGATGATGAWAARCCACTGTCAGAATTAAAGACT
TTATGTGATGAGAAGGAACCAACAGCTTCAGAATCATCAGAAGAACGAGCTCCTCCTATT
ACTCGCAGTAAGAGTAGAGAAGGCTGTCCAGTAGAAGAACTGTTGGTAGAAAACAAGGCC
GTTCAATTATCTTCTGTTCATACTGTAACAAGCACAAYCAGAGCCAAAAGCAATCAAAAT
AGAGAAAATTTGTTTGAGAATACTATAAGGATGGAATTCAAAATAGATCAAGAATCAGAA
TCGGATAGTGGAGCAGAATTGAGTTTGATGGGTCTTGGAGATGCCCCAAGTCTTTATCCT
GAAAATATACTTGAAAGTCAAGTTGAAATGGAACTCTTGGCAAATGCATTTTCTTCCACT
GATACTGAAGCCGAGACAGAAATTGTACTGGATACGACCGGGGAAAGTGATCATGTTATA
ATGGAAGGAAAGGAAGAAGAGGATTCACCAAAACAAGAAGAGAGTGGTGTTGTAGTAGTG
GATGTTGACATGGAAGTTGAGGAACAACTGCACGATGCCAGTACTATTGAAGTTTCTTCA
CCCCCACATATACCAGATGAGGAAGGTACAGATACTGATACTGATGTAAAGTTGAGCAAT
AGTCATAGTCCTAGTCATAGTCCTCGGGAGAACAGTAGAACTTGTTCTGAAGAAATGCCA
ATTGCTCCAGAGGAACAGACCAGATTAGATATTGATGGAAATGAGAAACAGAGCCAAAAT
GGACGTCTTCAGGAGAACCGAGATATTAGCRTCGATAAAACACAGATTGTTCCAGAGATC
AAAATAGTGCCAGATCCCGATGAATCTTGTTACCAMGTTTGCTCTGAAAAAGCTGAGGAA
AGTACTGAAGAGAAAGAAATTAAGACAAATACATCATTTGAAACTGAACAAAGTGATGTG
GAAAGTCTCTCACTTGTGAAGACATCTGRCTTTACCAAAACAGAGTCTGAAYCTGAAGAT
GCAATGTCAMTGGAAATTATTGACCTAATGGCAGGCACATCATATACAACTTCAAAGATA
TCTGTTAATTTACCAAATGAAAAGGCTGATGTGAATGCTTACATTCAAGATGTTTCAGAA
AAAATTTCAGATAATGATGAAGAGACATTATGTGACCAGACTTCTGTAATGTTACTGGAA
GAAGTGACAGCAGTGTTGCCGCCTGCCCAACCATTTATCAGTGATTCCCAAGATCCTGAT
GTTAATGCTGAAACAATCGTTCTTGACCGCAGTACTAGTGATCAAAATATAACCGTCCAG
GAGGCAGACAAAGACAAAACTTCTTCAGAATTTGCTCTCAGTGATGAGATGATCATGCCT
TCCATTGAAATTGTAAATAAATTTCTTCCTTCTGAMAAGGGTACCGTTGAAGTATTTAAC
AAAGAATCTGCCATAAATCATGATGATCTTGTGGAAACAAATGTCATACCATCATCAGAC
ATCCAATCTGCCAAAAATGATGATATAACAACTCWGATGGTACCTCCTATTTCTGCAGAG
AGCACAGAAATTTCCAGTACTCAAGAACCTGTTATTTCAGTCAATGAACAACCAACTAAA
CATGTCGTCCAAGAGGGACCTGTAGGTAGTAAACGTAAAAGGAAGTCTAGATGGGAAGCA
TTTGTTCCAGAGGTCCCTGTAAAGGCACCAACTCTGAGTCAGATGGATGTTAGTGTAGTT
CATACCCCACAAGGAGATCCATTCATGATCAATATGTCCAGTAATTCAGTATTTCAGCCA
AAGACAGAGGAACACCAGATCAAGGAACCCAGAGTTGAAGTGAAGGCTCCAGAAGAAAGC
AATTCTGCACTTGTTGAAAGnnnnnnnnnnnnnnnnnnnnnnnnCTCACCCAAGTTAGAG
GAAGAAACCTTCTCCCCAACAAAGAGAGTGAAGGTAAATCTAGATGGTATGATTGTTGCA
ACTGCAGACCAATTAAGCCATGATAGCAGTACTCACAACATGACACTTGACACAGGGGTC
AGTGGCAAGACTGAAGCTACCTACCTGTCATCCGGACTTGACCTGGAGGTGAATGGCGCA
GGYGATAATCAGGCAATGRTCAAGTTTGAGGATATTGATAAAAACCATGAGCCAGGTATC
ATCAACGAAGAAATTGAAGATGCAGGACATGTTAWCAAGCCACAATCTGGGGCAGGAGAG
GACTCCATGGAAGAAGGAGAACTGGATTCTGATGTAAAGGARGAGACTGAYGAGACACCA
TGTAATGATATTACGGGCATGGAGCAAGGAGAGATTGATGATGACGGTGAAGAAGGGGTT
GAAGAAAGGAGGCAAGAACAGAAGTCCAGACACTCTAGGCAGGACAAGGAGAATATACCG
CAGGACGAGTACTGGGCAGAGGAAGGAAAGAGAGAGGAGAGGGAAAGGCCAAAGGAGGAG
ATACGAGAGAGTAGAGAAGAGAGACGGAGGCTGCAGTACGCGGAGTGGGGAATCATTGAG
AGGAGCAAGATGCCTCACTTTGTGGAGTTGACCGAGAATTACTACCTGACAGAAAGGCGA
AGGTCAAAAGCCGGTAAGGAAGCAAGGAGAATGGTGTGCTGCTGTACTACCTCTAGAGAG
GAACGAAGGCGTGGCATTCAGGCTTGTGGGGAAGACTGTCTCAACAGAGTCCTCATGCTT
GAATGNNNNNNNNNNNNNNNNNNNNNNNNNNNNNNNNNNNNNNNNNNNNNNNNNNNNAGA
AAGAATGCCAGAGTAGGAGTCTTCTACACTGATGAAAAGGGACATGGTTTGAAAGCTAAA
GAAGAACTAAAAGATAATGAGTTTGTGATGGAATACGTTGGAGAGGTGCTGAACTTCCCT
GAGTTCAAGCATCGAGCCAAGCAGTACAGCAAAGACAAGAACTTACACTTCTATTTTATG
GCGCTCAAGTCTGATGAGATCATCGATGCKACTGAGAAAGGGAATGTATCTCGATTCATG
AACCACAGCTGTGATCCTAACTGTGAAACACAGAAGTGGACAGTGAACGGTCAGCTTCGA
GTAGGATTCTTTACCAAGAGGCATGTCAAAGCYGGGGAAGAGCTTACGTTTGACTACCAG
TTTGAAGTTTATGGTCAAGAGGCTCAGAAGTGTCTGTGTGGATCTGAGAAGTGCAGGGGT
GTGATTGGCAAACAGAAGAAACAGAAGGAAGGCAAAGATACAACACCTAGGAGAAGAGGG
AGTGTTGGAGAGAAACGAAGGAAAGAAGCTTTCACAGACATCACGTTGGAAGATGAGATA
CAGCAGATGGTAGATGAGTTGGATGAATGTGGGTTAGAGTCCAATGACCACACCATCGCT
CTGTCAAGGTTCATGGTTAGAGCCGATCAACCCAAACAGAGGCTTGCACTTCTCACATTG
CTACAGGAAACAACTGAACAGGCTTACTTGAAGTACTTCCTAACCCATCATGGTCTCAAG
CTGATATGGAGCTGGATGGTTGACTTGGGAGATAACCCTGCTGAACTTCAAATGCAGATC
CTCCGTACCTTAGCCAAGCTTCCTATTCCAAACAGGAATGCATTGGAAGACAGCAAGGTT
CTCTCAGTCATTGAGAGGTGGGCTAGAAACTTTGCCAAYCAAGGACCAACCCAAGAAATG
ACATCTGCAACCAAGGCTGACAGTGACGTTGACTCATCCAGTGCAAGTGAGACACCTTCA
CGATCAGATACGCCCATTTCAGCTGCCATGGCATCAAGTCTGAATGTCAACAGTAGTATT
GAGATGCTCAAATCGATAGCAGAAGCAACAAGTTCTGAAAGTGATATGGACAGTGAAACA
CCTTCAGGAGTACCTCTTGCTCTCCGGCAAAGGCTAGAAGCAGAGAGCATCGAATCTCCA
ACTTCCACTGGTAGTGAAGGGGAATCCTTGGAAAAACCAACGTCAAGTGCAGGAGAGGAT
TCTCAGAATGAGCAACAGGGAGATGTGTTGCCAGGGCAACCRGACTCAGCATCGGATGCT
GCGACATCTTCTAGCACAGTGGGAGAATCAGTGAGCAAGGACAAGGAAAATTCATCAAGT
GAAACACTAGCTCTTGACAGTGCTGTTGTTGATAGCACAGAAACAGGCCTTCCAGAAACC
ATAGAATCGTCTGACGATAATTTTAAGGAAATTAGGACGCTCAAATCATTAGCCACAGAT
GCAACAGAACAAGTGCAATCTCAAAACTCTTCTACTGATGCTCAGGCAGATGTAGCAATC
TCACAATCAGAGGATATTGTTAGCGAGTCCTCAGCCCCACCCGCAGAAGAATCTGTAACA
GCCAGTACATCTGAATCTGAGAACAGGAATAAAGATRTTGAGCAGCCACCTAGTGTAGCA
GCTGAGACGGATAATGAGGCAGAAAGCAAAACTGATGAAGGAGAAAAGGGTGGYGATTCG
GAACTTGCCATCATTCTTTCATCTCTTTTGACCTCTTGGAGTGACCTAAAAGAAATTTAT
AGGATACCGAAGAAAGAGAGTGAAAAAGATGGAGACAAAGACAGACAGAGAGACAGACAT
CGTGAACATGACAGGGATAGGGATCGTAAATATGACCGTGACAGGGACTATGATAGAGAT
CGTCGAGATCGAGATCGTGATTACGGAAGAGACAGGGATMGGGGTAGGGAAAGAGACGAT
AGACACCACAGAGACAAAAGTAGAGATGGTGATCGAGATCGCCATCGAGACAGAGATAGG
AAAGATAGAGATAAAAGTGATGATAAATCAAGGAGAAAACGAAGTAGATCAAGAAGTAGA
GAGCGAGAGACCAAGTCATCTTGGTCTAAGGATTCTGATGCTAATGCTACACCTCCAAAG
CTCAGGAAACCATGGAAGGATGCTAAAGGAAAGGAAGGCAAAGGAGTAGTTAAAGAGGAT
GTGAAAATTGAGAAGGAAAGCAAAAAAATGAGCAAAGAGGAGAGGAGACATTTATTTGAA
ATGCAGGTGGAAGCTCAAGAAAGGGAAGATGCAGCTCGTAAAGAGCAAGAGGCTCTGATG
ATGGCGCAGTGGCAGGAAAGTGAGCAGCAGAGACAGCAGCAAATGGCTCAGTATGTTGAT
GCTAACGGCTTCCCTATAGACCCCAATGCTCNNNCTCATGGTATGATGGTCAATGAACAT
GGTATGCCCATCGAGGTCATACCTGGGCACATGGGTGGAATGCCGCCGATGGGGGAGCAG
TACATGGGACATCATCCAGACATGCCTCATCCTGACATGGCCTTCCCACCAGAACACATG
CATCCAGACATGCAAGGGCAGTTTCCTGAACTTATGCAGCAACATGAACACATGGGCATG
GAGGAAAGGTACCACCCATCCATGCATGAACATCACATGATGCCTCATGAAGGACAGCCT
ATGTACGATGATAGCGGGTTTCCAATCCCACCTCAGGAACACATGCATCCAGGGATGATG
GGTATGCCACCCCATGAAGGGATGTCACCCCAnnnnnnnATGCCACCCCATGAAGGGATG
TCACACCCCAGTATGGACTACCAAATGCACCCTGACATGGATCCTAATGCGATGGTGCAC
CCTCATGCCGAGCATCTCAATATGGACCCACACATGATGGGGGCACATCCCCATCCTAAC
ATGGACGTTCACCTGTTAGGGGGTCAGCCCAATCCAGGAGACCCTAATATCTATCCTCCT
GAACAACACATGATGCAACCTCCAGTGGAAGCTGTACCCTCTCAGGATGTGCATGTCCCA
CAGGTGGTACCCATTCCTGCGGCAGGAGTTGCCCAGGTACCGAGCCAATCTATACCACGT
GAGGAAGATTTGATGCCTCCCCCCTCGTTGCCTGTCCCAAGTCGGAAATCAAAGAAATCT
AAATCACAAAAGAGTGCAGCCAAGCAGTCCTCCAAGACGAGCCCTCCCTCTACCACCTAT
GTCGCCCCTGCTGCACCTGCCAGCAGTGGCAGTCCAGTACTATCATCAAACCAACCCTCT
TCCAGTGTGGTTAGTGTGAACCAACAGGGCTACCCCCTTGCCCAGGCTGCACCAGGGATC
GTCACAATGGCCCAGGCACCCCAAGTCTTGCAAACACCAGTACTACCTCAAGCACCTCAG
CAAGCTGCCCAGACSACCTTCACCTTCGTAACTCCAGACGGCATGCTGGTGACTCAGACC
ATCGTTCCTCTCGCTGCTACGGAGCAGGGCATCTCACCTCATGTACAGCCCATGCAACAA
CATCAACAACAAATGCCTGGAGTGCAACAACAGCAACAACAGCAACAACCACAGGTTACA
GAGTCGATTCCTTCACCCCCTGCGAAACCAAAGACTGCCAAGCTTCCTTCTAACTGGAAG
ACAGCCCAGGACTCAGAAGGAAAAGTCTATTACTACCACTCTGTTACAAGACAAACCCAG
TGGGAGTTGCCTACTTGGGACGAGGATGAAGATGATATGTATGATGATGAGATAGGTGGA
GGATCTAATACACCTACATACGATGAGAAGGGTAGACAGAAGACCACGACTGCTCTTGCT
GATACTTCCTCTGAAGCTGCTAAGAGGCTCAAGGAGGCATTCAGATCAAGGATGTCCCAC
CATGTTGTTGGCTATCTCAACGCCTACCGCAAACCAGACTGTAAGCTGGGCCGTATCACC
AACACAGAAGACTTCAAGCATCTGGCTAGGAAGCTAACCCATGGCATCATGGCCAAGGAG
CTGAAGCACTGCCGAAACATTGAGGATCTAGAGGTCAACGAGAACGTCAAACATAAAGCC
AAAGAATACATCAAGAAGTACATGGGACGCTATGGGAGGCTCTACAAGAAAGATCCAGCC
GAGACTGATATT
