# Supplementary material for: Genome-wide signals of positive selection in strongylocentrotid sea urchins
Source: BMC Genomics. 2017 Jul 21;18:555. doi: 10.1186/s12864-017-3944-7 (PMC5521101; doi:10.1186/s12864-017-3944-7)
Supplement: Supplementary file 3 — Consensus alignment files. A compressed (gzip) tape archive (TAR) file containing 6250 consensus alignment files in FASTA format. (TGZ 14116 kb) [file 12864_2017_3944_MOESM3_ESM.tgz › SPU_024444/consensAlign.ordered.fa]

>sdro
CAGGTTAATGAAATAATTCGTATCGAGGCATTTAAGTATAAATTTGGTAACATTACGAAA
WGGCCAATTGCAACCCTAAGCCAAGGCAAAGATCTTTGGMAATAAAAGGCGGGAGTTCGT
GGGATTTTGACGACCACGCCTTCAACACCGACTGTCTCTAGTTTCTGGTGCGTATTTGAG
ATCAGTATCTCTGATCCWTTGTGYGGCATAACTCAAGAAACTAGCGATGACTTTRATTGG
ATAAGGAAGACRAGTGATGATCCGAGCTTCACGGATCCCCAACCTTCCGTTGATCATACC
TCGCAATTAAATCATGGACACTACCTCTACGCTGYTGGTRCARCCGGGCAAATTGGGCAG
YTAAACATGCCCRATTTCGCTCAGAACTCAGACCWACAATGCTTGGAGTTTTTCTACCAA
ATCGGAGGKGACGACGCTGGACAGCTTAWCGTYTACCAGTGGTTGTCGTCATCGASTATG
CCGTCRTCRCCTTCCTGGCWGATGACKGRAAACACTGACGATGTCTGGAACCGTGGTCTY
CTCACCATCGATCCGCAATCAGAMATCTACACGCTGGCATTCGAAAGTGTTGCAGGATCW
AACACGAAGGGCTTTATGGCCCTGGATGAYGTCACAGTAAGCGATGGCCCATGCCCATTT
GTGAATTTGACCTGCACATTTGAGGTAGACATGTGTTACATCATGCAAGACCCAACAGAC
GATGAGGACTGGTACAGGGACCAAGGAGGTACGAGTAGTACRTCTACGGGTCCTTCRGTG
GACCATACACTAGGAACGGAACTAGGCTATTACATCTTCGTCGAGGCTTCCTTCATGTCA
ATCGGAGAGATTACTCGGGTGATGACACCAACATTGCAAGGTGTGTCGGATGGGAGTCCG
CAAGCTTGTCTCACGTTCTTCTATCATATGTTTGGGGACGGTGTTGGCGAGCTGAAGGTG
TACGTGGTACCTCTCGGTGCTGYAGACATGGGAGATCCTTCGTGGGTGCTCTCCGGTAAC
CGAGGGGATAAGTGGAGGGGTGCGGAGGTGGACATCACCATAGGCGATGATTTC

>spal
CAGGTKAATGAAATAATTCGTAWCGAGGTATTTAAGTATAARTTTGGTAACATTACGAAA
TGGCCAATTGCAACCCTAASCCTCGGCAAAGATCTTTGGCAATAAAAGGCGGGTGKTCGT
GGGATTTTGACGRYCACGCCTTCAACACCGACTATCTCTAGTTTTCAGTGCGTCTTTGAG
ATCAGTATCTYTGACCCATTGTGYGGCATAACTCAAGARACTAGCGATGACTTTGATTGG
AGGAGGAAGACAAGTGATGACCCAAGCTTCACGGATCCCCAACCTTCYRYWGATCATACC
TCGCAATTAATACATGGACACTACMTSTACGCTGCTRGTACMARCGGGTATAMGGGGCAG
CTAAACATGCCCGATTTCGCTCAGAACTCAGACCCACAATGCTTGGAGTTYTTCTACCAA
ATCGGAGGGGACAACGCTGGACAGCTTAACGTTTACCAGTGGTTGTCGTCATCGACTATG
CCGTCGTCGCCTTCCTGGCAGATGACTGGAAACACTGCTGATGTCTGGAACCGTGGTCTC
CTCACCATTGATCCRCAATCAGACATCTACACGCTGGCATTCGAAAGTGTTGCAGGATCA
AACACGAAGGGTTTTATGGCCCTGGATGATGTCACAATAAGCGATGGCCCATGCCCATTT
GTGAATTTGACGTGCACATTTGAGGTAGACATGTGTTACATCATGCAAGACCCAACAGAC
GATGAGGAYTGGTACAGGGATCAAGGAGGTACGAGTAGTACCTCTACCGGTCCATCAGTG
GACCATACACTAGGAACGGAACTAGGMTATTACATCTTCGTCGAGGCTTCCTTCATGTCA
ATCGGAGAGATTACCCGGGTGATGACACCAACCTTGCAAGGTGTGTCGGATGGGAGCCCG
CAAGCTTGTCTCACATTCTTCTATCATATGTTTGGGGACGGTGTTGGTGAGCTGAAGGTC
TACTTGGTGCCTCTCGGTGCTGCAGACATGGGAGATCCTTCTTGGGTGCTCTCCGGTAAC
CGAGGTGATAAGTGGAGGGGTGCGGAGGTGGACATCACTCTAGGCGATGACTTC

>sfra
NnnnnnnnnnnnnnnnnnnnnATCTAGGCANTTAAGTATAAATTNNGTTACATGNCNAAA
NTNCCAATTGCNNCCCTGANCCNAAGCCTNCANCTTTGGCAATnnnnnnnnnnnnGTCGC
GGGGTTTTGACGACTACGCCTTCACCACCGGTTTTCTCTAGTTTCGAGTGCGGATTTGAG
ATCAGTATCTCTGACCCATTRTGTGGCATAACTCAAGAAWCTWWYGATGACTTCGATTGG
RYRAGGAAGACRAGTGATGATYCAWSYTTCACGGATCCCGAGCCCTCTGTTGATCATACC
TCGCAATTAGTACATGGACACTACCTGTATGCTGCTRATACAACCGGGTATACTGGGCAG
CTTAACATGCCCAACTTCGCACAGAACTCAGACCCACAATGCTTGGAGTTTTTCTACCAA
ATCGGAGGGGACAACGCTGGACAGCTTAACGTTTACCAGTGGTTGTCGTCATCGAGTATG
CCGTCATCGCCTTCCTGGCAGATGACGGGAAACACTGACGATGTCTGGAACCGTGGTCTC
CTCACCATCGATCAGCAATCAGACATCTACACGCTGGCATTCGTAAGTGTTACGGGAACA
AACCAGAAGGGCTTTATTGCCCTGGATGATGTCAAAATAAGCGATGGCCCATGCCCATTT
GTGAATTTGACCTGCACATTTGAGGAAGACATGTGTTACATCATGCAAGACACAACAGAC
GATGAGGACTGGTTTAGGGCTCAAGGATCCACGGGTAGTACCTATACGGGTCCTTCAGTG
GACCATACACTCGGAACGGATAAAGGTTATTACATCTTCGTCGAAGCTTCCTACATGTCA
ATCGGAGAAACTACCCGGGTGATGACACCAACATTGCRRAGTGTAGCKGATGGGAGCCCR
CAAGCTTGTCTCACATTCTTCTATCAYATGTTTGGTGCGGGCGTTGGCGAGCTGAAAGTC
TACGTGGTGCCTCTCGATACNGNNGACATGGGAGATCCTGCATGGGTGCTGTCCGGTAAC
CGAGGGGATAAGTGGAGAGGAGCGGAGGTGGACATCACTATAGACGATGACTTC

>afraSS
CAGGTGAATGAAMTAATTCGTRTCGAGGCATTTAARTATAARTTTGGTAACATTACGAAA
TGGCCAATTGCAACCCTAASCMTCGGCAAAGATCTTTGGCAATAAAAGGCGGGATTTCGT
GGGATTTTGACGACCACGCCTTCAACACCGACTGTCTCTAGTTTCTGGTGCGTATTTGAG
ATCAGTATCTCTGAYCCATTGTGYGGCATAACTCAAGAAACTAGCGATGACTTYGATTGG
ATAAGGAARACRAGTGATGATCCRMKCTTCACGGATCCCSARCCTTCCGTTGATCATACC
TCGCAATTAAATCATGGACACTACCTCTACGCTGYTGGTRCAACCGGGCAAATTGGGCAG
CTAAACATGCCCGATTTCGCTCAGAACTCAGACCCACAATGCTTGGAGTTTTTCTACCAA
ATCGGAGGTGACGACGCTGGACAGCTTAACGTTTACCAGTGGTTGTCGTYATYGACTATG
CCGTCGTCACCTTCCTGGYTGATGACTGGAAACACTGACGATGTCTGGAACCGTGGTCTT
CTCACCATCGATCCGCAATCAGACATCTACACGCTGGCATTCGAAAGTGTTGCAGGATCA
AACACGAAGGGCTTTATGGCCCTGGATGACGTCACAGTAAGCGATGGCCCATGCCCATTT
GTGAATTTGACCTGCACATTTGAGGTAGACATGTGTTACATCATGCAAGACCCAACAGAC
GATGAGGACTGGTACAGGGACCAAGGAGGTACGAGTAGTACGTCTACGGGTCCTTCGGTG
GACCATACACTCGGAACGGAACTAGGATATTACATCTACGTCGAGGCTTCCTTCATGTCA
ATCGGAGAGACTACTCGGGTGATAACACCGACATTGCAAGGTGTGTCGGATGGGAGTCCG
CAAGCTTGTCTCACGTTCTTCTACCATATGTTTGGGGACGGTGTTGGCGAGCTGAAGGTG
TATGTGGTGCCTCTCGGTGCTGCAGACATGGGAGATCCTTCATGGGTGCTGTCCGGTAAC
CGAGGGGATAAGTGGAGGGGAGCGGAGGTGGACATCACTCTAGGCGATGACTTC

>hpul
CATGTGAGTGAAATAATTCGTATTGAGGCATTTAAGTATAAATTTGGTAACATTACGAAA
TGGCCAATTGCAACCCTAAGCCTAGGCAAAGATCTTTGGCAATAAAAGGCAGGAGTTCGT
GGGATTTTGACGACCACGCCTTCAACACCGACTATCTCTAGTTTYTASTGCGTCTTTGAG
ATCAGTATCTCAGACCCAATGTGTGGCATAACTCAAGAAACTACCGATGACATCGATTGG
ATAAGGAAGACAAGTGATGATCCAGACTTCACKGATCCCGAGCCTTCCGTTGATCATACC
TCGCAATTAAATCATGGACACTACCTCTACGCTGCTGGTACAACCGGGCAAATTGGGCAG
CTAAACATGCCCGATTTCGCTCAGAACTCAGACCCACAATGCTTGGAGTTTTTCTACCAA
ATCGGAGGGGACGACGCTGGACAGCTTAACGTTTACCAGTGGTTGTCGTCATCGAGTATG
CCGTCATCGCCCTCCTGGCAGATGACGGGAAACACCGACGATGTCTGGAACCGTGGTCTC
CTCACCATTGATCCGCAATCAGACATCTACACGCTGGCATTCGAAAGTGTTGCAGGGTCA
AACACGAAGGGTTTTATGGCCCTGGATGACGTCACAATAAGCGATGGCCCATGTCCMTTT
GTGAATTTGACCTGCACATTTGAGGTAGACATGTGTTACATCATGCAAGACCCAACAGAC
GATGAGGACTGGTACAGGGATCAGGGAAGTACGAGTAGTACCTCTACGGGTCCTTCAGTG
GACCATACACTAGGAACGGATAAAGGCTATTACATCTACGTCGAGGCTTCCTTCATGTCA
ATCGGAGAGATTACCCGAGTGATAACACCAACATTGCAAAGTGTGTCGGATGGGAGTCCG
CAAGCTTGTCTCACATTCTTCTACCATATGTTTGGAGTGGGTGTTGGTGAGCTGAAGGTG
TACGTGGTGCCTCTAGGTGCTGCAGACATGGGAGATCCTTCATGGGTGCTGTCCGGTAAC
CGAGGGGATAAGTGGAGGGGAGCGGAGGTGGACATCACTATAGGCGATGACTTC

>snud
NNNNNNNNNNNNNNNNNNNNNNNNNNNNNNNNNNNNNNNNNNNNNNNNNNNNNNNNNNNN
NNNNNNNNNnnnnnnnnnnnnnnnnnnnnnnnnnnnnnnnnnnnnnnnnnnnnnnGTCRY
GGGRTTTTGACGACTACGCCTTCAMCACCGRYTKTCTCTAGTTTCGAKTGCGKATTTGAG
ATCAGTATCTCTGACSCATGGTGTGGCATAACTCAAGAAATTAACGATGACTTCRAWTGG
AYRAGGAAGACAAGTGATGATCCAACCTTCACGGATCCCGAGCCCTCTGTTGATCATACC
TCGCATTTAGTACATGGACACTACCTGTACGCTGCTGGTACAAGCATGGATTCTGGGCAG
CTGAACATGCCCAACTTCGCCCAGAACTCAGACCCACAATGCTTGGAGTTTTTCTACCAA
ATCGGAGGAGACAACGCTGGACAGCTTAACGTTTACCAGTGGTTGTCGTCATCKGRTATG
CCGTCATGGCCTTCCTGGCAGATGACGGGAAACACTGACGATGTCTGGAACCGTGGTCTT
CTCACCATCGATCCGCAGTCAGACATCTATACGCTGGCATTCGTAAGTGTTACAGGAACA
AACCTGAAGGGCTTTATTGCCCTGGATGATGTCAAAATAAGCGATGGCCCATGCCCATTT
GTGAATTTGACCTGCACATTTGAGGAAGACATGTGTTACATCACACAAGACACAACAGAC
GATGAGGACTGGTTCAGATCTCAAGGATCCACGAGTAGTACCTCTACGGGTCCTTCAGTA
GACCATACACTCGGAACGGATAAAGnnnnnnnnnnnnnnnnnnnnnnnnnnnnnnnnnnn
nnnnnnnnnnnnnnnnnnnNNNNNNNNNNNNNNNNNNNNNGNGTAGCGGATGGGAGCCCG
CAAGCTTGTCTCACATTCTTCTATCATATGTTGGGTGCGGGCGTTGGCGAGCTGAAAGTC
TACGTGGTGCCTCTCGATACNGNNGACATGGGAGATCCTGCATGGGTGCTGTCCGGTAAC
CGAGGGGATAAGTGGAGAGGAGCGGAGGTGGACATCACTATAGACGATGACTTC

>sintSS
CAGGTTAATGAAATAATTCGTRTCGAGGCATTTAAGTATAAATTTGGTAACATTACGAAA
WGGCCAATTGMAACCCTAAGCCAAGGCAACGATCTTTGGCAATAAAAGGYGRGAGTTCGT
GGGATTTTGACGACCACGCCTTCAACACCGACTGTCTCTAGTTTCKRGTGCGKATTTGAG
ATCAGTATCTCTGATCCATTGTGTGGCATAACTCAAGAAACTACCGATGACTTCAATTGG
ATGAGGAARACGAGTGATGATCCAAGCTTCAYGGATCCCGAGCCGTCCGTTGATCATACC
TCGCAATTAAATCATGGACACTATCTCTACGCTGCTAATACAACCGGGAAAATTGGGCAG
CTAAACATGCCCGATTTCGCTCAGAACTCAGACCTACAATGCTTGGAGTTTTTCTACCAA
ATCGGAGGGGACAACGCTGGACAGCTTAACGTTTACCAGTGGTTGTCGTCATCGAGTATG
CCSTCATCGCCTTCCTGGCAGATGACGGGAAACACTGACGATGTCTGGAACCGTGGTCTC
CTCACCATCGAACCGCAAACAGACATCTATACGCTGGCATTCGAAAGTGTTGTAGGATCA
AACACGAATGGCTTTATGGCCCTGGATGACGTCACAGTAAGCGATGGCCCATGYCCATTC
GTGAATTTGASCTGCACATTTGAGGTAGACATGTGTTACATCATGCAAGACCCAACAGAC
GATGAGGACTGGTAYAGGGATCAAGGAGGTACGAGTAGTACCTCTACGGGTCCTTCAGTG
GAYCAYACACTAGGAACGGATAAAGGMTATTACATCTACGTCGAGGCTTCCTTCATGTCA
AYCGGAGAGATWACYCGRGTGATAACACCAACATTGCAAAGTGTAGCGGATGGGAGTCCG
CTAGCTTGTCTTACATTCTACTACCATATGTTTGGGGACGGTGTTGGKGAGCTCAARGTG
TACGTGGTSCCWCTCGGTGCTGCAGACATGGGAGATCCKTCTTGGGTGCTGTCCGGKAAC
CGAGGGGATAAGTGGAGGGGKGCGGAGGTGGACATCACCATAGGCGATGACTTC

>sprp
CAGKTKAATGAAATAATCCGTATCKAGSCATTTMRGTATAAATTTGGWAACATTAMSAAA
TGGCCAATTGCAACCCYAASCCTCGGCAAAGATCTTTGGCAATACATGGTGGGAGGTCGT
GGGATTTTGACGACCACGCCTTCAACACCGACTGTCTCTAGTTTCGAGTGCGGATTTGAG
ATCAGTATCTCTGACCCATTGTGCGGCATAACTCAAGAAACTACCGATGACTTCGAGTGG
ATGAGGAAGACGAGTGATGATCCAGACTTCACGGATCCCGAGCCTTCCGTTGATCATACC
TCGCAATTAATACATGGACACTACCTCTACGCTGCTGGTACAAGCGGGCAAATTGGGCAG
CTAAACATGCCCGATTTCGCTCAGAACTCAGACCCACAATGCTTGGAGTTTTTCTACCAG
ATCGGAGGGGACGACGCTGGACAGCTTAACGTTTACCAGTGGTCGTCGTCATCGAGTATG
CCGTCATCCCCTTCCTGGCAGATGACTGGAAACACTAACGATGTCTGGAACCGTGGTCTC
CTCACCATCGATCCGCAAACAGACATCTACACGCTGGCATTCGAAAGTGTTGCAGGATCA
AACACGAAGGGCTTTATGGCCCTGGATGATGTCACAGTAAGCGATGGCCCATGCCCATTT
GTGAATTTGACCTGCACATTTGAGGTAGACATGTGTTACATCATGCAAGACCCAACAGAC
GATGAGGACTGGTACAGGGATCAAGGAGGTACGAGTAGTACCTCTACGGGTCCTTCAGTG
GACCATACACTAGGAACGGAACTAGGATATTACATCTTCGTCGAGGCTTCCTTCATGTCA
ATCGGAGAGATTACTCGGGTGATRACACCAACCTTGCAAAGTGTKGCGGATGGGAGTCCG
CAAGCKTGTCTCACSTTCTTCTACCATATGTTTGGAACGGGTGTTGGTGAGCTGAAGGTG
TAYGTGGTACCTCTCGGTGCTGCAGACATGGGAGATCCTTCATGGGTGCTGTCCGGTAAC
CGAGGGGATAAGTGGAGGGGTGCGGAGGTRGACATCACCATAGGCGATGACTTC

>spurp
CAGTTTAATGAAATAATCCGTATCGAGGCATTTAAGTATAAATTTGGTAACATTACGAAA
TGGCCAATTGCAACCCCAAGCCTCGGCAAAGATCTTTGGCAATACATGGTGGGAGGTCGT
GGGATTTTGACGACCACGCCTTCAACACCGACTGTCTCTAGTTTCGAGTGCGGATTTGAG
ATCAGTATCTCTGACCCATTGTGCGGCATAACTCAAGAAACTACCGATGACTTCGAGTGG
ATGAGGAAGACGAGTGATGATCCAGACTTCACGGATCCCGAGCCTTCCGTTGATCATACC
TCGCAATTAATACATGGACACTACCTCTACGCTGCTGGTACAAGCGGGCAAATTGGGCAG
CTAAACATGCCCGATTTCGCTCAGAACTCAGACCCACAATGCTTGGAGTTTTTCTACCAG
ATCGGAGGGGACGACGCTGGACAGCTTAACGTTTACCAGTGGTCGTCGTCATCGAGTATG
CCGTCATCCCCTTCCTGGCAGATGACTGGAAACACTAACGATGTCTGGAACCGTGGTCTC
CTCACCATCGATCCGCAAACAGACATCTACACGCTGGCATTCGAAAGTGTTGCAGGATCA
AACACGAAGGGCTTTATGGCCCTGGATGATGTCACAGTAAGCGATGGCCCATGCCCATTT
GTGAATTTGACCTGCACATTTGAGGTAGACATGTGTTACATCATGCAAGACCCAACAGAC
GATGAGGACTGGTACAGGGATCAAGGAGGTACGAGTAGTACCTCTACGGGTCCTTCAGTG
GACCATACACTAGGAACGGAACTAGGATATTACATCTTCGTCGAGGCTTCCTTCATGTCA
ATCGGAGAGATTACTCGGGTGATAACACCAACCTTGCAAAGTGTGGCGGATGGGAGTCCG
CAAGCTTGTCTCACGTTCTTCTACCATATGTTTGGAACGGGTGTTGGTGAGCTGAAGGTG
TACGTGGTACCTCTCGGTGCTGCAGACATGGGAGATCCTTCATGGGTGCTGTCCGGTAAC
CGAGGGGATAAGTGGAGGGGTGCGGAGGTGGACATCACCATAGGCGATGACTTC

>pdep
CAGGTGAATTNAATAATTCATATCTAGGCANTTAAGTATAAATTAGGTTACATTACGAAA
TGGCCAATTGCAACCCTGATCCTAAGCCTACATCTTTGGCAATAnnnnnnnnnnnGTCGT
GGGATTTTGACGACTACGSCTTCAACACCGACTGTCTCTAGTTTCGAKTGCAKATTTGAG
ATCAGTATCTCTGACCCATTGTGTGGCATAACTCAAGAAACTTTGGATAACTTCGAYTGG
AYAAGGAAGACAAGTGATGATCCAGACTTCGAAGGTGACGAGCCCTCTGTTGATCATACC
ACGCAATTAATACATGGACACTACATGTACGCTGCTGATACAAGYGGGTATACTGGGCAG
CTTAACATGCCCAACTTCGCCCAGAACTCAGACCTACAATGCTTGGAGTTTTACTACCAA
ATCGGAGGGGACAACGCTGGACAGCTTAACGTTTACCAGTGGTTGTCGTCATCGAATATG
CCGTCATCGCCTTCCTGGCAGATGACGGAAAACACTAACGATGTCTGGAACCGTGGTCTT
CTCACCATCGATCAGCAATCAGACATCTACACGCTGGCATTTGAAAGTGTTACAGGAACA
AACCAGAAAGGCTTCATTGCCCTGGATGATGTCAAAATAAGCGATGGCCCATGCCCATTT
GTGAATTTGTCCTGCACATTTGAGGAAGACATGTGTTACATCATGCAAGACACAACAGAT
GATGAGGACTGGTATAGGGCTCAAGGATCCACGAGCAGTACCGGTACGGGTCCTTCAGTG
GACCATACACTCGGGACCGATAAAGnnnnnnnnATCTACGTCGAGGCTTCATACATGTCT
ATTGGAGAAACTACCCGGGTAATAACACCAACATTGCAAAGTGTAGCTGATGGGAGCCCG
CAAGCTTGTCTCACATTCTTCTATCATATGTTGGGTGACGGCGTTGGCGAGCTGAAAGTC
TACGTGGTGCCGCTCGGTACNGNNGACATGGGAGATCCTGCATGGCTACTGTCCGGTAAC
CGAGGGGATAAGTGGAGAGGAGCGGAGGTGGACATCACTATAGACGATGACTTC
