# Supplementary material for: Genome-wide signals of positive selection in strongylocentrotid sea urchins
Source: BMC Genomics. 2017 Jul 21;18:555. doi: 10.1186/s12864-017-3944-7 (PMC5521101; doi:10.1186/s12864-017-3944-7)
Supplement: Supplementary file 3 — Consensus alignment files. A compressed (gzip) tape archive (TAR) file containing 6250 consensus alignment files in FASTA format. (TGZ 14116 kb) [file 12864_2017_3944_MOESM3_ESM.tgz › SPU_018958/consensAlign.ordered.fa]

>sdro
nnnnnnnnnnnnnnnnnnnnnnnAGATTTAGAGATTGAGCGTACATCACTTCCAAGGACC
AGCAACAACTCTCCCAGCTACAACAACAATAGCAGCAACACCAACAGCAACAACAGCAGA
GGACTGGCAACAACTCAAGGGTTTGAATCAAGCATTAAACCAGAGGGGGCCATCGTTCTC
AAGAACCATGGGGTCAGAGAGGAAGAGGAGAARAGCTCTGGAAGGACAGCTGAGGTTCGG
AGAGCAGASCCAGAGACGAAAGAAACTCCATCTGTGCCTATGGTGGATGCCAGTAGGAGA
GAGAAAGAAGAAGATAAAGAGAAACYTGTGAGAGGAGAGATGAGTGATGAGGTACAGGAG
ATACCATCATCCTCCTCMYYMKCMTCATCAGCATCAKCAGCATCATCTTCATCACCACAA
ACATCACTAGCATCATCCAGAGAAATCACAAAGRAGGATGAGGRGAGGATAGCATCAYCA
TTGGAGGAGAGTGTCTGYGTTYCCAAYGGCAACMAGGAAGTMGAAGATGTAAGTGRCCAG
AATGAGATTGTACAAGAAGTAGAAGCATCAGTGGTGCCTGTTTCTCCATCTATTTCATCA
TCATCATCATCATCATCATCATCATCWTYATCMYCATCYTTATCMCCACCACCACCACCA
CAACCATCTTCCATAACTGCATCRTCGYTAGAATCTAAGTCATCCAATCTTCCAGAGSCT
GAGGATRATAGASACTCTGTAGAGAAAGACTCTGTCGTATCGCAGGAAAGTAGTTCCCAT
AYYRMTACAGAGAGTGACACTGATAGAGASACGGGAGAGACTCCAAAGCAAGAAAARCAA
GAGGAATCTGGTTCTGAATCAATTTCKGAACCRGTCCTAGAGACCAAAGAGGATGTTGAG
ATGGATGCAGATGATGAAGCATCTAAATGTGACAGTATCCAGATCACTAAACAGACMAAA
CCAATCCCAGTWGTGAGGAAAGTCAAACCWGAACCAGAGGCATCCTCATCTTCATCWTCT
CMATCATCATCWKRCWCRTCRTCATCAGGCACGGGGTCGTCATCAGGGTCATCTTCAGAG
CTGGATGAGGTCACAGGTCAACCTAAGGGAAAAAAAAGAGGTAAAGGGCTCAAAGAAGCG
ATGAGGAGAAGAGCACAACTGAAGGCCATTGAACTTGCCAAGGAGTCTGCCAAAGAAGTG
AAGGAAGAAAAGAAAGAAGAGCCACAGGAAACCTCAAGCCAAGAGGAATCATCTCCTGTG
AGCAAGGCTGTCAAGGTTGAACCTGTCAAGGATGAASCAGAGTTGGAGAAGGTAGATAGA
GTGCTTGARGAAGACAACAMGAATAAGAACAATGCCAACTTGACGTCAAGGACTGTTGAA
AACCTGGCAGCAGAATCCAAGTTGGAAGTGAAGGATGTAGAAGACGTGAGAGTGTCAAGG
AAGCAGGATGGGGACAGTGGTTCCAAGGAGGATGAGGATGCAACAGAACCATCCTCATCT
CAAAGTCAGGCATCATCTTCTTCATCATCATCATCTGATGAGAGTGAAAACGTGAARACC
CCAAAGAATATATCTTCTGTCATTGAGGTCACTCCCAGGATGAGCGCGAGGGTCCAGCCA
ACAAGTCCAAGCTTGAGCAACTCCTCAGACGGTCAGTCGCAAAAGGCCAGTAGTCCTGCT
GGTGATGAAACACATGATGATGCAGTACTCTCTGTAAATAAAACAGACTCTAGTGAACAT
TCAGTTGATAAGCCTATAAGAAGTGTAAGTTCACCAGGTACTTCCACCACTCCTAGCATT
CCAAGAAACTTTGGCCATCCCTTCAGGTTTACCAAGGCCCGCGATGACAACRCCATCCCG
ACACCAAAGAAGACCACCACGTCCGTTAGGAGAAGTGAGAGTGCAGTATCTTCCTTGCAG
TCAAAGAGGAATAAGTTCCTGAACAACAGACCAAGGCCTGAYGATAATACAARCCCTACC
AGCTCAGCACCAGCTAGATCATTCAAGAACGTTGTCTCAGGAAGCAAGTTTGCTGCCCTC
AGGGATAAGTTCGGTGCGTCAAATGACAACAGCAACAACAATGCAGGCCAGGGCAAACAT
TCACCCTCCYCATCAACTCCCAAATCACTATGGCAACAGAAATCTCCCTCTTCATCTTYT
CGCTATGGCGGCAGCATCAGTGAAGAATCCTCTCTCAATTCCTCCCCCAGACAAAATAAA
TCAATATACGAGACCCCGCCCTCCTCTCCCCTTACCCCCCTCCCTTACATGACCCCTCCT
GAAAGCCCTTCAGATCTCAGAAGCAAAACAGCCAGTCCCTCCACTCCTCTGGCTGCCAGC
AMCCCTACTGGGACAGCAGAGTTGAAGAGTCCAACTGCAGCTGAGCTTAAGAGACAGTTC
TTGTTTGGAGCAGACGATTCTCAACAAGGGGATGTCTTTGCTGATGAGAATTCAAATTTG
AACGACGTCAGCATGGCGCCCATTGAACAGATAGAAGATGAAGCCGCCCTCGAAAAAATG
TTGGAGGAGGCTACGGAGTTTGACGAGAGGAAGAAGATCAGATCCAGGCTAAGGGAAGTT
AGAAAAAAGAAGAGAGACGACAGAGAGCAAAAGGCACAAGCACAGGAGCGGGCTTTTGAA
GAGAAGATGCACAAATTAGAGGTGGAGTCCGCACAGCAGAGAATGAGGGCTGTGGGACTA
ACCGTCCAANNNNNAGGCGATCGCAGCAAGACGGTGACGGAAACAAAAGATGACGATGAA
GGATTTAAAGCACAGAGTCTCCAACAGGAGTCCAAGTCCATTTCAGTTGGACCTGGTGGT
AGCAGCTCAGTCACAATGTCGAAATCAGTKTCGAGTTCGTCGTCTTCGACGACATCGACA
GAAAAACCAAAAGGAAGACTACAGAAAAGGAAAAAGGAACAATATGAGCTGAAGAAGAAA
CAAGCTGAGGATGCTAAGAACAGGAAAGCAGCCCTCTTCAACAAGTTTAGTGGACCNNNN
NNCCCTGGAGCCGCGAAACCAGCGGGCGGAGGAGGAACAACCATGAAGGTGCAGAACGCT
ACCACCATCAAACAGAAGCTATTAGAATGGGCACAGAGATGCACAAGAGGATATGCGnnn
nnnnnnnnnnnnnnnnnnnnnnnnnnnnnnnnnnnnnnnnnnnnnnnnnnnnnnnnnnnn
nnnnnnnnnnnnnnnnnnnnnnnnnnnnnnnnnnnnnnnnnnnnnnnnnnnnnnnnnnnn
nnnnnnnnnnnnnnnnnnnnnnnnnnnnnGGAGCAAGCAGATATCATGCCTCTCCTAGAC
ACAGATGATATGATCATGATGAAGAATGCTCCTGATTGGAAGTGTGTCTTCACGGAGCAA
GCAGATATCATGCCTCTCCTAGACACAGATGATATGATCATGATGAAGAATGCTCCTGAT
TGGAAGTGTGTCTTCACGTATGTACAATCGCTATACCGTCATCTCAACAAACCCACCGCC

>spal
nnnnnnnnnnnnnnnnnnnnnnnAGATTTAGAGATTGAGGGTTCATCACTTCCAAGGACC
AGCAACAACTCTCCCAGCTACAAYAACAATAGCAGCAACACCAACAGCAACAACAGCAGA
GGACTGGCAACAACTCAAGSGTTTGAATCAAGTATTAAACCAGAGGGGGCCATCGTTCTC
AAGAACCATGGGGTCAGAGAGGAAGAGGAGAAGAGCTCTSGAAGGACAGCTGAGGTTCGG
AGAGCAGASCCAGAGACKARAGAARYTCCATCTGTGCCTGTGGTGGATGCCAGTAGGAGA
GAGAAAGAAGAAGATAAAGAGAAACTTGTGAGAGGAGAGATGAGTGATRGGGWACAGGAG
ACACCATCATCCTCCTCATCCTCCTCATCAGCATCATCAGCATCGTCTTCATCACCACAA
ACATCACTAGCATCATCCAGAGGAATCACAAAGRAGGATGAGGAGAGGATAGCATCAGCW
TYGGAGGAGAGTGTCTGTGTTTCCAATGGCAACCRKGAWGTAGAAGATGTAAGTGGMCAG
AATGAGATTGTACAAGAAGYAGAARCATCAGTGGTGCCTGTTTCTYCATCCATTTYAYCA
TCATCRYCATCATCATCATCAACATCTGTATCCCCATCCTTATNNNCACCACCACCACCA
CAACCATCTTCCATAACTGCATCATCGTTAGAATCTAAGTCATCCAATCTTCCAGAGCCT
GAGRATGATAGAGACTCTGTAGAGAAAGWCTCTGTCGTATCGCAGGAAAGTAGTTCCCAT
ACYGATACAGAGAGTGACACTGATAGAGAGACGGGAGAGACTCCAAAGCAAGAAAAGCAA
GAGGAATCYGGTTCTGAATCAATTTCRGAACCGGTCCTAGAGACCAAAGAGGATGTTGAG
ATGGATGCAGATGAYGAAGCATCTAAATGTGACAGTATCCAGATCACTAAACAGACMAAA
CCGATCCCAGTKGTGAGGAAAGTMAWACCTGARMMAGAGGCATCCTCATCTTCATCATCT
CCATCATCATCTTACTCATCATCATCAGGCACRGGGTCRTCATCAGGGTCATCSTCWGAG
CTGGATGAGGTCACAGGTCAACCAAAGGGAAAGAAAAGAGGAAAAGGGCTCAAAGAAGCG
ATGAGGAGAAGAGCACAACTTAAGGCCATTGAACTTGCCAAGGAATCTGCCAAAGAAGTG
AAGGAAGAAAAGAAAGAAGAGCCACAGGAAACCTCAAGCCAAGAGGAATCATCWCMTGTG
AGCGAGGCTGTCAAGGTTGAACCCGTCAAGGATGARGCWGAGYTGGAGAAGGTAGATAGA
GTGCTTGAGGAAGACAACARGAATAAGAACAATGCCAACTTGACGTYRAGRACTGTTGAA
AACCTGGCAGCAGAATCCAAGYTGGAAGYGAAGGATGKAGAAGATGTGAAAGTTTCAAGG
AAGAAGGATGAGGACAGTGGTWCCAAGRAGGAWGAGGATGCAACAGAACCATCYTCATCT
CAAAGYCAGGCRTCATCTTCYTCATCAACATCATCTGATGAGAGTGAAAACRTGAAGACC
MCAMAGAATATATCTTCTGTCATTGAGGTCACTCCCAGGATGAGCGCGAGGGTCCAGCCA
ACAAGTCCAAGCTTGAGCAACTCCTCAGACRGTCTGTCGCAAAAGGCCAGTAGTCCTGCT
GGTGAKGAMACACATGATGATGCAGTACTCTCTGTAAATAAAACAGAYTCTAGTGAACAT
TCAGTTGATMAGCCTATTAGAAGTGTAAGTTCACCAGGTACTTCCACCACTCCTAGCATT
CCAAGAAACTTTGGCCATCCCTTCAGGTTYASCAAGGCCCGCGATGACAACGCCATCCCG
ACACCAAAGAAGAMCACSACRTCCGTCAGGAGAAGTGAGAGTGCAGTATCTTCCTTGCAG
TCAAAGAGGAATAAGTTCCTGAACACCAGACCAAGGCCTGACGATAATACAAGCCCTACC
AGCTCAGCACCAGCTAGATCATTCAAGAAYGTTGTCTCAGGAAGCAAGTTTGCTGCCCTC
AGGGAYAAGTTCGGTGCRWCAAATGACAACAGCAACAACAATGCAGGCCAGGGCAAACAT
TCACCCTCCTCATCAACTCCCAAATCACTATGGCAACAGAAATCTCCCTCTTCATCTTCT
CGCTATGGCGGCAGCATCTCTGAAGAATCCTCTCTCAATTCCTCCCCCAGACAAAATAAA
TCAATATACGGGACCCCGCCATCATCTCCCCTTACCCCCCTCCCTTACATGACCCCTCCT
GAAAGCCCTTCGGATTTAAGAAGCAAGACAGCCAGTCCCTCCACTCCTCTGGCTGCCAGC
ACCCCTACTGGGACAGCAGAGTTGAAGAGTCCAACTGCAGCTGAGCTTAAGAGACAGTTC
TTGTTTGGAGCAGACGATTCTCAACAAGGGGATGTCTTTGCTGATGAGAATTCAAATTTG
AACGACGTCAGCATGGCGCCCATTGAACAGATAGAAGATGAAGCCGCCCTCGAAAAAATG
TTGGAGGAGGCTACGGAGTTTGACGAGAGGAAGAAGATCAGATCCAGGCTAAGGGAAGTT
AGAAAAAAGAAGAGAGACGACAGAGAGCAAAAGGCACAAGCACAGGAGCGGGCTTTTGAA
GAGAAGATGCACAAATTAGAGGTGGAGTCCGCACAGCAGAGAATGAGGGCTGTGGGACTA
ACCGTCCAAACACCAGGCGATCGCAGCAAGACGGTGACGGAAACAAAAGATGACGATGAA
GGATTTAAAGCACAGAGTCTCCAACAGGAGTCCAAGTCCATTTCAGTTGGACCTGGTGGT
AGCAGCTCAGTCACAATGTCRAAATCAGTGTCGAGTTCGTCGTCTTCGACGACATCGACA
GAAAAACCAAAAGGAAGACTASAGAAAAGGAAAAAGGAACAATATGAGCTGAAGAAGAAA
CAAGCTGAGGATGCTAAGAAnnnnnnnnnnnnnnnnnnnnnnnnnnnnnnnnnnnnnnnn
nnnnnNGGAGCCGCGAAACCAGCGGGCGGAGGAGGAACAACCATGAAGGTGCAGAACGCT
ACCANNNNNNNNNNNNNNNNNNNNNNNNNNNNNNNNNNNNNNNNNNNNNNNNNNNNNnnn
nnnnnnnnnnnnnnnnnnnnnnnnnnnnnnnnnnnnnnnnnnnnnnnnnnnnnnnnnnnn
nnnnnnnnnnnnnnnnnnnnnnnnnnnnnnnnnnnnnnnnnnnnnnnnnnnnnnnnnnnn
nnnnnnnnnnnnnnnnnnnnnnnnnnnnnGGAGCAAGCAGACATCATGCCTCTCCTAGAC
ACAGATGATATGATCATGATGAAGAATGCTCCTGATTGGAAGTGTGTCTTCACGGAGCAA
GCAGATATCATGCCTCTCCTAGACACAGATGATATGATCATGATGAAGAATGCTCCTGAT
TGGAAGTGTGTCTTCACGTATGTACAATCGCTNNNNNNNNNTCTCAACAANCCCNCCGCC

>sfra
ATGAAGTTGANNNNNNNNNNNNNNNNNNNNNNNNNNNNNNGCTCRTCACTTCCAAGAACA
AGCAATAGCTCTCCYAGCTACAAYAACAATAGCAGCAACACCAACAGCAACAACAGCAGA
GGACTGGCARCAACTCAAGGGTTTGAATCAAGTATTAAACCAGATGGGGCCATCGTTCTC
AAGAACCATGGGGTCAGAGARGAAGAGGAGAAAAGCTCTGGAAGGACAGCTGAGATTCGG
AGAACAGACACAGAGACACAAGAAACTCCATCTGTGNCTGTGGTGGATGACAGTAGGAGA
GAGAAAGAAGAAGATAAAGAGAAACTTGTGAAAGGAGAGATGAGTGATGGGGGACAGGAG
ACACCATCATCCTCCTCATCCTCCTCATCAGCATCATCAGCATCGTCTTCATCACCACAA
ACATCACAAGCATCATCCAGAGAAACCACAAAGAAGGATGAGGAGAGAATAGCATCAGCA
TTGGAGAAGAGTGTCTGTGTTTCCAATGGCAACCAGGATGTAGAAGATGTAAGTGGACAG
AATGAGATTGTAAAAGAAGTAGAAGCATCAGTGGTGCCTGTTTCTTCATCCATTTCATCA
TCATCATCATCATCATCATCATCATCWTYATCMYCATCYTTATCMCCAYMMYYATCACCA
CAACCATCTTCCATAACTGCATCATCGTTAGTATCTAAGTCATCCAATCTTCCAGAGCCT
GAGGATGAGAGAGACTCTGTAGAGAAAGACTCTGTTGTATCGCAGGAAAGTAGTTCCCAT
ACCGATACAGAGAGTGACACTGATAGAGAGACGGGAGAGACTCCAAAGCAAGAAAAGCAG
GAGGAATCTGGTCCTGAATCAATTTCGGAACCGGTCCTAGAGACCAAAGAGGATGTTGAG
ATGGATGCAGATGACGAAGCATCTAAATGTGACAGTATCCAGATTACTAAACAGACAAAA
CCAAGCCCAGTAGTGAGGAATGTCAAACCTGAAACAGAAGCATCCTCATCTTCATCATCT
CCATCATCATCTTACTCGTCATCATCAGGCACATCGTCATCATCAGGGTCATCTTCAGAG
CTGGATGAGTTCACAGGCCAACCAAAGGGAAAGAAAAGAGGTAAAGGGCTCAAAGAAGCG
ATGAGGAGAAGAGCACnnnnnnnnnnnnnnnnnnnnnnnnnnnnnnnnnnnnnnnnnnnn
nnnnnnnnnnnnnnnnAAGAGCCACAGGAAACCTCAAGCCAAGAGGAATCATCTCCTGWT
AGCGAGGCTGTCAAAGTTGAACCCGTCAAGGATGAGGCAGAGTTGGAGCAGGTAGATAGA
TTGCTTGAGGGAGACAACAAGAATAAGAACAATGCCAACTTGACGTCAAGGACTGTGGAA
AACCTGGCAGTAGAATCCAAGTTGRAAGTGAARGATGTAGAAGATGTGAAAGTTTCAAGG
AAGAAGGATGAGGACAGTGGTACCAAGGAGGAnGAGAATGCAACAGAACCATCCTCATCT
CAAAGTCAGGCATCATCTTCTTCATYATCATCATCTGTTGAGAGTGnnnnnnnnnnnnnn
nnnAAGAATATATCTTCTGTCATCGAGGTCACTCCCAAGATGAGCGAGAGGGTCCAGTCA
ACAAATCCAAGCTTGAGCAACTCCTCAGACGGTCAGTCSCAAAAGGCCAGTAGTCCTGCT
GGTGAGGACACGCATGATGATGCAGTACTCTCTGTAAATAAAACAGACTCTAGTGAACAT
TCAGTTGATAAGTCTATTAGAAGTGTAAGTTCACCAGGTACTTCCACCACTCCTAGCATT
CCAARAAACTTTGGCCATCCCTTCAGGTTTAACAAGATCCGCGATGACAACGCCATCCCG
ACACCAAAGAAGACAACAACATCCGTCAGGAGAAGTGAGAGTGCAGTATCTTCCTTGCAG
ACAAAGAGGAATAAGTTTCTGAACAACAGACCAAGGCCTGATGATGATACAAGCCCTACC
AGCTCAGCACCAGCTAGATCATTCAAGAACGTTGTCTCAGGAAGCAAGTTTGCTGCCCTC
AGGGACAAGTTCAGTGCGTCAAATGGCAACAGCAACAACAATGCAGGCCAGGGGAAANNT
TCACCCTCCTCATCAACTCCCAAATCTCTATGGCAACAGAAATCTCCCTCTTCATCTACT
CGCTATGGCGGCAGCATCTCTGAAGAATCCTCTCTCAATTCCTCCCCCGAACAAAAGAAA
TCGATATACGGGACCCCGCCCTCAACTCCCCCTACCCCCCTGCCTTACATGACCCCTCCT
GAAAGCCCTCTGGMTTTCAGAAGCAAGACAGCCAGTCCCTCCACTCCTATGGCTGCCAGY
ACCCCTACTGGGACAGCAGAGTTGAAGAGTCCAACTGCAGCTGAGCTTAAGAGACAGTTC
TTGTTTGGGGCAGACGATTCTGAACAAGGGGATGTCTTTGCTGTTGAGAATTCAAATTTG
AAAGACATCAACATGGCGCCCGTTGAACAGATAGAAGATGAAGCAGCCCTCGAAAAAATG
TTGGAGGATGCTACAGAATTTGACGAGAGGAAGAAGATCAGATCCAGGCTACGGGAAGTT
AGAAAAAAGAAGAGAGACGACAGAGAGCAAAAGGCACAAGCACAGGAGAAGGCTTTTGAA
GAGAAGATGCACAAATTAGAGGTGGAGTCAGCACAGCAGAGAATGAGGGCTGTGGGACTG
ACCGTCCAAACACCAGGCGATCGCAGCAAGACGGTGACAGAAACAAAAGATGACGATGAA
GGATTTAAAGCACAGAGTCTCCAACAGGAGTCCAAGTCCATTTCAATTGGACCTGGTGGT
AGCAGTTCAGTCACAATGTCGAAATCAGTGTCAAGTTCGTCGTCTTCAACGACATCGACA
GAAAAACCAAAAGGGAGACTAGAGAAAAGGAAAAAGGAAGCATATGAGCTGAAGAAGAAA
CAAGCTGAGGATGCAAAGAACAGGAAAGCAGCCCTCTTCAACAAGTTTGGTGGAGCTGGA
GGTGGTGGAGGGGCGAAACCAGCGGGCGGTGGAGGTACAACCATGAAGGTACAGAACGCT
ACCACCATCAAACAGAAGCTATTAGAATGGGCACAGAGAGTCACAAGAGGCTATGCGnnn
nnnnnnnnnnnnnnnnnnnnnnnnnnnnnnnnnnnnnnnnnnnnnnnnnnnnnnnnnnnn
nnnnnnnnnnnnnnnnnnnnnnnnnnnnnnnnnnnnnnnnnnnnnnnnnnnnnnnnnnnn
nnnnnnnnnnnnnnnnnnnnnnnnnnnnnnnnnnnnnnnnnnnnnnnnnnnnnnnnnnnn
nnnnnnnnnnnnnnnnnnnnnnnnnnnnnnnnnnnnnnnnnnnnnnnnnnnnnGGAGCAA
GGAGACATCATGCCTCTCCTGGACACAGATGATATGATCATGATGAAGAACGCTCCCGAT
TGGAAGTGTGTCTTCACGTATGTACAATCGCTATACCGTCATCTCAACAAAnnnnnnnnn

>afraSS
ATAAAGTTGAAGAGAAAACGGGNAGATTTAGAGATTGAGRGTACATCACTTCCAAGGACC
AGCAACAACTCTCCCAGCTAYAACAACAATAGCAGCAACACCAACAGCAACAACAGCAGA
GGACTRGCAGCAACTCAAGGGTTTGAATCAAGTATTAAACCAGAGGGGGCCATCGTTCTC
AAGAACCATGGGGTCAGAGAGGAAGAGGAGAAGAGCTCTGGAAGGACAGCTGAGGTTCGG
AGAGCAGAGCCAGAGACGAAAGAAACTCCATCTGTGCCTATGGTGGATGCCAGTAGGAGA
GAGAAAGAAGAAGATAAAGAGAAACTTGTGAGAGGAGAGATGAGTGATGAGGTACAGGAG
ATACCATCATCCTCCTCMTCAGCATCATCAGCATCATCAGCATCATCTTCATCACCACAA
ACATCACTAGCATCATCCAGAGAAATCACAAAGAAGGATGAGGAGAGGATAGCATCAGCA
TCGGAGGAGAGTGTCTGTGTTTCCAATGGCAACCAGGAAGTAGAAGATGTAAGTGGCCAG
AATGAGATTTTACAAGAAGTAGAAGCATCAGTGGTACCTGTTTCTTCATCCATTTCATCA
TCAYCATCATCATCATCATCATCATCTTTATCCCCATCCTTATCACCACCACCACCACCA
CAACCATCTTCCATAACTGCATCATCGTTAGAATCTAAGTCATCCAATCTTCCAGAGGCT
GAGGATGATAGAGACTCTGTAGAAAAACACTCTGTCATATCGCAGGAAAGTAGTTCCCAT
ACCGATACAGAGAGTGACACTGATAGAGAGACGGGAGAGACTCCAAAGCAAGAAAAGCAA
GAGGAATCTGGTTCTGAATCAATTTCGGAACCGGTCCTWGAGACCAAAGAGGATGTTGAG
ATRGATGCAGATGACGAAGCATCTAAATGTGACAGTATCCAGATCACTAAACAGACAAAA
CCAATCCCAGTAGTGAGGAAAGTCAAACCAGAACCAGAGGCATCCTCATCTTCATCWTCT
CCATCATCATCTTACTCATCATCATCAGGCACAGGGTCGTCATCAGGGTCATCGTCAGAG
CTGGATGAGGTCACAGGTCAACCAAAGGGAAAGAAAAGAGGTAAAGGGCTCAAAGAAGCG
ATGAGGMGAAGAGCACAACTTAAGGCCATTGAACTTGCCAAGGAGTCTGCCAAAGAAGTG
AAGGAAGAAAAGAAAGWAGAGCCACAGGAAACCTCAAGCCAAGAGGWATCATCTCCTGTG
AGCGAGGCTGTCAAGGTTGAACCSGTCARGGATGAAMCAGAGTTGGARAAGGTAGATAGW
GTGCTTGAGGAAGAYAACAMGAATAAGAACAATGCCAACYTGACGTCAAGGACTGTTGAA
AACCTGGCARYAGAATCCAAGTTGGAAGTGAAGGATGTAGAAGACGTGAGAGTGTCAAGG
AAGCAGGATGGGGACAGTGGTTCCAAGGAGGATGAGGATGCAACAGAACCATCCTCATCT
CAAAGTCAGGCATCATCTTCTTCATCATCATCATCTGATGAGAGTGAAAACGTGAAAACC
CCAAAGAATATATCTTCTGTCATTGAGGTCACTCCCAGGATGAGCGYGAGGGTCCAACCA
ACAAGTCCAAGCTTGAGCAACTCCTCGGACGGTCTGTCRCAAAAGGCCAGTAGTCCTGCT
GGTGATGAAACACATGATGGTGCAGTACTCTCTGTAAATAAAACAGACTCTAGTGAACAA
TCAGTTGATAAGCCTATTAGAAGTGTAAGTTCACCAGGTACTTCCACCACTCCTAGCATT
CCAAGAAACTTTGGCCATCCCTTCAGGTTTAGCAAGGCCCGCGATGACAACGCCATCCCG
ACACCAAAGAAGACCACAACATCCGTTAGGAGAAGTGAGAGTGCAGTATCTTCCTTGCAG
TCAAAGAGGAATAAGTTCCTGAACAACAGACCRAGACCTGATGATGATACAAGCCCTACC
AGCTCAGCACCAGCTAGATCATTCAAGAACGTTGTCTCAGGAAGCAAGTTTGCTGCCCTC
AGGGATAAGTTCGGTGCGTCAAATGACAACAGCAACAACAATGCAGGCCAGGGCAAACAT
TCACCCTCCTCATCAACTCCCAAATCACTATGGCAACAGAAATCTCCCTCTTCATCTTCT
CGCTATGGSRGCAGCATCTCTGAAGAATCCTCTCTCAATTCCTCCCCCAGACAAAATAAA
TCGATATACGGGACCCCGCCCTCCTCTCCCCTTACCCCCCTGCCTTACATGACCCCTCCT
GAAAGCCCTTCAGAGTTGAGAAGCAAGACAGCCAGTCCCTCCACTCCTCTGGCYGCCAGC
ACCCCTACTGGGACAGCAGAGTTGAAGAGTCCAACTGCAGCTGAGCTTAAGAGACAGTTC
TTGTTTGGGGCAGACGATTCTCAACAAGGGGATGTCTTTGCTGATGAGAATTCAAATTTG
AACGACGTCAGCATGGCGCCCATTGAACAGATAGAAGATGAAGCCGCCCTCGAAAAAATG
TTGGAGGAGGCTACGGAGTTTGACGAGAGGAAGAAGATCAGATCCAGGCTAAGGGAAGTT
AGAAAAAAGAAGAGAGACGACAGAGAGCAAAAGGCACAAGCACAGGAGCGGGCTTTTGAA
GAGAAGATGCACAAATTAGAGGTGGAGTCCGCACAGCAGAGAATGAGGGCTGTGGGACTA
ACCGTCCAAACACCAGGCGATCGCAGCAAGACGGTCACGGAAACAAAAGATGACGATGAA
GGATTTAAAGCACARAGTCTCCAACAGGAGTCCAAGTCCATTTCAGTTGGACCTGGTGGT
AGCAGCTCAGTCACAATGTCGAAATCAGTGTCGAGTTCGTCGTCTTCGACGACATCGACA
GAAAAACCAAAAGGAAGACTACAGAAAAGnnnnnnnnnnnnnnnNNNNNNNNNNNNNNNN
NNNNNNNNNNNNNNNNNNNNNNNNNNNNNNNNNNNNNNNNNNNNNNNNNNNNNNnnnnnn
nnnnnnnnnnnnnnnnnnnnnnnnnnnnnnnnnnnnnnnnnnnNNNNNNNNNNNNNNNNN
NNNNNNNNNNNNNNNNNNNNNNNNNNNNNNNNNNNNNNNNNNNNNNNNNNNNNNNNNnnn
nnnnnnnnnnnnnnnnnnnnnnnnnnnnnnnnnnnnnnnnnnnnnnnnnnnnnnnnnnnn
nnnnnnnnnnnnnnnnnnnnnnnnnnnnnnnnnnnnnnnnnnnnnnnnnnnnnnnnnnnn
nnnnnnnnnnnnnnnnnnnnnnnnnnnnnGGAGCAAGCAGACATCATGCCTCTCCTAGAC
ACAGATGATATGATCATGATGAAGAATGCTCCTGATTGGAAGTGTGTCTTCACGGAGCAA
GCAGACATCATGCCTCTCCTWGACACAGATGATATGATCATGATGAAGAATGCTCCTGAT
TGGAAGTGTGTCTTCACGTATGTACAATCGCTATACCGTCATCTCAACAAACCCACCGCC

>hpul
nnnnnnnnnnnnnnnnnnnnnnnnnNNNNNNNNNNNNNNNGTTTATCACTTCCAAAKACC
AGCAACAACTCTCCCAGCTACAACAACAATAGCAGCAACACTAACAGCAACAACAGCAGA
GGGCTGGCAGCAACTCGAGRGTTTGAATCAAGTATYAAACCAGATGGGGCCATCGTTCTC
AAGAACCATGGGGTCAGAGAGGAAGAGGAGAAAAGCTCTGGAAGGACAGCTGAGGTTCGG
AGAAYAGACCCAGAGACGAAAGAAACTCCATCTGTGCCTGTGGTGGATGACTGTAGGAGA
GAGAAAGGAGAAGATAAAGAGAAACTTGTGAGAGGAGAGATGAATGATGGGGGTCAGGAG
ACACCATCTTCCTCCTCATCWGCATCATCWGCATCATCWKCATCATCTTCATCACCACWA
ACATCWMTAGCATCATCCAGAGANNNGACCAAGGAGGATGAGGGGAGGATAGCATCATCA
CTGGAGGAGAGTGTCTRTGYTTCCAACGGCAACCAGGGTGTAGAAGATGTAAGTGGACAG
AATGAGAYTGTACAAGAAGTAGAAGCATCAGTGGTGCCTGTTTCTCCWTCCATTTCATCA
TCAYCATCATCATCATCATCMTCATCTCTATCCCCATCCTTATCACCACCACCACCACCA
CAWCCATCTTCCATAACTGCATCATCGTTAGAATCTAAGTCATCCAATCTTCCAGAGCCT
GAGGATGATAGAGACTCTGTAGAGAAAGACTCTGTTGTATCGCAGGAAAGTAGTTCCCAT
ACMGATACAGAGAGTGACACTGATAGAGAGACGAGAGAGACTCCAAAGCAAGAAAAGCAA
GAGGAATCTTGTTCTSAATCAATTTCGGAACCGGTCCTAGAGACCAAAGAGGATGTTGAG
ATGGATGCAGATGACGAAGCATCTAAATGTGACAGTATCCAGATCACYAAACAGACAAAA
CCAATCCCAGCAGTGAGGAAAGTCAAACCTGAAACGGAGGCATCCTCATCTTCATCATCW
YCATCATCATCTTACTCKTCATCATCAGGTACGGGGTCGTCATCAGGGTCATCCTCTGAG
CTGGATGAGGTCACAGGTCAAMCAAAGGGAAAGAAAAGAGGTAAAGGGCTSAAAGAAGCR
ATGAGGAGAAGAGCACAACTTAAGGCCATTGAACTTGCCAAGGAGTCTGCCAAAGAAGTG
AAGGAAGAAAATAAAGTAGAGCCGCAGGAAATGTCAAGCCAAGAGGARTCATCTCCTGTG
AGTGAGGCTGTCAAGGTTGAACCCGTCAAAGATGAAGCAGTGTTGGAGAAGGTAGAWAGA
GTGYTTGAGGAAGACAACAAGAATRAGAACAATGCCAACTTGATGTCAAGGACTGTTGAA
AACCTGGCAGCAGAATCCAAGCTGGAAGTGAAGGATGTRGMAGATGTGAAAGTTTCAAGG
AAGAAGGAAGAGRACAGTGGTACCAAGGAGGAWGAGGACGTAACAGAACCATCCTCATCT
CAAAGTCAGGCATCATCTTCTTCWTCATCATCATCTAATGAGAGTGAAAACGAGAAGACC
TCAAAGAATATATCTTCTGTCATYGAGGTCACTCCSAGGATGAGCGCGAGGGTCCAGCCA
ACAAGTCCAAGCTTGAGCAACTCCTCAGAYGGTCTGTCGCAAAAGGCCAGTAGCCCTGCT
GGTGATGAAACACATGATGGTGCAGTACTCTCTGTAAATAAAACAGACTCTAGTGAACAT
TCAGTTGATAAGCCTATTAGAAATGTAAGTTCACCAGGTACTTCGACCACTCCTAGCATT
CCAAGAAACTTTGGTCATCCCTTCAGGTTTACCAAGGCCCGCGATGACAACGCCATCCCG
ACACCAAAGAAGACCACCACATCCGTCAGGCGAAGTGAGAGTGCTGTATCTTCCTTGCAG
TCAAAGAGGAATAAGTTCCTGAACAACAGACCAAGGCCTGACGATGATACAAGCCCTACC
RGCTCAGCACCAGCTAGATCATTCAAGAACGTTGTCTCGGGAAGCAAGTTTGCTGCCCTC
AGGGATAAGTTCAGTGCRTCAAATGACAACAGCAACAACAATGCAGGCCAGGGCAAACAT
TCACCCTCCTCGTTAACTCCCAAATCACTATGGCAACAGAAATCTCCYTCTTCATCTTCT
CGCTATGGCGGCAGCATCAGTGAAGAATCCTCTCTCAATTCCTCCCCCAGACAAAATAAA
TCAATATACGGKACCCCACCCTCATCTCCCCTTACCCCCCTGCCTTACATGACCCCTCCT
GAAAGCCCTTCGGATCTCAGAAGCAAGACAGCCAGTCCCTCCACTCCTCTGGCTGCCAGC
ACCCCTACTGGCACAGCAGAGTTGAAGAGTCCAACTGCAGCYGAGCTTAAGAGACAGTTC
TTGTTTGGGGCAGACGATTCTCAACAAGGGGATGTCTTTGCTGTTGAGAATTCAAATTTG
AAAGACGTCAGCATGGCGCCCATTGAACAGATAGAAGATGAAGCCGCCCTCGAAAAAATG
TTGGAGGAGGCTACGGAGTTTGACGAGAGGAAGAAGATCAGATCCAGGCTAAGGGAAGTT
AGAAAAAAGAAGAGAGACGACAGAGAGCAAAAGGCACAAGCACAGGAGCGGGCTTTTGAA
GAGAAGATGCACAAATTAGAGGTGGAGTCCGCACAGCAGAGAATGAGGGCTGTGGGACTG
ACCGTCCAAACACCAGGCGATCGCAGCAAGACGGTGACAGAAACAAAAGATGACGATAAA
GGATATAAAGCACAGAGTCTCCAACAGGAGTCCAAGTCCATTTCAGTTGGACCTGGTGGT
AGCAGTTCAGTCACAATGTCGAAATCAGTGTCGAGTTCGTCGTCTTCGACGACATCGACA
GAAAAACCAAAAGGAAGACTAGAGAAAAGGAAAAAGGAAGCATATGAGCTGAAGAAGAAA
CAAGCTGAGGATGCTAAGAACAGGAAAGCAGCCCTCTTCAACAAGTTTGGTGGAGCTGGA
GGANNNGGAGGGGCGAAACCAGCAGGCGGTGGAGGAACAACCATGAAGGTACAGAACGCT
ACCACCATCAAACAGAAGCTATTAGAATGGGCACAGAGATGCACAAGAGGATATGCGnnn
nnnnnnnnnnnnnnnnnnnnnnnnnnnnnnnnnnnnnnnnnnnnnnnnnnnnnnnnnnnn
nnnnnnnnnnnnnnnnnnnnnnnnnnnnnnnnnnnnnnnnnnnnnnnnnnnnnnnnnnnn
nnnnnnnnnnnnnnnnnnnnnnnnnnnnnRGAGCAGGCAGACATCATGCCTCTCCTGGAC
ACAGATGATATGATCATGATGAAGAATGCTCCCGATTGGAAGTGTGTCTTCACRGAGCAG
GCAGACATCATGCCTCTCCTGGACACAGATGATATGATCATGATGAAGAATGCTCCCGAT
TGGAAGTGTGTCTTCACGTATGTACAATCGCTATACCGTCATCTCAACAAACCCACCNNN

>snud
ATGAAGTTGAnnnnnnnnnnnnnnnnnnnnnnnnnnnnnnGTTCTTCAYTTCCAAGGACC
AGCAATAGCTCACCCAGCTACAACAACAATAGCAGCAACACCAACAGCAACAACAGCAGA
GGACTGGCAACAACTCAAGGGTTTGAATCAAGTATTAAACCAGATGGGGCCATCGTTCTY
AAGAACCATGGGGTCAGAGAGGAAGAGGAGAAAAGCTCTGGAAGGACAGCTGAGATTYGG
AGAACAGACCCAGAGACAAAAGAAGCTCCATCTGTGNCTGTGGTGGATGACAGTAGGAGA
GAGAAAGAAGAAGATAAAGAGAAACTTGTGAGAGGAGAGATGAGTGATGGGGGACAGGAG
ACACCATCATCMTCCTCATCMKCCTCMTCAKCAKCATCAGCATCRTCYTCATCACCACAA
ACATCACAAGCATCATCCAGAGAAACCACAAAGAAGGATGAGGAGAGGATAGYMTCAGCA
TTGGAGGAGAGTGTCTGTGTTTCCAATGGCAACCAGGATGTAGAAGATGTAAGTGGACAG
AATGAGATTGTACAAGAAGTAGAAGCATCAGTGGTGCCTGTTTCTCCATCCATTTCATCA
TCAYCATCATCATCATCATCAACATCTTTATCCCCATCCTTATCAYCACCACCACCACCA
CCACCMTCTTCCATAACTGCATCATCGTTAGTATCTAAGTCATCCAATCTTCCAGAGCCT
GAGGATGAGGGAGACTCTGTAGAGAAAGACTCTGTCGTATTGCAGGAMAGTRGTTCCCAT
ACCGATACAGAGAGTGACACTGATAGAGAGACGSGAGAGACTCCCAAGCAAGAAAAGCAA
GAGGAATCTGGTTCTGAATCAATTTCGGAACCGGTCCTAGAGACCAAAGAGGATGTTGAA
ATGGATGCGGATGACGAAGCATCTAAATGTGACAGTATCCAGATCACTAAACAGACAAAA
CCAATCCCAGTAGTGAGGAAAGTCAAACCTGAAACAGAGGCATCCTCATCTTCATCATCT
CCATCATCATCTTACTCATCATCATCAGGCACATCGTCATCATCAGGGTCATCTTCAGAG
CTGGATGAGGTCACAGGTCGACCAAAGGGAAAGAAAAGAGGTAAAGGGCTCAAAGAAGTG
ATGAGGAGAAGAGCACAACTTAAGRCCATTGAACTTGCCAAGGAGTCTGCCAAAGAGGTG
AAGGAAGAAAAGAAAGAAGAGCCACAGGAAACCTCAAGCCAAGAGGAATCATCTCCTGTT
AGCGAGGCTGTCAAAGTTGAATCCRTCAAGGATGAGGCAGAGTTGGAGCAGGTAGATRGA
GTACTTGAGGKAGACAACAAGAATAAGAACAATGCCAACTTGACGTCAAGGACTGTTGAA
AACCTGGCAGTAGAATCCAAGTTGGAAGTGAAGGATGTAGAAGATGTGAAAGTTTCAAGG
AAGAAGAATGAGGACAGTGGTACCAAGAAGGAnGAGGATGCAACAGAACCATCCTCATCT
CAAAGTCAGGTATCATCTTCTTCATTATCATCATCTGTTGAGAGTGAAAACGTGAAGACC
ACAAAGAATATATCTTCTGTCATCGAGGTCACTCCCAAGATGAGCGAGAGGGTCCAGTCA
ACAAGTCTAAGCTTGAGCAACTCCTCAGACGGTCAGTCGCAAAAGGCCAGTAGTCCTGCT
RGTGAGGACAGGMATGATGATGCAGTACTCTCTGTAAATAAAACAGACTCTAGTGAACAY
TCAGTTGATAAGCCTATTAGAAGTGTAAGTTCACCAGGTACTTCCACCACTCCTAGCATT
CCAAGAAACTTTGGCCATCCCTTCAGGTTTAAAAAGATCCGCGATGACAACGCCATCCCG
ACACCAAAGAAGACAACAACATCTGTCAGGAGAAGTGAGAGTGCAGTATCTTCCTTGCAG
GCAAAGAGAAATAAGTTCCTGAACAACAGACCAATGCCTGATGATGATACAAGCCCTACY
AGCTCRGCACCAGCTAGATCATTCAAGAATGTTGTCTCAGGAAGCAAGTTTGCTGCCCTC
AGGGACAAGTTCAGTGCGTCAAATGGCAACAGCAACAACAATGCAGGCCAGGGGAAACAT
TCACCCTCCTCATCAACTCCMAAATCACTATGGCAACAGAAATCTCCCTCTTCATCTACT
CGCTATGGCGGCAGCATCTCTGAAGAATCCTCTCTCAATTCCTCCCCCGAACAAAAGAAA
TCGATATACGGGACCCCRCCCTCAACTCCCCCTACCCCCCTGCCTTACWTGACCCCTCCT
GAAAGCCCTCTGGATTTCAGAAGCAAGACAGCCAGTCCCTCCACYCCTMTGGCTGCCAGC
ACCCCTACTGGGACAGCAGAGTTGAAGAGTCCAACTGCAGCTGAGCTTAAGAGACAGTTC
TTGTTTGGGGCAGAYGATTCTGAACAAGGGGATGTCTTTGCTGWTGAGAATTCAAATTTG
AAAGACATCAACATGGCGCCCGTTGAACAGATAGAAGATGAAGCAGCCCTCGAAAAAATG
TTGGAGGATGCTACAGAATTTGACGAGAGGAAGAAGATCAGATCCAGGCTACGGGAAGTT
AGAAAAAAGAAGAGAGACGACAGAGAGCAAAAGGCACAGGCACAGGAGAAGGCTTTTGAA
GAGAAGATGCACAAATTAGAGGTGGAGTCAGCACAGCAGAGAATGAGGGCTGTGGGACTG
AACGTCCAAACACCAGGCGATCGCAGCAAGACAGTGACAGAAACAAAAGATGACGATGAA
GGATTTAAAGCACAGAGTCTCCAACAGGAGTCCAAGTCCATTTCAATTGGACCTGGTGGT
AGCAGTTCAGTCACAATGTCGAAATCAGTGTCAAGTTCGTCGTCTTCAACGACATCGACA
GAAAAACCAAAAGGGAGACTAGAGAAAAGGAAAAAGGAAGCATATGAGCTGAAGAAGAAA
CAAGCTGAGGATGCTAAGAACAGGAAAGCAGCCCTCTTCAACAAGTTTGGTGGAGCTGGA
GCTGGTGGAGGGGCGAAACCAGCGGGCGGTGGAGGTACAACCATGAAGGTACAGAACGCT
ACCACCATCAAACAGAAGCTATTAGAATGGGCACAGAGAGTCACAAGAGGCTATGCGnnn
nnnnnnnnnnnnnnnnnnnnnnnnnnnnnnnnnnnnnnnnnnnnnnnnnnnnnnnnnnnn
nnnnnnnnnnnnnnnnnnnnnnnnnnnnnnnnnnnnnnnnnnnnnnnnnnnnnnnnnnnn
nnnnnnnnnnnnnnnnnnnnnnnnnnnnnnnnnnnnnnnnnnnnnnnnnnnnnnnnnnnn
nnnnnnnnnnnnnnnnnnnnnnnnnnnnnnnnnnnnnnnnnnnnnnnnnnnnnGGAGCAG
GGAGACATCATGCCACTCCTGGACACAGATGATATGATCATGATGAAGAACGCTCCCGAT
TGGAAGTGTGTCTTCACGTATGTACAATCGCTATACCGTCATCTCAANNNNnnnnnnnnC

>sintSS
ATGAAGTTGAGGAGAAAACTAGGAGATTCAGAGATTGAGGGTTCATCACTTCCAAGGACC
AGCAACAACTCTCCCAGCTACAACAACAATAGCAGCAACACCAACAGCAACAACAGCAGA
GGACTGGCAACAACTCAAGGGTTTGAATCAAGTATTAAACCAGAGGGGGCCATCGTTCTC
AAGAACCATGGGGTCAGAGAGGAGGAGGAGAAAAGCTCTGGAAGGACAGCTGAGGTTCGG
AGAGCAGACCCAGAGACGAAAGAAACTCCATCTGTGCCTGTGGTGGATGCCAGTAGGAGA
GAGAAAGAAGAAGATAAAGAGAAACCTGCGAGAGGAGAGAGGAGTGATGAGGGACAGGAG
ACACCATCAGCATCATCTTCATCACCACAAACATCATCAGCATCATCTTCATCACCACAA
ACATCACTAGCATCATCCAGAGAAATCACCAAGGAGGATGAGGAGAGGATAGCATCATCA
TTGGAGGAGAGTGTCTGTGTTTCCAATGGCAACCAGAATGTAGAAGACGTAAGTGGCCAG
AATGAGATTTTACAAGAAGTAGAAGCATCAGTGGTGCCTGTTTCTCCATCCATTTCATCA
TCAYCAYCATCATCATCAWCAWCATCTTTATCCCCATCCTTATCACCACCACMACMACCA
CAACCATCTTCCATAACTGCATCATCGTTAGAATCTAAGTCATCCAATCTTCCAGAGCCT
GAGGATGATAGAGACTCTGTAGAGAAAGACTCTGTCGTATCGCAGGAAAGTAGTTCCCAT
ACCGATACAGAGAGTGACACTGATAGAGAGACGGGAGAGACTCCAAAGCAAGAAAAGCAA
GAGGAATCTGGTTCTGAATCAATTTCGGAACCGGTCCTAGAGACCAAAGAGGATGTTGAG
ATGGATGCAGATGACGAAGCATCTAAATGTGACAGTATCCAGATCACTAAACAGACCAAA
CCAATCCCAGTAGTGAGGAAGGTCAAGCCTGAAACGGAGGCATCCTCATCTTCATCATCT
CCATCATCATCTTACTCATCATCATCAGGCACGGGGTCGTCATCGGGGTCATCTTCTGAG
CTGGATGAGGTCACAGGTCAACCAAAGGGAAAGAAAAGAGGTAAAGGGCTCAAAGAAGTG
ATGAGGAGAAGAGCRGAACTTAAGGCCATTGAACTTGCCAAGGAGTCTGCCAAAGAAGTG
AAGGAAGAAAAAAAAGAAGAGCCACAGGAAACCTCAAGCCAAGAGGARTCATCTCCTGTG
AGCGAGGCTGTCAAGGTTGAACCYGTCAAGGATGARGCAGAGTTGGAGAAGGTAGATAGA
GTGCTTGAGGAAGACAACAAGAATAAGAACAATGCAAACTTGACGTCAAGGACTGTTGAA
AATCTGGCAGCAGAATCCAAGTTGGAAGTRAAGGATGTGGAAGATGTGAAAGTTTCAAGG
AAGAAGGATGAGGACAGTAGTTCCAAGGAGGATGAGGATGCAACAGAACCATCCTCATCT
CAAAGTCAGGCATCATCTTCCTCATTATCATCATCTGTTGAGAGTGAAAACGTGAAGACC
CCAAAGAATATATCYTCTGTCATYGAGGTCACTCCYAGGATGAGCGCGAGGGTCCAGCCA
ACAAGTCCAAGCTTGAGCAACTCCTCAGAYGGTCTGTCGCAAAAGGCCAGCAGTCCTGCT
GGTGATGAAACACATGATGGTGCAGTACTCTCTGTAAATAAAWCAGACTCTAGTGAWCRT
TCAGTTGATAAGCCTATTAAAAGTGTAAGTTCACCAGGTACTTCCACCACTCCTAGCATT
CCAAGAAACTTTGGCCATCCCTTCAGGTTYASCAAGGCYCGYGATGACAACGCCATCCCG
RCACCAAAGAAGACCACMACATCCGTYAGRAGAAGTGAGAGTGCAGTATCTTCCTTGCAY
TCAAAGMGGAATAAGTTCCTGAACAACAGRCCRAGGCCTGAYGATGATACAAGCCCTACM
GGCTCAGCRCCAGCTAGATCATTCAAGAACGTTGTCTCAGGAAGCAAGTTTGCTGCCCTC
AGGGATAAGTTYGGTGCGTCAAATGACAAYAGCAACAACAATGCWGGCCAGGGCAAACAT
TCACCCTCCTCMTCAWCTCCCAAATCACTATGGCAACAGAAATCTCCCTCTTCATCTTCT
CGCTATGGCGGCAGCATYAGTGAAGAATCCTCTCTCAATTCCTCCCCCAGACAAAATAAA
TCAATATACGGGACCCCGCCCTCCTCTCCCCTTACCCCCCTGCCTTACATGACCCCTCCT
GAAAGCCCTTCGGATCTCAGAAGCAAGACAGCCAGTCCCTCCACTCCTCTGGCTGCCAGC
ACCCCTACTGGGACAGCAGAGTTGAAGAGTCCRACTGCAGCTGAGCTTAAGAGACAGTTC
TTGTTTGGGGCAGAYGATTCTCAACAAGGGGATGTCTTTGCTGATGAGAATTCAAATTTG
AACGACGTCAGCATGGCGCCCATTGAACAGATAGAAGATGAAGCCGCCCTCGAAAAAATG
TTGGAGGAGGCTACGGAGTTTGACGAGAGGAAGAAGATCAGATCCAGGCTAAGGGAAGTT
AGAAAAAAGAAGAGAGACGACAGAGAGCAAAAGGCACAAGCACAGGAGCGGGCTTTTGAA
GAGAAGATGCACAAATTAGAGGTGGAGTCCGCACAGCAGAGAATGAGAGCTGTGGGACTA
ACCGTCCAANNNNNAGGCGATCGCAGCAAGACGGTGACGGAAACAAAAGATGACGATGAA
GGATTTAAAGCACAGAGTCTCCAACAGGAGTCCAAGTCCATTTCAGTTGGACCTGGTGGT
AGCAGCTCAGTCACAATGTCGAAATCAGTGTCGAGTTCGTCGTCTTCGACGACATCGACA
GAAAAACCAAAAGGAAGACTAGAGAAAAGGAAAAAGGAAGCATATGAGCTGAAGAAGAAA
CAAGCTGAGGATGCTAAGAACAGGAAAGCAGCCCTCTTTAACAAGTTTNNNNNNnnnnnn
nnnnnnnnnnnnnnnnnnnnnnnnnnnnnnnnnnnnnnnnNNNNNNNNNNNNNNNNNNNN
NNNNNNNNNNNNNNNNNNNNNNNNNNNNNNNNNNNNNNNNNNNNNNNNNNNNNNNNNnnn
nnnnnnnnnnnnnnnnnnnnnnnnnnnnnnnnnnnnnnnnnnnnnnnnnnnnnnnnnnnn
nnnnnnnnnnnnnnnnnnnnnnnnnnnnnnnnnnnnnnnnnnnnnnnnnnnnnnnnnnnn
nnnnnnnnnnnnnnnnnnnnnnnnnnnnnGGAGCAAGCAGACATCATGCCTCTCCTAGAC
ACAGATGATATGATCATGATGAAGAATGCTCCTGATTGGAAGTGTGTCTTCACGGAGCAA
GCAGACATCATGCCWCTCCTAGACACAGATGATATGATCATGATGAAGAATGCTCCTGAT
TGGAAGTGTGTCTTCACGTATGTACAATCGCTATACCGTCATCTCAACAAACCCACCGCC

>sprp
ATGAAGTTGAAGAGAAAACTGGTAGATTTAGAGATTGAGGGTACATCACTTCCAAGGACC
AGCAACAACTCTCCCAGCTACAACAACAATAGCAGCAACACCAACAGCAACAACAGCAGA
GGACTRGCARCAACTCAAGGGTTTGAATCAAGTATTAAACCAGATGGGGCCATCRTTCTC
AAGAACCATGGGGTCAGAGAGGAAGAGGAGAAGAGCTCWGGAAGGACAGCTGAGRTTCGG
AGAGCAGACCCAGAGACGAAAGAAACTCCATCTGTGCCTGTGGTGGATGMCAGTAGGAGA
GAGAAAGAAGAAGATAAAGAGAAACTTGTGAGAGGAGAGATKAGTGAWRGGGGTCAGRAG
ACACCATCCTCCTCCTCATCAGCATCATCAGCATCATCAGCATCATCWKCRTCACCACAA
ACATCACTAGCTTYATCCAGAGAAMYYACAAAGRAGGATGAGGAGAGGATAGCATCATCA
TTGGAGGAGAGTGTCTGTGTWTCCAATGGCAACCAGGRTGTMGAMGATGTAAGTGRMCAG
AGTGAGATTTTACAAGAAGTAGAAGCATCAGTGGTGCCTGTTTCTCCATCCATTTCATCA
TCAYCATCATCATCATCATCAWCATCTTTATCCCCATCYTTATCACCACCACYACCACCA
CAACCATCTTCCATAWCTGCATCATCGTTAGAATCTAAGTCATCCAATCTTCCAGAGCMT
GAGGATGATARAGAYTCTSTAGAGAAAGACTCTGTCGKATCGCAGGAAAGTAGTTCCMAT
ACYGATACAGAGAGTGAYACTGATAGAGAGACGGKASAGACTCYAAAGCAAGAAAAGCAA
GAGGAATCTGGTTCTGAAKCAATTTCRGAACCGGTCCTAGAGACCAAAGAGGATGTTGAG
ATGGATGCAGATGACGAAGCATCTAAATGTGACAGTATCCAGATCACTAAACAGACAAAA
CCRATCCCAGTWGTGAGGAAAGTYAAACCTGAASCRGWGGCATCCTCRTCTTCATCATCW
CCATCATCATCTTACTCTTCATCATCAGGCACRGGGTCRTCATCGGGGTCATCTTCAGAG
YTGGATGAGGTCACAGGTCAACCAAAGGGAAAGAAAAGAGGTAAAGGGCTCAAAGAAGCG
ATGAGGAGAAGAGCACAACTTAAGGCCATTGAACTTGCYAAGGAGTCTGCCAAAGAAGTG
AAGGAAGAAAAGAAAGAAGAGCCACAGGAAACCTYAAGCCAAGAGGRRTCATCTCCTGTG
AGCGAGGCTGTCAAGGTTGAACCYGTCAAGGAYGAGGCAGAGTTGGAGAAGGTAGAKAGA
GTGCTTGAGGAAGACAACAAGAATAARAACAATGMCAACTTGACGTCAAGGACTGTTGAA
AACCTGGCAGTASAATCCAAGTTGGAAGTGAAGGATGTAGAAGATGTGAAGGTTTCAAGG
AAGAAGGATGAGGACAGTGGTACCAAGGAGGATGAGGATGCAACAGAACCATCCTCATCT
CAAAGTCAGTCATCATCTTCTTCATCATCATCATCTGATGAGAGTGCAAGTGTGAAGACC
CCAAAGAATATATCTTCTGTCATCGAGGTCACTCCCARGATGAGCGCGAGGGTCCAGCCA
ACAAGTCCAAGCTTGAGCAATTCCTCMGACGGTCTGTCGCAAAAGGCCAGTAGTCCTGCT
GGTGATGAAACACATGATGGTGCAGTACTCTCTGTAAATAAAACAGACTCTAGTGAACAT
TCAGTTGATAAGCCTATTAAAAGTGTAAGTTCACCAGGTACTTCCACCACTCCTAGCATT
CCAAGAAACTTTGGCCATCCCTTCAGGTTTACCAAGGCCCGCGATGACAACGCCATCCCG
ACACCAAAGAAGACCACCACATCCGTCAGGAGAAGYGAGAGTGCAGTATCTTCCTTGCAG
TCAAAGAGGAATAAGTTCCTGAACAACAGACCAAGGCCTGACGAYRATACMAGCCCTACC
AGCTCAGYACCAGCTAGATCATTCAAGAACGTTGTCTCAGGWAGCAAGTTTGCTGCCCTC
AGGGATAAGTTYGGTGCGTCAAATGACAACAGCAACAACAATGCAGGCCAGGGCAAACAT
TCACCCTCCTCATCAACTCCCAAATCACTATGGCAACAGAAATCTCCCTCTTCATCTTCT
CGCTATGGCGGCAGCATCTCTGAAGAATCCTCTCTCAATTCCTCCCCCAGACAAAATAAA
TCAATATACGGGACCCCGCCCTCATCTCCCCTWACCCCCCTGCCTTACATGACCCCTCCT
GAAAGCCCTTCGGATCTCAGAAGCAAGACAGCCAGTCCCTCCACTCCTCTGGCYKCCAGC
ACCCCTACTGGSACAGCAGAGTTGAAGAGTCCRACTGCAGCTGAGCTTAAGAGACAGTTC
TTGTTTGGGGCAGACGATTCTCAACAAGGGGATGTCTTTGCTGATGAGAATTCAAATTTG
AAAGACGTCAGCATGGCGCCCATTGAACAGATAGAAGATGAAGCCGCCCTCGAAAAAATG
TTGGAGGAGGCTACGGAGTTTGACGAGAGGAAGAAGATCAGATCCAGGCTAAGGGAAGTT
AGAAAAAAGAAGAGAGACGACAGAGAGCAAAAGGCACAAGCACAGGAGCGGGCTTTTGAA
GAGAAGATGCACAAATTAGAGGTGGAGTCYGCACAGCAGAGAATGAGGGCTGTGGGACTA
ACCGTCCAAACACCAGGCGATCGCAGCAAGACGGTGACGGAAACAAAAGATGACGATGAA
GGATTTAAGGCACAGAGTATCCAACAGGAGTCCAAGTCCATTTCAGTTGGACCTGGTGGT
AGCAGCTCAGTCACAATGTCGAAATCAGTGTCGAGTTCGTCGTCTTCGACGACATCGACA
GAAAAACCAAAAGGAAGACTAGAGAAAAGGAAAAAGGAAGCATATGAGCTGAAGAAGAAA
CAAGCTGAGGATGCCAAGAACAGGAAAGCAGCCCTCTTCAACAAGTTTGGTGGAGCTGGA
GGCGGTGGAGGCGCGAAACCAGCGGGTGGTGGAGGAACAACCATGAAGGTACAGAACGCT
ACCACCATCAAACAGAAGCTATTAGAATGGGCACAGAGATGCACAAGAGGATATGCGGGA
GTGAACGTAACCAATTTCTCCTCATCATGGTGCGATGGAATGGCATTCTGTGCACTCATT
CATCATTACTATCCAGACTCGTTTGATTTCAACACTCTAGACCCCAAAAAGAGGAGAAAA
AACTTTGACTTGGCCTTCAACACAGCAGAGGAGCAAGCGGACATCATGCCTCTTCTAGAC
ACAGATGATATGATCATGATGAAGAATGCTCCTGATTGGAAGTGTGTCTTCACGGAGCAA
GCGGACATCATGCCTCTCCTAGACACAGATGATATGATCATGATGAAGAATGCTCCTGAT
TGGAAGTGTGTCTTCACGTATGTACAATCGCTATACCGTCATCTCAACAAACCCACCGCC

>spurp
ATGAAGTTGAAGAGAAAACTGGTAGATTTAGAGATTGAGGGTACATCACTTCCAAGGACC
AGCAACAACTCTCCCAGCTACAACAACAATAGCAGCAACACCAACAGCAACAACAGCAGA
GGACTAGCAACAACTCAAGGGTTTGAATCAAGTATTAAACCAGATGGGGCCATCGTTCTC
AAGAACCATGGGGTCAGAGAGGAAGAGGAGAAGAGCTCAGGAAGGACAGCTGAGGTTCGG
AGAGCAGACCCAGAGACGAAAGAAACTCCATCTGTGCCTGTGGTGGATGACAGTAGGAGA
GAGAAAGAAGAAGATAAAGAGAAACTTGTGAGAGGAGAGATTAGTGATGGGGGTCAGAAG
ACACCATCCTCCTCCTCATCAGCATCATCAGCATCATCAGCATCATCTTCGTCACCACAA
ACATCACTAGCTTTATCCAGAGAACCTACAAAGAAGGATGAGGAGAGGATAGCATCATCA
TTGGAGGAGAGTGTCTGTGTATCCAATGGCAACCAGGATGTCGAAGATGTAAGTGAACAG
AGTGAGATTTTACAAGAAGTAGAAGCATCAGTGGTGCCTGTTTCTCCATCCATTTCATCA
TCACCATCATCATCATCATCAACATCTTTATCCCCATCTTTATCACCACCACCACCACCA
CAACCATCTTCCATATCTGCATCATCGTTAGAATCTAAGTCATCCAATCTTCCAGAGCCT
GAGGATGATAGAGACTCTCTAGAGAAAGACTCTGTCGTATCGCAGGAAAGTAGTTCCCAT
ACTGATACAGAGAGTGACACTGATAGAGAGACGGGACAGACTCCAAAGCAAGAAAAGCAA
GAGGAATCTGGTTCTGAAGCAATTTCGGAACCGGTCCTAGAGACCAAAGAGGATGTTGAG
ATGGATGCAGATGACGAAGCATCTAAATGTGACAGTATCCAGATCACTAAACAGACAAAA
CCGATCCCAGTAGTGAGGAAAGTTAAACCTGAACCAGTGGCATCCTCATCTTCATCATCA
CCATCATCATCTTACTCTTCATCATCAGGCACGGGGTCATCATCGGGGTCATCTTCAGAG
TTGGATGAGGTCACAGGTCAACCAAAGGGAAAGAAAAGAGGTAAAGGGCTCAAAGAAGCG
ATGAGGAGAAGAGCACAACTTAAGGCCATTGAACTTGCTAAGGAGTCTGCCAAAGAAGTG
AAGGAAGAAAAGAAAGAAGAGCCACAGGAAACCTCAAGCCAAGAGGGGTCATCTCCTGTG
AGCGAGGCTGTCAAGGTTGAACCTGTCAAGGACGAGGCAGAGTTGGAGAAGGTAGATAGA
GTGCTTGAGGAAGACAACAAGAATAAGAACAATGACAACTTGACGTCAAGGACTGTTGAA
AACCTGGCAGTAGAATCCAAGTTGGAAGTGAAGGATGTAGAAGATGTGAAGGTTTCAAGG
AAGAAGGATGAGGACAGTGGTACCAAGGAGGAAGAGGATGCAACAGAACCATCCTCATCT
CAAAGTCAGTCATCATCTTCTTCATCATCATCATCTGATGAGAGTGCAAGTGTGAAGACC
CCAAAGAATATATCTTCTGTCATCGAGGTCACTCCCAAGATGAGCGCGAGGGTCCAGCCA
ACAAGTCCAAGCTTGAGCAATTCCTCCGACGGTCTGTCGCAAAAGGCCAGTAGTCCTGCT
GGTGATGAAACACATGATGGTGCAGTACTCTCTGTAAATAAAACAGACTCTAGTGAACAT
TCAGTTGATAAGCCTATTAAAAGTGTAAGTTCACCAGGTACTTCCACCACTCCTAGCATT
CCAAGAAACTTTGGCCATCCCTTCAGGTTTACCAAGGCCCGCGATGACAACGCCATCCCG
ACACCAAAGAAGACCACCACATCCGTCAGGAGAAGCGAGAGTGCAGTATCTTCCTTGCAG
TCAAAGAGGAATAAGTTCCTGAACAACAGACCAAGGCCTGACGACAATACCAGCCCTACC
AGCTCAGTACCAGCTAGATCATTCAAGAACGTTGTCTCAGGTAGCAAGTTTGCTGCCCTC
AGGGATAAGTTTGGTGCGTCAAATGACAACAGCAACAACAATGCAGGCCAGGGCAAACAT
TCACCCTCCTCATCAACTCCCAAATCACTATGGCAACAGAAATCTCCCTCTTCATCTTCT
CGCTATGGCGGCAGCATCTCTGAAGAATCCTCTCTCAATTCCTCCCCCAGACAAAATAAA
TCAATATACGGGACCCCGCCCTCATCTCCCCTTACCCCCCTGCCTTACATGACCCCTCCT
GAAAGCCCTTCGGATCTCAGAAGCAAGACAGCCAGTCCCTCCACTCCTCTGGCCTCCAGC
ACCCCTACTGGGACAGCAGAGTTGAAGAGTCCAACTGCAGCTGAGCTTAAGAGACAGTTC
TTGTTTGGGGCAGACGATTCTCAACAAGGGGATGTCTTTGCTGATGAGAATTCAAATTTG
AAAGACGTCAGCATGGCGCCCATTGAACAGATAGAAGATGAAGCCGCCCTCGAAAAAATG
TTGGAGGAGGCTACGGAGTTTGACGAGAGGAAGAAGATCAGATCCAGGCTAAGGGAAGTT
AGAAAAAAGAAGAGAGACGACAGAGAGCAAAAGGCACAAGCACAGGAGCGGGCTTTTGAA
GAGAAGATGCACAAATTAGAGGTGGAGTCTGCACAGCAGAGAATGAGGGCTGTGGGACTA
ACCGTCCAAACACCAGGCGATCGCAGCAAGACGGTGACGGAAACAAAAGATGACGATGAA
GGATTTAAGGCACAGAGTATCCAACAGGAGTCCAAGTCCATTTCAGTTGGACCTGGTGGT
AGCAGCTCAGTCACAATGTCGAAATCAGTGTCGAGTTCGTCGTCTTCGACGACATCGACA
GAAAAACCAAAAGGAAGACTAGAGAAAAGGAAAAAGGAAGCATATGAGCTGAAGAAGAAA
CAAGCTGAGGATGCCAAGAACAGGAAAGCAGCCCTCTTCAACAAGTTTGGTGGAGCTGGA
GGCGGTGGAGGCGCGAAACCAGCGGGTGGTGGAGGAACAACCATGAAGGTACAGAACGCT
ACCACCATCAAACAGAAGCTATTAGAATGGGCACAGAGATGCACAAGAGGATATGCGGGA
GTGAACGTAACCAATTTCTCCTCATCATGGTGCGATGGAATGGCATTCTGTGCACTCATT
CATCATTACTATCCAGACTCGTTTGATTTCAACACTCTAGACCCCAAAAAGAGGAGAAAA
AACTTTGACTTGGCCTTCAACACAGCAGAGGAGCAAGCGGACATCATGCCTCTTCTAGAC
ACAGATGATATGATCATGATGAAGAATGCTCCTGATTGGAAGTGTGTCTTCACGGAGCAA
GCGGACATCATGCCTCTCCTAGACACAGATGATATGATCATGATGAAGAATGCTCCTGAT
TGGAAGTGTGTCTTCACGTATGTACAATCGCTATACCGTCATCTCAACAAACCCACCGCC

>pdep
ATGCAGTTGANNNNNNNNNNNNNAGATTTAGAGATTGNGGGCTTATCACTTCCAAGAAAA
AGCAATAACTCTCCCAGCTACAACAACAATAGCAGCAACACCAACAGCAACAACAGCAGA
GGACTGGCAACAACTCAAGGGTTTGAATCAAGTATTAAACCAGATGGGGCCATCATTCTC
AAGAACCATGGGGTCAGAGAGGAAGAGGAGAAAAGCTCTGGAAGGACAGCTGAGATTCGG
AGAACAGACCCAGAGATAAAAGAAACTCCATCTANNNNNNTGGTGGATGACAGTAGGAGA
GAGAAAGAAGAAGATAAAGAGAAACTTGTGAGAGGAGAGATGAGTGATGGGGGACAGGAG
ACGCCATCATCCTCCTCATCCTCCTCATCAGCATYATCWKCATYATCTTCATCACCACAA
ACATCACTAGCATCATCCAGAGAAACCACAAAGAAGGATGGGGAGAGGATAGCATCAGCA
TTGGAGGAGAGTGTCTGTGTTTCCAATGGCAACCGGGATGTAGAAGATGTAAGTGGACAG
AATGAGATTGTACAAGAAGTAGAAGCATCAGTGGTGCCTCTTTCTCCATCCATTTCATCA
TCATCATCATCATCATCATCATCATCTTTATCTCCATCCTCATCATCACTACCACCACCA
CAACCATCTTCCATAACTGCATCATCGTTAGTATCTAAGTCATCCAATCTTCCAGAGCCT
GAGGATGAGAGAGACTCTGTAGAGAAAGACTCTGTCGTATCRCAGGAAAGTAGTTCCCAT
ACCGATACAGAGAGTGGCACTGATACAGAGACGGGAGAGACTCCAAAGCAAGAAAAGCAA
GAGGAATCTGCTCCTGAATCAATTTCAGAACCGGTCCTAGAGACCAAAGAGGATGTTGAG
ATGGATGCAGATGACGAAGCATCTAAATGTGACAGTATCCAGATCACTAAACAGACAAAA
CCAAGCCCAGTAGTGAGGAAAGTCAAACCTGAAACAGAAGCATCCTCATCTTCATCATCT
CCATCATCATCTTACTCGTCATCATCAGGCACATCGTCATCATCAGGGTCATCTTCAGAG
ATTGATGAGGTCACAGGTCAACCAAAGGGAAAGAAAAGAGGTAAAGGGCTAAAAGAAGCG
ATGAGAAGAAGAGCACnnnnnnnnnnnnnnnnnnnnnnnnnnnnnnnnnnnnnnnnnnnn
nnnnnnnnnnnnnnnnAAGAGCCCCAGGAAACCTCAAGCCAAGAGGAATCATCTCCTGTT
ATCAAGGCTGTCAAAGTTGAACCTGTCAAGGAAGAGGTAGAnnnnnnnnAGGTAGATAGA
GGGCTTGAGAGAGACAACAAGAATAAGAACAATGCCAACTTGACGTCAAGGACTGTTGGA
AACCTGGCAGTAGAACCCAAGTTGGAAGTGAAGGACGTAGAAGATGTGAAAGTTTCAAGG
AAGAAGGATGAGGACAGTAGTACCAAGGAGGATGAGGATGCAACAGAATCATCCTCATCT
CAAAGTCAGGCATCATCTTCTTCATTATCATCATCTGTTGAGAGTAAAAACATGAAGACC
CCAAAGAATATATCTTCTGTCATCGAGGTCACTCCCAAGATGAGTGAGAGGATCCAGTCG
ACAAGTCCAAGCTTGAGCAACTCCTCAGACGGTCAGTCGCAAAAGGCCAGTAGTCCTGCT
GGTGAGGACACGCATGATGATGCAGTACTCTCTGTAAATAAAACAGACTCTAGTGAACAT
TCAGTTGATAAGCCTATTAGAAGTGTAAGTTCACCAGGTACTTCCACCACTCCTAGCATT
CCAAGAAACTTTGGCCATCCCTTCAGGTTTAAAAAGGTCCGTGATGACAACGCCATCCCG
ACACCGAAGAAGACAACAACATCCGTCAAGAGAAGTGAGAGTGCAGTATCTTCCTTGCAG
GCAAAGAGGAATAAATTCCTGAACAACAGACCAAGGCCTGATGATGATACCAGCCCTACC
AGCTCAGCACCAGCTAGATCATTCAAGAACGTTGTCTCAGGAAGCAAGTTTGCTGCCCTC
AGGGACAAGTTCAGTGCGTCAAATGACAACAGCAACAACAATGCAGGCCAGGGGAAACAT
TCACCCTCCTCATCAACTCCAAAATCACTATGGCAACAGAAATCTCCCTCTTCATCTACT
CACTATGGCGGCAGCATCTCTGAAGAATCCTCTCTCAATTCCTCCCCTGAACAAAAGAAA
TCGATATACGGGACCCCGCCCTCAACTCCCCCTACCCCCCTGCCTTACATGACCCCTCCT
GAAAGCCCTCTGGATTTCAGAAGCAAGACAGCCAGTCCCTCCACTCCTCTGGCTGCCAGC
ACCCCTACTGGGACGGCAGAGTTGAAGAGTCCAACTGCAGCTGAGCTTAAGAGACAGTTC
TTGTTTGGAGCAGACAATTCTGAACAAGGGGATGTCTTTGCTGTTGAGnnnnnnnnnnnn
nnnnnnnnnnnnnnnnnnnnnnnnnnnnnnnnnnnnnnnnAAGCAGCCCTCGAAAAAATG
TTGGAGGATGCTACAGAGTTTGACGAGAGGAAGAAGATCAGATCCAGGCTACGGGAAGTT
AGAAAAAAGAAGAGAGACGACAGAGAGCAAAAGGCACAAGCACAGGAGCGGGCTTTTGAA
GAGAAGATGCACAAATTAGAGGTGGAGTCAGCACAGCAGAGAATGAGGGCTGTGGGACTC
AACGTCCAAACACCAGGCGAACGCAGCAAGACGGTGACAGAAACAAAAGATGACGATGAA
GGATTTAAAGCACAGAGTCTCCAACAGGAGTCCAAGTCCATTTCAATTGGACCTGGTGGT
AGCAGTTCAGTCACAATGTCGAAATCAGTRTCAAGTTCATCGTCTTCGACGACGTCGACA
GAAAAACCAAAAGGAAGACTAGAGAAAAGGAAAAAGGAAGCATATGAGCTGAAGAAGAAA
CAAGCTGAGGATGCTAAGAACAGGAAAGCAGCCCTCTTCAACAAGTTTGGTGGAGCTGGA
GCCGGTGGAGGGGCGAAACCAGCGGGCGGTGGAGGTACAACCATGAAGGTACAGAACGCT
ACCACCATCAAACAGAAGCTATTAGAATGGGCACAGAGAGTCACAAGAGGCTATGCGGGA
GTGAACGTTACCAATTTCTCATCATCATGGGCTGATGGAATGGCATTCTGTGCAATCGTT
CATCATTACTATCCAGACTCTTTTGACTTCAACACTCTAGACCCTAAACAGAGGAGAAAA
AACTTTGACTTGGCCTTCAATACAGCAGAnnnnnnnnnnnnnnnnnnnnnnnnnnnnnnn
nnnnnnnnnnnnnnnnnnnnnnnnnnnnnnnnnnnnnnnnnnnnnnnnnnnnnRGAGCAA
GCAGACATCATGCCTCTCCTSGACACAGATGATATGATCATGATGAAGAATTCTCCTGAT
TGGAAGTGTGTCTTCACGTATGTACAGTCGCTATACCGTCATCTCAACAAAnnnnnnnnN
