# Supplementary material for: Genome-wide signals of positive selection in strongylocentrotid sea urchins
Source: BMC Genomics. 2017 Jul 21;18:555. doi: 10.1186/s12864-017-3944-7 (PMC5521101; doi:10.1186/s12864-017-3944-7)
Supplement: Supplementary file 3 — Consensus alignment files. A compressed (gzip) tape archive (TAR) file containing 6250 consensus alignment files in FASTA format. (TGZ 14116 kb) [file 12864_2017_3944_MOESM3_ESM.tgz › SPU_000771/consensAlign.ordered.fa]

>sdro
ATGATACCCCGCCGAACTTTTGCTAAACTAGCCTGCCTCATTCTCATCGGCCCCGTATTC
ATCTACGGAATCGTGAAGTTCAGGTACCTATTGGATGACGAGCACGAGGTCCGTCAAAGT
CGTATGTCTCTCTGGAGAAAGACTGGGTATAGAGTCCAAAGTTCGAACAGCGAGGGTGAA
ATATCCCCGAGTTTGAGGGGGAAGAGAAAAAGTGCATCTCGTCTGGTTTGGGACAAGACG
AAGGAGAATGCGGAAGAAAAGAATATTACGAAACTTCGCAAAGAAGTGATAATGGCTCTG
AAAAAGCTARATATCGCAAAGAAGGAAGTGCACCATCGAGAAGTTTTAAACAAATATCCG
AAKMCTGGAAAGCCGGGATGGAAAATTGAAAATAGTTCTGAAAACAAAGTAGGTATTGTC
AATAAATTACCTGAGAGAATAGAGCACTCTGATAGGCAGAAAGACGAAATGGGCATTGAT
AAAATATTGGAAACCGAGGGTGAAATCGGTAATTATTTCGATGAGGATGATGAAGATATT
GAGGATGACCCCAATCTAAATGCGGATGTTGTACGAGCTGTGCCTGTCTCACATGTAAAA
CGATACGTGGATGAACCTGTGGATCCACATGAATATAACTACATTTACAATCCATCTCGT
CGCTGCTTCGACAAAGATGGACGACCTCGCAGTGTCTTCCTACTCCTGATGGTAGTAACC
GCACCAGGACACATCCTGAGGAGGAAGGTCATCAGGAATACTTACGGAAGCGAGAAACAA
TGGCCCGCTCTTAAGAGAGGTGTCTTCACCACCGTGTTCCTTCTTGGAAAGACCTTCAAC
GACACTCAGCAGAAKATGATAGACAAAGAGGCCCACACATACGGCGACATCGTGCAGGAG
GATTTCATCGACACCTACGCCAATCTCTCTCGGAAGACGGTGATGGGGTTGAAGTGGGTG
ACGAACCACTGTCGACATACCACTTTTGCCATGAAGATTGACGACGATTCCATGATCAAC
CAAGGGCGGTTCCTCTGGATCTTCAAGGATTCCTCGCTCACAAATTGGACAGCATCAGAG
ACAATGCTGAATGCACCTGTGTTACGTAGCACCACTAGTAAGTACTTCATCTCCGAGGAA
TATTACCCTGCACCAACATACCCACCGTATATGAATGGTCCTGGATATGTCATGTCTTCG
GACCTGGTTGAATCGGGCTACCACATGGCTCTCAAGACACCCCTCTTCCCATGGGAAGAC
GTCTTCCTCGGCTCCTGCTTCAAGAAGATGGGTTTCAAACCYGTTTACCATAAACGTTTC
CTGTGGATACCCAACCCTCAGTTCTTCACTTTAAACAGCGAGAGGACAATAGTCTCAGGA
ATACGTCCCTTCATTGTGATATCAAATCTACAACCTAACACCATGGAGTTCGTCTGGTTT
ATATGCAAAATTAAACTTATCAGACCGGTA

>spal
ATGATACCCCGCCGAACTATTGCCAAACTAGCCTGCCTCATTCTCATCGGCCCCGTATTC
ATCTACGGAATCATAAAGGTCAGGTACCTATTGGATGACGAGCACGAGGTCCGTCAAAGT
CGTATGTCTCTCTGGAGAAAGACTGGGTATGGAGACCAAAGTTCGAGCAGCGAGGATGAA
ATATCCCCGAGTCTGAGTGGGAAGAGGAAAAGTGCATATCGTCTGGTCGGGGACAAGACG
AAGGAGAATGCGGAAGAAAAGAATATTACGAAACTTCGCAAAGAAGTGATAATGGCTCTG
AAAAAGCTAGATATCGCAAAGAAGGAAGTGCACCATCGAGAAGTCTTTAGCAAATATCCG
AATACTGAAAAGCCGGGATGGAAAATGGAAAATAGTTCTGAAAACAAAGCAGGTATTGTC
AATAAATTACATGAGAGAATAGAGCACTCTGATAGGCAGAAAGACGAAATGGGAATCGAT
AAAATATTGGAAACCGAGGGTGAAATCGGTAATTATTTCGATGAGGATGAKGAWGATATT
GAGGATGACCCCAATCTAAATGCGGATGTCGAACGAGCTGTGCCTGTCTCTCATGTAAAA
CGAYACGTGGATGAACCTATTGATCCACATGAATATAACTACATTTACAATCCGTCTCAT
CGCTGCTACGACAAAGATGGACGACCTCGCAGTGTCTTTTTACTCCTGATGGTAGTAACC
GCACCGGGACACTTCCAAAGGAGGGATGTCATCAGGAATACTTACGGAAGCGAGGATCAA
TGGCCCGCTCTTAAGAGAGGTGTCTTTACCACGGTGTTCCTTCTTGGAAAGACCTTCAAC
GACACTCAGCAGAASATGATAGACAAAGAGGCCCAGACATACGACGACATCGTGCAGGAG
GATTTCATCGACACCTACGCCAATCTCTCTCGGAAGACGGTGATGGGGTTGAAGTGGGTG
ACGAATCACTGTCGACATACCACTTTTACCATGAAGATCGACGACGATTCCATGATCAAC
CAGGGGCGGTTYCTCTGGATCTTCAAGGATTCCTCGCTCACAAACTGGACAGCATCAGAG
ACAATGCTGAATGCCCCGGTGTTACGTAGCACCACTAGTAAGTACTTCATCTCCAAGGAA
TATTACCCTKYACCAACATACCCACCGTATATGAACGGTCCTGGATATGTCTTGTCTTCG
GACCTGGTTGAATCGGGCTACCACATGGCTCTCAAGACACCCCTCTTCCCATGGGAAGAT
GTCTTCCTAGGCACCTGCTTCAAGAAGATGGGTTTCAAACCCGTTTACCATAAACGTTTC
CTGTGGATACCCAACCCTCAGTTCTTCACTTTAAACAGCGAGAGGACAATAGTCTCAGGA
ATACGTCCCTTCATTGTGATATCAAATCTACAACCCAACACCATGGAGTTCGTTTGGTTY
ATATGCAAAATCAAACTTATCAAACCGGTA

>sfra
NNNNNNNnnnnnnnnnnnnnnnnnnnnnnnnnnnnnnnnnnnCTCATCGGCCCCGTATTC
GTCTACGGAATCTTGAACTYCAGGTACCTCTTTGATGTCCAGCACGAGGTCCGTCGAAGT
CGYCTGTCTCTCTGGAGAAAGACTGGGTATGGANNNNNNNNNNNNNNNNNNNNNNNNNNN
NnnTCCCCGAGTCTGAGTGGGGAAAGGAAGAGTTTATCTCGTCTAGTCGGGGAGAAGACG
AAGGAGAATACGGAAGAAAAGAATATTACGAAACTTCGTGAAGAAGTGAAAATAGCTCTG
AAAAGGCTAGGTACCGCAAAGAAGAGAATGCACCATCGAGAAGTTTCTAGCAAATATCCG
AATACTGAAAAGCCGGGATGGAAAATGGAAAATAGTCCTGAAAACAAAGCAGATATTGTC
AATAAATCGCATAAGAAAATAGAGCACTATGATATGCAGAATAACGAAATGGGCATTGAT
AAATTATTGGAAACCGAGGGTGAAATTGGTGATTATTTCGATGAGGATGATGAAGAAATT
GAGGATGACCCCAATCTGAATGCGGATGTTAAACGAGCTGTGCCTGTCTTACAGGTAAAA
CGATACGTGGATGAACCTATGGATCCACATGAATATAACTACATTTACAATCCATCTCAT
CGCTGCTACGATAGAGATRGACGACCTCGCAATGTCTTTTTACTCCTGATGGTAGTAACC
GCACCAGGACACTTCCAGAGGAGGGATGTAATCAGGGATACTTACGGAAGCGAGGATCAA
TGGCCTGCTCTTAAGAGAGGTGTCTTTACCACGGTGTTCCTTCTTGGAAAGACCTTCAAC
GAYACTCTGCAGAAGATGATAGACAAAGAGGCCCGGACACACGACGACATCGTGCAGGAG
GATTTCGTCGACACCTACGCCAATCTCTCTCGGAAGACGGTGATGGGGTTGAAGTGGGTG
ACGAAGCACTGTCGACACGCCTCTTTTGCCATGAAGATTGACGACGATTCCATGATCAAC
CAGGGGCGGTTCCTCTGGCTCTTCAAGGATTCCTCGCTCACAAACTGGACAGCATCAGAG
ACAATGCTGAATGCCCCGGTGTTACGTGACACCGTTAGTAAGTACTTCATCTCCGAGGAA
TATTACCCGGCAACAACATACCCACCGTATATGAATGGTCCTGGATATGTCTTGTCTTCG
GAYCTTGTTGAATCGGGCTATCACATGGCTCTCAAGACACCCATCTTCCCATGGGAAGAC
GTCTTCCTAGGCACCTGCTTCAAGAAGATGGATTTCAAACCCGTTCACCATAAACGCTTC
CTGTGGATATCAAACCCTGGATTCTTCACTCTGAACAGCGAGAGGACGATAGTCTCAGGA
ATACGTTCCTACGTTGTGAYATCAAATCTACAGCCTAATACCATGGAGTTCGTTTGGTTA
ACATGCAAAATCAAACTTGTCAAACCGCAA

>afraSS
ATGATACCCCGCCGAACTATTGCCAAACTAGCCTGCCTCATTATCATCGGCCCCGTATTC
ATCTACGGAGTCGTGAAGTTCAGGTACCTATTGGATGACRAGCACGAGGTCCGTCAAAGT
CGTATGTCTCTCTGGAGAAAGACTGGGTATGGAGTCCAAAGTTCGAGCAGCGAGGGTGAA
CTATCCCCGAGTNTGNNNNGGAAGAGGAAAGGCGCATCTCGTCTGGTCGGGTACAAGACG
AAGGAGAATGCGGAAGAAAAGAATATTACGAAACTTCGCAAAGAAGTGRTAATGGCTCTG
AAAAGGCTAGATATCGCAAAGAAGGAAGTGCACCATCGAGAAGTCGTGAACAAATATCCG
AATACTGAAAAGCCGGGACGGAAAATAGAAAATAGTTCTGAAAACAAAGCAGGTATTGTC
AATAAACTACCTGAGAGAATAGAGCACTCTGATAGACAGAAAGACGAAATGGGCATTGAT
CAAATATTGGAAACCGAGGGTGAAATCGGTAATTATTTCGATGAGGATGAKGAWGATATT
GAGGATGACCCCAATCTAAATGCGGATGTYAAACGAGCTGTGCCTGTCTCACATGTAAAA
CGATACGTGGATGAACCTGTGGATCCACATGAATATAACTACATTTATAATCCATCTCGT
CGCTGCTACGACAAAGATGGACTCCCTCGCAGTGTCTTCCTACTCCTGATGGTAGTAACC
GCACCAGGACACTTCCAGAGGAGGGATGTCATCAGGAATACTTACGGAAGCGAGGATCAA
TGGCCCGCTCTTAAGAGAGGTGTCTTCACCACCGTGTTCCTTCTTGGAAAGACCTTCAAC
GACACTCAGCAGAAGATGATAGACAAAGAGGCCAAGACATACGGCGACATCGTGCAGGAG
GATTTCATCGACACCTACGCCAATCTMTCTCGGAAGACGGTGATGGGGTTGAAGTGGGTT
ACGAATCACTGTCGACATACCACTTTTGCCATGAAGATTGACGACGATTCCATGATCAAC
CAAGGGCGGTTCCTCTGGATCTTCAAGGATTCCTCGCTCACAAACTGGACAGCATCAGAG
ACAATGCTGAATGCCCCGGTGTTACGTAGCACCACTAGTAAGTACTTCATCTCCGAGGAA
TATTACCCTGCACCAACCTACCCACCGTATATGAATGGTCCTGGATATGTCTTGTCTTCG
GACCTGGTTGAATCGGGCTACCACATGGCTCTCAAGACACCCCTCTTCCCATGGGAAGAC
GTCTTCCTCGGAACCTGCTTCAAGAAGATGGGTTTCAAACCCGTTTACCATAAACGTTTC
CTGTGGATACCCAACCCTCAGTTCTTCACTTTAAACAGCGAGAGGACGATAGTCGCAGGA
ATACGTCCCTTCATTGTGATATCAAATCTACAACCCAACACCATGGAGTTCGTTTGGTTT
ATATGCAAAATCAAACTTATSAAACCGGYA

>hpul
ATGGTACCGCGCCGTACTTTTGCCAAACTAGCCTGCCTCATTCTCATCGGCCCCGTATTC
TACTACGGAATCGTGAAGTTCAGGTACCTATTGGATGCCGAGCACGAGGTCCGTCAAAGC
CGTATGTCTCTCTGGAGAAAGACTGTGTATGGAGACCAAMGTTTGAGCAGCGAGGGTGAA
ATATCCCCCAGTCTGAACTGGAAAAGGAAAAGTGCATCTCGTCTGGTCGGGGACAAGACG
AAGGRGAATACGGAAGAAGGGAATATTACGAAACTTCGCAAAGAAGTGAAAATGGCTCTG
AAAARGCTAGATATCGCAAAGAAGAAAATGCACCATCGAGAAGTTTTTAGCAAATATCCG
AATACTGAAAAGCCGGGATGGAAAATGGAAAATAGTTCTGAAAACAAAGCAGGTATTGTA
AAAAAATTACATGAGATAATAGAGCACTCTGATAGACAGAAAGACGAAATGGGCATTGAT
AAAATATTGGAAACCGAGGGTGAAATTGGTAATTATTTCGATGGGGATGATGAAGATATT
AAGGATGACCCCAATCTAAATGCGGATGTTGTACGAGCTGTGCCCGTCTCACATGTAAAA
CGATACGTGGATGAACCTATGGATCCACATGAATATAACTACATTTACAATCCATCTCGT
CGCTGCTACGACAAAGATGGACGACCTCGCAGCGTCTTTTTACTCCTGATGGTGGTAACC
GCACCAGGACACTTCCATAGGAGGGATGTCATCAGGAATACTTACGGAAGCGAGGACCAA
TGGCCCGCTCTTAAGAGAGGTGTCTTCACCACGGTGTTCCTTCTTGGAAAGACCTTCAAC
GACACTCAGCAGAAGATGATAGACAAAGAGGCCCAGACATACGGCGACATCGTGCAGGAG
GATTTCATCGACACCTACGCCAATCTCTCGCGGAAGACGGTGATGGGGTTGAAGTGGGTG
ACGAATCACTGTCGACATACCACTTTTGCCATGAAGATTGACGACGATTCCATGATCAAC
CAGGGGCGGTTCCTCTGGATTTTCAAGGATTCCTCGCTCACAAACTGGACAGCATCAGAG
ACAATGCTGAATGCCCCGGTGTTACGTAGCACCACTAGTAARTACTTCATCTCCGAGGAA
TATTACCCGGCGCCAACATACCCACCGTATATGAATGGTCCTGGATATGTCCTGTCTTCG
GACCTGGTTGAATCGGGCTACCGCATGGCTCTCAAGACACCCCTCTTCCCATGGGAAGAC
GTCTTCCTAGGCACCTGCTTCAAGAAGATGGGTTTCAAACCCGTTTACCATAAACGTTTC
CTGTGGATACCCAACCCTAACTTCTTCACTTTAAATAGCGAGAGGACAATAGTCTCGGGA
ATACGTCCYTACATTGTGATATCAAATCTACAACCTAAAACCATGGAGTTCGTTTGGTTT
ATATGCAAAATCAGACTTATCAGACCGGTA

>snud
ATGGGGCCGCGCCGTACTATTGCCAAACTAGCTTGCTTCTTTCTCATCGGCTCCGTATTC
ATCTACGGAATCGTGAACTTCAGGTACCTCTTTGATGTCCAGCACGACGTCCGTCGAAGT
CGTCTGTCTCTCCGGAGAAAGACTGGGTATGnNNNNNNNNNNNNNNNNNNNNNNNNNNNn
nnnTCCCCGAGTCTGAGTGGGGAAAGGAAGAGTTTATCTCGTCTAGTCGGTGAGAAGACG
AAGGAGAATACGGAAGAAAATAATATTACGAAACTTCGTGAAGAAGTGAAAATAGCTCTG
AAACGGCTAGGTGCCGCAAAGAAGAGAGTGCGCCATCGAGAAGTTTCTAGCAAATATCCG
AATACTGAAAAGCCGGGATGGAAAATGGAAAATAGTCCTGAAAACAAAGCAGGTATTGTC
AATGAATCGCATAAGAAAATAGAGCACTATGATATGCAGAATAACGAAACGGGCATTGAT
AAATTATTGGAAAACGAGGGTGAAATTGGTGATTATTTCGATGAGGATGATGAAGAAWTT
GAGGATGACCCCAATCTGAATGCGGATGTTAAACGAGCTGTGCCTGTCTTACAGGTAAAA
CGATACGTGGATGAACCTATGGATCCACATGAATATAACTACATTTACAATCCATCTCAT
CGCTGCTACGACAGAGATGGACAACCTCGCCGTGTCTTTTTACTCCTGATGGTAGTAACC
GCACCAGGACACTTCCAAAGGAGGGATGTAATCAGGAATACTTACGGAAGCGAGGATCAA
TGGCCTGCTCTTAAGAGAGGTGTCTTCACTACGGTGTTCCTTCTTGGAAAGACCTTCAAC
GACACTCTGCAGAAGATGATAGACAAAGAGGCCCGGACACACGACGACATCGTGCAGGAG
GATTTCGTCGACACCTACGCCAATCTCTCTCGGAAGACGGTGATGGGGTTGAAGTGGGTG
ACGAAGCACTGTCGACACGCCTCTTTTGCCATGAAGATTGACGACGATTCCATGATCAAC
CAGGGGCGGTTCCTCTGGATCTTCAAGGATTCCTCGCTCACAAACTGGACAGCATCAGAG
ACAATGCTGAATGCCCCGGTGTTACGTGACACCGTTAGTAAGTACTTCATCTCCGAGGAA
TATTACCCGGCACCAACATACCCACCGTATATGAATGGTCCTGGATATGTCTTGTCTTCG
GACCTTGTTGAATCGAGCTATCTCATGGCTCTCAAGACACCCATCTTCCCATGGGAAGAC
GTCTTCCTAGGCACCTGCTTCAAGAAGATGGATTTCAAACCCATTCACCATAAACGCTTC
CTGTGGATATCAAACCCTGGGTTCTTCACTCTGAACAGCGAGAGGACGATAGTCACAGGA
ATACGTTCCTACGTTGTGGTATCAAATCTACAACCTAATACCATGAAGTTCGTTTGGTTT
ACATGCAAAATCAAACTTGTCAAACAGAAA

>sintSS
ATGATACCCCGCCGAACTATTGCCAAACTAGCCTGCCTCATTCTCATCGGCCCCGTATTC
ATCTACGGAATCGTGAAGTTCAGGTACCTATTGGATGACGAGCACGAGGTCCGTCAAAGT
CGTATGTCTCTCTGGAAAAAGACTGGGTATGGAGTCCAAAGTTCGAGCAGCGCGGATGAA
ATATCCCCGAGTCTGAACTGGAAGAGAAAAAGTGCATCTCGTCCGGTTGGGGACAAGACG
AAGGAGAATGCGGAAGAAAAGAATATTACGAAACTTCGCAAAGAAGTGATAATGGCTCTG
AAAAAGCTAGATATCGCAAAGAAGGAATTGCACCATCGAGAAGTCGTTAGCAAATATCCG
AATACTGAAAAGCYGGGATGGAAAAAAGAAAATAGTTCTGAAAACAAAGCAGGTATTGTC
AATAAATTACATGAAAGAATAGAGCACTCTGATTGGCAGAGAGACGAAATGGGCATTGAT
AAAATATTGGAAACCGAGGGTGAAATCGGTAATTATTTCGATGARGATGAWGAWGATATT
GAGGATGACCCCAATCTAAATGCGGATGTCGTACGAGCTGTGCCTGTCTCACATGTAAAA
CGATACGTGGATGAACCTGTGGATCCACATGAATATAACTACATTTACAATCCATCTCAC
CGCTGCTACGACAAAGATGGACGACCTCGCAGTGTCTTTCTACTTCTGATGGTAGTAACC
GCACCAGGACACTTCCCGAGGAGGGATGTCATCAGGAATACCTACGGAAGCGAGGATCAA
TGGCCCGCTCTTAAGAGAGGTGTCTTCACCACCGTGTTCCTTCTTGGAAAGACCTTCAAC
GACACTCAGCAGAAGATGATAGATAAAGAGGCCCAGACATACGGCGACATCGTGCAGGAG
GATTTCATCGACACCTACGCCAATCTCTCTCGGAAGACGGTGATGGGGTTGAAGTGGGTC
ACGAATCACTGTCGACATACCACTTTTGTCATGAAAATTGACGACGATTCCATGATCAAC
CAGGGGCGGTTCCTCTGGATCTTCAAGGATTCCTCGCTCACAAACTGGACAGCAGCAGAG
ACGATGCTGAATGCCCCGGTGTTACGTAGCACCACTAGTAAGTACTTCATCTCCGAGGAA
TATTACCCAGCACCAACATACCCACCGTATATGAATGGTCCTGGATATGTCATGTCTTCG
GACCTGGTTGAATCGGGCTACCACATGGCTCTCAAGACACCCCTCTTCCCATGGGAAGAC
GTCTTCCTGGGCACCTGCTTCAAGAAGATGGGTTTCAAACCCGTTTACCATAAACGTTTC
CTGTGGATACCTAACCCTGAGTTCTTCACTTTAAACAGCGAGAGGACAATAGTCGCAGGA
ATACGTCCCTACATTGTGATATCAAATCTACAACCTAATACCATGAAGTTCATTTGGTTT
ATATGCAAAATCAAACTTATCAGACCGGTA

>sprp
ATGATACCCCGCCGAACTATTGCTAAACTAGCCTGCCTCATTCTCATCGGCCCTGTATTC
ATCTACGGAATCGTGAAGTTCAGGTACCTATTGGATGCCGAGCACGAGGTCCGTCAAGGT
CGTATGTCTCTCTGGAGAAAGACTGGGTAYGGAGTCCAAAGTTCGAGCAGCGAGGGTGAA
ATGTCCCCGAGTCTGTACTGGAAGAGGAGAAGTGCATCTCGTCTGGTCGGGGACAAGACG
AAGGAGAATGCGGAAGAAAAGAATGTTACSAAACTTCGCAAAGAAGTGATAATGGCTCTG
AAAAAGCTAGATATCGCAAAAAAGAAATTGCACCATCGAGAAATTTTAAACAAATATCCR
TATACTGRAAAGCCGGGATGGAAAATGGAAAATAGTTCTGAAAACAAAGTAGGTATTGTC
AATAAATTACATGAGARAATAGAGCACTCTGATATGCAGAAAGAYGAAATGGGCCTTGAT
AWATTATTGGAAACCGAGSGTGAAATCGGTAATTATTTCGATGAGGATGATGAAGATATT
GAGGATGACCCCAATCTAAATGCGGATGTTGTACGAGCTGTGCCTGTCTCACATGTAAAA
CGATACGTGGATGAACCTGTGGATCCACATGAATATAACTACATTTACAACCCATCTCAC
CGCTGCTACGACAAAGATGGACGACCTCGCAGTGTCTTCCTACTCCTGATGGTAGTAACA
GCACCGGGGCACTTCCAGAGGAGGGATGTCATCAGGAATACTTACGGAAGCGAGGATCAA
TGGCCCGCTCTTAAGAGAGGTGTCTTTACCACGGTGTTCCTTCTTGGAAAGACCTTCAAC
GACACTCAGCAGAAGATGATAGACAAAGAGGCCCATATATACAGTGACATCGTGCAGGAG
GATTTCATCGACACCTACGCCAATCTCTCTCGGAAGACGGTGATGGGGTTGAAGTGGGTG
ACGAACCACTGTCGACATACCACTTTTGCCATGAAAATTGACGACGATTCCATGATCAAC
CAGGGGCGGTTCCTCTGGATCTTCAAGGATTCCTCGCTCACAAACTGGACAGCATCAGAG
ACAATGCTGAATGCCCCGGTGTTACGTAGCACCACTAGTAAGTACTTCATCTCCGAGGAA
TATTACCCTGCACCAACATACCCACCGTATATGAATGGTCCTGGATATGTCYTGTCTTCG
GACCTGGTTGAATCGGGCTACCACATGGCTCTCAAGACACCCCTCTTCCCATGGGAAGAC
GTCTTCCTCGGCACCTGCTTCAAGAAGATGGGTTTCAAACCCGTTTACCATAAACGTTTC
CTGTGGATACCCAACCCTCAGTTCTTCACTTTAAACAGCGAGAGGACAATAGTCTCAGGA
ATACGTCCCTACATTGTGATATCAAATCTACAACCTAATACCATGGAGTTCGTTTGGTTT
ATATGCAAAATTAAACTTATCAGACCGGTA

>spurp
ATGATACCCCGCCGAACTATTGCTAAACTAGCCTGCCTCATTCTCATCGGCCCTGTATTC
ATCTACGGAATCGTGAAGTTCAGGTACCTATTGGATGCCGAGCACGAGGTCCGTCAAGGT
CGTATGTCTCTCTGGAGAAAGACTGGGTATGGAGTCCAAAGTTCGAGCAGCGAGGGTGAA
ATGTCCCCGAGTCTGTACTGGAAGAGGAGAAGTGCATCTCGTCTGGTCGGGGACAAGACG
AAGGAGAATGCGGAAGAAAAGAATGTTACGAAACTTCGCAAAGAAGTGATAATGGCTCTG
AAAAAGCTAGATATCGCAAAAAAGAAATTGCACCATCGAGAAATTTTAAACAAATATCCA
TATACTGAAAAGCCGGGATGGAAAATGGAAAATAGTTCTGAAAACAAAGTAGGTATTGTC
AATAAATTACATGAGAAAATAGAGCACTCTGATATGCAGAAAGATGAAATGGGCCTTGAT
AAATTATTGGAAACCGAGCGTGAAATCGGTAATTATTTCGATGAGGATGATGAAGATATT
GAGGATGACCCCAATCTAAATGCGGATGTTGTACGAGCTGTGCCTGTCTCACATGTAAAA
CGATACGTGGATGAACCTGTGGATCCACATGAATATAACTACATTTACAACCCATCTCAC
CGCTGCTACGACAAAGATGGACGACCTCGCAGTGTCTTCCTACTCCTGATGGTAGTAACA
GCACCGGGGCACTTCCAGAGGAGGGATGTCATCAGGAATACTTACGGAAGCGAGGATCAA
TGGCCCGCTCTTAAGAGAGGTGTCTTTACCACGGTGTTCCTTCTTGGAAAGACCTTCAAC
GACACTCAGCAGAAGATGATAGACAAAGAGGCCCATATATACAGTGACATCGTGCAGGAG
GATTTCATCGACACCTACGCCAATCTCTCTCGGAAGACGGTGATGGGGTTGAAGTGGGTG
ACGAACCACTGTCGACATACCACTTTTGCCATGAAAATTGACGACGATTCCATGATCAAC
CAGGGGCGGTTCCTCTGGATCTTCAAGGATTCCTCGCTCACAAACTGGACAGCATCAGAG
ACAATGCTGAATGCCCCGGTGTTACGTAGCACCACTAGTAAGTACTTCATCTCCGAGGAA
TATTACCCTGCACCAACATACCCACCGTATATGAATGGTCCTGGATATGTCCTGTCTTCG
GACCTGGTTGAATCGGGCTACCACATGGCTCTCAAGACACCCCTCTTCCCATGGGAAGAC
GTCTTCCTCGGCACCTGCTTCAAGAAGATGGGTTTCAAACCCGTTTACCATAAACGTTTC
CTGTGGATACCCAACCCTCAGTTCTTCACTTTAAACAGCGAGAGGACAATAGTCTCAGGA
ATACGTCCCTACATTGTGATATCAAATCTACAACCTAATACCATGGAGTTCGTTTGGTTT
ATATGCAAAATTAAACTTATCAGACCGGTA

>pdep
nnnnnnnnnnnnnnnACTATTGCCAAACTAGCTTGCTTCCTCCTCATCGGCCCCGTAATC
ATCTGCGGAATCTTGAACTTTAGGTACCTCGTGGATGTCGAGCACGAGGTCCGTCGAAGT
MGTCTGTCTCTCTGGAGAAAGACTGGGTATGGAGTCCAAAGTTTGAGCAGCACGGGTGAA
AnnTCCCCGAGTCTGAGTGGGGAAAGGAAGAGTTTATCTCGTCTAGTCGGGGAGAAGACG
AAGGAGAATACGGAAGAGAATGATATTACGAAACTTCGTGAAGAAGTGANAATGGCTCTG
AAAAGGATAAATATCGCAAAGAAGAAAGTGCACCATCGAGAAGTTTTTAGCAAATATCCG
AACACTGAAAAGCCGGGATGGAAAATGGAAAATAGTCCGGAAAACAAAGCAGGAATTTTA
AATGAATTGCATAAGAGAATAGAGCACTATGATATGCAGAAAGACGAAATGGGCAATGAT
AAATTATTGGAAACCGAGGGGGAAATTGGTAATTATTTCGATGAGGATGATGAAGATATT
GAGGATGACCCGAATCTGAATGCGGATGTTAAACGAGCTGTGCCTGTCTTACAGGTCAAA
CGATACGTGGATGAACCTATAGATCCACATGAATATAACTACATTTACAATCCATCTCAT
CACTGCTACGACAGAAATGGACGACCTCGCACTGTCTTTTTACTCCTGATGGTAGTAACC
GCACCAGGACACTTCCAGAGGAGGGATGTAATCAGGAGTACTTACGGAAGCGAGGATCAA
TGGCCTGCTCTTAAGAGAGGTGTCTTCACCACGGTGTTCCTTCTTGGAAAGACCTTCAAC
AACACTCTGCAGAAGATGATAGACAAAGAGGCCCGGACACACGACGACATCGTGCAGGAG
GATTTCGTCGACACCTACGCCAATCTCTCTCGGAAGACGGTAATGGGGTTGAAGTGGGTG
ACGAAGCACTGTCGACACGCCTCTTTTGCCATGAAGATTGACGACGATTCCATGATCAAC
CAGGGGCGGTTCCTCTGGATCTTCAAGGATTCCTCGCTCACAAACTGGACAGCATCAGAG
ACAATGCTGAATGCCCCGGTGTTACGTGACACCGTTAGTAAGTACTTCATCTCCGAGGAA
TATTACCCGGCACCAACATACCCACCGTATATGAATGGTCCTGGATATGTCTTGTCTTCG
GACCTTGTTGAATCGGGCTATCACATGGCTCTCAAGACACCCATTTTCCCATGGGAAGAC
GTCTTCCTAGGCACCTGCTTCAAGAAGATGGACTTCAAACCCGTTCACCATAAACACTTC
CTGTGGATATCAAACCCTGGGTTCTTCACTCTGAACAGCGAGAGGACGATAGTCAAAGGA
ATACGTTCCTACGTTGTGGTATCAAATCTACAACCTGATACCATGAAGTTCGTTTGGTTT
ACATGCAAAATCAAACTTATCAAACCGAAA
