# Supplementary material for: Genome-wide signals of positive selection in strongylocentrotid sea urchins
Source: BMC Genomics. 2017 Jul 21;18:555. doi: 10.1186/s12864-017-3944-7 (PMC5521101; doi:10.1186/s12864-017-3944-7)
Supplement: Supplementary file 3 — Consensus alignment files. A compressed (gzip) tape archive (TAR) file containing 6250 consensus alignment files in FASTA format. (TGZ 14116 kb) [file 12864_2017_3944_MOESM3_ESM.tgz › SPU_019164/consensAlign.ordered.fa]

>sdro
ATGAGTTTCCTGTCCAATCCACTGTTGGCTGGTTCAACATCGGCCAAGTCTAAGACATCK
GGGCTAACAGCTACCAAGCGAAAGGCAAGCAACGGCAATCAAGCCCAGGGATCTGCTCCA
AGCAAGCAGCCAACCGGTGGGATGTCCCTCCAAAGTAGTAGCCTCCTCCTAGGTAGTTCC
CTTCTTGGCGGGAACTCTAAATTTGGACTGGGCCTGCAGTCATCTAGTCTGGGCCTGAAG
TCACCACTAATGGCCAGTACTGGTTTTAACAGCAAGCCCCAAGGCAGCTCTGGCTCTGGA
AGATCCCCRTTGACTAGTGGAAGCCTACTATCCTCAAGCAGSTATCTATCATCATCATCT
TCTCTATCGTCCTCAACGTATGGAAGTGCCCCTACCTACGGAAGTTCTGTGTTGCCGAAC
AAGCAGAAGACACGTAGCTTGAGCCGTAGCAACAGTAACCAGGTGGATGATTCCAAAACC
AAGAAGGTCAAATCTCAGCATCATCCAGAGCAGACCAAGGTCAAGGAGGACAGCGTCATT
GACCCAnnnnnnnnnnnnnnnnnnnnnnnnGACTATGACTTCTCACGTCAGCTTCCAGTA
GCAAGGACGGCTGTGCAGGAATACGTCCCTTCTTTTGAGAATCTGGACATGGTGAACACC
CTGTCGACTAAGCCAGGGGAAAATCACTTGACATATTTGAAGCAACAATTCATCAATGCT
GTGAGTGCATCTCTGATCGGTGGCCCCAACTTTCATGAGCGTGCAGACGGTACTAGAAAG
AATATTAACAGTCAGGCTACCTCAATCGTTGATGAAGATCCAGAATTCATCCTAAAGGTT
GCACTGTATACAAGAAAGGAGTTGAACATTCGTACCACTGCCAATTTCCTGTTAGCTCTC
GCAGCCATGACCCCTGATTGCCGACCTTTTCTCAGGAAGTACTTCAGCACCAGCGTTGCC
CTGCCATCTGATTGGATAGATGTTGCTGAACTTTACCAGnnnnnnnnnnnnnnnnnnnnn
nnnnnnnnnnnnnnnnnnnnnnnnnnnnnnnnnnnnnnnnnnnnnnnnnnnnnnnnnnnn
nnnnnnnnnnnnCTGGCAAAATACAACAAGGAGAAGAAGAAGAAGAAGAAACCTGTCACC
ACAACTGATAAGCCAGCAGAGGAGAAACCCCCAAGTGATAGTGATAGTGATGATGATGAG
GAGGAGGACAGTGATGTGGACGAGGAGGAGATGGAAAGACTGAGCTTTACCCTCAAGCAA
CTGATCAGRAAGCTTCACATCAAGGAACCTGTGGACAGTGTCATGTGCCTTCTAGGGAAG
AGGTACCCAGAGGATATGGAGACCTTCTACGCGAGTCGTCTGTCCGGTACCTGGGACACM
GAGAGGGCAGGCAAGAGGATGAAGCTACCTACCCCAGAGACCTGGGAGACACARGTCTCA
TTGAAAGGCAACAAAGCAGCAGTCTGGGAACAGCTCATCGACAACAAAAAGTTGCCGTTC
ATGGCCATGCTGCGTAACCTGCGCAACATGATCGCTGCAGGGATCAGTGAGAAACATCAC
AAGTGGGTCCTGTACAAGCTGACTGACAGAGGCTCAGTGGTCTACAGCAAGCAGTTCCCG
TTCAGGTTCTTCTCGGCCTACGAAGTGCTCACGAGCATGGAGTATGACTTGAAGAAAGCA
GATAAACTGAAAGAGCAGTTGGCCAGCGGTACTAGGCCCCCTCCAAGGAGCCAGCGGGGT
AAGAAAGAGGACACGGTACCCAAGTGGAAACGGGCAAAGATGGACAAGAAACTCAGGTTG
GTATTTGAGAAT

>spal
ATGAGTTTCCTGTCCAATCCACTGTTGACTGGTTCAACATCGGnnnnnnnnnnnnCATCG
GGGCTAACAGCCACCAAGCGAAAGGCAAGCAATGGCAATCAAGCCCAGGGGTCTGCTCCA
AGCAAGCAGCCAACCACTGGGATGTCCCTCCAAAGTAGTAGCCTCCTCCTAGGTAGTTCC
CTTCTTGGCGGGAACTCTAAGTTCGGACTGGGCCTGCAGTCGTCTGGTCTGGGCGTGAAG
TCACCGCTAATGACCAGTACTGGTTTTAATAGCAAGCCCCAAGGCAGCnnnnnnnnnnnn
nnnnnnnnATNGNNNGNNGGAAGCCNGCTATCCTCCAGCAGCTAnNNNNNNNNNNNNNNN
NNNNNNNNNTCCTCATCATACGGAAGTTCCCCTACTTACGGAAGTTCTGTGTTGCCCAAC
AAGCAGAAGACGCGTAGCTTGAGCCGTAGCAACAGTAACCAAGTGGATGATTCCAAAACC
AAGAAGGTCAAATCTCAGCATCATCCAGAGCAGACCAAGGTCAAGGAGGACAGCATCATT
GATCCAACTCTCACCACATGTGAGCTGCCCGACTATGACTTCTCACGTCAGCNTCCNNNN
NNNNNNNNNNNNGTGCAGGAATACGTCCCTTCTTTTGAGAACCTGGACATGGTGAACACT
CTGTCGACTAAGCCAGGGGAAAATCACTTGACATATTTGAAGCAACAATTCATCAATGCT
GTGAGTGCATCTCTGATCGGTGGCCCCAACTTTCATGAGCNTGCAGAnnnTACTAGAAAG
AATATTAACAGTCAGGCTACCTCAATCGTTAATGAAGATCCAGAATTCATCCTAAAGGTT
GCACTGTAYACAAGAAAGGAGTTGAACATTCGTACCACWGCCAATTTCCTGTTAGCTCTC
GCAGCCATGACCCCTGATTGCCGACCTTTTCTCAGGAAGTACTTCAGCACCAGCGTTGCC
CTGCCATCTGATTGGATAGATGTTGCTGAACTTTACCAGACATTCCATGACAAGAACATC
AACTATGGTTCGCTGCCCTCGGCCCTACGCAAGGCCATGATTGACCGCTTCCCTCGGTTT
GACCAGTACCAGCTGGCAAAATACAACAAGGAGAAGAAAAAGAAGAAGAAACCTGTCACC
ACAACTGATAAGCCAGCAGAGGAGAAACCCCCAAGTGATAGTGATAGTGATGATGAAGAT
GATGAGGACAGTGATACGGATGAGGAGGAGATGGAGAGATTGAGCTTTACCCTCAAGCAG
TTGATCAGGAAGCTTCACATCAAAGAACCTGTGGACAGTGTCATGTGCCTTCTAGGAAAG
AGGTACCCAGAAGATATGGAGACCTTCTACGCGAGTCGTCTGTCCGGTACMTGGGACACW
GAGAGGGCAGGCAAGAGGATGAAGCTWCCTACCCCAGAGACCTGGGAGACACAGGTCTCA
CTYAAAGGCAACAAAGCAGCAGTCTGGGAACAGCTCATCGACAACAAGAAGTTGCCGTTC
ATGGCCATGCTGCGTAACCTGCGCAACATGATCGCTGCAGGRATCAGTGAGAARCATCAC
AAGTGGGTCCTGTACAAGCTSACTGACCGAGGCTCAGTGGTCTAYAGCAAGCAGTTCCCG
TTCAGGTTCTTCTCRGCCTACGAAGTGCTYACGAGCATGGAGTATGACTTGAAGAAAGCA
GATAAACTGAAAGAGNAGNTGNCCAGNGGTACNAGGCCCCCTCCAAGGAGCCAGCGGGGT
AAGAAAGAGGACACGGTACCCAAGTGGAAACGGGCAAAGATGGACAAGAAACTCAGGTTG
NNNNNNNNNNNN

>sfra
nnnnnnnnnnnnnnnnnnnnnCTGTTGACTGGTTCAACATCAGCAAAGTCTAAGGCATCT
GGGCTAACAGCCACCAAACGAAAGGCAAGYAACGGCAATCAAGCCCAGGGGTCTGTTCCA
AGCAAGCAGCCAACTGCTGGGATGTCCCTCCAMAGTAGTAGCCTCCTGCTAGGTAGTTCC
CTTCTTGGCGGGAACTCTAAnnnnnnnnnnnnnnnnnnnnnnnnnnnnnnnnnnnnnnnn
nnnnnnnnnnnnnnnnnnnnnnnnnnnnnnnnnnnnnnnnnnnnnnnnnnnnnnnnnnnn
nnnnnnnnnnnnnnnnnnnnnnnnnnnnnnnnnnnnnnnnnnnnnCTATCATCATCATCT
TCTCTATCGTCCTCAACATATGGAAGTGCTCCTACTTATGGAAGTTCTGTGTTGCCTAAC
AAGCAGAAGACACGTAGCTTGAGCCGnnnnnnnnnnnnnnnnGTTGATGATTCCAAAACC
AAGAAGGTCAAATCTCAGCATCATCCAGAGCAGACNNNNNNCAAGGAGGACAGCATCATT
GATCCAACTCTTACCACATGTGAGCTGCCAGACTATGACTTCTCACGTCAGCTTCCAGTA
GCAAAGACAGCTGTGCTGGAATATGTCCCTTCTTTTGAGAAACTGGACATGGTGAACACY
CTGTCGACTAAGCCAGGGGAAAATCACTTGACAAAATTGAAGnnnnnnnnnnnnnnnnnn
nnnnnnnnnnnnnnnnnnnnnnnnnnnnnnnnnnnnnnnnnnnnnnnnnnnnnnnnnAAG
AATATCAACAGGCAGGCTACCTCCATTGTTGATGAAGACCCAGAATTCATCCTAAAGGTT
GCACTGTATACAAGAAAGGAGTTGAACATTCGTACCACAGCCAATTTCCTGCTAGCTCTY
GCAGCCATGACCCCTGATTGYCGACCTTWCCTYAGGAAGTACTTCAGCACMAGYGTTGCC
CTGCCRTCTGATTGGATAGATGTTGCTGAACTTTACCAGnnnnnnnnnnnnnnnnnnnnn
nnnnnnnnnnnnnnnnnnnnnnnnnnnnnnnnnnnnnnnnnnnnnnnnnnnnnnnnnnnn
nnnnnnnnnnnnnnnnCNNAATACAACAAGGAGAAGAAGAAGAAGAAGAAACCTGTCACC
ACAACTGATAAGCCAGCAGAGGAGAAACCCCCAAGTGATAGTGATAGTGATGATGAAGAT
GATGAGGACAGTGATACGGACGAGGAGGAGATGGAAAGACTGAGCTTTACTCTCAAGCAG
TTGATCAGGAAGCTTCACATCAAGGAACCTGTGGACAGTGTGATGTGCCTTCTAGGAAAG
AGGTACCCAGAAGATATGGAGACCTTCTACCAGAGTCGTCTGTCCGGTACATGGGACACT
GAGAGGGCAGGCAAAAGGATGAAGCTTCCTACTCCAGAGACCTGGGAGACACAGGTCTCA
TTGAAAGGCAACAAAGCAGCAGTCTGGGAACAGCTGATCGACAACAAGAAGTTGCCRTTC
ATGGCCATGCTGCGTAACCTGCGCAACATGATCGCTGCAGGGATCAGTGAGAAGCATCAC
AAGTGGGTCCTGTACAARCTGACAGACCGAGGCTCRGTGGTTTATAGCAAGCAGTTCCCA
TTCAGATTCTTCTCAGCATACGAAGTGCTCCAGAGCATGGAGTATGACTTGGATAAAGCA
GCTAAACTGAAAGAGCAGTTGGAGAGTGGTATTAAGCCCCGTCCAAGGAGCAAGGGGGTT
CAAAAAGAGGACCCGATACCCAAGTGGAAACGCGCGAAGATGGAGAAGAAACTCAGGTCG
GTATATGGGAAT

>afraSS
ATGAGTTTCCTGTCCAATCCACTGTTGACTGGTTCAACATCAGCCAAGTCTAAGGCATCG
GGGCTAACAGCCACCAAGCGAAAGGCAAACAATGGCAATCAAGCCCAGGGATCTGTTCCA
AGCAAGCAGCCAGCYGCTGGGATGTCCCTCCAAAGCAGTAGCCTCCTCCTAGGTAGTTCC
CTTCTTGGCGGGAACTCTAAATTTGGACTGGGCCTGCAGTCGTCTAGTCTGGGCACGAAG
TCACCGCTAATGGCCAGTACTGGTTTTAATAGCAAGCCTCAAGGCAGCTCTGGCTCTGGA
AGGTCCCCATTGGCTGCTGGAAGCCTGCTATCCTCAAGCAGCTATCTATCATCATCATCT
TCTCTATCGTCCWCAACCTATGGAAGTTCTCCTACTTACGGAAGTTCTGTGTTGCCTAAC
AAGCAGAAGACACGTAGCTTGAGCCGTAGCAACAGTAACCAGGTGGATGATTCCAAAACC
AAGAAGGTCAAATCTCAGCATCATCCAGAGCAGACCAAGGTCAAGGAGGACAGCATCATT
GATCCAACTCTGACCACGTGTGAGCTGCCAGACTATGACTTCGCACGTCAGCTTCCAGTA
GCAAGGGCAGCAGTGCCGGAATATCTCCCTWCCTTTGAGAATCTGGACATGGTGAACACG
CTGTCGACTAAGCCAGGGGAAAATCGCTTGACAGAATTGAAGCAACAATTCATCAATGCT
GTGAGTGCATCTTTGATCGGTGGCCCCAACTTTCATGAGCGTGCAGACGGTACCAGGAAG
AATATCAACAGTCAGGCTTCCTCAATCATTGATGAAGACCCAGAGTTCATCCTAAAGGTT
GCACTGTATACAAGAAAGGAGTTRAACATTCGTACCACRGCCAATTTCCTGCTAGCTCTC
GCAGCCATGACCCCTGATTGCCGACCKTTTCTCAGGAAGTACTTCAGCACCAGCGTTGCC
CTGCCATCTGATTGGATAGATGTTGCTGAACTTTACCAGACMTTCCATGACAAGAACATC
AACTATGGATCTCTGCCCTCGGCCCTTCGCAAGGCCATGATTGATCGCTTCCCTCGGTTT
GACCAGTACCAACTGGCCAAATACAACAAGGAGAAGAAGAAGAAGAAGAAACCTGTTGCC
ACAACTGATAAGCCAGCAGAGGAGAAAGCCCCAAGTGATAGTGAAGATGATGAKGAMGAW
GRTGAGGACAGTGATACKGATGAGGAGGAGATGGAGAGACTGAGCTTYACCCTCAAGCAG
TTGATCAGGAAGCTTCACATCAAGGAACCTGTGGACAGTGTSATGTGCCTTCTAGGAAAG
AGGTACCCAGAAGATATGGAGACCTTCTACGCGAGTCGTCTGTCCGGTACCTGGGACACT
GAGAGAGCAGGCAAGAGGATGAAGCTACCTACCCCAGAGACMTGGGAGACMCAGGTCTCA
CTCAAAGGCAACAAAGCAGCAGTCTGGGAACAGCTCATCGACAACAAGAAGTTGCCRTTC
ATGGCCATGCTGCGTAACCTGCGCAACATGATCGCAGCAGGGATCAGTGAGAAGCATCAC
AAGTGGGTCCTGTACAAGCTGACTGACCGAGGCTCRGTGGTCTAYAGCAAGCAGTTCCCG
TTCAGGTTCTTCTCAGCCTACGAAGTGCTCACGAGCATGGAGTATGACTTGAAGAAAGCA
GATAAACTGAAAGAGCAGTTGGCTAGTGGTATTAAGCCYCCTCCAAGGAGCCAGCGGGGT
AAAAAAGAGGACAAGGTACCCAAGTGGAAACGGGCAAAGATGGACAAGAAACTCAGGTTG
GTATTTRRGAAT

>hpul
ATGAGTTTCCTGTCCAATCCTCTGTTGACTGGTTCAACATCAGCCAAGTCAAAGGCATCT
GGGCTAACAGCCACCAAGCGAAAGGCAAGCAATAGCAATCAAGCCCAGGGGTCTGTTCCA
AGCAAGCAGCCAACCACTGGGATGTCCCTCCAAAGTAGTAGCCTCCTCCTAGGTAGTTCC
CTTCTTGGCGGGAACTCTAAATTTGGACTGGGCCTGCAGTCATCTAGTCTGGGCACGAAG
TCACCGCTAATGGnnnnnnnnnnnnnnnnnnnnnnnnnnnnnnnnnnnnnnnGCTCTGGA
AGATCCCCATTGGCTGGTGGAAGCCTACTATCCTCAAGCAGCTATCTATCATCATCATCT
TCTCTATCGTCCTCAACGTATGGAAGTTCTCCAGCTTATGGAAGTTCTGTGTTGCCTACC
AAGCAGAAGACACGTAGCTTGAGTCGTAGCAACAGTAACCAGGTGGATGATTCCAAAACC
AARAAGGTCAAATCTCAGCATCATCCAGAGCAGACCAAGGTCAAGGAGGASAGCATCATT
GATYCAACTCTTACYACATGTGAGCTRCCAGAMTATGACTTCTCACGTCAGCTTCCAGTA
GCAAGGRCAGYMGTGCWGGAATAYSTCCCTTCTTTTGAGAAACTGGACATRGTGAACRCT
CTGWCGACTAAGCCAGGRGAAAWYMWCTTGACAGAATTGAAGCAACAATTCATCAATGCT
GTGAGTGCATCTTTGATCGGTGGCCCTAACTTTCATGAGCGTGCAGACGGTACCAGGAAG
AATATCAACAGACAGGCTACCTCAATCATTGATGAAGACCCAGAATTYATCCTAAAGGTT
GCACTGTATACAAGAAAGGAGTTGAACATTCGTACCACTGCCAATTTCCTGCTAGCTCTC
GCAGCCATGACTCCTGATTGCCGACCTTTCCTCAGGAAGTACTTCAGCACCAGCRTTGCC
CTGCCGTCTGATTGGATAGATGTTGCTGAACTTTACCAGACATTCCATGACAAGAACATC
AACTATGGATCACTGCCCTCGNCNNTNNNNNNNNNNNNGATTGATCGCTTCCCTCAGTTT
GACCAGTACCAGCTGGCCAARTACAACAAGGAGAAGAAGAAGAAGAAGAAACCTGTCGCC
ACAACTGATAAGCCAGCAGARGAGAAACCCCCAAGTGACAGTGAYAGTGATRATGASGAK
GATGAGGRCAGTGATACGGATGAGGAGGAGATGGAGAGACTGAGCTTTACCCTCAAGCAG
YTGATCAGGAAGCTTCACATCAAGGAACCTGTGGACAGTGTCATGTGCCTTCTAGGAAAG
AGGTACCCAGAAGATATGGAGACTTTCTACCAGAGYCGTCTGTCCGGTACATGGGACACT
GAGAGGGCAGGYAAGAGGATGAAGCTACCTACCCCAGAGACCTGGGAAACACAGGTCTCA
CTGAAAGGCAACAAAGCAGCAGTCTGGGAACAGCTCATYGACAACAAGAARYTGCCSTTY
ATGGCCATGCTGCGCAACCTGCGCAACATGATCGCTGCAGGRATCAGTGAGAAGCACCAC
AAGTGGGTCCTGTACAAGCTGACTGACCGAGGCTCAGTGGTCTACAGCAAGCAGTTYCCA
TTCAGGTTCTTCTCRGCCTAYGAAGTGCTCACRAGCATGGAGTATGACTTGAARAAAGCA
GATAAATTGAAAGAGCAGTTGGCCAGTGGTATTAAGCCCCCTCCAAGGAAACAGCGGGGT
AAGAAAGAGGACCCGGTACCCAAGTGGAAACGGGCAAAGATGGAGAAGAAACTCAGGTTG
GTATTTGAGAAT

>snud
ATGAGTTTCCTGTCCAATCCACTGTTGACTGGTTCAACATCAGCAAAGTCTAAGGCATTT
GGGCTAACAGCCACCAAACGAAAGGCAAGCAACGGCAATCAAGCCCAGGGGTCTGTTCCA
AGCAAGCAGCCAACGGCTGGGATGTCCCTGCAAAGTAGTAGCCTCCTGCTAGGTAGTTCC
CTTCTTGGCGGGAACTCTAAGTTTGGACTGGGCCTGCAGTCATCTAGTCTGGGCATGAAG
TCACnnnnnnnnnnnnnnnnnnnnnnnnnnnnnnnnnnnnnnnnnnnnnnnnGCTCTGGA
AGATCACTATTGGCTGGTGGAAGCTTACTATCCTCAAGCAGCTATCTATCATCATCATCT
TCTCTATCATCCTCAACATATGGAAGTGCTTCTACTTATGGAAGTTCTGTGTTGCCTAAC
AAGCAGAAGACGCGTAGCTTGAGCCGAAGCAACAGTAACCAGGTTGATGATTCCAAAACC
AAGAAGGTCAAATTTCAGCATCATCCAGAGCAGACCAAAGTCAAGGAGGACAACATCATT
GATCCAACTCTTACCACATGTGAGCTGCCAGACTATGACTTCTCACGTCAGCTTCCAGTA
GCAAAGACAGCTGTGCTGGAATATGTCCCTTCTTTTGAGAAACTGGACATGGTGAACACT
CTGTCAACTAAGCCAGGGGAAAATCACTTGACAAAATTGAAGCAACAATTCATCAATGCT
GTGAGTGCATCTTTGATCGGTGGCCCCAACTTTCATGAGCGTGCAGACGGTACCAGAAAG
AATATCAACAGKCAGGCTACCTCAATCATTGATGAAGACCCAGAGTTCATCCTAAAGGTT
GCACTGTATACAAGAAAGGAGTTGAACATTCGTACCACAGCCAATTTCCTGCTAGCTCTT
GCAGCCATGACCCCTGATTGCCGACCTTACCTCAGGAAGTACTTCAGCACAAGCGTTGCC
CTGCCGTCTGATTGGATAGATATTGCTGAACTTTACCAGNNNNNNnnnnnnnnnnnnnnn
nnnnnnnnnnnnnnnnnnnnnnnnnnnnnnnnnnnnnnnnnnnnnnnnnnnnnnnnnnnn
NNNNNNTACCAGCTGGCAAAATACAACAAGGAGAAGAAGAAGAAGAAGAAACCTGTCACC
ACAACTGATACGCCAGCAGAGGAGAAACCCCCAAGTGATAGTGATAGTGATCATGAAAAT
GATGAGGACAGTGATACAGATGAGGAGGAGATGGAAAGACTGAGCTTTACTCTTAAGCAG
TTGATCAGGAAGCTTCACATCAAGGAACCTGTGGACAGTGTGATGTGCCTTCTGGGAAAG
AGGTACCCAGAAGATATGGAGACCTTCTACCAGAGTCGTCTGTCTGGTACATGGGACACT
GAGAGGGCAGGCAAGAGGATGAAGCTTCCTACTCCAGAGACCTGGGAGACACAGGTCTCA
TTGAAAGGCAACAAAGCAGCAGTCTGGGAACAGCTGATCGACAACAAGAAGTTGCCGTTC
ATGGCCATGCTGCGTAACCTGCGCAACATGATCGCTGCAGGGATCAGTGAGAAGCATCAC
AAGTGGGTCCTGTACAAGTTGACAGACCGAGGCTCAGTGGTCTATAGCAAGCAGTTCCCA
TTCAGATTCTTCTCAGCCTACGAAGTGCTCCAGAGCATGGAGTATGACTTGGGTAAAGCA
GCTAAACTGAAAGAGCAGTTGGAGAGTGGTATTAAGCCCCCTCCAAGGAGCAAGCACGGT
AAAAAAGAGGACACGATACCCAAGTGGAAACGCGCGAAGATGGATAAGAAACTYAGGTTG
GTATATGGGAAT

>sintSS
ATGAGTTTCCTATCCAATCCACTGTTGACTGGTTCAACATCAGTCAAGTCTAAGGCATCT
GGGCTAACAGCTACCAAGCGAAAGGCAAGCAACGGCAATCAAGCCCAGGGGTCTGTTCCA
AGCAAGCAGCCAACCACTGGGATGTCCCTCCAAAGCAGTAGCCTCCTCCTAGGTAGTTCC
CTTCTTGGTGGGAACTCTAAATTTGGACTGGGCCTGCAGTCATCCAGTCTGGGCACGAAG
TCACCGCTAATGGCCAGTACTGGTTTTAATAGCAAGCCCCAAGGGAGCANNNGCTCTGGA
AGATCCCCATTGACCAGCGGAAGCCTACTATCCTCAAGCAGCTATCTATCATCATCATCT
TCTCTATCGTCCTCAACATATGGAAGCGCTCCTACTTACGGAAGTTCTGTGTTGCCTAAC
AAGCAGAAGACGCGTAGCTTGAGCCGTAGCAACAGTAACCAGGTCGATGATTCCAAGACC
AAGAAGGTCAAATCTCAGCATCATCCAGAGCAGACCAAGGTCAAGGAGGACAGCATCATT
GATCCAACTCTTACCACATGTGAGCTRCCAGACTATGACTTCTCACGTCAGCTTCCAGTA
GCAAGGACAGCCGTGCAGGAATACGTCCCTTCTTTTGAGAACCTGGACATGGTGAAYGCC
CTGTCGACTAAGCCAGGGGAMAAYMACTTGACASAATTGAAGCAACAATTCATCAATGCT
GTGAGTGCATCTTTGATCGGTGGCCCCAACTTTCATGAGCGTACAGACGGAACCAGGAAG
AATATCAACAGACAGGCTACCTCAATCGTTGATGAAGACCCAGAGTTCATCCTAAAGGTT
GCACTGTATACAAGAAAGGAGTTGAACATTCGTACCACGGCCAATTTCCTGCTAGCTCTC
RCAGCCATGACCCCTGATTGCCGACCTTTTCTCAGGAAGTACTTCAGCACCAGCGTTGCC
CTGCCATCTGATTGGATAGATGTTGCTGAACTTTACCAGACATTCCATGATAAGAACATC
AACTATGGATCTCTGCCCTCGGCCCTnnnnnnnnnnnnnnnnnnnnnnnnnnnnnnnnnn
nnnnnnnnnCAACTGGCCAAATACAACAAGGAGAAGAAGAAGAAGAAGAAACCTGTCACC
ACAACTGATAAGCCNNNAGAGGAGAAACCCCAAAGTGATAGTGATAGTGATGAGGAGGAG
GATGAGGACAGTGATACAGATGAGGAGGAGATGGAGAGACNNNNNNNNNNNNNNNNNNNN
NNNNNNNNNNNNNNNNNNNNNNNNNNNNNNNNNNNNNNNNNNNNNNNNNNNNNNNNNNNN
NNGTACCCAGAAGATATGGAGACCTTCTACGCAAGTCGTCTSTCCGGTACATGGGACACC
GAGAGGGCAGGCAAGAGGATGAAGCTACCTACCCCAGAGACCTGGGAGACACAGGTCTCA
YTSAAAGGCAACAAAGCAGCAGTCTGGGAACAGCTCATYGACAACAAGAAGTTGCCTTTC
ATGGCCATGCTGCGTAACCTGCGCAACATGATCGCTGCAGGGATCAGTGAGAAACATCAC
AAGTGGGTCCTGTACAARCTGACTGACCGAGGCTCAGTGGTCTATAGCAAGCAGTTCCCR
TTCAGRTTCTTCTCAGCCTACGAAGTGCTCACGAGCATGGAGTATGACCTGAAGAAAGCA
GATAAACTGAAAGAGCAGTTGGCCAGTGGTATCAGGCCCCCTCCAAGGAGCCAGCGGGGT
AAGAAAGAGGACAAGGTACCCAAGTGGAAACAGGCAAAGATGGAYAAGAAACTCAGGTTG
GTATTTGNGAAT

>sprp
ATGAGTTTCCTGTCCAATCCACTGTTGGCTGGTTCAACATCGGCCAAGTCTAAGGCATCT
GGGCTAACAGCCACCAAGCGAAAGGCAAGCAATGGCAATCAAGCCCAGGGATCTGCTCCA
AGCAAGCATCCAACCCCTGGGATGTCCCTCCAAAGTAGTAGCCTCCTTCTAGGTAGTTCC
CTTCTTGGCGGGAACTCTAAATTTGGACTGGGCCTGCAGTCATCTAATCTGGGCACGAAG
TCACCGCTAATGGCCAGTACTGGTTTTAATAGCAAGCCCCAAGGCAGCTCTGGCTCTGGA
AGATCCTTATTGGCTGGTGGAAGCCTGCTATCCTCGAGCAGCTACCTATCATTATCATCT
TCTCTATCGTCCTCAACATATGGAAGTTCTCCTGCTTACGGAAGTTCTGTATTGCCGAAC
AAGCAGAAGACACGTAGCTTGAGCCGAAGCAACAGTAACCAGGTTGATGATTCCAAAACC
AAGAAGGTCAAATCTCAGCATCATCCAGAGCAGACCAAAGTCAAGGAAGACAGCATCATT
GATCCAACTCTTACCACATGTGAACTACCAGACTATGACTTCTCACGTCAGCTTCCAGTA
ACAAGGACAATTGTGCAGGAATACGTCCCTTCTTTTGAGAAACTGGACATGGTGAACACT
CTGTCGACTAAGCCAGGGGAAGACATCTTGACAGAATTGAAGCAACAATTCATCAATGCT
GTGAGTGCATCTTTGATCGGTGGCCCCAACTTTCATGAGCGTGCAGATGATACCAGGAAG
AATATCAACAGACAGGCTACCTCAATCGTTGATAAAGACCCAGAATTCATCCTAAAGGTT
GCACTGTATACAAGRAARGAGTTGAACATTCGTACYACRGCCAATTTCCTGCTAGCTCTC
GCAGCCATGACCCCTGATTGYCGACCTTTTCTCAGGAAGTACTTCAGCACCAGCGTTGCC
CTGCCATCTGATTGGATAGATGTTGCTGAACTTTACCAGACCTTCCATGACAAGAACATC
AACTATGGATCTCTGCCCTCGGCCCTTCGCAAGGCTATGATTGATCGCTTCCCTCGGTTC
GACCAGTACCAACTGGCAAAATACAACAAGGAGAAGAAAAAGAAGAAGAAACCTGTCGCC
ACAACTGATAAGCCAGCAGAGGAGAAGCCCCCAAGTGATAGTGATAGCGATGATGATGAA
GATGAGGACAGTGATACGGACGAGGAGGAGATGGAGAGACTAAGCTTTACCCTCAAGCAG
TTGATCAGGAAGCTTCACATCAAGGAACCTGTGGACAGTGTCATGTGCCTTCTAGGAAAG
AGGTACCCAGAAGATATGGAGACCTTCTACGCGAGTCGTCTTTCCGGTACATGGGACACT
GAGAGGGCAGGCAAGAGGATGAAGCTACCTACCCCAGAGACMTGGGAGACMCAGGTCTCA
CTCAAAGGCAACAAAGCAGCAGTMTGGGAACAGCTCATCGACAACAAGAAGTTGCCRTTC
ATGGCCATGCTGCGTAACCTGCGCAACATGATYGCTGCAGGGATCAGTGAGAAGCATCAC
AAGTGGGTCCTGTACAAGCTGACTGACMGAGGCTCRGTGGTCTAYAGCAAGCAGTTCCCR
TTCAGGTTCTTCTCAGCCTAYGAAGTGCTCACGAGCATGGAGTATGACTTGAAGAAAGCA
GATAAACTGAAAGAGCAGTTGGCTAGTGGTATTAAGCCCCCTCCAAGGAAACAGCGGGGT
AAAAAAGAGGACCCGATACCCAAGTGGAAACGGGCAAAGATGGACAAGAAACTCAGGTTG
GTATTTGAGAAT

>spurp
ATGAGTTTCCTGTCCAATCCACTGTTGGCTGGTTCAACATCGGCCAAGTCTAAGGCATCT
GGGCTAACAGCCACCAAGCGAAAGGCAAGCAATGGCAATCAAGCCCAGGGATCTGCTCCA
AGCAAGCATCCAACCCCTGGGATGTCCCTCCAAAGTAGTAGCCTCCTTCTAGGTAGTTCC
CTTCTTGGCGGGAACTCTAAATTTGGACTGGGCCTGCAGTCATCTAATCTGGGCACGAAG
TCACCGCTAATGGCCAGTACTGGTTTTAATAGCAAGCCCCAAGGCAGCTCTGGCTCTGGA
AGATCCTTATTGGCTGGTGGAAGCCTGCTATCCTCGAGCAGCTACCTATCATTATCATCT
TCTCTATCGTCCTCAACATATGGAAGTTCTCCTGCTTACGGAAGTTCTGTATTGCCGAAC
AAGCAGAAGACACGTAGCTTGAGCCGAAGCAACAGTAACCAGGTTGATGATTCCAAAACC
AAGAAGGTCAAATCTCAGCATCATCCAGAGCAGACCAAAGTCAAGGAAGACAGCATCATT
GATCCAACTCTTACCACATGTGAACTACCAGACTATGACTTCTCACGTCAGCTTCCAGTA
ACAAGGACAATTGTGCAGGAATACGTCCCTTCTTTTGAGAAACTGGACATGGTGAACACT
CTGTCGACTAAGCCAGGGGAAGACATCTTGACAGAATTGAAGCAACAATTCATCAATGCT
GTGAGTGCATCTTTGATCGGTGGCCCCAACTTTCATGAGCGTGCAGATGATACCAGGAAG
AATATCAACAGACAGGCTACCTCAATCGTTGATAAAGACCCAGAATTCATCCTAAAGGTT
GCACTGTATACAAGAAAGGAGTTGAACATTCGTACCACGGCCAATTTCCTGCTAGCTCTC
GCAGCCATGACCCCTGATTGTCGACCTTTTCTCAGGAAGTACTTCAGCACCAGCGTTGCC
CTGCCATCTGATTGGATAGATGTTGCTGAACTTTACCAGACCTTCCATGACAAGAACATC
AACTATGGATCTCTGCCCTCGGCCCTTCGCAAGGCTATGATTGATCGCTTCCCTCGGTTC
GACCAGTACCAACTGGCAAAATACAACAAGGAGAAGAAAAAGAAGAAGAAACCTGTCGCC
ACAACTGATAAGCCAGCAGAGGAGAAGCCCCCAAGTGATAGTGATAGCGATGATGATGAA
GATGAGGACAGTGATACGGACGAGGAGGAGATGGAGAGACTAAGCTTTACCCTCAAGCAG
TTGATCAGGAAGCTTCACATCAAGGAACCTGTGGACAGTGTCATGTGCCTTCTAGGAAAG
AGGTACCCAGAAGATATGGAGACCTTCTACGCGAGTCGTCTTTCCGGTACATGGGACACT
GAGAGGGCAGGCAAGAGGATGAAGCTACCTACCCCAGAGACATGGGAGACCCAGGTCTCA
CTCAAAGGCAACAAAGCAGCAGTATGGGAACAGCTCATCGACAACAAGAAGTTGCCATTC
ATGGCCATGCTGCGTAACCTGCGCAACATGATCGCTGCAGGGATCAGTGAGAAGCATCAC
AAGTGGGTCCTGTACAAGCTGACTGACCGAGGCTCGGTGGTCTATAGCAAGCAGTTCCCG
TTCAGGTTCTTCTCAGCCTATGAAGTGCTCACGAGCATGGAGTATGACTTGAAGAAAGCA
GATAAACTGAAAGAGCAGTTGGCTAGTGGTATTAAGCCCCCTCCAAGGAAACAGCGGGGT
AAAAAAGAGGACCCGATACCCAAGTGGAAACGGGCAAAGATGGACAAGAAACTCAGGTTG
GTATTTGAGAAT

>pdep
ATGAGTTTCCTGTCCAATCCACTGTTGACTGGTTCAACATCAGCAAAGTCTAAGGCATCT
GGGCTAACAGCCACCAAACGAAAGGCAAGCAACGGCAATCAAGCCCAGGGGTCTGTTCCA
AGCAAGCAGCCAACCACTGGGATGTCCCTCCAAAGTAGTAGCCTCCTCCTAGGTAGTTCC
CTTCTTGGCGGGAACTCTAAATTTGGACTGGGCCTGCAGTCATCTAGTCTGAGCATGAAG
TCACnnnnnnnnnnnnnnnnnnnnnnnnnnnnnnnnnnnnnnnnnnnnnnnnGCTCTGGA
AGATCCCTATTGGCTGGTGGAAGCTTACTATCCTCAAGCAGCTATCTATCATCATCATCT
TCTCTATCATCCTCAACATATGGAAGTKYTYCTAYTTATGGAAGTTCTATGTTGCCTAAC
AAGCAGAAGACACGTAGCTTGAGTCGAAGCAACAGTAACCAGGTTGATGATTCCAAAACC
AAGAAGGTCAAATCTCAGCATCATCCAGAGCAGACCAANNNCAAGGAGGACAGCATCATT
GATCCAACGCTTACCACATGTGAGCTGCCAGACTATGACTTCTCACGTCAGCTTCCAGTA
GCAAAGACAGCTGTGCCGGAATATGTCCCTTCTTTTGAGAAACTGGACATGGTGAACACT
CTGTCAACTAAGCCAGGGGAAAATCACTTGACAAAATTGAAGCAACAATTCATCAATGCT
GTGAGTGCATCTTTGNNCGNTGGCCCCAACTTnnnnnnnnnnnnnnnnnnnnnnnnnnnn
nnnnnnnnnnnnnnnnnnnnnnnnnnnnTTGATNAAGACCCANAGTTCATCCTAAAGGTT
GCACTGTATACAAGAAAGGAGTTGAACATCCGTACCACGGCCAATTTCCTGCTAGCTCTT
GCAGCCATGACCCCTGATTGCCGACCTTACCTCAGGAAGTACTTCAGCACCAGCGTTGCC
CTGCCGTCTGATTGGATAGATGTTGCTGAACTTTACCAGnnnnnnnnnnnnnnnnnnnnn
nnnnnnnnnnnnnnnnnnnnnnnnnnnnnnnnnnnnnTGATTGATCGCTTCCCTCGCTTT
GACCAGTACCAGCTGGCAAAATACAACAAGGAGAAGAAGAAGAAGAAGAAACCCGTCACC
ACAACCGATAAGCCAGCAGAGGAGAAACCCCCAAGTGATAGTGATAGTGATGATGTAGAT
GAAGGGGACAGTGATACGGACGAGGAGGAGATGGAAAGACTGAGCTTTACTCTCAAGCAG
TTGATCAGGAAGCTTCACATCAAGGAACCTGTGGACAGTGTGATGTGCCTTCTAGGAAAG
AGGTACCCAGAAGATATGGAGACCTTCTACCAGAGTCGTCTGTCCGGTACATGGGACACT
GAGAGGGCAGGCAAGAGGATGAAGCTTCCTACTCCAGAGACCTGGGAGACACAGGTCTCA
TTGAAAGGCAACAAAGCAGCCGTCTGGGAACAGCTGATCGACAACAAGAAGTTGCCGTTC
ATGGCCATGCTGCGTAACCTGCGCAACATGATCGCTGCAGGGATCAGTGAGAAGCATCAC
AAGTGGGTCCTGTACAAGCTGACAGACCGAGGCTCAGTGGTCTATAGCAAGCAGTTCCCA
TTCAGATTCTTCTCAGCCTACGAAGTGCTCCAGAGCATGGAGTATGACTTGGATAAAGCA
GCTAAACTGAAAGAGCAGTTGGAGAGTGGTATTAAGCCCCGTCCAAGGGAGCAGCCGGGT
CAAAAAGAGGACCCAATACCCAAGTGGAAACGTGCGAAGATGGAGAAGAAACTCAGGTTG
GTATATGGGAAT
