# Supplementary material for: Genome-wide signals of positive selection in strongylocentrotid sea urchins
Source: BMC Genomics. 2017 Jul 21;18:555. doi: 10.1186/s12864-017-3944-7 (PMC5521101; doi:10.1186/s12864-017-3944-7)
Supplement: Supplementary file 3 — Consensus alignment files. A compressed (gzip) tape archive (TAR) file containing 6250 consensus alignment files in FASTA format. (TGZ 14116 kb) [file 12864_2017_3944_MOESM3_ESM.tgz › SPU_010808/consensAlign.ordered.fa]

>sdro
TTGACAATGGATACAAATAAGAGGAAAACCATGATAAATCTAAAACTAATTYTGACTGTG
ATGATCGTCATTTTTCTWCAATGTTGGAAAGCTGCTTCTCTGTCGTCTGCTCCAGCTCCA
AGCCGCTGCATATTTGATGAAGTTCAAAARCATCAAAACGTAGAAAGAACACTTATTAAA
TACCATCCGGGTGATGTAAGTGCAAAATCAAAGAGGTCAGTAGAAGAAGAAGCCAATGCC
TACCAGCCAATCAGGGTGAAGACGTTTGTCCAGAATGAGGAGCATCTGATGGACTCAGTG
CAGGTTGAAAAACTAGAGACTATCATGGCTGGTGCAACATCTGTTGTTCAAAAACTTCTG
TCAGTTTACCCTGTGCAAGGCCCACTGCTAATAGATCGCTCTGAAGCAGCCTGTAGAACT
ACATACAACGGCGGACAAAATGATGGAAAATGTGCAGAAATATCACCAAATTATAGAGAA
CAGTGTCTGGATAATTTTGAGATTCCTGATGATCATCTGGAGGGTCTGTGGACATGGGAT
GCTATTAGTCCAGAACCTGCAGTCACCCATTTTGAAGAAGGATCTGGTATTCCTAATGCA
GATGTTGTGCTTTATGTCAAGGCTGAGCATACAACACGTTGCAATTCAGGGGATGTGTTT
GCATATGCATCATACTGCAAGCAGGATCAGTTTAGCAGACCGATTGCTGGAGTAATCAAC
TTTTGTCCTGACCCTCTTCTGAGTGAGGAATATGATCAAGACAAATTTACTCTGCTTGCC
GTGCATGAAGCATTTCATGTTCTTGGATTTTCTACAAGTCTTTTTGATCAGTTTCAAGAT
TGCAGTGTATGTGAAGATGGACTCGAGTGTGAGACAAGAGAGGATGTTTTGAGAGTGGAT
GCCAGTGGGCAGTCTAGACTCCACACCCCATCGGTTGTGGCTGCATCTCAGATTCACTTT
GGCTGCACTGAAGAAGAAGAAATGGGTGTTCCTCTAGAAAATCTGnnnnnnnnnnnnnnn
nnnnnnnnnnnnnnnnnnnnnnnnnnnnnnnnnnnnnnnnnnnnnnnnnnnnnnnnnnnn
GCGCACTCAACCTTCCTGGACAACATGACCCTGGCTGTGTTTGAGGATTCTGGCTGGTAC
AAGGTGAATTATGAATACGCTGGGGAYTTCCCCTGGGGTAAGGACCAAGGCTGYMAGTTT
GGCTCGGTRGAATACTGCRCTACAAACTTCACCCAGTTCTTCTGTAATGAGAGTATATCA
GACTGTGACTACCTTGGACTGAATAAAGCTACCTGCACTACTAATACTTATCTGGATGGA
TGTAAGATTTATTGGCCAGATTCGGGGAATCAGTGTGTGCTTTCATCTGATAGTGTGAAT
CTCAATATGACTGGAGAAATGACCGGACCCGACAGCAGATGTTTCGCGTCAAATTCTYWT
TTGGAGGGAACRTGTACACCRGGGGAYTTAGAAGGGAGATGTTATGCAACAAGATGTGGA
AATTCTTCTGAGTCGTATGAAATCCGTCTCTTAGACTNNGATTGGATTCNATGTCCAGCA
GAGACAACTATTCAAGTGCCTGGCTATGAAGGRGAGGTTCACTGYCCTCCTGTAGACACA
GTCTGTAAGAACCATTCCTCTCTTCTAAGCCTGGTGGATCCACCCTGTCTGACCTGCACA
ACGCCTGCTACTTCTACTTCTACTACATCAACAACTCAGACTTCCCCAGGTGAAGTTCCA
GGTGAATTGAATTTCTCCCTAGTGTTTAACGACCTTGCATACTCGGAGGTCGACGAGGGG
TCAGAGGTCAATGACTTCAAGGGAGTATTGAAAGAGCGCATAGCAGCGAnnnnnnnnnnn
nnnnnAAATCGCATCGAGATTCTGGACATTATTGCAGGAAGTGTGAAAGCCTTTGTCTGC
ATCACACCACCCGAGGAAGAAGACTCCCANNTTTCCCCTGAGGATGCCTACACCAGCCTC
TCTAATGCTGTAATGTCAGGAGAGTTTAGTATTGAATATAANAGCAACAATTATGCTGCC
TCTGCCATCACGCTCTTAGTTGTCGGCACCCAGACCCCTACCCAGTCATCAACTGCCATG
CCTCCGACTGTACGCTCATCCCCTATAACCCCTCTCACTATCATCATGTTGTCCATCGTG
GCCGCGCTCTTTTTGACCACCTTCCTGTCCGTCTTTTCCCCTGAGGATGCCTACACCAGC
CTCTCTAATGCTGTAATGTCAGGAGAGTTTAGTATTGAATATAACAGCAACAATTATGCT
GCCTCTGCCATCACGCTCTTAGTTGTCGGCACCCAGACCCCTACCCAGTCATCAACTGCC
ATGCCTCCGACTGTACGCTCATCCCCTATAACCCCTCTCACTATCATCATGTTGTCCATC
GTGGCCGCGCTCTTTTTGACCACCTTCCTGTCCGTCTGTGTGTGGAAGAACAAGAAGACG
GCCACCACCATAGCYCCCGCCCCWGGGGCCACCMCYAGGGAGGGGGTGTTACCRGGGGAG
GTTTACATGATAAGGAAAGGGGAGCGCACAAGGGGGGACATGACTGCAGCCACATCCACA

>spal
TTGACAATGGATACAAATAAGAGGAACACYATGATRAATCTAAAACWAATTCTGACTGTG
ATGATYGTCATTTTTCTACAATGTTGGAAAGCTGCTTCTCTGTCGTCTGYTCCAGCTCCA
AGCCGYTGCATATTTGATGAAGTTCAAAAGCATCAAAACGTAGAAAGAACRCTTATAAAA
TAYCATCMAGGTGATCTAATGGCAAAATCAAAAAGGTCAGTAGAAGAAGAAGCAGATGCC
TACCAGCCAATCAGAGTGAAGACATTTGTCCAGAATGAGGAGCATCTGATGGACTCYGTG
CAGGTTGAAAAACTAGAGACCATCATGGCTGGTGCAACATCTGTTGTTCAAAAACTTCTG
TCAGTTTACCCTGTGCAAGGCCCACTGCTAATAGATCGCTCTGAAGCAGCCTGTAGAACT
ACATACAACGGCGGACAAAATGATGGAAAATGTGCAGAAATTTCACCAAATTATAGAGAA
CAGTGTCTGGATAATTTTGAGATTCCTGATGATCATCTGGAGGGTTTGTGGACATGGGAT
GCCATTAGTCCAGAACCTGCAGTCACCCATTTTGAAGAAGGATCTGGTATTCCTAATGCA
GATGTTGTGCTTTATGTCAAGGCTRAGCATACAACACGTTGYAATTCAGGGGATGTGTTT
GCATATGCATCATACTGCAAGCAGGATCAGTTTAGCAGACCRATYGCTGGAGTRATCAAC
TTTTGTCCTGAYCCTCTWCTGAGTGAGGAATATGAWCAAGACAAATTTACTCTGCTTGCC
CTGCATGAAGCATTTCATGTTCTTGGATTTTCTACAAGTCTTTTTGATCAGTTTCAAGAT
TGTAGTGTAGGTGAAGATGGACTCGAGTGYGAGACAAGAGAGGATGTTKTGAGAGTGGAT
GCCAGTGGGCAGTCTAGACTCCACACCCCAGCGGTTGTGGCTGCATCTCAGATTCACTTT
GGCTGCACTGAAGARGAAGAAATGGGTGTTCCTCTRGAAAATCTGGGTGGAGAAGGGGTA
TCGTCACACTGGGAAACGAGATACATGTATGGTTCTGTCATGGCCCCTGCCATCCTACAG
GCGCACTCAACGTTCCTGGACAACATGACCCTGGCTGTGTTTGAGGATTCTGGCTGGTAC
AAGGTGAATTATGAATACGCTGGGGACTTCCCCTGGGGNAAGGACCAAGGCTGCCAGTTT
GGCTCGGCGGAATACTGCGCTACCAACTTCACCCAGTTCTTCTGTAATGAGAGTATATCA
GGTTGTGACTATCTGGGACTGAATAAAGCTACCTGCACTACTAACATATATCTGGATGGA
TGTAAGATTTATTGGCCAGAATCAGAGAATCAGTGTGTGCTTTCATCCAGTGGTGTGAAT
CTCAATGCAACTGGAGAAATKACCGGACCCGACAGCAGATGTTTCTCATCAAATTCTCTT
TTGGAGGGAACGTGTACACCAGGGGATTTAGAAGGGAGATGTTATGCAACGAGATGTTGG
AATACTTCAGAGTCGTATGAAATCCATCTCTTAGACTCAGATTGGATTCCATGTCCAGCA
GAGACGAGTATTCAAGTGCCTGGCTATGAAGGGGAGGNTCACTGTCCTCCTGTAGGCATC
GTCTGTAAGAACCATTCCTCCCTACTAAGCCTGGTGGATCCACCCTGTCTGACCTGCACA
ACGCCTGCTACTTCTACTTCTACTACATCAACAACTCAGANNNNNNNNNNNNNNNNNNNN
NNNNNNNNNNNNNNNNNNNNNNNNNNNNNNNNNNNNNNNNNNNNGNAGNNCGACGAGGGG
TCAGAGGNCAATGACTTCAAGGGAGTATTGAAAGAGCGCATAGCAGCAACGGTTCAGCTA
TCTCAAAATNGCATCGAGATTCTGGACATTATTGCAGGAAGTGTGAAAGCCTTTGTCTGC
ATCACACCACCAGAGGAAGGAGACTCCCAnnTTTCCCCTGAGGATGCCTACAACAACCTC
TCTAATGCTGTANNNNNNNNNNNNNNNNNNNNnnnnnnnnnnnnnnnnnnnnnnnnnnnn
nnnnnnnnnnnGCTCTTAGTTGTCGGCACCCAGACCCCTACCCAGTCATCAACCGCCATG
CCTCCGACTGTACGCTCATCCCCTATAACCCCTCTCACTATCATCATGTTGTCCATCATG
GCTGCGCTCTTTGTGACCACCTTCCTTTCNGTCTTTTCCCCTGAGGATGCCTACAACAAC
CTCTCTAATGCTGTAATGTCAGGAGAGTTTAGTATTGAATATAACAGCAACAATTATGCT
GCCTCAGCCATCACNNNNNNnnnnnnnnnnnnnnnnnnnnnnnnnnnnnnnnnnACCGCC
ATGCCTCCGACTGTACGCTCATCCCCTATAACCCCTCTCACTATCATCATGTTGTCCATC
ATGGCTGCGCTCTTTGTGACCACCTTCCTGTCCGTCTGTGTGTGGAAGAACAAGAAGACG
GCCACCACCATAGCCCCCGCCCCGCGGGCCACCCCCAGGGAGGGGGCGTTACCGGGGGAG
GTTTACATGGTCAGGAAAGGGGAGCGCACAAGGGGGnnnnnnnnnnnnnnnnnnnnnnnn

>sfra
nnnnnnnnnnnnnnnnnnnnnnnnnnnnnnnnnnnnnnnnnNNNATTAATTCTGACTGTG
ATGATTGTCATTTTTCTACAATGTTGGAAAATATCTGCTGGATCNTCTGCGTCTGCTCCA
AGCCGTTGCATATTTGATGAAGTTCAAAAGCATCAACAYGTAGATAGAACACTTATAAAT
TACCATCAAGGTGATGTAAGGGCAAAATTAAAGAGGTCAGCAGAAGAAGAAGGAAATGCC
TACCAGCCAATCAGGGTGAAGACGTTTGTCCAGAATGAGGAGCATCTGATGGAYGCAGTG
CAAGTTGAAAAACTAGAGAACATCATGGCTGGTGCAACATCTGTYATTCAAAAACTTCTA
TCAGTTTACCCTGTGGAAGGCCCAYTGCTAATAGATCGCTCTGAAGCAGCCTGTAGAACT
ACATACAACGGCGGACAAAATGAYGGAAAATGTGCAGAAATTTCACCAAATTATAGAGAA
CAGTGTCTKGATAATTTTGAGATTCCTGATGATCATCTGGAKGGTCTATGGACATGGGAT
GCCATTAACCCAGAGCCTTCAATCACCCATTTTGAAGAAGGATCTGGTATTCCTAATGCG
GATGTTGTGCTTTATGTCAAGGCTGAGCATACAACACGTTGTAATTCAGGGGATGTKTTT
GCATATGCATCATACTGCAAGCAGGATCAGTTTAGCAGACCAATTGCTGGAGTGATYAAC
TTTTGTCCTGACCCTYTKCTGAGYGAGGAATATGATCAAGRCAAATTTACTCTGCTTGCC
CTGCACGAAGYRTTYCATGTTCTTGGATTTTCTACAAGTCTTTTTGATCAGTTTCAAGAY
TGTAGTGTATGYGAAGATGGACTCCAGTGCGAGACAAGAGAGGATGTTGTGAGAGTRGAT
GCCASTGGGCAGTCTAGACTCCACACCCCAGCAGTTGTRGCTGCATCTCAGATTCACTTC
GGCTGCACTGAAGAAGAAGAAATGGGTGTTCCTCTGGAAAATTTGGGTGGAGAAGGGGTA
TCATCACACTGGGAAACAAGATACATGTATGGTTCTGTCATGGCCCCTGCCATACTACAG
GCACASTCMACCTTCCTGGACAACATGACCCTGGCTGTGTTTGAGGATACAGGCTGGTAC
AAGGTGAATTATGAATACGCTGGGGACTTCCCCTGGGGTAAGGACCAAGGCTGCCAGTTY
GGSTCGGTGGAATACTGCGCTACAAACTTCACCCAGTTYTTCTGCAATGAAAGTATATCR
GGCTGTGACTATMTTGGACTGAATAAAGCTACATGCATAACCAATACCTATCTGGATGGT
TGTAAGGTATATTGGCCAGAATCAGAGAATCAGTGTGTGCTTTCATCCAGTAGCRTGACT
YTCAATATGACTGGYGAAATAACTGGACCCGACAGCAGATGTTTCGCGTCAAATTCTCTT
TTGGAGGGAACATGTACACCAGGGGATTTAGAAGGGAGATGCTATGCAACAAGATGTGGG
AATTCTTCnnnnnnnnnnnnnnnnnnnnnnnnnnnnnnnnnnnnnnnnnnnnnnnnnnnn
nnnnnnnnnnnnnnnGTGCCTGGCTATGAAGGAGAGGTTCACTGTCCTCGTGTAGACATT
GTCTGTAAGAACCATTCCTCTCTTCTAAGCCTGGTGGATCCACCCTGTCTGACCTGCACA
ACGCCTRCKACTTCTACTTCTACTACATCAACAACTCAGACTTCCCCAGGTGAAGTTCCA
GGTGAATTGAATTTCTCCCTAGTGTTCAAYGACCTTGCATACTCSGAGGTCGACGAGGGG
TCAGAGGTCAWTGACTTCAAAGGAGTATTGAAAGARCGCATAGCAGCGACGGYTCAGCTT
CCTCAAAATCGCATCGAGATTCTGGACGTTATCGCAGGAAGTGTGAAAGCCTTTGTCTGC
ATTAAACCACCCGAGGAAGGAGACTCCCAAGnnnnnnnnnnnnnnnnnnnnnnnnnnnnn
nnnnnnnnnnnnnnnnnnnnnnnnnnnnnnnnnnnnnnnnnnnnNNNNNNNNNNNNTGCC
TCTGCCATCAAGCTCATAGTTGTCAGYACCCAGACCCCTACTCAGTCATCAACTGCCATG
CCTCCACCTGTACGCTCATCCCCTATAACCCCTnnnnnnnnnnnnnnnnnnnnnnnnnnn
nnnnnnnnnnnnnnnnnnnnnnnnnnnnnnnnnnTTTCCCCTGAGGATGCCTACAACAGC
CTCTCTAATGCTGTAATGTCAGGAGAGTTTAKTATTGAATATAACAGCAACAATTACGTT
GCCTCTGCCATMAAGCTCATAGTTGTCAGCACCCAGACCCCTACTCAGTCATCAACTGCC
ATGCCTCCACCTGTACGCTCATCCCCTATAACCCCTCTCACTATCGTCATGTTGTCCATC
GTGGCTGCGCTCTTTTTGACCACCTTCCTGTCCGTCTGTGTGTGGAAGAACAAGAAGACA
GCCACTACCATAGCCCCCGCCCCGAGGRCCATACCCAGGGAGGGGACGTTACCGGGGGAG
GCTTACATGATCAGGAAAGGGGAGCGCACACGGAGTGACAAGACTACATCCACATCCACA

>afraSS
ATGACAATGGATACGAATAAGAGGAACACCATGATAAATCTAAAACAAATTCTAACTGTG
ATGATTGTCCTTTTTGTACAATTTTGGAAAGCTGYTTCTCTGTCGTCTGCTCCAGCTCCA
AGCCGTTGCATATTTGATGARGTTCAAAAGCATCAAAACGTAGAAMGAACACTTATTAAA
TACCATCCAGGTGATGTAAGGGCAAAATCAAAGAGGTCAGTAGAAGAAGAAGCAAGTGCC
TACCAGCCAATCAGGGTGAAGACGTTTGTCCAGAATGAGGAGCATCTGATGGACTCRGTG
CAGGTTGAAAAACTAGAGACCATCATGGCTGGTGCAACATCTGTTGTTCAAAAACTTCTG
TCAGTTTACCCTGTAGAAGGCCCACTGCTAATAGATCGCTCTGAAGCAGCCTGTAGAACT
ACATACAACGGCGGACAAAATGATGGAAAATGTGCAGAAATTTCACCAAATTATAGAGAR
CAGTGTCTGGATAATTTTGAGATTCCTGATGATCATCTTGAGGGTCTRTGGACATGGGAT
GCCATTAGTCCAGAGCCTGCAGTCACCCATTTTGAAGAAGGATCTGGTATTCCTAATGCA
GATGTTGTGCTTTATGTCAAGGCTGAGCATACAACACGTTGTAATTCAGGGGATGTGTTT
GCATATGCATCATACTGCAAGCAGGATCAGTTTAGCAGACCAATCGCTGGAGTGATCAAC
TTTTGTCCTGACCCTCTACTGAGTGAGGAATATGATCAAGACAAATTTACTCTGCTTGCC
YTGCATGAAGCGTTTCATGTTCTTGGATTTTCTACAAGTCTTTTYGAYCAGTTTCAAGAT
TGTAGTGTATGTGAAGATGGACTYGAGTGCGAGACAAGAGAGGATGTTKTGAGAGTGGAT
GCCAGTGGGCAGTCTAGACTCCACACCCCWGCAGTYGTRGCTGCATCTCAGATYCACTTT
GGCTGCACTGAAGAAGAAGAAATGGGTGTTCCTCTRGAAAATCTGGGNGGAGAAGGGGTA
TCATCACACTGGGAAACAAGATACATGTATGGTTCTGTCATGGCCCCTGCCATCCTACAG
GCRCAYTCAACCTTCCTRGACAACATGACCCTGGCTGTGTTTGAGGATTCCGGCTGGTAC
AAGGTGAATTATGAATACGCYGGGGACTTCCCCTGGGGTAAGGACCAAGGCTGYMAGTTT
GGCTCGGTMGAATACTGCRCTACMAACTTCACCCAGTTCTTCTGTAATGAAAGTATATCA
GACTGTGACTATCTTGGACTGAACAAAGCTACCTGCACTACTAACATCTATCTGGATGGG
TGTAAGATTTATTGGGCAGAATCTGGCAATCAGTGTGTGCTTTCATCCAGTAGTGTGAAT
CTCAATGAAACTGGTGAAATTACTGGACCCGACAGCAGATGTTTCTCGTCAAATTCTCTT
TTGGAGGGAACGTGTACACCGGGGGATTTAGAAGGGAGATGTTATGCGACAAGATGTGGG
AATTCTTCAGAGTCGTATGAAATCCGTCTCTTAGACTCGGATTGGATTCCCTGTCCAGCA
GAGAYGAGTATTCAAGTGCCTGGCTATGAAGGGGAGGTTCATTGTCCTCCTGTAGACACA
GTCTGTAAGAACCATTCCTCTCTTCTAAGCCTGGTGGATCCACCCTGTCTGACCTGTACA
ACGCCTGCTACTTCTACTTCTACTACATCAACAACTCAGACTTCCCCAGGTGAAGTTCCA
GGTGAATTGAATTTCTCCCTAGTGTTCAAGGACCTTGCATACTCGGAGGTCGACGAGGGG
TCAGAGGTTAATGACTTCAAAAGAGTATTGAAAGAGCGCATAGCAGCGACGGTCYRGCTT
CCTCAAAATCGCATCGAGATTCTGGACATTATTGCAGGAAGTGTGAAAGCCTTTGTCTGC
ATCACACCACCTGAGGAAGGAGACTCCCAAGTTTCCCCTGAGGATGCCTACAACAACCTC
TCTAATGCTGTAATGTCAGGAGAGTTTAGTATTGAATATAACAGCAACAATTATGCTGCC
TCTGCCATTACGCTCTTAGTTGTCGGCACCCAGACCCCAACCCAGTCATCAACCGCCATG
CCTCCGACTGTAGGCTCRTCCCCTATAACCCCTCTSACTATCATCATGTTGTCCATCGTG
GCYGCGCTCTTTKTGACCACCTTCCTGTCTGTCTTTTCCCCTGAGGATGCCTACAACAAC
CTCTCTAATGCTGTAATGTCAGGAGAGTTTAGTATTGAATATAACAGCAACAATTATGCT
GCCTCWGCCATYACGCTCTTAGTTGTCGGCACCCAGACCCCAACCCAGTCATCAACCGCC
ATGCCTCCGACTGTASGCTCRTCCCCTATAACCCCTCTSACTATCATCATGTTGTCCATC
GTGGCYGCGCTCTTTKTGACCACCTTCCTGTCTGTCTGTGTGTGGAAGAACAAGAAGACR
GCCACCACCATAGCCCCCGCCCCGSGGGCCACCCCCAGGGAGGGGGTGTTACCGGGGGAG
GTTTATATGATCAGGAAAGGGGAGCGCACAAGGGGGGACATGACTGCAGCCACATCCACA

>hpul
ATGAKGATGGATWCAAATAAGAGGAACACCATGATAAATCTMAAATTAATTCTGACTGTG
ATGTTCTTAATTTTWCTWCAATGTTGGAAAGCTGCTTCTSTGTCGTCTGCTCCAGCTCCA
AGCCGCTGCATATTTGATGAAGTTCAAAAGCATCAAAACGTAGAAAGAACACTTATCAAA
TACCATCCAGGTGATGTAAGCGCAAAATCAAAGAGGTCAGTAGAAGAAGMAGCAAATGCC
TACCAGCCAATCAGGGTGAAGACGTTTGTMCAGAATGAGGAGCATCTGATGGACTCGGTG
CAGGTTGAAAAACTAGAGACCATCATGGCCGGTGCAACATCTGTTGTTCAAAAACTTCTG
TCAGTTTACCCTGTGGAAGGCCCACTACTAATAGATCGCTCTGAAGCAGCTTGTAGAACT
ACATACAAYGGCGGACAAAATGATGGAAAATGTGCAGAAATTTCACCAAATTATAGAGAA
CAGTGTCTGGATAATTTTGAGATTCCTGATGATCATCTAGRAGGTCTCTGGACATGGGAT
GCCATTAGYCCAGAACCTGCAGTYACCCATTTTGARGAAGGATCTGGTATTCCTAATGCA
GATGTTGTGCTTTATGTCAAGGCTGAGCATACAACACGTTGTAATACAGGGGATGTGTTT
GCATATGCATCATACTGCAAGCAGGATCAGTTTAGCAGACCAATTGCTGGAGTGATCAAC
TTTTGTCCTGACCCTCTTCTGAGTGAGGAATATGATCAAGACAAATTTACCCTGCTTGCA
CTRCATGAAGCATTTCATGTTCTTGGATTTTCTACAAGTCTTTTTGATCAGTTTCAAGAT
TGTATTGTATGTGAAGATGGACTCCAGTGTGAGACAAGAGAGGATGTTTTGAGAGTSGAT
GCCAGTGGGCAGWCTAGACTCCACACCCCGGCTGTTGTGGCTGCATCTCAGATCCACTTT
GGATGCACTGAAGAAGAAGAAATGGGTGTTCCTCTAGAAAATCTGGGTGGAGAAGGGGTA
TCATCRCACTGGGAAACAAGATACATGTATGGTTCTGTCATGGCCCCTGCCATCCTACAG
GCACATTCAACCTTCCTGGAYAACATGACCCTGGCTGTGTTTGAGGATTCTGGCTGGTAC
AAGGTGAATTATGAATACGCTGGAGACTTCCCCTGGGGCAAGGACCAAGGCTGCGAGTTT
GGCTCGGTGGAATACTGCGCTACCAACTTCACCCAGTTCTTCTGTAATGAAAGCATATCA
GGCTGTGACTATCTTGGACTGAATAAAGCTACCTGCACTACTAACATATATCTGGATGGA
TGTAAGATTTATTGGCCGGATTCAGAGAATCAGTGTGTGCATTCATCCGGTAGTATGATT
CTCAATATGACTGGAGAAATGACCGGACCCAACAGCAGATGTTTCGCGTCAAATTCTCTT
TTGGAGnnnnnnnnnnnnnnnnnnnnnnnnnnnnnnnnnnnnnnnnnnnnnnnnnnnnnn
nnnnnnnnnnnnnnnnnnnnnnnnnnnnnnnnnnnnnnnnnnnnnnnnnnnnnnnnnnnn
nnnnnnnnnnnnnnnGTGCCYGGCTATGRAGGGGAGGTTCACTGTCCTCCTGTAGASATG
GTCTGTAAGAACCATTCCTCCCTCCTAAGCCTGGTGGACCCACCCTGTCTGACCTGCACA
ACGCCTGCTACYTCTACTTCTACTASATCAACAACTCRGACTTCCCCAGGTGAAGTTCCA
GGTGARTTGAATTTCTCTCTYGTGTTTAACGAYCTTGCATACTCGGAGGTCGACGAGGGG
TCAGAGGTTAATGACTTCAAAGGAGTWTTGAAAGAGCGCATMGCAGCGACGGTTCAGCTT
CCTCAAAATCGCATCGAGATCCTGGACGTTATTGCMGGAAGTGTRAAAGCCTTTGTCTGC
ATYACACCACCCGAGGAAGGAGACTCCCAAGTTTCCCCTGAGGATGCCTACAACAGCCTC
TCTAATGCTGTAATGTCAGGAGAGTTTANNNNNNNNnnnnnnnnnnnnnnnnnnGCTGCC
TCTACCATCAAGCTCGCAGTTGTCGGCACCCAGACCCCTACCCAGTCATCAACCGCCATG
CCTCCAACTGTACGCTCGTCCCCTATAACCCCKCTCACTATCATYATGCTKTCCATCATT
GCTGCGCTCTTTCTGACCACCTTCCTGTCTATCTTTTCCCCTGAGGATGCCTACAACARC
CTCTCTAATGCTGTAATGTCAGGAGAGTTTAGTATTGAATATAACAGCAACAGTTATGCT
GCCTCWRCCATCAMGCTCGCAGTTGTCGGCACCCAGACCCCTACCCAGTCATCAACCGCC
ATGCCTCCAACTGTACGCTCGTCCCCTATAACCCCKCTCACTATCATYATGCTKTCCATC
ATTGCTGCGCTCTTTCTGACCACCTTCCTGTCTATCTGTGTGTGGAAGAACAAGAAGACG
GCCACCACCATAGCCCCAGCCCCGGGGGCCACYCCCAGGGAGGGGGTGTYACCGGGGGAG
GTTTACATGATYAGGAAAGGGGAGCACGCAGGGAGTGATACGACTGCAGCCACATCCACA

>snud
nnnnnnnnnnnnnnnnnnnnnnnNNNNNNNNNNNNNNNNNNNNNATTAATTCTGACTGTG
ATGATTGTCATTTTTCTACAATGTTGGGATAATANNTCTCTGACCTCTGCGTCTGCTCCA
AGCCGTTGCATATTTGATGAAGTTCAAAAGCATCAACACGTAGATAGAACACTTTTAAAA
TACCATCCAGGTGATGTAAGGGCAAAATTAAAGAGGTCAGTAGAAGAAGAAGGAAATGCC
TACCAGCCAATCAGGGTGAAGACGTTTGTCCAGAATGAGGAGCATCTGATGGACGCAGTG
CAGGTTGAAAAACTAAAGAACATCATGGCTGGTGCAACATCTGTCATTCAAAAACTTCTA
TCAGTTTACCCTGTGGAAGGCCCATTGCTAATAGATCGCTCTGAAGCAGCCTGTAGAACT
ACATATAACGGCGGACAAAATGACGGAAAATGTGCAGAAATTTCACCAAATTATAGAGAA
CAGTGTCTGGATAATTTTKAGATTCCTGATGATCATCTGGAGGGTCTGTGGACATGGGAT
ACCATTAACCCAGAGCCTTCAATCACCCATTTTGAAGAAGGATCTGGTATTCCTAATGCA
GATGTCGTGCTTTATGTCAAGGCTGAGCATACAACACGTTGTAATTCAGGGGATGTGTTT
GCATATGCATCATACTGCAAGCAGGATCAGTTTAGCAGACCGATTGCTGGAGTGATCAAC
TTTTGTCCTGACCCTTTGCTGAGCGAGGAATATGATCAAGACAAATTTACTCTGCTTGCC
CTGCATGAAGCGTTTCATGTTCTTGGATTTTCTACCAGTCTTTTTGATCAGTTTCAAGAT
TGTAGTGTATGTGAAGATGGACTCCAGTGCGAGACAAGAGATGATGTTGTGAGAGTGGAT
GCCAGTGGGCAGTCTAGACTCCACACCCCAGCAGTTGTGGCTGCATCTCAGATTCATTTC
GGCTGCACCGAAGAAGAAGAAATGGGTGTTCCTCTAGAAAATCTGGGTGGAGAAGGGGTA
TCATCACACTGGGAAACAAGATACATGTATGGTTCTGTCATGGCCCCTGCCATCCTACAG
GCACACTCAACCTTCCTGGACAACATGACCCTGGCTGTGTTTGAGGATTCTGGCTGGTAC
AAGGTGAATTATGAATACGCTGGGRACTTCCCCTGGGGTAAGGACCAAGGCTGCCAGTTT
GGCTCGGTGGAATACTGCGCTACAAACTTCACCCAGTTCTTCTGCAATCAAAGTACATCG
GGCTGTGACTATCTTGGACTGAACAAAGCTACCTGCACTACTAACATATATCTGGATGGA
TGTAAGATTTATTGGCCAGAATCAGAGAACCAGTGTGTGCTCTCATCCAGCNNNGTGACT
CTCAATATGACTGGTGAAATGACTGGACCCGACAGCAGATGTTTCRCGTCAAATTCTCTT
TTGGAGGGMACATGTACACCGGGGGACTTAGAAGGGAGATGCTATGCAACAAGATGTGGK
AATTCWTCTGAGWCGTATGAAATCCGTCTCTTAGACTCAGATTGGATTCCATGTCCAGCA
GAGAYGAATATCCAAGTGCCTGGCTATGAAGGGGARGTTCACTGTCCTCYTGTAGACATT
GTYTGTAAGAACCATTCCTCTCTTCTAAGCCTGGTGGATCCACCCTGTCTGACCTGCACA
ACGCCTGCYACTTCTACTTCTACTACATCAACAACTCAGRCTTCCCCAGGTGAAGTTCCA
GGTGAATTGAATTTCTYCCTWGTGTTCAACGACCTTGCATACWCGGAGGTCGACGAGGGG
TCAGAGGTCAATGAMTTCAARGGAGTATTGAAAGAGCGCATAGCAGCGACRGTTCAGGTT
CCTCAAAATCGCATCGAGATTCTGGACGTTATTGCAGGAAGTGTGAAAGTCTTTGTMTGC
ATTACACCACCCGAGGAAGGAGACTCCCAAGTTTCTCCTGAGGATGCCTACAACAGCCTC
TCTAATGCTGTGATGTCAGGAGAGTTTAGTATTGAATANNNNNNNNNNnnnnnnnnnnnn
nnnnnnnnnnnGCTCATAGTTGTCAGCACCCAGACCCCTACCCAGTCATCAACTGCCATG
CYTCCRCCTGYACGCTCRTCCCCTATAACCCCTCTCACTATYGTCATGTTGTCCATCGTG
GCTGCGCTCTTTGTGACCACCTTCCTGTCCCTCTTTTCYCCTGAGGATGCCTWCAACAGC
CTCTCTAATGCTGTRATGTCAGGAGAGTTTAGTATTGAATATAACAGYAACAATTACGCT
GCCTCAGCCATCAAGCTCATAGTTGTCAGCACCCAGACCCCTACCCAGTCATCAACTGCC
ATGCYTCCRCCTGYACGCTCRTCCCCTATAACCCCTCTCACTATYGTCATGTTGTCCATC
GTGGCTGCGCTCTTTGTGACCACCTTCCTGTCCCTCTGTGTGTGGAAGAACAAGAAGACA
GCCACCACCATAGCCCCCGCCCCGAGGGCCGCCCCCAGGGAGGGGATRTTACCGGGGGAG
GCTTACATGATCAGGAAAGGGGAGCGCACACAGAGTGACGAGACTACATCCACATCCACA

>sintSS
WTGACAATGGRTACAAATAAGAGGAACACCATGATAAATYTAAAACWAATTCTGACTGTG
ATGATYRTCATTTTTCTACAATGTTGGAAAGCTGCTTCTCTGTCGTCTGYTCCAGSTCCR
AGCCGTTGCAYATTTGATGAAGTTCAAAAGCATCAAAACGTAGAAAGAACAMTTATWAAA
TATCATCMAGGTAATGGAAGGGCAAAATCAAAGAGGTCAGTAGAAGAAGAAGCAAATGCC
TACCAGCCAATCAGRGTGAAGACGTTTGTCCAGAATGAGGAGCATCTGATGGACTCGGTG
CAGGTTGAAAAACTAGAGACCATCATGGCTRGTGCAAYATCTGTTGTTCAAAAACTTCTG
TCAGTTTACCCTGTRSWAGGCCCACTGCTAATARAWCGCTCTGAAGCAGCYTGTAGAACT
ACATACAACGGCGGACAAAATGATGGAARATGTGCAGAAATTTCRCCAAATTATAGAGAA
CAGTGTCTGGATAATTTTGAGATTCCTGATGATCATCTGGAGGGTCTATGGACATGGGAT
GCCATTAGTCCAGAACCTGCAGTCACCCATTWTGAAGAAGGATCTGGTATTCCTAATGCA
GATGTTGTGCTTTAYGTCAAGGCTGAGCAYACAACACGTTGTAATWCAGGGGATGTGTTT
GCATATGCRTCATWCTGCAAGCAGGATCAGTTTAGCAGACCAATYGCTGGAGTGATCAAC
TTTTGTCCTGAYCCTCTTCTGAGYGAGGAATATGATCAAGACAAATTTACTCTGCTKGCM
CTGCATGAAGYGTTTCATGTTCTTGGATTTTCTACAAGTCTTTTTGAYCAGTTTCAAGAT
TGTAGTGTATGTGAAGATGGACTCGAGTGCGAGACAAGAGARGATGTTTTRAGAGTGGAT
GCCAGTGGGCAGTCTAGACTCCACACCCCAGCAGTYGTGGCTGCATCTCAGATTCAYTTY
GGCTGCACGGAAGAAGAAGAAATGGGTGTTCCTCTKGAAAATYTGGGTGGAGAAGGGGTA
TCATCRCACTGGGAAACAMGATACATGTATGGTTCTGTCATGGCCCCTGCCATCCTWCAG
GCACATTCAACSTTCCTGGACAACATGACCCTGGCTGTGTTTGAGGATTCMGGCTGGTAC
AAGGTGAATTATGAATACGCTGGRGAYTTCCCCTGGGGTAAGGACCAAGGCTGCCAGTTT
GGCTCGGTGGAATACTGTGCTACAAACTTCACCCAGTTCTTCTGTAATGAAAGTATATCA
GGTTGTGACTATCTTGGACTGAAYAAAGCTACCTGCACTACTAACATATATCTGGATGGA
TGTAAGATTTATTGGCCACATTCAGAGAATCAGTGTGCGCTTTCATCCAGTGGTGTGAAT
CTCAATGAAACTGGTGAAATTACTGGACCTGAGAGCAGATGTTTCACGTCAAATTCTCTT
TTGGAGGGAACGTGTACACCGGGGGACTTAGAAGGGAGATGTTATGCAACAAGATGTGGG
AATTCTTCAGAGTCGTATGAAATTCGTCTCCTAGACTCAGATTGGATTCCATGTCCAGCA
GAGACGAGTATTCAAGTRCCTGGYTATGAAGGGGAGGTTCACTGTCCTCYTGTAGACATT
GTGTGTAAGAAYCATTCCTCTCTYCTRAGCCTGGTGGAYCCACCCTGTCTGACMTGCACA
ACGCCTGCTACCTCTACTTCTACTACATCAACAACTCAGACTTCCCCAGGTGAAGTTCCA
GGTGAGTTGAATTTCTCCCTAGTGTTCAATGACCTTGCATACTCGGAGGTCGACGAGGGG
TCAGAGGCCAATGACTTCAAGGGAGTATTGAAAGAGCGCATAGCAGAAACGGTCAAGCTT
ACCCAAAATCGCATCGAGATTCTGGACGTTATTGCAGGTAGTGTGAAAGCCTTTGTCTGC
ATTACACCACCTGAAGATGGAGACTCCCAAGTTTCCYCTGAGGATGCCTACAACAACCTC
TCTAATGCTGTAATGTCAGGAGAGTTTAGTATTGAATATAACAGCAACGAATATGCTGCC
TCAGCCATCATGCTCTTAGTYGTCGGCWCCCAGACCCCWACCCAGTCATCGACTGCCATG
CCTCCGACTGTACGCTCATCCCCTATAACCCCTCTCACTATCATCATGCTSTCCATCGCR
GCYGCGCTSTTTGTGACCACCTTCCTGTCCGTCTTTTCCYCTGAGGATGCCTACAACAAC
CTCTCTAATGCTGTAATGTCAGGAGAGTTTAGTATTGAATATAACAGCAACRRWTATGCT
GCCTCAGCCATCAYGCTCTTAGTYGTCGGCWCCCAGACCCCWACCCAGTCATCRACYGCC
ATGCCTCCGACTGTAMGCTCATCCCCTATMACCCCTCTSACTATCATCATGCTSTCCATC
GCRGCYGCGCTSTTTGTGACCACCTTCCTGTCCGTCTGTGTGTGGAAGAACAAGAAGACG
GCCACCACCATAGCCCCYGCCCCGGGRGGAGCGCCCAGGGAGGGGGTGTTACCGGGGGAG
GTTTACATGGTCAGAGCAGGGGAGCGCACAANNNNNNNNNNNNNNNNNNNCACATCCACA

>sprp
ATGACAATGGATACAAATAAGAGGAACACCATGATAAATCTCAAATTAATTCTGACTGTG
AYGATCATCATTTTTCTACAATGTTGGGAAGCTRCTTCTCTGTCGTCTGCTCCAGCTCCW
AGCCGTTGCATATTTGATGAAGTTCAAAAGCATCAAAACGTAGAAAGAACACTTATAAAA
TACCATCCAGGTGATGTAAGCGCAAAATCAAAGAGGTCAGTAGAAGAAGMAGCAAAYGCC
TACCAGCCAATCAGAGTGAAGACGTTTGTCCAGAATGAGGAGCATCTGATGGACTCMGTG
CAGGTTGAAAAACTAGAGACCATCATGGCTGGTGCAACATCTGTTGTTCAAAAACTTCTG
TCAGTTTACCCTGTGSAAGGCCCACTGCTAATAGATCGCTCTGAAGCAGCTTGTAGAACT
ACATACAACGGYGGACAAAAYGATGGAAAATGTGCAGAAATTTCACCAAATTATAGAGAA
CAGTGTCTGGATAATTTTGAGATTCCTGATGATCATCTGGAGGGTCTRTGGACATGGGAT
GCCATTAATTCAGAACCTGCAGTAACCCATTTTGAAGAAGGATCTGGTATTCCTAATGCW
GATGTTGTGCTKTATGTCAAGGCTGAGCATACAACACGTTGTAATTCAGGGGATGTGTTT
GCATATGCATCATACTGCAAGCAGGATCAGTTTAGCAGACCAATCGCTGGAGTGATCAAC
TTTTGTCCTGATCCTCTACTCAGTGAGGAATATGATCAAGACAAATTTACTCTGCTTGCC
CTGCATGAAGCGTTTCATGTTCTTGGATTTTCTACAAGTCTTTTTGAYCAGTTTCAAGAT
TGTAGTGTWTGTGAAGATGGACTCSAGTGCGAGACAAGAGAGGATGTTGTGAGAGTGGAT
GCCRGTGGGCAGTCTAGACTCCACACCCCAGCRGTCGTGGCTGCATCTCAGATYCAYTTT
GGCTGCACYGAAGAAGAAGAAATGGGTGTTCCTCTGGAAAATYTGGGTGGAGAAGGGGTA
TCATCACATTGGGAAACAAGATACATGTATGGTTCTGTCATGGCCCCTGCCATCCTACAG
GCACACTCAACCTTCCTGGATAACATGACCCTGGCTGTGTTTGAGGATTCTGGTTGGTAC
AAGGTGAATTATGAATATGCTGGGGACTTCCCCTGGGGTAAGGACCAAGGCTGCCAGTTT
GGCTCGGTGGAATACTGCGCTACCAACTTCACCCAGTTCTTCTGTAATGAAAGTATATCA
GGCTGTGACTATCTTAGACTGAATAAAGCTACCTGCACTACTAATACCTATTTGGATGGA
TGTAAGATTTATTGGCCAGAATCAGGGAATCAGTGTGTGCTTTCATCCAGTGGTGTGAAT
CTCAATACGACTGGTGAAATTACTGGACCTGAGAGCAGATGTTTCGCGTCAAATTCTCTT
TTGGAGGGAACGTGTACACCGGGGGATTTAGAAGGGAGATGTTATGCAACAAGATGTGGG
AATTCTTCAGAGTCGTATGAAATCCATCTCTTAGACTCAGATTGGATTCCATGTCCAGCA
GGGACAAGTATTCAAGTGCCTGGCTATGAAGGGGAGGTTCACTGTCCTCCTGTAGACATG
GTCTGTAAGAACCATTCCTCCCTCCTAAGCCTGGTGGACCCACCCTGTCTGACCTGCACA
ACGCCTGCTACCTCTACTTCTACTACATCAACAACTCAGACTTCCCCAGGTAAAGTTCCA
GGCGAATTGAATTTCTCCCTCGTGTTTAACGACCTTGCATACTCGGAGGTCGACGAGGGG
TCAGAGGTTAATGACTTCAAAGGAGTATTGAAAGAGCGCATAGCAGCGACGGTTCAGCTT
CCTCAAAATCGCATCGAGATTCTAGACGTTATTGCAGGAAGTGTGAAAGCCTTTGTCTGC
ATCACACCACCTGAGGAAGGAGACTCCCAAGTTTCACCTGAGGATGCCTACAACAACCTC
TCTAATGCTGTAATGTCAGGAGAGTTTAGTATTGAATATAACAGCAACGAATATGCTGCC
TCAGCCATCATGCTCTTAGTTGTCGGCACCCCGACCCCAACCCTGTCATCAACTGCCATG
CCTCCGACTGTACGATCATCCCCTATCACCCCTCTCACCATCATCGTGTTGTCCATCATT
GCTGCGCTCTTTGTGACCACGTTCCTGTCCGTCTTTTCCCCTGAGGATGCCTACAACAAC
CTCTCTAATGCTGTAATGTCAGGAGAGTTTAGTATTGAATATAACAGCAACAGTTATGCT
GCCTCAGCCATCACACTCTTAGTTGTTGACAACCAGACCCCTACCCAGTCATCAACCGCC
ATGCCACCGACCGTACGCTCATCCCCTATCACCCCTCTCACTATCATCGTGTTGTCCATC
ATTGCTGCGCTCTTTGTGACCACCTTCCTGTCTGTCTGTGTGTGGAAGAACAAGAAGACG
GCCACCACCATAGCCCCCGCCCCGGGGGCCACCCCCAGAGAGGGGGCGTTACCGGGGGAG
GTTTACATGGTCAGGAAAGGGGAGCGCACAAGGGGGGACATGACTGCAGCCACATCCACA

>spurp
ATGACAATGGATACAAATAAGAGGAACACCATGATAAATCTCAAATTAATTCTGACTGTG
ATGATCATCATTTTTCTACAATGTTGGGAAGCTACTTCTCTGTCGTCTGCTCCAGCTCCT
AGCCGTTGCATATTTGATGAAGTTCAAAAGCATCAAAACGTAGAAAGAACACTTATAAAA
TACCATCCAGGTGATGTAAGCGCAAAATCAAAGAGGTCAGTAGAAGAAGAAGCAAATGCC
TACCAGCCAATCAGAGTGAAGACGTTTGTCCAGAATGAGGAGCATCTGATGGACTCCGTG
CAGGTTGAAAAACTAGAGACCATCATGGCTGGTGCAACATCTGTTGTTCAAAAACTTCTG
TCAGTTTACCCTGTGCAAGGCCCACTGCTAATAGATCGCTCTGAAGCAGCTTGTAGAACT
ACATACAACGGTGGACAAAACGATGGAAAATGTGCAGAAATTTCACCAAATTATAGAGAA
CAGTGTCTGGATAATTTTGAGATTCCTGATGATCATCTGGAGGGTCTATGGACATGGGAT
GCCATTAATTCAGAACCTGCAGTAACCCATTTTGAAGAAGGATCTGGTATTCCTAATGCA
GATGTTGTGCTGTATGTCAAGGCTGAGCATACAACACGTTGTAATTCAGGGGATGTGTTT
GCATATGCATCATTCTGCAAGCAGGATCAGTTTAGCAGACCAATTGCTGGAGTAATCAAC
TTTTGTCCTGACCCTCTTCTGAGTGAGGAATATGATCAAGACAAATTTACTCTGCTTGCC
CTGCATGAAGCGTTTCATGTTCTTGGATTTTCTACAAGTCTTTTTGACCAGTTTCAAGAT
TGTAGTGTATGTGAAGATGGACTCGAGTGCGAGACAAGAGAGGATGTTGTGAGAGTGGAT
GCCGGTGGGCAGTCTAGACTCCACACCCCAGCAGTCGTGGCTGCATCTCAGATTCATTTT
GGCTGCACTGAAGAAGAAGAAATGGGTGTTCCTCTGGAAAATCTGGGTGGAGAAGGGGTA
TCATCACATTGGGAAACAAGATACATGTATGGTTCTGTCATGGCCCCTGCCATCCTACAG
GCACACTCAACCTTCCTGGATAACATGACCCTGGCTGTGTTTGAGGATTCTGGTTGGTAC
AAGGTGAATTATGAATATGCTGGGGACTTCCCCTGGGGTAAGGACCAAGGCTGCCAGTTT
GGCTCGGTGGAATACTGCGCTACCAACTTCACCCAGTTCTTCTGTAATGAAAGTATATCA
GGCTGTGACTATCTTAGACTGAATAAAGCTACCTGCACTACTAATACCTATTTGGATGGA
TGTAAGATTTATTGGCCAGAATCAGGGAATCAGTGTGTGCTTTCATCCAGTGGTGTGAAT
CTCAATACGACTGGTGAAATTACTGGACCTGAGAGCAGATGTTTCGCGTCAAATTCTCTT
TTGGAGGGAACGTGTACACCGGGGGATTTAGAAGGGAGATGTTATGCAACAAGATGTGGG
AATTCTTCAGAGTCGTATGAAATCCATCTCTTAGACTCAGATTGGATTCCATGTCCAGCA
GGGACAAGTATTCAAGTGCCTGGCTATGAAGGGGAGGTTCACTGTCCTCCTGTAGACATG
GTCTGTAAGAACCATTCCTCCCTCCTAAGCCTGGTGGACCCACCCTGTCTGACCTGCACA
ACGCCTGCTACCTCTACTTCTACTACATCAACAACTCAGACTTCCCCAGGTAAAGTTCCA
GGCGAATTGAATTTCTCCCTCGTGTTTAACGACCTTGCATACTCGGAGGTCGACGAGGGG
TCAGAGGTTAATGACTTCAAAGGAGTATTGAAAGAGCGCATAGCAGCGACGGTTCAGCTT
CCTCAAAATCGCATCGAGATTCTAGACGTTATTGCAGGAAGTGTGAAAGCCTTTGTCTGC
ATCACACCACCTGAGGAAGGAGACTCCCAAGTTTCACCTGAGGATGCCTACAACAACCTC
TCTAATGCTGTAATGTCAGGAGAGTTTAGTATTGAATATAACAGCAACGAATATGCTGCC
TCAGCCATCATGCTCTTAGTTGTCGGCACCCCGACCCCAACCCTGTCATCAACTGCCATG
CCTCCGACTGTACGATCATCCCCTATCACCCCTCTCACCATCATCGTGTTGTCCATCATT
GCTGCGCTCTTTGTGACCACGTTCCTGTCCGTCTTTTCCCCTGAGGATGCCTACAACAAC
CTCTCTAATGCTGTAATGTCAGGAGAGTTTAGTATTGAATATAACAGCAACAGTTATGCT
GCCTCAGCCATCACACTCTTAGTTGTTGACAACCAGACCCCTACCCAGTCATCAACCGCC
ATGCCACCGACCGTACGCTCATCCCCTATCACCCCTCTCACTATCATCGTGTTGTCCATC
ATTGCTGCGCTCTTTGTGACCACCTTCCTGTCTGTCTGTGTGTGGAAGAACAAGAAGACG
GCCACCACCATAGCCCCCGCCCCGGGGGCCACCCCCAGAGAGGGGGCGTTACCGGGGGAG
GTTTACATGGTCAGGAAAGGGGAGCGCACAAGGGGGGACATGACTGCAGCCACATCCACA

>pdep
ATGACAATGGATACAAnnnnGAGGAACACCATGATAAGTTTCAAACTAATTCTGACTGTG
ATGATAGTCATTTTTCTACAATGTTGGGAACATAATGCTGCATCNTCTGCGTCTGCTCCA
AGCCGTTGCATATTTGACGAAGTTCAAAAGCATCAAAACGTWGATAGAACACTTATAAAA
TACAATCCAGATGATGTAAGGGCAAAATCAAAGAGGTCAGCAGAAGAAGAAGGAAATGCC
TACCAGCYAATCAGGGTGAAGACGTTTGTCCAGAATGAGGAGCATCTGATGGACGCAGTG
CAGGTTGAAAAACTAGAGAACATCATGGCTGGTGCAACATCTGTCATTCAAAAACTTCTA
TCAGTTTACCCTGTGGAAGGCCCATTACTAATAGATCGCTCTGAAGCAGCCTGTAGAACT
ACATACAACGGCGGACAAAATGACGGAAAATGTGCAGAAATTTCACCAAATTATAGAGAA
CAGTGTCTGGATAATTTTGAGATTCCTGATGATCATCTGGAGGGTCTATGGACATGGGAT
GCTATTAACCCAGATCCTTCAATCACTCATTTTGAAGAAGGATCTGGTATTCCTAATGCA
GATGTTGTGCTTTATGTCAAGGCTGAGCATACAACACGTTGTAATTCAGGGGATGTTTTT
GCATATGCATCATACTGCAAGCAGGATCAGTTTAGCAGACCAATTGCTGGAGTGATCAAC
TTTTGTCCTGACCCTTTGCTGAGCGAGGAATATGATCAAGACAAATTTACTCTGCTTGCC
CTGCAYGARGCATTTCATGTTCTTGGATTTTCTACAAGTCTTTTTGATCAGTTTCAAGAC
TGTAGTGTATGTGAAGATGGACTCCAGTGTGAGACAAGAGATGATGTTGTGAGAGTGGAT
GCTACTGGGCAGTCTAGACTCCACACCCCAGCAGTTGTTGCTGCATCTCAGATTCACTTT
GGCTGCACTGAAGAAGAAGAAATGGGTGTTCCTCTGGAAAATTTGGGTGGAGAAGGGGTA
TCATCACACTGGGAAACAAGATACATGTATGGTTCTGTCATGGCCCCTGCCATACTACAG
GCACACTCAACCTTTCTGGACAACATGACCCTGGCTGTGTTTGAGGATACAGGTTGGTAC
AAGGTGAATTATGAATACGCTGGGGACTTCCCCTGGGGAAAGGAMCAAGGCTGCGARTTT
GGCTTGGTGGAATACTGCGCTACAAACTTCACCCAGTTCTTCTGCAATGAAAGTTTATCA
GGCTGTGACTATCTAGGACTGAATAAAGCTACATGCACAACCAATACCTATCTGGATGGT
TGTAAGGTATATTGGCCAGAATCAGAGAATCAGTGTGTGCTTTCATCCAGTCGCGTGACT
CTCAATATGACTGGAGAAATGACCGGACCCGACAGCAGATGTTTCGCGTCAAATTCTCTT
TTGGAGGGAACATGTACACCGGGGGATTTAGAAGGGAGATGCTATGCAACAAGATGTGGT
AATTCTTCTGAGACRTATGAAATCCGTCTCTTAGACTCAGATTGGATTCCATGTCCAGCA
GAGACGAGTATTCAAGTGCCTGGCTATGAAGGGGAGGTTCACTGTCCTCTTGTAGACATT
GTCTGTAAGAACCATTCCTCTCTTCTAAGCCTGGTGGATCCACCCTGTCTGACCTGCACA
ATGCCTGCTACTTCTACTTCTACTACATCAACAACTCAGACTTCCCCAGGTGAAGTTCCA
GGTGAATTGAATTTCTCCCTAGTGTTCAACGACCTTGCATACTCGGAGGTCGACGAGGGG
TCAGAGGTCAATGACTTCAAGGGAGTATTGAAAGAGCGCATAGCAGCGACRGTTCAGCTT
CCTCAAAATCGCATCGAGATTCTGGATGTTATTGCAGGAAGTGTGAAAGTCTTCGTCTGC
ATTACACCACCNNNNNNNNNNNNNNNNNNNNTTTCCCCTGAGGATGCCTACAGCAGCCTG
TCTCATGCTGTGATGTCAGGAGAGTTTAGTATTGAATATAACAGCAACCTTTATGCTGCC
TCAGCCATCAAGCTCATAGTTGTCAGCACCCAGACCCCTACCCAGTCATCAACTGCCATG
CCTCCAACTGTACGCTCATCCCCTATAAMCCCTCTCACTATCGTCATGYTGTCCATCGTG
GCTGCGCTCTTTGTGACCACCTTCCTGTCCGTCTTTTCCCCTGAGGATGCCTACAGCAGC
CTGTCTCATGCTGTGATGTCAGGAGAGTTTAGTATTGAATATAACAGCAACCTTTATGCT
GCCTCANNNNNNNNGCTCATAGTTGTCAGCACCCAGACCCCTACCCAGTCATCAACTGCC
ATGCCTCCAACTGTACGCTCATCCCCTATAAMCCCTCTCACTATCGTCATGYTGTCCATC
GTGGCTGCGCTCTTTGTGACCACCTTCCTGTCCGTCTGTGTGTGGAAGAACAAGAAGACA
GCYACCACCATAGCCCCCGCCCCAAGGGCCAYYCCCAGRGAGGGGRYGTTAYCRGGRRAG
GCYTACRTKRTCAGGAAAGGGGASCGCACAMRGAGTGACAAGACTACATCCACATCCACA
