# Supplementary material for: Genome-wide signals of positive selection in strongylocentrotid sea urchins
Source: BMC Genomics. 2017 Jul 21;18:555. doi: 10.1186/s12864-017-3944-7 (PMC5521101; doi:10.1186/s12864-017-3944-7)
Supplement: Supplementary file 3 — Consensus alignment files. A compressed (gzip) tape archive (TAR) file containing 6250 consensus alignment files in FASTA format. (TGZ 14116 kb) [file 12864_2017_3944_MOESM3_ESM.tgz › SPU_010269/consensAlign.ordered.fa]

>sdro
ATGGAGCTCGACACCCAGTCTGCAGAATTGGACCAATTGAAGCTCCCGATTTGCAAGTGT
GACAGAGATACCCAGACTCACTCAAGCACCAACAGCGATAATTGTTATGCAAGTACTATC
ATGACAGACAGAAATGAATGTGCCTCAATCCTGGCTGTTGAAGAATTGAATCCAGAATTA
GTCAAGGTTGAGGATACACAGACGATGGGGCAGAGCAAAACTCAGGACTTCCAAGTGGAA
GGACANNNNNNNNTGCATCTAGGAGAGGAGAGGAACAGCCTCATCCAAGAAGCGGATACT
GCCCACGCAACACCTTCCACTTCAGCTCGTGGCAATTTGCAAGAGACCATGATGTACAGC
CTCAAGRACGAAAGGGCACAAGGTACAAGAGATCATATGGATGAGCAGAGGACAGGGGAA
CAGTCCTTAGATAACTTCAAAGACAACATCCCTATTGAGGAGTTGCCGGTGGAAGTAGCA
ATGGTGGCGGAGCAGATCCAGAAGTGTAAAGGCGACGGAGATATCTTACAGGGTGTGTCA
GCGGGTGAAGAGATCAGTCAGAATCAATTGCGGAGTATCGCTGTTACAGGCACTTCGAAA
ATGCCAGGACATTCGTCTGACGAGTTGAGCTTGAATCCTCAGAAGGACACTCGACCAAAA
GAAGATGGGACAGGACCAAGTGCTGATGCATTTGATACCTTGACTACGACCGTGACGACT
TTGAACATGATCTCATTGAAGACATTCAGTGGAAAGTTGGAAGTCCCTGCCAAGGCGAAC
TATACTGAAACTTCTCAAGCACGTTTGGGTAACCAACAACTACCACCTGAGCTAGGCAAC
AATCCAGGAAGGATCATGGCGCTGTCCAAGGAAGAAACATCACCTCCTGTGCAGGAGATG
TACACTGATAATGTACCTGATGCTTGTGTAGGTAAAGCTGAAGAGGCACAATCCCACAGT
GTAGCATTGGATGTATGTGGGAATCAAGATCAAGTTGACACATACGATGAAGACATCGTG
ATTCCCAGTACCTATGTTGAAGAAAATACCAGTCATTGCAGAGGTGAAGAAAATGGAGAA
CTGCAGAAATGTGAGCCAGTAGAATATGACAGTGTTACTCATGAGGCAAATGTAATTCAC
GAGGTAGGGGAAGACAGGTTGYCAGGAGGTGCAGGAACTAGACAGGGAAAGATTGGGTTA
TCTTTAAATGTGAGTGGCCGGGTCAGTCTGAAGAGTGACTACATAGGAGCCACAAAGACA
TTGCCAGATTGTCTTCTATCCACAGAAACGAAATCTGGTAANANNNNNTTTACTCCATCA
TCAAAACTGATGGGGATTTCTGTAACATCTGAAGAACCTTCTACACCAAAAGACATAAGT
AAGAGAGGCACATTGGAAAAGAGTGCCCTTTTCGAAACTGATGGTACAGACACTTTGCCT
CAAGAGGAAAATGGTACTCAAGATATTATTAGTTCACAGTCTTGTTATGATTCCACGGAT
AGGAAGGAAAGACCTTTGTCAGCAGCGAATCTCTGTGGACCAGGCAACTACAACATCTTG
AGGAAGAAAGAAGAATCCCCTCCTGCGACTACCAAGCCAACATTTYTTCAAACGCCCAAG
CGAAAGCACACACCTTCCTTGCACCTGGTGTCCAGTCCTCCAATCGTTCCAAAACCACCT
ACATTTGTGCCTGACATAACTGCATTTTCTTACATGTCAAACTCTGAACCATTGTCCTCT
TTAAGCAACATCGATGACCGTCAAAGACACCCTCTAGCTAAGACAAAGTCCACATGGTCG
TCTCCTAGCGTGAAGAAGAGTAGTGAGTTTGGAAGTGCAAAGTCATACTCCTCTTGGAAG
ACTCTTGATCAGCTGAGAACGCAGCCACATCAGCATCAGAGCAACCAAACAACGAAAATK
CCCGTGAGGTTTTCCCACCTNNNAGCATCAGCCCAGCAGCTTCACCAATCCCTCTGCCAT
ACCACATCCTNNNNNNCCTTGACATCGTCACCGACCATTNNTCATCCGACAAGTAATTCC
ATTGCTCAACAGTCAACGGATCCGCCGAGACCTCTTGGCCTTTCTAAAGACAGTATCCTC
GAGACATCAACAACTCGGGCTMAAGAAATCCACAGAGTTATGCCAAGACTAACGCATGGA
AGATCAATAATTGACAGAAGCTCTGAAAGAGACGATCACAGCCACTTTCAAGAGAAAATA
TCATCTACAACAAAACTGGTGACCGAGTCAACTCCAATCGATCCGAAGTCCCCTCCTGTA
CCAGTCAACCTCACGAGGTGGCCGCTGCCTCCCTGYATGGACCAAGACCGTGGAGGTGCT
GTAGGGGATGCAGGCGGAGATGCGAGTCTCTTCTCCGACGACGAAGGCGAGGAAGACATG
AAAGATGGCGTGGCCAGCCAGATCGATCGTATCCAAAACTTTCTGAAGAAGGACCGGTTG
CGGAAAAGAGCGAAATTGGAG

>spal
ATGGAGCTCGACACCCAGTCTGCAGAATTGGACCAGTTGAAGCTCCCGATTTGCAAGTGT
GACAGAGATACCCAGACTCACTCAAGCACCAACAACGATAATTGTKAYGCAAGTACTACC
AKGACAGACAKAAATGAATGTGCCTCGATCSTGGCTGTTGAGGAATTGACTCCAGAATCA
GTCAAGGTTGAGGATACACAAACGATGGGGCAGAGCAAAWCTCAGGACTTYCAAGTGGAA
GGASAGCAGRARGTGCATCAAGGAGAGGAGAGGAACAGCCTCATCCAAGAAGAGGACACT
GCCCACGCAACACCTTCCACTTCAGCTYRTGGCAATTTGCAAGASACCATGATGTACARC
CTCRAGGACGAAAKGGCACAAGGTACAAKAGATCRTATGGATGAGCAGAGGACAGGGGAA
CAGTCCYTAGATAACTTCAAAGACAWCATCCCWATTGAGGATTTGCCGGTGGAAGTAGCA
ATGGTGGCGGAGCAGATCCAGAAGTGTAAAGGCGAAGGAGATACCGGACAGGGTGTGTCA
GAGGGTGAAGAGATCRGTCAGAATCRATTGCAGAGTATCGCTGTTACAGGTCCTTTGGAT
ATGCCAGGACATTCGTCTGACGAGTTGTGCTTGAATCCTCAGAAGGACACTCAACCAAAA
GGAGTTGGGACAGGACAAAGTACTGATGCATTCGATACCTTGACTACGACAGTGACGACT
TTGAACATGATCTCATTGAAGACATTCAGTGGAARKTTGGAAGTCSCTRCCAAGRYGAAC
TATACTGAAATTCCTCAAGCACGTTTGGGTAACCAACAACTACCASCTGAGCTAGGCAAC
AATCCAGGAAGGATCATACCACTGGCCAAGGAAGAAACATCACCTCCTGTGCAGGAnnnG
TACACTGCTAATGAACCTGATGCTTGTGTAGGTAAAGCTGGAGAGGCACAATCCCACAGT
GTAGTATTGGATGTATTTGGGAATCAAGATCAAGTTGACACCTACTATGAAGACATCGTG
ATTCCCAGTACCTACGTTGAAGAAAATTCCAGTCGTTGCAGAGATGAACAAAAGGGAGAT
CTGCAAGAACGTGAGCCAGTAGAATGTGAAAGGGTTACTCATGAGGCAAATGTAATTAAT
GAGGTAGGGGAAGACGGGTTGCCAGGAGGTGCAGGAACTAGTCAGGGAGAGATTGGGTTG
TCTTTAAGTGTGAGTGGCCAGGTCAGTCTGAAGAGTGACTACATAGGAGCCACAAAGACA
TTGCCAGATTGTCTTCTATCCACAGAAACGAAACCTGGTAATAGCAAATTTACTCCATCA
TCAAAACTGATGGGGATTTCTGTAACATCTGAAGAACCTTCTACACCAAAAGACATAAGA
AAGAGAGGCACATTGGAAAAGAGTGCYCTTTCTGAAACTGRTGGTRCAGMGACTTTRCCT
CAAGAGGAAAATGGTACTCAAGATATTAATAGTTCACAGTCTTGTTATGATTCCACGGAT
AGGAAGGAAAGACCTTTGTCAGCAACGAATCTCTGTGGACCAGGCAACTACAACATCTTG
AGGAAGAAAGAAGAATCCTCTCCTGTGACTACCGAACCTACATTTCTTCAAACGCCCAAG
CGAAAGCACACACCTTCCYTGCACCTGGTGTCCAGTCCTCCATTTGTTCCAAAACCACCT
ACATTTGTGCCTGACATATCTGCATTTTCTTACATGTCAAACTCTGAACCATTGTTCTCT
TTAAGCAACATCGATGAACGTCAAAAGCACCCTCTAGCTAAGACAAAGTCCACGTGGTCG
TCTCCTAGCGTGAAGAAGAGTAGTGAGTTTGGAAGTGCAAAGTCATACTCCTCTTGGAAG
ACTCTTGATCAGCTGAGAATGCAGCCACATGAGCATCAGAGCAACCAAACAACGAGAATG
CCCGTGAGGTTTGCCCACCTTCCACCATCAGCCCAGCAGCTTCACCAGTCCATCTGCCAT
ACCACATCCTCGCCAACCTTAACATCGTCACCGACCATTCATCATCCGACAAGTAATTCC
ATTGCTCAACAGTCAACAGATCCGCCGAGACCTYTYGGCCTTTCTAAAGACAGTATCCTC
GAGACATCAACAACTCGGGCTAAAGAAATCCACAGAGTYATGCCAAGACTAACGCATGGA
AGATCAATCATTGACAGAAGCTCTGAAAGAGACGATCACAGCCACTTCCAAGAGAAAATA
TCATCTACAACAAAACTGGNAACCCAGTCAACTCCAATCGGTCCGAAGTCCCCTCCTGTA
CCAGTCAACCCCACGAGGTGGCCGCTGCCTCCCTGCATGGACCAAGATCGTGGCGGTGCT
GCAGGGGATGCAGGCGGAGATGCAAGTCTCTTCTCCGACGACGAAGGCGAGGAAGACATG
NNNNNNNNNNNNNNNNNNNNNNNNNNNNNNNNNNAGAACTTTCTGAAGAAGGACCGGTTG
CGGAAAAGAGCGAAATTAGAG

>sfra
ATGAAGCTCTRCACYCAGTCCGCAGAATTGGACCAGTTGAAGCTCCCGATTTGCAAGTGC
GACAGAGGTGCCCAGACTCATTCAAACACCAACAGGGATAATTGTWATGCAAGTACTACC
AGGWCAGACAGAAATGAATGTGCCTCAATCCTGGCTGTTGAGGAATTGACTCCAGAGTCA
GTCAAGGTTGAGGATACACAAACGATAGGGCAGAGCAAAACTCAGGGTTTTCAAGTGGAA
GAACAGCAGAAAATGCATCAAGGAGAGGAGAGGAACAGCCTCGTCCAAGAAGAGGATACT
GCCCATGCARCGCCTTCCGCTTCAGCTCGTGGCAATTTGCAAGAAACCATGATGTACAGC
CTCAAGGATGAAAGGGCACAAGGTGCAAGAGATCATAGGGATGGGCAGAGGACAGGGGAA
CAGTCCTTAGATAACTTCAAAGACMACATCCCTATTGAGGATTTGCNNNNNNNNNNNNNN
NNNNNNNNNNNNNnnnnnnnnnnnnGTAAAGGTCAAGGAGATATCTTACAGGGTGTGTCA
GCTGGTGAAGAAATCAGTCAGAATCAAATACRGAGTATCGCTGTTCCAGGCCCTTTGGAT
ATGCCAGGACATTCGTCTGACGAGTTGTGCTTGAATCCTCAGAAGGACAGTCAACCGAAA
GGAGTTGGGACAGGACAAAGTGCTGATRCRTTTGAWACCTTGACTACGACAGTGACGACT
TTGAACACGATCTYATATAAGACATTCAGTGGAAGTTTGGAAGTCCMTGCCAAGGCGAAC
TATACTGAAACKTCTCAAGCACGTTTKGATAACCAACAACTACCAGCTGAGCTAGGCAAC
AATCCAGAAAGGATCATACCACTGGnnnnnnnnnnnnnnnnnnnnnnnnnnnnnnnnnnn
nnnnnnnnnnnnnnnnnnnnnnnnnnnnnnnnnnnnnnnnnnnnnnnnCGATCCCACAGT
GTAGTATTGGATGTATTTRGGAGTCAAGATCAAGTTGACACATACGATGAAGACATCGTG
ATTCCCAGTACCTACGTTGAAGAAAATTCCAGCCGTTGCAGAGTGGAAGAAAATGRRGAA
CTGCAAGMACGTGAGCCAGTAGAATGTGATAGGGTTGCTCATGAGGCAAATGTAATTCAT
GAGGTAGGGGAAGACARGTTGCCAGGARCTGCAGGAACTAGACAGGGAGAGATTGGRTTG
TCTTTAAGTGTGARTGGTCAGGTCAGCCTGAAGAGTGACTATATAGGAGCCACAAAGACA
TTGCCAGTTTTTCTTCTATCCACAGAAATGATACCTAGTAATAGCAAGTTTACTCCAACA
TCGAAACTGATGGGGATTTCTGTAACATCTGAAGAAMCTTCTACACCAAAAGACATAAGn
nnnnnnnnnnnnnnnnnnnnnnnnnnnnnnnnnnnnnnnnnnnnnnnnnnnnnnnnnnnn
nnnnnnnnAAATGGTACTCAAGATATTAATAGTTCACAGTCTTGTTATGATTCCACGGAT
AGGAAGGAAAGACCTTTGCCAGCAACAAATCWCTGTGGACCAGGCAACTACAACATCTTG
AGGAAGAAAGGAGAATCCTCTCCTGTGACTWCCGAGCCTACATTTCTTCAAACGCCCAAS
CGAAAGCACACACCTTCCTTGCACCAGGTGTCCAGTCCTCCATTTGTTTCAAAASCACCT
ACATTTGTGCCTGACATAnnnnCATTTTCTTACATGTCAAACTCTGAACCATTGTCCTCT
TTAAGCAACATTGATGATCATCAAAAGCACTCTCTAGCTAAGACAAAGTTCACATGGTCG
TCTYCTACCGTGAAGAAGAGTAGTGAGTTTGGAAGTGCAACGTCATACTCCTCTTGGAAG
ACTTTTGATCAGCTGASAATGCAKCCACAACAGCATCTGAGCAACCAAACAACGAGAATG
CCCATGAGGTTTTCCCACCTTCCACCATCAGCCCAGCAnnnnnnnnnnnnnnnnnnnnnn
nnnnnnnnnnnnnnnnnnnnnnnnnnnnnnnnnnnnnnnnnnnnnnnnnnnnGTACTTCG
ATTGCTCAACAGTCAACAGATCCGCCGAGACCTTTTGGCCTTTCTAAAGACAGTATCCTC
GAGACATCCACAACTCGAGCTAAAGAAATCCACAGAGTTATGCCAAGACTAACGCATSGA
AGATCAATCATTGACAGAAGTTCTGAAAGAGATGATCACAACCACTACCAAGAGAGAATA
TCATCTACAACAAAACTGNNNNNNNNNNNNNNNNNNNNNAGTCCGAAGCACATTCCCGTA
TCAGTCAACCTCNNNACGAGGTGGMTGMCTCCCTGCATGGACCAAGATCGTGGAGGTGCT
NNNGGGGATGCAGGCGGRGATGCAAGTCTCTTCTCCGACGAGGAAGGCGAGGAAGACATG
AAAGATGGGGNGGCnAGCCAGATCGATCGTATCCAAAACTTTCTGAAGAAAGACCGGTTN
NNGAAGAGAGCAAAATTAGAG

>afraSS
ATGGAGCTCGACACCCAGTCTGCAGAATTGGACCAGTTGAAGCTCCCGATTTGCAAGTGT
GACAGAGATACCCAGACTAACTCGAGCACCAACAGCGNNNACGCCAACGCAAGTACTACC
ATGACAGGCAAAAATGAATGTGCCTCAATCCTGGCTCTTGAGGGATCGACTCCAGAATCA
GTCAAGGTTGAGGATACACAAACGATGGGGCAGAGAAAAGCTCAGGACTTTCAAGTGGAA
GGACACCAGAAAGTTCATCAAGGAGAGGTGAGGAACAGCCTCATCCAAGAAGAGGACACT
GCTCACGCAACACCTTCCACTGCAGCTCGTGGAAATTTGCAAGAGACCATGATGTACAAC
CTCGAGGATGAAAGGGCACAGGGTACAAGAGGNNNTATGGATGAGCAGAGGACAGGGGAA
CAGTCCTTAGATAACTTCAAAGACAACATCCCTATTGAGGATTTGCCGGTGGAAGTAGCG
ATGGTGGCGGAGCAGATCCAGAAGTGTAAAGGCGAAGGAGATACCGTACAGGGTGTGTCA
ACGGGTGAAGAAATCAGTCAGAACCAATTGCAGAGTATCGCTGTTACAGGTCCTTTGGAT
ATGCCAGGACATTCGTCTGACGAGTTGTGCTTGAATCCTCAGAAGGACACTCCACCGAAA
GCAGTTGGGACAGGACAAAGTGCTGATGCATTTGATACCTTGACTACGACAGCGATGACT
TTGAACACGATCTCATTGAAGATATTCAGTGGAAGTTTGGAAGTCCCTGCCAAGGCGAAC
TATACTAAAACTTCTCAAGCACGTATGGGTAACCAACAACTACCACCTGAGCTAGGCAAC
AATCCAGAAAGGATCATACCACTGGACAAGGAAGAAACATCACCTCCTGTACAGGAGACG
TACACTGATAATGAACCTGATGCTTGTGTAGGTAAAGCTGAAGAGGCACGATCCCACAGT
GTAGTATTGGATGTATTTGGGAATCAAGATCAAGTTGACGCATACGATGAAGACATCGTG
ATTCCCAGTACCTACGTTGAAGAAAATTCCAGCCGTTGCAGAGGTGAAGAAAATGGAGAA
CTGCAAGAACGTGAGCCAGTAGAATGTGATAAGGTTGCTCATGAGGCAAATGTAATTCAC
AAGGTAGGGGAAGACAGGTTGCCAGGAGGTGCAGGAACAAGACAGGGAGAGATTGGGTTA
TCTTTAAGTGTGAGTGGCCAGGTCAGTCTGAAGAGTGACTACATAGGAGCCACAGAGACA
TTGCCAGTTTTTCTTCTATCCACAGAAACGATACCTGGTAATAGCAAGGTTACTCCAACA
TCGAAACTGACGGGGATTTCTGTAACATCTGAAGAACCTTCTACACCAAAAGACATAAGT
AAGAGAGGCACATTGGAAAAGAGTGCCCTTTCTGAAACTGATGGTACAGAGACTTTGACT
CGAGGGGAAACTGGTACTCAAGATATTAATAGTTCACAGTCTCGTTATGATTCCACGGAT
AGGAAGGAAAGTCCTTTGTCAGCAACACATCTCTGTGGACCAGGCAACAACAACATCTTG
AGGAAGAAAGAAGAATCCTCTCCTGTGACTACCGAACCTACATTTCTCCAAACGCCCAAG
CGAAAGCACACACATTCCTTGCACTTGGTGTCCAATCCTCCATTTGTTCCAAAACCACCT
ACATTTGTGCCTGACATAACTGCATTTTCTTACATGTCAAACTCTGAACCATTGTCCTCT
TTAAGCGACATCGATGACCGTCAAAAGCACCCTCTAGCTAAGACAAACGTCTCATGGTCG
CCTTCTACCGTGAAGAAAAGTAGTGAGTTTGGAAGTGCAAAGTCATTCTCCTCTTGGAAG
ACCCTTGATCAGTTGAGAATGCAGCCACAACAGCAACAGAGCAACCAAACAATGAGAATG
CCCGTGAGGTTTTCCCACCTTGCACCATCAGCCCAGCAGCTTCATCAATCCCTCTGCCAC
ACCACATCCTCGCCAACCTTGACATCGTCACCGACCATTCNTCATCCGACAAGTAATTCC
ATTGCTCAACAGTCAACAGATCCGCCGAGACCTCTTGGCCTTTCTAAAGATAGTATCCTC
GAGACATCAACAACTCGGGCTAAAGAAATCCACAGAGTTATGCCAAGACTAACGCGTGGA
AGATCGATCATTGACAGAAGCTCTGAAAGAGACGATCACAACCACTTCCAAGAGAAAATA
TTATCTACAACAAAACTGGTAACCGAGTCAAATCCAATCGGTCCGAAGTCCCCTCCTGTA
CCAGTCAACCCCACGAGGTGGCCGCTGCCTCCCTGCATGGACCAAGATCGTGGAGGTGCT
GCGGGGGATGCAGGCGGAGATGCAAGTCTCTTCTCCGACGACGAAGGCGAGGAAGAAATG
AAAGATGGCGTGGCCAGCCAGATCGATCGTATCCAACACTTTCTGAAGAAGGACCGATTG
CGGAAAAGAGCGAAATTAGAG

>hpul
ATGGAGCTCTACACCCAGTCTGCAGAATTGGACCAGTTGAAGATCCCGATTTACAAGTGT
GACAGAGATACCCAGACTCATTCAAGCACCAACAGCRATAATTGTTATGCAAGTACTATC
ATGACAGACATAAAGGAATGTGCCTCACTCCTGGCTGTTGATGAACTGACTYCAGAATCG
GTCAAGGTTGAGGATACACAAACGAYGGGGCAGAGCAAAACTCAGGGCTTTCAAATGGAA
GGACARCAGAAAATGCATCAAGGAGAGGAGAGGAACAGYCTCATCTCAGAAGCAGACAGT
GCCCATGSAACAMCTTCCACTTCAGCTCGTGACAAYTTGCAAGATACCGTGATGTATAGY
CTCAAGGATGAAAGGGCACAAGGTGGAAGAGATCATAGGGATGASSAGTTGACAGGGGAA
CAGTCCTTGGATAAGTTCAAAGACAACATCCCTGTTGAGGATTTGCCGGTGGAAGTAGCA
ATGGTGGCGGAGCAGATCCAGAGGTGTAAAGACAAAGAAGATACATTACAGTGTGTGTCA
GTGGGTGAAAAAATCAGTCRGAATCMATTACGGATWRTCGCTGTTACARGCCCTTTGGAT
ATGCCAGGACATTTGTCTGACGAGTTGTGCTTGAATCCTCAGAAGGACACTCAACCRAAA
GAAGTTGGGACAGGACAAAGTACTGGTGCATTTGATAGTTTGACTACGACAGTGACGACT
TTGAACACGAKCTCATGTAAGACATYCAGTGGAAGTTTGGAAGTCCCTGCAAAGGCCAAC
TATACTAAAAATTCTCAAGCACGTTTGGGTAACCAACAACTACCAGCTGAGCTATGCAAC
AATCCAGAAAGGATCATACCACTGGACAAGGAAGAAACATCACCTCCTGTGCAGGAnnnn
nnnnnnnnnnnTGAACCTGATGCTTGTGTATGTAAAGCTGACGAGACACCATCCCACAGT
GTAGTATTAGATGTATTTGGGAATCAAGATCAAGTTGACACATACGATGAAGACATCGTG
ATTCCCAGTACCTACGTTGAAGAAAATTCCAGTCGTTGCAGAGATGAAGAAAATGAAGAA
CTGCAAGAACRTGAGCCAGTAGAATGTGAAAAGGTTGCCGATGAGGCAAATGTAATTCAC
AAGGTAGGGAAAGACAGGTTGCCAGGAGCTGCAGGAACTAGACAGGGAGAGATTGGGTTG
TCGCTAAGTGTRAGTGGCCAGGTCAGWCTGAAGAGTGAYTACATAGGAGCCACAnnnnnn
nnnnnnnnnnnnnnnnnnnnnACAGAGACGATACCTGGTAATAGCAAGTTTACTCCAACA
TCGAAACTGATGGGGATTTCTGTAACATCTGAAGAACCTTCTACACCAAAAGAGATAAGT
AAGAGAGGCACATCGGAAAAGAGCGCCCTTTCTGAAACTGATRGTACAGACACTTTGCCT
CAAGAGGATAATGGTACTCAAGATATTAATAGTTCACAGTCTTGTTATGATTCCACAGAT
AGCAGGGAAAGACCTTTGTCAGCAACAAATCTGTGTGGACCAGGCAACTACNNNNNCTTG
AGGAAGAAAGGAGAATCCTCTCCTGTGACAACTGAGCCTACATTTCTTCAAACGCCCAAG
CKAAAGTACACACCGTCCTTGCACCAGGTGTCCAGTCCTCCAATTGTTCCAAAACCACCT
TCATTTGTGCCTGACGTAACTGCATTTTCTTACATGTCAGACTCTGAACCATTGTCCTCT
TTAAGCAACATCGACGACCGTCAAAAGCACCCTCTAnnnnnnnnnnnnnnnnnnTGGTCG
TCTCCTACCGTGAAGAAGAGTAGTGAGTTTGGAAGTGCAAAGTCATACTCCTCTTGGAAG
ACTCTTGATCAGCTGAGAATGCAGCCACATCAGCATCGGAGCAAACAAACAACAAGAATG
CCCGTGAAGTTTTYCCACCTTCCACCRTCAGCCCAGCAGCTTCACCAATCCCTCTGCCAT
ACCACATCCTCGCCAATCTTGACATCTTCACCGACCATTCATCATCCGACAACTGATTCG
ATTGCTCAACAGTCAACGGATCTGCTGAGGCCTYTTGGCCTTTCTAAAGACAGTATCCTC
GAGACACCCACGRCTCGGGCTAAAGATATCCACAKAGTTATGCCAAGACTAACGCATGGA
AGATCAATCATTGATAGAAGCTCTGAAAGAGACGATCTCAACCACTTCCAAGARAAAATA
TCATCTACAACAAAACTGGTAACTGAGTTAACTCCAATTAGTCCGAAGTACCCMCCTGAA
CCAGTCAACCNCNCNACGAGGTGGCTGCCTCCCTGTATGGACCAAGATCGTGGAGGTGCT
GCTGGGGATGCAAGCGGTGATACAAGTCTCTTCTCCGACGASGAAGGCGAAGAAGACMTG
AAAGATGGCGTGGCCAGCCAGATCGATCGTATCCAAAACTTTCTGAAGAAGGACCGGTTG
NNGAAAAGAGCGAAATTAGAG

>snud
ATGAAGCTCTACACCCAGTCCGCAGAATTGGACCAGTTGAAGCTCCCGATTTGCAAGTGC
GACAGAGATACCCAGACTCATTCAAACACCAACAGGGATAGTTGTTATGCAAGTACTACA
GGGACAGACAGAAATGAATGTGCCTCAATCCTGGCTGTTGAGGAATCGACTACAGAGTCA
GTCAAGGTTGAGGATACACAAACGATAGGGCAGAGCAAAACTCAGGGTTTTCAAGTGGAA
GGACAGCAGAAAATGCATCAAGGAGAGGAGAGGAACAGCYTCGTCCAAGAAGAGGATACT
GCCCATGCAACGCCTTCCGCTTCAACTCGTGGCAATTTGCAAGAAACCATGATGTACAGC
CTCAAGGATGAAAGGGCACAAGGTGCAAGAGATCATAGGGATGGGCAGAGGACAGGGGAA
CAGTCCTTAGATAACTTCAAAGACAACATCCCTATTGAGGATTTGCCGGTGGAAGTAGCA
ATGGTGGCAGAGCAGATCCAGAAGTGTAAAGGTCAAGGAGATACCTTACAGGGTGTGTCA
GCGGGTGAAGAAATCAGTCCGAATCAATTACAGATTATCGCTGTTACAGGCCCTTTGGAT
ATGCCAGGACATTCGTCTGACGAGTTGTGGTTGAATCCTCAGAAGAACAGTCAACCGAAA
GGAGTTGGGACAGNNNAAAGTGCTGATGCATTTGATACCTTGACTACGACAGTGACGACT
TTGAACACGATCTCATATAAGACATTYAGTGGAAGTTTGGAAGTCCCTGCCAAGGCGAAC
TATACTGAAACTTCTCAAGCACGTTTTGATAACCAACAACTACCAGCTGAGCTAGGCAAC
AATCCAGAAAGGATCATACCACTGGACAAGGAAGAAACATCACCTCCTGTGCAGGAGACG
TACACTGATAATGAACCTGATGCTTGTGTAGGTAAAGCTGAAGAAGCACGATCCCACAGT
GTAGTATTGGATGTATTTGGGAGTCAAGATCAAGTTAACACATACGATGAAGACATCGTG
ATTCCCAGTACCTACGTTGAAGACAATTCCAGCCGTTGCAGAGTGGAAGAAAATGGAGAA
CTGCAGGAACGTGAGCCAGTAGAATGTGATAGGGTTGCTCATGAGGCAAATGTAATTCAT
GAGGTAGGGGAAGACAGGTTGCCAGGAGCTGCAGGAAGTAGGCAGGGAGRGATTGGGTTG
TCTTTAAGTGTGGGTGGTCAGGTCAGCCTGAAGAGTGACTATATAGGAGCCACAAAGACA
TTGCCAGTTTTTCTTCTATCCACAGAAACGATACCTAGWAATAGCAAGTTTACTCCAACA
TCGAAACTGATGGGGATTTCTGTAACATCTGAAGAACCTTTTACACCAAAAGACATAAGT
AAGAGAGGCACATTGGAAAAGAGTGCCCTTTCTGAAACTGATTGTACAGAGACTTTGCCT
CAAGAGGAAAATGGAACTCAAGATATTAATAGTTCACAGTCTTGTTATGATTCCACGAAT
AGGAAGGAAAGGCCTTTGCCAGCAACTAATCTCTGTGGACCAGGCAACTACAACATCTTG
AGGAAGAAAGGAGAATCCTCTCCTGTGACTACCGAGCCTACATTTCTTCAAACGCCCAAG
CGAAAGCACACACCTTCCTTGTACCAGGTGTCCAGTCCTCCATTTGTTCCAAAACCACCT
ACATTTGTGCCTGACATAACTGCATTTTCTTACATGTCAAACTCTGAACCACTGTCCTCT
TTAAGCAACATCGATGACCATAAAAAGCACTCTCTAGCTAAGACACAATTCACATGGTCG
TCTCCTACCATGAAGAAGAGTAGTGAGTTTGGAAGTGCAACGTCATACTCCTCTTGGAAG
ACTCTTGATCAGCTGAGAATGCAGCCACAACAGCATCTGAGCAACGAAACAACGAGAATG
CCCATGAGGTTTTCCCACCTTCCACCATCAGCCCAGCAGCTTCACCAATCCCTCTGCCAT
ACCACATCCTCGCCAACCTTGACATCGTCACCGATCATACATCATCCGACAAGTACTTCG
ATTGCTCAACAGTCAACAGATCCGCCGAGACCTTTTGGCCTTTCTAAAGACAGTATCCTC
GAGACATCCACAACTCGAGCTAAAGAAATCCACAGAGTTATGCCAAGACTAACGCATGGA
AGATCAATCATTGACAGAAGTTCTGAAAGAGATGATCACAACCANNNCCAAGAGAGAATA
TCATCTACAACAAAACTGNNNNNNNNNNNNNNNNNNNNNNGTCCGAAGCACATTCCCGTA
TCGGTCAACCTCACGAGGTGGCCGCTGCCTCCCTGCATGGACCAAGATCGTGGAGGTGCT
NNNGGGGATGCAGGCGGAGATGCAAGTCTTTTCTCCGACGAGGAAGGCGAGGAAGACATG
AAAGATGGGGTGGCCAGCCAGATCGATCGTATCCAAAACTTTCTGAAGAAAGACCGGTTG
NNGAAGAGAGCGAAATTAGAG

>sintSS
ATGGAGCTCCACACTCAGTCTGCAGAATTGGACCAGTTGAAGCTCCCGATTTGCAAGTGT
GACAGAGATACCCAGACTCCGTCAAGCACCAACAACGAGGATTGTTATGCAAGTACTACC
ATGACCGACAGAAATGAATGTGCCTCGATCCTGGCTGTTGAGGAATTGACTCCAGAATCA
GTCAAGGTTGATGATACACAAAAGATGGGGCAGAGCAAAACTCAGGACTTTCAAGTGGAA
GGAGAGCAGAAAGTGCATCAAGGAGAGGAGAGGAACAGCCTCATCCAAGAAGCGGACACT
GCCCACGCAACACCTTCCACTTCAGCTCGTGGCAATTTGCAAGAGACCATGGTGTACAGC
CTCAAGGACGAAAAGGCACAAGGTACRAGAGATCATATGGATGAGCAGAGGACCGCGGAA
CAGTCCTTAGATAACTTCAAAGACAACATCCCTATTGAGGATTTGCCGGTGGAAGTAGCA
ATGGTGGCGGAGCAGATCCAGAAGTGTAAAGGCAAAGGAGATACCTTACAGGGTGTGTCA
GCTGGTGAAGAGATCAGTCAGAACCAATTACGGAGTATCACTGTTGCAGGCCCTGTGGAT
ATGCCAGGACATTCATCTGACGAGTTGTGCTTGGATCCTCAGAAGGACACTCAACCGAAA
GGAGTTGGGTCAGGACAAAGTGCTGATGCATTTGATACCTTGACTACGACAGTGACGGCT
TTGAACACAATCTCATTGAAGACATTCAGTGGAAGTTTGGAAGTCCCTTCCAAGGCAAAC
CATACTAAAACTTCAAAAGYACGTTTGGGCAACCAACAACTACCAGCTGAGCTAGGCAAC
AATCCAGAAGGGATCATACCACTGGCCAAGGAAGAAACATCCCCTCCTGTGCAGGAGACG
TACACTGATAATGAACCTGATGCTTGTGnnnnnnNNNNNNNNNNNNNNCGATGCCACAGT
GTAATATTGGATGTTTTTGGGAATCAAGATCAAGTTGACACATACGATGAAGACATCKTG
ATTCCCAGTACCTACGTTGAAGAAAATTCCAGTCGTTGCAGAGGTGAAGAAAATAGAGAA
CTGCACGACCGTAAGCCAATAGAATGTGACAGTGTTACTCATGAGGCAAATGTAATTCAC
GAGGTAGTGGAAGACAGGTTGCCAGGAGCKGCAGGAACTAGACAGGAAGAGATTGTGTTG
TCTTTAAGTGTGAGTGGCCAGGTCAGTCTGAAGAGTGACTACATAGGAGCCACAGAGACA
TTGCCAGTTGTTCTTCTATCCACAGAAACGAAACCTGGTAATAGCAAGTTTACTCCAACA
TCGAAACTGATGGGGATTTCTGTATCATCTGAAGAACCTTCTACACCAAAAGACATAAGT
AAGAGAGGCACATTTGAAAAGAGTGCCCTTTCTGAAACTGATGGTACAGACACTTTGCCT
CAAGGGGAAAATGGTACTCAAGATATAAGTAGTTCACAGTCTTGYTGTGATTCCAYAGAT
AGGAAGGAAAGACCTTTGTCAGCAACAAATCTCTGTGGACCAGGCAACTACAACATCTTG
AGRAAGAAAGGAGAATCCTCCCCTGGGACTACCGAGCCTACCTTTCTTCAAACGCCCAAG
CGGAAGCACACACCTTCCTTGCACCAGGTGTCCAGTCCTCCATTTGTTCCAAAACCACCT
ACATTTGTGCCTGACATAACTGCRTTTTCTTACATGTCAAACTCTGAACCATTGTCCTCT
TTAAGCAACATTGATGACCGTCAAAAGCACCCTCTAGCTCAGACAAAGTTCACATGGTCG
TCTCCTGCCGTGAAGAAGAGTAGTGAGTTTGGAAGTGCAAAGTCATACTCTTCTTGGAAG
ACTCTTGATCAGCTGAGAATGCAGCCACAACAGCAACAGAGCAACCAAACAACGAGAAWG
CCTGTGAGGTTTTCCCACCTTCCACCATCAGCCCAGCAACTTCACCAATCYCTCTGCCAT
ACCACATCCTCGCCAACCTTGACATCGTCACCGACCATACATCATCAGACAAGTAATTCG
ATTGCTCAACAGTCAACGKATCCGCCRAGACCTCTTGGCCTTTCTAAAGACAGTATCCTC
GAGACATCCACAACTCGGGCTAAAGAAATCCACAAAGTCATGCCAAGACTAATGCATGGA
AGATCAATCATTGACAGAAGCTCTGAAAGAGACGATCACAGCCACTTCCAAGAGAAAAGA
TCATCTACAGCAAAACTGGTAACAGAGTCAAATCCCATCTGTCCGAAGTCCCCTCCTGTA
CCAGTCAACCTNNNGACGAGGTGGCTGCCTCCCTGCATGGACCATGACCGTGGAGGTGCT
GCAGGGGATGCAGGCGGAGATGCAAGTCTCTTCTCCGACGACGAAGGCGAGGAAGACATG
AAAGATGGCGTGGCCAGCCAGATCGATCGTATCCAAAACTTTCTGAAGAAGGACCGGTTG
CGGAAAAGAGCGAAATTAGAG

>sprp
ATGGAGCTCGACACCCAGTCTGCAGAATTGGACCAGCTGAAGCTCCCGATTTGCAAGTGT
GACAGAGATACCCAGACTCGCTCAAGCACCAACAGCGATAATTGTTATGCAAGTACTACC
ATGACAGACAGAAATGAATGTGCCTCAATCCTGGCTGTTACGGAAGTGACTCCAGAATCA
GTCAAGGTTGAGGATACACAAACGATGGAGCAGAGCAAAACTCAGGACTTTCAAGTAGAA
GGACACCAGAAAGTGCATCAAGGAGAGGAGAGGAACAGCCTCATCCAAGAAGAGGACACT
GCTCACGCAACACCTTCCACTTCAACTCGTGGCAATTTGCAAGAGACCATGATGTACAGC
CTCAAGGATGAAAGGGCACAAGGTACAAGAGATCATATGGATGAGCAGAGGACAGGGGAA
CAGTCCATAGGTAACTTCAAAGACAACCTCCCTATTGAGGATTTGCTGCTGGAAGTAGCA
ATTGTGGCAGAGCAGGTCCAGAAGTGTAAAGGCAAAGGAGATACCTTACAGTGTGTGTCA
ACGAGTGAAGAGATCAGTCAGAATCAATTGCGGAGTATCGCTGTTACAGGCCCTTCGGGT
ATGCCAGGACATTCGTCTGACGAGTTATGCTTGAATCCTCAGAAGGACACTCAACCGAAA
GGAGTTGGGACAGGAAAAAGTGCTGATGCATTCGATACCTTGACTACGACAGTGACGACA
TTGAACACGATCTCATTGAAGACATTCAGTGGAAGTTTGGAAGTCCCTGCCAAGGTGAAC
TATACTGAAACTCCTCAAGCACGTTTGGATAACCAACAACTACCACCTGAGCTAGGCAAC
AATCCAGGAAGGATCATACCACTGGCCAAGGAAGAAACATCACCTCCTGTGCAGGAGACG
TACACTGATAGTGAACCTGATGCTTGTGTAGGTAAAGCTGAAGAGGCGCGATCCCACAGT
GTAGTATTGGATGTATTTGGGAATCAAAATCGAGTTGACATATACGATGAAGACATCGTG
ATTCCCAGTACCTACGTTGAAGAAAATTCCAGTCGTTGCAGAGGTGAGGAAAAGGGAGAA
CTGCAAGAACATGAGCCAGTAGAATGTGATAGGGTTGCTCATGAGGCAGATGTAATTCAC
GAGGTAGGGGAACACAGGTTGCCAGGAGGTGCAGGGACTAGACAGGGAGAGATTGGGTTG
TCTTTAAGTGTGAGTAGCCAGGCCAGTCTGAAGAGTGACTACATAGGAGCCACAGAGACA
TTGCCAGTTTGTCTTCTATCCACAGAAACGAAACCTGGTAATAGCAAGTTTACTCCAACA
TCGAAACTGATGGGGATTTCTGTAACATCTGAAGAACCTTCTACACCAAAAGACATAAGT
AAGAGAGGCACATTGGCAAAGAGTGCCCTTTCTGAAACTGATGGTACAGAGACTTTGCCT
CAAGAGGAAAATGGTCCTCAAGATATTAATAGTTCACAGTCTTGTTATGATTCCACAGAT
AGGAAGGAAAGACCTTTGTCAGCAACGAATCTCTGTGAACCAGGCAACTACAACATCTTG
AGGAAGAAAGGAGAATCCTCTCCTCTGACTACCGAGCCTACATTTTTTCAAACGCCCAAG
CGAAAGCACGCACCTTCCTTGCATCAGGTGTCCAGTCCTCTATTTGTTCCCAAACCACCT
ACATTTGTGCCTGACATATCTGCATTTTCTTACATGTCAAACTCTGAACCATTGTCCTCT
TTACGCAACATCGATGACCGTCAAAAGCACCCTCTAGCTAAGACAAAGTCCACGTGGTCG
TCTCCTAGCGTGAAGAAGAGTAGTGAGTTTGGAAGTGCAAAGTCTTACTCCTCTTGGAAG
ACTCTTGATCAGCTGAGAATGCAGCCACAACAGCATCAAAGCAACCAAACAACGAGAATG
CCCGTGAGGTTCTCCCACCTTCCACCATCAGCCCAGCAACTTCACCAATCCCTCTGCCAC
ACCACATCCTCGCCAACCTTGACATCGTCACCTACCATTCATCATCCGACAAGTAATTTG
ACTGCTCAACAGTCAACAGATCCGCCGAGACCTCTTGGCCTTTCTGAAGACAGTATCCTC
GAGACATCAACAACTCGGGCTAAAGAAATCCACAGAGTTATGCCAAGACTAACGCATGGA
AGATCAATCATTGACAGAAGCTCTGAAAGAGACAATCACAGCCACTTCCAAGAGAAAATA
TCATCTACAACAAAACAGGTAACTGAGTCAAATCCAACCAGTCCGAAGTACCCTCCTGTA
CCAGTCAACCTCGCGACGAGGCGGCTGCCTCCCTGCTCGGACCAAGATCGTGAAGGTGCT
GCAGGGGATGCAGGCGGAGATGCAAGTCTCTTCTCCGACGACGAATGCGAGGAAGACATG
AAAGATGGCGTGGCCAGCCAGATCGATCGTATCCAGAACTTTCTGAAGAAGGACCGATTG
CGGAAAAGAGCGAAATTAGAG

>spurp
ATGGAGCTCGACACCCAGTCTGCAGAATTGGACCAGCTGAAGCTCCCGATTTGCAAGTGT
GACAGAGATACCCAGACTCGCTCAAGCACCAACAGCGATAATTGTTATGCAAGTACTACC
ATGACAGACAGAAATGAATGTGCCTCAATCCTGGCTGTTACGGAAGTGACTCCAGAATCA
GTCAAGGTTGAGGATACACAAACGATGGAGCAGAGCAAAACTCAGGACTTTCAAGTAGAA
GGACACCAGAAAGTGCATCAAGGAGAGGAGAGGAACAGCCTCATCCAAGAAGAGGACACT
GCTCACGCAACACCTTCCACTTCAACTCGTGGCAATTTGCAAGAGACCATGATGTACAGC
CTCAAGGATGAAAGGGCACAAGGTACAAGAGATCATATGGATGAGCAGAGGACAGGGGAA
CAGTCCATAGGTAACTTCAAAGACAACCTCCCTATTGAGGATTTGCTGCTGGAAGTAGCA
ATTGTGGCAGAGCAGGTCCAGAAGTGTAAAGGCAAAGGAGATACCTTACAGTGTGTGTCA
ACGAGTGAAGAGATCAGTCAGAATCAATTGCGGAGTATCGCTGTTACAGGCCCTTCGGGT
ATGCCAGGACATTCGTCTGACGAGTTATGCTTGAATCCTCAGAAGGACACTCAACCGAAA
GGAGTTGGGACAGGAAAAAGTGCTGATGCATTCGATACCTTGACTACGACAGTGACGACA
TTGAACACGATCTCATTGAAGACATTCAGTGGAAGTTTGGAAGTCCCTGCCAAGGTGAAC
TATACTGAAACTCCTCAAGCACGTTTGGATAACCAACAACTACCACCTGAGCTAGGCAAC
AATCCAGGAAGGATCATACCACTGGCCAAGGAAGAAACATCACCTCCTGTGCAGGAGACG
TACACTGATAGTGAACCTGATGCTTGTGTAGGTAAAGCTGAAGAGGCGCGATCCCACAGT
GTAGTATTGGATGTATTTGGGAATCAAAATCGAGTTGACATATACGATGAAGACATCGTG
ATTCCCAGTACCTACGTTGAAGAAAATTCCAGTCGTTGCAGAGGTGAGGAAAAGGGAGAA
CTGCAAGAACATGAGCCAGTAGAATGTGATAGGGTTGCTCATGAGGCAGATGTAATTCAC
GAGGTAGGGGAACACAGGTTGCCAGGAGGTGCAGGGACTAGACAGGGAGAGATTGGGTTG
TCTTTAAGTGTGAGTAGCCAGGCCAGTCTGAAGAGTGACTACATAGGAGCCACAGAGACA
TTGCCAGTTTGTCTTCTATCCACAGAAACGAAACCTGGTAATAGCAAGTTTACTCCAACA
TCGAAACTGATGGGGATTTCTGTAACATCTGAAGAACCTTCTACACCAAAAGACATAAGT
AAGAGAGGCACATTGGCAAAGAGTGCCCTTTCTGAAACTGATGGTACAGAGACTTTGCCT
CAAGAGGAAAATGGTCCTCAAGATATTAATAGTTCACAGTCTTGTTATGATTCCACAGAT
AGGAAGGAAAGACCTTTGTCAGCAACGAATCTCTGTGAACCAGGCAACTACAACATCTTG
AGGAAGAAAGGAGAATCCTCTCCTCTGACTACCGAGCCTACATTTTTTCAAACGCCCAAG
CGAAAGCACGCACCTTCCTTGCATCAGGTGTCCAGTCCTCTATTTGTTCCCAAACCACCT
ACATTTGTGCCTGACATATCTGCATTTTCTTACATGTCAAACTCTGAACCATTGTCCTCT
TTACGCAACATCGATGACCGTCAAAAGCACCCTCTAGCTAAGACAAAGTCCACGTGGTCG
TCTCCTAGCGTGAAGAAGAGTAGTGAGTTTGGAAGTGCAAAGTCTTACTCCTCTTGGAAG
ACTCTTGATCAGCTGAGAATGCAGCCACAACAGCATCAAAGCAACCAAACAACGAGAATG
CCCGTGAGGTTCTCCCACCTTCCACCATCAGCCCAGCAACTTCACCAATCCCTCTGCCAC
ACCACATCCTCGCCAACCTTGACATCGTCACCTACCATTCATCATCCGACAAGTAATTTG
ACTGCTCAACAGTCAACAGATCCGCCGAGACCTCTTGGCCTTTCTGAAGACAGTATCCTC
GAGACATCAACAACTCGGGCTAAAGAAATCCACAGAGTTATGCCAAGACTAACGCATGGA
AGATCAATCATTGACAGAAGCTCTGAAAGAGACAATCACAGCCACTTCCAAGAGAAAATA
TCATCTACAACAAAACAGGTAACTGAGTCAAATCCAACCAGTCCGAAGTACCCTCCTGTA
CCAGTCAACCTCGCGACGAGGCGGCTGCCTCCCTGCTCGGACCAAGATCGTGAAGGTGCT
GCAGGGGATGCAGGCGGAGATGCAAGTCTCTTCTCCGACGACGAATGCGAGGAAGACATG
AAAGATGGCGTGGCCAGCCAGATCGATCGTATCCAGAACTTTCTGAAGAAGGACCGATTG
CGGAAAAGAGCGAAATTAGAG

>pdep
ATGAAGCTCTACACCCAGTCTGCAGAATTGGACCAGTTGAAGCTCCCGATTTGCAAGTGC
GACAGAGATACCCAGACTCATTCAAACACCAACAGGGATAATTGTGATGCAAGTACTACC
AGGACAGACAGAAATGAATGTGCCTCAATCCTGGCTGTTGAGGAAGCAACTCCAGAATCG
GTCAAGGTTGAGGATACACAAACGATGGGGCAGAGCAAAACTCAGGGTTTTCAAGTGGAA
GGACAGCAGAAAATGCATCAAGGACGGGAGAGGAACAGCCTCGTCCAAGAAGAGGATACT
GCCCATGCAACGCCTTCCGCTTCAGCTCGTGGCAATTTGCAAGAAACCATGATGTACAGC
CTCAAGGGTGAAAGGGCACAAGGTGCAAGAGATCATAGGGATGGGCAGAGGACAGGGGAA
CAGTCCTTAGATAGCTTCAAAGACAACATCTCTATTGAGGATTTGCCGGGGGAAGTAGCA
ATGGTGGCGGAGCAGATCCAGAAGTTTAAAGGAGAAGGAGATACCTTACAGGGTGTGTCA
GCGGGTGAAGAAATCATTCAGAATCAATTACAGAGTATCGCTGTTACAGGCCCTTTGGAT
ATGCCAGGACATTCGTCTGACGAGTTGTGCTTGAATCCTCAGAAGGACACTCAACCGAAA
GGAGTTGGGACAGGACAAAGTTCTGATGCATTTGATACCTTCACTTCGACGGTGACGACT
TTGAACACAATCTCATATAAGACATTCAGTGGAAGCTTGGAAGTCCCTGCCAAGGCGAAC
TATACTGAAACTTTTCAAGCACGTTTGGGTAACCAACAACTACCAGCTGAGCTAGGCAAC
ATTCCAGAAAGGATCATACCACTGGACAATGAAGAAACATCACCTCCTGTGCAGGANNNN
NNNNNNGATAATGAACCTGGTGCTTGTGTAGGTAAAGCTGAAGAGGCACAATCCCGAAGT
GTAGTATTGGATGTATTTGGGAATCAAGATCAAGTTGACACATACGATGAAGACATCGTG
ATTCCCAGTACCTACGTTGAAGAAAATTCCAGTCGTTGCAGAGATGAAGAAAACGGAGAA
CTGCAAGAACGTGAGCCAGTAGAATGTGGTAGAGTTGCTTATGAGGCAAATGTAATTCAT
GAGGTAGGGGAAGACAGGTTGCCAGGAGCTGCAGGAACTAGACAGGGAGAGATTGGGTTG
TCTTTAAGTGTGAGTGGCCAGGTCAGCCTGAAGAGTGACTACATAGGAGCCACAAAGACA
TTGCCAGTTTTTCATCTATCCACAGAAACGATACCTGGTAAAAGCAAGTTTACTCCAACA
TCGAAACTGATGGGGATTTCTGTAACATCTGAAGAACCTTCTACACCAAAAGACATAAGT
AAGATAGGCACATTGGAAAAGAGTGCCCTTTCTGAAACTGATGGTACAGAGACTTTGCCT
CAAGAGGAAAATGGCACTCAAGATATTAATAGTTCACAGTCTTGTTATGATTCCACGGAT
AGGAAGGAAAGTCCTTTGCCAGCAACAAATCTCTGTGGACCAGGCAACTACAAYATATTG
AGGAAGAAGGGAGAATCCTCTCCTGTGACTACCGAGCCTACATTTCTTCAAACGCCCAAG
CGAAAGCACACACCTTCCTTGCACCAGGTGTCCAGTCCTCCATTTGTTCCAAAACCACCT
ACATTTGTACCTGACATAACTGCATTTTCTTACATGTCAGACTCTGAACCATTGTCCTCT
TTTAGCAACATCGATGACCGTCAAAAGCACTCTCTAGCTAAAACAAAGTTCACATGGTCG
TCTCCTACCGAGCAGAAGAATAGTGAGTTTGGAAGTGCAACGTCATACTCCTCTTGGAAG
ACTCTTGATCAGCCGAGAATGCAGCCACAACATCATCAGAGCAACCAAACAACGAGAATG
CCCCTGAGGTTTTCCCACCTTCCACCATCAGCCCAGCAGCTTCACCAATCCCTCTGCCAT
ACCACATCCTCGCCAACCTTGACANNNNCACCGACCATTNNTCATCCGACAAGTACTTCG
ATTGCCCAACAGTCAACAGATCCGCCGAGACCTTTTGGCCTTTCTAAAGACAGTATCCTC
GAGACATCCACAACTCGAGCTAAAGAAATCCACAGAGTTAGGCCAAGACTAACGCATGGA
AGATCAATGATTGGCAGAAGCTCTGAAAGAGACGACCACAACCACTACCAAGAGAAAATA
TCATTTACAACAAAACTGnnnnnnnnnnnnnnnnnnnNNNNNNNNNNNNNNNNTCCCGTA
TCAGTCAACCTCNNNACGAGGTGCCTGCCTCCCTGCATGGACCAAGATCGTGGAGGTGCT
GCNNNGGATACAGGCGGAGATGCGAGTCTCTTCTCCGACGAGGAAGGCGAGGAAGACATG
AAAGATGGGGTGGCCAGCCAGATTGATCGTATCCAAAACTTTCTGAGGAAGGnnnnnnnn
nnnnnnnnnnnNNNNNNNNNN
