# Supplementary material for: Genome-wide signals of positive selection in strongylocentrotid sea urchins
Source: BMC Genomics. 2017 Jul 21;18:555. doi: 10.1186/s12864-017-3944-7 (PMC5521101; doi:10.1186/s12864-017-3944-7)
Supplement: Supplementary file 3 — Consensus alignment files. A compressed (gzip) tape archive (TAR) file containing 6250 consensus alignment files in FASTA format. (TGZ 14116 kb) [file 12864_2017_3944_MOESM3_ESM.tgz › SPU_006262/consensAlign.ordered.fa]

>sdro
ATGGAGGCTCTYCACCAAGCTCTGGATGGAAGCACAGTCTTCAAGAACCCTGCAGYCATC
TTGGGAGACAAGCAGGTGTCCCTGAGGTCTATGCTCGGCCTTCAAGCCAGCGACAAGAAG
TGGGCCTACGTGGAGCATTGCCTGGCCATGCTTGAGAGTCTGAGATGCTGCTTCCACGAT
GCCATGCAGGCGTACGAGGAAGAAAAGAGGAGGATTGAKGGAAGTTTTAAGAAGCCTCTG
ACACCAAACATGGCACCTGCCGCATCACCAGACACCCTRAGTTTTAACCAACAGGCRGCT
CTATCTGCCCTCACTCAGTTCATCACTTCTCTTGGAATCTGCCCAGCCCTACTGAAAGGA
GTAGGGCTTCCACTCRATGTCAGATCMCAGTTGGCTGCTTCCTTCATCCCATCGAACAAR
CCTCTTCCATTCAGAGAGCGCCAGAGAAGATTGATGCTGATACTAGGAGTTCTCGCTGAC
TGCATCAAGCAACCTGTCCTGGGTGGATTTATCCTATCTAAGAACCTGATTGATGTGTTG
GCATCATTGATTCAGGTAGTGTGYACCRTGGAGATTCAGAAGACAATTAAGATCAGGAAA
CCAGATGGAACTCTTGTYASWCCAGCTGAAGGAGAACCAGTCCTGCCTCCCTCTGACATC
CACTTTGCCAARGCCCAACTTGAGCASMTCACYCTTCACTGCTACCAGCCCTCTGTCATC
AAGGAGCTTCTCATCCTCCAGGGTGGGATRGGGTCAGGGGTGAAAGGTCRWACCCCTCTC
CMCAAGSCMCCSCCATGGTTGAGGAAGGTGTGTGGGAGCCTGCTGGCTGAAAGGATTGTG
ACCGATAAAGGAGTAGCCCATTTTCTACAGGGTATCATAGAGGATGGAGGTACATCATCA
GGCTCCTGGGCTAGATGTGATGCCATAGCGAACCTGTTAGCCAYGCCCCCTTCCTCRGCT
GTAYCRAAGGAGGTTTACTATAGAAGCATCTGTCATCAGATGTTAGATGTACTTCATTCT
GGGGATGATATCATGATGGGGCAGATCGTCCGGGTCATCAGTAGCTMTGTGGTTGCCATA
GTAACCAAYGAGAGGATGATAGCTAAGCAGTACATCCTAGACCCACTCTTCAAARCCCTC
ATAGCTGACAAAGATATCCAAGGTAACAGTCAACGAGTACTGGCCTGTGAATCTGAAGTG
TCCCAGTGCATCAGTRGCATCCATAGRGTRTTCATCATAGGAAGAGAACCCAGCTCCCTT
CTCCTTTCATSTCTYACACCCATCCTCCAKCATCTCTTCTCTCTCTACTGYTTCTCCATG
GARGGAGTCTGCAATCTCCGAACCTCGGTAGAGGAGATCCTTTGTGCATACCTGCGTACC
TCTGATCATRGTACAGCCCTCASWGCCATGGAACACACCTCAGCCATCAAGACGAWTCCT
CAGTATGGCAGGATGGATGAGAAGGTCACCTTCACACCAGGTTCAAGTGGTGGTGCAACC
ATGGTCTATCAAGGAGATGCTAGTCCGGAGGAATTGTTCACACAGARCCTGATGAGACAT
GAACACATTGGAAGCTGCTGTACTGCACTCCTACTCAAGGTCTCACAAGAGAAGCTGTCT
GCTGACTTCTTTATCGCTGTACTCAATGAGATGACAGCRACMGTGGYATCACTGGACTCA
TCAGGTTCCRTAGCTGAACAAGRCAGGGCTCCCTCTAGTGYCGGTTCAGGTCATAGCAGA
GAMCTYCTAGACTTAGAACCACCTTCACAGGTTGATRGGATCAACACCGTRCAGCATGCT
CTGAGGGTACTGGCYGTTCTTGAGCAGCTCTGTGAGGCCTTTGGACCCGATGTCCTCAAG
GACACTCAGCATCTGCTCCAGTTCTGTCAAGCSGCTCTCCAGAGGTGCGTGGATMGACTG
CAGCRKGAGGGAGAGGATGGCACAGACATCCCTGCTGGTGTCCTGGAGACAGAGACCCTG
ACCCTGGCTGTGGCTTTACTCTCGGCTTTGATCACCGGAGAGCAGAAGAAAAAATTGGGA
CCAACTGATAAACAAATCCTACAGGACRTTCTKCCACTTCTGATGACCATTTCCAAGTTR
CACTCGTTGGAGCCCATCCARAAACTAGCCGATGACCTCTCGATTGCCATAGCAACCCAT
GGTGCTGTGTCATCAGCCTCCATCCACCATGCAGGGCAGGAGAGGAGGAAAACTGGAAAG
AGGAATGATCSATTGAATGTTGACGTTGGGGACAGTACAACCAAAGGCATCACCAAGGGA
GAGTTGGGTCGACCCAAAGCTCAGAGCTGCGTAGAATCTGATGTGGCRWTKGKGAGAGGT
GCACAAAGTGGTGAAGAGGTGAACAGCATGAAGAGGGATGTKTCTGCAACRAGTGATGAT
GTGAGCAAGTCYCTCTTACATGGCTYAAGMACTGRAGATRAGTTMMKKTCAASAGGRCAM
MGCGTGGCTGTGCCCARCCAAGMTATTCCTSAARAWTCCTCCCATCAAAATCAAGATCCA
GAGTCCTTGAGAAAYGATCCTTTGAGAACATGTGGAAATGTGTCAAWTAGACCAGAAACC
TCAARACAAKTAGATGATAATGGAACTAATGATGAAGKTAGAGGTCAWTCAGAACATAGT
ACATCACATTMCAAAGACARCRRTGATTYRGAAAGGTCAAAGCATAAAACAACATYWRAT
AGTGAAACTGTTGAAGAAATTCCAGGCCTATCTAGAAGTGRTTCTCAAATTCAGACRAAT
CATATSGAGGAYTSGGTCSKTCAGCAAGGAAGGTCAGATSAGGACAASGGWAGGCAACAA
GAAAAGCCAGCARGTGARGCCTTTGAAGAAGCYATGAAGGACCTCACMGACCCTCTCCTC
CCYGTACGAGGYCACGCCCTCATCATGCTGGCCCGACTCCTGAAAGAGAAAGACCCAAGA
GCCCTTGCTGAGAGCGAGACCWTACTGAAGATCTTTGAGGAACACCTCTCSGAYGATGAC
ACCTAYATCTACCTGCCTTGTATCAATGGACTKGTAGTTTTGGCAGGCATWCATCCAGAC
AGGGTCATGCCTCATCTCTGYAGTAYKTCCATCAGTGGCTATGCAACGGATCAGAGCAAA
CAGTGGTCAGCAACSAGTCGGACAGTATCCCTGGAGAAGACACTCAAGATGGGGGAAGCT
WTGGTCAGAGCAACTAGGCAACTTGGAGAGCTTGTGCCATACTACAGAGATCTCTTACTG
AATACCATCATGGCGGGCACTAGACACCCAGACRGTCACATCAGAGCRAGCTGYCTAGCR
CATCTAGGRGAGGTCTSTGGGCTCCTCRGGTACTCACTGGGTACTGTKGTACATGAGGTA
AGGTTTACTCCATGGATATTTTACTTGYCKGTTACTAYATTNNNNNNNNNNNNNNNNNNN
NNN

>spal
ATGGAGGCTCTCCACCARGCTCTGGATGGAAGCACAGTCTTCAAGAACCCTGCAGCCATC
TTGGGAGAYAAGCAGGTGYCCCTGAGGTCTATGCTCGGCCTTCAAGCCAGCGACAAGAAG
TGGGCCTACGTGGAGCATTGCCTGGCCATGCTTGAGAGTCTRAGATSCTKMTTCCACGAT
GCCATGCTGGCATACGAGGATGAAAAGAGGAAGATCGAGGGAACTTCTAAGAAGCCTCTG
ACACCAAACATGGCACCTGCCGCATCACCGGACACCCTAAGTTTTAACCAACAGGCGGCT
CTATCYGCTCTCACTCAGTTCATCACTTCTCTTGGAATCTGCCCAGCCCTGCTGAAWGGA
GTAGGGCTTCCACTCAATGTCAGATCACAGTTGGCTGCTTCCTTCATCCCATCGAACAAA
CCTCTTCCATTCAGAGAGCGCCAGAGAAGRTTGATGCTGATACTACGAGTTYTCGCTGAC
TSCATCAAGCAACCTGTCCTSGGYGGATTYATCCTATCTAAGAACCTGATTGATGTGTTG
GCATCATTGATTCAGGTAGTGTGCACCATGGAGATTCAGAAGACAATTAAGATCAGGAAA
CCAGATGGAACTCTTGTKAGTCCAGCTGAAGGAGAACCAGTCCTGCCTCCCTCTGACATC
CACTTTGCCAAAGCCCAACTTGAGCASMTCACYCTTCACTGCTACCAGCCCTCTGTCATC
AAGGAGCTTCTCATCCTCCAGGGTGGGATGGGGTCAGGGGTGAAAGGYCGTACCCCTCTC
CCCAAGCCACCCCCATGGTTGAGGAAGGTGTGTGGGAGCCTGCTGGCYRAAAGGATTGTG
ACYGATAAAGGAGTAGCCCATTTTCTACAGGGTATCATAGASGATGGAGATACAYCRTCK
GGTTCCTGGGCTAGATGTRATGCCATAGCRAACCTGTTAGCCATGCCCCCTTCCTCGGCT
GTACCAAAGGAGGTTTACTATAGAAGCATCTGTCATCAGATGTTAGATRTACTTCATTCT
GGGGATGATATCATGATGGGGCAGATCGTCCGGSTCATCAGTAGCTMTGTGGTTGCCATR
GTAACCAAWGAGAGGATGATAGCTAAGCAGTACATCCTAGRCCCACTCTTCAAAGCCCTY
RTAGCTGACAAAGATRTCCAAGGTAACAGTCAASGAGTACTGGSSWGTGAATCTGAAGTG
TCCCAGTGCATCAGTGGCATCCATAGAGTGTTCATCATAGGAAGAGAACCCAGCTCCCTT
CTCCTCTCATCTCTYACACCCATCCTYCAKCATMTCTTCTCTCTCTACTGCTTCTCCATG
GAAGGAGTCTGCAATCTCCGRACCTCRGTAGAGGAGATCCTTTGTGCATACCTSCGTACC
TCTGATCATAGTACAGCCCTCASTGCCATGGMACACATCTCMGCCATCAAGAYGAATCCT
CAGTATGGCAGGATGGATGAGAAGGTCACCTTCACACCSGGTTCWRGTGGTGGTGCAAYC
ATGCTCTATCAAGGAGAYGCYAGTCCGGAGGAATTGTTCACACAGARYCTGATGAGACAT
GAACACATTGGAAGCTGYTGTACTGCACTCCTACTCAAGGTTTCACAAGAGAAGCTGTCT
GCTGACTTCTTTATCGCTGTACTCAATGAGATGACAGCGACGGTGGCATCACTGGACTCC
TCAGGTTCCATAGCTGAACAAGGCGGAGCGCCCTCTAGTGCCAGTTCAGGTCATAGCAGA
GACCTTCTAGACTTAGAACCACCTTCACAGGTTGATAGGATCAACACCGTACAGCATGCT
CTGAGGGTCCTGGCTGTTCTTGAGCAGCTCTGTGAGGCCTTTGGACCCGATGTCCTCAAG
GACACTCAGCATCTGCTCCAGTTCTGTCAAGCGGCTCTCCAGAGGTGCGTAGATCGACTG
CAGCGGGAGGGAGAGGATGGCACAGACATCCCTGCTGGTGTCCTGGAGACAGAGACCCTG
ACCTTGGCTGTGGCTTTACTCTCGGCTCTGATCACCGGAGAGCAGAAGAAAAAATTGGGA
CCAACTGACAGACAAATCCTACAGGACATTCTCCCACTCCTGGCGACCATTTCCAAGTTG
CACTCGTTGGAGCCCATCCAGAAACTAGCCGATGACCTCGCGATTGCCATAGCAACCCAT
GGTGCTGTGTCATCAGCCTCCATCCACCATGTAGGGCAGGACAGGAGGAAAACTGGAAAG
AGGAATGAACGATTGAATGTTGACGTTGGGGGCAGTAGAACCAAAGGCATCACCAAGGGA
AGGTCAGGTCGAGCCGAAGGTCGGAGCTGTGTAGAATCTGATGTGGCGATGGGGAGAGGT
GCACAAAGTGGTGAAGAGGTGAACAGCATGAAGAGGGATGTCTCTGCAACAAATGANGAT
GTGAGCAAGTCTCTCTTACATGGCTCAAGCACTGAAGATAAGTTACCTTCAACAGGACAC
TGCGTGGGTGTGCCCAACCAAGATATTCCTGAAAAATCCTCCCTTCAAAATCAAGATCCA
GAGTCCTTGAGAAATGATCCTTTGAGAACATGTGGAAATGTGTCAAATACACCAGAAACC
TCAAGACAAGTAGATGATAATGGAACTAATGATGAAGTTAGnnnnnnnnnnnnnnnTAGT
ACATCAAATTACAAAGACAGCAGTGATTTGGAAAGGTCAAAGCATGAAACAACATCAGAT
AGTGAAACTGTTGAAGAAATTCCANNNNNATCTAAAAGTGATTCTCAAATTCAGACGACT
CATATTGAGGACTCGGTCCTTCAGCAAGGAAGGTCAGATGAGGACAAGGGTAGGCAMCAA
GAAAAGCCAGCAAGTGAAGCCTTTGAAGAAGCCATGAAGGACCTCACCGACCCTCTCCTC
CCTGTACGAGGTCACGCCCTCATCATGCTGGCCCGACTCCTGAAAGAGAAAGACCCAAGA
GCCCTTGCTGAGAGCGAGACCTTACTCAAGATCTTTGAGGAACACCTCTCTGATGATGAC
ACCTACATCTACCTGCCCTGTATCAATGGACTAGTAGCTTTGGCAGGCATTCATCCAGAC
AGGGTCATGCCTCATCTCTGCAGTATGTTCATCAGTGGCTATGCAACGGATCAGAGCAAA
CAGTGGTCAGCAACCAGTCGGACAATATCCCTGGAGAAGACACTCAAGATGGGGGAAGCT
TTGGTCAGAGCAACTAGACAACTTGGAGAGCTTGTGCCATACTACAGAGACCTCTTACTG
AATACCATCATGGCGGGCACAAGACACCCAGATGGTCACATCAGAGCAAGCTGTCTAGCG
CATCTAGGRGAGGTCTGTGGGCTCCTCAGGTACTCACTGGGTACTGTTGTACATGAGGTA
AGGTTTACTCCATGGATATTTTACTTGCCGGTTACTATATTNNNNNNNNNNNNNNNNNNN
NNN

>sfra
ATGGAGGCTTTCCACCAAGCTCTAGATGGAAGCTCGGTATTCAAGAATCCTGCAGCTATC
TTGGGAGATAAGCAGGTGTCCCTAAGGTCTATGCTNNNCCTTCAAGCCAGCAACAAGAAG
TGGGCCTATGTGGAGCATTGCCTGGCCATGCTTGAGAGTCTAAGATGCTGCTTCCACGAT
GCCATGTTGGCATACGAGGATGAAAAGAGGAGGATCGAGGGAACTTCGAAGATGCCTCTG
ACACCAAACATGGCACCTGCCGCATCACCAGACACCCTAAGTTTTAACCAACAGACTACT
CTATCTGCTCTCACTCAGTTCATCACTTCTCTTGGAATCTGCCCAGCCCTACTGAAAGGA
GTAGGGCTTCCACTMAATGTCAGATCACAGTTAGCTGCTTCCTTCATCTCATTGAACAAA
CCTCTTCCATTCAGAGAGCGCCAGARAAGGTTGATGCTGATACTACRAGTTCTCGCTGAC
TGCATCAAGCAACCTGTCCTGGGTGGATTTATCCTATCTAAGAACCTGATCGATGTGTTG
GCATCATTGATTCAGGTAGTGTGCACCATGGAGATTCAGAAGACAATTAAGATCAGGAAA
CCAGATGGAACTCTTGTCAGTCCAGCTGAAGGAGAACCAGTCCTGCCTCCCTCTGACATC
SAYTTTGCCAAGGCCCAACTTGAGCACCTCRCCCTTCACTGCTACCAACCCTCWGTCATC
AAGGAGCTTCTCATTCTCCAGGGTGGGATGGGGTCAGGGGTGAAAGGTCAAAGCCCTCTC
CCCAAGCCACCCCCATGGTTGAGGAAGGTGTGTGGAAGCCTGCTGGCTGAAAGGATTATG
ACTGATAAAGGAGTAGCCCATTTTCTACAGGGTATCATAGACGATGGAGATACATCATCA
GGTTCCTGGGCTAGATGTGATGCTATAGCAAACCTGTTAGCCACACCCCCTTCCCCAGCC
ATACCAAAGGAGGTTTACTATAAAAGCATCTGTCATCAGATGTTAGATGTGCTTCATTCT
GGGGATGATATCATGATGAGGCAGATCGTCCGGGTCATCAGTAGCTATGTGGTTGCCATG
GTAACCAATGAGAGGATGATGGCCAAGCAGTACATCCTTGACCCACTCTTCAATGCTCTC
ATAGCTGTCAAAGATGTCCAAGGTAACAGTCAACGAGTACTGGCCAGTGAATCTGAACTG
TCAMAGTGCATCAGTGACATCCATCGAGTGTTCATCATTGGAAGAGAACCCAGCTCCCTT
CTCCTTTCATGTCTTACACCCATCCTCCATCATCTGTTCTCTCTCTACTGCTTCTCCATG
GAAGGAGTCTGCAATCTCCGGATCCTGGTAGAGGAGATCCTTTGTGCATACCTGCGTACC
TCTGATCATAGTACAGCCCTCACTGCCATGGAACACATCTCAGCCATCAAGACGAATCCA
ATGTATGACAGGATGGATGAGAATGTCACCTTCACACCAGGTTCCAGTGGTGGTGCAACC
ATGCTCTATCAAGGAGATGCTAGTCTGGAGGAATTGTTCACACAGAACCTGATGAGACAT
GAACACATTGGAAGCTGCTGTACTGCTCTCTTACTCAAGGTTTCACAAGAGAAGCTGTCT
GCTGACTTCTTTATTTCTGTACTCAATGAGATGACAGCAAYAGTGGCATCACTGGACTYC
TCGGGTTCTGGGGCTGAACNNNNNNNNNNNNNNNNNNNNNNNNNTTCAGGACATAGCAGA
GAACTCTTAGACTTAGAACCATCTWCACAGGTTGATAGGATCAACACCGTACAGCATGCT
CTGAGGGTTCTGGCTGTTCTTGAGCAGCTCTGTGAGGCCTTTGGACCTGATGTCCTCAAG
GACACTCACCATCTGCTCCAGTTCTGTCAAGCCGCTCTCCAGAGGTGCGTGGATCGACTG
AAGCARGAGGGAGAGGATGGCACAGACATCCCTGCTGGTGTCCTGGAGACAGAGACCCTG
ACCCTGGCTGTGGCTTTACTCTCRGCTTTGATCACCGGAGAGCAGAAGAAAAAATTGGGA
CCAACTGACAGACAAATCCTACAGGACATTCTCCCACTTCTGAGTACCATTTCCAAGTTG
CACTCGTTGGAGCCCATCCAGAAACTAACAGATGACCTYGCGATTGCCATAGCAACCCAT
GGTGCTGTGTCATCAGCCTCCATCCACCATGCAGGGCAGGAKAGGAGGAAAACTGGAAAG
AGGAATGAAAGATCGAGTGTTGATGTTGGGARTAGTACAACCAAAGGCATCAMCAAGGGA
AAGTTAGGTCGACCCAAAGCTCAGAGCTGCGTAGAATCTGATGTGGCAATGGGGAGAGGT
GCACAAAGTGGTGAAGAGGTGAACAGCATGAAGAGGGATGTCTCTGCAACAAGTGATGAT
GTGAGCAAGTCTCTCTTACATGGCTCAAGCACTGAAGATAAGTTCATTTCAATAGGAAAA
AGCGTGGCTGTGCCTATCMAAGATGTTCCTGAAAAATCTTCCCATCAAAATCGAGATGCA
GAGTCCTTGAAAAATGATCCTTTGAAAACATGTGGAAATGTTTCAAAWAGACCAGAAACT
TCRAGACAAGTAGATGATAATGGAACTAATGATGAAGTAAGAGTTCAATCAGAACATAGT
ACATCACATTACAAAAACAGCRGTGATTTGGAAGGGTCAAAGCATAAAACAACATCAGAT
AGTGAAACTGTTGAAGAAATTCSAGGCCTATCTAGAAGTGATTCTCAAATTCAGACAAAT
CATATTGATGACTCGGTCSTTCAGCAAGGGAGGTCAGATAAGGACAACAGTAGGCAACGA
GAAAACCCAGCAAGTGAAGCCTTTGAAGAAGCCATGAAGGATCTCACAGACCCTCTCCTC
CCTGTACGAGGCCACGCCCTCATCATGCTGGCCCGACTCCTGAAAGAGAAAGACCCAAGA
GCCCTTGCTGAGAGCGAGACCTTACTGAAGATCTTTGAGGAACACCTTTCTGATGATGAC
ACCTACATCTACCTGCCATGTATCAATGGACTGGTAGCTTTGGCAGGCATTCATCCAGAC
AGGGTCATGCCTCATCTCTGCAGYACTTTCATCAGTGGCTATGCAACAGATCAGAGCAAG
CAGTGGTCAGCAACCAGTCGGACAATGTCCCTGGAGAAGACACTCAAGATGGGGGAAGCT
TTGGTCAGAGCAACTAGACAACTTGGAGAGCTTGTGCCATACTACAGAGATCTCTTACTG
AATGCCATCATGGCGGGCACTAGACACCAAGACAGTCACATCAGAGCAAGCTGTCTAGCA
CATCTAGGGGAGGTCTGTGGGCTCCTCAGGTACTCACTGGGTACTGTGGTACATGAGGTA
AGGTTTACTCCATGGATATTTTACTTGCCGGNTACTGTATTNNNNNNNNNNNNNNNNNNN
NNN

>afraSS
ATGGAGGCTCTCCACCAAGCTCTGGATGGAAGCACAGTCTTCAAGAACCCTGCAGCCATC
TTGGGAGACAAGCAGGTGTCCCTGAGGTCTATGCTCGGCCTTCAAGCCAGCGACAAGAAG
TGGGCCTACGTGGAGCATTGCCTGGCCATGCTTGAGAGTCTGAGATGCTGCTTCCACGAT
GCCATGCAGGCGTACGAGGAAGAAAAGAGGAGGATTGAGGGAAGTTTTAAGAAGCCTCTG
ACACCAAACATGGCACCTGCCGCATCACCAGACACCCTGAGTTTTAACCAACAGGCGGCT
CTATCTGCTCTCACTCAGTTCATCACTTCTCTTGGAATCTGCCCAGCCCTGCTGAAAGGA
GTAGGGCTTCCACTCAATGTCAGATCACAGTTGGCTGCTTCCTTCATCCCACCGAACAAG
CCTCTTCCATTCAGAGAGCGCCAGAGAAGATTGATGCTGATACTAGGAGTTCTCGCTGAC
TGCATCAAGCAACCTGTCCTGGGTGGATTTATCCTATCTAAGAACCTGATTGATGTGTTG
GCATCATTGATTCAGGTAGTGTGCACCGTGGAGATTCAGAAGACAATTAAGATCAGGAAA
CCAGATGGAACTCTTGTTAGTCCTGCTGAAGGAGCACCAGnnnnnnnnCCCTCTGACATT
CACTTTGCCAAAGCCCAACTTGAGCACCTCACCCTTCACTGCTACCAGCCCTCTGTCATC
AAGGAGCTTCTCATCCTCCAGGGTGGGATGGGGTCAGGTGTAAAAGGTCATACCCCTCTC
CCCAAGCCACCACCATGGTTGAGGAAGGTGTGTGGGAGCCTGCTGGCCGAAAGGATTGTG
ACTGATAAAGGAGTAGCCCATTTTCTACAGGGTATCATAGAGGATGGAGATACACCATCG
GGATCCTGGGCTAGATGTGATGCTATAGCAAACCTGTTAGCCATGCCCCCTTCCTCGGCT
GTACCAAAGGAGTTTTACTATAGAAGCATCTGTCATCAGATGTTAGATGTACTTYATTCT
GGGGAYGATATCATGATGGGGCAGATCGTCCGGGTCRTCAGTAGCTWTGTGGTTGCCATR
GTAACCAAMRAGAGGATGATAGCTAAGCAGTACATCCTAGACCCACTCTTCAAARCCCTC
ATAGCTGACAAAGATRTCCAAGGTAACAGTCAACGAGTACTKGCCTGTGAATCTGAAGTG
TCCCAGTGCATCAGTRGCATCCATAGAGTATTCATCATAGGAAGAGAACCCAGCTCMCTT
CTCCTTTCATGTCTTACACCCATCCTCCAGCATCTCTTCTCTCTCTACTGCTTCTCCATG
GAAGGWGTCTGCAATCTCMGRACCTCGGTAGAGGAGATCCTTTGTGCATACCTGCGTACC
TCTGATCATGGTACAGCCCTCASTGCCATGGAACACAYCTCAGCCATCAAGACGAATCCT
CAGTATGGCAGGATGGATGAGAAGGTCACCTTCACACCMGGTTCWRGTGGTGGTGCAACC
ATGGTSTATCAAGGAGATGCYAGTCCGGAGGARYTGTTCACACAGAGCCTGATGAGACAT
GARCAYRTTGGAAGCTGCTGTACTGCACTCCTACTCAAGGTYTCACAAGAGAAGCTGTCT
GCTGACTTCTTTATCGCTGTACTCAATGAGATGACAGCRACSGTGGCATCACTGGACTCM
TCAGGTTCCGTAGCTGAACAAGRCAGGGCTCCCTCTASTGKYGGTTCAGRWCATAGCAGA
GAMCTTCTAGACTTAGAACCACCTTCACAGGTTGATGRGATCAACACCGTGCAGCATGCT
CTGAGGGTMCTGGCTGTTCTTGAGCAGCTCTGTGAGGCCTTTGGACCCGATGTCCTCAAG
GACACTCAGCATCTGCTCCAGTTCTGYCAAGCMGCTCTCCAGAGGTGCGTGGATCGACTG
CAGCGGGAGGGAGAGGATGGCACAGACATMCCTGCTGGTGTCCTRGAGACRGAGACCCTG
ACCCTGGCTGTGGCTTTACTCTCGGCTTTGATCACCGGAGAGCAGAAGAAAAAATTGGGA
CCAACTGAYARACAAATCCTACAGGACATTCTYCCACTTCTGRYGACCATTTCCAAGTTG
CACTCGTTGGAGCCCATCCAGAAACTAGCAGAAGACYTSGCGATTGCCATAGCAACCCAT
GGTGCTGTGTCATCAGCCTCCATTCACCATGCAGGGCAGGAGAGGAGGAAAACTGGAAAG
GGGAATGAACGATTGAATGTTGACGTTGGGGACAGTACAACCAAAGGCATCACCAAGGGA
GAGTTGGGTCGACCCAAAGCTCAGAGCTGCGTAGAATCTGAYGYGGCRATGGGGAGAGGT
GCACAAAGTGGTGAAGAGGTGAACAGCATGAAGAGGGATRYCTCTGCAAYRAGTGATGAT
GTGAGCAAGTCTCTCTTACATGGCTCAAGCACTGRAGATAASTTMMKKTCAASAGGRCAM
MGCSTGGCTGTGCCCARYCAAGATWWTCCTGAARAWTCMTCCCATCAAAATCAAGATSCA
GAGTCCTTGAGAAMTGATCCTTTGAGAACATGTGGAAATGTGTCAAWTAGWCCAGAAACY
TCAAGACAAKTAGATGATAATGGAACTAATGATGAAGTTAGAGKTCAATCAGAACATAGT
ACATCACATTCCAAAGACAGCAGTGATTTGGAAAGKTCARAGCATAAAACAACWTCARAT
AGTRAAACTGTTGAAGAAATTCCAGGCCTATCTAGAAGTGRTTCTCAAATTCAGACRAAT
CATATGGAGGACTGGGTCCTTCAGCAAGGAAGGTCAGATGAGGACAAGGGTAGGCAACAA
GAAAAGCCAGCARGTGAAGCCTTTGAAGAAGCCATGAARGACCTCACCGACCCTCTCCTC
CCYGTACGAGGYCACGCCCTYATCATGCTGGCCCGACTCCTGAAAGAGAAAGACSCAAGA
GCCCTTGCYGAGAGCGAGACCTTACTGAAGATCTTTGAGGAACACCTCTCYGACGATGAC
ACCTAYATCTACCTGCCTTGTATCAATGGACTGGTAGCTTTGGCAGGCATWCATCCAGAC
AGGGTCATGCCTCATCTCTGYAGTAYKTCCATCAGTGGCTATGCAACGGATCAGAGCAAA
CAGTGGTCAGCAACCAGTCGGACAGTATCCCTGGAGAAGACACTCAAGATGGGGGAAGCT
TTGGTCAGAGCAACTAGACAACTTGGAGAGCTTGTGCCATACTACAGAGATCTCTTACTG
AATACCATCATGGCGGGCACTAGACAYCCAGACAGTCACATCAGAGCAAGCTGTCTAGCG
CATCTAGGGGAAGTCTGTGGGCTTCTCAGGTACTCACTGGGTACTGTKGTACATGAGGTA
AGGTTTACTCCATGGATATTTTACTTGTCAGTTACTACATTNNNNNNNNNNNNNNNNNNN
NNN

>hpul
ATGGAGGCTCTCCAYCAAGCTCTGGATGSRAGCACAGTCTTCAAGAWCCCTGCAGCMATC
TTGGGAGATAAGCAGGTGTCCCTGAGGTCTATGCTNNNCCTYCAAGCCAGCGACAAAAAG
TGGGCCTACGTRGAGCATTGCCTGGCCATGCTTGAGAGTCTAAGATGCTGCTTCAACGAT
GCCATGCTGGCATACGAGGATGAAAAGAGGAGGATCGAGGGAACTTCTAAGAAGCCTCTC
ACACCAAACATGGCACCTGCAGCATCACCAGATACCTTAAGTTTTAACCAACAGACAGCT
CTATCTGCTCTCACTCAGTTYRTCACTTCTCTTGGAATCTGCCCAGCCCTACTGAAAGGA
GTAGGGCTTCCACTCAATGTCAGATCACAGTTGGCTGCTTGCTTCATCCCAGCGAACAAA
CCTCTTCCATTCAGAGAGCGCCAGAGAAGGTTAATGCTGATACTACGAGTTCTCGCTGAC
TGCATCAAGCAACCTGTCCTGGGTGGATTTATCCTGTCTAAGAATCTGATTGATGTGTTG
GCATCATCGATTCAGGTAGTGTGCACCATGGAGATTCAGAAGACAATTAAGATCAGGAAA
CCAGATGGAACTCTTGTTAGTCCAGCTGAAGGAGAACCAGTCCTGCCTCCCTCTGACATC
CACTTTGCCAAGGCCCAACTTGAGCACCTCACCCTTCACTGCTACCAGCCCTCTGTCATC
AAAGAGCTTCTMATCCTCCAGGGTGGGATGGGGTCAGGGGTGAAAGGACATACCCCTCTC
CAAAAGCCCCCGCCATGGTTGAGGAAGGTGTGTGGGAGCCTGCTGGCTGAAAGGATTGTG
ACTGATAAAGGAGTAGCCCATTTTCTACAGGGTATCATAGACGATGGAGATACATCATCA
GGTTCCTGGGCTAGATGTGATGCCATAGCGAGCCTGTTAGCCACGCCCCCTTCCTCAGCT
GTACCAAAGGAGGTTTACTATAGAAGCATCTGTCATCAGATGTTAGATGTACTTCATTCT
GGGGATGATATCATGATGGGGCAGATCGTCCGGGTCATCAGTAGCTCTGTGGTTGCCATA
GTAACCAAGGAGAGGATGATAGCTAAGCAGTACATCCTAGACCCACTCTTCAAAGCCCTC
ATAGCTGACAAAGATGTTCAAGGTAACATTCAACGAATACTGGCCTGTGAATCTGAAGTG
TCCCGGTGCATCAGTGGCATCCATAGAGTGTTCATCATAGGAAGRGAACCCAGCTCCCTT
CTCCTCTCRTGTCTTACACCCATCCTCCATCAGCTCTTCTCTCTCTACTGCTTCTCAATG
GAAGGAGTCTGCAATCTCCGGACCTCGGTAGARGAAATCCTTTGTGCATACCTCCGTACC
TCTGATCATAGTACAGCCCTCACTGCCATGGAACACATCTTAGCCATCAAGACRAATCCT
CWGTATGGCAGGAKGGATGAGAAGGTCACCTTCACACCCGGTTCTGGTGGTGGTGCAACC
ATGGTGTATCAAGGAGATGCCAGTCYGGAGRAACTGTTCASACAGARCCTGATGAGACAT
GAACACATTGGAAGCTGCTGTACTGCACTCCTACTCAAGGTTTCACAAGAGAAGCTGTCT
GCTGACTTCTTTATCGCTGTACTCAATGAGATGACAGCGACAGTGGCATCACTGGACTCA
TCAGGTTCCGTCGCTGAAGAAAGCAGGGCTCCCTCTAGTGCCGGTTCAGGACATAGCAGA
GAACTTCTAGACTTAGAACCACCTTCGCAGGTTGATAGGATCAACACCGTACAGCATGCT
CTGAGGGTCCTGGCTGTCCTTGAGCAGCTCTGTGAGGCCTTTGGACCTGATGTCCTCAAG
GACACTCACCATCTGCTCCAGTTCTGTCAAGCCGCTCTCCAGAGGTGCGTGAATCGACTG
CAGCGGGAGGGAGAGGATGGCACAGACATCCCTGCTGGTGTCCTGGAGACAGAGACCCTG
ACCCTGGCTGTGGCTCTACTCTCGGCTTTGATCACYGGAGAGCAGAAGAAAAAATTGGGA
CCAGCTGACAGACAAATCCTAAAGGACATTCTCCCACTTCTGACGACCATTTCCAAGTTG
CACTCGTTGGAGCCCATCCAGAAACTAGCAGATGACCTCGCCATTGCCATAGCAACCCAT
GGTGCTGTGTCATCGGCCTCCATCGACCATGCAGGGCAGGATAGGAGGAAAACTGGAAAG
AGGAATGAGCGATTGAATGTTGACATTGGGGGCGGTACAACCGAAGGCATCACCAAGGGA
AAGTTGGGTCGAGCCAAAGCTCAGAGCTGCGTAGAATCTGATGTGGCAATGGGGAGAGGT
GCACAGAGTGGTGAAGAAGTGAACAGCACGAAGAGGGATGTCTCTGTAACAAGTGATGAT
GTGAGCAAATCTCGCTTACATGGCTCAAGCACTGAAGAAAAGTTGTGGTCAACAGGACAC
CGCGTGGCTGTGCCCAACCAAGATATTCCTGAAAATTCCTCCCATCAAAATCATGATGCA
GAGTCCTTGAGAAATGATCCTTTGAGAACGTGTGGAAATGTGTCAAATCGACCAGAAACC
TCAAGACAAGTAGATGATAATGGAATTAATGAGGAAGTTAGAGGTCAATCAGGACATAGT
ATATCACATTACAAAGACAGCAGTGATTTGGAAAGGTCAAAGCATAAAACAACTTCAGAT
AGTGAAACTGTTGAAGAAATTCCAGGCCTATCTCGAGGTGATTCTCAAATTCAGACGAAT
CATGTTGAGGATTCGGTCCTTCAGCAAGGATGGTCAGATGAGGACAATGGTAGGCAACAA
GAAAAGCCAGCAGGTGAAGCCTTTGAAGAGGCCTTGAAGGACCTCAGCGACCCTCTCCTC
CCTGTACGAGGCCACGGCCTCATCATGCTGGCCCGCCTCCTGAAAGAGAAATGCCCAAGA
GCCCTTGCTGAGAGCGAGACCTTACTGAAGATCTTTGAGGAACACCTTTCTGATGATGAC
ACCTACATCTACCTGCCTTGTATCAATGGACTGGTAGCTTTGGCAGGCATTCATCCAGAC
AGGGTCATGCCTCATCTCTGCAGCACTTTCATCAGTGGCTATGCAACAGACCAGAGCAAA
CAGTGGTCAGCAACCAGTCGGACAATGTCCCTGGAGAAGACACTCAAGATGGGGGAAGCT
TTGGTCAGAGCTACTAGACAACTTGGAGAGCTTGTGCCTCACTTCAGGAATCTCTTGCTG
AATACCATCATGGCTGGCACAAGACACCCAGACGGTCACATCAGAGCAAGCTGTCTAGCG
CATCTAGGGGAGGTCTGTGGGCTCCTCAGGTACTCACTGGGTACTGTGGTACATGAGGTA
AGGTTTACTCCATGGATATTTTACTTGCTGGTTACTGTATnNNNNNNNNNNNNNNNNNnn
nnn

>snud
ATGGAGGCTTTCCACCAAGCTCTGGATGGAAGCTCGGTATTCAAGAATCCTGCAGCTATC
TTGGGAGATAAGCAGGTGTCCCTAAGGTCTATGCTNNNCCTTCAAGCCAGCGACAAGAAG
TGGGCCTATGTGGAGCATTGCCTGGCCATGCTTGAGAGTCTAAGATGCTGCTTCCACGAT
GCCATGCTGGCATACGAGGATGAAAAGAGGRGGATTGAGGGAACTTCTAAGATGCCTCTG
ACACCAAACATGGCACCTGCCGCATCACCAGACACCCTAAGTTTTAACCAACAGACTACT
CTATCTGCTCTCACTCAGTTCATCACTTCTCTTGGAATCTGCCCAGCCCTACTGAAAGGA
GTAGGGCTTCCACTCAATGTCAGATCCAAATTAGCTGCTTCCTTCATCCCACCGAACAAA
CCTCTTCCATTCAGAGAGCGCCAGAGAAGGTTGATGCTGATACTACGAGTTCTCGCTGAC
TGCATCAAGCAACCTGTCCTGGGTGGATTTATCCTATCTAAGAACCTGATCGATGTGTTG
GCATCATTGATTCAGGTAGTGTGCACCATGGAGATTCAGAAGACAATTAAGATCAGGAAA
CCAGATGGMACTCTTGTTAGTCCAGCTGAAGGAGAWCCAGTCCTGCCTCCCTCTGACATC
CACTTTGCCAAGGCCCAACTTGAGCACCTCACCCTTCACTGTTACCAGCCCTCAGTCATC
AAGGAGCTTCTCATCCTCCAGGGTGGGATGGGGTCAGGGGTGAAAGGTCAAAACCCTCTC
CCCAAGCCACCCCCATGGTTGAGGAAGGTGTGTGGAAGCCTGCTGGCTGAAAGGRTTATG
ACTGATAAAGGAGTAGCCCATTTTCTACAGGGTATCATAGACGATGGAGATACATCATCA
GGTTCCTGGGCTAGATGTGATGCCATAGCAAACCTGTTAKCCACACCCCCTTCCCCAGCC
GTACCAAAGGAGGTTTACTATAAAAGCATCTGTCATCAAATGTTAGATGTGCTTCATTCT
GGGGATGATATCATGATGACGCAGATCATCCGGGTMATCAGTAGCTATGTGGTTGCCATG
GTAACCAATGAGAGGATGATAGCCAAGCAGTACATCCTAGACCCACTCTTCAATGCTCTC
ATAGCTGTCAAAGATGTCCAAGGTAACAGTCAACGAGTACTGGCCAGTGAATCTGAACTG
TCCCAGTGCATCAGTGACATCCATCGAGTGTTTATCATAGGAAGAGAACCCAGCTCCCTT
CTCCTTTCGTGTCTTACACCCATCCTCCATCATCTCTTCTCTCTCTACTGCTTCTCCGTG
GAAGGAGTTTGCCATCTCCGGATCCCGGTTGAGGAGATCCTTTGTGCATACCTGCGTACC
TCTGATCATAGTACAGCCCTCACTGCCATGGAACACATCTCAGCCATCAAGACAAATCCA
ATGTATGACAGGATGGATGAGAAGGTCACCTTCACACCAGGTTCTAGTGGTGGTGCAACC
ATGCTCTATCAAGGAGATGCTAGTCTGGAGGAATTGTTCACACAGAACCTGATGAGACAT
GAACACATTGGAAGCTGCTGTACTGCTCTCTTTCTCAARGTTTCACAAGAGAAGCTGTCT
GCTGACTTCTTTATTTCTGTACTCAATGAGATGACAGCGACAGTGGCATCACTGGACTCC
TCGGGTTCTGGGGCTGAACTNGACAATCCTCCCTCTGGTTANNNTTCAGGACATAGCAGA
GAACTCTTAGACTTAGAACCATCTTCACAGGTTGATAGGATYAACACCGTRCAGCATGCW
CTGAGGGTTCTRGCTGTTCTTGAGCAGCTCTGTGAGGCCTTTGGACCYGATGTCCTCAAG
GACACKCACCATCTGCTCCAGTTCTGTCAAGCKGCTCTCCAGAGGTGCGTRGATMGACTG
AAGCRGGAGGGAGAGGATGGCACAGACATCCCTGCTGGTGTCCTGGAGACAGAGACCCTG
ACCCTGGCTGTGGCTTTACTCTCGGCTTTGATCACCGGAGARCAGAAGAAAAAATTGGGA
CCAACTGACAGACAAATCCTACAGGACATTCTCCCACTTCTGAGTACCATTTCCAAGTTG
CACTCGTTGGAGCCCATCCAGAAACTAACAGATGACCTCGCGATTGCCATAGCAACCCAT
GGTGCTGTGTCATCAGCCTCCATMCACCATGCAGGGCAGGATAGGAGGAAAACTGGAAAG
AGGAATGAAAGATYGAGTGTTGAYGTTGGGRATAGTACAACCAAAGGCATCACYAAGGGA
AAGTTAGRTCRASCCAAAGCTCRGAGCTGYGTAGAATCTGATGTGGCAATGGGGAGAGGT
GCACAAAGTRGTGAAGAGGTGARCAGCATGAAGAGGGATGTCTCTGCAACARGTGATGAT
GTSAGCAAGTCTCTCTTACATGGCTCAAGCACTGAAGATAAGTTAMRKTCMAYAGGRCAA
MGCGTGGCTGTGCCYAWCCAAGATRTTCCTGAAAARTCYTCCCATCAAAATCRAGATGCA
GAGTCCTTGARAAATGATCCTTTGAGAACATGTGGAAATGTGTCAAATAGACCAGRAACY
TCAAGMMAAGTAGATGATAATGGAACTAATGATGAAGTTAGAGKTCAATCAGAACAYAGY
ACATCACATTACAAAGACRRCAGTRATTTGGAAMRRTCAAAGCATAAAACAACATCAGAT
AGTGAAACTGTTGAAGAAATTCCAGGCCTRTCTAGAAGYGATTCTCAAATTCAGACGAAT
CATWTTGATGACTCGGTCCTTCAGCAAGGRAGGTCAGATGAGGACAACWGTAGGCAACAA
GWAAAGCCAGCAAGTGAAGCCTTTGAAGAAGCCATGAAGGATCTCACAGACCCTCTCCTC
CCTGTACGAGGCCACGCCCTCATCATGCTGGCCCGACTCCTGAAAGAGAAAGACCCAAGA
GCCCTTGCTGAGAGCGAGACCTTACTGAAGATMTTTGAGGAACACCTTTCTGATGATGAC
ACMTACATCTACCTGCCATGTATYAATGGACTGGTAGCTTTGGCAKGCATTCATCCWGAC
AGGGTCATGCCTYATCTCTGCAGTACTTTCATCAGTRGCTATGCAMCAGATCAGAGCAAA
CAGTGGTCAGCAACCAGTCGAACGATTTCMCTGGAGAAGACACTCAAGATGGGGGAAGCT
TTGGTCAGAGCAACWAGACAACTTGGAGAGCTTGTGCCATACTACAGAGATCTCTTACTG
AATACCATCATGGCGGGCACTAGACACCCAGACAGTCACATCAGAGCAAGCTGTCTAGYR
CATCTAGGGGAGGTCTGTGGGCTCCTCAGGTACTCACTGGGTACKGTGGTACATGAGGTA
AGGTTTACTCCATGGATATTTTACTTGCCGGNTACTGTATTNNNNNNNNNNNNNNNNNNN
NNN

>sintSS
ATGSAGGCTCTCCACCAAGCTCTGGATGGAAGTACAGTCTTCAAGAACCCTGCAGCCATC
TTRRRAGAYAAGCAGGTGTCCCTGARGTCTATGCTCGGCCTTCAAGCCAGCGACAAGAAG
TGGGCCTACGTSGAGCATTGCCTGGCCATGCTTGAGAGYCTAAGATGCTGCTTCCACGAT
GCCATGCTGGCATAYGAGGATGAAAAGAGGAGGATCGARRGAACCTCTAAGAAGCCTCTT
ACACCAAACATGGCACCTGCCGCCTCACCAGACACCCTAAGTTTTAACCAACAGGCAGCT
CTATCTGCTCTCACTCAGTTCATCACTTCYCTTGGAATCTGCCCAGCCCTACTGAAAGGA
GTAGGGCTTCCACTYAATGTYAGATCACAGTTGGCTGCTTCCTTCATCCCRTCGAACAAA
CCTCTTCCATTCAGAGAGCGCCAGAGAAGGTTGATGCTGATACTAMGAGTTCTCGCTGAC
TGCATCAAGSAACCTGTCCTKGGTGGATTYATCCTRTCTAAGAACCTGATTGATGTGTTG
GCATCATTGATTCAGGTAGTGTGCACCCTGGAGATTCAGAAGACAATTAAGATCAGGAAA
CCAGATGGAACTCTTGTTAGTCCAGCTGAAGGAGAACCAGTCCTGCCTCCCTCTGACATC
CACTTTGCCAAGGCCCAACTTGAGCACCTCACCCTTCACTGCTACCAGCCCTCTGTCATT
AAGGAGCTTCTCATCCTCCAGGGTGGGATGGGGTCAGGGGTGAAAGGTCATACCCCTCTC
CCCAAGCCACCCCCATGGTTGAGGAAGGTGTGTGGGAGCCTGCTGGCYGAAAGGATTGTG
ACYGATAAAGGAGTAGCCCATTTTCTACAGGGTATCATAGASGATGGAGATACATCATCR
GGTTCCTGGGCTAGATGTGATGCCATAGCGAACCTGTTAGCMMCGCCGCCTTCCTCAGCT
TTACCAAAGGAGGTTTACTATAGAAGCATCTGTCATCAGATGCTAGATGTACTTCATTCT
GGGGATGATATCATGATGGGGCAGATCGTCCGGGTCATCAGTAGCTCTGTGGTTGTCATA
GTAACCAATGAAAGGATGATAGCTAAGCAGTACATCCTAGACCCACTCTTCAAAGCCCTT
GTAGCTGACAAAGAKATCCAAGGTAACAGTCAACGAGTACTGGCGAGTGAATCTGAAGTG
TCCCAGTGCATCAGTAGCATCCATAGAGTATTCATCATAGGAAGAGAACCAAGCTCCCTT
CTCCTTTCATGTCTCACAMCCATCCTTCWYYATCTCTTCTCTCTCTACTGCTTCTCCATG
GAAGGAGTCTGCAATCTCCGAACCTCAGTAGAGGAGATCCTTTGTGCRTACCTGCGTACC
TCTGATCATAGTACAGCCCTCACTGCCATGGAACACATCTCRGYCATCAAGAYRAATCCT
CAGTATGGCAGGATGGATGAGAAGGTCACCTTCRCACCTGGTTCAAGTGGTGGTKCAACC
ATGGTCTATCAAGGAGATGCTAGTCCGGAGGAATTGTTCACACAGAACCTGATGAGACAT
GARCACATTGGAAGCTGCTGTACTGCACTCCTACTCAAGGTTTCACAAGAGAAGCTGTCG
GCTGACTTCTTTATCGCTGTACTCAATGAGATGACAGCRACAGTGGCATCACTGGACTCA
TCAGRTTCTGTAGCTGAACAAGRYAGGGCTCCCTCTAGTGCCGGTTCAGGTCATAGCAGA
GAMCTTCTAGACTTRGAACCACCTTCACAGGTTGATAGGATCRACACMGTACAGCATGCT
CTSAGGGTCCTGGCTGTTCTTGAGCAGCTCTGTGAGGCCTTTGGACCCGATGTCCTCAAG
GACACTCAGCATCTGCTCCAGTTCTGTCAAGCYGCTCTCCAGAGGTGCGTGGATCGACTG
CAGCGGGAGGGAGAGGATGGGACAGACATCCCTGCTGGTGTCCTGGAGACRGAGACCYTG
ACCCTGGCTGTGGCTTTACTCTCGGCTTTGATCACCGGAGAGCAGAAGAAAAAATTGGGA
MMAACTGACARAMAAATCCTACAGGACATTCTCCCACTTCTGACGACCATTTCCAAGTTG
CATTCGTTGGAGCCTATCCAGAAACTAGCAGATGACCTCGCGATTGCCATTGCAACCCAT
GGTGCTGTGTCATCAGCCTCCATCCACCATGCAGGGCAGGAGAGGAGGACAACTGGAAGG
GGTAATGAACGATYGAATGTTGACGTTGGGGRCAGTRCAACCAAAGGCATCACSRAGGGA
GAGTTGGGTCGACCCAAAGCTCAGAGCTGCGTAGAATCTGACGTGGCGATGGGGAGAGGT
GCAMAGAGTGATAAAGAGSTRAASAGCATAAAGAGAGATGCCTCTRCAMYAGGTGATGAT
GTGAGCAAGTCTCTCTTACATGGYTYAAGCWCTGGAGATGAGTTCATTTCAAGAGGACAA
AGCGTGGCTGTGCCCAACCAAGATATTCCTGAAAATTCCTCCAAACAAAATCAAGATCCA
GAGTCCTTGAGAAATGATCCTTTGARAAYATGTGGAAAYRTGTCAARTAGACCAGAAACC
TCAAGACAAGTAGATGATAATGGAACTAATGATGACATTAGAGGTCAATCAGAACATAGT
AMATTACATTACAAAGACAGCAGTGATTYGGAAAGTTCAAAGCATAAAACAACATCAGAT
AGTGAGAATGTTGAAGAAATTCnnnnnnnnnnnnnnnnnnnnnnnnAAATTCAGACRAAT
CATATTGAGGATTCGGTCCTTMAGCAAGGAAGGTCAGATGAGGACAACGGTAGGCAACAA
GAAAAGCCAGTAGGTGAAGCCTTTGAAGAAGCCATGAAGGACCTCACYGACCCTCTCCTC
CCTGTACGAGGCCACGCCCTCATCATGCTGGCCAGACTCCTGAAAGAGAAAGACCCAAGA
GCCCTTGCTGAGAGCGAGACCTTACTCAAGATCTTTGAGGAACACCTTTCCGACGATGAC
ACCTATATCTACCTGCCTTGTATCAATGGACTGGTAGCTTTGGCAGGYATTCATCCAGAC
AGGGTCATGCCTCACCTCTGCAGTACGTTCATCAGTGGCTATGCAGCAGATCAGAGCAAA
CAGTGGTCAGCAACCAGCCGGACAGTCTCCCTGGAGAAGACACTCAAGATGGGGGAAGCT
TTGGTCAGAGCAACTAGACAACTTGGAGAGCTTGTSCCATWCTACAGGGATCTCTTGCTG
AATACCATCATGGCGGGCACGATACACCCAGACGGTCACATCAGAGCGAGCTGTCTAGCG
CATCTAGGGGAGGTCTGTGGGCTCCTCAGGTACTCACTGGGTACTGTTGTACATGAGGTA
AGGTTTACTCCGTGGATATTTCACTTGCMGGTTACAATATTNNNNNNNNNNNNNNNNNNN
NNN

>sprp
ATGGAGGCTCTCCACCAAGCTCTTGATGGAAGCACAGTCTTCAAGAACCCTGCAGCCATC
TTGGGAGATAAGCAGGTGTCCCTGAGGTCTATGCTYGGCCTTCAAGCCAGCGACAAGAAG
TGGGCCTACGTGGAGCATTGCCTGGCCATGCTTGAGAGTCTGAGATCCTGCTTCCACGAT
GCCATGCTGRCATACGAGGATGACAAGAAGAGRATCGAGGGAACTTCTAAGAAGCCTCTG
ACACCAAACATGGCACCTGCCGCATCACCAGACAYCCTAAGTTTTAACCAACAGGCGGCT
CTATCTGCTCTCACTCAGTTCATCACTTCTCTTGGAATCTGCCCAGCCCTACTGAAAGGA
GTAGGGCTTCCACTCAATGTCAGATCCCAGTTGGCTGCTTCCTTCATCCCATCGAACAAG
CCTCTTCCATTCAGGGAGCGCCAGAGAAGGTTGATGCTGATACTACGAGGTCTCGCTGAC
TGCATCAAGCAACCTGTCCTGGGTGGATTTATCCTATCTAAGAACCTGATTGATGTGTTG
GCATCATTGATTCAGGTAGTGTGCACCCTGGAGATTAAGAAGACAATTAAGATCAGGAAA
CCAGATGGAACTCTTGTTAGTCCAGCTGAAGGAGCACCAGTCCTGCCTCCCTCTGACATC
CACTTTGCCAAGGCCCAACTTGAGCACCTCACCCTTCACTGCTACCAGCCCTCTGTCATC
AAGGAGCTTCTCATYCTCCAGGGTGGGATGGGGTCAGGGGTGAAAGGTCAAACCCCTCTC
CCCAAGGCACCGCCATGGTTGAGGAAGGTGTGTGGGAGCCTGCTGGCTGAAAGGATTGTG
ACTGATAAAGGAGTGGCCCATTTTCTACAGGGTATCATAGAGGATGGAGATACACCATCT
GGCTCCTGGGCTAGATGTGATGCCATAGCAAAYCTGTTAGCCACGCCCCCTTCCTCGGCT
GTACCRAAGGAGGTGTACTATAAAAGCATCTGTCATCAGATGCTAGATGTACTTCATTCT
GGGGATGATATCATGATGGGGCAGATCGTCCGGGTCATCAGTAGCTCTGTGGTTGCCATA
GTAACCAATGAGAGGATGATAGCTAAGCAGTACATCCTAGACCCGCTCTTCAAAGCCCTC
ATAGCTGACAAAGAYGTCCAAGGTAACAGTCAACGMGTACTGGCCTGTGAATCTGAASTK
TCSCRGTGCATCAGTGGCATCCATAGRGTATTCATCATAGGAAGAGAACCCAGCTCCCTT
CTCCTTTCATGTCTTACACCCATCCTTCCTCAGCTCTTCTCTCTCTACTGCTTCTCCATG
GAAGGAGTCTGCAATCTCCGAACCTCAGTAGAGGAGATCCTTTGTGCATACCTCCGTACC
TCTGATCATAGTACAGCCCTCACTGCCATGGARCACATCTCAGCCATCAGGACGAATCCT
CAGTATGGCAGGATGGATGAGAAGGTCACCTTCACACCTGGTTCAAGTGGTGGTGCAACC
ATGGTGTATCAAGGAGATGCCAGTCCGGAGGAACTGTTCACACAGAACCTGATGAGACAT
GAACACATTGGAAGCTGCTGTACCGCACTATTACTAAAGGTTTCACAGGAGAAGCTGTCT
GCTGACTTCTTTATCGCTGTACTCAATGAGATGACAGCGACAGTGGCATCACTGGACTCA
TCAGGTTTTGTAGCTGAACAAGACAGGGCTCCCCCTAGTGCCGGTTCRGKTCATAGCAGA
GAACTTCTAGACTTAGAACCACCTTCACAGGTTGATAGGATCGACACCGTACAGCATGCT
CTGAGGGTCCTGGCTGTTCTTGAGCAGCTCTGTGAGGCCTTTGGACCCGATGTCCTCAAG
GACACTCACCATCTGCTCCAGTTCTGTCAAGCCGCTCTCCAGAGGTGCGTGGATCGGCTG
CAGCGGGAGGGAGAGGATGGCACAGACATCCCTGCTGGTGTCCTGGAGACGGAGACCCTG
ACCCTGGCTGTGGCTCTACTCTCGGCTTTGATCACGGGAGAACAGAAGAAAAAATTGGGA
CCAACTGATAAACAAATCCTACAGGACATTYTCCCACTTCTGATGACCATTTCCAAGTTG
CACTCGTTGGAGCCCATCCAGAAACTAGCAGATGACCTCRCCATTGCCATAGCAACCCAT
GGTGCTGTGTCATCAGCCTCCATCCACCATGCAGGGCAGGATAGGAGGAMSACTGGAAAG
MGGAATGARCGATTGAATGTTGACGTTGGGGGCAGTGCAACCAAAGGCATCACCAAGGGA
GAGTTAGGTCGAMCCAAAGCTCAGAGCTGCRTTGAATCTGCTGTGGCAATGGGGAGAGGT
GCACAAAGTGGTGAAGAGGTGAACAGCATRAAGAGGGATGTCTCTGCAACAAGTGACGAT
GTGAGCGAGTCYCTCTTACATGGCTCAAGMACTGRAGATAAGTTAWKKKCRASAGGRCAM
MRCGTGGCTGTGCCYAACCARRATMTTCSTGAAARATCCTCCCWTCAAAATCAAGATGCA
GAGTCCTTGAGAAATGATCCTTTGAGAACATGTGGAAATGTGTCAARTAGACCAGAAAYC
TCAAGACAAGTAGATGATAATGRAACTARYRATGAAGTTAGAGGTCAATCAGAACATAGT
ACATCACATGATATAGACAGCAGKGATTTGGAAAGKTCAAAGCATAAAACAACTTCAGAT
AGTGAAACTGTTGAAGAAATTCCAGGCCTATCTAGCAGTGATTCTCAAAYTCAGAYGAAT
CATATTGAGGATTYGGTCCTTCAGCAAGGAAGGTCAGATGAGGACAASGGTAGGCAACAA
GTGAAGCCAGCGAGTGAAGCCTTTGAGGAAGCCATGAAGGACCTCACCGAYCCTCTCCTC
CCCGTACGAGGCCACGCCCTCATCATGCTGGCCCGACTCCTGAAGGAGAAAGACCCAAGA
GCCCTTGCTGAGAGCGAGACCTTACTGAAGATCTTTGAGGAACACCTCTCTGATGATGAC
ACCTACATCTACCTGCCTTGTATCAATGGRCTRGTAGCTTTGGCAGGCATTCATCCAGAC
AGGGTCATGCCTCATCTCTGCAGTATGTCCATCAGTGGCTATGCAACGGATCAGAGCAAA
CAGTGGTCAGCAACTAGCCGGACAGTATCCCTGGAGAAGACTCTCAAAATGGGGGAAGCT
TTGGTCAGAGCAACTAGACAACTTGGAGAGCTTGTGCCTCACTTCAGGGATCTCTTGCTG
AATACCATCATGGCGGGCACTAGACACCCAGACGGTCACATCAGAGCAAGCTGTCTAGCG
CATCTCGGGGAGGTCTGTGGGCTCCTCAGGTACTCACTGGGTACAGTTGTACATGAGGTA
AGGTTCACTCCTTGGATATTTCACTTGCCGGCTACTATATTCAGGCCTGATAATTACCCG
ATT

>spurp
ATGGAGGCTCTCCACCAAGCTCTTGATGGAAGCACAGTCTTCAAGAACCCTGCAGCCATC
TTGGGAGATAAGCAGGTGTCCCTGAGGTCTATGCTTGGCCTTCAAGCCAGCGACAAGAAG
TGGGCCTACGTGGAGCATTGCCTGGCCATGCTTGAGAGTCTGAGATCCTGCTTCCACGAT
GCCATGCTGGCATACGAGGATGACAAGAAGAGAATCGAGGGAACTTCTAAGAAGCCTCTG
ACACCAAACATGGCACCTGCCGCATCACCAGACATCCTAAGTTTTAACCAACAGGCGGCT
CTATCTGCTCTCACTCAGTTCATCACTTCTCTTGGAATCTGCCCAGCCCTACTGAAAGGA
GTAGGGCTTCCACTCAATGTCAGATCCCAGTTGGCTGCTTCCTTCATCCCATCGAACAAG
CCTCTTCCATTCAGGGAGCGCCAGAGAAGGTTGATGCTGATACTACGAGGTCTCGCTGAC
TGCATCAAGCAACCTGTCCTGGGTGGATTTATCCTATCTAAGAACCTGATTGATGTGTTG
GCATCATTGATTCAGGTAGTGTGCACCCTGGAGATTAAGAAGACAATTAAGATCAGGAAA
CCAGATGGAACTCTTGTTAGTCCAGCTGAAGGAGCACCAGTCCTGCCTCCCTCTGACATC
CACTTTGCCAAGGCCCAACTTGAGCACCTCACCCTTCACTGCTACCAGCCCTCTGTCATC
AAGGAGCTTCTCATTCTCCAGGGTGGGATGGGGTCAGGGGTGAAAGGTCAAACCCCTCTC
CCCAAGGCACCGCCATGGTTGAGGAAGGTGTGTGGGAGCCTGCTGGCTGAAAGGATTGTG
ACTGATAAAGGAGTGGCCCATTTTCTACAGGGTATCATAGAGGATGGAGATACACCATCT
GGCTCCTGGGCTAGATGTGATGCCATAGCAAACCTGTTAGCCACGCCCCCTTCCTCGGCT
GTACCGAAGGAGGTGTACTATAAAAGCATCTGTCATCAGATGCTAGATGTACTTCATTCT
GGGGATGATATCATGATGGGGCAGATCGTCCGGGTCATCAGTAGCTCTGTGGTTGCCATA
GTAACCAATGAGAGGATGATAGCTAAGCAGTACATCCTAGACCCGCTCTTCAAAGCCCTC
ATAGCTGACAAAGATGTCCAAGGTAACAGTCAACGAGTACTGGCCTGTGAATCTGAACTT
TCGCAGTGCATCAGTGGCATCCATAGAGTATTCATCATAGGAAGAGAACCCAGCTCCCTT
CTCCTTTCATGTCTTACACCCATCCTTCCTCAGCTCTTCTCTCTCTACTGCTTCTCCATG
GAAGGAGTCTGCAATCTCCGAACCTCAGTAGAGGAGATCCTTTGTGCATACCTCCGTACC
TCTGATCATAGTACAGCCCTCACTGCCATGGAACACATCTCAGCCATCAGGACGAATCCT
CAGTATGGCAGGATGGATGAGAAGGTCACCTTCACACCTGGTTCAAGTGGTGGTGCAACC
ATGGTGTATCAAGGAGATGCCAGTCCGGAGGAACTGTTCACACAGAACCTGATGAGACAT
GAACACATTGGAAGCTGCTGTACCGCACTATTACTAAAGGTTTCACAGGAGAAGCTGTCT
GCTGACTTCTTTATCGCTGTACTCAATGAGATGACAGCGACAGTGGCATCACTGGACTCA
TCAGGTTTTGTAGCTGAACAAGACAGGGCTCCCCCTAGTGCCGGTTCAGGTCATAGCAGA
GAACTTCTAGACTTAGAACCACCTTCACAGGTTGATAGGATCGACACCGTACAGCATGCT
CTGAGGGTCCTGGCTGTTCTTGAGCAGCTCTGTGAGGCCTTTGGACCCGATGTCCTCAAG
GACACTCACCATCTGCTCCAGTTCTGTCAAGCCGCTCTCCAGAGGTGCGTGGATCGGCTG
CAGCGGGAGGGAGAGGATGGCACAGACATCCCTGCTGGTGTCCTGGAGACGGAGACCCTG
ACCCTGGCTGTGGCTCTACTCTCGGCTTTGATCACGGGAGAACAGAAGAAAAAATTGGGA
CCAACTGATAAACAAATCCTACAGGACATTTTCCCACTTCTGATGACCATTTCCAAGTTG
CACTCGTTGGAGCCCATCCAGAAACTAGCAGATGACCTCGCCATTGCCATAGCAACCCAT
GGTGCTGTGTCATCAGCCTCCATCCACCATGCAGGGCAGGATAGGAGGAACACTGGAAAG
CGGAATGAACGATTGAATGTTGACGTTGGGGGCAGTGCAACCAAAGGCATCACCAAGGGA
GAGTTAGGTCGAACCAAAGCTCAGAGCTGCATTGAATCTGCTGTGGCAATGGGGAGAGGT
GCACAAAGTGGTGAAGAGGTGAACAGCATAAAGAGGGATGTCTCTGCAACAAGTGACGAT
GTGAGCGAGTCCCTCTTACATGGCTCAAGAACTGGAGATAAGTTAATTTCAAGAGGACAA
AGCGTGGCTGTGCCTAACCAAGATATTCCTGAAAAATCCTCCCTTCAAAATCAAGATGCA
GAGTCCTTGAGAAATGATCCTTTGAGAACATGTGGAAATGTGTCAAGTAGACCAGAAACC
TCAAGACAAGTAGATGATAATGGAACTAGCGATGAAGTTAGAGGTCAATCAGAACATAGT
ACATCACATGATATAGACAGCAGTGATTTGGAAAGTTCAAAGCATAAAACAACTTCAGAT
AGTGAAACTGTTGAAGAAATTCCAGGCCTATCTAGCAGTGATTCTCAAATTCAGATGAAT
CATATTGAGGATTTGGTCCTTCAGCAAGGAAGGTCAGATGAGGACAACGGTAGGCAACAA
GTGAAGCCAGCGAGTGAAGCCTTTGAGGAAGCCATGAAGGACCTCACCGACCCTCTCCTC
CCCGTACGAGGCCACGCCCTCATCATGCTGGCCCGACTCCTGAAGGAGAAAGACCCAAGA
GCCCTTGCTGAGAGCGAGACCTTACTGAAGATCTTTGAGGAACACCTCTCTGATGATGAC
ACCTACATCTACCTGCCTTGTATCAATGGGCTAGTAGCTTTGGCAGGCATTCATCCAGAC
AGGGTCATGCCTCATCTCTGCAGTATGTCCATCAGTGGCTATGCAACGGATCAGAGCAAA
CAGTGGTCAGCAACTAGCCGGACAGTATCCCTGGAGAAGACTCTCAAAATGGGGGAAGCT
TTGGTCAGAGCAACTAGACAACTTGGAGAGCTTGTGCCTCACTTCAGGGATCTCTTGCTG
AATACCATCATGGCGGGCACTAGACACCCAGACGGTCACATCAGAGCAAGCTGTCTAGCG
CATCTCGGGGAGGTCTGTGGGCTCCTCAGGTACTCACTGGGTACAGTTGTACATGAGGTA
AGGTTCACTCCTTGGATATTTCACTTGCCGGCTACTATATTCAGGCCTGATAATTACCCG
ATT

>pdep
ATGGAGACTCTCCACCAAGCTCTCGATGGAAGCTCAGTCTTCAAGAATCCTGCAGCCATC
TTTGGAGATAAGCAGGTGTTCCTAAGGTCTATGCTNNNCCTTCAAGCCAGTGACAAGAAG
TGGGCCTATGTGGAGCATTGCCTGGCCATGCTTGAGAGTCTAAGATGCTGCTTCCACGAT
GCCATGCTGGCATACGAGGATGAAAAGAGGAGGATCGAGGGAACTTCTAAGATGCCTCTG
ACACCAAACATGGCACCTGCCGCATCACCAGACACCCTAAGTTTTAACCAACAGACTACT
CTATCTGCTCTCACTCAGTTCATCACTTCTCTTGGAATCTGCCCAGCACTACTGAAAGGA
GTAGGGCTTCCACTCAATGTCAGATCACAGTTAGCTGCTTCCTTCATCTCATTGAACAAA
CCTCTTCCATTCAGAGAGCGCCAGAGAAGGTTGATGCTGATACTACGAGTTCTCGCTGAC
TGCATCAAGCAACCTGTCCTGGGTGGATTTATCCTATCTAAGAACCTGATTGATGTGTTG
GCATCATTGATTCAGGTAGTGTGCACCATGGAGATTCAGAAGACCATTAAGATTAGGAAA
CCAGATGGAACTCTTGTTAGTCCAGCTGAAGGAGAACCAGTCTTGCCTCCCTCTGACATC
CACTTTGCCAAGGCCCAACTTAAGCACCTCACCCTTCACTGCTACCAGCCCTCAGTCATC
AAGGAGCTTCTCATTCTCAAGGGTGGGATGGGGTCAGGGGTGAAAGGTCAAAGCCCTCTC
CCCAAGCCACCCCCATGGTTGAGGAAGGTGTGTGGAAGCCTGCTGGCTGAAAGGATTATG
ACTGATAAAGGAGTAGCCCATTTTCTACAGGGTATCATAGACAGTGGAGATACATCATCA
GGTTCCTGGGCTAGATGTGATGCCATAGCAAACCTGTTAGCCACACCCACTACCCCAGCC
GTTCCAAAGGAGGTTTACTATAAAAGCATCTGTCATCAGATATTAGATGTGCTTCATTCT
GGGGATGATATCATGATGAAGCAGATCGTCCGGGTCATCAGTAGCTATGTGTTGGCCGTG
GTAACCAATGAGAGGATGATAGCCAAGCAGTACATCCTAGACCCACTCTTCAATGCTCTC
ATAGCTGTCAAAGATGTCCAAGGTAACAGTCAACGAGTACTGGCCAGTGAATCTGAACTG
TCACAGTGCATCAGTGACATCCATCGAGTGTTCATCATAGGAAGAGAACCCAGCTCCCTT
CTCCTTTCATGTCTTACACCCATCCTCCATCATCTCTTCTCTCTCTACTGCTTCTCCATG
GAAGGAGTTTGCAATCTCCGGATCCCTGTGGAGGAGATCCTTTGTGCATACCTCCGTACC
TCTGATCATAGTACAGCCCTCACTGCCACGGAACACATCGCAGCCATCAAGATGAATCCA
ATGTATGACAGGATGGATGAGAAGGTCACCTTCTCACCAGGTTCTAGTGGTGGTGCGACC
ATGCTCTATCAAGGAGATGCTAGTGTAGAGGAATTGTTCACACAGAACCTGATGAGACAT
GAACACATTGGAAGCTGCTGTACTGCTCTCTTACTCAAGGTTTCACAAGAGAAGCTGTCT
GCTGACTTCTTTATTTCTGTACTCAATGAGATGACGGCCACAGTGGCATCACTGGACTCA
TCAGGTTCCGTAGCTGAACAAGGCAGAGCTCCCTCTAGTGNNGGTTCAGGACATAGCAGA
GAACTTCTAGACTTAGAACCACCTTCACAGGTTGATAGGATCAACACYGTACAGCATGCT
CTGAGGGTTCTGGCTGTTCTTGAGCAGCTCTGTGAGGCCTTTGGACCGGATGTCCTCAAG
GACACTCGCCATCTGCTCCAGTTCTGTCAAGCCGCTCTCCAGAGGTGCGTGGATCGACTG
AAGCAGGAGGGAGAGGATGGCACAGACAACCCTGCTGGTGTCCTGGAGACAGAGACCCTG
ACCCTGGCTGTGGCTTTACTCTCAGCTTTGATCACTGGAGAGCAGAAGAAAAAATTGGGA
CCAACTGACAGACAAATCCTACAAGACATTCTCCCACTTCTGAGTACCATTTCYACGTTR
CACTCGTTGGAGCCCATCCAGAAACTAGCAKATGACCTCGCGATTGCCATAGCAACCCAT
GGTGCTGTGTCATCAGCCTCCATCCACCATGCAGGGCAGGATAGGAGGAAAACTGKAAAG
AGGAATGAAAGATCGAGTGTTGAYGTTGGGGATAGTACAACCAAAGGCATCACCAAGGGA
AAGTTAGGTCRACCCAAAGCTCAGAGCTGCATAGAATCTGATGTGGCAATGGGGAGAGGT
GCACAAAGTGGTGAAGAGGTAAACAGCATGAAGAGGGATGTCTCTGCAACAAGTGATGAT
GTGAGCAAGTCTCTCKTACATGGCTCAAGCACTGAAGATAAGTTATGGTCCACAGGACAA
CTCRTGGCTGTGCCCAACCAAAATATTCCTGAAAAGTCCTCCCATCAAAATCAAGATGCA
GAGTCCTTGAGAAATGATCCTTTGAGAACATGTGGAAATGTGTCAAATAGACCAGAAACC
TCAAGACAAGTAGATGATAATGGAACTAATGATGAAGTTAGAGGTCAATCAGAACATATT
WCATCACATTACAAAGACAGCAGTGATTTKGAACAGTCAAAGCATAAAACAACATCAGAT
AGTGAAACYGTTGAAGAAATTCCCGGCCTATCTAGAAGTGATTCTCAAATTCAGACTAAT
CATATTGAGGACTCGGTCCTTCAGCAAGGAAGGTCAGATGAGGACAACAGTAGGCAACAC
GAAAAGCCAGCAAGTGAAGCCTTTGAAGAAGCCATGAAGGATCTMACCGACCCTCTTCTC
CCTGTACGAGGTCACGCCCTCATCATGCTGGCCCGTCTCCTAAAGGAGAAAGACCCAAGA
GCCCTTGCTGAGAGCGAGACCTTACTGAAGATATTTGAGGAACACCTTTCTGATGATGAC
ACCTACATCTACCTGCCATGTATCAATGGACTGGTAGCTTTGGCAGGCATTCATCCAGAC
AGGGTAATGCCTCATCTCTGCAATACTTTCACCAGTGGTCATGCAGCAGATCAGAGCAAA
CAGTGGTCAGTAACCAGTCGAATATTGTCCCTGGAGAAGATTCTCAAGATGGGGGAAGCT
ATGGTCAGAGCAACTAGACAACTTGGAGAGCTAGTGCCTCACTACMGAGATCTCTTGCTG
AATACCATCATGGCTGGCACAAGACACCCAGACGGTCACATCAGAGCAAGCTGTCTAGCA
CATCTAGGGGAGGTCTGTGGGCTTCTCAGGTACTCACTGGGTACTGTGGTACATGAGGTA
AGGTTTACTTCATGTATATnnnnnnnnnnnnnnNNNNNNNNNNNNNNNNNNNNNNNNNNN
NNN
