# Supplementary material for: Genome-wide signals of positive selection in strongylocentrotid sea urchins
Source: BMC Genomics. 2017 Jul 21;18:555. doi: 10.1186/s12864-017-3944-7 (PMC5521101; doi:10.1186/s12864-017-3944-7)
Supplement: Supplementary file 3 — Consensus alignment files. A compressed (gzip) tape archive (TAR) file containing 6250 consensus alignment files in FASTA format. (TGZ 14116 kb) [file 12864_2017_3944_MOESM3_ESM.tgz › SPU_009214/consensAlign.ordered.fa]

>sdro
ATGTCAACCACAGAAGAGATGCGGGCCGAAAGGCAACCCTTTCTCTCCAAGTCACAAAGT
CTGAAACCACAGGTAGACTTCCCTGTCGACGGCCACGGCAACGAGAGTCTGGAGAGAGGG
AGGCAAGAGGAGGAAAGGAACGCTAACCTGACCCTGTCGACAGAGTCACGCCTCTTTACC
TCACATTCAACCACnnnnnnnnnnnnnnnnnnnnnnnnnnnnnnnnnnnnnnnnnnnnnn
nnnnnnnnnnnnnnnnNNNNNNNNNNNNNNNNNNNNNNNNNNNNNCTGGGTCCTCTCCTG
CTCTTACTGATTGCCTTCATGGCTGTGCACTGTATGCTTATTCTAGTCAGGTCNTGCCNN
NNNNTANGCAGCNNNNNNNNNNNNNNNNNNNNNNNNNNNNNNNNNNNNNNNNNNNNNNNN
NNNNNNNNNNNNNNNNNNNNNNNNNNNNNNNNNNNNNNNNNNNNNNNNNNNNNGATAGTG
GTGAATGTTTTTCTTGTAATAACACAGTTTGGATTCTGCTGTGTCTACTTTCTTTTCATT
GCAGATAATATACATGCGGTATATGAACAGTTTTATCCACACTCTGTGCCTGATGAAAAG
CTATTTGTTCTCATGGTAGCTCCAATGGTCATCTTGCTAGTCTACATCAGAAACCTAGAT
GACTTCGCCCCTCTGTCCACCATCGCCAATGTCCTTTCATTTGTTGGAATTGCCATTTTA
TTTGAGTATATGCTGACACATTTTGGTCATGGTAGTGGAAACGCTCCGCCTTTTAAATTA
AGTGAGCTGACTTTTGTTGGTGATGTAGGAGGCATCGCATTCTTCTTTGGCACTGCAATG
TACTCATTTGAAGGCATCGGTGTGGTATTACCGTTAGAGAACAAGACTCAGCACCCAGAG
GACTTTCCCAAAGTGCTCAAGATTGGGATGGTGGTAGTAGCCTTTCTCTATGTCACTACA
GCTACCTTAGGTTACCTATGCTTTGGGAATGAGCTAGAAGACACTGTCACAATCTATCTT
CCTGATAATGGTTTATATACTGCAACCAAGCTGTTGTTTGTTGGTGCCATCTTTATATCG
TATGGACTACAGTTCTATGTACCACTGAGCTTTGTGTGGCCTCCTATAAGAAATAAGATA
CCCCAGGAGAGATACCACACGCTGGCTGAGTATGTCTTCAGAACAATAATCGTCCTTATC
ACAATGACCCTTGCCATTGCTATCCCACAACTTCCTCTCTTCATCTCACTGGTYGGAGCC
ATGGCAAGCTCCACCCTCGCACTCATCTTYCCTCCYGTCATAGAGGAGCTCACRTTTAGT
TACCATGGATAYGCATCAAAAGCATCCATCCTCAGACTGATTAAAAACGCTTTCATCTGT
ATATTTGGTTTGATTGGATTTGGGGCAGGTACATTTGTTTCTATTAAAGGTATTGTAGAA
AAGCTT

>spal
ATGTCAACCACAGAAGAGATGCGGGCCGAAAGGCAACCCTTTCTCTCCAAGTCACAAAGT
CTGAAACCACAGGTAGACTTCCCTGTCGATGGCCACGGCAACGAGAGTCTGGAGAGAGGG
AGGCAAGARGAGGAAAGGAACGCTAACCTRACCCTGTCGACAGAGTCACGCCTCTTTACC
TCACATTCAACCACNNNNNNNNNNNNNNNNNNNNNNNNNNNNNNNNNNNNNNNNNNNNNN
NNNNNNNNNNNNNNNNNNNNNNNNNNNNNNNNNNNNNNNNNNNNNCTGGGTCCTCTCCTG
CTCTTACTGATTGCCGTTATGGCTGTGCACTGTATGNNNNNNNNNNNNAGGTNNTGCCAC
AACNTATGCAGCAGNACATCNNNNNNNNNNNNNNNNNNNNNNNNNNNNNNNNNNNNNNNN
NNNNNNNNNNNNNNNNNNNNNAGGTGGCTCAGAGAAAGACCCGGTATAGGAAGGATAGTG
GTGAATGTTTTTCTTGTAATAACACAGTTTGGATTCTGCTGTGTCTACTTTCTTTTCATA
GCAGATAATATACATGCGGTATATGAACAGTTTTATCCTCACTCTGTGCCTGATGAAAAG
CTATTTGTTCTGATGGTAGCCCCAATGGTCATCTTGCTAGTCTACATCAGAAACCTGGAT
GACTTYGCCCCTCTRTCCACCATCGCCAATGTCCTCTCATTTGTTGGAATTGCCATTTTA
TTTGAGTATATGCTGACACATTTTGGGCATGGTAGTGGAAAAGCTCCACCTTTTAAATTA
AGTGAGCTGACTTTTGTTGGTGATGCAGGAGGCATCGCATTCTTCTTTGGCACTGCAATG
TACTCATTTGAAGGCATCGGTGTGGTATTACCATTAGAGAACAAGACTCAGCATCCAGAG
GACTTTCCCAAAGTGCTCAAGATTGGGATGGTGGTAGTAGCCTTYCTCTAYGTCACTACA
GCTACCTTAGGTTACCTATGCTTTGGGRATGAGCTAGAAGACACTGTCACAATCTATCTT
CCAGATAATGGTTTATATACTGCAACCAAGCTGTTGTTTGTTGGTGCCATCTTTATATCA
TATGGACTACAGTTCTATGTACCACTGAGCTTTGTGTGGCCTCCCATAAGAAATAGGATA
CCCCAGGAGAGATACCACACGCTGGCTGAGTATATCTTCAGAACAATAATYGTCCTTATC
ACAATGACCCTTGCCATTGCTATCCCACAACTTCCTCTCTTCATCTCYCTGGTCGGAGCC
ATGGCAAGCTCTACCCTCGCCCTCATCTTYCCTCCTGTCATAGAGGAGCTCACGTTTAGT
TACCATGGATAYGMATCAAAAGCATCCATCCTCAGACTGRTTAAAAACGCTTTCATCTGT
TTATTTGGTTTGATTGGATTTGGGGCAGGTACATTTGTTTCTATAAAAGGTATTGTAGAA
AAGCTT

>sfra
ATGTCAACCCCAGAAGAGATGCGGGCCGAAAGGCAACCCTTTCTCTCCAAGTCTCAAAGT
CTGAAACCACAGGTAGACTTCCCTGTnnnnnnnnnnnnnnnnnnNNNNNNNGAGAGAGGG
AGACAAGAGGAGGAAAGGAAYGCTAACCTAACCCTGTCCACAGAGTCACGCCTCTTTACC
TCTCATTCAACCACnnnnnnnnnnnnnnnnnnnnnnnnnnnnnnnnnnnnnnnnnnnnnn
nnnnnnnnnnnnnnnnnnnnnnnnnnnnnnnnnnnnnnnnnnnnnCTCGGTCCTCTTCTG
CTCTTAATGATTGCCATCATGGCTGTCCACTGTATGCTTATTCTAGTCAGGTCTTGCCAC
AACCTATGCAGCAGnnnnnnnnnnnnnnnnnnnnnnnnnnnnnnnnTAGCGGAAGCAGCT
CTTAAAGTAGGTCGTATACCAAGGTGGCTCAGAGAAAGACCCGGTATAGGAAGGATAGTG
GTGAATATTTTTCTTGTAATAACACAGTTTGGATTCTGCTGTGTCTACTTTCTTTTCATA
GCAGATAATATACATTCGGTATATGAACAGTACTATCCACACTCTGTGCCCGATGTACAG
TATTTTGTTCTCATGGCAGCCCCAATGGTCATCTTGCTAGTCTATATCAGAAACCTGGAT
GATTTCGCCCCTCTGTCCACCATCGCCAATATCCTGTCATTTGTTGGAATTGCCATTTTA
TTTGAGTATATGCTGACACATTTTGGCCATGGCAGTGGAAAAGNNNAGNNNTTCAAATTA
AGTGATCTGACTCTCATTGGTGATGTAGGAGGCATCGCATTCTTCTTTGGCACTGCAATG
TACTCATTTGAAGGCATCGGTGTGGTATTACCGTTAGAGAACAAGACTCAGCACCCAGAG
GACTTTCCCAAAGTGCTAAAGATCGGAATGGTTATAGTAGCTTTCATCTACGTCTCTACA
GCTACCTTAGGATACCTATGTTTTGGGAATGAACTAAAAGACACTGTCACAATCTATCTT
CCAGATAATGGTTTATATACTGCAACCAAGCTGCTTTTTGTTGGTGCCATCTTTATATCG
TATGGACTACAGTTCTATGTACCACTCAGCTTTGTGTGGCCTCCCATAAGAAATAAGATA
CCCCAGGAGAGATAYCACACGCTGGCTGAGTATGTCTTCAGAACAATAATTGTCCTTATC
ACAATGACCCTTGCCATTGCTATCCCACAACTGCCTCTCTTCATCTCTCTGGTTGGAGCC
ATGGCAAGCTCTACCCTCGCTCTCATCTTTCCTCCAGTCATAGAGGAGCTCACGTTAAGT
TACCGTGGATACGCATCAGCAGCACCCATCCTCAGACTGGTTAAAAACACCCTCATYTGT
ATATTTGGTTTGATTGGATTTGGGGCAGGTACATTTGTTTCTATTCAAGGTATTGTAGAA
AAGCTT

>afraSS
ATGTCAACCACAGAAGAGATGCGGGCCGAAAGGCAACCCTTTCTCTCCAAGTCACAAAGT
CTGAAACCACAGGTAGACTTCCCTGTCGACGGCCACGGTAACGAGAGTCTGGAGAGAGGG
AGACAAGAGGAAGAAAGGAACGCTAACTTGACCCTGTCGACAGAGTCACGCCTCTTTACA
TCACATTCAACCACTAATGGCCAGACATTGATGCATGTGATCAAAGGAAGTCTGGGAACA
GGCATGNNNNNNNNNNNNNNNNNNNNNNNNNNNNNNNNNNNNNNNCTGGGTCCTCTCCTG
CTCTTACTGATTGCCTTCATGGCTGTGCACTGTATGCTTATTCTAGTCAGGTNNNNNNNN
NNNNNNNNNNNNNNNNNNNNNNNNNNNNNNNNNNNNNNNNNNNNNNNNNNNNNNNNNNNN
NNNNNNNNNNNNNNNNNNNNNNNNNNNNNNNNNNNNNNNNNNNNNNNNNNNNNGATAGTG
GTGAATGTTTTTCTTGTAATAACACAGTTTGGATTCTGCTGTGTCTACTTTCTTTTCATA
GCAGATAATATACATGCGGTATATGAACAGTTTTATCCTCACTCTGTGCCTGATGAAAAG
CTATTTGTTCTGATGGTAGCCCCAATGGTCATCTTGCTAGTCTACATCAGAAACCTGGAT
GACTTCGCCCCTCTGTCCACCATCGCCAATGTCCTCTCATTTGTTGGAATTGCCATTTTA
TTTGAGTATATGCTGACACATTTTGGGCATGGTAGTGGAAAAGCTCCACCTTTTAAATTA
AGTGAGCTGACTTTTGTTGGTGATGCAGGAGGCATCGCATTCTTCTTTGGCACTGCAATG
TACTCATTTGAAGGCATCGGTGTGGTATTACCATTAGAGAACAAGACTCAGCATCCAGAG
GACTTTCCCAAAGTGCTCAAGATTGGGATGGTGGTAGTAGCCTTCCTCTACGTTACTACA
GCTACCTTGGGCTACCTATGTTTTGGGGATGAGCTAGAAGACACTGTCACAATCTATCTT
CCAGATAATGGTTTATATACTGCAACCAAGCTGTTGTTTGTTGGTGCCATCTTTATATCA
TATGGACTACAGTTCTATGTACCACTGAGCTTTGTGTGGCCTCCCATAAGAAATAGGATA
CCCCAGGAGAGATACCACACGCTGGCTGAGTATGTCTTCAGAACAATAATCGTCCTTATC
ACAATGACCCTTGCCATTGCTATCCCACAACTTCCTCTCTTCATCTCTCTGGTTGGAGCC
ATGGCAAGCTCCACCCTTGCCCTCATCTTCCCTCCTGTCATAGAGGAGCTCACCTTTAGT
TACCATGGATACGCATCGCCAGCATCCATCCTCAGACTGGTTAAAAACGCTTTCATCTGT
TTATTTGGTTTGATTGGATTTGGGGCAGGTACATTTGTTTCTATTAAAGGTATTGTAGAA
AAGCTT

>hpul
ATGTCAACCCCAGAAGAGATGCGGGCNNnnnnnnnnnnnnnnnnnnnnAAGTCACAAAGT
CTGAAACCACAGGTAGACTTCCCTGTTGACGGCCATGGTAACGAGAGTCTGGAGAGAGGG
AGACAAGAGGARGAAAGGAACGCTAACTTGACCCTGTCGACAGAGTCTCGCCTCTTTACA
TCACATTCAACCACTAATGGCCAGACATTGATGCATGTGATCAAAGGAAGTCTGGGAACA
GGCATGCTGGGACTTCCTTATGCCATCAGGGAATGTGGCATTGTGCTGGGTCCTCTCCTG
CTCTTAGTGATTGCCATCATGGCTGTGCACTGTATGCTTATTCTAGTCAAGTCTTGCCAC
AACCTATGCAGCAGAACATCTCACGTGTCTTTAGATTATGGAGAGGTAGCTGAAGCAGCT
CTTAAAGTAGGCTGTATACCAAGGTGGCTCAGAGAAAGACCCGGTATAGGAAGGATAGTT
GTGAATGTTTTTCTTGTAATAACACAGTTTGGATTCTGCTGTGTCTACTTTCTTTTCATA
GCAGATAATATACATGCGGTATATGAACAGTTTTATCCGCACTCTGTGCCTGATGAAAAG
ATATTTGTTCTCATGGTAGCCCCRATGGTCATCTTGCTAGTCTACATCAGAAACCTGGAT
GACTTCGCCCCTCTGTCCACCATCGCCAATATCCTCTCAATTGTTGGAATTGCCATTTTA
TTTGAGTATATGCTGACAAATTTTGGCCATGGCAGTGGAAAAGCTCCACCTTTTAAATTA
AGTGACCTGACTTTAGTTGGTGATGTAGGAGGCATCGCATTCTTCTTTGGCACTGCAATG
TACTCATTTGAAGGCATCGGTGTGGTATTACCGTTAGAGAACAAGACTCAGCACCCAGAG
GACTTTCCCAAAGTGCTCAAGATCGGGATGGTCGTAGTAGCCTTCCTCTATGTCACTACA
GCTACCTTAGGCTACCTATGCTTTGGGGATGAGCTAGAAGACACTGTCACAATCTATCTT
CCAGATACTGGTTTATATACTGCAACCAAGCTGCTGTTTGTTGGTGCCATCTTTATATCA
TATGGACTACAGTTCTATGTACCACTCAGCTTTGTATGGCCTCCCATAAGAAATAGGATA
CCCCAGGAGAGATACCACACGCTGGCTGAGTATATCTTCAGAACAATAATCGTCCTTATC
ACAATGACTCTTGCCATTGCTATCCCACAACTTCCTCTCTTCATCTCTCTGGTCGGAGCC
ATGGCAAGCTCCACCCTCGCCCTCATCTTCCCTCCTGTCATAGAGGAGCTCACSTTCAGT
TACCATGGATACGCATCAAGAGCATCCATCCTCAGACTGGTTAAAAACCTWTTCATCTGT
ATATTTGGTTTGATTGGRTTTGGGGCAGGTACATTTGTTTCTATTAAAGGTATTATAGAA
AAGCTT

>snud
ATGTCAACCCCAGAAGAGATGAGGGCCGAAAGGCAACCCTTTCTCTCCAAGTCTCAAACT
CTGAATTCACAGGTAGACTTCCCTGTCGATGGCCACGGTAACGAGAGNCNNGAGAGAGGG
AGACAAGAGGAGGAAAGGAACGCTAACCTGACCCTGTCCACAGAGTCACGCCTCTTTACC
GCTCATTCAACCACNNNNNNNNNNNNNNNNNNNNNNNNNNNNNNNNNNNNNNNNNNNNNN
NNNNNNNNNNNNNNNNNNNNNNNNNNNNNNNNNNNNNNNNNNNNNCTCGGTCCTCTCCTG
CTCTTAGTGATTGCCTTCATGGCTGTCCACTGTATTCTTATTCTAGTCAGGTCTTGCCAC
AACCTATGCAGCAGAACATCTCGCGTGTCTTTAGATTATGGAGAGGTAGCAGAAGCAGCT
CTTAAAGTAGGTCGTATACCAAGATGGCTMAGAGAAAGACCCRGTATAGGAAGGATAGTG
GTGAATATTTTTCTTGTAATAACACAGTTTGGATTCTGCTGTGTCTACTTTCTTTTCATA
GCAGATAATATACATTCGGTATATGAACAGTACTATCCACACTCTGTGCCCAATGAAAAG
TATTTTGTTCTCATGGTAGCCCCAATGGTTATCTTGCTAGTCTACATCAGAAACCTGGAT
GACTTCGCCCCTCTGTCCACCATCGCTAATATCCTGTCATTTGTTGGAATTGCCATTTTA
TTTGAGTATATGCTGACACATTTCGGCCATGGCAGTGGAAAANNNNNNCCTTTTAAATTA
AGTGAGCTGACTCTCATTGGTGATGTAGGAGGCATTGCATTCTTCTTTGGCACTGCAATG
TACTCATTTGAGGGCATCGGTGTGGTATTACCGTTAGAGAACAAGACTCAGCACCCAGAG
GACTTTCCCAAAGTGCTAAAGATCGGAATGGTTATAGTAGCTTTCATCTACGTCTCTACA
GCTACCTTAGGCTACCTATGTTTTGGGAATGAACTAAAAGACACTGTTACAATCTATCTT
CCAGATAATGGTTTATATACTGCAACCAAGCTGCTTTTTGTTGGTGCCATCTTTATATCG
TATGGACTACAGTTCTATGTACCACTCAGCTTTGTGTGGCCTCCCATAAGAAATAAGATA
CCCCAGGAGAGATACCACACACTGGCTGAGTATGTCTTCAGAACAATAATTGTCCTTAYC
ACAATGACCCTTGCCATTGCTATYCCACAACTGCCTCTCTTCATCTCTCTGGTTGGAGCC
ATGGCAAGCTCTACCCTCGCTCTCATCTTTCCTCCAGTTATAGAGGAGCTCACGTTTAGT
TACCGTGGATACGCATCAGCAGCACCCATCCTCAGGCTGGTTAAAAACACCCTCATCTGT
ATATTTGGTTTGATTGGATTTGGGGCAGGTACATTTGTTTCTATTAAAGGTATTGTAGAA
AAGCTT

>sintSS
ATGTCAACCACAGAAGAAATGCGGGCCGAAAGGCAACCCTTTATCTCCAAGTCACAAAGT
CTGAAACYACAGGTAGACTTCCCCRTCGATGGCCACGGTAAYGAGAGYCTGGAGAGAGGG
AGACAGGAGGAGGAAAGGAACGCTAACCTAACCCTGTCRACAGAGTCACGCCTCTTTACA
TCACATTCAACCACTAATGGCCAGACATTGATGCATGTGATCAAAGGAAGTCTGGGAACA
GGCANGCTGGGACTTCCTTATGCCATCANAGNATGTGGCATTGNGCTGGGTCCTCTCCTG
CTCTTACTGATTGCCGTCATGGNNNNNNNNNNNNNNNNNNNNNNNNNNNNGTCTTGCCAC
AACCTATGCAGCAGAACATCTCATGTGTCTTTAGATTATGGAGAGGTAGCTGAAGCAGCT
CTTAAAGTCGGCCGTATACCAAGGTGGCTCAGAGAAAGACCCGGTATAGGAAGGATAGTG
GTGAATGTTTTTCTTGTAATAACACAGTTTGGATTCTGCTGTGTCTACTTTCTTTTCATA
GCAGATAATATACATGCGGTATATGAACAGTTTTATCCACACTCTGTGCCTGATGAAAAG
ATATTTGTTCTCATGGTAGCCCCAATGGTCATCTTGCTAGTCTACATCAGAAACCTGGAT
GACTTCGCCCCTCTGTCCACCATCGCCAATATCCTCTCATTTGTTGGAATCGCCATTTTA
TTTGAGTATATGCTGACACATTTTGGCCATGGTAGTGGAAAAGCTCCACCTTTTAAATTA
AGTGAGCTGACTTTTGTTGGTGATGTAGGAGGCATTGCATTCTTCTTTGGCACTGCAATG
TACTCATTTGAAGGCATCGGTGTGGTATTACCGTTAGAGAACAAGACTCAGCACCCAGAG
GACTTTCCCAAAGTGCTCAAGATTGGGATGGTCGTAGTAGCCTTTCTCTACGTCACWACA
GCTACCTTAGGTTACCTATGCTTTGGGGATGAGCTAKCAGACACTGTCACAATATATCTT
CCAGATAATGGTTTATATACTGCAACCAAGCTGCTGTTTGTTGGTGCCATCTTTATATCG
TATGGACTACAATTCTATGTACCACTGAGCTTTGTGTGGCCTCCCATAAGAAATAGGATA
CCTCAGGAGAGATACCATACGCTGGCTGAGTATATCTTCAGAACAATARTCGTCCTTATC
ACAATGACCCTTGCCATTGCTATCCCACAACTTCCTCTCTTCATCTCCCTGGTCGGAGCC
ATGGCAAGCTCCACCCTTGCYCTCATCTTCCCTCCTGTCATAGAGGAGCTCACGTTTAGT
TACCATGGATACGCATCACCAGCATCCATCCTCAGACTGGTTAAAAACGCTTTCATCTGT
TTATTTGGTTTGATTGGATTTGGGGCAGGTACATTTGTTTCTATTAAAGGTATYGTAGAA
AAGCTT

>sprp
ATGTCAACCCCAGAAGAGATGCGGGCCGAAAGGCAGCCCTTTCTGCATAAGTCACAAAGT
CTGAAACCACAGGTAGACTTCCCTGTTGATGGTCACGGCAATGAGAGTCTGGAGAGAGGG
AGACAGGAGGAGGAAAGGAACGCTAACCTGACCCTGTCGACAGAGTCACGCCTCTTTACC
TCACATTCAACCACTAATGGCCAGACATTGATGCATGTGATCAAAGGAAGTCTGGGAACA
GGCATGCTGGGACTTCCTTTTGCCATCAAGGAATGTGGCATTGTGCTGGGTCCTCTCCTG
CTCTTACTGATTGCCTTCATGGCTGTGCACTGTATGCTTATTCTAGTCAGGTCTTGCCAC
AACCTATGCAGCAGAACATCTCACGTGTCTTTAGATTATGGAGAGGTAGCTGAAGCAGCT
CTTAAAGTAGGCCGTATACCAAGGTGGCTCAGAGAAAGACCCGGTATAGGAAGGATAGTG
GTGAATGTTTTTCTTGTTATAACACAGTTTGGATTCTGCTGTGTCTACTTTCTTTTCATA
GCAGATAATATACATGCGGTWTATGAACAGTTTTATCCGCACTCTGTGCCTGATGAAAAG
GTATTTGTTCTGATGGTAGCCCCAATGATCATCTTGCTAGTCTACATCAGAAACCTGGAT
GACTTCGCCCCTCTRTCSACCATCGCCAATGTCCTCTCATTTGTTGGAATTGCCATTTTA
TTTGAGTATATGCTGACACATTTTGGCCATGGTAGTGGAAAAGCTCCGCCTTTTAAATTA
AGTGAGCTGACTTTTGTTGGTGAYGTAGGAGGCATCGCATTCTTCTTTGGCACTGCAATG
TACTCATTTGAAGGCATCGGTGTGGTATTACCGTTAGAGAACAAGACTCAGCACCCAGAG
GACTTTCCCAAAGTGCTCAAGATCGGGATGGTGGTAGTAGCCTTCCTCTACATCGCTACA
GCTACCTTAGGCTATCTATGCTTTGGGGATGAGCTAGCAGACACTGTCACAATCTATCTT
CCTGATAATGGTTTATATACTGCAACTAAGCTGCTTTTTGTTGGTGCCATCTTTATATCR
TATGGACTACAGTTCTATGTACCGCTCAGCTTTGTGTGGCCTCCCATAAGAAATAGGATA
CCCCAGGAGAGATACCACACGCTGGCTGAGTATGTCTTCAGAACARTAATCGTYCTTATC
ACAATGACCCTTGCCATTGCTATCCCACAACTTCCTCTCTTCATCTCCCTGGTCGGAGCC
ATGGCAAGCTCCACCCTYGCCCTCATCTTCCCTCCTGTCATAGAGGAGCTCACGTTTAGT
TACCATGGATACGCATCAAAAGCATCCATCCTCAGACTGGTTAAAAACGCTTTCATCTGT
TTATTTGGTTTGATTGGATTTGGGGCAGGTACATTTGTTTCTATTAAAGGTATTGTAGAA
AAGCTT

>spurp
ATGTCAACCCCAGAAGAGATGCGGGCCGAAAGGCAGCCCTTTCTGCATAAGTCACAAAGT
CTGAAACCACAGGTAGACTTCCCTGTTGATGGTCACGGCAATGAGAGTCTGGAGAGAGGG
AGACAGGAGGAGGAAAGGAACGCTAACCTGACCCTGTCGACAGAGTCACGCCTCTTTACC
TCACATTCAACCACTAATGGCCAGACATTGATGCATGTGATCAAAGGAAGTCTGGGAACA
GGCATGCTGGGACTTCCTTTTGCCATCAAGGAATGTGGCATTGTGCTGGGTCCTCTCCTG
CTCTTACTGATTGCCTTCATGGCTGTGCACTGTATGCTTATTCTAGTCAGGTCTTGCCAC
AACCTATGCAGCAGAACATCTCACGTGTCTTTAGATTATGGAGAGGTAGCTGAAGCAGCT
CTTAAAGTAGGCCGTATACCAAGGTGGCTCAGAGAAAGACCCGGTATAGGAAGGATAGTG
GTGAATGTTTTTCTTGTTATAACACAGTTTGGATTCTGCTGTGTCTACTTTCTTTTCATA
GCAGATAATATACATGCGGTATATGAACAGTTTTATCCGCACTCTGTGCCTGATGAAAAG
GTATTTGTTCTGATGGTAGCCCCAATGATCATCTTGCTAGTCTACATCAGAAACCTGGAT
GACTTCGCCCCTCTGTCCACCATCGCCAATGTCCTCTCATTTGTTGGAATTGCCATTTTA
TTTGAGTATATGCTGACACATTTTGGCCATGGTAGTGGAAAAGCTCCGCCTTTTAAATTA
AGTGAGCTGACTTTTGTTGGTGATGTAGGAGGCATCGCATTCTTCTTTGGCACTGCAATG
TACTCATTTGAAGGCATCGGTGTGGTATTACCGTTAGAGAACAAGACTCAGCACCCAGAG
GACTTTCCCAAAGTGCTCAAGATCGGGATGGTGGTAGTAGCCTTCCTCTACATCGCTACA
GCTACCTTAGGCTATCTATGCTTTGGGGATGAGCTAGCAGACACTGTCACAATCTATCTT
CCTGATAATGGTTTATATACTGCAACTAAGCTGCTTTTTGTTGGTGCCATCTTTATATCA
TATGGACTACAGTTCTATGTACCGCTCAGCTTTGTGTGGCCTCCCATAAGAAATAGGATA
CCCCAGGAGAGATACCACACGCTGGCTGAGTATGTCTTCAGAACAATAATCGTCCTTATC
ACAATGACCCTTGCCATTGCTATCCCACAACTTCCTCTCTTCATCTCCCTGGTCGGAGCC
ATGGCAAGCTCCACCCTCGCCCTCATCTTCCCTCCTGTCATAGAGGAGCTCACGTTTAGT
TACCATGGATACGCATCAAAAGCATCCATCCTCAGACTGGTTAAAAACGCTTTCATCTGT
TTATTTGGTTTGATTGGATTTGGGGCAGGTACATTTGTTTCTATTAAAGGTATTGTAGAA
AAGCTT

>pdep
ATGTCAACCCCAGAAGAGATGCGGGCTGAAAGGCAACCCTTTCTCTCCAAGTCTCAAAGT
CTGAAACCCCAGGTAGACTTCCCTGTCGATGGCCACGGCAATGAGAGNNNNGAGAGAGGG
AGACAAGAGGAGGAAAGGAACGCTAACCTGACCCTGTCCACAGAGTCACGCCTCTTTACC
TCTCATTCAACCACNNNNNNNNNNNNNNNNNNNNNNNNNNNNNNNNNNNNNNNNNNNNNN
NNNNNNNNNNNNNNNNNNNNNNNNNNNNNNNNNNNNNNNNNNNNNCTCGGTCCTCTCCTG
CTCATAGTGATTGCCATCATGGCTGTCCACTGTATGCTTATTCTGGTCAAGTCTTNNNNN
NNNNNNNNNNNNNNAACATCTCGCGTGTCTTTAGATTACGGAGAGGTAGCGGAAGCAGCT
CTTAAAGTGGGTCATTTACCAAGGTGGCTCAGAGAAAGACCTGGTATAGGAAGGATAGTG
GTGAATATTTTTCTTGTAATAACACAGTTTGGATTCTGCTGTGTCTACTTTCTTTTCATG
GCAGATAATATACATGCGGTATATGAACAGTATTATCGGCACTCTGTGCCTGATGAACAG
TATTTTGTTCTCATGGTAGCCCCAATGGTCATCTTGCTAGTCTACATCAGAAACCTGGAT
GACTTCGCCCCTCTGTCCACCATCGCCAATATCCTGTCATTTGTTGGAATTACCATTTTA
TTTGAGTATATGCTGACACATTTTGGCCATGGCGGTGGAAAAGNNNAGNNNTTCAAATTA
AGTGAGCTGACTCTCATCGGTGATGTAGGAGGCATTGCATTCTTCTTTGGCACTGCAATG
TACTCATTTGAAGGCATCGGTGTGGTATTACCGTTAGAGAACAAGACTCAGCACCCAGAG
GACTTTCCCAAAGTGCTAAAGATCGGAATGGTTATAGTAGCTTTCATCTACGTCTCTACA
GCTACCTTAGGCTACCTATGTTTTGGGAATGAACTAGAAGACACTGTCACAATCTATCTT
CCAGACAGTGGTATATATACTGCAACCAAGCTGCTTTTTGTTGGTGCCATCTTTATATCC
TATGGACTACAGTTCTATGTACCACTCAGCTTTGTGTGGCCTCCCATAAGAAATAGGATA
CCCCAGGAGAGATACCACACGCTGGCTGAGTATGTCTTCAGAACACTAATTGTCCTTATC
ACAATGACCCTTGCCATTGCTATCCCACAACTGTCTCTCTTCATCGCTCTGGTTGGAGCC
ATGGCAAGCTCTACCCTCGCTCTCATCTTTCCTCCAGTCATAGAGGAGCTCACGTTTAGT
TACCGTGGATATGCATCAGCAGCACCCATCCTCAGACTGGTTAAAAACATCCTCATCTGT
ATATTGGGTTTGATTGGATTTGGGGCAGGTACATTTGTTGCTATTAAAGGTATTGTAGAA
AAGCTT
