# Supplementary material for: Genome-wide signals of positive selection in strongylocentrotid sea urchins
Source: BMC Genomics. 2017 Jul 21;18:555. doi: 10.1186/s12864-017-3944-7 (PMC5521101; doi:10.1186/s12864-017-3944-7)
Supplement: Supplementary file 3 — Consensus alignment files. A compressed (gzip) tape archive (TAR) file containing 6250 consensus alignment files in FASTA format. (TGZ 14116 kb) [file 12864_2017_3944_MOESM3_ESM.tgz › SPU_026627/consensAlign.ordered.fa]

>sdro
ATGACCTWGCCTTTTACGTCACGTCCTCAATTAAATGCAATTCCCCAGGTGAGTTATGCT
TCTACGAGTCCTGAGCTGAGTGACAAGTCYCGATTCGACTACTTCCTTCGCGTGGTCCCT
CCGGACACCTACCAGGCCCAGGCAATGCTCGACGTGGTCAAGGCACTCGGATGGAGGTAC
GTCGCCACCATCGCCTCGTCCGGCAACTACGGCGAGAAGGGCATCGACGCGTTCAAGAAT
CTCACAAGGTCCACAGATATATGCATTGCAGCMTCAGAAGTGATATCTCGTGATCCAACY
AATGCWACGTTTGATAATATTGTGGAATACGTCATMAAAAAAGCGCCCAATGCCAAAGGA
GCGGTGGTGTTTGCCTCCGAGACAGACGTTCGATGGCTACTCGAGGCRGTGAAACGTGCC
AATAAGACCAAGCATTTCATCATGATTGGAAGTGACGACTGGGGTACAAAGCATAAYGCA
GTYGAGACGCAAGAGAARTCAGCGGAGGGCGCTATAACYCTGTTACCAGCTAGGACACCA
GACAAAGGTTTCGACAGCTATTTCACGTCTCTAAACCCGCGGAACCACACCAACTTCTGG
TTCAGACAGTTCTGGGAGAGGACCTTCCACTGTTCATTCAACATCAGGGCCAAACGTGAG
GAGGCGTCCTTCAGGCCTACCGCTCAAACTANTATAACACAATGTACAGGATTTGAGGTT
TTCACGCCCGAGGTTTACGAGCAGGAGGGTAAGGTGGCCTTTGTCATCGACGCCACCTAC
GCACTGGCCCACGCCCTACACAGGATGCAACGGGATCTGTGTAACGGTACGGACGGGATG
TGTAGTGCGGTGACCCAAGGTGTTGACGGCAAGATGTATCTCGACTATCTCAAAGAGGTA
GCCTTCAAAGGTAGCAGTGGCGAGGTACGATTCAACAAAGATGGTGACAGACCAGGGAGC
TACGATTTGTACCAGTACCAAAGAATAAATAATAATTACAAATACGTGCCAATTGGATCA
TGGAGAAGCGGAAACCTCACACTTAAAACGAGCGATCTGATATGGGGAGGGAAATCACCA
AACAACATGATACCAGCGTCTGTGTGTTCTTTGCCCTGCGCCCATGGCCACATCAGGAAA
AAGCGTGTGGGCGACGAATGTTGTTGGGTCTGTACCAAATGCGAGTATCAGCAGTACCGC
CACGACGAATGGACGTGTAGGAACTGCACCCAGGGTACACTTCCCGATGAGAACCGTACA
GGATGTGATGATATCTTTATTGAGTATCTGCACTGGTCATCGCCCTGGGCCATCGTTCCC
GTGGTCATGTCTATTCTTGGGATCCTCTCCACCCTCTACGTCATCGCGGTGTTCGTCTAT
TACAACGACACACCGGTAATACGAGCATCAGGTCGAGAGCTGTGCTACGTACTCCTTGTC
GGTATCCTCCTCACCTTCATCACACCTTTCACTATCATCTCTCGACCATCCACCTTCACC
TGCTGTCTCCGCCGCATCATCCTGGGACTCTCAGTCGTCATCTCCTATTCCGCGCTCTTT
ACCAAAACAAACCGCGTCTACAGAATATTCAACAGCGGCAAGCGTTCTGTCAAGAGACCA
CGTTATACCAGTCCTCGCTCCCAGTTGGTCATCTGCTCGCTTTTGGTTTCAGTACAGGTG
ATCGGTGTGGTCGTGTGGTTGRTACTTGTTCCGCCGCAAACTGAAAAACACTATCCTTCT
CGGAGCAAAGTCATACTCGACTGTAGTGTCACAGACTTTGCAACTTCGATCTCGTTAGCG
TATGCAATGCTTCTAGTACTTTTATGCACGTTATATGCCTTCATGACTCGTAAAATGCCA
GAAAATTTTAATGAAGCCAAATTTATCGCTTTTACAATGTACACGACGTGCATCATGTGG
TCGGCCTTTATTCCAATTTATCTTGGTACTTCGGCAACAGATTATAAGATTCAACAAATG
CTCCTGTGCCTGTCCATCATCATTAGCGCAATTGTGACTCTCGGCTGCATATTCGCGCCC
AAGGTTTACATCGTGGTCCTGGCTCCTCATAAAAACAAGAAGCCAACTGGTACCATGGTG
ATGAACAGTCGCGTCCGTTCGGCCTGTGGGTCAGCAGAAAACACGTGCAGACCCAATGGC
GAGATGAAGACACGCCCTGTTCTGACCACGGCGCCAACATCCAATACAACTTCATCAGCA
ATGAATGGAGCTGTTATAACGGGTACTCCAATAGCGGTTGATTATTGGCGACGCAAYAAG
TCTCCTTCCAGCAAAGTGTTCTTCTTGTCCCATGCCCACTCTGACCACACCAGCGGTCTY
TCTTCAACATGGCGRTATCCCATCTACTGCTCAGAGGTCACAGGCAAGGTCGTGGTTGCC
AAGTGTGGGGTGAAGCAATCACTCATCARAACCCTGTCGGTAGGAAMCGGRCAYATCATT
CCACTGGATGAGACTGGCAAGGAAACCATGACTGTCACTCTTATSGATGCAAATCACTGC
CCAGGTGCGACCATATTCCTGTTTGAAGGTTACTTTGGACGTTTCCTCTACACGGGGGAT
TTCCGTTTCCATCCATGTATGTTTTCTAACACCGTCCTTGGGTTGAATCGTCCAGTGGAT
AGACTGTACCTTGACAACACCTACAACAGTCCAGAAAACAACTTCCCAGGAGAAGAYGAY
TGCAAGGTAAAGATCATGGAAGTTCTWGCSKMMTACCCTTACTCAAATGTTGTACTTGGC
ATGCACCARCTWGGRAAAGAAGACCTCTTGATGGATATYGCAGAGTTCTATGGAGAGAMG
ATTCAAGTGACCCCTGAWAGACTGKCAATTATTGAGCTTCTGGATTGCAAAGATGTSTTC
ACCACATCTGAGGCAAGRATCAGGGTTRTACCAGTACACACTATAACCAATGRTGCAGTW
GAGCAGTGGAATAGTGAGTTTCCAACTATTGTCATCATCCCRTCAGCTATCTTTAGATCT
CAACGTAGGAGTCGCMTTGCMAATCATCCCAGTGTCTTCATCATTCCATATTCTAGTCAT
TCTTCATACAATGAGCTGATTCGGTTTGTGACGCAGGTTAGGCCCAGGAAGGTCATTCCC
ATTGTGCAACCACCGCCGTCTAAACCATCAGAAGCAGGCCTYGCSGACATGAGTAACTTT
GATCACTATCTGGATCYAACCCCACCCACTCYAGTCAGCATTCCATCTTCTGTACAAACA
TACATGAACTCCCACCTTTCAGTGCCCGGKGAAGTGATGAGACCATCTCTKAGAAAAAGA
CAGTCCATAACGKWYRAGAGATGYGTTTCAAAGATTGCAAAAGGTGTTGTGTTTGAAGAT
GCAAATGATGWTGACAGTAACTCTACAGAGAACTCAAAWGSAAACAGCACCAAYATTGAT
TGTTATAAAGATTGTGTTGKAWCAGAGCTCGAGAAGAAAGCAGARAAGAATGAGGAGGAT
GTTGCAAWKTCAATTTGGGATGTAAGCACTTGCTCTGAAACTGCAGAnnnnnnnnnnnnn
nnnnnnnnnnnnnnnnnnnnnnnnnnnnnnnnnnnnnnnGAGAAATTCAAGGATCAGGAT
CAGGAACCTGACCTTGAAAMGGACACCMAKGATAATGAGCYCAAAGTAAAATCCCCAAAA
TGGCAGGTTTGTCCTGAAACATTCTACAACAAGCCTAAGTGGATAAKGCGATCTCCMGGG
GAGAATTCACATCATGTTTGCAACCATGCTCAGTCTGGGAAGTCTTGTCTGTGCAAGTAT
ATAGTAGTCAAGGAACCTAAAGAAGASCCAACTTCTGTTAATATTTGGGATAACTTGCCA
AGTAGCAGTAAAACTAAGGGTAAGACCAATGAAACAGTTRGTGRCTGTGGCAAAAGTGYG
ACAACTAATGnnnnnnnnnnnnnnGATGAACCGTGTGCCTCCTCAAGTGAAGAATCTGCA
AACATGCCAAGGAWYTCCAATGTTCAAGGTAGACTAAAGAGGAGAGTTCCCAGCATTCTK
TCAGTAGACTATAGTTCAAGAAAAGACTATAATATCAAGTGTTATTCTGCAATTCAACAC
TTTTACAAGAAAKGGAAGTCAAGTANACATNNNTGCTGCTACATG

>spal
ATGACCTTGCCTTTTACGTCACGTCCTCAATTAAATGCAATTCCCCAGGTGAGTTATGCT
TCTACGAGTCCTGAGCTGAGTGACAAGTCCCGATTCGACTACTTCCTTCGCGTSGTCCCT
CCGGACACCTACCAGGCCCAGGCAATGCTCGACGTGGTCAARGCWCTCGGATGGAGGTAC
GTCGCYACCATCGCMTCGTCCGGCAACTACGGCGAGAAGGGCATCGACGCCTTCAAGAAT
CTCACAAGGTCCACAGATATATGCATTGCAGCCTCAGAAGTGATATCTCGYGATCCAACC
AATGCKACRTTTGATAATATTGTGGAATACGTCATCAAAAAAGCGCCCAATGCCAAAGGA
GCAGTGGTGTTTGCCTCCGAGACAGACGTTCGATGGCTACTCGAGGCAGTGAAACGTGCT
AATAAGACCAAGCATTTCATCATGATTGGAAGTGACGACTGGGGTACAAAGCATAATGCA
GTTGAGACGCAAGAGAAATCAGCKGAGGGCGCTATAACTCTGYTACCAGCTAGGACACCA
GACAAAGGTTTCGACMGCTATTTCACGTCTCTRAACCCGCKGAACCACACCAACTTCTGG
TTCARACAGTTCTGGGAGAGGACCTTCCATTGTTCATTCAACATCAGGGCCAAACGTGAG
GAGGCGTCCTTCATGCCTACCGCTCAAGCTANTATAACACGGTGTACAGGAATGGARGTT
TTCACGCCCGAGGTTTACGAGCAGGAAGGTAAGGTGGCGTTTGTCATCGACGCCACCTAC
GCACTGGCCCACGCCCTACACAGGATGCAACGGGATCTGTGTAACGGTACGGAGGGGATG
TGTAGTGCGGTGACCCAGGGTGTTGACGGCAAGATGTATCTCGACTATCTCAAAGAGGTA
GCCTTCAAAGGTAGCAGTGGCGAGGTACGATTCAACAAAGATGGTGACAGACCAGGGAGC
TACGATTTGTACCAGTACCAAAGAATAAATAATAATTACAAATACGTGCCAATTGGATCA
TGGAGAAGCGGAAACCTCACACTTAAAACGAGCGATCTGATATGGGGAGGGAAATCACCA
AACAACATGATACCAGCGTCTGTGTGTTCTTTGCCCTGCGCCCATGGCCACATCAGGAAA
AAGCGTGTGGGTGACGAATGTTGTTGGGTCTGTACCAAATGCGAGTATCAGCAGTACCGC
CACGACGAATGGACGTGTAGGAATTGTNNCCAGGGTNCCCTTCCCGATGAGAACCGTACA
GGATGTGATGATATTTTTATAGAGTATCTGCACTGGTCATCGCCCTGGGCCATCGTTCCC
GTGGTCATGTCTATTCTTGGGATCCTCTCCACCCTCTACGTCATCGCGGTGTTCGTCTAT
TACAACGACACACCGGTAATACGAGCTTCAGGTCGAGAGCTGTGCTACGTACTCCTTGTC
GGTATCCTCCTCACCTTCATCACACCTTTCACTATCATCTCTCGACCATCCACCTTCACC
TGCTGTCTCCGCCGCATCATCCTGGGACTCTCAGTCGTCATCTCCTATTCCGCGCTCTTT
ACCAAAACAAACCGCGTCTACAGAATATTCAACAGCGGCAAGCGTTCTGTCAAGAGACCA
CGGTATACCAGTCCTCGCTCCCAGTTGGTCATCTGCTCGCTTTTGGTTTCAGTACAGGTG
ATCGGTGTGGTCGTKTGGTTGGTACTTGTTCCGCCGCAAACTGAAAAACACTATCCTTCT
CGGAGCAAAGTCATACTCGACTGTAGTGTCACAGACTTTGCAACTTCGATCTCGTTAGCG
TATGCAATGCTTCTAGTACTTTTATGCACGTTATATGCCTTCATGACTCGTAAAATGCCA
GAAAATTTTAATGAAGCCAAATTTATCGCTTTTACAATGTACACGACGTGCATCATGTGG
TCGGCCTTTATTCCAATTTATCTTGGTACTTCGGCAACAGATTATAAGATTCAACAAATG
CTCCTGTGCCTGTCCATCATCATTAGCGCAATTGTGACCCTCGGCTGCATATTCGCGCCC
AAGGTTTACATCGTGGTCCTGGCTCCTCATAAAAACAAGAAGCCAACTGGTACCATGGTG
ATGAACAGTCGCGTCCGTTCGGCCTGTGGGTCAGCAGAAAACACGTGTAGACCCAATGGC
GAGATGAAGACACGCCCTGTTCTGACCACGGCGCCAACATCCAATACAACTTCATCAGCA
ATGAATGGAGCTGTTATAACAGGTACTCCAATAGCGGTTGATTATTGGCGACGCAATAAG
TCTCCTTCCAGCAAAGTGTTCTTCTTGTCCCATGCCCACTCCGACCACACCAGCGGTCTT
TCCTCAACATGGCGATATCCCATCTACTGCTCAGAGGTTACAGGCAAGGTCGTGGTTGCC
AAATGTGGGGTCAAGCATTCACTCATCAAAACCCTGTCGGTAGGAACCGGGCACATCATT
CCACTAGATGAGACTGGCAAGGAAACCATGACTGTCACTCTTATCGATGCAAATCACTGC
CCAGGTGCGACCATATTCTTGTTTGAAGGTTACTTCGGACGTTTCCTCTACACGGGGGAT
TTTCGCTTCCATCCATGTATGTTTTCTAACACCGTCCTTGGGTTGAACCGTCCAGTGGAT
AGGCTGTACCTTGACAACACCTACAACAGTCCGGAAAACAACTTCCCAGGAGAAGATGAT
TGCAAGGTAAAGATCATGGAAGTTCTAGCTGGGTACCCTTACTCAAATGTTGTACTTGGC
ATGCACCAGCTTGGAAAAGAAGACCTCTTGATGGATATTGCAGAGTTCTATGGAGAGAAG
ATTCAAGTGACCCCTGAAAGACTGGCAATTATTGAGCTTCTGGATTGCAAAGATGTCTTC
ACCACATCTGAGGCAAGGATTAGGGTTATACCAGTACACACTATAACCTATGGTGCAGTT
GAGCAGTGGAATAGTGAGTTTCCAACTATTGTCATCATCCCATCAGCTATCTTCAGATCT
CAACGTAGGAGTCGCATCGCAAACCATCCCAGTGTCTTCATCATTCCATATTCTAGTCAT
TCTTCGTACAATGAGCTGATTCGGTTTGTGACACAGGTTAGGCCCAGAAAGGTCATTCCC
ATCGTGCAACCACCGCCGTCTAAACCATCAGAAGTAGGCCTCGCTGACATGAGTAACTTT
GATCACTATCTGGATCCAACCCCACCCACTCCAGTCAGCATTCCATCTTCTGTACAAACA
TACATGAACTCCCACCTTTCAGTGCCCGGTGAAGTGATGAGACCATCTCTTAGAAAAAGA
CAGTCCATAACGTTCGAGAGATGTGTTTCAAAGATTGCAAAAGGTGTTGTGTTTGAAGAT
GCAAATGATGATGACAGTAACTCTACAGAGAACTCAAAAGGAAACAGCACCAACATTGAT
TGTTATAAAGATTGTGTTGGATCAGAGCTCGAGAAGAAAGCAGAGAAGAATGAGGAGGAT
GTTGCAAAGTCAATTTGGGATGTAAGCACTTGCTCTGAAACTGCAGAnnnnnnnnnnnnn
nnnnnnnnnnnnnnnnnnnnnnnnnnnnnnnnnnnnnnnGAGAAATTCAAGAATCAGGAT
CAGGAACCTGACCTTGAAAAGAACACCCAGGATAATGAGCCCAAAGTTAAATCCCCAAAA
TGGCAGGTTTGTCCTGAAACATTCTACAACAAGCCTAAGTGGATAAGGCGATCTCCCGGG
GAGAATTCACATCATGTTTGCAACCATGCTCAGTCTGGGAAGTCTTGTCTGTGCAAGTAC
ATAGTAGTTAAGGAACCTAAAGAAGACGCAACTTCTGTTAATATTTGGGATAACTTGCCA
AGTAGCAGTAAAACTAAGGTTAAGACCCATGAAACAGTTAGTGACTGTGGCAAAAGTGGG
ACAACCAATGCTGGTATTGTTGCAGATGAACCATGTGCCTCCTCAAGTGAAGAATCTGCC
AACANnnnnnnnnnnnnnnnnnnnnAAGGTAGACCAAAGAGGAGAGTTCCCAGCATTCTG
TCAGTAGACTATAGTTCAAGAAAAGACTATAATATCAAGTGTTATTCTGCAATTCAACAC
TTTTACAAGAAAGGGAAGTCAAGTANACATNNNTGCTGCTACATG

>sfra
TTGACCTTGCCTTTTACGTCACGTTCTCAATTATATGTAATTCCCCAGGTGAGTTATGCT
TCTACGAGTCCTGAGCTGAGTGACAAGTCCCGATTYGACTACTTCCTTCGCGTGGTCCCC
CCTGACACTTACCARGCCCAGGCCATGCTCGACGTGGTCAAGGCACTCGGATGGAGGTAC
GTCGCCACCATCGCCTCTTCCGGCAACTACGGCGAGAAGGGCATCGACGCGTTCAAGAAT
CTCACAAGGTCCACAGATATATGCATTGCAGCCTCAGAAGTGATATCTCGTGATCCAACC
AATGCAACGTTTGATAATATTGTGGAATACGTCATCAAAAAAGCGCCCAATGCCAAAGGA
GCGGTGGTGTTTGCCTCCGAGACAGACGTTCGATGGCTACTCGATGCAGTGAAACGTGCT
AATAAGACAAAGCATTTCATCATGATTGGCAGTGACGACTGGGGTACAAAGCATAATGCA
GTTGAGACGCAAGAGAAATCAGCGGAGGGCGCTATAACGCTGTTACCAGCTAGGACACCA
GACAAAGGTTTCGACAGCTATTTCACGTCTCTGAACCCGCTGAACCACACCAACTTCTGG
TTCAGACAGTTCTGGGAGAGGACCTTTCATTGTTCGTTCAACCTCAGGGCCAAACGTGAG
GAGGCGTCCTTCATGCCTACTGCTCAAACTANCATAACACAGTGTACAGGAATGGAGGTT
TTCACGCCCGAGGTGTACGAGCAGGAGGGTAAGGTGGCGTTTGTCATCGACGCCACCTAC
GCACTGGCCCACGCCCTACACAGGCTGCAAGACGACCTGTGTAACGGCACGGGCGGGATG
TGTAGTGCGCTGACCCACGGTGTTGACGGCAAGAAGTATCTCGACTATCTCAAAGAGGTA
GCCTTCAAAGNNNNNNNNNnnnnnnnnnnnnnnnnnnnnnnnnnnnnnnnnnnnnnnnnn
nACGATTTGTACCAGTACCAAAGAATAGATAATAATTACAAATACGTGCCAATCGGATCA
TGGAGAAGTGGAGTCCTCAACCTTAACACCAGCGATCTGAGATnnnnnnnnnnnnnnnnn
nnnnnnnnnnnnnnnnnnnnnnnnnnnnnTTTGCCCTGCGCCTATGGCCACATCAGGAAA
AAGCGTGAGGGCGACGAATGTTGTTGGGTCTGTACCAAATGCGAGTATCAGCAGTACCGC
CACGACGAATGGACGTGCAGGAATTGCTCCCAAGGTACGCTTCCCAATGAGAACCGTACA
GGATGTGATGATATTTTTATTGAGTATCTGCACTGGTCGTCGCCCTGGGCCATCGTTCCC
GTGGTCATGTCTATTCTTGGGATCCTCTCCACCCTCTACGTCATYGCGGTGTTCGTCTAT
TACAACGACACACCGGTAATACGAGCATCAGGTCGnnnnnnnnnnnnnnnnnnnnnnnnn
nnnnnnnnnnnnnnnnnnnnnnnnnnnnnnnnnnnnnnnnnnnnnnnnnnnnnnnnnnnn
nnnnnnnnCCGCCGCATCATCCTGGGACTCTCTGTCGTCATCTCCTATTCCGCGCTCTTT
ACCAAAACAAAYCGCGTCTACAGAATATTCAACAGCGGCAAGCGTTCTGTCAAGAGACCA
CGCTACACCAGTCCCCGCTCCCAGTTGGTCATCTGCTCGCTTTTGGTATCAGTACAGGTG
ATCGGTGTGGTCGTGTGGTTGGTACTTGTTCCACCGCAAACTGAAAAACACTATCCTTCT
CGGAACAAAGTCATACTCGACTGTAGTGTCACAGACTTTGCAACCTCTCTCTCATTAGCG
TATGCAATGCTTCTAGTACTTTTATGCACGTTATATGCCTTCATGACTCGTAAAATGCCA
GAAAATTTTAATGAAGCAAAATTTATCGCTTTTACAATGTACACTACGTGCATCATGTGG
TCGGCCTTTATTCCAATTTATCTTGGTACTTCGGCAACAGATTATAAGATTCAACAAATG
CTCCTGTGCCTGTCCATCATCATTAGCGCAATTGTGACTCTCGGCTGTATATTCGCGCCC
AAGGTTTACATCGTGGTCCTGGCTCCTCATAAAAACAAGAAGCCAACTGGTACCATGGTG
ATGAACAGTCGCGTCCGTTCTGCCTGTGGGTCAGCAGAAAACACGTGTAGACCCAATGGC
GAGATGAAGACACGCCCTGTTCTGACCACGGCGCCAACATCCAATACAACTTCATCAGCA
ATGAACGGAGCTGTTATAACAGGTACTCCAATAGCGGTTGATTATTGGCGATGCAATAAG
TCTCCTTCCAGCAAAGTGTTCTTCTTGTCCCATGCCCACTCCGACCACACCAGCGGTCTT
TCTTCAACATGGCGATATCCCATCTACTGCTCAGAGGTTACAGGCAAGATTGYGGTTGCC
AAGTGCGGGGTGAAGCATTCRCTCATCAAAACCCTGTCGGTAGGAAACGGGCACATCATT
CCACTGGATGAGACTGGCAAGGAAACCATGACTGTCACTCTTATCGATGCAAATCACTGC
CCAGGTGCGACCATATTCTTGTTTGAAGGTTACTTTGGACGTTTCCTCTACACGGGTGAT
TTCCGTTTCCATCCATGTATGTTTTCTAACACTGTCCTTGGGTTGAATCGTCCAGTGGAT
AGACTGTACCTTGACAACACCTACAACAGTCCAGAAAACGACTTTCCAGGAGRAGACGAT
TGCAAGGTAAAAATCATGGAAGTTCTAGCCGAGTACCCTTACTCAAATGTTGTACTTGGC
ATGCACCAGCTTGGAAAAGAAGACCTCTTGATRGATATTGCAGAATTCTATGGAGAGAAG
ATTCAAGTGACCCCTGAACGACTGTCCATTATTGAGCTGYTGGATTGCAAAGATGTGTTC
ACTACATATGAGGCAAGGATCAGGGTTATACCAGTACACACTATAACCGTTGGTGCAGTA
GAGCRTTGGAATAGTGAGTTTCCAACCATTGTCATCATCCCATCAGCTATCTTTAGATTT
CAACGTAAGAGTCGCATCGCAAATCATCCCRGTGTCTTCATCATTCCATATTCTAGTCAT
TCTTCATACAATGAGCTGATTCAGTTTGTGACACAGGTTAGGCCAAGGAAGGTCATTCCC
ATTGTGCAACCACTGCCGTCTAAACCATCAGAAGCAGCCATCGTTGAWATGAGTAACTTY
GATCACTRTCTGGATCYAACCCCACCCACTCAAGTCAGCATTCCATCTTCTGTACAAACA
TACATGAATTCCCACCTTTCAGTGNNNAGGGAAGTGATGAGACCATCTCTGAGAAAAAGA
CRGTCCATAACGGACAAGAGATGTGTTTCAAAGATTGCAAAAGGTGTTGTGTTTGAAGAT
GCATGTGACAACGRCAGYGACKCTAAAGAGAACTCAAAAGGAAACAGCACCAACAGTGGT
TGTTACAAAGATTGTGTTGGAACAGAGTTCAATAAGAAAGCAGATAAGAAGRAGGAGGAT
GTTGCAAAGTCAATTTGGGATGTAAGCACTAGCTCTGAAACTGCAGACGTATTTGATAAG
CTTGACGAATTGAAGGACAAGCTATCTGYACAGGTTACAGAGAAATTCAAGAATCCGGAT
CAGGAACCTGACCTTGAAAAGGACACCMAGGATAATGAGCCCAAAGTACAATCCCCAACA
TGGCAGGTTTGTCCTGAAACATTCTACACCAAGCCTAAGTGGATAAGGCGATCTCCCCGG
AAGAAGTCACATCATGTTTGCGACCATGCTCAGTCTGGGAAGTCTTGTCTGTGCAAGTAT
ATAGTAGTCAAGGAACCTAAAGAATACCCAACTTCTGTTAAGAGTTGGGATAACTTGCCA
AGTAGCAGTAAAAGTAAGGGTRTGACCAATGAAACRGTTAGTGRCTGTGGCAAAAGTASG
ACAACCAATGTTGGTATTGTTGCAGATGAACCATGTGCATCCTCAAATGAAGAAACTGCA
AACATSCCAAGGAACTCAAATCTTCAAGGTAGACTAAAGAGGAGAGTTCCCAGCATTCTG
TCAGTAGACCATTGTTCAAGAAAAGACTATCATGTCAAGTGTTATTCTTCCATTCAACAC
TTTTACAAGAGAGTGAAGTCAAGTAGCATTGCATGCAGCTACATG

>afraSS
ATGACCTTGCCTTTTACGTCACGTCCTCAATTAAATGCAATTCCCCAGGTGAGTTATGCT
TCTACGAGTCCTGAGCTGAGTGACAAGTCCCGATTCGACTACTTCCTTCGCGTGGTCCCT
CCGGACACCTACCAGGCYCAGGCMATGCTCGACGTGGTCAARGCACTCGGRTGGAGGTAC
GTCGCCACCATCGCCTCGTCCGGCAACTACGGCGAGAAGGGCATCGACGCMTTCAAGAAT
CTCACAAGGTCCACAGATATATGCATTGCAGCCTCAGAAGTGATATCTCGTGATCCAACC
AATGCAACGTTTGATAATATTGTGGAATACGTCATCAAAAAAGCGCCCAATGCCAAAGGA
GCGGTGGTGTTTGCCTCCGAGACAGACGTTCGATGGCTACTCGAGGCAGTGAAACGTGCC
AATAAGACCAAGCATTTCATCATGATTGGAAGTGACGACTGGGGTACAAAGCATAATGCA
GTCGAGACGCAAGAGAAATCAGCGGAGGGCGCTATAACTCTGTTACCAGCTAGGACACCA
GACAAAGGTTTCGACAGCTATTTCACGTCTCTAAACCCGCGGAACCACACCAACTTCTGG
TTCAGACAGTTCTGGGAGAGGACCTTCCACTGTTCATTCAACATCAGGGCCAAACGTGAG
GAGGCGTCCTTCAGGCCTACCGCTCAAACTANTATAACACAATGTACAGGATTTGAAGTT
TTCACGCCCGAGGTTTACGAGCAGGAGGGTAAGGTGGCCTTTGTCATCGACGCCACCTAC
GCACTGGCCCACGCCCTACACAGGATGCAACGGGATCTGTGTAACGGTACGGACGGGATG
TGTAGTGCGGTGACCCAAGGTGTTGACGGCAAGATGTATCTCGACTATCTCAAAGAGGTA
GCCTTCAAAGGTAGCAGTGGCGAGGTACGATTCAACAAAGATGGGGACAGACCAGGGAGC
TACGATTTGTACCAGTACCAAAGAATAAATAATAATTACAAATACGTGCCAATTGGATCA
TGGAGAAGCGGAAACCTCACACTTAAAACGAGCGATCTGATATGGGGAGGGAAATCACCA
AACAACATGATACCAGCGTCTGTGTGTTCTTTGCCCTGCGCCCATGGCCACATCAGGAAA
AAGCGTGAGGGCGACGAATGTTGTTGGGTCTGTACCAAATGCGAGTATCAGCAGTACCGC
CACGACGAATGGACGTGTAGGAACTGCACCCAGGGTACCCTTCCCGATGAGAACCGTACA
GGATGTGATGATATCTTTATTGAGTATCTGCACTGGTCATCGCCCTGGGCCATCGTTCCC
GTGGTCATGTCTATTCTTGGGATCCTCTCCACCCTCTACGTCATCGCGGTGTTCGTCTAT
TACAACGACACACCGGTAATACGAGCATCAGGTCGAGAGCTGTGCTACGTACTCCTTGTC
GGTATCCTCCTCACCTTCATCACACCTTTCACTATCATCTCTCGACCATCCACCTTCACC
TGCTGTCTCCGCCGCATCATCCTGGGACTCTCAGTCGTCATCTCCTATTCCGCGCTCTTT
ACCAAAACAAACCGCGTCTACAGAATATTCAACAGCGGCAAGCGTTCTGTCAAGAGACCA
CGCTATACCAGTCCTCGCTCCCAGTTGGTCATCTGCTCGCTTTTGGTTTCAGTACAGGTG
ATCGGTGTGGTCGTGTGGTTGGTACTTGTTCCGCCGCAAACTGAAAAACACTATCCTTCT
CGGAGCAAAGTCATACTCGACTGTAGTGTCACAGACTTTGCAACTTCGATCTCGTTAGCG
TATGCAATGCTTYTAGTACTTTTATGCACGTTATATGCCTTCATGACTCGTAAAATGCCA
GAAAATTTTAATGAAGCCAAATTTATCGCTTTTACAATGTACACGACGTGCATCATGTGG
TCGGCCTTTATTCCAATTTATCTTGGTACTTCGGCAACAGATTATAAGATTCAACAAATG
CTCCTGTGCCTGTCCATCATCATTAGCGCAATTGTGACTCTCGGCTGCATATTCGCGCCC
AAGGTTTACATCGTGGTCCTGGCTCCTCATAAAAACAAGAAGCCAACTGGTACCATGGTG
ATGAACAGTCGCGTCCGTTCGGCCTGTGGGTCAGCAGAAAACACGTGCAGACCCAATGGC
GAGATGAAGACACGCCCTGTTCTGACCACGGCGCCAACATCCAATACAACTTCATCAGCA
ATGAATGGAGCTATTATAACGGGTACTCCAATAGCGGTTGATTATTGGCGACGCAATAAG
TCTCCTTCCAGCAAAGTGTTCTTCTTGTCCCATGCCCACTCTGACCACACCAGCGGTCTC
TCTTCAACATGGCGGTATCCCATCTACTGCTCAGAGGTCACAGGCAAGGTCGCGGTTGCC
AAGTGTGGGGTGAAGCAATCACTCATCAAAACCCTGTCGGTAGGAGCCGGGCACATCATT
CCACTGGATGAGACTGGCAAGGAAACCATGACTGTCACTCTTATCGATGCAAATCACTGC
CCAGGTGCGACCATATTCCTGTTTGAAGGTTACTTTGGCCGTTTCCTCTACACAGGGGAT
TTCCGTTTCCATCCATGTATGTTCTCTAACACCGTCCTTGGGTTGAATCGTCCAGTGGAT
AGACTGTACCTTGACAACACCTACAACAGTCCAGAAAACAACTTTCCAGGAGAAGATGAC
TGCAAGGTAAAGATCATGGAAGTCCTAGCTGAGTATCCTTACTCAAATGTTGTACTTGGC
ATGCACCAGCTTGGAAAAGAAGACCTCTTGATGGATATTGCAGAGTTCTATGGAGAGAAA
ATTCAAGTAACCCCTGAAAGACTGGCAATTATTGAGCTTCTGGATTGCAAAGATGTCTTC
ACCACATCTGAGGCAAGGATCAGGGTTATACCAGTACACACTATAACCAATGGTGCAGTA
GAGCAGTGGAATAGTGAGTTTCCAACTATTGTCATCATCCCATCAGCTATCTTTAGATCT
CAACGTAGGAGTCGCCTCGCCAATCATCCCAGTGTCTTCATCATTCCATATTCTAGTCAT
TCTTCATACAATGAGCTGATTCGGTTTGTGACGCAGGTAAGGCCCAGGAAGGTCATTCCC
ATTGTGCAACCACCGCCGTCTAAACCATCAGAAGCAGCCCTAGCTGACATGAGTAACTTT
GATCACTATCTTGATCCAACCCCACCCACTCTAGTCAGCATTCCATCTTCTGTACAAACA
TACATGAACTCCCACCTTTCAGTGCCCGGGGAGGTGATGAGACCATCTCTGAGGAAAAGA
CAGTCCATAACGGACAAGAGATGTGCTCCAAAGATTGCAAAAGGTGTTGTGTTTGAAGAT
GCAAATGACAACGACAGCGACTCTGAAGAGAACTCAAGAGGAAACAGCACCAGCATTGAT
TGTAATAAAGATTGTGTTGGAACAGAGCTCGAGAAGAAAGCAGAGAAGAATGAGGAGGAT
GTTGCAAAGTCAATTTGGGATGTAAGCACTTGCTCTGAAACTGCAGAnnnnnnnnnnnnn
nnnnnnnnnnnnnnnnnnnnnnnnnnnnnnnnnnnnnnnGAGAAATTCAAGGATCAGGAT
CAGGAACCTGACCTTGAAAAGGACACCCAGGATAATGAGCCCAAAGTACAATCCCCAAAA
TGGCAGGTTTGTCCTGAAACATTCTACAACAAGCCTAAGTGGATGAGGCGATCTCCCGGG
GAGAATTCACATCATGTTTGCAACCATGCTCAGTCTGGGAAGTCTTGTCTGTGCAAGTAT
ATAGTAGTCAAGGAACCTAAAGAAGACCCAACTTCTGTTAACATTTGGGATAACTTGCCA
AGTAGCAGTAAAACTAAGGGTAAGACCAATGAAACAGTAAGTGAATGTGGCAAAAGTGCG
ACAACCAATGCTGGTATTGTTGCAGATGAACCATGTGCCTCCTCAAGTGAAGAATCTGCA
AACATGCCAAGGAACTCCAATGTTCAAGGTAGACTAAAGAGAGGAGTTCCCAGCATTCTG
TCAGTAGACTATAGTTCAAGAAAAGACTATAATATCAAGTGTTATTCTGCAATTCAACAC
TTTTACAAGAAAGGGAAGTCAAGTANACATNNNTGCTGCTACATG

>hpul
ATGACCTTGCCTTTTACGTCACGTCCTCAATTATATGCAATTCCCCARGTGAGTTATGCT
TCTACGAGTCCTGAGCTGAGTGACAAGTCCCGATTCGACTACTTCCTTCGCGTTGTCCCT
CCGGATACCTACCAGGCCCARGCCATGCTCGACGTGGTCAAGGCACTTGGATGGAGGTAC
GTCGCCACCATCGCCTCGTCCGGCAACTACGGCGAGAAGGGCATCGATGCGTTCAAGAAT
CTCACAAGGTCCACAGATATATGCATTGCAGCCTCAGAAGTGATATCTCGTGATCCAACC
AATGCTACGTTTGATAATATTGTGGAATACGTGATCAAAAAAGCACCCAATGCCAAAGGA
GCAGTGGTGTTTGCCTCCGAGACAGACGTTCGATGGCTACTCGAGGCAGTGAAACGTGCY
AATAAGACCAAGCATTTCATCATGATTGGAAGTGACGACTGGGGTACGAAGCATAATGCA
GTTGAGACGCAAGAGAAATCAGCGGAGGGCGCTATAACTCTTTTACCGGCTAGGACACCA
GACAAAGGTTTCGACAGCTATTTCACGTCGCTGAACCCGCTGAACCACACCAACTTCTGG
TTCAGACAGTTCTGGGAGAGGACCTTCCATTGTTCATTTAAGACCAGGGCCAAACGTGAG
GAGGCGTCCTTCATGCCTACTGCTCAAACTGGTATAACACGATGCACAGGATTGGAGGTT
TTCACGCCCGAGGTTTACGAGCAGGAGGGTAAGGTGGCGTTTGTCATCGACGCCACCTAC
GCACTGGCCCACGCCCTACACCGGATGCAACGCGACCTGTGCAACGGCACGGAGGGGATG
TGTAGTGCGGTGACCCAAGGTGTTGACGGCAAGATGTATCTCGACTATCTCAAAGAGGTA
GCCTTCAAAGGTAGCAGTGGCGAGGTACGATTCAACAAAGATGGTGACAGACCAGGGAGC
TACGATTTGTACCAGTACCAAAGAATAAAAAATAATTACAAATATGTGCCAATTGGATCA
TGGAGAAGCGGAGTCCTCGATCTTAACACGAGCGATCTGAGATGGGGAGATAAATCACCA
AGTAACATGATACCAGCGTCTGTGTGTTCTTTGCCCTGCGCCCATGGCCACATCAGGAAA
AAGCGTGAGGGCGACGAATGTTGTTGGGTCTGTACCAAATGCGAGTATCAGCAGTACCGC
CACGACGAATGGACGTGTAGGAATTGCTCCCTGGGTACGCTTCCCGATGAGAACCGTACA
GGATGTGATGATATTTTCATTGAGTATCTGCACTGGTCGTCCCCCTGGGCCATCGTTCCC
GTGGTCATGTCTATTCTTGGGATCCTCTCCACCCTCTACGTCATCGCGGTGTTCGTCTAT
TACAACGACACACCGGTAATACGAGCATCAGGTCGAGAGTTGTGCTACGTACTCCTTGTC
GGTATCCTCCTCACCTTYATCACACCTTTCACTATCATCTCTCGACCATCCACCTTCACC
TGCTGTCTCCGCCGCATCATCCTCGGACTCTCTGTCGTCATCTCCTATTCCGCGCTCTTT
ACCAAAACAAACCGCGTCTACAGAATATTCAACAGCGGCAAGCGTTCTGTCAAGAGACCA
CGCTATACCAGTCCTCGCTCCCAGTTGGTCATCTGCTCGCTTTTGGTTTCAGTACAGGTG
ATCGGTGTGGTCGTGTGGTTGGTACTTGTTCCGCCGCAAACTGAAAAACACTATCCTTCT
CGGAACAAAGTCATACTCGACTGTAGTGTCACAGACTTTGCAACTTCTCTCTCGTTAGCG
TATGCAATGCTTCTAGTACTTTTATGCACGTTATATGCCTTTATGACTCGTAAAATGCCA
GAAAATTTTAATGAAGCCAAATTTATCGCTTTTACAATGTACACGACGTGCATCATGTGG
TCGGCCTTTATTCCAATTTATCTYGGTACTTCGGCAACAGATTATAAGATTCAACAAATG
CTCCTGTGCCTGTCCATCATCATTAGCGCAATTGTGACTCTTGGCTGCATATTTGCGCCC
AAGGTTTACATCGTGGTCCTGGCTCCTCATAAAAACAAGAAGCCAACTGGTACCATGGTG
ATGAACAGTCGCGTCCGTTCGRCCTGTGGGTCAGCAGAAAACACGTGTAGACCCAATGGC
GAGATGAAGACACGCCCTGTTCTGACCACGGCGCCAACATCTAATACAACTTCATCAGCA
ATGAACGGAGCTGTTATAACAGGTACTCCAATAGCAGTTGATTAYTGGCGATGCAATAAG
TCTCCTTCCAGCAAAGTGTTYTTCTTGTCCCATGCCCACTCCGACCACACCAGCGGTCTT
TCTTCAACATGGCGATATCCCATCTACTGCTCAGAGGTTACAGGCAAGGTCGTGGTTGCC
AAGTGTGGGGTGAAGCGTTCACTCATCAAAACCTTGTYGGTAGGAAATGGGCACATCATT
CCACTGGATGAGACTGGCAAGGAAACCATGACTGTCACYCTTATCGATGCAAATCACTGC
CCAGGTGCGACCATATTCTTGTTTGAAGGTTACTTTGGACGTTTCCTCTACACGGGGGAT
TTCCGATTCCATCCATGTATGTTTTCTAACACCGTCCTTGGGTTGAATCGTSCAGTGGAT
AGACTGTACCTTGACAACACCTACAACAGTCCAGAAAACAACTTTCCAGGAGAAGACGAT
TGCAAGGTAAAGATCATGGAAGTTCTAGCCGAGTACCCTTACTCAAATGTTGTACTTGGC
ATGCACCAGCTTGGAAAAGAAGACCTCTTGATGGATATTGCAGAGTTYTATGGAGAGAAG
ATTCAAGTGACTCCTGAAAGACTGTCAATTATTGAGCTTCTGGAWTGCAAAGATGTGTTC
ACTACATCTGAGGCAAGGATCAGGGTTGTACCAGTACACACTATAACTAATGGTGCAGTA
GAGCAGTGGAATAGTGAGTTTCCAACTATTGTCATCATCCCATCAGCTATCTTTAGATCT
CAACGTAGGAGTCGTATYGCAAATCATCCCAGTGTCTTCATCATTCCCTATTCTAGTCAT
TCTTCATACAATGAGCTGATTCAGTTTGTGACACAGGTTAGGCCAAGGAAGGTCATTCCT
ATTGTGCAACCACCACCGTCTAAACCATCAGAAGCAGCCCTCGCCGACATGAGYAACTTT
GATCACTATCTGGATCCAACCCCACCCACTCTAGTCAGCATTCCATCTTCTGTACAAACK
TACATGAATTCCCACCTTTCAGTGCCCAGGGAAGWGATGAGACCATCTCTGAGAAAAAGA
CAGTCCATAACGGACAAGAGATGTGTTTCAAAGATTGCGAAAGGTGTTGTGTTTGAAGAT
GCAAATGACGATGACAGCAACTGTGAAGAGAACTCAAAAGGAAATGGCACCAACAGTGAT
TGTTACAAAGATTGTATCGGAACAGAGCTCAATAAGAAAGCWGATCAGAATGAGGAGGAT
GTTTCAAAGTCAATTTGGGATGTAAGCACTTGCTCTGAAACTGCGGACGTCTTTGATAAG
CTTGACAGATTGAAGGACAAGCTATCTGTACAGGTAACAAAGAAATTTAAGGATCAGGAT
CAGGAACCTGACCTTGGAAAGGACACCCAGGATAATGAGCCCAAAGTACAATCCCCAAGA
TGGCAGGTTTGTGCTGAAACATTCTACACCAAGCCTAAGTGGGTCAGGCGATCTCCTGGG
AAGAAGTCACATCATGTTTGCAACCATGCTGAGTTTGGGAAGTCTTGTCTGTGCAAGTAT
ATAGTCGTCAAGGAACCTAAAGAAGGCCCAACTTCTGTTAAGAGTTGGGATAACTTACCA
AGTAGCAGTAAAACTAAGGGTAAAACCAATGAAAGAGTTGGTGACTGCGGCAAAAGCGCG
ACAACCGATGCTGGGTTTTTTGCAGATGAACCGTGTGCCTCCTCAAGTGAAGAAACTGCA
AACATGCCAAGGAACTCCAATCTTCAARGTCGACTAAAGAGGGGAGTTCCCAGCATTCTG
CCAGTAGACCGTAGTTCAAGAAAAGACTATTATATCAAGTGTTATTCTGCAATCCAACAC
TTTTACAAGAAAGGGAAGTCAAGTANACATNNNTGCAGCTACATG

>snud
TTGACCTTGCCTTTTACGTCACGTCCTCAATTATATGTAATTCCCCAGGTGAGTTATGCT
TCTACGAGTCCTGARCTGAGTGACAAGTCCCGATTCGACTACTTCCTTCGCGTGGTCCCC
CCTGACACTTACCAGGCCCAGGCCATGCTCGACGTGGTCAAGGCACTCGGATGGAGGTAC
GTCGCCACCATCGCCTCTTCCGGCAACTACGGCGAGAAGGGCATCGACGCGTTCAAGAAT
CTCACAAGGTCCACAGATATATGCATTGCAGCGTCAGAAGTGATATCTCGTGATCCAACC
AATGCAACGTTTGATAATATTGTGGAATACGTCATCAAAAAAGCGCCCAATGCCAAAGGA
GCGGTAGTGTTTGCCTCCGAGACAGACGTTCGATGGCTACTCGATGCAGTGAAACGTGCT
AATAAGACAAAGCATTTCATCATGATTGGAAGTGACGACTGGGGTACAAAGCATAATGCA
GTTGAGACGCAAGAGAAATCAGCGGAGGGCGCTATAACGCTGTTACCAGCTAGGACACCA
GACAAAGGTTTCGACAGCTATTTCATGTCTCTGAACCCGCTGAACCACACCAACTTCTGG
TTCAGACAGTTCTGGGAGAGGACCTTTCATTGTTCGTTCAACCTCAGGGCCAAACGTGAA
GAGGCGTCCTTCATGCCTACTGCTCAAACTANTATAACACGGTGTACAGGAATGGAGGTT
TTCACGMCCGAGGTRTACGAGCAGGAGGGTAAGGTGGCRTTTGTCATCGACGCCACCTAC
GCACTGGCCCACGCCCTACACAGGTTGCAAGGCGAGCTGTGTAACGGCACGTTCGGGATG
TGTAGTGCGCTGACCCACGGTGTTGACGGGAAGAAGTATCTCGACTATCTCAAAGAGGTA
GCCTTCGAAGGTAGCnnnnnnnnnnnACGATTCAACAAAGATGGTGACAGACCGGGGAGC
TACGATTTGTACCAGTACCAAAGAATAGATAATAATTACAAATACGTGCCAATCGGATCA
TGGAGAAGTGGACTCCTCGAACTTAACACCAGCGAACTGAAATGGGGAGAGAAATCACCA
AGCAACAGGATACCAGCGTCYGTGTGTTCTTTGCCCTGCGCCCATGGCCACATCAGGAAA
AAGCGTGAGGGCGACGAATGTTGTTGGGTCTGTACCAAATGCGAGTATCAGCAGTACCGC
CACGACGAATGGACGTGCAGGAATTGCTCCCAAGGTACGCTTCCCAATGAGAACCGTACA
GGATGTGATGATATTTTTGTTGAGTATCTGCACTGGTCGTCGCCCTGGGCCATCGTTCCC
GTGGTCATGTCTATTCTTGGGATCCTCTCCACCCTCTACGTCATCGCGGTGTTCGTCTAT
TACAACGACACACCGGTAATACGAGCTTCAGGTCGAGAGCTGTGCTACGTACTCCTTGTC
GGTATCCTCCTCACCTTCATCACACCTTTCACMATCATCTCTCGACCATCCACATTCACC
TGYTGTCTCCGCCGCATCATCCTGGGACTCTCTGTCGTCATCTCCTATTCCGCGCTCTTT
ACCAAAACAAACCGCGTCTACAGAATATTCAACAGCGGCAAGCGTTCTGTCAAGAGACCA
CGCTACACCAGTCCCCGCTCCCAGTTGGTCATCTGCTCGCTTTTGGTATCAGTACAGGTG
ATCGGTGTGGTCGTGTGGTTGGTACTTGTTCCACCGCAAACTGAAAAACACTATCCTTCT
CGGAACAAAGTCATACTCGACTGTAGTGTCACAGACTTTGCAACCTCTCTCTCATTAGCG
TATGCAATGGTTCTAGTACTTTTATGCACGTTATATGCCTTCATGACTCGTAAAATGCCA
GAAAATTTTAATGAAGCAAAATTTATCGCTTTTACAATGTACACTACGTGCATCATGTGG
TCGGCCTTTATTCCAATTTATCTTGGTACTTCGGCAACAGATTATAAGATTCAACAAATG
CTCCTGTGCCTGTCCATCATCATTAGCGCAATTGTGACTCTCGGCTGTATATTCGCGCCC
AAGGTTTACATCGTGGTCCTGGCTCCTCATAAAAACAAGAAGCCAACTGGTACCATGGTG
ATGAACAGTCGCGTCCGTTCGGCCTGTGGGTCAGCAGAAAACACGTGTAGACCCAATGGC
GAGATGAAGACACGCCCTGTTCTGACCACGGCGCCAACATCCAATACAACTTCATCAGCA
ATGAACGGAGCTGTTATAACAGGTACTCCAATAGCGGTTGATTATTGGCGATGCAATAAG
TCTCCTTCCAGCAAAGTGTTCTTCTTGTCCCATGCCCACTCTGATCACACCAGCGGTCTT
TCTTCAACATGGCGATATCCCATCTACTGCTCAGAGGTTACAGGCAAGATTGTGGTTGCC
AAGTGCGGGGTGAAGCATTCACTCATCAAAACCCTGTCGGTAGGAAATGGGCACATCATT
CCACTGGATGAGACTGGCAAGGAAACCATGACYGTCACTCTTATCGATGCAAATCACTGC
CCAGGTGCGACCATATTCTTGTTTGAAGGTTACTTTGGACGTTTCCTCTACACGGGKGAT
TTCCGTTTCCATCCATGTATGTTTTCTAACACYGTYCTTGGKTTGAATCGTCCAGTRGAT
AGACTGTACCTTGACAACACCTACAACAGTCCAGAAAACGACTTTCCAGGAGAGGATGAT
TGCAAGGTAAAAATCATGGAAGTTCTAGCCGAGTACCCTTACACAAATGTTGTACTTGGC
ATGCACCAGCTTGGAAAAGARGATCTTTTGATGGATATTGCAGAGTTCTATGGAGAGAAG
ATTCAAGTGACCCCTGAACGACTGTCCATTATTGAGCTGCTGGATTGCAAAGATGTGTTC
AYTACATCTGAGGCAAGGATCAGGGTTATACCAGTACACACTATAACCATTGGTGCARTA
GAGCGWTGGAATAGTGAGTTTCCAACCATTGTCATCATMCCATCAGCTATCTTTAGATTT
CAACGTAAGAGTCGCATTGCAAATCATCCCAGTGTCTTCATCATTCCATATTCTAGTCAT
TCTTCATACAATGAGCTGATTCGGTTTGTGACACAGGTTAGGCCAAGGAATGTCATTCCC
ATTGTGCAACCACCACCGTCTAAACCATCAGAAGCAGCCATCGCTGAAATGAGTAACTTT
GATCWCTATCTGGATCCAACCCCACCCACTCAACTCAGCATTCCATCTTCTGTACAAACA
TACATGAATTCCCACCTTTCAGTGNNNAGGGAAGTGATGAGACCATCTCTGAGAAAAAGA
CAGTCCATAACAGACAAGAGATGCGTTTCAAAGATTGCAAAAGGTGTTGTGTTTGAAGAT
GCAAGTGASGACGACAGCGACTCTAAAGAGAACTCAAAAGGAAACARCACCAACAGTGTT
TGTTACAAAGATTGTGTTGGAACAGAGTTCAWTAAGAAAGCAGATAAGAATGAGGAGGAT
GTTGCAAAGTCAATTTGGGWTGTAAGCACTAGCTCTGAAACTGCAGACRTATTTGATAAG
CTTGACAGATTGAAGGACAAGCTATCTATACAGGTTACAGAGAAAGTCAAGAATCAGGAT
CAGGAACCTGACTTTGAAAAGGACACCCAGGATAATGAGCCCAAAGTACAATCCCCAACA
TGGCAGGTTTGTCCTGAAACATTCTACACCAAGCCTAAGTGGATAAGGCGATCTCCCAGG
AAGAAGTCACATCATGTTTGCAACCATGCTCAGTCTGGGAAGTCTTGTCTGTGCAAGTAT
ATAGTAGTCAAGGAACCTAAAGAAGACCCAACTTCTGTTAAGAGTTGGGATAACTTGCCA
AGTAGCAGTAATACTAAGGGTATGACTAATGAAACAGTAAGTGACTGTGGCAACAGTACG
ACAACCAATGCTGGTACTGTTGCAGATAAACCAnnnnnnnnnnnnnnnnnnnnnnnnGCA
AACATGCCAAGGAAATCGAATCTTCAAGGTAGACTAAAGAGGAGAGTTCCCAGCATTCTG
TCAGTAGACCATAGTTCAAGAAAAGACTATCATGTCAAGTGCTATTCTTCCATTCAACAC
TTTTACAAGAGAGTGAAGTCAAGTAGCACTGCATGCAGCTACATG

>sintSS
GTGACCTTGCCTTTTACGTCACGTCCTCAATTAAATGGAATTCCCCAGGTGAGTTATGCT
TCTACAAGTCCTGAGCTGAGTGACAAGTCTCGATTCGACTACTTCCTTCGCGTGGTCCCT
CCGGACACGTACCAGGCCCAGGCAATGCTCGACGTGGTCAAGGCACTCGGGTGGAGGTAC
GTCGCCACYATCGCCTCGTCCGGCAACTACGGCGAGAAGGGCATCGACGCCTTCAARAAT
CTCACAAGGTCCACAGATATATGCATTGCAGCCTCAGAAGTGATATCTCGTGATCCAACC
AACGCTACGTTTGATAATATTGTGGAATACGTCATCAAAAAAGCGCCCAATGCCAAAGGA
GCGGTGGTGTTTGCCTCCGAGACAGACGTTCGATGGCTACTYGAGGCGGTGAAACGTGCC
AATAAGACCAAGCATTTCATMATGATTGGAAGTGACGACTGGGGTACAAAGCATAATGCC
GTCGAGACACAAGAGAAATCAGCGGAGGGCGCTATAACTCTGTTACCAGCTAGGACACCA
GACAAAGGTTTCGACAGCTATTTCACGTCTCTGAACCCGCTGAACCACACCAACTTCTGG
TTCAAACAGTTCTGGGAGAGGACCTTCCATTGTTCATTCAACCACAGGGCCAAACGTGAG
GAGGCGTCCTTCATGCCTACTGCTAAAACCANCATAACMCTGTGTACAGGAATGGAGGTT
TTCACGCCCGAGGTATACGAGCAAGAGGGTAAGGTGGCGTTTGTCATCGACGCCACCTAC
GCACTGGCCCACGCCCTACACAGGATGCAACATGACCTGTGTAACGGTACGGAGGGGATG
TGTAGTGCGGTGACCCAACGTGTTGACGGCAAGATGTATCTCGACTATCTCAAAGAGGTA
GCCTTCAAAGGTAGCAGTGGCGAGGTACGATTCAACAAAGATGGTGACAGACCAGGGAGC
TACGATTTGTACCAGTACCAAAGAATAAAAAATAATTACAAATACGTGCCAATTGGATCA
TGGAGAAGCGnnnnnnnnnnnnnnnnnnnnnnnnnnnnnnnnnnnnnnnnnnnnnnnnnn
nnnnnnnnnnnnnnnnnnnnnnnnnnnnnnnnnnnnnnnGCCCATGGCCACATCAGGAAA
AAGCGTGAGGGCGACGAATGTTGTTGGGTCTGTACCAAATGCGAGNNTCAGCAGTACCGG
CACGACGAATGGACGTGTAGGAACTGCACCCAGGGTACCCTTCCCGATGAGAACCGTACA
GGATGTGATGATATTTTTATTGAGTATCTGCACTGGTCGTCGCCCTGGGCCATCGTTCCC
GTGGTCATGTCTATTCTTGGGATCCTCTCCACCCTCTACGTCATCGCGGTGTTCGTCTAT
TACAACGACACACCGGTAATACGAGCATCRGGTCGAGAGCTGTGCTACGTACTCCTTGTC
GGTATCCTCCTCACCTTCATCACACCTTTCACTATCATCTCTCGACCATCCACCTTCACC
TGCTGTCTCCGTCGCATCATCCTAGGACTCTCTGTCGTCATCTCCTATTCCGCGCTCTTT
ACCAAAACAAACCGCGTCTACAGAATATTCAACAGCGGCAAGCGTTCTGTCAAGAGACCA
CGCTATACCAGTCCTCGCTCCCAGTTGGTCATCTGCTCGCTTTTGGTTTCAGTACAGGTG
ATCGGTGTGGTCGTGTGGTTGATACTTGTTCCGCCGCAAACTGAAAAACACTATCCCTCT
CGGAGCAAAGTCATACTCGACTGTAGTGTCACAGACTTTGCAACTTCTCTCTCGTTAGCG
TATGCAATGCTTCTAGTACTTTTATGCACGTTATATGCCTTCATGACTCGTAAAATGCCA
GAAAATTTTAATGAAGCCAAATTTATCGCTTTTACAATGTACACGACGTGCATCATGTGG
TCGGCCTTTATTCCAATTTATCTTGGTACTTCGGCAACAGATTATAAGATTCAACAAATG
CTCCTGTGCCTGTCCATCATCATWAGCGCAATTGTGACTCTCGGCTGCATATTCGCGCCC
AAGGTTTACATCGTGGTCCTGGCTCCTCATAAAAACAAGAAGCCAACTGGTACCATGGTG
ATGAACAGTCGCGTCCGTTCGGCCTGTGGGTCAGCAGAAAACACGTGTAGACCSAATGGC
GAGATGAAGACACGCCCTGTTCTGACCACGGCGCCAACATCCAATACAACTTCATCAGCA
ATGAATGGAGCTGTTATAACAGGTACTCCAATAGCGGTTGATTATTGGCGACGCAATAAG
TCTCCTTCCAGCAAAGTGTTYTTCTTGTCCCATGCCCACTCCGACCACACCAGCGGTCTT
TCTTCAACATGGCGATATCCCATCTACTGCTCAGAGGTCACAGGCAAGGTCGTGGTTGCC
AAGTGTGGGGTGAAGCAATCACTCATCAGAACCCTGTCGGWAGGAACCGGGCATATCCTT
CCACTGGATGAGACCGGCAAGGAAACCATGACCGTCACTCTAATCGATGCAAATCACTGC
CCAGGTGCGACCATATTCTTGTTTGAAGGTTACTTTGGACGTTTCCTCTACACGGGGGAT
TTCCGTTTCCATCCATGTATGTTTTCTAACACAGTCCTTGGGTTGAATCGTCCAGTRGAT
AGACTGTACCTTGACAACACCTACAACMGTCCAGAAAACAACTTCCCAGGAGAAGAYGAT
TGCAAGGTAAAGATCATGGAAGTYCTAGCGTCATACCCTTACTCAAATGTTGTACTTGGC
ATGCACCAGCTTGGAAAAGAAGACCTCTTGATGGATATTGCAGAGTTCTATGGAGAGAAG
ATTCAAGTGACCCCTGAAAGACTGKCAATTATTGAGCTTCTGGATTGCAAAGATGTGTTC
ACTACATCTGAGGCAAGGATCAGGGTTATACCAGTACACACTATAACCAATGGTGCAGTA
GAGCAGTGGAATAGTGAGTTTCCAACTATTGTCATCATCCCATCAGCTATCTTTAGATCT
CAACGTAGGAGTCGCCTCGCCAATCATCCCAGTGTCTTCATCATTCCATATTCTAGTCAT
TCTTCATACAATGAACTGATTCGGTTTGTGACGCAGGTTAGGCCAAGGAAGGTCATTCCC
ATTGTGCAACCACCGCCGTCTAAACCATCAGAAGCAGGCCTCGCGGACATTAGTAACTTT
GATCACTATCTGGATCCAACCCCACCCACTCCAGTCAGCATTCCATCTTCTGTACAAACA
TACATGAACTCCCACCTTTCAGTGCCCGGGGAAGTGATGAGACCATCTCTGAGAAAAAGA
CAGTCCATAACGGATAAGAGATGCATTTCAAAGATTGCAAAAGGTGTTGTGTTTGAAGAC
ACAAATGACGATGACAGCGACTCTACAGAGAACTCAAAAGTAAAAAGCACCAACAGTGAT
TCTTATAAAGATTGCGTTGGAACCAGGTTCAATCAGAAGGCAGATAAGAATGAGGAGGAT
GTTGCAAAGTCGATTTGGGATGTAAGCACTTGCTCTGAAACTGCAGACGTATTTGATGAG
CTTGACAGATTGAAGGACAAACTATCAGTTCAGGTTACAGAGAAAGACAAAGATCAGGAT
CAGGAACCTGACCTTSAAAAGGACACCCAGGATAATGAGCCAAAAGTAAAATCCCCAAAA
TGGCAGGTTTGTCCTCAAACATTCTACAACAAGCCTAARTGGATAATGCGATCTCCCRGG
AAGAAGTCACATCATGTTTGCAAYCATGCTCAGTCTGGGAAGTCTTGTCTGTGCAAGTAT
ATAGTAGTCAAGGAACCTAAAGAAGACCCAACTTCTGTTAAGAGTTGGGATAACTTGCCM
ASTAGCAGTAAAACTAAGGGTAAGACCAATGAAACAGTTRGTGACTGTGGCARAAGTGCG
ACAACYAATGCTGGTATTGTTGCAGATGAACCATGTGCCTCCTCAAGTGAAGAAACTGCM
AACATGCCAAGGAACTCCAATCTTCAAGGTAGACCAAAGAGGAGAGTTCCCAGCATTCTG
TCAGTAGACTATAGTTCAAGAAAAGACTATAATATCAAGTGTTATTCTGCAATTCAACAC
TTTTACAAGAAAGGGAAGTCAAGTAACAANNCATGCTGCTACATG

>sprp
ATGACCTTGCCTTTTACGTCACGTCCTCAATTAAATGCGATTCCCCAGGTGAGTTATGCT
TCTACGAGTCCTGAGCTGAGTGACAAGTCCCGATTCGACTACTTCCTTCGCGTGGTCCCT
CCGGACACCTACCAGGCTCAGGCCATGCTCGACGTGGTCAAGGCACTCGGATGGAGGTAC
GTCGCCACCATCGCCTCGTCCGGCAACTACGGCGAGAAGGGCATCGACGCCTTCAAGAAT
CTCACAAGGTCCACAGATATATGCATTGCAGCCTCAGAAGTGATATCTCGTGATCCAACM
AACGCTACGTTTGATAATATTGTKGAATACGTCATCAAAAAAGCGCCCAATGCCAAAGGA
GCGGTGGTGTTTGCCTCCGAGACAGACGTTCGATGGCTACTCGAGGCAGTGAAACGTGCT
AATAAGACCAAGCATTTCATCATGATTGGAAGTGACGACTGGGGTACAAAGCATAATGCA
GTCGAGACGCAAGAGAAATCAGCGGAGGGCGCTATAACYCTGTTACCAGCTAGGACACCA
GACAAAGGTTTTGACAGCTATTTCACGTCTCTWAACCCGCTGAACCACACCAACTTCTGG
TTCAAACAGTTCTGGGAGAGGACCTTCCATTGTTCATTCAACATCAGGGCCAAACGTGAG
GAGGCGTCCTTCAGGCCTACCGCTCAAACTAGTATAACGCGGTGTACAGGAATGGAGGTT
TTCACGCCCGAGGTTTACGAGCAGGAGGGTAAGGTGGCGTTTGTCATCGACGCCACCTAC
GCACTGGCCCACGCCCTACACAGGATGCAACGGGATCTGTGTAACGGTACGGACGGGATG
TGTAGTGCGGTGACCCAAGGTGTTGACGGCAAGATGTATCTCGACTATCTCAAAGAGGTA
GCCTTCAAAGGTAGCAGTGGCGAGGTACGATTCAACAAAGATGGTGACAGACCCGGGAGC
TACGATTTGTACCAGTACCAAAGAATAAAAAATAATTACAAATACGTGCCAATTGGATCA
TGGAGAAGCGGAAACCTCACACTTAAAACGAGCGATCTGAGATGGGGAGAGAAATCACCA
AATAACATGATACCWGCGTCTGTGTGTTCTTTGCCCTGCGCCCATGGCCACATCAGGAAA
AAGCGTGAGGGCGACGAATGTTGTTGGGTCTGTACCAAATGCGAGTATCAGCAGTACCGC
CACGACGAATGGACGTGTAGGAACTGCACCCAGGGTACSCTTCCCGATGAGAACCGTACA
GGATGTGATGATATTTTTATWGAGTAYCTGCACTGGTCGTCGCCCTGGGCCATCGTTCCC
GTGGTCATGTCTATTCTTGGGATCCTCTCCACCCTCTACGTCATCGCGGTGTTCGTCTAT
TACAACGACACACCKGTAATACGAGCATCAGGTCGTGAGCTGTGCTACGTACTCCTTGTC
GGTATCCTCCTCACCTTCATCACACCTTTCACTATCATCTCTCGACCATCCACCTTCACC
TGCTGTCTCCGTCGCATCATCCTGGGACTCTCTGTCGTCATCTCCTATTCCGCGCTCTTT
ACCAAAACAAACCGCGTCTACAGAATATTCAACAGCGGCAAGCGTTCTGTCAAGAGACCA
CGCTATACCAGTCCTCGCTCCCAGTTGGTCATCTGCTCGCTTTTGGTTTCAGTACAGGTG
ATCGGTGTGGTCGTGTGGTTGGTACTYGTTCCGCCGCAAACTGAAAAACACTATCCTTCT
CGGAGCAAAGTCATACTCGACTGTAGTGTCACAGACTTTGCRACTTCTCTCTCGTTAGCG
TATGCAATGCTTCTAGTACTTTTATGCACGTTATATGCCTTCATGACTCGTAAAATGCCA
GAAAATTTTAATGAAGCCAAATTTATCGCTTTTACAATGTACACGACGTGCATCATGTGG
TCGGCCTTTATTCCAATTTATCTTGGTACTTCGGCAACAGATTATAAGATTCAACAAATG
CTCCTGTGCCTGTCCATCATMATTAGCGCMATTGTGACTCTCGGCTGCATATTCGCGCCC
AAGGTWTACATCGTGGTCCTGGCTCCTCATAAAAACAAGAAGCCAACTGGTACCATGGTG
ATGAACAGTCGCGTCCGTTCGGCCTGTGGGTCAGCAGAAAACACGTGTAGACCCAATGGC
GAGATGAAGACACGCCCTGTTCTGACCACGGCGCCRACATCCAACACAACTTCATCAGCA
ATGAATGGAGCTGTTATAACAGGTACTCCRATAGCGGTTGATTATTGGCGACGCAAYAAG
TCTCCTTCCAGCAAAGTGTTCTTCTTGTCCCATGCCCACTCTGACCACACCAGCGGTCTT
TCTTCAACATGGCGATATCCMATYTACTGCTCAGAGGTCACAGGCAAGGTCGYGGTTGCC
AAGTGTGGGGTGAAGCAKTCACTCATCAAAACCCTGTCRGTAGGAAACGGRCACATCATT
CCACTGGATGAGACYGGCAAGGAAACCATGACTGTCACTCTTATCGATGCAAATCACTGC
CCWGGTGCGACCATATTCTTGTTTGAAGGTTACTTTGGACGTTTCCTCTACACGGGGGAT
TTCCGTTTCCATCCATGTATGTTTTCTRACACMGTCCTTGGGTTGAAYCGTCCAGTGGAT
AGRCTGTACCTTGACAACACCTACAACAGTCCAGAAAACAACTTCCCAGGAGAAGATGAT
TGCAAGGTAAAGATCATGGAAGTTCTAGCCGASTACCCTTACTCAAATGTTGTACTTGGY
ATGCACCAGCTTGGAAAAGAAGACCTCTTGATGGATATTGCAGAGTTCTATGGAGRGAAG
ATTCAAGTGACCCCTGAAAGAMTGTCAATTATYGARCTTCTGGATTGCAAAGATGTSTTC
ACCACWTCTGAGGCRAGGATCAGGGTTATACCAGTACACACTATWACCWATRGYGCAGTA
GAGCAGTGGAATAGTGAGTTTCCAACTATTGTCATCATCCCATCAGCTATCTTTAGATCT
CAACGTAGGAGTCGCMTCGCMAATCATCCCAGTGTCTTCATYATTCCRTATTCTAGTCAT
TCTTCATACAATGAGTTGATTCGGTTTGTGACGCAGGTTAGGCCMAGGAAGGTCATTCCC
ATTGTGCAACCMCCGCCGTCTAAACCATCAGAAGCAGCCCTCGCYGACATGAGTAACTTT
GATCACTATCTGGATCCAACCCCACCCACTCTAGTTACCATTCCATCTTCTGTACAAACA
TACATGAACTCCCACCTGTCAGTGCCCGGGGAAGTGATGAGACCATCTCTTAGAAAAAGA
CAGTCCATAACGTTTGAGAGATGTGTTTCAAAGATTGCRAAAGGTGTTGTGTTTGAAGAT
GCAAATGACGATGACAGYGACTCTGAAGAGAACTCAAAAGGAAACGGCACCAACAGTGAT
TGTTACAAAGATTGTGTTGGAACAGAGCTTGATGAGGAAGCAGATAAGAATGAGGAGGAT
GTTGCAAAGTCWATTTGGGATGTRAGCACTTGCTCTGAAACTGCAGACGTATTTGATAAS
CTTGACAGATTGAAGGACAAGCTATCTGTGCAGGTTACTGAGAAATTCAAGGACCKGGAT
CAGGAACCTGACCTTGAAAAGGACACCCAGGATAATGAGCCCAAAGTAAAATCCCCAAAA
TGGCAGGTTTGTCCTGAAACATTCTACAACAAGCCTGAGTGGATAAGGCGATCTCCCGGG
AAGAAGTCRCATCATGTTTGCAACCATGCTCAGTCTGGGAAGTCTTGTCTGTGCAAGTAT
ATAGTAGTCAAGGAACCTAAAGAAGACCCAACTTCTGTTAAKAKTTGGGATAACTTGCCA
AGTAGCAGTAAAACTAAGGGTAAGACCAATGMAACAGTTRGTGACTGTGGYARAAGTGYG
WCAACCAATGCTRGTATTGTKGCAGATGAACCATGTRCCTCCWCAARTRAAGAWWCYGCM
AACATRCCRAGGAACTCCAATSTTCAAGGTAGACTAAAGAGGARAGTYCCCAGCATTMTG
TCAGTAGACYATAGTWCAAGAAAAGACTATMATRTCAMRTGTTATTCTGCAATTCAACAC
TTTTACAAGAAAGKSAAGTCAAGTAGAMATGCATGCWGCTACATG

>spurp
ATGACCTTGCCTTTTACGTCACGTCCTCAATTAAATGCGATTCCCCAGGTGAGTTATGCT
TCTACGAGTCCTGAGCTGAGTGACAAGTCCCGATTCGACTACTTCCTTCGCGTGGTCCCT
CCGGACACCTACCAGGCTCAGGCCATGCTCGACGTGGTCAAGGCACTCGGATGGAGGTAC
GTCGCCACCATCGCCTCGTCCGGCAACTACGGCGAGAAGGGCATCGACGCCTTCAAGAAT
CTCACAAGGTCCACAGATATATGCATTGCAGCCTCAGAAGTGATATCTCGTGATCCAACA
AACGCTACGTTTGATAATATTGTTGAATACGTCATCAAAAAAGCGCCCAATGCCAAAGGA
GCGGTGGTGTTTGCCTCCGAGACAGACGTTCGATGGCTACTCGAGGCAGTGAAACGTGCT
AATAAGACCAAGCATTTCATCATGATTGGAAGTGACGACTGGGGTACAAAGCATAATGCA
GTCGAGACGCAAGAGAAATCAGCGGAGGGCGCTATAACCCTGTTACCAGCTAGGACACCA
GACAAAGGTTTTGACAGCTATTTCACGTCTCTAAACCCGCTGAACCACACCAACTTCTGG
TTCAAACAGTTCTGGGAGAGGACCTTCCATTGTTCATTCAACATCAGGGCCAAACGTGAG
GAGGCGTCCTTCAGGCCTACCGCTCAAACTAGTATAACGCGGTGTACAGGAATGGAGGTT
TTCACGCCCGAGGTTTACGAGCAGGAGGGTAAGGTGGCGTTTGTCATCGACGCCACCTAC
GCACTGGCCCACGCCCTACACAGGATGCAACGGGATCTGTGTAACGGTACGGACGGGATG
TGTAGTGCGGTGACCCAAGGTGTTGACGGCAAGATGTATCTCGACTATCTCAAAGAGGTA
GCCTTCAAAGGTAGCAGTGGCGAGGTACGATTCAACAAAGATGGTGACAGACCCGGGAGC
TACGATTTGTACCAGTACCAAAGAATAAAAAATAATTACAAATACGTGCCAATTGGATCA
TGGAGAAGCGGAAACCTCACACTTAAAACGAGCGATCTGAGATGGGGAGAGAAATCACCA
AATAACATGATACCTGCGTCTGTGTGTTCTTTGCCCTGCGCCCATGGCCACATCAGGAAA
AAGCGTGAGGGCGACGAATGTTGTTGGGTCTGTACCAAATGCGAGTATCAGCAGTACCGC
CACGACGAATGGACGTGTAGGAACTGCACCCAGGGTACGCTTCCCGATGAGAACCGTACA
GGATGTGATGATATTTTTATTGAGTACCTGCACTGGTCGTCGCCCTGGGCCATCGTTCCC
GTGGTCATGTCTATTCTTGGGATCCTCTCCACCCTCTACGTCATCGCGGTGTTCGTCTAT
TACAACGACACACCGGTAATACGAGCATCAGGTCGTGAGCTGTGCTACGTACTCCTTGTC
GGTATCCTCCTCACCTTCATCACACCTTTCACTATCATCTCTCGACCATCCACCTTCACC
TGCTGTCTCCGTCGCATCATCCTGGGACTCTCTGTCGTCATCTCCTATTCCGCGCTCTTT
ACCAAAACAAACCGCGTCTACAGAATATTCAACAGCGGCAAGCGTTCTGTCAAGAGACCA
CGCTATACCAGTCCTCGCTCCCAGTTGGTCATCTGCTCGCTTTTGGTTTCAGTACAGGTG
ATCGGTGTGGTCGTGTGGTTGGTACTTGTTCCGCCGCAAACTGAAAAACACTATCCTTCT
CGGAGCAAAGTCATACTCGACTGTAGTGTCACAGACTTTGCGACTTCTCTCTCGTTAGCG
TATGCAATGCTTCTAGTACTTTTATGCACGTTATATGCCTTCATGACTCGTAAAATGCCA
GAAAATTTTAATGAAGCCAAATTTATCGCTTTTACAATGTACACGACGTGCATCATGTGG
TCGGCCTTTATTCCAATTTATCTTGGTACTTCGGCAACAGATTATAAGATTCAACAAATG
CTCCTGTGCCTGTCCATCATCATTAGCGCAATTGTGACTCTCGGCTGCATATTCGCGCCC
AAGGTATACATCGTGGTCCTGGCTCCTCATAAAAACAAGAAGCCAACTGGTACCATGGTG
ATGAACAGTCGCGTCCGTTCGGCCTGTGGGTCAGCAGAAAACACGTGTAGACCCAATGGC
GAGATGAAGACACGCCCTGTTCTGACCACGGCGCCGACATCCAACACAACTTCATCAGCA
ATGAATGGAGCTGTTATAACAGGTACTCCAATAGCGGTTGATTATTGGCGACGCAACAAG
TCTCCTTCCAGCAAAGTGTTCTTCTTGTCCCATGCCCACTCTGACCACACCAGCGGTCTT
TCTTCAACATGGCGATATCCCATCTACTGCTCAGAGGTCACAGGCAAGGTCGTGGTTGCC
AAGTGTGGGGTGAAGCAGTCACTCATCAAAACCCTGTCAGTAGGAAACGGACACATCATT
CCACTGGATGAGACTGGCAAGGAAACCATGACTGTCACTCTTATCGATGCAAATCACTGC
CCAGGTGCGACCATATTCTTGTTTGAAGGTTACTTTGGACGTTTCCTCTACACGGGGGAT
TTCCGTTTCCATCCATGTATGTTTTCTGACACCGTCCTTGGGTTGAACCGTCCAGTGGAT
AGGCTGTACCTTGACAACACCTACAACAGTCCAGAAAACAACTTCCCAGGAGAAGATGAT
TGCAAGGTAAAGATCATGGAAGTTCTAGCCGAGTACCCTTACTCAAATGTTGTACTTGGC
ATGCACCAGCTTGGAAAAGAAGACCTCTTGATGGATATTGCAGAGTTCTATGGAGGGAAG
ATTCAAGTGACCCCTGAAAGACTGTCAATTATCGAACTTCTGGATTGCAAAGATGTGTTC
ACCACATCTGAGGCGAGGATCAGGGTTATACCAGTACACACTATAACCAATAGTGCAGTA
GAGCAGTGGAATAGTGAGTTTCCAACTATTGTCATCATCCCATCAGCTATCTTTAGATCT
CAACGTAGGAGTCGCCTCGCCAATCATCCCAGTGTCTTCATCATTCCATATTCTAGTCAT
TCTTCATACAATGAGTTGATTCGGTTTGTGACGCAGGTTAGGCCAAGGAAGGTCATTCCC
ATTGTGCAACCCCCGCCGTCTAAACCATCAGAAGCAGCCCTCGCTGACATGAGTAACTTT
GATCACTATCTGGATCCAACCCCACCCACTCTAGTTACCATTCCATCTTCTGTACAAACA
TACATGAACTCCCACCTGTCAGTGCCCGGGGAAGTGATGAGACCATCTCTTAGAAAAAGA
CAGTCCATAACGTTTGAGAGATGTGTTTCAAAGATTGCAAAAGGTGTTGTGTTTGAAGAT
GCAAATGACGATGACAGTGACTCTGAAGAGAACTCAAAAGGAAACGGCACCAACAGTGAT
TGTTACAAAGATTGTGTTGGAACAGAGCTTGATGAGGAAGCAGATAAGAATGAGGAGGAT
GTTGCAAAGTCAATTTGGGATGTAAGCACTTGCTCTGAAACTGCAGACGTATTTGATAAC
CTTGACAGATTGAAGGACAAGCTATCTGTGCAGGTTACTGAGAAATTCAAGGACCTGGAT
CAGGAACCTGACCTTGAAAAGGACACCCAGGATAATGAGCCCAAAGTAAAATCCCCAAAA
TGGCAGGTTTGTCCTGAAACATTCTACAACAAGCCTGAGTGGATAAGGCGATCTCCCGGG
AAGAAGTCGCATCATGTTTGCAACCATGCTCAGTCTGGGAAGTCTTGTCTGTGCAAGTAT
ATAGTAGTCAAGGAACCTAAAGAAGACCCAACTTCTGTTAAGAGTTGGGATAACTTGCCA
AGTAGCAGTAAAACTAAGGGTAAGACCAATGCAACAGTTAGTGACTGTGGTAAAAGTGTG
TCAACCAATGCTAGTATTGTGGCAGATGAACCATGTACCTCCTCAAATAAAGATACTGCA
AACATACCGAGGAACTCCAATCTTCAAGGTAGACTAAAGAGGAGAGTCCCCAGCATTCTG
TCAGTAGACCATAGTACAAGAAAAGACTATCATGTCACATGTTATTCTGCAATTCAACAC
TTTTACAAGAAAGTCAAGTCAAGTAGAAATGCATGCAGCTACATG

>pdep
TTGACCTTGCCTTTTACGTCACGTCCTCAATTATATGCAATTCCCCAGGTGAGTTATGCT
TCTACGAGTCCTGAGCTGAGTGACAAGTCCCGATTCGACTACTTCCTTCGCGTGGTCCCC
CCTGACACTTACCAGGCCCAGGCCATGCTCGACGTGGTCAAGGCACTGGGATGGAGGTAC
GTCACCACCATCGCCTCTTCCGGCAACTACGGCGAGAAGGGCATCGACGCGTTCAAGAAT
CTCACAAGGTCCACAGATATATGTATTGCAGCGTCAGAAGTGATATCTCGTGATCCAACC
AATGCAACGTTTGATAATATTGTGGAATACGTCATCAAAAAAGCGCCCAATGCCAAAGGA
GCGGTGGTGTTTGCCTCCGAGACAGACGTTCGATGGCTACTCGATGCAGTGAAACGTGCT
AATAAGACAAAACATTTCATCATGATTGGCAGTGACGACTGGGGTACAAAACATAATGCA
GTTGAGACGCAAGAGAAATCAGCGGAGGGCGCTATAACGCTGTTACCAGCTAGGACACCA
GATAAAGGTTTCGACAGCTATTTCATGTCTCTGAACCCGCTGAACCACACCACCTTCTGG
TTCAGACAGTTCTGGGAGAGGACCTTTCATTGTTCGTTCAACCTCAGGGCCAAACGTGAG
GAGGCGTCCTTCATGCCTACTGCTCAAACTANTATAACACAGTGTACAGGAATGGAGGTT
TTCACGCCCGAAGTGTACGAGCAGGAGGGTAAGGTGGCGTTTGTCATCGACGCCACCTAC
GCACTGGCCCACGCCCTACACAGGATGCAACGGGAGCTGTGTAACGGCACGGACGGGATG
TGTAGTGCGCTGACCCACGGTGTTGACGGCAAGAAGTATCTCGACTATCTCAAAGAGGTA
GCCTTCGAAGnnnnnAGTGGCGAGGTACGATTCAACAAAGATGGTGACAGACCGGGGAGC
TACGATTTGTACCAGTACCAAAGAATAAATAATAATTACAAATACGTGCCAATCGGATCA
TGGAGAAGTGGAATCCTAGAACTTAACACCAGCGATCTGAGATGGGGAGAGAAATCACCA
AGCAACAGGATACCAGCGTCTGTGTGTTCTTTGCCCTGCGCCCATGGCCACATCAGGAAA
AAGCGTGAGGGTGACGAATGTTGTTGGGTCTGTACCAAATGCGAGTATCAGCAGTACCGC
CACGACGAATGGACGTGCAGGAATTGCTCCCAAGGTACGCTTCCCAATGAGAACCGTACA
GGATGTGATGATATTTTTGTTGAGTATCTGCACTGGTCGTCGCCCTGGGCCATCGTTCCC
GTGGTCATGTCTATTCTTGGGATCCTCTCCACCCTCTACGTCATCGCGGTGTTCGTCTAT
TACAACGACACACCAGTAATACGAGCATCAGGTCGAGAGCTGTGCTACGTACTCCTTGTC
GGTATCCTCCTCACCTTCATCACACCTTTCACCATCATCTCTCGACCATCCACATTCACC
TGTTGTCTCCGCCGCATCATCCTGGGACTCTCTGTCGTCATCTCCTATTCCGCGCTCTTT
ACCAAAACAAACCGCGTCTACAGAATATTCAACAGCGGCAAGCGTTCTGTCAAGAGACCA
CGCTACACCAGTCCCCGCTCCCAGTTGGTCATCTGCTCGCTCTTGGTATCAGTACAGGTG
ATCGGTGTGGTCGTGTGGTTGGTACTTGTTCCACCGCAAACTGAAAAACACTATCCTTCT
CGGAACAAAGTCATACTCGACTGTAGTGTCACAGACTTTGCAACCTCTCTCTCATTAGCG
TATGCAATGCTTCTAGTACTTTTATGCACGTTATATGCCTTCATGACTCGTAAAATGCCA
GAAAATTTTAATGAAGCAAAATTTATCGCTTTTACAATGTACACTACATGCATCATGTGG
TCGGCCTTTATTCCAATTTATCTTGGTACTTCGGCAACAGATTATAAGATTCAACAAATG
CTCCTGTGCCTGTCCATCATCATTAGCGCAATTGTGACTCTCGGCTGTATATTCGCGCCG
AAGGTTTACATCGTGGTCCTGGCTCCTCATAAAAACAAGAAGCCAACTGGTACCATGGTG
ATGAACAGTCGCGTCCGTTCGGCCTGTGGGTCAGCAGAAAACACGTGTAGACCCAATGGC
GAGATGAAGACACGCCCTGTTCTGACCACGGCGCCAACATCCAATACAACTTCATCAGCA
ATGAATGGAGCTGTTATAACAGGTACTCCAATAGCGGTTGATTATTGGCGATGCAATAAG
TCTCCTTCCAGCAAAGTGTTCTTCTTGTCCCATGCCCACTCTGACCACACCAGCGGTCTT
TCTTCAACATGGCGATATCCCATCTACTGCTCAGATGTTACAGGCAAGGTCGTGGTTGCC
AAGTGCGGGGTAAAGGATTCACTCATCAAAACTCTGTCGGTAGGAAACGGGCACATCATT
CCACTGGATGAGACTGGCAAAGAAACCATGACTGTCACTCTTATCGATGCAAATCACTGC
CCAGGTGCGACCATATTCTTGTTTGAAGGTTACTTTGGATGTTTCCTCTACACGGGGGAT
TTCCGTTTCCATCCATGTATGTTTTCTAACACTGTCCTTGGGTTGAATCGTCCAGTGGAT
AGACTGTACCTTGACAACACCTACAACAGTCCAGAAAATGACTTTCCAGGAGAAGACGAT
TGCAAGGTAAAAATCATGGAAGTTCTAACCGAGTACCCTTACACAAATGTTGTACTTGGC
ATGCACCAGCTTGGAAAAGAAGATCTTTTGATGGATATTGCAGAGTTCTATGGAGAGAAG
ATTCAAGTGACCCCTGAACGACTGTCCATTATTGAGCTGCTGGATTGCAAAGATGTGTTC
ACTACATCTGAGGCAAGGATCAGGGTTATACCAGTACACACTATAACCATTGGTGCAGTA
GAGCAGTGGAATAGTGAGTTTCCAACCATTGTCATCATCCCATCAGCTATCTTTAGATCT
CAACGTAGGAGTCGCATCGCCAATCATCCCAGTGTCTTCATCATTCCATATTCTAGTCAT
TCTTCATACAGTGAGCTGATTCAGTTTGTGACACAGGTTAGGCCAAGGAAGGTCATTCCC
ATTGTGCAACCACCGCCGTCTAAACGATCAGAAGCAGCCATTGCTGACATGAGTAACTTT
GATCACTTTCTGGATCCAACCCCACCCACTCAAGTCAGCATTCCATCTTCTGTACAAACA
TACATGAATTCCCACCTTTCAGTGNNNGGGGAAGTGATGAGACCATCTCTGAGAAAAAGA
CAGTCCATAACGGACAATAGATGCGTTCCAAAGATTGCAAAAGGTGTTGTTTTTGAAGAT
GCAAGTGACAACGACAGCGACTCTAAAGAGAATTCAAAAGGAAGCAGCACCAACAGTGGT
TGTGACAAAGATTGTGTTGGAACAGAGTTTAATAAGAAAGCAGATAAGAATGAGGAAGAT
GTTGCAAAGTCAATTTGGGATGCAAGCACTTGCTCTGAAACTGCAGACGTATTTGATAAG
CTTGACAGATTGAAGGACAAGCTATCTGTACAGGTTACAAAGAAATTCAAGAATCAGGAT
CAGGAACCTGACCTTGAAAAGGACACCCAGGATAATGAGCCCAAAGTTCAATCCCCAACA
TGGCAGGTTTGTCCTGAAACATTCTACACCAAGCCTAAGTGGATAAGGCAATCTCCCAGG
AAGAAGTCACATCATGTTTGCGACCATGTTCAGTCTGGGAAGTCTTGTCTGTGCAAGTAT
ATAGTAGTCAAGGAACCTAAAATGGACCAAACTTCTGTTAAGAGTTGGGATAACTTGCCA
AGTAGCAGTAAAACTAAAGGTATGACCAATGAAACAGTTAGTGACTGTTGCAAAAGTGTG
ACAACCAATGTTGGTATTGTTGCAGATGAACCATGTGCATCCTCAAGTGAAAAAACTGCA
AACATGCCAAGGAACTCCAATCTTCAAGGTAGACTAAAGAGGGGAGTTCCCAGCATTCTG
TCAGTAGACCATAGTTCAAGAAAAGACTATCATGTCAAGTGTTATTCTGCAATTCAACAC
TTTTACAAGAGAGTGCAGTCAAGTAGCTNTNNNTGCAGCTACATG
