# Supplementary material for: Genome-wide signals of positive selection in strongylocentrotid sea urchins
Source: BMC Genomics. 2017 Jul 21;18:555. doi: 10.1186/s12864-017-3944-7 (PMC5521101; doi:10.1186/s12864-017-3944-7)
Supplement: Supplementary file 3 — Consensus alignment files. A compressed (gzip) tape archive (TAR) file containing 6250 consensus alignment files in FASTA format. (TGZ 14116 kb) [file 12864_2017_3944_MOESM3_ESM.tgz › SPU_014055/consensAlign.ordered.fa]

>sdro
ATGCAAGGGAAAGGAGAGACTGCGCATGGTCACACCGAMTCCGTTCAAAATACAGATCAA
GACCTCCCCAGAAGGGAAGGTCTGTGTCATAWAAATGGTGGATTACAGTCACGATCACCA
ACCACACCAGGAGGTAATCGTTATATAAGGAACAAATCTGGAAAAAAGGTAGAAGAAGAA
CACCTTGTGGAAAGCTCTGAAAGTCRAAAGGAGCTGGATGATAGTGACGATAACTTGATG
GCATCAAGCAAGCCATCTTCTTGTAGCAGTAATGAATCGCCATCAATCGTTTCCYGATGT
AATTGGTGTAATGAGGAATTCCAGTCAGAGTATGAGCTGTTCAATCATACCAGAACTCAC
ACCAGCGAGAGGGCTTATCAGTGTTCTAAATGTAACAAGGTATGCACCGACAAAGTTCAG
CTCAGTGAACATATGAGAATACACCTTGTTGATGCTCATAACCTTTACCTCAAATGTCTT
AAGAAGTTCGAGAACGAACAGAATCTTGCTAGCAACATGATGCCACATAATATGCGTTCA
GTCCGTGGCAAGGAATTTCTCAGTGTTTCTCCTCTTGTCTATGTATGCCCAAAGTGTYGT
GAAACTTTTCCTGATAAAACTTCCTTTGATGATCACCTTGGATCGAACAGTGAAGAGAAG
CCTGATTCTTGTGGTGTATGTGGGGACACATTTACTGATAAGTGTAGACTAGTTATACAT
CTGAAAAGACACATAACAGAGACGAGTCTTCGTTCCCCTTCTCATAACAAGATGCCTYCT
AAGGCACAGCTCACAGATGTCCAGACGCCCTCTTCCGACAAACCTTATTCATGTTCGGAG
TGTAATAAGCAGTATACTTCAAAGCGTCACCTCAACACACACATTAGAAAACACACGGGC
GATTTACCTTGCCAGTGCCAGTACCAGACATGYGATAAGAGGTTTGCCCATGAATATCAG
CTTACTGATCACATGGTTTCACACTCTAAAGAAAGGCCTCATGTGTGTTCTGAGTGTGGC
AAGGCATTTCAGCGTCGCTCTGGCGTGGTCAAGCACATGCGGTTACACAGCAATGATAAG
CCTTATAAATGCTCCCAATGTGATAAGGCTTTCTGTTATAGTAAAGAACTCGCAACCCAT
GTCAGACTGCACACAGGAGAGCGACCTTATTCATGCTCTGAGTGTAATAAGAGATTTAAC
ACAAAGAGTAACTTCGAATCCCATATGAAATTACACTCTGGTGATAAGCCTTATCGTTGT
CCCCATTGTGTTAAGGCATTTTTGAGAAAGCAACAGCTTGATATTCACATCAGGACGCAT
GCTGACAAAACACTTTTTCATTGTCCTGTGTGCAAGACAAGGCTTTCTGAGAAAAGATAT
CTCCTAGAGCATATGAAGACACATGATGATGTAAAGCCTTATTATTGCCCTCATTGTACT
GAGGGTTTTGTTAATAAATGGGGATATCTGAGACATGTTAGCAGACATGCGGAGAGAAGA
GCGTATCATTGTCCGTACTGTGAACATGCTTGTGATACAAATTCAGATCTTGAGATTCAT
ACAAAGACTAAACATGAAAAGCCTCTTCAATGTCCTTACTGTATTAAGGTATATTTTCAA
ASTTCAGAGCTGATGGTGCATTTGTTAAGTCACAAAGGAGTMCTGGGTGCCTTGAACGTA
ACAAAGCCTATTTCAGCCAGGGAAATCTCACTAAATATGCCAAAGAACACGAAAGAAAGC
GCTTTTCAGTGCAATCATTGCAATGCAGRATACAGTACTAAGGAACACCTCACATTACAC
TTK

>spal
ATGCGAGGGAAAGGAGAGACTGCGTATRGTCACACCGACTCCRTTCAAAATACACMWCAA
GACCTCTCCAGAAGAGAAGGTCCTTGTCATGAAAATGGTGRATTACAGTCACGATCACCR
ACCACACCAGGAGGTAATCGTTATATAAGGAACAAATCTGGAAAAAAGGTAGAAGAAGAA
GACCTTGTGGAAAGCTCTGAAAGTCGAAAGGAGCTGGATGACAGTGACGAAGACTTGATG
GCATCAAGCAAGCCATCTTCTTGTAGCAGTAATGAATCGCCATCGATCGTTTCCCGATGT
AACTGGTGTAATGAGGAATTCCAGTCAGAGAATGAGCTGTTCAATCATAGCAGAACTCAC
ACCAGTGGGAGGGCTTATCAGTGTTCTAAATGTAACGAGGTATGCACCAACAAAGTTCAG
CTGAGTGAACATATGAGAACGCACCTTGTTGATGCTCATGACCTTTACGTCAAATGTCTT
AAGAAGTTCCAGAACAAACAGAATCTTGCTAGCCACATGGTGCCACATAATATGYGTTCA
GTCCRTGGCAAGGAATTTCTnnnnGTTTCTCCTCTTGTCTATGTATGCCCAAAGTGTTGT
GAAACTTTTCCTAATAAAACTTCCTTCGATGATCACCTTAGATCGAACAGTGRAGGGAAG
CCTGATTCTTGYGGTGYATGTGGGGACACATTTACTGATAAGTGTAGACTAGTTATACAT
CTGAAAAGACACATAACAGAGACGAGTCTTCGTTCCCCTTCTCATAACAAGATGCCTCCT
AAGGCAMAGCTCACAGATGTCCAGACGCCCTCTTCCGACAAACCTTATTCATGTTCCGAG
TGTAATAAGCAGTATACTTCAAAGCGTCACCTCAACACACACATTAGAAAACACACGGGC
GATTTACCTTGCCAGTGCCAGTACAAGACATGTGATAAGAGGTTTGCCCATGCATATCAG
CTTACTGATCACATGGTTTCGCACTCTGAAGAAAGGCCTCATGTGTGTTCTGAGTGTGGC
AAGGCATTTCAGCGTCGCTCTGGCGTGGTCAAGCACATGCGGTTACACAGCRATGATAAG
CCTTATAAATGCTCCCAATGTGATAAGGCTTTCTGTTATAGTAAAGAACTCGCAAYCCAT
GTCAGACTGCACACAGGAGAGCGACCTTATTCATGYTCTGAGTGTCATAAGAGATTTAAC
ACAAAGAGTAACTTCAAATCCCATATGAAATTACACTCTGGTGATAAGCCTTATTGTTGT
CCCCATTGTGTTAAGGCATTTTTTAGAAARCAACAGCTTGATATTCACGTCAGGACACAT
GCTGAAAAAAAACTTTTTCAGTGTCCTGTGTGCGAGARAAGGCTTTCAGAGAAAAGATAT
CTCCTAGAGCATATGAAGACACATGATGATGTAAAGCCTTATTATTGTYCTCAWTGTAMY
GAGGGYTTTGTTAATAAATGGGGATATCTGAGACATGTTAGYAGACATGCGGAGAGAAGA
GCGTATCATTGTCCGTACTGTGAACATGCTTGCGTTACAAGTTCAGAKCTTGAGAKTCAT
ACRAAGACTAAACATGAAAAGCCTCTTCAATGTCCTTACTGTATTAAGGTATAYTTTCAA
AGTTCAGAGCTGATGGTGCATTTGTTAAGTCACAAAGGAGTAYTGGGTGCCTTGAACGTM
ACAAAGCCTAWTTCAGCCAGGGAAATCTCACTAAATATGCCAAAGRACACSAAAGAAAGC
RCTTTTCAGTGCAATCATTGCAATGCAGGATACAGTACTAAGGAACACCTCACATYACAC
YTK

>sfra
ATGCAAGGGAAAGGRGAGAGTGAGCATGGTCACACTGACTCCGTTCAAnnnnnnnnnnAA
GACCTCTTCAGAAGGGAAGTTCCTTGTCATGGAAATGGAGGATTACAGTCACTATCAMCA
AYCACATCAGGAGGTAATCGTTATATGTGGATAACATCTAAACAAAATGAAGAAGAAGAA
GACCTTGTGGAAAGTTCTGAATTTCAAAAGGAGCTGGATGACAGTGACAAAGACTTGATG
GCATCAAGCAAGCCATCTTCCTGTAGCAGTAATGAATCGYCATCAATCATTTCCCGATGT
AATTGGTGTAGTAAGGAATTCAAGTCAGAGTATGAACTGTTAAATCATACCAGAAYTCAC
ACCAGTGAGATGGCTTATCGGTGTTCTAAATGTAACAAGGTATGCACAGACAAAGTTCAG
CTSAGTGAACATTTGAGAATACACCTTGTTGATTCTCATCTCCAGTACCTCAAATGTCTT
AAGAAGTTTCACAACAGACAGGATCTTGCTAGCCMCATGGTGTCACATAATATGTGTTCA
GTCMGTGGCAAGGAATTCCTCAGTGTTTCTCCTCTTGTCTATGTATGCCCAAAGTTTCGT
GGAAMTTTTCCTAATAAAATTTCCTACGATGATCACCTTAGATCRAACAGTGAAGCGAAG
CCTGATTMTTGTGGTGTATGTGGGGATACATTTACTGAGAAGTGTAGACTAGTTAAACAT
CAGAAAAGACACAWAAAAGAGATGAGTCTTCGTWCCCCTTCTTATAACAAGATGYYTYCT
AWGGCACAGCTCACAGATGTCCAGGCACCCTCTTCCGACAAACCTTWTTCGTGTTCCGAG
TGTAATAAGCAGTATACTTCAAAGCGTCACCTCAAAACACACATGAGAAAACACACGGGC
GATTTACCTNNNCANNNCCAGTGCCAGACATGTGATAAGAGGTTTGCCCATGAATATCAG
CTTACTGCTCACATGGTTTCGCACTCTCAAGAAAGGCCTCATGTGTGTTCTGAGTGTGGM
AAGGCATTTCAGCGTCGCTCTGGCCTGGTCAAGCACATGCGGTTACACAGCAATGATAAG
CCTTATAAATGCTCTGAATGTGAAAAGGCTTTCTGTTATRGTAAAGAACTCGCAATCCAT
GTCAGACTGCACACAGGAGAGCGACCTTATTCATGTTCAGAGTGTAATAAGAGATTTAAC
ACAAAGAGTAACTTCAAATCCCATATGAAATTACACTCTGGTGATAAGCCTTATCGTTGT
CCTTATTGTGTTAAGGCATTTTGTAGGAAGCAACAGCTTGATATTCACGTCAGGACACAT
GCTGGAAAAAAACCTTTTCAGTGTCCTGTGTGCGAGAGAAGGCTTACCAAGAAAAGATAT
CTCCAAGAGCATATGAAGACACATGRTGATGTAAAGCCTTATTATTGTCCTCATTGTAAT
GAGGGCTTTGTTAATAAATGGGGATATCTGAGACATGTTAGCAGACATGCAGAAAGAAGA
GGGTATCAGTGTCCGTACTGTGATCATGCATGTGATACAAGAGCAGAGCTTGAGAGTCAT
ACAAAGAAAAAACATGAAAAGCCTCTTCAATGTCCTTACTGTGATAAGGTATACTGTCAA
AGTTCAGARCTCATGGTGCATGTGTTAAGTCACAATGGAGTAATGGGTGCCTCGAGTGTA
ACAAGGCATATTCCAGCCAGGGAAATCTCRCTAAACATGCCAAAGGACACAAAAGAAAGG
GCTTTTCAGTRCAATCATTGYAATGCAGGATACAATACAAAGCAATAYCTCACATTACAC
CTT

>afraSS
ATGCAAGGGAAAGGAGAGACTGCGCATGGTCACACCGACTCCGTTCAAAATACAGATCAA
GACCTCCCCAGAAGGGAAGGTCTGTGTCATAAAAATGGTGGATTACAGTCACGATCACCA
ACCACACCAGGAGGTAATCGTTATATAAGGAACAAATCTGGAAAAAAGGTAGAAGAAGAA
CACCTTGTGGAAAGCTCTGAAAGTCGAAAGGAGCTGGATGATAGTGACGATAACTTGATG
GCATCAAGCAAGCCATCTTCTTGTAGCAGTAATGAATCGCCATCAATCGTTTCCTGATGT
AATTGGTGTAATGAGGAATTCCAGTCAGAGTATGAGCTGTTCAATCATACCAGAACTCAC
ACCAACGAGAGGGCTTATCAGTGTTCTAAATGTAACAAGGTATGCACCGACAAAGTTCAG
CTCAGTGAACATATGAGAATACACCTTGTTGATGCTCATAACCTTTACCTCAAATGTCTT
AAGAAGTTCGAGAACGAACAGAATCTTGCTAGCAACATGATGCCACATAATATGCGTTCA
GTCCGTGGCAAGGAATTTCTCAGTGTTTCTCCTCTTGTCTATGTATGCCCAAAGTGTCGT
GAAACTTTTCCTGATAAAACTTCCTTTGATGATCACCTTGGATCGAACAGTGAAGAGAAG
CCTGATTCTTGTGGTGTATGTGGGGACACATTTACTGATAAGTGTAGACTAGTTATACAT
CTGAAAAGACACATAACAGAGACGAGTCTTCGTTCCCCTTCTCATAACAAGATGCCTCCT
AAGGCACAGCTCACAGATGTCCAGACGCCCTCTTCCGACAAACCTTATTCATGTTCGGAG
TGTAATAAGCAGTATACTTCAAAGCGTCACCTCAACACACACATTAGAAAACACACGGGC
GATTTACCTTGCCAGTGCCAGTACSAGACATGTGATAAGAGGTTTGCCCATGAATATCAG
CTTACTGATCACATGGTTTCACACTCTAAAGAAAGGCCTCATGTGTGTTCTGAGTGTGGC
AAGGCATTTCAGCGTCGCTCTGGCGTGGTCAAGCACATGCGGTTACACAGCAATGATAAG
CCTTATAAATGCTCCCAATGTGATAAGGCTTTCTGTTATAGTAAAGAACTCGCAACCCAT
GTCAGACTGCACACAGGAGAGCGACCTTATTCATGCTCTGAGTGTAATAAGAGATTTAAC
ACAAAGGGTAACTTCGAATCCCATATGAAATTACACTCTGGTGATAAGCCTTATCGTTGT
CCCCATTGTGTTAAGGCATTTTTGAGAAAGCAACAGCTTGATATTCACATCAGGACGCAT
GCTGACAAAACACTTTTTCATTGTCCTGTGTGCAAGACAAGGCTTTCTGAGAAAAGATAT
CTCCTAGAGCATATGAAGACACATGATGATGTAAAGCCTTATTATTGCCCTCATTGTACT
GAGGGTTTTGTTAATAAATGGGGATATCTGAGACATGTTAGCAGACATGCGGAGAGAAGA
GCGTATCATTGTCCGTACTGTGAACATGCTTGTGATACAAATTCAGATCTTGAGATTCAT
ACAAAGACTAAACATGAAAAGCCTCTTCAATGTCCTTACTGTATTAAGGTATATTTTCAA
AGTTCAGAGCTGATGGTGCATTTGTTAAGTCACAAAGGAGTACTGGGTGCCTTGAACGTA
ACAAAGCCTATTTCAGCCAGGGAAATCTCACTAAATATGCCAAAGAACACGAAAGAAAGC
GCTTTTCAGTGCAATCATTGCAATGCAGGATACAGTACTAAGGAACACCTCACATTACAC
TTK

>hpul
ATTCAAGGGAAAGGAGAGACTGCGCATGGTCACACCCACTCCGTTCAAnnnnnnnnnnnn
nACCTCCCCAGAAGGGAAGGTCTGTGTCATAAAAATGGTGGATTACAGTCACGATCACCA
ACCACACCAGGAGGTAATCGTTATATAnnnnnnnnnnnnnnnnnAAATGTAGAAGAAGAA
GACCTTGTGGAAAGCTCTGAAAGTCGAAAGGAGTTGGATAAGATTGACAAAGACTTGATG
GCATCAAGCAAGCCATCTTCTTGTAGCAGTAATAAATCGCCATCAATCGTTTCCCGATGT
AACTGGTTTAATGAGGAATTCCAGTCAGAGTATAAACTGTTGAAACATACGCGAGCTCAC
ACCAGTGAGATGGCTTATCAGTGTTCTAAATGTAACAAGGTATGCACAGACAAAGGTCAG
CTCAGTGAACATATGAGAGTGCACATAATTGATGCTCATAACCAGTACATCACATGTCTT
AAGAAGTTCCAGAATGAACAGAATCTTGCTAGCCACATGGTGCCACATATTATGTGTTCA
GTCCGTGGCAAGGATGTTTTCAGTGTTTCTCCTCTTGTCTATGTATGCCCAAAGTGTCGT
GGAACTTTTCCTAATAAAGCTTCTTTTGATGATCACCTTAGATCGAACAGTGAAGGGAAG
CCTTATTCTTGCGGTGTATGTGGGGACACTTTTACTGAGAAGTGTAGACTAGTTATACAT
CAGAAAAGACACATACCAGAGATGATTTTTTGTTCCCCTTCTCATAACAAGATGCCTTCT
ATGGCACGGCTTACAGATGTCCAGACGCCCTCTACCGACAAACCTTATTCGTGTTCCGAG
TGTAATAAGCAGTATACTTCAAAGCGTCACCTCAACACACACATGAGAAAACACACGGGC
GATTTACCTTGTCAGTGCCAGTGCCAGACATGTGAAAAGAGGTTTGCCCATGAATATCAG
CTTACTGATCACATGGTTTCTCACTCTGAAGGAAGGCCTCATGTGTGTACTGAGTGTGGC
AAGGCATTTCAGCGTCGCACTGGTCTGGTCAAGCACATGCGGTTCCACAGCAATGATAAG
CCTTATAAATGCTCTGAATGTGATAAGGCTTTCTGTTATAGTACAGAACTCGCAACCCAT
GTCAGACTGCACACAAGAGAGCGACCTTATTCATGTTCTGAGTGTAATAAGAGATTTAAC
ACAAAGAGTAACTTCAAATCCCATATGAAATTACACTCTGGTGATAAGCCTTACCGTTGT
TCCCATTGTGTTAAGGCATTTTTTAGAAAGCAACAGCTTGATATTCATGTCAGGACACAT
GGCCCCCAAAAACCTTTTCAGTGTCCTGTGTGCAAGAGAAGGCTTACCGAGAAAAGATAT
CTCCTAGAACATATGAAGACACATGATGATGTAAAGCCCTATTATTGCCCTCATTGTGAT
GAGGGCTTTGTTAATAAATGGGGATATCTGAGACATGTTAGCCGACATACGGAGAGAAGA
GCGTATCATTGTCCGTACTGTGAACATGCTTGTGTTACAAGTTCAGAGCTTGAGAGTCAT
ACGAAGACTAAACATGAAAAGCCCCTTCAATGTCCTTACTGTGATAAGGTGTACTTTCAA
AGTTCGGAGCTCATGGTGCATTTGTTAAGTCACAAAGGAGTAATGGGTGCCTTGAACGTA
ACAAAGCAAACTCGAGCCAGGGAAATCGCACTAAACATGCCAAACGACACGAAGGAAAAT
GCTCTTCAGTGCAATCATTGCAATGCAGGACACAGTACAAATGAACATCTCACATCACAC
TTT

>snud
ATGCAAGGGAAAGGAGAGAGTGAGCATGGTCACACTGACTCCGTTCAAAATCAAGATCAA
GGCCTCTTCAGAAGGGAAGTTCCTTGTCATGGAAATGGAGGATTACAGTCACTATCACCA
ACCACATCAGGAGGTAATCGTTATATGTGGATAAAATCTAAACAAAATGAAGGAGGAGAA
GACCTTGTGGAAAGTTCTGAAATTCAAAAGGAGCTGGATGACAGTGACGAAGACTTGATG
GCATCAAGCAAGCCATCTTCCTGTAGCAGTAATGATTCGCCATCGATCATTTCCCGATGT
AGTTGGTGTAGTAAGGAATTCCAGTCAGAGTATGAACTGTTGAATCATACCAGAAGTCAC
ACCAGTGAGGTGGTTTATCGGTGTTCTAAATGTAACAAGGTATGCACAGACAAAGTTCAG
CTCAGTGAACATATGAGAATACACCTTGTTGATTCTCATCACGAGTACCTCAAATGTCTT
AAGAAGTTTCAAAACAGACATGATCTTGCTAGCCACATGGTGTCACATAATATGTGTTCA
GTCCGTGGCAAGGAATTTCTCAGTGTTTCTCCTCTTGTCTATGTATGCCCAAAGTGTGGT
GGAACTTTTCCTAATAAAATTTCCTACGATGATCACCTTAGATCGAACAGTGAAGAGAAG
CATGATTCTTGTGGTGTATGTGGGGAGACATTTACTGAGAAGTGTAGACTAGTTAAACAT
CAGAAAAGACACATAAAAGAGAAGAGCCTTTGTTCCCATTCTTATAACAAGATGCCTTCT
AGGGCACAGCTCACAGATGTCCAGGCAACCCCTTCCGACAAACCTTATTCGTGTTCCGAG
TGTAATAAGCAGTATACTTCAAAGCGTCATCTCAAAACACACATGAGAAAACACACAGGC
GATTTACCTCACCAGTGCCAGTGCCAGACATGTGATAAGAGGTTTGCCCATGAATATCAG
CTTACTGCTCACATGGTTTCGCACTCTCAAGAAAGGCCTCATGTGTGTTCTGAGTGTGGC
AGGGCATTTCGGCGTCGCTCTGGCCTGGCCAAGCACATGCGGTTACACAGCAATGATAAG
CCTTATAAATGCTCTGAATGTGAAAAGGCTTTCTGTTATAGTAAAGAACTCGCAATCCAT
GTCAGACTGCACACAGGAGAGCGACCTTATTCATGTTCAGAGTGTAATAAGAGATTTAAC
ACAAAGAGTAACTTCAAATCCCATATGAAAATACACTCTGGTGAGAAGCCTTATCGATGT
CCTTATTGTGTTAAGGCATTTTGTAGGAAGCAACAGCTTGATATTCACGTCAGGACACAT
GCTGAAAAAAAACCTTTTCAGTGTCCTGTGTGCGAGAGAAGGCTTACCGAGAAAAGATAT
CTCCAAGAGCACATGAAGACACGTGATGATGTAAAGCCTTATTATTGTCCTCATTGTAAT
GAGGGCTTTGTTAATAAATGGGGATATCTGAGACATGTTAGCAGACATTCAGAAAGAAGA
GGATATCAGTGTCCGTACTGTGATCATGCTTGTGATACAAGAGCAGAGCTTGAGAGTCAT
ACAAAGAGAAAACATGAAAAGCCTCTTCAATGTCCTTACTGTGATAAGGTATACTGTCAA
AGTTCAGAGCTCATGGTGCATTTGTTAAGTCACAATGGAGTAATGGGTGCCTCGAGTGTA
ACAAGGCATATTCCAGCCAGGGAAATCTCACTAAACATGCCAAAGGACACAGACGAAAGG
GCTTTTCAGTGCAATCATTGCAATGCAGGATACAATACAAAGCAACACCTCACATTACAC
CTT

>sintSS
ATGCAAGGGMAAGGAGAGACTGCGYATGGTCACACCGACTCCGTTCAAAATMCWGATCAA
GACCTCTCCAGMAGGGAAGGTCCSTGTCATAAAAATGGTGGATTACAGTCACGATCACCA
ACCACACCAGGAGGTAATCGTTACATTAGGAACAAATCTGGAAAAARTTTAGAAGAAGAA
GACCTTGTGGAAAGCTCTGAAAGTCGAAAGGAGCTCGATGACAGTSACAAAGACTTGATG
GCATCAAGCAAGCCATCTTCTTGTAGCAGTAAAGAATCGCCATCCATCATTTCCCAATGT
AATTGGTGTAATGAGGAATTCCAGTCAGAGCACGAGCTGTTCAATCATACCAGAACTCAC
ACCAGTGCGATGGCTTATCGGTGTTCTAAATGTAACAAGGTATGCACCGACAAAGTTCAG
CTCAGTCAACATATGAGAATGCACCTTATTGATGCTCATAACCTTTACCTCAAATGTCTT
CAGAAGTTCCAAAACGAACAGAATCTTGCTAGCCACATGATGCCATATAATATGTGTTCA
GTCCGTGGCAAGGAATTACTCGGTGTTTCTCCTCTTGTCTWTGTATGCCCAAAGTGTTGT
GAAACTTTTCCTAATAAAACTTCCTTCGATGATCACCTTAGTTCGAACAGTGAAGGGAAG
CCYGATTCTTGCGGTGTATGTGGGGACACATTTACTGATAAGTGTAGACTAGTTATACAT
CTGAAAAGGCACATAACAGAGACGAGTCTTCGTTCCCCTTCTCATAACAAGATGCCTCCT
AMGGCACAGCTMACAGATGTCCAGACGCCCTCTTCYGACAAACCTTATTCGTGTTCYGAG
TGTAATAAGCAGTATACTTCAAAGCGTCACCTCAACACACACATTAGAAAACACACGGGC
GATTTACCTTGCCAGTGCCAGTACCCGRCATGTGATAAGAGGTTTGCCCATGAATATCAG
CTTACTGATCACATGGTTTCACACTCYGAAGAAAGGCCTCATGTGTGTTCTGAGTGTGGC
AAGGCATTTCAGCGTCGCTCTGGCCTTGTCAAGCACATGCGGTTACACAGCAATGATAAG
CCTTATAAATGCTCCCAATGTGATAAGGCTTTCTGTTATAGTAAAGAACTCGCAAYCCAT
GTCAGACTGCACACAGGAGAGCGACCTTATTCATGCTCTGAGTGTAATAAGAGATTTAAC
ACAAAGAGTAACTTCAAATCCCATATGAAATTACACTCTGGTGATAAGCCTTATCRTTGT
CCCCATTGTGTTAAGRCATTTCTTAGAAAGCAACAGCTTGATATTCACGTCAGGACACAT
GCTGAAAAAAAACCTTTTCAGTGTCCTGTGTGCGAGAGAAGGCTTTCCGAGAAAAGATAC
CTTCTAGAGCATATGAAGACACATGATGATGTAAAGCCTTATTATTGCCCTCATTGTACC
AAGGGTTTTGTTAATAAATGGGGATATCTGAAACATGTTAGCAGACATGCGGAGAGAAGA
GCGTATCATTGTCCGTACTGTGAACATGCTTGTGCTACAAGTTCAGAGCTTGAGATTCAT
ACGAAGACTAAACATGAAAAGCCTCTTCAATGTCCTTACTGTATTAAGGTATACTTTCGA
AGTTCAGAGCTGATGGTGCATTTGTTAAGTCACRAAGGAGTATTCGGTGCCTCGAACGCA
ACAAACCAAAAACCAGCCAGGGAAATCTCACTAAACATGCCAAAGGACACAAAAGAACGC
TNTTTTCAGTGCAATCATTGCAATGCAGGATACAGTACTAAGGAACACCTCACATCAACC
CTT

>sprp
ATGCAAGGGAAAGGAGAGACTGCGCATCGTCACACCGACTCAGTTCAAAATACAGCTCAA
GACCTCTCTAGAAGGAAGGGTCCTTATCATGAAAATGGTGGATTGCAGTCACGATCACAA
ACCACACCAGGAGGTAATCGTTATATAAGGAACAAATCTGGTAAAAATGTAGAAGAAGAA
GACCTTGTGGAAAGCTCTGAAAGTCGAAAGRAGCTGGATGACAGTGAYRAAGACTTGATK
GCATCAAGCAAGCCATCTTCTTGTAGCAGTAATGAATCGYCATCAATCGTTTCCCGGTGT
AAYTGGTGTAATGAGGAATTCCAGTCAGAGTATGAGCTGTTCAATCATACCAGAACTCAC
ACCAGTGAGAGGGCTTATCAGTGTTCTAAATGTAACAAGGTATGCACCAACAAAGTTCAG
CTGAGTGAACATATGAGAATACACGTTGTTGATGCTCATAAYCTTTCCCTCAAATGTCTT
AATAAGTTCCAGAACGAACAGAATCTTGCTAGCCACATGGTGCCACATAATATGTGTTCA
GTCCGTGGCAAGGAATTTCTCAGTGTTTCTCCTCTTGTCTACGTGTGCCCAAAGTGTCAT
GAAACTTTTCCTAATAAAGCTTCCTTCGATGATCACCTTAGATCCAACAGTGAAGCGAAG
MCTGATTTTTGCAGTGTATGTGGGGACACATTTCYTGATAAGTGTAGACTAGTTATACAT
CTGAAAAGACACATAACAGAGACGAGTCTTYGTTCCCCTTCTCATWACAAGATGCCTCCT
AAGGCACAGCTCACAGATGTCCAGACGCCCTCTTCCGACAAACCTTATTCGTGTTCCGAG
TGTAATAAGCAGTATACTTCAAAGCGTCACCTCARCACACACATTAGAAAACACACTGGC
GATTTACCTTGCCAGTGCCAGTACCAGACATGTGATAAGAGGTTTGCCCATGAATATCAG
CTTACTRATCACATGGTTTCGCACTCTGAAGAAAGGCCTCATGTGTGTTCTGAGTGTGGC
AAGGCATTTCAGCGTCGCTCTGGTGTGGTCAAGCACATGCGGTTACATGGCAATGATAAG
CCTTATAAATGCTCTGAATGTGATAAGGCTTTCTGTTATAGTAAAGAACTCGCAACCCAT
GTCAGACTGCACACAGGAGAGCGACCTTATTCATGCTCTGAGTGTAATAAGAGATTTAAC
ACAAAGAGTAACTTCAAATCCCATATGAAAWTACACTCTGGTGATAAGCCTTATTGTTGT
CCCCATTGTGTTAAGGCATTTTGTAGAAAGCAACAGCTTGATATTCATGTCAGGACACAT
GCTGAAAAGAAACCTTTTCAGTGYCCTGTGTGCAAGAGAAGGCTTTCTAAGAAAAGATAT
CTCCTAGAGCATATGAAGACACATGATGATGTAAAGCCTTATTATTGCCCTCATTGTAAC
GAGGGCTTTGTTAATAAATGGGGATATCTGAGACATGTTAGCAGACATGCGGAGAGAAGA
GCRTACCAGTGCCCGTACTGTGAACATGCTTGTGCTACAAGTTCAGAGCTTGAGATTCAT
ACGAAGACTAAACATGAAAAGCCTCTTCAATGTCCTTACTGTGTTAAGGTATACTTTCAA
AGTTCAGAGCTGATGGTGCATTTGTTAAGTCACAAAGGAGTATTCGGTGCCTCAAACGTA
TCAAAGCATATTCCAGCCAGTGAAATCTCTCTAAACATGCCAAAGAACACGAAAGAAAGC
GCTTTTCAGTRCAATTATTGCAATGCAGGATACAGTACTAAGGAACACCTCACATCACAC
CTT

>spurp
ATGCAAGGGAAAGGAGAGACTGCGCATCGTCACACCGACTCAGTTCAAAATACAGCTCAA
GACCTCTCTAGAAGGAAGGGTCCTTATCATGAAAATGGTGGATTGCAGTCACGATCACAA
ACCACACCAGGAGGTAATCGTTATATAAGGAACAAATCTGGTAAAAATGTAGAAGAAGAA
GACCTTGTGGAAAGCTCTGAAAGTCGAAAGAAGCTGGATGACAGTGACAAAGACTTGATT
GCATCAAGCAAGCCATCTTCTTGTAGCAGTAATGAATCGTCATCAATCGTTTCCCGGTGT
AATTGGTGTAATGAGGAATTCCAGTCAGAGTATGAGCTGTTCAATCATACCAGAACTCAC
ACCAGTGAGAGGGCTTATCAGTGTTCTAAATGTAACAAGGTATGCACCAACAAAGTTCAG
CTGAGTGAACATATGAGAATACACGTTGTTGATGCTCATAACCTTTCCCTCAAATGTCTT
AATAAGTTCCAGAACGAACAGAATCTTGCTAGCCACATGGTGCCACATAATATGTGTTCA
GTCCGTGGCAAGGAATTTCTCAGTGTTTCTCCTCTTGTCTACGTGTGCCCAAAGTGTCAT
GAAACTTTTCCTAATAAAGCTTCCTTCGATGATCACCTTAGATCCAACAGTGAAGCGAAG
ACTGATTTTTGCAGTGTATGTGGGGACACATTTCCTGATAAGTGTAGACTAGTTATACAT
CTGAAAAGACACATAACAGAGACGAGTCTTTGTTCCCCTTCTCATAACAAGATGCCTCCT
AAGGCACAGCTCACAGATGTCCAGACGCCCTCTTCCGACAAACCTTATTCGTGTTCCGAG
TGTAATAAGCAGTATACTTCAAAGCGTCACCTCAGCACACACATTAGAAAACACACTGGC
GATTTACCTTGCCAGTGCCAGTACCAGACATGTGATAAGAGGTTTGCCCATGAATATCAG
CTTACTGATCACATGGTTTCGCACTCTGAAGAAAGGCCTCATGTGTGTTCTGAGTGTGGC
AAGGCATTTCAGCGTCGCTCTGGTGTGGTCAAGCACATGCGGTTACATGGCAATGATAAG
CCTTATAAATGCTCTGAATGTGATAAGGCTTTCTGTTATAGTAAAGAACTCGCAACCCAT
GTCAGACTGCACACAGGAGAGCGACCTTATTCATGCTCTGAGTGTAATAAGAGATTTAAC
ACAAAGAGTAACTTCAAATCCCATATGAAATTACACTCTGGTGATAAGCCTTATTGTTGT
CCCCATTGTGTTAAGGCATTTTGTAGAAAGCAACAGCTTGATATTCATGTCAGGACACAT
GCTGAAAAGAAACCTTTTCAGTGCCCTGTGTGCAAGAGAAGGCTTTCTAAGAAAAGATAT
CTCCTAGAGCATATGAAGACACATGATGATGTAAAGCCTTATTATTGCCCTCATTGTAAC
GAGGGCTTTGTTAATAAATGGGGATATCTGAGACATGTTAGCAGACATGCGGAGAGAAGA
GCATACCAGTGCCCGTACTGTGAACATGCTTGTGCTACAAGTTCAGAGCTTGAGATTCAT
ACGAAGACTAAACATGAAAAGCCTCTTCAATGTCCTTACTGTGTTAAGGTATACTTTCAA
AGTTCAGAGCTGATGGTGCATTTGTTAAGTCACAAAGGAGTATTCGGTGCCTCAAACGTA
TCAAAGCATATTCCAGCCAGTGAAATCTCTCTAAACATGCCAAAGAACACGAAAGAAAGC
GCTTTTCAGTGCAATTATTGCAATGCAGGATACAGTACTAAGGAACACCTCACATCACAC
CTT

>pdep
ATGCAAGGGAAAGGAGAGAGTGAGCATGGCCACACTGACTCCGTTCAAAATCAAGATCAA
GACCTCTCCAGAAGGGAAGTTCCTCGTCATGGAAATRGAAGATTACAGTCACTATCACCA
ACCACATCAGGAGGTAATCGTTATATGGGGATAAAATCTAAACAAAATGAAGAAGAAGAA
GACCTTGTGGAAAGTTCTGAAAGTCAAAAGGAGCTGGATGACAGTGACGAAGACTTGATG
GCATCAAGCAAGCCATCTTCCTGTAGCAGTAATGAATCGCCATCAAACATTTCCCGATGT
AATTGGTGTAGTAAGAAATTCAAGTCAGAGTATGAAATGTTAAATCATACCAGAACTCAC
ACCAGTGAGATGGAATATCGGTGTTTTAAATGTAACAAGGTATGCACAGACAAAGTTCAG
CTCAATGAACATATGAGAATACACCTTGTTGATTCTCATCACCAGTGCCTCAAATGTCTT
AAGAAGTTCCACAACAGACAGGATCTTGCGAGGCACATGGTGTCACATAATAAGTGTTCA
GTCCGTGGCAAGAAATTTCTCAGTGTTTCTCCTCTTGTCTATGTATGCCCAAAGTGTCGT
GGAACTTTTCTTAATAAAACTTCCTACGATGATCACCTTAGTTCGAACAGTGAnnCGAAC
AGTGATTCTTGTGGTGTATATTGGAAGACATTTACTGAGAAGTGTAGACTAGTTAAACAT
CAGAAAAGACACATAAAAGAGATGAGTCTTCGTTCCTCTTCTTATATCAAGATGCCTTCT
ATGGCACAGCTCAAACATGTCCAGGCACCCTCTTCCGACAAACCTTATTCGTGTCCCGAG
TGTAATAAGCAGTATACTTCAGAGCGTCACCTCAAAACACACATGAGAAAACACACGGGS
GATTTACCTCAACAGTGMCAGTGCCAGACATGTGATAAGAGGTTTGCCCATGCATATCAA
CTTACTGATCACATGGTTTCGCACTCTCAAGAAAGGCCTCATGTGTGTTCTGAGTGTGGC
AAGGCATTTCAGCGTCGCTCTGGCCTGGTCAAGCACAAGCGGTTACACAGCAATGATAAG
CCTTATAAATGCTCTGAATGTGAAAAGGCTTTCTGTTATAGTAATGAACTTGCAGTCCAT
GTCAGACTGCACACAGGAGAGCGACCTTATTCATGTTCAGAGTGTAATAAGAGATTTAAC
ACAAAAAGTAACTTCAAATCCCATATGAAATTACACTCTGGTGATAAGCCTTATCGTTGC
CCTAATTGTGTTAAGGCATTTGCGAGGAAGCAACAACTTGATATTCACGTCAGGACACAT
GCTGAAAAAAAACCTTTTCAGTGTCCTGTGTGCGGGAGAAGGCTTTCCGCGAAAAGATAT
CTCCAAGAGCATATGAAGACACATGATGATGTAAAGCCTTTTAATTGTCCTCATTGTAAT
GAGGGCTTTGTTAATAAATGGGGATATCTGAGACATGTTAGCAGGCATACAGAAAGAAGA
GGGTATCAGTGTCCGTACTGTGACCATGCTTGTGTTACAAAAGCAGAGCTTGAGAGTCAT
ACAAAGAGAAAACATAAAAAGCCTCTTCAATGTCCTTACTGTGATAAGGTATACTGTCAA
AGTTCAGATCTCACGGTGCATGTGTTAAGTCACAATGGAGTAATAGGTGCCTCGANNGTG
TTAAGGCATATTCCAGCCARGGATATCTCACTAAACATGCCAAAGGACACGAAATTAAGG
GCTTTTCAGTGCAATCATTGCAATGCAGGATACAATACAAAACAACACCTCACATTACAC
CTT
