# Supplementary material for: Genome-wide signals of positive selection in strongylocentrotid sea urchins
Source: BMC Genomics. 2017 Jul 21;18:555. doi: 10.1186/s12864-017-3944-7 (PMC5521101; doi:10.1186/s12864-017-3944-7)
Supplement: Supplementary file 3 — Consensus alignment files. A compressed (gzip) tape archive (TAR) file containing 6250 consensus alignment files in FASTA format. (TGZ 14116 kb) [file 12864_2017_3944_MOESM3_ESM.tgz › SPU_026376/consensAlign.ordered.fa]

>sdro
ATGACTCTTCAAACGCAATCATTTTCGAAGTATGCTAAGAAACAGCTAAACGTTGGGGAC
CACACTTACGTGCTACGTGTTAATGCATGAGATGAACGAGATTACCGTTTCGAATTGATT
TMGTTCCTTGTTGTTTGTNNTCTGGGTGATGTTCTAACTGTTGGGACGTTGTACCTCCTG
CTCACGCCAGTACACTGTCAAACGGACCCTGCCGCCGCCACGCCACCGGCCGTCGGCGAC
CAGAACCAAACGGCGTCAGCCACTGGCACAACCCCATCTCCAGTCCTATCTTCTTCCACG
CAGCCCGCCCCGTCTTCCACCAATGCCACGCTGCAACTAGGRMCCCGTGACGGCAACGCC
ACGTCCATWYCGYCAACGCCCCCAGCGTCCGATTCTAACTCAACAGCGCCAAACACCACA
GCCAAAATGGAGATGACATATTTGGTCCGTCGCCCCACCACCCARGCCCCGACAGATGCG
CCTCAAACCCCGTCCGAGAACCCGATCGATGAACCGGAGAGCCAACTGGTGAATGCATCT
ATWTTTGAGGAGATCGTGAAACATGTAGCGCATTCTGAGGGTTTCAACTACAGCGACCCA
GTTGAACAGTGCGATCTCCGCAAATTTCTAGAGCCCATTTACCTCGATTATGAAGCAGAC
AATGGTGGTACGTTCTGTCCGAGTTACTACGACGAGATAGTATGTTGGGTTGCTAGTCCA
CCAGGTCTTGTTGAGAGGCAATGTCCAGAGTTCTTCAACGGAATCATCTACAACACCAAT
GACACTGTCACTAGATTRTGCATGTTCAATGGCTCGTGGGGAAATGACAATAAATCGGAC
TACACTGATTGCAAACCGTTGACWGATATTAACCCCTTTAATCCGCATGAGAGAGCCGCR
GACATTTTGATTTACACGGGTTACAGCCTGTCTTTCACCACWCTACTGGGGGCGTTTGTT
ATCCTTGTATATTTCAAGAGCTTACGATGTGTGAGGAACTACATTCATCTTAACCTCGTG
ACCAGCTTTCTCCTTCTCTATCTCATCTTTTTTCTCATGATCATCATAAGCACTTTCTCT
GAAGTGGCCGAAGAAGCATGGTACTGCCGTCTGCAGGCGACAGCTCTTTTCTATATCAAT
CTGACCAGCTTCTTCTGGATGTTCGTAGAGGGCCTGTACCTCCATACCATGGTGGTGCGC
GCCCTCGCCGTTCGGAGAGAGAAATTTTGGGTGTATTGCCTCATAGGCTGGGGATTACCG
GTCATCTTTTCAGTGGCCTATGCTATTACCGTTACAGTACTGGCTACCGGCACGAAAAAT
GATTGTCTGGGGAACAGCAATGCGGAATATATTATTCGAGTGCCTATCATAGCCGTTATT
CTGGTCAACGTGTGCTTCATGGTCCATATTATGATCATTCTTGTCACTAAACTGAGGGCG
TCACATTCCTTCGAGACGCAACAATACAGGAAGGGTGTCCGGGGGATCGTGGTCCTGCTG
CCTTTACTCGGAGCATCCTACTTCATGCTSCTCCTAGARCCGAGYCCWGAGAAACCCAAC
GCCTCCACCTACGTCTACCGGTACCTAAACGCATTCCTCCAGTCAACCCAAGGCTTCTTT
GTCGCGATCATCTATGTTTATATGAATCAGGAGGTACAAAATGTTATAAAGAGACTGCTG
AGGAGATGGCAAGAACAAAACACGCTGCCCTCCGGGCGTCACATCTCAAGGATAGGTTCA
CACTCGCGACAGAACAGTCTTGCGAACAACCTCTCCCACTTTAGAAGAGGTTCCAATGAG
GATACATGCGCTACCCTAAAGACAAGCCTCTCCACCAAAAMCGATGGAGGGGACCACGTG
GGCAACGGGAAAGTCCCAAGTTACATCAGCAAGGGAAGACAAGAAGAGCTGGTTCCCTTG
CAACCCGTCCYAGAGGGCAGCAACGAGAAGCTACCAGATTGGCCCGCCTCGGATTCCCCG
GCGACTATTCTTGACAAGGAGACAACGGCACTTACGACAGGGGATGTGCTACCAGAAAAG
AACGCCAACGGCGTCGAGCAGGAAAATGAGAGAGCAGAGGAAGAAGAAGAGGAGATGGAG
TTTCGAAGTGATGATAATTCTATGAATGATGATCATCCGGTTGGAGTGGGGTCGGATGAA
GCGCTGATCGTCCACGGCAACACACCTGTCATGGAACAGAATCTGTTTCTGCAGGACAAA
CTTGCTCGTGAAAACAATAACCTCCAGCGAAACGGCGGCACCAAGGTRAATAGTTCCGAT
GAAAACTTACTGGCAGGACAAGTTGGTGCATTGAACGCTAGCAAAGAGAAAATGCCAGGC
KGTGGTGACCAACCTTTCGGGAKTGTGCCTTCTGAAGGCAACCAAAACAACAGCAACAAC
ACGCAGCTTCCATGTATACTAAAAACCCCGAGCGAGAGGCATTGTTCCGGTGGTAAGAAA
CACGTTGCCTTTGTGTGTCCAGATATCACAGGGGATGTTCAGCCCCACCCTCAACAGTTC
TTTGAGGACTCCGAGTTTGACTCGTCTTTCATAGCGAACCAATCGCTTGGACTCTCTCCG
GAGCCTGCTTCAACGTGCAGTACCATCGCGTCTGACCCGTGGACGAGGGAAGGTGATAAG
TCAAAATGGAGCCCAAAGATTCTGTTTAAACGACCAAAGTGCTACGGAAGCCCSGCCTCA
CAGAGGTTGGTACGTCCCTCCTCTAACGACCAAGGCCGCAATGGTCGGATCAAGCTTCCC
AAATCGCCCGCTGGGACTCCCGTA

>spal
nnnnnnnnnnnnnnnnnnnnnnnnnnnnnnnnnnnnnnnnnnnnnnnnnnnnnnnnnnnn
nnnnnnnnnnnnnnnnnnnnnnATGTATGAGATGAGCGAGATTACGGTTTCGAATTGATT
TCGTTCTTTGTTGTTTGTTCAANNAGTGATGTTCTAACTGTTGGGACGTTGTACCTCCTG
CTCACACCGGTACACTGCCAAACGGACCCTGCTGCCGCCACGCCCCCGGCCATCGGCGAC
CAGAACCAAACGGCGTCAGCCACTGGCACAACCCCATCTCCAGTCCTATCTTCTTCCACG
CAGCCCGCCCCGTCTTCCACAAATGCCACGCTGCAACTAGGAACCCGTGACGGCAACGCA
ACGTCCATACCGCCAACGCCCCCAACGTCTGATTCTAACTCAACAGCGCCAAACACCACA
GCCAAAATGGAGATGACCTATTTGGTCCGTCGCCCCACCACCCAATCCCCGACAGATGCG
CCTCACACCCCGTCGGAGAACCCGATCGATGAACCGGAGAGCCAGCTGATGAATGCATCT
ACRTTTGAGGTGGTCGTGAAACATCTAGCGCATTCTGAGGGTTTCAACTACAGCGAYCCA
GTTGACCAGTGCGATCTCCGCAAATTTCTAGAGCCCATTTACCTCGATTATGAAGCAGAC
AATGGTGGTACGTACTGTCCGAGCTACTACGACGAGATTGTGTGTTGGGTTGCTAGTCCA
CCAGGTCTTGTTGAGAGGCAATGTCCAGAGTTCTTCAACGGAATCATCTACAACACCAAT
GACACTGTGACTAGATTGTGCATGTTCAATGGCTCGTGGGGAAATGACAATAAATCGGAC
TACACTGATTGCAAACCGTTGCTAGATCTTAACCCCTTCAATCCACACGAGAGAGCCGCG
GACATTTTGATTTACACGGGTTACAGCCTGTCTTTCACCACTCTACTGGGGGCGTTTGTT
ATCCTTGTATATTTCAAGAGCTTACGATGTGTGAGGAACTACATTCATCTTAACCTCGTG
ACCAGCTTTCTCCTTCTCTATCTCATCTTCTTTCTCATGATCATCATAAGCACTTTCTCT
GAAGTGGCCGAAGAACCATGGTACTGCCGTCTGCAGGCGACAGCTCTTTTCTATATCAAT
CTGACCAGCTTCTTCTGGATGTTCGTAGAGGGCCTGTAYCTCCATACCATGGTGGTGCGC
GCCCTCGCCGTTCGGAGAGAGAAATTTTGGGTGTATTGCCTCATAGGCTGGGGATTACCG
GTCATCTTTTCAGTGGCCTATGCTATTACCGTTACAGTWCTGGCTACCGGCACGAAAAAT
GATTGTCTTCAGAACAGCAATGCGGAATATATTATTCGAGTGCCNNNNNTAGCCGTTATT
CTGGTCAAYGTGTGCTTCATGGTCCATATTATGATCATTCTTGTCACTAAGCTGAGGGCG
TCACATTCCTTCGAAACGCAACAATACAGGAAGGGTGTCCGGGGGATCGTGGTCCTGCTG
CCTTTACTCGGAGCATCCTACTTCATGCTKCTCCTAGAGCCGAGYCCTGAGAAACCCAAC
GCCTCCACCTACGTMTACCGGTACCTAAATGCATTCCTCCAGTCAACCCAAGGCTTCTTT
GTCGCGATCATMTATGTTTATATGAATCAGGAGGTACAAAATGTAATAAAGAGAATGCTG
AGGAGATGGCAAGAACAAAACACGCTACCCTCMGGGCGTCACATCTCAAGGATAGGTTCA
CACTCGCGACAGAACAGTCTTGCGAACAACCTCTCCCACTTTAGGAGAGGTTCCAATGAG
GATACATGCGCTACCCTAAAGACAAGCATGTGCACCAAAACCGATGGAGGGGACCACGTG
GGCAACGGGAAAGTCCCAAGTTACATCAGCAAGGGAAGACAAGAAGAGCTGGTTCCCTTG
CAACCCGTCCCGGAGGGCAGCAACGAGAAGCTACCAGATTGGCCCGCCTCGGATTCCCCG
GCGACTATTCTTGACAARGAGACAACGGCACTTACGACAGGGGATGTGCTACCAGATAAG
AACGACAACGGTGTCGAGCCGGAAAATGACAGAGCAGAGGAAGAAGAAGAGGAGATGGAG
TTTCGAAGCGATGATAATTCTATGAACGATGATCATCCGGTTGGAGTGGGGTCGGATGAA
GCGCTSATCGTCCACGGCAACACACCTGTCATGGAACAGAATCTGTTTCTGCAGGACAAA
CTTGCTCGTGAAAACAATAACCTCCAGCGAAACGGCGGCACCAAGGTGAATAGCTCCGAT
GAAAACTTACTGGCAGGACAAGTTGGTGCATTGAACGCTAGCAAAGAAAAAATGTCAGGC
GGTGGTGACCAACCTTTCGGGAGTGTGCCTTCTGAAGGCAACCAAAACAACAGCAACAAC
ACGCAGCTTCCATGTATACTAAAGACCCCGAGCGAGAGGCATTGTTCCGGTGGTAAGAAA
CACGTTGCCTTTGTGTGTCCAGATATCACAGGGGGTGTTCAGCCCCACCCTCAACAATTC
TTTGAGGACTCCGAGTTTGACTCGTCTTTCATAGCGAACCAATCGCTTGGACTCTCACCG
GAGCCTGCTTCAACGTGCAGTACCATCGCGTCAGACCCGTGGACGAGGGAAGGGGATAAG
TCAAAATGGAGCCCAAAGATTCTGTTTAAACGACCAAAGTGCTACGGAAGCCCCGCCTCA
CAGAGGTTGGTACGTCCCTCCTCTAGCGACCAAGGCCACAATGGTCGGATCAAGCTTCCC
AAATCGCCCGCTGGGACTCCCGTA

>sfra
NNNNNNNNNNNNNNNNNNNNNNNNNNNNNNNNNnnnnnnnnnnnnnnnnnnnnnnnnnnn
nnnnnnnnnnnnnnnnnnnnnnATGTATGAGATGAACGAnnnnnnnnnnnnnnnnnnnnn
nnnnnnnnnnNNNNNNNNNNNNNNNNNNNNGTTCTAACTGTTGGGACGTTGTGCCTCCTG
CTCACACCAGTGCACTGCCAAACGGACCCTGCTGCCGCCACGCCACGGCCCATCGGCGAC
CAGAACCAAACGGCGTCAGCCACTGGCACAACCCCATCTCCAGTCTTATCTTCTTCCACG
CAGCCCGCTCAGTCTTCCACCAATGCCACGCTGCAACTAGAAAACCGTGACGGCAACGCC
ACGTCTATTCCGCCAACGCCCCCAACGTCCGATTCTAACTCAACAGCGCCAAACACCACA
GCCAAAATGGAGATGACGTATTTGGTCCGTCGCCCCACCACCCAACCCCCGACAGATGCG
CCTCACACTCCGTCGGAGAACCCGATCGATGAGCCGGAGAGCCAGCTGATGAACGCATCT
ACATTTGAGGTGGTCGTGAAACATCTAGCGGAGACGGAGGGTTTCAATTACAGCGACCCA
GTTCAACAGTGCGATCTCCGCAAATTTCTAGAGCCCATTTACCTCGATTATGAAGCAGAA
AATGGTGGTACGTACTGTCCGAGTTACTACGACGAGATAGTGTGTTGGGTTGCTAGTCCA
CCAGGTCTTGTTGARAGGCAATGTCCAGAATTCTTCAACGGAATCATCTACAACACYAAT
GACACTGTGACTAGATTGTGCATGTTCAATGGCTCGTGGGGAAATGACAATAAATCGGAC
TACAGTGATTGCGAACCGTTGACAGATTATAACGATTTCAATCCGCATGAGAGAGCCGCG
GACATTTTGATTTACACGGGTTACAGCCTGTCTTTCACCACCCTACTGGGGGCGTTTGTT
ATCCTTGTATATTTCAAGAGCTTACGATGTGTGAGGAACTACATTCATCTTAACCTCGTG
ACCAGCTTTCTCCTTCTCTATCTCATCTTTTTTCTCATGATCATCATAAGTACTTTTTCT
GAAGTGGCTGAAGAAGCATGGTACTGCCGGCTGCAGGCGACRGCTCTTTTCTATATTAAT
CTGACCAGCTTCTTTTGGATGTTCGTAGAGGGCTTGTATCTCCATACCATGGTGGTGCGA
GCCCTCGCCGTTCGGAGAGAGAAATTTTGGGTGTATTGCCTCATAGGCTGGGGATTACCG
GTCATCTTTTCAGTGGCCTATGCTATTACTGTTACAGTACTGGCTACCGGCACAAAAAAT
GATTGTCTCCAGAACAGCAATGCGGAATATATCATTCGAGTGCCTATCATAGCCGTTATC
CTGGTCAACGTATGCTTCATGGTTCATATTATGATCATTCTTGTCACTAAACTGAGGGCG
TCACATTCCTTCGAAACGCAACAATACAGGAAGGGTGTCCGGGGGATCGTGGTCCTGCTG
CCTTTACTCGGAGCATCCTACTTCATGCTTCTCCTAGAGCCGAGCCCAGAGAAACCCAAC
GCCTCCACCTACGTCTACCGGTACCTAAATGCATTCCTCCAGTCCACCCAAGGCTTCTTT
GTCGCGATCATCTATGTTTATATGAATCAGGAGGTACAAAATGTTATAAAGAGACTGCTG
AGGAGATGGCAAGAACAAAACACGCTACCCTCAGGGCGTAACATCTCCCGGATAGGTTCA
CACTCGCGACAGAACAGTCTTGCGAACAACCTCTCCCACTTTAGAAGAGGTTCCAACGAG
GATACATGCGCTACTCTAAAAACTAACCTCTCCTCCAAAACCGATGGAGGGGACCACGTG
GGCAACGGGAAAGTCCCAAGTTACGTGAGCATGGGAAGACGAGAAGAGCTTGTTCCCTTG
CAACCCGTCCCGGAGGGCAGCAACGAGAAGCTACCAGATTGGCCCGCCTCGGATTCTTCG
GCGACGATTCTTGACAAGGAGACAACGGCACTTACGACAGGTGGGGTGCTACAAGATAAG
AACGACAACGGCGTCGAGCCGGAACATGACARAGCAGAGGAAGAAGACGAGGAGATGGGG
TTTCGAAGCGATGATAATTCTATGAACGATGAGCATCCGGTAGGAGTGGGGTCGGATGAA
GCCCTGATCATCCACGGCAACACACCTGTCATGGAACAGAATCTGTTTCTGCAGGACAAA
CTTGCTCGTGAAAACAATAACCTCCAGCGAAACGGCGGCACCAAGGTAAATAGTTCCGAT
GAAAACTTACTGGCAGGACAAGTTGGTGCATTGAACGCTAGCAAAGAAAATATGCCAGGC
GGTGGTGACCAACCTTTCGGAAGTGTGCCTTCTGAAGGCAACCAAAACAACAGCAACAAC
ACGCAGCTTCCATGTATACTAAAAACCCCGAACGAGAGGCATTGTTCCGGTGGTAAGAAA
CACGTTGCCTTTGTGTGTCCAGATATCACAGGGGATGTTCAGTCCCATCCTCAACAGTTC
TTTGAGGACTCCGAGTTTGACTCGTCTTTCATAGCGAACCAATCGCTTGGACTCTCGCCG
CAACCTGCTTCCACGTGCAGTACCATCGCGTCAGACCCGTGGACGAGGGAAGGTGATAAG
TCAAAGTGGAGCCCAAAGATTCTGTTTAATCGACCAAAGTGCTACGGAAGTCCCGCCTCA
CAGAGATTGGTACGTCCCTCCTCTAGCGACCAAGGCCGCAAYGGTCGGATCAAGCTTCCG
AAATCGCCCGCTGGGACTCCCGTA

>afraSS
ATGGCTCTTCAAACGCAATCATTTTYGAAGTATGCTAAGAAACRGCTAAACGTTGGGGAY
CACACTTACGTGCTACGTGTCAATGTATGAGATGAACGAGATTACAGTTTSGAATTGATT
TCGTTCTTTGTTGTTTGTNNTCTGAGTGATGTTCTAACTGTTGGGACGTTGTACCTCCTG
CTCACACCSGTACACTGYCAAACGGACCCTGCYKCCGCCACGCCCCCGGYCATCSGCGAC
CAGAACCAAACRGCGTCAGCCACYGGCACCACCCCATCTCCAGTCCTATCTTCSTCCACG
CARCCCGCCCCGTCTTCCACCAATGCCACGCTGCARCTAGGAACCAGTGACGGCAACGCC
ACGTCCACGCCCCCAACGCCCCCAACGTCCGATTCTAACTCAACAGCGCCAAACACCACA
GCCAAAATGGAGATGACCTATTTGGTCCGTCGCCCCACCACCCAAGCCCCGACAGATGCG
CCTCACACCCCGTCCGAGAACCCGATCGATGAACCGGAGAGCCAGCTGATAAATGCATCT
ACATTTGAGGTGGTCGTGAAACATCTAGCGGAMACTGAGGGTTTCAACTACAGCGACCCA
GTTCAACAGTGCGATCTCCGCAAATTTCTAGAGCCCATTTACCTCGATTATGAAGCAGAC
AATGGTGGTACGTTYTGTCCGAGTTACTACGACGAGATWGTGTGTTGGGTKGCTAGTCCA
CCAGGTCTTGTTGAGAGGCAATGTCCAGAGTTCTTCAACGGAATCATCTACAACACCAAT
GACACYGTCACTAGATTGTGCATGTTCAATGGCTCGTGGGGAAATGACAATAAATCGGAC
TACACTGATTGCAAACCGTTGCTAGATCTTAACCCCTTTAATCCACATGAGAGAGCCGCG
GACATTTTGATTTAYACGGGTTACAGCCTGTCTTTCACCACTCTACTGGGGGCGTTTGTT
ATCCTTGTATATTTCAAGAGCTTACGATGTGTGAGGAACTACATTCATCTTAACCTCGTG
ACCAGCTTTCTCCTTCTCTATCTCATCTTCTTTCTCATGATCATCATAAGCACTTTCTCT
GAAGTGGCCGAAGAAGCATGGTACTGCCGTCTGCAAGCGACAGCTCTTTTCTATATCAAT
CTGACCAGCTTCTTCTGGATGTTCGTAGAGGGCCTGTATCTGCATACCATGGTGGTGCGC
GCCCTCGCCGTTCGGAGAGAGAAATTTTGGGTRTATTGCCTCATAGGCTGGGGATTACCG
GTAATATTTTCAGTGGCCTATGCTATTACCGTTACAGTACTGGCAACCGGCACGAAAAAT
GATTGTCTTCAGAACAGCAATGCGGAATATATMATTCGAGTGCCTATCATAGCCGTTATC
CTGGTCAACGTGTGCTTCATGGTTCATATTATGATCATTCTTGTCACTAAACTGAGGGCG
TCACATTCCTTCGAAACGCAACAATACAGGAAGGGTGTCCGGGGGATCGTGGTCCTGCTG
CCTTTACTCGGAGCATCCTACTTCATGCTTCTCCTAGAGCCGAGCCCGGAGAAACCCAAC
GCCTCCACCTACGTCTACCGGTACCTGAATGCATTCCTCCAGTCCACCCAAGGCTTCTTT
GTCGCGATCATCTATGTTTATATGAATCAGGAGGTACAAAATGTTATAAAGAGACTGCTG
AGGAGATGGCAAGAACAAAACACGCTCCCCTCAGGGCGTCACATCTCAAGGATAGGTTCA
CACTCGCGACAGAACAGTCTTGCGAACAACCTCTCCCACTTTAGAAGAGGATCCAATGAG
GATACATGCGCTACCCTAAAGACAAGCCTCTCCACCAAAAACGATGGAGGGGACCACGTG
GGCAACGGGAAAGTCCCAAGTTACATCAGCAAGGGAAGACAAGAAGAGCTGGTTCCCTTG
CAACCCGTCCCGGAGGGCAGCAACGAAAAGCTACCAGATTGGCCTGCCTCGGATTCTCCG
GCGACTATTCTTGACAATGAGACAACGGCACTTACGACAGATGAGGTGCTACCAGAAAAG
AACGACAACGGCGTCGAGCAGGAAAATGACAGAGCAGAGGAAGAAGAAGAGGAGATGGAG
TTTCGAAGCGATGAYAATTCAATGAACGATGATCATCCGGTTGGAGTGGGGTCGGATGAA
GCGCTGATCGTCCACGGCAACACGCCTGTCATGGAACAGAATTTGTTCCTGCAGGACAAA
CTCGCTCGTGAAAACAATAACCTCCAGCGAAACGGTGGCACCAAGGTGAATAGTTCCGAT
GAAAACTTACTGGCAGGACAAGTTGTTGCATTGAACGCTAGCAAAGAGAAAATGCCAGGC
GGTGGTGAGCAGCCTTTCGGGAGTGTGCCTTCTGAAGGCAACCAAAACAACAGCAACAAC
ACGCAGCTTCCATGTATACTAAAGASCCCGAGCGAGAGGCATTGTTCCGGTGGTAAGAAA
CACGTTGCCTTTGTGTGTCCAGATATCACAGGGGATGTTCAGCCCCACCCTCAACAGTTC
TTTGAGGACTCCGAGTTTGACTCGTCTTTCATAGCGAACCAATCACTTGGACTCTCGCCG
GAGCCTACTTCCACGTGCAGTACCATCGCGTCAGACCCGTGGACGAGGGAAGGTGATAAG
TCAAAATGGAGCCCAAAGATTCTGTTTAAACGACCAAAGTGCTACGGAAGCCCCGCCTCA
CAGAGGTYGGTACGTCCCTCCTCTAGCGACCAAGGCCGCAATGGTCGGATCAAGCTTCCC
AAATCGCCCGCTGGGACTCCCGTA

>hpul
NNNNNNNNNNNNNNNNNNNNNNNNNnnnnnnnnnnnnnnnnnnnnnnnnnnnnnnnnnnn
nnnnnnnnnnnnnnnnnnnnnnATGTATGAGATGAACGAGATTACGGTTTCGAATTGATT
TCGTTCCTTGTTnnnnnnnnnnnnnnnnnnGTTCTAACTGTTGGAACGTTGTACCTCCTG
CTCACACCAGTACACTGCCAAACGGACCCTACTGCCGCAACGCCACCGGCCATCGGCGGC
CAGAACCAAACGGCGTCAGCCACTGGCACAACCCCATCTCCAGTCCTATCTTCTTCCACG
CAGCCCTCCCAGTCTTCCACCAATGCCACGCTGCAACTAGGAACCCGTGACGGCAACGCC
ACGTCCATTCCGCCAACGCCCCCAACGTCCGATTCTAACTCAACAGCGCCAAACACCACA
GCCAAAATGGAGATGACGTATTTGGTCCGTCGCCCCACCACCCAATCCCCGACAGATGCC
CCTCACACCCCGTCGGAGAACCCGATTGATGAACCGGAGAGCCAGCTGATGAATGCATCT
ATATTTGAGGTGGTCGTAAAACATCTAGCACAGACGGAAGGTTTCAACTACAGCGACCCA
ATTGAACAATGCGATCTCCGCAAATTTCTAGAGCCCATTTACCTCGATTTTGAAGCAGAT
AATGGTGGTACGTACTGTCCGAGTTACTACGATGAGATAGTGTGTTGGGTTGCTAGTCCA
CCAGGTCTTGTTGAGAGGCAATGTCCAGAGTTCTTCAACGGAATCATCTACAACACCAAT
GACACTGTGACAAGATTGTGCATGTTCAATGGCTCATGGGGAAATGACAATAAATCGGAC
TACAGTGATTGCAAACCGTTGCTCGATCTTAACCCCTTCAAGCCGCATGACAGAGCCGCG
GACATTTTGATTTACACGGGTTACAGTCTGTCTTTCACCACACTACTGGGGGCGTTTGTT
ATCCTTGTATATTTTAAGAGCTTACGATGTGTGAGGAACTACATTCATCTTAACCTCGTG
ACCAGCTTTCTCCTTCTCTATCTCATCTTTTTTCTCATGATCATCATAAGCACTTTCTCT
GAAGTGACCGAAGCACCATGGTACTGCCGTCTTCAGGCGACAGCTCTTTTCTATATCAAT
CTGACCAGCTTCTTTTGGATGTTCGTAGAGGGCCTGTACCTCCATACCATGGTGGTGCGA
GCCCTCGCCGTTCGGAGAGAGAAATTTTGGGTGTATTGCCTCATAGGCTGGGGATTACCG
GTCATCTTTTCAGTGGCCTATGCTATTACTGTTACAGTACTGGCTACCGGCACAAAAAAT
GATTGTCTTCAGAACAGCAATGCGGAATATATCATTCGAGTGCCTATCATAGCCGTTATT
CTGGTCAACGTGTGCTTCATGGTCCACATTATGATAATTCTTGTCACTAAGTTGAGGGCG
TCACATTCCTTCGAGACGCAACAATACAGGAAGGGTGTCCGGGGGATCGTGGTCCTGCTG
CCTTTACTCGGAGCATCCTACTTCATGCTGCTCCTAGAGCCGAGCCCGGAGAAACCCAAC
GCCTCCACTTACGTCTACCAGTACCTAAATGCATTCCTCCAGTCCACCCAAGGCTTCTTT
GTCGCGATCATCTATGTTTATATGAATCAGGAGGTACAAAATGTTATAAAGAGACTGCTG
AGGAGATGGCAAGAACAAAACACGCTGCCCTCAGGGCGTCACATCTCTAGGATAGGTTCA
CACTCGCGACAGAACAGTCTTGCGAACAACCTGTCCCATTTCAGAAGAGGTTCCAACGAG
GATACATGTGCTACCCTAAAGACAAACCTCTCCTCCAAAACCGATGGAGGGGACCACGTG
GGCAACGGGAAAGTCCCGAGCTACGTCAGCAAGGGAAGACAAGAAGAGCTGGTTCCCTTG
CAACCAGTCGTGGAGGGCAGCAACGAGAAGCTACCGGATTGGCCCGCCTCGGATTCTCCG
GCGGCTATTCTTGACAAGGAGACAACGGCACTTACGACCGAAGAGGTGCTACCAGATAAT
AACGACAACGGTGTCGAGCCGGGAAATGACAGAACRGARGAAGAAGARGAGGAGATGGGG
TTTCGAAGCGATGATAATTCCATGAACGATGAGCATCCGGTTGGAGTGGGGTCGGATGAA
GCGCTGATCGTCCACGGCAACACACCTGTCATGGAACAGAACCTGTTTCTGCAGGACAAA
CTTGCTCGTGAAAACAATAACCTCCAGCGAAACGGCGGCACCAAGGTGAATAGTTCTGAT
GAAAACTTACTGGCAGGACAAGTTGGTGCATTGAACGCTAGCAAAGAGAAAATGCAAGGC
GGTGGTGACCAACCTTTCGGGAGTGTGCCTTCCGAAGGCAACCAAAACAACAGCAACAAC
ACGCAGCTTCCATGTATACTAAAAGCCCCGAGCGAGAGGCATTGTTCCGGTGGTAAGAAA
CATGTTGCCTTTGTGTGTCCAGATATCACGGGGGATGTTCAGCCCCATCCTCAACAGTTC
TTTGAGGACTCCGAGTTTGACTCGTCTTTCATAGCGAACCAATCGCTGGGACTCTCGCCT
GAGCCTGCTTCCACGTGCAGTACCATCGCGTCAGACCCGTGGACGAGGGAAGGTGATAAG
TCAAAATGGAGCCCAAAGATTCTGTTTAAACGACCAAAGTGCTATGGAAGTCCCGCCTCA
CAGAGGTTGGTACGTCCCTCCTCTAGCGACCAAGGCCGCAATGGTCGGATCAAGCTTCCG
AAATCGCCCGCTGGGACTCCCGTA

>snud
nnnnnnnnnnnnnnnnnnnnnnnnnnnnnnnnnnnnnnnnnnnnnnnnnnnnnnnnnnnn
nnnnnnnnnnnnnnnnnnnnnnATGTATGAGATGAACGAGATnnnnnnnnnnnnnnnnnn
nnnnnnnnnnnnnnnnnnnnnnnnnnnnnnGTTCTAACTGTTGGGACGTTGTACCTTCTG
CTCATACCAGTGCACTGCCAAACGGACCCTGCTGCCGCCACGCCACCGCTCATCAGCGAC
CAGAACCAAACGGCATCAGCCACTGGCACAACCCCATCTCCAGTCTTATCTTCTTCCACG
CAGCCCGCCCAGTCTTCCACCAATGCCACGCTGCAACTAGGAACCCGTGACGGCAACGCC
ACGTCTATTCCGCCAACGCCCCCAACGTCCGATTCTAACTCAACAGCGCCAAACACCACA
GCCAAAATGGAGATGACGTATTTGGTCCGTCGCCCCACCACCCAACCCCCGACAGATGCG
CCTCACACCCCGTCGGAGAACCCGATCGATGAGCCGGAGAGCCAGCTGATGAACGCATCT
ATATTTGAGGTGGTCGTGAAACATTTAGCGGAGACGGAGGGTTTCAATTACAGCGACCCA
GTTCAACAGTGCGATCTCCGCAAATTTCTAGAGCCCATTTACCTCGATTTTGAAGCAGAA
AATGGTGGTACGTACTGTCCGAGCTACTACGACGAGATAGTGTGTTGGGTTGCTAGTCCA
CCAGGTCTTGTTGAGAGGCAATGTCCAGAATTCTTCAACGGAATCATCTACAACACAAAT
GACACTGTGACTAGATTGTGCATGTTCAATGGCTCGTGGGGAAATGACAATAAATCGGAC
TACAGTGATTGCGAACCGTTGATAGATCTTAAGGATTTCAATCCTCATGAGAGAGCCGCG
GACATTTTGATTTACACGGGTTACAGCCTGTCTTTCACCACCCTACTAGGGGCGTTTGTT
ATCCTTGTATATTTCAAGAGCTTACGATGTGTGCGGAACTACATTCATCTTAACCTCGTG
ACCAGCTTTCTCCTTCTCTATCTCATCTTTTTTCTCATGATCATCATAAGTACTTTCTCT
GAAGTGGCCGAAGAAGCATGGTACTGCCGGCTGCAGGCGACAGCTCTTTTCTACATTAAT
CTGACCAGCTTCTTTTGGATGTTCGTGGAGGGCCTGTATCTCCATACCATGGTGGTGCGC
GCCCTCGCCGTTCGGAGAGAGAAATTTTGGGTGTATTGCCTCATAGGCTGGGGATTACCG
GTCATCTTTTCAGTGGCCTATGCTATTACTGTTACAGTACTGGCTACCGGCACAAAAAAT
GATTGTCTTCAGAACAGCAATGCGGAATATATTATTCGAGTGCCTATCATAGCCGTTATC
CTGGTCAACGTRTGCTTCATGGTTCATATTATGATCATTCTTGTCACTAAACTGAGAGCG
TCACATTCCTTCGAAACGCAACAATACAGGAAGGGTGTCCGGGGRATCGTGGTCCTGCTG
CCTTTACTCGGAGCATCCTACTTCATGCTTCTCCTAGAGCCGAGCCCAGAGAAACCCAAC
GCCTCCACCTACGTCTACCGGTACCTAAATGCATTCCTCCAGTCCACCCAAGGCTTCTTT
GTCGCGATCATCTATGTTTATATGAATCAGGAGGTACAAAATGTTATAAAGAGACTGCTG
AGGAGATGGCAAGAACAAAACACGCTACCCTCAGGGCGTAACATCACCAGAATAGGTTCA
CACTCGCGACAGAACAGTCTTGCGAACAACCTCTCCCACTTTAGAAGAGGTTCCAACGAG
GATACATGCGCTACCCTAAAAACAAACCTCGCCTCCAAAACCGATGGAGGGGACCACGTG
GGCAACGGGAAAGTCCCAAGTTACGTCAGCATGGGAAGACGAGAAGAACTTGTTCCCTTG
CAACCCGTCCCGGAGGGCAGCAACGAAAAGCTACCAGATTGGCCCGCCTCGGATTCTTCG
GCGACGACTCTTGACAAGGAGACAACGGCACTTACGACAGGGGAGGTGCTACCAGATAAG
AACGACAATGGCGTCGAGCCTGAACATGACAGAGCAGAGGAAGAAGAAGAGGAGATGGGG
TTTCGAAGCGATGATAATTCTATGAACGATGAGCATCCGGTTGGAGTGGGGTCAGATGAA
GCGCTGATCGTCCACGGCAACACACCTGTCATGGAACAGAATCTGTTTCTGCAGGACAAA
CTTGCTCGTGAAAACAATAATCTCCAGCGAAACGGCGGCACCAAGGTAAATAGTTCCGAT
GAAAACTTACTGGCAGGACAAGTTGGTGCATTGAACGCTAGCAAAGAAAATATGCCAGGC
GGTGGTGACCAACCTTTCGGAAGTGTGCCTTCTGAAGGCAACCAAAACAACAGCAACAAC
ACGCAGCTTCCATGTATACTAAAAACCCCGAACGAGAGGCATTGTTCCGGTGGTAAGAAA
CACGTTGCCTTTGTGTGTCCAGATATCACAGGGGATGTTCAGTCCCATCCTCAACAGTTC
TTTGAGGACTCCGAGTTTGACTCGTCTTTCATAGCGAACCAATCGCTTGGACTCTCGCCG
CAACCTGCTTCCACGTGCAGTACCATCGCGTCAGACCCGTGGACGAGGGAAGGTGATAAG
TCAAAGTGGAGCCCAAAGATTCTGTTTAATCGACCAAAGTGCTACGGAAGTCCCGCCTCA
CAGAGGTTGGTACGTCCCTCCTCTAGCGACCAAGGCCGCAATGGTCGGATCAAGCTTCCG
AAATCGCCCGCTGGGACTCCTGTA

>sintSS
ATGGCTCTTCAAACGCAATCATTTTCGAAGTATGCTAARAAACRGCTARACGKTGGGGAC
CACACTTACGTGCTACGTGTCAATGTATRAGATGAACGAGATTACGGTTTCGAATTGATT
TCGTTCCTTGTTGTTTGTNNTCTGAGTGATGTTCTAACTGTTGGGACGTTGTACCTCCTG
CTCACGCCRGTACACTGCCAAACGGACCCTGCTGCCGCCACGCCCCCGGCCGTCGGCGAY
CAGAACCAAACRGCCTCCCCCACTGGCACAACCCCATCTCCAGTCCTATCTTCTTCCACG
CAGCCCGCCCCGTCTTCCACYAATGCCACGCTGCAACTAGGACCCCGTGACGGCAACGCA
ACGTCCATTCCGCCAACGCCCCCARCGTCCGATTCTAACTCAACAGCGCCRAACACCACA
GCCAAAATGGAGATGACCTATTTGGTCCGTCGCCCCACCACCCAAGCCCCGACAGAYGCG
CCYCACACCCCGTCCGAGAACCCGATCGATGAACCGGAGAGCCAGTTGATGAATGCATCT
ACATTTGAGGTGGTCGTGAAACATCTAGCGCAAACTGAGGGTTTCAACTACAGCGACCCT
GTTGACCAGTGCGATCTCCGCAAATTTCTAGAGCCCATTTACCTCGATTATGAAGCAGAC
AATGGAGGTACGTACTGTCCGAGTTACTACGACGAGATAGTGTGTTGGGTTGCTAGTCCA
CCAGGTCTTGTTGAGAGGCAATGTCCAGAGTTCTTCAACGGAATCATCTACAACACCAAT
GACACTGTCACTAGATTGTGCATGTTCAATGGCTCGTGGGGAAATGACAATAAATCGGAC
TACAGTGATTGCAAACCGTTGCTAGATATTAACCCCTTCAACCCGCATGAGAGAGCCGCG
GACATTTTGATTTACACGGGTTACAGCCTGTCTTTCACCACACTACTGGGGGCGTTTTTT
ATCCTTGTATATTTCAAGAGCTTACGATGTGTGAGGAACTACATTCATCTTAACCTCGTG
ACCAGCTTTCTCCTTCTCTATCTCATTTTCTTTCTCATGATCATCATAAGCACTTTCTCT
GAAGTGGCCGAAGAACCATGGTACTGCCGTCTGCAGGCGACAGCTCTTTTCTATATCAAT
CTGACCAGCTTCTTCTGGATGTTCGTAGARGGCCTGTACCTCCAYACCATGGTGGTGCGC
GCCCTCGCCGTTCGGAGAGAGAAATTTTGGGTGTATTGCCTCATAGGCTGGGGMTTACCG
GTCATCTTTTCAGTGGCCTATGCTATTACTGTTACAGTACTGGCTACCGGCACRAAAAAT
GATTGTCTTCAGAACAGCAATGCGGAATATATCATTCGAGTGCCTATCATAGCCGTTATC
TTGGTCAACGTGGGCTTCATGGTCCACATTATGATAATTCTTGTCACTAAACTGAGGGCG
TCACATTCCTTYGAAACGCAACAATACAGGAAGGGTGTCCGGGGGATCGTGGTCCTGCTG
CCTTTACTCGGAGCATCCTACTTCATGCTTCTCCTAGAGCCGAGCCCTGAGAAACCCAAC
GCCTCCACCTACGTCTACCGGTACCTCAATGCATTCCTCCAGTCCACCCAAGGCTTCTTT
GTTGCGATCATCTATGTTTATATGAATCAGGAGGTACAAAATGTTATAAAGAGACTGCTG
AGGAGATGGCAAGAACAAAACACGCTACCCTCAGGGCGTCACATCTCAAGGATAGGTTCG
CACTCGCGACAGAACAGTCTTGCGAACAACCTCTCCCACTTTAGAAGAGGTTCCAATGAG
GATACATGCGCTACCCTAAAGACAAGCCTCTCACCCAAAACCGATGGAGGGAACCACGTG
GGCAACGGGAAAGTCCCGAGTTACGTCAGCTCAGGAAGAAGAGAAGAGCTGGTTCCCTTG
CAACCCGTCCCGGAGGGCAGCAACGAGAAGCTACCAGATTGGCCCGCCTCCGATTCCCCG
GCGACTATTCTTGACAAGGAGACAACGGCACTTACGACGGACGAGGTGCTACCAGAAAAG
AACGACAACGGCGTCGAGCAGGAAAATGACAGAGCAGAGGAAGAAGAAGASGAGATGGAG
TTTCGAAGTGATGATAATTCTATGAACGATGATCATCCGGTTGGAGTGGGGTCGGATGAA
GCGCTGATCGTCCACGGCAACACACCTGTCATGGAACAGAATCTGTTYCTGCAGGACAAA
CTTGCTCGTGAAAACAATAACCTCCAGCGAAACGGCGGCACCAAGGTGAATAGTTCCGAT
GAAAACTTACTGGCAGGACAAGTTGGTGCATTGAACGCTAGCAAAGAAAAAATGTCAGGC
GGTGGTGACCAACCTTTCGGGGGTGTGCCTTCTGAAGGCAACCAAAACAACAGCAACAAC
ACGCAGCTTCCATGTATACTAAAAACCCCGAGCGAGAGGCATTGTTCCGGTGGTAAGAAA
CACGTTGCCTTTGTGTGTCCAGATATCACGGGGGATGTTCAGCCCCACCCTCAACAGTTC
TTTGAGGACTCCGAGTTTGACTCGTCTTTCATAGCGAACCAATCGCTTGGACTCTCGCCG
GAGCCTGCTTCCACGTGCAGTACCATCGCGTCAGACCCGTGGACGAGGGAAGGTGATAAG
TCCAAATGGAGCCCAAAGATTCTGTTTAAACGACCAAAGTGCTACGGAAGCCCCGCCTCA
CAGAGGCTGGTACGTCCCTCCTCTAGCGACCAAGGCCGCAATGGTCGGATCAAGCTTCCG
AAATCGCCCGCTGGGACTCCTGTA

>sprp
ATGGCTCTTAAAATGCTCTCATTTTCGAAGTATGCTAAGAAACRGCTAAACGTTGGGRAC
CACACTTWYGTGCTAYRWGTCAATGTATGGGATGAACGAGATTACGGTTTCGAATTGATT
TCGTTCTTTGTTGTTTGTAATATGAGTGATGTTCTAACTGTTGGGACGTTGTACCTCCTG
CTCACACCGGTACACTGCCAAACGGACCCTGCTGCCGCCACGCCTCCGGCTGTCGGCGAC
CAGAACCAAACGGCGTCAGCCACTGGCACGACCCCATCTCCAGTCCTCTCTTCTTCCACG
CAGCCCGCCCCGTCTTCCACCAATGCCACGCTGCAACTAGGAACACGTGACGGCAACGCC
ACGTCCATTCCGCCAACGCCCCCARCGTCCGATTCTAACTCAACAGCGCCAAACACCACA
GCCAAAATGGAGATGACCTATTTGGTCCGTCGCCCCACCACCCAAGCCCCGACAGATGCG
CCTCACACCCCGTCCGAGAATCCGATCGATGAACCGGAGAGCCAGCTGGTGAATGCATCT
ACATTTGAGGTGATCGTGAAACATCTAGCGGATTCTGAGGGTTAYAACTACAGCGACCCA
GTTCAACAGTGCGATATCCGCAAATTTCTAGAGCCCATTTACCTTGATAATGAAGCAGAC
AATGGAGGTACGTTCTGTCCGAGTTACTACGACGAGATTGTGTGTTGGGTTGCTAGTCCA
CCAGGTCTGGTTGAGAGGCAATGTCCAGAGTTCTTCAACGGAATCATCTACAACACCAAT
GACACTGTCACTAGATTGTGCATGTTCAATGGMTCGTGGGGAAATGACAAYAAATCGGAC
TACACTGATTGCAAACCGTTGGTAGATATTAACCCCTTTAATCCRCATGAGAGAGCCGCG
GACATTTTGATTTACACGGGTTACAGCCTGTCTTTCACCACTCTACTGGGGGCGTTTGTT
ATCCTTGTCTATTTCAAGAGCTTACGATGTGTGAGGAACTACATTCATCTTAACCTCGTG
ACCAGCTTTCTCCTTCTCTATCTCATCTTTTTTCTCATGATCATCATAAGCACTTTCTCT
GAAGTGGCCGAAGAAGCMTGGTACTGCCGTCTGCAGGCGACAGCTCTTTTCTATATCAAT
CTGACCAGCTTCTTTTGGATGTTCGTAGAGGGCCTGTACCTCCATACCATGGTGGTGCGA
GCCCTCGCCGTTCGGAGAGAGAAATTTTGGGTGTATTGCCTCATAGGCTGGGGATTACCG
GTCATCTTTTCAGTGGCCTATGCTATTACCGTWACAGTACTGGCTACCGGCACGAAAAAT
GATTGTCTTCAGAACAGCAATGCGGAATATATCATTCGAGTGCCTATCATAGCCGTTATC
CTGGTCAACGTGTGCTTCATGGTYCATATTATGATCATTCTTGTCACTAAACTGAGGGCG
TCACATTCCTTCGAAACGCAACAATACAGGAAGGGTGTCCGGGGGATCGTGGTCCTGCTG
CCTTTACTCGGGGCGTCCTACTTCATGCTGCTTCTAGAGCCGAGCCCWGAGAAACCCAAC
GCCTCCACMTACGTCTACCGSTACCTAAACGCATTCCTCCAGTCAACCCAAGGCTTCTTT
GTCGCGATCATCTATGTTTATATGAATCAGGAGGTACAAAATGTTATAAAGAGACTGCTG
AGGAGATGGCAAGAACAAAACACGCTACCCTCAGGGCGTCACATCTCAAGGATAGGTTCA
CACTCKCGACAGAACAGTCTTGCGAACAACCTYTCYCACTTTAGAAGAGGWTCCAATGAG
GATACATGCGCTACCYTRAAGACAAGCCTCTCCMCCAAAMCCGATGGAGGGGACCACGTG
GGCAACGGGAAACTCCCAAGYTACGTCAGCTCGGGAAGACAAGAAGAGCTGGTTCCCTTG
CAACCCGTCCTGGAGGGCAGCAACGAGAAGCTACCAGATTGGCCCGCCTCGGATTCCCCG
GCGACTATTCTTGACAAGGAGACAACGGCACTYACGACAGACGAGGTGCTACCAGAAAAG
AACGACAACGGAGTCGAGCAGGAAAATGACAGGGCGGAGGAAGAAGAAGAGGAGATGGAA
TTTCGAAGCGATGATAATTCTATGAAYGATGATCATCCGGTTGGAGTGGGGTCGGATGAA
GCGCTGATCGTCCACGGCAACACRCCTGTCATGGAACAGAATCTGTTTCTGCARGACAAA
CTTGCTCGTGAAAACAATAACCTCCAGCGAAATGGCGGCACCAAGGTGAATAGTTCCGAT
GAAAACTTACTGGCAGGACAAGTTGGTGCATTGAACGCTAGCAAAGAGAAAATGTCAGGC
GGTGGTGACCAACCTTTCGGGAGTGTGCCTTCTGAAGGCAACCAGAACAACAGCAACAAC
ACGCAGCTTCCATGTATACTAAAAACCCCGAGCGAGAGGCATTGTTCCGGTGGTAAGAAA
CACGTTGCCTTTGTGTGTCCAGATATCACAGGGGATGTTCAGCCCCACCCTCAACAGTTC
TTTGAGGACTCCGAGTTTGACTCGTCTTTCATWGCGAACCAATCGCTTGGACTCTCRCCG
GAGCCTRCTTCCACGTGCAGTACCATCGCGTCAGACCCGTGGACGAGGGAAGGTGATAAG
TCAAAATGGAGCCCAAAGATTCTGTTTAAACGACCAAAGTGCTACGGAAGCCCCGCCTCA
CAGAGGTTGGTACGTCCCTCCTCTAGCGACCAAGGCCGCAATGGTCGGATCAAGCTTCCC
AAATCGCCCGCTGGGACTCCCGTA

>spurp
ATGGCTCTTAAAATGCTCTCATTTTCGAAGTATGCTAAGAAACGGCTAAACGTTGGGAAC
CACACTTTTGTGCTACAAGTCAATGTATGGGATGAACGAGATTACGGTTTCGAATTGATT
TCGTTCTTTGTTGTTTGTAATATGAGTGATGTTCTAACTGTTGGGACGTTGTACCTCCTG
CTCACACCGGTACACTGCCAAACGGACCCTGCTGCCGCCACGCCTCCGGCTGTCGGCGAC
CAGAACCAAACGGCGTCAGCCACTGGCACGACCCCATCTCCAGTCCTCTCTTCTTCCACG
CAGCCCGCCCCGTCTTCCACCAATGCCACGCTGCAACTAGGAACACGTGACGGCAACGCC
ACGTCCATTCCGCCAACGCCCCCAGCGTCCGATTCTAACTCAACAGCGCCAAACACCACA
GCCAAAATGGAGATGACCTATTTGGTCCGTCGCCCCACCACCCAAGCCCCGACAGATGCG
CCTCACACCCCGTCCGAGAATCCGATCGATGAACCGGAGAGCCAGCTGGTGAATGCATCT
ACATTTGAGGTGATCGTGAAACATCTAGCGGATTCTGAGGGTTACAACTACAGCGACCCA
GTTCAACAGTGCGATATCCGCAAATTTCTAGAGCCCATTTACCTTGATAATGAAGCAGAC
AATGGAGGTACGTTCTGTCCGAGTTACTACGACGAGATTGTGTGTTGGGTTGCTAGTCCA
CCAGGTCTGGTTGAGAGGCAATGTCCAGAGTTCTTCAACGGAATCATCTACAACACCAAT
GACACTGTCACTAGATTGTGCATGTTCAATGGCTCGTGGGGAAATGACAACAAATCGGAC
TACACTGATTGCAAACCGTTGGTAGATATTAACCCCTTTAATCCACATGAGAGAGCCGCG
GACATTTTGATTTACACGGGTTACAGCCTGTCTTTCACCACTCTACTGGGGGCGTTTGTT
ATCCTTGTCTATTTCAAGAGCTTACGATGTGTGAGGAACTACATTCATCTTAACCTCGTG
ACCAGCTTTCTCCTTCTCTATCTCATCTTTTTTCTCATGATCATCATAAGCACTTTCTCT
GAAGTGGCCGAAGAAGCATGGTACTGCCGTCTGCAGGCGACAGCTCTTTTCTATATCAAT
CTGACCAGCTTCTTTTGGATGTTCGTAGAGGGCCTGTACCTCCATACCATGGTGGTGCGA
GCCCTCGCCGTTCGGAGAGAGAAATTTTGGGTGTATTGCCTCATAGGCTGGGGATTACCG
GTCATCTTTTCAGTGGCCTATGCTATTACCGTTACAGTACTGGCTACCGGCACGAAAAAT
GATTGTCTTCAGAACAGCAATGCGGAATATATCATTCGAGTGCCTATCATAGCCGTTATC
CTGGTCAACGTGTGCTTCATGGTCCATATTATGATCATTCTTGTCACTAAACTGAGGGCG
TCACATTCCTTCGAAACGCAACAATACAGGAAGGGTGTCCGGGGGATCGTGGTCCTGCTG
CCTTTACTCGGGGCGTCCTACTTCATGCTGCTTCTAGAGCCGAGCCCAGAGAAACCCAAC
GCCTCCACATACGTCTACCGGTACCTAAACGCATTCCTCCAGTCAACCCAAGGCTTCTTT
GTCGCGATCATCTATGTTTATATGAATCAGGAGGTACAAAATGTTATAAAGAGACTGCTG
AGGAGATGGCAAGAACAAAACACGCTACCCTCAGGGCGTCACATCTCAAGGATAGGTTCA
CACTCGCGACAGAACAGTCTTGCGAACAACCTCTCTCACTTTAGAAGAGGTTCCAATGAG
GATACATGCGCTACCTTAAAGACAAGCCTCTCCCCCAAAACCGATGGAGGGGACCACGTG
GGCAACGGGAAACTCCCAAGTTACGTCAGCTCGGGAAGACAAGAAGAGCTGGTTCCCTTG
CAACCCGTCCTGGAGGGCAGCAACGAGAAGCTACCAGATTGGCCCGCCTCGGATTCCCCG
GCGACTATTCTTGACAAGGAGACAACGGCACTTACGACAGACGAGGTGCTACCAGAAAAG
AACGACAACGGAGTCGAGCAGGAAAATGACAGGGCGGAGGAAGAAGAAGAGGAGATGGAA
TTTCGAAGCGATGATAATTCTATGAACGATGATCATCCGGTTGGAGTGGGGTCGGATGAA
GCGCTGATCGTCCACGGCAACACACCTGTCATGGAACAGAATCTGTTTCTGCAAGACAAA
CTTGCTCGTGAAAACAATAACCTCCAGCGAAATGGCGGCACCAAGGTGAATAGTTCCGAT
GAAAACTTACTGGCAGGACAAGTTGGTGCATTGAACGCTAGCAAAGAGAAAATGTCAGGC
GGTGGTGACCAACCTTTCGGGAGTGTGCCTTCTGAAGGCAACCAGAACAACAGCAACAAC
ACGCAGCTTCCATGTATACTAAAAACCCCGAGCGAGAGGCATTGTTCCGGTGGTAAGAAA
CACGTTGCCTTTGTGTGTCCAGATATCACAGGGGATGTTCAGCCCCACCCTCAACAGTTC
TTTGAGGACTCCGAGTTTGACTCGTCTTTCATAGCGAACCAATCGCTTGGACTCTCGCCG
GAGCCTGCTTCCACGTGCAGTACCATCGCGTCAGACCCGTGGACGAGGGAAGGTGATAAG
TCAAAATGGAGCCCAAAGATTCTGTTTAAACGACCAAAGTGCTACGGAAGCCCCGCCTCA
CAGAGGTTGGTACGTCCCTCCTCTAGCGACCAAGGCCGCAATGGTCGGATCAAGCTTCCC
AAATCGCCCGCTGGGACTCCCGTA

>pdep
nnnnnnnnnnnnnnnnnnnnnnnnnnnnnnnnnnnnnnnnnnnnnnnnnnnnnnnnnnnn
nnnnnnnnnnnnnnnnnnnnnnNNNNNNNNNNNnnnnnnnnnnnnnnnnnnnnnnnnnnn
nnnnnnnnnnnnnnnnnnnnnnnnnnnnnnGTTCTAACTGTTGGGACGTTGTACCTCCTG
CTCACACCGGTACACTGCCAAACGGACCCTGCCGCCGCCACGCCACCGCCCATTGGCGAC
CAGAACCAAACGRCGTCAGCCACTGGCACAACCCCATCTCCAGTCTTATCTTCTTCCACG
CAGCCCGCCCAGTCTTCCACCAATGCCACGTTGCAACTAGGAACCCGTGACGGCAACGCC
ACGTCTATTCCGCCAACGCCCCCAACGTCCGATTCTAACTCAACAGCGCCAAACACCACA
GCCAAAATGCAGATGACGTATTTGGTCCGTCGCCCCACCACCCAACCTCCGACAGATGCG
CCTCACACCCCGTCGGAGAACCCGATCGATGAGCCGGAGAGCCAGCTGATGAACGCATCT
ATATTTGAGGTGGTCGTGAAACATCTAGCGGAGACGGAGGGWTTCAATTACAGCGACCCA
GTTCAACAGTGCGATCTCCGCAAATTTCTTGAGCCCATTTACCTCGACTATGAAGCAGAA
AATGGTGGTACGTACTGTCCGAGTTTCTACGACGAGATAGTGTGTTGGAAGGCTAGTCCA
CCAGGTCTTGCTGAGATGCAGTGTCCGGAATTCTTCAACGGAATCATCTACAACACCAAT
GACACTGTGACGAGATGGTGTATGTTCAATGGCTCGTGGGGAAATGACAATAAATCGGAC
TACAGTGATTGCAAACCGTTGGTAGATCTTCAGCCCTTCGATCCGCATGAGAGAGCAGCG
GACATTTTGATTTACACGGGTTACAGCCTGTCTTTCACCACCCTACTGGGGGCGTTTGTT
ATCCTTGTATATTTCAAGAGCTTACGATGTGTGAGGAACTACATTCATCTTAACCTCGTG
ACCAGCTTTCTCCTTCTCTATCTCGTCTTTTTTCTCATGATCATCATAAGTACTTTCTCT
GAAGTGGCCGAAGAAGCATGGTACTGCCGGCTGCAGGCGACAGTTATTTTCTATATTAAC
CTGACCAGCTTCTTTTGGATGTTCGTAGAGGGCCTGTATCTCCATACGATGGTGGTGCGA
GCCCTCGCCGTTCGGAGAGAGAAATTCTGGGTGTATTGCCTCATAGGCTGGGGATTACCG
GCCATCTTTGCAGTGGCCTATGCTATTACTGTTACAGTACTGGCAACCGGCACGAAAAAT
GATTGTCTTCAGAACAGCAATGTGGAATATATCATTCGAGTGCCTATCATAGCCGTTATC
CTGGTTAACGTCTGCTTCATGATCCACATTATGATCATTCTTGTCACTAAACTGAGGGCG
TCACATTCCTTCGAAACGCAACAATACAGGAAGGGTGTCCGGGGGATCGTGGTCCTGCTG
CCTTTACTCGGAGTATCCTACTTCATGCTTCTCCTAGAGCCGARCCCAGAGAAACCCAAC
GCCTCCACCTACGTCTACCRGTACCTAAATGCATTTCTCCAGTCCACCCAAGGCTTCTTT
GTCGCGATCATCTATGTTTATATGAATCAGGAGGTACAAAATGTTATAAAGAGACTRCTG
AGGAGATGGCAAGAACARAACACGCTACCCTCAGGGCGTAACATCTCCAGGATAGGTTCA
CACTCGCGACAGAACAGTCTTGCGAACAACCTCTCCCACTTTAGAAGAGGTTCCAACGAG
GATACATGCGCTACCCTAAAAACTAACCTCTCCTCCAAAACCGATGGAGGGGACCACGTG
GGCAACGGGAAAGTCCCAAGTTACGTCAGCATGGGAAGACGAGAAGAGCTTGTTCCYTTG
CAACCCGTCCCGGATGGCAGCAACGAAAAGCTACCAGATTGGCCCTCCCCGGATTCTCCG
GCGACGATTCTTGACAAGGAGACAACGGCACTTACAACAGGGGAGGTGCTACCAGATAAG
AACGACAACGGCGTCGAGCCGGAACATGACAGAGCAGAGGAAGAAGAAGAGGAGATGGGG
TTCCGAAGCGATGATAATTCTATGAACGATGAGCATCCGGTTGGAGTGGGATCGGATGAA
GCACTGATCGTCCACGGCAACACACCTGTCATGGAACAGAATCTGTTTCTGCAGGACAAA
CTTGCTCGTGAAAACAATAACCTTCAACGAAACGGCGGCACCAAGGTAAATAGTTCCGAT
GAAAACTTACTGGCAGGACAAGTTGGTGCATTGAATGCTAGCAAAGAAAATATGCCAGGC
GGTGGTGACCAATCTTTCGGAAGTGTGCCTTCTGAAGGCAACCAAAACAACAGCAACAAC
ACGCAGCTTCCATGTATACTAAAAACCCCGAACGAGAGGCATTGTTCCGGTGGTAAGAAA
CACGTTGCCTTTGTGTGTCCAGATATCACAGGGGATGTTCAGTCCCATYCTCARCAGTTC
TTTGAGGACTCCGAGTTTGACTCGTCTTTCATAGCGAACCAATCGCTTGGACTCTCGCCG
CAACCTGCTTCCACGTGCAGTACCATCGCGTCAGACCCGTGGACAAGGGAAGGTGATAAG
TCAAAGTGGAGCCCAAAGATTTTGTTTAATCGACCAAAGTGCTATGGAAGTCCCGCCACA
CAGAGGTTGGTACGTCCCTCCTCTGGCGACCAAGGCCGCAATGGTCGGATCAAGCTTCCG
AAATCCCCCGCTGGGACTCCTGTA
