# Supplementary material for: Genome-wide signals of positive selection in strongylocentrotid sea urchins
Source: BMC Genomics. 2017 Jul 21;18:555. doi: 10.1186/s12864-017-3944-7 (PMC5521101; doi:10.1186/s12864-017-3944-7)
Supplement: Supplementary file 3 — Consensus alignment files. A compressed (gzip) tape archive (TAR) file containing 6250 consensus alignment files in FASTA format. (TGZ 14116 kb) [file 12864_2017_3944_MOESM3_ESM.tgz › SPU_023450/consensAlign.ordered.fa]

>sdro
ATGACCCAGCTATCAATGCAGCTTTTAGGAAAAGTTGCTGGTCTAGAGAACCTTGGTAAC
ACCTGCTACCTSAACACCGTCCTACAGAGCYTAGCRGCATGTCCTGCKTTCCTTGCCTGG
CTCAATAGAGCCCTAAGGAGAGGGTGYTTCAAGGGRAGAGGCAATGAGCTGGCTTACAGA
CTCTCTCGCACCTTAGAAGGTGTAAAYGATTACTCCTCGGCAACRATCTACTCRCCCCAT
GAGGTTCTTTATTCTCTCTATAATCGAAACTGGAGATCAGGACAAGAGCAACAGGATGCT
CATGAGTTATTTCAGTTTCTGTTGAGTGAGTTAAGTGAAGACAGAGAGCAACCTCCCTCT
CCTCTGCCTCTCAGTGAAGCTCCRAAGCTTGTGAAGCAWGTCTCRAATGGCGGAKTGAAW
CACTCAGGGYTGCGRTCYAGTATCAAAGCTAAYYTACCMCGWGTGACCATCAGAGATGTG
GAYTCACCTTTCAGAGGTCTCCTWGCCCATCACYTATCATGYACRATATGTGGATACAAG
AATCCTGTGACCTACACSAGCTTCGACTGYCTCTCCCTRCCGATCCCYACCCTGTCYCTC
CTCAGCACSCTCTCGTTAGGCTGTATCCTAGACGGGTTCACCCACACCGAGCTGGTCCAT
GGTGTGGAGTGTRTAGARTGCAGTAAGATGGAGGAGGRRGGAGGAGGAGGAGGGGTGAGG
AAGGGGCAAGGAGATGGGGACAGGCAGAKKAGTSCAGRGASCAGTCCAGAGACAAGYCCC
CAAGCCAKTTCTAAGAGCGAAAAGTGCAAAAGAGTCTTCCAAAAACAGATGACTATTAGT
AAGCTACCCCAGTGTCTTTGCATYCACATCCAGCGTGTSGGCTGGCAACCYGACGGTCTT
CCTTTCAGGAGAGAGGAGCACATCATGTTCCCYGAGGTCCTCGACATGAGCAGACACCGG
CTKGCATCGGTCAAYGCAACCTGCAATAATGGGAGCATAGGKATCACCAAGTCACTGCGC
TTGGTYCAACAGACGACACTCGCRAAYGGTCATAARACAGTRACAGGCAGAAAATCCAGY
GCATCATCAAACCACTCCTTCATCGGAGTCCGGTTYCTGTCTCCATCYCGTCCTGCATCC
TTRCGCTTGGTMGGAGGAGGATGGATASCAGCGGAGGAWGAGCAGGAAGAAGAAGARAGG
GARGAGGAGGAGGAGGKAGAGGAGAGAAGAAYGAGCGCGGAAAATACAACTCTTGAAGAC
GATAAAGAGGGTTACCTAGATGMAAACAATCACAGCTCCAAACCCATAGAATCCAAATAC
AAGCTCGCTTCAGCGGTGGTTCAYGTCGGCAATGCTTTCTCTGGACATTTTATGACATAT
CGSCGGGGACCAAGCAAACCGAACGAACCTCTGAATACACACTGGCTWTGTGTGTCAGAY
GAGACTGTGTAYACTGCTCAGATATCTGATGTACTCTCACAGAAGGCATACATGCTTTAT
TATCAGAGGGAG

>spal
ATGACCCAKCWATTAACGCAGCTTTTAGGAAAAGTWGCTGGTCTAGAGAACCTTGGTAAC
ACCTGCTACCTGAACACCGTCCTRCAGAGCTTAGCAGCATGTCCTGCTTTCCTTGCCTGG
CTCAATAGAGCCCTAAGGAGAGGGTGYTTCAAGGGRAGAGGCAATGAGCTGGCTTACAGA
CTCTCTCGCACATTGGAAGGTGTAAATGATTACTCCTCGGCAACAATCTACTCACCCCAT
GAAGTTCTTTATTCTCTCTATAATCGAAACTGGAGATCAGGACAAGAGCAACAGGATGCT
CATGAGTTATTTCAGTTTCTGTTGAGTGAGTTAAGTGAAGACAGAGAGCAACCTCCCTCT
CCTCTGCCTCTCAGTGAAGCTCCTAAGCTTGTGAAGCAAGTCTCGAATGGCGGAGTGAAA
CACTCAGGGCTGCGGTCCAGTATCAAAGCTAATCTACCCCGAGTGACCATCAGAGATGTG
GATTCACCTTTCAGAGGTCTCCTAGCCCATCACCTATCATGTACAATATGTGGATACAAG
AATCCTGTGACCTACACAAGCTTCGACTGCCTCTCCCTGCCGATCCCCACCCTGTCTCTC
CTCAGCACCCTCTCGTTAAATTGTATCCTAGACGGATTCACCCACACCGAGCTGGTCCAK
GGTGTGGAGTGTRTAGARTGCAGTAAGATGGAGGAGGRRGGAGGAGGAGGAGGGGTGAGG
AAGGGGCAAGGAGATGGGGACAGGCAGACMAGTGYAGGRAACAGTCCAGAGACGAGTCCC
CAAGCCAGTTCYAAGAGCGAAAARTGCAAAAGAGTCTTCCAAAAACAGATGACTATTAGY
AAGCTACCCCAGTGTCTTTGCATCCACATCCAGCGTGTCGGCTGGCAACCCGACGGTCTT
CCTTTCAGGAGAGAGGAGCACATCATGTTCCCCGAGGTCCTCGACATGAGCAGACACCGG
CTGGCATCGGTCAACGCAACCTGCAATAATGGGAGCATAGGCATCACCAAGTCACTGCGC
TTGGTTCAACAGACGACACTCGCAAACGGTCATAAAACAGTGMCAGGCAGAAAATCCAGT
GCATCATCAAAYCACTCCTTCATCGGAGTCCGGTTTCTGTCTCCATCTCGTCCYGCATCC
TTACGCTTGGTAGGAGGAGGATGGATWCCAGCRGAGGAAGAGCAGGAAGAAGAAGAAAGG
GAGGAGGAGGAGGAGGAAGAGGAGAGAAGAATGAGCGCRGAAAAYACAACTCTTGAAGAM
GATAAAGAGGGTTACCTAGATGMAAACAATCACAGCTYCAAACCCATAGAATCCAAATAC
AAGCTTGCTTCAGCGGTGGTTCACGTCGGCAATGCKTTCTCTGGACATTTTATGACATAT
CGSCGGGGACCRAGCAAACCGAAYGAACCTCTGAATACACACTGGCTATGTGTGTCAGAT
GAGACTGTRTAYACTGCTCAGATATCTGATGTGCTCTCACAGAAGGCATACATGCTTTAY
TATCAGAGRGAG

>sfra
ATGACCCAKSTATCAnnnnnnnnnnnnnGAAAAGTTGCTGGTCTAGAGAACCTTGGTAAC
ACCTGCTAYCTAAACACCATCCTACAGAGCTTAGCAGCATGTCCTGCRTTCCTTGCCTGG
CTCAATAGAGCCCTAAGGAGAGGGTGCTTCAAGGGAAGAGGCAATGAGCTGGCTTACAGA
CTCTCACACACCTTGGAAGGTGTAAATGATTACTCCTCAGCAACAATCTACTCACCCCGT
GAGGTTCTTTATTCTCTCTATAATCGAAACTGGAGATCAGGACAAGAGCAACAGGATGCT
CATGAGTTATTTCAGTTTCTGTTGAGTGAGTTAAGTGAAGACAGAGAACAACCTCCCTCT
CCTCTGCCTCTCAGTGAAGCTCCTAAGCTTGTGAAGCATGTCTCGAATGGCRGAKTGAAT
CACTYRGGGTTKCGGTYKAGTATCAAAGCTAACCTACCGCGTGTGACTATCAGAGATGTG
GATTCACCGTTCAGAGGTCTCCTAGCCCATCACCTATCATGTACAATATGTGGATACAAG
AATCCTGTGACCTACACGAGCTTCGACTGCCTCTCCCTGCCGATCCCTACCSTGGCCCTC
CTCAGCACCCTCTCGTTAGACTGTATCCTTGACAGATTCACCCACACCGAACTAGTCCAT
GGTGTTGAGTGTGTAGAATGCAGTAAGATGGAGGAGGGRGGAGGAGGAGGNNNGGTGAGG
AAGGGGCAAGGAGATGGGGACAGGCAGACGAGTGCAGGGAACAGTCCAGAGACGAGTCCC
CAAGTCAGTTCTAAGAGCGAAAAGTGCAAAAGAGTCTTCCAAAAACAGATGACTATTAGT
AAGCTACCCCAGTGTCTTTGCATTCACATCCAGCGTGTTGGCTGGCAACCCGATGGTCTT
CCTTTCAGGAGAGAGGAGCACATCATGTTCCCCGAGGTCCTTGACATGAGCAGATATCGG
CTGGCATCAGTCAACGCAACCTGCAATAATGGGAGTATAGGGATCACCAAGTCACTGCGC
TTGGTTCAACAGACGACACTCGCAAATGGTCATAAAACAGTGCCASGCAGAAAATCCAGC
RCATCATCAAATCACTCCTTCATCGGAGTCCGGTTTCTGTCTCCATCCCGTCCTGCATCC
TTACGCTTGGTAGGAGGAGGATGGATTCCAGCGGAGGAAGAGCAGGAAGAAGAAGAAAGG
GAGGAGGAGGAGGARGARGAGGAGAGAAGAATGAGCGCGGAGAATACAACTCTTGAAGAT
GATAAAGARGGTTACCTAGATGCAAACAATCACAGCTCCAAACCCATAGAATCCAAATAC
AAGCTCGCTTCAGCAGTGGTTCACGTCGGCAATGCTTTCTCTGGACATTTCCTGACATAT
CGCCGGGGACCAAGCAAACCGTACGAACCTCTGAATACAAACTGGCTTTGTGTGTCAGAT
GAGACTGTGTACACTGCTCAGATATCTGATGTACTCTCACAGAAGGCATACATGCTTTAT
TATCAGAGGGAG

>afraSS
ATGACCCAGCTATCAAGGCAGCTTTTAGGAAAAGTAGCTGGTCTAGAGAACCTTGGTAAC
ACCTGCTACCTGAACACCGTCCTACAGAGCCTAGCAGCATGTCCTGCWTTCCTTGCCTGG
CTCAATAGAGCCCTAAGGAGAGGGTGCTTCAAGGGGAGAGGCAATGAGCTGGCTTACAGA
CTCTCTCGCACCTTRGAAGGTGTAAATGATTACTCCTCTGCAACRATCTACTCACCCCAT
GAAGTTCTTTATTCTCTCTATAATCGAAACTGGAGATCAGGACAAGAGCAACAGGATGCT
CATGAATTATTTCAGTTTCTGTTGAGTGAGTTAAGTGAAGATAGAGAACAACCTCCCTCT
CCTCTGCCTCTCAGTGAAGCTCCAAAGCTAGTGAAKCATGTMTCAAATGGKRGAKTGAAT
CACTCRGGGTWGCKGTCTAGTATCAAAGCTAACCTACCYCGTGTGACCAWCAGAGATGTG
GATTCACCTTTCAGAGGYCTCCTTGCTCATCACCTATCATGTACAATATGTGGATACAAG
AATCCTGTGACCTACACCAGCTTCGACTGTCTCTCCCTACCGATCCCTACCCTGTCTCTC
CTCAGCACCCTCTCGTTACGCTGTATCCTAGACGGATTCACTCACACCGAGCTAGTCCAT
GGTGTGGAGTGTGTAGAATGCAGTAAGATGGAGGAGGRRGGAGGAGGAGGAGRGGTGAGG
AAGGGGCAAGGAGATGGGGACRGGCAGANGAGTGCAGGGAGYAGTCCAGAGACGAGCCCC
CAAGCCARTTCTAAGAGCGAAAAGTGCAAAAGAGTCTTCCAAAAACAGATGACTATTAGT
AAGCTACCCCAGTGTCTTTGCATTCACATCCAGCGTGTCGGCTGGCAACCTGACGGTCTT
CCTTTCMGGAGAGAGGAGCACATCATGTTCCCTGAGGTCCTTGACATGAGCAGACACCGG
CTGGCATCGGTCAACGCAACCTGCAATAATGGGAGCATAGGCATCACCAAGTCACTGCGC
TTGGTTCAACAGACGACACTCGCAAATGGTCATAAAACAGTGACAGGCAGAAAATCCAGT
GCATCATCAAACCACTCCTTCATCGGAGTCCGGTTTCTGTCTCCATCTCGTCCCGCGTCC
TTACGCYTGGTAGGAGGAGGATGGATACAAGCGGAGGAAGAGCAGGAAGAAGAAGAAAGG
GAGGASGASGAGGAGGAAGAGGAGAGAAGAATGAACGCTGAGAATACARCTTTTGAAGAC
GATAAAGAGGGTTACCTAGATGCAAACAATCACAGCTCCAAACCCATAGAATCCAAATAC
AAGCTTGCTTCAGCRGTGGTTCACGTCGGCAATGCTTTCTCTGGACATTTTATGACATAT
CGCCGGGGACCAAGCAAACCGAACGAACCTCTGAATACACACTGGCTATGTGTGTCAGAT
GAGACTGTGTACACTGCTCAGATATCTGATGTACTCTCACAGAAAGCATACATGCTTTAT
TATCAGAGGGAG

>hpul
nnnnnnCAGCTATCAATGTAGCTTTTAGGAAAAGTTGCTGGTCTAGAGAACCTTGGTAAC
ACCTGCTACCTAAACACCGTCCTACAGAGCTTAGCAGCATGTCCTGCATTCCTTGCCTGG
CTCAATAGAGCCCTAAGGAGAGGGTGTTTCAAGGGAAGAGGCAATGAGCTGGCTTACAGA
CTCTCTCGCACCTTGGAAGGTGTAAATGATTACTCCTCGGCAACGATCTACTCACCCCAT
GAGGTTCTTTATTCTCTCTATAATCGAAACTGGAGATCAGGCCAAGAGCAACAGGATGCT
CACGAGTTATTTCAGTTTCTGTTGAGTGAGTTAAGTGAAGATAAAGAGCAACCTCCCTCT
CCTCTTTCTCTCAGTGAAGCTCCTAAGCTTGTGAAGCAWGTCTCGAATGGSRGAGTGAAW
CACTCRGGKTTGCGGTCWAGTATCAAAGCTAACCTACCAYGTGTGACCAWCAGAGATGTG
GATTCACCGTTCAGAGGTCTCCTAGCCCATCACCTATCATGTACAATATGTGGATACAAG
AATCCTGTGACCTACACGAGCTTCGACTGCCTCTCCCTGCCGATCCCTACCCTGTCTCTC
CTCAGTACCCTCTCGTTGGCCTGTATCCTAGACGGATTCACTCACACCGAGCTGGTCCAT
GGTGTGGAGTGTGTAGAATGCAGTAAGATGGAGGAGGRRGGAGGAGRAGRAGRGRTGAGG
AAGGGGCAAGGAGATGGGGAMAGGCAGACGAGTGCAGGGAGCAGTCCAGAGACGAGCCCC
CAAGCCAGTTCTAAGAGCGAAAAGTGCAAAAGAGTCTTCCAAAAACAGATGACTATTAGT
AAGCTACCCCAGTGTCTTTGCATTCACATCCAGCGTGTCGGCTGGCAACCCGAYGGTCTT
CCTTTCAGGAGAGAGGAGCACATCATGTTCCCYGAGGTCCTTGACATGASCAGATACCGG
CTGGCATCGGTCAACGCAACCTGCAATAATGGGAGCATAGGGATCACCAAGTCACTGCGC
TTGGTTCAACAGACGACACTCGCAAATGGTCACAAAACAGTGCCAGGCAGAAAATCCAGT
GCATCATCAAACCACTCCTTCATCGGAGACCGGTTTCTGTCTCCATCTCGTCCCGCATCC
TTACGCTTGGTAGGAGGAGGATGGATACCAGCGGAGGAAGAGCAGGAAGAAGAWGTAAGA
AAGGAGGAGGAGGARGAAGARGARRRAAGAACGAGCRCGGGAAACACAACTCTTGAAGAG
GATAAAGAAGGTTACCTAGATGCAAACGATCACAGCTCCAAACCCATAGAATCCAAATAC
AAGCTCGCTTCAGCGGTGGTTCACGTCGGCAATGCTTTCTCTGGACATTTTATGACATAT
CGCCGGGGACCGAGCAAACCGAATGAACCTCTGAATACACACTGGCTATGTGTGTCAGAT
GAGACTGTGTACACTGCTCAGATATCTGATGTACTCTCACAGAAGGCATACATGCTTTAT
TATCAGAGGGAK

>snud
ATGACCCAGCTATnnnnnnnnnnnnnnnGAAAAGTTGCAGGTCTAGAGAACCTTGGTAAC
ACCTGCTACCTAAACACCATTCTACAGAGCTTAGCAGCATGTCCTGCGTTCCTTGCCTGG
CTCAATAGAGCCCTAAGGAGAGGGTGTTTCAAGGGAAGAGGCAATGAGCTGGCTTATAGA
CTCTCACACACCTTGGAAGGTGTAAATGATTACTCCTCAGCAACAATCTACTCACCCCGT
GAGGTTCTTTATTCTCTCTATAATCGAAACTGGAGATCAGGACAAGAGCAACAGGATGCT
CATGAGTTATTTCAGTTTCTGTTGAGTGAGTTAAGTGAAGACAGAGAACAACCTCCCTCT
CCTCTGCCTCTCAGTGAAGCTCCTAAGCTTGTAAAGCATGTCTCGAWTGGCRGAKTGAAT
CACTYRGGGTTKCGGTCKAGTATCAAAGCTAACCTACCWCGTGTGACYAWCAGAGATGTG
GATTCACCGTTCAGAGGTCTCCTAGCCCATCACCTATCATGTACAATATGTGGATACAAG
AATCCTGTGACCTACACGAGCTTCGACTGCCTCTCCCTGCCGATCCCTACCCTGGCCCTC
CTCAGCACACTCTCGTTGGACTGTATCCTAGACAGATTCACCCACACCGAACTAGTCCAT
GGTGTTGAGTGTGTAGAATGCAGTAAGATGGAGGAGGGRGGAGGAGGAGGAGGGGTGAGG
AAGGGGCAAGGAGATGGGGACAGGCAGACGAGTGCAGGGAACAGTCCAGAGACGAGTCCC
CAAGTCGGTTCTAAGAGCGAAAAGTGCAAAAGAGTCTTCCAAAAACAGATGACTATTAGT
AAGCTACCCCAGTGTCTTTGCATTCACATCCAGCGTGTTGGCTGGCAACCYGATGGTCTT
CCTTTCAGGAGAGAGGAGCACATCATGTTCCCTGAGGTCCTTGACATGAGCAGATATCGA
CTGGCATCAGTCAACGCAACCTGCAATAATGGTAGTATAGGGATCACCAAGTCACTGCGC
TTGGTTCAACAGACGACACTGGCGAACGGTCATAAAACAGTGCCAGGCAGAAAATCCAGC
GCATCATCAAATCACTCCTTCATTGGAGTCCGGTTTCTGTCTCCATCTCGTCCTGCATCC
TTACGCTTGGTAGGAGGAGGATGGATTCCAGCGGAGGAAGAGCAGGAAGAAGAAGAAAGG
GAGGAGGAGGAGGAGGAAGAGGAGAGAAGAATGAGCGCGGAGAATACAACTCTTGAGGAT
AATAAAGAGGGTTACCTAGATGCAAACAATCACAGCTCCAAACCCATAGAATCCAAATAC
AAGCTCGCTTCAGCAGTGGTTCAYGTCGGCAATGCTTTCTCTGGACATTTCCTGACATAT
CGCCGGGGACCAAGCAAACCGTGCGAACCTCTGAATACAAACTGGCTTTGTGTGTCAGAT
GAGACTGTGTACACTGCTCAGATATCTGATGTACTCTCACAGAAGGCATACATGCTTTAT
TATCAGAGGGAG

>sintSS
NNNNNNCAGCTATCAACGCAGCTGTTAGGAAAAGTTGCTGGTTTAGAGAACCTTGGTAAY
ACGTGCTACCTGAACACCGTCCTACAGAGCTTAGCAGCATGTCCTGCTTTCCTTGCCTGG
CTCAATAGAGCCCTAAGGAGAGGGTGCTTCAAGGGGAGAGGCAATGAGCTGGCTTACAGA
CTCTCTCGCACCTTGGAAGGTGTAAATGATTACTCTTCAGCAACAATCTACTCACCCCAT
GAAGTTCTTTATTCTCTCTATAATCGAAACTGGAGATCAGGACAAGAGCAACAGGATGCT
CATGAGTTATTTCAGTTTCTATTGAGTGAGTTAAGTGAAGACAGAGAGCAACCTCCCTCT
CCTCTGCCCCTCAGTGAAGCTCCTAAGCTTGTGAAGCACGTCTCGAATGGCGGTTTGAAT
CASTCAGGGTTGCGGTCAAGTATCAAAGCTAATCTACCACGTGTGACCATCAGAGATGTG
GATTCACCWTTCAGAGGTCTCCTAGCCCATCACCTRTCATGTACAATATGTGGATACAAG
AATCCTGTGACCTACACAAGCTTCGACTGCCTCTCYCTRCCGATCCCYACCCTRTCTCTC
CTCAGCACCCTCTCGTTGGCCTGTATCCTAGACGGATTCACCCACACYGAGCTRGTCCAT
GGTGTGGAGTGTTTAGAATGCAGTAAGATGGAGGAGGGAGGAGGAGGAGGAGGGGTGAGG
AAGGGGCAAGGAGATGGGGACAGRCAGACGAGTGCAGGGARCAGTCCAGAGACGAGTCCT
CAAGCCAGTTCTAAGAGCGAAAAGTGCAAAAGAGTCTTCCAAAAACAGATGACTATTAGT
AAGYTACCCCAGTGTCTTTGCATTCACATCCAGCGTGTCGGCTGGCAACCCGACGGTCTT
CCTTTCAGGAGAGAGGAGCACATCATGTTCCCCGAGGTCCTCGACATGAGCAGACACCGG
CTGGCATCGGTCAACGCAACCTGCAATAATGGGAGTATAGGGATCACCAAGTCACTGCGC
TTGGTTCAACAGACGACACTCGCGAAYGGTCATAAAACAGTGACAGGCAGAAAATCCAGT
GCATCRTCAAACCACTCCTTCATCGGAGTTCGGTTTCTGTCTCCATCTCGTCCCGCGTCC
TTACGCTTGGTCGGAGGAGGATGGATACCAGCGGAGGAAGAGCAGGAAGAAGAAGGRARG
GAGGAGGAGGARGAGGAAGAGGAGAGAAGAATGTGCGCAGAAAAYAMAACTCTTGAAGAC
GATAAMGAGGGCTACCTAGATGCAAACAATCACAGCTCYAAACCCATAGAATCCAAATAC
AAGCTCGCTTCAGCRGTGGTTCACGTCGGCAATGCTTTCTCTGGACATTTTATGACATAT
CGCMGGGGACCGAGCAAACCGAAYGAACCTCTGAATACGCACTGGCTATGTGTGTCAGAT
GAGACTGTGTACACTGCTCAGATATCTGATGTGCTCTCACAGAAGGCATACATGCTTTAT
TATCAGAGGGAG

>sprp
ATGACCCAGCTATCAACGCAGCTTWTAGGAAAAGTTGCTGGTCTAGAGAACCTTGGTAAC
ACCTGCTACCTGAACACCGTCCTACAGAGCTTAGCAGCATGTCCTGCGTTYCTTGCCTGG
CTCAATAGAGCCCTAAGGAGAGGGTGTTTCAAGGGGAGAGGCAATGAGCTGGCTTACAGA
CTCTCTCGCACATTGGAAGGTGTAAATGATTACTCCTCKGCAACGATCTACTCACCCCAT
GAGGTTCTTTATTCTCTCTATAATCGAAACTGGAGATCAGGACAAGAGCAACAGGATGCT
CATGAGTTATTTCAGTTTCTGTTGAGTGAGTTAAGTGAAGATAGAGAGCAACCTCCCTCT
CCTCTGCCCCTCAGTGAAGCTCCAAAGCTTGTGAAGCATGTCTCGAATGGCAGAGTGAAT
CACTCGGGGTTGCGGTCTAGTATCAAAGCTAACYTACCACGTGTGACCATCAGAGATGTG
GACTCACCTTTCAGAGGTCTCCTAGCTCATCACCTATCATGYACAATATGTGGATACAAG
AATCCTGTGACCTACACSAGCTTYGACTGYCTCTCCCTRCCGATCCCTACCCTGTCTCTC
CTCAGCACCCTCTCGYTGAAATGTATCCTAGACGGATTCACCCACATCGAGCTKGTCCAT
GGCGTGGAGTGTGTAGAATGCAGTAAGATGGAGGAGGGGGGAGGAGGAGGAGAGGTGAGG
AMGGGGCAAGGAGATGGGGACAGGCAGACGAGTGCAGGGACCAGTCCACAGACGAGCCCC
CAAGCCAGTTCTAAGAGCGAAAAGTGCAAAAGAGTCTTCCAAAAACAGATGACTATTAGT
AAGCTACCCCAGTGTCTTTGCATTCACATCCAGCGTGTCGGCTGGCAACCYGACGGTCTT
CCTTTCAGGAGAGAGGAGCACATCATGTTCCCYGAGGTCCTCGACATGAGCAGATACCGG
CTGGCATCAGTCAACGCAACCTGCAAAAGTGGGAGTATAGGGATCACCAAGTCACTGCGC
TTGGTTCAACAGACGACACTCGCAAATGGTCATAAAACGGTGACAGGCAGAAAATCCAGT
GCATCATCAAATCACTCCTTCATCGGAGACCGGTTTCTGTCTCCGTCTCGTCCTGCATCA
TTACGCTTGGTAGGAGGAGGATGGATACCAGCAGAGGAAGAGCAGGAAGAAGAAGAGAGG
GAGGAGGAGGAGGAGGAAGAGGAGAGAAGAATGAGCGCAGAGAATACAACTCTTGAAGAC
GATAAAGAGGGCTACCTAGATGCAAACAGTCACAGCTCCAAACCCATAGAATCCAAATAC
AAGCTSGCTTCAGCGGTGGTTCACGTCGGCAATGCKTTCTCTGGACATTTTATGACATAT
CGCMGRGGRCCMAGCAAACCGAACGAACCTCTGAATACACACTGGCTGTGTGTGTCAGAT
GAGACTGTGTACACTGCTCAGATATCYGATGTACTCTCRCAGAAGGCATACATGCTTTAT
TATCAGAGGGAG

>spurp
ATGACCCAGCTATCAACGCAGCTTATAGGAAAAGTTGCTGGTCTAGAGAACCTTGGTAAC
ACCTGCTACCTGAACACCGTCCTACAGAGCTTAGCAGCATGTCCTGCGTTCCTTGCCTGG
CTCAATAGAGCCCTAAGGAGAGGGTGTTTCAAGGGGAGAGGCAATGAGCTGGCTTACAGA
CTCTCTCGCACATTGGAAGGTGTAAATGATTACTCCTCTGCAACGATCTACTCACCCCAT
GAGGTTCTTTATTCTCTCTATAATCGAAACTGGAGATCAGGACAAGAGCAACAGGATGCT
CATGAGTTATTTCAGTTTCTGTTGAGTGAGTTAAGTGAAGATAGAGAGCAACCTCCCTCT
CCTCTGCCCCTCAGTGAAGCTCCAAAGCTTGTGAAGCATGTCTCGAATGGCAGAGTGAAT
CACTCGGGGTTGCGGTCTAGTATCAAAGCTAACTTACCACGTGTGACCATCAGAGATGTG
GACTCACCTTTCAGAGGTCTCCTAGCTCATCACCTATCATGCACAATATGTGGATACAAG
AATCCTGTGACCTACACGAGCTTCGACTGCCTCTCCCTGCCGATCCCTACCCTGTCTCTC
CTCAGCACCCTCTCGTTGAAATGTATCCTAGACGGATTCACCCACATCGAGCTGGTCCAT
GGCGTGGAGTGTGTAGAATGCAGTAAGATGGAGGAGGGGGGAGGAGGAGGAGAGGTGAGG
AAGGGGCAAGGAGATGGGGACAGGCAGACGAGTGCAGGGACCAGTCCACAGACGAGCCCC
CAAGCCAGTTCTAAGAGCGAAAAGTGCAAAAGAGTCTTCCAAAAACAGATGACTATTAGT
AAGCTACCCCAGTGTCTTTGCATTCACATCCAGCGTGTCGGCTGGCAACCTGACGGTCTT
CCTTTCAGGAGAGAGGAGCACATCATGTTCCCTGAGGTCCTCGACATGAGCAGATACCGG
CTGGCATCAGTCAACGCAACCTGCAAAAGTGGGAGTATAGGGATCACCAAGTCACTGCGC
TTGGTTCAACAGACGACACTCGCAAATGGTCATAAAACGGTGACAGGCAGAAAATCCAGT
GCATCATCAAATCACTCCTTCATCGGAGACCGGTTTCTGTCTCCGTCTCGTCCTGCATCA
TTACGCTTGGTAGGAGGAGGATGGATACCAGCAGAGGAAGAGCAGGAAGAAGAAGAGAGG
GAGGAGGAGGAGGAGGAAGAGGAGAGAAGAATGAGCGCAGAGAATACAACTCTTGAAGAC
GATAAAGAGGGCTACCTAGATGCAAACAGTCACAGCTCCAAACCCATAGAATCCAAATAC
AAGCTGGCTTCAGCGGTGGTTCACGTCGGCAATGCTTTCTCTGGACATTTTATGACATAT
CGCAGGGGGCCCAGCAAACCGAACGAACCTCTGAATACACACTGGCTGTGTGTGTCAGAT
GAGACTGTGTACACTGCTCAGATATCTGATGTACTCTCACAGAAGGCATACATGCTTTAT
TATCAGAGGGAG

>pdep
nnnnnnnnnnnnnnnnnnnnnnnnnnnnGAAAAGTTGCTGGTCTAGAGAACCTTGGTAAC
ACCTGCTACCTAAACACCATCCTACAGAGCTTAGCAGCATGTCCTGCGTTCCTTGCTTGG
CTCAATAGAGCCCTAAGGAGAGGGTGTTTCAAGGGAAGAGGCAATGAGCTGGCTTACAGA
CTCTCACGCACCTTGGAAGGTGTAAATGATTACTCCTCGTCAACAGTCTACTCACCCCAT
GAAGTTCTCTACTCTCTCTATAATCGAAACTGGAGATCAGGACAAGAGCAACAGGATGCT
CATGAGTTATTTCAGTTTCTGTTGAGTGAGTTAAGTGAAGATAGAGAACAACCTCCCTCT
CCTCTGCCTCTCAGTGAAGCTCCTAAGCTTGTGAAGCATGTCTCGAATGGCGGATTGAAT
CACTCAGGGTTGCGGTCTAGTATCAAAGCTAACCTACCACGTGTGACTATCAGAGATGTR
GATTCACCGTTCAGAGGTCTCCTAGCCCATCACCTATCATGTACAATATGTGGATACAAG
AATCCTGTGACCTACACAAGCTTCGACTGCCTCTCCCTGCCGATCCCAACCCTGGCCCTC
CTCAGCACRCTCTCGTTAGACTGTATCCTAGACGGATTCACCCACACAGAACTAGTCCAT
GGTGTTGAGTGTGTAGAATGCAGTAAGATGGAGGAGGGRGGAGGAGGAGGAGGGGTAAGG
AAGGGGCAAGGAGATGGGGACAGGCAGACGAGTGCAGGGAACAGTTCAGAGACGAGTCCC
CAAGCCAGTTCTAAGAGSGAAAAGTGCAAAAGAGTCTTCCAAAAACAGATGACTATTAGT
AAGCTACCCCAGTGTCTTTGCATTCACATCCAGCGTGTTGGCTGGCAACCCGATGGTCTT
CCTTTCAGGAGAGAGGAGCACATCATGTTTCCCGAGGTCCTTGACATGAGCAGATACCGG
CTGGCTTCAGTCAACGCAACCTGCAATAATGGCAGTATAGGGATCACCAAGTCATTACGC
TTGGTTCAACARACGACACTCGCAAATGGTCATAAAACGGTGCCAGGCAGAAAATCCAGT
GCATCATCRAATCACTCCTTCATCGGAGTCCGGTTTCTGTCTCCGTCCCGTCCTGCATCC
TTACGCTTGGTAGGAGGAGGATGGATTCCAGCAGAGGAAGAGCAGGAAGAAGAAGAAAGG
GAGGAGGAGGAGGAGGAAGAGGAGAGAAGAATGAGCGCGGAGAATACAACTCTTGAAGAC
GATAAAGAGGGTTACTTAGATGCAAACAATCACAGCTCCAAACCCATAGAATCCAAATAC
AAGCTCGCTTCAGCAGTGGTTCATGTCGGCAATGCTTTCTCTGGACATTTTCTGACATAT
CGCCGGGGACCAAGCAAACCGTACGAACCTCTGAATACAAACTGGCTTTGTGTGTCAGAT
GAGACTGTGTACACTGCTCAGATATCTGATGTGCTCTCACAGAAGGCATACATGCTTTAT
TATCAGAGGGAG
