# Supplementary material for: Genome-wide signals of positive selection in strongylocentrotid sea urchins
Source: BMC Genomics. 2017 Jul 21;18:555. doi: 10.1186/s12864-017-3944-7 (PMC5521101; doi:10.1186/s12864-017-3944-7)
Supplement: Supplementary file 3 — Consensus alignment files. A compressed (gzip) tape archive (TAR) file containing 6250 consensus alignment files in FASTA format. (TGZ 14116 kb) [file 12864_2017_3944_MOESM3_ESM.tgz › SPU_006382/consensAlign.ordered.fa]

>sdro
ATGGATGAGGTGGTCAACACAACAGCAGAAAACTTTGCCAACCCCACATCTACTTTGAAA
CAAGTCGCGCAAGCTATCGGGAATATATACMATACGAGAATGAACGGAGACGTGGTCCAT
GTAACGAACGGAGACGCGGTTCATGACGCCAACGATGTCGCCCTTGAGAATGGTACGATG
ACGGAATTTCGTGATTCAGACGAGGACAGCAATATCGGAAAACGACGATGTCCATCATGG
GTGAACTCAGAGAACGTCCTCCTTATCCTTCTGATCTCCTCCGTCATCATGGGCTTCGTG
CTCGGGTACGTTCTGGGGCTCTTCTTCGACTTCACTCAAGACCAGATTAACTACCTGACC
TTCCCTGGGAACCTCTTCATGAATATGCTGAAGATGATGATCGTACCCCTCATCGTCTCC
AGTCTCATCAACAGTCTGGCCTCGCTCGACTCTGCGATGTCGGGAAAGCTGGGGCTCAGG
GCGGTGGCCTACTACTTTTTGACCACGTTGATCGCAGTCATTCTGGGAATCATACTGGTG
GTCACCATCCAGCCTGGTAGTCGAGGAAGTACTCAGAAGGATCCCGATGGCACGGAAGAA
GAGGTTAATACAGCCTATGCCTTCATGGATCTCATCTTAAATATGTTTCCAGAGAACATC
GTCGAAGCTTGCTTCAGAACGTTCAAAACGGCAGGCATCAAGACAGTGGTGCCGGTAACT
TCTTTGACCACGGGTGACTTCCTTAACCTGACCCTGATGTCCGGGCTGACCATTCACCAA
TCAATGGGYTTCATCAACGGAACCCTCCAGACCATTGGACAGAAGACCACGGACTTCAGA
ATGATGGCCCTTGACGCGAAAACCGTCAGTGATGACATGGATATGTTTCTCCAGGACATG
GACATGACTTATACATTCTTAATGGAATCAGTTCAARGAGCCAGTGGCAGTNNNNNTGGA
TCGGACATGACTCCGGTGAACGATCTCCTWGSAGAGTTCTCARCCTACATTGRTGATCTG
AGAGCCGTTGTGGATGGTCTTCCATCAACAGGAGAGCTGGATGAAATGTATATGACGCAT
TTGGGTAACATGACTGGRATGGTACTATGGGCAGCGGGTGAAACAGAAACTGAGTTATTA
TCGAGCCTCAAGACCCTAGATATGGTCGACGTGCCCACACTAAACGCCACGTCACAAGCT
CTTCATTTGATCATATATTCAATGAACGACGTGGTGTACATGGTAGAACCRCTTCATATG
AGTTCCCTTATCCATACATCAAACGCAGAGGTGGTTGAGTTGGTTAATCTTATTACGATG
TTCCAACCGGACGATGTAGAGCTTACCAGACAGGTTCATATCATGAACGTCAATCTGATC
AATCTTGTCCTGGCGACGATGCAAGATCTGCAGAGCAGCGATCGTCTMGACCTTTCCCAT
GTCTCCCAGTCCATGCAGAAGCTCTCCACCAACCTGGTGTACCTGATGGACATGACCGAA
GAAGTGTACACTCTGGACTTCCTCAACCAGATCAGCACGCTCCTGCATGACATGACAGGC
GCCCTCAACCACCTGTCCATGGTCCTCTACACACCACGTACGCTCAAGATGGACTCTCTT
CTACAGCTCAACCAGATCATCGCACAGATGAATGGGGTGGTGAACTCCATGGCTGATGTC
CTGCAAGAGAGTACGGATTACACCATCTGGTACAGGGGTAACACCACTGAAGTGATTGAG
ACGGTTTGGGAAGGGACCTACGTCTACAGCATGAATATCCTGGGGCTTGTCGTCTTTTCC
ATTGCCTTCGGTATCATCGTTGGTCGGTTGGGTGACGATGGAAAAGTGGTGATCAGCTTC
TTTTCTGCTACTAATGAGGCCATCATGAAACTCGTCATGATCATCATGTGGTACGCTCCC
ATTGGTATCCTCTTCCTCATCACTGGTAGCATGGTGGGCGTCGAAGACTGGGGCGAGATC
TTCACCCAGCTCGGTCTTTACATGGCCACTGTCCTCTCTGGTCTAGCTATCCACGGGATC
ATCATCCTCCCTCTCCTCTACGTGGTCGTCGTCAGGAAGAACCCTTACAAGTACTTGGCC
GGCGTCACCCAGGCTCTCTTTACAGCTCTCGGAACTTCTTCGAGTTCGGCAACCCTACCA
GTGACTACCCGATGCTTAGAGGAAGGTCTAGGGGTCGATCCCCGCGTTGTACGGTTCGTT
CTCCCGGTCGGTGCTACCATTAACATGGACGGTACAGCTCTCTACGAGGCAGTAGCTGCC
ATCTTTATCGCCCAAGTTAACAACATCCCACTCAGTTTTGCCGATTTAGTGACAATTAGT
CTAACGGCGACCTTTGCGAGTATTGGAGCAGCAGGAATTCCCCAGGCGGGTCTCGTGACT
CTCGTCATCGTCCTTACCGCAGTCGGCCTACCAACAGACGACGTCGCCCTTATCCTTGCC
GTTGATTTTATCCTTGACCGATTCCGAACGATGGTCAACGTCGAGGGCGACTCATTCGGT
GCCGCAATCGTCGCTAAGCTGTCCAAGAAAGACCTCGAAAAATCAGACGAGATCGATGCT
CTCGAGAACGGCGAAGTCACATTTAACGGAAAGAAAACCGCAGACAGAAAAGACAGCGAC
ATACATGCGTACACCAATGGCACATATGCACACCACGATGAAGACAATACTCCGCTT

>spal
ATGGATGAGGTGGTCAACACAACAGCAGAAAACTTTGCCAACCCCACATCTACTYTGAAA
CAAGTCGCGCAAGCTATCGGGAAAATATACAATACGAGAATGAACGGAGACGTGGTCCAT
GYAACGAACGGAGACGTGGTYCATGACRCCAACGATGTCGCCCTTGAGAATGGTACGATG
ACGGAATTTCGTGATTCAGACGARGACAGCAATATCGGAAAACGACGATGTCCATCATGG
GTGAACTCGGAGAACGTCCTCCTTATCCTTCTGATCTCCTCCGTCATCATGGGCTTCGTS
CTCGGGTACGTTCTGGGGCTCTTCTACGACTTCACTCAAGACCAGATCAACTACCTGACC
TTCCCYGGGAACCTCTTCATGAACATGCTGAAGATGATGATCGTACCCCTCATCGTCTCC
AGTCTCATCAACAGCCTGGCGTCGCTCGACTCGGCGATGTCGGGAAAGCTGGGGCTCAGA
GCGGTGGTCTACTACTTTGTGACCACGTTGATCGCAGTCATTCTGGGAATCATACTGGTG
GTCACCATCCAGCCTGGTAGTCGAGGAAGTACTCAGAAGGATCCCGATGGCACSGAAGAA
GAGGTTAATACAGCCTATGCCTTCATGGATCTCATCTTAAATATGTTTCCAGAGAACATC
GTCGAAGCTTGCTTCAGAACGTTCAAAACGGCAGGCATCAAGACAGTGGTGCCGGTTACY
TCTTTGACCACGGGTGACTTCCTTAACCTGACCCTGATGTCTGGGTTGACCATTCACCAA
TCCATGGGCTTCATCAACGGAACCCTGCAGACCATTGGTCAGAAGACCATGGACTTTAGA
ATGATGGCCCTTGACGCTAAAACCGTCAGTGATGACATGGATATGTTTCTCCAGGACATG
GATATGACCTATACATTCTTAATGGAATCAGTTCAARGAGCCAGTGGCAGTNNNNNNGGA
TCGGACCTGACACCGGTGAACGATCTCCTTGCAGAGTTCTCAGCCTACATTGATGATCTG
AGAGCCGTTGTGGACGCTCTTCCANCAACGGGAGAGCTGGATGAAATGTATATGACGCAT
TTGGGTAACATGACTGGGATGGTACTMTGGGCAGCGGGTGAAACAGAAACTGAGTTATTA
TCGAGCCTCAAGACCCTAGATAWKGTCGACGTGCCCACACTAAACGCCACGTCACAAGCA
CTTCATTTGATCATATATTCAATGAACGACGTGGTATACATGGTCGAACCGGTTCATATG
AGTTCCCTTATCCATACATCAAACGCAGAGGTGGTTGAGTTGGTTAATCTTATTACGATG
TTCCAACCGGACGATGTAGAGCTCACCAGACAGGTTCATATCATGAACGTCAATCTGATC
AACCTTGTCCTGGCGACGATGCAAGATCTGCAGAGCAGTGATCGTCTCGACCTTTCCCAC
GTCTCCCAGTCCATGCAGAAGCTGTCCACCAACCTGGTGTACCTGATGGACATGACCGAA
GAAGTGTACACTCTGGACTTCCTTAACCAGATCAGCACGCTCCTGCAYGACATGACAGGC
GCCCTCAACCACCTGTCCATGGTCCTCTACACACCACGTACGCTCAAGATGGACTCTCTT
CTCCAGCTTAACCAGATCATCGCGCAGATGAATGKGGTGGTGAACTCCATGGCTGATGTC
CTGCAAGAGAGTACGGATTACACAATCTGGTACAGGGGTAACACCACTGAAGTGATTGAG
ACGGTYTGGGAAGGGACCTACGTCTACAGCATGAATATCCTGGGSCTTGTYGTCTTCTCC
ATTGCCTTCGGTATCATCGTTGGTCGGTTGGGTGACGATGGAAAAGTGGTGATCAGCTTC
TTTTCTGCTACTAATGAGGCCATCATGAAACTCGTCATGATCATCATGTGGTACGCTCCC
ATTGGTATCCTCTTCCTCATCACTGGTAGCATGGTGGGCGTCGAAGACTGGGGCGAGATC
TTCACCCAGCTCGGTCTTTACATGGCCACTGTCCTCTCYGGYCTAGCSATCCACGGGATC
ATCATYCTCCCTCTCCTCTAYGTGATCGTCGTMAGGAAGAACCCTTACAAGTACTTGGCC
GGCGTCACCCAGGCTCTCTTTACAGCTCTCGGAACTTCTTCGAGTTCGGCAACYCTACCA
GTGACTACCCGATGCTTAGAGGAAGGTCTCGGGGNCGATCCCCGCGTTGTACGGTTCGTT
CTCCCGGTCGGTGCWACCATTAACATGGAYGGTACCGCTCTCTACGAGGCAGTAGCKGCC
ATCTTTATCGCCCAAGTTAACAACATCCCRCTCAGTTTTGCCGATTTAGTGACAATTAGT
CTGACGGCAACCTTCGCGAGTATCGGAGCAGCCGGTATTCCCCAGGCTGGTCTCGTGACC
CTYGTTATCGTCCTTACCGCAGTCGGCCTWCCAACAGACGACGTCGCCCTCATCCTTGCT
GTTGATTTTATCCTTGACCGATTCCGAACGATGGTCAACGTCGAGGGCGACTCATTCGGT
GCCGCAATCGTCGCTAAGCTGTCCAAGAAAGACCTCGCAAAATCAGACGAGATCGATGCT
CTCGAAAACGGCGAAGTCACATTTAACGGAAAGAAAATGGCAGACAGGAAAGATAGCGAC
CTACATGCGTACACCAATGGCACATATGCACACCACGAGGAAGACAATACTCCGCTT

>sfra
ATGGATGAGGTGGTAAACACAACATCAGAAAACTTTGCCAATCCCACATCTACTCTGAAA
CAGGTCGCGCAAGATATCGCGAATATATACAATACGAAGATGAACGGAGACGTGGTCCAY
ACGATGAACGGAGGCGTAGTCCATGACGCCAACGATGTCGCTATTGAGAACGGTNNNNNN
NNNNNNNNNNNNNNNNNNNNNNAGGACAGCGTTAGTGGAAAACGACGATTTCCATCATGG
GTGAACTCGGAGAATATTCTCCTTTTCCTTCTGATCTTCTCCGTCATCATGGGTTTCGTG
CTCGGGTACGTTCTGGGGCTCTTYTACGACTTCACTCAAGACCAGATCAACTACCTGACA
TTCCCGGGGAACCTCTTCATGAACATGCTGAAGATGATGATCGTACCCCTCATCGTCTCC
AGTCTCATCAACAGCCTGGCGTCGCTCGACTCGGCGATGTCGGGAAAGCTGGGGCTCAGG
GCGGTGGCCTACTACTTTTTGACCACGTTGATCGCAGTCATTCTCGGAATCATACTGGTG
GTCACCATCCAGCCTGGTAGTCGAGGAGGAACTGAGAAGGATCCCGATGGAACGGAAGAG
GAGGTTAATACAGCCTATGCCTTCATGGATCTTATCTTAAATATGTTTCCAGAGAACATC
GTYGAAGCTTGCTTCAGAACGTTCAAAACGGCAGGCATCAAGACAGTGGTGCCGGTTCCT
TCYTTGACCACGGGAGAGTTCCTTAACCTGACCCTGATGTCTGGGYTGACCATTCACCAA
TCCATGGGCTTCATCAATGGAACCCTCCAGACCATTGGACAGAAGACCATGGACTTCAGA
ATGATGGCCCTTGACGCGAAAACCGTCAGTGATGACATGGATATGTTTCTCCAGGACATG
GACATGACCTATACATTCTTAATGGAATCAGTTGAAGGAGCCAGTGGCAGTAATATTGGA
TCAGACCTGACTCCGGTGAACAATCTCCTTGAAGAGTTCTCAACCTACATTGTTGATCTG
AGAGCCGTTGTTGACGGTCTTCCAGCGACGGGAGAGCTGAATGAAATGTATATGATGCAT
TTGGGTAACATGACTGGGATGGTACTATGGGCAGCGGGTGAAACAGAAACTGAGTTATTA
TCAAGCCTCAAGACCCTAAATGATGTCGATGTACCCACACTAAACGCCACGTTGCAAGCT
CTTCATTTGATCATATATTCAATGAACGACGTGGTTTACATGGTAGAACCACTTCATCTG
AGTTCCCTTATCCATACCTCAAACGCAGAGGTGGTTGATTTGGTTAATATTATTGCGATG
TTCCAACCAGACGATGTAAAGCTCACCAGACAGGTTCATATCATGAACGTCAATCTGATC
AACCTTGTCCTGGCGACAATGCAAGATCTGCAGGGCAGTGATCGTCTCGACCTTTCCCAC
GTCTCCCAGTCCATGCAGAAGCTGTCCACCAACCTGGTATACCTGATGGACATGACCGAA
GACGTGTACACTCTGGACTTCCTTAACCAGATCAGCACACTCTTGCATGACATGACAGGC
GCCCTCAATCAACTCTCCATGGTCCTCTACACACCACGTACGCTCAAGATGGACTCTGTT
CTCCAGCTTAACCAGATCTTCGCGCAGATGAACGAGGTGGTGAACTCCATGTCTGATGTC
CTGCAAGAGAGTACGGATTACACAATCTGGTACAGGGGTAACACCACTGAAGTGGTTGAG
ACGGTTTGGGAAGGGACCTACGTCTACAGCATGAATATCCTGGGTCTTGTCGTCTTCTCC
ATTGCCTTCGGTATCATCGTTGGTCGGTTGGGTGACGATGGAAAAGTGGTGATCAGCTTC
TTTTCGGCTACTAATGAGGCCATCATGAAACTCGTCATGATCATCATGTGGTACGCTCCC
ATTGGTATCCTCTTCCTCATCACCGGTAGCATGGTGGGCGTCGAAGACTGGAGCGAGATC
TTCACCCAGCTCGGTCTTTACATGGCCACTGTCCTCTCTGGTCTAGCTATCCACGGGATC
ATCATCCTCCCTCTCCTCTATCTGGTCGTCGTCAGGAAGAACCCTTACAAGTACTTGGCC
GGCGTCACCCAGGCTCTCTTTACAGCTCTCGGAACTTCTTCGAGTTCGGCAACCCTACCA
GTGACTACCCGATGCTTAGAGGATGGTCTYGGKGTCGATCCCCGTGTTGTACGGTTCGTK
CTCCCGGTCGGTGCTACCATYAACATGGACGGTACCGCTCTCTATGAGGCAGTAGCTGCC
ATCTTTATCGCCCAAGTTAACGACATCYCGCTCAGTTTTGCCGATTTAGTGACAATAAGT
CTAACGGCGACCTTCGCGAGTATCGGAGCAGCCGGTATTCCCCAGGCTGGTCTCGTGACC
CTCGTCATCGTCCTTACCGCAGTCGGCCTACCAACAGACGACGTCGCCCTCATCCTTGCC
GTTGATTTTATCCTTGATCGGTTCCGAACGATGGTCAACGTGGAGGGCGACTCATTCGGT
GCCGCAATCGTCGCTAAGTTGTCCAAGAAAGACCTCGACAAATCAGACGAGATCGATGCT
CTCGAAAACGCCGAAGTCACATTTAACGGAAAGAAAAACGCAGAAAGGAAAGATAGCGAC
ATACATGCATACACCAATGGCACATATTCACATCATGATGAGGTCAATACTGCGCTT

>afraSS
ATGGATGAGGTGGTCAACACAACAGCAGAAAACTTTGCCAACCCCACATCTACTCTGAAA
CAAGTCGCGCAAGCTATCGGGAATATATACAATACGAGAATGAACGGAGACGTGGTCCAT
GTAACGAACGGAGATGTGGTTCATGACGCCAACGATGTCGCCCTTGAGAACGGTACGATG
ACGGAATTTCGTGATACAGACGAGGACAGCAATAGCGGAAAACGAAGATGTCCATCATGG
GTGAACTCGGAGAACGTCCTCCTTATCCTTCTGATCTCCTCCGTCATCATGGGATTCGTG
CTCGGGTACGTTCTGGGGCTCTTCTACGACTTCACTCAAGACCAGATCAACTACCTGACC
TTCCCTGGGAACCTCTTCATGAACATGCTGAAGATGATGATCGTACCCCTCATCGTCTCC
AGTCTCATCAACAGCTTGGCGTCGCTCGACTCGGCGATGTCGGGAAAGCTGGGGCTCAGG
GCGGTGGCCTACTACTTTTTGACCACGTTGATCGCAGTCATTCTGGGAATCATACTGGTG
GTCACCATCCAGCCTGGTAGTCGAGGAAGTACTCAGAAGGATCCCGATGGCACGGAAGAA
GAGGTTAATACAGCCTATGCCTTCATGGATCTCATCTTAAATATGTTTCCAGAGAACATC
GTCGAAGCTTGCTTCAGAACGTTCAAAACGGCAGGCATCAAGACAGTGGTGCCGGTTCCT
TCTTTGACCACGGGTGACTTCCTTAACCTGACCCTGATGTCCGGCCTGACCATTCACCAA
TCCATGGGCTTCATCAACGGAACCCTCCAGACCATTGGTCAGAAGACCATGGACTTCAGA
ATGATGGCYCTCGACGCCAAAACCGTCAGTGATGACATGGATATGTTTCTTCAGGACATG
GACATGACCTATACATACTTAATGGAATCAGTTCAAGGAGCCAGTGGNNNNAATNNTGGA
TCGGACCTGACTCSGGTGAACGATCTCCTAGCAGAGTTCTCAACCTACATTGWTGATCTG
AGAGCCGTTGTGGATGRTCTTCCATCAACGGGAGAGCTGGATGAAATGTATATGACGCAT
TTGGGTAACATGACTGGAATGGTAYTATGGGCAGCGGGTGAAACAGAAACTGAGTTATTA
TCAAGCCTCAAGACCCTAGATRYKGTCGAYGTGCCCACACTAAACGCCACGTCRCAAGCT
CTYCATTTGATCATATATTCAATGAACGACGTGGTGTACATGGTAGAACCGCTTCATATG
AGTTCCCTTATCCATACATCAAACGCAGAAGTRGTTGAGTTGGTTAATCTTATTACGATG
TTCMAACCGGACGATGTACAGCTCACCAGGCAGGTTCATATCATGAACGTCAATCTGATC
AATCTTGTCCTGGCGACAATGCAAGATCTGCAAAGCAGCGATCGTCTCGACCTATCCCAC
GTCTCCCAGTCCATGCAGAAGCTGTCCACCAACCTGGTGTACCTGATGGACATGACCGAA
GAAGTGTACACTCTKGACTTCCTCAACCAGATCAGCACACTCCTACATGATATGACAGGC
GCCCTCAACCACCTTTCCATGGTYCTCTACACACCACGTACGCTCAAGATGGACTCTCTT
CTACAGCTTAATCAGATCATCGCGCAGATGAATGGGGTCGTGAACTCCATGGCTGATGTC
CTGCAAGAGAGTACGGATTACACAATCTGGTACAGGGGTAACACCACTGAAGTGATTGAG
ACGGTTTGGGAAGGGACCTACGTCTACAGCATGAATATCCTGGGGCTGGTCGTCTTCTCC
ATTGCCTTCGGTATCATCGTTGGTCGGTTGGGTGACGATGGAAAAGTGGTGATCAGCTTC
TTTTCTGCTACTAATGAGGCCATCATGAAACTCGTCATGATCATCATGTGGTACGCTCCC
ATTGGTATCCTCTTCCTCATCACTGGTAGCATGGTGGGCGTCGAAGACTGGGGCGAGATC
TTCACCCAGCTCGGTCTTTACATGGCCACTGTCCTCTCTGGTYTAGCKATCCACGGGATC
ATCATCCTCCCTCTCCTCTACGTGGTCGTMGTCAGGAAGAACCCTTACAAGTACTTGGCC
GGCGTCACCCAGGCKCTCTTTACAGCTCTCGGAACTTCTTCSAGTTCGGCAACCCTACCA
GTGACTACCCGATGCTTAGAGGAAGGTCTMGGGGTCGATCCCCGCGTTGTACGGTTCGTT
CTCCCGGTCGGTGCTACCATTAACATGGACGGTACAGCTCTCTACGAGGCAGTAGCTGCC
ATCTTTATCGCCCAAGTTAACAACATCCCACTCAGTTTTGCCGATTTAGTGACAATWAGT
CTTACGGCGACCTTCGCGAGTATCGGAGCAGCCGGTATTCCTCAGGCTGGTCTTGTGACC
CTCGTTATCGTCCTTACCGCAGTCGGCCTACCAACAGACGACGTCGCCCTGATCCTTGCC
GTTGATTTTATCCTTGACCGATTCCGAACGATGGTCAACGTCGAAGGCGACTCATTCGGT
GCCGCAATCGTCGCCAAGCTGTCCAAGAAAGACCTCGCAAAATCAGACGAGATCGATGCT
CTCGAGAACGGCGAAGTCACATTTAACGGAAAGAAAGTTGCAGACAGGAAAGACAGCGAC
ATACATGCGTACACCAATGGCACATATGCACACCACGATGAAGACAATACTCCGCTT

>hpul
ATGGATGAGGTGGTCAACACAACAGCAGAAAACTTTGCCAACCCCACATCTACTCTGAAA
CAAGTCGCGCAAGCTATCGGGAATATATACAATACGACGATGAACGGAGACGTGGTCCAT
GTAACGAACGGAGATGTGGTCCATGATGTCAACGATGTCGCAATTGAGAACGGTACGATG
ASGGAATTTCGTGATAAAGACGAGGACAGCAATAGCGGGAAACGACGATGTCCATCATGG
GTGAAYTCGGAGAACGTYCTCCTTTTCCTTCTGATYTTCTCCGTCATCATGGGCTTCGTG
CTCGGGTACGTTCTGGGGCTCTTCTACGACTTCACTCAAGACCAGATCAACTACCTGACC
TTCCCTGGGAACCTCTTCATGAACATGCTGAAGATGATGATCGTACCCCTCATCGTCTCC
AGTCTCATCAACAGCYTGGCGTCSCTYGACTCGGCGATGTCGGGAAAGCTGGGGCTCAGA
GCAGTGGCCTACTACTTTTTGACCACATTGATCGCAGTCATTCTCGGAATCATACTGGTG
GTCACCATCCAGCCTGGTAGTCGAGGAGGAACTGAGAAGGATCCCGATGGCACGGAAGAA
GAGGTTAATACAGCCTATGCCTTCATGGATCTCATCCTAAATATGTTTCCAGAGAACATC
GTCGAAGCTTGCTTCAGAACGTTCAAAACGGCAGGCATCAAGACAGTGGTGCCGGTTACC
TCTTTGACCACGGKTGACTTCCTTAACCTGACCCTGATGTCTGGGTTGACCATTCACCAA
TCCATGGGCTTCATCAATGGAWCCCTCCAGACCATTGGTCAGAAGACCATGGACTTCAGA
ATGATGGCCCTTGACGCTAAAACCGTCAGTGATGACATGGATATGTTTCTCCAGGACATG
GACACGACTTACACACTTTTAATGGAATCAGTTCAAGGAGCCAGTGGnnnnnnnnnTGGA
TCGGACCTGACTCCTGTGAACGATCTCCTTGAAGAGTTCTCAACCTACATTGATGATCTG
AGAGCCGTTGTGGACGATCTTCCATCAACRGGAGAGCTGGATGAAATGTATATGACGCAT
CTGGGTAACATGACTGGGATGRTACTATGGGCAGCGGGTGAAACAGAAACTGAGTTATTA
TCAAGCCTCAAGACCCTAGATGATGTCGACGTGCCCACAYTAAACGCCACGTCACAAGCT
CTTCATATGATCATATATTCAATGAACGACGTGGTGTACATGGTAGAACCGCTTCATCTG
AGTTCCCTTATCCATACATCAAACGCAGACGTGGTTGAGTTGGTTAATCTTATTACGATG
TTCCAACCGGACGATGTAGAGCTCACCAGACAGGTTCACATCATGAACGTCAATCTGATC
AAYCTTGTCCTGGCGACAATGCAAGATCTGCAGGGCAGTGATCGTCTCGACCTTTCCCAC
GTCTCCCAGTCCATGCAGAAGCTGTCCACCAACCTGGTGTACCTGATGGACATGACCGAA
GAAGTGTACACTCTGGACTTCCTCAACMAGATCAGCACTCTCCTGCATGACATGACAGGC
GCCCTCAATCACCTGTCCATGGTCCTCTACACACCACGTACGCTCAAGATGGACTCTCTT
CTCCAGCTCAACCAGATCATCGCGCAGATGAATGTGGTGGTGAACTCCATGGCTGATGTC
CTCCAGGAAAGTACGGACTACACAATCTGGTACAGGGGTAACACGACTGAAACGATTGAG
ACGGTCTGGGAAGGGACCTACGTCTACAGCATGAATATCCTTGGGCTTGTCGTCTTCTCC
ATTGCCTTCGGTATCATCGTAGGTCGGTTGGGAGAGGATGGAAAAGTGGTGATCAGCTTC
TTTTCTGCTACCAATGAGGCCATCATGAAACTCGTCATGATCATCATGTGGTACGCTCCY
ATCGGTATCCTCTTCCTCATCACGGGTAGCATGGTGGGCGTCGAAGACTGGAGCGTGATC
TTCACCCAGCTCGGTCTTTACATGGCCACTGTCCTCTCTGGTTTAGCTATCCATGGGATC
ATCATCCTCCCTCTCCTCTACCTGGTCGTCGTAAGGAAGAACCCGTATTCGTACTTGKCC
GGCGTCACCCAGGCACTCTTTACAGCTCTCGGAACTTCTTCGAGTTCGGCAACCCTACCA
GTGACCACCCGATGCTTAGAGGAGGGTCTCGGTGTCGATCCYCGTGTTGTACGGTTCGTT
CTCCCSGTYGGTGCTACCATTAACATGGACGGTACCGCTCTCTACGAGGCAGTAGCTGCC
ATCTTTATCGCCCAAGTTAACGACATCCCGCTCAGTTTTGCCGATTTAGTGACAATAAGT
CTTACGGCGACCTTTGCGAGTATCGGGGCAGCCGGTATTCCTCAGGCTGGTCTCGTGACC
CTCGTCATCGTCCTTACCGCAGTCGGCCTACCAACAGACGACGTCGCCCTCATCCTTGCT
GTTGATTTTATYCTTGACCGATTCCGAACGATGGTCAACGTCGAGGGCGACTCATTCGGT
GCCGCAATCGTCGGTAAGCTGTCCAAGAAAGACCTCGCAAAATCAGACGAGATCGATGCT
CTCGAAAACGCCGAAGTCACATTTAACGGAAAGAAAACCGCTAACAGGAAAGATAGCGAC
RTACATGCATACACCAATGGCACATATTCGCACCATGATGAAGTCAACACTCCGCTY

>snud
ATGGATGAGGTGGTCAACASAACATCAGAAAACTTTGCCAATCCCACATCTACTCTGAAA
CAGGTCGCGCAAGATATCGCGAATATATACAATACGACGATGAACGGAGACGTGGTCCAT
ACGATGAACGGAGATGTAGTCCATGACGCCAACGRTGTCGCYATTGAGAACGGTACGATA
ACAGAATTTTGTGATAAAGACGAGGACAGCGTTAGTGGAAAACGACGATTTCCATCATGG
GTGAACTCGGAGAACATTCTCCTTTTCCTTCTGATCTTCTCCGTCATCATGGGTTTCGTG
CTCGGGTACGTTCTGGGGCTCTTCTACGACTTCACTCAAGACCAGATCAACTACCTGACC
TTCCCTGGGAACCTCTTCATGAACATGCTGAAGATGATGATCGTACCCCTCATCGTCTCC
AGTCTCATCAACAGCCTGGCGTCGCTCGACTCGGCGATGTCGGGGAAGCTGGGGCTCAGG
GCGGTGGCCTACTACTTTTTGACCACGTTGATCGCAGTCATTCTCGGAATCATACTGGTG
GTCWCCATCCAGCCTGGWAGTCGAGGAGGAACTGAGAAGGATCCCGATGGCACGGAAGAG
GAGGTTAATACAGCYTATGCCTTCATGGATCTYATCTTAAATATGTTTCCAGAGAACATC
RTCGAAGCTTGCTTCAGAACGTTCAAAACGGCAGGCATCAAGACAGTGGTRCCGGTTCCT
TCTTTGACCACGGGAGAGTTCCTTAACCTGACCCTGATGTCTGGGTTGACCATTCACCAA
TCCATGRGCTTCATCAATGGAACCCTYCAGACCATTGGACAGAAGACYATGGACTTCAGA
ATGATGGCCCTTGACGCGAAAACCGTCAGTGATGACATGGATATGTTTCTCCARGACATG
GACATGACCTATACATTYTTAATGGAATCAGTTCAAGGAGCCAGTGRYAKTAATAYTGGA
TCGGACCTGACTCCGGTGAACAATCTCCTWGAAGAGTTCTCAACCYACATTRMTGATCTG
AGAGCCGTTGTGGACGATCTTCCATCGACGGGAGAGCTGGATGAAATGTATATGATGCAT
TTGGGTAACATGACTGGGATGGTACTATGGGCAGCGGGTGAAACAGAAACTGAGTTATTA
TCAAGCCTTAAGACCCTAAATGATGTCGATGTACCCACACTAAACGCCACGTTGCAAGCT
CTTCATTTGATCATATATTCAATGAACGACGTGGTGTACATGGTAGAACCACTTCATCTG
AGTTCCCTTATCCACACATCAAACGCAGAGGTGGTTGATTTGGTTAATRTTATTGCGAYG
TTCCAACCAGACGATGTAGAGCTCACCAGAAAGGTTCATATCATGAACGTCAATCTGATC
AACCTTGTCCTGGCGACAATGCAAGATCTGCAGGGCAGTGATCGTCTCGACCTTTCCCAC
GTCTCCCAGTCCATGCAGAAGCTGTCCACCAACCTGGTGTACCTGATGGACATGACCGAA
GACGTGTACACTCTRGACTTCCTCAACCAGATCAGCACACTCCTGCATGACATGACAGGC
GCCCTCAAGCAACTCTCCATGGTCCTCTACACACCACGTACGCTCAAGATGGACTCTGTT
CTCCAGCTTAACCAGATCTTCGCGCAGATGAACGAGGTGGTGAACTCCATGTCTGATGTY
CTGCAAGAGAGTACGGATTACACAATCTGGTACAGGGGTAACACCACTGAAATWGTTGAG
ACGGTTTGGGARGGGACCTACGTCTACAGCATGAATATCCTGGGGCTTGTCGTCTTCTCC
ATTGCCTTCGGTATMATCGTTGGTCGGTTGGGTGACGATGGAAAAGTGGTGATCAGCTTC
TTTTCTGCTACTAATGAGGCCATCATGAAACTCGTCATGATCATCATGTGGTACGCTCCC
ATTGGTATCCTCTTCCTCATCACCGGTAGCATGGTGGGTGTCGAAGACTGGAGCGAGATC
TTCACMCAGCTCGGTCTTTACATGGCCACTGTCCTCTCTGGTCTAGCTATCCACGGGATC
ATCATCCTCCCTCTCCTCTATCTGGTCGTCGTCAGGAAGAACCCTTACAAGTACTTGGCC
GGCGTCACCCAGGCTCTCTTTACAGCTCTCGGAACTTCTTCGAGTTCGGCAACCCTTCCA
GTGACTACCCGATGCTTAGAGGAAGGTCTCGGGGTCGATCCCCGYGTTGTACGGTTCGTT
CTCCCGGTCGGTGCTACCATTAACATGGACGGTACCGCTCTCTATGAGGCAGTAGCTGCC
ATCTTTATCGCCCAAGTTAACGACATCCCGCTCAGTTTTGCCGATTTAGTGACAATAAGT
CTAACGGCGACCTTCGCAAGCATCGGAGCAGCCGGTATTCCTCAGGCTGGTCTCGTTACC
CTCGTTATCGTCCTTACCGCAGTCGGCCTACCAACAGACGACGTCGCCCTCATCCTTGCC
GTTGATTTTATCCTCGACCGATTCCGAACGATGGTCAACGTGGAGGGCGACTCATACGGT
GCCGCAATCGTCGCTAAGTTGTCCAAGAAAGACCTCGAAAAATCAGACGAGATCGATGCT
CTCGAAAACGCCGAAGTCACATTTAACGGAAAGAAAAACGCAGAAAGGAAAGACAGCGAC
ATACACGCATACACCAACGGCACGTATTCACATCATGATGAAGTCAATACTCCGCTT

>sintSS
ATGGATGAGGTGGTCAACACAACAGCAGAAAACTTTGCCAACCCCACATCWACTCTGAAA
CAAGTCGCGCAAGCTATCGGGAWTATATACAATACGARAATGAACGGAGACGTGGTCCAT
GCAACGAACGGAGATGTGGTCCATGACGCCAACGATGTCGCCCTTGAGAACGGTACGATG
ACGGAATTTCGTGATACAGATGAGGARAGCAATAGCGGWAAACGACGATGTCCATCATGG
GTGAACTCGGAGAACGTCCTCCTTATCCTTCTGATYTCCTCCGTCATCATGGGCTTCGTG
CTCGGGTACGTTCTRGGGCTCTTCTACGACTTCACTCAAGACCAGATCAACTACCTGACC
TTCCCCGGRAACCTCTTCATGAACATGCTGAAGATGATGATCGTCCCTCTCATCGTCTCC
AGTCTCATCAACAGCCTGGCGTCTCTCGACTCGGCGATGTCGGGGAAGCTGGGSCTCAGG
GCGGTGGCCTACTACTTTTTGACCACRTTGATCGCAGTCATTCTCGGAATCATACTGGTG
GTCACCATCCAGCCTGGTAGTCGAGGAAGTACTCAGAAGGATCCCGATGGYACGGAAGAG
GAGGTTAATACAGCMTATGCCTTCATGGATCTCATCTTAAATATGTTTCCAGAGAACATC
GTCGAAGCTTGCTTCAGAACGTTCAAAACGGCAGGCATCAAGACAGTKGTGCCGGTTACT
TCTTTGACCACGGGTGACTTCCTTAACCTGACCCTGATGTCCGGGYTGACCATTCACCAA
TCCATGGGCTTCATCAATGGAACCCTCCAGACCATTGGRCAGAAGACGACGGACTTCAGA
ATGATGGCCCTTGACGCGAACACAGTCAGTGATGACATGGATATGTTCCTCCAGGACATG
GATATGACYTATACATTCTTAATGGAATCAGTTCAAGGAGCCRGTGRCAGTAATCCTGGA
TCGGACCTGACTCCGGTGARCRAYCTCCTTGCAGAGTTCTCARCCTACATTGKTGATCTR
AGAGCMGTTGTGGAYGWTCTTCCTTCAACGGGAGAGCTGGATGAAATGTATATGAYGCAT
TTGGGTAACATGACTGGGATGGTACTATGGGCAGCGGGTGAAACAGAAACTGAGTTATTG
TCAAGCCTCAAGACCCTAGMTGCTGTCGATRTGCCCACACTTAACGCCACGTCACAAGCT
CTTCATTTGATCATATATTCRATGAACGACGTGGTTTACATGGTAGAACCRCTTCATATG
AGTTCCCTTATCCATACATCAAACGCAGAAGTGGTTGAGYTGGTTAATCTTATTACGATG
TTCCAACCGGACGATGTAGAGCTCACCAGACAGGTTCACATCATGAACGTCAATCTGATC
AATCTTGTCCTGGCGACAATGCAAGATCTGCAGAGCAGTGATCGTCTCGATCTTTCCCAC
GTCTCCCAGTCCATGCAGAAGCTSTCCACCAACCTGGTGTACCTGATGGACATGACCGAA
GAAGTGTACACTCTGGACTTCCTCAACCAGATCAGCACGCTCCTGCATGATATGACAGGC
GCCCTCAACCACCTCTCCATGGTCCTCTACACACCACGTACGCTCAAGATGGACTCTCTK
CTGCAGCTTAACCAGATCATCGCGCAGATGAATGTGGTGGTGAACTCCATGGCTGATGTC
CTGCAAGAGAGTACGGATTACACAATCTGGTACAGGGGTAACACCACTGAAGTGATTGAG
ACGGTTTGGGAAGGGACGTACGTCTACAGCATGAATATCCTGGGGCTTGTCGTCTTCTCC
ATTGCCTTCGGTATCATCGTTGGTCGGTTGGGTGACGATGGAAAAGTGGTGATCAGCTTY
TTTTCTGCTACYAATGAGGCCATCATGAAACTCGTCATGATCATCATGTGGTACGCTCCC
ATTGGTATCCTCTTCCTCATCACTGGTAGCATGGTGGGCGTCGAAGACTGGGGYGAGATC
TTCACCCAGCTCGGTCTTTACATGGCCACTGTCCTCTCTGGTTTAGCGATCCAYGGGATC
ATCATCCTCCCTCTCCTCTAYGTSGTCGTYGTCAGGAAGAACCCTTACAAGTACTTGGCC
GGCGTCACCCAGGCTCTCTTTACAGCTCTCGGAACTTCTTCGAGTTCGGCAACCCTACCA
GTGACTACCCGATGCTTAGAGGAAGGTCTCGGKGTCGATCCCCGTGTTGTACGGTTCGTT
CTCCCGGTMGGTGCYACCATTAACATGGATGGTACCGCTCTCTACGAGGCAGTAGCTGCC
ATCTTTATCGCCCAAGTTAACAACATCCCACTCAGTTTTGCCGATTTAGTGACAATCAGT
CTAACGGCGACCTTCGCGAGTATTGGAGCAGCCGGTATTCCCCAGGCTGGTCTCGTGACC
CTCGTCATCGTCCTTACCGCAGTCGGCCTACCAACAGACGACGTCGCCCTCATCCTTGCC
GTTGATTTTATCCTTGACCGWTTCCGAACGATGGTCAACGTYGAGGGCGACTCATTCGGT
GCCGCAATCGTCGCTAAGCTGTCCAAGAAAGACCTCGAAAAATCAGACGAGATCGAYGCT
CTSGARAACGGCGAAGTCACATTTAACGGAAAGAAAACCGCAGACAGGAAAGAYAGCGAY
CTACATGCGTACACCAATGGMACATATGCACACCACGATGAAGACAATACKCCGCTT

>sprp
ATGGATGAGGTTGTCAACACAACAGCAGAAAACTTTGCCAACCCCACATCTACTCTGAAA
CAAGTCGCGCAAGCTATCGGGAATATATACAATACGAGAATGAACGGAGACGTGGTCCAT
GCAACRAACGGAGAYGTGGTYCAYRACGCCAACGATGTCGCMMTTGAGAACGGTACGATG
ACGGAATTTCGTGATACAGATGAGGACAGCAATAGCGGAAAACGTCGATGTCCATCATGG
GTGAACTCGGAGAACGTCCTCCTTATCCTTCTGATCTCCTCCGTCATCATGGGCTTCGTG
CTCGGGTACGTTCTGGGGCTCTTCTAYGACTTCACTCAAGACCAGATCAACTACCTGACC
TTCCCYGGGAACCTCTTCATGAACATGCTGAAGATGATGATCGTACCCCTCATCGTCTCC
AGTCTYATCAACAGCCTGGCGTCGCTCGACTCGGCGATGTCGGGRAAGCTGGGGCTCAGG
GCGGTGGCCTACTACTTTTTGACCACGYTGATCGCAGTCATTCTYGGAATCATACTGGTG
GTCACCATCCAGCCTGGTAGTCGAGGAGGAACTGAGAAGGATCCCGATGGCACGGAAGAA
GAGGTTAATACAGCCTATGCCTTCATGGATCTCATCTTAAATATGTTTCCAGAGAACATT
GTCGAAGCTTGCTTCAGAACGTTCAAAACGGCAGGCATCAAGACAGTGGTGCCGGTTMCT
TCTTTGACCACGGGTGACTTCCTTAACCTGACCCTGATGTCCGGCCTGACCATTCACCAA
TCCATGGGCTTCATCAACGGAACCCTCCAGACCATTGGTCAGAAGACCAYGGACTTCAGA
ATGATGGCCCTYGACGCSAAAACCGTCAGTGATGACATGGATATGTTTCTYCAGGACATG
GACATGACSTATACATWCTTAATGGAATCAGTTCAAGGRGCCRGTGGCAGTAATCCTGGA
TCGRACCTGAYTCCGGTGARYRATCTCCTWGSAGAGTTCTCAACCTACATTRATGATCTG
AGAGCCGTYGTGGAYGATCTTCCATCAACGGGAGAGCTGGATGAAATGTATATGACGCAT
TTGGGTAACATGACTGGRATGGTACTATGGGCAGCGGGTGAAACAGAAACTGAGTTATTA
TCAAGCCTCAAGASCCTAGATRYKGTCRAYGTGYCCACMCTAAACGCCACGTCACAAGCT
CTTCATTTGATCATATATTCAATGAACGACGTRGTGTACATGGTAGAACCGCTTCATATG
AGTTCCCTTATCCATACATCAAACGCAGARGTGGTTGAGTTGGTTAATCTKATTACGATG
TTCCAACCGGACGATGTASAGCTCACCAGRCAGGTTCATATCATGAACGTCAATYTGATC
AAYCTTGTCCTGGCGACRATGCARGATCTGCARAGCAGYGATCGTCTCGACCTWTCCCAY
GTCTCCCAGTCCATGCAGAAGCTGTCCACCAACCTGGTGTACCTGATGGACATGACCGAA
GAAGTGTACACTCTGGACTTCCTCAACCAGATCAGCACRCTCCTRCATGAYATGACAGGC
GCCCTCAAYCACCTTTCCATGGTCCTCTACACACCACGYACGCTCAAGATGGACTCTCTT
CTMCAGCTTAAYCAGATCATCRCGCAGATGAATGGRGTSGTGAACTCCATGGCTGATGTC
CTGCAAGAGAGTACGGATTACACAATCTGGTACAGGGGTAACACCACTGAAGTGATTGAG
ACGGTTTGGGAAGGGACCTACGTCTACAGCATGAATATCCTWGGGCTTGTCGTCTTYTCC
ATTGCCTTCGGTATCATCGTTGGTCGGTTGGGTGACGATGGAAAAGTGGTGATCAGCTTC
TTTTCTGCTACTAATGAGGCCATCATGAAACTCGTCATGATCATCATGTGGTAYGCTCCC
ATTGGTATCCTCTTCCTCATCACYGGTAGCATGGTGGGCGTCGAAGACTGGAGCGTGATC
TTCACCCAGCTCGGTCTTTACATGGCCACTGTCCTCTCTGGTTTAGCCATCCACGGGATC
ATCATCCTCCCTCTCCTCTACGTGGTCGTCGTCAGGAAGAAYCCTTACAAGTACTTGGCM
GGCGTCACCCAGGCTCTCTTTACAGCTCTCGGAACTTCTTCGAGTTCGGCAACCCTACCA
GTGACTACCCGATGCTTAGAGGAAGGTCTAGGTGTCGATCCCCGTGTTGTACGGTTCGTT
CTCCCGGTCGGTGCTACCATTAACATGGACGGKACCGCTCTYTACGAGGCAGTAGCTGCC
ATCTTTATCGCCCAAGTTAACGACATCCCGCTCAGTTTTGCCGATTTAGTGACAATCAGT
CTAACGGCGACCTTCGCGAGTATYGGAGCAGCCGGTATYCCCCAGGCTGGTCTCGTRACC
CTCGTTATCGTCCTTACCGCAGTCGGCCTACCTACAGACGACGTCGCCCTCATCCTTGCM
GTTGATTTTATCCTTGACCGATTCCGAACGATGGTCAACGTSGAGGGCGACTCATTCGGT
GCCGCAATCGTCGCCAAGCTGTCCAAGAAAGACCTCGCAAAATCAGACGCGATCGATGCT
CTCGARAACGGCGAAGTCACATTTAACGGAAAGAAAATGGCAGACAGGAAAGACAGCGAY
CTRCATGCGTACACCAATGGCACATATGCACACCACGATGAAGACAACACTCCGCTT

>spurp
ATGGATGAGGTTGTCAACACAACAGCAGAAAACTTTGCCAACCCCACATCTACTCTGAAA
CAAGTCGCGCAAGCTATCGGGAATATATACAATACGAGAATGAACGGAGACGTGGTCCAT
GCAACAAACGGAGACGTGGTTCACGACGCCAACGATGTCGCCCTTGAGAACGGTACGATG
ACGGAATTTCGTGATACAGATGAGGACAGCAATAGCGGAAAACGTCGATGTCCATCATGG
GTGAACTCGGAGAACGTCCTCCTTATCCTTCTGATCTCCTCCGTCATCATGGGCTTCGTG
CTCGGGTACGTTCTGGGGCTCTTCTACGACTTCACTCAAGACCAGATCAACTACCTGACC
TTCCCTGGGAACCTCTTCATGAACATGCTGAAGATGATGATCGTACCCCTCATCGTCTCC
AGTCTCATCAACAGCCTGGCGTCGCTCGACTCGGCGATGTCGGGGAAGCTGGGGCTCAGG
GCGGTGGCCTACTACTTTTTGACCACGTTGATCGCAGTCATTCTTGGAATCATACTGGTG
GTCACCATCCAGCCTGGTAGTCGAGGAGGAACTGAGAAGGATCCCGATGGCACGGAAGAA
GAGGTTAATACAGCCTATGCCTTCATGGATCTCATCTTAAATATGTTTCCAGAGAACATT
GTCGAAGCTTGCTTCAGAACGTTCAAAACGGCAGGCATCAAGACAGTGGTGCCGGTTCCT
TCTTTGACCACGGGTGACTTCCTTAACCTGACCCTGATGTCCGGCCTGACCATTCACCAA
TCCATGGGCTTCATCAACGGAACCCTCCAGACCATTGGTCAGAAGACCATGGACTTCAGA
ATGATGGCCCTCGACGCCAAAACCGTCAGTGATGACATGGATATGTTTCTTCAGGACATG
GACATGACCTATACATACTTAATGGAATCAGTTCAAGGAGCCGGTGGCAGTAATCCTGGA
TCGAACCTGATTCCGGTGAGCAATCTCCTTGGAGAGTTCTCAACCTACATTGATGATCTG
AGAGCCGTTGTGGATGATCTTCCATCAACGGGAGAGCTGGATGAAATGTATATGACGCAT
TTGGGTAACATGACTGGAATGGTACTATGGGCAGCGGGTGAAACAGAAACTGAGTTATTA
TCAAGCCTCAAGAGCCTAGATGCTGTCAATGTGTCCACCCTAAACGCCACGTCACAAGCT
CTTCATTTGATCATATATTCAATGAACGACGTAGTGTACATGGTAGAACCGCTTCATATG
AGTTCCCTTATCCATACATCAAACGCAGAGGTGGTTGAGTTGGTTAATCTGATTACGATG
TTCCAACCGGACGATGTAGAGCTCACCAGACAGGTTCATATCATGAACGTCAATCTGATC
AACCTTGTCCTGGCGACGATGCAGGATCTGCAGAGCAGTGATCGTCTCGACCTTTCCCAT
GTCTCCCAGTCCATGCAGAAGCTGTCCACCAACCTGGTGTACCTGATGGACATGACCGAA
GAAGTGTACACTCTGGACTTCCTCAACCAGATCAGCACGCTCCTGCATGACATGACAGGC
GCCCTCAATCACCTTTCCATGGTCCTCTACACACCACGCACGCTCAAGATGGACTCTCTT
CTCCAGCTTAACCAGATCATCGCGCAGATGAATGGAGTGGTGAACTCCATGGCTGATGTC
CTGCAAGAGAGTACGGATTACACAATCTGGTACAGGGGTAACACCACTGAAGTGATTGAG
ACGGTTTGGGAAGGGACCTACGTCTACAGCATGAATATCCTAGGGCTTGTCGTCTTCTCC
ATTGCCTTCGGTATCATCGTTGGTCGGTTGGGTGACGATGGAAAAGTGGTGATCAGCTTC
TTTTCTGCTACTAATGAGGCCATCATGAAACTCGTCATGATCATCATGTGGTACGCTCCC
ATTGGTATCCTCTTCCTCATCACCGGTAGCATGGTGGGCGTCGAAGACTGGAGCGTGATC
TTCACCCAGCTCGGTCTTTACATGGCCACTGTCCTCTCTGGTTTAGCCATCCACGGGATC
ATCATCCTCCCTCTCCTCTACGTGGTCGTCGTCAGGAAGAATCCTTACAAGTACTTGGCA
GGCGTCACCCAGGCTCTCTTTACAGCTCTCGGAACTTCTTCGAGTTCGGCAACCCTACCA
GTGACTACCCGATGCTTAGAGGAAGGTCTAGGTGTCGATCCCCGTGTTGTACGGTTCGTT
CTCCCGGTCGGTGCTACCATTAACATGGACGGTACCGCTCTCTACGAGGCAGTAGCTGCC
ATCTTTATCGCCCAAGTTAACGACATCCCGCTCAGTTTTGCCGATTTAGTGACAATCAGT
CTAACGGCGACCTTCGCGAGTATCGGAGCAGCCGGTATCCCCCAGGCTGGTCTCGTGACC
CTCGTTATCGTCCTTACCGCAGTCGGCCTACCTACAGACGACGTCGCCCTCATCCTTGCA
GTTGATTTTATCCTTGACCGATTCCGAACGATGGTCAACGTGGAGGGCGACTCATTCGGT
GCCGCAATCGTCGCCAAGCTGTCCAAGAAAGACCTCGCAAAATCAGACGCGATCGATGCT
CTCGAAAACGGCGAAGTCACATTTAACGGAAAGAAAATGGCAGACAGGAAAGACAGCGAC
CTACATGCGTACACCAATGGCACATATGCACACCACGATGAAGACAACACTCCGCTT

>pdep
ATGGATGAGGTGGTCAACACAACACCAGAAAACTTTGCCAATCCCACATCTACTCTGAAA
CAGGTCGCGCAAGATATCGCGAATAYAWACAATACGACGATGAAYGGAGACGTGGTCCAT
ACGATGAACGGAGGCGTAGTCCATGACGCCAACGRTGTCGCYATTGARAACGGTGCGATG
ACAGAATTTCGTGATAAAGACGAGGACAGCACTAGTGGAAAACGTCGATGTCCATCATGG
GTGAACTCGGAGAACATTCTCCTTTTCCTTCTGATCTTCTCYGTCATCATGGGCTTCGTG
CTCGGKTACGTTCTGGGGCTCTTCTACGACTTCACTCAAGACCAGATCAACTACCTGACC
TTCCCTGGGAACCTCTTCATGAACATGCTGAAGATGATGATCGTACCCCTCATYGTCTCC
AGTCTCATCAACAGCCTGGCGTCGCTCGACTCGGCGATGTCGGGAAAGCTGGGGCTCAGG
GCGGTGTGCTACTACTTTCTGACCACGTTGATCGCAGTCGTCCTCGGAATCATACTGGTG
GTCACCATCCGGCCTGGTAGTCGAGGAGGAGCTGAAAAGGATCCCGATGGCACGGAAGAG
GAGGTTAATACAGCCTATGCCTTCATGGATCTCATCTTAAATATGTTTCCAGAGAACATC
GTCGAAGCTTGCTTCAGAACGTTCAAAACGGCAGCCATCAAGACAGTGGTGCCGGTTCCT
TCTTTGACCACGGGAGAGTTCCTTAACCTGACCCTGATGTCTGGGTTGACCATTCACCAA
TCCATGGGCTTCATCAATGGAACCCTCCAGACCATTGGACAGAAGACCATGGACTTCAGA
ATGATGKCACTTGACGCGAAAACCGTCAGTGATGACATGGATATGTTTCTCCAGGACATG
GACATGACCTATACATTCTTAATGGAATCAGTTCAAGGAGCCAGTGGCAGTNNNNNNGGA
TCGGACCTGACTCCGGTGAACAATCTACTTGAAGAGTTCTCAACCTACATTGATGATCTG
ACAGCCGTTGTGGACGGTCTTCCAGCGACGGGAGAGCTGAATGAAATGTATATGATGCAT
TTGGGTAACATGACTGGGATGGTACTATGGGCAGCGGGTGAAACAGAAACTGAGTTATTA
TCAAGCCTCAAAACCCTAAATGATGTCGATGTACCCACACTAAACGCCACGTTGCAAGCT
CTTCATTTGATCATATATTCAATGAACGACGTGGTGTACATGGTAGAACCACTTCATCTG
AGTTCCCTTATCCATACATCAAACGCAGAGGTGGTTGATTTGGTTAATATTATTGCGATG
TTCCAACCAGACGATGTAGAGCTCACCAGAAAGGTTCATATCATGAACGTCAATCTGATC
AACCTTGTCCTGGCGACAATGCAAGATCTGCAGGGCAGTGATCGTCTCGACCTTTCCCAC
ATCTCCCAGTCCATGCAGAAGCTGTCCACCAACCTSGTGTACCTGATGGACATGACCGAA
GACGTGTACACTCTAGACTTCCTCAACCAGATCAGCACACTCCTGCATGACATGACATAC
GCCCTCAATCAACTCTCCATGGTCCTCTACACACCACGTACGCTCAAGATGGATTCTGTT
CTCCAGCTTAACCAGATCTTCGCGCAGATGAACGAGGTGGTTAACTCCATGTCTGATGTC
CTGCAAGAGAGTACGGATTACACAATCTGGTACAGGGGTAATACCACTGAAACGGTTGAG
ACGGTTTGGGAAGGGACCTACGTCTACAGCATGAATATCCTGGGACTTGTCGTCTTCTCC
ATTGCCTTCGGTATCATCGTTGGTCGGTTGGGTGACGATGGAAAAGTGGTGATCAGCTTC
TTTTCTGCTACTAATGAGGCCATCATGAAACTCGTCATGATCATCATGTGGTACGCTCCC
ATTGGTATCCTCTTCCTCATCACCGGTAGCATGGTGGGCGTCGAAGACTGGAGCGAGATC
TTCACCCAGCTCGGTCTTTACATGGCCACTGTCCTCTCTGGTCTAGCTATCCACGGGATC
ATCATCCTCCCTCTCCTCTATGTGGTCGTCGTCAGGAAGAACCCTTACAAGTACTTGGCC
GGCGTCACCCAGGCTCTCTTTACAGCTCTCGGAACTTCTTCGAGTTCGGCAACCCTTCCA
GTGACTACCCGATGCTTAGAGGATGGCCTCGGTGTCGATCCCCGTGTTGTACGGTTCGTT
CTTCCGGTCGGTGCTACAATTAACATGGACGGTACAGCTCTCTATGAGGCAGTAGCTGCC
ATCTTTATCGCCCAAGTTAACGACATCTCGCTCAGTTTTGCYGATTTAGTGACAATAAGT
CTGACGGCGACCTTCGCGAGTATCGGAGCAGCCGGTATTCCTCAGGCTGGTCTCGTGACC
CTCGTCATCGTCCTTACCGCAGTCGGCCTACCAACAGACGACGTCGCCCTCATCCTTGCC
GTTGATTTTATCCTGGACCGATTCCGAACGATGGTCAACGTCGAGGGCGACTCATTYGGT
GCCGGAATTGTCGCTAAGTTGTCCAAGAAAGACCTCGCAAAATCAGACGAGATCGATGCT
CTCGAAAACGCCGAAGTCACATTTAACGGAAAGAAAACCGCAGAAAGGAAAGATAGYGAC
CTACATGCATATACCAACGGCACATATTYACACCATGATGAGGTCAACACTGCGCTT
