# Supplementary material for: Genome-wide signals of positive selection in strongylocentrotid sea urchins
Source: BMC Genomics. 2017 Jul 21;18:555. doi: 10.1186/s12864-017-3944-7 (PMC5521101; doi:10.1186/s12864-017-3944-7)
Supplement: Supplementary file 3 — Consensus alignment files. A compressed (gzip) tape archive (TAR) file containing 6250 consensus alignment files in FASTA format. (TGZ 14116 kb) [file 12864_2017_3944_MOESM3_ESM.tgz › SPU_008640/consensAlign.ordered.fa]

>sdro
ATGCAGAAGTTCGCGTTTATTCTCGGCCTACTAGCGGCTGGTGTACCTGCTCTCCTCGGT
CAAGATCTACCACCGTTTACGGACAGGAATTGTCGAACTGATGCTTACCCTCCACAAGCA
AGCGATGCCGCTCCTAAGTTCGTCTTCAATATGGACCTGGACCCAGAAGATAGATGGACC
GAGCTGGTCCAACCTAAATCAGCAAATNNNNNNNNNNNNNNNNNNNNNNNNNNNNNNNNN
NNNNNNNNNNnnnnnnnnnnnnnnnnnnnnnnnnnnnnnnnnnnnnGTGAGATCGTGATG
ATGAATATTTTCTACGAAATCGAATCCTTCTGCACTGCTGTAGTGGCACAGGATATGAAG
GGTGACATCTATCATGCGAGGAATATGGACTTTGGACAATTCATAGGGTGGGATGTGAAG
ACCGATCAGTGGATCATCACTGAGAGACTGAAGCCATTGGTTACCAATGTGGAGTACCAG
AAAGGAGGCAAAGTGGTCGCTAGAGCAGTGCACTTCGCTGGTTACGCTGGAATACTGACT
GGATTAAAACCGGGGGTGGTCAGTCTGAACATCAACTCCCGTCACAAGCTTAAGGATGTC
GGCTTCCTTGGTTTTATTGAGTGGATCTTGGGAGATCGCAAAGCTTAYTGGACAGGGTTC
GCTCTCAGGGATGCGATCCTAATGGCGACAGACTTTAACAGTACCGTCGAGTTTCTTTCT
ACAGTRGATACCATGGTACCTTCATACCTAACTGTAGGCGGTATGAACCCAGGGGAGGGC
GCGGTCATCACTAAAGCCAAGGGCAACACATCTGATGCGATCAGAAGAATAAATACCGAT
CAGGGGAAATGGTTCTTGGTCCAGACCAATTATGACAGTTGGAAGAATCCGCCATTTTAC
GATGACAGACGAGATCCAGCCATCAAATGCATGAAAAACATGACACGAGCGAACGTGAGT
TCGAAGAGCTTCTTCAATGTGTTGTCAACCAAGCCAGTTCTGAATATGCTCTCCTTGTTC
ACYGCTTTGATGCACGTAAGGGAAGGGACACTGGACGCCTACATTCGCCACTGCCCTCAG
CCATGTTACCCATGG

>spal
ATGCRGAAGTTCGCGTTTATTCTCGGGCTACTAGCGGCTGGTGTACCTGCTCTCCTCGGT
CAAGATCTACCACCGTTTACGGACAGGAATTGYCGAACTGATGCTTATCCTCCRCAAGCA
AGCGATGCCGCTCCTAAGTTCGTCTTCAATATGGACCTGGAYCCAGAAGATAGATGGACC
RAGCTGGTCCAACCWAAATCAGCAAATGGGCCGGTTGTGACGAGTCTCCCAGAGCCATAT
GATCGTGAACTGCAGGGCATCGNNNNNNNNNNNNNNNNNNNNNNNNGTGAGATCGTCATG
ATGAATATTTTCTACGAAATCGARTCCTTCTGCACTGCTGTAGTKGCACAGGATATGAGT
GGTGACATCTATCATGCGAGGAATATGGACTTTGGACAATTCATAGGGTGGGATGTGAAG
ACTGATCARTGGATCATCACTGAGAGACTGAAGCCATTGGTTACCAATGTGGAGTACCAG
AAAGGAGGCAAAGTGGTCGCTAGAGCAGTSCACTTCGCTGGTTACGCTGGAATACTGACT
GGATTAAAACCGGGTGTGGTCAGTCTGAACATCAACTCCCGTCACAAGCTCAAGGATGTC
GGCTTCCTTGGKTTTATTGAGTGGATCTTAGGAGATCGCAAAGCTTACTGGACAGGGTTC
GCTCTCAGGGATGCGATCCTAATGGCGACAGACTTTAACAGTACCGTCGAGCATCTTTYT
ACGGTGGATACCATGGTACCTTCATACATCACTCTAGGCGGTATRAACCCAGGAGAGGGC
GCGGTCATCACTAAAGCCAAGGGCAACACATCWGATGCGATCAGAAGAATAAATGTCGAT
CAGGGGAAATGGTTCTTGGTCCAGACCAATTATGACAGTTGGAAGAATCCGCCATTTTAC
GATGACAGACGAGATCCAGCCATCAAATGCATGAAAAACATGACACGAGCGAACGTGAGT
TCGAAGAGCTTCTTCAATGTGTTGTCAACCAAGCCAGTTCTGAATATGCTCTCCTTGTTC
ACTGCTTTGATGCACGTAAGGGAAGGGACACTGGACGCCTATATTCGCCACTGYCCTCAG
CCATGTTACCCATGG

>sfra
ATGCAGAAGTTCACGTTTATTCTCGGGCTACTAGCGGCTGGTGTACCTGCTCTCCTCGGT
CAAGATGTACCACCGTTTACGGACAAGAATTGCCGAACTGATGCTTACCCTCCACAATCA
AGTGATGCCGCTCCTAAGTTCGTCTTCAATATGGACCTGGACCCAGAAGATAGATGGACC
GAGCTGGTCCAATCAAAATCGGCAAATnnnnnnnnnnnnnnnnnnnnnnnnnnnnnnnnn
nnnnnnnnnnnnnnnnnnnnnnnnnnnnnnnnnnnnnnnnnnnnnnGTGAGATCGTTATG
ATGAATATTTTCTACGAAATAGAATCCTTCTGCACTGCTGTAGTAGCACAGGATATGAGT
GGTGACATCTATCATGCGAGGAATATGGACTTTGGACAATTCATAGGATGGGATGTGAAG
ACAGATCAGTGGATCATCACTGAGAGACTGAAGCCATTGGTTACCAATGTGGAGTACCAG
AAAGGAGGCAAGGTGATCGCTAGAGCAGTGCACTTCGCTGGTTACGCTGGAATACTGACT
GGATTAAAACCGGGTGTGGTCAGTCTGAACATCAACTCCCGTCACAAGCTCAAGGAAAGC
GGCTTCGTTGGTTTTATTGAGTGGATCTTAGGAGATCGCAAACCTTACTGGACAGGGTTC
GCTCTCAGGGATGCGATCCTAATGGCAACAGACTTTAACAGTACCGTTGAGTATCTTTCT
ACCGTGGATACCATGGTACCTTCATACCTCACTGTAGGTGGTATGAACCCTGGAGAAGGC
GTAGTCATCACTAAAGCCAAGGGCAACACATCTGATGCGATCAGAAGAATAAATGCTGAT
CAGGGGAAATGGTTCTTGGTCCAGACCAATTATGACAGTTGGAAGAATCCGCCATTTTAC
GATGACAGACGAGATCCAGCCATGAAATGCATGAAAAACATGACACAAGTGAACGTGAGT
CCGAAGGGCTTCTTCAATGTGTTGTCAACCAAGCCAGTTCTGAATATGCTCTCCTTGTTC
ACTGCTTTGATGCACGTAAGGGAAGGGACACTGGACGCCTATATTCGCCACTGCCCTCAG
CCATGTTACCCATGG

>afraSS
ATGCAGAAGTTCGCGTTTATTCTCGGGCTACTAGCGGCTGGTGTACCTGCTCTCCTCGGT
CAAGATCTACCACCGTTTACGGACAGGAATTGCCGAACTGATGCTTATCCTCCACAAGCA
AGCGATGCCGCTCCTAAGTTCGTCTTCAATATGGACCTGGATCCAGAAGATAGATGGACC
GAGCTGGTCCAACCAAAATCAGCAAATGGGCCGGTTGTGACGAGTCTCCCAGACCCATAT
GATCGTGAACTACAGGGCATCGCCGAGGCGACTGGGATCACCATTGGTGAGATCGTCATG
ATGAATATTTTCTACGAAATMGAATCCTTCTGCACTGCTGTAGTGGCACAGGATATGAAG
GGTGACATCTATCATGCGAGGAATATGGACTTTGGACAATTCATAGGKTGGGATGTGAAG
ACAGATCAATGGATCATCACTGAGAGACTGAAGCCATTGGTTACCAAYGTGGAGTACCAG
AAAGGAGGCAAAGTGGTCGCTMGAGCAGTSCACTTCGCTGGTTACGCTGGAATACTGACT
GGATTAAAACCGGGTGTGGTCAGTCTGAACATCAACTCCCGTCACAAGCTCAAGGATGTC
GGCTTCCTTGGGTTTATTGAGTGGATCTTAGGAGATCGCAAAGCTTACTGGACAGGGTTC
GCTCTCAGAGATGCGATCCTAATGGCGACAGACTTTAACAGTACCGTCGAGCATCTTTCT
ACGGTSGATACCATGGTRCCTTCATACATCACTCTAGGCGGTATGAACCCRGGAGARGGC
GCGGTCATCACTAAAGCCAAGGGCAACACATCAGATGCGATCAGAAGAATAAATGYYGAT
CAGGGGAAGTGGTTCKTGGTCCAGACCAATTATGAYAGTTGGAAGAATCCGCCATTTTAC
GATGAYAGACGAGATCCAGCCATSAAATGCATGAAAAACATGACWCAAGCGAACGTGAGT
TCGAAGAGCTTCTTCAAYGTGTTGTCAACCAAGCCAGTTCTGAAYATGCTCTCCTTGTTC
ACYGCTTTGATGCACGTAAGGGAAGGGACACTGGACRCCTAYATTCGCCACTGCCCTCAG
CCRTGTTACCCATGG

>hpul
ATGCATAAGTTSWCGTTTATTCTCGGGCTACTAGCGGCTGGTATACCTGCTCTCCTCGGT
CAAGATCTCCCACCGTTTACGGACAGTAATTGCCGGACTGATGCTTATCCTCCACAAGCA
AGTGATGCCGCTCCTAAGTTCGTCTTCAACATGGACCTAGATCCAGAAGATAGATGGACC
GAGCTGGTCCAACCAAAATCAGCAAATGGGCCGGTTGTGACGANNCTCCCAGAGCCATAT
GATCGTGAACTGCAGGGCATCGCCGATGCGACTGGGATCCCTATTGGTGAGATCGTCATG
ATGAATATTTTCTACGAAATCGAATCCTTCTGCACTGCTGTAGTGGCACAGGATATGAAA
GGTGACATCTATCATGCGAGGAATATGGACTTTGGACAATTYRTAGGGTGGGATGTGAAG
ACGGATCAGTGGATCMTYACTGAGAGACTGAAGCCATTGGTTACCAATGTGGAGTACCAG
AAAGGAGGCAAAGTGGTCGCTAGAGCARTCCACTTTGCTGGTTACGCTGGAATACTGACT
GGATTAAAACCGGGTGTGGTCAGTCTGAACATCAACTCCCGTCACAAGCTCAAGGAAATC
GGCTTCCTTGGTTTTATTGAGTGGATCTTAGGAGATCGCAAACCTTACTGGACAGGGTTC
GCTCTYAGGGATGCGATCCTAATGGCGACTGACTTTAACAGTACCGTTGAGTTTCTTTCT
ACGGTRGATACCATGGTACCTTCATACCTCACTGTAGGTGGTGTGAACCCGGGAGAAGGC
GCGGTCATCACTAAAGCCAAGGGCAACACATCTGATGCGATCAGACGAATAAATGCCGAT
CAGGGGAARTGGTTCTTGGTCCAGACCAATTATGACAGTTGGAAGAATCCGCCATTTTAT
GATGACAGACGAGATCCAGCCATGAAATGCATGAAAAACATGACACGAGCGAACGTGAGT
TCGAAGAGCTTCTTCAATGTGTTGTCAACCAAGCCAGTTCTGAATATGCTCTCCTTGTTC
ACTGCTTTGATGCACGTAAGGGAAGGGACGCTGGACGCCTATATTCGCCACTGTCCTCAG
CCATGTTACCCATGG

>snud
ATGCAGAAGTTCACGTTTATTCTCGGGGTACTAGCGGCTGGTGTACCTGCTCTCCTCGGT
CAAGATGTACCACCGTTTACGGACAAGAATTGCCGAACTGATGCTTACCCTCCCCAATCA
AGTGATGCCGCTCCTAAGTTCGTCTTCAATATGGACCTGGACCCAGAAGATAGATGGACC
GAGCTGGTCCAACCAAAATCGGCAAATGGTCCGGTTGTGACGACTCTCCCGGAGCCATAT
GATCGTAAACTGCAGGGCATCGCCGAGGCGACTGGGATCCCCATTGGKGAGATCGTTATG
ATGAATCTTTTCTACGAAATAGAATCCTTCTGCACTGCTGTAGTAGCACAGGATATGAAA
GGTGACATCTATCATGCGAGGAATATGGACTTTGGACAATTCATWGGGTGGGATGTGAAG
ACAGATCAGTGGATCATCACTGAGAGACTGAAGCCATTGGTTACCAATGTGGAGTACCAG
AAAGGAGGCAAGGTGGTCGCTAGAGCAGTGCACTTCGCTGGTTACGCTGGAATACTGACT
GGATTAAAACCGGGTGTGGTCAGTCTGAACATCAACTCCCGTCACAAGCTSAAGGAAAGC
GGCTTCRTTGGTTTTATTGACTGGATCTTAGGAGATCGCAARCCTTCCTGGACAGGGTTC
GCTCTCAGGGATGCGATCCTAATGGCAACAGACTTTAACAGTACCGTTGAGTATCTTTCT
ACCGTGGATACCATGGTACCTTCATACCTCACTGTAGGCGGTATGAACCCTGGAGAGGGC
GTGGTCATCACTAAAGCCAAGGGCAACACATCTGATGCGATCAGAAGAATAAATGCTGAT
CAGGGGAAATGGTTCTTGGTCCAGACCAATTATGACAGTTGGAAGAATCCGCCATTTTAC
GATGACAGACGAGATCCAGCCATCAAATGCATGAAAAACATGACACAAGTGAACGTGAGT
CCRAAGGGCTTCTTCAATGTGTTGTCAACCAARCCAGTTCTGAATATGCTCTCCTTGTTC
ACTGCTTTGATGCACGTAAGGGAAGGGACACTGGAYGCYTATATTCGCCACTGYCCTCAG
CCATGTTACCCATGG

>sintSS
ATGGAGAAGTTCATGTTTATTCTCGGGCTACTAGCGGCTGGTGTACCTGCTCTCCTCGGT
CAAGATCTACCACCGTTTACGGACARGAATTGYCGAACTGATGCTTATCCTCCACAAGCA
AGCGATGCCGCTCCTAAGTTCGTCTTCAATATGGACCTGRACCCGGAAGATAGATGGACM
GAGCTGGTCCAACCWAAATCAGCAAATGGGCCGGTTGTGACGAGTCTCCCAGAGCCATAT
GAnnnnnnnnnnnnnnnnnnnnnnnnnnnnnnnnnnnnnnnnnnnnGTGAGATCGTCATG
ATGAATATYTTCTAYGAAATAGARTCYTTCTGCACGGCTGTAGTGGCACAGGATATGAAG
GGTGACATCTWTCATGCGAGGAATATGGACTTTGGRCAATTCATAGGGTGGGATGTGAAG
ACTGATCAGTGGATCATCACAGAGAGACTGAAGCCATTGGTTACCAATGTGGAGTACCAG
AAAGGAGGCAAGGTGGTCGCTAGAGCAGTCCACTTCGCTGGTTACGCTGGAATACTKACT
GGATTAAAACCGGGTGTGGTCAGTCTGAACATCAACTCCCGTCACAAGCTCAAGGATATC
GGCTTCCTTGGTTTYATTGAGTGGATCTTAGGAGATCGCAAAGCTTACTGGACAGGGTTC
GCTCTCAGGGATGCGATCCTAATGGCGACAGACTTTAACAGTACCGTCGAGCATCTTTCT
ACAGTGGATACCATGGTACCTTCATACATCACTCTAGGCGGTGTGAACCCRGGAGAGGGC
GCAGTCATCACTAAAGCKAAGGGCAACACATCTGATGCGATCAGAAGAATAAATGCTGAT
CAGGGGAAATGGTTCGTGGTCCAGACCAATTATGACAGTTGGAAGAATCCGCCATTTTAC
GATGACAGACGAGATCCAGCCATCAAATGCATGAAAAACATGACACAAGCGAACGTGAGT
TCGAAGAGCTTCTTCAATGTGTTGTCAACCAAGCCAGTTCTGAATATGCTCTCCTTGTTC
ACTGCATTGATGCACGTAAGGGAAGGGACRCTGGACGCCTAYATTCGCCACTGTCCTCAG
CCATGTTACCCATGG

>sprp
ATGCAGAAGTTCACGTTTATTCTGGGGCTACTAGCGGCTGGTGTACCTGCTCTCCTCGGT
CAAGATCTACCACCGTTTACGGACAGGAATTGCCGAACTGATGCTTATCCTCCACAAGCA
AGCGATGCCGCTCCTAARTTCGTCTTCAATATGGACYTGGACCCARAAGATAGATGGACC
GAGCTGGTYCAACCAAAATCAGCAAATGGTCCGGTTGTGACGAGTCTCCCAGACCCATAT
GATCGTGAACTTCAGGGCATCGCCGAGGCGACTGGGATCCCCATTGGTGAGATCGTCATG
ATGAATATTTTCTACGAAATAGAATCCTTCTGCACTGCTGTAGTGGCACAGGATATGAAG
GGTGACATCTATCATGCGAGGAATATGGACTTTGGACAATTCATAGGGTGGGATGTRAAG
ACWGATCAGTGGATCATCACYGAGAGACTGAGGCCATTGGTTACCAATGTGGAGTACCAG
AAAGGAGGCAARGTRGTCGCTAGAGCAGTSCACTTCGCTGGTTACGCTGGAATACTGACT
GGATTAAAACCGGGTGTGGTCAGTCTGAACATCAACTCCCGYCACAAGCTCAAGGATATC
GGCTTCCTTGGTTTTATTGAGTGGATCTTAGGAGATCGCAAAGCTTACTGGACAGGGTTC
GCTCTCAGGGATGCGATMCTAATGGCGACAGACTTTAACAGTACCGTCGAGCATCTTTCT
ACRGTGGATACCATGGTACCTTCATACCTCACTSTAGGCGGTGTGAACCCGGGAGAAGGC
GCGGTCATCACTAAAGCCAAGGGCAACACATCWGATGCGATCAGAAGAATAAATGCTGAT
CAGGGGAAATGGTTCGTGGTCCAGACCAATTATGACAGTTGGAAGAATCCGCCATTTTAC
GATGACAGACGAGATCCAGCCATCAAATGCATGAAAAACATGACACAAGCGAACGTGAGT
TCGAAGAGCTTCTACAATGTGTTGTCAACCAAGCCAGTTCTGAATATGCTCTCYTTGTTC
ACTGCTTTGATGCACGTAAGGGAAGGGACACTGGACACCTACATTCGCCACTGCCCYCAG
CCATGTTACCCATGG

>spurp
ATGCAGAAGTTCACGTTTATTCTGGGGCTACTAGCGGCTGGTGTACCTGCTCTCCTCGGT
CAAGATCTACCACCGTTTACGGACAGGAATTGCCGAACTGATGCTTATCCTCCACAAGCA
AGCGATGCCGCTCCTAAATTCGTCTTCAATATGGACTTGGACCCAGAAGATAGATGGACC
GAGCTGGTCCAACCAAAATCAGCAAATGGTCCGGTTGTGACGAGTCTCCCAGACCCATAT
GATCGTGAACTTCAGGGCATCGCCGAGGCGACTGGGATCCCCATTGGTGAGATCGTCATG
ATGAATATTTTCTACGAAATAGAATCCTTCTGCACTGCTGTAGTGGCACAGGATATGAAG
GGTGACATCTATCATGCGAGGAATATGGACTTTGGACAATTCATAGGGTGGGATGTGAAG
ACTGATCAGTGGATCATCACTGAGAGACTGAGGCCATTGGTTACCAATGTGGAGTACCAG
AAAGGAGGCAAAGTGGTCGCTAGAGCAGTGCACTTCGCTGGTTACGCTGGAATACTGACT
GGATTAAAACCGGGTGTGGTCAGTCTGAACATCAACTCCCGCCACAAGCTCAAGGATATC
GGCTTCCTTGGTTTTATTGAGTGGATCTTAGGAGATCGCAAAGCTTACTGGACAGGGTTC
GCTCTCAGGGATGCGATCCTAATGGCGACAGACTTTAACAGTACCGTCGAGCATCTTTCT
ACGGTGGATACCATGGTACCTTCATACCTCACTCTAGGCGGTGTGAACCCGGGAGAAGGC
GCGGTCATCACTAAAGCCAAGGGCAACACATCAGATGCGATCAGAAGAATAAATGCTGAT
CAGGGGAAATGGTTCGTGGTCCAGACCAATTATGACAGTTGGAAGAATCCGCCATTTTAC
GATGACAGACGAGATCCAGCCATCAAATGCATGAAAAACATGACACAAGCGAACGTGAGT
TCGAAGAGCTTCTACAATGTGTTGTCAACCAAGCCAGTTCTGAATATGCTCTCTTTGTTC
ACTGCTTTGATGCACGTAAGGGAAGGGACACTGGACACCTACATTCGCCACTGCCCTCAG
CCATGTTACCCATGG

>pdep
ATGCAGAAGTTCACGTTTATTCTCGGGCTACTAGCGGCTGGTGTACCTGCTCTCCTCGGT
CAAGATCTACCACCGTTTACGGACAAGAGTTGCCGAACTGATGCTTACCCTCCACAAGCA
AGTGATGCCGCTCCTAAGTTCGTCTTCAATATGGACCTGGACCCAGAAGATAGATGGACC
GAGCTGGTCCAACCAAARTCGGCAAATnnnnnnnnnnnnnnnnnnnnnnnnnnnnnnnnn
nnnnnnnnnnnnnnnnnnnnnnnnnnnnnnnnnnnnnnnnnnnnnnGTGAGATCGTTATG
ATGAATATTTTCTACGAAATAGAATCCTTTTGCACTGCTGTAGTAGCACAGGATATGAAT
GGTGACATCTATCATGCGAGGAATATGGACTTTGGACAATTCATAGGGTGGGATGTGAAG
ACAGATCAGTGGATAATCACTGAGAGACTGAAGCCATTGGTTACCAATGTGGAGTACCAG
AAAGGAGGCAAGGTGGTCGCYAGAGCAGTGCACTTCGCTGGTTACGCTGGAATACTGACT
GGATTAAAACCGGGTGTGGTCAGTCTGAACATCAACTCCCGTCACAAGCTCAAGGAAAGC
GGCTTTCTTGGTTTCATTGAGTGGATCTTAGGAGATCGCAAACCTAACTGGACAGGATTC
GCTCTCAGGGATGCGATCCTAATGGCAACAGACTTTAACAGTACCGTAGAGTTTCTTTCT
ACCGTGGATACCATGGTACCTTCATACCTCACTGTAGGTGGTATGAACCCAGGAGAAGGC
GTGATCATCACTAAAGCCAAGGGCAACACATCTGATGCGATCAGGAGAATAAATGCTGAT
CAGGGGAAATGGTTCTTGGTCCAGACCAATTATGACAGTTGGAAGAATCCGCCATTTTAC
GATGACAGACGAGATCCAGCTATCAAATGCATGAAAAACATGACACAAGCGAACGTGAGT
CCGAAGGGCTTCTTCAATGTGTTGTCAACCAAACCAGTTCTGAATATGCTCTCTTTGTTC
ACTGCTTTGATGCACGTTAGGGAAGGGACACTGGACGCCTATATTCGCCACTGCCCTCAG
CCATGTTACCCATGG
