# Supplementary material for: Genome-wide signals of positive selection in strongylocentrotid sea urchins
Source: BMC Genomics. 2017 Jul 21;18:555. doi: 10.1186/s12864-017-3944-7 (PMC5521101; doi:10.1186/s12864-017-3944-7)
Supplement: Supplementary file 3 — Consensus alignment files. A compressed (gzip) tape archive (TAR) file containing 6250 consensus alignment files in FASTA format. (TGZ 14116 kb) [file 12864_2017_3944_MOESM3_ESM.tgz › SPU_016557/consensAlign.ordered.fa]

>sdro
ATGCGAATGGATTGGGAAAGGCGTACAGAACATGATACGGCCTGTTCTCAACTCATATGG
ACCATGCCTGAGATGAAAGGACTCATTCATAAGGATATCCGTGCTCATATGAACTCGTTC
AAAAAGTTACTGGAATCTCGTGCTACCGTTGAAGAACACATCAAGTGGGTGGAAGAGGTC
CGCTCATTCTACGTAGAGAAGGGATACCCTCGCGGTAGCGTGCAGTATGAGAAAGCTGAG
MGGGCSTTCTTCATGGGCTGGAGTTATGTCTGTAGTCTTATCATCAGGGATCAGACACTT
AGAAGCGCCACCAGCTTTGGTTCSTTCCATCTTCTGAACCTTCTGTATGAGGAATATCTT
CTCTACGTGATAGAGGTACATCGMTACCAGCGAGAAGAAGTAGCACTCTGGAACAAAGTC
ATGGATGTAGACATGCCGATGGCCGAGGGATWTCTCCTAGCTGACGTCGATCTCGATTTG
GACGACTGCGGCGACATCCTTGACATGTCCACCAGCTCGATGATGTCTATAGGAGCAGGT
GACGATCTTTTCGATGATGATACAATACTTCCCGCTTCCAGCGCCGTCAATGCCGTTCCC
CCGACTGTTCCTGACAAGCTGGCATCGACTCCAATTGTTGACTCTACCGTAGAAAGCTCT
AGATCAGACGTTGAAGACTGTGACGTCACCAAGCATGTGAAACCAGTATTACCCACACTA
GATATCATCTCAATGGCATATGCCGCATCATTTCGACCTGGTGGAAATGAGAGTCMTGGA
CCACGAGCAACCACGGAGAASAAAATCACCACACTCAAAGAAACATCCAACTTTGTGACA
ACCAAATTGATCCGCGCAACCCTCCTAYCCCAAAGTGAACAGAAACCACGTACACCATCA
GGCTCAGCATCCGCCAATACGAAAAARGGAGGAGGGGACCTAAAGGAGACCCCTGCKGCA
CCTCCAGTCCTCACACTCAACGTTCCCATGCTCCCAGGTCTAGATCTTCACAAGGGGCAG
TTCTTGACCGCGGGTGACGGTAATAARTACATAATMAACGACGTTCAGACAGTGTTACAA
CCGGCGAAAAATACCACRGWW

>spal
ATGCGTACGGATTGGGAAAGGCGTACAGAACATGATACGGCCTGTTCTCAACTCATATGG
ACCATGCCTGAGATGAAAGGACTCATTCATAAGGATATCCGTGCTCATATGGACTCGTTC
AAAAAGTTACTGGAATCTCGTGCTACCGTCGAAGATCACATCAAGTGGGTGGAAGAGGTC
CGCTCATTCTACGTAGAGAAGGGATACCCTCGCGGTAGCGTGCAGTATGAGAAGGCTGAG
CGGGCCTTCTTCATGGGCTGGAGTTATGTCTGTAGTCTTATCATCAGGGATCAGACACTT
AGAAGCGCCACCAGCTTTGGTTCCTTCCATCTTCTGAACCTTCTGTATGAAGAATATCTT
CTCTACGTGATTGAGGTTCATCGATACCAGCGAGAAGAAGTAGCACTCTGGAACAGTGTC
ATGGATGTAAACATATCGATGGCCGAGGGATATCTCCTAGCTGACGTCGATCTCGATTTG
GACGACTGCGACGACATCCTTGACATGTCCACCAGCTCGATGATGTCTATCGGAGCAGGT
GACGATCTTTTCGATGATGATGCAATACTTCCCGCTTCCAGCGCCGTCAATGCCGTTCCC
CCGACTGTTCCTGACAAGCTGGCATCGACTCCAATTGTTGACTCTACCGTAGAAAGCTCT
AGATCAAACGTTGAAGACTGTGACGTCACCAAGCATGTGAAGCCAGTATTACCCACACTA
GATATCATCTCAATGGCATATGCCGCATCATTTCGACCTGGTGGAAATGAGAGTCCTGGA
CCAGGAGCAACCACGGAGAAGAAAATCACCACACTCAAAGAAACAACCAACTTTGTGACA
ACCAAATTGATCCGCGCAACCCTCCTACCACAAAGCGATCAGAAACCACTTACACCATCA
GGCTCAGCGTCCGCCAATACGAAAAAAGGAGGAGAGGACCTAAAGGAGACCCCTGCGGCA
CCTCCAGTCCTCACACTCAACGTTCCCATGCTCCCAGGTCTAGATCTTCACAAGGGGCAG
TTCTTGACCGCGGGTGACGGTAATAAGTACATAATCAACGACGTTCAGACAGTGTTACAA
CCGGCGAAAAATACTACAGAA

>sfra
ATGCGTCTAGATTGGGAGAGGCGTACAGAACATGACACGGTCTGTTCTCAACTCATRTGG
ACCATGCCTGAGATGAAAGGACTCAAACATAAGGATATCCGTGCTCATATGGTCTCGTTC
AAGAAGTTACTGGAATCTCGTGCTACCGTGGAAGATCACGTCAARTGGGTGGAAGAGGTC
CGCTCTTTCTACGTAGAGAAGGGATACCCTCGCGGTAGCGTGCTGTATGAGAAAGCTGAG
CGGRCCTTCTTCATGGGATGGAGTTATGTCTGTAGTCTTATCATTAGGGACCAGACACTT
CGAAGCGCCACCAGCTTTGGTTCCTTCCATCTTCTRAACCTTCTGTATGAAGAATATCTT
CTCTACGTGATTGAAGTACATCGATATCAGCGAGAAGAAGTAGCACTCTGGAACAGTGTC
ATGGATGTAAACATGCCGATGGCCGAGGGATTTCTCCTCGCYGACGTCGATCTAGCTTTG
GACGACTGCGACGACATCYTTGACATGTCCACCAGCTCGATGATGTCTATGGGAGCAGGT
GACGATCTTTTCGGTGACGATGTAATACTTCCCGCTTCCAGCGCCGTTAATGCCGTTCCT
CMGACTGTTCCTGACAAACCGCCATCGACTCAAATTGCTGACTCTGYCGTAGAAAGCTCT
AGATCAGATGTTGAAGACTNNCAAGTCACCAAGCATGTGAAACCRGTATTACCCAAAGCA
GATATCATCTCAATGGCATATGCCGCATCAGCTCGASCTGATGGAAATGAGAGTCCTGnA
CCACGTGCAACCACGGAGAAGAAAATCACCACACCCAAGGAAACATCCACCTATGTGACA
ACTAAATTGATCCGTGCTACCCTCCTACCCCAAAGCGATCAAAAACCATTGACACCAACA
GGCTCAGCATCCGCCAATACGAAAAAAGTAGAAAAGGACCTAAAGGAGACCCCTGCGGCA
CCCCCAGTCCTCACACTCAACGTTCCCATGCTCCCAGGTCTAGATCTTCACAAGGGGCAG
TTCTTGACAGCGGGTGATGGTAATAAGTACATAATCAACGACGTTCAGACAKTGTTACGA
CCGGCAAAAGATACCACnnnn

>afraSS
ATGCGAATGGATTGGGAAAGACGTACAGAACATGATACGGCCTGTTCTCAACTCATATGG
ACCATGCCTGAGATGAAAGGACTCATTCATAAGGATATCCGTGCTCATATGGACTCGTTC
AAAAAGTTACTGGAATCTCGTGCTACCGTTGAAGATCACATCAAGTGGGTGGAAGAGGTC
CGCTCATTCTACGTAGAGAAGGGATACCCTCGCGGTAGCGTGCAGTATGAGAAAGCTGAG
CGGGCCTTCTTCATGGGCTGGAGTTATGTCTGTAGTCTTATCATCAGGGATCAGACACTT
AGAAGCGCCACCAGCTTTGGTTCCTTCCATCTTCTGAACCTTCTGTATGAGGAATATCTT
CTCTACGTGATTGAGGTACATCGCTACCAGCGAGAAGAAGTAGCACTCTGGAACAAAGTC
ATGCATGTAGACATGCCGATGGCCGAGGGATATCTCCTAGCTGACGTCGATCTCGATTTG
GACGACTGCGATGACATCCTTGACATGTCCACCAGCTCGATGATGTCTATAGGAGCAGGT
GACGATCTTTTCGATGATGATGCAATACTTCCTGCTTCCAGCGCCGTCAATGCCGTTCCC
CCGACTATTCCTGACAAACTGGCATCGACTCCAATTGTTGACTCTACCGTAGAAAGCTCT
AGATCAGGCGTTGGAGACTGTGACGTCACCAAGCATGTGAAACCAGTATTACCAAAACTA
GATATCATCTCAATGGCATACGCCGCATCATTTCGACCTGGTGGAAATGAGAGTCCTGGA
CCAGGAGCAACCACGGAGAAGAAAATCACCACACTCAAAGAAACATCCGTCTTTGTGACA
ACCAAATTGATCCGCGCTACCCTCCTACCCCAAAGCGATCAGAAACCACTTACACCATCA
GGCTCAGCATCCGCCAATGCGAAAAAAGGAGGAGAGGACCTAAAGGAGACCCCTGCGGCA
CCTCCAGTCCTCACACTCAACGTTCCCATGCTCCCAGGTCTAGATCTTCACAAGGGGCAG
TTCTTGACCGCGGGTGATGGTAATAAGTACATAATCAACGACGTTCAGACAGTGTTACAA
CCGGCGAAAAACACCACAGAA

>hpul
ATGCGTATGGATTGGGAAAGGCGTACAGAACATGACACGGCCTGCTCTCAACTCATATGG
ACCATGCCTGAGATGAAAGGACTCGTTCATAAGGATATCCGTGCTCATATGGACTCGTTC
AAAAAGTTACTGGAATCTCGTGCTWCCGTYGAAGATCACGTCAAGTGGGTGGAAGAGGTY
CGCTCATTCTAYGTAGAGAAGGGATACCCTCGCAGTAGCGTGCAGTATGAGAAAGCTGAG
CGGGCGTTCTTCATGGGYTGGAGTTATGTCTGTAGTCTTATCATCAGGGATCAGACACTT
MGAAGCGCCACCAGCTTTGGTTCCTTCCATCTTCTGAACCTTCTGTATGAAGAATATCTT
CTCTACGTGATTGAGGTACATCGATACCAGCGAGAAGAAGTAGCACTCTGGAACACTGTC
ATGGATGTAAAAATGCCGATGGCCGAGGGATTTCTCCTAGCTGACRTCRATCTCGAYTTG
GACGACTGCGACGACATCCTTRACATGTCCACCAGYTCGATGATGTCTAYAGGAGCARGT
GACGATCTTTACGATGATGATGCAATACTTCCCGCTTCCMGCRCCRTCAATGCCGTTCCY
CCGACTGTTYCTGRCAAACTGGCATCGACTCAAATTGYTGAMTCTACCGTAGAAAGCTCT
AGCTCRGACGTTGAAGRCCGTGACGTCACCAAGCATGCCAAACCAGTWTTACCCAAACTW
GATATCATCTCAATGGCATATGCCGCATCAATTCGACCTGGTGGAAATGAGAGTCCTGGA
CCAGGAGCAACCACGGAGAAGAAAATCTCCWCACTCAAAGAAACATCTAACTTTGTGACA
ACCAAAYTGATCCGCGCAACCCTCCTACCCCAAAGCGAKCAGAAACCACTWACACCWTCA
GGCTCAGCATCCGCCAATRCGAWAAAAGGAGAAAAKGACCTAAAGGAGACCCCTGTGGCA
CCTCCAGTCCTCACACTCAACGTTCCCATGCTCCCAGGTCTAGATCTTCACAAGGGGCAG
TTCTTGACCGCGGGTGACGGTAACAAGTACATAATCAACGACGTTCAGACAGTGTTACAA
CCGGCAAAAAATACCACGGAT

>snud
ATGCGTCTGGATTGGGAGAGGCGTACAGAACATGACACGGTCTGTTCTCAACTCATATGG
ACCATGCCTGAGATGAAAGAACTCAAACATACGGATATCCGTGCCCATATGGACTCGTTC
AAGAAGTTACTGGAATCTCGTGCTACCGTGGAAGATCACGTCAAGTGGGTGGAAGAGGTC
CGCTCTTTCTACGTAGAGAAGGGATACCCTCGCGGTAGCGTGCAGTATGAGAAAGCTGAG
CGGGCGTTCTYCATGGGATGGAGTTATGTCTGTAGTCTTATCATCAGGGACCAGACACTT
CGAAGCGCCACCAGCTTTGGTTCCTTCCATCTTCTTAACCTTTTGTATGAAGAATATCTT
CTCTACGTGATTGAGGTACATCGATACCAGCGAGAAGAAGTAGCACTCTGGAACAGTGTC
ATGGATGTAAACATGCCGATGGCCGAGGGATTTCTCCTCGCTGACGTCGATCTCGATTTG
GACGACTGCGACGACATCCTTGACATGTCCACCAGCTCGATGATGTCTATGGGAGCAGGT
GACGATCTTTTCGATGACGATGCAATACTTCCCGCTTCCAGCGCCGCTAAAGCCGTTCCT
CCGACTGTnnnnnnnnnnnnnGCATCGACTCAAATTACATACTCTGTCGTGGAAAGCTCT
GGATCAAACGTTGAAGACCNNNACGTCACCAAGCATATGAAGCCAGTATTACCCAAAGCA
GATATCATCTCAATGGCATATGCCGCATCAGCTCGACCTGGTAGAAATGAGAGTCCTGnA
CCACGTGCAACCATGGAGAAGAAAATCACCACACCCAAGGAAACATCCACCTTTGTGACA
ACCAAATTGATCCGTGCTACCCTCCTACCCCAAAGCGATCAAAAACTATTTACACCATCA
GGCTCAGGATCCGCTAATAAGAAAAAAGTAGAAATGGACCTAAAGGAGACCCCTGCCGCA
CCCCCAGTCCTCACACTCAACGTTCCCATGCTCCCAGGTCTAGATCTTCACAAGGGGCAG
TTCTTGACAGCGGGTGATGGTAATAAGTACATAATCAACGACGTTCAGACAGTGTTACAA
CCGGCGAGAGATACCACAGAA

>sintSS
ATGCGWMTGGATTGGGAAAGGCGTACAGAACATGATACGGCCTGTTCTCAACTCATATGG
ACCATGCCTGAKATGAAAGGACTCATTCATAAGGATATCCGTGCTCATATGGACTCGTTC
AAAAAGTTACTGGAATCTCGTGCTACCGTTGAAGATCACATCAAGTGGGTGGAAGAGGTC
CGCTCATTCTACGTAGAGAAGGGATACCCTCGCGGTAGCGTGCAGTATGAGAAAGCTGAG
CGGGCCTTCTTCATGGGCTGGAGTTATGTCTGTAGTMTTATCATCAGGGAYCAGACACTT
AGAAGCGCCACCAGCTTTGGTTCCTTCCATCTTCTGAACCTMCTGTATGARGAATATCTT
CTCTACGTGRTTGARGTRCATCGATACCAGCGRGAAGAAGTAGCACTYTGGAACAAAGTC
ATGGATGTAAACATGCCGATGGCCGAGGGATTTCTCCTAGCTGACGTCGATCTCGATTTG
GACGACTGCGGCGACATCCTTGACATGTCCACCAGCTCGATGATGTCTATAGGAGCAGGT
GAYGATCTTTTCGATGATGATGCAATACTTCCTGCTTCCAGCGCCGTCAATGCCGTTCCC
TCGACTATTCCTGACRRACTGGCATCGACTCRAATTGTTGACYCTACCGTAGAAAGCYCT
AGATCAAACGTTGAAGACTGTGACGTCACCAAGCATGTGAAACCAGYATTACCCACACTA
GATATCATCTCAATGGCATATGCCGCATCATTTCGACCTGGTGGAAATGAGAGTCCTGGA
CCAGGAGCAACCACGGAGAAGAAAATCACCACACTCAAAGAAACATCCAACTTYGTGACA
ACCAAATTGATCCGTGCAACCCTCCTACCCMAAAGCGATCAGAAACCACTTACACCATCA
GGCTCAGTATCCGCCAATACGAAAAAAGGAGGAGAGGACCTAAAGGAGACCCCTGCGGCA
CCTCCAGTCCTCACACTCAACGTTCCCATGCTCCCAGGTCTWGATCTTCACAAGGGGCAG
TTCTTGACCGCGGGYGACGGTAATAAGTACATAATTAACGACGTTCAGACAGTGTTACAA
CCGGCGAAAAATACCACGGAT

>sprp
ATGCGTCTGGATTGGGAAAGGCGTACAGAACATGATACGGCCTGYTCTCAACTCATATGG
ACCATGCCTGAGATGAAAGGACTCATTCATAAGGATATCCGTGCTCATATGGACTCGTTC
AAAAAGTTACTGGAATCTCGTGCTACCGTCGAAGATCACATCAAGTGGGTTGAAGAGGTC
CGCTCATTCTACGTAGAGAAGGGATACCCTCGCGGTAGCGCGCATTATGAGAAAGCTGAG
CGGGCGTTCTTCATGGGCTGGAGTTATGTCTGTAGTCTTATCATCAGGGATCAGACACTT
AGAAGCGCCACCAGCTTTGGTTCGTTCCATCTTCTGAACCTTCTGTATGAAGAATATCTT
CTCTACGTGATAGAGGTGCATCGATACCAGCGAGAAGAAGTAGCACTCTGGAACCACGTC
ATGGATGTAAACATGCCGATGGCCGAGGGATATCTCCTAGCTGACGTCGATCTCGATTTG
GACGACTGCGRCGACATCCTTGAAATGTCCTCCAGCTCGATGATGTCTATAGGAGCAGGT
GACGATATTTTCGATGATGATGCAATACTTCCCGCTTCCCGCGCCGTCAATGCCGTTCCC
CTGACTGTTCCTGACAAACTGGCATCGACTCAAATGATTGACTCTACCGTAGAAAGCTCT
AGATCAGGCGTTGAAGACTGTGACGTCACCAAGCATGTGAAAGCAGTATTACCCACACTC
GATATCATCTCAATGGCATATGCCGCATCATTTCGACCTGGTGGAAATGAGAGTCCTGTA
CCAGGAGCAACCACGGAGAAGAAAATCACCACACTCAAAGAAACATCCACGTTTGTGACA
ACCAAATTGATCCGCGCTACCCTCCTACCACAAAGCGATCAGAAACCACTTACACCATCA
GGCTCAGCGTCCGCCAATACGAAAAAAGGAGGAGAGGGCCTAAAGGAGACCCCTGCGGCA
CCTCCAGTCCTCACACTCAACGTTCCCATGCTCCCAGGTCTAGATCTTCACAAGGGGCAG
TTCTTGACCGCGGGTGACGGTAATAAGTACATAATCAACGACGTTCAGACAGTGTTACAA
CCGGCGAAAAACACCACGGAT

>spurp
ATGCGTCTGGATTGGGAAAGGCGTACAGAACATGATACGGCCTGCTCTCAACTCATATGG
ACCATGCCTGAGATGAAAGGACTCATTCATAAGGATATCCGTGCTCATATGGACTCGTTC
AAAAAGTTACTGGAATCTCGTGCTACCGTCGAAGATCACATCAAGTGGGTTGAAGAGGTC
CGCTCATTCTACGTAGAGAAGGGATACCCTCGCGGTAGCGCGCATTATGAGAAAGCTGAG
CGGGCGTTCTTCATGGGCTGGAGTTATGTCTGTAGTCTTATCATCAGGGATCAGACACTT
AGAAGCGCCACCAGCTTTGGTTCGTTCCATCTTCTGAACCTTCTGTATGAAGAATATCTT
CTCTACGTGATAGAGGTGCATCGATACCAGCGAGAAGAAGTAGCACTCTGGAACCACGTC
ATGGATGTAAACATGCCGATGGCCGAGGGATATCTCCTAGCTGACGTCGATCTCGATTTG
GACGACTGCGGCGACATCCTTGAAATGTCCTCCAGCTCGATGATGTCTATAGGAGCAGGT
GACGATATTTTCGATGATGATGCAATACTTCCCGCTTCCCGCGCCGTCAATGCCGTTCCC
CTGACTGTTCCTGACAAACTGGCATCGACTCAAATGATTGACTCTACCGTAGAAAGCTCT
AGATCAGGCGTTGAAGACTGTGACGTCACCAAGCATGTGAAAGCAGTATTACCCACACTC
GATATCATCTCAATGGCATATGCCGCATCATTTCGACCTGGTGGAAATGAGAGTCCTGTA
CCAGGAGCAACCACGGAGAAGAAAATCACCACACTCAAAGAAACATCCACGTTTGTGACA
ACCAAATTGATCCGCGCTACCCTCCTACCACAAAGCGATCAGAAACCACTTACACCATCA
GGCTCAGCGTCCGCCAATACGAAAAAAGGAGGAGAGGGCCTAAAGGAGACCCCTGCGGCA
CCTCCAGTCCTCACACTCAACGTTCCCATGCTCCCAGGTCTAGATCTTCACAAGGGGCAG
TTCTTGACCGCGGGTGACGGTAATAAGTACATAATCAACGACGTTCAGACAGTGTTACAA
CCGGCGAAAAACACCACGGAT

>pdep
ATGCGTCTGGATTGGGAGAGGCGTACAGAACATGACACGGTCTGTTCTCAACTCATATGG
ACCATGCCTGAGATGAAAGGACTCAAACATAAGGATATCCGTGTTCATATGGACTCGTTC
AAGAAGTTACTGGAATCTCGTGCTACCGTGGAAGATCACGTCAAGTGGGTGGAAGAGGTC
CGCTCTTTCTACGTAGAGAAGGGATACCCTCGCGGTAGCGTGCAGTATGAKAAAGCTGAA
CGGGCCTTCTTCATGGGATGGAGTTATGTCTGTAGTCTTGTCATCAGGGACCAGACACTT
CGAAGTGCCACCAGCTTTGGTTCCTTCCATCTTCTGAACCTTCTGTATGAAGAATATCTT
CTCTACGTGATTGAGGTACATCGATACCAGCGAGAAGAAGTAGCACTCTGGAACAGTGTC
ATGGATGTAAACATGCCGATGGCCGAGGGATTTCTTCTCGCTGACGTCGATCTCGATTTG
GACGAATGCGACGACATCCTTGACATGTCCACCAGCTCGATGATGTCTATGGGAGCAGGT
GACGACCTTTTCGATGACGATGCAATACTTCCCGCTTCCACCGCCGTTAAAGCCGTTCCT
CCGACTGTnnnnnnnnnnnnnCCATCGACTCAAATTACATACACKGTCGTAGAAAGCTCT
AGATCAGACGTTGAAGACCNNNACGTCACCAAGCATATGAAGCAAGTATTACCCAAAACA
GATATCATCTCAATGGCATATGCCGCATCAGCTCGACCTGGTGGAAATGAGAGTCCTGnn
nnnnnnnCAAACACGAAGAAGAAAATCACCACACCCAAGGAAACATCCACCTTTGTGACA
ACCAAATTGATCCATGCTACCCTCCTACCCCAAAGCGATCAAAAACCATTTACACCATCA
GGCTCAGCATCCGCCAATAAGAAAAAAGKAGAAAAGGACATAAAGGAGACCCCTGCGGCA
CCCCCAGTCCTCACACTCAACGTTCCCATGCTCCCAGGTCTAGATCTTCACAAGGGGCAG
TTCTTGACTGCAGGTGATGGTAATAAGTACATAATCAACGACGTTCAGACAGTGTTAGGA
CCAGCGAAAGATACCACAGAA
