# Supplementary material for: Genome-wide signals of positive selection in strongylocentrotid sea urchins
Source: BMC Genomics. 2017 Jul 21;18:555. doi: 10.1186/s12864-017-3944-7 (PMC5521101; doi:10.1186/s12864-017-3944-7)
Supplement: Supplementary file 3 — Consensus alignment files. A compressed (gzip) tape archive (TAR) file containing 6250 consensus alignment files in FASTA format. (TGZ 14116 kb) [file 12864_2017_3944_MOESM3_ESM.tgz › SPU_022537/consensAlign.ordered.fa]

>sdro
ATGTCTGATTTGATAGAAGCCACGACGGATCGGGGTACCCTTGTCGAATTGGCCAGGCTA
CTTGAGCAAGCTGAGAGGTATGATGATATGGTGCGAGCAATGAAGAAAGTGACGGAGATG
GGCGATCGTTTATCGCAGGACGAACGAAACCTGCTTTCCGTTGCATACAAGAATGTTGTA
GGAGCGAGACGCTCGTCATGGCGGATTGTGAGTAGTCTGGAGCAGAAGTCAGAGGAAGAG
TTTAGAGGCAGGGCTGCGGAATACAGGGAGAAGATAGAGAAGGAGCTTGAAGCTATCTGC
GGACAGGTTTTGGTTTTGCTGAACGATATTCTCATACCCAATTCNNNNNNNNNNNNNNNN
NNNNNNNNNNNNNNNNNNNNNNNNNNNNNNNNNNNNNNNNNNNNNNNNNNNNNNNNNNNN
NNNNNNNNNNNNNNNNNNNNNNNNNNNNNNNNNNNNNAGTGTGCCGGTANNNNNNNNNNN
NNNNNNNNNNNNNNNNNNNNNNNNNNNNNNNNNNNNNNNNNNNNNNNNNNNNNNNNNNNN
NNNNNNNNNNNNNNNNNNNNNNNNNNNNNNNNNNNNNNNNNNNNNNNNNNNNNNNNNNNN
NNNNNNNNNNNNNNNNNNGCATTTGACAACGCTATAGAAGAGCTGGATTCACTCAAGGAG
GATTCATACAAAGACAGTACACTAATCATGCAGCTCCTCAGGGACAACCTAACTCTGTGG
ACGTCGGAACAGCCATCAGATGATATTCCAGAA

>spal
ATGTCTGATTTGATAGAAGCCACGACGGATCGGGTCACCCTTGTCGAATTGGCCAGGCTA
CTTGAGCAAGCTGAGAGGTATGATGATATGGTGCGAGCAATGAAGAAAGTGACGGAGATG
GGCGATCATTTAGCGCAGGACGAACGAAACCTGCTTTCCGTTGCATACAAGAATGTTGTA
GGAGCGAGACGCTCGTCATGGAGGATTGTGAGTAGTCTGGAGCAGAAGTCKGAGGAAGAG
TTTAGAGGCAGGGCCGCGGAATACAGGGAGAAGATAGAGAAGGAGCTTCATGCTATCTGC
GAACAGGTTTTGGAATTGCTGGACAAGTTTCTCATACCCAANNNNNNNNNNNNNNNNNNN
NNNNNNNNNNNNNNNNNNNNNNNNNNNNNNNNNNNNNNNNNNNNNNATTACTTCCGCTAC
TTAGTGGAAGTGAAGTCCGAAAATGATGGAAGAGACGNnnnnnnnnnnnnnnnnnnnnnn
nnnnnnnnnnnnnnnnnnnnnnnNNNNNNNNNNNNNNNNNNNNNNNNNNNNNNNNNNNNN
NNNNNNNNNNNNNNNNNNNNNNNNNNNNNNNNNNNNNNNNNNNNNNNNNNNNNNnnnnnn
nnnnnnnnnnnnnnnnnnGCATTTGACAACGCTATAGCTGAGCTGGATCAACTCAAGGAG
GATTCATACAAAGACAGTACACTTATCATGCAGCTCCTCAGGGACAACYTAACTCTGTGG
ACGTCGGAACAGCCATCAGATGATATTCCAGAA

>sfra
ATGTCTGATTTGATAGCATCCACGGGGGATCGGGCTACCCTTGTTGAATTGGCCAGGCTA
CTTGAGCAAGCTGAGAGGTATGATGATATGGTGCGAGCAATGAAGAAAGTGACGGAGATG
GGCGGACAATTAACGCAGGACGAACGAAATCTGCTTTCCGTCGCATACAAGAATGTTGTA
GGAGCTCGACGCTCCTCATGGAGGATTGTGAGTAGTCTTGAGCAGAAGnnnnnnnnnnnn
nnnnnAGGCAGGGCTACGGAATACAGGGAGACGATAGAGAAGGAGCTTCATGATATCTGT
CAACAGGTTTTGnnnnnnnnnnnnnnnnnnnnnnnnnnnnnnnnnnnnnnnnnnnnnnnn
nnnnnnnnnnnnnnnnnnnnnnnnnnnnnnnnnnnnnnnnnnnnnnnnnnnnnnnnnnnn
nnnnnnnnnnnnnnnnnnnnnnnnnnnnnnnnnnnnnnnnnnnnnnnnnnnnnnnnnnnn
nnnnnnnnnnnnnnnnnnnnnnnnnnnnnnnnnnnnnnnnnnnnnnnnnnnnnnnnnnnn
nnnnnnnnnnnnnnnnnnnnnnnnnnnnnnnnnnnnnnnnnnnnnnnnnnnnnnnnnnnn
nnnnnnnnnnnnnnnnnnGCATTTGACGACGCTATAGCTGAGCTGGATACACTAAAGGAG
GATTCATACAAAGACAGTACACTAATCATGCAGCTTCTCAGGGACAACTTAACTNNNNNN
NNNNNNNNNNNNNNNNNNNNNNNNNNNNNAGAA

>afraSS
ATGTCTGATTTGATAGAAGCCACGACGGATCGGGTTACCCTTGTCGAATTGGCCAGGCTA
CTTGAGCAAGCTGAGAGGTATGATGATATGGTGAGAGCAATGAAGAAAGTGACGGAGATG
GGCGATCATTTAGCGCAGGACGAACGAAACCTGCTTTCCGTTGCATACAAGAATGTTGTA
GGAGCGAGACGCTCGTCATGGAGGATTGTGAGTAGTCTGGAGCAGAAGTCGGAGGAAGAG
TTTAGAGGCAGGGCCGCGGAATACAGGGAGAAGATAGAGAAGGAGCTTCATGCTATCTGC
GRACAGGTTTTGGAATTACTGGACAAGTTTCTCATACCCAANNNNNNNNNNNNNNNNNNN
NNNNNNNNNNNNNNNNNNNNNNNNNNNNNNNNNNNNNNNNNNNNNNNNNNNNNNNNNNNN
NNNNNNNNNNNNNNNNNNNNNNNNNNNNNNNNNNNNNAGTGTGCCGGTAAATCTGAAnnn
nnnnnnnnnnnnnnnnnnnnnnnnnnnnnnnnnnnnnnnnnnnnnnnnnnnnnnnnnnnn
nnnnnnnnnnnnnnnnnnnnnnnnnnnnnnnnnnnnnnnnnnnnnnnnnnnnnnnnnnnn
nnnnnnnnnnnnnnnnnnGCATTTGACAACGCTATAGCTGAGCTGGATCAACTCAAGGAG
GATTCATACAAAGACAGTACACTTATCATGCAGCTCCTTAGGGACAACTTAACTCTGTGG
ACGTCGGAACAGCCATCAGATGATATTCCAGAA

>hpul
ATGTCTGATTTAATAGAAACCACGAACGATCGRGTTACCCTTATCGAATTGGCCCGTCTA
CTWGAGCAAGCTGAGAGGTATGATGATATGGTGCGAGCAATGAAGAAAGTGACGGAGATG
GACGATCTTTTAAAGTCGGAGGAACGAAACCTACTTTCCGTGGCATACAAAAATGTTGTA
GGAGCGAGACGCTCGTCATGGAGGATTGTGAGTAGTATGGAGCAGAAGTCAGAGGAAAAG
TTTAGAGGCAAGGCTGTGGAATACAGGAAGCATATAGAGATGGAGCTTCGTGATATCTnn
nnnnnnnnnnnnGACTTGCTGGACAAGTATCTCATACNNNNNNNNNNNNNNNNNNNNNNN
NNNNNNNNNNNNNNNNNNNNNNNNNNNNNNNNNNNNNNNNNNNNNNNNNNNNNNNNNNNN
NNNNNNNNNNNNNNNNNNNNNNNNNNNNNNNNNNNNNnnnnnnnnnnnnnnnnnnnnnnn
nnnnnnnnnnnnnnnnnnnnnnnnnnnnnnnnnnnnnnnnnnnnnnnnnnnnnnnnnnnn
nnnnnnnnnnnnnnnnnnnnnnnnnnnnnnnnnnnnnnnnnnnnnnnnnnnnnnnnnnnn
nnnnnnnnnnnnnnnnnnnnnnTTGACAACGCTATAGCTGAACTGGATCAACTCCAGGAG
GATTCATACAAAGACAGTACACTAATCATGCAGCTCCTCAGGGACAACTTAACTCTGTGG
ACGTCGGAAGAGCCATCGGATGNNNTTCAAGAA

>snud
ATGTCTGATGTAATAGATTCCACGGGGGATAGGGATACCCTTGTTGAATTGGCCAAGCTA
CTTGAGCACGCTGAGAGGTATGATGATATGGTGCGAGTAATGAGGAAAGTGGCGGAGATG
GGCGGACAATTAGCGCCGGACGAACGAAATCTGCTTTCCGTCGCATACAAGAATGTKGTA
GGAGCTCGACGTTCCTCATGGAGAATTGTGAGTAGTGTTGAGCAGAAGTCAGAGGAAGAC
TATAGAGGCAGGGCTACGGAATACAGGGAGAAGATAGAGGAGGAGCTTCATGATATCTGC
CAACAGGTTTTGNNNNNNNNNNNNNNNNNNNNNNNNNNNNNNNNNNnnnnnnnnnnnnnn
nnnnnnnnnnnnNNNNNNNNNNNNNNNNNNNNNNNNNNNNNNNNNNNNNNNNNNNNNNNN
NNNNNNNNNNNNNNNNNNNNNNNNNNNNNNNNNNNNNATTGTGCCGGTGAATCTGAAAAG
GCGTNCCTTGGAGCAATGGAAGCAGGCCTGGAACTTCCCAGCACACATCCCATTCAACTC
GGTCTAGCAnnnnnnnnnnnnnnnnnnnnnnnnnnnnnnnnnnnnnnnnnnnnnnnnnnn
nnnnnnnnnnnnnnnnnnGCATTTGACGATGCTATAGCTGAGCTGGATCACCTAAAGGAG
GATTCATACAAAGACAGTACACTAATCATGCAGCTACTCAGGGACAACTTAACTCTGTGG
ACGTCAGAACAGCCATCAGNTCCAANNNNAGAA

>sintSS
ATGTCTGATTTGATAGAAACCACGACGGATCGGGTTACCCTTGTCGAATTGGCCAGGCTA
CTTGAGCAAGCTGAGAGGTATGATGATATGGTGCGAGCAATGAAGAAAGTGACGGAGATG
GGCGATCATTTAGCGGCGGACGAACGAAACCTGCTTTCYGTTGCATACAAGAATGTTGTA
GGAGCGAGACGCTCGTCATGGAGGATTGTGAGTAGTTTGGAGCAGAAGTCAGAGGACGAG
TTTAGAGGCAGGGCCGCGGAATACAGGGAGAAGATAGAGAAGGAGCTTCATGCTATCTGC
GAACAGGTTTTGnnnnnnnnnnnnnnnnnnnnnnnnnnnnnnnnnnnnnnnnnNNNNNNN
NNNNNNNNNNNNNNNNNNNNNNNNNNNNNNNNNNNNNNNNNNNNNNNNNNNNNNNNNNNN
NNNNNNNNNNNNNNNNNNNNNNNNNNNNNNNNNNNNNNNNNNNNNNNNNNNNNNNNNNNN
NNNNNNNNNNNNNNNNNNNNNNNNNNNNNNNNnnnnnnnnnnnnnnnnnnnnnnnnnnnn
nnnnnnnnnnnnnnnnnnnnnnnnnnnnnnnnnnnnnnnnnnnnnnnnnnnnnnnnnnnn
nnnnnnnnnnnnnnnnnnGCATTTGACAACGCTATAGCTGAGCTGGATCAACTCAAGGAG
GATTCATACAAAGACAGTACACTAATCATGCAGCTCCTCAGGGACAACTTAACTCTGTGG
ACGTCAGAACAGCCATCAGATGATATTCCAGAA

>sprp
ATGTCTGATTTGATAGCAGCCACGACGGATCGGGTTACCCTTGTCGAATTGGCCAGGCTA
CTTGAGCAAGCTGAGAGGTATGATGATATGGTGCGAGCAATGAAGAAAGTGACGGAGATG
GGCGATCATTTAGCGTCGGACGAACGAAACCTGCTTTCCGTTGCATACAAGAATGTTGTC
GGAGCGAGACGCTCGTCATGGAGGATTGTGAGTAGTCTGGAGCAGAAGTCGGAGGAAGAG
TTTAAAGGCAGGGCCGCGGAATACAGGGAGAAGATAGAGAAGGAGCTTCATGCTATCTGC
GATCAGGTTTTGGAATTGCTGGACAAGTTTCTCATACCCAATTCTATAAGCACTGAGGAT
ACTCCGATACTCGAGGCTAATGTTTTCTACCTGAAGATGAAGGGAGATTACTTCCGCTAC
TTAGTGGAAGTGAAGTCTGAGAATGATGGAAGAGACGATTGTGCCGGTAAATCTGAAGAG
GCGTACCTGGCAGCAATGAAGGCAAGCCAGCAGCTTGCTAAAACACATCCCATTCATCTC
GGTCTAGCACTCAACTTCTCAGTTTTCTACTATGAAATCCGTAACGAGCCCAAGAAAGCC
TGTACAGTTGCTAAGGAGGCATTTGACAACGCTATAGCTGAGCTGGATCAACTCAAGGAG
GATTCATACAAAGACAGTACACTAATCATGCAGCTCCTTAGGGACAACTTAACTCTGTGG
ACGTCGGAACAGCCATCAGATGAAATTACAGAA

>spurp
ATGTCTGATTTGATAGCAGCCACGACGGATCGGGTTACCCTTGTCGAATTGGCCAGGCTA
CTTGAGCAAGCTGAGAGGTATGATGATATGGTGCGAGCAATGAAGAAAGTGACGGAGATG
GGCGATCATTTAGCGTCGGACGAACGAAACCTGCTTTCCGTTGCATACAAGAATGTTGTC
GGAGCGAGACGCTCGTCATGGAGGATTGTGAGTAGTCTGGAGCAGAAGTCGGAGGAAGAG
TTTAAAGGCAGGGCCGCGGAATACAGGGAGAAGATAGAGAAGGAGCTTCATGCTATCTGC
GATCAGGTTTTGGAATTGCTGGACAAGTTTCTCATACCCAATTCTATAAGCACTGAGGAT
ACTCCGATACTCGAGGCTAATGTTTTCTACCTGAAGATGAAGGGAGATTACTTCCGCTAC
TTAGTGGAAGTGAAGTCTGAGAATGATGGAAGAGACGATTGTGCCGGTAAATCTGAAGAG
GCGTACCTGGCAGCAATGAAGGCAAGCCAGCAGCTTGCTAAAACACATCCCATTCATCTC
GGTCTAGCACTCAACTTCTCAGTTTTCTACTATGAAATCCGTAACGAGCCCAAGAAAGCC
TGTACAGTTGCTAAGGAGGCATTTGACAACGCTATAGCTGAGCTGGATCAACTCAAGGAG
GATTCATACAAAGACAGTACACTAATCATGCAGCTCCTTAGGGACAACTTAACTCTGTGG
ACGTCGGAACAGCCATCAGATGAAATTACAGAA

>pdep
nnnnnnnnnnnnnnnnnnnnnnnnnnnGATCGGCCTACCCTTGTTGCATTGGCCAAGCTA
CTTGAGCAAGCTGAAAGGTATGATGATATGGTGGGAGCAATGARGAAAGTGACGGAGTTA
GGCGGACATTTAGRGGCGGACGAACGAAATCTGCTATCCGTCGCATACAAGAATGTTGTC
GGAGCGCGACGCTCCTCATGGAGGATTGTGAGTAGTCTGGAGCAGAAnnnnnnnnnnnnn
nnnnnnnnnnnnnnnnnnnAATACAGGGAGCTGATAGAGGAGGAGCTTCAAGCCATCTGC
nnnnnnnnnnnnNNNNNNNNNNNNNNNNNNNNNNNNNNNNNNNNNNNNNNNNNNNNNNNN
NNNNNNNNNNNNNNNNNNNNNNNNNNNNNNNNNNNNNNNNNNNNNNNNNNNNNNNNNNNN
NNNNNNNNnnnnnnnnnnnnnnnnnnnnnnnnnnnnnnnnnnnnnnnnnnnnnnnnnnnn
nnnnnnnnnnnnnnnnnnnnnnnnnnnnnnnnnnnnnnnnnnnnnnnnnnnnnnnnnnnn
nnnnnnnnnnnnnnnnnnnnnnnnnnnnnnnnnnnnnnnnnnnnnnnnnnnnnnnnnnnn
nnnnnnnnnnnnnnnnnnGCATTTGACGATGCTATAGCTGAACTGGATTCCCTAAAGGAG
GATGCATACAAAGACAGTACACTAATCATGCAGCTTCTCAGGGACAACTTAACTCTGTGG
ACGTCAGAACAGCCATCAGNNNNNNTCCCAGAA
