# Supplementary material for: Genome-wide signals of positive selection in strongylocentrotid sea urchins
Source: BMC Genomics. 2017 Jul 21;18:555. doi: 10.1186/s12864-017-3944-7 (PMC5521101; doi:10.1186/s12864-017-3944-7)
Supplement: Supplementary file 3 — Consensus alignment files. A compressed (gzip) tape archive (TAR) file containing 6250 consensus alignment files in FASTA format. (TGZ 14116 kb) [file 12864_2017_3944_MOESM3_ESM.tgz › SPU_003093/consensAlign.ordered.fa]

>sdro
ACGCAGGCTGAGGGCGAAAGAAAAAATAATCACTTATACATTATGTTTGCTTTCATAGAG
GAGCGAACGGAATTAACCGATGATGAATCAGCAAATGGTGTCAATGTGCGGAGTGAGACA
GATGTGGAAAAAACCCCGACCAAAGACCAAGAGAGTGTCGACGATGGCGAGTCATCACCT
Gnnnnnnnnnnnnnnnnnnnnnnnnnnnnnnnnnnnnnnnnnnnnnnnnnnnnnnnnnnn
nnnnnnnnnnnnnnnnnnnnnnNNNNNNNNNNNNNNNNNNNNNNNNNNNNNNNNNNNNNN
NNNNNNNNNNNNNnnnnnnnnnnnnnnnnnnnnnnnnnnnnnnnnnnnnnnnnnnnnnnn
nnnnnnnnnnnnnnnnnnnnnnnnnnnnnnnnnnnnnnnnnnnnnnnnnnnnnnnnnnnn
nnnnnnnnnnnnnnnnnnnnnnnnnnnnnnnnnnnnnnNNNNNNNNNNNNNNNNNNNGCA
GACGGTGGTAATGCGAATCCATCAAACNNNGATGATGACCCGGCGGGAAACCCAGGGAGT
GTCGACGATGGCGAGTCATCACCTGAAGATCAAGCAGACNNNNNNNNNNNNNNNNNNNNN
NNNNNNNNNNNNNNNNNNNNNNNNNNNNNNNNNNNNNNNNNNNNNNNNNNNNNNNNNNNN
NNNNNNNNNNNNNNNNNNNNNNNNNNNNNNNNnnnnnnnnnnnnnnnnnnnnnnnnnnnn
nnnnnnnnnnnnnnnnnnnnnnnnnnnnnnnnnnnnnnnnnnnnnnnnnnnnnnnnnnnn
nnnnnnnnnnnnnnnnnnnnnnnnnnnnnnnnnnnnnnnnnnnnnnnnnnnnnnnnnnnn
nnnnnnnnnnCTGAAGATCAAGCAGACGGTGGTAATGTGAATCCATCAAACNNNGATGAT
GACCCAGCGGGAAACCAAGAGAGTGTCGACGATGGCGAGTCATCACCTGAAGATCAATCA
GACGGTAATGTGAATCCATCAAACAACGATGATGACCCAGCGGGAAACCCAGGGAGTGTC
GACGATGGCGAGTCATCACCTGAAGATCAAGCAGACGGTGGTAATGCGAATCCATCAAAC
GACGATGATGACCCGGCGGGAANNNNNNNNNNNNNNNNnnnnnnnnnnnnnnnnnnnnnn
nnnnnnnnnnnnnnnnnnnnnnnnnnnnnnnnnnnnnnnnnnnnnnnnnnnnnnnnnnnn
nnnnnnnnnnnnnnnnnnnnnnnnnnnnnnnnnnnnnnnnnnnnNNNNNNNNNNNNNNNN
NNNNNNNNNNNNNNNNNNNNNNNNNNNNNNNNNNNNNNNNNNNNNNNNNnnnnnnnnnnn
nnnnnnnnnnnnnnnnnnnnnnnnnnnnnnnnnnnnnnnnnnnnnnnnnnnnnnnnnnnn
nnnnnnnnnnnnnnnnnnnnnnnnnnnnnnnnnnnnnnnnnnnnnnnnnnnnnnnnnnnn
nnnnnnnnnnnnnnnnnnnnnnnnnnnnnnnnnnnnnnnnnnnnnnnnnnnnnnnnnnnn
nnnnnnnnnnnnnnnnnnnnnnnnnnnnnnnnnnnnnnnnnnnnnnnnnnnnnnnnnnnn
nnnnnnnnnnnnnnnnnnnnnnnnnnnnnnnnnnnnnnnnnnnnnnnnnnnnnnnnnnnn
nnnnnnnnnnnnnnnnnnnnnnnnnnnnnnnnnnnnnnnnnNNNNNNNNNNNNNNNNNAC
CAAGAGAGTGTCGACGATGGCGAGTCATCACCTGAAGATCAAKCAGACGGTGGTAATGTG
AATCCATCAAACGATGATGAMCCAGCGGGAAACYCAGGGAGTGTCGACGATGGCGAGTCA
TCACCTGAAGATCAAGCAGACGGNNNNAATGCGAATCCANNNNNNNNNNNNNNNNNNNNN
NNNNNNNNNNNNNNNNNNNNNNNNNNNNNNNNNNNNNNNNNNNNNNNNNNNNNNNNNNNN
NNNNNNNNNNNNNNNNNNNNNNNNNNNNNNNNNNNNNNNNNNNNNNNNNNNNNNNNNNNN
NNNNNNNNNNNNNNNNNNNNNNNNNNNNNNNNNnnnnnnnnnnnnnnnnnnnnnnnnnnn
nnnnnnnnnnnnnnnNNNAACCCAGGGAGTGTCGACGATGGCGAGTCATCACCTGAAGAT
CAAGCAGACGGTGGTAATGCGAATCCATCAAACAACGATCTGACTGTCGAAGATTACCCC
TCAGTGGAGCTTCAGGCGGGAGGCCAACAAATACCCATTTACCAGGCTGATGACTCCTCA
GACTTCTCCCTTAACTTCATCGTTCCTCATGATAGCCAGAGTATAGAAGGTCTTGTCTTC
TTACTCCTACCCAGTACATCCAGCTCAGAAGGAGATGGCTATGTCATTCGTTTCGACGCT
GGGTCTCTGTATTTTACTTCTCCTGGTGATGATACCCAAGTTGAATACAATTATATCATC
GGTAATGTCCCAGCTGGTGCTTCCCTGCGGCTTGTTGTCGAAGGCAATACCCTCTACATT
CGCATATTGCAAGGAGAGACTTACATCAACCTTGTGACAGCACTAACTATCCAACGAGCT
TCCATTCAGGCTATATGTGTCGGAGCAACTCGTGTTTTCTACCTACGCTATTACTGCGGC
CTCCTGCAATGGATTTCACAGGACTACAAAAGGCTTACCTTTGTCACGGATGGCAGTGGC
GATGGCGTGTTCGATGATAAATTGAAATTTAACGTTCTACAAACCAGTCGGTATGACTTC
CTTGTCCAGGCTCAGAGAGGTGCGGTTCTGTACCTCTCCTCTAGCCAAGACGCATCTTCA
GCCGTCTACAGGTTAGTGATTGGCGATGGAAATGACGGCAATACAATCTCCCTCTACCGT
GCCTCTGATGCTACCACTCCGATCGCTCAAGCCGACTCACCCGATATACTGAACCAGTTT
AAATACGTCCGGTTCTCACTTACCATCTCCAGAAATCCTGATACCAAGGTTTTAACCTTC
TTGCTCGACCTGAGAAACTTCCACTCAAGTACCGCACGCAGACTCCTAACCTTTACGGAC
TCCGTTTCCTACRAGCAGTCCTCACTTTATCTCGGTTTCAACAGTGTGGGTGAATATCGA
GTCTATTGGATTTGTTATCTCTACTTCATCAGATCTGGGTCATCCCTTGCTCAAGGCTAC
ACTCAAACAACAGGGACAGGGGACAGGTCGATTCAAGTAGGACCATTTCCTGCCGGAGAC
AGAAAGTTGCTCATGGCTACCAACCTACAAAGTGACCTTGTCGTAGAGTTCTTGGACAGT
AACGAAGATGTKGTTGTCACCATCTCGTTTGGCRTTGAGAGCAACGCAAGATCGGTCATC
ACTCAAAATGGCGTCGAGCTAGCTTCTGATTCACGTGGTCTGGAGCTAACCACTGACAAT
GAAGAGTACGCATTCGCATACATCTGGATCTCCTTCTCCAATGGTCTCTTCCAAGCCGGA
TATCAATTCGAATCCAGTTTCATCAGCAGTGATAGTTGCACTGGACTATCCAAYATCCGT
TTCGCAACATTCAGAGCAGGAGCTGGCGCTCCAGCAAATGTGAAATACACTAACTATTAC
TGGAGATACTTCGTAGAGACGGCAGACGGTGAACTGGTCGGTAGGTTTAACGATATTTCC
TACAGATGCCACGACATGGAAGAAGATGCATGGGGCTTTAGTGCTACAGTGAGAGTTGAG
CTCCCGGAATGCTGGGGAGGCTATGTGCTGTTCGGGTCAAGAAACAACCCCATCGGAGAA
ATCGAACTTCGTCCCACAACTAYTAYTATCAGAGACGGACCGAACGGTAATGAACTGGAG
AAGATCGRATCTCCAGCAGGTTTTACACMGAGTGCACGCACG

>spal
AAGCAGACTGAGGGCGAAAGAAAAAATAATCACTTATACATTATGTTTGCTTTCATAGAG
GAGCGAACGGAATTAACCGATGATGAATCAGCAAATGGTGTCAATGTGCGGAGTGAGACA
GATGTGGAAAAAACCCCGACCAAAGACCAAGAGAGTGTCGACGATGGCGAGTCNNNNNNn
nnnnnnnnnnnnnnnnnnnnnnnnnnnnnnnnnnnnnnnnnnnnnnnnnnnnnnnnnnnn
nnnnnnnnnnnnnnnnnnnnnnnnnnnnnnnnnnnnnnnnnnnnnnnnnnnnnnnnnnnn
nnnnnnnnnnnnnnnnnnnnnnnnnnnnnnnnnnnnnnnnnnnnnnnnnnnnnnnnnnnn
nnnnnnnnnnnnnnnnnnnnnnnnnnnnnnnnnnnnnnnnnnnnnnnnnnnnnnnnnnnn
nnnnnnnnnnnnnnnnnnnnnnnnnnnnnnnnnnnnnnnnnnnnnnnnnnnnnnnnnnnn
NNNNNNNNNNNNNCGAATCCATCAAACNNNGATGATGACCCGGCGGGNAACNNNNNGAGT
GTCGACNNNGGNGAGTNATCNCCTGAAGATCAAGCAGACGGTGGTAATGTGAATCCATCA
AACAACGATGATGACCCAGCGGGAAACCCAGNNNNNNNNNNNNNNNNNNNNNNNNNNNNN
NNNNNNNNNNNNnnnnnnnnnnnnnnnnnnnnnnnnnnnnnnnnnnnnnnnnnnnnnnnn
nnnnnnnnnnnnnnnnnnnnnnnnnnnnnnnnnnnnnnnnnnnnnnnnnnnnnnnnnnnn
nnnnnnnnnnnnnnnnnnnnnnnnnnnnnnnnnnnnnnnnnnnnnnnnnnnnnnnnnnnn
nnnnnnnnnnnnnnnnnnnnnnnnnnnnnnnnnnnnnnnnnnnnnnnnnnnnnnnnnnnn
nnnnnnnnnnnnnACCAAGAGAGTGTCGACGATGGCGAGTCATCACCTGAAGATCAATCA
GACGGTAATGTGAATCAATCAAACAACGATAATGACCCAGCGGGAANCCNAGGGAGTGTC
GACGATGGCGAGTCATCACCTGAAGATCAAGCAGACGGTGGTAATGCGAATCCATCAAAC
NNNGATGATGACCCAGCGGGAAACCCAGGGAGTGTCGnnnnnnnnnnnnnnnnnnnnnnn
nnnnnnnnnnnnnnnnnnnnnnnnnnnnnnnnnnnnnnnnnnnnnnnnnnnnnnnnnnnn
nnnnnnnnnnnnnnnnnnnnnnnnnnnnnnnnnnnnnnnnnnnnnnnnnnnnnnnnnnnn
nnnnnnnnnnnnnnnnnnnnnnnnnnnnnnnnnnnnnnnnnnnnnnnnnnnnnnnnnnnn
nnnnnnnnnnnnnnnnnnnnnnnnnnnnnnnnnnnnnnnnnnnnnnnnnnnnnnnnnnnn
nnnnnnnnnnnnnnnnnnnnnnnnnnnnnnnnnnnnnnnnnnnnnnnnnnnnnnnnnnnn
nnnnnnnnnnnnnnnnnnnnnnnnnnnnnnnnnnnnnnnnnnnnnnnnnnnnnnnnnnnn
nnnnnnnnnnnnnnnnnnnnnnnnnnnnnnnnnnnnnnnnnnnnnnnnnnnnnnnnnnnn
nnnnnnnnnnnnnnnnnnnnnnnnnnnnnnnnnnnnnnnnnnnnnnnnnnnnnnnnnnnn
nnnnnnnnnnnnnnnnnnnnnnnnnnnnnnnnnnnnnnnnnnnNNNNNNNNNNNNNNNNN
NNNNNNNNNNNCGACGATGGCGAGTCATCACCTGAAGATCAAGCAGACGGTGGTAATGTG
AATCCATCAAACGATGATGACCCAGCGGGAAACCCAGGGAGTGTCGACGATGGCGAGNCA
TCACCTGAAGANCNANNNNNNNNnnnnnnnnnnnnnnnnnnnnnnnnnnnnnnnnnnnnn
nnnnnnnnnnnnnnnnnnnnnnnnnnnnnnnnnnnnnnnnnnnnnnnnnnnnnnnnnnnn
nnNNNNNNNNNNNNNNNNNNNNNNNNNNNNNNNNNNNNNNNNNNNNNNNNNNNNNNNNNN
NNNNNNNNNNNNNNNNNNNNNNNNNNNNNNNNnnnnnnnnnnnnnnnnnnnnnnnnnnnn
nnnnnnnnnnnnnnnnnnnnnNNNNNNNNNNNNNNNNNNNNNNNNNNNNNNNNNNNNNNN
NAAGCAGACGGTGGTAATGCGAATCCATCAAACAACGATCTGACTGTCGAAGATTACCCC
TCAGTGGAGCTTCAGGCGGGAGGCCAAMAAATACCCATTTACCAGGCTGATGACTCCTCA
GACTTCTCCCTTAACTTCATCGTTCCTCATGATAGCCAGAGTATASAAGGTCTTGTCTTC
TTACTCCTACCCAGTACATCCAGCTCAGAAGGAGATGGYTATGTCATTCGTTTCGACGCT
GGGTCTCTGTATTTTACTTCTCCTGRTGATGATACCCRASTTGAATACAMTTATAWCATC
GGYAATGTYCCAGCTGGTGCTTCCCTGCGGCTTGTTGTCGAAGGCAATACCCTCTACATT
CGCATMTTGCAAGGAGAGACTTACAYCAACCTTGTGACAGCACTAACTATCCAACGAGCT
TCCATTCAGRCTATWTGTGTCGGAGCAACTCGTGTTTTCTACCTACGCTATTACTGCGGC
CTCCTGCAATGGATTTCACAGGAYTACCAAAGACTTWCCTTTGTCACGGATGGCAGTGGC
GATGGCGAGTTCAATGATAAATTGAAATTTAACGTWCTACAAACCAGTCGGTATGACTTC
CTTGTCCAGGCTCAGAGAGGTGCAGTTTTGTACCTCTCCTCTAACCAAGACGCATCTTCA
GCMGTCTACAGGTTAGTGATTGGCGATGGAAATGACGGCAATACAATCTCCCTCTACCGT
GCCTCTGATGCTACCACTCCGATCGCTCAGGCCGACTCACCCGATGTACTGAACCAGTAT
AAATACGTCCGGTTCTCACTTACCATCTCCAGAAATCCTGATACCAAGGTTWTRACCTTC
TTGCTCGACCTGAGAAACTTCCACTCAAGTAACGCACTCAGACTCCTAACCTTTACGGAC
TCCGWTTCCTACGAGAAGTCCTCACTTTATCTCGGTTTCAACAGTGTGGGTGAATATCGA
GTCTATTGGATTTGTTATCTCTACTTCATCAGATCTGGGTCATCCCTTGCTCAAGGCTAC
ACTCAAACAACAGGGACAGGGGACAGGTCGATTCAAGTAGGACCATTTCCTGCCGGAGAC
AGAAAGTTGCTCATGGCTACCAATCTACAAAGTGACCTTGTCGTAGAGTTCTTGGACAGT
AACGAAGATGTTGTTGTCACCATCTCGTTTGGCATTGAGAGCAACGCAAGATCGGTCATC
ACTCAAAATGGCGCCGAGCTAGCTTCTGAGCCACGTGGTCTGGAGCTAACCACTGACAAT
GAAGAGTACGCATTCGCATACATCTGGATCTCCTTCTCCAATGGTCTCTTCCAAGCCGGA
TATCAATTCGAATCCAGTTTCATCAGCAGTGATAGTTGCACTGGACTATCCAACATCCGT
TTCGCAACATTCAGAGCAGGAGCTGGCGCTTCAGCAAATGTGAAATACACTAACTATTAC
TGGAGATACTTCGTAGAGACGGCAGACGGTGAACTGKTCGGTAGGTTTAACGATATTTCC
TACAGTTGCCACGACATGGAAGAGGATGCATGGGGCTTCAGTGCTACAGTGAGAGTTGAG
CTCCCGGAATGCTGGGGAGGCTATGTGCTGTTGGGGTCTAGAAGCAACCCCATCGGAGAA
ATCGAACTTCGTCCCGGAACTATTACTATCAGAGACGGACCGAACGGTAATGAACTGGGG
AAGATCGGATCTCCAGCAGGTTTTACACCGAGTGCACGCACG

>sfra
nnnnnnnnnnnnnnnnnnnnnAAAAATTATCAYTTATAATTTATGTTTTCTTTCATAGAG
GAGCGAACGGAATTAnnnnnnnnnnnnnnnnnnnnnnnnnnnnnnnnnnnnnnnnnnnnn
nnnnnNNNNNNNNNNNNNNNNNNNNNNNnnnnnnnnnnnnnnnnnnnnnnnnnnnnnnnn
nnnnnnnnnnnnnnnnnnnnnnnnnnnnnnnnnnnnnnnnnnnnnnnnnnnnnnnnnnnn
nnnnnnnnnnnnnnnnnnnnnnnnnnnnnnnnnnnnnnnnnnnnnnnnnnnnnnnnnnnn
nnnnnnnnnnnnnnnnnnnnnnnnnnnnnnnnnnnnnnnnnnnnnnnnnnnnnnnnnnnn
nnnnnnnnnnnnnnnnnnnnnnnnnnnnnnnnnnnnnnnnnnnnnnnnnnnnnnnnnnnn
nnnnnnnnnnnnnnnnnnnnnnnnnnnnnnnnnnnnnnnnnnnnnnnnnnnnnnnnnnnn
nnnnnnnnnnnnnnnnnnnnnnnnnnnnnnnnnnnnnnnnnnnnnnnnnnnnnnnnnnnn
nnnnnnnnnnnnnnnnnnnnnnnnnnnnnnnnnnnnnnnnnnnnnnnnnnnnnnnnnnnn
nnnnnnnnnnnnnnnnnnnnnnnnnnnnnnnnnnnnnnnnnnnnnnnnnnnnnnnnnnnn
nnnnnnnnnnnnnnnnnnnnnnnnnnnnnnnnnnnnnnnnnnnnnnnnnnnnnnnnnnnn
nnnnnnnnnnnnnnnnnnnnnnnnnnnnnnnnnnnnnnnnnnnnnnnnnnnnnnnnnnnn
nnnnnnnnnnnnnnnnnnnnnnnnnnnnnnnnnnnnnnnnnnnnnnnnnnnnnnnnnnnn
nnnnnnnnnnnnnnnnnnnnnnnnnnnnnnnnnnnnnnnnnnnnnnnnnnnnnnnnnnnn
nnnnnnnnnnnnnnnnnnnnnnnnnnnnnnnnnnnnnnnnnnnnnnnnnnnnnnnnnnnn
nnnnnnnnnnnnnnnnnnnnnnnnnnnnnnnnnnnnnnnnnnnnnnnnnnnnnnnnnnnn
nnnnnnnnnnnnnnnnnnnnnnnnnnnnnnnnnnnnnnnnnnnnnnnnnnnnnnnnnnnn
nnnnnnnnnnnnnnnnnnnnnnnnnnnnnnnnnnnnnnnnnnnnnnnnnnnnnnnnnnnn
nnnnnnnnnnnnnnnnnnnnnnnnnnnnnnnnnnnnnnnnnnnnnnnnnnnnnnnnnnnn
nnnnnnnnnnnnnnnnnnnnnnnnnnnnnnnnnnnnnnnnnnnnnnnnnnnnnnnnnnnn
nnnnnnnnnnnnnnnnnnnnnnnnnnnnnnnnnnnnnnnnnnnnnnnnnnnnnnnnnnnn
nnnnnnnnnnnnnnnnnnnnnnnnnnnnnnnnnnnnnnnnnnnnnnnnnnnnnnnnnnnn
nnnnnnnnnnnnnnnnnnnnnnnnnnnnnnnnnnnnnnnnnnnnnnnnnnnnnnnnnnnn
nnnnnnnnnnnnnnnnnnnnnnnnnnnnnnnnnnnnnnnnnnnnnnnnnnnnnnnnnnnn
nnnnnnnnnnnnnnnnnnnnnnnnnnnnnnnnnnnnnnnnnnnnnnnnnnnnnnnnnnnn
nnnnnnnnnnnnnnnnnnnnnnnnnnnnnnnnnnnnnnnnnnnnnnnnnnnnnnnnnnnn
nnnnnnnnnnnnnnnnnnnnnnnnnnnnnnnnnnnnnnnnnnnnnnnnnnnnnnnnnnnn
nnnnnnnnnnnnnnnnnnnnnnnnnnnnnnnnnnnnnnnnnnnnnnnnnnnnnnnnnnnn
nnnnnnnnnnnnnnnnnnnnnnnnnnnnnnnnnnnnnnnnnnnnnnnnnnnnnnnnnnnn
nnnnnnnnnnnnnnnnnnnnnnnnnnnnnnnnnnnnnnnnnnnnnnnnnnnnnnnnnnnn
nnnnnnnnnnnnnnnnnnnnnnnnnnnnnnnnnnnnnnnnnnnnnnnnnnnnnnnnnnnn
nnnnnnnnnnnnnnnnnnnnnnnnnnnnnnnnnnnnnnnnnnnnnnnnnnnnnnnnnnnn
nnnnnnnnnnnnnnnnnnnnnnnnnnnnnnnnnnnnnnnnnnnnnnnnnnnnnnnnnnnn
nnnnnnnnnnnnnnnnnnnnnnnnnnnnnnnnnnnnnnnnnnnnnnnnnnnnnnnnnnnn
nnnnnnnnnnnnnnnnnnnnnnnnnnnnnnnnnnnnGATCTGACTGTCGAAGATTACCCC
TCAGTGGAGCTTCAGGCGGGAGGCCAAAATACACCCATTTACCAGGCTGATGATTCCTCA
GACTTCTCCATTAACTTCATAATTCCTGATGATAGTCAGAGTATACAAGGCCTTGTCTTC
TACCTCCTGCCCAGTACATCCAGCACCGAAGATGAGGGTTATGTCATTCGCTTCGACGCT
GGGTCGCTGTATTTTAYGGCTCCTGGTGCWGATGCCCAAATTGAATACACTTACAACGTC
GGCAATGTTCCAGCTGCTGCTTACCTGCGGCTTGTGGTCGAAGGCAATAACCTCTACATT
CGCTTCTTGCAAGGACAGAATTACATCGACCTTGTGACAGCACTGACTATCGAACGCGCT
TACACGCAAACTATTTGTGTCGGTGCAACTCGTGTTTTCAATCTCCGCTATTACAGCGCC
GTCCTGCAATGGATTTCCCAGGACTACAAAAGACTTACCTTCGACACCGATGGCAATGGC
GATGGCGTGTTCGATGAGAATTTGAAATTTAACGTTTTAAAAACCAGTCGGTATGACTTC
CTTGTCCAGGCTGAGAGAGGTGCAGTTGTGTACCTCTCCTCTAGCCAAGACGCATCTTCG
ACCGTCTAYAGGTTGGTGATTGGCGATGGAAATGACGGCAATACAATCTCCMTCTACCGT
GCCTCCGATGCTACCAGTCCGATCGCTCAAGCTGACTCTCCCGATGTACTGAACCAGTTT
AAATACGTCCGGTTCTCACTTACCATCTCCAGAAATCCTGATACCAAGGTTTTAACCTTC
TTGCTTGATCAGAGAAACTTCCACTCAAGTAGCGCACGCAGACTCCTAAGCTTTACGGAC
TCCTCTTCCTACGAGCAGTCTTCACTTTATCTTGGTTTCAACAGTGTGGTTGGATATCGA
GTCTATTGGATTTGTTATCTCTACTTCATCAGATCTGGGTCATCCCTTGCTCAAGGCTAC
ACTCAAACAACAGGGGAMTATGACAGGTCGATTCAAGTAGGACCATTTCTTGCCGGAGAC
AGCAAGTTGCTCATGGCTACCAACTTACAAAGTGACCTTGTCGTAGAGTTCTTGAACAGT
GCAGACATTGTTGTTGTCACCATCTCGTTTGGCATTGATGGCAACACAAGATCGGTCATC
ACTCAAAATGGCGTCGAGCTAGATTCTCAGCCACTTAGTCTGGAGCTAACCnnnnnnnnn
nnnnnnnnnGCATTCACATACATCTGGATATCCTTCTCCAATGGCGTCTTGCGAGCCGGA
TATCAATTCRAATCCAGTTCCATCAGMTGTGATAGTTGCACTGGACTATCCAACATCCGT
TTCGCACAATTTAGAGCAGGTGATGGCGCTCCAGCAAATGTGGAATACACGAACTATTAC
TGGAGATACTTCGTAGAGACGGCAGRCGGTGAACTGGTCGGTCGGTTTAACGATATTTCA
TACAGATGCCACGACATGGAAGAAGATGAATGGGGCTTCGGTGCTACAGTGAGAACTGAG
CTCCCGGAGTGCTGGGGAGGCTATGTGCTATTCGGGTCTRGCAGCAACCCCATCGGAGAA
ATCGAACTTCGTCCCAGCTCTGCTACTATCAGAGACGGACCAAATGGAAATGAACTGCAG
ACGATCnnnnnnnnnnnnnnnTTTGCACCGAGTGCACGCACG

>afraSS
ACGCAGGCTGAGGGCGAAAGAAAAAATAATCACTTATAYATTATGTTTGCTTTCATAGAG
GAGCGAACGGAATTAACCGATGATGAATCRGCAAATGGTGTCAATGTGCGGAGTGAGACA
GATGTGGAAAAAAMCCCGACMAAAGACCAAGAGAGTGTCGACGATGGCGAGTCATCACCT
NNNNNNNNNNNNNNNNNNNNNNNNNNNNNNNNNNNNNNNnnnnnnnnnnnnnnnnnnnnn
nnnnnnnnnnnnnnnnnnnnnnnnnnnnnnnnnnnnnnnnnnnnnnnnnnnnnnnnnnnn
nnnnnnnnnnnnnnnnnnnnnnnnnNNNNNNNNNNNNNNNNNNNNNNNNNNNNNNNNNNN
NNNNNNNNNNNNNNNNNNNNNNNNNNNNNNNNNNNNNNNNNNNNNNNNNNNNNNNNNNNN
NNNNNNNnnnnnnnnnnnnnnnnnnnnnnnnnnnnnnnnnnnnnnNNNNNNNNNNNNGCA
GACGGTGGTAATGCGAATCCATCAAACAACGATGATGACCCGGCGGGAAACCCAGGGAGT
GTCGACGATGGCGAGTCATCACCTGAAGATCAAKCAGACGGTGGTAATGTGAATCCATCA
AACAACGATGATGACCCGGCGGRAAACCCAGGGAGTGTCGACGATGGCGAGTCATCACCT
GAAGATGAATCAGACGGNGGTAATGTGAAnnnnnnnnnnnnnnnnnnnnnnnnnnnnnnn
nnnnnnnnnnnnnnnnnnnnnnnnnnnnnnnnnnnnnnnnnnnnnnnnnnnnnnnnnnnn
nnnnnnnnnnnnnnnnnnnnnnnnnnnnnnnnnnnnnnnnnnNNNNNNNNNNACGATGGC
GAGTCATCACCTGAAGATGAATCAGACGGTGGTAATGTGAATCCACCAAACAACGATGAT
GACCCAGCGGGAAACCMAGAGAGTGTCGACGATGGCGAGTCATCACCTGAAGATCAAKCA
GACGGTAATGTGAATCCATCAAACAACGATGATGACCCAGCGGGAAACCCAGGGAGTGTC
GACGATGGCGAGTCATCACCTGAAGATCAAGCAGACGGTGGTAATGCGAATCCATCAAAC
AACGATGATGACNCAGCNGNAAANNNNNNNNNNNNNNNnnnnnnnnnnnnnnnnnnnnnn
nnnnnnnnnnnnnnnnnnnnnnnnnnnnnnnnnnnnnnnnnnnnnnnnnnnnnnnnnnnn
nnnnnnnnnnnnnnnnnnnnnnnnnnnnnnnnnnnnnnnnnnnnnnnnnnnnnnnnnnnn
nnnnnnnnnnnnnnnnnnnnnnnnnnnnnnnnnnnnnnnnnnnnnnnnnnnnnnnnnnnn
nnnnnnnnnnnnnnnnnnnnnnnnnnnnnnnnnnnnnnnnnnnnnnnnnnnnnnnnnnnn
nnnnnnnnnnnnnnnnnnnnnnnnnnnnnnnnnnnnnnnnnnnnnnnnnnnnnnnnnnnn
nnnnnnnnnnnnnnnnnnnnnnnnnnnnnnnnnnnnnnnnnnnnnnnnnnnnnnnnnnnn
nnnnnnnnnnnnnnnnnnnnnnnnnnnnnnnnnnnnnnnnnnnnnnnnnnnnnnnnnnnn
nnnnnnnnnnnnnnnnnnnnnnnnnnnnnnnnnnnnnnnnnnnnnnnnnnnnnnnnnnnn
nnnnnnnnnnnnnnnnnnnnnnnnnnnnnnnnnnnnnnnnnNNNNNNNNNNNNNNNNNAC
CAAGAGAGTGTCGACGATGGCGAGTCATCACCTGAAGATCAATCAGACGGTGGTAATGTG
AATCCATCAAACGATGATGAMCCAGCGGGAAACCCAGGGAGTGTCGACGATGGCGAGTCA
TCACCTGAAGATCAAGCAGACGGNGGTAATGCGAATCCNNNNnnnnnnnnnnnnnnnnnn
nnnnnnnnnnnnnnnnnnnnnnnnnnnnnnnnnnnnnnnnnnnnnnnnnnnnnnnnnnnn
nnnnnnnnnnnnnnnnnnnnnnnnnnnnnnnnnnnnnnnnnnnnnnnnnnnnnnnnnnnn
nnnnnnnnnnnnnnnnnnnnnnnnnnnnnnnnnnnnnnnnnnnnnnnnnnnnnnnnnnnn
nnnnnnnnnnnnnnnGGAAACCCAGGGAGTGTCGACGATGGCGAGTCATCACCTGAAGAT
CAAGCAGACGGTGGTAATGYGAATCCATCAAACAACGATCTGACTGTCGAAGATTACCCC
TCAGTGGAGCTTCAGGCGGGAGGCCAACAAATACCCATTTACCAGGCTGATGACTCCTCA
GACTTCTCCCTTAACTTCATCGTTCCTCATGATAGCCAGAGTATAGAAGGTCTTGTCTTC
TTACTCCTACCCAGTACATCCAGCTCAGAAGGAGATGGYTATGTCATTCGTTTCGACGCT
GGGTCTCTGTATTTTACTTCTCCTGGTGATGATACCCAAGTTGAATACAATTATATCATC
GGCAATGTCCCAGCTGGTGCTTCCCTGCGGCTTGTTGTCGAAGGCAATACCCTCTACATT
CGCATATTGCAAGGAGAGACTTACACCAACCTTGTGACAGCACTAACTATCCAACGCGCT
TCCATTCAGACTATTTGTGTCGGAGCAACTCGTGTTTTCTACCTACGCTATTACTGCGGC
CTCCTGCAATGGATATCACAGGACTACACAAGACTTACCTTTGTCACGGATGGCAGTGGC
GATGGCGTGTTCAATGATAACTTGAAATTTAACGTTCTACAAACCAGTCGGTATGACTTC
CTTGTCCAGGCTCAGAGAGGCGCGGTTTTGTACCTTTCCTCTAGCCAAGACGCATCTTCA
GCCGTCTACAGTTTAGTGATTGGCGATGGAAATGACGGCAATACAATCTCCCTCTACCGT
GCCTCTGATGCTACCACTCCAATCGCTCAAGCCGACTCACCCGATGTACTGAACGAGTTT
AAATACGTCCGGTTCTCACTTACCATCTCCAGAAATCCTGATACCAAGGTTTTAACCTTC
TTGCTTGACCTGAGAAACTTCCACTCAAGTAGCGCACGCAGACTCCTAACCTTTACGGAC
TCCGTTTCCTACGAGCAGTCCTCACTTTATCTCGGTTTCAACAGTGTGGGTGAATATCGA
ATCTATTGGATTTGTTATCTCTACTTCATCAGATCTGGGTCATCCCTTGCTCAAGGCTAC
ACTCAAACAACTGGGCAAGGGGACAGGTCGATTCAAGTAGGACCATTTCCTGCCGGAGAC
AGAAAGTTGCTCATGGCTACCAATCTACAAAGTGACCTTGTCGTAGAGTTCTTGGACAGT
GACGAAGCTGTTGTTGTCACCATCTCGTTTGGCATTGACAGCAACACAAAATCGGTCATC
ATTCAAAATGACGTCGAGCTAGCTTCTGATCCACGTGGTCTGGAGCTAACCACTGACAAT
GAAGAGTACGCATTCGCATACATCTGGATCTCCTTCTCCAATGGTCTCTTCCAAGCCGGA
TATCAATTCGAATCCAGTTTCATCAGCAGTGATAGTTGCACTGGACTATCCGACATCCGT
TTCGCAAAATTTAGAGCAGGAGACGGCGCTCCAGCAAATGTGAAATACACCAACTATTAC
TGGAGATACTTCGTAGAGACGGCAGACGGTGAACTGGTCGGTAGGTTTAACGATATTTCC
TACAGATGCCACGACATGGAAGAAGATGCGTGGGGCTTCAGTGCTACACTAAGAGTTGAG
CTCCCGGAGTGCTGGGGAGGCTATGTGCTGTTCGGGTCAAGAAGCAACCCCATCGGAGAA
ATGGAACTTCGTCCCACAACTATTACTGTCAGAGACGGACCGAACGGTAATGAACTGGAG
AAGATCGGGTCTCCAGCAGGTTTTACACCGGGTGCACGCACG

>hpul
ACGCAGGCTSAGGGCTGAAGAAAAAATCATCACTTACACTTTATATTTGCTTTCATAGAG
GAGCGAACGGAAYTAACCGATGATGAATCAGCAAGTRGTGATAACTTGCGGGGTGAGACA
GAGTTGGAAGAAAAACCGACAAAAGACCAACCGARTGWCGAAGATGACGAGTCATCACCT
GAMGAGCAAGCAGACGGTAGTAATWCGAMTYCATCAAACAAYGATGAnnnnnnnnnnnnn
nnnnnnnnnnnnnnnnnnNNNNNNNNNNNNNNNNNNNNNNNNNNNNNNNNNNNNNNNNNN
NNNNNNNNNNNNNNNNNNNNnnnnnnnnnnnnnnnnnnnnnnnnnnnnnnNNNNNNNNNN
NNNNNNNNNNNNNNNNNNNNNNNNNNNNNNNNNNNNNNNNNNNNNNNNNNNNNNNNnnnn
nnnnnnnnnnnnnnnnnnnnnnnnnnnnnnnnnnnnnnnnnnnnnnnnnnnnnnnnnNNN
NNNNNNNNNNNNNNNNNNNNNNNNNNNNNNNNNNNNNNNNNNNNNNNNNNNNNNNNNNNN
NNNNNNNNNNNNNNNNNNNNNNNNNNNNNNNNNNNNNNNNNNNNNNNNNNNNNNNNNNNN
NNNNNNNNNNNnnnnnnnnnnnnnnnnnnnnnnnnnnnnnnnnnnnnnnnnnnnnnnnnn
nnnnnnnnnnnnnnnnnnnnnnnnnnnnnnnnnnnnnnnnnnnnnnnnnnnnnnnnnnnn
nnnnnnnnnnnnnnnnnnnnnnnnnnnnnnnnnnnnnnnnnnnnnnnnnnnnnnnnnnnn
nnnnnnnnnnnnnnnnnnnnnnnnnnnnnnnnnnnnnnnnnnnnnnnnnnnnnnnnnnnn
nnnnnnnnnnnnnnnnnnnnnnnnnnnnnnnnnnnnnnnnnnnnnnnnnnnnnnnnnnnn
nnnnnnnnnnnnnnnnnnnnnnnnnnnnnnnnnnnnnnnnnnnnnnnnnnnnnnnnnnnn
nnnnnnnnnnnnnnnnnnnnnnnnnnnnnnnnnnnnNNNNNNNNNNNNNNNNNGAGTGTC
GAAGATGACGAGTCATCACCTGACGAGCAAGCAGACGGTAGTAATTCGAATCCATCAAAC
AACGAnnnnnnnnnnnnnnnnnnnnnnnnnnnnnnnnnnnnnnnnnnnnnnnnnnnnnnn
nnnnnnnnnnnnnnnnnnnnnnnnnnnnnnnnnnnnnnnnnnnnnnnnnnnnnnnnnnnn
nnnnnnnnnnnnnnnnnnnnnnnnnnnnnnnnnnnnnnnnnnnnnnnnnnnnnnnnnnnn
nnnnnnnnnnnnnnnnnnnnnnnnnnnnnnnnnnnnnnnnnnnnnnnnnnnnnnnnnnnn
nnnnnnnnnnnnnnnnnnnnnnnnnnnnnnnnnnnnnnnnnnnnnnnnnnnnnnnnnnnn
nnnnnnnnnnnnnnnnnnnnnnnnnnnnnnnnnnnnnnnnnnnnnnnnnnnnnnnnnnnn
nnnnnnnnnnnnnnnnnnnnnnnnnnnnnnnnnnnnnnnnnnnnnnnnnnnnnnnnnnnn
nnnnnnnnnnnnnnnnnnnnnnnnnnnnnnnnnnnnnnnnnnnnnnnnnnnnnnnnnnnn
nnnnnnnnnnnnnnnnnnnnnnnnnnnnnnnnnnnnnnnnnnnnnnnnnnnnnnnnnnnn
nnnnnnnnnnnnnnnnnnnnnnnnnnnnnnnnnnnnnnnnnnnnnnnnnnnnnnnnnnnN
NNNNNNNNNNNNNNNNNNNNNNAGTCATCACCTGACGAGCAAGCAGACGGTAGTAATTCG
AATCCATCAAACAACGANNANCCGACGGTAAACCAACCGAATGACGAAGATGACGAGTCA
TCACCTGAAGAGCAAGCAGACGGTAGTAATACGACTCCATNNNNNNnnnnnnnnnnnnnn
nnnnnnnnnnnnnnnnnnnnnnnnnnnnnnnnnnnnnnnnnnnnnnnnnnnnnnnnnnnn
nnnnnnnnnnnnnnnnnnnnnnnnnnnnnnnnnnnnnnnnnnnnnnnnnnnnnnnnnnnn
nnnnnnnnnnnnnnnnnnnnnnnnnnnnnnnnnnnnnnnnnnnnnnnnnnnnnnnnnnnn
nnnnnnnnnnnnnnnnnnnnnnnnnnnnnnnnCGAAGATGACGAGTCATCACCTGAAGAG
CAAGCAGACGGTAGTAATACGAATTCATCAAACAATGATCTGACTGTCGAAGATTACCCC
TCAGTGGAGCTTCAGCCGGGAGGCCAACAAACACCCATTTACCAGGCCGATGACTCCTCA
GACTTCTCCCTTAACTTCATCATTCCTCATGATGGTCAGAGTATACAAGGTCTTGTCTTC
TACCTCCTGCCCAGTACATCCAGCYCCGAAGGGGAGGGTTATGTCATTCGTTTCAACGCT
GGGTCTCTGTCTTTTACTTCTCCTGGTGATGATACCCGAATCGAATACAATTATAGCATC
GGCAATGTTCCAGCTGGTGCTTCCCTGCGGCTTGTTGTCGAAGGCAATAACCTCTACATT
CGCATCTTACAAGGAGAGACTTACATCAACCTTGTGACAGCCCTAACTATCCAACGCGCT
TCCATTCAGGCTATTTGTGTCGGAGCAACTCGTGTTTTCTACCTACGCTATTACTGCGGC
CTCCTGCAATGGATTTCACAGGACTACAGAAGACTTACCTTCGTCACGAATGGCAATGGC
GATGACGTGTTCGATGATGAATTGAAATTTAACCTTCTACAAACTAGTCGGTATGACTTC
CTTGTCCAGGCTCAGAGAGGTGCCGTTGTGTACCTCTCCTCTGTCCGAGACGCATCTTCA
GCCGTCTACAGGTTAGTGATTGGCGATGGAAATGACGGCAATACAATCTCCATCTACCGT
GCCTCTGATGCTACCACTCCGATCGCTCAAGCTGACTCACACGATGTACTGAACCAGTTT
AAATACGTCCGGTTCTCACTTACCATCTCCAGAAATCCCGATACCAAGGTTTTGACCTTC
TTACTCGACCTGAGAAGCTTCCACTCAAGTAGCGCACGCAGACTCCTAACCTTTACGGAC
TCCGTTTCCTACGAGCAGTCTTCACTTTATCTCGGTTTTAACAGTGTGGTTGAATATCGA
GTCTATTGGATTTGTTATCTATTCTTCATCAGATCTGGGTCATCCCTTGCTCAAGGCTAC
ACTCAAACAACAGGGCAAGGGGACAGGTCGATTCGAGTAGGACCATTTCCTGCCGGAGAC
AGGAAGTTGCTCATGGCTACCAACCTACAAAGTGACYTTGTCGTAGAGTTCTTAGACAGT
AACGAAGATGTTGTTGTCACCATCTCGTTAGGTATTGAGAGCAACGCAAGATCGGTCATC
ACTCAAAATGGCGCCGAGCTAGCTTCTGTATCACGTGGTCTGGAGCTAACCGATGACGAT
GAAGAGTACGCATTCGCATACATCTGGATCTCCTTCTCCAATGGTCTCTTCCAAGCCGGA
TATCAATTCGAATCCAGTTTCATCAGCAGTGATAGTTGCACCGGGCTATCCAACATCCGT
TTCGCAAAATTCAGAGCAGGAGACGGCGCTCTGGCAAATGTGGAATACACTAACTATTAC
TGGAGATACTTCGTACAGACGGCAGACGGTGAACTGGTCGGTAGGTTTAACGATATTTCC
TACAGATGCCACGACATGGAGGAAGATGCATGGGGCTACAGTGCTACAGTGAGAGTTGAG
CTTCCAGAATGCTGGGGAGGCTATGTGCTATTCGGGTCTAGCAGCAACTCCATCGGAGAA
ATCGnnnnnnnnnnnnnnnnnnnnnnnnnnnnnnnnnnnnnnnnnnnnnnnnnnnnnnnn
nnnnnnnnnnnnnnnnnnnnnTTTGCACCTAGTGCGCGCACG

>snud
nnnnnnnnnnnnnnnnnnnnAAAAAATTATCACTTATAATTTATGTTTGCTTTCATAGAG
GAGCGAACGGAATTAACCGATGATGAATCAACAGATGGTGGCAATGATCTGGGTGAGACA
GTGCCGGAGAATAAACCGACGNNNNNNNNNNNNNNNNNNNNNNNNNNNNNNNNNNNNNNN
NNNNNNNNNNNNNNnnnnnnnnnnnnnnnnnnnnnnnnnnnnnnnnnnnnnnnnnnnnnn
nnnnnnnnnnnnnnnnnnnnnnnnnnnnnnnnnnnnnnnnnnnnnnnnnnnnnnnnnnnn
nnnnnnnnnnnnnnnnnnnnnnnnnnnnnnnnnnnnnnnnnnnnnnnnnnnnnnnnnnnn
nnnnnnnnnnnnnnnnnnnnnnnnnnnnnnnnnnnnnnnnnnnnnnnnnnnnnnnnnnnn
nnnnnnnnnnnnnnnnnnnnnnnnnnnnnnnnnnnnnnnnnnnnnnnnnnnnnnnnnnnn
nnnnnnnnnnnnnnnnnnnnnnnnnnnnnnnnnnnnnnnnnnnnnnnnnnnnnnnnnnnn
nnnnnnnnnnnnnnnnnnnnnnnnnnnnnnnnnnnnnnnnnnnnnnnnnnnnnnnnnnnn
nnnnnnnnnnnnnnnnnnnnnnnnnnnnnnnnnnnnnnnnnnnnnnnnnnnnnnnnnnnn
nnnnnnnnnnnnnnnnnnnnnnnnnnnnnnnnnnnnnnnnnnnnnnnnnnnnnnnnnnnn
nnnnnnnnnnnnnnnnnnnnnnnnnnnnnnnnnnnnnnnnnnnnnnnnnnnnnnnnnnnn
nnnnnnnnnnnnnnnnnnnnnnnnnnnnnnnnnnnnnnnnnnnnnnnnnnnnnnnnnnnn
nnnnnnnnnnnnnnnnnnnnnnnnnnnnnnnnnnnnnnnnnnnnnnnnnnnnnnnnnnnn
nnnnnnnnnnnnnnnnnnnnnnnnnnnnnnnnnnnnnnnnnnnnnnnnnnnnnnnnnnnn
nnnnnnnnnnnnnnnnnnnnnnnnnnnnnnnnnnnnnnnnnnnnnnnnnnnnnnnnnnnn
nnnnnnnnnnnnnnnnnnnnnnnnnnnnnnnnnnnnnnnnnnnnnnnnnnnnnnnnnnnn
nnnnnnnnnnnnnnnnnnnnnnnnnnnnnnnnnnnnnnnnnnnnnnnnnnnnnnnnnnnn
nnnnnnnnnnnnnnnnnnnnnnnnnnnnnnnnnnnnnnnnnnnnnnnnnnnnnnnnnnnn
nnnnnnnnnnnnnnnnnnnnnnnnnnnnnnnnnnnnnnnnnnnnnnnnnnnnnnnnnnnn
nnnnnnnnnnnnnnnnnnnnnnnnnnnnnnnnnnnnnnnnnnnnnnnnnnnnnnnnnnnn
nnnnnnnnnnnnnnnnnnnnnnnnnnnnnnnnnnnnnnnnnnnnnnnnnnnnnnnnnnnn
nnnnnnnnnnnnnnnnnnnnnnnnnnnnnnnnnnnnnnnnnnnnnnnnnnnnnnnnnnnn
nnnnnnnnnnnnnnnnnnnnnnnnnnnnnnnnnnnnnnnnnnnnnnnnnnnnnnnnnnnn
nnnnnnnnnnnnnnnnnnnnnnnnnnnnnnnnnnnnnnnnnnnnnnnnnnnnnnnnnnnn
nnnnnnnnnnnnnnnnnnnnnnnnnnnnnnnnnnnnnnnnnnnnnnnnnnnnnnnnnnnn
nnnnnnnnnnnnnnnnnnnnnnnnnnnnnnnnnnnnnnnnnnnnnnnnnnnnnnnnnnnn
nnnnnnnnnnnnnnnnnnnnnnnnnnnnnnnnnnnnnnnnnnnnnnnnnnnnnnnnnnnn
nnnnnnnnnnnnnnnnnnnnnnnnnnnnnnnnnnnnnnnnnnnnnnnnnnnnnnnnnnnn
nnnnnnnnnnnnnnnnnnnnnnnnnnnnnnnnnnnnnnnnnnnnnnnnnnnnnnnnnnnn
nnnnnnnnnnnnnnnnnnnnnnnnnnnnnnnnnnnnnnnnnnnnnnnnnnnnnnnnnnnn
nnnnnnnnnnnnnnnnnnnnnnnnnnnnnnnnnnnnnnnnnnnnnnnnnnnnnnnnnnnn
nnnnnnnnnnnnnnnnnnnnnnnnnnnnnnnnnnnnnnnnnnnnnnnnnnnnnnnnnnnn
nnnnnnnnnnnnnnnnnnnnnnnnnnnnnnnnnnnnnnnnnnnnnnnnnnnnnnnnnnnn
nnnnnnnnnnnnnnnnnnnnnnnnnnnnnnnnnnnnnnnnnnnnnnnnnnnnATTACCCC
TCAGTGGAGCTTCAGGCGGGAGGCCAAATTACACCCATTTACCAGGYTGATGATTCCTCA
GACTTCTCCGTTAATTTCATAATTCCTGATGATAGTCAGAGTATACAAGGCCTTGTCTTC
TACCTTCTGCCCAGTACATCCAGCACCGAAGATAAGGGTTATGTCATTCGCTTCGACGTT
GGGTCGCTGTATCTTACGGCTCCTGGTGCTGATGCCCAAATTGAATACCCTTACAACGTC
GGCAATGTTCCAGCTGCTGCTTACCTGCGGCTTGTGGTCGAAGGCAATAACCTCTACATT
CGCTTCTTGCAAGGACAGAATTACATCGACCTTGTGCCAGCACTGACTATCGAACGCGCT
TACACGCAAGCTATTTGTGTCGGTGCAACTCGTGTTTTCAATCTCCGCTATTACAGCGCC
CTCCTGCAATGGATTTCCCAGGACTACAGAAGACTTACCTTCGACACCGATGGCAATGGC
GATGGCGTGTTCGATGAGAATTTGAAATTTAACCTTTTAAAAACCAGTCGGTATGACTTC
CTTGTCCAGGCTCAGAGAGGTGCAGTTGTGTACCTCTCCTCTAGCCAAGACGCATCTTCA
GCCGTATACAGGTTGGTGATTGGCGATGGAAATGACGGCAATAAAATCTCCCTCTATCGT
GCCTCCGATACTACCAGTYCGATCGCTCAAGCTGACTCTCCCGATGTACTGAACCAGTTT
AAATACGTCCGGTTCTCACTTACCATCTCCAGAAATCCTGATACCAAGGTTTTAACCTTC
TTGCTTGACCAGAGAAACTTCCACTCAAGTAGCGCACGCAGACTCCTAAGCTTTACGGAC
TCCTCTTCCTACGAGCAGTCTTCACTTTATCTTGGTTTCAACAGTGTGGTTGAATATCGA
GTCTATTGGATTTGTTATCTCTACTTCATCAGATCTGGGTCATCCCTTGCTCAAGGCTAC
ACTCAAACAACAGGGGACTATGACAGGTCGATTCAAGTAGGACCATTTCTTGCTGGAGAC
AGCAAGTTGCTCATGGCTACCAACTTACRAAGTGACCTTGTCGTAGAGTTCTTGAACAGT
GCAGACATTGTTGTTGTCACCATCTCGTTTGGCATAGATGGCAACACAAGATCGGTCATC
ACTCAAAATGGCGCCGAGCTAGATTCTCAGCCACTTAGTCTGGAGCTAACnnnnnnnnnn
nnnnnnnnnGCATTCACATACATCTGGATATCCTTCTCCAATGGCGTCTTGCGAGCCGGA
TATCAATTCGAATCCAGTTCCATCAGCTCTGATAGTTGCACTGGACTATCCAACATCCGC
TTCGCACGATTTAGAGCAGGCGATGACGCTCCAGCAAATGTGGAATACACTATCTATTAC
TGGAGATACTTCGTAGAGACGACAGACGGTGAACTGGTCGGTCGGTTTAACGATATTTCA
TACAGATGCYACGACATGRAAGAAGATGAATGGGGCTTYGGTGCTACAGTGAGAACTGAG
CTCCCGGAGTGCTGGRGAGGCTATGTGCTATTCGGATCTAGCAGCAACCCCATCGGAGAA
ATYGAACTTCGTCCCAGCTCTGCTACTATCAGAGACGGACCGAACGGAAATGAACTGCAG
ACGCTCANNNCCGGAACATTCTTTGCACCGAGTGCACGCACG

>sintSS
ACGCAGGCTAAGGGCGAAAGAAAAAATCATCACTTATACTTTATGTTTTCTTTCATAGAG
GAGCGAACGGAATTAACCAATGATGAATCAGCAAATGGTGACAATGTACGGAGTGAGACA
GTGTTGGAAAAGGAACCGACGAAAGAACAAGAGAATGTCGAAGATGGCGAGTCATCAACT
GAAGATCAAGCAGACAGTAATAMTGGGAATCCATCAAACAGCGATGATGACnnnnnnnnn
nnnnnnnnnnnnnnnnnnnnnnnnnnnnnnnnnnnnnnnnnnnnnnnnnnnnnnnnnnnn
nnnnnnnnnnnnnnnnnnnnnnnnnnnnnnnnnnnnnnnnnnnnnnnnnnnnnnnnnnNN
NNNNNNNNNNNNNNNNNNNNNNNNNNNNNNNNNNNNNNNNNNNNNNNNNNNNNNNNNNNN
NNNNNNNNnnnnnnnnnnnnnnnnnnnnnnnnnnnnnnnnnnnnnnnnnnnnnnnnnnnn
nnnnnnnnnnnnnnnnnnnnnnnnnnnnnnnnnnnnnnnnnnnnnnnnnnnnnnnnnNNN
NNNNNNNNNNNNNNNNNNNNNNNNNNNNNNNNNNNNNNNNNNNNNNNNNNNNNNNNNNNN
NNNNNNNNNNNNNNNNNNNNNNNNNNNNnnnnnnnnnnnnnnnnnnnnnnnnnnnnnnnn
nnnnnnnnnnnnnnnnnnnnnnnnnnnnnnnnnnnnnnnnnnnnnnnnnnnnnnnnnnnn
nnnnnnnnnnnnnnnnnnnnnnnnnnnnnnnnnnnnnnnnnnnnnnnnnnnnnnnnnnnn
nnnnnnnnnnnnnnnnnnnnnnnnnnnnnnnnnnnnnnnnnnnnNNNNNTCGACGGTGGC
GAGCCATCAMCTGAAGATCAAGCAGACAGTAATAMTGGGAATCSAYCAAACAGYGAWGAT
GWCACGGCGGGAAAYCAAGAGRGTGTCGACGRTRGCGAGYCATCACCTGAAGATCAAGCA
GACAATAMTRGGAATCSATCAAACAACGATGATGTCACNGCGNNNNNNNNNNNNNNNNNN
NNNNNNNNNNNNNNNNNNNNNnnnnnnnnnnnnnnnnnnnnnnnnnnnnnnnnnnnnnnn
nnnnnnnnnnnnnnnnnnnnnnnnnnnnnnnnnnnnnnnnnnnnnnnnnnnnnnnnnnnn
nnnnnnnCAGACAGTAATACTGGGAATCCATCAAACAGCGATGATGTCACGGCGGGAAAC
CAAGAGGGTNTCGACGATGGCGAATCATCACCTGAACATCAAGCNNNNNNNNnnnnnnnn
nnnnnnnnnnnnnnnnnnnnnnnnnnnnnnnnnnnnnnnnnnnnnnnnnnnnnnnnnnnn
nnnnnnnnnnnnnnnnnnnnNNNNNNNNNNNNNNNNNNNNNNNNNNNNNNNNNNNNNNNN
NNNNNNNNNNNNNNNNNNNNNNNNNNNNNNNNNNNNNNNNNNNNNNNNNNNNNNNNNNNN
NNNNNNNNNNNNNNNNNNNnnnnnnnnnnnnnnnnnnnnnnnnnnnnnnnnnnnnnnnnn
nnnnnnnnnnnnnnnnnnnnnnnnnnnnnnnnnnnnnnnnnnnnnnnnnnnnnnnnnnnn
nnnnnnnnnnnnnnnnnnnnnnnnnnnnnnnnnnnnnnnnnnnnnnnnnnnnnnnnnnnn
nnnnnnnnnnnnnnnnnnnnnnnnnnnnnnnnnnnnnnnnnnnnnnnnnnnnnnnnnnnn
nnnnnnnnnnnnnnnnnnnnnnnnnnnnnnnnnnnnnnnnnnnnnnnnnnnnnnnnnnnn
nnnnnnnnnnnnnnnNNNNNNNNNNNNNNNNNNNNNNNNNNNNNNNNNNNNNNNNNNNNN
NNNNNNNNNNNNNNNNNNNNNNNNNNNNNNNNNNNNNNNNNNNNNNNNNNNNNNNNNNNN
NNNNNNNNNNNNNNNNNNNNNNNNNNNNNNNNNNNNNNNNNNNNNNNNNNNNNNNNNNNN
NNNNNNNNNNNNNNNNNNNnnnnnnnnnnnnnnnnnnnnnnnnnnnnnnnnnnnnnnnnn
nnnnnnnnnnnnnnnnnnnnnnnnnnnnnnnnnnnnnnnnnnnnnnnnnnnnnnnnnnnn
nnnnnnnnnnnnnnnNNNNNNNNNNNNNGTGTCGACGATGGCGAGTCATCACCTGAAGAT
CAAGCAGACGGTAATAATAGGAATCCATCAAACAACGATCTGACTGTCGAAGATTACCCC
TCAGTGGAGCTTCAGGCKGCAGGCCCCCAAATACCCATTTACAAGGCTGATAACTCCTCA
GACTTCTCCCTTAACTTCATCGTTCCGCATGATAGCCAGAGTATACAAGGTCTTRTCTTC
TTCCTCCTACCCAGTACATCCAGCTCAGAAGAAGAGGGTTATGTCATTCGTTTCGACGCT
GGGTCTCTGAATTTTACTTCTCCTGGTGATGATACCCRAATTGAATACACTTATAACATC
GGCAATGTTCCARMTGGTGCTTCYMTGCGGCTTGTTGTCGAAGGCAATACCCTCTACATT
CGCATCTTGCAAGGAGAGACTTACAYCAACCTTGTGACAGCACTAACTATCAAACGCGCT
TCCATTCAGACTATTTGTGTCGGAGCAACTCGTGTTTTCTACCTACGCTATTACTGCGGC
CTCCTGCAATGGATTTCACAGGACTACAAAAGGCTTACCTTTGTCACGGAAGGCAGTGGC
GATGGCGTCTTCGATGATAAATTGAAATTTAACGTTCTACAAACCAGTCGGTATGACTTC
CTTGTCCAGGCTCAGAGAGGTGCGGTTCTGTACCTCTCCTCTAGCCAAGACGCATCTTCA
GCCGTCTACAGGTTAGTGATTGGCGATGGAAAYGACGGCAATACAATCTCCCTCTACCGT
TCCTCTGATGCTACCACTCCGATCGCTCAAGCCAACTCACCCGATGTACTGAACCAGTAT
AAATACGTCCGGTTCTCACTTACCATCTCCAGAAATCCTGATACCAAGGTTTTAACCTTC
TTGCTCGACCTGAGAAACTTCCACTCAAGTAYCGCACGCAGACTCCTAACCTTTACGGAC
TCCGTTTCCTACGAGCAGKCCTCACTTTATCTCGGTTTTAACAGTGTGGGTGAATATCGA
GTCTATTGGATTTGTTATCTCTACTTCATCAGATCTGGGTCATCCCTTGCTCAAGGCTAC
ACTCAAACAACAGGGACAGGGGACAGGCCGATTCAAGTAGGACCATTTCCTGCCGGAGAT
AGAAAGTTGCTCATGGCTACCAACCTACAAAGTGACCTTGTCGTAGAGTTCTTGGACAGT
AACGAAGATGTTGTTGTCACCATCTCGTTTGGCATTGATGACAACACAAAATGGGTCATC
ACTCAAAATGGCGTCGAGCTAGCTTCTGAGCTACGTGGTCTGGAGCTAACCGATGGCAAT
GAAGAGTACGCATTCGCATACATCTGGATCTCCTTCTCCAATGGTCGCTTCCAAGCCGGA
TATCAATTCGAATCCAGTTTCATCAGMAGTGATAGTTGCACTGGACTATCCGACATCCGT
TTCGCAACATTCAGAGCAGGAGCAAGAGCTCTACCAAATGTGAAATACACTAACTATTAC
TGGAGATACTTCGTAGAGACGRCAGACGGTGAACTGGTSGGTAGGTTTAACGATATTTCC
TACAGATGCCACGACATGGAAGAAGATGCGTGGGGCTTCAGTGCTACAGTGAGAGTTGAG
CTCCCGGAATGCTGGGGAGGCTATGTGCTGTTCGGGTCAAGAAGCACCSCCATTGGAGAA
ATCGAACTTCGTCCCGGAACTATTACTATGAGAGACGGACCGAACGGAAATGAACTGGGG
AAGATCGGATCTCCAGCAGGTTTTACACCGAGTGYACGCACG

>sprp
ATGCAGGCTGAGGGCGAAAGAAAAAATCATCACTTATACTTTATGTTTACTTTCATAGAG
GAGCGAACGGAATTAACCGATGATGAATCAGCAAATGGTGACAATGTGCAGAGTGACACA
GAGTTGGAAAAGGAACCGACGAAAGACCCAGARAATGTCGAAAATGACGAGTCATCACCT
GAAGATCAMGCAGACGGTAGTAATGTGAATCCATCAAACAACGATGATGACCAAGCGGGA
AACCCAGGGAGTGTCGATGATGGCGAGTCATCACCTGAAGATCAAGCAGACGGTAGTAAT
GTGAATCCATCAACCAACGATGATGACCCGGCGGGAAACCCAGGGAGTGTCGATGATGGC
GAGTCATMACCTGAAGATCAAGCAGACGGTAGTAATGTGAATCCATCAAACAACGATGAT
GACCCGGCAGGAAACCCAGGGAGTGTCGACGATGGCGAGTCATCACCTGAAGATTATGCA
GACGGTAGTAATGCGAATCCATCAAACAACGATGATGACCCGGCGGGAAACCCAGGGAGT
GTCGACGATGGCGAGTCATCACCTGAAGATCAAGCAGACGGTAGTAATGTGAATCCATCA
AACAACGATGATGACCCGGCGGGAAACCCAGGGAGTGTCGACGATGGCGAGTCATCACCT
GAAGATCAAGCAGACGGTAGTAATGTGAATCCATCAAACAACGANNNNNANNNGGCGGNA
NACNNNNNGAGTGTCGACGATGGCGAGTCATCACCTGAAGATCAAGCAGACGGTAGTAAT
GTGAATCCATCAAACAACGATGATGACCAAGCGGGAAACCCAGGGAGTGTCGACGATGGC
GAGTCATCACCTGAAGATCAAGCAGACGGTAGTAATGTGAATCCATCAAACAACGATGAT
GACCCGGCGGGAAACCCAGAGAGTGTCGACGATGGCGAGTCATCACCTGAAGATCAAGCA
GACGGTAATGTGAATCCATCAAACAACGATGATGACCCGGCGGGAAACCCAGGGAGTGTC
GACGATGGCGAGTCATCACCTGAAGATCAAGCAGACGGTAGTAATGCGAATCCATCAAAC
AACGATGATGACCCGGCGGGAAACCCAGGGAGTGTCGATGATGGCGAGTCATCACCTGAA
GATCAAGCAGACGGTAGTAATGTGAATCCATCAAACAACGATGATGACCCGGCGGGAAAC
CCAGGGAGTGTCGACGATGGCGARTCATCACCTGAAGATCAAGCAGACGGTAGTAATGTG
AATCCATCAAACAACGATGATGACCCAGTGGGAAACCCAGGGAGTGTCGTCGATGGCGAG
TCATCACCTGAAGATCACGCAGACGGTAGTAATGTGAATCCATCAAACAACGATGATGAC
CCGGCGGGAAACCCAGGGAGTGTCGACGATGGCGAGTCATCACNTNAAGANNNNNNNNNN
NNNNNNNNNNNNNNNNnnnnnnnnnnnnnnnATGANNAAGCGNGAANNNCAGGGANTGTC
GACGATGGCGAGTCATCACCTGAAGATCAAGCAGACGGTAGTAATGTGAATCCATCAAAC
AACGATGATGACCCGGCGGGAAACCCAGGGAGTGTCGACGATGGCGAGTCATCACCTGAA
GATCAAGCAGACGGTAGTAATGTGAATnnnnnnnnnnnnnnnnnnnnnnnnnNNNNNNNN
NNNNNNNNNNNNNNNNANGGCGAGTCATCACCTGAAGATCAAGCAGACGGTAGTAATGYG
AATCCATCAAACAACGATGACCCGGCGGGAAACCCAGGGAGTGTCGACGATGGCGAGTCA
TCACCTGAAGATCAAGCAGACGGTAGTAATGTGAATCCATCAAACAACGATGATGACCCG
GCAGRAAACCCAGGGAGTGTCGACGATGGCGAGTCATCACCTGAAGATCAAGCAGACGGT
AGTAATGTGAATCCATCAAACAACGATGATGACCAAGCGGGAAACCCAGGGAGTGTCGAC
GATGGCGAGTCATCACCTGAAGATCAAGCAGACGGTAGTAATGTGAATCCATCAAACAAC
GATGATGACCCGGCAGGAAACCCAGGGAGTGTCGACGATGGCGAGTCATCACCTGAAGAT
CAAGCAGACGGTAGTAATGCGAATCCATCAAACAATGATCTGGCTGTCGAAGATTACCCC
TCAGTGGAGCTTCAGGCGACAGGCCCCAAAATACCCATTTACCAGGCTGATGACTCCTCA
GACTTCTCCCTTAACTTCATCGTTCCTCATGAWAGCCAGAGTATACAAGGTCTCGCCTTC
TTCCTCCTGCCCAGTACATCCAGCTCAGAAGGCGAGGGTTATGTCATTCGTTTCGCCGCT
GGGTCTCTGTATTTTAMTTCTCCCGGTGATAATACCGAAATTGAATACACTTATAACATC
GGCAATGTTCCAGCTGGTGCTTCCCTGCGGCTTGTTGTCGAAGGCAATAACCTATACATT
CGCATCTTACAAGGAGAGACTTACATCAACCTTGTGACAGCACTAACTATCCAACGAGCT
TCCATTCAGGCTATTTGTGTCGGAGCAACTCGTGTTTTCTACCTACGCTATTACTGCGGC
CTCCTGCAATGGATATCACAGGACTACACAAGRCTTGCCTTTGTCACGGATGGCAGTGGC
GATGGCGTGTTCAATGATAACTTGAAATTTAACGTTCTACAAACCAGTCGGTATGACTTC
CTTGTCCAGGCTCAGAGAGGYGCGGTTYTGTACCTCTCCTCTAGCCAAGACGCATCTTCA
GCCGTCTACAGKTTAGTGATTGGCGATGGAAATGACGGCAATACAATCTCCCTCTACCGT
GCCTCTGATGCTACCACTCCGATCGCTCAAGCCGACTCACCCGATGTACTGAACGAGTTT
AAATACGTCCGGTTCTCACTTACCATCTCCAGAAATCCTGATACCAAGGTTTTAACCTTC
TTGCTCGACCTGAGAAACTTCCACTCAAGTAGCGCACGCAGACTCCTAACCTTTACGGAC
TCCGTTTCCTACGAGCAGTCCTCACTTTATCTCGGTTTCAACAGTGTGGGTGAATATCGA
ATCTATTGGATTTGTTATCTCTACTTCATCAGATCTGGGTCATCCCTTGCTCAAGGCTAC
ACTCAAACAACTGGGCAAGGGGACAGGTCGATTCAAGTAGGACCATTTCCTGCCGRAGAC
AGAAAGTTGCTCATGGCTACCAATCTACAAAGTGACCTTGTCGTAGAGTTCTTGGACAGT
GACGAAGCTGTTGTTGTCACCATCTCGTTTGGCATTGACAGCAACACAAAATCGGTCATC
ATTCAAAATGACGTCGAGCTAGCTTCTGATCCACGYGGTCTGGAGCTAACCACTGACAAT
GAAGAGTACGCATTCGCATACATCTGGATCTCCTTCTCCAATGGTCTCTTCCAAGCCGGA
TATCAATTCGAATCCAGTTTCATCAGCAGTGATAGTTGCACYGGACTATCCGACATCCGT
TTCGCAAAATTTAGAGCAGGAGACGGCGCTCCAGCAAATGTGAAATACACTAACTATTAC
TGGAGATACTTCGTAGAGACGGCAGACGGTGAACTGGTCGGTAGGTTTAACGATATTTCC
TACASATGCCACGACATGGAAGAAGATGCGTGGGGCTTCAGTGCTACATTAAGAGTTGAG
CTCCCGGAGTGCTGGGGAGGCTATGTGCTGTTCGGGTCAAGMAGCAACCCCATCGGAGAA
ATGGAACTTCGTCCSACAACTATTACTRTCAGRGACGGACCGAACGGTAATGAACTGGAG
AAGATCGGGTCTCCAGCAGGTTTTACACCGGGTGCACGCACG

>spurp
ATGCAGGCTGAGGGCGAAAGAAAAAATCATCACTTATACTTTATGTTTACTTTCATAGAG
GAGCGAACGGAATTAACCGATGATGAATCAGCAAATGGTGACAATGTGCAGAGTGACACA
GAGTTGGAAAAGGAACCGACGAAAGACCCAGAGAATGTCGAAAATGACGAGTCATCACCT
GAAGATCAAGCAGACGGTAGTAATGTGAATCCATCAAACAACGATGATGACCAAGCGGGA
AACCCAGGGAGTGTCGATGATGGCGAGTCATCACCTGAAGATCAAGCAGACGGTAGTAAT
GTGAATCCATCAACCAACGATGATGACCCGGCGGGAAACCCAGGGAGTGTCGATGATGGC
GAGTCATCACCTGAAGATCAAGCAGACGGTAGTAATGTGAATCCATCAAACAACGATGAT
GACCCGGCAGGAAACCCAGGGAGTGTCGACGATGGCGAGTCATCACCTGAAGATTATGCA
GACGGTAGTAATGCGAATCCATCAAACAACGATGATGACCCGGCGGGAAACCCAGGGAGT
GTCGACGATGGCGAGTCATCACCTGAAGATCAAGCAGACGGTAGTAATGTGAATCCATCA
AACAACGATGATGACCCGGCGGGAAACCCAGGGAGTGTCGACGATGGCGAGTCATCACCT
GAAGATCAAGCAGACGGTAGTAATGTGAATCCATCAAACAACGATGATGACCCGGCGGGA
AACCCAGGGAGTGTCGACGATGGCGAGTCATCACCTGAAGATCAAGCAGACGGTAGTAAT
GTGAATCCATCAAACAACGATGATGACCAAGCGGGAAACCCAGGGAGTGTCGACGATGGC
GAGTCATCACCTGAAGATCAAGCAGACGGTAGTAATGTGAATCCATCAAACAACGATGAT
GACCCGGCGGGAAACCCAGAGAGTGTCGACGATGGCGAGTCATCACCTGAAGATCAAGCA
GACGGTAATGTGAATCCATCAAACAACGATGATGACCCGGCGGGAAACCCAGGGAGTGTC
GACGATGGCGAGTCATCACCTGAAGATCAAGCAGACGGTAGTAATGCGAATCCATCAAAC
AACGATGATGACCCGGCGGGAAACCCAGGGAGTGTCGATGATGGCGAGTCATCACCTGAA
GATCAAGCAGACGGTAGTAATGTGAATCCATCAAACAACGATGATGACCCGGCGGGAAAC
CCAGGGAGTGTCGACGATGGCGAATCATCACCTGAAGATCAAGCAGACGGTAGTAATGTG
AATCCATCAAACAACGATGATGACCCAGTGGGAAACCCAGGGAGTGTCGTCGATGGCGAG
TCATCACCTGAAGATCACGCAGACGGTAGTAATGTGAATCCATCAAACAACGATGATGAC
CCGGCGGGAAACCCAGGGAGTGTCGACGATGGCGAGTCATCACCTGAAGATCAAGCAGAC
GGTAGTAATGTGAATCCATCAAACAACGATGATGACCAAGCGGGAAACCCAGGGAGTGTC
GACGATGGCGAGTCATCACCTGAAGATCAAGCAGACGGTAGTAATGTGAATCCATCAAAC
AACGATGATGACCCGGCGGGAAACCCAGGGAGTGTCGACGATGGCGAGTCATCACCTGAA
GATCAAGCAGACGGTAGTAATGTGAATCCATCAAACAACGATGATGACCAAGCGGGAAAC
CCAGGGAGTGTCGACGATGGCGAGTCATCACCTGAAGATCAAGCAGACGGTAGTAATGTG
AATCCATCAAACAACGATGACCCGGCGGGAAACCCAGGGAGTGTCGACGATGGCGAGTCA
TCACCTGAAGATCAAGCAGACGGTAGTAATGTGAATCCATCAAACAACGATGATGACCCG
GCAGGAAACCCAGGGAGTGTCGACGATGGCGAGTCATCACCTGAAGATCAAGCAGACGGT
AGTAATGTGAATCCATCAAACAACGATGATGACCAAGCGGGAAACCCAGGGAGTGTCGAC
GATGGCGAGTCATCACCTGAAGATCAAGCAGACGGTAGTAATGTGAATCCATCAAACAAC
GATGATGACCCGGCAGGAAACCCAGGGAGTGTCGACGATGGCGAGTCATCACCTGAAGAT
CAAGCAGACGGTAGTAATGCGAATCCATCAAACAATGATCTGGCTGTCGAAGATTACCCC
TCAGTGGAGCTTCAGGCGACAGGCCCCAAAATACCCATTTACCAGGCTGATGACTCCTCA
GACTTCTCCCTTAACTTCATCGTTCCTCATGAAAGCCAGAGTATACAAGGTCTCGCCTTC
TTCCTCCTGCCCAGTACATCCAGCTCAGAAGGCGAGGGTTATGTCATTCGTTTCGCCGCT
GGGTCTCTGTATTTTAATTCTCCCGGTGATAATACCGAAATTGAATACACTTATAACATC
GGCAATGTTCCAGCTGGTGCTTCCCTGCGGCTTGTTGTCGAAGGCAATAACCTATACATT
CGCATCTTACAAGGAGAGACTTACATCAACCTTGTGACAGCACTAACTATCCAACGAGCT
TCCATTCAGGCTATTTGTGTCGGAGCAACTCGTGTTTTCTACCTACGCTATTACTGCGGC
CTCCTGCAATGGATATCACAGGACTACACAAGGCTTGCCTTTGTCACGGATGGCAGTGGC
GATGGCGTGTTCAATGATAACTTGAAATTTAACGTTCTACAAACCAGTCGGTATGACTTC
CTTGTCCAGGCTCAGAGAGGCGCGGTTTTGTACCTCTCCTCTAGCCAAGACGCATCTTCA
GCCGTCTACAGGTTAGTGATTGGCGATGGAAATGACGGCAATACAATCTCCCTCTACCGT
GCCTCTGATGCTACCACTCCGATCGCTCAAGCCGACTCACCCGATGTACTGAACGAGTTT
AAATACGTCCGGTTCTCACTTACCATCTCCAGAAATCCTGATACCAAGGTTTTAACCTTC
TTGCTCGACCTGAGAAACTTCCACTCAAGTAGCGCACGCAGACTCCTAACCTTTACGGAC
TCCGTTTCCTACGAGCAGTCCTCACTTTATCTCGGTTTCAACAGTGTGGGTGAATATCGA
ATCTATTGGATTTGTTATCTCTACTTCATCAGATCTGGGTCATCCCTTGCTCAAGGCTAC
ACTCAAACAACTGGGCAAGGGGACAGGTCGATTCAAGTAGGACCATTTCCTGCCGAAGAC
AGAAAGTTGCTCATGGCTACCAATCTACAAAGTGACCTTGTCGTAGAGTTCTTGGACAGT
GACGAAGCTGTTGTTGTCACCATCTCGTTTGGCATTGACAGCAACACAAAATCGGTCATC
ATTCAAAATGACGTCGAGCTAGCTTCTGATCCACGTGGTCTGGAGCTAACCACTGACAAT
GAAGAGTACGCATTCGCATACATCTGGATCTCCTTCTCCAATGGTCTCTTCCAAGCCGGA
TATCAATTCGAATCCAGTTTCATCAGCAGTGATAGTTGCACTGGACTATCCGACATCCGT
TTCGCAAAATTTAGAGCAGGAGACGGCGCTCCAGCAAATGTGAAATACACTAACTATTAC
TGGAGATACTTCGTAGAGACGGCAGACGGTGAACTGGTCGGTAGGTTTAACGATATTTCC
TACAGATGCCACGACATGGAAGAAGATGCGTGGGGCTTCAGTGCTACATTAAGAGTTGAG
CTCCCGGAGTGCTGGGGAGGCTATGTGCTGTTCGGGTCAAGAAGCAACCCCATCGGAGAA
ATGGAACTTCGTCCGACAACTATTACTATCAGGGACGGACCGAACGGTAATGAACTGGAG
AAGATCGGGTCTCCAGCAGGTTTTACACCGGGTGCACGCACG

>pdep
nnnNNNNNNNNNNNNNNNnnnnnnnnnnnnnnnnnnnnnnnnnnnnnnnnnnnnnnnnnn
nnnnnnnnnnnnnnnnnnnnnnnnnnnnnnnnnnnnnnnnnnnnnnnnnnnnnnnnnnnn
nnnnnnnnnnnnnnnnnnnnnnnnnnnnnnnnnnnnnnnnnnnnnnnnnnnnnnnnnnnn
nnnnnnnnnnnnnnnnnnnnnnnnnnnnnnnnnnnnnnnnnnnnnnnnnnnnnnnnnnnn
nnnnnnnnnnnnnnnnnnnnnnnnnnnnnnnnnnnnnnnnnnnnnnnnnnnnnnnnnnnn
nnnnnnnnnnnnnnnnnnnnnnnnnnnnnnnnnnnnnnnnnnnnnnnnnnnnnnnnnnnn
nnnnnnnnnnnnnnnnnnnnnnnnnnnnnnnnnnnnnnnnnnnnnnnnnnnnnnnnnnnn
nnnnnnnnnnnnnnnnnnnnnnnnnnnnnnnnnnnnnnnnnnnnnnnnnnnnnnnnnnnn
nnnnnnnnnnnnnnnnnnnnnnnnnnnnnnnnnnnnnnnnnnnnnnnnnnnnnnnnnnnn
nnnnnnnnnnnnnnnnnnnnnnnnnnnnnnnnnnnnnnnnnnnnnnnnnnnnnnnnnnnn
nnnnnnnnnnnnnnnnnnnnnnnnnnnnnnnnnnnnnnnnnnnnnnnnnnnnnnnnnnnn
nnnnnnnnnnnnnnnnnnnnnnnnnnnnnnnnnnnnnnnnnnnnnnnnnnnnnnnnnnnn
nnnnnnnnnnnnnnnnnnnnnnnnnnnnnnnnnnnnnnnnnnnnnnnnnnnnnnnnnnnn
nnnnnnnnnnnnnnnnnnnnnnnnnnnnnnnnnnnnnnnnnnnnnnnnnnnnnnnnnnnn
nnnnnnnnnnnnnnnnnnnnnnnnnnnnnnnnnnnnnnnnnnnnnnnnnnnnnnnnnnnn
nnnnnnnnnnnnnnnnnnnnnnnnnnnnnnnnnnnnnnnnnnnnnnnnnnnnnnnnnnnn
nnnnnnnnnnnnnnnnnnnnnnnnnnnnnnnnnnnnnnnnnnnnnnnnnnnnnnnnnnnn
nnnnnnnnnnnnnnnnnnnnnnnnnnnnnnnnnnnnnnnnnnnnnnnnnnnnnnnnnnnn
nnnnnnnnnnnnnnnnnnnnnnnnnnnnnnnnnnnnnnnnnnnnnnnnnnnnnnnnnnnn
nnnnnnnnnnnnnnnnnnnnnnnnnnnnnnnnnnnnnnnnnnnnnnnnnnnnnnnnnnnn
nnnnnnnnnnnnnnnnnnnnnnnnnnnnnnnnnnnnnnnnnnnnnnnnnnnnnnnnnnnn
nnnnnnnnnnnnnnnnnnnnnnnnnnnnnnnnnnnnnnnnnnnnnnnnnnnnnnnnnnnn
nnnnnnnnnnnnnnnnnnnnnnnnnnnnnnnnnnnnnnnnnnnnnnnnnnnnnnnnnnnn
nnnnnnnnnnnnnnnnnnnnnnnnnnnnnnnnnnnnnnnnnnnnnnnnnnnnnnnnnnnn
nnnnnnnnnnnnnnnnnnnnnnnnnnnnnnnnnnnnnnnnnnnnnnnnnnnnnnnnnnnn
nnnnnnnnnnnnnnnnnnnnnnnnnnnnnnnnnnnnnnnnnnnnnnnnnnnnnnnnnnnn
nnnnnnnnnnnnnnnnnnnnnnnnnnnnnnnnnnnnnnnnnnnnnnnnnnnnnnnnnnnn
nnnnnnnnnnnnnnnnnnnnnnnnnnnnnnnnnnnnnnnnnnnnnnnnnnnnnnnnnnnn
nnnnnnnnnnnnnnnnnnnnnnnnnnnnnnnnnnnnnnnnnnnnnnnnnnnnnnnnnnnn
nnnnnnnnnnnnnnnnnnnnnnnnnnnnnnnnnnnnnnnnnnnnnnnnnnnnnnnnnnnn
nnnnnnnnnnnnnnnnnnnnnnnnnnnnnnnnnnnnnnnnnnnnnnnnnnnnnnnnnnnn
nnnnnnnnnnnnnnnnnnnnnnnnnnnnnnnnnnnnnnnnnnnnnnnnnnnnnnnnnnnn
nnnnnnnnnnnnnnnnnnnnnnnnnnnnnnnnnnnnnnnnnnnnnnnnnnnnnnnnnnnn
nnnnnnnnnnnnnnnnnnnnnnnnnnnnnnnnnnnnnnnnnnnnnnnnnnnnnnnnnnnn
nnnnnnnnnnnnnnnnnnnnnnnnnnnnnnnnnnnnnnnnnnnnnnnnnnnnnnnnnnnn
nnnnnnnnnnnnnnnnnnnnnnnnnnnnnnnnnnnnNNNNNNNNNNNNNNNNATTACCCC
TCAGTGGAGCTTCAAGCGGGARGCCAAAATATACCCATTTACCAGGCTGATGATTCCTCA
GACTTCTCCCTTAACTTCATAATTCCTGATGATAGTCAGAGTATACAAGGTCTTGTCTTC
TACCTCCTGCCCAGTACATCCAGCTCCGAAGGAGAGGGTTATGCCATTCGCTTCGACGCT
GGGTCGCTGTATTTTACGGCTCCTGGGGCTAATGACCCAATTGAATACACTTACAGCGTC
GGCAATGTTCCAGCTGGTGCTTACCTGCGGCTTGTGGTCGAAGGCAATAACCTCTACATT
CGCTTCTTGCAAGGACAAAATTACATTGACCTTGTGACAGCACTGACTATTGAACGYGCT
TCCACGCAGGCTATTTGTGTCGGTGCAACTCGTGTTTTCAATCTCCGCTATTACAGCAGT
CACCTGCAATGGATTTCCCAGGACTACAGAAGACTTACATTCGAAACCGATGGCAATGGC
GATGACGTGTTTGATGAGAATTTGATATTTAACGTTCTAAAAACCAGTCGGTATGACTTT
CTTGTCCAGGCTCAGAGAGGTGTAGTTGTGTACCTCTCCTCTAGCCAAGACACATCTTCA
GCYGTCTACAGGTTGGTGATTGGCGATGGAAATGACGGCAATACAATCTCCCTCTACCGT
GCCTCCGATGCTACCAATCCGATCGCTCAAGCTGACTCTCCCGATGTACTGAACCAGTTT
AAATACGTCCGGTTCTCACTTACCATCTCCAGAAATYCTGATACCAAGGTCTTAACCTTC
TTGCTTGACCAGAGAAACTTCCACTCAAGTAGCGCCCGCAGACTCCTAAGCTTTACGGAC
TCCTCTTCCTACGAGCAGTCTTCCCTTTATCTCGGTTTCAACAGTGTGGTTGGATATCGG
GTCTATTGGATTTGTTATCTCTACTTCATCAGATCTGGGTCATCCCTTGCTCAAGGCTAC
ACTCAAACAACAGGGGACCATGACAGGTCAATTCAAGTAGGACCATTTCTTGCCGGAGAC
AGCAAGTTGCTCATGGCTACCAACTTACAAAGTGACCTTGTCGTCGAGTTCTTGGACAGT
GAAGAAATTGTTGTCACCATGATCTCGTTTGGCATTGATGGCAACACAAGATCGGTCATC
ACTCAAAATGGCGTCGAGCTAGCTTCTCAGCCACTTAGTCTGAAGCTGACCGATGATAAT
GACGAGTACTCATTCACATACATCTGGATATCCTTCTCCAATGGCGTCTTCCAAGCCGGA
TATCAATTCCAATCCAGTTCCATCAGCAGTGATAGTTGCACCGGACTATCCAACATCCGT
TTCGCACGATTTAGAGCAGGTGATGGCGCTCCAGCAAATGTGGAATACACGAACTATTAC
TGGAGATACTTCGTAGAGACGGCAGACGGTGAACTGGTCGGTCGGTTTAACGATATTTCA
TACAGATGCTACGACATGGAAGAAGATGAATGGGGCTTCAGTGCTACAGTGAGAACTGAG
CTCCCGGAGTGCTGGGGAGGCTATGTGCTATTCGGGTCTAGCAGCAACCCCATCGGAGAA
ATCGAACTTCGTTCCAGCTCTGCTACTATCAGAGACGGACCGAACGGAAATGAACTGCAG
ACGATCNNNACCGGATCATTCTTTGCACCGAGTGCACGCACG
