# Supplementary material for: Genome-wide signals of positive selection in strongylocentrotid sea urchins
Source: BMC Genomics. 2017 Jul 21;18:555. doi: 10.1186/s12864-017-3944-7 (PMC5521101; doi:10.1186/s12864-017-3944-7)
Supplement: Supplementary file 3 — Consensus alignment files. A compressed (gzip) tape archive (TAR) file containing 6250 consensus alignment files in FASTA format. (TGZ 14116 kb) [file 12864_2017_3944_MOESM3_ESM.tgz › SPU_016897/consensAlign.ordered.fa]

>sdro
ATGTACATGTCCATTGTGCTGTATGCCCCTGCTCTGGCTGTAAATGCAGTGACTGGCTTT
ACTCTGTGGGGGTCTGTTCTCACTGTTGGCCTGGTGTGTGCATTCTATACTGCATTGGGT
GGGATGAAAGCAGTGATCTGGACGGATGTCTTTCAGACCCTTATTATGGTGTCCTGTCTC
ATAGCTGTAATCATCCATGGTTCGGTCAAGATGAATGGCTTTGGTAATGTCTGGCGCATC
AACGATGAGGGCGGTAGAGTGGTCTTTGATGATATACGAGTGAACCCTACCATACGTCAC
ACTGTATGGTCTCTGGTAATTGGTGCTACATTCAACTGGCTKGCTACCTTTGGTTGTAAC
CAGGCTTCCGTCCAGCGCTACCTGAGCTGCCCCACCCTCAGAGCGGCCAAATGGTCCATC
TACCTGAATTGCCCGATGCTGTTTATATTTGTATCTCTATGTCTCATGTGCGGTCTCGTG
ATGTTTGCAGTGTTTGCTGATTGTGACCCTATCAAAGCCGGCTACATTACAAACGGTGAT
CAGCTCCTTCCATACTACGTTGTGACTCAGCTGGGCTTCCTCCATGGAGTACCAGGGCTT
TTCATTGCAGCCATCTTCAGTGGAACTCTCAGCACCGTATCATCTGGTCTCAACTCATTG
GCTGCTGTGACAGTTGAAGATATCATCAGACCAATCAAGAAAGATCTCTCRGATGCAAAG
AGAACCACAATATCCAAGATCCTTGCAATCYTATATGGCCTCTTAGCCATTGGGATGGCC
TTTGTGGCATCCAAACTGGGCCCTCTCCTCACTGTCGCTATCGGTTTGATGGGCATGATA
GGAGGACCATTGCTAGGCATGTTTACACTTGGCATTGTCTTCCCCTGGTCAAACAATAAA
GGTGCTATTGTTGGTGGTTTGACTGGCTTTGCCTTCTCTTTCTGGATTGGGATTGGAGCC
TACATCTATCCTCCAATGGCCGACAAGCTCCCCACATCTATTGATAGTTGCTTTCTGACC
AACGTAACAGACATAACAACAGACATTCCTTCATATCTATTGGCCAATGTTACCTCACTT
CCTGATATGGTACCTGAACCATACCCACGGATAGCCAAGTTCTACAGTATATCCTATCTC
TGGTATAGCTTCACTGCTATGTCAGTGGTGCTGTTTGTTGGTCTACTAACCAGCTTCCTC
ACAGGTGCAACCAGACCAAGTGAGTTGGATCCTAGGTTAATCTGTCCCATCTCAAGGAAG
CTCCTCTGTTGCTTCCCTGCTAACTGTAGAAGGAAGCTCGACTGTGGAGTCAAMTTYGAT
GAGATTGACCAAAGRAATGGAAATGCATTTGACGKGGATGASAAGAATGATGATGCAAAC
AATTACTCTATGTTGGATCAGAAGGAAAATGGAAGAGCGCCATCTCCTGTTGTTGAAAGC
ACACAATTT

>spal
ATGTACATGTCCATTGTGCTGTATGCTCCTGCTCTGGCTGTAAATGCAGTGACTGGCTTT
ACTCTGTGGGGATCTGTTCTCACTGTTGGCCTGGTGTGTGCATTCTATACTGCATTGGGT
GGGATGAAAGCAGTGATCTGGACGGATGTCTTTCAGACCCTTATTATGGTGTCCTGTCTC
ATAGCTGTYATCATCCATGGTTCGGTCAAGATGAATGGCTTTGGTAATGTCTGGCGCATT
AACGATGAGGGCGGTAGAGTGGTCTTTGATGATATACGAGTGAACCCTACCATACGTCAC
ACTGTATGGTCTCTGGTAWTTGGTGCTACATTCAACTGGYTGGCTACCTTTGGTTGYAAC
CAGGCTTCTGTCCAGCGCTACCTGAGCTGCCCCACCCTCAGAGCGGCYAAATGGTCCATC
TACCTGAAYTGCCCAATGCTGTTTATATTTGTATCTCTGTGTCTCATGTGYGGTMTSGTR
ATGTTTGCWGTGTTTGCTGATTGTGACCCWATCAAAGCTGGCTACATTACAAATGGKGAT
CAGCTCCTTCCCTTCTACGTTGTGACTCAGCTAGGCTTTCTCCATGGATTACCAGGTCTT
TTCATTGCAGCCATCTTCAGTGGAACTCTCAGCACCGTWTCATCTGGWCTCAACTCATTG
GCTGCTGTGACAGTTGAAGATATCATCAGACCAATCAAGAAAGATCTCTCAGATGCAAAG
AGAACCACAATATCCAAGATCCTTGCAATCCTRTATGGACTCTTAGCCATTGGGATGGCC
TTTGTGGCATCCAAGCTGGGCCCTCTCCTCACTGTCGCTATTGGTTTGATGGGCATGATA
GGAGGACCATTGCTAGGCATGTTTACACTGGGCATTGTCTTCCCCTGGTCAAACAATAAA
GGTGCTATTGTTGGTGGTTTGACTGGCTTTGCCTTCTCTTTCTGGATTGGGATTGGAGCC
TACATCTATCCTCCAATGGCCGACAAGCTTCCCACGTCTATTGATGGATGCTTTCTGACC
AATGTAACAGACWTAACAACARACATTCCYTCATATMTWTTGGCCAATGTTACCTYACTT
CCTGAYATGWTACCTGAACCATACCCACGGATAGCCAAGTTCTACAGTATATCCTATCTM
TGGTATAGCTTCATTGCTATGTCAGTGGTGCTGWTTGTTGGTCTGCTAACMAGCTTYCTC
ACAGGTGCAACCARACCAAGTGAGTTGGATCCTAGATTAATCTGTCCCATCTCAAGGAAG
CTCTTCTGTTGCTTCCCTGCTAACTGTAGAAGGAAGCTYGACTGTGGAGTCAACTTYGAT
GAGATTGACCAAAGRAATGGAAATGCATTTGAYGGGGATGAGAAGAATGAYGATGCAAAC
AATTACTCTATGTTGGATCAGAAGGAAAATGGAAGAGCGCCATCTCCTGTTGTTGAAAGC
ACACAATTT

>sfra
ATGTACATGTCTATTGTGCTTTATGCCCCTGCCCTGGCTGTAAATGCAGTGACTGGCTTT
ACCCTGTGGGGGTCTGTTCTCACTGTTGGCCTGGTGTGTGCATTCTATACTGCATTGGGT
GGGATGAAAGCAGTGATCTGGACAGATGTCTTTCAGACCCTTATTATGGTCTCCTGTCTC
ATAGCTGTAATTATCCATGGTTCAGTCAAGATGAATGGCTTTGGTAATGTCTGGCGCATC
AACGATGAGGGCGGTAGAGTGGTCTTTGATGATATTCGAGTGAACCCTACCATACGTCAC
ACTGTATGGTCTCTGGTATTTGGTGCTACGTTCAACTGGCTTGCTACCTTTGGTTGTAAC
CAGGCTTCTGTTCAGCGCTACCTGAGCTGCCCCACCCTCAGAGCGGCCAAATGGTCCATC
TACCTGAATTGCCCAATGCTGTTTATATTTGTTTCTCTGTGTCTCATGTGCGGTCTTGTG
ATGTTTGCAGTGTTTGCYGATTGTGACCCAATCAAAGCTGGCTACATTACAAATGGTGAT
CAGCTCCTTCCCTACTATGTTGTGACTCAGCTAGGCTTTCTCCATGGATTACCAGGTCTT
TTCATTGCAGCCATCTTCAGTGGAACTCTCAGCACCGTTTCATCTGGTCTCAACTCATTG
GCTGCTGTGACAGTTGAAGATATCATCAGACCAATCAAGAAAGATCTGTCAGATGCGAAG
AGAACCACAATATCCAAGGTCCTTGCAATCCTATATGGACTCTTAGCCATTGGGATGGCC
TTTGTGGCATCCAAGCTGGGCCCTCTCCTCACTGTCGCTATTGGTTTGATGGGCATGATA
GGAGGACCATTGCTAGGCATGTTTACACTGGGCATTGTCTTCCCCTGGTCAAACAATAAA
GGTGCTATTGTTGGTRGTTTGACTGGCTTTGCCTTCTCTTTCTGGATTGGGATTGGAGCC
TACATCTATCCTCAAATGGCCGACAAGCTTTCTACATCTATTGACGGATGCTTTCTACCC
AACATAACAGACATAACAACAGACATTCCTTCATATCTATTGGCCAATGTTACCTCACTT
CCTGATATGATACCAGAACCATACCCACGGATAGCCAAGTTCTACAGTATATCCTATCTA
TGGTATAGCTTCACTGCTATGGCAGTGGTGCTGTTTGTTGGTCTGCTAACCAGCTTCCTC
ACAGGTGCAACCAGACCAAGTGAGTTGGATCCTAGGTTAATCTGTCCCRTCTCAAGGAAG
CTCTTCTGTTGCTTCCCTGCAAACTGTAGAAGGAAGCTTGACTGTGGAGTCAACTTTGAT
GAGATTGACCAAAGGAGTGGAAATGCATTTGACGGGGATGAGAAGAATGATGATGCAAAC
AATTACTCTATGTTGGATCAGAAGGAAAATGGAAGAGCGCCATCTCCTGTTGAAGAAAGC
ACAAACTTT

>afraSS
ATGTACATGTCCATTGTGCTGTATGCTCCTGCTCTGGCTGTAAATGCAGTGACTGGTTTT
ACTCTGTGGGGATCTGTTCTCACTGTTGGCCTGGTGTGTGCATTCTATACTGCATTGGGT
GGGATGAAAGCAGTGATCTGGACGGATGTYTTTCAGACYCTCATTATGGTGTCCTGTCTC
ATAGCTGTCATCATCCATGGTTCGGTCAAGATGAATGGCTTTGGTAATGTCTGGCGCATY
AAYGRTGAGGGCGGTAGAGTGGTCTTTGATGATATACGAGTRAACCCTACMATACGTCAC
ACTGTATGGTCWYTGRYAWTTGGTGCTACATTYAACTGGCTGGCTACCTTTGGTTGTAAC
CAGGCTTCCGTCCAGCGCTACCTGAGCTGCCCCACCCTCAGAGCGGCCAAATGGTCCATC
TACCTGAACTGCCCRATGCTGTTTATATTTGTATCTCTGTGTCTCATGTGTGGTCTGGTG
ATGTTTGCAGTGTTTGCTGATTGTGACCCTATCAAAGCTGGCTACRTTACAAATGGTGAT
CAGCTCCTTCCCTTCTACGTTGTGACTCAACTAGGCTTTCTACATGGATTACCAGGTCTT
TTCATTGCAGCCATCTTCAGTGGAACTCTCAGCACTGTTTCATCAGGACTCAACTCATTG
GCTGCTGTGACAGTTGAAGATATCATCAGACCAATCAAGAAAGATCTCTCAGATGCAAAG
AGAACCACAATATCCAAGATCCTTGCAATCCTATATGGACTCTTAGCCATTGGGATGGCC
TTTGTGGCATCCAAGCTGGGCCCTCTTCTCACTGTCGCTATTGGTTTGATGGGCATGATA
GGAGGACCATTGCTAGGCATGTTCACACTGGGCATTGTCTTCCCCTGGTCAAACAATAAA
GGTGCTATTGTTGGTGGTTTGACTGGCTTTGCCTTCTCTTTCTGGATTGGGATTGGAGCC
TACGTCTATCCTCCGATGGCCGACAAGCTTCCTACGTCTATCGATGGTTGCTTTCTGACC
AACGTAACAGACATAACAACAGACATTCCTTCATATATATTGGCCAATGTTACCTTACTT
CCTGATATGATACCTGAACCATACCCACGGATAGCCAAGTTCTACAGTATCTCCTATCTA
TGGTATAGCTTCACTGCTATGATGGTGGTGCTGTTTGTTGGTCTGCTAACCAGCTTCCTC
ACAGGTGCAACCAGACCAAGTGAGTTGGATCCTAGGTTAATCTGTCCCATCTCTAGGAAG
CTCTTCTGTTGCTTCCCTGCTAACTGTAGAAGGAAGCTCGACTGTGGAGTCAACTTTGAT
GAGATTGACMAAAGGAATGGAAATGCATTTGACGGGGATGAGAAGAATGATGATGCAAAC
AATTACTCTATGTTGGATCAGAAGGAAAATGGAAGAGCGCCATCTCCTGTTGTTGAAAGC
ACACAATTT

>hpul
ATGTACATGTCCATTGTGCTTTATGCCCCAGCTCTRGCTGTAAATGCAGTGACTGGMTTT
ACTCTGTGGGGGTCTGTTCTCACTGTWGGCCTGGTGTGCRCATTCTATACTGCATTGGGT
GGGATGAAAGCAGTGATCTGGACGGATGTCTTTCAGACCCTYATTATGGTGTCCTGTCTC
ATAGCTGTMATCATCCATGGTTCRGTCAAGATGAATGGCTTTGGTAATGTCTGGCGCATY
AACGATGAGGGCGGTMGAGTGGTCTTTGATGATATACGAGTGAACCCTACCATACGTCAC
ACYGTATGGTCTCTKGTRTTYGGKGCTACATTCAACTGGCTTGCTACCTTTGGTTGTAAC
CAGGCTTCCGTCCAGCGCTACCTGAGCTGCCCCACCCTCAGAGCGGCCAAATGGTCCATC
TACCTGAACTGCCCAATGCTGTTTATATTTGTATCTCTGTGTCTCATGTGCGGTCTGGTG
ATGTTTGCTGTGTTTGCTGATTGTGACCCTATCAAAGCCGGCTACATTACWAAYGGTGAT
CAGCTCCTTCCKTTCTACGTTGTGACTCAGCTAGGYTTTCTWCATGGATTACCAGGTCTT
TTTATTGCAGCCATCTTCAGTGGAACTCTCAGCACCGTTTCATCTGGTCTCAACTCATTG
GCTGCTGTGACAGTGGAAGATATCATCAGACCAATCAAGAAAGATCTCTCAGATGCAAAG
AGAACCACAATATCCAAGATACTTGCAATCTTATATGGCCTCTTAGCCATTGGGATGGCC
TTTGTGGCTTCCARGCTAGGCCCTCTCCTCACTGTCGCTATCGGTTTGATGGGCATGATA
GGAGGACCATTGCTAGGCATGTTTACACTCGGCATTGTCTTCCCCTGGACAAACAATAAA
GGTGCTATTGTTGGTGGTTTGACTGGCTTTGCCTTCTCTTTCTGGATTGGGATTGGAGCC
TACATCTATCCTTCAATGRCSGACAAGCTTCCCACGTCTATYGATGGATGCTTTCTATCC
AACATAACAGACATAACAACAGACATTCCCTCATATCTATTGGCCAATGTYACCTCACTT
CCTGATTTGATACCTGAACCATACCCCCGGATAGCCAAGTTCTACRGTATATCCTATCTA
TGGTATAGCTTCACTGCTATGATGGTGGTACTGTTCGTTGGTCTGCTAACAAGCTTCCTC
ACAGGTGCCACCAGACCAAGTGAGTTGGATCCTAGGTTGATCTGTCCCATCTCAAGGAAG
CTCTTCTGTTGCTTCCCAGCTAACTGTAGAAGGAAGCTTGACTGTGGAGTCACCTTTGAT
GAGATTGACCAAAGGAATGGAARTGCATTTGACRTGGATGAGAAGAATGATGATGCAAAC
AATTACTCTATGTTGGATCAGAAGGAAAATGGAAGAGCGCCATCTCCTGTTGTTGAAAGC
ACACAATTT

>snud
ATGTACATGTCCATTGTGCTTTATGCCCCTGCTCTTGCTGTAAATGCAGTGACTGGCTTT
ACTCTATGGGGGTCTGTTCTCACTGTTGGCCTGGTGTGTACATTCTATACTGCATTAGGT
GGGATGAAAGCAGTGATCTGGACAGACGTCTTTCAGACCCTTATTATGGTGTCCTGTCTC
ATAGCTGTAATCATCCATGGTTCAGTCAAGATGAATGGCTTTGGTAATGTCTGGCGCATC
AACGATGAGGGCGGTAGAGTGGTCTTTGATGATATACGGGTGAACCCTACCATACGTCAC
ACTGTATGGTCTCTGGTATTTGGTGCTACATTCACCTGCCTTGCTACCTTTGGTTGTAAC
CAGGCTTCTGTTCAGCGCTACCTGAGCTGCCCCACCCTCAGAGCGGCCAAATGGTCCATC
TACTTGAATTGCCCAATGCTGTTTATATTTGTTTCTCTGTGTCTCATGTGCGGTCTTGTG
ATGTTTGCAGTGTTTGCTGATTGTGACCCAATCAAAGCTGGCTACATTACAAATGGTGAT
CAGCTCCTTCCCTACTATGTTGTGACTCAGCTAGGCTTTCTCCATGGATTACCAGGTCTT
TTTATTGCAGCCATCTTCAGTGGAACTCTGAGCACCGTTTCATCTGGTCTCAACTCATTG
GCTGCTGTGACAGTTGAAGATATCATCAGACCAATCAAGAAAGATCTCTCAGATGCAAAG
AGAACCACAATATCCAAGATCCTTGCAATCCTATATGGACTGTTAGCCATTGGGATGGCC
TTTGTGGCATCCAAGCTGGGCCCTCTCCTCACTGTCGCTATTGGTTTGATGGGCATGATA
GGAGGACCATTGCTAGGCATGTTCACACTGGGCATTGTCTTCCCCTGGTCAAACAATAAA
GGTGCTATTGTTGGTGGTTTGACTGGCTTTGCCTTCTCATTCTGGATTGGGATTGGAGCC
TACATCTATCCTCCAATGGCCGACAAGCTTCCTACATCTATCGATGCATGCTTTCTAGCC
AATGTAACAGAGATAACAACAGACATTCCTTCATATCTATTGGCCAATGTTACCTCACTT
CCTGATATGATACCTGACCCATACCCACGGATAGCGAAGTTCTACAGTATATCCTATCTA
TGGTATAGCTTCACTGCTATGGCAGTGGTGCTGTTTGTTGGTTTGCTAACCAGCTTCCTC
ACAGGTGCAACCAGACCAAGTGAGTTGGATCCTAGGTTAATCTGTCCCATCTCAAGGAAG
CTCTTCTGTTGCTTCCCTGCAAACTGTAGAAGGAAGCTCGACTGTGGAGTCAACTTTGAT
GAGATTGACCAAAGGAATGGAAATGCATTTGAYGTGGATGAGAAGAATGATGATGCAAAC
AATTACTCTATGTTGGATCAGAAGGAAAATGGAAGAGCGCCATCTCCTGTTGAAGAAAGC
ACAAACTTT

>sintSS
ATGTACATGTCCATTGTGCTGTATGCTCCTGCTCTGGCTGTAAATGCAGTGACTGGCTTT
ACTCTGTGGGGATCTGTTCTCACTGTTGGCCTGGTGTGTGCATTCTATACTGCATTGGGT
GGGATGAAAGCAGTGATCTGGACGGATGTCTTCCAGACCCTCATTATGGTGTCCTGTCTC
ATAGCTGTCATCATCCATGGTTCGGTCAAGATGAATGGCTTTGGTAATGTCTGGCGCATC
AAYGATGAGGGAGGTAGAGTGGTCTTTGATGATATACGGGTGAACCCTACCATACGTCAC
ACTGTATGGTCTCTGGTATTTGGTGCTACATTCAACTGGCTGGCTACCTTTGGTTGTAAC
CAGGCTTCCGTCCAGCGCTACCTGAGCTGCCCCACCCTCAGAGCGGCAAAATGGTCCATC
TACCTGAACTGCCCGATGCTGTTCATATTTKTATCTCTGTGTCTCATGTGTGGTMTGGTG
ATGTTTGCTGTGTTTGCCGATTGTGACCCTATTAAAGCTGGCTACATTACAAATGGTGAT
CAGCTCCTTCCCTTCTACGTTGTGACTCAGCTAGGCTTTCTMCATGGATTACCAGGTCTM
TTCATTGCAGCCATCTTCAGTGGAACTCTCAGCACCGTTTCATCTGGTCTCAACTCATTG
GCTGCTGTGACAGTTGAAGATATCATCAGACCAATCAAGAAAGATCTCTCAGATGCAAAG
AGAACCACAATATCCAAGATCCTTGCCATCCTGTATGGACTCTTAGCCATTGGRATGGCM
TTTGTGGCATCYAAGCTGGGMCCTCTCCTCACTGTCGCTATTGGGTTGATGGGCATGATA
GGGGGACCATTGCTAGGCATGTTTACACTGGGCATTGTCTTCCCCTGGTCAAACAATAAA
GGTGCTATTGTTGGTGGTTTGACTGGCTTTGCTTTCTCTTTCTGGATTGGGATTGGAGCC
TAYGTCTATCCTCCWATGGCCGACAAGCTTCCYACGTCTATTGATGGATGCTTTCTGACC
AAYGTAACAGACATAACAACAGACATTCCTTCATATCTATTGGCCAATGTTACCTCAATT
CCTGATTTGATACCTGAACCATACCCACGGATAGCCAAGTTCTACAGTATATCCTATCTA
TGGTATAGCTTCACTGCTATGTCAGTGGTGCTGTTTGTTGGTCTGCTAACCAGCTTYCTY
ACAGGTGCAACCAGACCAAGTGAGTTAGATCCTAGGTTAATCTGTCCTATCTCAAGGAAG
ATCTTCTGTTGCTTCCCTGCTAACTGTAGAAGGAAGCTCGACTGTGGAGTCAACTTTGAT
GAGATTGACAAAAGGAATGGAAATGCGTTTGACAGGGATGAGAAGAATGATGATGCAAAC
AATTACTCTATKTTGGATCAGAAGGAAAATGGAAGAGCGCCATCTCCTGTCGTTGAAAGC
ACACAATTT

>sprp
ATGTACATGTCCATWGTGCTGTATGCCCCTGCTCTGGCTGTAAAYGCAGTGACTGGTTTT
ACTCTGTGGGGGTCTGTTCTCACTGTTGGSCTGGTGTGTGCATTCTATACTGCATTGGGT
GGGATGAAAGCAGTGATCTGGACGGATGTCTTYCAGACYCTYATYATGGTGTCCTGTCTC
ATAGCTGTAATCATCCATGGTTCGGTCAAGATGAATGGCTTTGSTAATGTCTGGCGCATC
AACGATGAGGGCGGTAGAGTGGTCTTTGATGATATACGAGTAAACCCTACCATACGTCAC
ACTGTATGGTCTCTGGTATTTGGTGCTACATTCAAYTGGCTGGCTACCTTTGGTTGTAAC
CAGGCTTCTGTCCAGCGCTACCTGAGCTGCCCCACCCTCARAGCGGCCAAATGGTCCATC
TACCTRAACTGCCCAATGCTGTTTATATTTGTATCTCTGTGTCTCATGTGCGGTCTGGTG
ATGTTTGCAGTSTTTGCTGAYTGTGACCCTATCAAAGCTGGCTACATTACAAATGGYGAT
CAGCTYCTTCCMTTYTACGTTGTGACTCAGCTAGGCTTYCTMCATGGMTTACCAGGTCTY
TTYATTGCAGCCATCTTCAGTGGAACTCTCAGCACCGTATCATCTGGTCTCAACTCATTG
GCTGCTGTGACAGTTGAAGAYATCATCAGACCAATCAAGAAAGATCTCTCAGATGCAAAG
AGAACCACAATATCSAAGATCCTTGCAATCYTRTATGGACTCTTAGCCATTGGGATGGCC
TTTGTRGCATCCAAGCTGGGCCCTCTCCTCACTGTCGCTATCGGTTTGATGGGCATGATA
GGAGGACCATTGCTAGGCATGTTTACACTRGGCATTGTCTTCCCTTGGTCAAACAATAAA
GGTGCYATTGTTGGTGGTTTGACTGGCTTTGCCTTCTCTTTCTGGATTGGGATTGGAGCY
TACGTCTATCCTCCAATGGCCGACAAGCTYCCCACRTCTATTGATGGWTGYTTTCTGACC
AACRTAACTGACATAWCAACMGACATTCCTTYRTATCTATTGGCCAATGTTACCTCAMTT
CCTGAYWTGRTACCTGAACCATAYCCACGGATAGCCAAGTTCTACAGTATMTCCTATCTA
TGGTATAGCTTCACTGCTATGTCAGTGGTGCTGTTTGTTGGTCTGCTAACCAGCTTCCTC
ACAGGTGCAACCAGACCAAGTGAGTTGGATCCTAGGTTGATCTGYCCCATCTCAAGGAAG
CTCTTCTGTTGCTTCCCKGCTAACTGTAGAAGGAAGCTYGACTGTGGAGTCAACTTTGAT
GAGATTGACCAAAKGARTGGAAATGCATTTGAYGGGGATGAGAAGAATGATGATGCAAAC
AATTACTCTATGTTGGATCAGAAGGAAAATGGAAGAGCGCCATCTCCTGTTGTTGAAAGC
ACACAATTT

>spurp
ATGTACATGTCCATAGTGCTGTATGCCCCTGCTCTGGCTGTAAACGCAGTGACTGGTTTT
ACTCTGTGGGGGTCTGTTCTCACTGTTGGCCTGGTGTGTGCATTCTATACTGCATTGGGT
GGGATGAAAGCAGTGATCTGGACGGATGTCTTCCAGACCCTTATTATGGTGTCCTGTCTC
ATAGCTGTAATCATCCATGGTTCGGTCAAGATGAATGGCTTTGGTAATGTCTGGCGCATC
AACGATGAGGGCGGTAGAGTGGTCTTTGATGATATACGAGTAAACCCTACCATACGTCAC
ACTGTATGGTCTCTGGTATTTGGTGCTACATTCAATTGGCTGGCTACCTTTGGTTGTAAC
CAGGCTTCTGTCCAGCGCTACCTGAGCTGCCCCACCCTCAAAGCGGCCAAATGGTCCATC
TACCTAAACTGCCCAATGCTGTTTATATTTGTATCTCTGTGTCTCATGTGCGGTCTGGTG
ATGTTTGCAGTCTTTGCTGACTGTGACCCTATCAAAGCTGGCTACATTACAAATGGCGAT
CAGCTCCTTCCCTTCTACGTTGTGACTCAGCTAGGCTTTCTACATGGATTACCAGGTCTC
TTTATTGCAGCCATCTTCAGTGGAACTCTCAGCACCGTATCATCTGGTCTCAACTCATTG
GCTGCTGTGACAGTTGAAGACATCATCAGACCAATCAAGAAAGATCTCTCAGATGCAAAG
AGAACCACAATATCGAAGATCCTTGCAATCCTGTATGGACTCTTAGCCATTGGGATGGCC
TTTGTAGCATCCAAGCTGGGCCCTCTCCTCACTGTCGCTATCGGTTTGATGGGCATGATA
GGAGGACCATTGCTAGGCATGTTTACACTGGGCATTGTCTTCCCTTGGTCAAACAATAAA
GGTGCTATTGTTGGTGGTTTGACTGGCTTTGCCTTCTCTTTCTGGATTGGGATTGGAGCT
TACGTCTATCCTCCAATGGCCGACAAGCTTCCCACATCTATTGATGGATGTTTTCTGACC
AACATAACTGACATAACAACCGACATTCCTTTGTATCTATTGGCCAATGTTACCTCACTT
CCTGACATGGTACCTGAACCATACCCACGGATAGCCAAGTTCTACAGTATATCCTATCTA
TGGTATAGCTTCACTGCTATGTCAGTGGTGCTGTTTGTTGGTCTGCTAACCAGCTTCCTC
ACAGGTGCAACCAGACCAAGTGAGTTGGATCCTAGGTTGATCTGCCCCATCTCAAGGAAG
CTCTTCTGTTGCTTCCCTGCTAACTGTAGAAGGAAGCTCGACTGTGGAGTCAACTTTGAT
GAGATTGACCAAAGGAGTGGAAATGCATTTGACGGGGATGAGAAGAATGATGATGCAAAC
AATTACTCTATGTTGGATCAGAAGGAAAATGGAAGAGCGCCATCTCCTGTTGTTGAAAGC
ACACAATTT

>pdep
ATGTATATGTCCATTGTGCTTTATGCCCCTGCTCTGGCTGTAAATGCAGTGACTGGCTTT
ACTCTGTGGGGGTCTGTTCTCACTGTTGGCCTGGTGTGTGCATTCTATACTTCCTTGGGT
GGGATGAAAGCAGTGATCTGGACAGATGTCTTTCAGACACTTATTATGGTGTCCTGTCTC
ATAGCTGTTATCATCCATGGTTCGGTCAAGATGAATGGCTTTGGTAATGTCTGGCGCATA
AACGATGAGGGCGGTAGAGTAGTCTTTGATGATATACGTGTGAACCCTACCATACGTCAC
ACTGTATGGTCTCTGGTATTTGGTGCTACATTCAACTGGCTGGCTACCTTTGGTTGTAAC
CAGGCTTCTGTTCAGCGCTACCTGAGCTGCCCCACCCTCAGAACGGCCAAATGGTCCATC
TACCTGAATTGCCCAATGCTGTTTATATTTGTTTCTCTGTGTCTCATGTGCGGTCTTGTG
ATGTTTGCAATGTTTGCTGATTGTGACCCAATCAAAGCTGGCTACATTGCAAATGGTGAT
CAGCTCCTTCCCTACTATGTTGTGACTCAGCTAGGCTTTATCCATGGATTACCAGGTCTT
TTCATTGCAGCCATCTTCAGTGGAACTCTCAGTACCGTTTCATCAGGTCTCAACTCATTG
GCTGCTGTGACAGTTGAAGATATCATCAGACCAATCAAGAAAGATCTCTCAGATGCAAAG
AGAACCACAATATCCAAGATCCTTGCAATCCTATATGGACTCTTAGCCATTGGGATGGCC
TTTGTGGCATCCAAGATGGGCCCTCTCCTCACTGTCGCTATTGGTTTGATGGGCATGATA
GGAGGACCATTGCTAGGCATGTTTACACTGGGCATTGTCTTCCCCTGGACAAACAATAAA
GGTGCTATTGTTGGTGGTTTGACTGGCTTTGCCTTCTCTTTCTGGATTGGAATTGGAGCC
TACATCTATCCTCCAATGGCYGAAAAGCTTCCTACATCTATCGATGGATGCTTTCTACCC
AATGTAACAGACATAACAACAGACATTCCTGCATATCTATTKGCCAATGTTACCTCATTA
CCTGATATGGTACCAGAACCATACCCACGGATAGCCAAGTTCTACAGTATCTCCTATCTA
TGGTATAGCTTCACTGCTATGGTAGTGGTRCTGTTTGTTGGTCTGCTAACCAGCTTTCTC
ACAGGTGCAACCAGACCAAATGAGTTGGATCCTAGGTTGATCTGTCCCATCTCAAGGAAG
CTCTTCTGTTGCTTCCCTGCAAACTGTAGAAGGAAGCTTGACTGTGGAGTCAACTTTGAT
GAGATTGACCACAGGAATGGAAATGCATTTGACGTGGATGAGAAGAATGATGATGCAAAC
AATTACTCTATGTTGGATCAGAAGGAAAAGGGAAGAGCGCCATCTCCTGTTGAAGAAAGC
ACAAATTTT
