# Supplementary material for: Genome-wide signals of positive selection in strongylocentrotid sea urchins
Source: BMC Genomics. 2017 Jul 21;18:555. doi: 10.1186/s12864-017-3944-7 (PMC5521101; doi:10.1186/s12864-017-3944-7)
Supplement: Supplementary file 3 — Consensus alignment files. A compressed (gzip) tape archive (TAR) file containing 6250 consensus alignment files in FASTA format. (TGZ 14116 kb) [file 12864_2017_3944_MOESM3_ESM.tgz › SPU_025057/consensAlign.ordered.fa]

>sdro
ATGGCTTTGTGGTGGTACGTGGTTAGTGTTTTTGTGATTATGGGATTTGGCAGCTGCCGG
GGAGCTCGCACTGGTAATAGTGGTATCAGTATGTTTGCGGCCCAGGACTCCCGGAGAGAC
CCATGCTACGGAGAGAACAACGTCCCCAAGCGATGCGAGCCGGACTTCGTCAATGCTGCT
TTCCAGGCTCCCGTCGAGGCCTCCAGCACGTGTGGGGATCCCCCGAGTCGCTTCTGCGCC
TTGTCCAGCGGCGCAGAAGGTGAGAGGCAGAGGAACTGTTTCATCTGCGACGAGAGTCAC
CCAAAACGCCGYCACCCGGCATCCTACCTGACCGATCTACACAACCCCAACAACCTGACC
TGCTGGCAATCAGAGCCTTTCACCCAAAGCCAGCACAACGTCACCCTGAAGCTATCCCTG
ACAAAGCGCTTCGAGATCACCTACATCTCCATGGAGTTCTGCTGGCTTCACCCAGACTCC
ATGGTCATCTTCAAGTCGCAGGACTTCGGCAAGACATGGCAACCCTATCAGTACTACTCG
AGCCAGTGCCGAAAGACCTACGGGATGCCCAAGAATGCTGTCATCACCAAGCAGAATGAG
CAGGAGCCAGCCTGCACGGATATCCATAGTTCGGATCTTATCGCCGGTTCCCGGGTGGCC
TTCAGCACCCTGGAAGGACGCCCCTCCGCATACGACTTCGACAACAGCCCCGTCCTGCAG
GACTGGGTCACGGCCACCGACATCAAGATCGTCTTCAACAAGCTACCGGTCCTYGGTGAG
RACGAGGACGAGAACCCTCGGGAGAGCCTCTACTACGCTCTCTCGGACCTCTCCGTGGGT
GGACGTTGCAAATGCAACGGGCACGCGTCGAGCTGTGGCCCAGGACGGGACGGGGAGATG
GAGTGCGACTGCAAGCATAATACAGCTGGAAGRGAATGTGAGCTTTGTAAGACCTTCCAT
TACGACAGACCCTGGGCCAGAGCTACATCAAAGGAAGCCAACGAATGCATACGCTGGTTT
CATGGCTTTTGTATATTCTCAGGGACAGTTCATAAGTTCAAAAAAGTGATTAACGACGAA
AACGAAGCAGTAATGTTCATGCAAATTTATnnnnnnnnnnnnnnnnnn

>spal
ATGGCTTTGTGGTGGTACGTKGTTAGTRTTTTTGTGATTATGGGATTTGGCAGCTGCCGG
GGAGCCCGCACTGGTAATAGTGGYATCAGTATGTTTGCGGCCCAAGACTCCCGGAGAGAC
CCRTGCTACGGWGAGAACAACGTCCCCAAGCGATGCGAGCCGGACTTCGTCAACGCYGCT
TTCCAGGCTCCCGTGGAGGCCTCCAGCACGTGTGGGGATCCYCCGAGTCGCTTCTGCGCY
CTGTCCAGCGGTGCAGAAGGTGAGAGGCAGAGGAACTGTTTCATCTGCGACGAGAGTCAC
CCAAAACGCCGTCACCCGGCWTCCTACCTGACCGATCTGCACAACCCCAACAACCTGACC
TGCTGGCAATCAGAGCCTTTCACCCAAAGCCAGCACAACGTCACMCTGAAGCTGTCCYTG
ACAAAGCGCTTCGAGATCACCTACATMTCCATGGAGTTCTGCTGGCTTCACCCAGACTCC
ATGGTCATCTTCAAGTCGCAGGACTTCGGCAARACATGGCAACCCTATCAGTACTACTCG
AGCCAGTGCCGAAAGACCTACGGGATGCCCAAGAATGCTGTCATCACCAAGCAGAATGAG
CAGGAGCCAGCCTGCACGGATATCCATAGTTCGGATCTTATCGCCGGTTCCCGGGTGGCC
TTCAGCACCCTGGAAGGACGCCCCTCCGCATACGACTTCGACAACAGCCCCGTCCTGCAG
GACTGGGTCACGGCCACCGACATCAAGATCGTCTTCAACAAGCTACCGGTCCTYGGTGAG
AACGAGGACGAGAACCCTCGGGAGAGTCTCTACTACGCTCTCTCGGACCTATCCGTGGGT
GGACGTTGCAAATGCAACGGGCACGCGTCGAGCTGTGGCCCAGGACGGGACGGGGAGATG
GARTGCGACTGCAAGCATAATACAGCTGGAAGAGAATGTGAGCTTTGTAAGACCTTCCAT
TACGACAGACCCTGGGCCAGAGCCACATCAAAGGAAGCCAACGAATGCATACGCTGGTTT
TATGGCATTTTTATATTCTCAGGGACAGTTCAKAAGTTCAAAAAAGTGATTAACGACGAA
AAGAAAGCAGTAATGTTTATGCAATTTTATGTCGATTTAGACTATTTC

>sfra
ATGGCTTTGTGGTGGTACGTGGTTAGTGTTTTTGTGATTATGGGATTTGGCAGCTGCCGG
GGAGCTCGCACTGGTANNNNTGGTATCAGTATGTTCGCGGCCCAAGACTCCCGGAGAGAC
CCATGCTACGGAGAGAACAACGTCCCCAAGCGATGCGAGCCGGACTTCGTCAACGCTGCT
TTCCAGGCTCCCGTGGAGGCCTCCAGCACGTGTGGGGATCCTCCGAGTCGCTTCTGCGCT
TTGTCCAGCGGCGCAGAAGGTGAGAGGCAGAGGAACTGTTTCATCTGCGACGAGAGTCAC
CCAAAACGCCGCCACCCAGCATCCTACCTGACCGATCTACACAACCCCAACAACCTGACC
TGCTGGCAATCGGAGCCTTTCACCCAAAGCCAGCACAACGTCACCCTGAAGCTATCCCTG
ACAAAGCGCTTCGAGATCACCTACATCTCCATGGAGTTCTGCTGGCTTCACCCAGACTCC
ATGGTCATCTTCAAGTCGCAGGACTTCGGCAAGACATGGCAACCTTATCAGTACTACTCG
AGCCAGTGCCGAAAGACCTACGGGATGCCCAAGAATGCTGTCATTACCAAGCAGAACGAG
CAGGAACCAGCCTGCACGGATATCCATAGTTCGGATCTTATCGCGGGTTCCCGAGTGGCC
TTCAGCACCCTGGAAGGACGCCCCTCCGCATACGACTTCGACAACAGCCCCGTCCTGCAG
GACTGGGTCACCGCCACCGACATCAAGATCGTCTTCAACAAGCTACCGGTCCTCGGTGAG
AACGAGGACGAGAACCCTCGGGAGAGTCTCTACTACGCCCTCTCGGACCTCTCTGTGGGT
GGACGTTGTAAGTGCAACGGGCACGCGTCGAGTTGTGGCCCAGGACGGGACGGGGAGATG
GAGTGCGACTGCAAGCATAATACAGCTGGAAGAGAATGCGAGCTTTGTAAGACCTTCCAT
TACGACAGACCCTGGGCCAGAGCTACCTCCAAGGAAGCCAACGAATGCATACGCTGATTT
nnnnnnnnnnnnnnnnnnnnnnnnnnnnnnnnnAAGTTCAAAAAAGTGATAAACGACGAA
AGCGAAGCAGTCATGTTYATGCAAATTAATGTCGATTTAGACTAYTTC

>afraSS
ATGGCTTTGTGGTGGTACGTGGTTAGTGYTTTTGTGATTATGGGATTTGGCAGCTGCCGG
GGAGCTCGCACTGGTAATAGTGGTATCAGTATGTTTGCGGCCCAGGACTCCCGGAGAGAC
CCATGCTACGGAGAGAACAACGTCCCCAAGCGATGCGAGCCGGACTTCGTCAATGCTGCT
TTCCAGGCTCCCGTCGAGGCCTCCAGCACGTGTGGGGATCCCCCGAGTCGCTTCTGCGCC
TTGTCCAGCGGCGCAGAAGGTGAGAGGCAGAGGAACTGTTTCATCTGCGACGAGAGTCAC
CCMAAACGCCGTCACCCGGCATCCTACCTGACCGATCTACACAACCCCAACAACCTGACC
TGCTGGCAATCAGAGCCTTTCACCCAAAGCCAGCACAACGTCACCCTGAAGCTATCCCTG
ACAAAGCGCTTCGAGATCACCTACATCTCCATGGAGTTCTGCTGGCTTCACCCAGACTCC
ATGGTCATCTTCAAGTCGCAGGACTTCGGCAAGACATGGCAACCCTATCAGTACTACTCG
AGCCAGTGCCGAAAGACCTACGGGATGCCCAAGAATGCTGTCATCACCAAGCAGAATGAG
CAGGAGCCAGCCTGCACGGATATCCATAGTTCGGATCTTATCGCCGGTTCCCGGGTGGCC
TTCAGCACCCTGGAAGGACGCCCCTCCGCATACGACTTCGACAACAGCCCCGTCCTGCAG
GACTGGGTCACGGCCACCGACATCAAGATCGTCTTCAACAAGCTACCGGTCCTTGGTGAG
AACGAGGACGAGAACCCTCGGGAGAGTCTCTACTACGCTCTCTCGGACCTATCCGTGGGT
GGACGTTGCAAATGCAACGGGCACGCGTCGAGCTGTGGCCCTGGACGGGACGGGGAGATG
GAGTGCGACTGCAAGCATAATACAGCTGGAAGGGAATGTGAGCTTTGTAAGACCTTCCAT
TACGACAGACCCTGGGCCAGAGCTACATCAAAGGAAGCCAACGAATGCATACGCTGGTTK
TATGGCTTTTTTATATTCTCAGGGACAGTTCATAAGTTCAAAAAAGTGATTARCGACGAA
AACGAAGCRGTAATGTTCATGCAAATTTATGTCGATTTAGACTATWTC

>hpul
ATGGCTTTRTGGTGGTACGTGGTTAGTGTTTTTRTGATTATGGGATTTGGCAGCTGCYGG
GGAGCCCGCGCTGGTAATAGTGGCATCAGTATGTTTGCGGCCCAAGACTCCCGGAGAGAC
CCATGCTACGGAGAGAACAACGTCCCCAAGCGATGCGAGCCGGACTTCGTCAAYGCTGCC
TTCCAGGCTCCCGTGGAGGCCTCCAGCACGTGTGGGGATCCTCCGAGTCGCTTCTGCGCT
TTGTCCAGTGGCGCAGAAGGTGAGAGGCAGAGGAACTGTTTCATCTGCGACGAGAGCCAC
CCAAAACGTCGTCACCCGGCATCYTACCTGACCGATCTGCACAACCCMAACAACCTGACC
TGCTGGCAATCAGAGCCTTTCACYCAAAGCCAGCACAACGTCACCCTGAAGCTATCMCTG
ACAAAGCGCTTCGAGATCACCTACATCTCCATGGAGTTCTGCTGGCTTCACCCAGACTCC
ATGGTCATCTTCAAGTCGCAGGACTTCGGCAAGACATGGCAACCATATCAGTACTACTCG
AGCCAGTGCCGAAAGACCTACGGGATGCCCAAGAATGCTGTCATCACCAAGCAGAATGAG
CAGGARCCAGCCTGCACGGATATCCATAGTTCGGATCTTATCGCCGGTTCCCGGGTGGCC
TTCAGCACCCTGGAAGGACGCCCCTCCGCATACGACTTCGACAACAGCCCCGTCCTGCAG
GACTGGGTCACGGCCACCGACATCAAGATCGTCTTCAACAAGCTACCRGTCCTCGGTGAG
AACGAGGACGAGAACCCTCGGGAGAGTCTCTACTACGCTCTCTCGGACCTCTCCGTSGGT
GGACGTTGCAAATGCAACGGGCACGCGTCGAGCTGTGGCCCAGGACGGGACGGGGAGATG
GAGTGCGACTGCAAGCATAATACAGCTGGAAGAGAATGTGAGCTTTGTAAGACCTTCCAT
TACGACAGACCCTGGGCCAGGGCCACATCAAAAGAAGCCAACGAATGCATACGCTGGTTT
TATGGCATTTGTATATTCTCAGGAACAGTTCATAAGTTCAAAAAAGTGATTAATGACGAA
AACGAAGCAGTAATGTATWTGAATATTTATGTCGATTTAGACTATTTC

>snud
ATGGCTTTGTGGTGGTACGTGGTTAGTGTTTTTGTGATTATGGGATTTGGCAGCTGCCGG
GGAGCTCGCACTGGTANNNNTGGTATCAGTATGTTTGCGGCCCAAGACTCCCGGAGAGAC
CCATGCTACGGAGAGAACAACGTCCCCAAGCGATGCGAGCCGGACTTCGTCAACGCTGCT
TTCCAGGCTCCCGTAGAGGCCTCCAGCACGTGTGGGGATCCTCCGAGTCGCTTCTGCGCT
TTGTCCAGCGGCGCAGAAGGTGAGAGGCAGAGGAACTGTTTCATCTGCGACGAGAGTCAC
CCAAAACGCCGCCACCCAGCATCCTACCTGACCGATTTACACAACCCCAACAACCTGACC
TGCTGGCAATCAGAGCCTTTCACCCAAAGCCAGCACAACGTCACCCTGAAGCTATCCCTG
ACAAAGCGCTTCGAGATCACCTACATCTCCATGGAGTTCTGCTGGCTTCACCCAGACTCC
ATGGTCATCTTCAAGTCGCAAGACTTCGGCAAGACATGGCAACCTTATCAGTACTACTCG
AGCCAGTGCCGAAAGACCTACGGGATGCCCAAGAATGCTGTCATTACCAAGCAGAATGAG
CAGGAACCAGCCTGCACGGATATCCATAGTTCGGATCTTATCGCGGGTTCCCGAGTGGCC
TTCAGCACCCTGGAAGGACGCCCCTCCGCATACGACTTCGACAACAGCCCCGTCCTGCAG
GACTGGGTCACCGCCACCGACATCAAGATCGTCTTCAACAAGCTACCGGTCCTCGGTGAR
AACGAGGACGAGAACCCTCGGGAGAGTCTCTACTACGCCCTCTCGGACCTCTCTGTGGGT
GGACGTTGTAAATGCAACGGGCACGCGTCGAGTTGTGGCCCAGGACGGGACGGGGAGATG
GAGTGCGACTGCAAGCATAATACGGCTGGAAGAGAATGCGAGCTTTGTAAGACCTTCCAT
TACGACAGACCCTGGGCCAGAGCTACCCCAAAGGAAGCCAACGAATGCATACGCTGATTT
nnnnnnnnnnnnnnnnnnnnnnNNNNNNNNNNNAAGTTCAAAAAAGTGATAAACGACGGA
ATCGAAGYAGTAATGTTTATGCAAATTTATGTCGATTTAGACTATTTC

>sintSS
ATGGCTTTGTGGTGGTACGTGGTTAGTGTTTTTGTGATTATGGGATTTGGCAGCTGCCGG
GGAGCCCGCACTGGTAATAGTGGTATCAGTATGTTTGCGGCCCAAGACTCCCGGAGAGAC
CCATGCTACGGAGAGAACAACGTCCCCAAGCGATGCGAGCCGGACTTCGTCAAYGCTGCT
TTCCAGGCTCCCGTGGAGGCCTCCAGCACRTGTGGRGATCCTCCGAGTCGCTTCTGCGCC
TTGTCCAGCGGCGCAGAAGGTGAGAGGCAGAGGAACTGTTTCATCTGCGACGAGAGTCAC
CCRAAACGCCGYCACCCGGCATCCTACCTGACCGATCTGCACAACCCCAACAACCTGACC
TGTTGGCAATCAGAGCCTTTCACCCAAAGCCAGCATAACGTCACCCTGAAGCTCTCCCTG
ACAAAGCGCTTCGAGATCACCTACATCTCCATGGAGTTCTGCTGGCTTCACCCAGACTCC
ATGGTCATCTTCAAGTCGCAGGACTTCGGCAAGACATGGCAACCCTATCAGTACTACTCG
AGCCAGTGCCGAAAAACCTACGGGATGCCCAAGAATGCTGTCATCACCAAGCAGAACGAG
CAGGAGCCAGCCTGCACGGATATCCATAGTTCGGATCTTATCGCCGGTTCCCGGGTGGCC
TTCAGCACCCTGGARGGACGCCCCTCCGCATACGACTTTGACAACAGCCCCGTCCTGCAG
GACTGGGTCACGGCCACCGACATCAAGATCGTCTTCAACAAGCTACCGGTCCTCGGTGAG
AACGAGGACGAGAACCCTCGGGAGAGTCTCTACTACGCTCTCTCGGACCTCTCCGTGGGT
GGACGTTGCAAATGCAACGGTCACGCGTCRAGCTGTGGCCCAGGACGGGACGGGGAGATG
GAGTGCGACTGCAAGCATAATACAGCTGGACGAGAATGTGAGCTWTGTAAGACCTTCCAT
TACGACAGACCCTGGGCCAGAGCCACACCAAAGGAAGCMAACGAATGCATACGCTGGTTT
TATGGCATTTTTATATTCTCAGGGATAGTTCATAAGTTYAAAAAAGTGATTAACGACGAA
AACGAAGCAGTCATGTTRATACAAATTTATGTCGATTTANNNNATTTC

>sprp
ATGGCTTTGTGGTGGTACGTGGTTAGTGTTTTTGTGATTATGGGATTTGGCAGCTGCCGG
GGAGCCCGCTCTGGTAATAGTGGTATCAGCATGTTTGCGGCMCAAGACTCCCGGAGAGAC
CCATGCTACGGAGAGAACAACGTCCCCAAGCGATGCGAGCCGGACTTCGTCAACGCCGCT
TTCCAGGCTCCCGTSGAGGCCTCCAGCACRTGTGGGGATCCTCCGAGTCGCTTCTGCGCC
TTGTCCAGCGGCGCAGAAGGTGAGAGGCAGAGGAACTGTTTCATCTGCGACGAGAGYCAC
CCAAAACGCCGTCACCCGGCATCCTACCTGACCGATCTGCACAACCCCAACAACCTGACC
TGCTGGCAATCAGAGCCTTTCACCCAAAGCCAGCACAACGTCACCCTGAAGCTGTCACTG
ACAAAGCGCTTCGAGATCACCTACATCTCCATGGAGTTYTGCTGGCTTCACCCAGACTCC
ATGGTCATCTTCAAGTCGCAGGACTTCGGCAAGACATGGCAACCYTATCAGTACTACTCG
AGCCAGTGCCGAAAGACCTACGGGATGCCYAAGAATGCTGTCATYACCAAGCAGAATGAG
CAGGAGCCAGCCTGCACGGATATCCATAGTTCGGATCTTATCGCCGGTTCCCGKGTGGCC
TTCAGCACCCTGGAAGGACGCCCCTCMGCATACGACTTCGACAACAGYCCCGTCCTGCAG
GACTGGGTCACGGCCACCGACATCAAGATCGTCTTCAACAAGCTACCKGTCCTCGGTGAG
AACGAGGACGAGAACCCTCGGGAGAGTCTCTACTACGCTCTCTCGGACCTATCCGTGGGC
GGACGTTGCAAATGCAACGGACACGCGTCGAGCTGTGGCCCAGGACGGGACGGGGAGATG
GAGTGCGACTGCAAGCATAATACAGCTGGAAGAGAATGTGAGCTTTGTAAGACCTTCCAT
TACGACAGACCTTGGGCCAGAGCCACCTCAAAGGAAGCCAACGAATGCATACGCTGGTTT
TATGGCATTCTTATATTCTCAGGGACAGTTCATAAGTTCAAAAAAGTGATTAACGACGAA
AACRARGCAGTAATGTTCACGCAAATTYATGTCGATTTAGACTATTTC

>spurp
ATGGCTTTGTGGTGGTACGTGGTTAGTGTTTTTGTGATTATGGGATTTGGCAGCTGCCGG
GGAGCCCGCTCTGGTAATAGTGGTATCAGCATGTTTGCGGCACAAGACTCCCGGAGAGAC
CCATGCTACGGAGAGAACAACGTCCCCAAGCGATGCGAGCCGGACTTCGTCAACGCCGCT
TTCCAGGCTCCCGTCGAGGCCTCCAGCACGTGTGGGGATCCTCCGAGTCGCTTCTGCGCC
TTGTCCAGCGGCGCAGAAGGTGAGAGGCAGAGGAACTGTTTCATCTGCGACGAGAGCCAC
CCAAAACGCCGTCACCCGGCATCCTACCTGACCGATCTGCACAACCCCAACAACCTGACC
TGCTGGCAATCAGAGCCTTTCACCCAAAGCCAGCACAACGTCACCCTGAAGCTGTCACTG
ACAAAGCGCTTCGAGATCACCTACATCTCCATGGAGTTTTGCTGGCTTCACCCAGACTCC
ATGGTCATCTTCAAGTCGCAGGACTTCGGCAAGACATGGCAACCTTATCAGTACTACTCG
AGCCAGTGCCGAAAGACCTACGGGATGCCTAAGAATGCTGTCATCACCAAGCAGAATGAG
CAGGAGCCAGCCTGCACGGATATCCATAGTTCGGATCTTATCGCCGGTTCCCGGGTGGCC
TTCAGCACCCTGGAAGGACGCCCCTCCGCATACGACTTCGACAACAGTCCCGTCCTGCAG
GACTGGGTCACGGCCACCGACATCAAGATCGTCTTCAACAAGCTACCGGTCCTCGGTGAG
AACGAGGACGAGAACCCTCGGGAGAGTCTCTACTACGCTCTCTCGGACCTATCCGTGGGC
GGACGTTGCAAATGCAACGGACACGCGTCGAGCTGTGGCCCAGGACGGGACGGGGAGATG
GAGTGCGACTGCAAGCATAATACAGCTGGAAGAGAATGTGAGCTTTGTAAGACCTTCCAT
TACGACAGACCTTGGGCCAGAGCCACCTCAAAGGAAGCCAACGAATGCATACGCTGGTTT
TATGGCATTCTTATATTCTCAGGGACAGTTCATAAGTTCAAAAAAGTGATTAACGACGAA
AACAAGGCAGTAATGTTCACGCAAATTTATGTCGATTTAGACTATTTC

>pdep
ATGGCTTTGTGGTGGTACGTGGTTAGTGTTTTTGTGATTATGGGATTTGGCAGCTGCTGG
GGAGCCCGCACTGGTANNNNTGGTATCAGCATGTTTGCGGCCCAAGACTCCCGGAGAGAC
CCATGCTACGGAGAGAACAACRTCCCCAAGCGATGCGAGCCGGACTTCGTCAACGCTGCT
TTCCAGGCTCCCGTGGAGGCCTCCAGCACGTGTGGGGATCCTCCGAGTCGCTTCTGCGCT
TTGTCCAGCGGCGCAGAAGGTGAAAGGCAGAGGAACTGTTTCATCTGTGACGAGAGTCAC
CCAAAACGCCGTCACCCAGCATCCTACCTGACCGATCTACACAACCCCAATAACCTGACC
TGCTGGCAATCRGAGCCTTTCACCCAAAGCCAGCACAACGTCACCCTGAAGCTATCCCTG
ACAAAGCGCTTCGAGATCACGTACATCTCCATGGAGTTCTGCTGGCTTCACCCAGACTCC
ATGGTCATCTTCAAGTCGCAGGACTTCGGCAAGACATGGCAACCCTATCAGTACTACTCT
AGCCAGTGCCGAAAGACCTACGGGATGCCCAAGAATGCTGTCATCACCAAGCAGAACGAG
CAGGAGCCAGCCTGCACGGATATCCATAGTTCGGATCTTATCGCGGGTTCCCGAGTGGCC
TTCAGCACCCTTGAAGGACGCCCCTCCGCATACGACTTCGACAACAGCCCCGTCCTGCAG
GACTGGGTCACGGCCACCGACATCAAGATCGTCTTTAACAAGCTACCGGTCCTCGGYGAG
AACGAGGACGAGAACCCTCGGGAGAGTCTCTACTACGCCCTCTCGGACCTCTCTGTGGGT
GGACGTTGTAAATGTAACGGGCACGCGTCGAGTTGTGGCCCAGGACGGGACGGGGAGATG
GAGTGCGACTGCAAGCATAATACGGCTGGAAGAGAATGCGAGCTTTGTAAGACCTTCCAT
TACGACAGACCATGGGCCAGAGCTACCCCAAAGGAAGCCAACGAATGCATACnnnnnnnn
nnnnnnnnnnnnnnnnnnnnnnnnnnnnnnnnnnnnnnnnnnnnnnnnnnnnnnnnnnnn
nnnnnnGCAGTCATGTTCGTGCAAATTAATGTCGATTTAGACTATTTA
