# Supplementary material for: Genome-wide signals of positive selection in strongylocentrotid sea urchins
Source: BMC Genomics. 2017 Jul 21;18:555. doi: 10.1186/s12864-017-3944-7 (PMC5521101; doi:10.1186/s12864-017-3944-7)
Supplement: Supplementary file 3 — Consensus alignment files. A compressed (gzip) tape archive (TAR) file containing 6250 consensus alignment files in FASTA format. (TGZ 14116 kb) [file 12864_2017_3944_MOESM3_ESM.tgz › SPU_012518/consensAlign.ordered.fa]

>sdro
ATGAATGCATATATTTTACTAAGCTTAGCAACTTTGACGTTGTTGTACCAASAATGTTTA
GGTGCAAACTGGCATTATCACCAGCACGGACCATTGGGACCGGAAAACTGGCCGAATATC
GCTGGATCACATTGCGGTGGTAGGAAACAGTCACCAATCAATATCGAATCCCGTTCTGTC
ATCCAGGCTGACCTGGGTGAATTCGTCTTYGAGGGTCTGCAAACAACCTACGGTCCACAG
GTTGGCGGTAGAGGAAACCAAGGAGGACCGGGAGGAGGACAAGGTGGACAAGGTGGCAGG
GGATCCAACTGGGGTGGTGGAGGTGGAGGTGGAGGYGGAGGYGGCGKWGGYGGTGTCGGC
GGCGGCGGTGGTTGGAACTGGAACAGTTGGTGGAACGGCAACGGATGGGGAGGCAAYAAC
GGAGGTGGACAAAACGCAGTCGGAAACCAACATCCGCAATGGAGTAATCCTTTCGGCAAC
CTTCAGATGGGACCCAAACCAACGGTTAATCCATACCAACCTTTTGGCATGAACGGACCC
GAAAGAATGTTCACAACAGACAACAATCAGAATGCATACGCTCCCAGGGCTCTGCACGGT
TACAACTCAGCTCCAACGACAAAAGTAGAGGTTTCAAACGACGGTCATACTCTGAAAGTC
AGTACGGAAGGCATGTACGTGCTGAGAGGAGGTGGACTGCCTTTTGATGCCAAGCCAGCT
CAACTTCATTTTCACTGGGGAACCACACCCGAAAGAGGTTCAGAACATACCATCGACGGA
AGGCCATTCTCTGCTGAGCTTCATCTTGTTCACTACAACGCTAAATACAGGACCATTGCA
GAAGCAGTCAAACAACCCGATGGTTTAGCTGTTCTCGGATTCTTTATCCAGGCTTCAGAT
ATTGATAACCCCGCATACGATGCTATATTAGATTACACGGCAGGCGTGCGAAGGAAAGAA
AATGTTAAGTTCAAAGATACCAAGGTAGAATACTACGCACATCTTCCTCTCCGTGATATG
TTGCCAACTGACCTGAGCTGTTTCTAYAGGTACAACGGTTCCCTGACAGTACCCAAATGC
TGGGAGAGYGTCACRTGGTCTGTCGGTTGCGGTGTTATCCATCTTTCACATAATCAGCTT
GACATGTTCCGTGAGCTTTACCAGGGATTCTTCATGGARCCCAACGGCCAACTGGAGATG
CTCCACATCGAGGACAACTTCCGACCGGTACAGCCGCTCTTTGACCGACAAGTAATTAGG
AGTGGCTTCCCCAGTCGAGCCGGAATGGGCTACAGCGCAAATAATTCTGCAAATCTCATC
TCTGTAAATCTATTTCTCCTGCTGTCTGCAATCATGGCTTTTGTCTGCCGTTCGCTT

>spal
ATGAATGCATATATTTTACTAAGCTTAGCAACTTTGACGTTGTTGTACCAAGAATGTTTA
GGTGCAAACTGGCATTATCACCAGCACGGACCATTGGGACCGGAAAACTGGCCGAATATC
GCCGGATCACATTGCGGTGGTAGGAAACAGTCACCAATCAATATCGAATCCCGTTCTGTC
ATCCAGGCTGACCTGGGTGAATTCGTCTTCGAAGGTCTTCAAACAACCTACGGTCCACMG
GTTGGCGGTAGAGGAAACCAAGGAGGACAAGGTGGTGGACAAGGTGGACAAGGTGGCAnn
nnnnnCAACTGGGGTGGMRCAGGTGSAGGTGGAGGCGGAGGCGGCGTCGGGGGTGTCGGC
GGCGGCGGTGGTTGGAACTGGAACAGTTGGTGGAACGGCAACGGATGGGGAGGCAACAAC
GGAGGTGGACAAAACGCAGTCGGAAACCAACATCCGCAATGGAGTAATCCTTTCGGCAAC
CTTCAGATGGGACCCAAACCAACAATTAATCCATACCAACCTTTTGGCATGAACGGACCC
GAAAGAATGTTCACAACAGACAACAATCAGAATGCTTACGCTCCTAGGGCTCTCCACGGT
TACAACTCAGCTCCAACGACAAAAGTAGAGGTTTCAAACGACGGTCATACTCTGAAAGTC
AGTACGGAAGGCATGTACGTGCTGAAAGGAGGTGGACTTCCTTTTGATGCCAGGCCAGCT
CAACTTCATTTTCACTGGGGAACCACGCCCGAAAGAGGTTCAGAACATACCATCGATGGA
AGGCCCTTCTCTGCTGAGCTCCATCTAGTTCACTACAACACCAAATACACGACCATTGCA
GAAGCAGTCAAACAACCCGATGGTCTAGCTGTTCTCGGATTCTTCATCCAGGCTTCAGAT
ATTCATAACCTCGCATACGATGCTATATTAGATTACACGGCAGGCGTGCGAAGAAAAGAA
AATGTTAAGTTCAAAGATACCAAGGTAGAATACTACGCACATCTTCCTCTCCGTGATATG
TTGCCAACTGACCTGAGCTGTTTCTACAGGTACAACGGTTCCCTGACAGTACCCAAATGC
TGGGAGAGTGTCACGTGGTCTGTCGGTTGCGGTGTTATCCATCTTTCACAYAATCAGCTT
GACATGTTCCGTGAGCTTTACCAGGGATTCTTCATGGARCCCAACGGCCAACTGGARATG
CTCCACATCGAGGACAACTTCCGACCGGTACAGCCGCTCTTTGACCGACAAGTAATTAGG
AGTGGCTTCCCCAGTCGAGCCGGAATGGGCTACAGCGCAAATAAKTCTGCAAATCTCATC
TCTGTAAATCTRTTTCTCCTGCTGTCTGCAATCAYGGCTTTTGTCTGCCGTTCGCTT

>sfra
ATGAATGCATATATTTTACTAAGCTTAGCAACTTTGACGTTGTTGTACCAAGAATGTTTA
GGTGCAAACTGGCACTATCACCAGCATGGACCATTGGGACCGGAAAACTGGCCGAGCATC
CCAGGATCACATTGCGGTGGTAGGCAACAGTCACCAATCAATATCGAATCCCGTTCTGTC
ATCCAGGCTGACCTGGGTGAATTCGTCTTCGACGGTCTGCAAACATCCTACGGTACACAG
GTTGGCGGTGGAGGAAACCAAnnnnnnnnnnnnnnnnnnnnnnnnnnnNNNNNNNNNNNN
NNNNNNNNNNNNNNNNNNNNNNNNNNNNNNNNNNNNNNNNNNNNNNNNNNNNNNNNNNNN
NNNNNNNNnnnnTGGAACTGGAACAGTTGGTGGAACGGCAACGGATGGGGAGGCAACMCC
GGAGTTGGACAAAACRCCGTCGGAAACCAACATCCGCAATGGAGTAATCCTTTCGGCAAC
CTTCAGATGGGACCCAAACCGACAGTAAATCCATACCAGCCTTTTGGCATGAACGGACCC
GAAAGAATGTTCACAACAGACAACAATGCGAATGCAGTGGCTCCCAGAGCTCTCCACCGT
TACAACTCAGCTCCAACGACAAAAGTAGAGGTTTCAAACGACGGTCATACTCTGAAAGTC
AGTACGGAAGGCATGTACGTGCTGAGAGGAGGTGGACTGCCTTTTGATGCCAAGCCAGCT
CAACTTCATTTTCACTGGGGAACCACACCCGAAAGAGGTTCAGAACATACCATCGACGGA
AAGCCCTTCTCTGCTGAGCTTCATCTTGTTCACTACAATGCTAAATACAGGACCGTCGGT
GAAGCAGTCAAACAACCCGATGGTTTAGCTGTTCTCGGATTCTTCATCCAGGCTTCAAGT
ATTGATAACCCCGCATACGATGCTATATTAGATTACACGGCAGGCGTGCGAAGAAAAGAA
AATGTTAAGTTCAAAGATACCAAGGTAGAATACTACGCACATCTTCCCCTCCGTGATATG
TTGCCARCTGACCTGAGCTGCTTTTACAGGTACAATGGTTCCCTGACAGTACCCAAATGC
TGGGAGAGTGTCACATGGTCTGTCGGTTGCGGTGTTATCCATCTTTCACATAATCAGCTT
GACATGTTCCGCGAGCTTTACCAGGGATTCTTCATGGAACCCAACGGCCAACTGGAAATG
CTCCACATCGAGGACAACTTCCGACCGGTACAGCCGCTCTTTGACCGACAAGTAATTAGG
AGTGGCTTCCCCGGTCnnnCCGGTATGGGCTACAGCGCAAATCACTCTGCAAATCTCCTC
TCTGTAAATCTATTTCTCCTGCTCTCTGCACTCATGGCTTTTGTCTGCCGTTCGCTT

>afraSS
ATGAATGCATATATTTTACTAAGCTTAGCAACTTTGACGTTGTTGTACCAAGAATGTTTA
GGTGCAAACTGGCATTATCACCAGCACGGACCATTGGGACCGGAAAACTGGCCGAATATC
GCTGGATCACATTGCGGTGGTAGGAAACAGTCACCAATCAATATCGAATCCCGTTCTGTC
ATCCAGGCTGACCTGGGTGAATTCGTCTTCGAGGGTCTGCAAACAACCTACGGTCCACAG
GTTGGCGGTRGMGGAAACCAAGGAGGACAGGGAGGWGGACAAGGTGGACAAGGTGGCAGG
GGATTCAACTGGGGTGGCGCAGGCGCAGGTGGAGGTGGAGGTGGCGTCGGTGGTGTCGGC
GGCGGCGGTGGTTGGAACTGGAACAGTTGGTGGAACGGCAACGGATGGGGAGGCAACAAC
GGAGGCGGACAAAACGCTGTTGGAAACCAACATCCGCAATGGAGTAATCCCTTCGGCAAC
CTTCAGATGGGACCCAAACCAACGGTTAATCCATACCAACCTTTTGGCATGAACGGACCC
GAAAGAATGTTCACAACAGACAACAATCAGAATGCATACGCTCCTAGGGCTCTCCACGGT
TACAACTCAGCTCCAACGACAAAAGTAGAGGTTTCAAACGACGGTCATACTCTGAAAGTC
AGCACGGAAGGCATGTACGTGCTGAAAGGAGGTGGACTCCCTTTTGATGCCAAGCCAGCT
CAACTTCATTTTCACTGGGGAACCACACCCGAAAGAGGTTCAGAACATACCATCGATGGA
AGGCCCTTCTCTGCTGAGCTTCATCTTGTTCACTACAACGCTAAATACAGGACCATTGCA
GAAGCAGTCAAACAACCCGATGGTTTAGCTGTTCTCGGATTCTTCATCCAGGCTTCAGAT
ATTGATAACCCCGCATACGATGCTATATTAGATTACACGGCAGGCGTGCGAAGAAAGGAA
AATGTTAAGTTCAAAGATACCAAGGTAGAATACTACGCACATCTTCCTCTCCGTGATATG
TTGCCAACTGACCTGAGCTGTTTCTACAGGTACAACGGTTCCCTGACGGTGCCCAAATGC
TGGGAGAGTGTCACATGGTCTGTCGGTTGCGGTGTTATCCATCTTTCACATAATCAGCTT
GACATGTTCCGTGAGCTTTACCAGGGATTCTTCATGGAACCCAACGGCCAACTGGAGATG
CTCCACATCGAGGACAACTTCCGACCGGTACAGCCGCTCTTTGACCGACAAGTAATTAGG
AGTGGCTTCCCCAGTCGAGCCGGAATGGGCTACAGCGCAAATAATTCTGCAAATCTCATC
TCTGTAAATCTATTTCTCCTGCTGTCTGCAGTCATGGCTTTTGTCTGCCGTTCGCTT

>hpul
ATGAATGCATATATTTTACTAAGCTTAGCAACTTTGACGTTGCTGTACCAAGAATGTTTA
GGTGCAAACTGGCATTATCACCAGCACGGACCATTGGGACCGGAAAACTGGCCGAGTATC
CCCGGATCACATTGCGGTGGAAGGAAACAGTCACCAATCAATATCGAAACCCGTTCTGTC
ATCCAGGCTGACCTGGGTGAATTCGTCTTCGACGGTCTTCAAACAACSTACGGTACACAG
GTTGGCGGTAGAGGAAACCANNNNNNNCAGNNNGGAGGACAAGGTGGACAAGGTGGCAGT
GGATTCAACTGGGGTGGACATGGAGCAGGTGGAGGTGGAGGTGGTGTCGGCGGTGTCGGC
GGCGGCGGTGGTTGGAACTGGAACAGTTGGTGGAACGGCAACGGATGGGGAGGCAACAAC
GGNGGTGGACAAAACGGCGTTGGAAGCCAACATCCGCAATGGAGTAATCCTTTCGGCAAC
CTTCAGATGGGACCCAAACCGACAAAAAATCCATACCAGCCTTTTGGCATGAACGGACCC
GAAAGAATGTTCACAACAGACAACAATCAAAATGCATACGGTCCCAGGGCTCTCCACGGT
TACAACTCAGCTCCAACAACAAAAGTAGAGGTTTCAAACGACGGTCATACTCTGAAAGTC
AGTACGGAAGGCATGTACGTGCTGAGAGGAGGTGGACTGCCTTTTGATGCCAAGCCAGCT
CAACTTCATTTTCACTGGGGAACCACACCCGAAAGAGGTTCAGAACATACCATCGATGGA
AGGCCCTTCTCTGCTGAGCTTCATCTTGTTCACTACAACGCTAAATACAGGACCATTGCA
GAAGCAGTCAAACAACCCGATGGTTTAGCTGTTCTCGGATTCTTCATCCAGGCTTCAGAT
ATTGATAACCCCGCATACGATGCTATATTAGATTACACGGCAGGCGTGCGAAGAAAAGAA
AATGTTAAGTTCAAAGATACCAAGGTAGAATACTACGCACATCTTCCCCTCCGTGATATG
TTGCCAAGTGACCTGAGCTGTTTCTACAGGTACAATGGTTCCCTGACGGTACCCAAGTGC
TGGGAGAGTGTCACATGGTCTGTCGGTTGCGGTGTTATCAATCTTTCACATAATCAGCTT
GACATGTTCCGTGAGCTTTACCAGGGATTCTTCATGGAACCCAACGGCCAACTGGAAATG
CTACACATCGAGGACAACTTTCGACCGGTACAGCCGCTCYATGAACGACAAGTAATTAGG
AGTGGCTTCCCCGGTCGAGCCGGAATGGGCTACAGCGCAAATAAGTCTGCAAATCTCATC
TCTGTAAATSTATTTCTCCTGCTGTCTGCACTCATGGCTTTTGTCTGCCGTTCACTT

>snud
ATGAATGCATATATTTTACTAAGCTTAGCAACTTTGACGTTGTTGTACCAAGAATGTTTA
GGTGCAAACTGGCACTATCACCAGCATGGACCATTGGGACCGGAAAACTGGCCGAGCATC
CCAGGATCACATTGCGGTGGTAGGCAACAGTCACCAATCAATATCGAATCCCGTTCTGTC
ATCCAGGCTGACCTGGGTGAATTCGTCTTCGACGGTCTGCAAACATCCTACGGTCCACAG
GTTGGCGGTGGnnnnnnnnnnnnnnnnnnnnnnGGTGGACAAGGTGGACAAGGTGGACAA
GGTTCCAACTGGGGTGGACAAGGCGCAGGTGGAGGAGGMGGYGGMGGCGGCGGCGGCGGT
GGTAGCGGGAACTGGAACTGGAACAGYTGGTGGAACGGCAACGGATGGGGAGGCAACACC
GGAGTTGGACAAAACACCGTCGGAAACCAACATCCACAATGGAGTAATCCTTTCGGCAAC
CTTCAGATGGGACCCAAACCGACAATAAATCCATACCAGCCTTTTGGCATGAACGGACCC
GAAAGAATGTTCACAACAGACAACAATGCGAACGCAGTGGCTCCCAGAGCTCTCCACCGT
TACAACTCAGCTCCAACGACAAAAGTAGAGGTTTCAAACGACGGTCATACTCTGAAAGTC
AGTACGGAAGGCATGTACGTGCTGAGAGGAGGTGGACTGCCTTTTGATGCCAAGCCAGCT
CAACTTCATTTTCACTGGGGAACCACACCCGAAAGAGGTTCAGAACATACCATTGACGGA
AGGCCCTTCTCTGCTGAGCTTCATCTTGTTCACTACAACGCTAAATACCCTACCATCGCT
GAAGCAGTCAAACAACCCGATGGTTTAGCTGTTCTCGGATTCTTCATCCAGGCTTCAGGT
ATTGATAACCCCGCATACGATGCTATATTAGATTACACGGCAGGCGTGCAAAGAAAAGAA
AATGTTAAGTTCAAAGATACCAAGGTAGAATAYTACGCACATCTTCCCCTCCGTGATATG
TTGCCAGCTGACCTGAGCTGCTTCTACAGGTACAATGGTTCCCTGACAGTACCCAAATGC
TGGGAGAGTGTCACATGGTCTGTCGGTTGCGGTGTTATCAATCTTTCACATAATCAGCTT
GACATGTTCCGCGAGCTTTACCAGGGATTCTTCATGGAACCCAACGGCCAACTGGAAATG
CTCCACATCGAGGACAACTTCCGACCGGTACAGCCGCTCTTTGACCGACAAGTAATTAGG
AGTGGCTTCCCCGGTCnnnCCGGTATGGGCTACAGCGCAAATCACTCTGCAAATCTTCTC
TCTGTAAATCTATTTCTCMTGCTCTCTGCACTCATGGCTTTTGTCTGCCGTTCGCTT

>sintSS
ATGAATGCATATATTTTACTAAGCTTAGCAACTTTGACRTTGTTGTACCAAGAATGTTTA
GGTGCAAACTGGCATTATCACCAGCACGGACCACTTGGACCGGAAAACTGGCCCTCAATC
AAGGGATCACATTGCGGTGGTAGGAAACAGTCACCAATCAATATCGAATCCCGTTCTGTC
ATCCAGGCTGACCTGGGTGAATTCGTCTTCGACGGTCTTCAAACAACCTACGGTCCAAAC
GTTGGCGGTGGAGGAAACCAAGGAGGACAGGGAGCNNNACAAGGTGGACAAGGTGGCAGT
GGATTCAACTGGGGTGGNGCAGGCGCAGGCGGAGGTGGAGGTGGCGTCGGCGGTGTCGGC
GGCGGCGGTGGTTGGAACTGGAACAGTTGGTGGAACGGCAACGGATGGGGAGGCAACAAC
GGAGGCGGACAAAACGCCGTTGGAAACCAACATCCGCAATGGAGTAATCCTTTCGGCAAC
CTTCAGATGGGACCCAAACCAACAAAAAATCCATACCAACCTTTTGGCATGAGCGGACCC
GAAAGAATGTTCACAACAGACAACAATCAGAATGCATACGCTCCTAGGGCTCTCCACGGT
TACAACTCAGCTCCAACGACAAAAGTAGAGGTTTCAAACGACGGTCATACTCTGAAAGTC
AGCACAGAAGGCATGTACGTGCTGAGAGGAGGTGGACTTCCTTTTGATGCCAAGCCAGCT
CAACTTCATTTTCACTGGGGAACCACACCCGAAAGAGGTTCGGAACATACCATCGATGGA
AGGGCCTTCTCTGCTGAGCTTCATCTTGTTCACTACAACGCTAAATACAGGACCATTGMA
GAAGCAGTCAAACAACCCGATGGTTTAGCTGTTCTCGGATTCTTCATCCAGGCTTCAGAT
ATTGATAACCCTGCATACGATGCTATATTAGATTACACGGCAGGCGTGCGAAGAAAAGAA
AATGTTAAGTTCAAAGATACCAAGGTAGAATACTGGGCACATCTTCCTCTCCGKGATATG
TTGCCAACTGACCTGAGCTGTTTCTACAGGTACAACGGTTCCCTGACAGTACCCAAATGC
TGGGAGAGTGTCACATGGTCTGTCGGTTGCGGTGTTATCCATCTTTCACATAATCAGCTT
GACATGTTCCGTGAGCTTTACCAGGGATTCTTCATGGAACCCAGCGGCCAACTGGAGATG
CTCCACATCGAGGACAACTTCCGACCGGTACAGGAGCTCTATGGCCGACAAGTAATTAGG
AGTGGCTTCCCCAGTCGAGCCGGAATGGGCTACAGCGCAAATAAATCTGCAAATCTCATC
TCTGTAAATCTATTTCTCCTGCTGTCTGCAATCATGGCTTTTGTCTGCCGTTCGCTT

>sprp
ATGAATGCATATATTTTACTAAGCTTAGCAACTTTGACGTTGTTGTACCAAGAATGTTTA
GGTGCAAACTGGCATTATCACCAGCACGGACCATTGGGACCGGAAAACTGGCCGACCATC
CCTGGATCACATTGCGGCGGTAGGAAACAGTCRCCCATCAATATCGAATCCCGTTCTGTC
ATCCAGGCTGACCTGGGTGARTTCGTCTTCGAAGGTCTTCAAACAACCTACGGTACACAG
GTTGGCGCTGGGGGAAACCAASCTGGACAGGGTGGTGGACAAGGTGGACAAGGTGGCAGT
GGATTCAACTGGGGTGGCGCAGGCGCAGGTGGAGGTGGAGGCGGCGTCGGYGGTGTCGGC
GGCGGYGGTGGKTGGAACTGGAACAGTTGGTGGAACGGYAACGGATGGGGAGGCARCAAC
GGAGGYGGACAAAACGCCGTTGGAAACCAACATCCGCAATGGAGTAATCCTTTCGGCAAC
CTTCAGATGGGACCCAAACCAACAGTAAATCCATACCAACCTTTTGGCATGAACGGACCC
GAAAGAATGTTCACAACAGACAACAATCAGAATGCATACGCTCCTAGGGCTCTSCACGGT
TACAACTCAGCTCCAACGACAAAAGTAGAGGTTTCAAACGACGGTCAYACACTKAAAGTC
AGTACGGAAGGCATGTACGTGCTGAAAGGAGGTGGACTRCCTTTTGATGCCAAGCCAGCT
CAACTTCATTTTCACTGGGGAACCACACCGGAAAGAGGTTCAGAACATACCATCGATGGA
AGACCCTTCTCTGCTGAGCTTCATCTTGTTCACTACAACGCTAAATACAGGACCATTGCA
GAAGCAGTCAAACAACCCGATGGTTTAGCTGTTCTCGGGTTCTTCATCCAGGCTTCAGAT
ATTGATAACCCCGCATACGATGCTATATTAGATTACACGGCAGGCGTGCGAAGGAAAGAA
AATGTTAAGTTCAAAGACACCAAGGTAGAATACTACGCACATCTTCCCCTCCGTGATATG
TTGCCAACTGACCTGAGCTGTTTCTACAGGTACAACGGTTCCCTGACAGTACCCAAATGC
TGGGAGAGTGTCACTTGGTCTGTCGGTTGCGGTGTTATCCATCTTTCACATAACCAGCTT
GACATGTTCCGTGAGCTTTACCAGGGATTCTTCATGGAACCCAACGGCCAACTGGAGATG
CTCCACATCGAGGACAACTTCCGACCGGTACAGCCGCTCTTTGACCGACAAGTAATTAGG
AGTGGCTTCCCCAGTCGAGCCGGAATGGGCTACAGCGCAAATAATTCTGCAAATCTCATC
TCTGTAAATCTATTTCTCCTGCTGTCTGCAATCATGGCTTTTGTCTGCCGTTCGCTT

>spurp
ATGAATGCATATATTTTACTAAGCTTAGCAACTTTGACGTTGTTGTACCAAGAATGTTTA
GGTGCAAACTGGCATTATCACCAGCACGGACCATTGGGACCGGAAAACTGGCCGACCATC
CCTGGATCACATTGCGGCGGTAGGAAACAGTCACCCATCAATATCGAATCCCGTTCTGTC
ATCCAGGCTGACCTGGGTGAGTTCGTCTTCGAAGGTCTTCAAACAACCTACGGTACACAG
GTTGGCGCTGGGGGAAACCAACCTGGACAGGGTGGTGGACAAGGTGGACAAGGTGGCAGT
GGATTCAACTGGGGTGGCGCAGGCGCAGGTGGAGGTGGAGGCGGCGTCGGCGGTGTCGGC
GGCGGCGGTGGGTGGAACTGGAACAGTTGGTGGAACGGTAACGGATGGGGAGGCAGCAAC
GGAGGTGGACAAAACGCCGTTGGAAACCAACATCCGCAATGGAGTAATCCTTTCGGCAAC
CTTCAGATGGGACCCAAACCAACAGTAAATCCATACCAACCTTTTGGCATGAACGGACCC
GAAAGAATGTTCACAACAGACAACAATCAGAATGCATACGCTCCTAGGGCTCTGCACGGT
TACAACTCAGCTCCAACGACAAAAGTAGAGGTTTCAAACGACGGTCATACACTTAAAGTC
AGTACGGAAGGCATGTACGTGCTGAAAGGAGGTGGACTGCCTTTTGATGCCAAGCCAGCT
CAACTTCATTTTCACTGGGGAACCACACCGGAAAGAGGTTCAGAACATACCATCGATGGA
AGACCCTTCTCTGCTGAGCTTCATCTTGTTCACTACAACGCTAAATACAGGACCATTGCA
GAAGCAGTCAAACAACCCGATGGTTTAGCTGTTCTCGGGTTCTTCATCCAGGCTTCAGAT
ATTGATAACCCCGCATACGATGCTATATTAGATTACACGGCAGGCGTGCGAAGGAAAGAA
AATGTTAAGTTCAAAGACACCAAGGTAGAATACTACGCACATCTTCCCCTCCGTGATATG
TTGCCAACTGACCTGAGCTGTTTCTACAGGTACAACGGTTCCCTGACAGTACCCAAATGC
TGGGAGAGTGTCACTTGGTCTGTCGGTTGCGGTGTTATCCATCTTTCACATAACCAGCTT
GACATGTTCCGTGAGCTTTACCAGGGATTCTTCATGGAACCCAACGGCCAACTGGAGATG
CTCCACATCGAGGACAACTTCCGACCGGTACAGCCGCTCTTTGACCGACAAGTAATTAGG
AGTGGCTTCCCCAGTCGAGCCGGAATGGGCTACAGCGCAAATAATTCTGCAAATCTCATC
TCTGTAAATCTATTTCTCCTGCTGTCTGCAATCATGGCTTTTGTCTGCCGTTCGCTT

>pdep
ATGAATGCATATATTTTACTAAGCTTAGCAACGTTGACGTTGTTGTACCAATCATGTTTA
GGTGCAAACTGGCACTATCACAATCATGGACCATTGGGACCGGAAAACTGGCCGAGTATC
CCAGGATCACATTGCGGTGGTAGGAAACAGTCACCAATCAATATCGAATCCCGTTCTGTC
ATCCAGGCTGACCTGGGTGAATTCGTCTTCGACGGTCTGCAAACAAACTACGGTCCACAG
TTTGGCGGTAGAGGAAACCAAGGTGGACNGNGAGGTGCACAAGGTGGACAAGGNNNNNNN
NNNNNNNNNNnnnnnnnnnnAGGCGCAGGTGGAGGYSGMGGYGGCSGYGGMGGYGGMGGC
GGYGGYRGYGGGTGGAACTGGAACAGTTGGTGGAACGGCAACGGATGGGGAGGCAACACC
GGAGGTGGACAAGGTGCCATCGGAAACCAACATCCGCAATGGAGTAATCCTTTCGGCAAC
CTTCAGATGGGACCCAAACCGACACAAAATCCATACCAGCCTTTTGGCATGAACGGACCC
GAAAGAATGTTCACAACAGACAACAATGCGAATGCAGTGGCTCCCAGAGCTCTCCACCGT
TACAACTCAGCTCCAACGACAAAAGTAGAGGTTTCAAACGATGGTCATACTCTGAAAGTC
AGTACGGAAGACATGTACGTGCTGAGAGGAGGTGGACTGCCTTTTGATGCCAAGCCAGCT
CAACTTCATTTTCACTGGGGAACCACACCCGAAAGAGGTTCAGAACATACCATTGACGGA
AAGCCCTTCTCTGCTGAGCTTCATCTTGTTCACTACAACGCTAAATACAGGACCATCGCT
GATGCGGTCCAACAACCTGATGGTCTAGCTGTTCTTGGATTCTTCATTCAGGCTTCAGAT
ATTGATAACCCCGCATACGATGCTATATTAGATTACACGGCAGGCGTGCGAAGAAAAGAA
AATGTTAAGTTCAAAGATACCAAGGTAGAATACTACGCACATCTTCCCCTCCGTGATATG
TTGCCAGCTGACCTGAGCTGCTTCTACAGGTACAATGGTTCCCTGACAGTACCCAAATGC
TGGGAGAGTGTCACATGGTCTGTCGGTTGCGGTATTATCCATCTTTCACATAATCAGCTT
GACATGTTCCGCGAGCTTTACCAGGGATTCTTCATGGAACCCAACGGCCAACTGGAAATG
CTCCACATCGAGGACAACTTCCGACCGGTACAGCCGCTCTTTGACCGACAAGTAATTAGG
AGTGGCTTCCCCnnnnnnnCCGGTATGGGCTACAGCGCAAATCACTCTGCAAATCTCCTC
TCTGTAAATCTATTTCTCCTGTTGTCTGCACTCATGGCTTTTGTCTGCCGTTCGCTT
