# Supplementary material for: Genome-wide signals of positive selection in strongylocentrotid sea urchins
Source: BMC Genomics. 2017 Jul 21;18:555. doi: 10.1186/s12864-017-3944-7 (PMC5521101; doi:10.1186/s12864-017-3944-7)
Supplement: Supplementary file 3 — Consensus alignment files. A compressed (gzip) tape archive (TAR) file containing 6250 consensus alignment files in FASTA format. (TGZ 14116 kb) [file 12864_2017_3944_MOESM3_ESM.tgz › SPU_027544/consensAlign.ordered.fa]

>sdro
GGGAGAACTGGAAGCACCACAGGCACAAAYGTTGAAAATGACACAAATAGTTTCCATGGC
AACRCCACCAGCAATGGCAGATACAGAGGTCGCAYCTGTAGCAGTGTGGATGAGGAACGG
AGACCYGGAGAGACTCTTCAGGAGTACCTTGACAGGCAYGAAGCRATGAACGGTAAYACC
TGCCACAGCAGCTCCAGGTCTACCTTCCGCAGTGGATCTGAGTTGACCAGTGAGTCGGAY
TTCATGGAGGAGAGACGMAACTCCAACCAGTCYGACACTGATGTCTTCCTTCCATCCCCG
CAGCCRGAAATCAACGAACAGAAACGGATCCTGGACCAGAAGAGACGGGAGCTACCAYCG
GGCCATCGTTCMTGGAAACGRGTCGCTGATTACGTCAACGGWCTCCCGATCATTCCGGAG
CCACCAGCWCAAGAAGGGGTGCAGAACAAGGGRAACATAGGGCAGGTGAAGAGGCARMGR
ATCTGGTCTGAGGGSCATGAAAGACGAAGAAGGTTCACTGAATCGGGGAGTCTYAGCTTT
GCAGAGGGGAKGACGTYGCAGAAACATGCAGCAAGTACTTCAAGTCCAGCCAAGGAGCAA
GCTTTTCATGGATCCTCGCTCAAATCACCGTCTCAATGGATGAAGAGCTCACCAACAGAG
GGCTCTGCTCCTACACAAGTAATACTTCCAACTCCAAACAAAGATAAGCCTCTTCATCGG
CGTATGACGAACAGTGATCTGATTGCGTTAGCTACCCAGCATCGTCAGCAGCACACCACC
CATCGGCGGCGCCAGAACCTTCTTCAGATGGGGACGAGCAACGTTTCGGACTCTTCTGAT
ACAGACACAAGTGGACAGTCCTACTCAAGACAAGCAACCATGAGAAGCGGTTGCCCCAAC
CTCAGCCCCGGCGAAGATGATGTCTTTGTCCCTTCTACAACAGGCTACAACAATTCAGGG
GCACGCACCTGGGTCTCTAGTTKTCAGGGAGATGGAGATATCTTTGATTTTGACGCTCGT
AAGCTACAGATTTTAACGAGGCTCAATGGAGGACATCAGGAACGTTATAGAAGACTTGAT
GATGTTAGAAAGTCAAGCATTGACGACCTGCTCATCGCCAGACATGATCCTGARGAGATC
CTACTCAACCTTGGGTTYGGTGGRTCMCCGGAGWCRGACGTCCTGGATCGCATCCCTTCA
AGGTTTCTACAGAAACARTCTCAAGCCAGGGGCATMTCTACYCATCAGTTYCTATACCAG
ATGGATGAGCTGGAGAGAGGATGTGGATTCAGTCTGGTAGGTGGTCTTAGAAGCCTGGGT
TCTGCTCTGCGTAGATCATCTAGGATGTCTCTCTCCCCTACTCCCCCAAATGCTACCAAC
AAATCTGTCAAGGTAGCTTCAGAAnnnnnACAGAAAGAGCCTGCAAAGACAGAGCCACAC
AATGTGCTTCCAGATGACTTGAACCACAATGTGGAGACAGCAGTAAARAGCATAGAGGTT
ATTGCTGAAACAGGTCGCAAGGTTAAAGGTCATCGCAAACTTGTTGAGCAATCCCGTGTT
AATGACATTGTACTGACACCAGTGGGAGAATCGCTTCAGGTTTGTCATGAAACATTACGA
AGTGAAGGTCAATGGGCGGAGGTCATAACGGGCTCAACTGTACTGACCACAGCGGGTGAG
AAAGAGAACATGCATACAAACCAGAGGGACAACATGCCTCATAAATCTTCATCCGATACG
CACAATCCAAGCACCACACTCAAGATGCAGnnnnnnnnnnnnnnnnnGGATAAGAGAACA
GAGAGAGAAGTAGGGGATGAGCCAAGTGAGAAGTGTAGTCCTGTGAGAGAGTTCAACTAT
GAGAAAGGGTCAGTTCTTAAGCCAAGGATCTTACACCTCAGTAACACACATTCAGGAGCA
GTCACTGGTCGTAGTCTTCAGTCAAGGGAAGACTCTTTGGAGTTTGAAGAGCTGTCTAGT
GAGGAGAGACTGGAAGATGCTAATGGGGCCATTCATACTGGAGAGGCTGCGCTGAATAAC
CAAGGAAATATGAGTCGTAGTGATAGCACTCAATCAGATAGTAGTGGTTTTGCCGATGAG
AACATTGGATGCAACGAGATGGATTCACCCAAGAGCACTTCCGATGGCAACACCACCATT
ACCTCAGATTCCAAGATCACCCAGACAAGTTTTGATGCCGATACCATAGAGCTCTTGGGC
TCTGGTAATGCTACCTCAGCTAAGATTACTGCACTAACACTGAGCCAGGAATCGTCGCAA
AGTCTTCCTTCTGTAACCTCCCTGGAGGATTCCCCCTTTGATGATGCAATAGTGGTGACA
GATTTAACAAAGAGCAACTCACAGCGCACAAGGCGTTGCACATACCCTGCGGCACAGGAC
AGGAGAGTGGAAGAATCAGGACCAAAAACTGTCGTCGAGATTATGTCTTCCCTGCACACA
ACCTCTAAAGAACTTGGTGAGGAGGATAGCAAGCAAGGTATGCCTGGGCCAACCAGGCGG
AAGCCTCCCAAACTGATGAAAATGAAAAGTGTRGATCCAGAAGGGTATGGGTTTAAATGT
ACAGTTGAAAGTAGAGGGGTCCAAACTCAAGTGGAAGCCACCGTGAATGGGTTACATGAA
CGAAGCTGTGAGGTTTTACATGAAGTAGATGAAGATATCCTCGGTCAAGATTGGTGGACC
GAKGGAAATGTTGATCATGAAACCAAAGACGATAGACCTGTGCAATCTGTAGAGGAGCAT
TCCATTCCTGATGAACCGTGCGCGCAACATGTGGTTGAGAAATGCCATGCTGCCGTTGAG
AAGCGTTGTGAAGAAGTGTGTGAGGGGTCTGGAGCTGCACCCATTGAATCCAAAATCATT
CCAGTCTGCAGAAGCCATGAGGCATATGAACGTCTTTCGATAGTACCCTCTCATTCCACA
GAGTGTCTCCCAGTAAAGTCTGAACAAACTTCTGAAAATGAACACCAAGTAAGGTGTGAT
AAGGTAGAAATAAATCCTGCAATACCAGTTGTAAGTGAATCTAACATTGTGCAGCTCAGT
AGCCAAGTATCAAACAAATCTTTATCAGAGAATSTATCTACTTGTATAAAAGAGAATATA
TCTAGTATTGAACATCATAGCTGTGATGCAGCCATTGTGGATGGTGAGGAGAAAGGATGG
CGGATAGAACGGACTCTTTCTGAAATCAACCAATGTGAAATCAGTAGTCAGACATCTAGC
ACAGTGACAGATGACGTTGATACGTCTTTCATCAGGTGCCAATGGGATAAGAAACTGCCA
TTTAGTGCGTACAGCTCAAGTGAATTTGAAGTAGACGATTGTGAGATAAATAGGGAACTA
GATTTAAATGAAATGCTAAAAMATAAGATCCTTGAWCARMAGAAAGWTGTAGAGGAAGTA
ATTYACCCTGTTGAGAACGAGGTGTTTAAAACATCAAGTACTTTTGAGACATCAGCAATA
CGTGTGGTTGCATCAAATGAAGTTTCATCTGTAGAAGACATTGTACATCACGGTGCTTCC
TCGGGGGAGACTGAACAGCCAATCACAACTCAGGATACTACATCACATGATACCATGCNN
NNNNNNNNNNNnnnnnnnnnnnnnnnnnnnnnnnnnnnnnnnnnnnnnnnnnnnnnnnnn
nnnnnnnnnnnnnnnnnnnnnnnnnnnnnnnnnnnnnnnnnnnnnnnnnnnnnnnnnnnn
nnnnnnnnnnnnnnnnnnnnnnnnnnnnnnnnnnnnnnnnnnnnnnnnnnnnnnnnnnnn
nnnnnnnnnnnnnnnnnnnnnnnnnnnnnnnnnnnnnnnnnnnnnnnnnnnnnnnnnnnn
nCGTCGCAACCGCTCTCGGATTGTTCCAAGGACACAAGGATAGAGATGATCAGCAAAGAG
GAACACTGTAAGGCTAGAGAAGAACTCAAAGCACTTCTATCAACTCAGGATTATCCATCA
TCATCACCATTGAAATCAGCTAGATCAGCCAACCATGACGAGGCCGTAGAGGATCTAAAG
CTCCTCCAGAGGGCGCTAGGCAGGTATGATCGGGATCTTGAAGAGCTGGAATCGTGGTCT
TCAAAACTATTCCAAGAGGTTGGATTTGCTTTAAGCCCAGAAGAAAGATCTGACTTACAA
AGCTTGTCATCTGTTCGTCACGAGATCAAGGATGAGATTCAAAGTCTTGAAAAGAATCTT
TTGGAGAAATTCCAGGCAGTGATCTCCAGGGATACGGTA

>spal
GGGAGAACTGGAAGCACCACAGGCACAAATGTTGAAAATGTCACAAATAGTTTCCATGGC
AACRCCACCAGCAATGGCAGATACAGAGGTCGCACCTGTAGCAGTGTGGATGAGGAACGG
AGACCTGGAGAGACTCTTCAGGAGTACCTTGACAGGCATGAAGCACTGAACGGTAATACC
TGCCACAGCAGCTCCAGGTCTACMTTCCGCAGTGGATCTGAGYTGACCAGTGAGTCGGAC
TTCATGGATGAGAGACGCAACTCCAACCAGTCTGACACTGATGTCTTCCTTCCATCCCCG
CAGCCAGAAATCAACGAACARAAACGGATCCTGGACCAGAAGAGACGGGAGCTACCACCG
GGCCATCGTTCCTCGAAACGGGTCGCTGATTACGTCAACGCTCTCCCAATCATTCCGGAG
CCACCRGYRCAAGAAGGGGGGCAGAACAAGGGGAACATAGGGCAGGTGAAGAGGCAACGG
ATCTGGTCTGAGGGKCATGAAAGAMGRARAAGGTTCACTGAATCRGGGAGTCTYAGCTTT
GCAGAGGGGATGACATYGCAGAAACATGCAGMAAGTACTTCAAGTCCATCCAAGGAGCAA
GCCTTTCATGGATCCTCGCTCAAATCACCGTCTCAATGGATGAGGAGTTCACCAACAGAG
GGCTCTGCTCCTACGCAAGAAACATTTCCAACTCAGAACAAAGATAAGCCTCTTCATCGG
CGTATGACRAACAGTGATCTGATTGCGCTAGCTACYCAGCATCGTCAGCAGCACACYACC
CATCRKCGGCGCCAGAACCTTCTCCAGATGGGGACGAGCAACGTTTCRGACTCTTCTGAT
ACGGATACAAGCGGACAGTCCTACTCAAGACMAGCAACCATGAGAAGCGGTTGCCCCAAC
ATCAGTCCCGGGGAAGATGATGTCTTTGTCCCTTCTACAACAGGCTACAACAATTCAGGA
GCACGMACCTGGGTCTCTAGTTGTCAGGGAGATGGWGATATCTTTGATTTTGACGCTCGT
AAGCTACAGATCTTAACGAGRCTCAATGGAGGACACCGGGAACCTGATAAAAGACTTGAT
GAAGTTAGGAAGTCAAGCATTGACGACCTGCTCATCGCCAGACATGATCCTGAAGAGATT
CTACTCAACCTTGGGTTCGGTGGGTCCCCGGAGACGGAYGTCCTGGATCGCATCCCTTCA
AGGTTTCTACAGAAACAGTCYCAAGCCAGGGGCATCTCTACCCATCAGTTCCTATACCAG
ATGGATGAGCTGGAGAGAGGATGTGGATTTAGTCTGGTAGGTGGTCTTAGAAGCCTGGGT
TCTGCTCTGCGAAGATCATCTAGGATGTCTCTCTCCCCTACTCCTCCAAATRRYACYAAY
AAATCTGTCAAGGTCRCTTCAGAACCSCAACAGAAAGAGCCTGTAAAGACAGAGCCACAC
AATGTGCTTCCAGATGACTTGAACCACAATGTGGAGACAGCAGTAAAGAGCATWGAGGTC
ATYGCTGAAACRGGTCGCAAGGTTAAAGGTCATCGCAAACTTGTTGAGCAATCCCGTGTT
GGTGACATTGTACTGACACCAGTGGKAGAATCKCATCAGGTTTGTTGYGAAACATTACRA
AGTGAASGTCAAAGGGCGGAGGTCGTAATAGGCTCAATTGTACTGTCCACAGCAGGCGAG
AAAGAGAACATGCATACAAACCACAGGGACAACATGCCCCATGAATCTGCATYGGATACG
CACAATCCAAGCAGCACACTCAAGATGCARAGTGGAAGTGCCACACTGGATAAGAGAACA
GAGAGAGAAGTAAGCGATGAGCCAAGAGAGACGYGTAGTCCTGTGAGAGAGTTCAACCAT
GTAAAAGAGTCAGTTCTTAAGCCAAGGATCTTACAMCTCAGTAACACACATTCAGGAGCA
GTCACTGGTCGTGGTCTTCAGTCAAGGGAAGACTCATTTGAGTTTGAAGAGCTGTCTAGT
GAGGAGAGACTGGAAGATGCTAATGGGGCYATTCATACTGRAGARGCTGCKYTGAATAAC
CAAGGAAATTTGAGCCGTAGTGATAGCACTCAATCAGATAGTAGTGGTTTYGCCGATGAG
AACATTGGATGCAACGAGATGGATTCACCCARGAGCACTTCCGATGGCAACACYACCATY
ACSTCAGATTCCAAGATCACCCAGACAAGTTTTGATGCYGATACCATRGAGCKCTTGGAC
TCTGGTAMTGCTACCTCACATAAGATTACTGCACTAACACTGAGCCAGGAATCRTCKCAA
AGTCTTCCATCTGTAACCTCTCTGGAGGATTCCCCCTTTGATGATGCAATAGCGGTGACA
GACTTACCTACAAGCAACTCACAGCGCACAAGACGTTGCACATACCCTGCGGCACAGGAC
AGGAGAGTGGAAGAATCAGGACCAAAAACTGTCGTCGAGATTTTGTCTTCCCTGCACACG
ACCTCCAAAGAACTTGGTNNNGAGGATAGCAAGCAAGGTTCGCCTGGGCCAACCAGGCGG
AAGCCTCCCAAACTGATGAAAATGAAAAGTGTAGATCCAGAAGGGTATGGGTTTAAATGT
ACAGTTGAAAGCAGAGCGGTCCAAACTCMAGTGGAAGCCACTGTGAATGCGTTACATGAA
CGAAGCTGTGAGGTTTTACATGAAGTAGATGAAGATATCCTAGGTCAAGATGGGTCGACC
GATGGGAATGTTGATCATGAAACCAAAGACGATAGACCTGTGCAATCTGTAGAGGAGTAT
TCCATTCCTGATGAGCCGTGCGCGCAACATGTGGTTGAAAAWTGTCATGCTGCCGTTGAG
AAACGTTGTGAAGAAGTGTGTGATGGGTCTGAAGCTGCACCCATTGAATCCAAAATCATT
CCAATCTGCAGAAGCCATGAGTTATATGAACGTCTTTCGATAGCATCGTCTCATTCCACA
GAGTGTCTCCCAGTAAAGTCTGAACAAACTTCTGAAAATGAACACCAAGTAAGGTGTGAT
AAAATAGAAATAAATCCTGCAATACCAGTTGTAAGTGAATCTAACATTGTGCAGCTCAGT
AGCCAAGTATCAAACAAATCTTTATCAGAGAATCTATCTACATGTATAAAAGAGAATATA
TCTAGTATTGAACTCCATAGCTGTGATGGAGCCATTGTGGATGGTGAGGAGAAAGGATGG
CGGATAGAACGGACTCTATCTGAAATCAACCTATGTGAAATCAGTAGTCAGACATCTAGC
ACAGTGACAGATGACGTTGATACGTCTTTCATCAAGTGCCATTGGGATAAGAAACTGCCA
TTTAGTGCGTACAGCTCAAGTGAATTTGAAGTAGACGATTGTGAGATAAATAGGGAACTA
GATTTAAATGAAATGCTAAGAAATAAGATCCTTGATCAGCAGAAAGATGTAGAGGAAATA
ATTCACCCAGTCGAGCACGAGGAGTTTAAAACATCAAGTACTTTTGAGACATCAGCAATA
AGTGTGGTTGCATCAAATGAAGTTTCATCTGTAGAAGACATTGTACATCACAGTGCTTCC
TCGGGGGAGACTGATGAGCCAATCACAACTCNNNNNNNNNNNNNNNNNNNNNnnnnnnnn
nnnnnnnnnnnnnnnnnnCCNTCCTNTGCANCGNCCNAGCNNNNNNNNNNCATTGACGAC
ACACATCCTTCCACAGCTCAAAGCACTGCCCCTnnnnnnnnnnnnnnnnnnnnnnnnnnn
nnnnnnTCCCAAGCCACCGTGTTAGACGGGAGATCTGAAAACCTTGAGGCCCAATCTTCT
GAGGTCAATGAAGGTGCTGTAGATGTCCCTAAAGTGCCTCAACAGTTGATTCCAGAAGAA
GCGTCGnnnnnnnnnnnnnnnnnnnNNNNNNNNNNNNNNNNNNNNNNNNNNNNNNNNNNN
NNNNNNNNNNNNNNNNNNNNNNNNNNNNNNNNNNNNNNNNNNNNNNNNGATTATCCATCA
TCATCACCATNNNNNNNNNNNNGNNCAGCCAATCATGACGAGGCTGTTGAGGATCTAAAG
CTCCTACAGAGGGCGCTAGGGAGGTACGACCGAGATCTTGAAGAGCTGGAATCGTGGTCT
TCAAAACTATTCCAAGAGGTTGGATTTGCTTTAAGCCCAGAAGAAAGAKCTGACCTACAA
AGCTTGTCATCTGTTCGTCACAAGATCAAAGATGAGATTCAAAGTCTTGAAAAGAATCTT
TTGGAGAAATTCCAGGCAGTGATCTCCAGGGATACGGTA

>sfra
GGGAGAACTGGAAGCACCACAGGCACAAATGTAGAAAATGACACAAATAGTTTCCATGGC
AAYGCCACCAGCAATGGCAGATACAGAGGTCGCATTTGTAGCAGTGTGGATGAGGAACGG
AGACCTGGAGAAACTTTTCAGGAGTACCTTGACAGGCAGGAAGCATTGAATGGTAACAAC
TGTAAGAGCAGCTCCAGGTCTACATTCCCCAGTGGATCTGAGTTGACCAGTGATTCRGAC
TTCATGGATGAGAGACGCAACTCCAACCAGTCTGACACTGATGTCTTCCTTCCATCCACG
GAGCCAGAAATCAACGAACAGAAGCGGATCCTGGACCAGAAGAGACGGGAGCTACCMCCG
GGCCATCGTTCATGGAAACGAGTYGCTGATTATGTCAACGGTCTCCCAAGCATTCCAGAG
CCACCAGCACAAGAAGGGGTGCAGAAAAANNNGAACATAGGGCAGGTGAAGAGGCAACGG
ATCTGGTCTGAGGGTCATGAAAGACGAMGAGTGTTCACTGAATCAGGGAGTCTCAGCTTT
GCAGAGGGGATGACATCACAGAAACATGCAGCAAGTACTTCAAGTCCAGCCAAGGAGCAA
GCCTTTCATGGATCCTCACTCAAATCACCGTCTCAATGGATGAGGAGTTCACCAACAGAC
GGCTCTGCTCCTACACAAGAAACATCTCCAATTCCAAACAAAGATAAGCCACTTCATCGG
CGTATGACGAACAGTGATCTGATTGCGTTAGCTACTCAGCATCGTCAGCAGCACACTACC
CATCGGCGGCGCCAGAACCTTTTCCAGATGGGGACGAGCAATGTTTCRGATTCTTCTGAT
ACAGACACAAGCGGACAATCSTACTCAAGACAAGCAACCATGAGAAGCGGCTGCCCAAAC
ATCAGCCCCGGCGATGATGATGTCTTTGTCCCTTCTTCATCAGGCTACAACAATTCAGGA
AAACGAACCTGGGTCTCTAGTTGTCAGGGAGATGGAGATTTCTTTGATTTTGACGCTCGT
AAGCTACAGATCTTAAAGAGACTCAATGGAGGACACCGGGAACCTGATAAAAGACTTGAT
GAAGTTAGGAAGTCAAGCATTGACGACCTGCTCATCGCCAGACATGACCCAGAAGAGATC
CTACTCAGCCTTGGGTTCGGTGGGTCCCCGGAGACAGACGTCCTGGAGCGCGTCCCTTCA
CGGTTTCTACAGAAACAGTCTCAAGCCAAGGGCATCTCTACTCATCAGTTCCTATACCAG
ATGGATGAGCTGGAGAGAGGATGTGNNNNNNNNNNNNNNnnnnnnnnnnnnnnnnnnnnn
nnnnnnnnnnnnnnnnnnnnnnnnnnnnnnnnnnnnCCTACTCCTCCAAATGTTACCAAC
AAATCTGTCAAGGTCGCTTCGGAACCCCAACAGAAAGAACCCGAAAAGAMAGAGCCACAC
AACGTGCTTCCAGATGACTTGAACCACAATGTGGAGACAGCAGTAAAGAGCATAGAGGTC
ATTGCTGAAACAGGTCACAAGGTTAAAGGTCATCGCAAACTTGTTGAGCAATCCCGTGTT
TATGACATTGTACTGACACCAGTGAGAGAACCGCATCAGGATTGTTGTGAAAnnnnnnnn
nNNNNNNNNNNNNNNNNNNNNNNNNNNNNNNNNNNNNNNNNNNNNNNNNNNNNNNNNNNN
NNNNNNNNNNNNNNNNNNNNNNAGAGGGACAACATGCCCCATAAATCTGCATCGGATACG
CACAATCCNAGCNCCACACTCAAGATGCAGNNNNNAAANNCCAAACTGGANAAGAGNACA
GAGAGAGAAGTAGGCGATGAGCCAAGTGAGAAGTGTAGTCCTGTGAGAGAGTTCAATCTT
GGGAAAGGGTCAGTTCTTCAGCCAAGGATCTTACAACTCAGTAACACACATTCAGGAGCA
GTCACCGGTCGTGGTCTTCAGTCAAGGGAAGACTCATTTGAGTTTGAAGAGCTGTCTAGT
GAGGAAAGACTGGAAGATGCTAACGGGGCTATTCATACTGGAGAAGCTGCTCTGAATAAC
CAAGGAAATTTGAGCCGTAGTGATAGCACTCAATCAGATAGCAGTGGTTTTGCAGATGAG
AACATTGGATGCAACGAGATGGATTCACCCAAGAGCATTTCCGATGGCAACACTACCATT
ACCTCAGATTCCAAGATCACCCAGACAAGTTTCGATGCYGATACCATAGAGCTCTTAGAC
TCTGGTAATGCTACCTCAGATAAGATTGCGGCACTAACACTGAGCCAGGAATCATCGCAA
AGTCTTCCATCTGTAACTTCTCTGGATGATTCCCCCTTTGATGATGCAATAGTGGTGACA
GAGTTGCCAAACAGTGACTYACAKCGCACAAGATGTTGCACATACCCRGCAGCACAGGAC
AGGAGAGTGGAGGAATCAGGACCAAAAAATGTCATYGAGATTTTGTCTTCCCTGCACACA
ACCTCCATAGAACTTGGTAATGANNANAGCAAGCAAGGTATGCCTGGGTCAACCAGACGG
AAGTCTCGTAAACTGATGAAAATGAAAAGTGTGGATCCAGAAGGGTATGGGTTTAAATGT
ACAACTGAAAGTAGAGGGGTCCAAACTCGAGTGGAAGCCACTGTGAACGCGTTACATAAA
CACAGCTGTGAGGTTTTACATGAAGTAGATGAAGATATCCWCGRTCATGWTGGGTTGACC
GATGGAAATTTTGGTCATGAAACCAAAGACGATAGACCTGTGCAATCTGTAGMGGAGTAT
TCCATTCCTGGTGAACCATGCGYGCAACATGTGGTTGAAAAATGTCATGCTGCCGTTGAG
AAAAATTGTGAAGAAGTGTGTGAGGGGTCTGAAGCTGCACCCATTGAATCCGAAATCATT
CCAATCTGCAGAAGCCATGAGGCATATGAACGTCTTTCGATAGCACCGTCTCATTCCACA
GAGTGTCTCTCAGTAAAKTCTGAACATTCTTCTGAAAATGAACACCAAGTAAGGTGTGAT
AAAATAGAAATAAATCCTGCAATACCAGTTGTAAGTGACTCTAACATTGTGCAGCTCAGT
AGCCRAGTATCAAACAAATCTTTATCAGAGAATCTATCTACTTGTATAAAAGAGAATATA
TCTAGTATTGAACTTCATAGCWGTGATGGAGCCATTGTGGATGGTGAGGAGAAAGGATTG
AGGATAGAACGGACTCTATCTGAAATCAACCAGTGTGAAATCAGTAGTCAGACATCTAGC
ACAGTGACAGATGACGTAGATACGCCTTTCGTCAAGTGTCAATGGGATAAGAAACTGCCA
TTTAGTGCRTACAGCTCAAGTGAATTTGAAGTAGAAGATTGTGAGATAAATAGGGAACTA
GATTTAAATGAAATGCCAAAAAATAACATTCTTGATCAGCAGAAAGATGTAGAGGAAGTA
ATTCACCCAGTCGAGAACGAGGTGTTTAAAACATCAAATACTTTTGAGACATCAGCAATA
CGTGTGGTTGCATCAAATGAAGTTTCATCTGTAGAAGACATTGTACATCACAGTGCTTCC
TCGGGGGAGACAGARCAGCCAATCACAACTCAGGATACTACATCACATGANNNNNNNNnn
nnnnnnnnnnnnnnnnnnnnnnnnnnnnnnnnnnnnnnnnnnNNNNNNNNNNNNNNNNnn
nnnnNNNNNNNNNNNNNNNNNnnnnnnnnnnnnnnnnnnnnnnnnnnnnnnTCTGCTCTA
AACCCTTTCCAAGTCGCTGTGTTAGATGGGAGATCTGAAAACCTTGAGGCCCAATCTTCT
GAGGTCAAGGAAGGTGCTGTAGATGTCCCTAAAGTGCCTGAACAGTTGTTTCCAGAAGAA
GYGTCACAACCGCTCTCGGATTGTTCCAAGGACACAAGGATAGAGATGATCNNNNNNNNN
NNNNNNNNNNNNNNNNNNNNNNNNNNNNNNNNNNNNNNNNNNNNNNNNGATTATCCATCA
TCATCACCATTGAAATCAGCTAGATCAGCCAATCATGACGAGGCTGTTGAGGATCTCAAA
CTCCTACAGAGGGCGCTAGGCAGGTATGACAGGGATCTTGAAGAGCTTGAATTGTGGTCT
TCAAAACTCTTCCAAGAGGTTGGATTTGCTTTAAGCCCAGAAGAAAGATCTGACTTACAA
AGCTTGTCATCTGTTCGTCACAAGATTAAAGATGAGATTCGAAGTCTTGAAARRAATCTC
TTGGAGAAATTCCAGGCAGTGATCTCCAGGGATACGGTA

>afraSS
GGGAGAACTGGAAGCACCACAGGCACAAATGTAGAAAATGACACCAATAGTTTCCATGGC
AACGCCACCAGCAATGGCAGATACAGAGGTCGCATCTGTAGCAGTGTGGATGAGGAACGT
AGACCCGAAGAGACTCTTCAGGAGTACCTTGACAGGCACGAAGCATTGAACGGTAATACC
TGCCACAGCAGCTCCAGGTCGACCTTCCGCAGTGGGTCTGAGCTGACCAGTGAGTCGGAC
TTCATGGATGAGAGACGCAACTCCAACCAGTCTGACACTGATGTCTTCCTTCCATCCCCG
CAGCCAGAAGTCAACGAACAGAAACGGATCCTGGACCAGAAGAGACGGGAGCTACCACCG
GGCCATCGTTCATGGAAACGAGTCGCTGATTACGTCAACGGTCTCCCAATCATTCCAGAA
CCACCGGCACAAGAAGGGGTGCAGAACAAGNNGAACATAGGGCAGGTGAAGAGGCAACGG
ATCTGGTCTGAGGGTCATGAAAGACGAAGAAGGTTCACTGAATCAGGGAGTCTCAGTTTT
GCAGAGGGCATGACATCGCAGAAACATGCAGCAAGTACTTCAAGTCCAGCCAAGGAGCAA
GCCTTTCATGGATCGTCACTCAAATCACCGTCTCAATGGACGAGGAGCTCACCAACAGAG
GGCTCTGCTCCTACACAAGAAATACATCCAACTCCAAACAAAGATAAGCCTCTTCATCGG
CGTATGACGAACAGTGATCTGATTGCGCTAGCTACCCAGCATCGTCAGCAGCACACCACC
CATCGGCGGCGCCAGAACCTTCTCCAGATGGGGACAAGCAACGTTTCGGACTCTTCTGAT
ACAGACACAAGCGGACAGTCCTACTCAAGACAAGCAACCATGAGAAGCGGTTGCCCCAAC
ATTAGCCCCGGGGAAGATGATGTCTTTGTCCCTTCTACAACARGCTACAACAATTCAGGA
GCACGCACCTGGGTCTCTAGTTGTCAGGGAGATGGAGATATCTTTGATTTTGATGCTCGT
AAGCTACAGATCTTAACRAGGCTCAATGGAGGACACAGGGAACCTGATAGAAGACTTGAT
GATGTTAGAAAGTCAAGCATTGATGACCTGCTCATCGCCAGACATGATCCTGAAGAGATC
YTACTCAACCTTGGGTTCGGTGGGTCCCCGGAGTCGGAYGTCCTGGATCGCATCCCTTCA
AGGTTTCTACAGAAACAGTCTCAAGCCAGGGGCATCTCTACYCATCAGTTTCTATACCAG
ATGGATGAGCTGGAGAGAGGATGTGGATTCAGTCTGGTAGGTGGTCTTAGAAGCCTTGGT
TCTGCTCTGCGAAGGTCATNNNNNNNNNNNNNNNNNCCTACTCCTCCAAATGCTATCAAC
AAATCTGTCAAGGTCGCTTCAAAACCGCAWCAGAAAGAGCCTGCAAAGACAGAGCCACAC
AAYGTGCTTCCAGACGACTTGAACCACAATGTGGAGACCGCAGTAAAGAGCATAGAGGTC
ATTGCTGAAACAGGTCGCAAGGTTAAAGGTCATCGCAAACTGGTTGAGCAATCCAGGGTT
GGTGACATTGTACTGACACCAGTGGTAGAATCGCATCAAGTTTGTCGTSAAACATTACAA
AGTGAAGGTCAAAGGGTGGAGGTCGTAACGGGCTCATCTGTACTGTCCACAGCAGGTGAG
AAAGAGAACATGCATACAAACCAGAGGGACRTCATGCCGCATGAATCTGCATCGGATAAG
CACAGTCCAAGCAGCACACTCAAGATGCAGAATGGAAGTGCCAAGCTGGATAAGAGAACA
GAGAGAGAAGTAGGCGATGAGCCAARAGAGACGCGTAGTCCTGTGAGAGAGTTCAGCCAT
GTAAAAGAGTCAGGTCTYAAGCCAAGGATCTTACATCTCAGTAACACACATTCAGGAGCA
GTCTCTGGTCGTGGTCTTCAGTCAAGGGAAGACTCTTTTGAGTTTGAAGAGCTGTCTAGT
GARGAGAGAYTGGARGATGCTAATGGRGCYATTCAKACTGGASAAGCTGCKYYGAATAAC
CAAGGAAATTTGAGCCGTAGTGATAGCACTCAATCAGATAGTAGTGGTTTTGCCGATGAG
AACATTGGATGCAACGAGATGGATTCACCCAAGAGCACTAGTGATGGCAACACTACCATT
ACCTCAGATTCCAAGATCACCCAGACAAGTTTTGATGCCGATACCATAGAGCTCTTGGGC
TCTGGTAAAGCTACCTCACGCAAGATTACTGCACTAACACTGAGCCAGGAATCATCGCAA
AGTCTTCCGTCTGTAACCTCTCTGGAGGATTCCCCCTTTGATGATGCAATAGTGGTGACA
GACTTAMCWAMAAGCAACTCACAGCGCACAAGACGTTGCACATACCCTGCAGCAATGGAC
AGGAGAGTGGAAGAATCGGGACCAAAAACTGTCGTCGAGATTATGTCTTCCCTGCACACA
ACCTCTAAAGAACTTGGTAAGGAGGATAGCAAGCAAGGTACGCCTGGGCCAACCAGGCGG
AAGCCTCCCAGACTAATGAAAATGAAAAGTGTGGATCCAGATGGGTATGGGTTTAAATGT
ACAGTTGAAAGCAGAGGGGTCCAAACTCAAGTGGAAGCCACTGTGAACGCGTTACATGAA
CGAGGCTGTGAGGTTTTACATGAAGTAGATGAAGATATCCTCGGTCAAGATGGGTTGACC
GATGGAAATGTTGATCATGAAACCAAAGACGATAGACCTGTGCAATCTGTAGAGGAGTAT
TCCATTCCTGATGAGCCGTGCGCGCAACATGTGGTTGAAAAATGTCATGCTGCCTTTGAG
GAAAATTGTGAAGAAGTGTGTGAGGGGTCTGAAGCTGCACCCATTGAATCCAAAATCATT
CCAGTCTGCAGAAGCCATGAGGCATATGAACGTCTTTCGATAGTACCCTCTCATTCCACA
GAGTGTCTCSCAGTAAATTCTGAACATTCTTCTGAAAATGAACATCAAGTACGGTGTGAT
CAAATAGAAATAAATCCTGCAATACCAGTTGTGAGTGAATCTAACATTGTGCAGCTCAGT
AGCCATGTATCAAACAAATCTTTATCAGAGAATCTATCTACTTGTATAAAAGAGAATATA
TCTAGTATTGAACTTCATAGCTGTGATGGAGCCATTGTGGATGGTGAGGAGAAAGGATTG
AGGATAGAACGGACTCTTTCTGAAATCAnnnnnnnTGAAATCAGTAGTCAGACATCTAGC
ACAGTGACTGATGACGTTGATGCGTCTTTCATCAAGTGCCAATGGGATAAGAAACTGCCA
TTTAGTGCGTACAGCTCAAGTGAATTTGAAGTAGACGATTGTGAGATAAATAGGGAACTG
GATTTAAATGAAATGCTAAAAAATAAGATCCTTGATCAGCAGAAAGATGTAGAGGAAGTA
ATTCACCCAGTCGAGACCGAAGTGTTTAAAACAYCAAGTACTTTTGAGACATCAGCAATA
AGTGTGGTTGCATCAAATGAAGTTTCATCTGTAGAAGACATTGTACATCACAGTGCTTCC
TCGGGGGAGACTGAACAGCCAATCACAACTCAGGATACTACATCACATGATACCATGCTG
CCAACAGAATCnnnnnnnnnnnnnnnnnnnnnnnnnnnnnnnnnnnnnnnnnnnnnnnnn
nnnnnnnnnnnnnnnnnnnnnnnnnnnnnnnnnnnnnnnnnnnnnACATCATCTGCTCCA
AACTCTTTCCAAGTCGCTGTGTTAGATGGGAGATCTAACAACCTTGAGGCCAAATCTTCT
GAGGTCAAGGAAGGTGCTGTAGATGTCCCTAAAGTGCCTGAACAGTTGTTTCCAGAAGAA
GCATCGCAACCGCTCTCGGATTGTTCCAAGGACACAAGGATAGAGATGATCAGCAAAGAG
GAACACTGTAAGGCTAGRGAAGAGCTCAAAGCACTTCTATCATCTCAGGATTATCCATCA
TCATCACCATTGAAATCAGCTAGATCAGCCAACCATGACGAGGCTGTTGAGGATCTCAAA
CTCCTACAGAGGGCGCTAGGCAGGTATGACCGAGATCTTGAAGAGCTGGAATCGTGGTCT
TCAAAACTATTCCAAGAGGTTGGATTTGCTTTAAGCCCAGAAGAAAGATCTGACTTACAA
AGCTTGTCATCTGTTCGTCACAAGATCAAAGATGAGATTCAAAGTCTTGAAAAGAATCTT
TTGGAGAAATTCCAGRCAGTGATCTCCAGGGATATGGTA

>hpul
GGGAGAACTGGAAGCACCACAGGCACAAATGTTGAAAATGACACAATTACTTTCCATGGC
AATGCCACCAGCAATGGCAGATACAGAGGTCGCATCTGTAGCAGTGTGGACGAGGAACAG
AGACCAGGAGAAACTCTTGAGGAGTACCTTGACAGGCATGAAGCTGTGAACGGTAATAAC
TGTCCCCGCAGCTCCCKGTCTACATTCCGCAGTGGATCTGATTTGACAAGTGATTCGGAC
TTCATGGATGAGAGACGCAACTCCAACCAGTCTGACACTGATGTCTTCCTTCCATCCACG
GAGCCAGAAGTCAATGAACAGAAGCGGATCCTGGACCAGAAGAGACGGGAGCTACCACCG
GGCCACCGTTCATGGAAACGAGTCGCTGACTACGTCAACGGCCTCCCAAGCATTCCGGAG
CCACCAGCACAAGAAGGGGTGCAGAACAAGGGGAACATAGGGCAGGTGAAGAGGCAACGG
ATCTGGTCTGAGGGTCATGAAAGACGAAGAAGGTTCACTGAATCAGGGAGTCTCAGCTTT
GCAGAGGGGATGACGTCGCAGAAACATGCAACAAGTACTTCAAGTCTAGCCAAGGAGCAA
GCCATTCATGGATCCTCACTCAAATCATCGTCTCAATGGATGGCAAGTTCGCCAACAGAG
GGCTCTGCTCCTACACAAGAAATACTTCCAACTCCAAACAAAGATAAGTCGCTTCAYCGT
CGTATGACGAACAGTGATCTGATTGCGCTAGCTACCCAGCATCGTCAGCAGCACACAACC
CATCGGCGGCGCCAGAACCTTTTCCAGATGGGAACGAGCAATGTTTCAGATTCTTCTGAT
ACAGACACAAGYGGACAGTCCTACTCAAGACGACCAACCATGAGAAGCAGTTGCCCTAAC
ATGAGCCCCGGCGAAGATGATGTCTTTGTCCCTTCTACAACGGGCTACAACAATTCWGGA
GCACGAACTTGGGTCTCTAGWTGTCAGGGAGATGGAGATTTCTTTGATTTTGACGCTCGT
AAGCTACAGATCTTAACRAGGCTCAATGGAGGACATCGAGAACCTGATAAAAGACTTGAT
GAAGTTAGGAAGTCAAGCATTGACGACCTACTCATCGCCAGACATGATCCTGAAGAGATC
CTACTSAACCTTGGGTTCGGTGGGTCCCCRGAGACAGACGTTCTGGATCGCATCCCTTCA
AGGTTTCTACAGAAACAGTCTCAAGCCAGGGGYATCTCTACTCATCAGTTCCTATACCAG
ATGGATGAGCTGGAGAGAGGATGTGGATTCAGTCTGGTAGGTGGTCTCAGAAGCCTTGGT
TCTGCTATGCGNNNNNNNNNNNNNNNNNNNNNNNNNCCTACTCCTCCAAATATTACCAAC
AAATCTGTCAAGGAYGCTTCNNNNNNNNNACAGAACGATCTTCTAAAGAYAGAGCCACAC
AATGTGCTTCCAGATGACTCGAACCACAATGTGGAAACAGCAGTAAAGAGCATAGAGGTC
ATTGCTGAAACAAGTCACAAGGTTAAAGGTCATCACAAACTTGTTGAGCAATCCCGTGTT
GGTGACATTGTACTGACACCAGTAAAAGAATYGCATCAGGTTTGTTGTGAAACATTACAA
AGTGAAGCTCAAAGGGCGGAGGTTGTAACAGGCTCAACTGTACTGTCCACAGCAGGTGAG
AAAGAGAACATGCnnnnnnnnnnnnnnnnnnnCATNNNNCATAGATCTGCATCGGATACG
CTCAATCCAAGCACCACACTCAAGATGCAGAGTGGAAGTGCCAAACTGGATAAAAGAACA
SAGAGAGAAGKAGGCGATGAGCCAAGTGAGAGGTGTAGTCCTGTGAGAGAGTTCAACCAT
GAGAAAGGGTCAGTTCTTAAGCCAAGGATCTTACAACTCAGTAACGCACATTCAGGAGCA
GGCACTGGTCGTGGCCCTCAGTCAAGAGAAGACTCATTTGAGTTTGAAGAGCTGTCTAGT
GAGGAGAGACTGGAAGATGCTAATGGGGCTATTCAGACTGGAGAAGCTGCTTTTAACAAC
CAAGGAAATCTTAGCCGTAGTGATAGCACTCAATCAGATAGTAGTGGTTTTGCAGATGAG
AACATTGGATGCAACGAGATGGATTCACCCAAGAGCACTTCYGAWGGCAACACTACCATA
ACCTCAGATTCCAAGATCACCCAGACAAGTTTTGATGCCGATACCATAGAGCTCTTGGGC
TCTGGTAATGCTACCTCACRTAAAATTACTGCACTAACACTGAGCCAGGAATCATCGCAA
AGTCTTCCGTCTGTAACCTCTCTGGATGATTCCCCCTTTGATGATGCAATGGWGGTTACA
GACTTAACAAATAGCAACTCACAACGCACAAGACGTTGCACATACCCTGCAGCACAGGAC
AGGAGAGTGGAAGAATCAGGACCAAAAACTGTCGTCGAGATTTTGTCTTCCCTGCACACA
ACCTCCAAAGAACTTGGTAAGGAGGATAGCAAGCAAGGTATGCCTGGGCCAACCAGACGG
AAGCCTCCGAAACTGATGAAAATGCAAAGTGTGGATCCAGAAGGGTATGGGTTTAAATAT
ACAGTTAAAAGTAGAGGGGTCCAAACTCAAGTGGAAGCCACTGTGAACGCGTTACATGAA
CGAAACTGTGAGGTTTTACATGAAGTAGATGAAGATATCCTTGGTCATGATGGGTTGACR
GATGGAAATGTTGATCATGAAACCAAAGACGATAGACCTGTGCAATCTGTAGAGGAGTAT
TCCATTCCTGATGAACCATACGCGCAACATGTGGTTGAAAAATGTCATGCTGCCRTTGAG
AGAAATTGTAAAGAAGTGTGTGAGGGGTCTGAAGCTGCACCCATTGAATCCAAAATCATT
CCAATCTGCAGAAGCCACGAGGCATATAAACGTCTTTCGGTAGCATCGTCTCATTCCACA
GAGTGTCTCCCATTCAAGTCTGAACATTCTTCTGAAAATGAACACCAAGTAAGGTATGAT
AAAATAGAAATAAATCCTGCAATACCAGTTGTAAGTGAATCTAACATTGTGCAGCTCAGT
AGCCAAGTATCAAACAAATCTTTATCAGAGAATMTATCTACTTGTATAAAAGAGAATATA
TCTAGTATTGAACTTCATAGCTGTGATGGAGCCAYTGCGGATGGCAAGGAGAAAGGATTG
AGGATAGAACGGACTCTATCTGAAATCAACCAATGTGAAATCAGTAGTCAGACATCTAGC
ACAGTGACTGATGACGTTGATACGTCTTTTATCAAGTGCCAATGGGATAAGAAACTGCCA
TTTAGTGCGTACAGCTCAAGTGAATTTGAAGTAGAAGATAATGAGATGAWTAGRGAACTA
GATTTAAATRAAATGCTTAAAAATCAGATCCTTGATCAGCAGAAAGATGTAGAGGAAGTA
ATTCACCCAGTCGAGAACGAAGTGTTTAAAACATCAAGTACTTTTGAGACATCAGCAATA
AGTGTGGTTGCATCAAATGAAGTTTCATCTGTAGAAGACATTGTACATCCGGATGCTTCC
TCGGGGRAKACTGAACAGCCAATCACAACTCAGGATACTACATCACATGATACCATGCTG
CCAACAGAnnnnnnnnnnnnnNNNNNNNNNNNNNNNNNNNNNNNNNNNNNNNNNNNNNNN
NNNNNNNNNNNNNNNNNNNNNNNNNNNNNNNNNNNNNNNNNNNNNACATCATCTACTCCA
AACCCTTTCCCAGTCGCCGTGTTAGATGGGAGATCTGAAAAACTCCAGGCCCAATCTTCT
GAGGTCAAGGAAGGTGYTGTAGATGTCCCTAAAGTGCCTGAACAGTTGTTTCCAGAAGAN
NNNNCGCAACCGCTCTTGGATTGTTCCAAGGACACAAGGATAGAGATGATCAGCAAAGAG
GAACACTGTAAGGCTAGAGAAGAACTCAAAGCACTTCTATCAACTCAGGATTATCCATCA
TYWTCACCWTTGAAATCAGCTAGATCAGCCAATCAKGACGAGGCTGTTGAGGATCTCAAA
CTCTTACAGAGGGCGCTAGGCAGGTACAATCRGGATCTTGAAGAGCTGGAATCRTGGTCT
TCAAAACTCTTCCAAGAGGTTGGATTTGCTTTAAGCCCAGAGGAAAGATCTGACTTACAA
AGCTTGTCATCTGTTCGTCACAAGATCAAAGATGAGATTCAAAGTCTTGAAAAGAATCTT
TTGGAGAAATTCCAGGCAGTAATCTCCAGGGACATGGTA

>snud
GGGAGAACTGGAAGCACCACAGGCACAAATGTAGAAAATGACACAAATGGTTTCCACAGC
AACGCCACCAGCAATGGCAGATACAGAGGTCGCATCTGTAGCAGTGTGGATGAGGAACGG
AGACCTGGAGAAACTTTTCAGGAGTACCTTGACAGGCAGGAAGCATTGAATGGTAACCAC
TGTAAGAGCAGCTCCAGGTCTACATTTCCCAGTGGATCTGAGTTGACCAGTGATTCAGAC
TTCATGGATGAGAGACGCAACTCCAAGGAGTCTGACACTGATGTCTTCCTTCCATCCACG
GAGCCAGAAATCAACGAACAGAAGCGGATCCTGGACCAGAAGAGACGGGAGCTMCCACCG
GGCCATCGTTCATGGAAACGAGTCGCTGATTACGTCAACGGTCTCCCAAGCATTCCAGAG
CCACCAGCACAAGAAGGGRTGCAGAACAAGAAGAACATRGGGCAGGTGAAGAGGCAACGG
ATCTGGTCTGAGGGTCGTGAAAGACGAAGRGTGTTCACTGAATCAGGGAGTCTCAGCTTT
GCAGAGGGGATGACATCGCAGAAACGTGCAGCAAGTACTTCAAGTCCAGCCAAGGAGCAA
GCCATTCATGGATCCACACTCAAATCACCGTCTCAATGGAGRGGGAGTTCACCAACAGAC
GGCTCTGCTCCTACACAAGAAACACTTCCAATTCCAAACAAAGATAAGCCGCTTCATCGA
CGTATGACGAACAGTGATCTGATTGCGTTAGCTACTCAGCATCGTCAGCAGCACACTACC
CATCGGCGGCGCCAGAACCTTTTACAGATGGGGACGAGCAACGTTTCGGAYTCTTCTGAT
ACAGACACAAGCGGACAGTCCTACTCAAGACAAGCAACCATGAGAAGCGGCTGCCCAAAC
ATCAGCCCCGGCGATGATGATGTCTTTGTCCCGTCYACAACAGGCTACAACAATTCAGGA
AAACGAACCTGGGTCTCTAGTTGTGAGGGAGATGGAGATTTCTTTGATTTTGACGCTCRT
AAGCTWCAGATCTTAACGAGGCTCAATGGAAGACCCCAKGAACCTGATAGAAGACTTGAT
GAATTTAGGAAGTCAAGCATTGACGACCTGCTCATCGCCAGACATGACCCAGAAGAGATC
CTACTCAGCCTTGGGTTTGGTGGGTCCCCAGAGTCAGACGTCCTGGAGCGCATCCCTTCG
CGGTTTCTACAGAAACAGTCTCAAGCCAAGGGCATCTCTACTCATCAGTTCCTATATCAG
ATGGATGAGCTGGAGAGAGGATGTGGGTTCAGTCTGGTAGGTGGTCTTAGAAGCCTGGGT
CCTGCCCTGCGAAGATCATCTAGGATGTCTCTCTCCCCTACTCCTCCAAATGTTACCAAC
AAATCTGTCAAGGTTGCTTCAGAACCACAACAGAAAGAGCCTGCAAAGACAGAGCCACAC
AACGTGCTTCCAGATGACTTAAACCACAATGTGGAGACAGCAGTAAAGAGCATAGAGGTC
ATTGCTGAAACGGGTCGCAAGGTTAAAAGTCATCGCAAACTTGTTGAGCAATCCCGTGTT
GGTGACGTTTTACTGACACCAGTGGGAGAATCGCATCAGGTTTGTTGTGAAACATTANNN
NNNNAANNTCAAAAGGCGGAGGTTGCAGCAGGCTCAASTGTACTGTCCACTGCAAGTGAG
AAAGAGAACATGCATACAAACCAGAGCAACAACATGCCCCATAAATCTGCATCGGATACG
CACAATCCAAGTACCACACTCAAGATGAAGAGTGGAAATGCCAAACTGGATAAGAGAAGA
GAGAGAGAAGTAGGTGATGAGCCAAGTGAGAAGTGTAGTCCTGTGAGACAGTTCAATCTT
GAGAAAGTGTCAGTTCTTCAGCCAAGGATCTTACAACTCAGTAACACACATTCAGGAGCA
GTCACTGGTCATGGTCTTCAGTCAAGGGAGGACTCATTTGAGTTTGAAGAGCTGTCTAGT
GAGGAGAGACTGGAAGATACTAACGGGGCTATTCATATTGGGGAAGCTGCTTTGAATAAC
CAAGGAAATTTGAGCCGTAGTGATAGCACTCAATCAGATAGCAGTGGTTTTGCAGATGAG
AACATTGGATGCAACGAGATGGATTCACCTAAGAGCATTTCCGATGGCAACACTACCATT
ACCTCAGATTCCAAGATTACCCAGACAAGTTTTGATGCCGATACCATAGAGCTTTTAGAC
TCTGGTAATGCTACCTCAGATAAGATTGCGGCACTAACACTGAGCCAGGAATCAGCGCAA
AGTCTTCCATCTGTAACTTCTCTGGATGATTCCCCCTTTGATGATGCAATAGTGGTGACA
GAGTTGCCAAACAGTGACTCACAGCGCAYAAGATGTTGCACATACCCTGCAGCACAGGAC
AGGAGAGTGGAGGAATCAGGACCCAAAACTGTCGTCGAGATTTTGTCTTCCCTGCACACA
ACCTCCATAGAACTCGGTAAGGAGGAAAGCAAGCAAGGTATGCCTGGGTCAACCAGACGA
AAGCCTCCGAAACTGATGAAAATGAAAAGTGTGGATCCAGAAGGGTATGGGTTTAAATGT
ACAACTGAAAGTAGAGGGGTCCAAACTCGAGTGGAAGCCACTGCGAACGCGTTACATCAA
CGAAGCTTTGAGGTTTTACATGAAGTAGATGAAGATATCCTCGGTCAAGATGGGTTGACC
GATGGAAATGTTGGTCATGAAACCAAAGACGATAGACCTGTGCAATCTGTAGAGGAGTAT
TCCATTCCTGATGAACCATGCGCGCAACATGTGGTTGAAAAATGTCATGCTGCCATTGAG
AAAAATTGTGAAGAAGTGTGTGAGGGGTCTGAAGCTGCACCCATTGAATCCGAAATCATT
CCAATCTGCAGGAGCCATGAGGCATATGAACGTCTTTCGATAGCACCATCTCATTCCACA
GCGTGTCTCTCAGTAAAGTCTGAACATTCTTCTGAAAATGAACACCAAGTAAGGTGTGAT
AAAATAGAAATAAATCCTGCAATACCAGTTGTAAGTGACTCTAACATTGTGCAGCTCAGT
AGCCAAGTATCAAACAAATCTTTAACAGAGAATCTATCTACTTGTATAAAAGAGAATATA
TCTAGTATTGAACTTCATAGCTGTGATGGAGCCACTGTGGGTGGTGAGGAGAAAGGATTG
AGGATAGAACGGACTCTATCTGAAATCAACCAATGTGAAATCAGTAGTCAGACATCTAGC
ACAGTGACAGATGATGTAGATATGTTTTTCAACAAGTGCCAATGGGATAAGAAACTGCCA
TTTAGTGCGTACAGCTCAAGTGAATTTGAAGTAGAAGACTGTGAGATAAATAGGGAACTA
GATTTAAATGAAATGCTAAAAAATAACATCCTTGATCAGCAGAAAGATGCAGAGGAAGTA
ATTCACCTAGTCGAGAACGAGGTGTCTAAAACATCAAGTACTTTTGAGACATCAGCAATA
CGTGTGGTTGCATCAAATGAAGTTTCATCTGTAGARGACATTGTACATCACAGTGCTTCC
TCGGGGGAGACAGAACAGCCAATCACAACTCAGGATACTACATCACATGATACCGTGCTG
ACAACAGANNnnnnnnnnnnnnnnnnnnnnnnnnnAGNGCANNNNNCTNNNTTTNNNNAC
NNANNNNNNNNCACAGNNNAANNCNCNNCCCCNNNAGnnnnnnnnNNATCATCTGCTCCA
AACCCTTTCCAAGTCGCTGTGGTAGATGGGAGATCTGAAAACCTTGAGGCTCAATCTTCT
GAGGTCAAGGAAGGTGCTGTAGATGTTCCTAAAGTGCCTGAACAGTTGTTTCnnnnnnnn
nnnnnnnnnnnnnnnnnnnNNNNNNNNNNNNNNNNNNNNNNNNNNNNNNNNNNNNNNNNN
NNNNNNNNNNNNNCTAGAGAAGAACTCAAAGCACTNCTATCAACTCAGGACTATCCATCA
TCATCACCATTGAAATCAGCCAGATCAGCCAATCATGACGAGGCTGTTGAGGATCTCAAA
CTCCTACAGAGGGCGCTAGGCAGGTATGACAGGGATCTTGAAGAGCTTGAATTGTGGTCT
TCAAAACTCTTCCAAGAGGCTGGATTTGCTTTAAGCCCAGAAGAAAGATCTGACTTACAA
AGCTTGTCATCCGTTCGTCACAAGATTAAAGATGAGATTCGAAGTCTTGAAAAGAATCTC
TTGGAGAAATTCCAGGCAGTGATCTCCAGGGATACGGTA

>sintSS
GGGAGAACTGGAAGCACCACCGGCACAAATGTAGAAAATGACACAAATGGTTTCCATGGC
AACGCCACCAGCAATGGCAGATACAGAGGTCGCAACTGTAGCAGTGTGGATGAGGAACGG
AGACCCGGAGAGACTYTTCAGGAGTACCTTGACAGGCACGAAGCATTGAATGGTAATACC
TGCCACAGCAGCTCCAGGTCTACCTTCCGCAGTGGATCTGAGTTGACCAGTGAGTCGGAC
TTCATGGAGGAGAGACGCAACTCCAACCAGTCTGACACTGATGTCTTCCTTCCATCCCCG
CAGCCAGAAATCAACGAACAGAAGCGGATCCTGGACCAGAAGAGACGGGAGCTACCACCG
GGCCATCGCTCCTGGAAACGAGTCGCTGATTACGTCAATGGACTCCCAATCATTCCAGAG
CCACCAGCACAAGAAGGGGTGCAGARCAAGGGGAACATAGGGCAGGTGAAGAGGCAACGG
ATCTGGTCTGAGGGTCATGAAAGACGAAGAAGGTTYACTGAATCAGGSAGTCTCAGCTTT
GCAGAGGGGATGACATYGCAGAAACATGCAGCAAGTACTTCAAGTCCAGCCAATGAGCAA
ACCTTTCATGGATCCTCACTCAAATCACCGTCTCAATGGAYGAGGAGCTCACCAACAGAG
GGCTCTGCTCCTACACMAGAAATAYTTCCAACTCCAAACAAAGATAAGCCGCTTCATCGG
CGTATGACGAACAGCGATCTGATTGCGCTAGCTACCCAGCATCGTCAGCAGCACACTACC
CATCGGCGGCGCCAGAACCTTCTTCAGATGGGGACGAGCAACGTTTCGGATTCTTCTGAT
ACAGACACAAGYGGACAGTCCTACTCAAGACAAGCAACCATGAGAAGCGGTTGCCCCAAC
ATCAGTCCCGGGGAAGATGATGTCTTTGTCCCCTCTACAACGGGCTACAACAATTCAGGA
GCACGCACCTGGGTCTCTAGTTGTCAGGGAGATGGAGATATCTTTGATTTTGACGCTCGT
AAGCTACAGATCTTAACGAGGCTCAATGGAGGRCAYCGGGAMCCTGATAAAAGASTTGAT
GATGTTAGRAAGTCAAGCATTGACGACCTGCTCATCGCCAGACATGATCCTGAAGAGATC
TTACTCAACCTTGGGTTCGGTGGRTCCCCGGAGWCRGACGTCCTGGATCGCATCCCTTCA
CGGTTTCTACAGAAACAGTCTCAAGCCAGGGGYATCTCTACCCATCAGTTCCTATACCAG
ATGGATGAGCTGGAGAGAGGATGTGGATTCAGTCTGGTAGGTGGTCTAAGAAGCCTGGGT
TCTGCTCTGCGTAGATCATCTAGGATGTCCCCCTCCCCTACCCCTACAAATATCACCAAT
AAATCTGTCAAGGTTGCTTCAGAACCGCTACAGAAAGAGCCTGCAAAGACAGAGCCACAC
AACRTGCTTCCAGATGACTTGAACCACAATGTGGAGACAGCAGTAAAGAGCATAGAGGTC
ATTGCWGAAACAGGTCGCAAGGTTAAAGGTCATCGCAAACTGGTTGAGCAATCYCGTGTT
KGTGACATTGTACTGACACCAGTGGTAGAACCGCTTCAGGTTTGTCGTGAAACATTACRA
AGTGAAGGTCAAAGGGTRGAGGTCRYWACAGGMTCAACYGTACTGTCCAKAGCRGGTGAG
AMAGAGAACATGCATACAAACCAGAGRGACRWCATGCCCCATMAATCTGCATCGGATACR
CACAATCCAAGMASCACRCTCAAGATGCAGATTGGAAGTGCCAAACTGGATAAGAGARCA
GAGAGAGAAGTAAGCGATGAGCCAAGTGAGACRCGTAGTCCTGTGAGAGAGTTCAACCAT
GAGAAAGGGTCAGTTCTYAAGCCAAGGATCTTACACCTCAGTAACATACATTCAGGAGCT
GTCACTGGTCGTGGTCTTCAGTCAAGGGAAGACTCATTTGAGTTTGAAGAGCTATCTAGT
GAGGAGAGACTKGAAGATGCTAATGGAGCTATTCATACTGGAGAAGCTGCTCTGCATAAC
CAAGGAAATTTGAGCCGTAGTGATAGCACTCAATCAGATAGTAGTGGTTTTGCTGATGAG
AACMTTGGATGCAACGAGATGGATTCACCCAAGAGCGGTTCCGACGGCAACACTACCATT
ACCTCAGATTCCAAGATCACCCAGACAAGTTTTGATGCCGATACCATGGAGCTCTTGGAC
TCTGGTAAAGCTACCTCACATAAGATTACTGCACTAACACTGAGCCAGGAATCKTCGCAA
AGTCTTCCGTCTGTGACCTCTCTGGAGGACTCCCCCTTTGATGATGCARTAGTKGTGACA
GACTTACCTACAAGCAACTCACAGCGCACAAGACGTTGCACATACCCTGCGGCACAGGAC
AGGAGAGTGGAAGAATCRGGACCAAAAACTGTCGTYGAGATTWTGTCTTCCCTGCACACG
ACCTCCMAAGAACTTGGTGAGGAGGATAGCAAGCAAGGTACGCCTGGGCCARCCAGGCGG
AAGCCYCCSAAACTGRTGAAAATGAAAAGTGTGGATCCAGAAGGGTATGGGTTTAAATGT
ACMGTTGAAAGTAGAGGGGTCCAAACTCAAGTGGAAGCCACTGNNNNTGCGWTACATGAA
CGAAGCTGTGAGGTTTTACATGAAGTAGATGAAGATATCCTCGGTCAAGATGGATCGACC
RATGGGAATGTTGATCATGAAACCAAAGACGATAGAACTGTGCAATCTGTAGAGGAGTAT
TCCATTCCTGATGAACAGTGCGCGCAACATGTGGTTGAAAAATGTCATGCTGCCGTTGAG
AAACGTTGTGAAGAAGTGTGTGAGGGGTCTGAAGCTGCACCCRTTGAATCCAAAATCATT
CCAATCTGCAGAAGCCATGAAGCATATGAAYGTCTTTCGACAGCATCGTCTCATTCCACA
GAGTGTCTCCCAGTAAAGTCTGAACATTCTTCTGAAAATGAACATCAAGTACGGTGTGAT
GAAATAGAAATAAATCCTGCAATACCAGTTGTAAGTGAATCTAACATTGTGCAGCTCAGT
AGCCAAGTAWYAAAYAAATCTTTATCAGAGAATCTATCTACTTGTATAAAAGAGAATATA
TCTAGTATTGAACTTCATAGCTGTGATGGAGCCATTGTGGATGGTGCGGAGAAAGGATTG
AGKATAGAACGGACTCTATCTGAAATCAACCAAWGTGAAATCAGTAGTCAGACATCTAGC
ACAGTGACAGATGACGTTGATACGTCTTTYATCAAGTGCCATTGGGATAAGAAACTGCCA
TTTAGTGCTTACAGCTCAAGYGAATTTGAAGTAGAAGATTATGAGATGAATAGGGAACTA
GATTTAAATGAAATGCTAAAAAATAARATCCTTGATCAGCAGAAAGATGTAGAGGAAGTA
ATTCACCCAGTSGAGAMCGAAGTGTTTAAAAMATCAAGTACTTTTGAGACATCAGCAATA
AGTGTGGTTGCATCACATGAAGTTTCATCTGTAGAAGACATTGTACATCACGGTGCTTCC
TCGGAGGAGACTGAACAGCCAATCACAACTCAGGATACTACATCACATGATACCATGCTG
CCAACAGAATCnnnnnnnnnnnnnnnnnNNNNNNNNNNNNNNNNNNNNNNNNNNNNNNNN
NNNNNNNNNNNNNNNNNNNNNNNNNNNNNNNNNNNNNNNNNNNNNNNNNNNNNNNNNCCA
AACCCTTCCCAAGTCGACGTGTTAGATRGGAGATCTRAAAACCYTGAGGCCCAATCTTCY
RRGGTCAAGGAAGGTGCTGTAGATGTCCCTAAAGTGCCTGAACAGTYGTTTCCAGAAGAn
NNNNNNNNNNNNNNNNNNNNNNNNTCCAAGGACACAAGGATAGAGATGATCAGCAAAGAG
GAACACTGTAAGGCTAGGGAAGAACTCAAAGCACTTCTATCAACTCAGGATTATCCATCA
TCATCACCATTGAAATCAGCAAAATCAGCCAATCATGACGAGGCTGTWGAGGATCTSAAG
CTYCTMCARAGGGCGCTAKGCAGGTAYGAYCGAGATCTTGAAGAGYTGGAATCRTGGTCT
TCAAAACTCTTCCAAGAGGTTGGATTTGCTTTAAGYCCAGAAGAAAGATCTGACTTACAA
AGCTTGTCATCTGTTCGTCACAAGATCAAGGATGAGATTCAAAGTCTTGAAAAGAATCTT
TTGGAGAAATTCCAGGCAGTGATCTCCAGGGATACGGTA

>sprp
GGGAGAACTGGAAGCACCACAGGCACAAATGTTGAAAATGACACAAATAGTTTCCATGGC
AACGCCACCAGCAATGGCAGATACAGAGGTCGCATCTGTAGCAGTGTGGATGAGGAACAG
AGACCTGGAGAGACTCTTCAGGAGTACCTTGACAGGCACGAAGCATTGAACGGTAATACC
TGTCACAGCAGCTCCAGGTCTACATTCCGCAGTGGATCTGAGTTGACCAGTGAGTCGGAC
TTCATGGATGAGAGACGCAACTCCAACCAGTCTGACACTGATGTCTTCCTTCCATCCCCG
CAGCCAGAAATCAACGAACAGAGGCGGATCCTGGACCAGAAGAGACGGGAGCTACCACCG
GGCCATCGCTCATSGAAACGAGTCGCTGATTACGTCAATGGACTCCCAATCATTCCAGAG
CCACCGGCGCAAGAAGGGGTGCAGAGCAAGGGGAACATAGGGCAGGTGAAGAGGCAACGG
ATCTGGTCAGAGGGTCACGAAAGACGAAGAAGGTTCACTGAATCAGGGAGTCTCAGCTTT
GCAGAGGGGATGACACCGCAGAAACATGCAGCAAGTACTTCAAGTCCGGCCAAGGAGCAA
GCCTTTCCTGGATCCTCGCTCAAATCACCGTCTCAATGGACGAGGAGCTCAACAACAGAG
GGCTCTGCTCCTACACATGAAACACTTCCAACTCCAAACAAAGATAAGCCTCTTCATCGG
CGTATGACKAACAGTGATCTGATTGCGCTAGCTACCCAGCATCGTCAGCAGCACACCACC
CATCGGCGGCGCCAGAACCTTCTCCAGATGGGGACGAGCAACGTTTCGGACTCTTCTGAT
ACAGACACAAGCGGACAGTCCTACTCAAGACGAGCAACCATGAGAAGTGGTTGCCCCAAC
ATCAGYCCCGGGGAAGATGATGTCTTTGTCCCGTCTACAAAGGGCTACAATAATTCAGGA
GCACGAACSTGGGTCTCTAGTTGTCAGGGAGATGGAGATATCTTTGATTTTGACGCTCGT
AAGCTACAGATCTTAACGAGGCTCAATGGAGGACACCGGGAACCTGATAAAAGACTTGAT
GATGTTAGGAAGTCAAGCATTGACGACCTGCTCATCGCCAGACATGATCCTGAAGAGATC
CTACTCAACCTCGGGTTCGGTGGGTCCCCRGAGACSGACGTCCTGGATCGCATCCCTTCA
AGGTTCCTACAGAAACAGTCTCAAGCTAGGGGCATCTCTACTCATCAGTTCCTATCCCAG
ATGGATGAGCTGGAGAGAGGATGYGGATTCAGTCTGGTAGGTGGTCTTAGAAGCCTGGGT
TCTGCTCTGCGTAGATCATCTAGGATGTCTCTCTCCCCTACTCCTCCAAATATTACCAAC
AAATCTGTCAAGGTCGCTTCAGAACCCCAACAGAATGAGCCTGTAAAGACAGAGCCACAC
AATGTGCTTCCAGATGACTTGAACCACAATGTGGAGACAGCAGTAAAGAGCATAGAGGTC
ATTGCTGAAACAGGTCGCAAGGTTAAAGGTCATCGCAAACTGGTTCAGCAATCCCGTGTT
GGTGACATTGTACTGACACCAGTGGTAGAATCGCATCAGGTTTGTTGTGAAACATTACGA
AGTGAAGGTCAAAGGGCGGAGGTCACAATAGGCTCAACTGTTCTGTCTAAAGCAGGTGAA
AAAGAGAACATGCATACACACCAGAGGGACAACATGCCTCATAGATCTGCATTGGATACG
CACCATCCAAGCAGCACACTCAAGTTGCAGAGTGGAAGTGCTAAACTGGATAAGAGAACA
GAGAGAGAAGTAGGCGATGAGCCAAGTGAGGCGCGTAGTCCTGTGAGAGAGTTCAACCAG
GAGAAAGGGTCAGTTCTTAAGCCAAGGATCTTACAACTCAGTAACATACATTCAGGAGCA
GTCACTGGTCGTGGTCTTCAGTCAAGGGAAGACTCTTTTGAGTTTGAAGAGCTGTCTAGT
GAGGAGAGACTTGAAGATGCTAATGGGGCTATTCATACTGGTGAAGCTGCTCTGAATAAC
CAAGGAAATTTGAGCCGTAGTGATAGCACTCAATCAGATAGTAGTGGTTTTGCAGATGAG
AACATTGGATGCAACGAGATGGACTCACCCAAGAGCACTTCCGATGACAACACTACCATT
ACCTCAGATTCCAAGATYACCCAGACAAGTTTTGATGCCAATACCATAGAGCTCTTGGAC
TCTGGTACTGCTACCTCACATAAGATTACTGCACTAACACTGAGCCAGGAATCATCGCAA
AGTCTTCCTTCTGTAACCTCTCTGGAGGATTCCCCCTTTGATGATGCAATAGTGGTGACA
GAATTACCTACAAGCAACTCACAGCRCACAAGACGTTGYACATACCCTGCARCACTTGAC
AGGAGAGTGGAAGAATCAGGACCAAAAACTGTCRTCGAGATTTTGTCTTCCCTGCACACR
ACCTCTAAAGAACTTGGTAAGGAGGATAGCAAGCAAGGTTTGCCTGGGCCAACCAGGCGG
AAGCCTCCCAAAYTGATGAAAATGAAAAGTGTGGATCCAGAAGGGTATGGGTTTAAATGT
ACGGTTGAAAGTAGAGRKGTCCAAACTCAAGTGGAAGCCACTGTGAATGCGTTACATGAA
CGAAGTTGTGAGGTTTTACATGAAGTAGATGAAGATAYCCTCGGTCAAGATGRGTTGWCC
GATGGRAATGTTGATCATGAAACCAAAGACGATAGACCTGTGCAATCTGTAGAGGAGTAT
TCCATTCCTGATGGACCATGCGCGCAACATGTGGTTGAAAAATGTAGTGCTGCCATTGAG
AAAAATTGTGAAGAAGTGTGTGAGGGGTCTGAAGCTGCACCCATTGAATCCAAAATCATT
CCAATCTGCAGGAGCCATGAGGCACATGAACGTCTTTCGATAGTACCCTCTCATTCCACA
GAGTGTCTCYCAGTAAAGTCTGAACAAACTTCTGAAAATGAACACCAAGTAAGGTGTGAT
AAMATAGAAATAAATCCTGCAATACCAGTTGTAAGTGAATCTAACATTGTGCAGCTYAGT
AGCCAAGTAACAAACAAATCTTTATCAGAGAATCTATCTACTTGTATAAAAGAGAATATA
TCTAGTATTGAACATCGTAGCTGTGATGGAGCCATTRTGGATGGTGAGGAAAAAGGATGK
YGGATAGAACGGACTCTGTCTGAAATCAACYTATGTGAAATCAGTAGTCAGACATCTAGC
ACAGTGACAGATGACGTTGGTACGTCTTTAATCAAGTGCCAATGGGAAAGGAAACTGCCA
TTTAGTGYGTACAGCTCAAGTGAATTTGAAGTAGAAGATTATGAAATAAATAGGGAACTA
GATTTAAATGAAATGCTAAAAAATAAGATCCTTGATCAGCAGAAAGATGTGGAGGAAGTA
ATTCACCCAGTCGAGAACGAGGTGTTTAAAACATCAAGTACTTTTGAGACATCGGCAATA
AGTGTGGTTGCATCAAATGAAGTTTCATCTGTAGAAGACATCAGACATCACAGTGCTTCC
TCGGGGGAGACTGAACAGCCAATCACAACTCAGGATACTAAATCACATGATACCATGCTG
CCAACAGAATCTGCAGAGCCATCCTTTGCATTGTCAGAGCACTTGCCTCACTTTGACGAC
ACACATCCTTCCACAGCTCAAAGCACTGCCCCTCTAGATCTAGTCACATCATCTGCACCA
AACCCCTCCCAAGACGCAGTGTCAGATGGGAGATCTGAAAACCTTGAGGCCACATCTTCT
GAGGTCAAGGAAGGTGCTGTAGATGTCCCTAAAGTACCTCAACAGTCGTTTCTAGAAGAT
GCGTCGCAACCGCTCTCGGATTGTTCCAAGGACACAAGGATAGAGATGATCAGCAAAGAG
GAACACTGTAARGCTAGAGAAGAACTCAAAGCACTTCTATCAACTCAGGATTATCCATCA
TCATCACCATTGAAATCAGCTAGATCAGCCAACCATGACGAGGCTGTTGAGGATCTAAAG
CTCCTCCAGAGGGCRCTAGGAAGGTACGACCGAGATCTTGAAGAGCTGGAATCGTGGTCT
TCAAAACTCTTCCAAGAAGTTGGATTTGCTTTAAGCCCAGAAGAAAGATCTGACTTACAA
AGCTTGTCATCTGTTCGTCACAAGATCAAGGATGAGATTCAAAGTCTTGAAAAGAATCTT
TTGGAGAAATTCCAGGCAGTGATCTYCAGGGATACGGTA

>spurp
GGGAGAACTGGAAGCACCACAGGCACAAATGTTGAAAATGACACAAATAGTTTCCATGGC
AACGCCACCAGCAATGGCAGATACAGAGGTCGCATCTGTAGCAGTGTGGATGAGGAACAG
AGACCTGGAGAGACTCTTCAGGAGTACCTTGACAGGCACGAAGCATTGAACGGTAATACC
TGTCACAGCAGCTCCAGGTCTACATTCCGCAGTGGATCTGAGTTGACCAGTGAGTCGGAC
TTCATGGATGAGAGACGCAACTCCAACCAGTCTGACACTGATGTCTTCCTTCCATCCCCG
CAGCCAGAAATCAACGAACAGAGGCGGATCCTGGACCAGAAGAGACGGGAGCTACCACCG
GGCCATCGCTCATGGAAACGAGTCGCTGATTACGTCAATGGACTCCCAATCATTCCAGAG
CCACCGGCGCAAGAAGGGGTGCAGAGCAAGGGGAACATAGGGCAGGTGAAGAGGCAACGG
ATCTGGTCAGAGGGTCACGAAAGACGAAGAAGGTTCACTGAATCAGGGAGTCTCAGCTTT
GCAGAGGGGATGACACCGCAGAAACATGCAGCAAGTACTTCAAGTCCGGCCAAGGAGCAA
GCCTTTCCTGGATCCTCGCTCAAATCACCGTCTCAATGGACGAGGAGCTCAACAACAGAG
GGCTCTGCTCCTACACATGAAACACTTCCAACTCCAAACAAAGATAAGCCTCTTCATCGG
CGTATGACGAACAGTGATCTGATTGCGCTAGCTACCCAGCATCGTCAGCAGCACACCACC
CATCGGCGGCGCCAGAACCTTCTCCAGATGGGGACGAGCAACGTTTCGGACTCTTCTGAT
ACAGACACAAGCGGACAGTCCTACTCAAGACGAGCAACCATGAGAAGTGGTTGCCCCAAC
ATCAGTCCCGGGGAAGATGATGTCTTTGTCCCGTCTACAAAGGGCTACAATAATTCAGGA
GCACGAACGTGGGTCTCTAGTTGTCAGGGAGATGGAGATATCTTTGATTTTGACGCTCGT
AAGCTACAGATCTTAACGAGGCTCAATGGAGGACACCGGGAACCTGATAAAAGACTTGAT
GATGTTAGGAAGTCAAGCATTGACGACCTGCTCATCGCCAGACATGATCCTGAAGAGATC
CTACTCAACCTCGGGTTCGGTGGGTCCCCGGAGACGGACGTCCTGGATCGCATCCCTTCA
AGGTTCCTACAGAAACAGTCTCAAGCTAGGGGCATCTCTACTCATCAGTTCCTATCCCAG
ATGGATGAGCTGGAGAGAGGATGCGGATTCAGTCTGGTAGGTGGTCTTAGAAGCCTGGGT
TCTGCTCTGCGTAGATCATCTAGGATGTCTCTCTCCCCTACTCCTCCAAATATTACCAAC
AAATCTGTCAAGGTCGCTTCAGAACCCCAACAGAATGAGCCTGTAAAGACAGAGCCACAC
AATGTGCTTCCAGATGACTTGAACCACAATGTGGAGACAGCAGTAAAGAGCATAGAGGTC
ATTGCTGAAACAGGTCGCAAGGTTAAAGGTCATCGCAAACTGGTTCAGCAATCCCGTGTT
GGTGACATTGTACTGACACCAGTGGTAGAATCGCATCAGGTTTGTTGTGAAACATTACGA
AGTGAAGGTCAAAGGGCGGAGGTCACAATAGGCTCAACTGTTCTGTCTAAAGCAGGTGAA
AAAGAGAACATGCATACACACCAGAGGGACAACATGCCTCATAGATCTGCATTGGATACG
CACCATCCAAGCAGCACACTCAAGTTGCAGAGTGGAAGTGCTAAACTGGATAAGAGAACA
GAGAGAGAAGTAGGCGATGAGCCAAGTGAGGCGCGTAGTCCTGTGAGAGAGTTCAACCAG
GAGAAAGGGTCAGTTCTTAAGCCAAGGATCTTACAACTCAGTAACATACATTCAGGAGCA
GTCACTGGTCGTGGTCTTCAGTCAAGGGAAGACTCTTTTGAGTTTGAAGAGCTGTCTAGT
GAGGAGAGACTTGAAGATGCTAATGGGGCTATTCATACTGGTGAAGCTGCTCTGAATAAC
CAAGGAAATTTGAGCCGTAGTGATAGCACTCAATCAGATAGTAGTGGTTTTGCAGATGAG
AACATTGGATGCAACGAGATGGACTCACCCAAGAGCACTTCCGATGACAACACTACCATT
ACCTCAGATTCCAAGATTACCCAGACAAGTTTTGATGCCAATACCATAGAGCTCTTGGAC
TCTGGTACTGCTACCTCACATAAGATTACTGCACTAACACTGAGCCAGGAATCATCGCAA
AGTCTTCCTTCTGTAACCTCTCTGGAGGATTCCCCCTTTGATGATGCAATAGTGGTGACA
GAATTACCTACAAGCAACTCACAGCGCACAAGACGTTGTACATACCCTGCAACACTTGAC
AGGAGAGTGGAAGAATCAGGACCAAAAACTGTCGTCGAGATTTTGTCTTCCCTGCACACA
ACCTCTAAAGAACTTGGTAAGGAGGATAGCAAGCAAGGTTTGCCTGGGCCAACCAGGCGG
AAGCCTCCCAAATTGATGAAAATGAAAAGTGTGGATCCAGAAGGGTATGGGTTTAAATGT
ACGGTTGAAAGTAGAGGGGTCCAAACTCAAGTGGAAGCCACTGTGAATGCGTTACATGAA
CGAAGTTGTGAGGTTTTACATGAAGTAGATGAAGATATCCTCGGTCAAGATGGGTTGTCC
GATGGAAATGTTGATCATGAAACCAAAGACGATAGACCTGTGCAATCTGTAGAGGAGTAT
TCCATTCCTGATGGACCATGCGCGCAACATGTGGTTGAAAAATGTAGTGCTGCCATTGAG
AAAAATTGTGAAGAAGTGTGTGAGGGGTCTGAAGCTGCACCCATTGAATCCAAAATCATT
CCAATCTGCAGGAGCCATGAGGCACATGAACGTCTTTCGATAGTACCCTCTCATTCCACA
GAGTGTCTCCCAGTAAAGTCTGAACAAACTTCTGAAAATGAACACCAAGTAAGGTGTGAT
AACATAGAAATAAATCCTGCAATACCAGTTGTAAGTGAATCTAACATTGTGCAGCTTAGT
AGCCAAGTAACAAACAAATCTTTATCAGAGAATCTATCTACTTGTATAAAAGAGAATATA
TCTAGTATTGAACATCGTAGCTGTGATGGAGCCATTGTGGATGGTGAGGAAAAAGGATGT
TGGATAGAACGGACTCTGTCTGAAATCAACCTATGTGAAATCAGTAGTCAGACATCTAGC
ACAGTGACAGATGACGTTGGTACGTCTTTAATCAAGTGCCAATGGGAAAGGAAACTGCCA
TTTAGTGTGTACAGCTCAAGTGAATTTGAAGTAGAAGATTATGAAATAAATAGGGAACTA
GATTTAAATGAAATGCTAAAAAATAAGATCCTTGATCAGCAGAAAGATGTGGAGGAAGTA
ATTCACCCAGTCGAGAACGAGGTGTTTAAAACATCAAGTACTTTTGAGACATCGGCAATA
AGTGTGGTTGCATCAAATGAAGTTTCATCTGTAGAAGACATCAGACATCACAGTGCTTCC
TCGGGGGAGACTGAACAGCCAATCACAACTCAGGATACTAAATCACATGATACCATGCTG
CCAACAGAATCTGCAGAGCCATCCTTTGCATTGTCAGAGCACTTGCCTCACTTTGACGAC
ACACATCCTTCCACAGCTCAAAGCACTGCCCCTCTAGATCTAGTCACATCATCTGCACCA
AACCCCTCCCAAGACGCAGTGTCAGATGGGAGATCTGAAAACCTTGAGGCCACATCTTCT
GAGGTCAAGGAAGGTGCTGTAGATGTCCCTAAAGTGCCTCAACAGTCGTTTCTAGAAGAT
GCGTCGCAACCGCTCTCGGATTGTTCCAAGGACACAAGGATAGAGATGATCAGCAAAGAG
GAACACTGTAAAGCTAGAGAAGAACTCAAAGCACTTCTATCAACTCAGGATTATCCATCA
TCATCACCATTGAAATCAGCTAGATCAGCCAACCATGACGAGGCTGTTGAGGATCTAAAG
CTCCTCCAGAGGGCACTAGGAAGGTACGACCGAGATCTTGAAGAGCTGGAATCGTGGTCT
TCAAAACTCTTCCAAGAAGTTGGATTTGCTTTAAGCCCAGAAGAAAGATCTGACTTACAA
AGCTTGTCATCTGTTCGTCACAAGATCAAGGATGAGATTCAAAGTCTTGAAAAGAATCTT
TTGGAGAAATTCCAGGCAGTGATCTCCAGGGATACGGTA

>pdep
GGGAGAACTGGAAGCACCACAGGCACAAATGTAGAAAATGACACAAATAGTTTCCATGGC
AATGCCACCAGCAATGGCAGATACAGAGGTCGCATCTCTAGCAGTGTGGATGAGGAACAG
AGACCTGGAGAAACTCTTCAAGAGTACCTTGACAGGCAGGAAGCATTGAATGGTAACAAC
TGTAAGAGCAGCTCCAGGTCTACATTCCGCAGTGGATCTGAGTTGACCAGTGATTCGGAC
TTCATGGATGAGAGACGCAACTCCAACCAGTCTGACACTGATGTCTTCTTTCCATCCACG
GAGCCAGAAATCAACGAACAGAAGCGGATCTTGGACCAGAAGAGACGGGAGCTACCACCG
GGCCATCGTTCATCGAAACGAGTCGCTGATTACGTCAACGGTCTCCCAAGCATTCCGGAG
CCACCAGCACAAGACGGGGTACAGAACAANNNGAACATAGGGCAGGTGAAGAGACAACGG
ATCTGGTCTGAGGGTCATGAAAGGCGAAGAGTATTCACTGAATCAGGGAGTCTCAGCTTT
GCAGAGGGGATGACATCGCAGAAACATGCAGCAAGTACTTCAAGTCCAGCCAAGGAGCAA
GCCTTTCATGGATCCTCACTCAGATCACCATCTCAAGGGATGAGGAGTTCACCAACAGAC
GGCTCTGCTCCTACACAAGAAANNNNTNNNNNTCCAAACAAAGATAAGCCGCTTCATCGG
CGTATGACGAACAGTGATCTGATTGCGTTAGCTACTCAGCATCGTCAGCAGCACACTACC
CATCGGCGGCGCCAGAATCTTTTGCAGATGGGGACAAGCAATGTTTCAGATTCTTCTGAT
ACGGACACAAGCGGACAATCGTACTCAAGACAAGCAACCATGAGAAGCGGTTGCCCAAAC
ATCAGCCCCAGCGATGATGATGTCTTTGTCCCTTCTGCAACAGGCTACAACAGTGCAGGA
AAACGAACCTGGGTCTCTAGTTGTCAGGGAGATGGAGATTTCTTTGATTTTGACGCTCGT
AAGCTACAGATCTTACAGAGGCTCAATGGAGGACACCGGGAACCTGATAAAAGACTTGAT
GAAGTTAGGAAGTCAAGCATTGATGACCTGCTCATCGCCAGACATGACCCAGAAGAGATC
CTACTCARCCTTGGGTTCGGTGGGTCCCCGGAGACAGACRTCCTGGAGCGCATCCCTTCA
CGGTTTCTACAGAAACAGTCTCAAGCCAAGGGCATCTCTACTCATCAGTTCCTATACCAG
ATGGATGAGCTGGAGAGAGGATGTGGGTTCAGTCTGGTAGGTGGTCTTAGAAGCCTGGGT
CCTGCTCTGCGAAGATCATCTCGGATGTCTCTCTCCCCKACTTCTCCAAATGTTACCAAC
AAATCTGTCAAGGTCGCTTCWGAACCGCAACAGAAAGAGCCTGCAAAGACAGAGCCACAC
AACGTGCTTCCAGATGACTTAGATCACAATGTGGAGACAGCAGTAAAGAGCACAGAGGTC
AATGCTGAAACAGGTCGCAAGGTTAAAGGTCATCGCAAACTTGTTGTGCAATCCCGTGTC
GATGACATTTTACCGACGCCAGTGAGAGAATGGCATCAGGTTTGTTGTGAAACATTACGA
AGTGATGGTCGAAAGGCGGAGGTTGCAGCAGGCTCAACTGTACTGTCCACAGCAGGCGAG
CAAAAGAACATGCATAAAAACCAGAGGGACAACATGCCCCATAAATCTGCATCGGATACG
CACAATCCAAGCACCACACTCAAGATGCAGAGTGGAAATGCCAAAGTGGATAAGAGAACA
CAGAGAGAAGTCGGCGATGAGCCAAGGGAGAAGTGTAGTCCTTTGAGAGAGTTCAATCTC
GAGAAAGGGTCAGTTCTTCAGCCAAGGATCTTACAACTCAGTAACACACATTCAGGAGCA
ATCACTGGTCATGGTCTTCAGTCAAGGGAAGACTCATTGGAGTTTGAAGAGCTGTCTAGT
GAGGAGAGACTGGAAGATGCTAACGGGGCTATTCATACTGGAGAAGCTGCTTTGAATAAC
CAAGRAAATTTGAGCCGTAGTGATAGCACTCAATCAGATAGCAGTGGTTTTGCAGATGAG
AACATTGGAAGCAACGAGATGGATTCACCCAAGAGCATTTCCGATGGCAACACTACCATT
ACCTCAGATTCCAAGATCACCCAGACAAGTTTCGATGCCGATACCATAGAGCTCTTAGGC
TCTGGTAATGCTACCTCAAATAAGATTGCGGCACTAACACTGAGCCAGGAATCATCGCAA
AGTCTTCCATCTGTAACTTCTCTGGATGATTCCCCCTTTGATGATGCAATAGTGGTGACA
GAGTTGCCAAACAGTGACACACAGCGCACAAGATGTTGCACATACCCTGCAGCACAGGAC
AGGAGAGTGGAGGAATCAGGACCAAAAACTGTCGTAGAGATTTTGTCTTCCCTGCACACA
ACCTCCATAGAACTTGGTATGGAGGAAAGCAAGCAAGATATGCCTGGGTCAACCAGACGG
AAGCCTCCGAAACTGATGAAAATGAAAAGTGTGGATCCAGAAGGGTATGGGTTTAAATGT
ACAACTGAAAGTAGAGGGGTCCAAACTCGAGTGAAAGCCACTGTGAACGTGTTACATAAA
CAAAGCTGTGAGGTTTTACATGAAGTAGATGAAGATATCCTCTGTCATGATGGKTTGACC
GATGGAAATTTTGGTCATGAAACCAAAGACGATGGACCTGTGCAATCTGTAGAGGAATAT
TCCATTCCTGAAGAACCATGCGCGGAACATGTGGTTAAAAAATGTCATGCTGCCGTTGAG
AAAAATTGTGAAGTAGTGTGTGAGGGGTCTGAAGCTGCACCCATTGAATCCAAAATCATT
CCAATCTGCAGAAGCCATGAGGCATATGAACGTCATTCnnnnnnnnnNNNTCATTCCACA
GAGTGTCTCTCAGTAAAGTCTGAACATTCTTCTGAAAATGAAAACCAAGTAAGGTGTGAT
AAAAATGAAATAAATCCTGCAATACCAGTTGTAAGTGACTCTAACATTGTGCAGCTCAGT
AGCCAAGTATCAAACAAATCTTTATCAGAGAATCTATCTACTTGTATAAAAGAGAATATA
TCTAGTATTGAACTTCATAGCTGTGATGGAGCCATTGTGGATGGTGAAGAGAAAGGATNT
TNNNNNGANNGGATTCTATCTGAAATCAACCAATGTGAAATCAGTAGTCAGACGTCTAGC
ACAGTGACAGATGATGTAGATACGTCTTTCATCAAGTGCCARTGGGATAAGAAACTGCCA
TTTAGTGCATACAGCTCAAGTGAATTTGAAGTAGAAGATTGTGAGACAAATAGGGAACTA
GATTTAAATGAAAYGCCAAAAAATAACATCCTTGATCAGCAGAAAGATGTAGAGGAAGTA
ATTCACCCAGTTGAGAACGAGGTGTTTAAAACATCAAGTACTTTTGAGACATCAGCAATA
CRTGTGGTTGCATCAAATGAAGTTTCATCTGTAGAAGACATTGTACATCACAGTGCTTCC
TCGGGGGAGACAGAACAGCCAATCACAACTCAAGATACTACATCACATGATACCATGCTG
CCAACAGAATCnnnnnnnnnnnnnnnnnnNNNNNNNNANCNCTTNNNNCACTTTNNNNAC
NNNNNNCNTTNCNNANNTNNAANNNNNNNNCCTNNNNnnnnNNNNACATCATCTGCTCCA
AACCCTTTCCAAGTCACTGTGTTAGATGGGAGATCTGAAAACCTTGAGACCCAATCTTCT
GAGGTCAAGGAAGGTGCTGTAGATGTCCCTAAAGTGCCTGAACAGTTGTTTCCAGAAGAA
GTGTTGCAAYCGCTCCCGGATTGTTCCAAGGACACAAGGATAGAGATGATCAGCAAAGAG
GAACACTGTAAGGCTAGAGAAGAACTCAAAGCACTTCTATCAACTCAGGATTATCCATCA
TCATCACCATTGAAATCAGCTAGATCAGCCAATCATGACGAGGCTGTTGAGGATCTCAAA
CTCCTACAGAGGGCGCTAGGCAGGTATGACAGGGATCTTGAAGAGCTTGAATTGTGGTCT
TCAAAACTCTTCCAAGAGGTTGGATTTGCTTTAAGCCCAGAAGAAAGATCTGACTTACAA
AGCTTGTCATCTGTTCRTCACAAGATCAAAGATGAGATTCGAAGTCTTGAAAAGAATCTC
TTGGAGAAATTTCAGGCAGTGATCTCCAGGGATACGGTA
