# Supplementary material for: Genome-wide signals of positive selection in strongylocentrotid sea urchins
Source: BMC Genomics. 2017 Jul 21;18:555. doi: 10.1186/s12864-017-3944-7 (PMC5521101; doi:10.1186/s12864-017-3944-7)
Supplement: Supplementary file 3 — Consensus alignment files. A compressed (gzip) tape archive (TAR) file containing 6250 consensus alignment files in FASTA format. (TGZ 14116 kb) [file 12864_2017_3944_MOESM3_ESM.tgz › SPU_017126/consensAlign.ordered.fa]

>sdro
ATGGCAACCCCGTCTGGTGGTAAATTTCGCCCAAAACGTTCTCACTACTCGCGTAAACCA
TACGAACGTCCAAAACCGAAGTCTCTTTTAGCTCGCGTTTCTGACTCGGTCAAAGACTTC
ATCACACCATCATGGCTAAACAATCTCTGGAACAATCCTAATGATGACGATGGAGAGGGT
AGCTCGCGATCCTCGACCCCAGAGCTGCCCCAGCCTGATGGGCACATGGCAGGCACCCCC
AACTTCATGCCTTCTGCAGTTGCGACAAGCACCCCAGACATCAACTTGCGGACCGGTAAA
GAGGCCCTGAGCATGCCCGGACCTTCCAGGATGGAAACCACACCCATAGTGCAATTGCGA
GAGGATGTCGTTCGGGATGGAGGAGGTAGAAACGTTGGGAATGAGGATGATGATGTGNTN
NNNNTNNAGGAGNAACAACCAAGTACCAGNNNnnnnnnnnnnnnnnnnnnnnnnnnnnnn
nnnnnnnnnnnnnnnnnnnnnnnnnnnnnnnnnnnnnnnnnnnnnnnnnnnnnnnnnnnn
nnnnnnnnnnnnnnnnnnnnnnnnnACGATGCCTCTGATACGTCCGTCTCGACCAGCGGC
TGTTCGTCTCTCGTACCCCATGTAGATAGAGTTGATCACAGAGAGAAGTTATCCAAGAAG
AATCTAGATCGGTTATCAGAAATGGGGCATTCCAACTCTCTTGCCAAGAGCAGCCTTTGG
ACGGACCTGTCTAGCGCTGGGCCCTCTAGTGCTGGTGCTGCTGGCTTGTCGGCATCAAGA
CCACAACCATCTGTTAGCAGTGCCAAGAGACCGGCCTTCAATAGCTCGTACTTTGGCTCG
CCCAAAATGGTTGGAGAGCCAAGACCAAAGCATGCCTCTCCGTTCTATCCCGGGAGGACT
CAGTTTGGAGGATCATCAGCACAGCGTAGTGCACTGAAGAGACCAAGGGACTCCCCTTAT
GAGGTGCACCTGCCGGTGAAGAGGAACATYCGGCCCAAGCCAGCYCAGCTGAACCTCCAG
GATGGCCTTGGAGCAACCAGCTCTACGGCCAARAAGATCCTGGATACCCTTGAGAGGATG
TCCACACCGCTYCTGGACGTCAAGAGGATCCCTCTCTCACCTACCGCTTCACCTTACTCY
TTCAGGCCGACAAGTCGACTCGCCGGCGGCCGACCTGGGACCTCGAGAATGAACACTCCT
CCCACATCCGGTCTGCGTATCGCTCATCAGGCGAGCATCAAACAAAACAGACAACCTCCT
GTTTCCACCGTCACCACGGTGATTGATCTGGACAGGGAGGAGAGGGTGACGGCGCCATCA
AGTGCTGAGGTCTTACCWACAAGTACAGCTGCGCCAACAATAGTTACAGCGCCGTCGTTC
CGATACGGAGCACCCATCACCTCTTCAACTCCGGCTGAAGGTCCTGTAGGCAGGGAAAAG
ACTGGTGGCAAGATGAAATCAAAGAGTAGGCATACAATGCATTACTCAGCTCAGAAGAAT
GATGAAGAATGTGAGATTCCAGATTTACCCGAGTTAGCACTTCCCTTACCCAAGGGCCTC
CCAACATTCAGCTTTGGTTCTTTGACGTCGTCATCATCGATCTCCAAACCCCCATCATCM
WCYRCTGCTGCCTCAACAATGGGCACTGGCCTTCATAGTAGTAGTAGTAGTACCAGCAGT
ACAAGTAGAAGCAGCAGCATTAAACCGAGCCCAGCCCAGTCGTCATCTACAGTGCCATCG
TTCAAGTTTGCCTCTCCGGCATCATCGCCCGAAGGTCCTCAGTTCACGTTTGCTTCACCC
ATTATGAAGCAGACCAGCAGCGGTGGTTCCACTTCGTCCTCAATTAATAGTTCTTCCACT
GTGACCACCTTCAAGTTCAGCATGCCACGCCAGACCCCCTACTCAACGTCCAGACCCTCC
AGCAGCGCCCCCATNGGGGGAGGGAAGAAGCCTAGTTTTGAGACCCCCGAGAGGACCAGG
AGGAAAGGAGACGACGACGAAGACGTTGTCCAGGTCGAAGACGACGATGAGGAGGAGGAA
GAGGAGGGTGGCATCAAAGTGGCGAAAGAACTCAAGACGGGAAGCTGTCTAGAAGCCTTT
GGTATCCGGCCAACCAAGAATGGGCCAATTCCATCATCGAGTTCAAAAGTGCAAGAACGT
CTAGTCAAGGCATCCAAAACAAATATGGACAATGGCCCCTTGACAGGAGGTCTTAGTCAA
AAACCTGGTGCAAGCAATCTTCAAAACGACACCTCTAAGACATCAAACTCAATCTTTAAC
AAATTCAAACCACCTGCATCATCnnnAAACAATGAAGATGTCAGTAAATGCGTGGCGTGT
ACGACGCCAAAGCCCGGACAGAGTGCCACRAAACCAGCAACGTCAACCGCGCCTGCTGGA
GGACAGTCTAACTCTCTCTTTAACAAATTGAAGCCTGCTGCAAATTCTTGGGAATGTGAT
GCATGCTGGGTACAGAACAGTGGAGATGCTMGTAAATGCGTGGCGTGTACAGCGCCCAAG
CCGGGACAAAGCGCCTCCAAACCAGCAGCTTCGTCKATATCAGACTCCAAACCGCCCCCA
GTCTTCAATAGCCTGGCAGATAAATTCAAGAAAAAGTCTGATGAGTGGGAGTGCGATATG
TGCATGATCCGAAATAAAGACAGTCTGGACAAGTGTGCGTCCTGTACAACTCCAAGGCCG
GGCAAGTCAAAGGTCACAAAAACGCTACCGAAGGAACATGGTGTGAACAATGTGATAGCG
GAGAAGTTCAAAGCGCGTGCTGGCGAGTGGGAATGTGATATGTGCATGATCAGGAATAAA
GCAACGATACTCAAGTGTGTAGCGTGTGAGACGCCTAAGCCAGGGAGCCAACCAACCTTG
AGCGCACCTCCTGCTTCATCATTCAAGTTTGGAAGTACCCCCATGAGCAATGGAGATGCA
ACCGGTGCCTTTAAGTTTGGTAATTCCACAACCTCAGACTCGTTGAACTCAAACACAAAT
GCCAGCGGTGGCGGTTTCAAACTTCCTGCTGGTATGAGTCTAGGGCAGAGTCTAAAGCCC
GTCAGCACGGACAGTAACAGTATAACAACTCCTTCTTCTGGGGTTGGCTTTAAGCTACCA
CCCAACTTTTCTTTGTCCAAACTGTCCAAATCAAGTAGCAACTCGTCAACAACAGAGACA
TCGGGTCCGTCGGAAGTMAAAAGCATAGAATCGTCCGTGTTAAGCCAATCAAAAACGGAG
CAAAAGCTTGAAGTAAAAGTGCCCAAGGGAATGAGTTTCGGAGCCAGTTCGTCTGAGTCA
AGTACCACAAGCAGTGGTTTCAAGGCGCCCAGTGGAGGATTCAAGTTTGGACAGAATGAT
GCTAGCTCAAAGTTGAATAGTTCAGGTAGTATAGGGGGTGGATTCAAATTTGGACAAAKC
CCTGCCACTGTGGGACAGACACTACTAGACAAAGAAGGGCCTCCCCCAAATGTGAACATT
TTCCAATCAAATGTGACCAAGGGAGATGGTCCCGCAGCGAAGAAATCATTCAGTTTTGGT
GGTGCTACACCCACCAGTGGGGGAACCAGTGAGAAAAAGACTGATGGTGGTGCAGCAGCA
GCAGGACTCTCGTTTGGAAGCAGTTCCTCAACCAAAGAAACAACCTTGAACGCTGAACCC
CCTGCATTTCAGTTTGGAGCTGGTGCAGCGACCTTTGGTGGTGCAAAGACAACAGACTCT
ACTGATAAACCATCGGAAAGTAAACCTGCATTTAGCTTTGGAAGCACTGCAACATCAGTT
GCAAACTCCTCGGCACCTACCAGCTCTTCCACAACACCCAGTTTCAACTTCGGCGGCAGC
AGTGCCAGTAAGCCTGATCCTGCGAAAGCATTGAATACAGATAGTAAGCCAGGCTTCTCA
TTTGGTAGTTCTGCCCCTTCCCAAGCCGCTGGTTCTGGCCTTTCGTTTGGAGCCAAACCC
CAAGAGCCTGCTGCCACATCCGCAAACGCCTTCACATTTGGACAAACTCCTGCAGCACCT
GAGAAAGCAGCTACAGCAGCAGCAGCACCATCTTTCAACTTTGGTGCTGCACCAGCACCA
GCAAAGACCAAGGAGGAACCTGCTAAAGGGTTTACGTTCGGAAGTCAGAACCCAAACAGT
AATCAAGGTGGATCAGGATTCAGCTTTGGAACTCCGGCTGCTTCATCAGCAGCCCCAGCT
CAGACGACAACGACACCATCTTTTAACTTTGGAAACGCTAACAAGGCACCTGCAGCACCT
TCAACAGGAGGCTACAACTTTGGGGCTACCCCAAATTCAACCGCTCAGTTTACAGGGTCA
TCAACARCAAGTGGATTTGGAGGCTTTGGTAGCAACAGAAGTAGCACCAACCCCTCTCCA
GCGTTCGGCGCCCCGCCCGCCGCCTCCCAACCCCCCTCAAGCTTCTCATTCGGCTCCGCA
GCCCCCACGACAGGCGCCAACAGCAACCCCTTTGGTAGTAGCAGCACCCCCTCGGTCAAT
GCCACACCCTTCGGTGGACAACCCACCAACCCCACCTTTGGATCCGCCTCCACCCAGCCA
CARGGGTTCGGAGCAGCCACGCCCACCCAGGGGTCAGTGTTTGGTGGTAGCAGTACCAAC
GCAACCACCAACAGCACCTTTGGGAGTGGAATGGGTGCCGGGACAACGGGTGCACCAGCC
TTTGGTACCTCCACCACCAATGCAACGCCAGGGTTTGGCAACAAACCAGCTCTAGCCTTT
GGGAGTGCACCTGCTAATGCTACACCAGGTGGTTTCGGGTTTGGCAAGACGGCACCATCC
TTCAGCTTTGGTGCAACCAACAACGCTACCCCAGCTGCACCTGCCCCAGGAGGCTTCCAG
TTCACCGGCAACCAGCCCAACCAGGCTCATCAGGTCGCCCCAGCGGCGACACCTCAACAA
GCTGGCGGCTTCAACTTCGCCGGAGCTGGGCAACCGTCCTTCAACTTCGGGGCAAGTGCT
GCTCCCCAGGCTGGTGCTACGGCGTTTCAGTTCCAAGGGTCCGCTGGAGCGATTGATAGC
AACCCATTCAGTGCTTCCGCGACACCAGGTGCTCCTCAGTCCGGTAGGAAAATCAAGAAG
GCAGTTCGTCGGCATGTCAAGAGA

>spal
ATGGCAACCCCGTCTGGTGGTAAATTTCGCCCAAAACGTTCTCACTACTCGCGTAAACCA
TACGAACGTCCAAAACCAAAGTCTCTTTTNNNNNNNNNNNNTGACTCGGTCAAAGACTTC
ATCACACCGTCATGGCTAAACAATCTCTGGAACAATCCCAATGATGATGATGGAGAGGGT
AGCTCGCGATCCTCGACCCCAGAGCTGCCCCAGCCTGATGGGCACGTGGCAGGCACNCCC
NACTTCATGCNNNCTGCAGTTGCAACGAGCACCCCGGACATCNACCTGCGGACCGGTAAA
GAGGCCCTGAGCATGCCTGGGCCTTCCAGGATGGAGACCACCCCCATAGTGCAATTGAGA
GAGGATGTCGTGCGGGATGGAGGAGGTAGAAACGTTNNNNNNNNNNNNNNNNNNNNNNNN
NNNNNNnnnnnGNAACAACNAAGNACCNGNNCGGGGGTCAGACACACTCCTCTGCCCTTC
AGGAACTATGCTAACCCTATAGGAACGTCAACCCCTAATGAAGACANNNNNNNNNNNNNN
NNNNNNNNNNNNNNNNNNNNNNNNNACGATGCCTCTGATACGTCCGTCTCAACCAGCGGC
TGTTCATCTCTCGTACCCCATGTAGATAGAGTTGATCACAGAGAGAAGTTATCCAAGAAG
AATCTAGATCGGTTATCAGAAATGGGGCATTCCAACTCTCTTGCCAAGAGCAGCCTTTGG
ACAGACCTGTCTAGCGCTGGGCCCTCTAGTGGTGGTGCTGCTGGCTTGTCGACATCAAGA
CCACAACCATCTGTTAGCAGTGCCAAGCGACCAGCCTTCAATAGCTCGTACTTTGGCTCC
CCCAAAATGGTTGGAGARCCAAGACCAAAGCATGCCTCTCCGTTCTACCCCGGGAGGACT
CAGTTYGGAGGRTCATCAGCACAGCGTAGTGCACTRAAGAGACCCAGGGACTCCCCTTAT
GAGGTGCACCTGCCGGTSAAGAGGAACATCMGGCCCAARCCAGCSCAGCTGAACCTYCAG
GATGGCCTTGGAGCMACCAGCTCYACGGCYAAGAAGATCCTGGATACCCTAGAGAGGATG
TCCACACCWCTCCTGGACGTCAAGAGGATYCCTCTCTCACCTACCGCTTCACCTTACTCC
TTCAGGCCGACAAGTCGACTCGCSGGCGGCCGACCTGGGACCTCCAGAATGAACACTCCC
CCAACATCCGGTCTGCGTATCGCTCATCAGGCGAGCATTAAACAAAACAGACAACCTCCT
GTTTCCACCGCCACCACAGTGATTGATCTGGACAGGGAGGAGAGGGTGACAGCGCCATCA
AGTGCTGAGGTCTTACCAACAAGTACAGCTGCGCCAACAATAGTTACAGCGCCGTCGTTC
CGATACGGAGCACCCATCACCTCTTCGACTCCGGCCGAAGGTCCCGTAGGCAGGGARAAG
ACTGGTGGCAAGATGAAATCAAAGAGTAGGCATACAATGCATTACTCRGCTCAGAAGRMT
GAYGAAGAATGTGAGATTCCAGATTTACCYGAGTTAGCACTTCCCTTACCCAAGGGCCTC
CCAACATTCAGCTTYGGTTCTTTGACGTCGTCATCATCGATCTCCAAACCCCCATCATCC
WCYGCTGCTGCCTCAACAATGGGCWCTGGCCTTCTTAGTAGTAGTAGTAGTACCAGCAGT
ACAAGTAGAAGCAGCAGCATTAAACCGASCCCAGCCCAGTCGTCATCTACAGTGCCATCG
TTCAAGTTTGCCTCTCCGGCATCRWCRCCMGARGGTCCTCAGTTCACGTTTGCTTCACCC
ATTATGAAGCAGACCRGCASCGGTGGTTCCACTTCGTCCTCAATTAATAGTTCTTCCACT
GTGACCACCTTCAAATTCAGCATGCCACGCCAGACCCCCTACTCAACGTCCAGACCCTCC
RSCAGCGCCCCCCTGGGRGGAGGGAAGAAGCCCAGCTTCGAGACCCCMGAGAGGACCAGG
AGGAAAGGAGACGACGACGATGACGTTGTCCAAGTCGAAGACGAYGAYGAGGAGGAGGAA
GAGGAGGGTGGCATCAAAGTGGCAAAAGAACTCAAAACGGGAAGCTGTCTAGAGGCCTTT
GGTATCCGGCCAACCAAGAATGGTCCCATTCCTTCATCGAGTTCAAAAGTGCAAGAACGT
CTAGTCAAGGCATCCAAAACAAATATGGACAATGGCCCCTTGACAGGARGTCTTAGTCAA
AAACCTGGTGCAAGCAATCTTCAAAACGACACCTCTAAGAYATCAAACTCRATCTTTAAC
AAATTCAAACCACCTGCATCATCnnnAAACAATGAAGATGCCAGTAAATGCGTGGCGTGT
ACGACGCCAAAGCCCGGACAGAGTGCCACGAAACCAGCAACGTCGACCGCTCCTGTTGGA
GGACAGTCTAACTCTCTCTTTAACAAATTGAAGCCAGCTGCAAATTCTTGGGAATGTGGT
GACTGCTGGGTACAGAACAGTGGAGATGCYAGTAAATGCGTGGCGTGTACAGCGCCCAAG
CTGGGACAAAGCGCCTCCAAACCAGCAGCTTCGTCGATATCAGACTCCAAACCGCCCCCA
GTCTTCAATAGCCTGGCAAATAAATTCAAGAAAAAGTCWGACGAGTGGGARTGCGATATG
TGCATGATCCGAAATAAAGACAGTCTGGACAAGTGTGCGTCCTGTACAACTCCAAGGCCK
GGCAAGTCAAAGGCMACAAAGACGCTACCGAAGGATCATGGAGTKAACAATGTGATAGCG
GAGAAGTTCAAAGCGCGTGCTGGGGAGTGGGAGTGTGATATGTGCATGATCAGGAATAAA
GCAACGATACTCAAGTGTGTAGCGTGTGAGACGCCCAAGCCAGGGAGCCAACCAACCTTG
AGCGCACCTCCTGCTTCATCATTCAAGTTTGGAAGTACCCCCATGAGCAATGGAGATGCA
ACCGGTGCCTTTAAGTTTGGTAATTCCACAACCTCAGACTCGTTGAACTCAAACTCAAAT
GCCAGCGGTGGCGGTTTCAAACTTCCTGCTGGTATGAGTCTAGGGCAGAGTCTAAAGCCT
GCCAGCACGGACAGTAACAGTATAACAACTCCTTCTTCTGGGGTTGGCTTTAAGCTACCA
CCAAACTTTTCTTTGTCSAAACTGTCCAAATCAAGTAGCAACTCGTCAACAACAGAGACA
TCAGCTCCGTCGGAAGTCAAAAGCGTAGAATCTTCGGTGTTAAGCCAAGCAAAAACGGAG
CAAAAGCTTGAAGTAAAAGTGCCCAAGGGAATGAGTTTCGGAGCCAGTTCGTCTGAGTCA
AGTACCACAAGCAGTGGTTTCAAGGCACCCAGTGGAGGATTCAAGTTTGGACAGAATGAT
GTTAGCTCAAAGTCGAATAGTTCAGGTAGTATAGGGGGTGGATTCAAATTTGGACAAAGC
CCTGCCACTGTGGGACAGACAATTCTGGACAAAGAAGGGCCTCCCCCAAACGTGAACATT
TTCCAATCAAATGTGACMAAGGGAGATGGTCCCACAGCGAAGAAAGCATTCAGTTTTGGT
GCTGCCACGCCCACCAGTGGGGCAACCAGTGAGAAAAAGACTGACGGTGCAGCAGCAGGA
CCAGCACTCTCGTTTGGCAGCAGTTCCTCAACCAAAGAAACAACCTTGAACGCTGAACCC
YCTGCATTTCAGTTTGGAGCTGGTGCAGCGGCCTTTGGTGGTGCAAAGACAACAGACTCT
ACGGATAAACCACCGGAAAGTAAACCTGCATTTAGCTTTGGAAGCACTGCARCRTCAATT
GCAAACTCCTCGGCACCTACCAGCTCTTCCACAACACCCAGTTTCAACTTCGGCGGCAGC
AGTGCCAGTAAGCCTGATCCTGCGAAAGCATTGAATACAGACAGTAAGCCAGGCTTCTCA
TTCGGTAGTTCGGCCCCTTCCCAAGCCGCTGGTTCTGGCCTTTCGTTTGGAGCCAAACCC
CAAGAGCCTGCTGCCACATCCACAAACGCCTTCACATTTGGACAAACTCCTGCAGCACCT
GAGAAAGCAGCTACAGCAGCAGCAGCACCATCTTTCAACTTTGGAGCTGCCTCAGTACCA
GCAAAGACCAAGGAGGAACCGGCTAAAGGGTTTACATTCGGAAGTCAGAACCCAAACAGT
AATCAAGGTGGATCRGGATTCAGCTTTGGAACTCCAGCTGCTTCATCAGCAGCCCCAGCT
CAGACRACGACGGCGCCATCTTTTAACTTTGGAAAYGCTAACAAGGCACCTGCAGCACCT
TCTACAGGAGGGTACAACTTCGGGGCTACACCAAATTCAAMYSCTCAGTTTACAGGGTCA
TCGACAACAAGTGGATTTGGAGGCTTCGGTAGCAATAGGAGTAGCACCAACCCCTCTCCA
GCATTCGGTGCCCCACCCGCCGCCGCCCAACCCCCCTCAAGCTTCTCGTTCGGCTCCGCA
GCCCCCACGACAGGCGCCAACAGCAACCCCTTTGGTGGTAGCAGCACCCCCTCGGTCAAT
GCCACGCCATTCGGTGGACAACCCGCCAACCCCACCTTTGGATCGGCCACCACCCAGTCA
CAGGGGTTCGGAGCAGCCACGCCCACCCAGGGGTCGGTGTTTGGTGGTAGCAGTACCAAC
GCAACCAGCAACAGCACCTTTGGGAGTGGAATGGGTGCTGGGACCACGGGTGCACCTGCC
TTTGGTGCCTCCACCACCAATGCAACACCAGGGTTTGGTAACAAACCAGCTCAAGCCTTT
GGGAGTGCACCTGCTAATGCCACACCAGGTGGTTTCGGGTTTGGCAAGACGGCACCSTCC
TTCAGCTTCGGTGCGACCAACAATGCTACCCCAGCTGCACCGGCCCCAGGAGGCTTCCAG
TTCACCGGCAACCAGCCCAACCAGGCTCATCARGTTGCCCCGGCSGCRACGCCTCAACAA
GCTGGTGGCTTCAACTTCGCCGGAGCTGGGCAACCGTCCTTYAACTTCGGGGCRAGTGCY
GCTCCGCAGGCTGGTGCTACAGCGTTTCAGTTCCAAGGGTCCGCTGGAGCCATTGATAGC
AACCCGTTCAGTGCTTCCGCSACACCAGGTGCTCCTCAGTCCGGTAGGAAGATCAAGAAG
GCAGTCCGTCGGCATGTYAAGAGA

>sfra
ATGGCAACCCCGTCTGGTGGNAAATTTnnnnnnnnnnnnnnnnnnnnnnnnnnnnnnnnn
NACGAACGTCCAAAACCGAAGTCTCTTTTAGCTCGCGTTTCAGACTCGGTCAAAGACTTC
ATCACACCGTCATGGCTAAACAATCTGTGGAACAATCCCAATGATGACGATGGAGAGGGT
AGCTCGCGATCCTCTACCCCAGAGCTGCCCCAGCCTGATGGGCAAGTGGTAGGCACCCCC
AACnnnnnnnnnnnnnnnnnnnnnnnnnnnnnnnnnnnnnnnnnnnnnnnnnnnnnnnnn
nnnnnnnnnnnnnnnnnnnnnnnnnnnnnnnnnnnnnnnnnnnnnnnnnnnnnnnnnnnn
nnnnnnnnnnnnnnnnnnnnnnnnnnnnnnnnnnnnnnnnnnnnnnnnnnnnnnnnnnnn
nnnnnnnnnnnnnnnnnnnnnnnnnCCAGTACGGGGGTCAGACACACTCCTCTGCCCTTC
AGGAACTATGCTAACCCTATAGGAACGTCAACTCCTAATGAGGACATGCAGTTGTTGGGT
GGCAGGAAGCAAGTGATTGATAAAGACGATGCCTCCGATACGTCCGTGTCGACCAGCGGC
TGTTCATCTCTCGTACCCCATGTAGATAGAGTTGATCACAGAGAGAAGTTATCCAAGAAG
AATCTAGATCGGTTATCAGAAATGGGGCATTCTAACTCTCTTGCCAAGAGCAGCCTTTGG
TCAGACCTGTCTATCGCTGGGCCCTCTAGTGCTGGTGCTGCTGGCTTGTCAGCATCAAGA
CCACAGCCATCTGTGAGCGGTGCCAAGAGACCGGCCTTCAATAGCTCGTACTTTGGCTCG
CCCAAAATGGTTGGAGAGCCAAGACCAAAGCATGCCTCTCCGTTCTATCCCGGGAGGACT
CAGTTTGGAGGGTCATCAGCACAGCGTAGTGCCCTGAAGAGACCTAGAGACTCGCCTTAT
GAGGTGCACCTGCCGGTCAAGAGGAACATCCGGCCCAAGCCAGCCCAGCTGAACCTCCAG
GATGGCCTTGGAGCCACCAGCTCCACGGCCAAGAAGATCCTGGATACCCTGGAGAGGATG
TCCACACCGCTCCTGGACGCCAAGAGGATCCCTCTCTCACCAACCGCTTCACCTTACTCC
TTCAGGCCGACAAGTCGACTCGCCGGCNGCCGACCTGGGACCTYKAGAATGAACACTCCT
CCAACATCCGGTCTGCGTGTAGCTCATCARGCAAGCATTAAACAAAACAGACAACCTCCC
GTTTCTACCGTCACCACGGTGATTGATCTGGACAAGGAGGAGAGGGTGGCAGCGCCACCA
AGTGCTGAGGTCTTACCAACAAGTACAGCTGCTCCAACAATAATTACAGCACCGTCGTTC
CGATACGGAGCACCCATCACCTCTTCGACTCCGGCTGAAGGCCCCGTAGGCAGGGAGAAG
ACTGGAGGCAAGATGAAATCAAAGAGTAGAAGTACAATGCATTAYTCAGCTCAGAAGACT
GACGAAGAATGTGAGATTCCAGATTTACCCCAGGTAGCACTTCCCTTACCCAAGGGCCTC
CCAACATTCAGCTTCGGTTCAnnnnnnnnnnnnnnnnnnnnnnnnnnnnnnNNNNNNNNN
NNNNCTGCTGCCTCAACAAAGGACATTAACCTTGTTAGTAGTAGTAGTAGTACCAGCAGT
ACAAGTAGAAGCAGCAGCATTAAAACRAGCCCAGCCCAGTCGTCATCTACAGTGCCATCG
TTCAAGTTTGCCTCTCCGGCATCATCAACAGCGGGTCCTCAGTTCACGTTTGCTTCACCT
ATCATCAAGCAGACCAGCAGCGGTGGTTCCACTTYGTCCTCAATTAATAGTTCTTCCACT
GTGACCACCTTCAAATTCAGCATGCCACGCCAGACCCCCTACTCAACGTCCAGACCCTCC
AGCAGCGCSCCCCTGGGGGGAGGAAAGAAGCCCAGTTTCGAGACCCCCGAGAGGACCAGG
AGGAAAGGAGACGACGACGAANACGTTGTCGAGGTCGAAGACGACGAGGAGGARGAGGAA
GAGGAGGGTGGCATCAAAGTGGCGAAGGAACTCAAGACGGGAAGCTGTCTAGAAGCTTTT
GGTATCCGACCAACCAAGAATGGGCCCATTCCTTCATCCAGTTCAAAAGTGCAAGAACAT
TTAGCCAAGGCATCCAAAACAAATATGGACAATGGTCCCTTGACAGGAGGTCTTAGTCAA
AAACCTGGTGCAAGCAATCTTCAAAACGACACCTCCAAGACATCAAACTCTATCTTTAAC
AAATTCAAACCGCCTGCATCATCnnnAAACAATGAAGATGCCAGTAAATGTGTGGCGTGT
ACAACGCCAAAGCCTGGACAGAGCACAACAAAACCAGCGACGTCAACCGCCCCTGTTGGA
GGACAGTCTAACTCTCTCTTTAACAAATTGAAGCCAGCTGCAAATTCTTGGGAATGTGAn
nnnnnnnnnnnnnnnnnnnnnnnnnnnnnnnnnnnnnnCGTGGCGTGTACAGCGCCCAAG
CCAGGACAAAGCGCCTCAAAACCCGCAGCTTCGTCAATATCAGACTCCAAACCGCCCCCA
GTCTTCAATAGCCTGGCAAATAAATTCAAGAAAAAATCTGATGAGTGGGAGTGCGATATG
TGCATGATCCGAAATAAAGACAGTCTGGATAACTGTGCTGCCTGTACAACGCCAAGGCCT
GGCAAATCAAAnnnAACAAAAACGCTACCGAAGCAACATGGGGTGAACAATGTGATAGCG
GAGAAGTTCAAAGCGCGTGCTGGCGAGTGGGAGTGTGATATGTGCATGATCAGGAATAAA
GCAACGATACTCAAGTGTGTAGCATGTGAGACGCCTAAGCCAGGGAGTCAACCAACCTTG
AGCGCACCTCCTGCTTCATCATTCAAGTTTGGAGGTACACCCATGAGCAATGGAGATGCA
ACCGGTGCCTTTAAGTTTGGTAATTCCACAACCTCAGACTCGTTGAACTCAAACACAAAT
GCCAGTGGTGTCGGTTTCAAACTTCCCGCTGGTATGAGYCTAGGGCAGAGTCTAAAGCCC
GCCAGCACGGACAGTAACAGTATAACGACTTCTTCTTCTGGGGGTGGCTTTAAGCTACCA
CCAAACTTTTCTCTGTCCAATCTGTCCAAATCAAGTAGCAACTCGTCAGCAAMAGAGACA
TCGGCTCCGTCGGAAGCCAAAAGCGTAGAATCGTCGGTGTTAAGCCAAGCAAAAACGGAG
CAAAAGCTTGAAGTCAAAGTGCCCAAGGGANTGAATTTCGGAGCCAGTTCGTCAGAGTCG
AGTACCACAAGCAGTGGTCTCAAnnnnCCCAGTGGAGGATTCAAGTTTGGGCAGAACGAT
GCTAGCTCAAAGTCGAATAGTTCAGGTAGTATAGGGGGTGGATTCAAATTTGGACAAAGC
CCTGCCACTGTGGGACAGACACTACTGGACAAAGAAGGGCCTCCCCCAAATGTGAACATT
TTCCAATCAAATGCGACAAAGGGAGACGGTCCAACAGCGAAGAAAGCATTCAGTTTTGGT
GCTGCCACACCCGGAAGTGGGGGAACCAGTGAGAAAAAGACTGATGGTGCMGCAGCAGSA
CCAGCACTCTCRTTTGGCAGCAGTTCCTCAACCAAAGAAACAACCTTGAACGCTGAAGCC
CCTGCGTTTCAGTTTGGAGCTGGTGCAGCGACCTTTGGTGGTGCAAAGACARCRGACTCT
ACRGATAAACCACTGGAAAGTAAATCCGCATTTAGCTTTGGAAGCACTGCAACATCAATT
GCAAACTCCTCGGCACCTACCAGCTCTTCCACAACACCTAGTTTCAACTTCGGCAGCAGC
AGTGCCAGTAAGCCTGATTCTGTGAAAGCATTGAATACAGACAGTAAGCCAGGCTTTTCG
TTTGGTAGTTCCGCCCCTTCCCAAGCCGCTGGTTCTGGCCTTGCGTTTGGAGCCAAACCC
CAAGAGCCTGCTGCCACATCCGCAAATGCCTTCACATTTGGACAAACTCCTGCAGCACCT
GAGAAAACRACTACAGCAGCAGCASCACCATCTTTCAACTTTGGAGCTGCACCAGCACCA
GCAAAGACCAAGGAGGAACCAGCAAAAGGGTTTACGTTCGGAAGTCAGAACCAGAACAAT
AATCAAGGTGGATCAGGATTCAGCTTTGGAACTCCAGCTGCTTCATCAGCAACCCCAGCC
CAGACAACGATNNNNTCATCTTTCAACTTTGGAAACGCTAACAAGGCACCTGCAGCACCT
TCTACAGGAGGGTACAACTTTGGGGCTACCCCAAATTCAAACGCTCAGTTTACAGGGTCA
TCAACAACAAGTGGATTTGGAGGATTCGGTAGCAATAGGAGTAGCACCAACCCCTCTCCA
GCATTCGGCGCCCCGCCCGCCGCCTCCCAACCCCCCTCAAGTTTCACTTTCGGCTCCACA
GCCCCCACGACCGGCGCCAACAGCAATCTCTTTGGAGGTAGYAGCACCCCCTCGGTCAAT
GCCACACCCTTCGGTGGGCAAGCCACCAACCCCACCTTTGGATCCGCCAACACCCAGTCA
CAAGGGTTTGGAGCAGCCACGCCCACCCAGGGGTCAGTGTTTGGNGGNNGCAGTACCAAC
GCAACCAACAACAGCGCCTTTGGGAGTGGAATGGGTGCCTCGACCACGGGTGCACCGGCC
TTTGGTGCCTCCACCACCAATGCAACGCCAGGGTTTGGTAACAAGCCAGCTCAGGCCTTT
GGGAGTGCAACTGCAAATRCCACTCCAGGTGGTTTCCAGTTCGGCAAAACRGCACCCTCC
TTCAGCTTCGGTGCCACCAACAACGCTGCCCCARCTGCACAGGCCCCAGGAACCTTCCAG
TTCACCGGCAACCAGCCCAACCAGGCCCCTCAGGCTGCCCCAGCGGCAACACCTCAACCC
GCGGGTGGCTTCAACTTCGCCGGAGCTGGTCAACCGTCCTTCAACTTCGGGGGCGGCGGC
ACTCCACAGGCTGGTACTACAGCGTTTCAGTTCCAAGGGTCCGCTGGAGCAGTCGAGAGC
AACCCATTCAGTGCTTCCGCGACACCAGGTGCTCCTCAGTCCCAACGGAAAATCAAGAAG
GCAGTTCGTCGGCATGTCAAGAGA

>afraSS
ATGGCAACCCCGTCTGGTGGTAAATTTCGCCCAAAACGTTCTCACTACTCGCGTAAACCA
TACGAACGTCCAAAACCGAAGTCTCTTTTAGCTCGCGTTTCAGACTCGGTCAAAGACTTC
ATCACACCATCATGGCTCAACAATCTCTGGAACAATCCTAATGATGACGATGGAGAGGGA
AGCTCGCGATCCTCGACCCCAGAGCTGCCCCAGCCTGATGGGCACGTGGCAGGCACCCCC
AACTTCATGCCTTCTGCAGTTGCGACGAGCACCCCAGACATCAACCTGCGGACCGGTAAA
GAGGCCCTGAGCATGCCCGGGCCTTCCAGGATGGAGACCACACCAATAGTGCAATTGCGA
GAGGATGTCGTGCGTGATGGAGGAGGTAGAAACGTTGGGAATGAGGATGATGATGTGGTG
ATCATTGAGGAGGAACAnnnnnnnnnnnnnnnnnnnnnnnnnnnnnnnnnnnnnnnnnnn
nnnnnnnnnnnnnnnnnnnnAGGAACATCAACCCCTAATGAAGACATGCAGTTGTTGGGT
GGAAGGAAGCAAGTCATTGATAAAGATGATGCCTCTGATACGTCCGTCTCAACCAGCGGC
TGTTCGTCTCTCGTACCCCATGTAGATAGAGTTGATCACAGAGAGAAGTTATCCAAGAAG
AATCTAGATCGGTTATCAGAAATGGGGCATTCCAACTCTCTTGCCAAGAGCAGCCTTTGG
ACAGACCTGTCTAGCGCTGGGCCCTCTAGTGCTGGTGCTGCTGGCTTGTCGACATCAAGA
CCACAGCCATCTGTTAGCAGTGCCAAGAGACCAGCCTTCAATAGCTCGTATTTTGGCTCG
CCCAAAATGGTTGGAGAGCCAAGACCAAAGCATGCCTCTCCGTTTTACCCCGGGAGGACT
CAGTTTGGAGGATCATCAGCGCAGCGTAGTGCACTGAAGAGACCCAGGGACTCACCTTAT
GAGGTGCACCTGCCGGTGAAGAGGAACATCMGGCCCAAGCCAGCCCAGCTGAACCTCCAG
GATGGCCTGGGAGCRACCAGCTCYACGGCTAAGAAGATCCTGGATACCCTTGAGAGGATG
TCCACACCRCTCCTGGACGTCAAGAGGATCCCTCTCTCACCTACCGCTTCACCTTACTCC
TTCAGGCCGACAAGTCGACTCGCGGGCGGCCGACCTGGGACCTCGAGGATGAACACTCCT
CCCACATCTGGTCTGCGTATCGCTCATCAGGCKAGCATYAAACAAAACAGACAACCTCCT
GTTTCCAMCRTCACCACGGTGATTGATCTGGACAGGGAGGAGAGGGTGACAGRGCCATCW
AGTGCTGAGGTCTTACCAACAAGTACAGCTGCTCCAACAATAGTAACAGCGCCGTCGTTC
CGATACGGAGCACCCATCACCTCTTCAACTCCGGCTGAAGGTCCCGTAGGCAGGGAAAAG
ACTGGTGGCAAGATGAAGTCAAAGAGTAGGCATACAATGCATTACTCAGCTCAGAAGAAT
GATGAAGAATGTGAGATTCCAGATTTACCGGAGTTAGCACTTCCCTTACCCAAGGGCCTC
CCAACATTCAGCTTCGGTTCTTTGACGTCGTCATCATCGATCTCCAAACCCTCATCATCA
TCCACTGCTGCCTCGACAACGGGCATCGGCCTTCTTAGTAGTAGTAGTAGTACCAGCAGT
ACAAGTAGAAGCAGCAGCATTAAACCGACCCCAACCCAGTCGTCATCTACAGTGCCATCG
TTCAAGTTTGCCTCTCCGGCATCATYACCAGAAGGTCCACAGTTCACGTTTGCTTCACCC
ATTATGAAGCAGACCAGCACTGGTGGTTCCACTTCGTCCTCAATTAATAGTTCTTCCACT
GTGACCACCTTCAAATTCAGCATGCCACGCCAGACCCCCTACTCAACGTCCAGACCCTCA
AGCAGCGCCCCCCTGGGAGGAGGGAAGAAGCCCAGCTTCGAGACCCCCGAGAGGACCAGG
AGGAAAGGAGACGACGATGACGACGTTGTCCAGGTCGAAGACGACGATGAGGAGGAGGAA
GAGGAGGGTGGCATCAAAGTGGCGAAGGAACTCAAAACGGGAAGCTGTCTAGAAGCCTTT
GGTATCCGGCCAACCAAAAATGGTCCCATTCCTTCGTCGAGTTCAAAAGTGCAAGAACAT
CTAGTCRAGGCATCCAAAACAAATATGGACAATGGCCCCTTGACAGGAAGTCTTAGTCAA
AAACCTGGTGCAAGCAATCTTCAAAACGACACCTCTAAGATATCAAACTCGATCTTTAAC
AAATTTAAACCACCTGCATCATCACNAAACAATAAAGATGCCAGTAAATGCGTGGCGTGT
ACRACGCCAAAGCCCGGACAGGGTGCCACGAAGCCAGCAACGTTGACCGCTTCTGCTGGA
GGACAGTCTAACTCTCTCTTTAACAAATTGAAGCCAGCTGCAAATTCTTGGGAATGTGAT
GCATGCTGGGTACAGAACAGTGGAGATGCTAGTAAATGCGTGGCATGTACAGCACCCAAG
CCCGGACAAAGCGCCTCCAAACCTGCAGCTTCGTCAATATCAGACTCCAAACCGCCCCCA
GTCTTCAATAGCCTGGCAGATAAATTCAAGAAGAAGTCTGATGAGTGGGAGTGTGATATG
TGCATGATCCGAAATAAAGACAGTCTGGWCAAGTGTGCGTCCTGTACAACTCCAAGGCCG
GGCAAGTCAAAGGCAACAAAGAAGCTACCGAAGGAACATGGAGTGAACAATGTGATAGCA
GAGAAGTTCAAAGCACGTGCTGGCGAGTGGGAATGTGATATGTGCATGATCAGGAATAAA
GCAACGATACTCAAGTGTGTAGCGTGTGAGACGCCCAAGCCAGGGAGCCAACCAACCTTG
AGCGCACCTCCTGCTTCATCATTCAAGTTTGGAAGTACCCCCATGAGCAATGGAGATGCA
ACCGGTGCCTTTAAGTTTGGTAATTCCACAACCTCAGACTCGTTGAACTCAAACACAAAT
GCCAGCGGTGGCGGTTTCAAACTTCCTGCTGGTATGAGTCTAGGGCAGAGTCTAAAGCCC
GCCAGCACAGACAGTAACAGTATAACAACTCCTTCTGCTGGGGTTGGCTTTAAGCTACCA
CCCAACTTTTCTTTGTCCAAACTGTCCAAATCAAGTAGCAACTCGTCAGCAACAGAGACA
TCAGCTCCGTCGGAAGTCAAAAGCGTAGAATCGACTGTGTCGAGCCAAGCAAAAACGGAG
CAAAAGCTTGAAGTAAAAGTGCCCAAGGGAATGAGCTTCGGATCCAGTTCGTCTGAGTCA
AGTACCACAAGCAGTGGTTTCAAGGCGCCAAGTGGAGGATTCAAGTTTGGACAGAACGAT
GCCAGCTCAAAGTCGAATAGTTCAGGTAGTATAGGGGGTGGATTCAAATTTGGACAAAGC
CCTGCCACTGTGGGACAGACACTACTGGACAAAGAAGGGCCTCCCCCTAATGTGAACATT
TTCCAATCAAATGTGACAAAGGGAGACGGTCCCACAGCGAAGAAAGCATTCAGTTTTGGT
GCTGCCACGCCCACCAGTGGGGGGACCAGTGAGAAAAAGACTGATGGTGCAGCAGCAGCA
CAAGCACTCTCGTTTGGCAGCAGTTCCTCAACCAAAGAAACAACCTTGAACGCTGAACCC
CCTGCATTTCAGTTTGGAGCTGGTGCAGCGACCTTTGGTGGTGCAAAGACAACAGACTCT
ACGGATAAACCTGCGGAAAGTAAACCTGCATTTAGCTTTGGAAGCACTGCAACATCAATT
GCAAACTCCTCTGCACCTACCAGCTCTTCCACAACACCAAGTTTCAACTTCGGCGGCAGC
AGTGCCAGTAAGCCTGATCCTGCGAAAGCATTGAATACAGACAGTAAGCCAGGCTTTTCA
TTTGGTAGTTCGGCCCCTTCCCAAGCCGCTGGTTCTGGCCTTTCGTTTGGAGTCAAACCC
CAAGAGCCTGCTGCCACATCCGCAAACGCCTTCACATTTGGACAAACTCCTGCAGCACCT
GAGAAAGCAGCTACAGCAGCAGCACCAGCATCTTTCAACTTTGGTGCTGCACCAGCACCA
GCAAAGACCAAGGAGGAACCGGCTAAAGGRTTTACGTTCGGAAGTCAGAACCCAAACAGT
AATCAAGGTGGATCGGGATTCAGCTTTGGAACTCCAGCTGCTTCATCAGCAGCCCCAGCT
CAGACGACGACGGCGCCATCTTTTAACTTTGGAAACGCTAACAAGGCACCTGCAGCACCC
TCTACAGGAGGGTACAACTTCGGGGCTACTCCAAATTCAACCGCTCAGTTTACAGGGTCA
TCAACAACAAGTGGATTTGGAGGATTCGGTAGCAATAGGAGTAGCACCAACCCCTCTCCA
GCATTCGGTGCCCCACCCGCCGCCTCCCAACCCCCCTCAAGCTTCTCGTTCGGCTCCGCA
GCCCCCACGACAGGCGCCAACAGCAACCCCTTTGGTGGTAGCAGCACCCCCTCAGTCAAT
GCCACACCCTTCGGTGGACAACCCACCAACCCCACCTTTGGATCCGCCTCCACCCAGCCA
CAGGGGTTCGGAGCAGCCACGCCCACCCAGGGGTCGGTGTTTGGTGGTAGCGGTACCAAC
GCAACCACCAACAGCACCTTTGGGAGTGGAATGGGTGGTACCACCACAGGTGCACCGGCC
TTTGGTGCCTCCACCACCAATGCAACGCCAGGGTTTGGCAACAAGCCAGCTCCAGCCTTT
GGGAGTGCACCTGCTAATGCTACACCAGGTGGTTTTGGGTTTGGCAAGACGACACCGTCC
TTCAGCTTYGGTGCAACCAACAATGCTACCCCAGCTGCACCGGCCCAAGGAGGCTTCCAG
TTCACCGGCAACCAGCCCAACCAGGCTCATCAAGTCGCCCCAGCGGCAACGCCTCAACAA
GCGGGCGGCTTCAACTTCGCTGGAGCTGGGCAACCGTCCTTTAACTTCGGGGCGAGTGCT
GCTCCGCAGGCTGGTGCTACAGCGTTTCAGTTCCAAGGGTCCGCTGGAGCCATTGATAGC
AACCCGTTCAGTGCTTCCGCCACACCAGGTGCTCCTCAGTCCGGTAGGAAAATCAAGAAG
GCAGTCCGTCGGCATGTCAAGAGA

>hpul
ATGGCAACCCCGTCTGGTGGTAAATTTCGCCCAAAACGTTCTCACTACTCACGTAAACCA
TACGAACGTCCAAAACCGAAGTCTCTTTTAGCTCGCGTTTCGGACTCAGTCAAAGACTTC
ATCACACCGTCATGGCTAAACAATCTCTGGAACAATCCCAATGATGAYGATGGAGAAGGT
AGCTCGCGATCCTCGACCCCAGAGCTGCCCCAGTCCGATGGGCATGTGGCAGGCACTCCC
AACTTCATGCCTTCTGCAGTTGCAACGAGCACCCCGGACATCAACCTGCGGACCGGTAAA
GAGGCCCTGAGCATGCCTGGGCCTTCCAGGATGGAAACCACACCCATAGTGCAATTGCGA
GAGGATGTYGTGCGGGATGGAGGAGGTARAAATGTTGGTAATGAGGAGGATGATGTGGTG
ATCATAGARGAGGAACAACCGAGTACCAGTACGGGGGTCAGACATACTCCTCTGCCCTTC
AGGAACTATGCTAACCCTATCGGAACATCAACCCCTAATGAAGACATGCAGTTGTTGGGT
GGAAGGAAGCAAGTCATTGATAAAGACGATGCCTCTGATACGTCCGTCTCGACCAGCGGT
TGTTCGTCTCTCGTACCCCATGTAGATAGAGTTGATCACAGAGAGAAGTTATCCAAGAAA
AATCTAGATCGGTTATCAGAAATGGGGCATTCYAACTCTCTTGCCAAGAGCAGCCTTTGG
ACAGACCTGTCTAGCGCTGGGCCCTCTAGTGCTGGTGCTGCTGGCTTGTCRGCATCCAGA
CCACAGCCATCTGTTAGCAGTGCCAAGAGACCGGCCTTCAATAGCTCGTACTTTGGCTCG
CCCAAAATGGTTGGAGAGCCAAGACCAAAGCATGCCTCTCCRTTCTAYCCCGGGAGGACT
CAGTTCGGGGGATCATCAGCACAACGTAGTGCCCTGAAGAGACCCAGGGAYTCMCCTTAT
GAGGTGCACCTGCCRGTSAAGAGGAACATYCGGCCCAARCCAGCRCAGCTGAACCTCCAG
GATGGCCTGGGAGCAACCAGYTCCACRGCCAAGAAGATYCTGGATACCCTGGAGAGGATG
TCCACACCCCTCCTGGACGTCAAGAGGATCCCTCTCTCACCTACTGCTTCACCTTACTCC
TTCAGGnnnnnnnnnnnACTCGCCGCCGGCCGACCTGGAACCTCGAGAATGAACACTCCC
CCAACATCCGGTCTGCGTATCGCTCATCAGGCTAGCATCAAACAAAACAGACAACCTCCT
GTTTCCACCGTAACCACGGTGATTGATCTGGACAAGGAGGAGAGGGTGACCGCGCMATCA
AGTGCTGGGGTCTTACCAACAAGTACAGCTGCTCCAACAATAATTACAGCGCCGTCGTTC
CGATACGGAGCACCCATCACCTCTTCGACTCCGGCTGAAGGTCCCATAGGCAGGGAAAAG
ACTGGAGGCAAGATGAAATCAAAGAGTAGGCATACAATGCATTACTCAGCTCAGAAGGCT
GATGAGGAATGTGAGATTCCAGATTTACCTGAGTTAGCACTTCCCTTACCTAAGGGCCTC
CCAACATTCAGCTTCGGTTCTTTGACGTCGTCATCATCGATCTCCAAACCCTCATCATCA
TCCACTGCYGCCCCAACAGCAGGCATTGGSCTTCATAGTAGTAGTAGTASYACCRSCRGT
ASAAGYAGMAGCAGCAGCATTAAAACGACCCCAGCCCAGTCGTCATCTACAGTGCCATCG
TTCAAGTTTGCCTCTCCGGCATCATGACCAGAGGGTCCTCAGTTCACGTTTGCTTCCCCC
ATCATCAAGCAGACCAGCAGCGGTGGTTCCACTTCGTCCTCAATTAATAGTTCTTCCACT
GTGACCACCTTCAAATTCAGCATGCCACGCCAGACCCCCTACTCCACGTCCAGACCCTCT
GCCAGCGCCCCWCTGGGGGGAGGAATGAAGCCCAGTTTCGAGACYCCCGAGMGGACCAGG
AGGAAAGGAGACGAYGATGACGACGTTGTCCAGGTCGAAGATGACGATGAGGAGGAGGAR
GAGGAGGGTGGCATCAAAGTTGCAAAGGAACTCAAGACAGGAAGCTGTCTAGAAGCCTTT
GGTATCCGACCAACCAAGAATGGGCCCATTCCTTCATCCAGTTCAAAAGTGCAAGAACAT
CTAGTCAAGGCATCCAAAACAAATATGGACAATGGTCCCTTGACAGGAGGTCTCAGTCTA
AAACCTGGTGCAAGCAATCTTCAAAACGACACCTCTAAGATATCAAACTCAATCTTTAAC
AAATTCAAACCACCTGCATCATCnnnnAACAATGAAGATGCCAGTAAATGCGTGGCGTGT
AYGWCGCCAAAGCCCGGACAGAGTGCCACGAAACCAGCGACGTCAACCGCGCCTGTTGGA
GGACAGTCTAACTCTCTCTTTAACAAATTGAAGCCAGCTGCAAATTCTTGGGAATGTGAT
GCATGCTGGGTACAGAAYAGTGGAGATGCTAGTAAATGCGTGGCGTGTACGACGCCCAAG
CCGGGACAAAGCGCCTCCAAACCAGCAGCTTCRTCAATATCAGACTCCAAACCGCCCCCA
GTCGCSAATAGCCTGGCAAATAAATTCAAGAAAAAGTCTGATGAGTGGGAGTGCGATATG
TGCATGATCCRAAATAAAGACAGTCTGGATAAGTGTGCGGCCTGTACAACTCCAAGGCCT
GGCAAGTCAAAGGTCACAAAGACGCTACCCAAGGAACATGGAGTGAACAATGTGATAGCG
GAGAAGTTCAAAGCTCGTGCTGGCGAGTGGGAGTGTGATATGTGCATGATTAGGAATAAA
GCAACGATACTCAAGTGTGTAGCGTGTGAGACGCCTAAGCCAGGGAGCCAACCAACCTTG
AGCGCACCTCCTGCTTCATCATTCAAGTTTGGAAGTACCCCCATGAGYAATGGAGATGCA
ACCGGTGCCTTTAAGTTTGGTAATTCCACAACCTCAGACTCGTTGAACTCAAACACAAAT
GCCAGCRGTGTTGGTTTCAAACTTCCTGCTGGTAYGAGTCTAGGGCAGAGTCTAAAGCCT
GCCAGCACGGACAGTAACAGTWTAACAACTTCTTCTTCTGGGGTTGGCTTTAAGCTACCA
CCMAAYTTTTCTCTGTCCMAACTGTCCAAATCAAGTAGSAACTCGTCAACAYCAGAGACA
TCGGGTCCGTCGGAAGTCAAAAGCGTAGAATCRKCGKTGTCAAGCCAAGCAMAAACGGAG
CAAAAGCTTGAAGTWAAAGTGCCCAAGGGAATGARTTTCGGARCCAGTTCRTCYGAGTCA
AGTACSACAAGCAGTGGTTTCAAGGCGCCCAGTGGAGGATTCAAGTTTGGACAGAATGAT
GCTAGCTCAAAGTCRAATAGTTCAGGTAGTATAGGGGGTGGATTCAAATTTGGACAAAGC
CCTGCCACTGYAGGACAGACAATTCTGGACAAAGAAGGGCCTCCCCCAAATGTGAACATT
TTCCARTCAAATGTGACAAAGGRAGACGGTCCCACAGCSAAGAAATCATTCAGTTTTGGT
GCTGCCACACCCACCAGTGGGGKAACCAGTGAGAAAAAGACTGATGGTGCAGCAGCAGCA
GCAGCAATCTCATTTGGAAGCAGTTCCTCAACCAAAGAAACAACSTTGAACGCTGAACCC
CCTGCATTTCAGTTTGGAGCTGGTGCAGCGACTTTTGGTGGTGCAAAGACAACAGACTCT
ACAGATAAATCAGCAGAAAGKAAACCTGCATTTAGCTTTGGAAACACTGCAACATCAATT
GCAAACTCCTCGGCACCTACCAGCTCTTCCACAACACCCAGTTTCAACTTTGGCAGCAGC
AGTGCCAGTAAGCCTGATTCTGCGAAAGCATTGAATACGGACAGTAAGCCAGGCTTCTCA
TTTGGTAGTTCTGCCCCTTCCCAAGCCGCTGGTTCTGGCATTACGTTTGGAGCCAAACCC
CAAGAGCCTACTGCCACATCCGCAAACGCCTTCACATTTGGACAAACTCCTGCAGCACCT
GAGAAAGCAGCTACAGCAGCACCAGCACCATCTTTCAACTTTGGTGCTGCATCAGCACCA
GCAAAGACCAAGGAGGAACCGGCCAAAGGGTTTACTTTCGGAAGTCAGAACCCGAACAGT
AATCAAGGTGGATCGGGATTCAGCTTTGGAACTCCAGCTGCTTCATCAGCAGCCCCAGCT
CAGACAACGACGGCGCCATCTTTTAACTTTGGAAACGCTAACAAGGCACCTGCAGCACCT
TCTACAGGAGGGTACAACTTTGGGGCTACCCCAAATTCAAATGCTCAGTTTACAGGGTCA
TCAACAACAAGTGGATTTGGAGGATTTGGTAGCAATAGGAGTAGCACCAACCCTTCTCCG
GCATTCGGCGCCCCGCCAGCTGCCTCCCAACCCCCCTCAAGCTTCACTTTCGGCTCCGCA
GCCCCCACGACCGGTGCCAACAGCAACCCCTTTGGTGGTAGCAGCACCCCCACAGTCAAT
GCCACGCCCTTCGGTGGACAACCCACCAACCCCACCTTTGGATCCGCCAACAACCAGTCA
CAGGGGTTCGGAGCAGCCACRCCCACCCAGGGGTCAGTGTTTGGTGGTGGCAGTACGAAC
GCAACCACCAACAGCAMCTTTGGGAGTGGAATGGGTGGTACCACCACGGGTGCACCGGCC
TTTGGTGCCTCCACCACCAATGCAACGCCAGGGTTTGGTAACAAACCTGCTCCAGCCTTT
GGGAGTGCAACTGCAAATGCCGCACCAGGTGGTTTCCAGTTTGGCAAGGCGGCACCGTCC
TTCAGCTTTGGTGCGACCAACAACGCTACCCCGGCTGCACCGGCTCCAGGAGGCTTCCAG
TTCACCGGCAACCAGCCCAACCAGGCTCATCAGGTCGCCCCAGCGGCTACACCTCAACAA
GCTGGTGGCTTCAACTTTGCCGGAGCTGGGCAACCGTCCTTCAACTTCGGGGCAAGTGCC
GCTCCGCAGGCTGGTGCTACAGCGTTTCAGTTCCAAGGGTCCGCTGGAGCCATTGATAGC
AACCCATTCAGTGCTTCCGCGACACCAGGTGCTCCTCAGTCCGGTCGCAAAATCAAGAAG
GCAGTTCGTCGGCATGTCAAGAGA

>snud
ATGGCAACCCCGTCTGGTGGTAAATTTCGCCCAAAACGTTCTCACTACTCGCGTAAACCA
TACGAACGTCCAAAACCAAAGTCTCTTTTAGCTCGCGTTTCAGACTCGGTCAAAGACTTC
ATCACACCGTCATGGCTAAACAATCTCTGGAACAATCCCAATGATGACGATGGAGAGGGT
AGCTCGCGATCCTCTACCCCAGAGCTGCCCCAGCCTGATGGGCAAGTGGTAGGCACCCCC
AACTTCATGCCTTCTGCAGTTGCGACGAGCACCCCAGACATCAACCTGCGGACCGGTAAA
GAGGCCCTTAGCATGCCAGGGCCTTCCAGGATGGAGACCACGCCCATAGTGCAATTGCAA
GAGGATGTTGTGCGGGATGGAGGAGGTAGAAACGTTGGGAATGAAGATGATGATGTGGTG
ATCATTGAGGAGGAACAACCGAGTACCAGTACGGGGGTCAGACACACTCCTCTGCCCTTC
AGGAACTATGCTAATCCTATAGGAACGTCAACTCCTAATGAGGACATGCAGTTGTTGGGT
GGCAGGAAACAAGTGATTGATAAAGACGATGCCTCTGATACGTCCGTCTCGACCAGTGGC
TGTTCATCTCTCGTACCCCATGTAGATAGAGTTGATCACAGAGAGAAGTTATCCAAGAAG
AATCTAGATCGGTTATCAGAAATGGGGCATTCCAACTCTCTTGCCAAGAGCAGCCTTTGG
TCAGACCTGTCTATCGCTGGGCCCTCTAGTGCTGGTGCTGCTGGCTTGTCGGCATCAAGA
CCACAGCCATCTGTTAGCGGTGCCAAGAGACCGGCCTTCAATAGCTCGTACTTTGGCTCG
CCCAAAATGGTTGGAGAGCCAAGACCAAAGCATGCCTCTCCATTCTATCCCGGGAGGACT
CAGTTTGGAGGGTCATCAGCACAGCGYAGTGCCCTGAAGAGACCTAGGGAMTCGCCTTAT
GAGGTGCACCTGCCGGTCAAGAGGAACATCCGGCCAAAGCCAGCCCAGCTRAACCTCCAG
GATGGCCTTGGAGCYACCAGCTCCACTGCCAAGAAGATCCTGGATACCCTGGAGAGGATG
TCCACACCGCTCCTGGACGCCAAGAGGATCCCTCTCTCACCAACCGCTTCACCTTACTCC
TTCAGGCCGACAAGTCGACTCGCCGGCNGCCGACCTGGGACCTCGAGAATGAACACTCCT
CCAACATCCGGTCTGCGTATAGCTCATCAGGCAAGCATTAAACAAAACAGACAACCTCCC
GTTTCCACCGTCACCACAGTGATTGATCTGGACAAGGAGGAGAGGGTGGCAGCGCCATCA
AGTGCTGAGGTCTTACCAACAAGTACAGCTGCTCCAACAATAATTACAGCGCCGTCKTTC
CGATACGGAGCACCCATCACCTCTTCAACTCCGGCTGAAGGTCCCGTTGGCAGGGAGAAG
ACTGGAGGCAAGATGAAATCAAAGAGTAGAAGTACAATGCATTACTCAGCTCAGAAGACT
GATGAAGAATGTGAGATTCCAGATTTACCTGAGGTAGCACTTCCCTTACTCAAAGGCCTC
CCATCATTCAGCTTCGGTTCAnnnnnnnnnnnnnnnnnnnnnnnnnnnnnnTCGTCATCA
TCCACTGCTGCCTCAACAAAAGGCATTAAYCTTGKTAGTAGTAGTAGTAGTACCAGCAGT
ACAAGTAGAAGCAGCAGCATTATAACGACCCCAGCCCAGTCGTCATCTACAGTGCCATCG
TTCAAGTTTGCCTCTCCGGCATCNNGANCAGCGGGTCCTCAGTTCACGTTTGCTTCACCC
ATCATCAAACAGACCAGCAGCGGTGGTTCCACTTCGTCCTCAATTAATAGTTCTTCCACT
GTGACCACCTTCAAATTCAGCATGCCACGCCAGACCCCCTACTCAACATCCAGACCCTCC
AGCAGCRCCCCCCTGGGGGGAGGAAAGAAGCCCAGTTTTGAGACCCCCGAGAGGACCAGG
AGGAAAGGAGACGATGACGANNNCGTTGTTGAGGTYGARGWYGAMGASGASGAGGAGGAA
GAGGAGGGTGGCATCAAAGTGGCGAAGGAACTCAAGACGGGAAGCTGTCTAGAAGCCTTT
GGTATCCGACCAACCAAGAATGGGCCAATTCCTTCATCCAGTTCAAAAGTGCAAGATCAT
TTAGCCAAGGCATCCAAAACAAATATGGACAATGGTCCCTTGACAGGAGGTCTTAGTCAA
AAACCTGGTGCAAGCAATCTTCAAAACGACACCTCCAAGACATCAAACTCTATCTTTAAC
AAATTCAAACCGCCTGCATCATCAnnAAACAATGAAGATGCCAGTAAATGTGTGGCGTGT
ACAACGCCAAAGCCCGGACAGAGCACAACAAAACCAGCGACRTCAACAGCCCCTGTTGGA
GGACAGTCTAACTCTCTCTTTAACAAATTSAAGCCAGCTRCAAATTCTTGGGARTGTGAY
GCATGCTKKGTACRRAACARTGRAGATGCYAGTAAATGYGTGGCGTGTACGGCGCCCAAG
CCAGGACAAAGCGCCTCAAAACCCGCAGCTTCGTCAATATCAGACTCCAAACCGCCCCCA
GTCTTCAATAGCCTGGCAAATAAATTCAAGAAAAAGTCTGATGAGTGGGAGTGTGATATG
TGCATGATCCGAAATAAAGACAGTCTGGATAAGTGTGCGGCCTGTACAAATCCAAGGCCT
GGCAAGTCAAAGGCAACAAAGACGCTACCGAAGCAACATGGGGTGAACAATGTAATAGCA
GAGAAGTTCAAAGCGCGTGCTGGCGAGTGGGAGTGTGATATGTGCATGATCAGGAATAAA
GCAACGATACTCAAGTGTGTAGCATGTGAGACGCCTAAGCCAGGGAGTCAACCAACCTTG
AGCGCACCTCCTGCTTCATCATTCAAGTTTGGAAGTACACCCATGAGCAATGGAGATGCA
ACCGGTGCCTTTAAGTTTGGTAATTCCACAACCTCAGACTCGTTGAACTCAAACACAAAT
GCCAGTGGTGTCGGTTTCAAACTTCCCGCTGGTATGAGTCTAGGGCAGAGTCTAAAGCCC
GCCAGCACGGACAGTAACAGTATAACRACTTCTTCTTCTGGGGGTGGCTTTAAGCTACCA
CCAAACTTTTCTCTGTCCAATCTGTCCAAATCAAGTAGCAACTCGTCAGCAACAGAGACA
WCGGCTCCGTCGGGAGCCAAAAGCGTAGAATCGTCGGTGTTAAGCCAAGCAAAAACGGAG
CAAAAGCTTGAAGTCAAAGTGCCCAMGGGRATRAATTTCGGAGCCAGTTCGTCAGAGTCG
AGTACCACAAGCAGTGGTCTCAAGGCGCCCAGTGGAGGATTCAAGTTTGGACAGAACGAT
GCTAGCTCAAAGTCAAATAGTTCAGGTAGTATAGGGGGTGGATTCAAATTTGGACAAAGC
CCTGCCACTGTGGGACAGACACTACTGGACAAAGAAGGGCCTCCCCCAAATGTGAACATT
TTCCAATCAAATGCGACAAAGGGAGACGGTCCAACAGCGAAGAAAGCATTCAGTTTTGGT
GCTCCYGCACCCACCAGTGGGGGAACCAGTGAGAAAAAGACTGATGGTGCCGYAGCAGCA
CCAGCACTCTCATTTGGCAGCAGTTCCTCAACCAAAGAAACAACCTTGAATGCTGAAGCC
CCTGCGTTTCAGTTTGGAGCTGGTGCAGCGACCTTTGGTGGTGCAAAGACAACGGACTCT
ACGGATAAACTACCGGAAAGTAAACCCTCATTTAGCTTTGGAAGCACTGCAACATCAATT
GCAAACTCCTCGGCACCTACCAGCTCTTCCACAACACCCAGTTTCAACTTCGGCAGCAGC
AGTGCCAGTAAGCCTGATTCTGCGAAAGCATTGAATACAGACAGTAAGCCAGGCTTTTCG
TTTGGTAGTTCCRCCCCTTCCCAAGCCGCTGGTTCTGGCCTTGCGTTTGGAGCCAAACCC
CAAGAGCCTGCTGCCACATCCGCAAATGCCTTCACATTTGGACAAACTCCTGCAGCACCT
GAGAAAACAACTWCAGTAGCANNNCCATCATCCTTCAACTTTGGCGCTGCACCAGCACCA
GCAAAGACCAAGGAGGAACCGGCAAAAGGGTTTACGTTCGGAAGTCAGAACCAGAACAAT
AATCAAGGTGGATCAGGATTCAGCTTTGGAACTCCAGCTGCTTCATCAGCAACCMCAGCW
CAGACAACNATNNNNNCATCTTTTAACTTTGGAAATGCTAACAAGGCRCCTGCAGCACCT
TCTACAGGAGGGTACAACTTTGGGGCTACCCCAAATTCAAACGCTCAGTTTACAGGGTCA
ACAACAACAAGTGGATTTGGTGGATTCGGTAGCAATAGGAGTAGCACCAACCCCTCTCCA
GCATTTGGCGCCCCGCCCGCCGCCTCCCAACCYCCCTCAAGTTTCACTTTCGGCTCCACA
GCCCCCACGACCGGCGCCAACAGCAATCCCTTTGGTGGTAGCAGCACCCCCTCGGTCAAT
GCCACACCCTTCGGTGGGCAAGCCACCAACCCCACCTTTGGATCCTCCAACACCCAGTCT
CAAGGGTTCGGAGCAGCCACGCCCACCCAGGGGTCAGTGTTTGGTGGTGGCAGTACCAAC
GCAACCAATAACAGCGCCTTTGGGAGTGGAATGGGTGCCTCGACCACGGGTGCACCGGCC
TTTGGCGCCTCCACCACCAATGCAACGCCAGGGTTTGGCAACAAACCAGCTCCGGCCTTT
GGGAGTGCAACTGCAAATGCCACTCCAGGTGGTTTCCAGTTCGGCAAATCGGCACCCTCC
TTCAGCTTCGGTGCCACCAACAACGCTGCCCCAGCTGCACAGGCCCCAGGAACCTTCCAG
TTCACCGGCAACCAGCCCAACCAGGCCCCTCAGGTCGCTCCGGCTGCAACACCTCAACCC
GCGGGTGGCTTCAACTTCGCCGCAGCTGGGCAACCGTCCTTCAACTTCGGGGGCAGCGGC
ACTCCACAGGCTGGTACTACAGCATTTCAGTTCCAAGGGTCCGCTGGAGCAATAGAGAGC
AACCCATTCAGTGCTTCCGCGACACCAGGTGCTCCTCAGTCCCAACGGAAAATCAAGAAG
GCAGTTCGTCGGCATGTCAAGAGA

>sintSS
ATGGCAACCCCGTCTGGTGGTAAATTTCGCCCAAAACGTTCTCACTACTCGCGTAAACCA
TACGAACGTCCAAAACCGAAGTCTCTTTTAGCTCGCGTTTCGGACTCGGTCAAAGACTTC
ATCACACCGTCATGGCTAAACAATCTCTGGAACAATCCCAATGATGACGATGGAGAGGGT
AGCTCGCGATCCTCGACCCCAGAGCTGCCCCAGCCTGATGGGCACGTGGCAGGAACCCCC
AACTTCATGCCTTCTGCAGTTGCAACCAGCACCCCAGACATCAACCTTCGGACCGGTAAA
GAGGCCCTGAGCATGCCCGGGCCTTCCAGGATGGAGACCACACCCATAGTGCAATTGCGA
GAGGATGTCGTGCGGGATGGAGGAGGTAGAAACGTTGGGAATGAGGATGATGATGTGGTG
ATCATAGAGGAGGAACAACCGAGTACCAGTACGGGGGTCAGACACACTCCTCTGCCCTTC
AGGAACTATGCnnnnnnnnnnnnnnnnnnnnnnnnnnnnnnnNNNNNNNNNNNNNNNNNN
NNNNnnnnnnnnnnnnnnnnnnnnnACGATGCCTCTGATACGTCCGTCTCGACCAGCGGC
TGTTCGTCTCTCGTACCCCATGTAGATAGAGTTGATCACAGAGAGAAGTTATCCAAGAAG
AATCTAGATCGGTTATCAGAAATGGGGCATTCCAACTCTCTTGCCAAGAGCAGCCTTTGG
ACAGACTTTTCTAGCGCTGGGCCCTCTAGTGCTGGTGCTGCTGGCTTGTCTGTATCACGA
CCACAGCCATCTGTTAGCAGCGCCAAGAGACCGGCCTTCAATAGCTCGTACTTTGGTTCG
CCCAAAATGGTTGGAGAGCCAAGACCAAAGCATGCCTCTCCGTTCTATCCSGGCAGGACT
CAGTTCGGAGGGTCATCGGCACAGCGTAGCGCACTGAAGAGACCCAGGGACTCTCCTTAT
GAGGTGCACCTGCCGGTGAAGAGAAACATCCGGCCCAARCCAGCCCAGCTGAACCTCCAG
GATGGCCTTGGAGCAACCAGCTCGACGGCTAAGAAGATCCTGGATACCCTTGAGAGGATG
TCCACACCGCTCCTGGACGTCAAGAGGATCCCTCTCTCACCTACCGCTTCACCTTACTCC
TTCAGGCCGACAAGTCGACTCGCCGGCNGCCGACCTGGGACCTCGAGAATGAACACTCCT
CCCACATCTGGTCTGCGTATCGCTCATCAGGCGAGCATCAAACAAAACAGACAACCACCT
GTTTCCACCNNCACCACGGTGATTGATCTGGACAGGGAGGAGAGGGTGACAGCGCCATCT
AGTGCTGAGGTCTTACCAACAAGTACAGCTGCGCCAACAATAGTAACAGCGCCGTCGTTC
CAATACAGAGCACCAATCACCTCTTCGACTCCGGCTGAAGGTCCCGTAGGCAGGGAGAAG
ACTGGTGGCAAGATGAAATCAAAGAGTAGGCATACAATGCATTACTCGGCTCAGAAGAAT
GATGAAGAATGTGAGATTCCAGATTTACCCGAGTTAGCACTTCCCTTATCCAAGGGCCTC
CCAACATTCAGCTTCGGTTCTTTGACGTCGTCATCATTGATCTCCAAACCCTCGTCATCA
TCCACTGCTGCCTCAACAATGGGCACCGGCCTTCTTAGTAGTAGTAGTAGTACAAGCAGT
ACAAGTAGAAGCAGCAGCATTAAACCGACCCCAGCCCAGTCGTCATCTACAGTGCCATCG
TTCAAGTTTGCCTCTCCGGCATCATCACCAGAGGGTCCTCAGTTCACGTTTGCTTCACCT
ATTATGAAGCAGACCGGCACCGGCGGTTCCACTTCGTCCTCAATTAATAGTTCTTCCACT
GTGACCACCTTCAAGTTCAGCATGCCACGCCAGACCCCCTACTCAACGTCCAGACCCTCC
AGCAGCGCCCCCCTAGGGGGAGGAAAGAAGCCCAGCTTCGAGACCCCCGAGAGGACCAGG
AGGAAAGGAGACGATGACGACGACGTTGTCCAGGTAGAAGACGATGATGAGGAGGAGGAA
GAGGAGGGTGGCATCAAAGTGGCGAAAGAACTCAAGACGGGAAGCTGTCTAGAAGCCTTT
GGTATCCGGCCAACCAAGAATGGTCCCATTCCTTCATCGAGTTCAAAAGTGCAAGAACAT
CTAGTCAAGGCATCCAAAACAAATATGGACAATGGCCCCTTAACAGGAAGTCTTAGTCAA
AAACCTGGTGCAAGCAATCTTCAAAACGACACCTCTAAGATATCAAACTCAATCTTTAAC
AAATTTAAACCACCTGCATCATCnnnAAACAATGAAGATGCCAGTAAATGCGTGGCATGT
ACGACGCCAAAGCCCGGACAGAGTGCCACGAAACCAGCAACGTCGACCGCTCCTGTGGGA
GGGCAGTCTAACTCTCTCTTTAACAAATTGAAGCCAGCTGCAAATTCTTGGGAATGTGAT
GCCTGCTGGGTACAGAACAGTGGAGATGCTAGTAAATGCGTGGCGTGTACGGCGCCCAAG
CCAGGACAAAGCACCTCCAAACAAGCAGCTTCGTCAATATCAGACTCTAAACCGCCCCCA
GTCTTCAATAGCCTGGCAGATAAAnnnnnnnnnnnnnnnnnnnnnnnnnnnnnnnnnnnn
nnnnnnnnnnnnnATAAAGACAGTCTGGATAAGTGTGCGTCCTGTACAACTCCAAGGCCG
GGCAAGTCAAAGGCAACAAAGACGCTACCGAAGGATCATGGTGTGAACAATGTGATAGCG
GAGAAGTTCAAAGCGCGTGCTGGCGAGTGGGAATGTGATATGTGCATGATCAGGAATAAA
GCAACGATACTCAAGTGTGTAGCGTGTGAGACGCCTAAGCCAGGGAGCCAACCAACCTTG
AGCGCACCTCCTGCTTCATCATTCAAGTTTGGAAGTACCCCCATGAGCAATGGAGATGCA
ACTGGTGCCTTTAAGTTTGGTAATTCCACAACCTCAGACTCGTTGAACTCAAACTCAAAT
GCCAGCAGTGGCGGTTTCAAACTTCCTGCTGGTATGAGTCTAGGGCAGAGTCTAAAGCCC
GCCAGCACGGACAGTAACAGAATAACAACTCCTTCTTCTGGGGTTGGCTTTAAGCTACCA
CCAAACTTTTCTTTGTCCAAACTGTCCAAATCAAGTAGCAACTCGTCAGCAACAGAGACA
TCAGCTCCATCGGAAGTCAAAAGCGTAGAATCCTCGGTGTTWAGCCAAGCAAAAACGGAG
CAAAAGCTTGAAGTCAAAGTGCCCAAGGGAATGAGCTTCGGATCCAGTTCNNNAGAGTCA
AGTACCACAAACAGTGGTTTCAAGGCGCCCAGTGGAGGATTCAAGTTTGGACAGAATGAT
GCTAGCTCAAAGTCGATTAGTTCAGGTAGTATAGGGGGTGGATTCAAATTTGGACAAAGC
CCTGCCACTGTGGGACAGACACAACTGGACAAAGAAGGGCCTCCCCCAAATGTGAACATT
TTCCAATCAAATGTGACAAAGGGAGACGGTCCCACGGCGAAGAAAGCATTCAGTTTTAGT
GCTGCCACGCCAACCAGTGGGGGAACCAGTGAGAAAAAGACTGATGGTGCCACAGCAGCA
GCAGGACTCTCGTTTGGCAGCAGTTCCTCAACCAAAGAAACAACCTTGAACGCTGAACCC
CCTGCATTTCAGTTTGGAGCTGGTGCAGCGGCCTTTGGTGGTGCAAAGACAACAGACTCT
ACGGATAAACCACCGGAAAGTAAACCTGCATTTAGCTTTGGAAGCACTGCAACATCAATT
GCAAACTCCTCGGCACCTACCAGCTCTTCCACAACACCCAGTTTCAACTTCGGCGGCAGC
AGTGCCAGTAAGCCTGATTCTGCGAAAGCATTGAATACAGACAGTAAGCCAGGCTTCTCA
TTTGGTAGTTCGGCCCCTTCCCAAGCCGCTGGTTCTGGCCTTTCGTTTGGAGCAAAACTC
CAAGAGACTTCTGCCACATCCACAAACGCCTTCACATTTGGACAAACTCCTGCAGCACCT
GAGAAAGCAGCTACAGCAGCAGCAGGAGCATCTTTCAACTTTGGTGCTGCAGCAGCACCA
GCAAAGACCAAGGAGGAACCGGCTAAAGGGTTTACGTTCGGAAGTCAGAACCCAAACAGT
AATCAAGGTGGATCAGGATTCAGCTTTGGAACTCCAGCTGCTTCATCAGCAGCCCCAGCT
CAGACGACGACGGCGCCATCTTTTAACTTTGGAAACGCTAACAAGGCACCTGCAGCGCCC
TCTACAGGAGGTTACAACTTTGGGGCTACCCCAAATTCAACCGCTCAGTTTACAGGGTCA
TCAACAACAAGTGGATTTGGAGGATTTGGTAGCAATAGGAGTAGCACCAACCCCTCTCCA
GCATTCGGCGCCCCGCCCGCCGCCTCCCAACCCCCCTCAAGCTTCTCGTTCGGCTCAGCA
GCCCCTACGACCGGCGCCAACAGCAACCCCTTTGGTGGTAGCAGCACCCCCTCGGTCAAT
GCCACACCCTTCGGTGGACAACCCACCAACCCCACCTTTGGATCGGCCACCACCCAGCCA
CAGGGGTTCGGAGCAGCCACGCCCACCCAGGGGTCGGTGTTTGGTGGTAGCAGTACCAAC
GCAACCACCAACAGCACCTTTGGGAGTGGAATGGGCGCCTCAACCACGGGTGCACCGGCC
TTTGGTGCCTCCACCACCAATGCAACGCCAGGGTTTGGCAACAAACCAGCTCCAGCCTTT
GGGAGTGCGCCTGCTAATGCCGCACCAGGTGGTTTCGGGTTTGGCAAGACGGCACCCTCC
TTCAGCTTCGGTGCCACCAACAACGCTGCCCCCGCTGCACCGGCACCAGGAGGCTTCCAG
TTCACCGGCMACCAGCCCAACCAGGCTCATCAAGTCGCCCCGGCGGCAACGCCTCAACAA
GCAGGTGGCTTCAACTTCGCCGGAGCTGGACAACCGTCCTTTAACTTCGGGGCGAGTGCT
GCTCCGCAGGCTGGTGCTACAGCGTTTCAGTTCCAAGGGTCCGCTGGAGCCATTGATAGC
AACCCATTCAGTGCTTCCGCGACACCAGGTGCTCCTCAGTCCGGTAGGAAGATCAAGAAG
GCAGTCCGTCGGCATGTCAAGAGA

>sprp
ATGGCAACCCCGTCTGGTGGTAAATTTCGCCCAAAACGTTCTCACTACTCGCGTAAACCA
TACGAACGTCCAAAACCGAAGTCTCTTTTAGCTCGCGTTTCTGACTCGGTCAAAGACTTC
ATCACACCGTCATGGCTAAACAATCTSTGGAACAATCCCAATGATGACGATGGAGAGGGT
AGCTCGCGATCCTCGACCCCAGAGCTGCCCCAGCCTGATGGGCATGTGGCAGGCACTCCC
AACTTCATGCCTTCTGCAGTTGCAACGAGCACCCCAGACATCAATCTGCGGACCGGTAAA
GAGGCCCTGAGCATGCCTGGGCCTTCCAGGATGGAGACCACACCCATAGTGCAATTGCGA
GAGGATGTTGTGCGGGATGGAGGAGGTAGAAACGTTGGGAATGAGGATGATGATGTGGTG
ATCATTGAAGAGGAACAGCCGAGCACCAGTACGGGGGTCAGACACACACCTCTGCCCTTC
AGGAACTATGCTAACCCTATAGGAACGTCAACTCCTAATGAAGACATGCAGTTGTTGGGT
GTAAGGAAGCAAGTCATTGATAAAGAYGATGCCTCTGATACGTCCGTCTCAACCAGCGGC
TGTTCGTCTCTCGTACCCCATGTAGATAGAATTGATCACAGAGAGAAGTTATCCAAGAAG
AATCTAGATCGGTTATCAGAAATGGGGCATTCCAACTCTCTTGCCAAGAGCAGCCTTTGG
ACAGACCTGTCTAGCGCAGGGCCCTCTAGTGCTGGTGCTGCTGGCTTATCGGCATCAAGA
CCACAGCCATCTGTTAGCAGTGCCAAGAGACCAGCCTTCAATAGCTCGTACTTTGGCTCG
CCCAAARTGGTTGGAGAGCCAAGACCAAAGCATGCCTCTCCGTTCTATCCCGGGAGGACT
CAGTTTGGAGGGTCATCAGCRCAGCGTAGYRCCCTGAAGAGACCCAGGGAYTCCCCTTAT
GAGGTGCACCTGCCGGTCAAGAGGAACATCCGGCCCAAGCCAGCCCAGCTGAACCTCCAG
GATGGCCTGGGAGCAACCAGCTCTACGGCCAAGAAGATCCTGGATACCCTAGAGAGGATG
TCCACACCGCTCCTGGACGTCAAGAGGATCCCTCTCTCACCTACCGCTTCACCTTACTCC
TTCAGGCCGACAAGTCGACTCACCGGCAGCCGACCTGGGACCTCCAGAATGAACACTCCT
CCAACATCMGGTCTGCGTATCGCTCATCAGGCAAGCATCAAACAAAACAGACAACCTCCT
GTTTCCACCGTCACCACAGTGATTGATCTGGACAGGGAGGAGAGGGTGACAGCGCCATCT
AGTGCTGAGGTCTTACCAACAAGTACAGCTGCGCCAACAATAGTTACAGCGCCCTCGTTC
CGATACGGAGCACCCATCACCTCTTCGACTCCGGCTGAAGGTCCGGTAGGCAGAGAGAAG
ACTGGTGGCAAGATGAAATCAAAGAGTAGGCATACAATGCATTACTCAGCTCAGAAGGCT
GAYGAAGAATGTGAGATTCCAGATTTACCTGAGTTAGCACTTCCCTTACCCAAGGGCCTC
CCAACATTCAGCTTCGGWTCATTGACGTCGTCGTCATYGATCTCCAAACCCTCGTCATCA
TCCACTGCTGCCTCAACAATGGGCATTGGCCTTCTTAGTAGTAGTAGTAGTACCAGCAGT
ACAAGTAGAARCAGCAGCATTAAACCGAGCCCAGCCCAGTCGTCATCTACAGTGCCATCG
TTCAAGTTTGCCTCTCCGGCATCATCACCAGAAGGTCCTCAGTTCACGTTTGCTTCACCC
ATTATGAAGCAGACCRGCACCGGTGGTTCCACTTCGTCCTCAATTAATAGTTCTTCCACT
GTGACCACCTTCAAATTCAGCATGCCACGCCAGACCCCCTACTCAACGTCCAGACCCTCC
AGCAGCGCCCCCCTAGGGGGAGGWAAGAAGCCCAGTTTCGAGACCCCCGAGAGGACCAGG
AGGAAAGGAGACGATGACGAAGACGTTGTCCAGGTTGAAGATGACGATGAGGAGGAGGAA
GAGGAGGGTGGCATCAAAGTGGCGAAGGAACTCAAGACAGGAAGCTGTCTAGAAGCCTTT
GGTATCCGACCAACCAAGAATGGTCCCATTCCTTCATCGAGTTCAAAAGTGCAAGAACAT
CTAGTCAAGGCATCCAAAACAAATATGGACAATGGTCCCTTGACAGGAGGTCTTAGTCAC
AAACCTGGTGCAAGCAATCTTCAAAACGACACCTCTAAGACATCAAACTCAATCTTTAAC
AAATTCAAACCACCTGCATCATCACAAAACAATGAAGATGTCAGTAAATGCGTGGCGTGT
ACGACGCCAAAGCCCGGACAGAGTGCCACGAAACCAGCAACGTCGACCGCCCCTGTTGGA
GCTCAGTCTAACTCTCTCTTTAACAAATTGAAGCCAGCTGCAAATTCTTGGGAGTGTGAT
GCATGCTGGGTACAGAACAGTGGAGATGCTAGTAARTGCGTGGCGTGTACGGCGCCCAAG
CCGGGACAAAGCGCCTCCAAACCTGCAGCTTCGTCGATATCAGACTCCAAACCGCCCCCG
GTCTTCAATAGCCTGGCAGATAAATTCAAGAAAAAGTCTGATGAGTGGGAGTGCGATATG
TGCATGATCCGAAATAAAGACAGTCTGGACAAGTGTGCGTCCTGTACAACTCCAAGGCCG
GGCAAGTCAAAGGCAACAAAGACGCTACCGAATGATCATGGAGTGAACAATGTGATAGCG
GAGAAGTTCAAAGCGCGTGCCGGCGAGTGGGAGTGTGATATGTGCATGATCAGGAATAAA
GCAACGATACTCAAGTGTGTAGCGTGTGAGACGCCTAAGCCAGGGAGCCAACCGACCTTG
AGCGCACCTCCTGCTTCATCATTCAAGTTTGGAAGTACCCCCATGAGCAATGGAGATGCA
ACCGGTGCCTTTAAGTTTGGTAATTCCACAACCTCAGACTCGTTGAACTCAAACTCAAAT
GCCAGCGGTGGYGGTTTCAAACTTCCTGCTGGTAYGAGTCTAGGGCAGAGTCTAAAGCCC
GCCAGCACAGACAGTAACAGTATAACAACTCCTTCTGCTGGGGTTGGCTTTAAGCTACCA
CCCAACTTTTCTTTGTCCAAACTGTCCAAATCAAGTAGCAACTCGTCAACAACAGAGACA
TCAGCTCCGTCGGAAGCCAAAGGCGTAGAATCGTCCGTGTTAAGCCAAGCTAAAACGGAG
CAAAAGCTTGAAGTCAAAGTGCCCAAGGGAATGAGTTTTGGAGCCAGTTCGTCCGAGTCA
AATACCACAAGCAGTGGTTTCAAGGCRCCCAGTGGAGGATTCAAGTTTGGACAGAACGAT
GCTAGCTCAAAGTCAAATAGTTCAGGTAGTATAGGGGGTGGATTCAAATTTGGACAAAGC
CCTGCCACTGTGGGACAGACACAACTGGACAAAGAAGGGCCTCCCCCAAATGTGAACATT
TTCCAATCAAATGTGACAAAGGGAGACGGTCCATCAGCGAAGAAAGCATTCAGTTTTGGT
GCTGCCGCACCCACTAGTGGGGGAACCAGTGAGAAAAAGACTGATGGTGCAGCAGCAGGA
CCAGGACTCTCGTTTGGCAGCAGTTCCTCAACCAAAGAAACAACCTTGAACGCTGAACCC
CCTGCATTTCAGTTTGGAGCTGGTGCAGCGRCCTTTGGTGGTGCAAAGACAACAGACTCT
ACGGATAAACCACCGGAAAGTAAACCTGCATTTAGCTTTGGAAGCACTGCAACATCAATT
GCAAACTCCTCGGCACCTAMCAGCTCTTCCACAACACCCAGTTTCAACTTCGGCAGCAGC
AGTGCCAGTAAGCCTGATTCTGCGAAAGCATTGAATACAGACAGTAAGCCAGGCTTYTCA
TTTGGTAGTTCRGCCCCTTCCCAAGYCGCTGGATCTGGCCTTTCGTTTGGAGCCAAACCC
CAAGAGCCTGCTGCCACATCCGCAAACGCCTTCACATTTGGACAAACTCCTGYAGCACCG
GAGAAAGCAGCTACAGCAGCAGCACCAGCATCTTTCAACTTTGGTGCTGCACCAGCACCA
GCAAAGACCAAGGAGGAACCGGCTAAAGGGTTTACGTTCGGAAGTCAGAACCCGAATAGT
AATCAAGGTGGATCGGGATTCAGCTTTGGAACTCCAGCTGCTTCATCAGCAGCCCCAGCT
CAGACAACGACGGCGCCATCTTTTAACTTYGGAAACGCTAACAAGGCACCAGCAGCGCCT
TCTACAGGAGGGTACAACTTTGGAGCTACACCAAATTCAAAYGCTCAGTTTACAGGGTCA
TCAACAACAAGTGGATTTGGAGGATTCGGTAGCAACAGGAGTAGCACCAACCCCTCTCCA
GCATTCGGTGCCCCGCCTGCCGCCTCCCAACCCCCCTCAAGCTTCTCKTTCGGCTCCRCA
GCCCCCACGACAGGCGCCAACACCAACCCCTTTGGTGGTAGCAGCACCCCCTCGGTCAAT
GCCACACCCTTCGGTGGACAACCCACCAACCCCACCTTTGGATCGGCCACCACCCAGCCA
CAGGGGTTCGGAGCAGCCACGCCCACCCAGGGGTCGGTGTTTGGTGGTAGCAGTACCAAC
GCAACCAGCAACAGCACCTTTGGGAGTGGAATGGGCGGTACCACCACAGGTGCMCCGGCC
TTTGGCGCCTCCACCACCAATGCAACGCCAGGGTTTGGCAACAAACCAGCTCCAGCCTTT
GGGAGTGCACCTGCTAATRCCACACCAGGTGGTTTCGGGTTTGGCAAGACGGCACCCTCC
TTCAGCTTCGGTGCGACCAACAACGCTACCCCAGCTGCACCGGCCCCAGGAGGCTTCCAG
TTCACCGGCAACCAGCCCAACCAGGCTCATCAGGTTGCCCCAGCGGCAACGCCTCAACAA
GCTGGTGGCTTCAACTTYGCCGGAGCTGGGCAACCGTCCTTCAACTTTGGGGCGAGTGCT
GCTCCGCAGGCTGGTGCTACAGCGTTTCAGTTCCAAGGGTCCGCTGGAGCCATTGATAGC
AACCCATTCAGTGCTTCCGCGACACCAGGTGCTCCTCAGTCCGGTCGGAAAATCAAGAAG
GCAGTTCGTCGGCATGTCAAGAGA

>spurp
ATGGCAACCCCGTCTGGTGGTAAATTTCGCCCAAAACGTTCTCACTACTCGCGTAAACCA
TACGAACGTCCAAAACCGAAGTCTCTTTTAGCTCGCGTTTCTGACTCGGTCAAAGACTTC
ATCACACCGTCATGGCTAAACAATCTCTGGAACAATCCCAATGATGACGATGGAGAGGGT
AGCTCGCGATCCTCGACCCCAGAGCTGCCCCAGCCTGATGGGCATGTGGCAGGCACTCCC
AACTTCATGCCTTCTGCAGTTGCAACGAGCACCCCAGACATCAATCTGCGGACCGGTAAA
GAGGCCCTGAGCATGCCTGGGCCTTCCAGGATGGAGACCACACCCATAGTGCAATTGCGA
GAGGATGTTGTGCGGGATGGAGGAGGTAGAAACGTTGGGAATGAGGATGATGATGTGGTG
ATCATTGAAGAGGAACAGCCGAGCACCAGTACGGGGGTCAGACACACACCTCTGCCCTTC
AGGAACTATGCTAACCCTATAGGAACGTCAACTCCTAATGAAGACATGCAGTTGTTGGGT
GTAAGGAAGCAAGTCATTGATAAAGACGATGCCTCTGATACGTCCGTCTCAACCAGCGGC
TGTTCGTCTCTCGTACCCCATGTAGATAGAATTGATCACAGAGAGAAGTTATCCAAGAAG
AATCTAGATCGGTTATCAGAAATGGGGCATTCCAACTCTCTTGCCAAGAGCAGCCTTTGG
ACAGACCTGTCTAGCGCAGGGCCCTCTAGTGCTGGTGCTGCTGGCTTATCGGCATCAAGA
CCACAGCCATCTGTTAGCAGTGCCAAGAGACCAGCCTTCAATAGCTCGTACTTTGGCTCG
CCCAAAGTGGTTGGAGAGCCAAGACCAAAGCATGCCTCTCCGTTCTATCCCGGGAGGACT
CAGTTTGGAGGGTCATCAGCGCAGCGTAGCACCCTGAAGAGACCCAGGGACTCCCCTTAT
GAGGTGCACCTGCCGGTCAAGAGGAACATCCGGCCCAAGCCAGCCCAGCTGAACCTCCAG
GATGGCCTGGGAGCAACCAGCTCTACGGCCAAGAAGATCCTGGATACCCTAGAGAGGATG
TCCACACCGCTCCTGGACGTCAAGAGGATCCCTCTCTCACCTACCGCTTCACCTTACTCC
TTCAGGCCGACAAGTCGACTCACCGGCAGCCGACCTGGGACCTCCAGAATGAACACTCCT
CCAACATCCGGTCTGCGTATCGCTCATCAGGCAAGCATCAAACAAAACAGACAACCTCCT
GTTTCCACCGTCACCACAGTGATTGATCTGGACAGGGAGGAGAGGGTGACAGCGCCATCT
AGTGCTGAGGTCTTACCAACAAGTACAGCTGCGCCAACAATAGTTACAGCGCCCTCGTTC
CGATACGGAGCACCCATCACCTCTTCGACTCCGGCTGAAGGTCCGGTAGGCAGAGAGAAG
ACTGGTGGCAAGATGAAATCAAAGAGTAGGCATACAATGCATTACTCAGCTCAGAAGGCT
GATGAAGAATGTGAGATTCCAGATTTACCTGAGTTAGCACTTCCCTTACCCAAGGGCCTC
CCAACATTCAGCTTCGGATCATTGACGTCGTCGTCATCGATCTCCAAACCCTCGTCATCA
TCCACTGCTGCCTCAACAATGGGCATTGGCCTTCTTAGTAGTAGTAGTAGTACCAGCAGT
ACAAGTAGAAGCAGCAGCATTAAACCGAGCCCAGCCCAGTCGTCATCTACAGTGCCATCG
TTCAAGTTTGCCTCTCCGGCATCATCACCAGAAGGTCCTCAGTTCACGTTTGCTTCACCC
ATTATGAAGCAGACCGGCACCGGTGGTTCCACTTCGTCCTCAATTAATAGTTCTTCCACT
GTGACCACCTTCAAATTCAGCATGCCACGCCAGACCCCCTACTCAACGTCCAGACCCTCC
AGCAGCGCCCCCCTAGGGGGAGGTAAGAAGCCCAGTTTCGAGACCCCCGAGAGGACCAGG
AGGAAAGGAGACGATGACGAAGACGTTGTCCAGGTTGAAGATGACGATGAGGAGGAGGAA
GAGGAGGGTGGCATCAAAGTGGCGAAGGAACTCAAGACAGGAAGCTGTCTAGAAGCCTTT
GGTATCCGACCAACCAAGAATGGTCCCATTCCTTCATCGAGTTCAAAAGTGCAAGAACAT
CTAGTCAAGGCATCCAAAACAAATATGGACAATGGTCCCTTGACAGGAGGTCTTAGTCAC
AAACCTGGTGCAAGCAATCTTCAAAACGACACCTCTAAGACATCAAACTCAATCTTTAAC
AAATTCAAACCACCTGCATCATCACAAAACAATGAAGATGTCAGTAAATGCGTGGCGTGT
ACGACGCCAAAGCCCGGACAGAGTGCCACGAAACCAGCAACGTCGACCGCCCCTGTTGGA
GCTCAGTCTAACTCTCTCTTTAACAAATTGAAGCCAGCTGCAAATTCTTGGGAGTGTGAT
GCATGCTGGGTACAGAACAGTGGAGATGCTAGTAAGTGCGTGGCGTGTACGGCGCCCAAG
CCGGGACAAAGCGCCTCCAAACCTGCAGCTTCGTCGATATCAGACTCCAAACCGCCCCCG
GTCTTCAATAGCCTGGCAGATAAATTCAAGAAAAAGTCTGATGAGTGGGAGTGCGATATG
TGCATGATCCGAAATAAAGACAGTCTGGACAAGTGTGCGTCCTGTACAACTCCAAGGCCG
GGCAAGTCAAAGGCAACAAAGACGCTACCGAATGATCATGGAGTGAACAATGTGATAGCG
GAGAAGTTCAAAGCGCGTGCCGGCGAGTGGGAGTGTGATATGTGCATGATCAGGAATAAA
GCAACGATACTCAAGTGTGTAGCGTGTGAGACGCCTAAGCCAGGGAGCCAACCGACCTTG
AGCGCACCTCCTGCTTCATCATTCAAGTTTGGAAGTACCCCCATGAGCAATGGAGATGCA
ACCGGTGCCTTTAAGTTTGGTAATTCCACAACCTCAGACTCGTTGAACTCAAACTCAAAT
GCCAGCGGTGGCGGTTTCAAACTTCCTGCTGGTATGAGTCTAGGGCAGAGTCTAAAGCCC
GCCAGCACAGACAGTAACAGTATAACAACTCCTTCTGCTGGGGTTGGCTTTAAGCTACCA
CCCAACTTTTCTTTGTCCAAACTGTCCAAATCAAGTAGCAACTCGTCAACAACAGAGACA
TCAGCTCCGTCGGAAGCCAAAGGCGTAGAATCGTCCGTGTTAAGCCAAGCTAAAACGGAG
CAAAAGCTTGAAGTCAAAGTGCCCAAGGGAATGAGTTTTGGAGCCAGTTCGTCCGAGTCA
AATACCACAAGCAGTGGTTTCAAGGCACCCAGTGGAGGATTCAAGTTTGGACAGAACGAT
GCTAGCTCAAAGTCAAATAGTTCAGGTAGTATAGGGGGTGGATTCAAATTTGGACAAAGC
CCTGCCACTGTGGGACAGACACAACTGGACAAAGAAGGGCCTCCCCCAAATGTGAACATT
TTCCAATCAAATGTGACAAAGGGAGACGGTCCATCAGCGAAGAAAGCATTCAGTTTTGGT
GCTGCCGCACCCACTAGTGGGGGAACCAGTGAGAAAAAGACTGATGGTGCAGCAGCAGGA
CCAGGACTCTCGTTTGGCAGCAGTTCCTCAACCAAAGAAACAACCTTGAACGCTGAACCC
CCTGCATTTCAGTTTGGAGCTGGTGCAGCGGCCTTTGGTGGTGCAAAGACAACAGACTCT
ACGGATAAACCACCGGAAAGTAAACCTGCATTTAGCTTTGGAAGCACTGCAACATCAATT
GCAAACTCCTCGGCACCTACCAGCTCTTCCACAACACCCAGTTTCAACTTCGGCAGCAGC
AGTGCCAGTAAGCCTGATTCTGCGAAAGCATTGAATACAGACAGTAAGCCAGGCTTTTCA
TTTGGTAGTTCAGCCCCTTCCCAAGCCGCTGGATCTGGCCTTTCGTTTGGAGCCAAACCC
CAAGAGCCTGCTGCCACATCCGCAAACGCCTTCACATTTGGACAAACTCCTGCAGCACCG
GAGAAAGCAGCTACAGCAGCAGCACCAGCATCTTTCAACTTTGGTGCTGCACCAGCACCA
GCAAAGACCAAGGAGGAACCGGCTAAAGGGTTTACGTTCGGAAGTCAGAACCCGAATAGT
AATCAAGGTGGATCGGGATTCAGCTTTGGAACTCCAGCTGCTTCATCAGCAGCCCCAGCT
CAGACAACGACGGCGCCATCTTTTAACTTTGGAAACGCTAACAAGGCACCAGCAGCGCCT
TCTACAGGAGGGTACAACTTTGGAGCTACACCAAATTCAAATGCTCAGTTTACAGGGTCA
TCAACAACAAGTGGATTTGGAGGATTCGGTAGCAACAGGAGTAGCACCAACCCCTCTCCA
GCATTCGGTGCCCCGCCTGCCGCCTCCCAACCCCCCTCAAGCTTCTCGTTCGGCTCCACA
GCCCCCACGACAGGCGCCAACACCAACCCCTTTGGTGGTAGCAGCACCCCCTCGGTCAAT
GCCACACCCTTCGGTGGACAACCCACCAACCCCACCTTTGGATCGGCCACCACCCAGCCA
CAGGGGTTCGGAGCAGCCACGCCCACCCAGGGGTCGGTGTTTGGTGGTAGCAGTACCAAC
GCAACCAGCAACAGCACCTTTGGGAGTGGAATGGGCGGTACCACCACAGGTGCCCCGGCC
TTTGGCGCCTCCACCACCAATGCAACGCCAGGGTTTGGCAACAAACCAGCTCCAGCCTTT
GGGAGTGCACCTGCTAATGCCACACCAGGTGGTTTCGGGTTTGGCAAGACGGCACCCTCC
TTCAGCTTCGGTGCGACCAACAACGCTACCCCAGCTGCACCGGCCCCAGGAGGCTTCCAG
TTCACCGGCAACCAGCCCAACCAGGCTCATCAGGTTGCCCCAGCGGCAACGCCTCAACAA
GCTGGTGGCTTCAACTTCGCCGGAGCTGGGCAACCGTCCTTCAACTTTGGGGCGAGTGCT
GCTCCGCAGGCTGGTGCTACAGCGTTTCAGTTCCAAGGGTCCGCTGGAGCCATTGATAGC
AACCCATTCAGTGCTTCCGCGACACCAGGTGCTCCTCAGTCCGGTCGGAAAATCAAGAAG
GCAGTTCGTCGGCATGTCAAGAGA

>pdep
ATGGCAACCCCGTCTGGTGGTAAATTTCGCCCGAAACGTTCTCACTACTCGCGCAAACCA
TACGAACGTCCAAAACCGAAGTCTCTTTTAGCCCGCGTTTCAGACTCGGTCAAAGACTTC
ATCACACCGTCATGGCTAAACAATCTCTGGAACAATCCCAATGATGACGATGGAGAGGGT
AGCTCGCGATCCTCGACCCCAGAGCTGCCCCAGCCTGATGGGCAAGTGGTAGACACCCCC
AACTTCATGCCTTCTGCAGTTGCGACGAGCACCCCAGACATCAACCTGCGGACCCGTAAA
GAGGCCCTTAGCATGCCTGGGCCTTCCAAGATGGAGACCACGCCCATAGTGCAATTGCAA
GAGGATGTTGTGCGGGATGGAGGAGGTAGAAATGTAGGGAATGAGGATGATGATGTGGTG
ATCATTGAGGAGGAACAACCGAGTACCAGTACGGGGGTTAGACACACTCCTCTACCCTTT
AGGAACTATGCTAACCCTATAGGAACGTCAACTCCTAATGAGGACATGCAGTTGTTAGGT
GGCAGGAAGCAAGCAATTGATAAAGATGATGCCTCTGATACATCCGTCTCGACCAGCGGC
TGTTCGTCTCTCGTACCCCATGTAGATAGAGTTGATCACAGAGAGAAGTTATCCAAGAAG
AATCTAGATCGGTTATCAGAAATGGGGCATTCCAACTCTCTTGCCAAGAGCAGCCTTTGG
TCAGACCTGTCCATCGCTGGGCCCTCTAGTGCTGGTGCTGCTGGCTTGTCAGCATCAAGA
CCACAGCCATCCATGAGCAGTGCCAAGAGACCGGCCTTCAATAGCTCATACTTTGGCTCR
CCCAAAATGGTTGGAGAGCCAAGACCAAAGCATGCCTCTCCATTCTATCCCGGGAGGACT
CAGTTTGGAGGGTCATCAGCACAGCGTAGTGCCCTGAAGAGACCTAGGGACTCGCCTTAT
GAGGTGCACCTGCCTGTCAAGAGRAACATCCGGCCCAAGCCAGCCCAGCTGAACCTCCAG
GATGGTCTTGGAGCCACCAGCTCCACTGCCAAGAAGATTCTGGATACCCTGGAGAGGATG
TCCACACCGCTCCTGGACGCCAAGAGGATCCCTCTCTCACCAACCGCTTCACCTTACTCC
TTCAGGCCAACAAGTCGACTCGCYGGCNGCCGACCTGGGACCTCAAGAATGAACACTCCT
CCAACATCTGGTCTGCGTGTAGCTCATCAGGCAAGCATTAAACAAAACAGACAACCTCCT
GTTTCTACCGTCACCACRGTGATTGATCTGGACAAGGAGGAGAGGGTGACAGCACCATCA
AGTGCTGAGGTCTTACCAACAAGTACAGCTGCTCCAACAATAATTACAGCGCCGTCGTTC
CGATTCGGAGYACCCATCACCTCCTCGACTCCAGCTGAAGGTCCCATAGGCAGGGAAAAG
ACTGGAGGCAAGATGAAATCAAAGAGTAGGAGTACAATGCATTACTCAGCTCAGAAGACT
GAYGAAGAATGTGAGATTCCAGATTTACCCCAGGTAGCACTTCCCTTACCCAAGGGCCTC
CCAACATTCAGCTTCnnnnnnnnnnnnnnnnnnnnnnnnnnnnnnnnnnnnTCGTCATCA
TCCACTGCTGCCTCAACAAAGGGCATTAACCTTGGTAGTAGTAGCAGTAGTACCAGCAGn
nnnAGTAGTACCAGCAGCATTAAAACGAGCCCAGCCCAGTCGTCATCTACAGTGCCATCG
TTCAAGTTTGCCTCTCCGGCATCGAGAGCAGCGGGTCCTCAGTTCACGTTTGCTTCACCT
ATCATCAAGCAGACCAGCAGCGGTGGTTCCACTTCGTCCTCAATTAGTAGTTCTTCCACT
GTGACCACCTTCAAATTCAGCATGCCACGCCAGACCCCCTACTCAACGTCCAGACCCTCC
AGCAGCGCCCCCCTGGGGGGAGGAAAGAAGCCCAGTTTCGAGACCCCCGAGAGGACCAGG
AGGAAAGGAGACGACGACGACGACGTTGTCGAGGTCGAAGANNNCGATGAGGAGGARGAA
GARGAGGGTGGCATCAAAGTGGCAAAGGAACTCAAGACGGGAAGCTGTCTAGAAGCCTTT
GGTATACGACCAACCAAGAATGGGCCCATTCCTTCATCCAGTTCAAAAGTGCAAGAACAT
CTAGCCAAGGCATCCAAAACAAATATGGACAATGGTCCCTTGACAGGAGGTCTTTGTCGA
AAACCTGGTGCAAGCAATCTTCAAAACGACACCTCCAAGACATCAAACTCTATCTTTAAC
AAATTCAAACCGCCTGCATCATCNCGAAACAATGAAGATGCCAGYAAATGTGTGGMGTGT
ACAACGCCAAAGCCCGGACAGAGCACAACRAAACCAGCGAYGTCAACCGCCCCTGTTGGA
GGACAGTCTAACTCTCTCTTTAACAAATTGAAGCCTGCTGCAAATTCTTGGGAATGTGAT
GCATGCTGGGTACAGAACAGTGGAGATGTTAGTAAATGCGTGGCGTGTACAGCGCCCAAG
CCAGGACAAAGCGCCTCAAAACCTGCAGCTTCGTCAATATCAGACTCCAAACCGCCCCCA
GTCTTCAATAGCCTGGCAAATAAATTCAAGAAAAAGTCTGATGAGTGGGAGTGCGATATG
TGTATGATCCGAAATAAAGACAGTCTGGATAAGTGTGCGGCCTGTACAACTCCAAGGCCT
GGCAAATCAAAGGCAACGAAGACAATACCGAACGAACATGGAGTGAACAATGTGATAGCG
GAGAAGTTCAAAGCGCGTGCTGGCGAGTGGGAGTGTGATATGTGCATGATCAGGAATAAA
GCAACAATACTCAAGTGTGTAGCATGTGAGACGCCTAAGCCAGGGAGTCAACCAACCTTG
AGCGCACCCCCTGCTTCATCATTCAAGTTTGGAAGTACACCCATGAGCAATGGAGATGCA
ACCGGTGCCTTTAAGTTTGGTAATTCCACAACCTCAGACTCGTTGAACTCAAACACAAAT
GCCAGTGGTGGCGGTTTCAAACTTCCCGCTGGTATGAGTCTAGGACAGAGTCTAAAGCCC
ACCAGCACGGACAGTAACAGTATAACGACTTCTTCTTCTGGGGGTGGCTTTAAGCTACCA
CCAAACTTTTCTCTGTCCAATCTGTCCAAATCAAGTAGCAACTCGTCAGCAACAGAGACA
TCGGCTCCGTCGGAAGCCAAAAGCGTAGAATCGCCTGTGTTAAGCCAAGCAAAAACGGAG
CAAAAGCTTGAAGTCAAAGTGCCCAYGGGAATGAATTTCGGAGCCAGTTCGTCAGAGTCA
AGTACCACAAGCAGTGGTCTCAAGGCGCCCAGTGGAGGATTCAAGTTTGGACAGAACGAT
GCTAGCTCAAAGTCGAATAGTTCAGGTAGTATAGGGGGTGGATTCAAATTTGGACAAAGC
CCTGCCACTGTGGGACAGACACTACTGGACAAAGAAGGGCCACCCCCAAATGTGAACATT
TTCCAATCAAATGCGACAAAGGGAGACGGTCCAACAGCGAAGAAAACATTCAGTTTTGGT
GCTGCCACACCTGGAAGTGGGGGAACCAGTGAGAAAAAGACTGATGGTGCCGCAGCAGCA
TCAGCACTCACGTTTGGCAGCAGTTCCTCAACCAAAGAAACAACCTTGAACGCTGAAGCC
CCTGCATTTCAGTTTGGAGCTGGTGCAGCGACCTTTGGTGGTGCAAAGACGACGGACTCT
ATGGATAAACCACTGGAAAGTAAATCCGCATTTAGCTTTGGAAGCACTGCAACATCGATT
GCAAACTCCTCGACACCTACTAGCTCTTCCACAACACCCAGTTTCAACTTTGGCAGCAGC
AKTGCCAGTAAGCCTGATTCTGCGAAAGCATTGANNACAGACAGTAAGCCAGGCTTTTCG
TTTGGTAGTTCYGCCCCTTCCCAAGCCGCTGGTTCTGGCCTTGCATTTGGAGCCAAACCC
CAAGAGCCTGCTGCCACATCCGCAAATGCCTTCACATTTGGACAAACTCCTGCAGCACCT
GAGAAAACAACTACAGCAGCANNNCCANCATCCTTCAACTTTGGAGCTGCATCAGCACCA
GCAAAGATCAAGGAGGAACCAGCAAAAGGGTTTACGTTCGGAAGTCAGAACCAGAACAAT
AACCAAGGTGGATCAGGATTCAGCTTTGGAGCTCCAGCTGCTTCATCAGCAACCCCAGCC
CAGACAACGNNNNNNTCATCTTTCAACTTTGGAAAYGCTAACAAGGCACCTGCAGCATCT
TCTACCGGAGGGTACAACTTTGGGGCTACCCCAAATTCAAACGCTCAGTTTACAGGGTCA
TCAACAACAAGTGGATTTGGAGGATTCGGCAGCAATAGGAGTAGCACCAACCCCTCTCCA
GCATTCGGCGCCCCGCCYGCTGCCTCCCAACCCCCCTCAAGTTTCTCTTTCGGCTCCACA
GCCCCCTCGACTGGTGCCAACAGCAACCTCTTTGGTGGTAGCAACACCCCCTCGGTCAAT
GCCACACCCTTCGGTGGACAAGCCACCAACCCCACCTTTGGATCCGCCAACACCCAGTCA
CAAGGGTTCGGAGCAGCCACGCCCACCCAGGGGTCGGTGTTTGGTGGTAGCAGTACCAAC
TCAACCAACAACAGCACCTTTGGGAGTGGAATGGGTGCCTCGACCACGGGTGCACCGACC
TTTGGTGCCTCCACCACCAATGCAACGCCAGGGTTTGGCAACAAACCAGCTCCGGCCTTT
GGGAGTGCAAYTGCAAATGCTACACCAGGTGGTTTCCAGTTTGGCAAATCAGCACCCTCC
TTCAGCTTCGGTGCCACCAACAACGCTGCCCCAACTGCACAGGCCCCAGGAACCTTCCAG
TTCACCGGCAACCAGCCCAACCAGGCCCCTCAGGTCGCCCCAGCGGCGACACCTCAACCC
GCGGGTGGCTTCAACTTCGCCGCAGCTGGGCAACCGTCCTTCAACTTNNNNNCNAGTGGC
ACTCCACAGGCTGGTACTACAGCATTTCAGTTCCAAGGGTCCACTGGAGCAAACGAGAGC
AACCCATTCAGTGCTTCCGCGACACCAGGTGCTCCTCAGTCCCAACGGAAAATCAAGAAG
GCAGTTCGTCGGCATGTCAAGAGA
