# Supplementary material for: Genome-wide signals of positive selection in strongylocentrotid sea urchins
Source: BMC Genomics. 2017 Jul 21;18:555. doi: 10.1186/s12864-017-3944-7 (PMC5521101; doi:10.1186/s12864-017-3944-7)
Supplement: Supplementary file 3 — Consensus alignment files. A compressed (gzip) tape archive (TAR) file containing 6250 consensus alignment files in FASTA format. (TGZ 14116 kb) [file 12864_2017_3944_MOESM3_ESM.tgz › SPU_028047/consensAlign.ordered.fa]

>sdro
ATGGCAGGGACAGGAGTTACCCTAAGTGAACGGTTTAAAGGACTGAACCCCTGGAAACTG
TCCTCTCTTGAAGAAGAATTTGAACAGCGATCCACCTCAGGCTTGTCATTGAGTAATATC
TTGAAGTTAAGCTCTCTTGCAGTAACTGTTGATGGAAAGAGTAAGACCAGACGTCCGAAG
GTGCCCAGCTCCAGGAAATATGCCACTACGTCCCTCCATAAGTTGTTCAGTCAAAAATCA
ACTGGAAAGGAGGCTAAGACTGAGAAACTGAAGGGCGGCATTGGGGATATTACGGTTGAT
CAGAAGAAGAGAATTGATCCATCAAACGCGGAGAAATCAAAATGTGAGAAATCTGGAGAG
GTACTTTTGCAAGRAGCGATACAAGTAAAACCCAGCAACAGTGAGGCACTTATAGATGGA
TCTAAACAAACCAGCATCGATCCATCAAAGGGTTCTGTGAATCTTCCGCAGAATGGAGTT
ACACCAATCACTGAAAGACCAAGAGATCCACGTCTGTTGTATGGCAAAGGATCCTACAGT
ATTCTTGCCAAGACACCTGGAGCAGTTCCTCAGTCTGGTAAACCAGCAATTCCTGAAAAA
TCAGAAAATCAGGACACATCTGAAAAGTCAAGTAAATCTGAAAACCCAGCCAAATCTAAG
AATCCAGTCAAAAAGAAGAKGAGTTTTGGAGAATCTCTTTCCTCAGACAGTGGTGCAGGT
TTGGAGGCTCTTGGGAAAAAGTTAGATGGAGGCAARACAATCCAGGTTGTAAAAAGAAAT
GCAGTCACCAAGAAAATCACTGGGGTAGTGCAGATGAATATGAAAAGGAAACCCTTGCAG
AATACTGATCCAAACAAGCCTCCAGTAAAAACCTATAGTTCAAGCCATAATGCACTCCAG
AGGATAGCTGAAGCCAAGAAGGCAGAAGATATAACCTCAGCAGCTGTTTCAGATGCAGAG
GTCGCTACGCTGAAAGCCTTGAAGGGTATCCTCAAGGAGGATAATCTCTCTGTTGACTCT
GTTGAGACAAGTGACAAAGGGATGGAGAGTGCAGTGACGTCCGTAACCAAAGTATCTATT
CGTACAGGTAATGCACTGAAAGAGGATAAATCAGAGCAATCTGTGGTAAAGCAAAGTACA
AATACCAAGAAGCCAGTGAAGGGCAAGGTCAAAGGATCCACAAAGGTTACCAAGCCAAAA
CAAGATGTGAAAAACAAAACTGTATCTATGACTCCCAACACTCCAAACATAGTTCTGAAA
TTTTCAATCACCCCTTCAATGGATAATGGTAAATTCAATTTGACAGTTGTTTCATCATCT
GAAGACGATCAAGAAAAGTCTGACTCTAAAGAGCAGAAGGTGCAAATGGGCWTTCCATTA
TCAATAAAACACAATCCCAAAGGGACGGAGAGTGCAGTGACTGAAGTGACTGAAGTATCT
GTTCGTACAGGCAATGCACTGATGGGCATTCCATTATCAATMGAACACAATCCCAAAGTA
GCTGCCCCATCTGCAGATGACCGGAAGGAGTTGGACAAGCCTAAACAAGTGCCTGTTACA
GATGAAGAGCTCAAAAAGGGGTCCCCTATCCAAGTCCATATTTCAAATGGTGCAAATGGT
CATAAAACTCCAAGCAGTGCCAGCATGAGYACCCTTAATGACGTTTCAACCAGTTTAGCA
GAAGGTGCTCATATAAGTGTAGGACTGGATGAAACAAAGTCAGATCAAGGATCTATGGTT
CCTTCTGGATGCGTCTACACAACAGCCAGAACGATGGCACAGGTATCTACTCATCAATCT
GTTGTGCAGATAAACAACTCGCCTCCAGTTCCAATAAGCTATGTGTATGGGTCTGTTGCG
AGCTCAAGCAAAGCAAAACCACATATAGCCCAACCGGTCCAAACACCATACAAGAGTGGC
TATGGCATTGATGGTACCCAGATTCAACAGCATATTCCTATGTCTGACCAGTATGAGATG
CCCCCAAATGGCCATCAAGGAAATGAAATTTGGCCACACCATCAACCAAGTGTTGTTACA
CAACCAAGTATAGTGTCAGCTCCATCAAGTAACAGTTTAATAACTAAAGGTAATGTCGGT
ATGACTGAGTCATTCCCAGTTGAGGTGCATGAAGAATCTCTCATTTTGGGTAACAGTGAG
CATAAGGAAGCTCCAAGTAATCATCCCATAAGTGACAATATGCCAATAACTGTACGTATC
CAGCAAACTGCACAAAATGCCAACAAAGTAATCCAGAATAAGGAGGATCCATGTAAACCT
GTACATCGKACATTGACTGCAATTGCTAGTGCCTCTGAAAAGGAAATGGCGACATGTTCA
GGAGCAGACAATTTTGATTTAGTGGACATGGAAATTTCAACMCCTGCTCGTCACGTACCC
AACAGCATCGAAGCTATCTCTAATGAGGCAGATGTGGTGCCAGATAATAGTGTTGGAAAT
AGCTCAGTGGTCCCCACTCTGAAATCAGATGAAGAAAAGAATGCCAAAAGTGACGGTGAG
GCAACTGAGACAGCTGGCAGAAAGGAAAGTGGGGTCATTTCCCTATCGGAATGGACTGAT
GAAGAGGTTAAAAGCAGGGTTRAAGGTCAACAAGTACAGGTTGCTAGTTGGACAACATAC
CTGCATGAAGACACTAATAGTCCAATGAGATCAGCCTTCGGTTCAAAGCAGTCATTTAAA
GAGGCTCTATCATCGCTGCAGAGCACCTTGAAGACAGTGAGCCATAGTGGAGATGCAGAG
ATTAGCAAGGGTGAAGCAACTGCTCACCATCAGGTAATAGAAGTTCCAAAGGATCCATCC
CCCTCAACTGATGTGCAGCATACACCTCAAATAGATATAACCAGCAACAAGAACCAGTTG
GTGTGTGTGCCAAAAGAAGCAGTACTTTCTCTTAGTGCCAGCCCAGTGTCACAGAATATC
TCTGAAGTGTCTGGTAATGCATTTCAGCCGGACAGAACTGTGCCATTACCTCGCTTAGAT
GTTCATACAGATTTACTGTGTACCAATCACACAAGTGAGACTGCCTCTGTCCAGAACACC
CTCAGAATAGAAATACCCAACCCTACAAAAGTTAATGGTGGGACAGGAAATAGCATGTGC
AACGGGACAAGTCAGTTCCAAGTAGAGACTGTCACTGATGGAAGAAATGGTGTTTCTGTC
CCTACAGTCATTAAGTCAGCAGATTCTGGAAATGATGATAGCCTTGAATCTCAACAAAAG
ATGGGTGTTGTGTCAAAGGATAATAGTGTAGTTGATACTTGTGTGACCTCCAGCGTGATT
TTCGAGGACAGAGGCATCTTTGAGGACACTTTGAAACGATCCAAATCACCAGGTACACCT
GTTGAAGATGAGTTCAGCAACCAAGATCCTTTTGGTCCAAAAGAGAGAATGAACTATGAA
ACACAAAACAGAACTGACCACTTTGCTTCATCAGATATTGGAGGTCCTAGCTCAATGAAA
TATGAGGAGGAAAACAATAATGCCTGTCATGAAAAGGAAAATGGACCACATTCTCATGTG
AAAGATGAAAGGCACAGGCATCAATCGGACTACAACAGACGCGGCAACAGATACCCTGAT
AGCCCAAAGAATCGACAAAGACCTGTTTACATGCGTGAACTCAGTAATGTTAGTGATATC
AGTATAGAAAATGATGAGTTTGGGACTTTTGAGGATGGGTACAGCCAAGAAGCGTTGGAA
CCATTGCTTGTAAGAGGAAGAGACACCAGAATGGATCACATTGAGTACTCAAAAGATGAT
CCAAGGATATCAAGAAGGGAGATGTATGAAGATGATCAGGATTACTCAGACAGGACTATG
TCTAGCCATCCATGTAAAGAAACACGTTCTCATTACACACACCCTCCTCCTCCTAGAAAT
GAAAGATTGGATAACGAGGAAAGTGTTTACTCCTATTCTCAACCTGCAGAGAGAGTTCAC
AGATATGAAGCACCAGACAGACCTATCCAAAGGTATAGAGAGGAGCAGAGTCCTGACTCA
CGGATATATGCAAAAAGTGATGGTGGAATTTCAAGGAGAGATAGTGGAGGACAGTTTCAA
GAAACTCCAGTTGACCCGATGATAAGGGAACAGATGACAGCCGTTCAGGCACTGCAGATT
CAAATAAATGCTGCTGTCAATCCAGCACATAGAGCAGCTCTTGTAATGGCTTTACAAGCT
CTCACTGGAGGCCCGGTGCAATCATCCACTGGAGAAGTAAGACCTGATGTCGAGGCATCT
ACAGTTCCTGAAAGGCATATAGAATATAGAGATGTTTCAGATGAAGTATCGTCAAAGCAC
TTTCGTGATGACTCTGTTCACGAAGATCCAAGCAACAGGAAGGTTGAATTTACTGTTGTT
TTGAGAGATGATGATGAGCAGTTCCTGAGGAAAGACAGTACCAATCAGTCAAGGGCAGGA
GATCACAGCAAAGTACAAAGGCACCCTTATGATGCTCAGGAAAGATACCCAGACTCATCT
GCACAGCATGAACATGGTTCTCACTACTATCGAGTTGTTGAGCTCAGTGATGATCCACAT
TCTGACTATCCAAGACAGGATAGCGATCCTAAAGAACTCAGACCACTAACGTGGCCTCAT
ACACAAGYGGAAGAAAGCAAGAAAATATCCCGGAGCAAGGCCAGACAAAACATGCAAAAA
GACAAAACGCCTCATCCTAAACCAAGTAATATTTTACCTTGTTCAAAGAAGTTGAATTGT
AAGCAAGAAGAATCAGTGAGAGGGATATTGAACAATACATCTTGTGCTGAGGCACTCGCT
AAAGAAAATTCCAATGAATGCCTTGTAAAGAGAGTCGTGCATCCTGAAGTAGTTAGCAAG
AAAGAAGGAATGGCATCGTCCGATGGAAAGGAAGAAGGGCAAGTCAAGGAGGCTCTCGGT
GAGATAACAGACAAACCAGATCATGTCATTGAACAAACAATTACAGAATTTGTAAGTGAA
GCAAGGGTTGCTTCCAGCCAGGTTAATAGTGGAAGTAAAGAACAAAATGACAACATTGCT
AGAGAAGTACATGTTTCTTGTGCAACCCACAAAGACCAACTTGAGCAAACAAACTGCGAT
TCAGTAGAGAATGCCTCGTTCGATCACATCAGAAATGGAAAAGGAAGTGAAGACGAAAGG
AGGTTGGATACATCAAACGAATCTACCACACCTACAAGCAGTCACTCAGGTGGGAAGAAG
AAAAGGAAAAGTCCAGAGTCTAAGAAATATGACTATAACGATGATGAAGTAGGTGAATCT
GATTATAAACGGACTCCTCAGAAGAGAAAGCTAAGTGAAAGGAGTCCTGAAAGGCACAGA
AAATACAAACACACTGGAAATGATGGAGAGAAAACCAGACACAAACGGAAGTATGTATCA
GGCTCGGAGAGTGATATTGATAGCGACAGAGGAGAGCATGTTCGAGAGCCAGGGAGTAAA
TTCAAACATTACAGACAATTCTCCCGATTTAACAAAGGGTATGACTGGAAATCAGCTAAG
CATGGGCCATTCAGACCCGGCTCTGGAATGAGGGCCCGCACCCCTTCCCAGAGGTTTGAT
TACAGGAAATACATATATCCTGGAAACTTGGGAAAGCCTTATGGAAACCAAAAAACTGTT
AGTAGAGGAAGAGGGAGGGGATTCTCACGAGGACGTGCACATCTCCCTGGTCTTTGGAGA
GAAAAGGAAACCTATTGCATTGACTTTACAAAAGAATTTAAGAACTCCCCTTCCAAATCA
ATGGCATCACTTGGGTACACATCGATTGTTTCCTGGGAAGATATCCATGTTGCCCTGTTG
GAGATCAAAGCGAAAATGCATGCTGTGGAGAACAGTTCAAGAGAGGTTAGAAAAGCATCA
TCTCAATTACAGGTTGCTCCTCTTCTGAAGGTTCATAAGTCAGCGTTGACCGCTCTACAG
TGCATTATGTCAGAAGTGTTTGGTAGGATCTCGATCGATCGACGTGAGATGTACCTGCAT
CGAAGGAAGTATGAGATCTTGATGGCAGACATCCGGATTCACGCTGAAGTCCTTGGAAAG
TTGATTCCACCCAGCCAAGAGGAGGCAATGTTGTCCGAGTTTGTCCCCAATACAACTGGT
ATTCCTAGAGTTAAGCCAGCGATTGAATTGAAAGTAATGAATTGGTTGAGTCTAATGGCC
AACTCAGAAATGCTGCTGGCCGTCAAAGACATTATCAAGAAAAAAAGAAACAATCTTGAA
TATAGAGTTGATGCAATGAAAGCATTGGATAAGAAACAGCCAAGAAGGGTAGAAGATCGT
GTGAACAGACATTTCCCTAGAAGCAGACAGTGGTCAGGAAGTGATATTTCACCAGACACC
ACTAGACCTGAATGTGGAAATCACAGAGATGCAGGGCAGATCAAGTTAGAAGTTTCACCA
GAAGTTCGTTCGTGTCCAGAGTTTTGTCCCAGCACGCCAGAAACTCCAGTTGAGCATATG
CCTAGAGGATCTTCAGAGATTCGTTTGCCTACACACTATCGTACTGGGTATCGTGAAGAA
CATCCTGAAGCAGGTCCATCTACAGACTTTAAATATCCACCTGAGCCAGTCAGGAAACCT
ATCAGTACCAGTGAAGAAAATCTAGTACTTATGGATATTTGTATGCCCCATGATGTTGAT
GAAAATGTGTCTTTCAGCCTGGTGGATATTCCTTCAACTGGGGACCAAAGACCAGCAGAA
AGTGACCAGTGTACTAAACCTGTCCCAAGTAAAGATCTTACAACTGAATTCTCTGCAGCA
GACAGTAGCTCTAATGATGTAAACTACACAAATATATCTCAGAAAGTATCTCCAGAACAT
TCAGTGGTTCCTCAGATGCCATATGACTATGAAGCTCCAAGTGGGTTTGTGAATTCCTTT
AAACCTGCTACCCCAGCGAGGTTTCATCATTCAGAGCCAAAGTTCTACATCTCCAGAGTG
CAGAGACTTGCCTCCAAGACACTGATGTCCCCAGAGTCAGGCTCTGATCTTCAGATGCTG
CTGAAGAGCGASGCAGAGAGGAAGTTRAAACGAAGYAAGAGCCAACAGTCACCGTCCTCR
TCAGAYGAGCCATCARGTCAAGTTGACAYGAGTGTCGGGAAGTCTGAACTGAAGTCTCCG
AGGTATTCCAAGAAGCGGCATTTCCTGGCCAAGTTTCAATCTGACTCGGAGAGACCCGAT
GACAGTCCGAAAGTTGACTCCTCAATGCTGTGTAAATCCCCTGAACCTGTGCCAACAAAA
ATCAGGGGGAACCACCTCAATGCGATGTACAACGAGTACGATGAGAGCTGTCTTGTGGAT
GGGAAGGCCAAGATTAACAGCTGTGTCCTAGAACCTTCACCACCAGCACCTACATCTAAC
TCTACAAATGTAYCAAGCCATGTAGGACCACCR

>spal
ATGGCGGGGACAGGAGTTACCCTGAGTGAACGTTTTAAAGGACTGAACCCCTGGAAACTG
TCCTCTCTTGAWGAAGAATTTGAACAGCAACCCACCTCSGGCTTGTCATTGAGTAATATC
TTGAAGTTAAGCTCTCTTGCAGTGACTGTCAATGGGAAGAGTAAGAGCAGACGTCCGAAG
GTGCCCAGCTCCAGGAAATATGCCACWACGTCCCTCCATAAGTTGTTCAGTCAGAAATCA
ACTGGRAAGGAGGCTAAGACTGAGAAACTGAAGAGYGGCAAYGGGGATATTACGGTTGAT
CAARAGAAGAGAATTGATCCATCAAATGGGGAGAAATCAAAATGTGAGAAATCTGGAGAG
GTGCCTTTGCMAGGAGYGATACAAGTAAAACCCAGCAACAGTGAGGCACTTATAGARGGA
TCTAAACAAACCARCATCGATCCATCAAAGGGTTCCGTGAATCTTCYGCARAATGGAGTT
ACACCAAGCACTGAAAGACCAAGAGATCCACGTCTGTTRTATGGCAAAGGATCCTACAGT
ATCCTTGCCAAGACACCTGGAGCAGTTCCTCAGTCTGGTAAACCAGCAATTCCTGAAAAA
TCAGAAAATCAGGACACATCTGAAAATTCAAGTAAATCTGAGAACCCAGACAAATCTAAA
AATCCAGTCAAAAAGAAGAGGAGTTTTGGAGAATCTCTTTCTTCAGACAGTGGTGCAGGT
TTGGAGGCTCTTGGGAAAAAGTTAGATGGAGGCAAGACAATCCAGGTTGTAAAAAGAAAT
GCAGTCACCAAGAAAATCACTGGGGTGGTGCAGATGAATATGAAAAGGAAACCGTTGCAG
AAAACTGATCCGAACAAGCCTCCAGKMAAAACATATAGTTCAAGCCATAATGCACTCCAG
AGGATAGCTGAAGCCAAGAAGGCAGAAGATATAACCTCAGCAGCTGATTCAGGTGCAGAG
GTYACAACGCCAAAGTCCTTGAAGGGTATCCTCCAGAAGAAYAATMTGTCTGTTGACTCT
GTTGAGACAAGTGAGAAAGGGACRGRGAGTGCAGTGACSTCYGTAACYRAAGTATCYGTT
CGTACAGGTAATGCACTGAAAGAGGATAAATCAGAGCAATCTGTGGTAAAGCAAAGTACA
AATACCAAGAAGCCTGTAAAGGGCAAGGTCAAAGGATCCACCAAGGTTGCCAAGCCAAAA
CAGGATGTGAMAAACAAAACTGTATCTATGACTCCCAACACTCCAAACATTGTYCTGAAA
TTTTCAATCACCCCKTCAATGGATAATGGTAAATTYAATTTGACAGTTGTTTCATCRTCT
GAAGACGATCAAGAAAAGTCTGACTCTAAAGAGCAGAATGTGCAAATGGGCATTCCAYTA
TCAATAAAACACAATCCCAAAGGGACGGAGAGTGCAGTGACKKMWKTRACTGAAGTATCT
GTTCGTACAGGMAATGCASWGATGGGCATTCCAYTATCAATAGAACACAATCCCAAAGYA
GCTGCCCCATCTGCAGATGACCGGAAGGAGTTGGACAAGCCTAAACAAGTGCYTGTTACR
GAYGAAGASCTCAAAAAGGGKTCCCCTATCCAAGTYCATATTTCAAATGGTGCAAATGGT
CATAAAACTMCAAGCASTGCCAGYATGAGCACCCTCRWTGACGTTTCAACCAGTTTAGCA
GAAGGTGCTCMTWTAAGTGTWGGACTGGATGAAACAAAGTCAGATCAARGATCTATGGTT
CCTTCTGGATGCGTYTACACAACAGCMAGAAAGRTGGCACAGGTATCTACTCATCAATCT
GTTGTGCAGATAAACAAYTCGCCTCCAGTTCCAATAAGCTATGTGTATGGGTCTGTTGCG
AGCTCAAGCAAAGCAAAACTAGATATAGCCCAACCGKTCCAAACACCATACAAGAGTGGC
TATGGCATTGATGGTACCCAGATTCAACAGCATATTCCTATGTCTGACCAGTACGAGATG
CCCCCAAATGGCCATCAAGGAAATGAAATTTGGCCACACCATCAACCAAGTGTTGTTACA
CAACCAAGTATAGTGTCRGCTGCATCAAGTAACAGTTTAATAACTAAAGGTAATGTKGST
ATGACTGAGTCATTYCCAGTWGAGGTCSATGAAGAATCTCTCRYTKTGGGTMACAGTGRG
CAAAAGGAASYCCCARGTAATCATCCCAAAAGTGAGAGTATGCCAATAACTGTAYGTATC
CAGCAAACTGCACAAAATGCCWACAAAGTAATCCAGAATAAGGAGGGTCCATGTAAACCT
GTACATCGTACATTGACTGCAATTGCTAGTGCCTCTGAAAAGGAAATGGCGACATGTTCA
GGAGCAGACAATTTTGATATAGTGGACATGGAAATTTCAACCCCAGCTCGTCATGTACCC
AACAGCATCGAAGCTATCTCTAATGAGGCAGATGTGGTACCAGCTAATAGTGTTGGAAGT
AGCTCAGTGGTCCCCACTCTRAAATCAGATGAAGAAAAGAATGCCAAAAGTGACGTTGAG
GAAACCGAGACAGCTGGCAGAAAGGACAGTGAGGTCATTCGCCCGTCAGAATGGACTGAT
GGAGAGGTTAAGAGCAGGGTTGATGGTCAACAATCACAGGTTGCTAGTTGGACTACATAC
CTGCATGAAGACACTAATAGTCCTATGAGGTCAGCCTTCGGTTCAAAGCAGTCATTCAAA
GAGGCTCTATCATCACTGCAGAGCACCTTGCAGACAGTGAGCCATAGTGGAGATGCAGAG
ATTAGCAAGGATGAAGCAACTGCTCATCATCAGGTAATAGAAATTCCAAAGGATCCATCC
CCCTCAACTGATGTGCAACATACAACTCAAATAGATGTAACCAGCAATCAGAGCCAGTTG
GTGAGTGTGCCAAAAGAAGCAGTAATTTCTCCTAGTGCCAGCCCAGTGTCACAGAATATC
TCTGAAGTGTCTGGTAATGCATTTCAGCTGGGCAGTACTTTGCCATTACCTTGCTTAGAT
GTTCCTACAGATTTACTGCGTACCAATCACACAAGTGAGAGYGCCTCTGTCCAGAATACC
CTCAGAATAGAATTACCCAACCCTCCAAAWGTTGATGGTGGGACAGGAAATAGCATGTGC
AACGGGACAAGTCAGTTCCAAGTAGAGACTGTCACTGATGGAAGAAATGGTGTTTCTGTC
CCTACAGTCATTAAGTCAGCAGATTCTGGAAATGATGGTAGCCTTGAATCTCAAGAAAAG
ATGGGTGTTGTGTCGAGGGATAATAGTGTTGTTGATACTTGTGTGACCTCCAGCGTGATT
GTCAAGGACAGAGGCATCTTTGAGGACACTTTGAAACGATCCAAATCACCGGGTACACCT
GTTGAGGATGAGTTCAGCAACCAAGATCCTTTTGGTCCAAAAGAGAGAATGAATTATGAA
ACACAAAGCAGAACTGACCACTTTGCTTCATCAGATATTGGAGGTCCTAGCTCAATGAGA
TATGAGGAGGAAAACAATAATGCCTGTCATGAAAAGGAAAATGAACCTCATTATCATGTG
AAAGATGAAATGCACAGGCATCAATCGGACTACAACAGACGCTGCAACAGATACCCTGAT
AGCCCAAGGAATCGACAAAGACCTGTTTACATGCGTGAACTCAGTAATGTTAGTGATATC
AGTATAGAAAATGATGAGTTTGGGACTTTTGAGGATGGATACAGCCAAGAAGCGTTGGAA
CCATTGCTTGTAAGAGGAAGAGACACCAGAATGGATGACATTGAGTACTYAAAAGATGAT
CCAAGGATATCAAGAAGGGAGATGTATGAAGATGATCAGGATTACTCAGACAGGACTATG
TCTAGCCATTCATGTAAAGAAACACATCCTCGTTACACACAGCCTCCTCCTCCTAGAATT
GAAAGATTGGATGACGAGGAAAGTGTTTACTCCTATTCTCAACCGGCAGAGAGAGTTCAA
AGATACGAAGCACCAGACAGACCTATCCAAAGGTATAGAGAGGAGCAGAGTCCTGACTTA
CGGATTTATGCAAAAAGTGATGGTGGACTTTCAAGGAGAGATAGTGGAGGACAGTTTCAA
GAAACTCCAGTTGACCCGATGATAAGGGAACAAATGACGGCTGTTCAGGCACTGCAGATT
CAAATAAATGCTGCAGTTAATCCAGCACATAGAGCAGCTCTTGTAATGGCTTTACAAGCT
CTCACTGGAGTCCCGGTRCAATCATCCACTGGAGAAGTGAGGCCTGAGGTCGAGACATCT
ACAGTTCCTGATAGGCAGATAGAATATAGAGATGTGTCGGATGAAGTATCAGCAAAGCAC
TTTCGTGATGACTCTGTTCATGAAGATCCTAGCAACAGGAAGGTTGAATTTACTGTTGTT
TTGAGAGATGATGATGAGCAGTTCTTGAGGAAAGACAGTGCCAATAAGTCAAGGACAGGA
GATCACAGCAAAGTACAAAGGCACCCTTATGATTCTCAGGAAAGGTACCCAGACTCATCT
GCACAGCATGAACATGGTTCTCACTACTATCGAGTTGTTGAGCTCAGTGATGATCAACAT
TCTGAATATCAAAGACAAGATGGTGGTCCTAAAGAACTCAGACCATTAGCGTGGCCTCGT
ACACAAGTGGAAGAAAGCAAGAAAATATCCCGGAGCAAAGCCAGAAAAAACATGCAAAAA
GACAAATTGCCTCATCCAAAACCAAGTGATATTTTACCTTGTTCAAAGAATTTGAATTGT
AAGCAAGAAGAAACAGTGAGAGGGATATTGAACAATACATCTTGTGCTGAGGCACTCGTT
ACAGAAAATTCCAATGAATGCCTTGTAAAGAGAGTCGTGCATCCGGAAGTAGTTGGCAAG
AAAGAAGGAATGGCATCGTCTGATGGAAAGGAAAAAGGGCAAGTCAAGGAGGCTCTCGGT
GAGATAACAGACAAACCAGATCATGTCATTGAACAAACAATTACAGAATTTGTAAGTRAA
GCAAGGGTTGCTTCCAGCCAGGTTAATAGTGGAAGTAAAGAACAAAATGACAACATTGCT
AGAGAAGTACATGTTTCTTGTGCAACCCACAAAGATCAACTTGAGCAAACAAACTGCAAT
TCAGTAGAGAATGCCTCGTTAGATCACATCAGAAATGGAAAAGGAAGTGAAGACGAAAGG
AGGTTGGATACATCTAATGAATCTACCACACCTACAAGCAGTCACTCRGGTGGGAAGAAG
AAAAGGAAAAGTCCAGAGTCTAAGAAATATGACTATGGCGATGATGAAGTAGGTGAATCT
GATTATAAACGGACTCCTCAGAAGAGAAAGCTGAGTGAAAGGAGTCCTGAAAGGCACAGA
AAATACAAACACACTGGAAATGATGGAGAGAAAGCTAGACACAAACGGAAGTATGTATCA
GGCTCAGAGAGTGATATTGATAGTGACAGAGGAGAGCATGTTCGTGAGCCAGGGAGTAAA
TTCAAACATAACGGACACTTCTCCCGATTTAACAAAGGGTATGACTGGAGATCAGCTAAG
AGTGGGCCATTCAGACCCGGCTCTAGAATGAGGGCTCGCACCCCATCCCAGAGATTTGAT
TACAGGAAATACATATATCCTGGAAACTTGGGAAAGCCTTATGGAAACCAAAAAACTGTT
GGTAGTGGAAGAGGGAGGGGATTCTCACGAGGACGTGCACATCTCCCTGGTCTTTGGAGG
GAAAAGGAAACCTATTGCATTGACTTTACAAAAGAATTTAAGAACTCGCCTTCCAAATCA
ATGGCATCCCTTGGGTACACATCGATTGTTTCCTGGGAAGATATCCATGTTGCCCTGTTG
GAGATCAAAGCGAAAATGCATGCTGTGGAGAACAGCTCAAGAGAGGTTAGAAAAGCATCA
TCTCAATTACAGGTTGCTCCTCTTCTGAAGGTTCATAAGTCTGCGTTGACTGCTCTACAG
TGCATTATGTCAGAAGTGTTTGGTAGGATCTCGATCGATAGACGTGAGATGTACCTGCAT
CGAAGGAAGTATGAGATCTTGATGGCAGACATCCGGATTCATGCTGAGGTCCTTGGAAAG
TTGATACCGCCCAACCAAGAGGAGGCAATGTTGTCTGAGTTTGTCCCCAATACAACGGGT
ATTCCTAGAGTTAAGCCAGCGATTGAATTRAAAGTAATGAATTGGTTGAGTCTAATGGCC
AACTCAGAAATGCTGCTGGCCGTCAAAGACATTATCAAGAAAAAAAGAAACAATCTTGAA
TATAGAGTTGATGCAATGAAAGCGTTGGATAAGAAACAGCCGAGAAGGGTAGAAGATCGT
GTGAACAGACATTTCCCTAGAAGCAGACAGTGGTCAGGAAGTGATATTTCACCAGACACC
ACTAGACCTGAATGTGGGAATCACAGAGATGCAGGGCAAATCAAGTTAGAAGTTTCACCA
GAAGTTCGTTCGTGTCCAGAGTTTTGTCCCAGCACGCCAGAAACTCCAGTTGAGCATATG
CCTAGAGGATTTTCAGAGATTCGTTTGCCTACACACTATCGTAGTGGGTATCGTGAAGAA
CATTCTGAACCAGGTCCATCTACAGACTTCAAATATCCACCTGAGCCAGTGAGGAAACCT
ATCAGTACCAGTGAAGAAAACCTAGTACTTATGGATATTTGTATGCCCCATGATGTTGAT
GAAAATGTGCCTTTCAGCCTGGTTGATATTCCTCAAACTGGGGACCAAAGACCAGCTGAA
AGTGACCAGTGCACTAAACCTGTCCCAAGTAAAGATCTTACAACTGAATTCTCTGCAGCA
GACAGTAGCTCTAATGATGTCAACGACACAAATAAAGCACAGGAAGTGTCTCCAGAATGT
GCAGTGGTTCCTCAGACGCCATATGACTATATAGCTCCAAGTGGGTTTGTGAATTCCTTT
AAACCTGCTACCCCAGCGAGGTTTCATCATTCAGAGCCAAAGTTCTACATCTCCAGGGTG
CAGAGACTTGCCTCCAAGACACTGATGTCCCCAGAGTCAGGCTCTGATCTTCAGATGCTG
CTGAAGAGCGAGGCAGAGAGGAAGTTGAAACGAAGCAAGAGCCAACAGTCACCCTCCTCA
TCAGATGAGCCATCAAGTCAAGTTGACACGAGTGTCGGGAAGTCTGAACTGAAGTCTCYG
AGGTATTCCAAGAAGCGGCATTTCCTGGCAAAGTTTCAATCCGACTCGGAGAGACCCGAT
GACAGTCCGAAAGTTGACTCCTCAATGCTGTGTAAATCCCCTGAACCCGTGCCAACAAAA
ATCAGGGGGAACAACCTCAATGCGATGTACAACGAGTACGATGAGAGCTGTCTTGTGGAT
GGGAAGGCCAAGATTGAAAGATGTTTCCCAGAACCTTCACCACCNGCACCGACATCTAAC
TCTAAAGATGTTCCAAGCCATGTAGGACCGTCK

>sfra
ATGATGGGGACAGGAGTTACCCTGAGTGAACGTTTTAAAGGACTGAACCCCTGGAAACTG
TCCTCTCTTGAAAAAGAATTTGAACAGCGACCAACCTCGGGCTTGTCATTGAATAATGTC
TTGAAGTTAAGCTCTCTTGCAATAACTGTCAATGGAAAGAGTAAGAGCAGACGTCCGAAG
GTGCCTAGCTCCAAGAAATATGCCACTACGTCCCTCCATAAGTTGTTCAGTCAGAAATCA
ACTGGAAAGGAGGCAAAGACTGAGAAACTGAAAAGCAGCAACAGGGATATTACTGTTGAT
CAAAAGAAGGGAATTGATCTATCAAATGCAGAGAAATCAAAATATGAGAAATCTGGAGAG
GTACCTTTGCAAGGAGCAATACAAGTAAAACCCAGCAACAGTAAGGCACTTATAGATGGA
TCTAAACAAACCAACATTGATCCATCAAAGGGTTCAGTGAATCTTCCACAAAATGGAGTT
ACACAAAGTACTGAAAGACCAAGGGATCCACGTCTGTTGTATGGCAAAGGACCGTACAGT
ATCCTTGCCAAGAAACCTGGAGCAGTTCCTCAGTCTGGTAAGCCAGCAAATCCTGAAAAA
TCAGAAAATCAGGACATATCTGAAAATCCAAGTAAATCTGAAAAYCCARKYAAATCTGAA
AACCCAGTCAAAAAGAAGAGGAGTTTTGGAGAATCTCTTTNTTCAGACAGTGGTGCAGGA
TTGGAGGCTGTTGGGAAAAAGTTAGATGGAGACAAGACAATCCAGGTTGTAAAAAGAAAT
GCAGTCACCAAGAAAATCACTGGGGTGGTGCAGATGAATATGAAAAGGAAACCCTTGCAG
AATACTGATCCGAACAAGCCTCCAGTGAAAAAATATAATTCAAGCCATAATGCACTCCAG
AGGATAGCTGAAGCCAAGAAGGCAGAAGGTTTAACCTCAGCAGCTGTTTCAGGTGCAGAG
ATCACAACACCGAAAACCTTGAAGGGTATCCTCAAGAAGGATAATCTGTCTGTTGACTCA
GTTGAGACAAGTGAGAAAGGGACGGAGAGTACATTGACCTCTTTAAGTGAAGTATCTGTT
CGTACAGGTAATGCACTGAAAGAGGATAAATCAGAGCAATCTGTGGTAAAGCAAATTACA
AATACCAAGAAGCCTGTCAAGGGCAAGGTCAAAGGATCCACAAAGGTTGCCAAGCCAAAA
CAGGATGTGAAAAACAAAACTGTATCTATGACTCCCAGCACTCCAAACATTGTTCTGAAA
TTTTCAATCACCCCTTCAATTGATAATGGTAAATTTAATTTGACAGTTGTTTCATCATCT
GAAGACGATCATGAAAAGTCTGACTCTAAAGAGCAGAATGAGCAAATGGGCATTCCATTA
TCAATAGAAAACAATCCCAAAGnnnnnnnnnnnnnnnnnnnnnnnnnnnnnnnnnnnnnn
nnnnnnnnnnnnnnnnnnnnnATGGGCATTCCATTATCAATAGAAAACAATCCCAAAGCA
GCTGCCCCATCTGCAGATGACCGGAAGGAGATGGACAAGCCTAAACAAGTGCCTGTTACA
GATGAAGAGCTCAAAAAGGGGTCCCCTATCCAAGTTCATATTTCAAATGGTGCAAATGGT
CATACCACTCCAACCAGTGCCAGCATGAGCACCCTCAATGACGTTTCAACCAGTTTAGCA
GAAAGTGCTCATGTATGTGTAGGACTGGATGTAACAAAGTCAGATCAAGGATCTAAGGTT
CCTTCTGGAAGTATCTATACAACAGCAAGAAAGATGGCACAGGTATCTACTCATCAATCT
GTTGTGCAGATAAACAACTGGCCTCCAGTCCCAATTAGCTATGTGTATGGGTCTGTTGCG
AGCTCAAGCAAAACAAAACCAGATATAGCCCAACCAGTCCAAACACCATACAAAAGTGGC
TATGGAATTGATGGTACCCAGGTTCAACCGTATATTCCTATGTCTGACCAGTACGAGATG
CCCCCAAATGGCTATCGAGGAAATGAATTTTGGCCACACCATCAGCTAAGTGTTGTTACT
CAACCAAGTATAGTGTCAACTGCATCAAGTAACATTTTAACAACCAAAGGTAATGTTGGT
ATGACTGAGTCATTCCCAGTTGAGGTGCATAAAGCATCTCTCCTTTTGGGTCACAGTGAG
CCAAAGGAAGCCCCAAGTAATCATCCCATAAGTGAGAATATGCCAATAACTGTACGTATC
CAGCAAACTGCGCAAAATACCAACAAAGTAATCCAGAATAAGGAGGGTCCATGTAAACCT
GTACATCGTACATTGACTGCAATTGCTAGAGCCTCTGAAAAGGAAATGGCGACATGTTCA
GGAGCAGACAATTTTGATTTAGTGGACATGGAAATTTCAACCCCTGCTCGTCATGTAACC
AACAGCATCGAAGGTATCTCTAATGAGGCAGATGTGGTACCAGCTAATAGTGTTGGAAAT
AGCTCAGTAGTCCCCACTCTGACATCAGATGAAGAAAAGAATGTAAAAAGCGATGTTGAG
GAATCCCAGACAGCTGGCAGAAAGGACAGTGAGGTCATTTGCCCGTCAGAAGGGACTGAT
GAAGAGGTTAAGAGCAGGGTTGAGGTTCAACAAGCACAGGCTGCTAGTTGGACAACATAC
CTGCATGAAGACACTAATAGTCCGATGAAGTCAGCCTTTGGTTCAAAGCAGTCATTTACA
GAGGCTCTATCATCACTGCAGAGCACCATGCAGACATTGAGCGATAGTGCAGATGCAGAG
ATTAGCAAGGATGAAGCAACTTCTCACCATCAGGTAATAGAAATTCCAAAAGATCCTTCC
CCCTCAACTGATGTTCAACCTACAACTCAAATAGATGTAACCAGCAATAAGAGCCTGTTG
GTGTGTGTGCCAACAGAAACAGTACCTTCTCCTAGTGCCAGCCCAGTGTCACAAAATATC
TCTGAAGTGTCTGGTAATGCATTTCAGCTGGACAGTACTTTGCCATTACCTTGCTTAGAT
GTTCCTACAGATTTACCATGTACCAATCACACAAGTGAGAATGCTTCTGTCCAGAACACC
CTCAGAATAGAATTAACCGACCCTCCAAAAGTTGACAGTGGGACAGGAAATAGCATGTGC
AACAGGACAAGTCACTTTCAAGTAGAGACTGTCCCTGATCGAAGCAATGGTGTTTCTGTC
CCTACAGTCATTGAGTCAGCAGAATCTGGAAATGGTGATNNNNNTGAATCTCAAAAAAAG
ATAGGTGTTGTGTCAAAGGGTAATAGTGTAGTTGATACTTGTGTGACCTCCAGCATGATT
nnnnnnnnnnnnnnnnnnnTTGAGGACACTTTGAGACAATCCAAATCACCAGGTACACCT
GTTGAAGATGAGTACATCAACCAAGACCCTTTTGTTCCAAAAGAGAGAATGCATTATGAA
ACACAAAGCAGAACTGAGCACTTTGCTTTATCAGATATTGGAGGTCGTAGCTCAATGAGA
TATGAGGAAGAAAACAATAATGCCTATCATGAAAAGGAAAATGAACCACATTATCGTGTG
AAAGAAGGAAGGCACAGACATCAATCGGACTACAAAAGAGGCAGCAATAGATACCCCGAT
AGCCCAAAGAATCGACAAAGACCTGTTTACATGCGTGAACTCAGTAATGTTAGTGATATC
AGTATGGGAAATGATGAGTTTGGGACTTTTGAGGATGGGTACAGCCAAGAAGCGTTGGAA
CCATTGCTTGTAAGAGGAAGAGACACCAGAATGGATCACATTGAGTACTCAAAAGATGAC
CCAAGGATATCGAGAAGGGAGATGTATGAAGATGATCAGGATTACTCTGACAGGACTATG
TCTAGCCATTCATGTAAAGAAACACATTCTCATTACACACAGCCGCCTCCTCCTAGAATT
GAAAGATTCGATAATGAGGAAAGTATGTACTCCTATCCTCACCCGGCAGAGAGAGTTCAC
AGATATGAAGCACCAGACAGACCTATCCATAGGTATAGAGAGGAGCAGAGTCCTnnnnnn
nnnnnnnnnnnnnnnnnnnnnnnnnnnnnTTCGAGGAGAGATAGTGGAGGACAGTTTCAA
GAAACTCCAGCTGACCCGATGATAAGGGAACAAATGACAGCTGTTCAGGCACTGCAGCTT
CAAATAAATGCTGCTGTTAATCCAGCTCATAGAGCAGCTCTTGTATTGGCTTTACAAGCT
CTCACGGGAGGCCCAGTGCAATCATCCACTGGAGAAGTGAGACCTGAGGTCAAGACATCT
AAAGTTCCTGATAGGCAGTCAGAATATAGAGATGTGTCAGATGAAGTATCATCAAATCAA
TTTCGTGATGACTCTGTTCACGAAGATCCTAACAACAGGAAGGTTGAGTTTACTGTGGTT
TTGAGAGATGATGATGAGCAGTTCTTGAGGAAAGACAGTGCCAAGAAGTCAAGGGCAGGA
GATCACAGCAAAGTACAAAGGCACTCTTATGATGCTCAGGAAAGGTACCCGGACTCATCT
GTATTGCATGAACATGATTCACACTACTATCGAATTGTTGAGCTCAGTGATGATCCACAT
TCTGGCTATCCAAnnnnnnnnnGTGGTCCTAAAGAACTAAGACCATTAACGTGGCCTCAT
ACACAAGTGGAAGAAAGTAAGAAAATATCCCGGAGCAAAGCCAGAAAACACAAGCAAAAA
GACAAAATGCCTCATCCTAAACCAAGTGTTACTTTACCTTGTTCAAAGAATTTGAATAGT
AACCAAGAAGAAACAGTAAGAGGGATATTGAACAATACATCTTGTGCTGAGGCACTCATT
AAAGAAAATTCCAATGAATGCCTTGTAAAGAGAGTTGTGCATCCAGAAGTAGTTGGCAAC
AAAGAAGGAAAGGCATCATCTGATGGAAAGGAAAAAGTGCAAATGAAGGAGGCTCTCAGT
GAGATAACAGACAAACCAGATCATGTCATTAAACAAACAATTACAGAATTTGTAAGTGAA
GCAAGGCTTGCTTCCAGCCAGGTTAATAGTGGAAGTAAAGAACAAAATGACAACATTGCT
AGAGAAGTACATGTTTCTTGTGCAACCCACAAAGTTAAAATTGAGCAAACAAACTGCAAT
TTAGTAGAGACTGCCTCCTTAGATCACATCAGAAATGGAAAAGGAAGTGAAGACGAAAGG
AGGTTGGATACATCAAATGAATCTACCACACCTAAAAGCAGTCACTCAGGTGGGAAGAAG
AAAAGGAAAAGTCCAGAGTCTAAGAAATATGACTATAGTGATGATGAAGTAGGTGAATCT
GATTATAAATGGACTCCTCAAAAGAGAAAGCTAAGTGAAAGGAGTCCTGAAAGGCGCAGA
AAGTACAAACACACTGGAAATGATGGAGAGAAAACAAGACACAAAAGGAAGTATTTAACA
GGCTCAGAGAGTGATATTGATAGTGACAGAGGAGAGCATGTTCGTGAGACAGGGAGTAAA
TTCAAACGTTACAGACACTTCTCGCGATTTACCAAAGGGTATGACTGGAGATCAGCTAGG
TGTGGGCCATTCAGACCCAGCTCTGGAATGAGGTCTCGCACCTCATTCCAGAGATTTGAT
TACAGGAAATATATATACCCTGGAAACTTGGGAAAGCCTTATGGAAACCAAAGAACTGTT
AGTAGTGGAAGAGGGAGGGGATTCTTACGAGGACGTGCACCTCTCCATACTCTTTGGAGG
GAAAAGGAAAGCTATTCCATTGACATTACGAGAGAAGTTAAGAACTCACCTACCATTACA
ATGGCAGCACTTGGGTATACATCTATTGATCCCTGGGAAGATATCCATGTTGCCCTGTCA
GAAATCAAAGCAAAAATGCATGCTGTGGAGAACAGCTCAAGAGAGGTTAGAAAAGCATCA
TCTCAATTACAGGTTGCTCCACTTTTGAAGGTTCATAAGTCGGCTTTGTCCGCTCTACAG
TGCATTATGACAGAAGTGGGTGGTAGGATCTCGAATGATAGACGTGAGATGTACCTGCAT
CGAAGGAAGTACGAGATCTTGATGGCAGACATCCGGATTCATGCTGAAGTCCTTGGAAAG
TTGATACCACCTGACCAAGAGGAGGCAATGTTGTCTGAGTTTGTCCCTAATACAACTGGT
ATTCCTAGAGTTCAGCCAGCGATTGAATTGAAAGTAATGAACTGGTTGAGTCTAATGAAC
CACTCAGAAATGCTGCTGGCTGTCAAAGACCTTATCAAGAAAAAGATTAAAAATCTTGAA
CAGAGAGTTGATGCAATGAGAGTGTTGGATAAGAAATGGCCAAGAAGGGTAGAAGATCGT
TTGAACAGACATATCCCTAGAAGTAGACAGTGGTCAGGAAGTGACATTTCACCAGACACC
ACTAGACCTGAATGTGGAAATCACAGAGATGCAGGGCAAACCAAGTCAGAAGTTTCACCA
GAAATTTGTTCGTGTCCAGAGTTTTGTCCCAGCACGCCAGAAACTCCAGTTCAGCGTATG
CCTGGAGGACTTTCAGAGATTCGTTTGCCTACATATCACTGTATCGCGTATCCTGAAGAA
CATCCTGAATCAAGTCCATCAACAGCCTTCAAATATCCACCTGAGCCAGTCAGGAAACCT
ATCAGTACCAGTGAAGAAAACCTAGAACTTATGGATATTTGTATGCCCCATGATGTTGAT
GAAAATGTGTCTTTCAGCCTGGTAGATATTCCTTCAGCTGGGGACCAAAGACTAGCAGAA
AGTGACCAGTGTACTAAGCCTGTCCCAAGTAAAGATCTTATAACTGAATTCACTGCAGCA
GACAGTAGCTCTTATGATGTAAATGACACAAATATATCACAGAAAGTGTCTCCAGAACAT
TCAGTGGTTCCTCAGATGCCATATGACTATGCAACCCCAAGTGGGTTTGTAAATTCCTTT
AAACCTGCTACCCCATCAATGTATCNNCANTCACAGCCAAAGTTCTACATTTCCAGGGTG
CAGAGACTTGCCTCCAAGACACTGATGTCTCCAGAATCAGGTTCTGATTTACAAACGCTG
CTGAAGAGCGACGTAGAAAAGAAGTTGAAACGAAGTAAGAGCCAACAGACACCATCTTCA
TCAGATGAGCCATCAAGTCAAGCTGACATGAGTGTTGGGAAGTCTGAATTGAAGTCTCCG
AGGTATTCCAAGAAGCGGCATTTCCTGACAAAGTTTCAATCTGANNNNGAGAGACCCGAT
GACAGTCCGAAAGTTGACTCCTCAAAGCTGTGTACATCACTTGAACTTGTGTCAACAAAA
ATCAGGGGGAACAACCTCAATGTGATGTACGACGAGTACGATGAGAGCTGTCTTGTGGAC
GGGATTGCCAAGATTGACAGCTGTGCCCTAGAACCTTCACCACCACCACCTACATCTAAC
TCTAAAAATTTTCTAAGCCATGTAGGACCATCG

>afraSS
ATGGCAGGGACAGGAGTTACCCTGAGTGAACGTTTTAAAGGACTGAACCCCTGGAAACTG
TCCTCTCTTGAAGAAGAATTTGAACAGCGATCCACCTCGGGCTTGTCATTGAGTAATATC
TTGAAGTTAAGCTCTCTTGCAGTGACTGTCRACGGAAAGAGTAAGAGCAGACGTCTGAAG
GTGCCCAGCTCCAGGAAATATGCCACTACGTCCCTCCATAAGTTGTTCAGTCAAAAATCA
ACTGGAAAGGAGGCTAAGACTGAGAAACTGAAGAGCGGCAATGGGGATATTACGGTTGAT
CAGAAGAAGAGAATTGATCCATCAAATGAGGAGAAATCAAAATGTGAGAAATCTGGAGAG
GTACCTTTSCAAGGAGCGATACAAGTAAAACCCTGCAACAGYGAGGCACTTATAGATGGA
TCTAAWCAAACCAGCATCGATCCATCAAAKGGTTCTGTGAATCTTCCGCAGAATGGAGTT
ACACCAAGCACTGAAAGACCAAGAGATCCACGTCTGTTGTATGGCAAAGGATCCTACAGT
ATTCTTGCCAAGACACCTGGAGCAGTTCCTCAGTCTGGTAAGCCAGCAATTCCTGAAAAA
TCAGAAAATCAGGACACATCTGAAAAGTCAAGTAAATCTGAAAACCCAGCCAAATCTAAG
AATCCAGTCAAAAAGAAGAGGAGTTTTGGAGAATCACTTTCCTCAGACAGTGGTGCAGGT
TTGGAGGCTCTTGGGAAAAAGTTAGATGGAGGCAAGACAATCCAGGTTGTAAAAAGAAAT
GCAGTCACCAAGAAAATCACTGGGGTAGTGCAGATGAATATGAAAAGGAAACCCTTGCAG
AATACTGATCCAAACAAGCCTCCAGTAAAAACCTATAGTTCAAGCCATAATGCGCTCCAG
AGGATAGCTGAAGCCAAGAAGGCAGAAGATATAACCTCAGCAGCTGTTTCAGGTGCAGAG
GTCACAACGCCGAAGTCCTTGAAGGGTATCCTCCAGAAGAATAATCTGTCTGTTGATTCT
GTTGAGACAAGTGAGAAAGAGACGGAGAGTGCAGTGACGTCTGTAACTGAAGTATCTGTT
CGTACAGGTAATGCACTGAAAGAGGATAAATCAGAGCAATCTGTGGTAAAGCAATATACA
AATACCAAGAAGCCAGTGAAGGGCAAGGTCAAAGGATCCACAAAGGTTGCCAAGCCAAAA
CAGGATGTGAAAAACAAAACTGTATCTATGACTCCCAACACTCCAAACATTGTTCTGAAA
TTTTCAATCACCCCTTCAATGGATAATGGTAAATTTAATTTGACAGTGGTTTCATCATCT
GAAGACGATCAAGAAAAGTCTGACTCGAAAGAGCAGAATGTGCAAATGGGCATTCCATTA
TCAATAAAACACAATCCCAAAGGGACRGAGAGTGCAGTGACTGAAGTGACTGAAGTATCT
GTTCGTACAGGCAATGCACTGATGGGCATTCCATTATCAATAGAACACAATCCCAAAGCA
GCTGCCCCATCTGCCGATGACCGGAAGGAGTTGGACAAGCCTAAACAAGTGCCTGTTACA
GATGAAGAGCTCAAAAAGGGGTCCCCTATCCAAGTCCATATTTCAAATGGTGCAAATGGT
CATAAAACTCCAAGCAGTGCCAGCATGAGCACCCTCAATGACGTTTCAACCAGTTTAGCA
GAAGCTGCTCATATAAGTGTAGGACTGGATGAAACAAAGTCAGATCAAGGAACTATGGTT
CCTTCTGGATGCGTCTACACAACAGCCAGAAAGGTGGCACATATATCTACTCATCAATCT
GTTGTGCAGATAAACAACTCGCCTCCAGTTCCAATAAGCTATGTGTATGGGTCTGTTGCA
AGCTCAAGCAAAGCAAAACCAGATATAGCCCAACCRGTCCAAACACCATACAAGAGTAGC
TATGGCAATGATGGTACCCAGATTCAACAGCATATTCTTATGTCTGACCAGTACGAGATG
CCCCTAAATGGCCATCAAGGAAATGAAAGTTGGCCACACCATCAACCAAGTGTTGTTACA
CAACCAAGTATAGTGTCAGCTCCATCAAGTAACAGTTTAATAACTAAAGGTAATGTCGGT
ATGACTGAGTTATTCCCAGTTGAGGTGCATGAAGAATCTCTCATTTTGGGTAACGGTGAG
CATAAGGAAGCTCCAAGTAATCATCCCATAAGTGACAATATGCCAATAACTGTACGTATC
CAGCATACTGCACAAAATGCCAACAAAGTAATCCAGAATAAGGAGGGTCCATGTAAACCT
GCACATCGTACATTGACTGCAATTGCTAGTGCCTCTGAAAAGGAAATGGCGACATGTTCA
GGAGCAGACAATTTTGATTTAGTGGACATGGAAATTTCAACCCCTGCTCGTCATGTACCC
AACAGCATCGAAGCGATCTCTAATGAGGCAGATGTGGTGCCAGATAATAGTGTTGGAAAT
AACTCAGTGGTCCCCACTCTGAAATCAGATGAAGAAAAGAATGCCAAAAGTGACGTTGAG
GAAACCAAGACAGCTGGCAGGAAGGACAGTGAGGTCATTTCCCTGTCAGAATGGACTGAT
GAAGAGGTTAAGAGCAGGGTTGAAGGTCAACAAGTACAGGTTGCTAGTTGGACAACATAC
CTGCATGAAGACACTAATAGTCCAATGAGGTCAGCCTTCGGTTCAAAGCAGTCATTTAAA
GAGGCTCTATCATCACTGCAGAGCACCTTGCAGACAGTGAGCCATAGTGGAGATGCAGAA
ATTAGCAAGGATGAAGCAACTGCTCACCATCAGGTAATAGAAGTTCCAAAGGATCCATCC
CCCTCAACTGATGTGCAAAATACAACTCAAATAGATGTAACCAGCAATAAGAGCCAGTTG
GTGAGTGTGCCAAAAGAAGCAGTACTTTCTCCCAGTGCCAGCCCAGTGTCACAGAATATC
TCTGAAGTGTCTGGTAATGCATTTCAGCCGGACAGAACTGTGCCATTACCTCACTTAGAT
GTTCCTACAGATTTACTGTGTACCAATCACACAAGTGAGAATGCCTCTGTCAAGAACACC
CTCAGAATAGAAATACCCAACCCTACAAAAGTTGATGGTGGGACAGGAAATAGCATGTGC
AACGGGACAAGTCAGTTCCAAGTAGAGACTGTCACTGATGGAAGAAATGGTGTTCCTGTC
CCTACAGTCATTAAGTCAGCAGATTCTGGAAATGATGATAGCCTTGAATCTCAACAAAAG
ATGGGTGTTGTGTCAAAGGATAATAGTGTAGTTGATACTTGTGTGACCTCCAGCGTGATT
TTCGAGGACAGAGGCACCTTTGAGGAGACTTTGAAACGATCCAAATCACCAGGCACACCT
GTTGAAGATGAGTTCAGCAACCAAGATCCTTTTGGTCCAAAAGAGAGAATGAACTATGAA
ACACAAAGCAGAACTGACCACTTTGCTTCATCAGATATTGGAGGTCCTAGCTCAATGAAA
TATGAGGAGGAAAACAATAATGCCTGTCATGAAAAGGAAAATGAACCACATTATCATGTG
AAAGATGAAAGGCACAGGCATCAATCGGACTACAACAGACGCGGCAACAGATACCCTGAT
AGCCCAAGGAATCGACAAAGACCTGTTTACATGCGTGAACTCAGTAATGTTAGTGATATC
AGTATAGAAAATGATGAGTTTGGGACTTTTGAGGATGGGTACAGCCAAGAAGCCTTGGAA
CCATTGCTTGTAAGAGGAAGAGACGCCAGAATGGATCACATTGAGTACTCAAAAGATGAT
CCAAGGATATCAAGAAGGGAGATGTATGACGATGATCAGGATTACTCAGACAGGACTATG
TCTAGCCATCCATGTAAAGAAACACATTCTCATTACACACACCCTCCTCYTCCTAGAATT
GAAAGATTGGATAACGAGGAAAGTGTTTACTCCTATTCTCAACCGGCAGAGAGAGTTCAC
AGATATGAAGCACCAGACAGACCTATCCAAAGGTATAGAGAGGAGCAGAGTCCTGACTCR
CGGATATATGCAAAAAGTGATGGTGGAATTTCAAGGAGGGATAGTGGAGGACWGTTTCAA
GAAACTCCAGTTGACCCGATGATAAGGGAACAGATGACAGCCGTTCAGGCACTGCAGATT
CAAATAAATGCTGCTGTTAATCCAGCACATAGGGCAGCTCTTGTAATGGCTTTACAAGCT
CTCACTGGAGGCCCAGTGCAATCATCCACTGGAGAAGTAAGACCTGATGTCGAGGCATCN
NCAGTTCCTGAAAGGCAGATAGAATATAGAGACGTTTCAGATGAAGTATCGTCAAAGCAC
TTTCGTGATGACTCTGTTCACGAAGATCCAAGTAACAGGAAGGTTGAATTTACTGTTGTT
TTGAGAGATGATGATGAGCAGTTCTTGAGGAAAGACAATACCAATCAGTCAAGGGCAGGA
GATCACAGCAAAGTACAAAGGCACCCTTATGATGCTCAGGAAAGATACCCAGACTCATCT
GCACAGCATGAACATGGTTCTCACTACTATCGAGTTGTTGAGCTCAGTGATGATCCACAT
TCTGACTATCCAAGACAGGATGGCGATCCTAAAGAACTGAGACCACTAAYGTGGCCTCAT
ACACAAGCAGAAGAAAGCAAGAAAATATCCCGGAGCAAGGCCAGACAAAACATGCAAAAA
GACAAAACGCCTCATCCTAAACCAAGTAATATTTTACCTTGTTCAAAGAAGTTGAATTGT
AAGCAAGAAGAATCAGTGAGAGGGATATTGAACAATACATCTTGTGCTGAGGCACTCGCT
AAAGAAAATTCCAATGAATGCCTTGTAAAGAGAGTCGTGCATCCTGAAGTAGTTGGCAAG
AAAGAAGGACAGGCATCGTCTGATGGAAAGGAAAAAGGGCAAATCAAGGAGGCTCTCGGT
GAGATAACAGACAAACCCGATCATGTCATTGAACAAACAATTACAGAATTTGTAAGTGAA
GCAAGGGTTGCTTCCAGCCAGGTTAATAGTGGAAGTAAAGAACAAAATGACAACATTGCT
AGAGAAGTTCATGTTTCTTGTGCAACCCACAAAGACCAACTTGAGCAAACAARCTGCGAT
TCAGTAGAGAATGCCTCGTTMGATCACATCAGAAATGGAAAAGGAAGTGRAGACGAAAGG
AGGTTGGATACATCAAACRAATCTACCACACCTRCAAGCAGTCACTCAGGTGGGAAGAAG
AAAAGGAAAAGTCCAGAGTCTAAGAAATATGACTATGGCGATGATGAAGTAGGTGAATCT
GATTATAAACGGACTCCTCAAAAAAGAAAGCTAAGTGAAAGGAGTCCTGAAAGGCACAGA
AAATACAAACACACTGGAAAYGATGGAGAGAAAACTAGACACAAACGGAAGTATGTATCA
GGCTCGGAGAGTGATATTGATAGCGACAGAGGAGAGCATGTTCGTGAGCCAGGGAGTAAA
TTCAAACATYACAGACAATTCTCCCGATTTAACAAAGGGTATGACTGGAAATCAGCTAAG
CGTGGGCCATTCAGACCCGGCTCTGGAATGAGGGCCCGCACCCCTTCCCAGAGGTTTGAT
TACAGGAAATACATATATCCTGGAAACTTGGGAAAGCCTTATGGAAACCAAAAAACTGTT
AGTAGWKGWAGAGGGAGGGGATTCTCACGAGGASGYGYRCACCCCCCTGGTCTTTGGAGG
GAAAAGGAAACCTATTGCATTGACTTTACAAAAGAATTTAAGAACTCCCCTTCCAAATCA
ATGGCATCACTTGGGTACACATCGATTGTTTCCTGGGAAGATATCCATGTTGCCCTGTTG
GAAATCAAAGCGAAAATGCACGCTGTGGAGAACAGTTCAAGAGAGGTTCGAAAAGCATCA
TCTCAATTACAGGTTGCTCCTCTTCTGAAGGTTCATAAGTCAGCGTTGACCGCTCTACAG
TGCATTATGTCAGAAGTGTTTGGTAGGATCTCGATTGATAGACGTGAGATGTACCTGCAT
CGAAGGAAGTATGAGATCTTGATGGCAGACATCCGGATTCACGCTGAAGTCCTTGGAAAG
TTGATACCACCAAACCAAGAGGAGGCAATGTTGTCTGAGTTTGTCCCCAATACAACTGGT
ATTCCTAGAGTTAAGCCAGCGATTGAATTGAAAGTAATGAATTGGTTGAGTCTAATGGCC
AACTCAGAAATGCTGCTGGCCGTCAAAGACATTATCAAGAAAAAAAGAAACAATCTTGAA
TATAGAGTTGATGCAATGAAAGCGTTGGATAAGAAACAGCCAAGAAGGGTAGAAGATCGT
GTGAACAGACATTTCCCTAGAAGCAGACAGTGGTCAGGAAGTGATATTTCACCAGACACG
ACTAGACCTGAATGTGGCAATCACAGAGATGCAGGGCAAATCAAGTTAGAAGTTTCACCA
GAAGTTCGTTCGTGTCCAGAGTTTTGTCCCAGCACGCCAGAAACACCAGTTGAGCATGTG
CCTAGAGGATCTTCAGAGATTCGTTTGCCTACACACTATCGTACTGGGTATCGTGAAGAA
CATCCTGAAGCAGGTCYATCTACAGACTTTAAATATCCACCTGAGCCAGTCAGGAAACCT
ATCAGTACCAGTGAAGAAAATCTAGTACTTATGGATATTTGTATGCCCCATGATGTTGAT
GAAAATGTGTCTTTCAGTCTGGTGGATATTCCTTCAACTGGGGACCAAAGACCAGCAGAA
AGTGACCAGTGTACTAAACCTGTCCCAAGTAAAGATCTTACAACTGAATTCTCCGCAGCA
GACAGTAGCTCTAATGATGTAAACTACACAAATATATCTCAGAAAGTGTCTCCAGAACAT
TCAGTGGTTCCTCAGATGCCATATGACTATGAAGCTCCAAGTGGGTTTGTGAATTCCTTT
AAACCTGCTACCCCAGCAAGGTTTCATCATTCAGAGCCAAAGTTCTACATCTCCAGGGTG
CAGAGACTTGCCTCCAAGACACTGATGTCCCCAGAGTCAGGCTCTGATCTTCAGATGCTG
CTGAAGAGCGAGGCAGACAGGAAGTTGAAACGAAGTAAGAGCCAACAATCACCCTCCTCA
TCCGATGAGCCATCAAGTCAAGTTGACACGAGTGTCGGGAAGTCTGAACTGAAGTCTCCG
AGGTATTCCAAGAAGCGGCATTTCCTGGCCAAGTTTCAATCTGACTCGGAGAGACCCGAT
GACAGTCCGAAAGTTGACTCCTCAATGCTGTGTAAATCCCCTGAACCCGTGTCAACAAAA
ATCAGGGGGAACAACCTCAATGCGATGTACAACGAGTATGATGAGAGCTGTCTTGTGGAT
GGGAAGGCCAAGATTGACAGCTGTGTCCTACAACCTTCACCACCNNCACCTACATCTAAC
TCTACAAATATAACAAGCCATGTAGGACCATCG

>hpul
ATGACGGGAACAGGAGTTACCCTGAGTGAACGTTTTAAAGGACTGAACCCCTGGAAACTG
TCCTCTCTTGAAGAAGAATTTGAACAGCGACCCACCTCAAGCGTGTCATTGAGTAATATC
TTGAAGTTAAGCTCTCTTGCAATAACTGTCAACGGAAAGAGTAAGAGCAGACGTCCAAAG
GTGCCCAGCTCCAGGAAATATGCCACTACGTCCCTCCATAAGTTGTTCAGCCAGAAATCA
ACTGGAAAGGAGGCTAAGACTGAGAAACTGAAGAGCAGCAACGGGGATGTTACGGTTGAT
CAAAAGAAGAGAATTGATCCATCARGTGCGGAGAAATCAAAATGTGAGAAATCTGGAGAG
GTATCTTTGCAAGGAGCCATACAAGGAAAACCCAGCAACAGTAAGGCACTTGTAGATGTA
TCTAAACAAACCAACATCAATCAATCGAAGGGTTCCATGAATCTTCCGCAGAATGGAGTT
ACATCAAGTACTGAAAGACCAAGAGATCCACGTCTGTTGTATGGCAAAGGACAGTACAGT
ATCCTTGCCAAGACACCTGGAGCAGTTCCTCAGTCTGGTAAACCAGCGATTCCTGAAAAA
TCAGAAAATCAGGACACATCTGAAAATTCAAGTAAATCTCAAAACCCAGTCAAATCTAAG
AATCCAGTCAAAAAGAAGATGAGTTTTGGAGAATCTCTTTCTTCAGACGGTGGTGCAGGT
TTGGAGGCTGTTGGTAAAAAGTTAGATGGAGGCAAGACAATCCAGGTTGTAAAAAGAAAT
GCAGTCACMAARAAAATCACTGGGATGGTGCAGATGAACATGAAAAGGAAACCCTTGCAG
AATACTGATCCAAACAAGCCTCCGGTAAAGAAATATAGTTCAAGCCATAATGCACTCCAG
AGGATAGCTGAAGCCAAGAAGGCAGASGATWTAWCCTCAGCAGCTGTTTCAGGTGCAGAG
GTCACTACCCTGAAAGCCTTGAAGGGTATCCTCAAGGAGGATAATCTGTCTGYTGACTCY
GTTGAGACTAGTGAGAAARGGACRGAGAGTGCAGTGACGTCTGTAACTGAAATATCTGTC
CGTACAGGTAATGCACTGAAAGAGGATAAKTCAGAGCAATCTGTGGTAAAGCARWGTWCA
AATACCAAGAAGCCAGTGAAGGGCAAGGTTAAAGGATCCACAAAGGTTGCCAAGCCAAAG
CAGGATGCGACAAACAAAACTGTATCTATGACTCCCAACACTCCAAACATTGTTCTGAAA
TTTTCAATCACYCCTTCRATGGATAATGGRAAATTYAATCTGACAGTTGTTTCATCATCT
GAAGACGATCAAGAAAAGKCTGACTCTAAAGAGCAGAATGTGCAAATGGGCATTCCATTA
TCAATAGAAAACRRTCCCAAAGnnnnnnnnnnnnnnnnnnnnnnnnnnnnnnnnnnnnnn
nnnnnnnnnnnnnnnnnnnnnATGGGCATTCCATTATCAATAGAAAACRRTCCCAAAGCA
GCTGCCCCATCTGCAGATGACCGTAAGGAGTTGGATAAGCCTAAACAAGTGCCTGTTACA
GATGAAGAGCTCAAAAAGGGGTCCCCTATCCAAGTTCATATTTCAAATGGTGCAAATGGT
CATAAAACTCCAAGCAGTGCCAGCATGAGCACCCTCAATGACGTTTCAACCAGTTTAACA
GAAAGTGCTCATATAAGTGTAGGCCTWGATGCAGCAAAGTCAGATCAAGGATCTATGGTT
CCTTCTGGATGTGTGTACACAACAGCAAGAAAGATGGCWCAGGTATCTACTCATCAATCT
GTTGTGCAGATAAACAACTCRCCTCCAGTTCCAATAAGCTATGTGTATGGGTCTGTTGCG
AGCTCAAGCAAAACAAAACAAGATAAAGCCCAACCAGTCCAAACACCATACAAAAGTGGC
TGTGGCATTGATGGTACCAAGATTCAACAGTATATTCCCGTGTCTGACCAGTACGAGATG
CCCCCAAATGGACATCGAGGAAAAGGAATTTTGCCACACCATCAGCCAAGTGTTGTTACC
CAACCRAGTYTAGTGTCRGCTGCATCAAGTAACATTTTGATAACCAAAGGTAATGTTGGT
ATGRMTGAGTCATTCACAGTYRAGRTGCATGAAGAATCTCTCATTTTGGGTCACAGTGAG
CAAAAGAAAGCCCCAAGTAATCATCCCATAAGTGAGAATATGCCAATAACTGTACAGATC
CAGCAAAATGCGCAAAATGCCAACAAAGTAATCCAGAATAAGGAGGGTCAATGTAAACCT
GTACATCGAACATTGACTGCAATTGCTAGAGCTTCTGAAAAGGAAATGGCGACATGTTCA
GGAGCAGACAACTTTGATTTAGTGGACATGGAAATTTCAACCCCTGCTCGTCATGTACCC
AACAGCATCGAAGTTATCTCTAATGAGGCAGATGTGGTACCAGCTATTTGTGTTGGAAAT
AGCGCAGACGTCCCCACTCTGAAATCAGATCAAGAAAAGAATATCAAAAGTGACATAGAG
GAAACTAAGACAGCTGGCAYAAAGGASAGTGARGTCATTTGCCTGTCAGAATGGACTGAT
GAAGAAGTTAAGAGCAGGGTTGATGGTCAACAAGCACAGGTTGCTAGTTGGACAACATAC
CTGCATGAAGACACTAATAGTCCRATGAGGTCKGCCTTCGGTTCAAAGCAGTCATTTACA
GAGGCTCTATCATCACTGCAGAGCACTATGCAGACAATGAGAGAAAGTGGAGATGCAGAG
ATTAGCAAGGATGAAGCAACTGCTCACAATCAGGTAATAGAAATTCCAAAGGATCCATCC
CCCTCAGCTGAAGTGCAGCATACAACTCAAAAAGATGTAACCAGCAATAAGAGCCAGTTG
RTGTGTGTGCCGAAAGAAGCAGTACTTTCTCCTAGTGCCAGCCCAGTGTCACAGAATATC
TCTGAATTGTCTGGTAATGCATTTCAGCTGAACAGTACTTTGTCATTACCTTGCTCAGAT
GTTCCTACAGATTTACTGTGTACCAACCACACAAGTGAGAAGGCCTCTGTCCAGAACACC
CTCAGAATAGAATTAACCAACCCTCCAAAAGTTGATGGTGGGACAGGAAATAGCATGTGC
AACGGGACAAGTCAGTTCCAAGTAGAGACTGTCCCTGATGGAAGAAAAGGTGTTTCTGTC
CCTACAGTCATTGGGTCAGCAGATTCTGTAAATGAAGATGGCCTTGAATCTCAAGAAAAG
ATAGGTGTTGTGTCAAAGGATAATAGTGCAGTTGATACTTGTGTGACCTCCAGSATGATT
GTGAAGGACAGAGGCATCTTTGAGGACACTTTGAAACGATCCAAATCACCAGGTACACCT
GTTGAAGATGAGTACCTCAACCAAGATCCTTTTGTTCCCAAAGAAAGAATGCATTATGAA
ACACAAAGCARAACYGACGACTTTGCTTCATCAGATATYGGAGGTCGTAGCTCAATGAGA
TATGAGGAAGAAAACAATAATGCCTATCATGAAAAGGAAAATGAACCACATWATCATGTG
AAAGATGAAAGGCACAGGCATCAATTGGACTACAACAGACGCGGCAACAGGTACCCYGAT
AGCCCAAAGAATCGACAAAGACCTGTTTACATGCGTGAACTCAGTAATGTTAGTGATATC
AGTATAGGAAATGATGAGTTTGGGACGTTTGAGGATGGGTACAGCCAAGAAGCATTGGAA
CCATTGCTTGTAAGAGGAAGAGACTCCAGAATGGATCACATTGAGTTCTCAAAAGATGAT
GCAAGGATATCAAGAAGGGAGATGTATGAAGATGATCAGGATTACTCAGACAGGACTATG
TCTAGCCATTCATGTAAAGAAACACATTCTCATTACACACACCCTCCTCCTCCTAGAATT
GAAAGATTGGATAACGAGGAAAGTGKTTACTCCTATTCTCAACMGGCAGAGAGAGTTCAC
AGGTATGAAGCACCAGACAGACCTATCCAAAGGTATAGAGAGRAGCAGAGTCCTGATTCA
CGGATTTATGCAAAAAGTGATGTTGGACTTTCAAGGAGAGATAGTGGAGGACAGTTTCAA
GAAACTCCAGTTGACCCGATGATAAGGGAACAAATGACAGCCGTTCAGGCACTGCAGATT
CAAATAAATGCTGCTGTTAATCCAGCACATAGAGCAGCTCTTGTAATGGCTTTACAAGCT
CTCACTGGAGGCCCAGTGCAATCATCCCCTGGAGAAGTGAGACCKGAGGTMRAAAAATCT
ACAGTTCCTGATAGGCAGGTAGAATATAGAGATGTGTCAGATGAAGTATCATCAMAGCAC
TTTCGTGATGACTCTGTTCACGAAGATCTTGGGAACAGGAAGGTTGAATTTACTGTTGTY
TTGAGAGATGATGATGAGCAGTTCTTGAGGAAAGACAGTACCAATAAGTCAAGGGCAGGA
GATCACAGCAAAGTACAAAGGCACTCCTATGAWTCTCAGGAAAGGTACCCAGACTCATCC
GTACAGCATGAACATGATTCCCACTACTATCGAGTTGTTGAGCTCAGTGATGATCCACAT
TCTGACTATCCAAGACAGGGTGGTGGTCCTAAAGAACTTAGACCATTAACGTGGCCTCAT
GCACAAGTGGAAGAAAGCAAGAAAATATCCCGGAGTAARGGCAGAAAAAACATGCAAAAA
GACAAAATGCCTCATCCTAAACCAAGTGATATTTTACCTTGTTCAAAGAATCTGAATTGT
AAGCAAGAAGAAACGGTAAGAGGGATATTGAACAATACATCATGTGCCGAGGCAYTTGGT
ATAGAAAATTCCAACGAATGCCTTGCAAAGAGAGTTGTGCATCCKGAAGTAGTTGGAAAC
AATGAAGGAAAGGAATCATCTGATGGCAAGGAAAAGGGGCAAATCAAGGAGGCTCTCAGT
GAGATAAAAGACAAACCAGATCATGTCATTGAACAAACAATTACAGAATTTGTGAGTGAA
GCAAGGGTTGCTTCCAGCCAGGTTAATAGTGGAAGTAAAGAGCAACATGATAACGCTGCT
AGAGAAGCACATGTTTCTTGTGTAACCCACAAAGACCAACTTGAGCAAACAAACTGCGAT
TCAGTAGAGAATGCCTCGTTAAATCACATCAGAAATGGAAAAGGAAGTGAAGACGAAAGG
AGGCTGGATACATCAAATGAATCTACCACACCTACAAGCAGTCACTCAGGTGGGAAGAAG
AAAAGAAAAAGGACCGAGTCTAAGAGATATGACTATAACGATGATGAAGTAGGTGAATCT
GATTATAAACGGACTCCTCAAAAGAGAAAGCTAAGTGAAAGGAGTCCTAAAAGGCACAGA
AAATACAAACACACTGGAAATGATGGAGAGAAAACTAGACACAAATGGAAGTATGTATCA
GGCTCAGAAAGTGATATTGATAGTGACAGAGGAGAGCATGTTCGTGAGCCAGGGAGTAAA
TTCAAACATCACAGTCACTTCTCCCGATTTAGCAAAGGGTATGACTGGAAATCAGCTAAG
TGTGGGCCATTCAGACCCAACTCTGGAACGAGGTCTCGCACCCCATCCCAGAGAATCGAT
TACAGGAAATATATATATCCTGGAAACTTGGGAAAGCCTTATGGAAACAAAAGAACYGTT
AGTAGTKGMAGAGGGAGGGGATTCTCACGCGGACGTGCACATCTCCGTAGTGTTTGGAGG
GAAAAGGAAACCTACTCCATTGACTTTACGAAAGAATTTAAGAACTCGCCTTCCAAATCA
ATGGCATCCCTTGGGTACCCAGCTATTGATTCCTGGGAAGATATCCATGCTGCCCTGTCA
GAAATAAAAGCGAAAATGCATGCTGTGGAGAACAGCTCAAGAGAGGTTAGAAAAGCATCA
TCTCAATTACAGGTYGCTCCTCTTTTAAAGGTTCATAGGTCAGCTTTGACCGCTCTACAG
TGCATTATGTCAGAAGTGTTTGGTAGGATCTCGACTGATAGACGTGAGATGTACCTACAT
CGAAGGAAGTATGAGATCTTGATGGCAGACATCCGGATTCATGCTGAAGTCCTTGGAAAG
TTGATACCACCCAGCCAAGAGGAGGCAATGTTGTCTGAGTTTGTCCCCAATACAACTGGT
ATTCCTAGAGTTCAGCCAGCGATTGAATTGAAAGTAATGAACTGGTTGAGTCTAATGGCC
AACTCAGAAATGCTGCTGGCCGTCAAAGACATTATCAAGAAAAAAAGAAACAATCTTGAA
TATAGAGTTGATGCAATGAAAGCGTTGGATAAGAAACAGCCAAGAAGGGTAGAAGATCGT
TTGAACAGACATTTCCCTAGAAGTAGACAGTGGTCAGGAAGTGACATTTCACCRGACACC
ACTAGACCTGAATGTGGGAATCACAGAGATGCAGRGCAAATGAAGATAGAAGTTTCACCG
GAAGTTMGTTCGTGTCCAGAGTTTTGTCCCAGCACACCAGAAACTCCAGTTGAGCATATG
CCTAGAGGATCTTCAGAGATTCGTTTGCCTACACACCATCGCATTGGGTATCGTGAAGAA
AATCTTGAACCAGGTCCATCTRCAGACTTCAAATATCCACCTGAGCCAGTCAGGAAACCT
ATCAGTACCAGTGAAGAAAACCTAGTACTTATGGATATTTGTATGCCCCATGATGCTGAT
GAAAATGTGTCTTTCAGCCTGGTAGATATTAATTCAACTGGGGACCAAAGACCAGCAGAA
AGTGACCAGTGCACCAAACCTGTCCCAAGTAATGATCTTACAACTGAATTCTCTGCAGCA
GACAGTAGCTCTAATGATGTAAACGACACAGATATATCACAGAAAGTGTCTCCAGAATGT
TCAGTGGTTCCTCAAATGCCATATGNNNNTCCAACTCCAAGTGGGTTTGTAAATTCCTTT
AAACCTGCTACCCCATCAAGGTATCATCATTCAGAGCCAAAGTTCTACATCTCCAGGGTG
CAGAGACTTGCCTCCAAGACACTGATGTCCCCAGAATCAGGCTCTGATCTTCAGATGCTG
CTGAAGAGCGAGGCAGAGAGGAAGTTGAAACGAAGTAAGAGCCAACAGTCACCATCCTCT
TCAGATGAGCCATTGAGTCAAGYTGATGTGACTGTTGGGAAGTCTGAACTGAAGTCTCCT
AGGTATTCCAAGAAGCGGCATTTCCTGGCAAAGTTTCAATCTGATTCAGAGAGACCCGAT
GACARTCCGAAAGTTGACTCCTCAATGCCGTGTAAATCCCTTGAACCTGTGTCTACAAAA
ATCAGGGGGAACAACCTCAATGCGATGTACAATGAATATGATGAGAGCTGTCTTGTGGAG
GAGATTGCCAAGATAGACAGCTGTGTCCTAGAACCTTCACCACCNNCACCTACATCKAAC
TCTAAAAATGTACCAAGCCATGYAGGACCATCC

>snud
ATGATGGGGACAGGAGTTACCCTGAGTGAACGTTTTAAAGGACTGAACCCCTGGAAACTG
TCCTCTCTTGAAGAAGAATTTGAACAGCGACCCACCTCGGGCTTGTCACTGAATAATATC
TTGAAGTTAACCTCTCTTGCAATAACTGTCAATGGAAAGAGTAAGAGCAGACGTCCGAAG
GTGCCTAGCTCCAAGAAATATGCCACTACGTCCCTCCATAAGTTGTTCAGTCAGAAATCA
ACTGGAAAGGAGGCAAAGACTGAGAAACTGAAAAGCAGCAATGGGGATATTACTGTTGAT
CAAAAGAAGAGAATTGATCCATCAAATGCAGAGAAATCAAAATATGAGAAATMTGGAGAG
GTACCTTTGCAAGGAGCAATACAAGTAAAACCTAGCAACAGTAAGGCACTTATAnnnNNN
NNNNNNNNAACCAACATCGATCCATCAAAGGGTTCAGTGAATCTTCCGCAAAATGGAGTT
ACACAAAGTACTGAAAGACCAAGGGATCCACGTCTGTTGTATGGCAAAGGACCATACAGT
ATCCTTGCCAAGAAACCTGGAGCAGTTCCTCAGTCTGGTAAGCCAGCAAATCCTGAAAAA
TCAGAAAATCAGGACATATCTGAAAATCCAAGTAAATCTGAAAAWCCARKYAAATCTGAA
AAACCAGTCAAAAAGAAGAGGAGTTTTGGAGAATCTCTTTNTTCAGACAGTGGTGGAGGC
CTGAAGTCTGTTGGGAAAAAGTTAGATGGAGACAAGACAATCCAGGTTGTAAAAAGAAAT
GCAGTCACCAAGAAAATCACTGGGGTGGTGCAGATGAATATGAAAAGGAAACCCTTGCAG
AATACTGATCCGAACAAGCCTCCAGTGAAAAAATATAATTCAAGCCATAATGCACTCCAG
AGGATAGCTGAAGCCAAGAAGGCAGACGGTTTAACCTCAGCAGCTGTTTCAGGTGCAGAG
GTCACAACACCGAAAGCCTTGAAGGGTATCCTCAAGAAGGATAATCTGTCTGTTGACTCA
GTTGAGACAAGTGAGAAAGGGACGGAGAGTACAGTGACCTCTTTAACTGAAGTATCTKCT
CATACAGGTAATGCACTGAAAGAGGATAAATCGGAGCAATCTGTGGTAAAGCAAAGTACA
AATACCAAGAAGCCTGTCAAGGGCAAGGTCAAAGGATCCACAAAGGTTGCCAAGCCAAAA
CAGGATGTGAAAAACAAAACTGTATCTATGACTCCCAACACTCCAAACATTGTTCTGAAA
TTTTCAATCACCCCTTCAATTGATAATGGTAAATTTAATTTGACAGTTGTTTCATCATCT
GAAGACGATCAAGAAAAGTCTGACTCTAAAGAGCAGATTGAGCAAATGGGCATTCCATTA
TCAATAGAAAACAATCCCAnnnnnnnnnnnnnnnnnnnnnnnnnnnnnnnnnnnnnnnnn
nnnnnnnnnnnnnnnnnnnnnATGGGCATTCCATTATCAATAGAAAACAATCCCATAGCA
ACTGCCCCATCTGCAGATGACCGGAGGGAGATGGACAAGCCTAAACAAGTGCCTGTTACA
GATGAAGAGCTCAAAAAGGGGTCCCCTATCCAAGTTCATATTTCAAATGGTGCAAATGGT
CATACCACTCCAAGCAGTGCCAGCATGAGCACCCTCAATGAAGTTTCAACCAGTTTAGTA
GAAAGTGCTCATGTATGTGTAGGACTGGATGAAACAAAGTYGGATCAAGGATCTAAGGTT
TCTTCTGGAAGTGTCTATACAACAGCAAGAAAGATGGCACAGGTATCTACTCATCAATCT
GTTGTGCAGATAAACAACTGGCCTCCAGTCCCAATTAGCTATGTGTATGGGTCTGTTGCG
AGCTCAAGCAAAACAAAACCAGATATAGCCCAACCAGTCCAAACACCATACAAAAGTGGC
CATGACATTGATGGTACCCAGGTTCAACCGTATATTCCTATGTCTGACCAGTACAAGATG
CCCCCAAATGGCTGTCAAGGAAATGAATTTTGGCCACACCATCAGCTAAGTGTTGTTACT
CAACCAAGTATAGTGTCAGCTGCATCAAGTAACAGTTTAATAGCCAAAGGTAATGTTGGT
ATGACTGAGTCATTCCCAGTTGAGGTGCATGAAGCATCTCTCCTTTTGGGTCACAGTGAG
CCAAAGGAAGCCCCAAGTAATCATCCCATAAGTGAGAATATGCCAATAACTGTACATATC
CAACAAACTGCGCAAAATACCAACAAAGTAATCCAGAATAAGGAGGGTCCATGTAAACCT
GTACATCGTACATTGACTGCAATTGCTAGAGCCTCTGAAAAGGAAATGGCAACATGTTCA
GGAGCAGACAATTTTGATTTAGTGGACATGGAAATTTCAACCCCTGCTCGTCATGTAACC
AACAGCATCGAAGGTATCTCTAATGAGGCAGATGTGGTACCAGCTAATAGTGTTGGAAAT
AGCTCAGTAGTCCCCACTCTGACATCAGATGAAGAAAAGAATGTAAAAAGTGACGTTGAG
GAATCCCAGACWGCTGGCAGAAAGGACAGTGAGGTCATTTGCCCGTCAGAAGGAACTGAT
GAAGAGGTTAAGAGCAGGGTTGAGGTTCAACAAGCACAGGCTGCTAGTTGGACAACATAC
CTGCATGAAGACACTAATAGTCCGATGAAGTCGGCCTTTGGTTCAAAGCAGTCATTTACA
GAGGCTCTATCATCACTGCAGAGCACCATGCAGACATTGAGCGATAGTGCAGATACAGAG
ATTAGCAAGGATGAAGCAACTTCTCACCATCAGGTAATGGAAATTCAAAAAGATCCTTCC
YCCTCAACWGATGTTCAACCTACAACTCAATTAGATGTAACCAGCAATAAGAGCCTGTTG
GTGTGTGTGCCAACAGAAACAGTACCTTCTCCTAGTGCCAGCCCAGTGTCACAAAATATC
TCTGAAGTGTCTGGTAATGCATTTCAGCTGGACAGTACTTTGCCATTACCTTGCTTAGAT
GGTCCTACAGATTTACCGTGTACCAATCACAAAAGTGAGAATGCTTCTGTCCAGAACACC
CTCAGAATAGAATCAACTGACCCTCCAAAAGTTGACGGTGGGACAGGAAATAGCATGTGC
AAYGGGACAAGTCAGTTTCAAGTAGAGACTGTCCCTGATGGAAGAAATGGTGTTTCTGTC
CCTACAGTCATTGACTCRGCAGAATCTGGAAATGGTGATNNNNNNGAATCTGAAGAAAAG
ATAGGTGCTGTGTCAAAGGGTAATAGTGTAGTTGATACTTGTGTGACCTCCAGCGTGATT
TnnnnnnnnnnnnnnnnnnTTGAGGACACTTTGAGACAATCCAAATCACCAGGTACACCT
GTTGAAGATGAGTRCATCAACCAAGACCCTTTTGTTCCAAAAGAGAGAATGCATTATGAA
ACACAAAGCAGAACTGAGCACTTTGCTTTATCAGATATTGGAGGTCGTAGMTCAATGAGA
TATGAGGAAGAAAACAATAATGCCTATCATGAAAAGGAAAATGAACCACATTATCGTGTG
AAAGAAGGAAGGCACAGACATCAATCGGACTACAACAGAGGCAGCAATAGATACCCTGAT
AGCCCAAAGAATCGACAAAGACCTGTTTACATGCGTGAACTCAGTAATGTTAGTGATATC
AGTATGGGAAATGATGAGTTTGGGACTTTTGAGGATGGGTACAGCCAAGAAGCGTTGGAA
CCATTGCTTGTAAGAGGAAGAGACACTAGAATGGATCACATTGATTACTCAAAAGATGAC
CCAAGGATATCAAGAAGGGAGATGTATGAAGATGATCAGGATTACTCTGACAGGACTATG
TCTAGCCATTCATGTAAAGAAACACATTCTCATTACACACAGCCTCCTCCTCCTAGAATT
GAAAGATTCGATAACGAGGAAAGTATTTACTCCTATCCTCACCCGGCAGAGAGAGTTCAC
AGATATGAAGCACCAGACAGACCTATCCATAGGTATAGAGAGGAGCAGAGTCCTAATTCA
CGAATTTATGCAAAAAATGATnnnnnnnnnnnnnnnnnnGATGGTGGAGGACAGTTTCAA
GAAACTCCAGCTGACCCGATGATAAGGGAACAAATGACAGCTGTTCAGGCACTGCAGCTT
CAAATAAATGCTGCTGTTAATCCAGCTCATAGAGCAGCTCTTGTATTGGCTTTACAAGCT
CTCACAGGAGGCCCAGTGCAATCATCCACTGGAGAAGTGAGACCTGAGGTCAAGACATCT
ACAGTTCCTGATAGGCAGTCAGAATATAGAGATGTGTCAGATGAAGTATCATCAAAGCAA
TTCCGTGATGACTCTGTTCACGAAGATCCTAGCAACAGRAAGGTTGAATTTACTGTGGTT
TTGAGAGATGATGATGAGCAGTTCTTGAGGAAAGACAGTGCCAAGAAGTCAAGGGCAGGA
GATCACAGCAAAGTACAAAGGCACTCTTATGATGCTCAGGAAAGGTACCCGGACTCATCT
GTACTGCATGAACATGATTCACACTACTATCGAATTGTTGAGCTCAGTGATGATCCACAT
TCTGACTATCCAAGACNnnnnnGTGGTCCTAAAGAACTTAGGCCATTAACATGGCCTCAT
ACACAAGTGGAAGAAAGCAAGAAAATATCCCGGAGCAAGGCCAGAAAACACAAGCAAAAG
GACAAAATGCCTCATCCTAAACCAAGTGATACTTTACCTTGTTCAAAGAATTTGAATAGT
AAGCAAGWCGAAACAGTTAGAGGGATATTGAACAATACATCTTGTGCTGAGGCACTCATT
AAAGAAAATTCCAATGAATGCCTTGTAAAGAGAGTTGTGCATCCAGAAGGAGTTTGCAAC
AAAGAAGGAAAGGnnnnnnnnnnnGGAAAGGAAAAAGTGCAAATGAAGGAGGCTCTCAGT
GAGATAACAGACAAAMCAGATCATGTCATTAACCAAACAATTACASAATTTGTAAGTGAA
GCAAGGCTTGCTTCCAGCCAGGTTAATAGTGGAAGTAAAGAACAAAATAACAACATTGCT
AGAGAAGTACATGTTTCTTGTGCAACCCACAAAGTTAAAATTGAGCAAACAAACTGCAAT
TCAATAGAGACTGCCTCCTTAGATCACATCAGAAATGGAAAAGGAAGTGAAGACGAAAGG
AGGTTGGATACATCAAATGAATCTACCACACCTAAAAGCAGTCACTCAGGTGGGAAGAAG
AAAAGGAAAAGTCCAGAGTCTAAGAAATATGACTATAGTGATGATGAAGTAGGTGAATCT
GATTATAAACGGACTCCTCAAAAGAGAAAGCTAAGTGAAAGGAGTACTGAAAGGCACAGA
AAGTATAAACACACTGGAAATGATGGAGAGAAAACAAGACACAAAAGGAAGTATTTAACA
GGCTCGGAGAGTGATATTGATAGTGACAGAGNNNAGCATGTACGTGAGACAGGGAGTAAA
GTCAAACGTTACAGACACTTCTCCCGATTTACCAAAGGGTAYGACTGGAGATCAGCTAGR
TGTGGGCCATTCAGACCCAGCTCTGGAATGAGGGCTCGCACNNNNNNNNANAGATTTGAT
TACAGGAAATATATATACCCTGGAAACTTGGGAAAGCCTTATGGAAACCAAAGAACTGTT
AGTAGTGGAAGAGGGAGGGGATTCTTACAAGGACGTGCACCTCTCCATACTCTTTGGAGG
GAAAAGGAAAGCTATTCCATTGACATTACGAGAGAAGTTAAGAACTCACCTACCATTACA
ATGGCAGCACTTGGGTATACATCTATTGATCCCTGGGAAGATATCCATGTTGCCCTGTCA
GAAATCAAAGCAAAAATGCATGCTGTGGAGAACAGCTCAAGAGAGGTTAGAAAAGCATCA
TCTCAATTACAGGTTGCTCCTCTTTTGAAGGTTCATAAGTCGGCTTTGTCCGCTCTACAG
TGCATTATGACAGAAGTGGGTGGTAGGATCTCAAATGATAGACGTGAGATGTACCTGCAT
CGAAGGAAGTATGAAATCTTGATGGCAGACATCCGGATTCATGCTGAAGTCCTTGGAAAG
TTGATACCACACGACCAAGAGGRGGCAATGTTGTCTGAGTTTGTCCCTAATACAACTGGT
ATTCCTAGAGTTCAGCCAGCGATTGAATTGAAAGTAATGAACTGGTTGAGTCTAATGAAC
CACTCAGAAATGCTGCTGGCTGTCAAAGACCTTATCAAAAAAAAAATTAAAAATCTTGAA
CAGAGAGTTGATGCAATGAGAGTGTTGGATAAGAAATGGCCAAGAAGGGYAGAAGATCGT
TTGAACAGACATATCCCTAGAAGTAGACAGTSGTCAGGAAGTGACATTTCACCAGACACY
ACTAGACCTGAATGTGAAAATCACAGAGATGCAGGGCAAACCAAGTCGGAAGTTTCACCA
GAAGTTTGTTCATGTCCAGAGTTTTGTCCCAGCACGCCAGAAACTCCAGTTCAGCGTATG
CCTGGAGGACTTTCAGAGATTCGTTTGCCTACATACCACCGTATTGCGTATCCTGAAGAA
CATCCTGAATCAGGTCCATCAACAGCCTTCAAATATCCTCCTGAGCCAGTCAGGAAACCT
ATCAGTACCAGTGAAGAAAWCCTAGAACTTATGGATATTTGTATGCCCCATGATGTTGAT
GAAAATGTGTCTTTCAGCCTGGTAGATATTCCTTCAGCTGGGGACCAAAGACCAGCAGAA
AGTGACCAGTGTACTAAGCCTGTCCCAAGTAAAGATCTTACAACTGAATTCTCTGCAGCA
GACAGTAGCTCTAATGATGTAAATGACACAAATATATCACAGAAAGTGTCTCCAGAACGT
TCAGTGGTTCCTCAGATGCCATATGACTATGCAACCCCAAGTGGGTTTGTAAATTCCTTT
AAACCTGCTACCCCATCAATGTATCACCANTCACAGCCAAAGTTCTACATCTCCAGGGTG
CAGAGACTTGCCTCCAAGACACTGATGTCTCCAGAATCAGGTTCTGATTTACAAACGCTG
CTGAAAAGCGACGTAGAAAAGAAGTTGAAACGAAGTAAGAGCCAACAGACACCATCCTCA
TCAGATGAGCCATCAAGTCAAGCTGACATGAGTGCTGGGAATTCTNAANTGAATTCTCCG
AGGTATTCCAAGAAGCGGCATTTCCTGGCAAAGTTTCAATCTGANNNNGAGAGACCCGAT
GACAGTCCGAAAGTTGACTCCTCAAAGCTGTGTAAATCACTTGAACTTGTGTCAACAAAA
ATCAGGGGGAACAACCTCAATGTGATGTACGACGAGTACGATGAGAGCTGTCTTGTGGAC
AGGACTGCCAAGATTGACAGCTGTGCCCTAGAACCTTCACCACCANCACCTACATCTAAC
TCTAAAAATGTTCCAAGCCATGTAGGACAATCG

>sintSS
ATGGCGGGGACAGGAGTTACCCTGAGTGAACGTTTTAAAGGACTGAACCCCTGGAAACTG
TCCTCTCTTGAAGAAGAATTTGAACAGCGATCCACCTCAGGCTTGTCATTGAGTAATATC
TTGAAGTTAAGCTCTCTTGCAGTAACTGTCGATGGAAAGAGTAAGAGCAAACGTCTGAAG
GTGCCCAGCTCCAGGAAATATGCCACCACGTCCCTCCATAAGTTGTTCAGTCAGAAATCA
ACTGGAAAGGAGGCTAAGACTGAGAAACTGAATAGCGGCAATGGGGATACTACGGTTGAT
CAAAAGAAGAGAATTGATCCATCAAATGTGGAGAAATCAAAATGTGAGAAATCTGGAGAG
GTGCCTTTGCAWGGAGCRAAACAAGTAAAACCCAGCAACAGTGAGGCACTTATAGAAGGA
TCTAAACAAACCAACATCGATCCAGCAAAGGGTTCTGTGAATCTTCCGCAGAATGGAGTT
ACACCAAGCACTGAAAGACCAAGAGATCCACGTCTGTTGTATGGCAAAGGATCCTACAGT
ATCCTTGCCAAGACACCTGGAGCAGTTCCTCAGTCTGGTAAACCAGCAGTTCCTGAAAAA
TCAGAAAATCAGGACACATCTGAAAAGTCAAGTAAATCTGAAAACCCAGACAAATCTAAA
AATCCAGTCAAAAAGAAGAGGAGTTTTGGAGAATCTCTTTGTTCAGACAGTGGTGCAGGT
TTGGAGGCTGTTGGGAAAAAATTAGATGGAGGCAAGACAATCCAGGTTGTAAAAAGAAAT
GCAGTCACAAAGAAAATCACTGGGGTCGTGCAGATGAATATGAAAAGGAAACCCTTGCAG
AATACTGATCCGAACAAGCCTCCAGTAAAAACATATAGTTCAAGCCATAATGCACTCCAG
AGGATAGCTGAAGCCAAGAAGGTAGAAGATATAACCTCAGCAGCTGTTTCAGATGCAGAG
GTYGCTACGCTGAAAGCCTTGAAGGGTATCCTCCAGAAGGATAACCTGTCTGTTGACTCT
GCTGAGACAAGTGAGAAAGGGTTGGAGAGTGCAGTGACGTCCGTAACCAAAGTATCTATT
CGTACAGGTAATGCACTGAAAGAGGATAAATCAGAGCAATCTGTGGTAAAGCAAAGTACA
AATACCAAGAAGCCTGTGAAGGGCAAGGTCAAAGGATCTACAAAGGTTGCCAAGCCAAAA
CAGGATGTGAAAAATAAAACTGTATCTATGACTCCGAACACTCCAAACATTGTTCTGAAA
TTTTCAATCACCCCTTCAATGGATAATGGAAAATTTAATTTGACAGTTGTTTCATCATCT
GAAGACGATCAAGAAAAGTCTGACTCTAAAGAGCAGAATGTGCAAATGGGCATTCCATTA
TCAATAAAACACAATCCCAAAGGGACGGAGAGTGCAGTGCCTGAAGTGACTGAAGTATCT
GTTCGTACAGGCAATGCACTGATGGGCATTCCATTATCAATAGAACACAATCCCAAAGCA
GCTGCCCTCTCTGCAGATGACCGGAAGGAGTTGGACAAGCCTAAACAAGTGCCTGTTACA
GATGAAGAGCTCAAAAAGGGGTCCCCTATTCAAGTCCATATTTCAAATGGTGCAAATGGT
TATAAAACTACAAGCAGTGCCAGCATGAGCACCATTAATGACGTTTCAACCAGTTTAGCA
GAAGGTGCTCATATAAGTGTAGGACTGAATGAAACAAAGTCAAATCAAGGATCTATGGTT
CCTTCTGGATGCATCTACACAACAGCCAGAAAGATGGCACAGGTATCTACTCATCAATCT
GTTGTGCAGATAAACAACTCGCCTCCAGTTCCAATAAGCTATGTGTATGGGTCTGTTGCG
AGCTCAAGCAAAGCAAAACCAGATATAGCCCAACCGGTCCAAACACCATACAAGAGTGGC
TATGGCATTGATGGTACCCAGATTCAACAGCATATTCCTAGGTCTAACCAGTATGAGATG
CCCCCAAATGACCATCAAGGTAATGAAATTTGGCCACACCATCAACCAAGTGTTGTTACA
CAACCAAGTATAGTGTCAGCTGCATCAAGTAACAGTTTAATAACTAAAGGTAATGTCGGT
ATGACTGAGTCATTCCCAGTTGAGGTCCATGAAGATTCTCTCATTTTGGGTCACAGTGAG
CAAAAGGAAGCTCCAAGTAATCATCCCATAAGTGAGAATATGCCAATAACTGTACGTATC
CAGCAAACTGCACAAAATGCCAACAAAGCAATCCAGAATAAGGAGGGTCCATGTAAACCT
GTACATCGTACATTGACTGCAATTGCAAGTGCCTCTGAAAAGGAAATGGCGACATGTTCA
GGAGCTGACAATTTTGATTTAGTGGACATGGAAATTTCAACCCCTGTTCGTCACGTACCC
AACAGCATCGAAACTATCTCTAATGAGGCAGATGTGGTACCAGCTAATAGAGTTGGAAAT
AGCTCAGTGGTCACCACTCTGAAACCAGATGAAATAAAGAATGCCAAAAGTGATGCTGAG
GAAACCAAGACAGCTGGCAGAAAGGACAGTGAGGTCATTTCCCCGTCGGAATGGACTGAT
GGAGAGGTTAAGAGCAGGGTTGATGGTCAACAAGCACAGGTTGCTAGTTGGACAACATAC
CTGCATGAAGACACTAATAGTCCAATGAGATCAGCCTTCGGTTCAAAGCAGTCATTTAAA
GAGGCTCTATCATCACTGCAGAGCACCTTGCAGACAGTGAGCCATAGTGGAGATGCAGAG
ATTAGCAAGGATGAAGCAACTGCTCACCATCAGGTCATAGAAATTCCAAATGATCCATCC
CTCTCAACTGATGTGCAGCATACACCTCACATAGATGTAACCAGCAATAAGAGCCAGTTG
GTGTGTGTGCCAAAAAAAACACTACTTTCTCCTAGTGCCAGCCCGGTGTCACAGAATATC
TCTGAAGTGTCTGGTAATGCATTTCAGCCGGACAGAACTGTGCCATTACCTTGCTTRGAT
GTTCCTACAGATATACTGCATACCAATCACACAAGTGAGAATGCCTCTGCCCAGAACACC
CTCAGAATAGAATTACCCAACCCTCCAAAAGTTGATGGTGGGACAGGAAATAGCATGTGC
AACGGGACAAGTCAGTTCCAAGTAGAGACTGTCACTGATGGAAGAAATGGTGTTTCTGTC
CCTACAGTCATTAAGTCAGCAGATTCTGGAAATGATGATAGCCTTGAATCTCAACAAAAG
ATGGGTGTTGTGTCAAAGGATAATAGTGTAGTTGATACTTGTGTGACCTCCAGCGTGATT
TTAGAGGACAGAGGCATCTTTGAGGACACTTTGAAACGATCCAAATCACCAGGTACACCT
GTTGAAGATGAGTTCAGCAACCAAGATCCTTTTGGTCCAAAAGAGAGAATGAACTATGAA
ACACAAAGCAGAACTGACCACTTTGCTTTATCAGATATTGGAGGTCCTAGCTCAATGAAA
TATGAGGAGGAAAACAATAATGCCTGTCATGAAAAGGAAAATGAACCACATTATCATGTG
AAAGATGAAAGGCACAGGCATCAATTGGACTTCAACAGAGGTGGCAACAGATACCCCGAT
AGCCCAAGGAATCGACAAAGACCTGTTTACATGCGTGAACTCAGTAATGTTAGTGATATC
AGTATAGAAAATGATGAGTTTGGGACTTTTGAGGATGGGTACAGTCAAGAAGCGTTGGAA
CCATTGCTTGTAAGAGGAAGAGACACCAGAATGGATCCCATTGAGTACTCAAAAGATGAT
CCAAGGATTTCAAGAAGGGAGATGTACGAAGATGATCAGGATTACTCAGACAGGACTATG
TCTAGCCATCCATGTAAAGAACCACATTCTCGTTACACACACCCTCCTTCTCCTAGAATG
GAAAGATTGGATAACGAAGAAAGTGTTTACCCCTATTCTCAACCGGCAGAGAGAGTTCAC
AGGTATGAAGCACCAGACAGACCTATCCAAAGGTATAGAGAGGAGCAGAGTCCTGATTCA
CGGATTTATGCAAAAAGTGACGTTGTACTTTCAAGAAGAGATAGTGGAGGACAGTTTCAA
GAAACTCCAGTTGACCCGATGATAAGGGAACAAATGACAGCCGTTCAGGCACTGCAGATT
CAAATAAATGCTGCTGTTAATCCAGCTCATAGAGCAGCTCTTGTAATGGCYTTACAAGCT
CTCACTGGAGGCCCAGTGCAATCATCCACTGGAGAAGTGAGACCTGAGGTCGAGGCATCT
ACAGTTCCTGATAGGCTGATAGAATATAGAGATGTGTCAGATGACGTATCAGCAAAGCAC
TTTCGTGATGACTCTGTTCACGAAGATCCTGGCAACAGGAAGGTTGAATTTACTGTTGTT
TTGAGAGATGATGATGAGCAGTTCTTGAGGAAAGACAGTGCCAATAAGTCAAGGACAGGA
GATCACAGCAAAGTACAAAGGCATCCTTATGATGCTCAGGAAAGGTACCCAGACTCATCT
GCACAGCATGAACATGGTTCTCAATACTATCGAATTGTTGAACTCAATGATGACCCACAT
TCTGACTATCCAAGACAGGATGGCGGTCCTAAAGAACTCAGACCACTAACGTGGCCTCAT
GCACAAGGGGAAGAAAGCAAGAAAATATCCCGGAGTAAGGGCAGAAAAAACATGCAAAAA
GACAAAATGCCTCATCCCAAACAAAGTGATATTTTACCTTGTTCAAAGAATTTGAATTGT
AAGCACGAAGAATCAGTGAGAGGGATATTGAACAATACATCTTGTGCTGAGGCACTCGCT
AAAGAAAATTCCAATGAATGCCTTGTAAAGAGAGTTGTGCATCCAGAAGTAGTTGGCAAC
AAAGAAGGGAAGGCATCGTCTGATGGAAAGGAAAAGGGGCAAATCAAGGAGGCCCTTGGT
GAGATAACAGACAAGCCAGACCATGTCATTGAACAAACAATTACAGAATTTGTAAGTGAA
GCAAGGGTTGCTTCCAGCCAGGTTAATAGTGGAAGTAAAGAACAACATGACGACATTGCT
AGAGAAGAACATGCTTCTTGTGCAACCCACAATGATCAAATTGAGGGAACAAAGTGCGAT
TCAGTAGAGAATGCCTCGTTAGATCACATCAGAAATGGAAAAGGAAGTGAAGATGAAAGG
AGGTTGGATACATCTAATGAATCTACGACACCTACAAGCAGTCAGTCAGGTGGGAAGAAG
AAAAGGAAAAGTCCAGAGTCTAAGAAATATGACTATGGTGATGATGAAGTAGGTGAATCT
GATTATAAACGGACTCCTCAGAAGAGAAAGCTAAGTGAAAGGAGTCCTGAAAGGCGCAGA
AAATACAAACACACTGGAAATGATGGAGAGAAAACCAGACACAAACGGAAGTATGTATCA
GGCTCAGAGAGTGATATTGATAGTGACAGAGGAGAGCATGTTCGTGAGCCAGGGAGTAAA
TTCAAACATAACGGACACTTCTCCCGATTTAACAAAGGGTATGACTGGAGATCAGCTAAG
AGTGGGCCATTCAGACCCGGCTCTAGAATGAGGTCTCGCACCCCTTCCCAGAGGTTTGAT
TACAGGAAATACATATATCCTGGAAACTTGGGAAAGCCGTATGGAAACCAAAAAACTGTT
RGYAGWGGMAGAGGGAAGGGATTCTCACGAGGACGTGCACATCTCCCTGGTCTTTGGAGG
GAAAAGGAAACCTATTGCATTGACTTTACCAAAGAATTTAAGAACTCGCCTTCCAAATCA
ATGGCATCCCTTGGGTACACATCGATTGTTTCCTGGGAAGATATCCATGTTGCCCTGTCG
GAAATCAAAGCGAAAATGCACGCTGTGGAGAACAGCTCAAGAGAGGTTCGAAAAGCATCA
TCTCAATTACAGGTTGCTCCTCTTCTGAAGGTTCATAAGTCAGCGTTGACCGCTCTACAG
TGCATTATGTCTGAAGTGTTTGGTAGGATCTCGATCGATAGACGTGAGATGTACCTGCAT
CGAAGGAAGTATGAGATCTTGATGGCGGACATCCGGATTCATGCTGAAGTCCTTGGAAAG
TTGATACCACCCAGCCAAGAGGAGGCAATGTTGTCCGAGTTTGTCCCCAATACAACTGGT
ATTCCTAGAGTTAAGCCAGCGATTGAATTGAAAGTAATGAATTGGTTGAGTCTGATGGCC
AACTCAGAAATGCTGCTGGCCGTCAAAGAGATTATCAAGAAAAAAAGAAACAATCTTGAA
TATAGAGTTGATGCAATGAAAGCGTTGGATAAGAAACAGCCAAGAAGGGTAGAAGATCGT
GTGAACAGACATTTCCCTAGAAGCAGACAGTGGTCAGGAAGTGATATTTCACCAGACACC
ACTAGACCTGAATGTGGCAATCACAGAGATGCAGGGCAAGTCAAGTYAGAAGTTTCACCA
GAAGTTCGTTCGTGTCCAGAGTTTTGTCCCAGCACGCCTGAAACTCCAGTTGAGCATACG
CCTAGAGGATTTTCAGAGATCCGTTTGCCTACACACTATCGTACTGGGTATCGTGAAGAA
CATCCTGAAGCAGGTCCATCTACAGACTTCAAATGTCCACCTGAGCCAGTCAGGAAACCT
ATTAGTACCAGTGAAGAAAACCTCGTACTTATGGATATTTGTATGCCCCATGATGTTGAT
GAAAATGTGTCTTTCAGCCTGGTGGATATTCCTTCACCTGRGGACCAYAGACCAGCAGAA
AGCGACCAGTGCACTGACCCTGTCCCAAGTAAAGATCTTACAACTGAATTCTCTGCAGCA
GACAGTAGCTCCAATGATGTAAACGACACAAATAAAGCACAGGAAGTGTCTCCAGAATGT
TCAGTGGTTCCTCAGATGCCATATGACTATGTAGCTCCAAGTGGGTTTGTGAATTCCTTT
AAACCTGCTACCCCAACGAGGTTTCATCATTCAGAGCCAAAGTTCTACATCTCCAGGGTG
CAGAGACTTGCCTCCAAGACACTGATGTCCCCAGAGTCAGGCTCTGATCTTCAGATGCTG
CTGAAGAGCGACGCAGACAGGAAGTTGAAACGAAGCAAGAGCCAACAGTCACCCTCCTCA
TCAGATGAGCCATCAAGTCAAGTTGACATGAGTGTCGGGAAGTCTGAACTGAAGTCTCCG
AGGTATTCCAAGAAGCGGCATTTCCTGGCGAAGTTTCAGTCCGACTCGGAGAGACCCGAT
GACAGTCCAAAAGTTGACYCCTCAATGCTGTGTAAATCCCCTGAACCTGTGTCAACAAAA
ATCAGGGGGAACAACCTCAACGCGATGTACAACGAGTACGATGAGAGCTGTCTTGTGGAT
GGGAAGGCCAAGATTGTCGGCTGTGTCCCRGAACCTTCACCACCAGCACCTACATCTAAC
TCTAAAAATGTACCAWGCCATGTAGGACCATCA

>sprp
ATGGCGGGGACAGGAGTTACCCTGAGTGAACGTTTTAAAGGACTGAACCCCTGGAAACTG
TCCTCTCTTGAAGAAGAATTTGAACAGCAACCCACCTCAGGCTTGTCCTTGAGTAATATC
TTGAAGTTAAGCTCTCTTGCAGTGACTGTCAACGGAAAGAGTAAGAGCAGACGTCCGAAG
GTGCCGAGCTCCAGGAAATATGCCACTACGTCCCTCCATAAGTTGTTCAGTCAGAAATCA
ACTGGGAAGGAGGCTAAGAATGAGAAACTGAAGAGCGGCAATGGGGATATTACGGTTGAT
CAGAAGAAGAGAATTGATCCATCRAATGCGGAGAAATCAAAATGTGAGAAATCTGGAGAG
GTACCCTTGCAAGGAGCGATACAAGTAAAACCCAGCAACAGTGAGGCAMTTATAGATGGA
TCTAAACAAACCAACATCGATCCATCAAAGGGTTCCTTAAATCTTCTGCAGAATGGAGTT
ACATCAAGTAWTGAAAGACCAAGAGATCCACGTCTGTTGTATGGCAAAGGATCCTACAGC
ACCCTTGCCAAGACACCTGGAGCAGTTCCTCAGTCTGGTAAACCAGCAATTCCTGAAAAA
TCAGAAAATCAGGACACATCTGAAAAGGCAAGTAAATCTGAGAACCCAGACAAATCTAAA
AATCCAGTCAAAAAGAAGAGGAGTTTTGGAGAATCTCTTTGTTCAGACAGTGGTGCAGGT
TTGGAGGCTGTTGGGAAAAAGTTAGATGGAGGCAAGACAATCCAGGTTGTAAAAAGAAAT
GCAGTCACCAAGAAAATCACTGGGGTRGTGCAGATGAATATGAAAAGGAAACCCTTGCAG
AGTACTGATCCAAACAAGCCCCCAGTAAAAACATATAGTTCAAGCCATAATGCACTCCAG
AGGATAGCTGAAGCCAAGAAGGCAGAAGATATAACCTCAGCAGCTGATTCAGGTGCAGAG
GTCACAACGCCGAAGTCCTTGAAGGGTATCCTCCAGAAGAATAATCTGTCTGTTGACTCT
GTTGAGACAAGTGAGAAAGGGACAGAGAGTGCAGTGACRTCCGTAACCGAAGTATCTGTT
CGTACAGGTAATGCATTGAAAGAGGATAAATCAGAGCAATCTGTGGTAAAGCAAAGTACA
AATACCAAGAAGCCTGTGAAGGGCAAGGTCAAAGGATCCACAAAGGTTGCCAAGCCAAAA
CAGGATGTGAAAAACAAAACTGTATCTATGACTCCCAACACTCCAAACATTGTTCTGAAA
TTTTCAATCACCCCTTCAATGGATAATGGGAAATTTAATTTGACAGTTGTTTCATCATCT
GAAGACGATCAAGAGAAATCTGACTCTAAAGAGCAGAATGTGCAAATGGGCATCCCATTA
TCAATAAAACACAATCCCAAAGAGACGGAGAGTGCAGTGACTGAAGTGACTGAAGTATCT
GTTCGTACAGGCAATGCACTGATGGGCATTCCATTATCAATAGAACACAATCCCAAAGCA
GCTGCCCTATCTGCAGATGACCGGAAGGAGTTGGACAAGCCTAAACAAGTGCCTGTTACA
GATGAAGAGCTCAAGAAGGGGTCCCCTATCCAAGTCCATATTTCAAATGGTGCAAATGGT
CATAAAACTCCAAGCAGTGCCAGCATGAGCACCCTCAATGACGTTTCAACCAGTTTAGCA
GAAGGTGCTCATGTGAGTGTAGGACTGGATGAAACAAAGTTAGATCAAGGATCTATGGTT
TCTTCTGGATGCGTTTACACAACAGCCCGAAAGGTGGCACAGGTATCTAGTCATCAATCT
GTTGTGCAGATAAACAACTCGCCTCCAGTTCCAATAAGCTATGTGTATGGGTCTGTTGCA
AGCTCAAGCAAAGCAAAACCAAATATAGCCCAACCGGTCCAAACACCATACAAGAGTGGC
TATGGCATTGATGGTACCCAGATTCAACAGCATACTCCTATGTCTGACCAGTACGAGATG
CCCCCAAATGGCCATSAAGGAAATGAAATTTGGCCACACCATCAACCAAGTATTGTTACA
CAACCAAGTATAGTGTCAGCTGCATCAAGTAAMAGTTTAATAACTAAAGGTAATGTCGGT
ATRACTGAGTCTTTGCCAGTTGAGGGGCATGAAGAATCTCTCATTTTGGGTCACAGTGAG
CCAAAGGAAGCCCCAAGTAATCATCCCATAAGTGAYAATATGCCAATAACTGTACGTATC
CAGCAAAATGCGCAAAATGCCAACAAAGAAATCCAGAATAAGGAGGGTCCATGTAAACCT
GTACATCGTACATTGACTGCATGTGCTAGTGCCTCTGAAAAGGAAATGGCGACATGTTCG
GGAGCAGACAATTTTGATTTAGTGGACATGGAAATTTCAACCCCTGTCCGTCATGTACCC
AACAGCATCGAAGCTATCTCTAATGAGGCAGATGTGGTACCAGCTAATAGTGTTGGAAAT
GGCTCAGTGGTCCCCACTCTGAAATCAGATGAAGAAAAGAATGCCAAAAGTGACTTTAAG
GAAACCGAGACAGCTGGCAGAAAGGACAGTGAGGTCATTTCCCCGTCAGAATGGACTGAC
GGAGAGGTTAAGAGCAAGGTTGATGGTCAACAAGCACAGGTTGCTAGTTGGACAACATAC
CTGCATGAAGACACTAATAGTCCGATGAGGTCGGCCTTCGGTTCAAAGCAGTCATTCAAA
GAGGCTCTATCATCATTGCAGAGCACCTTGCAGACTTTGAACRATAGTGGAGATGCAGAG
ATTAGCAAGGATGAAGCAACTGCTCACCATCAGGTAATAGAAATTACAAAGCATCCATCC
CCCTCAACTGATGTGCAACATACAACTCAAATAGATGTAACCAGCAATAAGAGCCAGTTG
GTGAGTGTGCCAAAAGAAGCMGTACTTTCTCCTAGTGCCAGCCCAGTGTCACAGAATATY
TCTGAAGTGTCTGGTAATGCATTTCAGCCAGACAGAACTGTGCCATTACCTCGCTTAGAT
GTTCATACAGATTTGCTGTGTACCAATCACACAAGTGAGAATGCCTCTGTCCAGAACACC
CTCAGAATAGAAATACCTAACCCTCCAAAAGTTGATGGTGGGACAGGAAATAGCATGTGC
AACGGGACAAGTCAGTTCCAAGTAGAGACTGTCCTTGATGGAAGAAATGGTGTTTCTGTC
CCTACAGTYATTAAGTCAGCAGATTCTGGAAATGATGATAGCCTTGAATCTCAACAAAAG
ATGGGTGTTGTGTCAAAGAATAATAGTGTAGTTGATACTTGTGTGACCTCCAGCGTGATT
TTCGAGGACAGAGGCATCTTTGAGGACACTTTGAATCGATCCAAATCACCAGGTACACCG
GTTGAAGATGAGTTCAGCAACCAAGATCCTTTTGGTCCGAAAGAGAGAGTGAACTATGAA
WCACAAAGCAGAACTGACCACTTTGCTTCATCTGATATTGGAGGTCCTAGCTCAATGAAA
TATGAGGAGGAAAACAATAATGCCTGTCATGAAAAGGAAAATGAACCACATTATCATGTG
AAAGATGAAAGGCACAGGCATCAATCGGACTTCAACAGGCGCGGCAACAGATACCCTGAT
AGCCCAARGAATCGACACAGACCTGTTTACATGCGTGAACTCAGTAATGTTAGTGATATC
AGTATAGAAAATGATGAGTTTGGGACTTTTGAGGATGGGTACAGCCAAGAAGCGTTGRAA
CCATTGCTTGTAAGAGGAAGAGACACCAGAATGGATCACATTGAGTACCCAAAAGATGAT
CCAAGGATATCAAGAAGGGAGATGTATGAAGATGATCAGGATTACTCAGACAGGACTMTG
TCYAGCCATCCWTGTAAAGAAACACATCCTCATTACACACACCCTCCTCCTCCTAGAATT
GAAAGATTGGATAACGAGGAAAGTGTTTACTCCTATCCTCAACCGGCAGAGAGAGTTCAC
AGATATGAAGCACCAGACAGACCTATCCAAAGGTATAGAGAGGAGCAGAGCCCTGACTCT
CGGATTTATGCAAAAAGTGATATTGGACTTTCAAGGAGAGATAGTGGAGGACAGTTTCAA
GAAACTCCAGTTAACCCGATGATAAGGGAACAAATGACAGCCGTTCAGGCCCTGCAGATT
CAAATAAATGCTGCTGTTAATCCAGCGCATAGAGCAGCTCTTGTAATGGCTTTACAAGCT
CTCACTGGAGGCCCAGTGCAATCATCCACYGGAGAAGTGAGACCYGAGGTCGAGACATCT
ACAGTTCCTGAGAGGCAGATAGAATATAGAGATGTGTCAGATGAAGTTTCATCAAAGCAC
TTTCGTGATGACTCTGTTCATGAMGATCCTAGCAACAGGAAGGTTGAATTTACTGTTGTT
TTGAGAGATGATGATGAGCAGTTCTTGAGGAAAGACAGTACCAATCAGTCAAGGGCAGGA
GATCACAGCAAAGTACAAAGGCACCCTTATGATGCTCAGGAAAGGTACCCAGACTCATCT
GCACAGCATGAACATGGTTCTCACTACTATCGAGTTGTTGAGCTCAACGATGACCCACAT
TCTGACTATYCAAGACAAGATGGCGATCCTAAAGAACTCAGACCACTAACGTGGCCTCAT
ACACAAGTGGAAGAAAGCAAGAAAATATCCCGGAGCAAGGCCAGAAAAAACATGCAAAAA
GACAAAATGCCTCATCCTAAACCAACTGATATTTTACCTTGTTCAAAGAATTTGAATTGT
AAGCAAGAAGAATCAGTAAGAGGGACATTGAACAATGCATCTTGTGCTGAGGCACTCGCT
AAAGAAAATTCAAATGAATGCCTTGTAAAGAGAGTTGTGCATCCGGAAGTAGTTGGCAAC
AAAGAAGGAAAGGCATCGTCTGATGGAAAGGAAAAAGGGCAAGCCAAGGAGGCTCTCGGT
GAGATAACAGACAAACCAGATCATGTCATTGAACAAACAATTACAGAATTTGTAAGTGAA
GCAAGGGTTGCTTCCAGCCAGGTTACTAGTGGAAGTAAAGAACAACATGACAACGTTGCT
AGAGAAGTACATGTTTCTTGTGCAACCCAMAAAGRCCAACTTGAGCAAACAAACTGCGAT
TTAGTAGAGAATRCCTCGTTAGATCACATCAGAAATGGAAAAGGAAGTGAAGACGAAAGG
AGGTTGGATACATCAAATGAATCTACCACACCTACAAGCAGTCACTCGGGTGGGAAGAAG
AAAAGAAAAAGTCCAGAGTCTAAGAAATATGACTATGGCGATGATRAAGTAGGTGAATCT
GATTATAAACGGACTCCTCAAAGGAGAAAGCTAAGTGAAAGGAGTCCTGAAAGGCACAGA
AAATACAAACACACTRGAAATGATGGAGAGAAAACTAGACACAAACGGAAGTATGTATCA
GGCTCGGAGAGTGATATTGATAGTGACAGAGGAGAGCATGTTCGTGAACCAGGGAGTAAA
TTCAAACATTACAAACAATTCTCGCGATTTAACAAAGGGTATGACTGGAGATCAGCTAAG
AGTGGGCCATTCAGACCCGGCTCTGGAATGAGGTCTCGYACCCCTTCCCAGAGGTTTGAT
TACAGGAAATACATATATCCTGGAAACTTGGGAAAGCCTTATGGAAACCAAAAAACAGTT
GGTAGTGGAAGAGGGAGGGGATTCTCACGAGGACGTGCACATCTCCCTGGTCTTTGGAGG
GAAAAGGAAACCTATTGCATTGACTTTACAAAAGAATTTAAGAACTCGCCTTCCAAATCA
ATGGCATCCCTTGGGTACACATCGATTGTTTCCTGGGAAGATATCCATGTTGCCCTGTTG
GAAATCAAAGCGAAAATGCACGCTGTGGAGAACAGCTCAAGAGAGGTTAGAAAAGCATCA
TCTCAATTACAGGTTGCTCCTCTTCTGAAGGTTCATAAGTCAGCGTTGACCGCTCTACAG
TGCATTATGTCAGAAGTGTTTGGTAGGATCTCAATTGATAGACGTGAGATGTACCTGCAT
CGAAGGAAGTATGAGATCTTGATGGCAGACATCCGGATTCACGCTGAAGTTCTTGGAAAG
TTGATACCACCCGACCAAGAGGAGGCAATGTTGTCTGAGTTTGTCCCCAATACAACTGGT
ATTCCTAGAGTTAAGCCAGCGATTGAATTGAAAGTAATGAATTGGTTGAGTCTAATGGCC
AACTCAGATATGCTGCTGGCCGTCAAAGACATTATCAAGAAAAAAAGAAACAATCTTGAA
TATAGAGTTGATGCAATGAAAGCGTTGGATAAGAAACAGCCAAGAAGGGTAGAAGATCGT
ATAAACAGACATTTCCCTAGAAGCAGACAGTGGTCAGGAAGTGATATTTCACCAGACACC
ACTAGACCTGAATGTGGGAATCACAGAGATGCAGGGCAAATCAAGTTAGAAGTTTCACCA
GAAGTTCGGTCGTGTCCAGAGTTTTGTCCCAGCACGCCAGAAACTCCAGTTGAGCACTTG
CCTAGAGGATTTTCAGAGATTCGTTTGCCTACACACCATCGTAGTGGGTATCGTGAAGAA
CATCCTGAAGCAGGTCCATCTACAGACTTCAAATATCCACCTGAGCCAGTCAGGAAACCT
ATCAGTACCAGTGAAGAAAACCTAGTACTTATGGATATTTGTATGCCCCATGATGCTGAT
GAAAATGTGTCTTTCAGCCTGGTGGATATTCCTTCACCTGGGGACCAAAGACCAGCAGAA
AGTGACCAGTGCACTAAACYTGTCCCAAGTAAAGATCTTACAACTGAATTCTCTGTAGCA
GACAGTAGCTCCAATGATGTAAACGACACAAATATATCACAGAAAGTGTCTCCAGAACAT
TCAGTGGTTCCTCAGATGCCATATGACAATCCAACTCCAAGTGGGTTTGTAAATTCCTTT
AAACCTGCTACCCCATCAAGGTATCATCATTCAGAGCCAAAGTTCTACATCTCCAGGGTG
CAGAGACTTGCCTCCAAGACACTGATGTCCCCAGAGTCAGGCTCTGATCTTCAGATGCTG
CTGAAGAGCGACGCAGAGAGGAAGTTGAAACGAAGCAAGAGCCAACAGTCGCCCTCCTCG
TCAGATGAGCCATCAAGTCAAGTTGACATGAGTGTCGGGAAGTCTGAACTGAAGTCTCCG
AGGTATTCGAAGAAGCGGCATTTCCTGGCAAAGTTTCAATCTGACTCGGAGAGACCCGAT
GACAGTCCGAAAGTTGACTCCTCAATGCTGTGTAAATCCCCTGAACCTGTGTCAACAAAA
ATCAGGGGGAACAACCTCAATGCGATGTACAACGAGTATGATGAGAGCTGTCTTGTGGAG
GAGATTGCCAAGATTGACAGCTGTGTCCTAGAACCTTCACCACCAGCACCTACATCTAAC
TCTAAAAATGTACCAAGCCATGTAGGACCATCG

>spurp
ATGGCGGGGACAGGAGTTACCCTGAGTGAACGTTTTAAAGGACTGAACCCCTGGAAACTG
TCCTCTCTTGAAGAAGAATTTGAACAGCAACCCACCTCAGGCTTGTCCTTGAGTAATATC
TTGAAGTTAAGCTCTCTTGCAGTGACTGTCAACGGAAAGAGTAAGAGCAGACGTCCGAAG
GTGCCGAGCTCCAGGAAATATGCCACTACGTCCCTCCATAAGTTGTTCAGTCAGAAATCA
ACTGGGAAGGAGGCTAAGAATGAGAAACTGAAGAGCGGCAATGGGGATATTACGGTTGAT
CAGAAGAAGAGAATTGATCCATCAAATGCGGAGAAATCAAAATGTGAGAAATCTGGAGAG
GTACCCTTGCAAGGAGCGATACAAGTAAAACCCAGCAACAGTGAGGCAATTATAGATGGA
TCTAAACAAACCAACATCGATCCATCAAAGGGTTCCTTAAATCTTCTGCAGAATGGAGTT
ACATCAAGTATTGAAAGACCAAGAGATCCACGTCTGTTGTATGGCAAAGGATCCTACAGC
ACCCTTGCCAAGACACCTGGAGCAGTTCCTCAGTCTGGTAAACCAGCAATTCCTGAAAAA
TCAGAAAATCAGGACACATCTGAAAAGGCAAGTAAATCTGAGAACCCAGACAAATCTAAA
AATCCAGTCAAAAAGAAGAGGAGTTTTGGAGAATCTCTTTGTTCAGACAGTGGTGCAGGT
TTGGAGGCTGTTGGGAAAAAGTTAGATGGAGGCAAGACAATCCAGGTTGTAAAAAGAAAT
GCAGTCACCAAGAAAATCACTGGGGTGGTGCAGATGAATATGAAAAGGAAACCCTTGCAG
AGTACTGATCCAAACAAGCCCCCAGTAAAAACATATAGTTCAAGCCATAATGCACTCCAG
AGGATAGCTGAAGCCAAGAAGGCAGAAGATATAACCTCAGCAGCTGATTCAGGTGCAGAG
GTCACAACGCCGAAGTCCTTGAAGGGTATCCTCCAGAAGAATAATCTGTCTGTTGACTCT
GTTGAGACAAGTGAGAAAGGGACAGAGAGTGCAGTGACGTCCGTAACCGAAGTATCTGTT
CGTACAGGTAATGCATTGAAAGAGGATAAATCAGAGCAATCTGTGGTAAAGCAAAGTACA
AATACCAAGAAGCCTGTGAAGGGCAAGGTCAAAGGATCCACAAAGGTTGCCAAGCCAAAA
CAGGATGTGAAAAACAAAACTGTATCTATGACTCCCAACACTCCAAACATTGTTCTGAAA
TTTTCAATCACCCCTTCAATGGATAATGGGAAATTTAATTTGACAGTTGTTTCATCATCT
GAAGACGATCAAGAGAAATCTGACTCTAAAGAGCAGAATGTGCAAATGGGCATCCCATTA
TCAATAAAACACAATCCCAAAGAGACGGAGAGTGCAGTGACTGAAGTGACTGAAGTATCT
GTTCGTACAGGCAATGCACTGATGGGCATTCCATTATCAATAGAACACAATCCCAAAGCA
GCTGCCCTATCTGCAGATGACCGGAAGGAGTTGGACAAGCCTAAACAAGTGCCTGTTACA
GATGAAGAGCTCAAGAAGGGGTCCCCTATCCAAGTCCATATTTCAAATGGTGCAAATGGT
CATAAAACTCCAAGCAGTGCCAGCATGAGCACCCTCAATGACGTTTCAACCAGTTTAGCA
GAAGGTGCTCATGTGAGTGTAGGACTGGATGAAACAAAGTTAGATCAAGGATCTATGGTT
TCTTCTGGATGCGTTTACACAACAGCCCGAAAGGTGGCACAGGTATCTAGTCATCAATCT
GTTGTGCAGATAAACAACTCGCCTCCAGTTCCAATAAGCTATGTGTATGGGTCTGTTGCA
AGCTCAAGCAAAGCAAAACCAAATATAGCCCAACCGGTCCAAACACCATACAAGAGTGGC
TATGGCATTGATGGTACCCAGATTCAACAGCATACTCCTATGTCTGACCAGTACGAGATG
CCCCCAAATGGCCATGAAGGAAATGAAATTTGGCCACACCATCAACCAAGTATTGTTACA
CAACCAAGTATAGTGTCAGCTGCATCAAGTAACAGTTTAATAACTAAAGGTAATGTCGGT
ATGACTGAGTCTTTGCCAGTTGAGGGGCATGAAGAATCTCTCATTTTGGGTCACAGTGAG
CCAAAGGAAGCCCCAAGTAATCATCCCATAAGTGATAATATGCCAATAACTGTACGTATC
CAGCAAAATGCGCAAAATGCCAACAAAGAAATCCAGAATAAGGAGGGTCCATGTAAACCT
GTACATCGTACATTGACTGCATGTGCTAGTGCCTCTGAAAAGGAAATGGCGACATGTTCG
GGAGCAGACAATTTTGATTTAGTGGACATGGAAATTTCAACCCCTGTCCGTCATGTACCC
AACAGCATCGAAGCTATCTCTAATGAGGCAGATGTGGTACCAGCTAATAGTGTTGGAAAT
GGCTCAGTGGTCCCCACTCTGAAATCAGATGAAGAAAAGAATGCCAAAAGTGACTTTAAG
GAAACCGAGACAGCTGGCAGAAAGGACAGTGAGGTCATTTCCCCGTCAGAATGGACTGAC
GGAGAGGTTAAGAGCAAGGTTGATGGTCAACAAGCACAGGTTGCTAGTTGGACAACATAC
CTGCATGAAGACACTAATAGTCCGATGAGGTCGGCCTTCGGTTCAAAGCAGTCATTCAAA
GAGGCTCTATCATCATTGCAGAGCACCTTGCAGACTTTGAACGATAGTGGAGATGCAGAG
ATTAGCAAGGATGAAGCAACTGCTCACCATCAGGTAATAGAAATTACAAAGCATCCATCC
CCCTCAACTGATGTGCAACATACAACTCAAATAGATGTAACCAGCAATAAGAGCCAGTTG
GTGAGTGTGCCAAAAGAAGCCGTACTTTCTCCTAGTGCCAGCCCAGTGTCACAGAATATC
TCTGAAGTGTCTGGTAATGCATTTCAGCCAGACAGAACTGTGCCATTACCTCGCTTAGAT
GTTCATACAGATTTGCTGTGTACCAATCACACAAGTGAGAATGCCTCTGTCCAGAACACC
CTCAGAATAGAAATACCTAACCCTCCAAAAGTTGATGGTGGGACAGGAAATAGCATGTGC
AACGGGACAAGTCAGTTCCAAGTAGAGACTGTCCTTGATGGAAGAAATGGTGTTTCTGTC
CCTACAGTTATTAAGTCAGCAGATTCTGGAAATGATGATAGCCTTGAATCTCAACAAAAG
ATGGGTGTTGTGTCAAAGAATAATAGTGTAGTTGATACTTGTGTGACCTCCAGCGTGATT
TTCGAGGACAGAGGCATCTTTGAGGACACTTTGAATCGATCCAAATCACCAGGTACACCG
GTTGAAGATGAGTTCAGCAACCAAGATCCTTTTGGTCCGAAAGAGAGAGTGAACTATGAA
TCACAAAGCAGAACTGACCACTTTGCTTCATCTGATATTGGAGGTCCTAGCTCAATGAAA
TATGAGGAGGAAAACAATAATGCCTGTCATGAAAAGGAAAATGAACCACATTATCATGTG
AAAGATGAAAGGCACAGGCATCAATCGGACTTCAACAGGCGCGGCAACAGATACCCTGAT
AGCCCAAGGAATCGACACAGACCTGTTTACATGCGTGAACTCAGTAATGTTAGTGATATC
AGTATAGAAAATGATGAGTTTGGGACTTTTGAGGATGGGTACAGCCAAGAAGCGTTGAAA
CCATTGCTTGTAAGAGGAAGAGACACCAGAATGGATCACATTGAGTACCCAAAAGATGAT
CCAAGGATATCAAGAAGGGAGATGTATGAAGATGATCAGGATTACTCAGACAGGACTATG
TCTAGCCATCCATGTAAAGAAACACATCCTCATTACACACACCCTCCTCCTCCTAGAATT
GAAAGATTGGATAACGAGGAAAGTGTTTACTCCTATCCTCAACCGGCAGAGAGAGTTCAC
AGATATGAAGCACCAGACAGACCTATCCAAAGGTATAGAGAGGAGCAGAGCCCTGACTCT
CGGATTTATGCAAAAAGTGATATTGGACTTTCAAGGAGAGATAGTGGAGGACAGTTTCAA
GAAACTCCAGTTAACCCGATGATAAGGGAACAAATGACAGCCGTTCAGGCCCTGCAGATT
CAAATAAATGCTGCTGTTAATCCAGCGCATAGAGCAGCTCTTGTAATGGCTTTACAAGCT
CTCACTGGAGGCCCAGTGCAATCATCCACTGGAGAAGTGAGACCCGAGGTCGAGACATCT
ACAGTTCCTGAGAGGCAGATAGAATATAGAGATGTGTCAGATGAAGTTTCATCAAAGCAC
TTTCGTGATGACTCTGTTCATGAAGATCCTAGCAACAGGAAGGTTGAATTTACTGTTGTT
TTGAGAGATGATGATGAGCAGTTCTTGAGGAAAGACAGTACCAATCAGTCAAGGGCAGGA
GATCACAGCAAAGTACAAAGGCACCCTTATGATGCTCAGGAAAGGTACCCAGACTCATCT
GCACAGCATGAACATGGTTCTCACTACTATCGAGTTGTTGAGCTCAACGATGACCCACAT
TCTGACTATTCAAGACAAGATGGCGATCCTAAAGAACTCAGACCACTAACGTGGCCTCAT
ACACAAGTGGAAGAAAGCAAGAAAATATCCCGGAGCAAGGCCAGAAAAAACATGCAAAAA
GACAAAATGCCTCATCCTAAACCAACTGATATTTTACCTTGTTCAAAGAATTTGAATTGT
AAGCAAGAAGAATCAGTAAGAGGGACATTGAACAATGCATCTTGTGCTGAGGCACTCGCT
AAAGAAAATTCAAATGAATGCCTTGTAAAGAGAGTTGTGCATCCGGAAGTAGTTGGCAAC
AAAGAAGGAAAGGCATCGTCTGATGGAAAGGAAAAAGGGCAAGCCAAGGAGGCTCTCGGT
GAGATAACAGACAAACCAGATCATGTCATTGAACAAACAATTACAGAATTTGTAAGTGAA
GCAAGGGTTGCTTCCAGCCAGGTTACTAGTGGAAGTAAAGAACAACATGACAACGTTGCT
AGAGAAGTACATGTTTCTTGTGCAACCCAAAAAGGCCAACTTGAGCAAACAAACTGCGAT
TTAGTAGAGAATACCTCGTTAGATCACATCAGAAATGGAAAAGGAAGTGAAGACGAAAGG
AGGTTGGATACATCAAATGAATCTACCACACCTACAAGCAGTCACTCGGGTGGGAAGAAG
AAAAGAAAAAGTCCAGAGTCTAAGAAATATGACTATGGCGATGATGAAGTAGGTGAATCT
GATTATAAACGGACTCCTCAAAGGAGAAAGCTAAGTGAAAGGAGTCCTGAAAGGCACAGA
AAATACAAACACACTGGAAATGATGGAGAGAAAACTAGACACAAACGGAAGTATGTATCA
GGCTCGGAGAGTGATATTGATAGTGACAGAGGAGAGCATGTTCGTGAACCAGGGAGTAAA
TTCAAACATTACAAACAATTCTCGCGATTTAACAAAGGGTATGACTGGAGATCAGCTAAG
AGTGGGCCATTCAGACCCGGCTCTGGAATGAGGTCTCGCACCCCTTCCCAGAGGTTTGAT
TACAGGAAATACATATATCCTGGAAACTTGGGAAAGCCTTATGGAAACCAAAAAACAGTT
GGTAGTGGAAGAGGGAGGGGATTCTCACGAGGACGTGCACATCTCCCTGGTCTTTGGAGG
GAAAAGGAAACCTATTGCATTGACTTTACAAAAGAATTTAAGAACTCGCCTTCCAAATCA
ATGGCATCCCTTGGGTACACATCGATTGTTTCCTGGGAAGATATCCATGTTGCCCTGTTG
GAAATCAAAGCGAAAATGCACGCTGTGGAGAACAGCTCAAGAGAGGTTAGAAAAGCATCA
TCTCAATTACAGGTTGCTCCTCTTCTGAAGGTTCATAAGTCAGCGTTGACCGCTCTACAG
TGCATTATGTCAGAAGTGTTTGGTAGGATCTCAATTGATAGACGTGAGATGTACCTGCAT
CGAAGGAAGTATGAGATCTTGATGGCAGACATCCGGATTCACGCTGAAGTTCTTGGAAAG
TTGATACCACCCGACCAAGAGGAGGCAATGTTGTCTGAGTTTGTCCCCAATACAACTGGT
ATTCCTAGAGTTAAGCCAGCGATTGAATTGAAAGTAATGAATTGGTTGAGTCTAATGGCC
AACTCAGATATGCTGCTGGCCGTCAAAGACATTATCAAGAAAAAAAGAAACAATCTTGAA
TATAGAGTTGATGCAATGAAAGCGTTGGATAAGAAACAGCCAAGAAGGGTAGAAGATCGT
ATAAACAGACATTTCCCTAGAAGCAGACAGTGGTCAGGAAGTGATATTTCACCAGACACC
ACTAGACCTGAATGTGGGAATCACAGAGATGCAGGGCAAATCAAGTTAGAAGTTTCACCA
GAAGTTCGGTCGTGTCCAGAGTTTTGTCCCAGCACGCCAGAAACTCCAGTTGAGCACTTG
CCTAGAGGATTTTCAGAGATTCGTTTGCCTACACACCATCGTAGTGGGTATCGTGAAGAA
CATCCTGAAGCAGGTCCATCTACAGACTTCAAATATCCACCTGAGCCAGTCAGGAAACCT
ATCAGTACCAGTGAAGAAAACCTAGTACTTATGGATATTTGTATGCCCCATGATGCTGAT
GAAAATGTGTCTTTCAGCCTGGTGGATATTCCTTCACCTGGGGACCAAAGACCAGCAGAA
AGTGACCAGTGCACTAAACCTGTCCCAAGTAAAGATCTTACAACTGAATTCTCTGTAGCA
GACAGTAGCTCCAATGATGTAAACGACACAAATATATCACAGAAAGTGTCTCCAGAACAT
TCAGTGGTTCCTCAGATGCCATATGACAATCCAACTCCAAGTGGGTTTGTAAATTCCTTT
AAACCTGCTACCCCATCAAGGTATCATCATTCAGAGCCAAAGTTCTACATCTCCAGGGTG
CAGAGACTTGCCTCCAAGACACTGATGTCCCCAGAGTCAGGCTCTGATCTTCAGATGCTG
CTGAAGAGCGACGCAGAGAGGAAGTTGAAACGAAGCAAGAGCCAACAGTCGCCCTCCTCG
TCAGATGAGCCATCAAGTCAAGTTGACATGAGTGTCGGGAAGTCTGAACTGAAGTCTCCG
AGGTATTCGAAGAAGCGGCATTTCCTGGCAAAGTTTCAATCTGACTCGGAGAGACCCGAT
GACAGTCCGAAAGTTGACTCCTCAATGCTGTGTAAATCCCCTGAACCTGTGTCAACAAAA
ATCAGGGGGAACAACCTCAATGCGATGTACAACGAGTATGATGAGAGCTGTCTTGTGGAG
GAGATTGCCAAGATTGACAGCTGTGTCCTAGAACCTTCACCACCAGCACCTACATCTAAC
TCTAAAAATGTACCAAGCCATGTAGGACCATCG

>pdep
ATGAAGGGGACAGGAGTTACCCTGAGTGAACGTTTTAAAGGACTGAACCCCTGGAAACTG
TCCTCTCTTGAAGGAGAATTTGAACAGCGATCCACCTCGGGCTTGTCATTGAATAATATC
TTGAAGTTAAGCTCTCTTGCAATAACTGTCAATGGAAAGAGTAAGAGCAGACATCCAAAG
GTGCCTAGCTCCAAGAAATATTCCACTACGTCCCTCCATAAGTTGTTCAGTCAGAAATCA
ACTGGAAAGGAGGCAAAGACTGAGAAACTGAAGAGCAGCAATGGGGATATTACTGTTGAT
CAAAAGAAGAGAATTGATCCATCAAATGCAGAGAAATCAAAATATGAGAAATCTGGAGAG
GTACCTTTGCAAGGAGCAATACAAGTAAAACCCAGCAACAGTAAGGCACTTATAGATGGA
TCTAAACAAACCAACATCGATCCATCAAAGGGTTCAGTGAATCTTCTGCTGAATGGAGTT
ACACAAAGTACTGAAAGACCAAGGGATCCACGTCTGTTGTATGGCAAAGGACCGTACAGT
ATCCTTGCCAAGAAACCTGGAGCAGTTCCTCAGTCTGGTAAGCCAGCAAATCCTGAAAAA
TCAGAAAATCAGGACATATCTGAAAATTCAAGTAAATCTGAAAACCCAGACAAATCTAAA
AATCCTGTGAAAAAGAAGAGGAGCTTTGAAGAATCTCTTTATTCAGACAGTGCTGCAGGC
CTGGAGGCTGTTGGGAAAAAGTTAGATGGAGACAAGACAATCCAGGTTGTAAAAAGAAAT
GCAGTCACCAAGAAAATCACTGGGGTGGTGCAGATGAATATGAAAAGAAAACCCTTGCAG
AATACTGATCCGAACAAGCCTCCTGTGAAAAAATATAATTCAAGCCATAATGCACTCCAG
AGGATAGCTGAAGCCAAGAAGGCTGAAGGTTTCACCTCAGCAGCTGTTTTGGGTGCAGAG
GTCACAAAACCAAAAGCCTTGAAGGGTATCCTCAAGAAGGATAATCTGTCTGTTGACTCA
GTTGAGACTAGTGAGAAAGGGACGGAGAGTGCAGTGACCTCTTTAACTGAAGTATCTGTT
TGTACAGGTAATGTACTGAAAGAGGATAAATCAGAGCAAnnnnnnnnnnAGCAAAGTACA
AATACCAAGAAGCCTGTCAAGGGCAAGGTCAAAGGATCCACAAAGGTTGCCAAGCCAAAA
CAGGATGTGAAAAACAAAACTGTATCAATGACTCCCAACACTCCAAACATTGTTCTGAAA
TTTTCAATCACTCCTTCAATTGATAATGGTAAATTTAATTTGACAGTTGTTTCATCGTCT
GAAGATGATCAAGAAAAGTCTGACTCTAAAGAGCAGAATGAGCAAGTGGGCATTCCATTA
TCAATAGAAAACAATCCCAAAGnnnnnnnnnnnnnnnnnnnnnnnNNNNNNNNNNNNNNN
NNNNNNNNNnnnnnnnnnnnnnTGGGCATTCCATTATCAATAGAAAACAATCCCAAAGCA
GCTGTCCCATCTGCAGATGACCAGAAAAAGATGGACAAGCCTAAACAAGTGCCTGTTACA
GATGAAGAGCTCAAAAAGGGGTCCCCTATCCAAGTTCATATTTCAAATGGTGCAAATGGT
CATACCACTCCAAGCAGTGCCAGCATGAGCACCCTCAATGACATTTCAACCAGTTTAGCA
GAAAGTGCTCGTGTATGTGTAGGACTGGATGAAACAAAGTCGGATCAAGGATCTAAGGTT
CCTTCTGGATGTGTCTATACAACAGCAAGAAAGATGGCACAGGTATCTACTCATCAATCT
GTTGTGCAGATAAACAACTGGCGTCCAGTCCCAATTAGCTATGTGTATGGGTCTGTTGCG
AGCTCAAGCAAAACAGAACCAGATAAAGCCCAACCAGTCCAAACACCATACAAAAGTGGC
TATGGCATTGTTGGTACCCAGGTTCAACCATATATTCCTATGTCAGACCAGTATGAGATG
CCCCCAAATGGCNnnnnnnnnnnnnnnnnnnnnnnnnnnnnnnnnnnnnnnnnnnnnnnn
nnACCAAGTATAGTGTCAGCTGCATCAGGTAnnnnnnnnnnnnnnnnAGGTAATGTTGGT
TTGACAGAGTCATTCCCAGTTGAGGTGCATGAAGCATCTCTCCTTTTGGGTCACAGTGAG
CCAAAGGAAGCCCCAAGTAATCATCCCATAAGTGAGAATATGCCAATAACTGTACGTATC
CAGCAAACTGCGCAAAATACCAACAAAGTAATCCAGAATAAGGAGGGTCCATGTAAACCT
GTACATCGTACATTGACTGCAATTGCTAGAGCCTCTGAAAAGGAAATGGCGGCATGTTCA
GGAGCAGACAATTTTGATTTAGTGGACATGGAAATTTCAACCCCTGCTCGTCATGTACCC
AACAGCATCGAAGGTATCGCTAATGAGGCAGATGTGGTACCAGCTAATAGCGTTGGAAAT
AGCTCGGTAGTCCCCACTCTGACATCGGATGAAGAAAAGAATGTAAAAAGTGACGTTGAG
GAATCCCAGACAGCTGGCAGAAAGGACAGTGAGGTCATTTGCCCATCAGAAGGGACTGAT
GAAGAGATTAGGAGCAGGGTTGAGGTTCAACAAGCACAGGTTGCTAGTTGGACAACATAC
CTGCATCAAGACACTAATAGTCCGATGAAGTCAGCATTTGGGTCAAAGCAGTCATTTACA
GAGGCTCTATCATCACTGCAGAGCACCATGCAGACATTGAGCGATAGTGCAGATGCAGAG
ATTAGCAAGGATGAAGCAACTTCTCACCATCAAGTAATAGAAATTCCAAAAGATCCTTCC
TCCTCAACTGATGTTCAATCTACAACGCAAATAGATGTAACCAGCAATAAGAGCCCGTTG
GTGTGTGTGCCAACAGAAGCAGTACCTTCTNCTAGTGCCAGCCCAGTGTCACAAAATATC
TCTGAAGTGTCTGGTAATGCATTTCAGCTGGACAGTACTTTGCCATTACCTTGCTTAGAT
GTTCCTATAGATTTACCATGTACCAATCATATCAGTGAAAATGCCTCTGTCnnnAACACC
CTCAAAATAGAATTAACCGACCCTCCAAAAGTTGATGGTGGGACAGGAAATAGCATGTGC
AACGGGACAAGTCAGTTTCAAGTAGAGACTGTTCCTGATGGAAAAAATAGTGTTACTGTC
CCTACAGTCATTGAGTCAGCAGAATCTGGAAATGGTGATNNNNNTGAATCTCAAGAAAAG
ATAGTTGTTGTGTCAAAGGGTAATAGTGTAGTTGATACTTGTGTGACCTCCAGCGTGATT
nnnnnnnnnnnnnnnnnnnTTGAGGACACTTTGAGACAATCCAAATCACCAGGTACACCT
GTTGAAGATGAGTACATAAACCAAGACCCTTTTGTTCCAAAAGAGAGAATGCATTATGAA
ACACAAAGCAGAACTGAGCTCTTTGCTTTATCAGATAATGGAGGTCGTAGCTCAATGAGA
TATGAGGAAGAAAACAATAATGCCTATCATGAAAAGGAAAATGAACCACATTATCGTGTG
AAAGATGAAAGGCACAGACATCAATCGGACTACAACAGAGGCAGCAATAGATACCCTGAT
AGCCCAAAGAATCGACAAAGACCTGTTTACATGCGTGAACTCAGTAATGTTAGTGATATC
AGTATGGGAAATGATGAGTTTGGGACTTTTGAGGATGGGTACAGCCAAGAAGCTTTGGAA
CCATTGCTTGTAAGAGGAAGAGACACCAGAATGGATCACATTGAGTACTCAAAAGATGAT
CCAAGGATATCAAGAAGGGATATGTATGAAGATGATCAGGATTACTCTGACAGGACTATG
TCTAGCCATTCATGTAAAGAAACACATTCTCATTACACACAGCCTCCTCCTCCTAGAATT
GAAAGATTTGATAATGAGGAAAGTGTTTACTCCTATCCTCACCCGGCAGAGAGAGTTCAC
AGATATGAGGCGCCAGACAGACCTGTCCATAGGTATAGAGAAGAGCAGAGTCCTAATTCA
CGGATTTATGCCAAAAGTGATGGTGGACCTTCAAGGAGAGATAGTGGAGGACAGTTTCAA
GAAACTCCAGCTGACCCGATGATAAGGGAACAAATGACAGCTGTTCAAGCACTGCAGCTT
CAAATAAATGCTGCTGTTAATCCAGCTCATAGAGCAGCTCTTGTATTGGCTTTACAAGCT
CTCACGGGAGGCCCAGTGCAATCATCCACTGGAGAAGTGAGACCTGAGGTCAAGACATCA
ACAGTTCCTGATAGGCAGTCAGAATATAGAGATGTGTCAAATGAAGTATCATCAAAGCAC
TTTTGTGATGACTCTGTTCTCGAAGATCCTAGCAACAGGAAGGTTGAATTTACTGTTGTT
TTGAGAGATGACGATGAGCAGTTCTTGAGGAAAGACAGTGCCAAGAAGTCAAGGGCAGGA
GATCACAGCAAAGTACAAAGGCACTCTTATGATGCTCAGGAAAGGTACCCGGACTCATCT
GTCCTGCATGAACATGATTCTCACTACTATCGAATTGTTGAGCTCAGTGATGATCCACAT
TCTGACTATCCAAGACAGGATGGTGGTCCTAAAGAACTTAGACCATTAACGTGGCCTCAT
ACACAAGTGGAAGAAAGCAAGAAAATATCCCGGAGCAAAGCCAGAAAACACAAGCAAAAA
GACAAAATGTCTCATCTTAAACCAAGTGATATTTTACCTTGTTCAAAGAATTTGAATAGT
AAGCAAAAAGAAACAGGTAGAGGGATATTGAACAATACATCTTGTGCTGAGGCACTCATT
AAAGAAAATTCCAATGAATGCCTTGTAAAGAGAGTTGTGCATCCAGAAGTAGTTGGCTAC
AAAGAAGGAAAGGCGTCATCTGATGGAAAGGAAAAAGTGCAAATGAAGGAGGCTCTCAGT
GAGATAACAGACAAACCAGATCATGTCATTGAACAATCAATTACAGAATTTGTAAGTAAA
GCAAGGCTTGCTTCCAGCCAGGTTAATAGTGGAAGTAAAGAACAAAATGACAACATTGCT
AGAGAAGTACATGTTCCTTGTGCAACCCACAAAGTTCAAATTGAGCAAACAAACTGCAAT
TCAGTAGAGACTGCATCCTTAGATCACATCAGAAATGGAAAAGGAAGTGAAGATGAAAGG
AGGTTAGATACATCAAATGAATCTACCACACCTAAAAGCAGTCACTCAGGTGGGAAGAAG
AAAAGGAAAAGTCCAGAGTCTAAGAAATCTGACTATAGTGATGATGAAGTAGGTAAATCT
GATTATAAATGGACTCCTCAAAAGAGAAAGCTAAGTGAAAGGAGTCCTGAAAGGCACAGA
AAGTACAAACACACTGGAAATGATGGAGAGAAAACAAGACACAAAAGGAAGTATTTAACA
GGCTCAGAGAGCGATATTGATAGTGACAGAGGAGAGCATGTTCGTGAGACAGGGAGTAAA
TTCAAACGTTACAGACACTTCTCACGATTTACCAAAGGGTATGACTGGAGATCAGCTAGG
TGTGGTCCATTCAGACCCAGCTCTGGAATGAGGTCTCGCACCTCATTCCAGAGATTTGAT
TACAAGAAATATATATACCCTGGAAACTTGGGAAAGCCTTATGGAAACCAAAGAACTATT
AGTAGTGGAAGAGGAAGGGGATTCTTACAAGGACGTGCACCTCTCCATACTCTTTGGAGG
GAAAAGGAAAGCTATTCCATTGACATTACGAGAGAAGTTAAGAACTCGCCTACCATTACA
ATGGCAGCACTCGGGTATACGTCTATTGATCCCTGGGAAGATATCCATGTTGCCCTGTCA
GAAATCAAAGCAAAAATGCATGCTGTGGAGAACAGCTCAAGAGAGGTTAGAAAAGCATCA
TCTCAATTACAGGTTTCTCCTCTTTTAAAGGTTCATAAGTCGGCTTTGTCCGCTCTACAG
TGCATTATGACAGAAGTGGGTGGTAGAATCTCGAATGATAGACGTGAGATGTACCTGCAT
CGAAGGAAGTATGAGATCTTGATGGCAGACATCCGGATTCATGCTGAAGTCCTTGGAAAG
TTGATACCACCCAACCAAGAGGAGGCAATGTTGTCTGAGTTTGTCCCTAATACAACTGGT
ATTCCTAGAGTTCAGCCAGCGATTGAATTGAAAGTAATGAACTGGTTGAGTCTAATGAAC
CACTCAGAAATGCTGCTGGCCGTCAAAGACCTTATCAAGAAAAAAATTAAAAATCTTGAA
CAGAGAGTTGAAGCAATGAGAGTGTTGGATAAGAAATGGCCAAGAAGGGTAGAAGATCGT
TTGAACAGACATATCCCTAGAAGTAGACAGTGGTCAGGAAGTGACATTTCACCAGACACC
ACTGAACCTGAATGTGGAAATCACAGAGATGCAGGGCAAACCAAGTCAGAAGTTTCACCA
GAAGTTTGTTCGTGTCCAGAGTTTTGTCCCAGCACGCCAGAAACTCCAGTTCAGCATATG
CCTGGAGGACTTTCAGAGATTCGTTTGCCTACACACCACCGTATTGCTTATCCTGAAGAA
CATCCTGAATCAGGTCCATCAACAGCCTTCAAATATCCACCTGAGCCAGTCAGGCAACCT
ATCAGTACCAGTGAAGAAAACCTAGAACTTATGGATATTTGTATGCCCCATGATATTGAT
GAAAATGTGTCTTTCAGCCTGATAGATATTCCTTCAGCTGGGGACCCAAGACCAGCAGAA
AGTGACCAGTGTACTAAACCTGTTCCAAGTAAAGATCTTACAACTGAGTTCACTGCAGCA
GACAGTAGCTCTAATGATATAAATGACACAAATATATCACAGAAAGTGTCTCCAGAACGT
TCAGTGGTTCCTCAGATGCCATATGACTATGCAACCCCAAGTGGGTTTGTAAATTCCTTT
AAACCTGCTACCCCATCAATGTATCNNCAGTCACAGCCAAAGTTCTACATCTCCAGGGTG
CAGAGACTCGCCTCCAAGACACTGATGTCTCCAGAATCAGGTTCTGATTTACAAACGCTG
CTGAAGAGCGAGGTAGAAAAGAAGTTGAAACGAAGTAAGAGCCAACAGACACCATCCTCA
TCAGATGAGCCATCAAGTCAAGCTGACATGAGTGTTGGGAAGTCTGAACTGAAGTCTCCG
AGGTATTCCAAGAAGCGGCATTTCCTGGCAAAGTTTCAATCTGANNNNGAGAGACCCGAT
GACAGTCCGAAAGTTGACTCCTCAAAGCTGTGTAAATCACTTGAACTTGTGTCAACAAAA
ATCAGGGGGAACAACCTCAATGTGATGTACAACGAGTATGATGAGAGCTGTCTTGTGGAG
GGGATTGCCAAGATTGACAGCTGTGCCCTAGAACCTTCACCACCNNCACCTACATCTAAG
TCTAAAAATGTTTCCAGCCATGTAGGATCATCG
