# Supplementary material for: Genome-wide signals of positive selection in strongylocentrotid sea urchins
Source: BMC Genomics. 2017 Jul 21;18:555. doi: 10.1186/s12864-017-3944-7 (PMC5521101; doi:10.1186/s12864-017-3944-7)
Supplement: Supplementary file 3 — Consensus alignment files. A compressed (gzip) tape archive (TAR) file containing 6250 consensus alignment files in FASTA format. (TGZ 14116 kb) [file 12864_2017_3944_MOESM3_ESM.tgz › SPU_027356/consensAlign.ordered.fa]

>sdro
ATKGGAGGRGAGGGTRTTGCCCCTACCTCTATGATTCACTCATCYAGCCAGACCAAGTCC
TATCGYAGGTCAAACCAGGTCATCAGTCSGATTRAGAAAAGKAKCAGAGAYGCAGCTWMC
AAAATCATATGATGCTGCGATKTGCACCTCAGTAWCAWCATCCCAACTGCCCGTGTGATT
CGTACCACCGAGGAGCTGGACAGAGAGAGTACCCCGCACTACTGGCTGACCATCTACGCC
CAAGACCACGGYGCCATCCCGCTCCACTCTGTCGTCCAGGTCTTCATCGAGGTCCTGGAC
ATCAAYGACAACGCCCCTCTCCCAACGCAGCCGGTCTTCAGGGCGGAGGTGCCAGAGAAT
AGCCCCATGGGTGTGTACGTGCTGACGGTGGAAGCGSTAGATCCAGATACATCGTCCAGC
GGGAACCTGACGTACAGGCTGAAGACCAACTCAGCGAAGAAATACTTTACCATTGATGAA
CGCACAGGTGTTATCAGCACYGCAAGCAAGGCTCTGGACCGGGAGGCCAAGAAGGGAGAA
GAACATCACTTYGAGGTTGAGGTCTCAGACAATGGCATCCCATCCCTCAAGTCCATCGCT
AAAGTAGTGGTCACCGTCGAAGACGAAAATGACAACGATCCCGAGTTCATCCCCGCCTCG
ACCGTAACCATCCCGGCGATGRATGACCCCGARGAGCGGCGCTTCATCTGCCGTATGATG
GCGACAGACRMGGACGTGGGTTCCAAYGCGGAGCTCAGCTACTTCATCMGAGAYGGGAAT
ACGCAGTCACGGTTTTACATCGATGCCACGACGGGAGAGGTGACGTGCAGTAAGACCCTG
ATTGATGGGGAGAGATATGTTCTTCAGATTGAGGTGAAGGATAATGGGCCGATGCGTCGA
CGGAGCGATCTTGCGAGGCTCCCCATCATAGTGACCCCTGCCCCGTTGCCGTCACCCAGT
GCCCCTTACTTTGAGGAGATGTTGGAGACGGAGACCCGAATCACTGAGAACTACGTCGTA
GGAAGCTTCGTCAATGCGATCTCTGCATTCGATCCTGATAATGATGAAGTCAGATATGCC
ATAGTTGATGGTAATGAGGATGGAGCCTTCTTCATCGATCCTCAAGGAGGCTTCATYTTG
ATCGCCCAGCCCCTGGATAGTGAGACCAAGTCTACCTATGATCTCACCATCTCAGCTTCA
GATGGCTTCAATGAAGCTACCACAATGATTCGCATCCTAGTAACAGATGTCAACGACAAT
CCTCCARTACTTGAGCAAGAGCTGTACGAGATTGACATTCCAGAGAACACTCGGGTCAAC
GCCCCCATCCTCCAGGTCATGGCCACTGACCGCGAYGCCACTGACCGCCTCGTCTTCACC
CTCCCGAGCACCTCAGACCCYGCCAGCCGCTACCGMTTCCGTATCGACACCCACAACGGT
TACATCTACCTCAACGAGAGCCTGGACCAYGAGTCCCAGCGCCAACACGTGCTCAACGTG
GAGGTCAAGGACTACAACTACGGCACCCATCGCACCTACGCCAGGGTGGTGGTCAACGTG
ATGGATTCCAACGATCACATGCCGGAGTTCAGCGCCGAGAGCTAYGAGGGGAAGGTGTAC
GAGACGGCTGCTGTYGGGACGCGAGTGGTGGATGTMTATGCGTTTGACAGGGATCAAGGG
TCRAATGCAGAACTTACCTATTCCATAGTKCAAGGAAACATTGGTCAAGCATTCAACATT
GATCCAATTCTGGGCACAGTGACCGTTGGACACGAGCTGGACATTGAACAGGAGGCCGAA
TATGCCCTRGTAGTCCAAGCCATTGACCATGGCGTCCAGCCACTMAGCAAYGTATGCTTC
GTCAAYGTGACGGTCACTCTCTCCAACAACGCYCCWCCCAGGTTCAGAGAGGARGAGTAC
ATYATGGAAGTTGCGGAGAAYCTTCTTGGTAACCAGTTTGTGGCCCAGATCTCYGCTGTG
AGTCGGTCATCYGTCTAYTACGAGATCACCAGAGGTAAYGATGCCAGGCGTTTTGATATC
AACTCCAACTCTGGTATCATCACAACGACGATGCCTCTGGACTATGARGAAGTCACYATG
TAYAACCTGACGGTTCAGGCRACCAACATGGTKGGTCTKCGCACSAATACATGTCTGGTG
ATCCACGTCCAGGATGCCAATGATAACTCGCCCAYGTTTAGTTCTGTGGAGTAYGTGGGW
AGCATCTCRGAATCGGCTTCACTCAAGAGCGTCGTCTTGGATGAGAACAGTCGTCCGTTG
GTCATCAGCGCAGAGGATGCAGACTCGGGTCACAACGCTCACCTTGTCTATGAGATCATC
GAGAGAGATGCACAGATGTACTTCAGTATYGATGAAAGCACTGGAGCCATCCGTACCAAG
ATGTCTCTGGATCATGAGCGTATCCCKGAGTTTGAGTTCACGGTCCAGGTCCATGACACA
GGCAGTCCGCAGATGATGGCCAACAAACCTGCCAGGGTAAGGATCACCATCATTGAYATC
AATGACTCACAGCCRCAGTTCGTCAAGGCAGTCTTTGAAGCRCAGCTYCTGCTACCRACC
TATGCTGGTGTCTTCATCCTGACGGTAACRGCCATTGATGATGAYGACRTMAGCATGTCT
CAACTAGAATACTCCATCCACGAAGGCGACCGTAGTCACYACTTCAGTATCGATGCACAG
TCTGGCGACATCTTCGTTGCCAATGGCACCAGCTTGAACAGTGAGTATGACCTCACTGTC
CGGGTCACTGATGGTCTCAACTTCAACGATGCCCAGGTTYTGATCCACGTWGAAGCTCGC
CCCACCTCCAGCTTGCGSTTCCCTGCCAACGAGTGYTACGCCATCATCCGCGAGAATTCC
AGTACTGTCCAYGACGTKGCCGTCCTCTCTGTCATWGGAAGCACCCTCAATGAACCACTC
ACCTTCACMATCCTCAACCCCTCRCCCATGTTCTCCATCAAACCCACCTCCGGGATTGTG
AGAAACACAGGCATTCCCTTCGACCGAGAAGAACAGGACAGCTATCACATCGTGGTGGAG
GCTAGGGATAGACGCACACCACCTAGAGTGGCACACATCATTGTCAACGTGGAGATCYTA
GACATCAACGACAACCCGCCTATCTTCATCCATCATCAGTACAAYGCCATTGTCCAGGTG
GATGCYAGTGTTGGAGAAGTCGTAAGACAGGTGACRGCCATCGACCGAGATGTGAGTAAG
AACGGTGAGGTCCAGTACACCCTGGTACAAGGTGGTGAAGGCCACTTTGCYATCGATTCC
AGCTCCGGTGTCATCATMGTGMGAGAGAAGCTYGGAGCCAACTCCCAGAATAARAACTTC
ACTCTCAAGATCAAGGCCAGTGATAGAGGCAAGCCCAACCACAGCACCGTCGTRGAYGTT
CCCATCACCGTACGCAACAAGGCCATGCCKGTSTTTGAGGAGCAGTACTACAGGGCCACC
ATCCCCGAGGACCTGGAGCTMCACTCTGCCGTGGTCCAGATCCARGCCATCTCWCCCAAT
GGCAGGGACCTCATCTATAGCATCGGKGAAGGAGACGAMTTCAACCAGTTTGATATCAAC
CCTCTGACAGGRGTAATYAATYTGATTGGAGCCGTAGACTATGAGACCCGTCAACTCTAC
GGCCTTGAGGTCCTGGCCAGTGACACCCTGACCGGWGCWTCGGCCATGGTCACTGTSGAC
ATCACCATCAGCGAYGTCAACGACGTCATGCCTAGTTTYAACCAGAAGATCTACCAGGCA
GTGCTCTCYGAGGCCGTCTCCGTCGGKGCGACCGTGCTCCAGATAAGCACCACCGATCAG
GACTCGCCCAAGAACAGTGGTGTCCGCTATCAGATCGTCCAAAGCGACAACCAGACGGGA
CACTTCCACATTGCGGCAAACAGCGGACTCATCCTYACCTCACATGTGCTKGACTWCGAG
GAACACAAGATGCACAACTTTGTCGTCGTGGCAACAGACAGCGGGATGCCACCACTGAGG
AGYGAGACRAGAGTCAGTATCCGTATCACCGACATGAAYGACAATCCTCCGCAGTTGTCC
AYAGGGATTATTACTGTTCCGGACATCTCTGACATTGATCAGCTGACCTACTCYATCGTG
TCAGGAAACGAGGATATGACCTTYACTATCAACAAGAAAACAGGTGTAATCAGCCTATCY
AACTCCCAGAAGCCKCAGCTCATGWCAGGGCGTGGCTACCACCAGCTGAACGTMTCMACC
TCGGACCATGTCTTCACCAGCTCRGCCACCGTCCATGTYAACATCACSCGGGTCAACCGC
CAYTCACCKGTCTTCAGYCAGGACGAGTAYGTCACTGACTTCATGGAGAATGGCACYGCA
GGAGAAGTTGTCTTYCAGGTGATGGCTACTGATGATGATAGTGGGGACAATGGTGTCGTM
ACATAYTCCATCATCAGTGCTGAGGCSAGACGAATGTTTGACATTGACAGTGAAACAGGA
GAGATMCACAGCAGGATGCTCCTTGACCTTGAGTCCGTCAGTGACAGGAYGCTACCCGTA
CCCATCATGGCKGTGGACGGSGGAGGAAAGACGGCCTACACCACSGTCAACGTCATCCTC
AACGACAGGAACGATAACGTACCACGCTTTGAGATGAGGGAGTAYAAAGCATTCACAAGA
TCCRRCATGGAGAGCCATGTCCCCATTGGAGTGGTCACTGCAACGGATGTAGACTCTGGA
AGCAACGCCTTGTTGACATACTCCTTTGAGAGCGGTACAGCTCAATCTGCCTTGGATCTT
TTTGAGCTTGATCCCAAGACGGGAAGCATCTCAGCATCATCATCTCTGGAAGGAGAAGAG
GGATCTACATTCCAATTCTTTGTTGGTGTGACGGATGGTGGAAATCCTCCACTGAACTGG
GTGACAGCAGCAGAGATCTATGTCCTCTCCCAAGATGATGAGCTGCCATTCTTTGATGGG
CTGGTCAATGAACCTGACATTGATGTCGCAGAGAACACACCAGTGGGAACGTTCCTATCC
ACCTTCTTGGCTCATAGCAATTCATCCCTCACCTACTCCTTGGTTCCTGGTAACGAAGCC
CACACCAACGACCCATCGCACTTCTCCATCGATGAGCACGGTAACCTGACGTTGGTGAGT
TCCTTGGACTTTGAGTCTGTCTCTTGGTACAAGCTCATCATCAAGGCCAGCACAAACACA
GAGCCATCTATATCKACATACTTCACCGTCCTTGTGACTGTGACTGATGTCAAYGACAAC
ATGCCTGTGTTTGAAGACACGACGTACAGCATCAGCGTTCCAGAGAACACTCCAGTGGAT
GATGCCATCTTGAAGGTTATTGCCAGGGAYGCAGACGCTGGGTCCAATGGCCAAGTCCTC
TACTACCTTGATGTTGAGAACGACCTGGAAGTGTTTGAGAAGTTTGAGGTCAACGAGATG
ACMGGTATGTTGACCATCCAAGAGGGTCTTGACCGGGAGACGGCCGTCACCTACGACATC
CTCATCCTAGCCAGGGATGTSACCAACGCYGATTTYTCAGCGACCGCCACGGTYCATGTC
ACCGTGGTKGACTTCAACGACTCGCCRCCACGATTYACGCAGAAGGTYTATCCGGGRGAA
GTCCTCGARAGTGATCCCATCGGAACYGTGACWGTCTCCATCCAAGCTGTTGATGGCGAC
RTTGGCACCAACGCTCACGTYGTCTACTACATCACATCGGGGGACCCTTTCAATCACTTT
GCCATCGAGAGYAACTCTGGCAAGATCTACGTTGCTAACCCTCTGGATCGGGAGCTGAAG
GATTCGTATCGCCTCAATGTTACAGCCACCGAYGGTCTCTTCTCTGACACYGCTCAGGTT
GTGATCWCAGTGCAAGACATCAATGACAACTCTCCTGTCTGTGCACAGACCCTGTACACT
GAGAACATCCGGGAGAACTTAGCAGCAGGCCATTACATCCTCTATGTATCTGCATCTGAT
GCAGACATCGGTAGCAACGCTGAAATAACCTTCTCTCTGGAAGGTCAAGGGTCAGAACTG
TTCACCATCGAGAAAGACCTAGGTGTAAACACTGGCACCATCCGCACCTCTGGAGCCCTG
GACTACGAGACCCAGCAGTTCTATCGCTTCCGGGTGATTGCCAGCGATGGCGGTGGACTG
TCCTGCTCGTCAGACATCTCCATCGGTCTACTGGATGTGAACGATAACCCTCCGGCGTTC
ACACAGCTGGTTTACAACGTCAGCGTCAGTGAGAACACAACTGTCAACACACTGCTGACT
AGAGTACAGGCCGTCGATCCCGATAAAGATGCCAACAGGCGACATAGGTACAGCGTAAGA
GGTGGTAACAGTGAAGGAACCTTCTCTCTGGATGACCAGTCCGGTATCCTGACCCTGACG
GAGCCCCTGGATCGAGAGCTCCGCAGCCATTACAACCTGACCCTTGCAGTSACCGACATC
CTCCAGGCAAGTCTCTCCACCTCGTCCCAGCTCATCGTCAATGTCCTGGACGAGAACGAC
AACGAGCCGCAGTTTGAGAGTGATCTCTACAATGCGTCCATCGCAGAGGATGCAGAGATT
GGAAGCACCGTGGTTACCGTGATTGCGATCAGCCAGGATGTGGGACTCAACGCTGAGATC
ATGTACCAGATTGTCTCTGGCAATGAGCATGGAAAGTTCAAGATTGACAGCACCATAGGT
GAGATCACCGTCGCTTCTGAACTGGACTTTGAGATGTCCAACAAATACTACCTGACGGTC
AAGGCCACGGACATGGGCACCAACCCACTCTCCGACACCACCACCATCAACATCTTCATC
ACCGATGCCAACGACAACGCTCCRCTCTTCAGCGAGGACATCTACAGCACCACCGTCAAT
GAGGCAGCAAGAGTGGAAGGGGATGTCATCCAGGTGATGGCTACGGATGCTGACAGTGGA
GCTAACGGTAGAGTGTCTTACTCCATCATCCATGGTAACCTCTTCAATCAGTTCATCATC
AACGCTGACAATGGACTGGTCAGTCTAGCGGCTAAACTGGACAGAGAACAGATTGCTTCA
TACTCCCTGGGTGTGAGAGCCAGCGATGCTGGTGATGAACCAAGTTTCACCGATGTCACC
GTCCAGATCATCGTTGATGACATCAACGACAACCCTCCTYTGCTTCCAAGACAGAACTAT
ACCATCATACAACAGGCTGACACTCCAGTGGAGTCTGATATTTTTCAGCTGAATGCTACA
GACCTTGACACGCAAGCCAATGGTCCTCCATTCACTTTTGAGATCGTCAGAGGCAACGAC
AACGGGGCATTTGTCATCACGTCTACCAAGATGTTGAAGAACAGGATTTGGTTCAACCGA
GACATTGAGACACAGTACAACTTGACCATCAAGGTGACCGATAGCGCCCGGTCACCGCTC
TACTCACTCTCCTACATCAAGATCATCATCGTTGATCCTATGAACGTCCCAGAGGTGGTC
ACGCCGGTCAAGATCACCATCAGTTCCTTCGAGGAGACCTTCCCCGGTGGCTGGATCGGA
CAGATCTCTGCTCACGACAGCGATCCTTATGACGACCTTGTCTTYGAGCTCCAGAACGAC
AATGTCTTCCGCATCGGTCGAGAAGATGGCATTATCATCGCCCCACCCGACCTGGATGAA
GGCTTCTACCACATCAACGCTAGTGTCAGCGATGGACAGTTCACTGTATACGCCGAAGTA
AACGTCACGGTCCGGATGCTGAACCAGGCCATGCTCAATAACAGCGTCACCATCACCTTT
GCTGATGTCACGCCCGAGGAATTCCTTCCAAACTCTGGCATCTTCATGTACACGGTGGCC
AACAACTTCCCGGGTGCGACCCCAGAGGACGTTACCATCATCACCATTCACCCATCGGAT
GAAAACATCGAGAATACCAACGTTGTTTTCTCGATCCATCGCAGCAAGAGCAGGGAGAGT
TTCTTCAAACCTAAGCAGATCCAGAGACAGGTCGAGTCCCTCAGCGCCGCACTCCAGGAG
CGAATGAAGCATGATGTGGTATCGGCAGTCAGTGATCTGTGCACTCTATTTTCTTGCGAG
GAGAGCTACACCTGCAGTAATGATGTCAGGTTGGACTACTCCAACATCTTGACGTTTTCG
ACCGATGATGAGAGCTTCGTGTCGTCCAGACTCTATAGGGACTTCACCTGCACCTGTGTC
GTAGATTCATGTGCGACAACCACTAAGAAGCCTACCACTACCAAGGCAACGACGACCCCC
GCACCTCGCACTCCCTCCGTCATCAACCAAGACAACCCTTGTGTTAGCAACCCATGCCAT
GCAAACATGAACTGCCACTGGGATGGCTTCGATGGCTACGCTTGTGTATGCACGGATGAC
TCTTTGTCCTGTCTACCTGGACCTGACGAGGCCATGAACTTCAACGGCCAGAGCTATGTG
ACCTACAATGACCTTGTTCTGTCCACTACGTCCACTCAGTTCTCATCTAGTGTGAACACG
GATCGTCCGAATGGTATCATCATGGATGGTGCTGGGGAGTTTGACTACAGCGTCCTGGAG
ATTGAGAACGGCTACCTGACTTATCGCTTGAACTGTGGTTCAGGAGAAGCCAAGATCCGC
ATCACTCAAAAGAAGGTGAACGACTTCGGCTGGCACAAGATCTCAATCAACCGAGAGAAG
AACCATGCTGTGCTGACTCTCGATGAGCAGTACACAGCGGAGGGCACAGCACCGGGTGAA
AACCAAGACCTCAACATTGACACCATCAGCATAGGCTCCAGCCCACCTGCTAAGGGGAGG
GTCCGTCGCTCTGCGGATGTTGGTTTCACGGGATGCATGGGAGGACTGAGCCTGGATAAT
TCACCGCTACCTCTCCTGGGCGATTCCGTCCAGCCACATAACATCGGCAAGTGCCAGCGT
AAATGGCCGATGGCCTGTAGCCCCAACCCATGCCAGAACGACGGGACCTGTCTAGATTAC
GGGTATAGTACTACCTGTGACTGCCTTCATAACTGGTCTGGAGAGCGATGCGAGAAAAAG
AATTGCGTGGATGAGGAGTGCGAAGGGATCCCTACAATCACAAGTGGGTTCCCTATGCGC
CTCATCATCATCATCATAGGAGTCTTGGTCGCTATCATCATCATCGTCTTCATCCTTGCT
GCATGCCGATACCACCGTAACAAGAGGAGACGATCGCGCTATCCCGCCCGTGATGGAATG
GGCCGAAGCTATGATGATGATTACAAGCGTGACAGCAAGTTATCGGACTCTGATTATCTT
CAGAGTCTGCCGCTTAACCCTATCGCCGCCACCCCACCAAGCCCGACGCCTCCTCCGCTA
CCAACACGCCCAGCATCCTACACCCGTAGCAACCACAATTCGCTGAATAATCTGGATCGT
GATCGTCACGACGATATACCGTTCCATGGGCAGCCGATCAGTATGCCGCCCTCTCTAGCT
CCCGTTCCATCAAATTCTGCATCAGATAGTGACTCCATTGCTAAACCTACATGGGAGTTT
GACACCCCAAGTACACATAACAGTTTTATCGATGGGCGTGACAGCAACAAGGGTCTTAGC
CCCCACCCCTTGCAGCACTCTCAACCCAGCATCCTACCCCCAGTAAGGCGTGGCCACAAC
ACGCCCATGAACATCCGCCATCCGGTAGAGAGTCCCCCTGCCTACCGGGCGGTCAACCCC
AACCAGGCCGACATGGTCTCCATGAGCTCCGTCAATACCGAGAATGAGGACGATGGCCTC
AGAGGAGCTTTAAAATCAAGCAATAAACCCAARGGGTCTGCTCTGGYGAAGCCAGGTAAG
ATGAAGAAGGTGACCAAAGATGGCGAGAACCTCACCAAGGTCWCTGAKAAGGACGCGAGT
ACAGACAATGAYACGGACGTATCCGAGGATGTTCCCAACWTGAGCGATGAGGGMGAGATC
ATCGGACTMAACGATTTGGARCAGATGGCTGCACTYGCGTCAAAGAGAAACTCSACGTTC
TCCATGGAGGATGAGAATTCKTCAAARCGTAACTCGCAGCATTCAGAGGSAGGCGAGCCM
GAGCCYGTGGTGACRGCGAACATCAAGTGCGTGCGCTTCAACATGGARCCCGAGATTAAC
CAGTTTGAAGTTCTAAGCTCGCAGTCGGAGGCACCCRMKGATTCGGAGAGCGATCTTCCG
TWCRYGGATCRCGAYCCAACGTTGCGRAGAAGTGGGGGGCCTATGGAAGTCGAMSAGSAG
CCGGTTGATTTGAACACTAACGTAGATCCAACAGAGTTTGGCATAGATGGACCCGTCCTT
GTCGTCACCGATGTCAGCTGCCAAACGGAGGATGAACTTGACGATGATGACGATCCCGGG
GARAACGATCCTTTCCTWCCRGCAGGKAGCCCTCTGGAGACCACKACAGAGTTYCATGAT
ACGCATCAGACAGTTTACATCCATAGATCWCCTCAGGGTTCWCCYGAAGAAGAAGAGCGA
GAAGGCAACCATTCTATCAATACTCAAACACATCCACAACCACATCGATTCCAGTGGGAT
TACAGTGACTGGGTTCAACATCCTGAATCCCTCAACAACATCCCAGAGATACCCCCTAGA
GCCCCTCGAGACAGCCCTACCAACGTCTCCACCACCACATCCCACATCAACGAAGAGGAA
GACGACTACGAGACGGATGAAGACGAGTACGTGGGTGGGGATGACACGGACTACCCACCA
GAGAACGACGACATGCCCATCGCCAGAGCGGCTCAGCACTTCCGCCGCGAGCTGGAGAAC
TACCCACCTATGGATGAYGATTATGACGGGTTGCCGTTGAACGCCATCAACATGCGACCG
GGTCATTACTTGCCATCTCACGGGGGAAGCACGTCAACGGTGCCGCCGGACTACGACGGY
ATCGGAGGCTCCCCGGACCAGTCGACGCCGTTTTTAGTCCCGCAGAGGAATCACCTGGCG
AGGGGGCCGGACTACCGACGACCTATCAGTGACATTTCCCAAGATGCACTCTCAATGTCG
ATGTACACGTCGACCAACGCATCGTGCTCGGACGTATCGGCGCTGGAGCCGGACAGTGAA
ATCAATTTGAGTGARTTTGASYTTGACCTTGAGGACCATTTAACAAATCTACAAACGAGT
ACGGATGTC

>spal
ATGGGAGGAGAGGGTATTGCCCCTACCTCTATGATTCACTCATCCAGCCRGWCCAAKTCC
TATCGMRGGTCAAACCAGGTCATYRGTYCGAWTGAGAAAAGGATCAGAGAYACWGCTTCC
RAAATCATATGATGCTGCGATGTGCACCTCAGTAWCAWCATCCCAACTGCCMGTGTGATT
CGTACSACCGAGGAGCTKGACAGAGAGAGYACCCCGCACTACTGGCTGACCATCTACGCC
CAAGACCACGGCGCCATTCCGCTCCACTCCGTCGTCCAGGTCTTCATTGAGGTCTTGGAC
ATCAACGACAATGCCCCTCTCCCGACACAGCCGGTCTTCAGGGCCGAGGTGCCGGAGAAT
AGCCCTATGGGKGTGTACGTGCTGACKGTGGAAGCGGTAGATCCMGAYACRTCGTCCAGC
GGGAACCTGACGTACAGGCTGAAGACCAACTCGGCGAAGAAGTACTTTACCATCGATGAA
CGCACAGGTGTTATCAGCACTGCAAGCAAGGCTCTGGACCGGGAGGCMAAGAAGGGAGAR
GAACATCACTTTGAGGTTGAGGTCTCAGACAATGGCATCCCATCCCTTAAGTCCATCGCT
AAAGTRGTGGTCACCGTCGAGGACGAAAATGACAACGACCCCGAGTTCATCCCCGCCTCG
ACCGTAACCATCCCRGCGATGGATGACCCCGRAGAGCGGCGCTTCATCTGCCGRATGATG
GCGACAGACAAGGACGTGGGTTCCAACGCGGAGCTCAGCTACTTCATCAGAGACGGGAAT
ACGCAGTCACGGTTTTACATYGATGCCACRACGGGAGAGGTGACGTGCAGTAARACYCTG
ATTGATGGGGAGAGATATGTTCTTCAGATTGAGGTGAAGGACAATGGGCCGATGCGTCGA
CGGAGCGATCTWGCGAGGCTCCCCATCATAGTGACCGCYGCCCCGTTGCCRTCCTCCAGC
GCCCCTWWCTTTGAGGACATGKWSGAGACGGAAACMMGAATCACWGAGAACTAYRTCGTA
GGAAGCTTCRTCAATGCGATCTYYGCAAKYGATMCYGATGGCGATGAAGTCAGATATGCC
ATAGTTGATGGTAATGAGGATGGAGCCTTCTTCATYGATCCTCWAGGWGGATTCATCTTG
ATAGCCCARCCCYTGGATAGTGAGACYAAGTCTWCCTATGATCTCACMATCTCAGCATCA
GATGGMTTCAATGAAGCKACMACAATGATTCGCATCTTRGTAACRGATRTCAACGACAAT
CCTCCMATACTTGAGCAAGAGCTGTAYGAGATMGACATYCCAGAGAACACTCGGGTCAAC
GCCCCCATCCTCCAGATCATGGCCACTGACCKCGACGCCACCGACCGCCTCGTCTTCACC
CTCCCAAGCACCTCGGACCCTGCCAGCCGCTACCGGTTCCGTATCGACACCCACAACGGT
TACATCTACCTCAACGAGAGCCTGGACCAYGAGTCCCAGCGCCAACACGTGCTCAACGTG
GAGGTCAAGGACTACAACTACGGCACSCATCGSACCTACGCCAGGGTGGTGGTCAACGTG
ATGGAYTCCAACGATCACATGCCGGAGTTCAGCGCCGAGAGCTACGARGGGAAGGTGTAC
GAGACRGCTGCYGTTGGGACGCGAGTGGTGGATGTCTATGCGTTTGACAGGGATCAAGGG
TCGAATGCSGAACTKACCTATTCCATAGTTCAAGGAAACATTGGTMAWGCATTCAACATT
GACCCRATTYTGGGCACAGTGACCGTTGGACATGAGCTGGACATWGAACAGGAGGCMRAA
TACGCCCTGGTGGTCCAAGCCATTGACCATGGCGTCCAGCCACTCAGCAATGTATGCTTC
GTCAACGTGACGGTGACTCTCTCCAACAACGCYCCACCMAGRTTCAGAGAGGAAGAGTAC
ATCATGGAAGTTGCRGAGAATCTTCTTGGTAACCAGTTYGTGGCCCAGATCTCYGCYGTG
AGTCGCTCRTCYGTCTATTACGAGATCACCAGAGGTAACGATGCCAGGCGTTTTGATGTC
AACTCCAACTCTGGTATCATCACAACGACGATGCCTCTGGACTATGARGAAGTCACCATG
TACAATCTGACGGTTCAGGCSACCAACATGGTGGGYCTTCGYACCAATACATGTCTGGTR
ATACACGTCCAGGATGCCAATGAYAAYGCGCCCACGTTTAGTTCCGTGGAGTAYGTTGGT
AGCATCTCGGAATCGGCTTCRCTCAAGAGCGTCGTCTTGGATGAGAACAGTCGTCCRTTG
GTCATCAGCGCAGAGGATGCAGACTCGGGTCACAAYGCTCACCTTGTCTATGAGATCATT
GAGAGAGATGCACAGATGTACTTCAGTATTGATGAAAGCACTGGAGCCATCCGTACCAAG
ATGTCTCTGGATCATGAGCGTATCCCTGAGTTTGAGTTCACGGTCCAGGTCCATGACACG
GGCAGTCCGCAGATGATGGCCAACAAACCTGCYAGGGTAAGGATCACCATCATTGACATC
AATGACTCACAGCCGCAGTTCRTCAAGGCAGTCTTTGAAGCAMAGCTKCTGCTRCCGACC
TATGCTGGTGTCTTCATYCTSACGGTAACAGCCATTGATGATGACGACGTTAGCATGTCT
CAACTAGAATACTCCATCCACGAAGGCGACCGKAGTCACCACTTCAGYATCGAYGCACAG
TCTGGSGMCATCTTTGTTGCCAATGGYACCAGCTTGAACAGTGAGTATGACCTCACTGTC
CGTGTTACGGATGGTCTCAACTTCAACGATGCYCAGGTTCTKATCCACGTTGAAGCTCGC
CCCACCTCMAGCTTGCGGTTCCCTGCCAACGAGTGCTACGCCATCATCCGYGAGAATTCC
AGTAYYGTCCAYGACGTTGCCGTCCTCTCYGTCATTGGAAGCACCCTCAATGAACCACTC
ACCTTCACRATCCTCAACCCCTCACCCATGTTCTCCATCAAACCCACCTCYGGRATTGTG
AGAAACACAGGCATTCCCTTCGACCGAGAAGAACARGACAGCTATCACATYGTGGTGGAG
GCTAGGGATAGACGCACACCACCTAGAGTGGCACACATCATTGTCAATGTGGAGATCTTA
GACATCAACGACAACCCGCCTATCTTCATCCATCAYCAGTACAACGCCATTGTCCAGGTG
GATGCCAGTGTTGGAGAAGTCGTAAGACAGGTGACRGCCATCGACCGAGATGTGAGTAAG
AACGGTGAGGTCCAGTACACCCTGGTACAAGGTGGTGARGGYCACTTTGCCATYGATTCC
AGCAGCGGTGTCATCATAGTGMGAGAGAAGCTCGGAGCCAACTCCCAGAATAAGAACTTC
ACTCTCAAGATCAAGGCCAGTGATAGAGGCAAGCCCAACCACAGCACCGTYGTRGACGTT
CCCATYACSGTACGCAACAAGGCCATGCCKGTCTTTGAGGAGCAGTACTACAGGGCCACC
ATCCCYGAGGACCTGGAGCTSCACTCTGCCGTGGTCCAGATCCAAGCCATCTCACCCAAT
GGCAGGGAYCTCATCTAYAGCATCGGWGAAGGAGATGAMTTCAACCAGTTTGATATCAAC
CCTCTGACAGGMGTAATYAATCTGATTGGAGCYGTAGACTATGAGACACGTCAACTCTAC
GGCCTTGAGGTCCTGGCCAGTGACACCTTGACCGGAGCTTCGGCCATGGTCACTGTCGAC
ATCACCATYAGCGACGTCAAYGACGTCATGCCTAGTTTCAACCAGAAGATCTACCAGGCM
GTGCTCTCCGAGGCCGTCTCCGTCGGCGCGACCGTGCTCCAGATAAGCACCACMGATCAG
GACTCGCCCAAGAACAGTGGTGTCCGCTATCAGATCGTCCAAAGCGACAACCAGACGGGA
CACTTCCAYATYGCGGCCAACAGCGGACTCATCCTSACCTCRCATGTSCTTGACTACGAG
GAACACAAGATGCACAACTTTGTCGTCGTRGCAACAGACAGCGGGATGCCACCACTGAGG
AGCGAGACGAGAGTCAGTATCCGYATCACCGACATGAAYGACAATCCTCCGCAGTTGTCC
AYAGGGATTATTACTGTTCYGGACATCTCTGACATTGATCAGCTGACCTACTCYATCGTG
TCAGGAAACGAGGATATGACCTTTACTATCAACAAGAAAACAGGTGTMATCAGCCTATCC
AACTCCCAGAAGCCWCAGCTCATGACAGGGCGTGGCTACCACCAGCTGAACGTATCCACC
TCGGACCATGTCTTTACCAGCTCAGCCACCGTTCATGTCAACATCACGCGGGTCAACCGC
CATTCACCTGTCTTCAGCCAGGACGAGTATGTCACTGACTTCATGGAGAATGGCACTGCA
GGAGAAGTKGTCTTYCAGGTGATGGCTACTGATGATGATAGTGGGGACAATGGTGTCGTG
ACATATTCCATCATCAGTGCYGAGGCSAGACGAATGTTTGACATTGACAGTACAACAGGA
GAGATACACAGCAGGATGCTCCTTGACCTTGAGTCCGTCAGTGACAGGACGCTACCCGTA
CCCATCATGGCTGTGGACGGCGNAGNAAAGACGGCCTACACCACCGTCAACGTCATCCTC
AACGACAGGAACGATAACGTACCACGCTTTGAGATGAGGGAGTATAAAGCMTTCACAAGA
TCCGACATGGAGRKCCATGTCCCCATTGGAGTGGTCACTGCAACCGATGTAGACTCTGGA
AGCAACGCCTTGTTGACATACTCCTTTGAGAGCGGTACAGCTCAATCWGCMTTAGATCTY
TTTGAGCTTGATCCCAAGACGGGAAGCATCTCAGCATCATCATCTCTRGAAGGAGAAGAG
GGATCTACCTTCCAATTCTTTGTTGGTGTGACTGATGGTGGAAATCCTCCACTGAACTGG
GTGACAGCMGCAGAGATCTACGTCCTCTCCCAAGATGATGAAMTGCCATTCTTTGATGGG
CWGGTCAACGAACCYGACATTGATGTCGCAGAGAATACACCAGTKGGAACGATCCTGTCS
ACCTTCTTGGCTCAYAGCAACTCRTCCCTSACGTACTCYTTGGTTCCTGGTAACGARGCM
CACACCAACGAYCCATCGCACTTCTCCATCGAYGAGCACGGTAACCTGACRTTGGTGAGY
TCCTTGGACTTTGAGTCYGTCTCCTGGTACAAGCTCATCATCAAGGCCAGCACAAACACA
GAGCCATCTATATCGACGTACTTCACCGTCCTTGTGACTGTGACCGATRTCAACGACAAC
ATGCCTGTGTTTGAAGACAYGACGTACAGCATCAGCGTTCCAGAGAACACTCCGGTYGAY
GATGCCATCTTGAAGGTYATTGCTAGGGATGCRGATGCYGGGTCCAACGGCCAAGTCCTC
TACTACCTYGATGTYGAGAATGACCTGGAAGTGTTTGAGAAGTTTGAGGTCAACGAGATG
TCAGGTATTTTGACCATCCAAGAGGGTCTTGACCGGGAGACGGCCGTCACCTACGACATC
CTCATCCTAGCCAGGGATGTCACCAACGCTGATTTCTCAGCAACTGCCACAGTTCATGTC
ACCGTGGTGGACTTCAACGACTCGCCGCCACGATTCACGCAGAAGGTCTATCAGGGAGAA
GTCCTCGAGAGTGATCCCATCGGTACCGTGACYGTCTCCATYCAAGCTGTTGATGGCGAC
GTTGGCACCAACGCTCAMGTYGTCTACTACATCACATCGGGRGACCCTTTCAATCACTTT
GCCATCGAGAGCAACTCTGGCAAGATCTACGTTGCTAACCCKCTKGATCGGGAGCTGAAG
GATRCGTATCGCCTCAATGTTACAGCCACCGATGGTCTCTTCTCGGACACCGCTCAGGTT
GTGATCTCAGTGCAAGACATCAATGACAACTCTCCTGTCTGTGCACAGACCCTGTACACT
GAGAACATCCGAGAGAACTTAGCAGCAGGCCATTACATYCTCTATGTAACTGCATCTGAT
GCAGACATYGGWAGCAACGCTGAAATAACCTTCTCTCTGGAAGGTCAAGGGTCAGAACTR
TTCACTATCGAGAAAGACCTAGGTGTAARCACYGGCACCGTCCGCACCTCTGGAGCCCTG
GACTACGAGACMCAGCAGTTCTATCGCTTCCAGGTGATYGCCAGCGATGGYGGTGGACTG
TCCTGCTCATCKGACATCTCCATCGGTCTACTGGATGTGAACGATAACCCTCCGACGTTC
ACACAGCWGGTCTACAACGTCAGCGTCAGYGAGAACACAACTGTCAACACACTGCTGACT
AGAGTRCAGGCCGTCGATCCKGAYAAAGATGCCAACAGGCGACATAGGTACAGCGTAAGA
GGTGGTAACAGTGAAGGAACCTTCTCTCTGGATGACCAGTCCGGCATCCTGACCCTGACS
GAGCCCCTGGATCGAGARCTCCGCAGCCATTACAACCTGACCCTTGCAGTCACCGACATC
CTCCAGGCAAGTCTCTCCACYTCMTCCCAGCTCATYGTCAATGTCCTGGACGAGAACGAC
AACGAGCCGCAGTTTGAGAGYGATCTCTACAACGCTTCCATCGCAGAGGATGCRGAGATM
GGAAGCACMGTGGTTACMGTGATTGCRATCAGCCAGGATGTGGGACTCAAYGCTGAGATC
ATGTACCAGATTGTCTCYGGCAATGAGCATGGAAAGTTYAAGATTGACAGYACCATAGGT
GAGATCACTGTCGCTTCTGAACTGGACTTTGAGATGTCCAACAAATACTACCTGACGGTC
AAGGCCACGGACATGGGCACCAACCCWCTSTCSGACACCACCACCATCAACATCTTCATC
ACCGATGCCAAYGACAACKCTCCGCTCTTCAGCGAGGACATCTACAGCACCACCGTCAAT
GAGGCAGCMAGAGTKGAAGGGGATGTCATCCAGGTGATGGCAACAGATGCTGACAGTGGA
GCTAACGGTAGAGTGTCTTACTCCATCATCCATGGCAACCTCTTCAATCARTTCATCATC
AACCCTGACAATGGACTGGTCAGTCTAGCRGCTAAACTGGACAGAGAACAGATCGCTTCA
TACTCCCTGGGTGTGAGAGCCAGYGATGCTGGTGATGAACCAAGTTTCACCGAYGTCACC
GTCCAGATCATCGTYGACGACATCAAYGACAACCCTCCTCTGCTTCCMARACAGAACTAT
ACCATCATACARCAGGCTGACACYCCAGTGGAGTCTGATATTCTTCAGCTGAATGCTACA
GACCTTGACACGCAAGCCAATGGTCCTCCATTCACYTTTGAGATCGTCAGAGGCAACGAC
AACGGGGCATTCGTCATCACGTCAACCAAAATGTTGAAAAACAGGATCTGGTTCAACCGA
GACATTGAGACACAGTACAACTTGACCATCAAGGTGACCGATAGCGCCCGGTCGCCGCTC
TACTCACTCTCGTACATCARGATCATCATCGTTGATCCTATGAACGTCCCGGAGGTGGTC
ACGCCGGTCAAGATCACCATCAGTTCCTTCGAGGAGACCTTCCCCGGTGGCTGGATCGGA
CAGATCTCTGCTACCGACCGYGATCCTTATGACGACCTCGTCTTCGAGCTCGAGAACGAC
AATGTCTTCCGCATYGGTCGAGAAGATGGCATTATCATCGCCCCACCYGACCTGGATGAA
GGCTTCTACCACATCAAYGCYAGTGTCAGTGATGGACAGTTCACTGTATACGCCGAAGCA
AATGTGACYGTCCGGATGCTGAAYCAGGCCATGCTCAATAACAGCGTCACCATCACCTTT
GCTGACGTCACGCCCGAGGAATTCCTTCCAAACTCTGGCATCTTCATGTACACGGTGGCC
AACCACTTCCCGGGTGCRACCCCAGAGGATGTTACCATCATCACCATCCACCCATCGGAT
GAAAACATYGAGAATACMGACGTTGTTTTCTCRATCCATCGCAGCAAGAGCAGGGAGAGT
TTCTTCAAACCTAAGCAGATCCAGAGACAGGTCGAGTCCCTCAGCGCYGCRCTCCAGGAG
CGGATGAAGCATGATGTGGTATCGGCAGTCAGTGACCTGTGCACTCTATTCTCTTGTGAG
GAGAGCTACATCTGYAGTAATGATGTCAGGTTGGACTACTCCAACATCTTGACRTTCTCA
ACCRATGATGAGAGCTTTGTGTCGTCCAGACTCTATAGGGACTTCACCTGCACCTGTGYH
GTAGATTCATGTGCGACAACCACTAAGAAGCCTACCACTACCAAGGCAACGACGACCCCC
GCACCTCGCACTCCCTCCGTYATMAACCAAGACRACCCTTGTGCTAGCAACCCATGCCAT
GCMAACATGAACTGYCGCTGGGATGGYTTCGAWGGCTACGTTTGTGTATGCACKGATGAC
TCTTTGTCCTGTCTACCTGGACCTGACGAGGCCATGAACTTCAACGGYCAGAGCTATGTG
ACCTACAATGACCTTGTGCTGTCCACTACGTCCACTCAGTTCTCATCYAGTGTGAACACW
GAYCGTCCGAAYGGTATCATCATGGAYGGWGCTGGRGARTTTGACTACAGCGTCCTGGAG
ATTGAGAACGGATACCTGACTTATCGCTTGAACTGTGGTTCAGGAGAAGCCAAGATCCGC
ATCACTCAAAAGAAGGTGAACGACTTCGGCTGGCACAAGATCTCAATCAACCGAGAGAAG
AACCATGCTGTAYTGACTCTTGATGARCAGTACACAGCKGAAGGCACMGCACCGGGTGAA
AACCAAGACCTCAACATYGACACCATCAGCATMGGCTCCAGTCCGCCTGCTAAGGGGAGG
GTTCGTCGCTCTGCGGATGTTGGTTTCACGGGCTGCATGGGAGGACTGAGCCTGGATAAT
TCACCGCTACCTCTCCTGGGCGATTCTGTCCAGCCRCATAAYATYGGCAAGTGCCAGCGT
AAATGGCCGATGGCCTGTAGCCCCAACCCWTGCCAGAACGAYGGGACYTGTCTRGATTAC
GGGTATAGYACCACCTGYGACTGCCTTCATAACTGGTCTGGAGAGCGATGCGAGAAAMAG
AAYTGYGTGGATSCGGAGTGCGAAGGGATYCCTRCAATCACAAGTGGGTTCCCTATGCGC
CTCATCATCATCATCATAGGCGTCTTGGTCGCTATCATCATCATTGTCTTCATCCTYGCK
GCRTGCCGATACCATCGTAACAAGAGRAGWCRGTCACGCTATCCCGCCCGTGATGGMATG
GGCCGAAGCTAYGATGATGATTACAAGCGTGACAGCAAGTTATCRGACTCTGATTATCTT
CAGAGTCTRCCGCTTAACCCCATCGCCACCACCCCACCAAGCCCGACGCCTCCTCCGCTA
CCGACACGCCCAGCATCCTACACACGTAGCAACCACAATTCGCTGAATAATCTGGACCGT
GATCGTCATGACGACATACCGTTCCATGGGCAGCCRATCAGTATGCCGCCCTCTCTAGCT
CCCGTTCCATCAAACTCTGCATCAGATAGTGACTCCATTGCTAAACCTACATGGGAGTTT
GATACCCCAAGTACACATAACAGTTTTATTGATGGGCGTGACAGCAACAAGGGTCTTAGC
CCGCACCCCTTGCAGCACTCTCAACCCAGCATCCTACCCCCWGTAAGGCGTGGCCACAAC
ACRCCCATGAACATCCGCCATCCGGTAGAGAGTCCCCCTGCCTACCGGGCCGTCAACCCC
AACCAGGCSGACATGGTCTCCATGAGCTCCGTCAATACAGAGAATGAGGATGATGGCCTC
AGAGGAGCGTTAAAATCAAGCAATAAACCCAAGGGGTCTGCTCTGGCGAAGCCAGGTAAG
ATGAAGAAGGTGACCAAAGATGGSGAGAAYCTCARCAAGGKYACTGAGAAGGACGCGAGT
ACAGACAATGACACKGACGTATCCGAGGATGTTCACAACACGAGCGATGAGGGWGAGATC
ATCGGACTCAACGATTTGGAGCAGATGGCTGCACTCGCGTCAAAGAGAAACTCRACGTTY
TCCATGGAGGATGAGAATTCGTCGAARCGTAACTCGCAGCATTCAGAGGGAGGCGAGCCM
GAGCCCGTGGTGACAGCRAACATCAAGTGCGTGCGCTTCAACATGGAGCCYGAGATTAAC
CAGTTTGAAGTTCTAAGCTCGCAGTCAGAGGCACCCGAGGATTCGGAGAGCGATCTTCCG
TTCATGGATCACGATCCAACGTYGCGRAGAAGTGGGGGGCCTATGGAAGTGGAACAGGAG
CCGGTYGATWTGAACACTAACGTAGATCCAACAGAGTTTGGCATAGATGGACCCGTYCTK
GTCGTYACSGATGTCAGCTGTCAAACGGAGGATGAACTTGACGATGAYGACGATCCYGGG
GARAAYGATCCTTTMCTAYCGGCAGGKAGCCCTCTGGAGACCACGACAGAGTTTCATGAT
ACGCATCAGACAGTTTACATCCATAGATCACCTCAGGGTTCTCCMGAAGAAGAAGARCRA
GRAGGCAACCATTCTATCAATACTCAAACACATCCACAACCACATCGATTCCAGTGGGAT
TACAGTGACTGGGTTCAACATCCTGAATCCCTCAACAACATCCCAGAGATACCCCCTAGA
GCCCCTCGAGACAGCCCCACCAACGTCTCCACCACCACATCCCACATCAACGAAGAGGAR
GACGACTACGAGACSGATGAAGACGAGTACGTGGGTGGGGATGACACSGACTACCCACCC
GAGAACGACGACATGCCCATCGCCAGAGCGGCACAGCACTTCCGCCGCGAGCTGGAGAAC
TACCCGCCGATGGATGATGAYTAYGACGGGTTACCGTTGAACGCCATCAACATGCGACCG
GGTCATTACTTGCCATCTCACGGGGGAAGCACGTCAACGGTGCCGCCRGACTACGACGGC
AWCGGAGGCTCCCCGGACCAATCCACGCCGTTTTTACTCCCGCAGAGGAATCACCTGGCG
AGGGGGCCGGACTACCGACGACCTATCAGTGACATTTCCCAAGATGCACTCTCMATGTCG
ATGTACACGTCGACRAACGCGTCGTGCTCGGACGTATCGGCGCTGGAGCCGGACAGTGAA
ATCAATTTGAGTGAATTTGATTTTGACCTGGAGGAYCATTTAACAAATCTACAAACRAGT
ACRGAYGTC

>sfra
ATGGGAGGAGAGGGTATTGCCCCTNCCTCTATGATTCACTCATCCAGCCAGACCAAGTCC
TATCAGAGGTCAAACCAGGTCATCAGTnnnnnnnnnnnnnnnnnnnnnnnnnnnnnnnnn
nnnnnnnnnnnnnnnnnnnnnnnnnnnnnnnnnnnnnnnnnnnnnnnnnnnnGTGTAATT
CGTACCACCGAGGAGCTGGACAGAGAGAGCACCCCKCAYTACTGGCTGACCATCTACGCC
CAAGACCACGGYGCMATCCCACTCCACTCCGTAGTCCAGGTYTTCATCGARGTCCTGGAC
ATCAACGACAATGCCCCTCTCCCAACACAGCCGGTCTTCCGGGCGGAGGTGCCGGAGAAT
AGCCCTATGGGTGTGTACGTGCTAACGGTGGAAGCGGTAGATCCTGATACATCGTCCAGC
GGGAACCTGACGTACAGGCTGAAGACCAACTCGGCGAAGAAGTACTTTACCATTGATGAA
CGCACAGGTGTTATCAGCACTGCAAGCAAGGCTCTGGACCGGGAGGCCAAGAAGGGAGAG
GAACATCACTTCGAGGTTGAGGTCTCAGACAATGGCATCCCATCCCTCAAGTCCATTGCT
AAAGTAGTGGTCACCGTCGAAGACGAGAATGACAAYGATCCCAAGTTCATCGCCGCCGCG
ACCGTAACCATCCCGGCGATGGATGACCCTGGAGAGCGGCGCTTCATCTGCCGTATGATG
GCAACAGACAACGATGCGGGTTCCAATGCGGAGCTCAGCTACTTCATCAGAGACGGGAAT
ACGCAGTCACGGTTTTACATCGATGCCACAACGGGAGTGGTRACGTGTAGTAAAACCCTG
ATTGAAGGGGAGAGATATGTTCTTCAGATTGAGGTGAAGGACAATGGCCCAAGTCGTAGA
CGGAGCGATCTTGCGAGGCTCCCCATCATAGTGACCGCTGCCCCGTTACCATCCTCCAAT
GCCCCGGTCTTTGAGACCCCCTTGGAGACGGAAACCAGAATCACCGAGAAAGATACGGTA
GGCAGCTTCATCAACTCCGTCTACGCCAGCGATATCGACGATGATGAAGTCAGATATGCC
ATAGTTGATGGTAATGAGGATGGAGCCTTCTTCATCGATCCTTTAGGAGGATTTATCTTG
ATAGCCCAGCCCCTGGATAGTGAGACCAAGTCTTCCTATGATCTCACCATCTCAGCTTCA
GATGGCTTCAATGAAGCTACAACGATGATTCACATCTTAGTAACAGATGTCAATGACAAT
CCTCCAATACTTGAGCAAGAGCTGTACGAGATTGACATTCCAGAGAACACTCCCGTCAAC
RCCCCGATCCTSCAGATCATGGCCACTGACCGTGATGCCACCGACCGCCTTGTCTACACC
CTCCCGAGCACCTCAGACCCTGCTAGCCGCTACCGATTCCGTATTGACACCCACAACGGT
TTCATCTACCTCAACGAGAGCCTKGACCACGAGTCCCAGCGCCAACACGTGCTCAACGTG
GAGGTCAAAGACTACAACTAYGGCACCCATCGGACCTACGCCAGGGTGGTTGTCAACGTG
ATGGATTCCAAYGATCACATGCCGGAGTTCAGTGCCGAGAGCTACGAAGGGAAGGTGTTC
GAGACAGCTGCTGTTGGGACGCGAGTGGTGGATGTCTATGCGTTTGACAGGGATCAAGGG
TCGAATGCAGAACTTACCTATTCCATAGTTCAAGGAAACATTGGTCAAGCATTCAACATT
GACCCAATTCTGGGCACAGTGACCGTTGGACATGAGCTGGACATTGAACAGGAGGCCAAA
TACGCCCTGGTGGTCCAAGCCATTGACCATGGTGTCCAGCCACTCAGCAATGTATGCTTT
GTTAACGTGACGGTGACTCTCTCCAACAACGCTCCACCCAGGTTCAGAGAGGACGAGTAC
ATTGTGGAAGTTGCAGAGAATCTTCTTGGTAACCAGTTTGTGGCCCAGATCTCCGCTGTG
AGTCGGTCATCTGTCTATTACGAGATCACCAGAGGTAATGATGCCAGGCGTTTTGATATC
AACTCCAACTCTGGTATCATCACAACAACGATGCCTCTGGACTATGAAGAAGTCACCATG
TACAATCTGACGGTTCAGGCGACCAACATGGTGGGCCTTCGCACCAATACATGTCTCGTG
ATACATGTCCAGGATGTCAATGATAACTCGCCCATGTTTAGTTCTGTGGAGTATGTGGGT
AGCATCTCKGAATCKGCTTCACTCAAGAGCGTCGTCTTGGATGAGAACAGTCGTCCGTTG
GTCATCAGTGCAGAGGATGCAGACTCGGGTCACAACGCTCACCTTGTCTATGAGATCATT
GAGAGAGATGCACAGATGTACTTCAGTATTGATGAAAGCACTGGAGCCATCCGTACCAAG
ATGTCTCTGGATCATGAGCGTATCCCYGAGTTTGAGTTCTCTGTCCAGGTCCATGACACA
GGCAGTCCGCAGATGATGGCCAACAAACCTGCTAGGGTAAGGATCACCATCATTGACATC
AATGACTCACAGCCGCAGTTCGTCAAGACAGTCTTTGAAGCACAGCTTCTGCTGCCGACC
TATGCTGGTGTCTTTATTCTRACGGTAACAGCCGTTGATGATGACGAGGTTAGCATGTCT
CAACTTGAATACTCCATCCACGAAGGCGACCGTAGTCACCACTTCAGCATCGATGCACAG
TCTGGTGACATTTTCGTTGCCAATGGCACCAGCTTGAACAGTGAGTATGACCTCACTGTC
CGTGTCACCGATGGTCTCAACTTCAACGATGCCCAGGTTCTAATCCACGTTGAAGCTCGC
CCCACCTCYAGCTTGCGGTTCCCTGCCAACGAGTGCTATGCCATCATTCGCGAGAATTCC
AGTACTGTCCATGACGTTGCSGTCCTCTCCGTCATTGGAACCACCCTCAATGAACCACTC
ACCTTTACAATCCTYAACCCCTCACCCATGTTCTCCATCAAACCCACCTCTGGGATTGTG
AGAAAYACAGGCATTCCTTTCGACCGAGAAGAACAGGACAGCTATCACATYGTGGTGGAG
GCTAGGGATAGACGCACACCACCTAGAGTGGCACACATCATTGTCAATGTGGAGATCTTA
GACATCAACGACAACCCGCCTATCTTCATCCATCATCARTACAACGCCATTGTCCAGGTG
GATGCCAGTGTTGGAGAAGTYGTAAGACAGGTGACAGCCATCGACCGAGATGTGAGTAAG
AATGGTGAGGTCCAGTACACCCTGGTAGAAGGTGGTGAAGGTCACTTTGCCATCGATTCC
AGCTCCGGTGTCATCATAGTGCGTGAGAAGCTCGGAGCCAACTCCCAGAATAAGAACTTC
ACTCTCAAGATCAAGGCCAGTGATAGAGGCAAGCCCAACCACAGCACTGTTGTGGACGTT
CCCATTACTGTACGCAACAAGGCCATGCCGGTCTTTGAGGAGCAGTACTACAGGGCCACC
ATCCCAGAGGACCTGGAGCTGCACTCTGCCGTGGTCCAGATCCAAGCCATCTCACCCAAC
GGCAGGGATCTCATCTATAGCATCGGTGAAGGAGACGAATTCAACCAGTTTGATATCAAC
CCTCTGACAGGGGTAATTAATCTTATTGGAGCTGTAGACTATGAGACCCGTCAACTCTAC
GGCCTTGAGGTCCTGGCCAGTGACACACTGACCGGAGCATCGGCCATGGTCACTGTCGAC
ATCACCATTAGCGACGTCAACGACATCATGCCTAGTTTCAACCAGAAGATCTACCAGGCA
GTGCTATCCGAGGCCGTCTCCGTCGGGGCGACCGTGCTCCAGATGAGCACCACCGATCAG
GATTCACCCAAGAACAGTGGTGTCCGCTATCAGATCGTCCAAAGCGACAACCAGACGGGA
CACTTCCACATTGCGGCCAACAGCGGACTCATCCTCACCTCACATGTGCTCGACTACGAG
GAACACAAGATGCACAACTTTGTCGTTGTGGCAACAGACAGCGGGATGCCACCACTGAGG
AGTGAGACGAGAGTCAGTATCCGCATCACCGACATGAACGACAATCCTCCGCAGTTGTCC
ACAGGGATTATTACTGTTCCGGACATCTCTGACATGGATCAGCTGACCTACTCCATCGTG
TCAGGAAACGAGGATATGACCTTCACCATCAACAAGAAAACAGGTGTAATCAGCCTATCC
AACTCCCAGAAGCCTCAGCTCATGACAGGACGTAGCTACCACCAGCTGAATGTATCCACC
TCGGACCATGTCTTCACCAGCTCAGCCACCGTCCACGTCAACATCACCCGGGTCAACAGA
CACTCACCGGTCTTCAGCCAGGAGCAGTATGTMACAGACTTCATGGAGAATGGCACTGCA
GGAGAAGTGGTCTTTCAGGTGATGGCTACTGATGATGATAGCGGTGACCATGGTGTGGTA
ACATACTCCATAATCAGTGCCGAGGCAAGACGAATGTTTGACATTGACAGTGAAACAGGA
GAGATCCACAGCAGGATGCTGCTTGACCTTGAGTCCGTCAGYGACAGGATGCTACCCGTA
CCCATCATGGCYGTGGACGGCGGAGGAAAGACGGCCTACACCACCGTCAATGTCATCCTC
AATGACAGGAACGACAACGTACCACGCTTTGAGATGACMGAGTATAAAGCATTCACAAGA
TCCGGTGTGGAGAGCCATGTCCCCATTTTAGTGGTCACTGCAACCGATGTAGACTCTGGA
AGCAACGCCTTGTTGACATACTCCTTTGAGAGCGGTACAGCTCAATCTGCCTTAGATCTC
TTTGAGATTGATCCYAAGACGGGAAGCATCTCAGCATCATCATCTCTGGATGGAGAAGAG
GGATCTACCTTCCAATTCTTTGTTGGTGTSACTGATGGTGGAAATCCTCCACTGAACTGG
GTGACAGCAGCAGAGATCTATGTCCTCTCCCAAGATGATGAACTGCCATTCTTCGATGGG
CTGGTCAACGAACCTGACATTGATGTCGCAGAGAATACACCAGTGGGAACGGTCCTGTCC
ACCTTTTTGGCTCATAGCAACTCATCCCTCACATACTCCTTGGTTCCTGGTAACGAAGCC
CACACCAACGATCCATCGCACTTCTCCATCGATGAGCACGGTAATTTGACMTTGGTGAGC
TCCTTGGACTTTGAGTCTGTCTCTTGGTACAAGCTCATCATCAAGGCCAGCACAAACGCA
GAGCCATCTATATCTACATACTTCACTGTACTTGTGACTGTGACCGATGTCAACGACAAC
ATGCCTGTGTTTGAAGATGYGACGTACAGCATCAGCGTTCCAGAGAATACTCTGGTTGAT
GATCCCATCTTGAAGGTTATTGCTAGGGATGCGGATGCTGGGTCCAACGGCCAAGTCCTC
TAYTACCTTGATGCTGAGAATGACCTGGAAGTGTTTGAGAAGTTTGAGGTCAACGAGATG
ACAGGTATTTTGACCATCGCAGAGGGTCTTGACCGRGAGACGGCCATCACCTACGACATC
CTCATCCTAGCCAGGGATGTCACCAACGCTGATTTCTCAGCAACTAGCACAGTTCATGTC
ACCGTGATGGACTTCAACGACTCACCACCACGATTCACGCAGAAGGTCTATCCTGGAGAA
GTCCTYGAAAGTGATCCCATCGGAACCGTGGCAGTCTCCATTCAAGCTGTTGATGGCGAC
ATTGGCACCAAYGCTCAAGTTGTCTACTACATCACATCAGGGGACCCTTTCAATCACTTT
GCCATCGAGAGCAACTCTGGCAAGATCTACGTTGCTAACCCTCTGGATCGGGAGCTGAAG
GATACATATCGCCTCAATGTAACAGCCACCGATGGTCTCTTCTCAGACACTGCTCAGGTT
GTGATCTCAGTGCAAGACATCAATGACAACTCTCCTGTCTGTGCACAGACCCTGTACACT
GAGAACATCCGAGAGAACCTAGCACCAGGCCATTACATCCTCTATGTATCTGCATCTGAT
GCAGACATTGGAAGCAAYGCTGARATAACCTTCTCTCTGGAAGGTGAAGGRTCAGAACTA
TTCACTATCGAGAAAGACCTAGGTGTAAACACTGGCACCGTCCGCACCTCTGGAGCCCTG
GACTACGAGACCCAGCAGTTCTATCGCTTCCAGGTGATTGCTAGCGATGGCGGTGGACTG
TCCTGCTCGTCGGACATCTCCATCGGTTTACTGGATGTGAACGATAACCCTCCRGCGTTC
ACACAGCAGGTCTACAACGTCAGCGTTAGTGAGAACACAACTGTCAACACACTGCTGACT
AGAGTACAGGCCATCGATCCCGATAAAGATGCCAACAGGCGACATAGGTTCAGCATAAGA
GGTGGTAACAGTGAAGGAACCTTCTCTCTGGATGACCAGTCMGGTATCCTGACCCTGACG
CAGCCCCTGGATCGAGAACTCCTCAGCCATTTCAACCTAACTCTTGCAGTCACAGACATC
CTTCAGGCAAGTCTCTCCACTTCGGCCCAGCTCATCGTCAATGTCCTGGACGAAAACGAT
AACGAGCCGCAGTTTGAAAGTGATCTCTACAACGCTTCCATTGCTGAGGATGCAGAGATT
GGAAGCACTGTGGTTACCGTGATTGCGATCAGCCAGGATGTTGGACTCAACGCTGAGATC
ATGTACCAGATTGTCTCTGGCAATGAGCATGGAAAGTTCAAGATCGATGGYGCCATTGGT
GAGATCACCGTCGCTTCTGAACTGGACTTTGAGATGTCCAACAAATACTACCTGACCGTC
AAGGCCACGGACATGGGCACCAACCCTCTCTCAGACACCACCACCATCAACATCTTCATC
ACGGATGCCAATGACAACTCTCCGCTATTCAGCGAGGACATCTACAGCACCACCGTCAAC
GAGGCAGCAAGAGTTGATGGGGATGTCATCCAGGTGATGGCTACAGATGCTGACAGTGGA
GCTAACGGTAGAGTGTCTTACTCCATCATCCATGGTAACCTCTTCAATCAATTCATCATC
AACCCTGACAATGGACTGGTTAGTCTAGCAGCTAAACTGGATAGAGAACAGATCTCTTCA
TACTCCCTGGGTGTGAGAGCCAGCGATGCTGGTGATGAACCAAGTTTCACCGATGTCACT
GTCCAGATCATCGTGGACGACATCAATGACAACCCTCCTCTGCTTCCAAGACAGAACTAT
ACCATCATACAACAGGCTGACACTCCAGTGGAGTCTGATATTCTTCAGCTGAATGCTACA
GAYCTTGACACGCAAGCCAATGGTCCTCCATTCACTTTTGAGATCGTCAGAGGCAACGAM
AACGGGGCATTCGTCATCACRTCTACCAAAATGTTGAAAAACAGGATCTGGTTCAACCGA
GACATTGAGACRCAGTACAACTTGACCATCAAGGTGACTGATAGCGCCCGGTCRCCGCTC
TACTCACTCTCGTACATCAAGATCATCATCGTTGATCCTATGAACATCCCRGAGGTGGTC
ACGCCGGTCAARATCACCATYAGTTCCTTCGAGGAGACCTTCCCCGGTGGCTGGATCGGA
CAGATCTCTGCTTCCGACCGYGATCCTTATGACGWMCTTGTCTTCGAGCTCCARAATGAC
AATGTCTTCCGCATCGGTCGAGATGATGGCATTATCATCGCCCCACCCGACTTGGAYGAA
GGCTTCTACCMCATCAATGCTAGTGTCAGTGATGGACAGTTCACTGTATACGCCGAAGCA
AATGTCACYGTCCGRATGCTGAACCAGGCCATGCTCAATAACAGCGTCACCATCACCTTT
GCTGACGTCACGCCCGAGGAATTCCTTCCAAACTCTGGCATCTTCATGTACACAGTGGCC
AACCACTTCACGGGTGCAACCCCAGARGATGTTWCCATCATCACCATCCACCCATCGGCT
GAAAACATCGAGAATACTGACGTTGTTTTCTCAATCCGTCGCAGCAAGGGCAAGGATAGT
TTCTTCAAACCTAAGCAGATCCAGAGACAGGTYGAGTCCCTCAGCGCTGCTCTCCAGGAG
CGAATGAAGCATGATGTGGTATCGGCAGTCAGTGACCTGTGCACTTTAGACTCTTGTGAG
GAGAGCTACATTTGCAGTAATGATGTCAGGTTGGACTACTCCAACATCTTGACGTTCTCA
ACAGATGATGAGAGCTTTGTGTCTTCCAGAYTCTATAGGGACTTCACCTGCACCTGTATC
ATAGATTCATGTGCGACAACCACTAAGAAGCCTACCACTACTAAGGCGACGACGACCCCC
ACACCTCGCACTCCCTCCGTGATCANNNNNGNGGACCCTTGTRCTAGCAATCCATGCCAT
GCCAACATGAACTGCCGAAGGAAAAGCTTTGACAGCTACGTTTGTGAATGCGTGGATGAC
TCTTTGTCCTGCCTACCTGGACCTGACGAGGCCTTGAACTTYAATGGCCAGAGCTATGTG
ACCTACAATGACCTTGTGCTGTCCACTACGTCCACTCAGTTCTCAGCTAGTRTCAACACA
GACCGTCCAAATGGTATCATCATGGATGGTGCCGGGGAATTCGACTACAGCGTCCTGGAG
ATTGAGAACGGATACCTGACTTATCGCTTGAATTGTGGTACGGGAGAAGCCAAGATTCGC
ATCACTCAAAAGAAGGTGAACGACTTCGGCTGGCACAAGATCTCAATCAACCGAGAGAAG
AACCATGCTGTACTGACTCTTGATGAGCAGTACACGGCAGAAGGCACCGCACCGGGTGAA
AACCAAGACCTCAACATTGACACCGTCAGCATTGGCTCCAGTCCGCCTGCTAAGGGAAGG
GTTCGTCGCTCTGCGGATGTTGGTTTCACGGGATGCATGGGAGGACTGAGYCTRGACAAT
TCACCGCTACCTCTCCTGGGYGATTCTGTCCAGCCSCATAATATCGGCAAGTGCCAGCGT
AAATGGCCGATGGCCTGTAGCCCCAACCCTTGCCAGAACGACGGGAACTGTCTTGATTAC
GGGTATAGTACAACCTGCGACTGCCTTCATAACTGGTCTGGAGAGCGATGCGAGAAAAAG
AATTGCGTGGATGCSGACTGCGAAGAGATCCCTATAATCACAACTGGGTTCCCCATGCGC
CTCATCATCATCATCATAGGCGTCTTGGTTGCTATCATCATCATTGTCTTCATCCTTGCT
GCATGCCGATACCATCGTAACAAGAGGAGACGGTCACGCTATCCGGCCCGTGATGGAATG
GGCCGAAGCTATGATGATGATTACAAGCGTGACAGCAAGTTATCRGAYTCTGATTATCTT
CAGAGCMTGCCGCTTAACCCCATCGCCGCCACCCCACCRAGCCCGACACCTCCTCCTCTA
CCGACACGCCCAGCATCCTACACCCGTAGCAACCACAATTCRCTGAATAATCTGGATCGT
GACCGTCATGACGACATACCGTTCCATGGGCAGCCGATMAGTATGCCGCCCTCTCTAGCA
CCCGTTCCATCAAAYTCTGCATCAGACAGTGACTCCATTGCTAAACCTACATGGGAGTTT
GATACCCCAAGTACACATAACAGTTTTATTGATGGGCGTGACAGCAACAAGGGTCTTAGC
CCGCACCCCTTGCAGCACTCTCAACCCAGCATCCTACCCCCTGTAAGGCGTGGCCTGAAY
ACACCCATGAACATCCGCCATCCGGTAGAGAGTCCCCCTGCCTACCGGGCCGTYAACCCC
AACCAGGCRGATATGGTCTCCATGAGCTCCGTCAATACMGAGAATGAGGATGATGGCCTC
AGAGGAGCGTTAAAATCAAGCAATAAACCCAAGGGGTCTGCTTTGGTGAAGCCAGGTAAG
ATGAAGAAGGGGACCAAAGATGGCGAGAATCCCAACAAGGTCACTGAGAAGGACACGAGT
ACAGACAATGACACGGACGTATCCGAGGATGTTCACAACACGAGCGATGAGGGCGAGATC
ATCGGACTCAACGATTTGGAGCAGATGGCTGCACTTGCTTCAAAGAGAAACTCCACGTTC
TCCATGGAGGATGAGAATTCTTCAAAACGTAACTCGCAGCATTCAGAGGGAGGCGARCCA
GAGCCCGTGGTRACAGCGAACATCAAGTGCGTGCGCTTCAACATGGAGCCCGAGATTAAC
CAGTTTGAAGTTCTAAGCTCGCAGTCRGAGGCACCCACGGATTCGGAGAGCGAGCGTTCG
TACGTGGATCGCGATCAAATGTTGCGAAGAAGTGGGGGGCCTATGGAAGTCGAACAGCAG
CCRGTTGATTTGAACACTAACGTAGATCCAACAGAGTTTGGCATAGATGGACCCGTCCTT
GTCGTCACCGATGTCAGCTGCCAAACGGATGATGAACTTGACGATGATGATGATCCWGGG
GAAAATGATCCTTTCCTACCGGCAGGTAGTCCTCTGGAGACCACGACAGAGTTTCATGAT
ACACATCAGACAGTTTACATCCATAGATCACCTCAGGGTTCTCCTGAAGAAGAAGAGCGA
GAAGGCAACCATTCTATCAATACTCAAACACATCCACAACCACACAGATTCCAGTGGGAT
TACAGTGACTGGGTGCAACATCCWGAAGCTCTCAACAACATCCCAGAGATACCCCCTAGA
GCCCCTCGAGACAGCCCCACCAACGTCTCCACCACCACATCCCACATCAACGAAGAGGAA
GACGACTACGAGACGGATGAAGATGAGTACGTGGGTGGGGATGACACGGACTACCCACCC
GAGAACGACGACATGCCCATCGCCAGAGCGGCTCAGCACTTCCGCCTCGAGCTGGAAAAC
TACCCACCTATGGATGATGATTACGACGGGTTGCCATTGAACGCCATCAACATGCGACCR
GGTCATTACTTGCCATCCCATGGGGGCAGTACTTCAACGGTGCCGCCAGACTACGATGGC
ACCGGAGGCTCCCCGGACCAGTCTACACCGTTTTTAGTCCCGCAGAGGAATCACCTGGCG
AGGGGGCTTGACTACCGACGACCTATCAGTGACATTTCCCAAGATGCACTCTCCATGTCG
ATGTACACGTCAACAAAYGCGTCATGCTCCGACGTATCGGCACTGGAGCCGGACAGTGAA
ATCAATTTGAGTGAATTTGAGTTTGACCTTGAGGACCATTTAACAAATCTACAAACGAGT
ACAGATGTG

>afraSS
ATGGGAGGRGAGGGTATTGCCCCTWCCTCTATGATTCACTCATCCAGCCAGWCCAAGTCC
TAYSRSAGGTCAAACCAGGTCATCAGTCCGAATGAGAAAAGGATCAGAGACACAGCTTCC
AAAATCATATGATGCTGCGATGTGCACCTCAGTAAYATCATCCCAACTGCCYGTGTGATT
CGTACCACCGAGGAGCTGGACAGAGAGAGYACCCCGCACTACTGGCTGACCATCTACGCC
CAAGACCAYGGCGCCATCCCGCTCCACTCYGTCGTCCAGGTCTTCATYGAGGTCYTGGAC
ATCAAYGACAAYGCCCCTCTCCCAACGCAGCCGGTCTTCAGGGCGGAGGTGCCWGAGAAT
AGCCCYATGGGTGTGTACGTGCTGACGGTGGAAGCGGTMGATCCMGATACATCGTCCAGC
GGGAACCTGACGTACAGGCTSAAGACCAACTCWGCGAAGAARTACTTTACCATCGATGAA
CGCACAGGTGTTATCAGCACTGCAAGCAAGGCTCTGGACCGGGAGGCCAAGAAGGGAGAA
GAACATCACTTTGAGGTTGAGGTCTCAGACAATGGCATCCCATCCCTCAAGTCCATCGCT
AAGGTAGTGRTCRCCGTCGARGACGARAATGACAACGATCCCAAGTTCATCCCCGCGTCG
ACCGTAACCATCCCGGCGATGGAYGACCCCGGAGAGCGGCGCTTCATCTGCCGKATGATG
GCGACAGACAAGGACGTGGGTTCCAACGCGGAGCTCAGCTACTTCATCAGAGACGGGAAT
ACGCAGTCRCGGTTTTACATCGATGCCACGACGGGAGAGGTGACGTGCAGTAAGACCCTG
ATTGATGGGGAGAGATATGTTCTTCAGATTGAGGTGAAGGAYAATGGSCCGATGCGTCGA
CGGAGCGATCTTGCGAGGCTCCCCATCATAGTGACYSCTGCCCCGKTGCCGTCRCCCAGT
GCCCCTTWCTTTGAGGAGATGTTGGAGACGGARACCMGAATCACCGAGAAYTACRTCGTW
GGAAGCTTYRTCAATGCGATCTCYGCAWTCGATCCTGATRRYGATGAAGTCAGATATGCC
ATAGTTGATGGTAATGAGGATGGAGCSTTCTYCATYGATCCTCMAGGAGGATTCATCYTG
ATAGCCCARCCCCTGGAYAGTGAGACCAAGTCTACMTATGATCTCACCATCTCAGCTTCA
GATGGCTTCAATGAAGCTACCACAATGATTCGCATCYTRGTAACRGATGTCAACGACAAY
CCTCCAATACTTGAGCAAGAGCTGTACGAGATWGACATTCCAGAGAACACTCGGGTCAAC
GCCCCCATCCTCCAGRTCATGGCCACTGACCKCGACGCCACYGACCGCCTCGTCTTCACC
CTCCCGAGCACCTCGGACCCYGCCAGCCGCTACCGMTTCCGTATCGACACCCACAACGGT
TACATCTACCTCAACGAGAGCCTGGACCACGAGTCCCAGCGCCAACACGTGCTCAACGTG
GAGGTCAARGACTACAACTACGGCACSCATCGCACCTACGCCAGGGTGGTRGTCAACGTG
ATGGAYTCCAACGATCACATGCCGGAGTTCAGCGCCGAGAGCTACGAGGGGAAGGTGTAC
GAGACRGCTGCYGTTGGGACGCGAGTGGTGGATGTMTATGCGTTTGACAGGGATCAAGGG
TCGAATGCAGAACTTACCTATTCCATAGTGCAAGGAAACATTGGTCAAGCATTCAACATT
GAYCCRATTCTRGGCACAGTGACCGTTGGACAYGAGCTGGACATTGAACAGGAGGCYGAA
TATGCCCTGGTRGTCCAAGCCATTGACCATGGYGTCCAGCCACTCAGCAATGTATGCTTC
GTCAACGTGACGGTSACTCTCTCCAACAACGCYCCWCCCAGGTTCAGAGAGGAAGAGTAC
ATCATGGARGTTGCRGAGAAYCTTCTTGGTAACCAGTTTGTGGCCCAGATCTCCGCTGTG
AGTCGSTCATCCGTCTATTACGAGATCACCAGAGGTAATGAYGCCAGGCGYTTTGATATC
AACTCCAACTCTGGTATCATCACAACRACGATGCCTCTGGACTATGAAGAAGTCACCATG
TACAAYCTGACGGTTCAGGCGACCAACATGGTGGGCCTGCGCACCAATACATGTCTGGTG
ATACAYGTCCAGGATGCCAATGATAAYTCRCCCACGTTYAGTTCCGTGGAGTATGTKGGW
AGCATCTCRGAATCGGCTTCACTCAAGAGCGTCGTCTTGGATGAGAACAGTCGTCCGTTG
GTCATCAGCGCAGAGGATGCAGACTCGGGTCACAACGCTCACCTTGTCTATGAGATCATY
GAGAGAGATGCWCAGATGTACTTCAGTATYGATGAAAGCACTGGAGCCATCCGTACCAAG
ATGTCTCTGGATCATGAGCGTATCCCYGAGTTTGARTTCACGGTCCAGGTCCATGACACG
GGCAGTCCGCAGATGATGGCCAACAAACCTGCCAGGGTAAGGATCACCATCATTGACATC
AATGAYTCACAGCCGCAGTTCGTCAAGGCAGTCTTTGAAGCACAGCTTCTGCTRCCRACC
TAYGCTGGTGTCTTCATCCTGACGGTAACAGCCATTGATGATGAYGACGTYAGCATGTCT
CAACTAGAATACTCYATCCAYGAAGGYGACCGTAGTCACCACTTCAGYATCGATGCACAG
TCTGGYGACATCTTYGTTGCCAATGGCACCAGCTTGARCAGTGAGTATGACCTSACTGTC
CGGGTCACYGATGGTCTCAACTTCAACGATGCYCAGGTTCTGATCCACGTYGAAGCYCGC
CCCACCTCCAGCTTGCGSTTCCCTGCCAACGAGTGCTACGCCATCATCCGCGAGAAYTCC
AGTACKGTCCAYGACGTTGCCGTCCTCTCTGTCATTGGAAGCACCCTCAATGAACCACTC
ACCTTCACGATCCTCAACCCCTCACCCATGTTCTCCATCAAACCCACCTCCGGGATTGTG
AGAAACACAGGYATTCCSTTCGACCGAGAAGAACAGGACAGCTATCAYATYGTGGTGGAG
GCTAGGGATAGACGCACACCACCTRGAGTGGCACACATCATTGTCAATGTGGAGATCTTA
GACATCAACGACAACCCGCCTATCTTCATCCATCATCAGTACAACGCCATTGTYCAGGTG
GATGCCAGTGTTGGAGAAGTCGTAAGACAGGTGACAGCCATCGACCGAGATGTGAGTAAG
AACGGTGAGGTCCAGTACACCCTGGTACAAGGTGGTGAAGGCCACTTTGCCATCGATTCC
AGCAGCGGTGTCATCATAGTGCGAGAGAAGCTTGGAGCCAACTCCCAGAATAAGAACTTC
ACTCTCAAGATCAAGGCCAGTGATAGAGGCAAGCCCAACCACAGCACYGTYGTGGACGTT
CCSATCACCGTACGCAACAAGGCCATGCCGGTSTTTGAGGARCAGTACTACAGGGCCACC
ATCCCWGAGGACCTGGAGCTRCACTCYGCCGTGGTCCAGATCCAWGCCATCTCACCYAAT
GGCAGGGATCTCATCTATAGCATCGGTGAAGGAGATGAATTCAACCAGTTTGATATCAAC
CCTCTGACAGGCGTAATYAATCTGATTGGAGCCGTAGACTAYGAGACCCGTCAACTCTAC
GGCCTYGAGGTCCTGGCCAGTGACACCYTGACCGGAGCYTCGGCCATGGTCACYGTYGAC
ATCACYATCAGCGAYGTCAACGACGTCATGCCTAGTTTCAACCAGAAGATCTACCAGGCA
GTGCTCTCYGAGGCCGTCTCCGTYGGSGCGACCGTGCTCCAGATAAGCACCACCGATCAG
GACTCRCCCAAGAACAGTGGTGTCCGCTATCAGATCRTCCAAAGCGACAACCAGACGGGA
CACTTCCACATTGCGGCMAACAGCGGACTCATCCTCACCTCACATGTGCTTGACTACGAG
GAACACAAGATGCACAACTTTGTCGTCGTGGCAACAGACAGCGGGATGCCACCACTGAGG
AGCGAGACGAGAGTCAGTATYCGCATCACYGACATGAAYGACAATCCTCCGCAGTTGTCC
ACAGGGATTATTACTGTTCMGGACATCTCTGACATTGAYCAGYTGACCTACTCYATCGTG
TCAGGAAAYGAGGATATGACCTTCACTATCAACAAGAAAACAGGTGTAATCAGCCTATCT
AACTCCCAGAAGCCTCAGCTCATGACAGGGCGTGGCTACCACCAGCTGAACGTCTCCACC
TCGGACCATGTCTTCACCAGCTCAGCCACCGTCCATGTCAACATCACGCGGGTCAACCGC
CACTCACCTGTCTTCAGCCAGGACGAGTACGTCACTGACTTCATGGAGAATGGCACTGCA
GGAGAAGTTGTCTTTCAGGTGATAGCTACTGATGATGATAGTGGGGACAATGGTGTCGTA
ACATACTCCATCATCAGTGCTGAGGCGAGACGAATGTTTGACATTGACAGTACAACAGGA
GAGATACACAGCAGGATGCTCCTTGACCTTGAGTCCGTGAGTGACAGGACGCTACCCGTA
CCCATCATGGCGGTGGACGGCGGAGGAAAGACGGCCTACACCACCGTCAACGTCATCCTC
AACGACAGGAACGATAACGTACCACGCTTTGAGATGAGGGAGTACAAAGCATTCACAAGA
TCYGACATGGAGAGCCATGTCCCCATTGGAGTGGTCACTGCAACCGATGTAGACTCCGGA
AGTAACGCCTTGTTGACATACTCCTTTGAGAGCGGTACAGCTCAATCAGCCTTAGATCTC
TTTGAGCTTGATCCCAAGACGGGAAGCATCTCRGCATCATCATCTCTGGAAGGMGAAGAG
GGATCTACCTTCCAATTCTTTGTTGGYGTGACGGATGGTGGAAATCCTCCACTGAACTGG
GTGACRGCAGCAGAGATCTAYGTCCTCTCCCAAGATGATGAACTGCCATTCTTTGATGGG
CTKGTCAACGAACCTGACATTGATGTCGCAGAGAATACACCAGTTGGAACGATCCTRTCC
ACCTTCTTGGCTCATAGCAACTCRTCCCTSACSTACTCCTTGGTTCCTGGTAACGAAGCC
CACACCAAYGAYCCATCGCACTTCTCCATCRAYGAGCACGGTAACYTGACGTTGGTGAGY
TCCTTGGACTTTGAGTCTGTCTCTTGGTACAAGCTCATCATCAAGGCCAGCACAAACACM
GAGCCATCTATATCGACRTACTTCACCGTCCTKGTGACTGTGACCGATGTCAACGACAAC
ATGCCTGTCTTTGAAGAYGCGACGTACAGCATCAGCGTTCCAGAGAACACTCCGGTCGAT
GATGCCATCTTGAAGGTCATTGCTAGGGATGCGGATGCTGGGTCSAACGGCCAAGTCCTC
TACTACCTYGATGYTGAGAATGAYCTGGAAGTRTTTGAGAAGTTTGAGGTCAACGAGATG
TCAGGTATKTTRACCATCCAAGARGGTCTTGACCGGGARAYGGCMGTSACCTACGACATC
CTCATCYTAGCCAGGGATGTCACCAAYGCYGATTTCTCAGCGACCGCCACGGTYCAYGTC
ACCGTGGTKGACTTCAACGACTCGCCRCCACGATTCACGCAGAAGGTYTATCCGGGAGAA
GTCCTCGARAGTGATCCCATCGGAACCGTGAYWGTCTCCATCCAAGCTGTTGATGGCGAC
GTTGGCACCAACGCTCACGTTGTCTACTACATCACATCGGGGGAYCCTTTCAATCACTTT
GCCATMGAGAGCAAYTCYGGCAAGATCTACGTTGCTAACCCYCTGGATCGGGAGCTGAAG
GATWCGTATCGCCTCAATGTYACAGCCACCGATGGTCTCTTCTCKGACACTGCTCAGGTT
GTGATCWCAGTGCAAGACATCAATGACAACTCTCCTGTCTGTGCACAGACCCTGTACACT
GAGAACATCCGAGAGAACTTAGCASCAGGCCATTACATCCTCTATGTATCYGCATCTGAT
GCAGACATTGGAAGCAACGCTGAAATAACCTTCTCTCTGGAAGGTCAAGGGTCAGAACTG
TTCACTATYGARAAAGACYTAGGTGTAAACACYGGCACCGTYCGCACCTCTGGAGCCCTG
GACTACGAGACCCAGCAGTTCTATCGCTTCCAGGTGATTGCCAGCGATGGCGGTGGACTS
TCCTGCTCATCKGACATCTCCATCGGTCTACTGGATGTRAACGATAACCCTCCGGCGTTC
ACACAGCTKGTCTACAACGTCAGCGTCAGTGARAACACAACTGTCAACACACTGCTGACT
AGAGTACAGGCCGTTGATCCYGATAAAGATGCGAACAGGCGACATAGGTACAGCGTAAGA
GGTGGTAACAGTGAAGGAACCTTCTCTCTGGATGACCAGTCCGGCATCTTGACCCTGACG
GAGCCCCTGGACCGAGAGTTCCGCAGCCATTACAACCTGACCCTTGCAGTCACCGACATC
CTCCAGGCAAGTCTCTCCACCTCGTCCCAGCTCATCGTCAATGTCCTGGACGARAACGAC
AACGAGCCGCAGTTTGAGAGCGATCTCTACAAYGCTTCCATCGCTGAGGATGCGGAGATC
GGAAGCACTGTGGTTACCGTGATCGCGATCAGCCAGGATGTGGGACTCAACGCTGAGATC
ATGTACCAGATTGTCTCTGGTAACGAGCATGGAAAGTTCAAGATTGACAGCACCATAGGT
GAGATCACCGTTGCTTCTGAACTGGACTTTGAGATGTCCAACAAATACTACCTGACGGTC
AAGGCCACGGACATGGGCACCAACCCACTCTCCGACACCACCACCATCAACATCTTCATC
ACCGATGCCAACGACAACGCTCCGCTCTTCAGYGAGGACATCTACAGCACCACCGTCAAT
GAGGCAGCRAGAGTGGAAGGGGATGTCATCCAGGTGATGGCTACGGATGCTGACAGTGGA
GCTAACGGTAGAGTGTCTTACTCCATCATCCATGGCAACCTCTTCAATCAATTCATCATC
AACCCTGAGAATGGACTGGTCAGTCTAGCGGCTAAACTGGACAGAGAACAGATTGCTTCA
TACTCCCTGGGTGTGAGAGCCAGCGATGCTGGTGATGAACCAAGTTTCACCGATGTCACC
GTCCAGATCATCGTTGATGACATCAACGACAACCCTCCTCTGCTTCCAAGACAGAACTAT
ACCATCATACAACAGGCTGACACTCCAGTGGAGTCTGATATTTTTCAGCTGAATGCTACA
GACCTTGACACGCAAGCCAATGGTCCTCCATTCACTTTTGAGATCGTCAGAGGCAACGAC
AACGGGGCATTTGTCATCACGTCTACCAAGATGTTGAAGAACAGGATTTGGTTCAACCGA
GACATTGAGACACAGTACAACTTGACCATCAAGGTGACCGATAGCGCCCGGTCRCCGCTC
TACTCACTCTCCTACATCAAGATYATCATCGTTGATCCKATGAACRTCCCRGAGGTGGTC
ACGCCGGTCAAGATCACCATCAGTTCCTTCGAGGAGACCTTCCCCGGTGGCTGGATYGGA
CAGATCTCTGCTACCGACCGCGATCCTTACGACGACCTTGTCTTCGAGCTCCAGAACGAC
AATGTCTTCCGCATCGGTCGAGAAGATGGCATCATCATCGCCCCACCCGACCTGGATGAA
GGCTTCTACCACATCAACGCTAGTGTCAGTGATGGACAGTTCACTGTATACGCTGAAGCA
AACGTCACCGTCCGGATGCTGAATCAGGCCATGCTCAATAACAGCGTCACCGTCACCTTT
GCTGACGTCACGCCCGAGGAATTCCTTCCAAACTCTGGCATCTTCATGTACACAGTGGCC
AACCACTTCACGGGTGCGACCCCAGAGGATGTTACCATCATCACCATTCACCCATCGGAT
GAAAACATCGAGAATACCGATGTTGTTTTCTCGATCCATCGCAGCAAGAGYAGGGAGAGT
TTCTTCAAACCTAAGCAGATCCAGAGACAGGTCGAGTCCCTCAGCGCTGCTCTCCAGGAG
CGAATGAAGCATGATGTGGTATCGGCAGTCAGCGACCTGTGCACTCTATTCTCTTGTGAG
GAGAGCTACACCTGCAGTAATGATGTCAGGTTGGACTACTCCAACATCTTGACGTTCTCA
ACCGATGATGAGAGCTTTGTGTCGTCCAGACTCTATAGGGACTTTACCTGCACCTGTGTC
GTAGAGTCATGTGCGACGACCACTAAGAAGCCTACCACTACCAAGGCAACGACGACCCCC
GCACCTCGCACTCCCTCCGTCATCAACCAAGACGACCCTTGTGCTAGCAACCCATGCCAT
GCAAACATGAACTGCCGCTGGGATGGCTTCGATGGCTACGCTTGTGTATGCAYGGATGAC
TCTTTGTCCTGTCTACCTGGACCTGACGAGGCCATGAACTTCAACGGCCAGAGCTATGTG
ACCTACAATGACCTTGTGCTGTCCACTACGTCTACTCAGTTCTCATCCAGTGTGAACACA
GACCGTCCCAACGGTATCATCATGGATGGTGCCGGGGAGTTTGACTACAGCGTCCTRGAG
ATTGAGAACGGATACCTGACTTATCGCTTGAACTGTGGTTCGGGAGAGGCCAAGATTCGC
ATCACYCAAAAGAAGGTGAACGACTTYGGCTGGCACAAGATCTCAATCAAMCGAGAGAAG
AACCATGCTGTGCTGACCCTCGATGAGCAATACACAGCGGAGGGCACGGCACCGGGTGAA
AACCAAGACCTCAACATTGACACCATCAGCATYGGCTCCAGTCCGCCTGCTAAGGGSAGG
GTTCGTCGCTCTGCRGATGTTGGTTTCACAGGATGCATGGGAGGACTGAGCCTTGATAAT
TCACCGCTACCTCTCCTGGGCGATTCKGTCCAGCCGCATAAYATYGGCAAGTGCCAACGT
AAATGGCCGATGGCCTGTAGCCCCAACCCWTGCCAGAATGACGGGACCTGTCTRGAYTAC
GGGTATAGTACCACCTGYGACTGCCTTCATAACTGGTCTGGAGAGCGATGCGAGAAAAAG
AACTGCGTGGATGAGGAGTGYGAAGGGATCCCTACAATCACMAGTGGGTTCCCYATGCGY
CTCATCATCATCATCATAGGMGTCTTGGTYGCTATCATCATCATCGTCTTCATCCTTGCT
GCGTGCCGATACCATCGTAACAAGAGGAGACGGTCRCGCTATCCCGCCCGTGATGGAATG
GGCCGAAGCTACGATGATGATTACAAGCGTGACAGCAAGTTATCRGACTCTGATTATCTT
CAGAGTCTGCCGCTYAACCCCATCGCCGCCACCCCACCGAGCCCGACGCCTCCTCCTCTA
CCGACACGCCCAGCATCCTATACACGTAGCAACCACAATTCGCTGAATAACCTGGACCGT
GATCGTCATGACGACATACCGTTCCATGGGCAGCCGATCAGTATGCCGCCCTCTYTAGCT
CCCGTTCCATCAAACTCTGCATCAGATAGTGACTCCATTGCTAAACCTACATGGGAGTTT
GATACCCCAAGTACACACAACAGCTTTATTGATGGGCGTGACAGCAACAAGGGTCTTAGC
CCKCAYCCCTTGCAGCACTCTCAACCCAGCATCCTACCCCCTGTAARGCGTGGCCACAAC
ACGCCCATGAACATCCGCCATCCGGTAGAGAGTCCCCCTGCCTACCGGGCMGTCAACCCC
AACCAGGCSGACATGGTCTCCATGAGCTCCGTCAATACAGAGAATGAGGACGATGGCCTC
AGAGGAGCTTTAAAATCAAGCAATAAACCCAAGGGGTCTGCTCTGGCRAAGCCAGGTAAG
ATGAAGAAGGTGACCAARGATGGCGAGAACCTCACCAAGGTCACTGAKAAGGACGCGAGT
ACAGACAATGACACGGACGTATCCGAGGATGTTCCCAACATGAGCGATGAGGGAGAGATC
ATCGGACTAAACGATTTGGAGCAGATGGCTGCACTCGCGTCAAAGAGAAACTCGACGTTC
TCCATGGAGGATGAGAATTCGTCRAAGCGTAACTCGCAGCATTCAGAGGCAGGCGAGCCC
GAGCCTGTGGTGACGGCGAACATCAAGTGCGTGCGCTTCAACATGGAGCCAGAGATTAAC
CAGTTTGAAGTTCTAAGCTCGCAGTCGGAGGCACCCACTGATTCGGAGAGCGATCTTCCG
TTCATGGATCGCGACCCAACGTTGCGGAGAAGTGGGGGGCCTATGGAARTCGACCAGGAG
CCGGTTGATTTGAACACTAACGTAGATCCAACAGAGTTTGGCATAGATGGACCCGTCCTT
GTCGTCACCGATGTCAGCTGCCAAACGGAGGATGAACTTGACGATGATGACGATCCCGGG
GAAAACGATCCTTTCCTTCCGGCAGGGAGCCCTCTGGAGACCACGACAGAGTTTCATGAT
ACGCATCAGACAGTTTACATMCATAGATCACCTCAGGGTTCTCCCGAAGAAGAAGAGCGA
GAAGGCAACCATTCTATCAATACTCAAACACATCCACAACCACATCGATTCCAGTGGGAT
TACAGTGACTGGGTTCAACATCCTGAATCCCTCAACAACATCCCAGAGATACCCCCTAGA
GCCCCTCGAGACAGCCCTACCAACGTCTCCACCACCACATCCCACATCAACGAAGAGGAA
GACGACTACGAGACGGATGAAGACGAGTACGTGGGTGGGGATGACACGGACTACCCACCA
GAGAACGACGACATGCCCATCGCCAGAGCGGCTCAGCACTTCCGCCGCGAGCTGGAGAAC
TACCCACCTATGGATGACGATTATGACGGGTTGCCGTTGAACGCCATCAACATGCGACCG
GGTCATTACTTGCCATCTCACGGGGGAAGCACGTCAACGGTGCCGCCGGACTACGACGGC
ATCGGAGGCTCCCCGGACCAGTCGACGCCATTTTTAGTCCCGCAGAGGAATCACCTGGCG
AGGGGGCCGGACTACCGACGACCTATCAGTGACATTTCCCAAGATGCACTCTCAATGTCG
ATGTACACGTCGACCAACGCGTCGTGCTCGGACGTATCGGCGCTGGAGCCGGACAGTGAA
ATAAATTTGAGTGAATTTGASYTTGACCTTGAGGACCATTTAACAAATCTACAAACGAGT
ACGGATGTC

>hpul
ATKGGAGGAGAGGGTATTGCCCCTNCCTCTATGATTCACTCATCTAGCCAGTCCAAGTCC
TATCAGAGGTCAAACCAGGTCATCRGTCCGAATGAGAAAAGGATCAGAGACACAGCTTCT
CAAATCATATAATGCTGCAATGTGCACCTGAGTAAAAACATCCCAACTGCCCGTGTGATT
CGTACSACCGAGGAACTGGACAGAGAGAGTACYCCTCACTACTGGCTGACCATCTACGCC
CAAGACCACGGTGCCATCCCRCTCCACTCCGTCGTCCAGGTCTTCATCGAGGTCCTGGAC
ATCAATGACAAYGCCCCTCTCCCKACGCAGCCRGTCTTCAGGGCCGAGGTGCCGGAGAAT
AGCCCTATGGGTGTGTACGTGCTGACGGTGGAAGCGGTAGACCCYGATACGTCGTCMAGC
GGGAACCTGACGTACAGGCTCAAGACCAACTCTGCGAAGAAGTACTTTACCATCGATGAA
CGCACAGGTGTTATCAGCACTGCAAGCAAGGCTCTGGACCGGGAGGCCAAGAAGGGAGAG
GAGCATCACTTTGAGGTTRAGGTCTCAGACAATGGCATCCCATCCCTCAAGTCCATCGCT
AAAGTAGTGGTCACCGTCCAAGACGAGAATGACAACGATCCAAAGTTCATCCCTGCCTCG
ACMGTAACCATCCCGGCGATGGATGACCCCGGAGAGCGGCGCTTCATCAGCCGTATGATG
GCGACGGACAAGGATGTGGGTTCGAACGCGGAGCTAAGCTACTTCATCAGAGACGGGAAT
ACGCAGTCACGGTTTTACATCGATGCCACKACGGGAGAGGTGACATGCAGTAAAACCCTG
ATTGATGGGGAGAGATATGTTCTTCAGATTGAGGTGAAAGACAATGGRCCGATGCGTCGC
CGKAGCGATCTTGCGAGGCTCCCCATCATAGTGACCGCTGCCCCGGTGCCATCCTCCAGC
GCCCCTTTCTTTGAGGACATGTTGGAGACGGAAACCCGAATCACAGAGAACTACGTCGTA
GGCAGCTTCATCAATGCGATCTCCGCGATYGATCCYGATGGCGATGAAGTYAGATATGCC
ATAGTTGATGGTAATGAGGATGGAGCCTTCTTCATCGATCCTCTTGGTGGATTCATCTTG
ATAGCCCAGCCTCTGGATAGTGAGACCAAGTCTTCCTATGATCTCACCATCTCAGCTTCA
GATGGCTTCAATGAAGCTACCACAATGATTCGCATCTTAGTAACAGATGTCAATGACAAT
CCTCCAATACTTGAGCAAGARCTGTACGAGATTGATATTCCAGAGAACACTCRGGTCAAC
ACACCCATCCTCCAGATCATGGCCACTGACCGCGACGCCACTGACCGCCTTGTCTTTACC
CTCCCGAGCACCTCGGACCCTGCCAGCCGCTACCGATTCCGTATTGACACCCACAACGGT
TTCATCTACCTCAACGAGAGCCTGGACCACGAGTCCCAGCGCCAACACGTGCTCAACGTA
GAGGTCAAAGACTACAACTACGGCACCCATCGGACCTACGCCAGGGTGGTTGTCAACGTG
ATGGATTCCAACGATCACATGCCGGAGTTCAGCGCCGAGAGCTATGAAGGAAAGGTGTAY
GAGACAGCTGCTGTTGGGACGCGAGTGGTGGATGTCTATGCATTTGACAGGGATCAAGGG
TCAAATGCCGAACTTACCTATTCYATAGTTCAAGGAAACATTGGTCAAGYATTCAACATT
GAYCCAATTCTGGGCACAGTGACCGTTGGACATGAGCTGGACATTGAACAGGAAGCCAAA
TAYGCCCTGGTGGTCCAAGCCATTGACCATGGWGTCCAGCCACTCAGCAATGTATGCTTC
GTCAACGTGACAGTKACTCTCTCCAACAAYGCTCCACCMAGGTTCAGAGAGGAAGAGTAC
ATYATGGAAGTTGCAGAGAATCTTCTTGGTAACCAGTTCGTGGCCCAGATCTCCGCTGTG
AGTCGCTCATCTGTTTATTAYGAGATCACCAGAGGTAAYGAYGCCAGGCGTTTTGATGTC
AACTCCAAYTCTGGTATCATCACRACGACGATGCCTCTGGACTATGAAGAAGTCACCATG
TACAATCTGACKGTTCAGGCGACCAACATGGTGGGTCTTCGYACCAATACATGTCTGGTG
ATACACGTCCAGGATGTCAATGATAACTCRCCCACGTTTAGTTCCGTGGAGTATGTGGGT
AGCATCTCGGAATCGGCTTCRCTCAAGAGCGTYGTCTTGGATGAGAACAGTCGTCCGTTG
GTCATCAGTGCAGAGGATGCAGACTCYGGTCACAAYGCKCACCTTGTCTATGAGATCATT
GAGAGAGATGCACAGATGTACTTCAGTATTGATGAAAGCACTGGAGCCATCCGTACCAAG
ATGTCTCTGGATCATGAGCGTATCCCTGAGTTTGAGTTCACKGTCCAGGTCCATGACACR
GGCAGTCCGCAGATGATGGCCAACAAACCTGCYAGGGTAAGGATCACCATCATTGACATY
AATGACTCACAGCCGCAGTTYGTCAAGGCGGTCTTTGAAGCACAGCTTCTRCTRCCGACC
TACGCWGGTGTCTTCATTCTGACGGTAACAGCYGTTGATGATGACGACGTTAGCATGTCT
CAACTGGAATAYTCCATCCACGARGGCGACCGYAGTCACCACTTCAGYATCGATGCACAG
TCTGGCGACATCTTCGTTGCCAATGGCACCAGCTTGAGCAGTGARTATGAYCTCACTGTC
CGTGTCACYGAYGGTCTCAACTTYAAYGATGCYCAGGTTCTGATCCACGTTGAAGCTCGC
CCCACCTCCAGCTTGCGGTTCCCTGCCAACGAGTGCTACGCCATCATTCGYGAGAATTCC
AGTACTGTCCATGACGTTGCCGTCCTCTCTGTCATYGGAAGCACCCTMAATGAACCACTC
ACCTTCACRATCCTCAACCCCTCACCCATGTTCTCCATCAAACCCACCTCTGGGATTGTG
AGAAACACAGGCATTCCCTTCGACCGAGAAGAACAGGACAGCTATCACATYGTGGTGGAG
GCWAGRGATAGACGCACACCACCTAGAGTGGCACACATCATTGTMAATGTGGAGATCTTA
GACATCAACGACAACCCGCCYATCTTCATCCATCATCAGTACAAYGCCATTGTCCAGGTG
GATGCYAGYRTTGGAGAAGTYGTAAGACAGGTGACAGCCATCGACCGWGATGTGAGTAAG
AATGGGGAGGTCCAGTACACCCTGGTAGAAGGTGGTGAAGGTCACTTTGCCATCGATTCC
AGCWSCGGTGTCATCATAGTGCGTGAGAAGCTCGGAGCCAACTCCCAGAATAAGAACTTC
ACTCTSAAGATCAAGGCCAGTGATAGAGGCAAGCCCAACCACAGCACTGTCGTGGACGTT
CCCATTACAGTACGCAACAAGGCCATGCCGGTCTTTGAGGAGCAGTACTACAGGGCCACC
ATCCCTGAGGACCTGGAGCTGCACTCTGCCGTGGTCCAGATCCAAGCCATCTCACCCAAC
GGCAGGGATCTCATCTATAGCATCGGTGAAGGAGACGAATTCAACCAGTTTGATATTAAT
CCTCTGACAGGTGTAATTAATCTGATTGGAGCCGTAGACTATGAGACCCGTCAACTCTAC
GGCCTTGAGGTCCTGGCCAGTGACACCCTGACCGGAGCCTCGGCCATGGTCACCGTYGAC
ATCACCATCAGCGACGTCAATGACGTCATGCCTAGTTTCAACCAGAAGATCTACCAGGCG
GTGCTCTCCGAGGCTGTCTCCGTCGGGGCGACCGTGCTCCAGATTAGCACCACTGATCAG
GATTCACCCAAGAACAGTGGTGTCCGCTATCAGATTGTCCAAAGCGACAACCAGACGGGA
CACTTCCACATYGCKGCCAACAGCGGACTCATYCTWACCTCACATGTGCTTGACTACGAG
GAACACAAGATGCACAACTTTGTYGTYGTGGCAACAGACAGCGGGATGCCACCACTGAGG
AGCGAGACGAGAGTCAGTATCCGTATCACCGACATGAACGACAATCCTCCGCAGTTGTCC
ACAGGGATTATTACTGTTCCGGACATCTCTGACATTGATCAGCTGACCTACTCCATCGTG
TCAGGAAACGAGGATATGACCTTTACTATCAACAAGAAAACAGGTGTAATCAGCCTATCC
AACTCCCAGAAGCCTCAGCTCATGTCGGGGCGTGGCTACCACCAGCTCAACGTGTCCACC
TCGGACCATGTCTTCACCAGCTCAGCCACCGTCCATGTCAACATCACCCGGGTCAACCGC
CACTCRCCTGTCTTCAGCCAGGACGAGTAYGTCACTGACTTCATGGAGAATGGCACTGCA
GGAGAAGTTGTCTTTCAGGTGATGGCTACTGATGATGATAGTGGGGACAATGGTGTCGTA
ACATATTCCATCATCAGTGCCGAGGCGAGACGAATGTTTGACATTGACAGTAAAACAGGA
GAGATACAYAGCAGGATGCTCCTTGACCTTGAGTCCGTCAGTGACAGGACGCTACCCGTA
CCCATCATGGCGGTGGACGGCGGAGGAAAGACAGCCTACACCACCGTCAATGTCATCCTC
AACGACAGGAACGAYAACGTACCACGCTTTGAGATGAGGGAGTATAAAGCATTCACAAGA
TCAGGCGTAGAGAGCCATGTCCCCATTTTAGTGGTCACTGCAACCGATGTAGACTCTGGA
AGCAAYGCCTTGTTGACATAYTCCTTTGAGAGTGGTACAGCTCAATCAGCCTTAGATCTC
TTTGAGATCGATCCCAAGACGGGAAGCATCTCCGCATCGTCATCTTTAGAAGGAGAAGAG
GGATCTACCTTCCAATTCTTTGTTGGTGTGACTGATGGTGGAAATCCTCCATTGAACTGG
GTGACAGCGGCTGAGATCTATGTCCTCTCCCAAGACGATGAACTGCCCTTCTTTGATGGG
CTGGTCAACGAACCCGACATCGATGTTGCAGAGAATACACCAGTGGGAACGATCCTATCC
ACCTTCTTGGCTCATAGCAACTCATCCCTCACGTACTCCTTGGTTCCTGGTAACGAAGCC
CACACCAACGACCCATCGCACTTCTCCATCGATGAGCACGGTAACCTGACCTTGGTGAGC
TCCTTGGACTTTGAGTCTGTCTCCTGGTACAAGCTTATCATCAAGGCCACCACAAACACA
GARCCATCTATATCTACATACTTCACTGTCCTTGTGACTGTGACCGATGTCAACGACAAC
ATGCCTGTKTTTGAAGATGCGACGTACAGCATCAGCGTTCCAGAGAACACTCCGGTTGAT
GATGCCATCTTGAAGGTTATTGCTAGGGATGCRGAYGCTGGGTCCAAYGGCCAAGTCCTC
TACTACCTTGATGTCGAGAATGACCTRGAAGTGTTTGAGAAGTTTGAGGTCAACGAGATG
ACAGGTATGTTGACCATCCAAGAGGGTCTTGACCGGGAGACGGCCGTCATCTACGACATC
CTCGTCCTAGCCAGGGATGTCACCAACGCTGATTTCTCAGCAACCGCCACAGTTCATGTC
ACCGTGGTGGACTTCAACGACTCGCCGCCACGATTCACGCAGAAAGTCTATCCGGGAGAA
GTCCTCGAAAGTGATCCAATCGGAACCGTGACAGTCTCCATTCAAGCTGTTGACGGCGAC
GTTGGCACCAACGCTCAAGTTGTCTACTACATCACATCRGGGGACCCTTTCAATCACTTT
GCCATCGAGAGCAACTCTGGCAAGATCTAYGTTGCTAACCCTCTGGATCGRGAGCTGAAG
GATACTTATCGTCTCAATGTTACAGCCACMGATGGTCTCTTCTCAGACACTGCTCAGGTT
GTGATCTCGGTGCAAGACATCAATGACAACTCTCCTGTCTGYRCACARACGCTGTATACA
GAGAACATCCGAGAGAACTTAGCACCAGGCCATTACATYCTCCATGTATCTGCATCTGAT
GCAGACATTGGWAGCAACGCTGAAATTRCCTTCTCTCTGGARGGTGAAGGGTCMGAACTA
TTCACTATTGAGAAAGACCTAGGTGTAAACACTGGCACCATCCGCACCTCTGGAGCCTTG
GACTACGARACCCAGCAGTTCTATCGCTTCCAGGTAATTGCCAGCGATGGCGGTGGACTG
TCCTGCTCGTCGGACATCTCCATTGGTCTCCTGGATGTGAACGATAACCCTCCAGTGTTC
ACACAGCTYGTCTACAAYGTCAGCGTCAGTGAGAACACGACTGTCAACACRCTKCTGACT
AGAGTACAGGCAGTCGATCCYGATAAAGATGCCAACAGGCGACATAGGTTCAGCGTAATA
GGTGGTAACAGTGAAGGAACCTTCTCTCTGGACGACCAGTCTGGTATCCTGACCCTGACG
CAGCCCCTGGATCGAGAACTCCGCAGCCATTTCAACCTCACTCTTGCAGTCACCGACATC
CTYCAGGCAAGTCTCTCCASCTCGTCCCAGCTCATCGTCAATGTCCTGGACGAAAACGAC
AACGAGCCGCAGTTTGAGAGTGATCTCTACAATGCTTCCATCGCTGAGGATGCAGAGATT
GGAAGCACGGTGGTYACCGTGATTGCGGTCAGCCARGAYGTGGGACTCAACGCTGAGATT
ATGTACCAGATTGTCTCTGGCAATGAGCATGGAAAGTTCAAGATYGACAGCACCATWGGT
GAGATCACCGTCGCTTCTGAACTGGACTTTGAGATGTCCAACAAATACTACCTGACGGTC
AAGGCCACAGACATGGGTACCAACCCCTTGTCTGACACCACCACCATCAACATCTTCATC
ACCGATGCCAACGACAACTCTCCGATCTTCAGCGAGGACATCTACAGCATCACCGTCAAC
GAGGCAGCAAGAGTTGAAGGGGATGTCATCCAGGTGATGGCTACGGATGCTGACAGTGGA
GCTAACGGTAGAGTGTCTTACTCCATCATCCATGGCAACCTCTTCAATCAGTTCATCATC
AACCCTGACAATGGACTGGTCAGTCTTGCAGCCAAACTGGATAGAGAACAGATCGCTTCA
TACTCCCTGGGTGTGAGAGCCAGTGATGCTGGCGATGAACCAAGTTTCACCGATGTCACC
GTCCAGATCATCGTTGACGACATCAATGACAACCCTCCTATGCTTCCAAGACAGAACTAT
ACCATCATACAACAGGCTGACACTCCAGTGGAGTCTGATATTCTTCAGCTGAATGCTACA
GACCTTGACACGCAAGCCAATGGTCCTCCATTCACTTTTGAGATYGTCAGAGGCAACGAC
AATGGGGCATTCGTCATCACGTCTACCAAAATGTTGAAAAACAGGATCTGGTTCAACCGA
GACATTGAGACTCAGTACAACTTGACCATCAAGGTGACTGATAGCGCCAGGTCGCCACTC
TACTCACTCTCGTACATCAMGATCATCATYGTGGATCCTATGAACATCCCGGAGGTGGTC
ACGCCGGTCAAGATCACCATCAGTTCCTTTGAGGAGACCTTCCCCGGTGGCTGGATCGGA
CAGATCTCTGCTTCCGACCGCGATCCTTATGATGTCCTTGYCTTCGAACTCCAGAACGAC
AATGTCTTCCGCATCGGTCGAGAAGATGGCATTATCATCGCCCCACCCGACTTGGATGAA
GGCTTCTACCACATCAATGCTAGTGTCAGTGATGGACAGTTCACTGTATACGCCGAAGCA
AATGTCACCGTYCGGATGCTGAACCAGGCCATGCTCAATAACAGCGTTACCATCACCTTT
GCTGACGTCACACCCGAGGAATTCCTTCCAAATTCTGGCATCTTCATGTACACGGTGGCC
AACCACTTCCTGGGTGCTACCCCAGAGGATGTWACCATCATCACCATCCACCCATCAGCT
GAAAACATYGAGAATACTGAYGTTGTTTTCTCAATCCATCGCAGTAAAGGCAGGGAGAGT
TTCTTCAAACCTAAGCAGATCCAGAGACAGGTCGAGTCCCTCAGCGCTGCTCTCCAGGAG
CGAATGAAGCATGATGTGGTATCGGCAGTCAGTGACATGTGCACTCTATTCTCTTGTGAG
GAGAGCTACACCTGCAGTAATGATGTCAGGTTGGACTACTCCAACATCTTGACGTTCTCA
ACCAATGATGAGAGCTTTGTGTCGTCCAGACTCTACAGGGACTTCACCTGCACCTGTGTC
GCAGATTCATGTGCGACAACCACTAAGAAGCCTACCACTACCAAGGCGATCACGACCCCC
GCACCTCGCACTTCCTCCATGATCGANNAAGGNAACCCTTGTGCTAGCAACCCATGCCAT
GCAAACATGGACTGCCGCCGGGAGGGCTTCGATGGCTACATTTGTGTATGCATGGATGAC
TCTTTGTCCTGCCTACCTGGCCCTGAYGAGGCCATGAACTTCAACGGCCAGAGCTATGTG
ACCTACAATGAYCTTGTGCTGTCCACTACTTCCACTCAGTTCTCGGCCAGTGTGAACACA
GACCGTCCCAATGGTATCATCATGGACGGTGCTGGGGAGTTTGACTACAGCGTCCTAGAG
ATTGAGAATGGATACCTGACTTATCGCTTGAACTGTGGTTCGGGAGAAGCCAAGATTCGC
ATCACTCAAAAGAAGGTGAACGACTTCGGCTGGCACAAGATCTCRATCAACCGAGAGAAG
AACCATGCTGTACTGACTCTTGATGAGCAGTACACAGCAGAAGGCACCGCACCGGGTGAA
AACCAAGACCTCAACATTGACACCATCAGCATCGGCTCCAGTCCACCTGCTAAGGGAAGG
GTTCGTCGCTCTGCGGATGTTGGTTTCACGGGATGCATGGGAGGACTAAGCCTGGATAAT
TCACCGCTACCTCTCCTGGGCGATTCTGTCAAACCGCATAATATCGGCAAGTGCCAGCGT
AAATGGCCGATGGCCTGTAGCCCCAACCCTTGTCAGAACGATGGGACCTGTCTRGATTAC
GGGTAYAGTACCACCTGTGACTGCCTTCATAACTGGTCTGGAGAGCGTTGCGAGGAAAAG
AATTGCGTGGATGCGAAGTGCGAAGAGATCCCTACAATCACAAGTGGGTTCCCCATGCGC
CTCATCATTATCATCATTGGTGTCTTGGTTGCTATCATCATCATCGTCTTCATCCTTGCT
GCATGCCGATACCATCGCAACAAGAGGAGACGGTCACGCTATCCRCCCCGTGATGGAATG
GGCCGAAGCTACGATGATGATTACAAGCGTGACAGCAAGTTATCAGACTCTGATTATCTT
CAGAGTCTGCCGCTCAACCCCATCGCCGCCACCCCACCAAGCCCGACACCWCCTCCGCTA
CCCACACGKCCAGCATCCTACACCCGTAGCAACCACAATTCACTGAATAATCTGGACCGT
GATCGTCATGACGACATACCGTTCCATGGGCAGCCGATCAGTATGCCGCCCTCTCTAGCA
CCAGTTCCATCAAACTCTGCATCAGATAGTGACTCTATTGCTAAACCTACATGGGAGTTT
GATACCCCAAGTACACATAACAGTTTTATTGATGGGCGTGACAGCAACAAGGGTCTTAGC
CCTCACCCCTTGCAGCACTCCCAACCCAGCATCCTACCCCCTGTAAGGCGTGGCCTGAAC
ACACCCATGAACATCCGCCATCCGGTAGAGAGTCCCCCTGCCTACCGSGCCGTCAACCCC
AACCAGGCGGATATGGTGTCCATGAGCTCGGTCAATACCGAGAATGAGGATGATGGCCTC
AGAGGAGCGTTAAAATCAAGCAATAAACCCAAGGGGTCTGCTTTGGCGAAGCCAGGTAAG
ATGAAGAAGGGGATCAAAGATGGAGAGAACCCCAACAAGGTAACTGAGAAGGACACRAGT
ACAGACAATGACACAGACGTATCCGAGGATGTTCACAACACGAGTGATGAGGGCGAGATC
ATCGGACTCAACGATTTGGAGCAGATGGCTGCACTTGCGTCAAAGAGAAACTCCACGTTC
TCCATGGAGGATGAGAATTCGTCAAAACGTAACTCGCAGCATTCAGAGGCAGGCGAACCA
GAGCCTGTAGTGACAGCGAACATTAAGTGCGTGCGCTTCAACATGGAGCCCGAGATTAAC
CAGTTTGAAGTTCTAAGCTCGCAGTCGGAGGCACCCACTGATTCGGAGGGCGATCTTCCR
TACGCGGATCGCGACCCAACGTTGCGAAGAAGTGGGGGGCCTATGGAAGTCGAACAGGAG
CCGGTTGATTTGAACACTAACGTAGATCCAACCGAGTTTGGCATAGATGGACCCGTSCTT
GTCGTCACMGATGTCAGCTGCCAAACGGARGATGAACTTGACGATGATGATGRTCCTGGG
GAAAATGATCCTTTCCTACCRGCAGGAAGCCCTCTGGAGACCACCACAGAGTTTCATGAT
ACACATCAGACAGTKTACATCCATAGATCWCCTCAGGGTTCTCCCGAAGAAGAAGAGCGA
GAAGGCAACCATTCTATCAATACTCAAACACATCCACAACCACATAGATTCCAGTGGGAT
TACAGTGACTGGGTTCAACATCCTGAATCCCTCAACAACATCCCAGAGATACCCCCTAGA
GCCCCTCGAGATAGCCCTACCAACGTCTCCACCACCACATCCCACATCAATGAAGAGGAA
GACGACTACGAGACGGATGAAGACGAGTACGTGGGTGGGGATGACACAGACTACCCACCA
GAGAACGACGACATGCCCATCGCCAGAGCGGCTCAGCACTTCCGCCGTGAGCTGGAGAAC
TACCCACCTATGGATGATGATTACGACGGGTTGCCGTTGAACGCCATCAACATGCGACCG
GGTCATTACTTGCCATCTCACGGGGGAAGTACTTCAACGGTGCCGCCAGATTACGATGGC
ATCGGGGGCTCCCCGGACCAGTCTACACCGTTTTTAGTCCCGCAGAGRAATCACCTGGCG
AGGGGGCCRGACTACCGACGACCTATCAGTGACATTTCCCAAGATGCACTCTCCATGTCA
ATGTACACGTCGACAAACGCGTCATGCTCCGACGTATCGGCGCTGGAGCCAGACAGTGAA
ATCAATTTGAGTGAATTTGAGTTTGACCTTGAGGACCATTTAACAAATCTACAAACAAGT
ACAGATGTC

>snud
ATGGGAGGAGAGGGTATTGCCCCTACYWCYATGATTCACTCATCCAGCCAGACCAMGTCC
WWTMRGAGGTCAAACCAGGTCATCAGTCAGANTGAGAAAATGAGCAAGCCCTCAGTTACN
AAAATCATATGATGGTGCGATGTGCACCTTAGTAnnnnnnnnnnnnnnnnnnGTGTAATT
CGTACCACCGAGGAGCTGGACAGAGARAGCACCCCTCACTACTGGCTGACCATCTACGCC
CAAGACCACGGCGCAATCCCACTCCACTCCGTWGTCCAGGTCTTCATYGAGGTCCTGGAC
ATCAACGATAATGCCCCTCTCCCAACACAGCCGGTCTTCMGGGCGGAGGTGCCGGAGAAT
AGCCCTATGGGTGTGTACGTGCTRACGGTGGAAGCGGTAGATCCCGATACATCGTCCAGC
GGGAACCTGACGTACAGGCTGAAGACCAACGGGGCGAAGAAGTACTTYACCATTGATGAA
CGCACAGGTGTTATCAGCACCGCAAGCAAGGCTCTGGACCGGGAGGCCAAGAAGGGAGAG
GARCATCACTTTGAGGTTGAGGTCTCRGACAATGGCATCCCATCCCTCAAGTCCATCGCT
AAAGTAGTGGTYACCGTCGMAGACGAGAATGACAAYGATCCCAAGTTCATCCCCACCTCG
ACYGTAACCATCCCGGCGATGGATGACCCCGGAGAGCGGCGCTTCATCTGCCGTATGATG
GCGACAGACAAGGATGCGGGTTCCAATGCGGAGCTCAGCTACTTCATCAGAGACGGGAAT
ACGCAGTCACGGTTTTACATYGATGCCACAACSGGAGTGGTRACRTGCAGTAAAACCCTG
ATTGAAGGGGAGAGATATGTTCTTCAGATTGAGGTGAAGGACAATGGCCCGAGTCGTCGA
CGGAGCGATCTTGCAAGGCTCCCCATMGTAGTKACCGCTGCCCCGTTGCCATCCTCCAAT
GCCCCRGTCTTTGAGGTACCCTTGGAGACGGAAACMCGAATCACMGAGAACGATATGGTA
GGCAGCTTCATCASYTCSGTCTTCGCCAGCGATTCCGACGGTGATGAAGTCAGATATGCC
ATAGTTGATGGTAATGAGGATGGAGCCTTCTTCATCGATCCTCAAGGAGGATWTATCTTG
ATAGCCCAGCCCCTGGATAGTGAGACAAAGTCTTCCTATGATCTCACCATCTCAGCTTCA
GATGGCTTCAATGAAGCTACAACAATGATTCACGTCTTAGTAACAGATGTCAATGACAAT
CCTCCAATACTTGAGCAAGAGCTGTACGARATWGACATTCCAGAGAACACTCGCGTCAAY
GCCCCSATCCTCCARATCATGGCCACTGACCGTGACGCCACCGACCGCCTTGTCTACACC
CTCCCGAGYACCTCAGACCCTGCTAGCCGCTACCGATTCCGTATTGACACCCACAACGGT
TTCATCTAYCTCAACGAGAGCCTGGACCACGAGTCCCAGCGCCAACAYGTGCTCAACGTG
GAGGTCAAAGACTACAACTACGGCACCCATCGGACCTACGCCAGGGTGGTTGTCAACGTG
ATGGATTCCAACGATCACATGCCGGAGTTCAGCGCYGAGAGCTACGAAGGGAAGGTGTTC
GAGACAGCTGCTGTTGGGACGCGGGTGGTGGATGTCTATGCSTTTGACAGGGATCAAGGG
TCGAATGCAGAACTTACCTATTCCATAGTTCAAGGAAACATTGGTCAAGCATTCAACATT
GACCCAATTCTGGGCACAGTGACCGTWGGACATGAGCTGGACATTGAACAGGAGGCCAAA
TACGCCCTGGTGGTCCAAGCCATTGACCATGGTGTCCAGCCACTCAGCAATGTATGCTTT
GTCAACGTGACRGTGACTCTCTCCAACAAYGCTCCACCCAGGTTCAGAGAGGAYGAGTAC
ATTATGGAAGTTGCAGAGAATCTTCTTGGTAACCAGTTTGTGGCCCAGATCTCCGCTGTG
AGTCGGTCATCTGTCTATTACGAGATCACCAGAGGTAATGATGCAAGGCGTTTTGATATC
AACTCTAACTCTGGTATCATCACAACGACGATGCCTCTGGACTATGAAGAAGTCACCATG
TACAATCTGACGGTTCAGGCGACCAACATGGTGGGCCTTCGCACCAATACATGTCTCGTG
ATACATGTCCAGGATGTCAATGATAACTCGCCCATGTTTAATTCTGTAGAGTATGTGGGT
AGCATCTCTGAATCGGCTTCACTCAAGAGTGTCGTCTTGGATGAGAACAGTCGTCCATTG
GTCATCAGTGCAGAGGATGCAGACTCGGGTCACAACGCTCACCTTGTCTATGAGATCATT
GAGAGAGATGCACAGATGTACTTCAGTATTGATGAAAGCACTGGAGCCATCCGTACCAAG
ATGTCTCTGGATCATGAGCRTATCCCTGAGTTTGAGTTCTCTGTCCAGGTCCATGACACA
GGCAGTCCGCAGATGATGGCCAACAAACCTGCTAGGGTAAGGATCACCATCATTGACATC
AATGACTCACAGCCACAGTTCATCAAGACAGTCTTTGAAGCACAGCTTCTGTTGCCGACC
TATGCTGGTGTCTTCATTCTGACGGTAACTGCCGTTGATGATGACGAGGTTAGCATGTCT
CAACTAGAATACTCCATCCACGAAGGCGACCGTAGTCACCACTTCAGTATCGATGCACAG
TCTGGTGACATCTTCGTTGCCAATGGCACCAGCTTGAACAGTGAGTATGACCTCACTGTC
CGTGTCACCGATGGTCTCAACTTCAACGATGCCCAGGTTCTGATCCACGTTGAAGCTCGC
CCCACCTCCAGCTTGCGGTTCCCTGCCAACGAGTGCTATGCCATCATTCGTGAGAATTCC
AGTACTGTCCATGACGTTGCCGTCCTCTCCGTCATTGGAACCACCCTCAATGAACCACTC
ACCTTTACAATCCTCAACCCCTCACCCATGTTCTCCATCAAACCCACCTCTGGGATTGTG
AGAAACACAGGCATTCCCTTCGACCGAGAAGAACAGGACAGCTATCACATCGTGGTGGAA
GCTAGGGATAGACGCACACCACCTAGAGTGGCACACATCATTGTCAATGTGGAGATCTTA
GACATCAACGACAACCCGCCTATCTTCATCCATCATCAGTACAAYGCCATTGTCCAGGTG
GATGCCAGTGTTGGAGAAGTTGTAAGACAGGTGACAGCCATCGACCGAGATGTGAGTAAG
AACGGTGAGGTCCAGTACACCCTGGTAGAAGGTGGTGAAGGTCACTTTGCCATCGATTCC
AGCTCTGGTGTCATCATAGTGCGTGAGAAGCTYGGAGCCAACTCCCAGAATAAGAACTTC
ACTCTCAAGATCAAGGCCAGTGATAGAGGCAAGCCCAACCACAGCACTGTTGTGGACGTT
CCYATTACCGTACGCAACAAGGCCATGCCRGTCTTTGAGGAGCAGTACTACAGGGCCACC
ATCCCAGARGACCTGGAGCTGCACTCTGCYGTGGTCCAGATCCAAGCCATCTCWCCCAAC
GGSAGGGACCTCATCTATAGCATCGGTGAAGGAGACGAATTCAACCTGTTTGATATCAAC
CCTCTAACAGGGGTAATTAATCTGATTGGAGCCGTMGACTATGAGACCCGWCAACTCTAY
GGCCTTGAGGTCCTGGCCAGTGACACCCTGACCGGWGCATCSGCCATGGTCACTGTCGAC
ATCACCATTAGYGACGTCAACGAYGTCATGCCTAGYTTCAACCAGAAGATCTACCAGGCA
GTGCTWTCCGAGGCCGTCTCCGTCGGGGCRACCGTGCTCCAGATGAGCACCACYGATCAG
GATTCACCCAAGAACAGTGGYGTCCGCTATCAGATCGTCCAAAGCGACAACCAGACKGGA
CACTTCCACATTGCGGCCAACAGCGGACTCATCCTCACCTCACATGTGCTCGACTAYGAG
GAACACAAGATGCACAACTTTGTCGTCGTRGCAACAGACAGCGGGATGCCACCACTGAGG
AGTGAGACRAGAGTCAGTATCCGCATCACCGACATGAACGACAATCCTCCGCAGTTGTCC
ACAGRGATTATTACTGTTCCGGACATCTCTGACATGGATCAGCTGACSTACTCCATCGTG
TCAGGAAACGAGGATATGACYTTCACCATCAACAAGAAAACAGGTGTWATCAGCCTATCC
AACTCCCAGAAGCCTCAGCTCATGACAGGACGTAGCTACCAYCAGCTGAAYGTATCCACC
TCRGACCATGTCTTCACCAGCTCAGCCACCGTCCACGTCAACATCACCCGGGTCAACCGA
CACTCACCGGTCTTCAGCCAGGAGCAKTATGTCACAGACTTCATGGAGAATGGYACTGCA
GGAGAAGTGGTCTTTCAGGTGATGGCTACTGATGATGATAGCGGTGACCATGGTGTGGTA
ACATACTCCATAATCAGTGCTGAGGCAAGACGAATGTTTGACATTGACAGTGAAACAGGA
GAGATCCACAGCAGGATGCTGCTTGACCTTGAGTCCGTCAGTGACAGGATGCTACCCGTA
CCCATCATGGCTGTGGACGGCGGAGGAAAGACGGCCTACACCACCGTCAATGTCATCCTC
AATGACAGGAACGACAACGTACCACGCTTTGAGATGACGGAGTATAAAGCATWCACAAGA
TCYGGTGTGGAGAGCCATGTCCCCATTTTAGTGGTCACTGCAACCGATGTAGACTCTGGA
AGCAACGCCTTGTTGACATACTCCTTTGAGAGCGGTACAGCTCAATCTGCCTTAGATCTC
TTTGAGATTGATCCCAAGACRGGAAGCATCTCRGCATCATCATCTCTGGATGGAGAAGAG
GGRTCTACCTTCCAATTCTTTGTTGGTGTGACTGATGGTGGAAATCCTCCACTRAACTGG
GTGACAGCAGCAGAGATCTATGTCCTCTCCCAAGATGATGAATTGCCATTCTTTGATGGG
CTGGTCAACGAACCTGACATTGATGTCGCAGAGAATACACCAGTGGGAACGGTCCTGTCC
ACCTTTTTGGCTCATAGCAACTCATCCCTCACATACTCCTTGGTTCCTGGTAAYGAAGCC
CACACCAACGATCCATCGCACTTYTCCATCGATGAGCAYGGTAATTTGACATTGGTGAGC
TCCTTGGACTTTGAGTCTGTCTCTTGGTACAAGCTCATCATCAAGGCCAGCACAAACACA
GAGCCRTCTATATCYACATTCTTCACTGTYCTTGTGACTGTGACCGATGTCAACGACAAC
ATGCCTGTGTTTGAAGATGCGACGTACAGCATCAGCGTTCCAGAGAATACTCCGGTTGAT
GATTCCATCTTGAAGGTTATTGCTAGGGATGCGGATGCTGGGTCCAAYGGCCAAGTCCTC
TACTACCTTGATGCTGAGAATGACCTGGAAGTGTTTGAGAAGTTTGAGGTCAACGAGATG
ACAGGTATTTTGACCATCCAAGAGGGTCTTGACCGGGAGACGGCCRTCACCTACGACATC
CTCATCCTAGCCAGGGATGTCACCAATGCTGATTTCTCAGCAACCTCCACAGTTCATGTC
ACTGTGATGGACTTCAACGACTCGCCACCACGATTCACRCAGAAGGTTTATCCAGGAGAA
GTCCTCGAAAGTGATCCCATCGGAACCGTGGCAGTCTCCATTCAAGCTGTTGATGGTGAC
ATTGGCACCAACGCTCAAGTTGTCTACTACATCACATCGGGGGACCCTTTCAATCACTTT
GCCATCGAGAGCAACTCTGGCAAGATCTACATTGCTAACCCTCTGGATCGGGAGCTGAAG
GATACGTATCGCCTCAATGTAACAGCCACCGATGGTCTCTTCTCAGACACTGCTCAGGTT
GTGATCTCAGTGCAAGACATCAATGACAATTCTCCTGTCTGTGCACAGACCCTGTACACT
GAGAACATCCGAGAGAACTTAGCACCAGGCCATTACATCCTCCATGTATCTGCATCTGAT
GCAGACATTGGAAGCAAYGCTGAAATAACCTTCTCTCTGGAAGGTGAAGGGTCAGAACAA
TTCACTATCGAGAAAGACCTAGGTGTAAACACTGGCACCGTCCGCACCTCTGGAGCCCTG
GACTACGAGACCCAGCAGTTCTATCGCTTCCAGGTGATTGCTAGCGATGGCGGTGGACTG
TCCTGCTCGTCGGACATCTCCATTGGCTTACTSGATGTGAACGATAACCCTCCGGYATTC
ACACAGCAGGTCTACAACGTCAGCGCCAGTGAGAACACAACTGTCAACACMCTGCTGACT
AGAGTACAGGCCATTGATCCTGATAAAGATGCCAACAGGCGACATAGGTTCAGCGTAAGY
GGTGGTAACAGTGAAGGAACCTTCTCTCTGGATGACCAGTCGGGTATCCTGACCCTGACG
CAGCCCCTGGATCGAGAACTCCGCAGCCATTACAACCTAACTCTTGCAGTCACCGACATC
CTCCAGGCAAGTCTCTCCACCTCGGCCCAGCTCATCGTCAATGTCCTAGACGAAAACGAC
AACGAGCCGCAGTTTGAAAGTGATCTCTACAATGCKTCCATCGCTGAGGATGCAGAGATT
GGAAGCACYGTGGTTACGGTGATTGCAATCAGCCAGGATGTGGGACTCAACGCTGAGATC
ATGTACCAGATTGTCTCTGGCAATGAGCATGGAAAGTTCAAGATTGACAGCACCATTGGT
GAGATCACCGTCGCTTCTGAACTGGACTTTGAGATGTCCAACAAATACTACCTGACGGTC
AAGGCCACAGACATGGGCACCAACCCACTGTCTGACACCACCACCATTAACATCTTYATC
ACGGATGCCAATGACAACTCTCCSCTATTCAGCGAGGACATCTACAGCACCACYGTCAAC
GAGGCAGCAAGAGTTGAAGGGGATGTCATCCAGGTGATGGCTACAGATGCTGACAGTGGR
GCTAACGGTAGAGTGTCTTACTCCATYATCCATGGTAACCTCTTCAATCAATTCATCATC
AACCCCGACAATGGACTGGTTAGTCTAGCAGCTAAACTGGATAGAGAACAGATCTCTTCA
TACTCCCTGGGTGTGAGAGCCAGCGATGGTGGTGATGAACCAAGGTTCACCGATGTCACT
GTCCAGATCATCGTTGACGACATCAATGACAACCCTCCTCTGCTTCCAAGACAGAACTAT
ACGATCATACAACAGGCTGACACTCTAGTGGAGTCTGATATTCTTCAGCTGAATGCTACA
GACCTTGACACGCAAGCCAATGGTCCTCCATTCACTTTTGAGATAGTCAGAGGCAACGAC
AACGGGGCATTCGTCATCACGTCTACCAAAATGTTGAAAAACAGGATCTGGTTCAACCGA
GACATTGAGACACAGTACAACTTGACCATCAAGGTGACTGATAGCGCCCGGTCGCCGCTC
TACTCACTCTCGTACATCAAGATYATCATCGTTGATCCTATGAACGTCCCGGAGGTGGTC
ACGCCGGTCAAGATCACCATCAGTTCCTTCGAGGAGACCTTCCCCGGTGGCTGGATCGGA
CAGATCTCTGCTTCCGACCGCGATCCTTATGACGTTCTTGTCTTCGAGCTCCAGAATGAC
AATGTCTTCCGTATCGGTCGAGATGATGGCATTATCATTGCCCCACCCGACTTGGATGAA
GGCTTCTACCACATCAACACTAGTGTCAGTGATGGACAGTTCACTGTATACGCCGAAGCA
AATGTCACCGTCCGGATGCTGAACCAGGCCATGCTCAATAACAGCGTCACCATCACCTTT
GCTGACGTCTCGCCCGAGGAATTCCTTCCAAACTCTGGCATCTTCATGTACACAGTGGCC
AACCACTTCACGGGTGCAACCCCAGAGGATGTTACCATCATCACCATCCACCCATCGGCT
GAAAACATCGAGAATACTGACGTTGTTTTCTCAATCCGTCGCAGCAAGGGCAAGGATAGT
TTCTTCAAACCTAAGCAGATCCAGAGACAGGTTGATTCCCTCAGCGCTGCTCTCCAGGAG
CGAATGAAGCATGATGTGGTATCGGCAATCAGTGACATGTGCACTCTATCCTCTTGTGAG
GAGAGCTACATCTGCAGTAATGATGTCAGGTTGGACTACTCCAACATCTTGACGTTCTCA
ACCGATGATGAGAGCTTTGTGTCTTCCAGACTCTATAGGGACTTTACCTGCACCTGTATC
ATAGATTCCTGTGCGACAACGACTAAGAAGCCGCCAACTACTAAGGCGACGACGACCCCC
ACACCTACCACTTCCTCCnnnnnnnnnNNNNNNAACCCTTGTGCTAGCAATCCATGCCAT
GCCAACATGAACTGCCGCAGGGACAGCTTCGACAGCTACGTTTGTGAATGCGTGGATGAC
TCTTTGTCCTGCCTACCTGGACCTGACGAGGCCATGAACTTCAATGGCCAGAGCTATGTG
ACCTACAATGACCTTGTGTTGTCCACTACGACCACTCAGTTCTCAGCGAGTGTCAACACA
GACCGTCCAAATGGTATCATCATGGATGGTGCTGGGGAATTCGACTACAGCGTCCTGGAG
ATAGAGAACGGATACCTGACTTATCGCTTGAATTGTGGGACRGGAGAAGCCAAGATTCGC
ATCACTCAAAAGAAGGTGAACGACTTCGGCTGGCACAAGATCTCAATCAACCGAGAGAAG
AACCATGCTGTACTGACTCTTGATGAGCAGTACACAGCGGAAGGCACCGCACCGGGTGAA
AACCAAGACCTCAACATTGACACAGTCAGCATTGGCTCCAGTCCGCCTGCTAAGGGAAGG
GTTCGTCGCTCTGCGGATGTTGGTTTCACGGGATGCATGGGAGGACTGAGCCTGGACAAT
TCACCGCTACCTCTCCTGGGTGATTCTGTCCAGCCGCATAATATCGGCAAGTGCCAGCGC
AAATGGCCGATGGCCTGTAGCCCCAACCCTTGCCAGAACGACGGGATCTGTCTTGATTAC
GGGTATAGTACCACCTGCGACTGTCTTCATAACTGGTCTGGAGAGCGATGYGAGAAAAAG
AATTGCGTGGATGCGGACTGCGAAGAGATCCCTATGATCACAACTGGGTTCCCTATGCGC
CTCATCATCATCATCATAGGCGTCTTGGTTGCTATCATCATCATCGTCTTCATCCTTGCT
GCATGCCGATACCATCGTAACAAGAGGAGACRGTCACGCTATCCRGCCCGTGATGGAATG
GGCCGAAGCTACGATGATGATTACAAGCGTGACAGCAAGTTATCAGACTCTGATTATCTT
CAGAGTATGCCGCTTAACCCCATCGCCGCCACCCCACCGAGCCCGACGCCTCCTCCGCTA
CCGACACGCCCAGCATCCTACACCCGTAGCAACCATAATTCACTCAATAATCTGGATCGT
GACCGGCATGACGACATACCGTTCCATGGGCAGCCGATCAGTATGCCACCCTCTCTAGCA
CCCGTTCCATCAAACTCTGCATCAGATAGTGACTCCATTGCTAAACCTACATGGGAGTTT
GATACCCCAAGTACACATAACAGTTTTATTGATGGGCGTGACAGCAACAAGGGTCTTAGC
CCGCACCCCTTGCAGCACTCTCAACCCAGCATCCTACCCCCTGTAAGGCGTGGCCTGAAC
ACGCCCATGAACATCCGCCATCCGGTAGAGAGTCCCCCTGCCTACCGGGCCGTCAACCCC
AACCAGGCGGATATGGTCTCCATGAGCTCAGTCAATACTGAGAATGAGGATGATGGCCTC
AGAGGAGCGTTAAAATCAAGCAATAAACCCAAGGGGTCTGCTTTGGTGAARCCAGGTAAG
ATGAAGAAGTTGACCAAAGATGGCGAGAACCCTAACAAGGGCACTGAGAAGGACACGAGT
ACAGACAATGACACGGACGTATCCGAGGATGTTCACAACACAAGTGATGAGGGCGAGATC
ATCGGACTCAACGATTTGGAGCAGATGGCTGCACTTGCWTCAAAGAGAAACTCCACGTTC
TCCATGGAGGATGAGAATTCRTCAAAACGTAACTCGCAGCATTCAGAGGGAGGCGAGCCA
GAGCCTGTGGTGACGGCGAACATCAAGTGCGTGCGCTTCAACATGGAGCCCGAGATTAAC
CARTTTGAAGTTCTAAGCTCGCAGTCGGAGGCACCCACGGATTCGGAGAGCGAGCGTTCG
TACGTGGATCGCGATCAAATGTCGCAAAGAAGTGGGGGGCCTATGGAAGTCGAACAGCAG
CCGGTTGATTTGAACACTAACGTAGATCCAACAGAGTTTGGCATAGATGGACCCGTCCTT
GTCGTCACCGATGTCAGCTGCCAAACRGATSATGAACTTGACGATGATGATGATCCTGGG
GAAAATGATCCTTTCCTACCGGCAAGTAGCCCTCTGGAGACCACGACGGAGTTTCATGAT
ACGCATCAGACAGTTTACATYCATAGATCACCTCAGGGTTCTCCCGAGGAAGAAGAGCGA
GAAGGCAACCATTCTATCAATACTCAAACACATCCACAACCACACAGATTCCAGTGGGAT
TACAGTGACTGGGTGCAACATCCTGAATCTCTCAACAACATCCCGGAGATACCCCCTAGA
GCCCCTCGAGACAGCCCCACCAACGTCTCCACCACCACATCCCACATCAACGAAGAGGAA
GACGACTACGAGACAGATGAAGATGAGTACGTGGGTGGGGATGACACGGACTACCCACCC
GAGAACGACGACATGCCCATCGCCAGAGCGGCTCAGCACTTCCGCCGCGAGCTGGAGAAC
TACCCACCTATGGATGATGATTACGACGGGTTGCCATTGAACGCCATCAACATGCAACCG
GGTCATTACTTGCCATCCCATGGGGGCAGTACTTCAACGGTGCCGCCAGACTACGACGGC
ATCGGAGGCTCCCCGGACCAGTCTACACCGTTTTTAGTCCCGCAGAGGAATCACCTGGCG
AGGGGGCTGGACTACCGACGACCTATCAGTGACATTTCCCAAGATGCACTATCCATGTCG
ATGTACACGTCAACAAACGCATCATGCTCCGACGTATCGGCACTGGAGCCGGACAGTGAA
ATCAATTTGAGTGAATTTGATTTTGACCTTGAGGACCATTTAACAAATCTACAAACAAGT
ACAGATGTG

>sintSS
ACGGGAGGAGAGGGTATTGCCCCTNNNNCTATGATTCACTCATCCACCCAGACCAACTCC
TATCGCAGGTCAAACCAGGTCATCAGTCYGATTRAGAAAAGKAKCAGAKACRCAGCTTCC
AAAATCATATGATGCTGCGATGTGCACCTCAGTAWCAWCATCCCAACTGCYMGTGTGATT
CGTACCACCGAGGAGCTKGACAGAGAGAGYACCCCGCACTACTGGCTGACCATCTACGCC
CAAGACCACGGCGCCATCCCKCTCCACTCYGTCGTCCAGGTCTTCATCGAGGTCCTGGAC
ATCAACGACAAYGCCCCTCTCCCGACRCAGCCGGTCTTCAGGGCRGAGGTGCCCGAGAAT
AGCCCYATGGGTGTGTACGTGCTRACGGTGGAAGCGGTMGAYCCMGATACATCGTCCAGC
GGGAACCTGACGTACMGGCTSAAGACCAACTCKGCGAAGAAGTACTTCACCATYGATGAA
CGCACAGGTGTTATCAGCACTGCAAGCAAGGCTCTGGACCGGGAGGCCAAAAAGGGAGAA
GAACATCACTTTGAGGTTGAGGTCTCRGACAACGGCATCCCATCTCTCAAGTCCATCGCT
AAAGTAGTGGTCACCGTCGAAGACGARAAYGACAACGATCCCAAGTTCATCCCCGCCTCG
ACCGTAACCATCCCRGCRATGGATGACCCCGGAGAGCGGCGCTTCRTCTGCCGTATGATG
GCGACAGACAAGGACGTGGGTTCMAACGCGGAGCTCAGCTACTTCATCAGAGACGGRAAT
ACGCAGTCACGGTTTTACATCGATGCCACGACGGGAGARGTGACGTGCAGTAAAACCCTK
ATTGATGGGGAGAGATATGTTCTTCAGATTGAGGTGAAGGACAAYGGCCCGATGCGTCGA
CGGAGCGATCTTGCGAGGCTCCCSATCATAGTGACCCCTGCCCCGTTGCCKTCSYCCAGY
GCCCCTTWCTTTGAGGASATGTTGGAGACGGARACCMGAATCACYGAGAACTAYRTCGTA
GGAAGCTTCRTCAATGCGATCTCYGCRWTYGATCCYGATRRTGATGAAGTCAGATATGCC
ATAGTTGATGGTAATGAGGATGGAGCCTTCTTCATTGATCCTCAAGGAGGYTTCATCTTG
ATMGCSCAGCCCCTGGATAGTGAGACCAAGTCTACCTATGATCTCACCATCTCAGCTTCA
GATGGCTTCAATGAAGCAACAACAATGATTCGCATCTTGGTAACGGATGTCAACGACAAT
CCTCCAATACTTGAGCAAGAGCTGTACGAGATAGACATTCCAGAGAACACTCGGGTCAAC
GCCCCCATCCTCCAGATCATGGCCTCTGACCGCGACGCCACCGACCGCCTCGTCTTCACC
CTCCCGAGCACCTCAGACCCTGCCAGCCGCTACCGCTTCCGTATCGACACCCACAACGGT
TACATCTACCTCAACGAGAGCCTGGACCATGAGTCCCAGCGCCAACACGTGCTCAACGTG
GAGGTCAAGGACTACAACTACGGCACGCATCGCACCTACGCCAGGGTGGTGGTCAACGTG
ATGGACTCCAACGATCACATGCCGGAGTTCAGCGCCGAGAGCTACGAGGGGAAGGTGTAC
GAGACGGCCGCTGTTGGGACGCGAGTGGTGGATGTCTATGCGTTTGACAGGGATCAAGGG
TCAAATGCAGAACTTACCTATTCCATAGTGCAAGGAAACATTGGYMAWGCATTCAACATT
GACCCAATTYTGGGCACAGTGACCGTTGGACATGAGCTGGACATTGARCAGGAGGCCAAA
TACGCCCTGGTGGTYCAAGCCATTGACCATGGCRYCCAGCCACTCAGCAATGTATGCTTC
GTCAAYGTGACGGTGACTCTCTCCAACAACGCCCCACCCAGGTTCAGAGAGGAAGAGTAC
ATCATGGAAGTTGCAGAGAATCTYCTTGGTAACCAGTTYGTGGCCCAGATCTCCGCTGTG
AGTCGCTCATCYGTCTATTACGAGATCACCAGAGGTAAYGATGCCAGGCGYTTTGATATC
AACTCCAACTCTGGTATCATCACAACGACGATGCCTCTGGACTATGAAGAAGTCACCATG
TACAATCTGACGGTTCAGGCGACCAACATGGTKGGKCTTCGCACCAATACATGTCTGGTG
ATACACGTCCAGGATGCCAATGATAACTCGCCCACGTTTAGTTCCGTGGAGTAYGTGGGT
AGCATCTCRGAATCGGCTTCACTCAAGAGCGTYGTCTTGGATGAGAACAGTCGTCCGYTG
GTCATCAGTGCAGAGGATGCAGACTCKGGTCACAATGCTCACCTTGTCTATGAGATCATT
GAGAGAGATGCACAGATGTACTTCAGTATTGATGAAAGCACTGGAGCCATCCGTACCAAG
ATGTCTCTGGAYCATGAGCGTATCCCCGAGTTTGAGTTCACGGTCCAGGTCCATGACACA
GGCAGYCCGCAGATGATGGCCAAYAAACCTGCCAGGGTAAGGATCACCATCATTGACATC
AATGAYTCACAGCCGCAGTTYGTCAAGGCAGTCTTTGAAGCACAGCTTCTGCTGCCGACC
TAYGCYGGWGTCTTCATCCTGACRGTAACAGCCATTGATGACGACGATGTTAGCATGTCT
CAACTAGAATACTCCATCCACGAAGGCGACCGTAGTCAYCAYTTCAGTATCGATGCACAG
TCTGGYGACATCTTYGTTGCCAATGGCACCAGCTTGASCAGTGAGTATGACCTCACTGTC
CGGGTYACCGATGGTCTSAACTTCAATGATGCCCAGGTTCTGATCCAYGTTGAAGCTCGC
CCCACCTCCAGCTTGCGGTTCCCKGCCAACGAGTGCTACGCCATCATYCGCGAGAACTCC
AGTACCGTCCATGACGTTGCCGTCCTCTCTGTCATTGGAAGCACCCTCAATGAACCACTC
ACCTTCACGATMCTCAACCCCTCACCCATGTTCTCCATCAAACCCACCTCCGGGATTGTG
AGAAACACAGGCATYCCCTTCGACCGWGAAGAACAGGACAGCTATCACATCGTGGTGGAG
GCTAGGGATAGACGCACACCACCTAGAGTAGCACACATCATTGTCAATGTGGAGATCTTA
GACATCAACGACAACCCGCCTATCTTCATYCATCATCAGTACAACGCCATTGTCCAGGTG
GATGCCAGTGTTGGAGAAGTCGTAAGACAGGTGACAGCYATCGACCGTGATGTGAGTAAG
AATGGTGAGGTCCAGTACACCCTGGTACAAGGTGGTGAAGGCCACTTTGCTATYGATTCC
AGCAGCGGTGTCATCATAGTGCGAGAGAAGCTCGGAGCCAACTCTCAGAATAAGAACTTC
ACTCTCAAGATCAAGGCCAGTGATAGAGGCAAGCCCAACCACAGCACCGTCGTGGACGTT
CCCATCACTGTACGCAACAAGGCCATGCCTGTCTTTGAGGAGCAGTACTACAGGGCCACY
ATCCCTGAGGACCTGGAGCTSCACTCTGCCGTGGTCCAGATCCAAGCCATCTCACCCAAT
GGMAGGGAYCTYATCTATAGCATCGGTGAAGGAGAYGAATTCAACCAGTTTGATATCAAC
CCTCTGACAGGAGTGATTAATCTGATTGGAGCTGTAGACTACGAGACCCGTCAACTCTAC
GGCCTTGAGGTCCTGGCCAGTGACACCCTGACYGGGGCATCGGCCATGGTCACTGTCGAC
ATCACCATTAGCGACGTCAACGATGTCATGCCCAGTTTCAACCAGAAGATCTACCAGGCA
GTGCTCTCTGAGGCCGTCTCCGTYGGGGCGACCGTGCTCCAGATAAGCACCACCGATCAG
GATTCACCCAAGAACAGTGGTGTCCGCTATCAGATCGTCCAAAGCGACAACCAGACGGGA
CACTTCCACATCGCGGCCAACAGYGGACTCATCCTCACTTCGCATGTGCTCGACTACGAG
GAACACAAGATGCACAACTTTGTCGTYGTGGCAACAGACAGCGGGATGCCACCACTGAGG
AGCGAGACGAGAGTCAGTATCCGTATCACYGACATGAACGACAATCCTCCGCAGTTGTCC
ACAGGGATTATTACTGTTCCGGACATCTCTGACATTGATCAGCTGACCTAYTCCATCGTG
TCAGGAAACGAGGATATGACMTTTACYATCAACAAGAAAACAGGTGTAATCAGCCTATCC
AACTCMCAGAAGCCWCAGCTCATGKCSGGRCGTGGCTACCACCAGCTCAACGTSTCCACC
TCRGACCATGTCTTCACCAGCTCRGCCACCGTCCATGTCAACATCACSMGGGTCAACCGC
CATTCACCTGTSTTCAGCCAGGACGARTATGTCACTGACTTCATGGAGAAYGGCACTGCA
GGAGAAGTGGTCTTYCAGGTGATGGCTACTGATGATGATAGTGGGGACAATGGTGTTGTA
ACATATTCYATCATCAGTGCYGAGGCGAGACGAATGTTTGACATTGACAGTGAAACAGGA
GAGATACACAGCAGRATGCTCCTTGACCTTGAGTCYGTGAGTGACAGGACGCTACCSGTA
CCCATCATGGCTGTGGACGGCGGAGGAAAGACGGCCTACACCACCGTCAATGTCATCCTC
AACGACAGGAACGAYAACGTACCACGCTTTGAGATGAGGGAGTATAAAGCATTCACAAGA
TCCGGYGTGGAGAGCCATGTCCCCATTYTAGTGGTGACTGCAACCGATGTAGACTCTGGA
AGCAACGCCTTGTTGACMTACTCCTTTGAGAGCGGTACWGCTCAATCAGCCTTRGATCTC
TTTGAGCTTGATCCCAAGACKGGAAGCATCTCRGCATCATCATCTCTAGAAGGAGAAGAG
GGATCTACCTTCCAATTCTTTGTTGGTGTGACTGATGGTGGAAATCCTCCACTGAACTGG
GTGACAGCAGCAGAGATCTAYGTCCTCTCCCAWGAYGATGAACTGCCATTCTTTGATGGG
CTGGTCAACGAACCTGACATYGATGTCGCAGAGAATACACCAGTGGGGAWGATCCTGTCC
ACCTTTTTGGCTCATAGCAACTCATCCCTCATGTACTCCTTGGTTCCTGGTAACGAAGCC
CACACCAACGACCCATCGCACTTCTCCATCGATGAGCACGGTAACCTGACATTGGTGAGC
TCCTTGGACTTTGAGTCTGTCTCTTGGTACAAGCTCATCATCAAGGCCAGCACAAACACA
GAGCCATCTATATCTACGTACTTCACCGTCCTTGTGACTGTGACCGATGTCAACGACAAC
ATGCCTGTGTTTGAAGATGCGACGTACAGCATCAGCGTTCCAGAGAACACTCCGGTTGAC
GATGCCATCTTGAATRTTATYGCCAGGGATGCGGACGCTGGGTCCAACGGCCAAGTCCTC
TACTACCTTGATGTTGAAAATGACCTGGAAGTGTTTGAGAAGTTTGAGGTCAACGAGATG
TCAGGTATTTTGACCATCCAAGAGGGTCTTGACCGGGAGACGGCCGTCACCTACGACATC
CTCATMCTAGCCAGGGATGTGWCCAACGCTGATTTCTCAGCAACTGCCACSGTTCATGTC
ACAGTGGTGGACTTCAAYGACTCGCCRCCACGATTCACGCAGAAGGTCTATCAGGGAGAA
GTCCTCGAGAGTGATCCCATCGGAACCGTGACTGTCTCCATCCAAGCTGTTGATGGCGAC
GTTGGCACCAACGCTCACGTTGTCTACTACATCACATCGGGGGACCCTTTCAATCACTTT
GCCATCGAGAGCAACTCTGGTAAGATCTACGTTGCTAACCCTCTTGATCGGGAGCTGAAG
GATACGTATCGCCTCAATGTTACAGCCACCGATGGTCTCTTYTCAGACACTGCTCAGGTT
GTGATCACAGTCCAAGACATCAATGACAACTCTCCTGTCTGTGCGCAGACCCTGTACACT
GAGAACATCCGAGAGAACTTAGCATCAGGCCATTACATCCTCTAYGTATCTGCATCTGAT
GCAGACATTGGWAGCAACGCTGAGATAACCTTCTCTCTGGAAGGTSAAGGGTCAGARCTR
TTCACTATCGAGAAAGACYTAGGTGTAAACACTGGCACCGTCCGCACCTCTGGAGCYCTG
GACTACGAGACCCAGCAGTTCTATCGCTTCCAGGTGATTGCCAGYGATGGCGGTGGACTG
TCSTGCTCMTCRGACATCTCCATCGGTCTACTGGATGTGAACGATAACCCTCCGAYGTTC
ACACAGCTGGTCTACAACGTCAGCGTCAGTGAGAACACAACTGTCAACACAYTGCTGACT
AGAGTRCARGCCGTCGATCCYGATAAAGATGCCAACAGGCGACATAGGTACAGCGTAAGA
GGTGGTAACAGTGAAGGAACCTTCTCYCTGGATGACCAGTCCGGTATCCTGACCCTGACR
GAGCCCCTGGATCGAGARCTMCGCAGCCATTACAACCTGACCCTTGCAGTCACYGACATC
CTCCAGGCAAGTCTCTCMWCCKYGTCCCAGCTCATCGTCAATGTCCTGGACGAGAACGAC
AACGAGCCGCAGTTTGAGAGTGATCTYTACAACGCKTCCATCGCCGAGGATGCRGAGATC
GGAAGCACCGTGGTYACCGTGATTGCGATCAGCCAGGATGTRGGACTCAACGCTGAGATC
ATGTACCAGATTGTCTCTGGCAATGAGCATGGAAAGTTCAAGATTGACAGCACCATAGGT
GAGATCACCGTCGCYTCTGAACTGGACTTTGAGATGTCCAACAAATACTACCTGACGGTC
AAGGCCACGGACATGGGCACCAAYCCACTGTCGGACACCACCACCATCAACATCTTCATC
ACCGATGCCAAYGACAACGCTCCGCTCTTCAGCGAGGACATCTACAGCACCACCGTCAAT
GAGGCRGCRAGAGTGGAAGGGGATGTCATCCAGGTGATGGCTACGGATGCTGACAGTGGA
GCTAACGGTAGAGTGTCTTACTCCATCATCCATGGCAACCTCTTCAATCAATTCATCATC
AACCCTGACAATGGACTGGTCAGTCTAGCAGCTAAACTGGACAGAGAACAGATCGCTTCA
TACTCCCTGGGTGTGAGAGCCAGYGATGCTGGTRATGAACCAAGTTTCACYGATGTCACC
GTCCAGATCATCGTCGACGACATCAATGACAACCCTCCTATGCTTCCAAAACAGAACTAC
ACCATCATACARCAGGCYGACACTCCAGTGGAGTCTGATATTCTTCAGCTGAATGCTACA
GAYCTTGACACGCAAGCCAATGGTCCTCCATTCACTTTTGAGATTGTCAGAGGCAACGAC
AACGGGGCATTTGTCATCACGTCTACCAAAATGTTGAAAAACAGGATCTGGTTCAACCGA
GACATTGAGACACAGTACAACTTGACCATCAAGGTGACCGATAGCGCCCGGTCRCCGCTC
TACTCACTCTCSTACATCAAGATCATCATCGTTGATCCTATGAACRTYCCGGAGGTGGTC
ACRCCGGTCAAGATCACCATCAGTTCCTTCGAGGAGACCTTCCCCGGTGGCTGGATCGGA
CAGATCTCTGCTWCCGACCGYGATCCTTAYGACGACCTTGTCTTCGAGCTCGAGAACGAC
AAYGTCTTCCGYATCGGTCGAGAAGATGGCATTATCATYGCCCCACCCGACCTGGATGAA
GGYTTCTACCACATCAAYGCTAGTGTCAGTGATGGACAGTTCACTGTRTACGCTGAAGCA
AACGTCACCGTCCGGATGCTGAACCAGGCCATGCTCAATAACAGCGTCACCATCACCTTT
GCTGACGTCACGCCCGAGGAATTCCTTCCAAACTCTGGCATCTTCATGTACACRGTGGCC
AACCACTTCCCGGGTGCGACCCCAGAGGACGTTACCATCATCACCATCCACCCATCGGAT
GAAAACATTGAGAATACTGATGTTGTTTTCTCGATCCATCGCAGCAAGAGCAGGGAAAGT
TTCTTCAAACCTAAGCAGATCCAGAGACAGGTCGAGGCCCTCAGCGCTGCACTCCAGGAG
MGAATGAAGCATGATGTGGTATCGGCAGTCAGTGATCTGTGCACTCTATTCTCTTGTGAG
GAGAGCTACACCTGCAGTAATGATGTCARGTTGGACTACTCCAACATCTTGACGTTCTCA
ACCGATGATGAGAGCTTTGTGTCGTCCAGACTCTACAGGGACTTCACCTGCACCTGTGTC
GTAGAATCATGTGCGACAACCACTAAGAAGCCTACCACTACCAAGGCAACGACGACCCCC
GCACCTCGCACTCCCTCCGTCATCAACCAAGACAAYCCTTGTGCTAGCAACCCATGCCAT
GCAAACATGAACTGCCGCTGGGATGGCTTCGACGACTACGTTTGTGTATGCACAGATGAC
TCTTTGTCCTGTCTACCTGGACCTGACGAGGCCATGAACTTCAACGGYCAGAGCTATGTG
ACSTACAATGACCTTGTGCTGTCCACTACSTCCACTCAGTTYTCATCCAGTGTGAACACA
GACCGTCCGAAYGGTATCATCATGGATGGTGCMGGGGAATTTGACTACAGCGTCTTGGAG
ATTGAGAACGGATACCTGACTTATCGCTTGAACTGTGGTTCGGGAGAAGCCAAGATTCGC
ATCACTCAAAAGAAGGTGAACGACTTCGGCTGGCACAAGATCTCAATCAACCGACAGAAG
AACCATGCTGTSCTGACCCTCGATGAGCAGTACACAGCGGAAGGCACCGCACCTGGTGAA
AACCAAGACCTCAACATTGACACCATCAGCATCGGCTCCAGTCCGCCTGCTAAGGGGAGG
GTYCGTCGTTCTGCGGATGTTGGTTTCACAGGATGCATGGGAGGACTGAGCCTGGATAAT
TCACCGCTACCTCTCCTGGGYGATTCTGTCCAGCCGCATAACATCGGCAAGTGCCAGCGT
AAGTGGCCGATGGCCTGTAGCCCMAACCCTTGCCAGAACGACGGGACCTGTCTGGATTAC
GGGTATAGTACCACCTGYGACTGCCTTCACAACTGGTCTGGAGAGCGATGCGAGAAAAAG
AATTGYGTGGATGAGGATTGYGAAGGGATCCCTGCAATCACCACTGGGTTCCCTATGCGC
CTCATCATCATCATCATAGGCGTCTTGGTTGCTATCATCATCATTGTTTTCATCCTTGCT
GCGTGCCGATACCATCGTAACAAGAGGAGACGGTCACGCTATCCCGCCCGTGATGGAATG
GGCCGAAGCTACGATGATGAWTACAAGCGTGACAGCAAGTTATCCGACTCTGATTATCTT
CAGAGTCTGCCGCTWAACCCCATCGCCGCCACCCCACCAAGCCCGACGCCTCCTCCTCTA
CCGACACGCCCAGCATCCTACACACGTAGCAACCACAATTCACTGAATAATCTGGATCGT
GATCGTCATGATGACATACCGTTCCATGGGCAGCCGATCAGTATGCCGCCCTCTCTAGCT
CCTGTCCCATCAAACTCTGCATCAGATAGTGACTCCATTGCTAAACCTACRTGGGAGTTT
GATACCCCAAGTACACATAACAGCTTTATTGATGGGCGTGACAGCAACAAGGGTCTTAGC
CCACATCCCTTGCAGCACTCTCAACCCAGCATCCTACCMCCTGTAAGGCGTGGCCACAAC
ACGCCCATGAACATCCGCCATCCGGTAGAGAGCCCCCCTGCCTACCGGGCCGTCAACCCC
AACCAGGCGGACATGGTCTCCATGAGCTCCGTCAATACAGAGAATGAAGACGATGGCCTC
AGAGGAGCKTTAAAATCAAGCAATAAACCCAAGGGGTCTGCTYTGGCGAAGCCAGGTAAG
ATGAAGAAGGTGACCAAAGATGGWGAGAACCTCACCAAGGTTWCTGAGAAGGACSCGAGW
ACAGACAATGACACWGACGTATCYGAGGATRTTCCCAACWTGAGCGATGAAGGCGAGATC
ATCGGACTCAACGATTTGGAGCAGATGGCTGCACTCGCGTCWAAGAGAAACTCSACGTTC
TCCATGGAGGATGAGAATTCWTCAAARCGTAACTCGCAGCATTCAGAGGGAGGCGAGCCM
GARCCCGTGGTGACRGCGAACATCAAGTGCGTGCGCTTYAAYATGGAGCCCGARATTAAC
CAGTTTGAAGTYCTAAGCTCGCAGTCKGAGGCGCCCACTGATTCRGAGAGCGATCTTCCG
TTCATGGATCGCGATCCAACGTTGCGAAGAAGTGGGGGGCCTATGGAAGTCGASCAGGAG
CCGGTTGATWTGAACACTAACGTAGATCCAACMGAGTTTGGCATAGATGGACCCGTYCTK
GTCGTCACYGATGTCAGCTGYCAAACGGARGATGAACTTGACGATGATGACGATCCYGGG
GAGAAYGATCCTTTCCTACCSSCAGGKAGCCCTCTGGAGACCACSACAGAGTTCCATGAT
ACGCATCAGACAGTTTACATCCATAGATCACCTCAGGGTTCTCCCGAAGAAGAAGAGCGA
GAGGGCAAYCATTCTATCAATACTCAAACACATCCACAACCACATCGATTCCAGTGGGAT
TACAGTGACTGGGTTCAACATCCTGAATCCCTCAACAACATCCCAGAGATACCCCCTAGA
GCCCCTCGAGACAGCCCCACCAACGTCTCCASCACCACATCCCACATCAACGAAGACGAA
GAYGACTACGAGACGGACGAAGACGAGTACGTGGGTGGGGATGACACGGACTACCCACCC
GAGAAYGACGACATGCCCATCGCCAGAGCGGCTCAGCACTTCCGCCGGGAGCTGGAGAAC
TACCCACCCATGGATGATGACTATGACGGGTTACCGTTGAACGCCATCAACATGCGACCG
GGTCATTACTTGCCATCTCACGGGGGAAGCACRTCAACGGTGCCGCCGGACTATGACGGC
ATCGGAGGCTCCCCGGACCAGTCGACACCGTTTTTAGTCCCACAGAGGAATCACCTGGCG
AGGGGGCCRGACTACCGACGACCTATCAGTGACATTTCCCAAGATGCACTCTCMATGTCG
ATGTACACGTCGACGAACGCGTCGTGCTCSGACGTATCGGCGCTGGAGCCGGACAGTGAA
ATCAATTTGAGTGAATTTGAGTTTGACCTGGAGGACCATTTAACAAATCTACAAACGAGT
ACGGATGTC

>sprp
ATGRGAGGRGAGGGTATTGCCCCTACCTCWATGATTCACTCATCCAGCCAGACCAATTCC
TATCGCAGGTCAAACCAGGTCATCAGTCGGATTGAGAAAAGGATCAGAGACACAGCTTCA
AAAATCATACGAAGCTGCGATGTGCACGTCAGTAATAACAGCACAACTGCCCGTGTGATT
CGTACCACCGARGARCTGGACAGAGAGAGCACCCCRCACTACTGGCTGACMATCTACGCC
CAAGACCACGGYGCCATACCACTCCACTCYGTCGTCCAGGTCTTYATCGAGGTCCTGGAC
ATCAAYGACAAYGCCCCTCTCCCRACGCAGCCSGTCTTCAGGGCSGAGGTGCCSGAGAAT
AGCCCTATGGGTGTGTACGTGCTKACKGTGGAAGCGGTAGATCCYGATACATCGTCYAGC
GGGAACCTRACGTACAGGCTCAAGACMAACTCWGCRAAGAAGTACTTYACCATMGATGAA
CGCACAGGTGTTATCAGCACCGCAAGCAAGGCTCTGGACCGAGAGGCCAAGAAGGGAGAG
GAACATCACTTTGAGGTTGAGGTCTCGGACAATGGCATCCCATCCCTYAAGTCCATCGCT
AAAGTAGTGGTCACCGTCGARGAYGARAATGACAAYGATCCCAAGTTCATCCCYGCCTCG
ACCGTAACCATCCCRGCGATGGATGACCCCGGAGAGCGRCGCTTCATCTGCCGTATGATG
GCGACAGACAAGGAYGTGGGTTCCAAYGCGGAGCTCAGCTACTTCATCMGAGACGGGAAT
ACGCAGTCACGGTTTTACATCGATGCCACGACGGGAGAGGTGACGTGCAGTAAAACCCTG
ATTGATGGGGAGAGATATGTTCTTCAGATTGAAGTTAAGGACAATGGGCCGATGCGTCGA
CGGAGCGATCTTGCGAGGCTCCCCATCATAGTGACCGCTGCCCCGGTGCCMTCCTCCAGC
GCCCCTTTCTTTGAGGAGATGTTGGAGACGGAAACCCGAATCACAGAGAACTACGTTGTA
GGAAGCTTCATCAATGCGATCYYCGCAATCGATCCCGATGGCGATGAAGTCAGATATGCC
ATAGTTGATGGTAATGAGGATGGAGCTTTCTTCATCGATCCTCAAGGAGGCTTCATCTTG
ATAGCCCAGCCCCTGGACAGTGAGACCAAGTCTTCCTATGATCTCACCATCTCAGCATCA
GATGGGTTCAATGAAGCTACCACAATGATTCGCATCTTAGTAACAGATGTCAACGACAAT
CCTCCCATACTTGAGCAAGAGCTGTACGAGATAGACATTCCAGAGAACACTCGGGTCAAC
ACCCCCATCCTCCAGATCATGGCCACTGACCGCGACGCCACCGACCGCCTCGTCTTCACC
CTCCCGAGCACCTCGGACCCTGCCAGTCGCTACCGATTCCGTATCGACACCCACAACGGT
TACATCTACCTCAACGAGAGCCTGGACCACGAGTCCCAGCGCCAACACGTGCTCAACGTG
GAGGTCAAGGACTATAACTACGGCACACATCGGACCTACGCCAGGGTGGTGGTCAACGTG
ATGGACTCCAACGATCACATGCCGGAGTTCAGCGCCGAGAGCTACGAAGGGAAGGTGTAC
GAGACRGCTGCTGTTGGGACGCGAGTGGTGGATGTCTATGCGTTTGACAGGGATCAAGGG
TCGAATGCTGAACTGACCTATTCCATAGTGCAAGGAAACATTGGTCARGCATTCAACATT
GACCCGATWCTGGGCACAGTGACYGTTGGACATGAGCTGGACATTGAACAGGAGGCCGAA
TATGCCCTGGTGGTCCAAGCCATTGACCATGGTGTCCAGCCACTCAGCAATGTATGCTTC
GTCAACGTGACTGTGACTCTCTCCAACAATGCTCCGCCCAGGTTCAGAGAGGAGGAGTAC
ATTATGGAAGTTGCAGAGAATCTTCTTGGTAACCAGTTTGTGGCCCAGATCTCCGCTGTG
AGTCGCTCATCCGTCTATTACGAGATCACCAGAGGTAATGATGCCAGGCGTTTTGATATC
AACTCCAACTCTGGTATCATCACAACGACGATGCCTCTGGACTACGAGGAAGTCACCATG
TACAATCTGACGGTTCAGGCCACCAACATGGTGGGTCTGCGCACCAATACATGTCTGGTG
ATACATGTCCAGGATGCCAATGATAACGCGCCCACGTTTAGTTCYGTGGAGTATGTCGGT
AGCATCTCGGAATCGGCTTCACTCAAGAGCGTCGTCTTGGATGAGAACAGTCGTCCGTTG
GTCATCAGTGCAGAGGATGCAGACTCGGGTCACAACGCTCACCTTGTCTATGAGATCATT
GAGAGAGATGCACAGATGTACTTCAGTATTGATGAAAGCACTGGAGCCATTCGTACCAAG
ATGTCTCTGGATCATGAGCGTATCCCCGAGTTTGAGTTCACGGTCCAGGTCCATGACACA
GGSAGTCCGCAGATGATGGCCAACAAACCTGCCAGGGTAAGGATCACCATCATTGATATC
AATGACTCACAGCCGCAGTTYGTCAAGGCAGTCTTTGAAGCACAGCTTCTGCTGCCGACC
TACGCTGGTGTCTTCATTCTGACGGTAACAGCCATTGATGATGACGACGTCAGCATGTCT
CAACTTGAATACTCCATCCACGAAGGCGACCGTAGTCACCACTTCAGTATCGATGCACAG
TCTGGTGACATCTTCGTTGCCAATGGCACCAGCTTAAGCAGTGAGTATGACCTGACTGTC
CGTGTCACTGATGGTCTCAACTTCAACGATGCCCAGGTTCTGATCCACGTTGAAGCTCGY
CCCACCTCCAGCTTGCGGTTCCCTGCCAACGAGTGCTACGCCATCATCCGCGAGAATTCC
AGTACTGTCCATGACGTTGCCGTCCTCTCCGTCATWGGAAGCACCCTCAATGAACCACTC
ACCTTCACGATCCTYAACCCCTCACCCATGTTCTCCATCAAACCCACCTCCGGGATTGTG
AGAAACACAGGCATTCCCTTCGACCGAGAAGAACAGGACAGCTATCACATCGTGGTGGAG
GCYAGGGATAGACGCACACCACCTAGAGTGGCACACATCATTGTCAATGTGGAGATCTTR
GACATCAACGACAACCCGCCTATCTTCATCCATCATCAGTACAACGCCATTGTCCAGGTG
GATGCCAGTGTTGGAGAAGTCGTAAGACAGGTGACAGCCATCGACCGAGATGTGAGTAAG
AAYGGTGAGGTCCAGTACACCCTGGTAGAAGGTGGTGAAGGMCACTTTGCCATCGATTCC
AGCTCCGGTGTCATCATAGTGMGAGAGAAGCTCGGRGCCAACTCCCAGAATAAGAACTTC
ACTCTCAAGATCAAGGCCAGTGATAGAGGCAAGCCCAACCACAGCACYGTTGTGGACGTT
CCMATCACCGTACGCAACAAGGCCATGCCTGTCTTTGAGGAGCAGTACTACMGGGCCACC
ATCCCYGAGGACCTGGAGCTGCACTCTGCYGTGGTCCAGATCCAWGCCATCTCACCCAAT
GGMAGGGAYCTCATCTATAGCATCGGTGAAGGAGATGAATTCAACCAGTTTGATATCAAY
CCTCTRACAGGCGTAATTAATCTGATTGGAGCTGTAGACTACGAGACCCGTCAACTCTAC
GGCCTTGAGGTCCTGGCCAGTGACACCTTGACCGGTGCTTCGGCCATGGTCACTGTCGAC
ATCACYATYAGCGACGTCAACGACGTCATGCCYAGTTTCAACCAGAAGATCTACCAGGCA
GTGCTCTCMGAGGCSGTCTCYGTCGGCGCRACYGTGCTCCAGATAAGCACCACTGATCAG
GATTCACCCAAGAACAGTGGTGTTCGCTATCAGATCGTCCAAAGCGACAACCAGACGGGA
CACTTCCACATCGCTGCCAACAGCGGACTCATCCTCACCTCGCATGTGCTCGACTACGAG
GAACACAAGATGCACAACTTTGTCGTYGTGGCAACAGACAGCGGGATGCCACCGCTGAGA
AGCGAGACGAGAGTCAGTATCCGCATCACCGACATGAACGACAATCCTCCGCAGTTGTCC
ACAGGGATTATTACTGTTCCGGACATCTCTGACATTGATCAGCTGACCTACTCCATCGTG
TCAGGAAAYGAGGATATGACCTTCACTATCAACAAGAAAACAGGTGTAATCAGCCTATCC
AACTCTCAGAAGCCTCAGCTCATGTCAGGGCGTGRCTACCACCAGCTGAACGTCTCCACC
TCTGACCACGTCTTCACCAGCTCAGCCACCGTCCATGTCAACATCACGCGAGTTAACCGC
CATTCACCGGTCTTCAGCCAGGACGAGTATGTCACTGACTTCATGGAGAATGGCACTGCA
GGAGAAGTTGTCTTTCAGGTGATGGCTACTGATGATGATAGTGGGGACAATGGTGTCGTC
ACATACTCCATCATCAGTGCCGAGGCGAGACGAATGTTTGACATTGACAGTGCAACAGGA
GAGATMCAYAGCAGGATGCTCCTTGACCTTGAGTCCGTSAGTGACAGGACGCTACCCGTA
CCYATCATGGCTGTGGAYGGCGGAGGAAAGACGGCCTACACCACCGTCAACGTCATCCTC
AACGACAGGAACGATAACGTACCACGCTTTGAGATGAGGGAGTATAAAGCATTCACAAGA
TCYGGYGKGGAGAGCCATGTCCCCATTTTAGTGGTCACTGCAACSGATGTAGACTCTGGA
AGCAAYGCCTTGTTGACATACTCCTTTGAGAGCGGTACAGCTCAATCWGCSTTRGATCTC
TTTGAGMTTGATCCCAAGACGGGAAGCATCTCRGCATCRTCATCTCTGRAAGGAGAAGAG
GGATCTACCTTCCAATTCTTTGTTGGTGTGACTGATGGTGGAAATCCTCCACTGAACTGG
GTGACAGCAGCAGAGATCTACGTYCTCTCCCAAGATGATGAACTGCCATTCTTTGATGGG
CTGGTCAACGAACCTGACATTGATGTCGCAGAGAACACACCAGTGGGAACAATCCTATCC
ACCTTCTTGGCTCATAGCAACTCATCGCTCACCTATTCCTTGGTTCCTGGTAACGAAGCC
CACACCAACGAYCCATCGCACTTCTCCATCGATGAGCACGGCAACCTGACGTTGGTGAGC
TCCTTGGACTTTGAGTCTGTCTCTTGGTACAAGCTCATCATCAAGGCCAGCACAAACACA
GAGCCATCTATAGCTACCTACTTCACCGTCCTTGTGACTGTGACCGATGTCAAYGACAAC
ATGCCTGTSTTTGAAGAYRYRRCGTACAGCATCAGCGTTCCAGAGAACACTCCGGTTGAY
RATGCYATCYTGAAGGTTATTGCYAGGGATGCRGATGCTGGGTCCAACGGCCAAGTCCTC
TACTACCTTGATGTTGAGAATGACCTGGAAGTGTTTGAGAAGTTTGAGGTCAACGAGATG
TCAGGTATKTTGACCATCCAAGAGGGYCTTGACCGRGAGACGGCCGTCACCTACGACATC
CTCATCCTAGCCAGGGATGTCACCAACGCTGATTTCTCAGCAACKGCYACRGTTYMMGTC
ACYGTGGTKGACTTCAACGACTCGCCRCCACGWTTCACGCAGAAGGTCTATCCGGGAGAA
GTCCTCGAAAGTGATCCCATCGGAACCGTGACTGTCTCCATCCAAGCTGTTGAYGGCGAC
GTTGGCACCAACGCTCACGTYGTCTACTACATCACATCRGGGGACCCRTTCAATCACTTT
GCCATCGAGAGCAACTCTGGCAAGATCTACGTTGCTAACCCTCTKGATCGGGAGCTGAAG
GATACGTATCGCCTCAATGTWACAGCCACCGATGGGCTYTTCTCWGACACTGCTCAGGTT
GTGATCTCAGTGCAAGACATCAATGACAACTCTCCTGTYTGTGCACAGACCCTGTACACT
GAGAACATCCGAGAGAACTTAGCASCAGGCCAYTACATYCTCTATGTATCTGCRTCTGAT
GCAGACATTGGAAGCAAYGCTGARATAACCTTCTCTCTGGAAGGTCAAGGGTCAGAAYTA
TTCACYATCGAGAAAGACCTAGGTGTAAACACTGGCACCGTCCGCACSTCYGGAGCCCTG
GACTACGAGACACAGCAGTTCTATCGCTTCCAGGTGATTGCCAGCGATGGCGGTGGACTG
TCCTGCTCCTCRGACATCTCCATYGGTCTACTGGATGTGAACGATAACCCTCCGGCGTTC
ACACAGCTGGTCTACAACGTCAGCGTCAGTGAGAACACAACTGTCAACACAYTGCTGACT
AGAGTACAGGCCGTCGATCCCGATAAAGATGCCAACAGGCGACATAGGTACAGCGTAAGA
GGTGGTAACAGTGAAGGAACCTTCTCTCTGGATGACCAGTCCGGTATCCTGACCCTGACG
GAGCCCCTGGACCGAGAGCTCCGCAGCCATTACAACCTGACCCTTGCAGTCACCGACATC
CTCCAGGCAAGTCTCTCCACCTCGTCCCAGCTCATCGTCAATGTCCTGGACGAGAACGAC
AACGAGCCGCAGTTTGAGAGCGATCTCTACAATGCTTCCATTGCTGAAGATGCGGAGATY
GGAAGCACCGTGGTCACTGTGATTGCRATCAGCCAGGACGTGGGACTCAACGCTGAGATC
ATGTACCAGATTGTCTCTGGCAATGAGCATGGAAAGTTCAAGATTGACAGTGCCATAGGT
GAGATCACCGTCGCTTCTGAATTGGACTTTGAGATGTCCAACAAATACTACCTGACGGTC
AAGGCCACGGAYATGGGCACCAACCCACTGTCCGACACCACCACCATCAACATATTCATC
ACCGATGCCAACGACAACGCTCCGCTCTTCAGCGAGGACATCTACAGCACCACCATCAAC
GAGGCAGCGAGAGTGGAAGGGGATGTCATCCAGGTGATGGCAACAGATGCTGACAGTGGA
GCTAACGGTAGAGTGTCTTACTCCATCATCCATGGCAACCTCTTCAATCAGTTCATCATC
AACCCTGACAATGGACTGGTCAGTCTAGCAGCTAAACTGGACAGAGAACAGATCGCTTCA
TACTCCCTGGGTGTGAGAGCCAGTGATGCCGGTGATGAACCAAGTTTCACTGATGTCACC
GTCCAGATCATCGTTGACGACATCAATGACAACCCTCCTGTGCTWCCAAGRCAGAACTAT
ACCATCATACAGCAGGCTGATACTCCAGTGGAGTCTGATATTCTTCAGCTRAATGCTACA
GACCTTGACACGCTAGCCAATGGTCCTCCATTCACTTTTGAGATCGTCAGAGGCAACGAC
AACGGGGCATTCGTCATCACGTCTACCAAAATGTTGAAAAACAGGATCTGGTTCAACCGA
GACATTGAGACACAGTACAACTTGACCATCAAGGTGACCGATAGCGCCCGGTCGCCGCTC
TACTCACTCTCGTACATCAAGATTATCATCGTTGATCCTATGAACGTYCCAGAGGTGGTC
ACGCCGGTCAAGATCACCATCAGTTCCTTCGAGGAGACMTTCCCCGGTGGCTGGATCGGA
CAGATCTCTGCTACCGACCGCGATCCTTATGACGACCTTGTCTTCGAGCTCCAGAACGAC
AATGTCTTCCGCATCGGTCAAGAAGATGGCATTATCATCGCCCCACCCGACCTGGATGAA
GGCTTCTACCACATCAACGCTAGTGTCAGTGATGGACAGTTCACTGTATACGCCGAAGCA
AACGTAACCGTCCGGATGCTGAATCAGGCCATGCTCAATAACAGCGCCACCATCACCTTT
GCTGACGTCACGCCCGAGGAATTCCTTCCAAACTCTGGCATCTTCATGTACACRGTGGCC
AACCACTTCCCGGGTGCGACCCCAGAGGATGTTACCATCATCACCATCCACCCATCGGAG
GAAAACATCGAGAATACCGACGTTGTTTTCTCAATCCATCGTAGCAAGAGCAGGGAGAGT
TTCTTCAAACCGAAGCAGATCCAGAGACAGGTCGAGGCCCTCAGCGCCGCTCTCCAGGAG
CGGATGAAGCATGATGTGGTATCGGCAGTCAGTGACCTGTGCACTCTATTCTCCTGTGAG
GAGAGCTACATCTGCAGTAATGATGTCAGGTTGGACTATTCCAACATCTTGACGTTCTCA
ACCGATGATGAGAGCTTTGTGTCGTCCAGACTCTATAGGGACTATACCTGCACCTGTGTC
GTAGGTTCATGTGCGACAACCACTAAGAAGCCTACCACTACCARGGCCACGACGACMCCT
GCACTYCGCACTCCCTCCGTCATCAACCAAGACAACCCTTGTGCTAGCAACCCATGCCAT
GCCAACATGAACTGCCGCTGGGATGGCTTCGATGGCTACGTTTGTGTATGCACGGATGAC
TCTTTGTCCTGTCTACCTGGACCTGACGAGGCCATGAACTTCAACGGCCAGAGCTATGTG
ACCTACAATSACCTTGTGCTGTCCACTACRTCCACTCAGTTCTCATCCAGTGTGAACACW
GAYCGTCCSAAYGGTATCATCATGGATGGTGCWGGRGAATTTGACTACAGCGTCYTGGAG
ATWGAGAACGGATACCTGACTTATCGCTTGAACTGTGGTTCGGGAGARGCCAAGATYCGC
ATCACTCAAAAGAAGGTGAACGACTTCGGCTGGCACAAGATCTCAATCAACCGAGAGAAG
AACCATGCYGTACTGACYCTYGATGAGCAGTACACAGCGGAAGGCACAGCACCGGGTGAA
AACCAAGACCTCAACATTGACACCATCAGCATCGGCTCCAGTCCGCCTGCCAAGGGGAGG
GTTCGTCGCTCTGCGGATGTTGGTTTCACAGGATGCATGGGAGGACTGAGCCTGGATAAT
TCACCGCTACCTCTCCTGGGCGATTCTGTCCAGCCGCATAACATCGGCAAGTGCCAGCGT
AAATGGCCGATGGCCTGTAGCCCCAACCCTTGCCAGAATGACGGGACCTGTCTGGATTAC
GGGTATAGTACCACCTGTGACTGCCTTCATAACTGGTCTGGAGAGCGATGCGAGAAAAAG
AACTGCKTGGATGCAGAGTGCGAAGGGATCCCTACAATCACAAGTGGGTTTCCTATGCGC
CTCATCATCATCATCATAGGCGTCTTGGTCGCTATCATCATCATCGTCTTCATCCTCGCT
GCGTGTCGATACCATCGTAACAAGAGGAGACGGTCACGCTATCCCGCCCGTGACGGAATG
GGCCGAAGCTACGATGATGATTACAAGCGTGACAGCAAGCTATCGGACTCTGATTATCTT
CAGAGTCTGCCGCTTAACCCCGTCGCCGCCACCCCACCGAGCCCGACGCCTCCTCCGCTA
CCGACACGCCCAGCGTCCTACACCCGTAGCAACCACAATTCGCTGAATAATCTGGACCGT
GATCGTCATGACGACATACCGTTCCATGGGCAGCCGATCAGTATGCCGCCCTCTCTAGCC
CCCGTTCCATCAAACTCTGCATCAGATAGTGACTCCATTGCTAAACCTACATGGGAGTTT
GACACCCCAAGTACACATAACAGTTTTATYGATGGGCGTGACAGCAACAAGGGTCTTAGC
CCTCACCCCTTGCAGCACTCTCAACCCAGCATCCTACCCCCTGTAAGGCGTGGCCACAAC
ACGCCCATGAACATCCGCCATCCGGTAGAGAGTCCCCCTGCCTACCGGGCRGTCAACCCC
AACCAGGCGGATATGGTCTCCATGAGCTCCGTCAATACMGAGAATGAGGATGATGGCCTC
AGAGGAGCGTTAAAATCAAGCAATAAACCCAAGGGGTCTGCTTTGGCGAAGCCAGGTAAG
ATGAAGAAGGGCACCAAAGATGGCGAGAACCTCACCAAGGTCACTGAGAAGGACGCGAGT
ACAGACAATGACACGGACGTATCCGAGGATGTTCACAACACGAGCGATGAGGGCGAGATC
ATCGGACTCAACGATTTGGAGCAGATGGCTGCACTCGCGTCAAAGAGAAACTCGACGTTC
TCCATGGAGGATGAGAATTCGTCAAAACGTAACTCGCAGCATTCYGAGGGAGGYGAGCCA
GAGCCTGTGGTGACAGCGAACATCAAGTGCGTGCGCTTCAACATGGAGCCCGAGATTAAC
CAGTTTGAAGTTCTAAGCTCGCAGTCKGAGGCGCCCACTGATTCGGAGAGCGATCTTCCA
TTCATGGATCGCGATCCAACGTTGCAAAGAAGTGGGGGGCCTATGGAAGTCGATCAGGAG
CCGGTTGATTTGAACACTAACGTAGATCCAACAGAGTTTGGCATAGATGGGCCYGTCCTT
GTCGTCACCGATGTCAGCTGCCAAACRGAGGATGAACTTGACGATGATGACGATCCCGGG
GAAAACGATCCTTTCCTACCGGCAGGGAGCCCTCTGGAGACCACGACAGAGTTTCATGAT
ACGCATCAGACAGTCTACATCCATAGATCACCTCAGGGTTCTCCYGAAGAAGAAGAGCGA
GAAGGCAACCATTCTATCAATACTCAAACACATCCACAACCACATCGATTCCAGTGGGAT
TACAGTGACTGGGTTCARCATCCTGAATCCCTCAACAACATCCCAGAGATACCCCCTAGA
GCCCCTCGAGACAGCCCCACCAACGTCTCCACCACCACATCCCACATCAACGAAGAGGAG
GACGACTACGAGACGGAYGAAGACGAGTACGTGGGTGGGGATGACACAGACTACCCACCM
GAGAACGACGACATGCCCATCGCCAGAGCGGCTCTGCACTTCCGMCGTGAGCTGGAGAAC
TACCCACCTATGGATGATGATTATGGCGGGTTGCCGTTGAACGCCATCAACATGCGACCG
GGTCATTACTTGCCATCTCACGGGGGAAGCACGTCAACGGTGCCGCCKGACTAYGACGGY
ATCGGAGGCTCCCCRGAYCAGTCYACRCCGTTTTTAGTCCCGCAGAGGAAYCACCTGGCG
AGGGGGCCRGACTACCGACGACCTATCAGTGACATTTCCCAAGATGCACTGTCCATGTCG
ATGTACACGTCGACMAACGCKTCGTGCTCCGACGTRTCGGCGCTGGAGCCGGACAGTGAA
ATCAATTTGAGTGAATTTGAKTTTGACCTTGAGGACCATTTAACAAATCTACAAACGAGT
ACAGATGTC

>spurp
ATGGGAGGAGAGGGTATTGCCCCTACCTCTATGATTCACTCATCCAGCCAGACCAATTCC
TATCGCAGGTCAAACCAGGTCATCAGTCGGATTGAGAAAAGGATCAGAGACACAGCTTCA
AAAATCATACGAAGCTGCGATGTGCACGTCAGTAATAACAGCACAACTGCCCGTGTGATT
CGTACCACCGAGGAGCTGGACAGAGAGAGCACCCCACACTACTGGCTGACAATCTACGCC
CAAGACCACGGTGCCATACCACTCCACTCCGTCGTCCAGGTCTTTATCGAGGTCCTGGAC
ATCAATGACAATGCCCCTCTCCCAACGCAGCCGGTCTTCAGGGCCGAGGTGCCGGAGAAT
AGCCCTATGGGTGTGTACGTGCTGACTGTGGAAGCGGTAGATCCCGATACATCGTCTAGC
GGGAACCTAACGTACAGGCTCAAGACAAACTCAGCAAAGAAGTACTTCACCATCGATGAA
CGCACAGGTGTTATCAGCACCGCAAGCAAGGCTCTGGACCGAGAGGCCAAGAAGGGAGAG
GAACATCACTTTGAGGTTGAGGTCTCGGACAATGGCATCCCATCCCTTAAGTCCATCGCT
AAAGTAGTGGTCACCGTCGAGGATGAAAATGACAACGATCCCAAGTTCATCCCCGCCTCG
ACCGTAACCATCCCGGCGATGGATGACCCCGGAGAGCGACGCTTCATCTGCCGTATGATG
GCGACAGACAAGGATGTGGGTTCCAACGCGGAGCTCAGCTACTTCATCCGAGACGGGAAT
ACGCAGTCACGGTTTTACATCGATGCCACGACGGGAGAGGTGACGTGCAGTAAAACCCTG
ATTGATGGGGAGAGATATGTTCTTCAGATTGAAGTTAAGGACAATGGGCCGATGCGTCGA
CGGAGCGATCTTGCGAGGCTCCCCATCATAGTGACCGCTGCCCCGGTGCCCTCCTCCAGC
GCCCCTTTCTTTGAGGAGATGTTGGAGACGGAAACCCGAATCACAGAGAACTACGTTGTA
GGAAGCTTCATCAATGCGATCCTCGCAATCGATCCCGATGGCGATGAAGTCAGATATGCC
ATAGTTGATGGTAATGAGGATGGAGCTTTCTTCATCGATCCTCAAGGAGGCTTCATCTTG
ATAGCCCAGCCCCTGGACAGTGAGACCAAGTCTTCCTATGATCTCACCATCTCAGCATCA
GATGGGTTCAATGAAGCTACCACAATGATTCGCATCTTAGTAACAGATGTCAACGACAAT
CCTCCCATACTTGAGCAAGAGCTGTACGAGATAGACATTCCAGAGAACACTCGGGTCAAC
ACCCCCATCCTCCAGATCATGGCCACTGACCGCGACGCCACCGACCGCCTCGTCTTCACC
CTCCCGAGCACCTCGGACCCTGCCAGTCGCTACCGATTCCGTATCGACACCCACAACGGT
TACATCTACCTCAACGAGAGCCTGGACCACGAGTCCCAGCGCCAACACGTGCTCAACGTG
GAGGTCAAGGACTATAACTACGGCACACATCGGACCTACGCCAGGGTGGTGGTCAACGTG
ATGGACTCCAACGATCACATGCCGGAGTTCAGCGCCGAGAGCTACGAAGGGAAGGTGTAC
GAGACGGCTGCTGTTGGGACGCGAGTGGTGGATGTCTATGCGTTTGACAGGGATCAAGGG
TCGAATGCTGAACTGACCTATTCCATAGTGCAAGGAAACATTGGTCAGGCATTCAACATT
GACCCGATTCTGGGCACAGTGACTGTTGGACATGAGCTGGACATTGAACAGGAGGCCGAA
TATGCCCTGGTGGTCCAAGCCATTGACCATGGTGTCCAGCCACTCAGCAATGTATGCTTC
GTCAACGTGACTGTGACTCTCTCCAACAATGCTCCGCCCAGGTTCAGAGAGGAGGAGTAC
ATTATGGAAGTTGCAGAGAATCTTCTTGGTAACCAGTTTGTGGCCCAGATCTCCGCTGTG
AGTCGCTCATCCGTCTATTACGAGATCACCAGAGGTAATGATGCCAGGCGTTTTGATATC
AACTCCAACTCTGGTATCATCACAACGACGATGCCTCTGGACTACGAGGAAGTCACCATG
TACAATCTGACGGTTCAGGCCACCAACATGGTGGGTCTGCGCACCAATACATGTCTGGTG
ATACATGTCCAGGATGCCAATGATAACGCGCCCACGTTTAGTTCCGTGGAGTATGTCGGT
AGCATCTCGGAATCGGCTTCACTCAAGAGCGTCGTCTTGGATGAGAACAGTCGTCCGTTG
GTCATCAGTGCAGAGGATGCAGACTCGGGTCACAACGCTCACCTTGTCTATGAGATCATT
GAGAGAGATGCACAGATGTACTTCAGTATTGATGAAAGCACTGGAGCCATTCGTACCAAG
ATGTCTCTGGATCATGAGCGTATCCCCGAGTTTGAGTTCACGGTCCAGGTCCATGACACA
GGCAGTCCGCAGATGATGGCCAACAAACCTGCCAGGGTAAGGATCACCATCATTGATATC
AATGACTCACAGCCGCAGTTTGTCAAGGCAGTCTTTGAAGCACAGCTTCTGCTGCCGACC
TACGCTGGTGTCTTCATTCTGACGGTAACAGCCATTGATGATGACGACGTCAGCATGTCT
CAACTTGAATACTCCATCCACGAAGGCGACCGTAGTCACCACTTCAGTATCGATGCACAG
TCTGGTGACATCTTCGTTGCCAATGGCACCAGCTTAAGCAGTGAGTATGACCTGACTGTC
CGTGTCACTGATGGTCTCAACTTCAACGATGCCCAGGTTCTGATCCACGTTGAAGCTCGC
CCCACCTCCAGCTTGCGGTTCCCTGCCAACGAGTGCTACGCCATCATCCGCGAGAATTCC
AGTACTGTCCATGACGTTGCCGTCCTCTCCGTCATAGGAAGCACCCTCAATGAACCACTC
ACCTTCACGATCCTCAACCCCTCACCCATGTTCTCCATCAAACCCACCTCCGGGATTGTG
AGAAACACAGGCATTCCCTTCGACCGAGAAGAACAGGACAGCTATCACATCGTGGTGGAG
GCCAGGGATAGACGCACACCACCTAGAGTGGCACACATCATTGTCAATGTGGAGATCTTA
GACATCAACGACAACCCGCCTATCTTCATCCATCATCAGTACAACGCCATTGTCCAGGTG
GATGCCAGTGTTGGAGAAGTCGTAAGACAGGTGACAGCCATCGACCGAGATGTGAGTAAG
AATGGTGAGGTCCAGTACACCCTGGTAGAAGGTGGTGAAGGACACTTTGCCATCGATTCC
AGCTCCGGTGTCATCATAGTGCGAGAGAAGCTCGGGGCCAACTCCCAGAATAAGAACTTC
ACTCTCAAGATCAAGGCCAGTGATAGAGGCAAGCCCAACCACAGCACTGTTGTGGACGTT
CCCATCACCGTACGCAACAAGGCCATGCCTGTCTTTGAGGAGCAGTACTACCGGGCCACC
ATCCCCGAGGACCTGGAGCTGCACTCTGCTGTGGTCCAGATCCAAGCCATCTCACCCAAT
GGCAGGGATCTCATCTATAGCATCGGTGAAGGAGATGAATTCAACCAGTTTGATATCAAT
CCTCTAACAGGCGTAATTAATCTGATTGGAGCTGTAGACTACGAGACCCGTCAACTCTAC
GGCCTTGAGGTCCTGGCCAGTGACACCTTGACCGGTGCTTCGGCCATGGTCACTGTCGAC
ATCACCATTAGCGACGTCAACGACGTCATGCCCAGTTTCAACCAGAAGATCTACCAGGCA
GTGCTCTCCGAGGCGGTCTCTGTCGGCGCGACTGTGCTCCAGATAAGCACCACTGATCAG
GATTCACCCAAGAACAGTGGTGTTCGCTATCAGATCGTCCAAAGCGACAACCAGACGGGA
CACTTCCACATCGCTGCCAACAGCGGACTCATCCTCACCTCGCATGTGCTCGACTACGAG
GAACACAAGATGCACAACTTTGTCGTCGTGGCAACAGACAGCGGGATGCCACCGCTGAGA
AGCGAGACGAGAGTCAGTATCCGCATCACCGACATGAAAGACAATCCTCCGCAGTTGTCC
ACAGGGATTATTACTGTTCCGGACATCTCTGACATTGATCAGCTGACCTACTCCATCGTG
TCAGGAAATGAGGATATGACCTTCACTATCAACAAGAAAACAGGTGTAATCAGCCTATCC
AACTCTCAGAAGCCTCAGCTCATGTCAGGGCGTGACTACCACCAGCTGAACGTCTCCACC
TCTGACCACGTCTTCACCAGCTCAGCCACCGTCCATGTCAACATCACGCGAGTTAACCGC
CATTCACCGGTCTTCAGCCAGGACGAGTATGTCACTGACTTCATGGAGAATGGCACTGCA
GGAGAAGTTGTCTTTCAGGTGATGGCTACTGATGATGATAGTGGGGACAATGGTGTCGTC
ACATACTCCATCATCAGTGCCGAGGCGAGACGAATGTTTGACATTGACAGTGCAACAGGA
GAGATCCACAGCAGGATGCTCCTTGACCTTGAGTCCGTCAGTGACAGGACGCTACCCGTA
CCTATCATGGCTGTGGATGGCGGAGGAAAGACGGCCTACACCACCGTCAACGTCATCCTC
AACGACAGGAACGATAACGTACCACGCTTTGAGATGAGGGAGTATAAAGCATTCACAAGA
TCTGGCGGGGAGAGCCATGTCCCCATTTTAGTGGTCACTGCAACCGATGTAGACTCTGGA
AGCAACGCCTTGTTGACATACTCCTTTGAGAGCGGTACAGCTCAATCTGCGTTGGATCTC
TTTGAGATTGATCCCAAGACGGGAAGCATCTCAGCATCGTCATCTCTGGAAGGAGAAGAG
GGATCTACCTTCCAATTCTTTGTTGGTGTGACTGATGGTGGAAATCCTCCACTGAACTGG
GTGACAGCAGCAGAGATCTACGTTCTCTCCCAAGATGATGAACTGCCATTCTTTGATGGG
CTGGTCAACGAACCTGACATTGATGTCGCAGAGAACACACCAGTGGGAACAATCCTATCC
ACCTTCTTGGCTCATAGCAACTCATCGCTCACCTATTCCTTGGTTCCTGGTAACGAAGCC
CACACCAACGATCCATCGCACTTCTCCATCGATGAGCACGGCAACCTGACGTTGGTGAGC
TCCTTGGACTTTGAGTCTGTCTCTTGGTACAAGCTCATCATCAAGGCCAGCACAAACACA
GAGCCATCTATAGCTACCTACTTCACCGTCCTTGTGACTGTGACCGATGTCAACGACAAC
ATGCCTGTCTTTGAAGACACAACGTACAGCATCAGCGTTCCAGAGAACACTCCGGTTGAT
GATGCTATCCTGAAGGTTATTGCTAGGGATGCGGATGCTGGGTCCAACGGCCAAGTCCTC
TACTACCTTGATGTTGAGAATGACCTGGAAGTGTTTGAGAAGTTTGAGGTCAACGAGATG
TCAGGTATGTTGACCATCCAAGAGGGTCTTGACCGGGAGACGGCCGTCACCTACGACATC
CTCATCCTAGCCAGGGATGTCACCAACGCTGATTTCTCAGCAACTGCCACGGTTCACGTC
ACTGTGGTTGACTTCAACGACTCGCCGCCACGTTTCACGCAGAAGGTCTATCCGGGAGAA
GTCCTCGAAAGTGATCCCATCGGAACCGTGACTGTCTCCATCCAAGCTGTTGATGGCGAC
GTTGGCACCAACGCTCACGTCGTCTACTACATCACATCAGGGGACCCATTCAATCACTTT
GCCATCGAGAGCAACTCTGGCAAGATCTACGTTGCTAACCCTCTGGATCGGGAGCTGAAG
GATACGTATCGCCTCAATGTAACAGCCACCGATGGGCTCTTCTCAGACACTGCTCAGGTT
GTGATCTCAGTGCAAGACATCAATGACAACTCTCCTGTCTGTGCACAGACCCTGTACACT
GAGAACATCCGAGAGAACTTAGCAGCAGGCCATTACATTCTCTATGTATCTGCATCTGAT
GCAGACATTGGAAGCAACGCTGAAATAACCTTCTCTCTGGAAGGTCAAGGGTCAGAATTA
TTCACTATCGAGAAAGACCTAGGTGTAAACACTGGCACCGTCCGCACGTCTGGAGCCCTG
GACTACGAGACACAGCAGTTCTATCGCTTCCAGGTGATTGCCAGCGATGGCGGTGGACTG
TCCTGCTCCTCAGACATCTCCATTGGTCTACTGGATGTGAACGATAACCCTCCGGCGTTC
ACACAGCTGGTCTACAACGTCAGCGTCAGTGAGAACACAACTGTCAACACATTGCTGACT
AGAGTACAGGCCGTCGATCCCGATAAAGATGCCAACAGGCGACATAGGTACAGCGTAAGA
GGTGGTAACAGTGAAGGAACCTTCTCTCTGGATGACCAGTCCGGTATCCTGACCCTGACG
GAGCCCCTGGACCGAGAGCTCCGCAGCCATTACAACCTGACCCTTGCAGTCACCGACATC
CTCCAGGCAAGTCTCTCCACCTCGTCCCAGCTCATCGTCAATGTCCTGGACGAGAACGAC
AACGAGCCGCAGTTTGAGAGCGATCTCTACAATGCTTCCATTGCTGAAGATGCGGAGATT
GGAAGCACCGTGGTCACTGTGATTGCAATCAGCCAGGACGTGGGACTCAACGCTGAGATC
ATGTACCAGATTGTCTCTGGCAATGAGCATGGAAAGTTCAAGATTGACAGTGCCATAGGT
GAGATCACCGTCGCTTCTGAATTGGACTTTGAGATGTCCAACAAATACTACCTGACGGTC
AAGGCCACGGACATGGGCACCAACCCACTGTCCGACACCACCACCATCAACATATTCATC
ACCGATGCCAACGACAACGCTCCGCTCTTCAGCGAGGACATCTACAGCACCACCATCAAC
GAGGCAGCGAGAGTGGAAGGGGATGTCATCCAGGTGATGGCAACAGATGCTGACAGTGGA
GCTAACGGTAGAGTGTCTTACTCCATCATCCATGGCAACCTCTTCAATCAGTTCATCATC
AACCCTGACAATGGACTGGTCAGTCTAGCAGCTAAACTGGACAGAGAACAGATCGCTTCA
TACTCCCTGGGTGTGAGAGCCAGTGATGCCGGTGATGAACCAAGTTTCACTGATGTCACC
GTCCAGATCATCGTTGACGACATCAATGACAACCCTCCTGTGCTTCCAAGGCAGAACTAT
ACCATCATACAGCAGGCTGATACTCCAGTGGAGTCTGATATTCTTCAGCTGAATGCTACA
GACCTTGACACGCTAGCCAATGGTCCTCCATTCACTTTTGAGATCGTCAGAGGCAACGAC
AACGGGGCATTCGTCATCACGTCTACCAAAATGTTGAAAAACAGGATCTGGTTCAACCGA
GACATTGAGACACAGTACAACTTGACCATCAAGGTGACCGATAGCGCCCGGTCGCCGCTC
TACTCACTCTCGTACATCAAGATTATCATCGTTGATCCTATGAACGTTCCAGAGGTGGTC
ACGCCGGTCAAGATCACCATCAGTTCCTTCGAGGAGACATTCCCCGGTGGCTGGATCGGA
CAGATCTCTGCTACCGACCGCGATCCTTATGACGACCTTGTCTTCGAGCTCCAGAACGAC
AATGTCTTCCGCATCGGTCAAGAAGATGGCATTATCATCGCCCCACCCGACCTGGATGAA
GGCTTCTACCACATCAACGCTAGTGTCAGTGATGGACAGTTCACTGTATACGCCGAAGCA
AACGTAACCGTCCGGATGCTGAATCAGGCCATGCTCAATAACAGCGCCACCATCACCTTT
GCTGACGTCACGCCCGAGGAATTCCTTCCAAACTCTGGCATCTTCATGTACACGGTGGCC
AACCACTTCCCGGGTGCGACCCCAGAGGATGTTACCATCATCACCATCCACCCATCGGAG
GAAAACATCGAGAATACCGACGTTGTTTTCTCAATCCATCGTAGCAAGAGCAGGGAGAGT
TTCTTCAAACCGAAGCAGATCCAGAGACAGGTCGAGGCCCTCAGCGCCGCTCTCCAGGAG
CGGATGAAGCATGATGTGGTATCGGCAGTCAGTGACCTGTGCACTCTATTCTCCTGTGAG
GAGAGCTACATCTGCAGTAATGATGTCAGGTTGGACTATTCCAACATCTTGACGTTCTCA
ACCGATGATGAGAGCTTTGTGTCGTCCAGACTCTATAGGGACTATACCTGCACCTGTGTC
GTAGGTTCATGTGCGACAACCACTAAGAAGCCTACCACTACCAAGGCCACGACGACACCT
GCACTTCGCACTCCCTCCGTCATCAACCAAGACAACCCTTGTGCTAGCAACCCATGCCAT
GCCAACATGAACTGCCGCTGGGATGGCTTCGATGGCTACGTTTGTGTATGCACGGATGAC
TCTTTGTCCTGTCTACCTGGACCTGACGAGGCCATGAACTTCAACGGCCAGAGCTATGTG
ACCTACAATCACCTTGTGCTGTCCACTACATCCACTCAGTTCTCATCCAGTGTGAACACA
GATCGTCCGAACGGTATCATCATGGATGGTGCTGGAGAATTTGACTACAGCGTCCTGGAG
ATAGAGAACGGATACCTGACTTATCGCTTGAACTGTGGTTCGGGAGAGGCCAAGATTCGC
ATCACTCAAAAGAAGGTGAACGACTTCGGCTGGCACAAGATCTCAATCAACCGAGAGAAG
AACCATGCTGTACTGACCCTCGATGAGCAGTACACAGCGGAAGGCACAGCACCGGGTGAA
AACCAAGACCTCAACATTGACACCATCAGCATCGGCTCCAGTCCGCCTGCCAAGGGGAGG
GTTCGTCGCTCTGCGGATGTTGGTTTCACAGGATGCATGGGAGGACTGAGCCTGGATAAT
TCACCGCTACCTCTCCTGGGCGATTCTGTCCAGCCGCATAACATCGGCAAGTGCCAGCGT
AAATGGCCGATGGCCTGTAGCCCCAACCCTTGCCAGAATGACGGGACCTGTCTGGATTAC
GGGTATAGTACCACCTGTGACTGCCTTCATAACTGGTCTGGAGAGCGATGCGAGAAAAAG
AACTGCTTGGATGCAGAGTGCGAAGGGATCCCTACAATCACAAGTGGGTTTCCTATGCGC
CTCATCATCATCATCATAGGCGTCTTGGTCGCTATCATCATCATCGTCTTCATCCTCGCT
GCGTGTCGATACCATCGTAACAAGAGGAGACGGTCACGCTATCCCGCCCGTGACGGAATG
GGCCGAAGCTACGATGATGATTACAAGCGTGACAGCAAGCTATCGGACTCTGATTATCTT
CAGAGTCTGCCGCTTAACCCCGTCGCCGCCACCCCACCGAGCCCGACGCCTCCTCCGCTA
CCGACACGCCCAGCGTCCTACACCCGTAGCAACCACAATTCGCTGAATAATCTGGACCGT
GATCGTCATGACGACATACCGTTCCATGGGCAGCCGATCAGTATGCCGCCCTCTCTAGCC
CCCGTTCCATCAAACTCTGCATCAGATAGTGACTCCATTGCTAAACCTACATGGGAGTTT
GACACCCCAAGTACACATAACAGTTTTATTGATGGGCGTGACAGCAACAAGGGTCTTAGC
CCTCACCCCTTGCAGCACTCTCAACCCAGCATCCTACCCCCTGTAAGGCGTGGCCACAAC
ACGCCCATGAACATCCGCCATCCGGTAGAGAGTCCCCCTGCCTACCGGGCGGTCAACCCC
AACCAGGCGGATATGGTCTCCATGAGCTCCGTCAATACAGAGAATGAGGATGATGGCCTC
AGAGGAGCGTTAAAATCAAGCAATAAACCCAAGGGGTCTGCTTTGGCGAAGCCAGGTAAG
ATGAAGAAGGGCACCAAAGATGGCGAGAACCTCACCAAGGTCACTGAGAAGGACGCGAGT
ACAGACAATGACACGGACGTATCCGAGGATGTTCACAACACGAGCGATGAGGGCGAGATC
ATCGGACTCAACGATTTGGAGCAGATGGCTGCACTCGCGTCAAAGAGAAACTCGACGTTC
TCCATGGAGGATGAGAATTCGTCAAAACGTAACTCGCAGCATTCCGAGGGAGGTGAGCCA
GAGCCTGTGGTGACAGCGAACATCAAGTGCGTGCGCTTCAACATGGAGCCCGAGATTAAC
CAGTTTGAAGTTCTAAGCTCGCAGTCGGAGGCGCCCACTGATTCGGAGAGCGATCTTCCA
TTCATGGATCGCGATCCAACGTTGCAAAGAAGTGGGGGGCCTATGGAAGTCGATCAGGAG
CCGGTTGATTTGAACACTAACGTAGATCCAACAGAGTTTGGCATAGATGGGCCTGTCCTT
GTCGTCACCGATGTCAGCTGCCAAACGGAGGATGAACTTGACGATGATGACGATCCCGGG
GAAAACGATCCTTTCCTACCGGCAGGGAGCCCTCTGGAGACCACGACAGAGTTTCATGAT
ACGCATCAGACAGTCTACATCCATAGATCACCTCAGGGTTCTCCCGAAGAAGAAGAGCGA
GAAGGCAACCATTCTATCAATACTCAAACACATCCACAACCACATCGATTCCAGTGGGAT
TACAGTGACTGGGTTCAACATCCTGAATCCCTCAACAACATCCCAGAGATACCCCCTAGA
GCCCCTCGAGACAGCCCCACCAACGTCTCCACCACCACATCCCACATCAACGAAGAGGAG
GACGACTACGAGACGGATGAAGACGAGTACGTGGGTGGGGATGACACAGACTACCCACCC
GAGAACGACGACATGCCCATCGCCAGAGCGGCTCTGCACTTCCGACGTGAGCTGGAGAAC
TACCCACCTATGGATGATGATTATGGCGGGTTGCCGTTGAACGCCATCAACATGCGACCG
GGTCATTACTTGCCATCTCACGGGGGAAGCACGTCAACGGTGCCGCCGGACTATGACGGT
ATCGGAGGCTCCCCGGATCAGTCTACACCGTTTTTAGTCCCGCAGAGGAACCACCTGGCG
AGGGGGCCAGACTACCGACGACCTATCAGTGACATTTCCCAAGATGCACTGTCCATGTCG
ATGTACACGTCGACAAACGCTTCGTGCTCCGACGTGTCGGCGCTGGAGCCGGACAGTGAA
ATCAATTTGAGTGAATTTGAGTTTGACCTTGAGGACCATTTAACAAATCTACAAACGAGT
ACAGATGTC

>pdep
ATGGGAGGAGAGGGTATTGCCCCTNCCTCTATGATTCACTCATCCAGCCAGACCAAGTCC
TATCAGAGGTCAAACCAGGTCATCAGnnnnnnnnnnnnnnnnnnnnnnnnnnnnnnnnnn
NNNNNNNNNNNNNNNNNNNNNNNNNNNnnnnnnnnnnnnnnnnnnnnnnnnnGTGTAATT
CGTACCACGGAGGAGCTGGACAGAGAGAGCACCCCGCACTACTGGCTGACCATCTACGCC
CAAGACCACGGTGCCATCCCACTCCACTCTGTAGTCCAGGTCTTCATTGAGGTCCTGGAT
ATCAACGACAACGCCCCTCTCCCAACACAGCCGGTCTTCCGGGCGGTGGTGCCGGAGAAT
AGCCCTATGGGTGTGTACGTGCTAACAGTGGAAGCGGTAGATCCTGATACATCGTCCAGC
GGGAACCTGACGTACAGGCTGAAGACCAACGGGGCGAAGAAGTACTTTACCATTGATGAA
CGCACAGGTGTCATCAGCACTGCAAGCAAGGCTCTGGACCGGGAGGCCAGGAAGGGAGAG
GAACATCACTTCGAGGTTGAGATCTCAGACAATGGCATCCCATCCCTCAAGTCCATCGCT
AAAGTAGTGGTCACTGTCGAAGATGAGAATGACAACGATCCCAAGTTCATCGCCGCCCCR
TCCGTAAMTATCCCAGCGATGGATGACCCCCAAGAGCGGCGCTTTATCTGCCGTATGATG
GCGACAGATAAGGATGTGGGTTCCAATGCGGAGCTCAGCTACTTCATCAGAGACGGGAAT
ACGCAGTCCCGGTTTTACATCGATGCCACAACAGGAGTGGTTACGTGCAGTAAAACCCTT
ATTGAAGGGGAGAGATATGTTCTTCAGATTGAGGTGAAGGACAATGGCCCGAGTCGTCGA
CGTAGTGATCTTGCGAGGCTCCCCATCACAGTGACCCCTGCCCCGTTGCCATCCTCCAAT
GCCCCGGTCTTTGAGGTCCCCGTGGAGACGGAAACCCGGATCACCGAGAAAGATATGGTA
GGCAGCTTCATCAACTCCGTCTACGCCATGGATCTCGACGGTGATGAAGTCAGATATGCC
ATAGTTGATGGTAATGAGGATGGAGCCTTCTTCATCGATCCTCAAGGAGGATTTATCTTG
ATAGCCCAGCCCCTGGATAGTGAGACCAAGTCTTCCTATGATCTCACCATCTCAGCTTCA
GATGGCTTCAATGAAGCTACAACGATGATTCACATCTTAGTAACAGATGTCAATGACAAT
CCTCCAATACTCGAGCAAGAGCTGTACGAGATCGACATTCCAGAGAACACTCRGGTCAAC
ACCCCCATCCTCCAGATCATGGCCACTGACAGCGACGCCACCGACCGCCTTGTCTTCACC
CTCCCGAGCACCTCCGACCCGGCTAGCCGCTACCGATTCCGTATTGACACCCACAACGGT
AACATCTACCTTAATGAGAGCCTGGACCACGAGTCCCAGCGCCAACACGTGCTCAACGTG
GAGGTCAAAGACTACAACTACGGCACCCATCGGACCTACGCCAGGGTGGTTGTCAATGTG
ATGGATTCCAACGATCACATGCCGGAGTTCAGCGCCGAGAGCTACGAAGGGAAGGTGTTT
GAGACAGCTGCTGTTGGGACGCGAGTGGTGGATGTCTATGCATTTGACAGGGATCAAGGA
TCGAATGCAGAACTTACATATTCCATAGTTCAAGGAAACATTGGTCAAGCATTCAACATA
GACCCAATTCTGGGCACAGTGACCGTTGGACATGAGYTGGACATTGAACAGGAGGCCAAA
TACGCCCTGGTGGTCCAAGCCATTGACCATGGCGTCCAGCCACTCAGCAATGTATGCTTC
GTCAATGTGACGGTGACTCTCTCCAACAACGCTCCACCCAGGTTCAGAGAGGACAAGTAC
ATTATGGAAGTTGCAGAGAATCTTCTTGGTAACCAGTTTGTGGCCCAGATCTCTGCTGTG
AGTCGGTCATCTGTCTATTACGAGATCACCAGAGGTAATGATGCCAGGCGTTTTGATATC
AACTCCAACTCTGGTATCATCACAACGACGATGCCTCTGGACTATGAAGAAGTCACCATG
TACAATCTGACGGTTCAGGCGACCAACATGGTGGGCCTTCGCACCAATACATGTCTCGTG
ATACATGTCCAGGATGTCAATGATAACTCGCCCATGTTTAGTTCTGTGGAGTATGTGGGT
AGCATCTCGGAATCGGCTTCACTCAAGAGCGTCGTCTTGGATGAGAACAGTCGTCCGTTG
GTCATCAGTGCAGAGGATGCAGACTCGGGTCACAACGCTCACCTTGTCTATGAGATCATT
GAGAGAGATGCACAGATGTACTTCAGTATTGATGAAAGCACTGGAGCCATCCGTACCAAG
ATGTCTCTGGATCATGAGCGTATCCCTGAGTTTGAGTTCTCTGTCCAGGTCCATGACACA
GGCAGTCCRCAGATGATGGCCAACAAACCTGCTAGGGTAAGGATCACCATCATTGACATC
AATGACTCACAGCCGCAGTTCGTCAAGACAGTCTTTGAAGCACAGCTTCTGCTGCCGACY
TATGCTGGTGTCTTCATTCTGACGGTAACAGCCGTTGATGATGACGAGGTTAGCATGTCT
CAACTAGAATACTCCATCCACGAAGGTGACCGTAGTCACCACTTCAGTATCGATGCACAG
TCTGGTGACATCTTCGTTGCCAATGGCACCAGCTTGAACAGTGAGTATGACCTYACTGTC
CGTGTCACCGATGGTCTCAACTTCAACGATGCCCAGGTTCTGATCCATGTTGAAGCTCGC
CCCACCTCCAGCTTGCGGTTCCCTGCCAACGAGTGCTATGCCATCATTCGCGAGAATTCC
AGTACTGTCCAYGATGTTGCCGTCCTCTCCGTCATTGGAACCACCCTCAATGAACCACTC
ACCTTTACAATCCTCAACCCCTCACCCATGTTCTCCATCAAACCCACCTCTGGGATTGTG
AGAAACACAGGCATTCCCTTCGACCGAGAAGAACAGGACAGCTATCACATCGTGGTGGAG
GCAAGGGATAGGCGCACACCACCTAGAGTGGCACACATCATTGTCAATGTGGAGATCTTA
GACATCAACGACAACCCGCCTATCTTCATCCATCATCAGTACAATGCCATTGTCCAGGTG
GATGCCACTGTTGGAGAAGTTGTAAGACAGGTGACAGCCATCGACCGAGATGTGAGTAAG
AACGGTGAGGTCCAGTACACCCTGGTAGAAGGTGGTGAAGGTCACTTTGCCATYGATTCC
AGCTCCGGTGTCATCATAGTGCGTGAGAAGCTCGGAGCCAACTCCCAGAATAAGAACTTT
ACTCTCAAGATCAAGGCCAGTGATAGAGGCAAGCCTAACCACAGCACTGTTGTGGACGTT
CCCATTACCGTACGCAACAAGGCCATGCCGGTCTTTGAGGAACAGTACTACAGGGCCACC
ATCCCTGAGGACCTGGAGCTGCACTCTGCTGTKGTCCAGATCCAAGCCATCTCACCCAAY
GGCAGGGATCTCATCTATAGCATCGGTGAAGGAGACGAATTCAACCAGTTTGATATCAAC
CCTCTGACAGGGGTAATTAATCTGATTGGAGCCGTCGATTATGAGACCCGTCAACTCTAC
GGTCTTGAGGTCCTGGCCAGTGACACACTGACCGGAGCATCGGCCATGGTCACTGTCGAC
ATCACCATTAGCGACGTCAACGACGTCATGCCTAGTTTCAACCAGAAGATCTACCAGGCA
GTGCTATCCGAAGCCGTCTCCGTCGGGGCAACCGTGCTCCAAATGAGCACCACCGATCAG
GATTCACCCAAGAACAGTGGTGTCCGCTATCAGATCGTCCAAAGCGACAACCAGACGGGA
CACTTCCACATTGCGGCCAACAGCGGACTCATTCTCACCTCACATGTGCTCGACTACGAG
GAACACAAGATGCACAACTTTGTCGTCGTGGCAACAGACAGCGGGATGCCACCACTGAGG
AGTGAGACGAGAGTCAGTATCCGCATCACCGACATGAACGACAATCCTCCGCAGTTGTCC
ACAGGGATTATTACTGTTCCGGACATCTCTGACATGGATCAGCTGACCTACTCCATCGTG
TCAGGAAACGAGGATATGACCTTCACCATCAACAAGAAAACAGGTGTAATCAGCCTATCC
AACTCCCAGAAGCCTCAGCTCATGACAGGACGTGGCTACCACCAGCTTAACGTATCCACC
TCGGACCATGTCTTCACCAGCTCAGCCACCGTCCACGTCAACATCACCCGGGTCAACCGA
CACCCACCGGTCTTCAGCCAGGAGCAGTACGTCACAGACTTCATGGAGAATGGCACTGCA
GGAGAAGTGGTCTTTCAGGTGATGGCTACTGATGATGATAGCGGTGACCATGGTGTGGTA
ACATACTCCATAATCAGTGCTGAGGCAAGACGAATGTTTGACATTGACAGTGAAACAGGA
GAGATCCACAGCAGGATGCTGCTTGACCTTGAGTCCGTCAGTGACAGGATGCTACCCGTA
CCCATCATGGCCGTGGACGGTGGAGGAAAGACGGCCTACACCACCGTCAATGTCATCCTC
AATGACAGGAACGACAACGTACCACGCTTTGAGATGACGGAGTATAAAGCATTCACAAGA
TCCGGTGTGGAGAGCCATGTCCCCATTTTAGTGGTCACTGCAACCGATGTAGACTCTGGA
AGCAACGCCTTGTTGACATACTCCTTTGAGAGCGGTACAGCTCAATCTGCCTTAGACCTC
TTTGAGATTGATCCCAAGACGGGAAGCATCTCAGCATCATCATCTCTGGATGGAGAAGAG
GGATCTACCTTCCAGTTCTTTGTTGGTGTGACTGATGGTGGAAATCCTCCACTGAACTGG
GTGACAGCAGCAGAGATCTATGTCCTATCCCAAGATGATGAACTGCCATTCTTTGATGGG
CTGGTCAACGAACCTGACATTGATGTCGCAGAGAATACACCAGTGGGAACAGTCCTGTCC
ACCTTTTTGGCTCATAGCAACTCATCCCTCACATACTCCTTGGTTCCTGGTAACGAAGCC
CACACCAACGATCCATCGCACTTCTCCATTGATGAGCACGGTAATTTGACATTGGTGAGC
TCCTTGGACTTTGAGTCTGTGTCTTGGTAYAAGCTCATCATCAAGGCCAGCACAAACACA
GAGCCATCTATATCGACATACTTCACTGTCCTTGTAACTGTGACCGATGTCAACGACAAC
ATGCCTGTGTTTGAAGATGTGACGTACAGCATCAGCGTTCCAGAGAATACTCCAGTTGAT
GATCCCATCTTGAAGGTTATTGCTAGGGATGCGGATGCTGGGTCCAACGGCCAAGTCCTC
TATTACCTTGATGTTGAGAATGACCTGGAAGTGTTTGAGAAGTTTGAGGTAAACGAGAAT
ACAGGTATTTTGACCATCCAAGAGGGTCTTGACCGGGAGACGGCCATCACCTACGACATC
CTCATCCTAGCCAGGGATGTCACTAACGCTGATTTCTCAGCAACATCCACAGTTCATGTC
ACCGTGATGGACTTCAACGACTCGCCACCACGATTCACACAGAAGGTCTATCCTGGAGAA
GTCCTCGAAAGTGATCCCATYGGAACCGTGGCAGTCTCCATTCAAGCTGTTGATGGCGAC
ATTGGCACCAATGCTCAAGTTGTCTACTACATCACATCGGGGGACCCTTTCAATCACTTT
GCCATCGAGAGCAATTCTGGCAAGATCTACGTTGCTAACCCTCTGGATCGGGAGCTAAAG
GATACGTATCGCCTCAATGTAACAGCCACCGATGGTCTCTTCTCAGACACTGCTCAGGTT
GTGATCTCAGTGCAAGACATCAATGACAACTCTCCTGTCTGTRCACAGACCCTGTACACT
GAGAACATCCGAGAGAACTTAGCACCAGGCCATTACATCCTCTATGTATCTGCATCTGAT
GCAGACATTGGAAGCAATGCTGAAATAACCTTCTCTCTGGAAGGTGAAGGGTCAGAACTA
TTCACTATCGAGAAAGACCTAGGTGTAAACACTGGCACCGTCCGCACCTCTGGAGCCCTG
GACTACGAGACTCAGCAGTTCTATCGCTTCCAGGTGATTGCTAGCGATGGTGGTGGACTG
TCCTGCTCTTCGGACATCTCCATTGGATTACTGGACGTGAACGATAACCCTCCGGCATTC
ACACAACACGTCTACAACGTAAGCGTCAGTGAGAACACAACTGTCAACACACTGCTAACT
AGAGTACAGGCCATCGATCCCGATAAAGATGCCAACAGGCGACATAGGTTCAGCATAAGA
GGTGGTAACAGTGAAGAAACCTTCTCTCTGGATGACCAGTCCGGTATCCTGACCCTGACG
CAACCCCTGGATCGAGAACTCCGCAGCCATTTCAACCTAACTCTTGCAGTCACCGACATC
CTCCAGGCAAGTCTCTCCACCTCGGCCCAGCTCATCGTCAATGTCCTGGACGAAAACGAC
AACGAGCCGCAGTTTGAAAGTGATCTCTACAATGCTTCCATCGCTGAGGATGCAGAGATT
GGAAGCACCGTGGTTACCGTGATTGCGATCAGCCAGGATGTGGGACTCAACGCTGAGATC
ATGTACCAGATTGTCTCTGGCAATGAGCATGGAAAGTTCAAGATTGACGGTGCCATTGGT
GAGATCACTGTCGCTTCTGAACTGGACTTTGAGATGTCCAACAAATACTACCTGACCGTC
AAGGCCACAGACATGGGCACCAACCCTCTCTCCGACACCACCACCATCAACATCTTCATC
ACTGATGCCAATGACAACTCTCCGCTATTCAGCGAGGACATCTACACCACCACCGTCAAT
GAGGCAGCAAGAGTTGAAGGGGATGTCATCCAGGTTATGGCTACAGATGCTGACAGTGGA
GCTAACGGTAGAGTGTCTTACTCCATCATCCATGGTAACCTCTTCAATCAATTCATCATC
AACCCCGACAATGGACTGGTTAGTCTAGCAGCTAAACTGGATAGAGAACAGATCTCTTCA
TACTCCCTGGGTGTGAGAGCCAGCGATGCTGGTGATGAACCACGTTTCACTGATGTCACT
GTCAAGATCATCGTTGAAGACATCAATGACAACCCTCCTCTGCTTCCAAGACAGAACTAT
ACCATCATACAACAGGCTGACACTCCAGTGGAGTCTGATATTCTTCAGCTGAATGCTACA
GACCTTGACACACAAGCCAATGGTCCTCCATTCACTTTTGAGATCGTCAGAGGCAACGAC
AATGGGGCATTCGTCATCACGTCTACCAAAATGTTAAAAAACAGGATCTGGTTCAACCGA
GACATTGAGACACAGTACAACTTGACCATTAAGGTGACTGATAGTGCCCGGTCACCGCTC
TACTCACTCTCATACATCAAGATTATCATAGTTGATCCTATGAACATCCCGGAGGTGGTC
ACGCCGGTCAAAATCACCATCAGTTCCTTCGAGGAGACCTTCCCCGGTGGCTGGATCGGA
CAGATCTCTGCTTCCGACCGCGATCCTTATGACGACCTTGTCTTYGAGCTCCAGAATGAC
AATGTCTTCCGCATCGGTCGAGATGATGGCATTATCATCGCCCCACCCGACTTGGATGAA
GGCTTCTACCACATCAACGCTAGTGTCAGTGATGGACAGTTCACTGTATACGCCGAAGCA
AATGTCACCGTCCGGATGCTGAACCAGGCCATGCTCAATAACAGCGTCACCATCACCTTT
GCTGACGTCACGCCCGAGGAATTCCTTCCAAACTCTGGCATCTTCATGTACACAGTGGCC
AACCACTTCCTGGGTGCAACCCCAGAGGATGTTACCATCATCACTATCCACCCATCGGCT
GAAAACATCGAGAATACTGACGTTGTTTTCTCAATCCATCGCAGCAAGGGCAGGGAGAGT
TTCTTCAAACCTAAGCAGATCCAGAGACAGGTTGAGTCCCTCAGCGCTGCTCTCCAGGAG
CGAATGAAGCATGATGTGGTGTCGGCAGTCAGTGACCTGTGCACTCTAGACCCTTGTGAG
GAGAGCTACGTTTGCAGTAATGATGTCAGATTGGACTACTCCAACATCTTGACATTCTCA
ACAGATGATGAGAGCTTTGTGTCTTCCAGACTCTATAGGGGCTTCACCTGCACCTGTATC
GTAGATTCATGTGTGACAACCACTAAGAAGCCTACCACTACTAAGGCAACGACGACCCYY
GCACCTCGCATTCCCCCCGNNNNCAGTCNNGAAAACCCTTGTGCTAGCAACCCATGCCAT
GCCAACATGATCTGCCGTACGGACATCTACAATGACTACGTTTGTGAATGCACGGATGAC
TCTTTGTCCTGCCTACCTGGACCTGACGAGGCCATGAACTTCAATGGCCAGAGCTATGTG
ACCTACAGTGACCTTGTGCTGTCCACTACGTCCACTCAGTTCTCAGCTAGTGTCAACACA
GACCGTCCAAATGGTGTCATCATGGATGGTGCTGGGGAATTCGACTACAGCGTCCTGGAG
ATTGAGAACGGATACCTGACTTATCGCTTGAACTGTGGGACAGGAGAAGCCAAGATTCGT
ATCACTCAAAAGAAGGTGAACGACTTTGGCTGGCACAAAATCTCAATCATCCGAGAGAAA
AACCATGCTGTACTGACTCTTGATGAGCAGTACACAGCAGAAGGCACCGCACCGGGTGAA
AACCAAGACCTCAACATTGACACCGTCAGCATTGGCTCCAGTCCGCCTGCTAGGGGAAGG
GTTCGTCGCTCTGCGGATRTTGGTTTCACGGGATGCATGGGAGGACTGAGCCTGGACAAT
TCACCGTTACCTCTCCTGGGTGATTCTGTCCAGCCGCATAATATCGGCAAGTGCCAGCGT
AAATGGCCGATGACCTGTAGCCCCAACCCTTGCCTGAACGACGGGAACTGTCTAGATTAC
GGGTATAGTACCACCTGCGACTGCCTTCATAACTGGTCTGGAGAGCGATGCGAGAAGAAA
AATTGCGTGGATGCGGACTGCGAAGAGATCCCTATAATCACAAGTGGGTTCCCCATGCGC
CTCATCATCATCATCATAGGCATCTTGGTTGCTATCATCATCATCGTCTTCATCCTTGCT
GCATGCCGATACCATCGCAACAAGAGGAGACGGTCACGCTATCCGGCCCGTGATGGAATG
GGCCGAAACTATGATGAAGATTACAAGCGTGACAGCAAGTTATCGGACTCTGATTATCTT
CAGAGTCTGCCGCTTAACCCCATCGCCGCCACCCCACCAAGCCCGACACCTCCTCCGCTA
CCGACACGCCCAGCATCCTACACCCGTAGCAACCACAATTCGCTGAATAATCTGGATCGT
GACCGTCATGATGACATACCATTCCATGGGCAGCCGATCAGTATGCCGCCCTCTCTAGCA
CCTGTTCCATCAAACTCTGCATCAGATAGTGACTCCATTGCTAAACCTACATGGGAGTTT
GATACCCCAAGTACACATAACAGTTTTATTGATGGGCGTGACAGCAACAAGGGTCTTAGC
CCGCACCCCTTGCAGCACTCTCAACCCAGCATCCTACCCCCTGTAAGGCGTGGCCTGAAC
ACGCCCATGAACATCCGCCATCCGGTAGAGAGTCCCCCTGCCTACCGGGCAGTCAACCCC
AACCAGGCGGATATGGTCTCCATGAGCTCCGTCAATACCGAGAATGAGGATGATGGCCTC
AGAGGAGCGTTAAAATCAAGCAATAAACCAAAGGGGTCTGCTTTGGTGAAGCCAGGTAAG
ATAAAGAAGGTGACCAAAGATGGCGAGAATCCCAACAAGGTCACTGAGAAGGACACAAGT
ACAGACAATGACACAGACGTATCCGAGGATGTTCACAACACGAGTGATGAGGGCGAGATC
ATCGGACTCAACGATTTGGAACAGATGGCTGCACTCGCGTCAAAGAGAAACTCCACGTTC
TCCATGGAGGATGAGAATTCGTCAAAACGTAACTCGCAGCATTCAGAGGGAGGCGAGCCA
GAGCCTGTGGTGACAGCGAACATCAAGTGCGTGCGCTTCAACATGGAGCCCGAGATTAAC
CAGTTTGAAGTTCTAAGCTCGCAGTCGGAGGCACCCACAGATTCGGAGAGCGAGCGTTCG
TACGTGGATCGCGATCAAATGTTGCGAAGAAGTGGGGGGCCTATGGAAGTCGAACAGCAG
CCGGTCGATTTGAACACTAACGTAGATCCAACAGAGTTTGGCATAGATGGACCCGTCCTT
GTCGTCACCGATGTCAGCTGCCAAACGGATGATGAACTTGACGATGATGATGATCCTGGA
GAAAATGATCCTTTCCTACCGGCAGGTAGCCCTCTGGAGACCACGACAGAGTTTCATGAT
ACACATCAGACAGTTTACATCCATAGATCACCTCAGGGTTCTCCCGAGGAAGAAGAGCGA
GAAGGCAACCATTCTATCAATACTCAAACACATCCACAACCACATAGATTCCAGTGGGAT
TACAGTGACTGGGTGCAACATCCTGAAGGTCTCAACAACATCCCAGAGATACCCCCTAGA
GCCCCTCGAGACAGCCCCACCAACGTCTCCACCACCACATCCCACATCAACGAAGAGGAA
GACGACTACGAGACGGATGAAGATGAGTACGTGGGTGGGGATGACACGGATTACCCACCC
GAGAACGACGACATGCCCATCGCCAGAGCGGCCCAGCACTTCCGCCGCGAGCTGGAGAAC
TACCCACCTATGGATGATGATTACGACGGGTTGCCATTGAACGCCATCAATATGCAACCG
GGTCATTACTTGCCATCCCATGGGGGCAGTACTTCAACGGTGCCACCAGACTATGATGGC
ATCGGAGGCTCCCCGGACCAGTCTACACCGTTTTTAGTCCCGCAGAGGAATCACCTGGCA
AGGGGGCTGGACTACCGACGACCTATCAGTGACATTTCCCAAGATGCACTCTCCATGTCG
ATGTACACGTCAACAAACGCGTCATGCTCCGATGTATCGGCACTGGAGCCGGACAGTGAA
ATCAACTTGAGTGAATTTGACTTTGACCTTGAGGACCATTTAACAAATCTACAAACGAGT
ACGGATGTG
