# Supplementary material for: Genome-wide signals of positive selection in strongylocentrotid sea urchins
Source: BMC Genomics. 2017 Jul 21;18:555. doi: 10.1186/s12864-017-3944-7 (PMC5521101; doi:10.1186/s12864-017-3944-7)
Supplement: Supplementary file 3 — Consensus alignment files. A compressed (gzip) tape archive (TAR) file containing 6250 consensus alignment files in FASTA format. (TGZ 14116 kb) [file 12864_2017_3944_MOESM3_ESM.tgz › SPU_011399/consensAlign.ordered.fa]

>sdro
ATGGCGTGTGTGCTGGTCAGCAAGGAGANGGAGAAGGCCCAAAATGAGATTGCTATTCGC
GAACCATCnnnnnnnnnnnnnnnnnCTCCAGATGAGCAAGATGGAGGAAACAAGACAAAC
GACTTTTTGTTACAGTCTTTAGATGCTTTGGAAGTCCGTGTTGAGAAAATGAGAGAGACG
GCAAGATCGATTGACAACGAAAAGACTGATTTGCTTGACTCCCTGAATACGATGATGCAG
AGCGAGGCMATTGACCATCTATCAGAAGCCGAGCGTGAGGAGYTRGGTCTTTACATCGAT
CGTCTCRTCACCCGCTGCCTGACTGTSGACATCAACATMCAGACGATCCGGACACCYGCC
CAGGAGGAGTCCTTRCGGAAGGTCAAAGGTTATCTGCGTGACCTCATCGACACCATGCAG
GCCAACTTGGAGCAGAGCAAACAGCACGTGAAGCTCTACCTCAACAGTTGCCTGGGTGGG
ACCGAGTTAATGGGGCCGGTCGACGACAGGTTCCAGGGCGCTCTCTTGGGCTGTGCCGCA
GAGGATCAGAAAATGATCCGCAAGAAATTGCAGGAGATCAAAGAATCCCTGAGTGAGACG
GACGCATTTATGGCCAGGCTGCAAGCACTGAAACTGGATTTA

>spal
ATGGCGTGTGTGCTGGTCAGCAAGGAGACGGAGAAGGCCCCAAATAAGATTGCTGTTCGC
GAGCCATCACCCTCTCCAAACTCGGCTCCAGATGAACAAGATGGAGGAAAGAAGACAAAC
GACTTTTTGTTACAGACTTTAGATGCTTTGGAACTCCGTGTTGAGAAAATGAGAGAGACS
GCAAGATCGATTGASGACGAAAAGACWTGTTTGCTTGACTCCCTGAATACGATGATGCAG
AGCGAGGCAATTGACCATCTATCAGGAGCCGAGCGTGAGGAGYTRGGTCTTTACATYGAT
CGTCTCATCACCCGCTGCCTGACTGTGGACATCAACATACAGACGATCCGGACACCCGCC
CAGGAGGAGTCCTTACGGAAGGTCAAAGGTTATCTGCGTGACCTCATCGACACCATGCAG
GCCAACTTGGAGCAGAGCAGCCAGCGCGTRAAGCTCTACCTCAACAGTTGCCTGGCTGGG
GCCGAGCAGATGGGGCCGGTCGATGACAGGTTCCAGGGCGCTCTTTTGGGATGTGCAGCC
GAGGATCAGAAAATGATCCGSAAGAAATTGCAGGAGATCAAAGAATCTCTGAGTGAGACG
GACGCATTTATGGCCAGGCTGCAAGCACTGAAACTGGATTTA

>sfra
ATGGCGTGTGTGWTAGTCAGCAAGGAGANGGAGAAGGCCCCAAATGAGATTGCTATTCGC
GAACCATCACCCCCTCCAAACACAGCTCCAGATGAACAAGATAGAGGAAACAATACAAAC
GACTTTTTGTTACAGGCTTTAGATGCTTTGGAAATCCGTGTTGAGAAAATGAGAGAGACG
GCAAGATCGATCGACGACGAAAAGACTCGTTTGCTTGACTCCCTGAATACGATGATGCAA
AGCGAAGCAATTGTCCATCTGTCAGAAGCCGAGCGTGAGGAGCTGGGTCTTTACATTGAT
CGTCTCATCACCCGCTGCCTGACTGTCGACATCAACATCCAGACAATCCGGACACCTGCC
CAGGAGGAGTCCTTACAGAAGGTCAAAGGTTATCTGCGTGACCTCATCGACACAATGCAG
GCCAACTTGGAGCAGAGCAGCCAGCGGGTGAAACTCTACCTCAACAGTTGCCTGGGTGGG
ACAGAGTTGATGGGGCCAGTTGATGACAGGTTCCAGGGTGCCCTCTTGGGTTGTGCCGCC
GAGGACCAGAAAATGATCAGAAAGAAATTGCAGGAGATCAAAGAATCCCTGAGTGAGACG
GACGCATTTATGGCCAGGCTGCAGGCACTGAGACTGGATTTA

>afraSS
ATGGCGTGTGTGCTGGYCARCAAKGAGAMGGAGAARGCCCAAAATGAGATTGCTATTCGC
GAACCATCMCCCCCAACAAACACAGCTCCAGATGAGCAAGATGGAGGAAAAAAGCCAAAC
GACTTTTTGTTACAGACTTTAGATGCTTTGGAACTCCGTGTTGAGAAAATGAGAGAGACG
GCAAGATCGATTGACGAYGAAAAAAAGAGTTTGCTTGACTCCCTGAATACAATGATGCAG
AGCGAGGCWATTGACCATCTATCAGGAGCCGAGCGTGAGGAGTTAGGTCTTTACATCGAT
CGTCTCGTCACCCGYTGCCTGACTGTGGACATCAACATACAGACGATCCGGACACCCGCC
CAGGAGGAGTCCTTACGGAAGGTCAAAGGTTATCTGCGTGACCTCATCGACACCATGCAG
GCCAACTTGGAGCAGAGCAGCCAGCGCGTGAAGCTCTACCTCAACAGTTGCCTGGCTGGG
GCCGAGCAGATSGGGCCGGTCGATGACAGGTTCCAGGGCGCTCTTTTGGGATGTGCAGCC
GAGGATCAGAAAATGATCCGGAAGAAATTGCAGGAGATCAAAGAATCTCTGAGTGAGACG
GATGCATTTATGGCCAGGCTGCAAGCACTGAAACTGGATTTA

>hpul
ATGGCGTGTGTGCTRGTCAGCAAGGAGAYGGAGAAGGCCCAAAATGAGATTGCTATTCAC
GAACCGTCACCCCCWMCAAACACAGCTCCAGATGAGCAAGATGGAGGAAACAAGACAAAC
GACTTTTTGTTACAGACTTTAGATGCTTTGGAACTCCGTGTTGAGAAAATGAGAGAGACG
GCAAGATCGATTGACGACGAAAAGACTTGTTTGCTTGACTCCCTGAATACGATGATGCAG
AGCAAGGCAATTGACCATCTATCAGAAGCCGAGCGTGAGGAGCTGGGTCTTTACATCGAT
CGTCTCATCACCCGCTGCCTGACTGTCGACATCAACATCCAGACGRTCCGGACACCTGCC
CAGGAGGAGTCCTTGCGGAAGGTCAAAGGTTATCTGCGTGACCTYATTGCCACRGTGCAG
GCCAACCTGGAGCAGAGCAGCCAGCGTGTGAAGCTCTACCTCAACAGTTGCCTGGGYGGG
ACAGAGTTGATGGGGCCGGTCGATGACAGGTTCCAGGGTGCCCTGTTGGGATGCACCGCG
GAGGATCAGAAAATGATCCGGAAGAAATTGCAGGAGATCAAAGAATCCCTGAGTGAGACG
GACGCGTTCATGGCCAGGCTGCAAGCACTGAAACTGGATTTA

>snud
ATGGCGTGCGTGTTGGTCAGCAAGGAGANGGAGAAGGCCCCAAATGAGATTGCTATTTGC
GAACCATCACCCCCTCCAAACACAGCTCCAGATGAACAAGATGGAGGAGACAAGTCAAAC
GAMTTTTTGTTAAAGGCTTTAGATGCTTTGGAAATCCGTGTTGAGAAAATGAGAGAGACT
GCAAGATCGATCGACGACGAAAAGACTCGTTTGCTTGAACACCTGAATACGATGATGCAA
AACGAGGCAATTGACCATCTGTCAGAAGCCGAGCGTGAGGAGCTGGGTCTTTACATTGAT
CGTCTCGTCACCCGCTGCCTGACTGTCGACATCAACATCCAGACAATCCGGACACCTGCC
CAGGAGGAGTCCTTACAGAAGGTCAAAGGYTATCTKCGTGACCTCATCGACACAATGCAG
GCCAACTTGGAGCAGAGCAGCCAGCGGGTGAAACTCTACCTCAACAGTTGCCTGGGTGGG
ACAGAKTTGATGGGGCCAGTTGATGACAGGTTCCAGGGCGCCCTCTTGGGTTGTGCCGCT
GAGGACCAGAAAATGATCAGAAAGAAATTGCAGGAGATCAAAGAATCCCTGAGTGAGACG
GACGTATTTATGGCCAGGCTACAAGCACTGAGACTGGATTTA

>sintSS
ATGGCGTGTGTGCTGGTCAGCAAGGAGACGGAAAAGGCCCAAAATGAGATTGCTATTCGC
GAACCATTACCCCCAACAAACACAGCTCCAGATGAGCAAGATGGAGGAAAAAAGCCAAAC
GACTTTTTGTTACAGACTTTAGATGCTTTGGAACTCCGTGTGGAGAAAATGAGAGAGACG
GCAAGATCGATTGACGATGAAAAAAAGAGTTTGCTTGACTCCCTGAATACAATGATGCAG
AGYGAGGCAATTGACCATCTATCAGGAGCCGAGCGTGAGGAGTTGGGTCTTTACATCGAT
CGTCTYGTCACCCGCTGCCTGACTGTGGACATCAACATMCAGACGATCCGGACACCCKCC
CAGGAGGAGTCCTTRCGGAARGTCAAAGGTTATCTRYGTGACCTCATCGACACCATGCAG
GCCAACTTGGAGCAGAGCAGCCAGCGCGTGAAGCTCTACCTCAACAGTTGCCTGGCTGGG
GCCGAGCAGATGGGGCCGGTCGATGACAGGTTCCAGGGCGCTCTTTTGGGATGTGCAGCC
GAGGATCARAAAATGATCCGGAAGAAATTGCAGGAGATCAAAGAATCTCTGAGTGAGACG
GACGCATTTATGGCCAGGCTGCWAGCACTGAAACTGGATTTA

>sprp
ATGGCGTGTGTGCTGGTCAGCAAGGAGACGGAGAAGGCCCAAAATGAGATTGCTATTCGC
GAACCATCGTCCCCATCAAACACTGCTCCAGATGAGCAAGATGGAGGAAAAAAGCCAAAC
GACTTTTTATTACAGACTTTAGATGCTTTGGAACTCCGTGTTGAGAAAATGAGAGAGACG
GCAAGATCGATTGAAGACGAAAAGAYTCGTTTGCTTAACTCCCTGAATACGATGATGCAG
AGCGAGGCMATTGACCATCTATCAGGAGCCGAGCGTGAGGAGCTGGGTCTTTACATCGAT
CGTCTCRTCACCCGCTGCCTGACTGTCGACATCAACATCCAGACGATCCGGACACCTGCC
CAGGAGGAGTCCTTGCGGAAGGTCAAAGGTTATCTGCGTGACCTGATYGACACCATGCAG
GCCAACTTGGAGCARWGCAGCCRGCGTGTGAARCTCTACCTSAACAGTTGCCTGGGTGRG
RCSGAGCTGATGGGGCCRGTCGAYGACAGGTTCCAGGGMGCCCTYTTGGGYTGCGCTGCA
GAGGATCAGAAAATGATCCGGAAGAAATTGCAGGAGATCAAAGAATCCCTGAGTGAGACR
GACGCATTTATGGCCAGGCTGCAAGCWCTRAAACTGGATTTA

>spurp
ATGGCGTGTGTGCTGGTCAGCAAGGAGACGGAGAAGGCCCAAAATGAGATTGCTATTCGC
GAACCATCGTCCCCATCAAACACTGCTCCAGATGAGCAAGATGGAGGAAAAAAGCCAAAC
GACTTTTTATTACAGACTTTAGATGCTTTGGAACTCCGTGTTGAGAAAATGAGAGAGACG
GCAAGATCGATTGAAGACGAAAAGACTCGTTTGCTTAACTCCCTGAATACGATGATGCAG
AGCGAGGCAATTGACCATCTATCAGGAGCCGAGCGTGAGGAGCTGGGTCTTTACATCGAT
CGTCTCGTCACCCGCTGCCTGACTGTCGACATCAACATCCAGACGATCCGGACACCTGCC
CAGGAGGAGTCCTTGCGGAAGGTCAAAGGTTATCTGCGTGACCTGATTGACACCATGCAG
GCCAACTTGGAGCAGAGCAGCCGGCGTGTGAAACTCTACCTGAACAGTTGCCTGGGTGGG
GCGGAGCTGATGGGGCCAGTCGATGACAGGTTCCAGGGAGCCCTTTTGGGTTGCGCTGCA
GAGGATCAGAAAATGATCCGGAAGAAATTGCAGGAGATCAAAGAATCCCTGAGTGAGACA
GACGCATTTATGGCCAGGCTGCAAGCTCTGAAACTGGATTTA

>pdep
ATGGCGTGTGCGTCAGTCAGCAAGGACAAGGAGAAGGTCCTAAATGAGATTGCTATATGC
GAACCATCACCCCCTTAAAACACTGCTCCAGATGAACAAGATGGAGGAAAAAAGTCAAAC
GACTTTTTATTAAAGGCTTTAGATGCTTTGGAAATCCGTGTTGAGAAAATGAGAGAGACT
GCAAGATCAATCGATGACGAAAAGACTATTTTGCTTAAACAACTGAATACGATGATGCAA
AACGAGGCAATTGACCAACTGTCAGAAGCCGAGCGTGAGGAGCTGGGTCTTTACATTGAT
CGTCTYATCACCCGCTGCCTGACTGTCGACATCAACATCCAGACAATCCGGACACCTGCC
CAGGAGGAGTCCTTACAGAAGGTCAAAGGTTATCTGCGTGACCTCATCGACACAATGCAG
GCCAACTTGGAGCAGAGCAGCCAGCGGGTGAAACTCTACCTCAACAGTTGCCTGGGTGGG
ACAGAGNTNNTGGGGCCAGTTGATGACAGGTTCCAGGGCGCCCTCTTGGGTTGTGCCGCA
GAGGACCAGAAAATGATCAGAAAGAAATTGCAGGAGATCAAAGAATCCCTGAGTGAGACG
GATGCATTTATGGCCAGGCTACAAGCACTGAGACTGGATTTA
