# Supplementary material for: Genome-wide signals of positive selection in strongylocentrotid sea urchins
Source: BMC Genomics. 2017 Jul 21;18:555. doi: 10.1186/s12864-017-3944-7 (PMC5521101; doi:10.1186/s12864-017-3944-7)
Supplement: Supplementary file 3 — Consensus alignment files. A compressed (gzip) tape archive (TAR) file containing 6250 consensus alignment files in FASTA format. (TGZ 14116 kb) [file 12864_2017_3944_MOESM3_ESM.tgz › SPU_001316/consensAlign.ordered.fa]

>sdro
ATGATTCGGCTTGGGTCATCCAAGAAGACCATCGCTGCTCTCCTCTGCATCTCCACCGTG
TGTGTGATCCTCATCCTCAACTCCCAGCTGAACGCCTCGCCCCGCCGGCGTGCTCGCTAC
GAGACCCGCCACACCCTTAGCGTTCCCCTCACCCTCAACCTCTCCAAGAATGTCACCATC
CTGCGGCTCCCGGACGCCAACAACCGCATCCACCGGTATAAGCTGGAGCGCATCRATGAA
GCTGAGGAAGACRAGGATTATTGGGGAGATGAGGAGGAAGAGGAGAAAGAGAAGAAGATG
ATGAATGCAAGAGAAAGTGGGGAGGAGAAGGAACCATTTGTGATGGCAGCAGATGAGGAA
GAAGAGGATTTTGGAGATAGATTGAATGCAGGGGAAATGTCCAACCGGACAGTGGAAAGA
CAACCTCAGCCCCATATAGAACCCCCGACTAAATCTATYGGTATGCCATTAAGGCAACAA
GTAATTCAAGCTCGAAATATTACTAAAGAAAAGAATTACCTGTTACAAGTATCAGATCCA
AGATATTCTCACATGATAGGGAAAGTTTTGTCTAAACTACCTAACGATGTCCGCAAAGAC
ATGACCTTAAATATAAGAATGGTCGAAGCAAGATCCAGGATGGACTTCCTGAAGCTGCCA
GCTAATAAACAGTGGGAGGTTATTCTCCAAGTGTTTGCTTCGAACGGTTATGAGCAGAGG
TTTCCCGATGTCATCAACATCGGTGTRAAGAAAAGTGGAACAAATGCTCTAGGTTTCTTC
TTCCCGCAGCACCCGCAAATTGTTCATTCCATCGGCAACGAGGTCCACTACTTTGATTGG
ATGTATGAAAAGGGCTTGGCCTACTATAAATCACGAATGGGCTTTGCAAAGTCTACCCAA
CTAATTTTCGAGAAAACTCCACGCTATTTTGTGACTGCTTCAGCCCCCAAACGCATCCTA
GCAGATCTGCCCACCAAACCAAAGTTTATATTGTGTGTAAGGGACCCAATATCCAGACTC
ATTTCTGATTTTAGGCATGAATCAGAACTGAAGCTTAGGAGAGAGTTCAAGAGCAACAGG
TTAAAGTATGCCTCAAGGACTGGCCAGTTCGAAGGAGAGCGGTTGCGACAAGAGATCTTT
GATAGAATTGGCCATGTCAATGGATCCAACGAGCTTGTGGATACCAGTGTTTATGTGAAA
CACTACAAAAACTGGCTCCAGTATTTCCCTCCCGAGAGTATCATGGTCGTCGACCAGGAC
AAGATGGAAAAGGACGTCTATGCCCAGATGAAACGGCTGGAAGAATTCCTTGGCCTCAAG
CCCTACTTCAAGCCCTCTATGTTTTACTTCGACACGGCCAAAAATGGGATCTGTATGCGG
GAAGGGCACCTCCCAAATAGGAACTGCCCGGCCAAGAGCACTCCGAGTGTCCTACCTAAA
GCTATCATCGATCCACAGACGATGGCCAAATTAAAAGAATTCTACCGTCCATTTAATCAA
GAGTTCTCGCGGTTAACAGGAATGTCCTTTTCTTGGGMGATC

>spal
ATGGTTCGGCTTGGGTCGTCCAAGAAGACCATCGCTGCTCTACTCTGCATCTCCACCGTG
TGTGTGATCCTCATCCTCAACTCCCAGYTGAACGCCTCGCCCCGCCGGCGTGCTCGCTAC
GAGACCCGCCACACCCTCAGCGTTCCCCTCACCCTCAACCTCTCCAAGAATGTCACCATC
CTGCGGCTCCCGGACGCCAACAACCGCATCCACCGGTATAAGCTGGAGCGCATCGATGAA
GCAGAGGAGGACGAGGATTATTGGGGAGATGAGGAGGAAGAGGAGAAAGAGAAGAAGATG
ATGAATGCSAGAGAAAGTGGGGAGGAGAAGGAACCATATGTGATGGCAGCAGATGAGGAA
GAAGAGGATTTYGGAGATAGATTGAATGCAGGGGAAAYGTCCAACCGGACAGTGGAAAGR
CAACCTCAACCCCATAGAGAACCSCCGACTAAATCTATTGGTATGCAATTAAGGCAACAA
GTAATTCAAGCTCGAAATATTACTAAAGAAAAGAATTACCTGTTACAAGTATCAGATCCA
AGATATTCTCGCATGATAGGGAAGGTTTTGTCTAAACTACCKAACGATGTCCGCAAAGAC
ATGACCTTGAATATAAGAATGGTCGAAGCAAGAAGCAGGATGGACTTCCTGAAGCTGCCA
GCTAATAAACAGTGGGAGGTTATTCTCCAAGTGTTTGCTTCGAACGGTTATGAGCAGAGG
TTCCCCGATGTCATCAACATCGGTGTGAAGAAAAGTGGAACAAACGCTCTAGGTTTCTTC
TTCCCGCAGCACCCGCAAATTGTTCATTCCATCGGCAACGAGGTCCACTACTTCGATTGG
ATGTACGAAAAGGGCTTGGCCTACTACAAATCACGAATGGGCTTTGCCAAGTCTACCCAA
CTAATTTTYGAGAAAACTCCGCGCTATTTTGTGACTGCTTCAGCCCCGAAACGGATCCTA
GCAGATCTGCCCACCAAACCAAAGTTTATATTGTGTGTAAGGGACCCAATATCCAGACTC
ATTTCTGATTTCAGGCATGAATCGGAACTGAAGCTTAGGAGAGAGTTCAAGAGCAACAGA
TTAAAGTATGCCTCAAGGACTGGCCAGTTTGAAGGAGAGCGGTTGCGACAAGAGATCTTT
GACAGAATTGGCCATGTCAATGGATCCAACGAGCTTGTGGATACCAGTGTTTATGTGAAA
CACTACAAAAACTGGCTCCAGTATTTCCCTCCTGAGAGTATCATGGTCGTCGACCAGGAC
AAGATGGAGAAGGACGTCTATGCCCAGATGAAACGGCTGGAAGAATTCCTTGGCCTTAGG
CCCTACTTCAAGCCCTCTATGTTTTACTTCGACACGGCCAAAAATGGGATCTGTATGCGG
GAAGGGCACCTCCCAAATAGGAACTGCCCGGCCAAGAGCACCCCGAGTGTCCTACCTAAA
GCTATCATCGATCCACAGACGATGGCCAAATTAAAAGAATTCTACCGTCCATTTAATCAA
GAGTTCTCGCGGTTGACAGGGATGTCCTTTTCTTGGGCAATC

>sfra
ATGGTTCGGCTTGGGTCGTCCAAGAAGACCATCGCTGCTCTGCTCTGCATCTCCACCGTG
TGTGTGATCCTCATCCTCAATTCCCAGCTGAACGCCTCACCCCGCCGGCGTGCTCGCTAC
GAGACCCGCCACACCCTTAGCGTTCCCCTCACCCTAAACCTCTCCAAGAATGTCACCATC
CTGCGGCTCCCGGACGCCAACAACCGCATCCACCGGTATAAGCTGGAGCGCATCGATGAA
GCAGAGGAGGACGAGGATTATTGGAGAGATGAGGAGGAAGAGGAGAAAGAGAAGAAGATG
ATGAATGCAAGAGAAAGTGGGGAGGAGAAGGAAMCATTTGTGATGGCAGCAGATGAGGAA
GAAGAGGATTTTGGAGATAGATTGAATSCAGGGGAAATGTCCAACCAGACAGTGGAAAGA
CAACCTCAGCCCCATAGAGAACCCCCGACTAAATCTTTYGGTATGCAATTAAGGCAACAA
GTACTTCAAGCTCGAAACATTACTAAAGAGAAGAATTACCTGTTACAAGTATCAGATCCA
AGATATTCWCGCATGATAGGAAAGGTYTTGTCTAAACTACCWAACGATGTCCGCAAAGAC
ATGACCTTGAATATAAGAATGGTCGAAGCAAGAAGCAGGATGGACTTCCTGAAGCTGCCA
ACTAATRAACAGTGGGAGGTTATTCTYAAAGTCTTTGCATCGAACGGTTATGAGCAGAGG
TTTCCTGATGTCATCAACATCGGTGTGAAGAAAAGTGGAACAAATGCTCTAGGTTTCTTC
TTCCCGCAGCACCCGCAAATTGTTCATTCCATCGGCAAYGAGGTCCACTACTTTGATTGG
ATGTATGAAAAGGGCTTGGCCTACTATAAATCACGAATGGGCTTTGCGAAGTCTAACCAA
CTAATTTTCGAGAAAACTCCACGCTATTTTGTGACTGCTCAAGCCCCAAAACGGATCCTA
GCAGATCTGCCCACCAAACCAAAGTTTATATTGTGTGTAAGGGACCCAATATCCAGACTC
ATTTCTGATTTTAGGCATGAATCGGAACTGAAGCTTAGGAGAGAGTTCAAGAGCAACAGG
TTAAAGTATGCCTCAAGGACTGGCCAGTATGAAGGAGAGCGGTTGCGACAAGAGATCTTT
GGCAAATTTGGCCATGTCAATGGATCCAACGAGCTGGTGGATACCAGTGTTTATGTGAAG
CACTACAAAAACTGGCTCCAGTATTTCCCTCCCGAGAGTATCATGGTCGTTGACCAGGAC
AAGATGGAGAAGGATGTMTATGCCCAGATGAAACGGCTGGAACAATTCCTCGACCTCAGG
CCCTACTTCAAGCCCTCTATGTTTTACTTYGACCAAGCCAAAAATGGGATCTGTATGCGG
GAAGGGCACCTCCCAAATAGGAACTGTCCGGCCAAGAGCACCCCGAGTGTCCTTCCTAAA
GCTATCATCGATCCAGAAACRATGGCCAAATTAAAAGAATTCTACCGTCCATTTAATCAA
GAGTTCTCRCGGTTAACAGGGATGTCCTTTTCTTGGGCAAAC

>afraSS
ATGGTTCGGCTTGGGTCGTCCAAGAAGACCATCGCTGCTCTGCTCTGCATCTCCACMGTR
TGTGTGATCCTCATCCTCAACTCCCAGCTGAATGCCTCGCCCCGCCGGCGTGCTCGCTAY
GAGACCCGCCACACCCTCAGCGTTCCCCTCACCCTCAACCTCTCCAAGAATGTCACCATC
CTGCGGCTCCCGGACGCCAACAACCGCATCCACCGGTATAAGCTGGAGCGCATCGATGAA
GCAGAGGAMGAYRAGGATTATTGGGGAGATGAGGAGGAAGAGGAGAAAGAGAAGAAGATG
ATGAATGCRAGAGAAAGYGGGGAGGAGAAGGAACCATTTGTGATGGCAGCAGATGAGGAA
GAAGAGGATTTTGGAGATAGATTGAATGCAGGGGAAWTGTCCAACCGGACAGTGGAAAGA
CAACCTCAGCCCCATAGAGAACCCCCGACTAAATCTATTGGTMTGCAATTAAGGCAACAA
GTAATTCAAGCTCGAAATATTACTAAAGAAAAGAATTACCTGTTACAAGTATCAGATCCA
AGATATTCTCGCATGATAGGGAARGTCTTGTCTAAACTACCTAACGATGTCCGCAAAGAC
ATGACCTTRAATATAAGAATGGTCGAAGCAAGATCCAGGATGGATTTCCTGAAGCTGCCA
GCTARTAAACAGTGGGARGTTATTCTCCAAGTGTTTGCTTCGAACGGTTATGAGCAGAGG
TTTCCCGATGTCATCAACATCGGTGTGAAGAAAAGTGGAACAAATGCTCTAGGTTTCTTC
TTCCCGCAGCACCCGCAAATTGTTCATTCCATCGGCAACGAGGTCCACTACTTTGATTGG
ATGTATGAAAAGGGCTTGGCCTACTAYAAATCACGAATGGGCTTTGCCAAGTCTACCCAA
CTAATTTTYGAGAAAACTCCACGCTATTTTGTGACTGCTTCAGCCCCGAAACGGATCCTA
GCAGATCTGCCCACCAAACCAAAGTTTATATTGTGTGTAAGGGACCCAATATCCAGACTC
ATTTCTGATTTYAGGCATGAATCGGAACTGAAGCTTAGGAGAGAGTTCAAGAGCAACAGG
TTAAAGTATGCCTCRAGGACTGGCCAGTTYGAAGGAGAGCGGTTGCGACAAGAGATCTTT
GGCAGATTTGGCCATGTCAATGGATCCAACGAGCTWGTGGATACCAGTGTTTATGTGAAA
CACTACAAAAACTGGCTCCAGTATTTCCCTCCCGAGAGTATCATGGTCGTCGACCAGGAC
AAGATGGAGAAGGACGTCTATGCCCAGATGAAACGGCTGGAAGAATTCCTAGGCCTCAGG
CCCTACTTCAAGCCCTCTATGTTTTACTTCGACACGGCCAAAAATGGGATCTGTATGCGG
GAAGGGCACCTCCCTAATAGGAACTGCCCGGCCAAGAGCACCCCGAGTGTCCTACCTAAA
GCTATCATCGATCCACAGACGATGGCCAAATTAAAAGAATTCTACCGTCCATTTAATCAA
GAGTTCTCGCAGTTGACAGGGATGTCCTTTTCTTGGGCRATC

>hpul
ATGGTTCGGCTTGGGTCGTCCAAGAAGACCATYGCTGCTCTGCTCTGCATCTCCACMGTG
TGTGTGATCCTCATCCTCAACTCCCAGCTGAACGCCTCGCCCCGCMGGCGTGCTCGCTAC
GAGACCCGCCACACCCTYAGCGTTCCCCTCACCCTCAACCTCTCCAAGAATGTCACCATC
CTGCGTCTCCCGGATGCCAACAACCGCATCCAYCGGTATAAGCTGGAGCGCATCGATGAA
GCAGAGGAGGACGAGGATTATTGGGGAGATGAGGAGGAAGAGGAGAAAGAGAAGAAGATG
ATGAATGCAAGAAAAAGTGGGGAGGAGAAGGAACCAATTGTGATGGCAGCAGATGAGGAA
GAAGAGGATTTTGGAGATAGATTGAATGCAGGGGAAACATCCAACCAGACAGTGGAAAGA
CAACCTCAGCCCCATATAGAAGCCCCCACTAAATCTATTGGTATGCAATTAAGACAACAA
GTAATTCAAGCTCGAAACATTACTGAAGAAAAGAATTACCTGTTACAAGTATCAGATCCA
AGATATTCTCGCATGATAGGAAAGGTCTTGTCTAAACTACCGAACGATGTCCGCAAAGAC
ATGACCTTGAATATAAGAATGGTCGAAGCAAGATCCAGGATGGACTTCCTGAAGCTGCCA
ACTAATAAACAGTGGGAGGTTATTCTCCAAGTGTTTGCTTCGAACGGTTATGAGCAGAGG
TTTCCCGATGTCATCAACATCGGTGTCAAGAAAAGTGGAACAAATGCTCTWGGTTTCTTC
TTGCCRCAGCACCCGCAAATTGTTCATTCCATCGGCAACGAAGTCCAYTACTTTGATTGG
ATGTATGAAAAGGGCTTGGCCTACTACAAATCACGAATGGGCTTTGCAAAGTCTACCCAA
CTAATTTTTGAGAAAACTCCACGCTATTTTGTGACTGCTTCAGCCCCGAAACGGATCCTA
GCAGATCTGCCCACCAAACCAAAGTTTATATTGTGTGTAAGGGACCCGATATCCAGACTC
ATTTCTGATTTTAGGCATGAATCGGAACTGAAGCTTAGGAGAGAGTTCAAGAGCAACAGG
TTAAAGTATGCCTCAAGGACTGGTCAGTATGAAGGAGAGCGGTTGCGACAAGAGATCTTT
GACAGATTTGGCCATGTCAATGGATCCAAYGAGCTAGTGGATACCAGTGTTTATGTGAAA
CATTTCAAAAACTGGCTCCAGTATTTCCCTCCGGAGAGTATCATGGTCGTCGACCAGGAC
AAGATGGAGAAGGACGTCTATGCCCAGATGAAACGGCTGGAAGAATTCCTCGGCCTCAGG
CCCTACTTCAAGCCCTCTATGTTTTACTTCGACCAAGCCAAAAACGGGATCTGTATGCGG
GAAGGACACCTCCCAAATAGGAACTGTCCGGCCAAGAGCACCCCGAGTGTCCTACCTAAA
GCAATCATCGATCCACAGACGATGGCCAAATTAAAAGAATTCTACCGTCCATTCAATCAA
GAGTTCTCGCGGTTAACAGGGATGTCCTTTTCTTGGGCAATC

>snud
ATGGTTCGGCTTGGGTCGTCCAAGAAGACCATTGCTGCTCTGCTCTGCATCTCCACCGTG
TGTGTGCTCCTCATCCTCAATTCCCAGCTGAACGCCTCACCCCGCCGGCGTGCTCGCTAC
GAGACCCGCCACACCCTTAGTGTTCCCCTCACCCTAAACCTCTCCAAGAATGTCACCATC
CTGCGGCTCCCAGACGCCAACAACCGCATCCACCGGTATAAGCTGGAGCGCATCGCTGAA
TCAGAGGAGGACGAGGATTATTGGAGAGATGAGGARGAAGAGGAnnnnnnnnnnnnnnnn
nnnnnnnnnnnnnnnnnnnnnnnnnnnnnnnnnnnnnnnnnnnnnnnnnnAGATGAGGAR
GAAGAGGATTTTGGAGATAGATTGAATGCAGGGGAAATGTCCAACCAGACAGTGGAAAGA
CAACCTCAGCCCCATAGAGAACCCCCGACTAAATCTGTTGGTATGCAATTAAGGCAACAA
GTACTTCAAGCTCGAAACATTACTAAAGAGAAGAATTATCTGTTACAAGTATCAGATCCA
AGATATTCTCGCATGATAGGAAAGGTTTTGTCTAAATTACCTAACGATGTCCGCAAAGAC
ATGACCTTGAATATAAGAATGGTCGAAGCAAGAAGCAGGATGGACTTCCTGAAGCTGCCA
ACTAATAAACAGTGGGAGGTAATTCTCAAAGTGTTTGCATCGAACGGTTATGAGCAGAGG
TTTCCCGATGTGATCAACATTGGTGTGAAGAAAAGTGGAACAAATGCTCTAGGTTTCTTC
TTCCCGCAGCACCCGCAAATTGTTCATTCCATCGGCAACGAGGTCCACTACTTCGATTGG
ATGTATGAAAAGGGCTTGGCCTACTATAAATCACGAATGGGCTTTGCAAAGTCTAACCAA
CTAATTTTCGAGAAAACTCCACGCTATTTTGTGACTGCTGAAGCCCCAAAACGGATCCTA
GCAGATCTGCCCACCAGACCAAAGTTTATATTGTGTGTAAGGGACCCAATATCCAGACTC
ATTTCTGATTTTAGGCATGAATCGGAACTGAAGCTTAGGAGAGAGTTCAAGAGCAACAGG
TTAAAGTATGCCTCAAGGACTGGCCAGTATGAAGGAGAGCGGTTGCGACAAGAGATCTTT
GACAGATTTGGCCATGTCAATGGATCCAACGAGCTGGTGGATACCAGTGTTTATGTGAAG
CACTACAAAAACTGGCTCCAGTATTTCYCCCCCGAGAGTATCATGGTCGTTGACCAGGAC
AAGATGGAGAAGGATGTCTATGCCCAGATGAAACGGCTGGAACAATTCCTCGACCTCAGG
CCCTACTTCAAGCCCTCTATGTTTTACTTCGACCAAGCCAAAAACGGGATCTGTATGCGG
GAAGGGCACCTCCCAAATAGGAACTGTCCGGCCAAGAGCACCCCAAGTGTGCTTCCTAAA
GCTATCATCGATCCAGAAACGATGGCCAAATTAAAAGAATTCTACCGTCCATTTAATCAA
GAGTTCTCGCAGTTAACAGGGATGTCCTTTTCTTGGGCGAAC

>sintSS
ATGGTTCGGCTTGGGTCATCCAAGAAGACCATCGCTGCTCTMCTCTGCATCTCCACCGTG
TGTGTGATCCTCATCCTCAACTCCCAGCTGAACGCSTCRCCCCGCCGGCGTGCTCGCTAY
GAGACCCGMCACACCCTTAGCGTTCCCCTCACCCTCAACCTCTCCAAGAATGTCACCATC
CTGCGGCTCCCRGACGCCAACAACCGCATCCACCGGTATAAGCTGGAGCGCATCGATGAA
GCAGAGGAGGACGAGGATTATTGGGGAGATGAGGAGGAAGAGGAGAAAGAGAAGAAGATG
ATGAATGCGAGRGMAAGTGGGGAGGAGAAGGAACCATTTGTGATGGCAGCAGATGAGGAA
GAAGAGGATTTTGGAGATAGATTGAAYGCAGGGGAAATGTCCAACCGGACAGTGGAAAGA
CAACCTCAGCCCCATATAGAACCCCCRACTAAATCTATTGGTATGCAATTAAGGCAACAA
GTAATTCAAGCTCGAAATATTACTAAAGAAAAGAATTACCTGTTACAAGTATCAGATCCA
AGATATTCTCGCATGATAGGGAAGGTTTTGTCTAAACTACCTAACGATGTCCGCAAAGAC
ATGACCTTGAATATAAGAATGGTCGAAGCAAGATCCAGGATGGACTTCCTGAAGCTGCCA
GCTAATAAACAGTGGGAGGTTATTCTYCAAGTGTTTGCTTCGAACGGTTATGAGCAGAGG
TTTCCTGATGTCATCAACATCGGTGTGAAGAAAAGTGGAACAAAYGCTCTAGGTTTCTTC
TTYCCGCAGCACCCGCAAATTGTTCATTCCATYGGCAACGAGGTCCACTACTTTGATTGG
ATGTAYGAAAAGGGCTTGGCCTACTACAAATCACGAATGGGCTTTGCCAAGTCTACCCAR
CTAATTTTCGAGAAAACKCCRCGCTATTTTGTGACTGCTTCAGCCCCGAAACGGATCCTK
GCAGATCTGCCCACCAAACCAAAGTTTATATTGTGTGTAAGGGACCCAATATCCAGACTC
ATTTCTGATTTCAGGCATGAATCGGAACTGAAGCTYAGGAGAGAGTTYAAGAGCAACAGG
TTAAAGTATGCCTCGAGGACTGGCCAGTTCGAAGGAGAGCGGTTGCGACAAGAGATCTTT
GAYAGAATTGGCCATGTCAATGGATCCAACGAGCTGGTGGATACCAGTGTTTATGTGAAA
CACTACAAAAACTGGCTCCAGTATTTCCCTCCCGAGAGTATCATGGTCGTYGACCAGGAC
AAGATGGAGAAGGACGTCTATGCCCAGATGAAACGGCTGGAAGAATTCCTYGGCCTCAGG
CCCTACTTCAAGCCCAATATGTTTTACTTCGACACGGCCAAAAATGGGATCTGTATGCGG
GAAGGGCACCTCCCTAATAGGAACTGYCCGGCCAAGAGCACCCCGAGTGTCCTACCTAAA
GCYATCATCGATCCACAGACGATGGCCAAATTAAAAGAATTCTACCGTCCATTTAATCAA
GAGTTCTCGCGGTTGACAGGGATGTCCTTTTCTTGGGCAATC

>sprp
ATGGTTCGGCTTGGGTCGTCCAAGAAGACCATCGCTGCTCTGCTCTGCATCTCCACYGTG
TGTGTGATCCTCATCCTCAACTCCCAGCTGAACGCCTCGCCCCGCCGGCGTGCTCGCTAC
GAGACCCGCCACACCCTYAGCGTTCCCCTCACCCTCAACCTCTCCAAGAATGTCACCATC
CTGCGGCTCCCGGACGCCAACAACCGCATCCACCGGTATAAGCTGGAGCGCATCGATGAA
GCAGAGGAAGACGAGGATTATTGGGGAGATGAGGAGGAAGAGGAGAAAGAGAAGAAGATG
ATGAATGCGAGAGAAAGTGGGGAGGAGAAGGAACCATTCATGATGGCAGCAGATGAGGAA
GAAGAGGATTTTGGAGATAGATTGAATGCAGGGCAAATGTCCAACCRKACAGTGGAAAGA
CAACCTCAGCCCCATATAGAACCCCCRACTAAATCTATTGGTATGCAATTAAGGCAACAA
GTAATTCAAGCTCGAAATATTACTAAAGAAAAGAATTACCTGTTACAAGTATCAGATCCW
AGATATTCTCGCATGATAGGGAARGTTTTGTCTAAACTRCCTAACGATGTCCGCAAAGAC
ATGACCTTGAATATAAGAATGGTCGAAGCAAGATCCAGGATGGACTTCCTGAAGCTGCCA
GCTAATAAACAGTGGGAGGTTATTCTYCAAGTKTTTGCTTCGAACGGTTAYGAGCAGAGG
TTTCCCGATGTCATYAACATMGGYGTGAAGAAAAGTGGAACAAAYGCTCTWGGTTTCTTC
TTYCCGCAGCACCCGCAAATTGTTCATTCCATCGGCAAYGAGGTCCACTAYTTTGATTGG
ATGTATGAAAAGGGCTTGGCCTAYTAYAAATCACGAATGGGCTTTGCCAAGTCTACCCAA
CTAATTTTCGAGAAAACKCCACGCTATTTTGTGACTGCTTCAGCCCCGAAACGGATCCTA
GCAGATCTGCCCACCAAACCAAAGTTTATATTGTGTGTAAGGGACCCAATATCCAGACTC
ATTTCYGATTTTAGGCATGAATCRGAACTGAAGCTTAGGAGAGAGTTCAAGAGCAACAGG
TTAAAGTAYGCCTCAAGGACTGGCCAGTTTGAAGGAGAGCGGTTGCGACAAGAGATCATT
GGCAGATTTGGCCATGTCAATGGATCCAAYGAGCTTGTGGATACCAGTGTTTATGTGAAA
CACTACAAAAACTGGCTCCAGTATTTCCCTCCTGAGAGTATCATGGTCGTTGACCAGGAC
AAGATGGAGAAGGACGTCTATGCCCAGATGAAACGGCTGGAAGAATTCCTTGGCCTTAGG
CCCTTCTTCAAGCCCTCTATGTTTTACTTCGACACCGCCAAAAATGGGATCTGTATGAGG
GAAGGGCACCTCCCAAATAGGAACTGTCCGGCCAAGAGCACCCCGAGTGTCCTACCTAAA
GCTATCATTGATCCACAGACGATGGCCAAATTAAAAGAATTCTACCGTCCATTTAATCAA
GAGTTCTCGCAGTTRACAGGGATGTCCTTTTCTTGGGCGATC

>spurp
ATGGTTCGGCTTGGGTCGTCCAAGAAGACCATCGCTGCTCTGCTCTGCATCTCCACTGTG
TGTGTGATCCTCATCCTCAACTCCCAGCTGAACGCCTCGCCCCGCCGGCGTGCTCGCTAC
GAGACCCGCCACACCCTTAGCGTTCCCCTCACCCTCAACCTCTCCAAGAATGTCACCATC
CTGCGGCTCCCGGACGCCAACAACCGCATCCACCGGTATAAGCTGGAGCGCATCGATGAA
GCAGAGGAAGACGAGGATTATTGGGGAGATGAGGAGGAAGAGGAGAAAGAGAAGAAGATG
ATGAATGCGAGAGAAAGTGGGGAGGAGAAGGAACCATTCATGATGGCAGCAGATGAGGAA
GAAGAGGATTTTGGAGATAGATTGAATGCAGGGCAAATGTCCAACCAGACAGTGGAAAGA
CAACCTCAGCCCCATATAGAACCCCCAACTAAATCTATTGGTATGCAATTAAGGCAACAA
GTAATTCAAGCTCGAAATATTACTAAAGAAAAGAATTACCTGTTACAAGTATCAGATCCA
AGATATTCTCGCATGATAGGGAAGGTTTTGTCTAAACTGCCTAACGATGTCCGCAAAGAC
ATGACCTTGAATATAAGAATGGTCGAAGCAAGATCCAGGATGGACTTCCTGAAGCTGCCA
GCTAATAAACAGTGGGAGGTTATTCTCCAAGTTTTTGCTTCGAACGGTTACGAGCAGAGG
TTTCCCGATGTCATTAACATCGGTGTGAAGAAAAGTGGAACAAATGCTCTTGGTTTCTTC
TTTCCGCAGCACCCGCAAATTGTTCATTCCATCGGCAACGAGGTCCACTACTTTGATTGG
ATGTATGAAAAGGGCTTGGCCTATTACAAATCACGAATGGGCTTTGCCAAGTCTACCCAA
CTAATTTTCGAGAAAACGCCACGCTATTTTGTGACTGCTTCAGCCCCGAAACGGATCCTA
GCAGATCTGCCCACCAAACCAAAGTTTATATTGTGTGTAAGGGACCCAATATCCAGACTC
ATTTCCGATTTTAGGCATGAATCAGAACTGAAGCTTAGGAGAGAGTTCAAGAGCAACAGG
TTAAAGTACGCCTCAAGGACTGGCCAGTTTGAAGGAGAGCGGTTGCGACAAGAGATCATT
GGCAGATTTGGCCATGTCAATGGATCCAACGAGCTTGTGGATACCAGTGTTTATGTGAAA
CACTACAAAAACTGGCTCCAGTATTTCCCTCCTGAGAGTATCATGGTCGTTGACCAGGAC
AAGATGGAGAAGGACGTCTATGCCCAGATGAAACGGCTGGAAGAATTCCTTGGCCTTAGG
CCCTTCTTCAAGCCCTCTATGTTTTACTTCGACACCGCCAAAAATGGGATCTGTATGAGG
GAAGGGCACCTCCCAAATAGGAACTGTCCGGCCAAGAGCACCCCGAGTGTCCTACCTAAA
GCTATCATTGATCCACAGACGATGGCCAAATTAAAAGAATTCTACCGTCCATTTAATCAA
GAGTTCTCGCAGTTAACAGGGATGTCCTTTTCTTGGGCGATC

>pdep
ATGGTTCGGCTTGGGTCATCCAAGAAGACCATCGCTGCTCTGCTCTGCATCTCCACTGTG
TTTGTGATCCTCATCCTCAATTCTCAGCTGAACGCTTCACCCCGCCGGCGTGCTCGCTAT
GAGACCCGCCACACCCTTAGCGTTCCCCTCACCCTAAACCTCTCCAAGAATGTCACCATC
CTGCGGCTCCCGGACGCCAACAACCGCATCCACCGGTATAAGCTGGAGCGCATCGATGAA
GCAGAGGAGGACGAGGATTATTGGAGAGATGAGGAGGAAGAGGAGAAAGAGAAGAAGATG
ATGAATGCAAGAGAAAGTGGGGAGGAGAAGGAACCATTNNTGNNNNCANCTNNTGAGGAA
GAAGAGGATTTTGGAGATAGATTGAATGCAGGGGAAATGTCCAACCAGACAATGGAAAGA
CAACCTCAGTCCCATAGAGAACCCCCGACTAAATCTTTTGGTATGCAATTAAGGCAACAA
GTACTTCAAGCTCGAAACATTACTAAAGAGAAGAATTACCTGTTACAAGTATCAGATCCA
AGATCTTCTCGCATGATAGGAAAGGTTTTGTCTAAACTACCTAACGATGTCCGCAAAGAC
ATGACCTTGAATATAAGAATGGTTGAAGCAAGAGCCAGGATGGACTTCCTGAAGCTGCCA
AATAATAAACAGTGGGAAGTTATTCTCAAGGTATATGCATCGAACGGTTATGAGCAGAGG
TTTCCCGATGTCATCAACATCGGTGTGAAGAAAAGTGGAACAAATGCTCTAGGTTTCTTC
TTCCCGCAGCACCCGCAAATTGTTCATTCCATCGGCAACGAGGTCCACTACTTTGATTGG
ATGTATGAAAAGGGCTTGGCCTACTATAAATCACGAATGGGCTTTGCGAAGTCCACCCAA
CTAATTTTCGAGAAAACTCCACGTTATTTTGTGACTGCTCTAGCTCCGAAACGGATCCTA
GCAGATCTGCCCACCAAACCAAAGTTTATATTGTGTGTAAGGGACCCAATATCCAGACTC
ATTTCTGATTTTAGGCATGAATCGGAACTGAAGCTTAGGAAAGAATTCAAGAGCAACAGG
TTAAAGTATGCCTCAAGGACTGGCCAGTATGAAGGAGAGCGGTTGCGACAAGAGATCCTT
GGCAGATTTGGCCATGTCAATGGATCCAACGAGCTGGTGGATACCAGTGTTTATGTGAAG
CACTACAAAAACTGGCTCCAGTATTTCCCTCCCGAGAGAATCATGGTTGTTGACCAGGAC
AAGATGGAGAAGGATGTCTATGCCCAGATGAAACGGCTGGAACAATTCCTCGATCTCAGG
CCCTACTTCAAGCCCTCTATGTTTTACTTCGACCAAGCCAAAAATGGGATCTGTATGCGG
GAAGGGCACCTCCCAAATAGGAACTGTCCGGCCAAGAGCACCCCGAGTGTCCTTCCTAAA
GCTATCATCGATCCAGAAACAATGGCCAAATTAAAAGAATTCTACCGTCCATTTAATCAA
GAGTTCTCGCAGTTAACAGGGATGTCCTTTTCTTGGGCAAAC
