# Supplementary material for: Genome-wide signals of positive selection in strongylocentrotid sea urchins
Source: BMC Genomics. 2017 Jul 21;18:555. doi: 10.1186/s12864-017-3944-7 (PMC5521101; doi:10.1186/s12864-017-3944-7)
Supplement: Supplementary file 3 — Consensus alignment files. A compressed (gzip) tape archive (TAR) file containing 6250 consensus alignment files in FASTA format. (TGZ 14116 kb) [file 12864_2017_3944_MOESM3_ESM.tgz › SPU_011323/consensAlign.ordered.fa]

>sdro
ATTACACTTTCAGATGATCAAAACCCCAAGCARCAACCAAAGAAACAACAGTATCCTCAG
AGGCAACAGCARCARCAGCARCAGCAGCCAGGCCAACAGTGGCAGAACTCTGGTAGAGAT
AACAACTGGAGACAGAAGACAGATCCCAATATGAGGATGCCACAACAAGGCATGCCAAAC
ATGCCAAACAGACAACCTAATAGTGCAGGAAAGAAACCCAGCCCACAAGGGGGGACAAAG
CCAGGCTTTTCTAACCTAACCAAAGATGAGATGGAGAAAGAGTACCAGTGGCAAAAGTTC
AGTGTGGAGAGGAAAATAAAGAAGATTCTGAAATCGATGAAGACGAGTTCTGATGAGGAG
GTTATAAAGGAACTGCTTACCATCATCAAATATAATGCGTCCAAACTGGCCAACTTTCCG
TGGCCCAAGGAACAGTATGTGGTCTTAGAGAAGCTGATAGAACATGCCATTTTGAACACA
GACAACGAGGAATCACTTCAGAAGAGGGTTGCTACAATCATCAATTCATTACAAGATATG
CATCCGCAAGGATTCAAGGAAGATTTGAAGAATGCCATACTACATGAGCAAGGAGAGTAC
ATTCAGGCCGCCATCAGTGAAGACACCAAGCTTCTTCTTGAGGTATACGCCCAGTGTCTG
GAGGAGTTTCTGGTCCTTACCCTGAGGGATAACGATGAGCACCTCAAGAAACAGGTCGTA
ACGTTGCTCAAAGAAGAGATACTTAGCACTACAAGACnnnnTGAAGCCAAGACTCTGCTA
GTTGATACACTCTTCAAGCTTGCCTGCCATAGATGTACTGCTGGGGTACCAGCTGAAGGA
CAGAAGAATCAACAGAGCATAGACAATAGAAAAACCAAGATATATTCTGGTTCATCAGAG
CCCTCTCCTGGTAAACAAATGTTTTATAGTCCTCAACAACCAAATACACAACCTATAACC
CCACAGAAACCAAACAATCAACACGATGTTAAACAGTCTCCACARCAKCATCAACAAAGG
AAACAGCAGCAACATCCACCATTGCCAGGGTCAAAGTTCACATCTCCCCCGCCTTCRGGG
TTGCCACnnnnnnnnnnnnGGTTGCCACCTGGGCAACACCCGATGAACTTCCCGCAGGGC
GGTCCCGTGAACATGAGTACCCCACCTCCGAACATGAGCGCCCCACCTCCAACCATGAGT
CAATCGGGACATAATATACCTCGGTGGCCAGCTGCGTCTCAGGGTCCTCCTCCAATGCCA
AGCTCGATTCCAGCTGCATCCACGAGTACGGGAGTGGTTCTTCTGAATCAATTGCAGCAG
CAGATCCAACAGCAGCAGCATCTAGGGTATATGAACCAGAGTTTACCTGCATCAATGCAG
ACACCTCAGGGACCTGTTCCTATCCCTCAGGCTCAGATTCCCCAAGGTGGGAACCAGAGA
CATTCACATGGTCTTGGTACTAATATCCAGATGCTTCAGCAAGGTGCATTTCCAGACCCC
CAAGGTATGCCTTCTCAACAAGTTCTAGGAAACATGGTTCCTCAAGCACCTAGTATTCCT
CCTTCACAAGCCTCCAATATGTCCTCTATGATGCAATCTAATAGCCAAACAAATCCTCAT
ATAATGTCAGGTGTGCCTGGACAGCAGATGATGCAGTCAGGAAATGTCCAAATGATGCAG
TACAGCTCAGCCGGAACCACTCCAGGACACCCTGTCCAAAGTTCTTCTCAATTCCTTCGC
AACCTACCAATATCTCTAGCACAGCAGATGGGTACCTCTATGAACTATCAGCAGCAGGAA
GATTTTGCCAACCAAATGGGACAGATGATGTTATCKGGTTCCGATCCCTGGCATCAATCA
GGGGTAGGGGTTACCCAGGCTGTAACAGCACCCATTTTTTCAACAGCTCAAGGAGTGAAC
CCCTCTGGACACAGGCAGGAGATGATGTCTGCTCCACCAAGCAACCCTGGGGTACAGTCA
TCCCAAGAAGATATGTCAGGTCAGCCTTCTTTCGCCCAATCTGCAGCGAGTGGAAGATTT
GTTCAGAATAGAATACCTGAAGCAGCACCCAAGCAAAGTTTCCAAAACAGCGATGATGCA
ATGCATGGTGTCAGCCAGTGGGGTGTGTCTCCTCAAGGTTCTGCCTGGCCTGACAAACTT
CCAGACTCCAACCAATTACCCACCACGTCTCCTCCATCCTTTCCCTCGCAAAATCAGAAC
CCTAATCAGTGGTCTGATGATGGTCGCAACATGAAGTCACCGGAAGCAGCGAGTGACACA
CCTTCTCAAGAGCCTTCAGCTTCAGGGTGGGGAGATGCTAACCAAGGACCGCAAGAATCA
TCCCAGCAAAGGTTAGGCACGGATGGATGGGGATCTTCTAATCCAAGTCCAGGTGTGGGT
AACTGGGGTGCAGAACCTCAGCCAACTGATAGTTGGAATGGCCATGCAACATCTTTTCCT
GGACATCAGACAGGCACAGTGCAACACAATTCTGCAGAGCATCCAGACATGGGTCCTCAA
GGGTTCCAGAATCAACCAAGAATGCCAAATCAGGTTTCAGCTCAAGCAAATGCTGTAAAG
GCTCCACCAAAAGACAAATATGTATTTGAAGAGAGYGCTAGTTCTGTGAGTGGATACCAG
AGGCCAAATGCGTACACTCTCCCTTCAAAGCACAAAGAAGGTTCTCCTGCAGCGGAGGGC
GTATCCTACAATGCCATGTCAGAACTTGGAAGCTACGGTATCGGTCCTGGCAACAGCTAT
GACAGCTCCTCATATGGAGGTGCATACACAGCCATAAGGGACGGAGGAGGCTATGGAGAT
TCTTTTCCGCCAGAAGGTCAGAAAGTRGGAAACTTTGTCTTGCTACCTGAGAACACACCA
CCCCAGAACTCTGCCTCCCCTGACCACTTTGAAATCAGTGCCATCAGAGATTGCTTCATG
GATGAGGAGGATACCTCCAGTTACGAAGTGAATGCTTATCAGAATCAGATGAGGTTTCGG
CAGCAGCATGGCCAGCCTAACTGGTCGCAGTTTGAGACGCAGAAGGAGAAGCAGGTCCCC
AGTGCCTTACATGGAAGGTCCCCGAGGGATACCAGCCAMAGAGGTCACGGTAGGGGAAGC
CTCCTTGTAACCAATCCCTGTACAGCCATGCCTCCGTTCCCTCCTGCCCATCCTCCAGGG
AGCAGGCAACCACCAATCAAGCAGAAATACCAACCAAGGAAC

>spal
ATKACACTTTCAGATGATCAAAACTCSAAGCAGCAACCAAAGAAACAACAGTATCCTCAG
AGGCAGCAGCAACAACAGCAGCAGCAGCCAGGCCAACAATGGCAGAACTCTGGTAGAGNT
ANNGAGTGGAGACAGAAGACAGATCCYAATATGAGGATGCCACAACAARGCATGCCAAAC
ATGCARAACAGACARCCTAATACTGCAGGAAAGAAACCCAGCCCACAAGGKGGRACAAAG
CCAGGCTTTTCTAACCTAACYAAAGATGAGCTGGAGAAAGAGTACCAGTGGCAAAAGTTC
AGYGTGGAGAGGAAAATAAAAAAGATTCTGAAATCGATGAAGACAAGTTCTGATGAGGAG
GTTATAAAGGAACTGCTTACCATCATCAAATATAATRCGTCCAAACTGGCCAACTTTCCR
TGGCCCAAGGAACAGTATGTTGTCTTGGAGAAGCTGATAGAACAYGCCATTTTGAACACA
GAMAACGAGGAATCACTTCAGAAGAGGGTYGCTACAATCATCAATTCATTACAAGATATG
CATCCGCAAGGRTTCAAGGAAGATTTGAAGAATGCCATACTACATGAGCAAGGAGAGTAY
ATTCAGGCGGNCNTCAGNGNAGANANNAAACTTCTTCTGGAGGTATACGCCCAGTGTCTG
GAGGAGTTTCTGGTCCTTACCCTGAGGGATAACGATGAGCACCTCAAGAAACAGGTCGTA
ACGTTGCTCAAAGAANANNNNNNNANCACTANNAnnnnnnnTGAAGCCAAGACTCTCCTA
GTTGATACACTCTTCAAGCTTGCCTGCTATAGATGTACTGCCGGGGTACCAGCTGAAGGA
CAGAAGACTCAACAGGGCTTAGACAATAGAGAAACCAAGATATATTCTGGWTCATCAGAG
CCCTCTCCTGGTAAAACAATGTCTTATARTCCTCAACAACCAAAGACACAACCTATAACC
CCACAGAAACCAAATAATCAACAMGATGTKAAACAGTCTCCACATCAGCATCAACAAAGG
AAACAGCAGCAGCATCCACCATTGTCAGGGTCAAAGTTCACGTCTCCCCCRCCATCRGGG
TTGTCRCAGGKTCAAGGGAGGTTGCCTCCTGGGCAACACCCGATGAACTTCCCRCAGGGC
GGTCCYGTGAACATGAGTACCCCACCTCCGAACATGAGTGCCCCACCTCCAACCATGAGT
CAATCAGGACATAATATACCTCGGTGGCCAGCCGCGTCTCAGGGCCCTCCWCCAATGCCG
AACTCGATTCCGGCTGCATCCACGAGTACGGGAGTGGTTCTTCTGAATCAAYTGCAGCAG
CAGATCCAACAGCAGCAGCACTTAGGGTATATGAACCAGAGTATACCTGCATCAATGCAG
GCACCTCAGGGATCTGTTCCTATCCCTCAGGCTCAGATTCCCCAAGGTGGGAGCCAGAGA
CATTCACATGGTCTTGGTGGTACTATGCAGATGCTTCAGCAAGGTGCGTTTCCAGACCCC
CAAGGTATGCCTTCTCAACAAGTTCTAGGGAACATGGTTCCTCAAGCACCTAGTATTCCT
CCATCACAAGCCTCCGGTATGTCCTCGATGATGCAATCCAATAGCCAAACAAATCCTCAT
ATATTGTCAGGTATGCCTGGACAGCAGATGATGCAGTCTGGAAATGTCCAAATGATGCAG
TACAGCTCAGCCGGAAGCACTCCAGGACACCCTGTCCAAAGTTCTTCTCAATTCCTTCGC
AACCTACCGATATCTCTAGCACAGCAGATGAGTACCYCTATGAACTTTCAGCAGCAGGAC
GATTTTGCCAACCAAATGGGACAAATGATGTTATCGGGTTCCGATCCCTGGCATCAATCA
GSGGTAGGGGTTACCCAGGCTGTAACAGCACCCATTTTTTCAACAGCTCAAGGCCTGAAC
CCCTCTGGACACAGGCAAGAGATGCTGTCTGCTCCACCAGGCAACCCTGGGGTACAGTCA
TCCCAAGAAGATATGTCAGGTCAGCCTTCTTTCGCCCAATCTGCAGCGAGTGGAAGATTT
GTTCAGAATAGAATACCTGAAGCAGCACCTAAGCAAAGTTTCCAAAACAGTGATGATGCA
ATGCATGGTCTTGGCCAGTGGGGTGCGTCTCCTCAAGGTTCTGCCTGGCCTGACAAACTT
CCAGACTCCAACCAATTACCCACCACGTCTCCTCCATCCTTTACCTCGCAGAATCAGAAC
TCTAATCAGTGGTCTGATGATGGKCGCAACGTGAAGTCACCGGAAGCAGCGAGTGAYGCA
CCTTCTCAAGAGCCTTCNNCTTCTGGGTGGGGAGATGCTAACCAAGGACCGCAAGAATCA
TCCCAGCAAAGGTTAGGAACGGATGGATGGGGATCTTCTAATCCAAGTCCAGGTGTGGGT
AACTGGGGTGCAGAACCTCAGCCAACTGATAGTTGGAATGGCCATGCAACATCCTTTCCT
GGACATCAGACAGGCGCAGTGCAACACAATTCTGCAGAGCATCCAGACATGGGTCCTCGA
GGCTTCCAGAATCAACCAAGAATGCCAAATCANNNNNNAGCNAAATCAANNGCTGTAAAG
GCTCCCCMAAWAGACAAATATGTATTTGAAGAGAGTGCTAGTTCTGTAAGTGGATACCAG
AGGCCAAATGCGTACACTCTCCCTTCRAAGCACAAAGAAGGTTCTCCTGCAGCGGAGGGY
GTRTCCTACAATGCCATGTCAGAACTAGGAAGCTAYGGTATCGGTCCTGGCAACAGCTAT
GACAACTCCTCRTAYGGAGGTGCATACACGGCCATAAGGGACGGAGGAGGCTACGGAGAT
TCTTTTCCGCCAGAAGGTCAGAAAGTGGGAAACTTTGTCTTGCTACCTGARAACACACCA
CCCCAGAACTCTGCCTCCCCTGACCACTTTGAAATCAGTGCCATYAGAGATTGCTTCATG
GATGACGAGGAAACCTCAAGTTACGAAGTGAATGCTTATCAGAATCAGATGAGGTTTCGG
CAGCAGCATGGCCAGCCTAAYTGGTCGCAGTTTGAGACGSRRAAGGAGAAGCAGGTCCCC
AGTGCCTTACATGCAAGGTCCCCRAGGGATMACAGCCAAAGAGGTCATGGAAGGGGSAGC
CTCCTTGTAACCAATCCCTGTACAGCCATGCCTCCGTTCCCTCCTGCCCATCCWCCAGGY
AGCAGGCAACCACCAATCAAGCAGAAATACCAACCAAGGAAC

>sfra
ATGACACTYTCAGATGATCAAAACCCCAAACAGCAACCAAAGAAACAACAGTATCCTCAG
AGACAACARCARCAGCARCMGCAKCAGCCAGGCCCACAATGGCAGAACTCGGGTAGAGAT
AACAACTGGAGACAGAAGACAGATCCCAATATGAGGATGCCACAACAAGGCATGCMAAAC
ATGCAAAACAGACAACCTAATACTGCAGGAAAGAAACCCAGCCCACAAGGTGCGACAAAG
CCAGGYTTTTCTAACCTAACCAAAGATGAGCTGGAGAAAGAGTACCAGTGGCAAAAGTTY
AGYGTGGAGAGGAAAATAAAGAAGATTTTGAAATCRATGAAGACGAGTACTGATGAGGAG
GTTATAAAGGAACTGCTTGTCATCATCAAATATAATCCGTCCAAACTAGCCAACTTTCCA
TGGCCCAAGGAACAGTATGTRGTCTTAGAGAAGCTGATAGAACATGCCATTTTAAACACA
GACAACGAGGGATCACTTCAAAAGAGGGTTGCTACAATCATCAATTCATTACAAGATATG
CATCCGCAAGGGTTCAAGGAAGATTTGAAGAATGCCATACTGCATGAGCAAGGAGAGTAY
ATTCAGNNNNNNNNNNNNNNNNNNNNNNNNNNNNNNNNNNNNNNNNNNNNNNNNNNNNNN
NNNNNNNNNNNNNNNNNNNNNNNNNNNNNNNNNNNNNNNNNNNNNNNNNNNNNNNNNNNN
NNNNNNNNNNNNNNNNNNNNNNNNNNNNNNNNNnnnnnnnnTGAAGCCAAGRCTCTCCTC
CTTGATACACTGTTTAAGCTTGCCTGCCAAAGATGTACTGCTGGGGTACCAGCTGAAGTA
CAGAAGAATCAACAGAGCCTAGACAATAGAGAAACCAAGATATATTCTGGTTTATCAGAG
CCCTCTCCTGGTAAAATTATGTCTTATAGTCCTCAACAACCAAAGACACAACnnnnnnnn
nnnnnnnnnnnnnnnnnnnnnnnnnnnnnnnnnnnnnnnnnnnnnnnnnnTCAACAAAGG
AAACAGCAGCAACACCCACCATTGCCAGGTTCAAAGTTCACGTCTCCCCCGYCATCAGGG
TTGGCACAAGTTCAAGGGAGATTGCCACCTGGGCAACACCCGATGAACTTCCCACAGGGC
AGTCCTGTGAACATGAGTGCCCCACCTCCGAACATGAGTGCCCCACCTCCGAACATGAGT
CAACCAGGACATAATATACCTCGGTGGCCAGTTGCGTCTCAGGGTCCTCCTCCAATGCCA
AGCTCGATTCCAGCTGCATCCACAAGTACAGGAGTGGTTCATCTGAATCAATTGCAGCAG
CAAATCCAACAGCAGCAGCAACTAGGTTATATGAACCAGAATATACCTGCATCAATGCAG
ACACCTCAAGGATCTGTTCCTATCCCTCAGGCTCAGATYTCCCAAGGTGGGAGCCAGAGA
CATTCTCATGGTCTTGGTGGTACTATCCAGATGCTTCAGCAAGGTGCATTTCCAGACTCC
CAAGGTATGCCTTCTCAACAAGTTCTAGGAAACTTGGTCCCYCAAGCACCTAGTATTCCT
CCATCACAAGCCTCCAGTATGTCATCCATGATGCAATCTAATAGCCAAACAAATCCTCAT
ATATTGTCAGGTGTGCCTGGACAGCAGATGATGCAGTCTGGAAATGTCCAAATGATGCAC
TACAGCTCAGCCGGAACCACTCCAGGACACCCTGTGCAAAGTTCTTCTCAATTCCTTCGC
AACCTACCAATGTCTTTAGCACAGCAAATGAGTACCTCTATGAACTATCAGCAGCAGGAA
GACTTYGCCAACCAAATGGAACAAATGATTTTATCGGGCTCAGATCCCTGGCATCATTCA
GGAGTAGGGGTTACCCAGGCTGTAACAGCWCCCATTTTTTCAACAGCTCAAGGAGTGAAC
CCCTCTGGACACAGGCAAGAGATGCTGTCTGCTCCACTAGGCAACCCTGGGGTACAGTCA
TCCCAAGAAGATATGTCAGGTCAGCCTTCTTTTGCCCAATCTGCAGCGAGTGGAAGATTT
GTTCAGAATAGAATGCCTGAAGCAGCACCTAATCAAGGTTTCCAAAACAGYGATGATGCA
ATGCATGGTCTTAGCCAGTGGGGTGTGTCGCCTCAAGGTTCTGCCTGGCCTGATAAACTT
CCAGACTCAAACCAATTACCCACCTCGTCTCCTCCATCCTTTACCTCGCCMAATCAGACC
CCTAATCAGTGGCCTGCTGATAGTCGCAGCGTACAGTCACCGGAAGCAGCGAGTGACACA
CCTTCTCAAGAGCCTTCAGCTTCAGGGTGGGGAGATGCTAGCCCAGGACCRCGAGAATCC
TCCCAGCAAAGGTTAGGAACGGATGGATGGGGAACTTCTAATCCAAGTCCAGGTATGGGT
AACTGGGGTACAGAAACCCAGCCAACTGATAGTTGGAATGGCCATGCAAAATCCTTTCCT
GGACCTCAGCCAGGTGCAGTGCAACACAATTCTGCAGAACATCCAGACACAGGTCCTCGA
GGGTTTCCAAATCAACCAAGAATGCCAAATCAGGCTTCGGCACATGCAAATGCTGTAAAG
ACTCCCTCAAAAGACAAATATGTATTTGAAGAGARTGCTAGTTCTGTAAGTCGGTACCAR
AGGCCAAATGCGTACACTCTCCCTTCAAAGCACAAAGAAGGTTCTCCTGCAGCAGAGGGT
GTGTCCTACAATGCCATGTCAGAACTTGGAAGCTATGGTATTGGTCCTGGCAACAGCTAT
AACAGCTCCTCATATGGAGGTGCATACACGGCCATAAGGGACGGAGGAGGCTATGGAGAT
WCTTTTCAGTCAGAAGGTCAGAAAGTGGGAAACTTTGTCTTGCTACCTGAGAACACAYCA
TCCCAGAACTCRGCCTCCCCTGACCACTTTGAAATCAGTGCCATTAGAGATTGCTTCGTG
GATGACGAGGACATTTCAAGTTACGAACTGAATGCTTATCAGAATCAGATGAAGCATCGG
CAGGAGCATGGCCGGCCTAACTGGTCGCAGTTTGAGACGCAAAAGGAGAAGCAGGTCCCC
AGTGCCTTAAACGCAAGGAACCCAAGGGATAACAGCCAAAGAAGTCATGGGAGGGGAAGC
CTCCTTGTAACGAATCCCTGTACAGCCATGCCTCCGTTCCCTGCTGCCCATCCACCAGGG
AGCAGGCAACCACCAATCAAGCAAAAATACCCGCCAAGGAAC

>afraSS
ATGACACTTTCAGATGATCAAAATCCCAAGCAGCAACCAAAGAAACAACAGTATCCTCAG
AGGCAACAACAACARCARCARCAGCAGCCTGGCCAACAATGGCAGAACTCGGGTAGAGAT
AACAACTGGAGACAGAAGACAGATCCCAATATGAGGATGCCACAACAAGGCATGCCAAAC
ATGCTAAACAGACAACCTAATACTGCAGGAAAGAAACCCAGCCAACAAGGGGGRACAAAG
CCAGGCTTTTCTAACCTAACCAAAGACGAGCTGGAGAAAGAGTACCAGTGGCAAAAGTTC
AGTGTGGAGAGGAAAATAAAAAAGATTCTGAAATCGATGAAGACRAGTTCTGATGAGGAG
GTTATAAAGGAACTGCTTACCATCATCAAATATAATGCGTCCAAACTGGCCAACTTYCCR
TGGCCCAAGGAGCAGTAYGTGGTCTTAGAGAAGCTGATAGAGCATGCCATTTTRAACACA
GACAAYGAGGAATCACTTCAGAAGAGGGTTGCTACAATCATCAATTCATTACAAGATATG
CATCCGCAAGGGTTCAAGGAAGATCTGAAGAATGCCATACTACATGAGCAAGGAGAGTAY
ATTCAGGCCGCCATCAGTGAAGATAGCAAGCTTCTTCTGGAGGTATACGCCCAGTGTCTA
GAGGAGTTTCTGGTCCTTACCCTGAGGGATAATGATGAGCACCTCAAGAAACAGGTCGTC
ACGTTGCTGAANNNNNNNNNNNNNNNNNNNNNNNNNNNNNNTGAAGCCAAGACTCTCCTA
GTTGATACACTCTTCAAGCTTGCCTGCCATAGATGTACTGCTGGGGTACCAGCTGAAGTA
CAGAAGAATCAACAGAGCATAGACAATAGAGAAACCAAGATATATTCTGGTTCATCAGAG
CCCTCTCCTGGTAAACAAATGTCTTATAATCCTCAACAACCAAAGACACAACCTATAACC
CCAAAGAAACCAAACAATCAACACGATGTTAAACAGTCTCCACATCAGCATCAACAAAGG
AAACAGCAGCAGCANCCACCCACNNCAGGGTCAAAGTTCACGTCTCCCCCGCCATCGGGG
ATGGCACAAGTTCAAGGGAGGTTGCCACCTGGGCAACACCCGATGAACTTCCCGCAGGGC
GGTCCTGTTAAYATGRGTRCCCCACCTCCGAACATGRGTGCCCCACCTCCRAMCATGAGT
CAATCGGGACATAATATACCTCGGTGGCCAGCTGCGTCTCAGGGTCCTCCTCCAATGCCA
AGCTCGATTCCAGCTGCATCCACGAGTACGGGAGTGGTTCTTCTGAATCAATTGCAGCAG
CAGATCCAACAGCAGCAGCACTTAGGGTATATGAACCAGAGTATACCTGCATCAATGCAG
ACACCTCAGGGACCTGTTCCTATCCCTCAGGCTCAGATTCCCCAAGGTGGGAGCCAGAGA
CATTCACATGGTCTTGGTGGTACTATGCAGATGCTTCAGCAAGGTGCGTTTCCAGACTCT
CAAGGTATGCCTTCTCAACAAGTTCTAGGGAACATGGTTCCTCAAGCACCTAGTATTCCT
CCATCACAAGCCTCCAGTATGTCCTCTATGATGCAATCTAATAGCCAAACAAATCCTCAT
ATATTGTCAGGTGTGCCTGGACAGCAGATGATGCAGTCTGGAAATGTCCAAATGATGCAG
TACAGCTCAGCCGGAACCACTCCAGGACACCCTGTCCAAAGTTCTTCTCAATTCCTTCGC
AACCTACCAATATCTGTAGCACAGCAGATGAGTACCTCTATGAACTATCATCAGCAGGAA
GATTTTGCCAACCAAATGGGACAAATGATGTTATCGGGTTCGGATCCCTGGCATCAATCA
GGGGTAGGGGTTACCCAGGCTGTAACAGCACCCATTTTTTCAACAGCTCAAGRCGTGAAC
CCCTCTGGACACAGGCAAGAGATGATGTCTGCTCCACCAGGCAACCCTGGGGTACAGTCA
TCCCAAGAAGATATGTCAGGTCAGCCTTCTTTCGCCCAATCTGCAGCAAGTGGAAGATTT
GTTCAGAATAGAATACCTGAAGCAGCACCCAAGCAAAGTTTCCAAAACAGCGATGATGCA
ATGCATGGTGTTAGCCAGTGGGGTGCGTCTCCTCAAGGTTCTGCCTGGCCTGACAAACTT
CCAGACTCCAACCAATTACCCACCAYGTCTCCTCCATCCTTTCCCTCGCAAATTCAGAAC
CCTAATCAGTGGTCTGCTGATGGTCGCAGCGTGAAGTCACCGGAAGCAGCGATTGACACA
CCTCCTCAGGAGCCTTCAGCTTCAGGGTGGGGAGATGCTAACCAAGGACCGCAAGAATCA
TCCCAGCAAAGGTTAGGAACGGACGGATGGGGATCTTCTRATCCAAGTCCAGGTGTGGGT
AGCTGGGGTGCAGAACCTCAGCCAACTGATAGTTGGAATGGCCATGCAACATCCTTTCCT
GGACATCAGGCAGGCGCAGCGCAACACAATTCTGCAGAGCATCCAGACATGGGTCCTCGA
GGGTTCCAGAATCAACCAAGAATGCCAAATCAGGTTTCGGCTCAAGCAAATGCTGTAAAG
GCTCCCCCAAAAGACAAATATGTATTTGAAGAGAGTGCTAGTTCTGTAAGTGGATACCAG
AGGCCMAATGCGTACACTCTCCCTTCAAAGCACAAAGAAGGTTCTCCTGCTGCAGAGGGC
GTGTCATACAATGCCATGTCAGAACTTGGAAGCTATGGTATCGGTCCTGGCAACAGCTAT
GACAACTCCTCATATGGAGGTGCATACACGGCCATAAGGGACGGAGGAGGCTATGGAGAT
TCTTTTCCGCCAGAAGGTCAGAAAGTGGGAAACTTTGTCTTGCTACCTGAGAACACACCA
CCCCAGAACTCTGCCTCCCCTGACCACTTTGAAATCAGTGCCATTCGAGATTGCTTCATG
GATGAGGAGGAGATCTCGAGTTACGAAGGGAATGCTTATCAGAATCAGATGAGGTTTCGG
CAGCTGCATGGCCAGCCTAACTGGTCGCAGTTTGAGACGCAGAAGGAGAAGCAGGTCCCC
AGTGCCTTACATGGAAGGTCCCCAAGGGATAACARCCAAAGAGGTCATGGGAGGGGAAGC
CTCCTTGTAACCAATCCCTGTACAGCCATGCCTCCGTTCCCTCCTGCCCATCCTCCAGGC
AGCAGGCAACCACCAATCAAGCAGAAATACCAACCAAGGAAC

>hpul
ATGACACTTTCAGATGATCAAAACCCCAAGCAGCAAACAAAGAAACAACAGTATCCTCAG
AGGCAGCAGCAGCAGCMGCCGCATCAGCCAGGCCAACAGTGGCAGAACTCTGGTAGAGAT
AACAAGTGGAGACAGAAGACAGATCCCAATATGAGGATGCCACAACAAGGCATGCCAAAC
ATGCAGAACAGACAACCTAATTCTGCAGGAAAGAAATCCAGCCCACAAGGTGCGACAAAG
CCAGGCTTTTCTAACCTAACCAAAGATGAGCTGGAGAAAGAGTACCAGTGGCAAAAGTTT
AGTGTGGAGAGGAAAATAAAAAAGATTCTGAAATCGATGAAGACGAGTTCTGATGAGGAG
GTTATAAAGGAACTGCTTACCATTATCAAATATAATGCGTCCAAACTGGCCAACTTTCCA
TGGCCCAAGGAACAGTATGTGGTCTTGGAGAAGCTSATAGAACATGCCATTTTAAACACA
GAAAACGAGGTATCGCTTCAAAAGAGGGTYGCTACAATCATCAATTCATTACAAGATATG
CATCCGCAAGGGTTCAAGGARGATTTGAAGAATGCCATACTACATGAGCAAGGAGAGTAT
ATTCAGNNNNNNNNNNNNNNNNNNNNNNNNNNNNNNNNNNNNNNNNNNNNNNNNNNNNNN
NNNNNNNNNNNNNNNNNNNNNNNNAGGGATAANNNCGNGCACCNCANGANANNNGNNNNN
NNNTTGNNCANANANNNNANNCTTAGNNCTACAAGACCAATTGAAGCCAAGACTCTCCTA
GTYGATACACTGTTCAAGCTTGCCTGCCATAGATGTACTGCTGTGGTACCAGCTGAAGTA
CAGATGAATCCACAGAGCATAGACAATAGAGAAAACAAGATATATTCTGGTTCRTCAGAG
CCCTCTCCTGGTAAGACAATGTCTTACAGTCCTCAACAACCAAAGACACAACCTATAAGC
CCACACAAACCAAACAATCAACAAGATGTTAAACAGTCTCCACAACAGCATCAACAGAGG
AAACAGCAGCAACACCCACCTATGCCAGGTTCAAAGTTCACGTCTCCCCCGCCATCAGGG
TTGGCACARGTTCAAGGGAGGTTGCCACCTGGGCAACACCAGATGAACTTCCCGCAGGGC
GGTCCTGTGAACATGAGCACCCCACCTCCGAACATGAGCRCCCCACCTCCGAACATGAGT
CAAACAGGGCATAATATACCTCGKTGGCCAGTTGCGTCTCAGGGTCCTCCTCCAATGCCA
AGCTCGATCCCAGCTGCATCCACAAGTACGGGAGTGGTTCCTCTRAATCAATTGCAGCAG
CAGATCCAACAGCAGCAGCAACTAGGGTATATGAACCAGAGTATACCTGCATCRATGCAG
ACACCTCAGGGTTCTGTTCCTATCCCTCAGGCTSAGATTTCCCAAGGTGGGAACCAGAAA
CATTCACATGGTCTTGGTACTACTRTCCAGATGCTTCAKSAAGGWGCATTTCTAGACTCC
CAAGGTATGCCTTCTCAACAAGTTCTAGGGAACATGGTTCCTCAAGCACCTAGTATTCCT
CCATCACAAGCCTCCGGTATGTCCTCTATGATGCAATCTAATAGCCAACCAAATCCTCAT
ATATTGTCAGGTGTACCTGGACAGCAGATGATGCAGTCTGGAAATGTCCAAATGATGCAG
TACAGCTCTGCGGGAACCACTCCAGGACACCCTGTCCAAAGTTCTTCTCAATTCCTTCGC
AACCTACCAATATCTCTAGCACAGCAGATGAGTACCTCTATGAACTATCAGCAGCAGGAA
GACTTTGCCAACCAAATGGGACAAATGATGTTATCAGGTTCTGACCCATGGCATCATTCA
GGAGTAGGGGTTACCCAAGCTGTAACAGCACCCATTTTTTCAACAGCTCAAGGAGGGAAT
CCCTCTGGACACGGGCAAGAGATGMTGTCTGCCCCACCAGGCAACCCTGGTGTACAGTCA
TCCCAAGAAGATATGTTAGGTCAGCCTTCTTTTGCCCAATCTGCAGCGAGTGGAAGATTT
GTTCAGAATAGAATACCTGAAGCAGCACCTAAGCAAAGTTTCCAAAACAGCGATGATGCA
ATGCATGGTCTCAGCCAGTGGGGTGCGTCTCCTCAAGGTTCTGCCTGGCCTGACAAACTT
CCAGAATCCAACCAATTAYCTACCACGTCTCCCCCATCCTTTACCTCGCAAAATCAGAAY
CCTAATCAATGGTCTGCTGATGGTCGCAACGTGAAGTCACCGGAAGCAGCGAGTGACACA
TCTTCTCAAGAGCCTTCNNCTTCTGGGTGGGGAGATGCTAACCAAGGACTGCAAGAATCA
TCCCAGCAAAGGTTAGGAACGGATGGATGGGGATCTTCTAATCCAAGCCCAGGTGYGGGT
AACTGGGGTGCAGAACCTCAGCCAACTGATAGTTGGAATGGCMATGCAACATCCTTTCCT
GGACATCAGGCAGGCGCAGTGCAACACAATTCTGCAGAGCATCCAGACATGGGTCCTCGA
GGGTACCAGAATCAACCAAGATTGCCAAATCANNNNNNNNNTCAAGCAAATGCTGTAAAG
GCTGCCCCAAAAGACAAATATGTATTTGAAGAGAGTGCTAGTTCTGTAAGTGGATACCAG
AGGCCWAATGCGTACACTCTCCCTTCAAAGCACAAAGAAGGTTCTCCTGCAGCAGAGGGT
GTGTCCTACAATGCCATGTCAGAACTTGGAAGCTACGGTATTGGTCCTGGCAACAGCTAT
GAAAGCTCTTCATATGGAGGTGCATACACTGCCATAAGGGACGGAGGAGGCTATGGAGAT
ACTTTTCCTCCAGAAGGTCAGAAAGTGGGAAACTTTGTCATGYTACCTGAGAACACACCA
TCCCAGAACTCGGCCTCCCCTGACCACTTTGAAATCAGTGCCATTMGAGATTGCTTCATG
GATGAGGAGGAAATCTCAAGTTACGAAGTGAATGCTTATCAGAATCAGATGAGGCATCGG
CAGCAGCACGGCAGGCCTAACTGGTCGCAGTTTGAGACRCAGAAGGAGAAGCAGGTCCCC
AGTGCCTTACATKCAAGGTCCCCAAGGGATAACAGCCAAAGAGGTCATGGGAGGGGAAGC
CTCCTTGTAACCAATCCCTGTACAGCCATGCCTCCGTTCCCTCCTGCTCACCCACCAGGC
AGCAGACAACCACCAATCAAGCAAAAATACCAACCAAGGAAC

>snud
ATGACACTTTCAGATGATCAAAACCCCAAGCAGCAACCAAAGAAACAACAGTATCCTCAG
AGACAACAGCAGCAGCAGCCGCATCAGCCAGGCCCACAATGGCAGAACTCAGGTAGAGAT
AACAACTGGAGACAGAAGACAGATCCCAACATGAGGATGCCACAACAAGGCATGCCAAAC
ATGCAAAACAGACAATCTAATACTGCAGGAAAGAAACCCACCCCACAAGGTGCGACAAAG
CCAGGCTTCTCTAACCTAACCAAAGATGAGCTGGAGAAAGAGTACCAGTGGCAAAAGTTT
AGTGTGGAGAGGAAAATAAAAAAGATTCTGAAATCGATGAAGACAAGTACTGATGAGGAG
GTTATAAAGGAACTGCTTGTCATCATCAAAACAAATGCGTCCAAACTGGCCAACTTTCCA
TGGCCCAAGGAACAGTATGTGGTCTTAGAGAAGCTGATAGAACATGCCATTTTAAACACA
GAGAATGAGGGATCACTTCAAAAGAGGGTTGCTACAATCATCAATTCATTACAAGATATG
CATCCGCAAGGGTTCAAGGAAGATCTGAAGAATGCCATACTGCATGAGCAAGGAGAGTAC
ATTCAGGCCGCCATCAGTGAAGATAGCAAACTTCTTCTCGAGGTATACGCCCAGTGTCTG
GAGGAGTTTTTGATCCTTACCCTGAGGGATAGTGATGAGAACCTCAAGAAACAGGTCGTA
ACGTTGCTGAAAGAAGAGATNNNNNNNNNNNNNNNNNNNnnTGAAGCCAAGACTCTCCTC
CTTGATACACTGTTCAAGCTTGCCTGCCAAAGATGTACTGCTGGGGTACCAGCTGAAGTA
CAGAAGAATCAACAGAGCCTAGACAATAGAGAAACCAAGATATATTCTGGTTTATCAGAG
CCCTCTCCTGGTAAAATGATGTCTTATAGTCCTCAACAACCAAAGACACAACCTATAAGC
CAACAGAAACCAAATAATCAAAAAGATGTAAAACAGTCTCCACAACAGCATCAACAAAGG
AAACAGCAGCAACACCCACCATTGCCAGGTTCAAAGTTCACGTCTCCCCCGCCATCAGGG
TTGGCACAAATTCAAGGGAGGTTGCCACCTGGGCAACACCCAATGAACTTCCCACAGGGC
AGTCCTGTGGACATGAGTGCACCACCTCCGAACATGAGTGCACCACCTCCGAACATGAGT
CAACCAGGACATAATATACCTCGGTGGCCAGTTGCGTCTCAGGGTCCTCCTCCAATGCCA
AGCTCGATTCCAGCTGCATCCACAAGTACAGGAGTGGTTCTTCTGAATCAATTGCAGCAG
CAAATCCAACAGCAGCAGCAACTAGGGTATATGAACCAGAGTATACCTGCATCAATGCAG
ACACCTCAAGGATCTGTTCCTGTCCCTCGGGCTCAGATTTCCCAAGGTGGGAGCCAGAGA
CATTCTCATGGTCTTGGTGGTACTATTCAGATGCTTCAGCAAGGTGCATTTCCAGACTCC
CAAGGTATGCCTTCTCAACAAGTTCTAGGAAACATGGTCCCTCAAGCACCTAGTATTCCT
CCATCACAAGCCTCCAGTATGTCATCTATGATGCAATCTAATAGCCAAACAAATCCTCAT
ATAATGTCAGGTGTGCCTGGACAGCAGATGATGCAGTCTGGAAATGTCCAAATGATGCAG
TACAGCTCAGCCGGAACCACTGCAGGACACCCTGTGCAAAGTTCTTCTCAATTCCTTGGC
AACCTACCAATGTCTTTAGCACAGCAGATGAGTACCTCTATGAACTATCAGCAGCAGGAA
GACTTTGCCAACCAAATGGGACAAATGATTTTATCAGGCTCCGATCCCTGGCATCATTCA
GGAGTAGGGGTTACCCAGGCTGTAACAGCACCCATTTTTTCAACAGCTCAAGGAGTGAAC
CCCTCTGGACACAGGCAAGAGATGCTGTCTGCTCCACCAGGCAACCATGGGGTACAGTCA
TCCCAAGAAGATATGTCAGGTCAGCCTTCTTTTGCCCAATCTGCAGCAAGTGGAAGATTT
GTTCAGAATAGAATACCTGAAGCAGCACCTAATCAAGGTTTCCAAAATAGCGATGATGCA
ATGCATGGTCTTAGCCAGTGGGGTATGTCGCCTCAAGGTTCTGCCTGGCCTGATAAACTT
CCAGACTCCAACCAATTACCCACCTCGTCTCCTCCATCCTTTACCTCGCCAAATCARACC
CCTGATCAGTGGCCTGCTGATAGTCGCAGCGTACAGTCACCGGAAGCAGCGAGTGACACA
CCTTCTCAAGAGCCCTCAGCNTCAGGGTGGGGAGATGCTAGCCCAGGACCGCGAGAATCC
TCCCAGCAAAGGTTAGGAACGGATGGATGGGGAACTTCTAATCCAAGTCCAGGTATGGGT
AACTGGGGTACAGAGCCCCAGCCAACTGATAGTTGGAATGGCCATGTAAAATCCTTTCCT
GGACCTCAGCCAGGTGCAGTGCATCACAATTCTGCAGAACATCCAAACACAGGTCCTCGA
GGGTTTCCAAATCAACCAAGAATGCCAAATCAGGCTTCGGCACATGCAAATGCTGTAAAG
ACTCCCTCAAAAGACAAATATGTATTTGAAGAGAGTGCTAGTTCTGTAAGTCGGTACCAA
AGGCCAAATGCGTACACTCTCCCTTCAAAGCACAAAGAAGGTTCTCCTGCAGCAGAGGGT
GTGTCCTACAATGCCATGTCAGAACTTGGAAGTTATGGTATTGGTCCTGGCAACAGCTAT
GACAGCTCCTCATATGGAGGTGCATACACGGCCATAAGGGACGGAGGAGGCTATGGAGAT
TCTTTTCAGTCAGAAGGTCAGAAAGTGGGAAACTTTGTCTTGCTACCTGAGAACACACCA
TCCCAGAACTCGGCCTCCCCTGACCACTTTGAAATCAGTGCCATTAGAGATTGCTTTGTG
GATGACGAGGACATTTCAAGTTACGAACTGAATGCTTATCAGAATCAGATGAAGCATCGG
CAAGAGCATGGCCGGCCTAACTGGTCGCAGTTTGAGACGCAAAAGGAGAAGCAGGTCCCC
AGTGCCTTAAACGCAAGGAACCCAAGGGATAACAGCCAAAGAAGTCATGGGAGGGGAAGC
CTCCTTGTAACGAATCCCTGTACAGCCATGCCTCCGTTCCCTGCTGCCCATCCACCAGGG
AGCAGGCAACCACCAATCAAGCAAAAATACCCACCAAGGAAC

>sintSS
ATTACRCTTTCAGATGATCAAAACCYGAAGCARCAACCAAAGAAACAACAGTATCCTCAG
AGGCAACAGCAACAGCAGCAACAGCAGCCAGGCCAACAATGGCAGAACTCKGGTAGAGNT
AGAGAGTGGAGACAGAAGACRGATCCCAATATGAGGATGCCACAACAAGGCATGCCAAAC
ATGCAAAACAGRCAACCTAATRCTGCAGGAAAGAAACCCAGCCCRCAAGGTGGAACAAAG
CCAGGCTTTTCTAACCTAACCAAAGATGAGCTGGAGAAAGARTACCAGTGGCAAAAGTTC
AGTGTGGAGAGGAAAATAAAAAAGATTCTGAAATCGATGAAGACGAGTTCTGATGAGGAG
GTTATAAAGGAACTGCTTACCATTATCAAATATAATGCGTCCAAACTGGCCAACTTTCCG
TGGCCCAAGGAACAGTATGTGGTGTTAGAGAAGCTGATAGAACATGCCATYTTGAACACA
GACAACGAGGAATCACTTCAGAAGAGGGTWGCTACAATCATCAATTCATTACAAGATATG
CATCCGCAAGGGTTCAAGGAAGATTTGAAGAATGCCATACTACATGAGCAAGGAGAGTAY
ATTCAGGCCGCCATCAGTGAAGATAGCAAGCTTCTTCTGGAGGTATACGCCCAGTGTCTG
GAGGAGTTTCTGGTCCTTACCCTGAGGGATAATGATGAGCATCTCnnnnnnnnnnnnnnn
nnnnnnnnnnnnnnnnnnnnnnnnnnnnnnnnnnnnnnnnnTGAAGCCAAGTCTCTCCTA
GTTGATACACTCTTCAAGCTTGCCTGCCATAGCTGTACTGCTGGGGTACCAGCTGAAGTA
CAGAAGAGTCAACAGAGCATAGACAATAGAGAAACCAAGATATATTCTGGTTCATCAGAT
CCCTCTCCTGGTAAAACAATGTCTTATAATCCTCAACAACCAAAGACACAACCTATAACC
TTACAGAAACCAAACAATCAACACGATGTTAAACAGTCTCCACAGCAGCATCAACAAAGG
AARCAGCAGCAACAACCACCATTGCCAGGTTCAAAGTTCACGTCTCCCCCGCCATCAGGG
CTGGCACAGGGTCAAGGGAGGTTGCCACCTGGGCAACACCCGATGAACTTCCCGCAGGGC
GGTCCCGTGAACATGAGTACCCCACCTCCAAACATGAGCGCTCCACCTCCAACCATGAGT
CAATCAGGACATAATATACCTCGGTGGCCAGCTGCATCTCAGTGTCCTCCTCCAATGCCA
AGCTCGATTCCAGCTGCATCCACGAGTACAGGAGTGGTTCTTCTGAATCAATTGCAGCAG
CAGATCCAACAGCAGCAGCAACTAGGGTATATGAACCAGAGTATACCNNCANNNATGCAG
ACACCTCAGGGATCTGTTCCTATCCCTCAGGCTCAGATTCCCCAAGGTGGGAGCCAGAGA
CATTCACATGGTCATGGTGCTTCTATCCAGATGCTTCAGCAAGGTGCGTTCTCAGATCCC
CAAGGTATGCCTTCTCAACAAGTTCTAGGGAACATGGTTCCTCAAGCACCTAGTATTCCT
CCATCACAAGCCTCAAGTATGTCCTCTATGATGCAATCTAATAGCCAAACAAATCCTCAT
ATATTGTCAGGTGTGCCTGGACAGCAGATGATGCAGTCTGGGAATGTCCAAATGATGCAG
TACAGCTCAGCCGGAACCACTCCAGGACACCCTGTCCAAAGTTCTTCTCAATTCCTTCGC
AACCTACCAATATCTCTAGCACAGCAGATGAGTACCCCTATGAACTATCAGCAGCAGGAA
GATTTTGCCAACCAAATGGGACAAATGATGTTATCAGGTTCCGATCCCTGGCATCAATCA
GGGGTAGGGGTTACCCAGGCTGTAACAGCACCCATTTTTTCAACAGCTCAAGGCGTGAAC
CCCTCTGGACCTAGGCAAGAGATGATGTCTGCTCCACCAGGCAACCCTGGGGTACAGTCA
TCCCAAGAAGATATGTCAGGTCAGCCTTCTTTCGCCCAATCTGCAGCGAGTGGAAGATTT
GTTCAGAATAGAATACCTGAAGCAGCACCCAAGCAAAGTTTCCAAAACAGCGATGATGCA
ATGCATGGTGTTAGCCAGTGGGGTGTGTCTCCTCAAGGTTCTGCCTGGCCTGACAAACTT
CCAGACTCCAACCAATTACCCACCACATCTCCACCATCCTTTCCCTCGCAAAATCAGAAC
CCTAATCAGTGGTCTGCTGATGGTCGCAGCGTGAAGTCCCCGGAAGCAGTGAGTGACACA
CCTTCTCAAGAGCCTTCAGCTTCAGGGTGGGGAGATGCTAACCAAGGACCGCAAGAATCA
TCCCAGCAAAGGTTAGGAACGGATGGATGGGGATCTTCTAATCCAAGTCCAGGTGTGGGG
AACTGGGGTGCAGAACCTCAGCCGACTGATAGTTGGAATGGCCATGCAACATCCTTTCCT
GGACATCAGGCAGGCGCAGCGCAACACAATTCTGCAGAGCATCCAGACATGGGTCCTCGA
GGGTTCCAGAATCAACCAAGAATGCCAAANCNNNNNNNNNNNCAAGCAAATGCTGTAAAG
GCTCCCCCAAAAGACAAATATGTATTTGAAGAGAGTGCTAGTTCTGTAAGTGGATACCAG
AGGCCTAATGCATACACTCTCCCTTCAAAGCACAAAGAAGGTTCTCCTGCAGCAGAAGGC
GTGTCCTACAATGCCATGTCAGAACTAGGAAGCTACGGTATCGGCCCTGGCAACAGCTAT
GAAACCTCCTCATATGGAGGTGCGTACACGGCCATAAGGGACGGAGGAGGCTATGGAGAT
TCTTTTCCGCCAGAAGGTCAGAAAGTGGGAAACTTTGTCTTGCTACCTGAGAACACACCA
CCCCAGAACTCGGCCTCGCCTGACCACTTTGAAATCAGTGCCATTAGAGATTGCTTCATG
GATGAGGAGGAACTCTCAAGTTACGAAGGGAATGCTTATCAGAATCAGATGAGGTTTCGG
CAGCAGCATGGCCAGCCTAACTGGTCACAGTTTGAGACGGGAAAGGAGAAGCAGGTCCCC
AGTGCCTTACATGCAAGGTCCCCAAGGGATCACAGCCAAAGAGGTCATGGGAGGGGAAGC
CTCCTTGTAACCAATCCCTGTACAGCCATGCCTCCGTTCCCTCCTGCCCATCCACCAGGC
AGCAGGCAACCACCAATCAAGCAGAAATACCAACCAAGGAAC

>sprp
ATGACACTTTCAGATGATCAAAACCCCAAGCAACAACCAAAGAAACAACAGTATCCTCAG
AGRCARCAGCARCAGCAGCARCAGCAGCCAGGCCAACAATGGCAGAACTCTGGTAGAGAT
AACAACTGGAGACAGAAGACMGATCCTAATATGAGGATGCCACAACAAGGCATGCCAAAC
RTGCARAACAGACAACCTAATACTACAGGAAAGAAACCCAGCCCACAAGGTGGAACAAAG
TCAGGCTTTTCTAACCTAACCAAAGATGAGCTGGAGAAAGAGTACCAGTGGCAAAAGTTC
AGTGTGGAGAGGAAAATAAAAAAGAKTCTGAAATCGATGAAGACRAGTTCTGATGAGGAG
GTTATAAAGGAACTGCTTACCATCATTAAATATAATCCGTCCAAACTGGCCAACTTTCCG
TGGCCCAAGGAACAGTATGTTGTCTTGGAGAAGCTAATAGAACATGCCATTTTGAACGTA
GACAATGAGGAATCACTTCAGAAGAGGGTTGCTACAATCATCAATTCATTGCAAGATATG
CATCCACAAGGATTCAAGGAAGATCTGAAGAATGCCATACTGCATGAGCAAGGAGAGTAT
ATTCAGGCGGCCATCAGTGAAGATAGCAAACTTCTTCTGGAGGTATACGCTCAGTGCTTG
GAGGAGTTTTTGGTCCTGAACCTGAGGGATAATGATGAGCACCTCAAGAAACAGGTCGTA
ACGTTGCTGAAGGAAGAGATTCTTAGTACTACAAGACCAATTGAAGCCAAGACTCTCCTG
CTTGATACACTGTTCAAGCTTGCCTGCCATAGTTGTACTTCAAGGGTACCAGCTGAAGCT
CAGAAGAATCAACAGGGCCTAGACAATAGAGAAACCAAGATATATTCTGGTTCATCAGAG
CCCTCTCCTGGTAAAACAATGTCTTATAATCCTCAACAACCAAAGACACAACCTATAACC
CCACAGAAACCAAACAATCAACACGATGTTAAACAGTCTCCACAGCAGCATCAACAAAGG
AAACAGCAGCAACATCCACCATTGTCAGGGTCAAAGTTCACGTCTCCCCCGCCGTCAGGG
TTGTCACAGGTTCAAGGGAGGTTCCAACCTGGGCAACATCCGATGAACTTCCCGCAGGGC
GGTCCTGTAAACATGAGTACCCCACCTCCGAACATGAATGCTCCACCTCCAACCATGAGT
CAATCAGGACATAATATACCTCGGTGGCCAGCTGCATCTCAGGGTCCTCCTCCAATGCCA
AGCTCGATTCCAGCTGCATCCACGAGTACGGGAGTGGTTCTTCTGAATCAATTGCAGCAG
CAGATACAACAGCAGCAGCAACTAGGGTATATGAACCAGAGTATACCTGCATCGATGCAG
ACACCTCAGGGACCTGTTCCTATCCCTCAGGCTCAGATTCCCCAAGGTGGGAGCCAGAGA
CATTCACATGGTCTTGGTGCTTCTATCCAGATGCTTCAGCAAGGTGCATTTCCAGACCCC
CAAGGTATGCCTTCTCAACAAGTTCTAGGGAACATGGTTCCTCAAGCACCTAGTATTCCT
CCATCACAAGCCTCCGGTATGTCCTCTATGATGCAATCTAATAGCCAAACAAATCCTCAT
ATAATGTCAGGTGTGCCTGGACAGCAGATGATGCAGTCTGGTAATGTCCAAATGATGCAG
TACAGCTCAGCCGGAACCACTCCAGGACACCCTGTCCAAAGTTCTTCTCAATTCCTTCGC
AACCTACCAATGTCTGTAGCACCGCAGATGAGTACCTCTATGAACTATCAGCAGCAGGAA
GATTTTGCCAACCAAATGGGACAAATGATGTTATCGGGTTCTGATCCCTGGCATCAATCA
GGGGTAGGGGTTACCCAGGCTGTAACAGCACCCATTTTTTCAACAGCTCAAGGCRTGAAC
CCTTCTGGACAMAGGCAAGAGATGCTGTCTGCTCCACCAGGCAACCCTGAGGTACAGTCA
TCCCAAGAAGATATGTCAGGTCAGCCGTCTTTCGCCCAATCTGCAGCGAGTGGAAGATTT
GTCCAGAATAGAATACCTGAAGCAGCACCTAAGCAAAGTTTCCAAAACAGCGATGATGCA
ATGCATGGTGTTAGCCAGTGGGGTGTGTCTCCTCAAGGTTCTGCCTGGCCTGACAAACTT
CCAGACTCCAACCAATTACCCACCACGTCTCCTCCATCCTTTACCTCGCAAAATCAGAAC
CCTAATCAGTGGTCTGCTGATGGTCGCAACGTAAAGTCACCGGAAGCAGTGAGTGACACA
CCTTCTCAAGAGCCTTCAGCTTCAGGGTGGGGAGATGCTAACCAAGGACCGCAAGAATCA
TCCCARCAAAGGTTAGGAACGGATGGATGGGGATCTTCTAATCCAAGTCCAGGTGTGGGT
AACTGGGGTGCAGAACCTCAGCCAACYGATAGTTGGAAYGGCCATGCAACATCCTTTCCT
GGACATCAGACAGGYGCAGTGCAACACARTTCTGCAGAGCATCCAGACATGGGTCCTCGA
GGSTTCCMGAATCAACCAAGRATGCCAAATCAGGTTTCGGCTCAAGCAAATGCTKTAAAG
GCTCCCCCAAAAGACAAATATGTATTTGAAGAGAGTGCTAGTTCTGTRAGTGGATACCAG
AGGCCAAATGYGTACACTCTCCCTTCAAAGCACAAAGAAGGTTCTCCTGCAGCAGAGGGC
GTRTCSTACAATGCCATGTCAGAACTTGGAAGCTACGGTATCGGTCCTRGCAACAGCTAY
GAMASCTCSTCATAYGGAGGTGCATACACGGCCATMAGGGAYGGAGGAGGCTAYGGAGAT
TCTTTTCCGCCAGAAGGTCAGAAAGTGGGAAACTTTGTCTTGCTACCTGAGAACACWCCR
CCCCAGAACTCTGCCTCCCCTGACCACTTTGAAATCAGTGCCATYMGAGATTGCTTCATG
GATGAGGAGGAGATCTCRAGTTACGAAATGAACGCTTATCAGAATCAGATGAGGTTTCGG
CAGCAGCATGGCCAGCCTAACTGGTCGCAGTTTGAGACGCAGAAGGAGAAGCATGTCCCC
AGTGCCTTACATGGAAGGTCCCCGAGGGATAMCAGCCAAAGAGGTCATGGGAGGGGAAGC
CTCCTTGTAACCAATCCCTGTACAGCCATGCCTCCGTTCCCTCCTGCCCAYCCMCCAGGC
AGCAGGCAACCACCWATCAAGCAGAAATACCAACCAAGGAAC

>spurp
ATGACACTTTCAGATGATCAAAACCCCAAGCAACAACCAAAGAAACAACAGTATCCTCAG
AGGCAGCAGCAACAGCAGCAGCAGCAGCCAGGCCAACAATGGCAGAACTCTGGTAGAGAT
AACAACTGGAGACAGAAGACAGATCCTAATATGAGGATGCCACAACAAGGCATGCCAAAC
ATGCAAAACAGACAACCTAATACTACAGGAAAGAAACCCAGCCCACAAGGTGGAACAAAG
TCAGGCTTTTCTAACCTAACCAAAGATGAGCTGGAGAAAGAGTACCAGTGGCAAAAGTTC
AGTGTGGAGAGGAAAATAAAAAAGATTCTGAAATCGATGAAGACGAGTTCTGATGAGGAG
GTTATAAAGGAACTGCTTACCATCATTAAATATAATCCGTCCAAACTGGCCAACTTTCCG
TGGCCCAAGGAACAGTATGTTGTCTTGGAGAAGCTAATAGAACATGCCATTTTGAACGTA
GACAATGAGGAATCACTTCAGAAGAGGGTTGCTACAATCATCAATTCATTGCAAGATATG
CATCCACAAGGATTCAAGGAAGATCTGAAGAATGCCATACTGCATGAGCAAGGAGAGTAT
ATTCAGGCGGCCATCAGTGAAGATAGCAAACTTCTTCTGGAGGTATACGCTCAGTGCTTG
GAGGAGTTTTTGGTCCTGAACCTGAGGGATAATGATGAGCACCTCAAGAAACAGGTCGTA
ACGTTGCTGAAGGAAGAGATTCTTAGTACTACAAGACCAATTGAAGCCAAGACTCTCCTG
CTTGATACACTGTTCAAGCTTGCCTGCCATAGTTGTACTTCAAGGGTACCAGCTGAAGCT
CAGAAGAATCAACAGGGCCTAGACAATAGAGAAACCAAGATATATTCTGGTTCATCAGAG
CCCTCTCCTGGTAAAACAATGTCTTATAATCCTCAACAACCAAAGACACAACCTATAACC
CCACAGAAACCAAACAATCAACACGATGTTAAACAGTCTCCACAGCAGCATCAACAAAGG
AAACAGCAGCAACATCCACCATTGTCAGGGTCAAAGTTCACGTCTCCCCCGCCGTCAGGG
TTGTCACAGGTTCAAGGGAGGTTCCAACCTGGGCAACATCCGATGAACTTCCCGCAGGGC
GGTCCTGTAAACATGAGTACCCCACCTCCGAACATGAATGCTCCACCTCCAACCATGAGT
CAATCAGGACATAATATACCTCGGTGGCCAGCTGCATCTCAGGGTCCTCCTCCAATGCCA
AGCTCGATTCCAGCTGCATCCACGAGTACGGGAGTGGTTCTTCTGAATCAATTGCAGCAG
CAGATACAACAGCAGCAGCAACTAGGGTATATGAACCAGAGTATACCTGCATCGATGCAG
ACACCTCAGGGACCTGTTCCTATCCCTCAGGCTCAGATTCCCCAAGGTGGGAGCCAGAGA
CATTCACATGGTCTTGGTGCTTCTATCCAGATGCTTCAGCAAGGTGCATTTCCAGACCCC
CAAGGTATGCCTTCTCAACAAGTTCTAGGGAACATGGTTCCTCAAGCACCTAGTATTCCT
CCATCACAAGCCTCCGGTATGTCCTCTATGATGCAATCTAATAGCCAAACAAATCCTCAT
ATAATGTCAGGTGTGCCTGGACAGCAGATGATGCAGTCTGGTAATGTCCAAATGATGCAG
TACAGCTCAGCCGGAACCACTCCAGGACACCCTGTCCAAAGTTCTTCTCAATTCCTTCGC
AACCTACCAATGTCTGTAGCACCGCAGATGAGTACCTCTATGAACTATCAGCAGCAGGAA
GATTTTGCCAACCAAATGGGACAAATGATGTTATCGGGTTCTGATCCCTGGCATCAATCA
GGGGTAGGGGTTACCCAGGCTGTAACAGCACCCATTTTTTCAACAGCTCAAGGCGTGAAC
CCTTCTGGACACAGGCAAGAGATGCTGTCTGCTCCACCAGGCAACCCTGAGGTACAGTCA
TCCCAAGAAGATATGTCAGGTCAGCCGTCTTTCGCCCAATCTGCAGCGAGTGGAAGATTT
GTCCAGAATAGAATACCTGAAGCAGCACCTAAGCAAAGTTTCCAAAACAGCGATGATGCA
ATGCATGGTGTTAGCCAGTGGGGTGTGTCTCCTCAAGGTTCTGCCTGGCCTGACAAACTT
CCAGACTCCAACCAATTACCCACCACGTCTCCTCCATCCTTTACCTCGCAAAATCAGAAC
CCTAATCAGTGGTCTGCTGATGGTCGCAACGTAAAGTCACCGGAAGCAGTGAGTGACACA
CCTTCTCAAGAGCCTTCAGCTTCAGGGTGGGGAGATGCTAACCAAGGACCGCAAGAATCA
TCCCAGCAAAGGTTAGGAACGGATGGATGGGGATCTTCTAATCCAAGTCCAGGTGTGGGT
AACTGGGGTGCAGAACCTCAGCCAACCGATAGTTGGAACGGCCATGCAACATCCTTTCCT
GGACATCAGACAGGTGCAGTGCAACACAGTTCTGCAGAGCATCCAGACATGGGTCCTCGA
GGGTTCCCGAATCAACCAAGGATGCCAAATCAGGTTTCGGCTCAAGCAAATGCTTTAAAG
GCTCCCCCAAAAGACAAATATGTATTTGAAGAGAGTGCTAGTTCTGTAAGTGGATACCAG
AGGCCAAATGCGTACACTCTCCCTTCAAAGCACAAAGAAGGTTCTCCTGCAGCAGAGGGC
GTGTCGTACAATGCCATGTCAGAACTTGGAAGCTACGGTATCGGTCCTAGCAACAGCTAC
GACAGCTCCTCATACGGAGGTGCATACACGGCCATCAGGGATGGAGGAGGCTACGGAGAT
TCTTTTCCGCCAGAAGGTCAGAAAGTGGGAAACTTTGTCTTGCTACCTGAGAACACTCCG
CCCCAGAACTCTGCCTCCCCTGACCACTTTGAAATCAGTGCCATTCGAGATTGCTTCATG
GATGAGGAGGAGATCTCAAGTTACGAAATGAACGCTTATCAGAATCAGATGAGGTTTCGG
CAGCAGCATGGCCAGCCTAACTGGTCGCAGTTTGAGACGCAGAAGGAGAAGCATGTCCCC
AGTGCCTTACATGGAAGGTCCCCGAGGGATAACAGCCAAAGAGGTCATGGGAGGGGAAGC
CTCCTTGTAACCAATCCCTGTACAGCCATGCCTCCGTTCCCTCCTGCCCATCCCCCAGGC
AGCAGGCAACCACCTATCAAGCAGAAATACCAACCAAGGAAC

>pdep
ATGACACTTTCAGATGATCAAAACCCCAAGCAGCAACCAAAGAAACAACAGTATCCTCAG
AGACAACAACARCAWCARCAGCATCAGCCAGGCCCACAATGGCAGAACTCAGGTAGAGAT
AACAACTGGAGACAGAAGACAGATCCCAATATGAGGATGCCACAACAAGGCATGCCAAAC
ATGCAAAACAGACAAACTAATACTGCAGGAAAGAAACCCAGCCCACAAGGTGTGGCAAAG
CCAGGCTTTTCTAACCTAACCAAAGATGAGCTGGAGAAAGAGTACCAGTGGCAAAAGTTT
AGTGTGGAGAGAAAAATAAAGAAGATTCTGAAATCGATGAAGACGAGTACTGATGAGGAG
GTTATAAAGGAACTGCTTGTCATCATCAAATATAATCCGTCCAAACTAGCCAACTTTCCA
TGGCCCAAGGAACAGTATGTGGTCTTAGAGAAGCTGATAGAACATGCCATTTTAAACGCA
GACAACGAGGGATCACTTCAAAAGAGGGTTGCTACAATCATCAATTCATTACAAGATATG
CATCCGCAAGGGTTCAAGGAAGATTTGAAGAATGCCATACTGCATGAGCAAGGAGAGTAC
ATTCAGGCCGCCATCAGTGAAGATAGCAAACTTCTTCTCGAGGTATACGCCCAGTGTCTG
GAGGAGTTTTTGATCCTTACCCTGAGGGATAGTGATGAGAACCTCAAGAAACAGGTCGCA
ACGTTGCTGAAAGAAGAGNTACTTAGNNNNNNNNNNNNNNNTGAAGCCAAGACTCTCCTA
ATTGATACACTGTTCAAGCTTGCCTGCCAAAGATGTACTGCTGGGGTACCAGCTGAAGTA
CAGAAGAATCAACAGAGCCTAGACAATAGAGAAACCAAGATATATTCTGGTTTGTCAGAG
CCCTCTCCTGGTAAAATTATGTCTTATAGTCCTCAACAACCAAAGACACAACCTTCAAGC
CAACAGATACCAAATAATCAACAAGATGTAAAACAGTCTCCACAACAGCATCAACAAAGG
AAACAGCAGCAACACCTACCATTGCCAGGTTCAAAGTTCACGTCTCCCCCGCCATCAGGG
TTGGCACAAGTTCAAGGGAGGTTGCCACCTGGGCAACACCAGATGAACTTCCCGCAGGGC
AGTCCTGTGAACATGAGTGCCCCACCTCCGAACATGAGTGCCCCACCTCCGAACATGAGT
CAACCAGGACATAATATACCTCGGTGGCCAGTTGCGTCTCAGGGTCCTCCTCCAATGCCA
AGCTCGATTCCAGCTGCATCCACAAGTACAGGAGTGGTTCATCTGAATCAATTGCAGCAG
CAAATCCAACAGCAGCAGCAACTAGGGTATATGAACCAGAGTATACCTGCATCAATGCAT
ACACCTCAAGGATCTGTTCCTATCCCTCAGGCTCAGATTTCTCAAGGTGGGAGCCAGAGA
CATTCTCATGGTCTTGGTGGTACTATCCAGATGCTTCAGCAAGGTGCATTTCCAGACTCT
CAAGGTATGCCTTCTCAACAAGTTCCAGGAAACATGGTCCCCCAAGCACCTAGTATTCCT
CCATCACAAKCCTCCAGTATGTCATCCATGATGCAATCTAATAGCCAAACAAATCCTCAT
ATATTGTCAGGTGTGCCTGGACAGCAGATGATGCAGTCTGGAAATGTCCAAATGATGCAG
TACAGCTCAGCCGGAACCACTCCAGGACACCCTGTGCAAAGTTCTTCTCAATTCCTTCGC
AACCTACCAATGTCTTTAGCACAGCAAATGAGTACCTCTATGAACTATCAGCAGCAGGAA
GACTTTGCCAACCAAATGGGACAAATGATTTTATCGGGCTCCGAACCCTGGCATCATTCA
GGAGTAGGAGTTACCCAGGCTGTAACAGCACCCATTTTTTCAACAGCTCAAGGAGTGAAC
CCCTCTGGACACAGGCAAGAGATGCTGTCTGCTCCACTAGGCAACCCTGGGGTACAGTCA
TCCCAAGAAGATATGTCAGGTCAGCCTTCTTTTGCCCAATCTGCAGTGAGTGGAAGATTT
GTTCAGAATAGAATGCCTGAAGTAGCACCTAATCAAGGTTTCCAAAATAGCGATGATGCA
ATGCATGGTCTTAGCCAGTGGGGTATGTCGACTCAAGGTTCTGCCTGGCCTGATAAACTT
CCAGACTCCAACCAATTACCCACCTCGTCTTCTCCATCCATTACCTCGCCAAATCAGACC
CCTAATCAGTGGCCTGCTGATAGTCGTAGCGTACAGTCACCGGAAGCAGCAAGTGACACA
CCTTCTCAAGAGCCTTCAGCTTCAGGGTGGGGAGATGCTAGCCCAGGACCGCGAGAATCC
TCCCAGCAAAGGTTAGGAACGGATGGATGGGGAACTTCTAATCCAAGTCCAGGTATGGGT
AACTGGGGTACAGAACCCCAGCCAACTGATAGTTGGAATGGCCATGCAAAATCCTTTCCT
GGACCTCAGCCAGGTGCAGTGCAACACAATTCTGCAGAACATCCAGACTCAGGTCCTCGA
GGGTTTCCAAATCAACCAAGAATGCCAAATCAGGCTTCGGCACATGCAAATGCTGTAAAG
ACTCCCTCAAAAGACAAATATGTATTTGAAGAGAGTGCTAGTTCTGTAAGTCGGTACCAG
AGGCCAAATGCGTACACTCTCCCTTCAAAGCACAAAGAAGGTTCTCCTGCAGCAGAGGGT
GTGTCCTACAATGCCATGTCAGAACTTGGAAGCTATGGTATTGGTCCTGGCAACAGCTAT
AACAGCTCCTCATATGGAGGTGCATACACAACCATAAGGGACGGAGGAGGCTATGGAGAT
TCTTTTCAGTCAGAAGGTCAGAAAGTGGGAAACTTTGTCTTGCTACCTGAGAACACACCA
TCCCAGAACTCATCCTCCCCTGACCACTTTGAAATCAGTGCCATTAGAGATTGCTTCGTG
GATGACGAGGACATTTCAAGTTACGAACTGAATGCTTATCAGAATCAGATGAAGCATCGG
CAGGAGCATGGCCGGCCTAACTGGTCGCAGTTTGAGACGCAAAAGGAGAAGCAGGTCCCC
AGTGCCTTAAACGCGAGGAACCCAAGGGATAACAGCCAAAGAAGTCATGGGAGGGGAAGC
CTCCGTGTAACGAATCCCTGTACAGCCATGCCTCCGTTCCCTGCTGCCCATCCACCAGGG
AGCAGGCAACCACCAATCAAGCAAAAATACTCGCCAAGGAAC
