# Supplementary material for: Genome-wide signals of positive selection in strongylocentrotid sea urchins
Source: BMC Genomics. 2017 Jul 21;18:555. doi: 10.1186/s12864-017-3944-7 (PMC5521101; doi:10.1186/s12864-017-3944-7)
Supplement: Supplementary file 3 — Consensus alignment files. A compressed (gzip) tape archive (TAR) file containing 6250 consensus alignment files in FASTA format. (TGZ 14116 kb) [file 12864_2017_3944_MOESM3_ESM.tgz › SPU_016849/consensAlign.ordered.fa]

>sdro
ATGGCTGAGCAACATGCAGCTAGAGAAGGATTCCAGAGGGTATACCTATGCACCAAGGAC
AAACAAGGTTTCTACCAACATCTAGGTTACTCCTTCTGCAAGCCTGTGAACACAGTAGGA
GCAATGGACGKAATGGAMGACAGCCAAGATCTCTTGGCWGAGGATYAGGGAAAGGACAGG
ACAGAGTCTAATGTAGACCTGAACACAGACACATCTCTACTTGTTGACATCTCGGATGCG
CTGAGTGAAAGAGATAAAGTCAAATTCACCGTCCATACTAAAACTACCTTACCCGAGTTC
AGTGAGAGTGAATTCTCTGTACAGAGGGAACATGAAGAGTTCATCTGGCTTCATACCATG
TATGAAGAAAATGAGGATTACGGAGGAATCATTATTCCACCAGCCCCTCCCAGGCCAGAC
TTTGATGCCTCAAGGGAGAARCTACAGAAGCTTGGTGAAGGAGAAGGTACTATGACCAAA
GAAGAGTTCAACAAGATGAAGCAAGAACTAGAAGCGGAATACCTTGCAACATTCAAGAAG
ACAGTAGCCATGCATGAGGTATTTCTACAACGTCTAGCTGCCCACGCCATCCTTAGACAT
GACCATAACTTCAGAGTGTTCTTGGAATACAAGCAAGATCTAAATGTCCGTGGGAAGAAC
AAGAAGGAGAGGCTAAGTGGACTCATGAAATTTGTTACCAAGTCAGTGGATGAAGTATTA
GTGTCTGGCCAAAAGGACGTTGATTCTTTCTTTGAGCAnnnnnnnnnnNNNNNNNNNGAG
TACCATAACAAGGTCAAAGATGCAACTCTTAAATCAGACAAGATGACGAGATCACACAAA
GATGTAGCAGACACATATATCAAAATATCAGGAGGCTTGCTAGGACTTGGGACAATAGAC
AAGACAGAGCTAGACAAATTCTTCATCAAAATAGCAGAGACATTTGAAAAGTTGAGAAAA
CTTGAAGCTCGCGTTGCCTCTGATGAGGATCTRAAGCAGTCTGATCTCCTACGCTATTAC
ATGAGAGATTCGTCTGCAGCAAAGGATCTTCTGTACAGACGTATGAGGGCGCTTGTCAAT
TACCAGAATGCCAACAAGGCTCTAGAGAAGGCGCGTATGAAGAACAAGGACGTGCACGCA
GCGGAGAGGAACCAGACGGAAGCGTGTGAGAAGTTTGAGAAGATGTCAGACGTGGCCAAG
GGGGAACTGACAGATTTCAAAGCGAGGAGGGTGGTAGCCTACCGGAAGAACCTCACAGAA
CTAGCGGAGCTAGAACTCAAGCATGCCAAGGCACAAGTCCAGCTGCTGCGGAACACTTTA
GCATCACTGAAAGAAGACATGCCT

>spal
ATGGCTGAGCAGCATGCAGCTAGAGAAGGATTCCAGAGGGTATACCTATGCACCAAAGAC
AAACAAGGTTTCTACCAGCATCTAGGTTACTCCTTCTGCAAGCCTGTGAACACAGTAGGA
GCAATGGACGGAATGGAGGACAGCCAAGATCTCTTGGCAGAGGATCAGGGAAAGGACAGG
ACAGAGTCTAATGTAGACCTGAACACGGACACATCTCTACTAGTTGACATCTCGGATGCG
CTGAGTGAAAGAGATAAAGTCAAATTCACCGTCCATACTAAANNNNNCTNNCCTNAGTTC
AGnnnnnnnnnnnnnnnnnnnnnnnnnnnnnnnnnnnnnnnnnnnnnnnnnnnnnnnnnn
nnnnnAGAAAATGAGGATTATGGAGGAATCATTATTCCACCAGCCCCTCCCAGGCCAGAC
TTTGATGCCTCAAGGGAGAARCTCCAGAAGCTTGGTGAAGGAGAAGGTACTATGACCAAA
GAAGAGTTCAACAAGATGAAGCAAGAACTAGAAGCGGAATACCTTGCAACATTCAAGAAG
ACAGTAGCCATGCATGAGGTATTTCTACAACGTCTAGCTGCCCACGCCATCCTTAGAAAT
GACCATAACTTCAGGGTGTTCCTGGAATACAAGCAAGATCTAAATGTCCGTGGGAAGAAC
AAGAAGGAGAGGCTAAGTGGACTCATGAAATTTGTTACCAAGTCAGTGGATGAAGTATTA
GTGTCAGGCCAAAAGGACGTTGATTCTTTCTTTGAGCATGAGAAGAACTTCCTAGTTGAG
TACCATAACAAGGTCAAAGATGCAACTGTGAAATCAGACAAGATGACGAGATCNNNNNNN
NATGTAGCRGACACATAYATCAAAATATCAGGRGGCTTGCTRGGRCTYGGMACAATAGAC
AAGACAGAGCTAGACAAATTCTTCATCAAAATAGCAGAGACTTTTGAAAAGTTGAGAAAA
CTTGAAGCTCGCGTTGCCTCTGATGAGGATCTGAAGCAGTCGGATCTCCTACGCTATTAC
ATGAGAGATTCATCTGCAGCAAAGGATCTTCTGTACAGACGTATGAGGGCGCTTGTCAAT
TACCAGAAYGCCAACAAGGCTCTWGAGAAGGCCCGTATGAAGAACAAGGAYGTGCACGCA
GCGGAGAGGAACCAGACGGAAGCGTGYGAGAAGTTTGAGAAGATGTCWGACGTGGCCAAG
GGGGAACTGACAGATTTCAAAGCGAGGAGGGTGGTAGCCTAYCGGAAGAACCTCACAGAA
CTAGCGGAGCTAGAACTCAAGCACGCCAAGGCACAAGTCCAGCTGCTGCGGAACACTTTA
GCATCACTGAAAGAAGACATGCCT

>sfra
nnnnnnnnnnnnnnnnnnGCTAGAGCAGGATTCCAGAGGATATACCTGTGCACCAAGGAC
AAACAAGGTTTCTACCAACATCTAGGTTACTCCTTCTGCAAGCCTGTGAATACAGTAGGM
GCAATGGACGGAATGGAGGACAGCCAAGATCTCTTGGCAGAGGATCAGGGAAAGGCCAGA
ACAGAGTCCAATGTAGACCTGAACACAGACACATCTCTACTAGTTGATATCTCAGATGCG
CTGAGTGAAAGAGATAAAGTCAAATTTACCGTCCATACTAAAnnnnnnnnnnnnnnnnnn
nnnnnnnnnnnnnnnnnnnnnnnnnnnnnnnnnnnnnnnnnnnnnnnnnnnnnnnnnnnn
nnnnnnnnnnnnnNNNNNNNNNNNNNNNNNNNNnnnnnnnnnnnnnnnnnnnnnCCAGAC
TTTGATGCCTCAAGGGAGAAGCTCCAGAAGCTTGGTGAAGGAGAAGGTACTATGACCAAA
GAAGAGTTCAACAAGATGAAGCAAGAACTAGAAGCGGAATACCTTGCAACGTTCAAGAAG
ACnnnnnnnnnnnnnnnnnnnnnnnnnnnnnnnnnnnnnnnnnnnnnnnnnnnnnnnnnn
nnnCATAACTTCAGAGTCTTCCTGGAATACAAGCAAGATCTAAATGTCCGTGGGAAGAAC
AAGAAnnnnnnnnnnnnnnnnnnnnnnnnnnnnnnnnnnnnnnnnnnnnnnnnnnnnnnn
nnnnnnnnnnnnnnnnnnnnnnnnnnnnnnnnnnnnnnnnnnnnnnnnnnnnnnnnnGAG
TACCATAACAAGGTCAAAGATGCAACTACTAAATCAGACAAGATGACAAGATCACACAAA
GATGTAGCAGACACATACATCAAAATATCAGGGGGCTTGCTAGGACTTGGGACAATAGAC
AAGACAGAGCTAGACAAATTCTTCATCAAAATAGCAGAGACATTTGAAAAGTTGAGAAAA
CTTGAAGCTCGCGTTGCCTCTGATGAGGATCTGAAGCAGTCTGATCTCCTACGCTATTAC
ATGAGAGATTCGTCTGCAGCAAAGGATCTTCTTTACAGGCGCATGAGGGCGCTAGTCAAT
TACCAGAATGCCAACAAGGCYCTTGAGAAGGCCCGTATGAAGAACAAAGATGTGCACGCA
GYGGAAAGGAACCAGACTGAAGCGTGCGAGAAGTTTGAGAAGATGTCAGACGTGGCCAAG
GGGGAACTGACAGATTTCAAAGCGAGGAGGGTGGTAGCCTATCGGAAGAACCTTACAGAA
CTAGCGGAGCTAGAACTCAAGCATGCCAAGGCACAAGTCCAGCTGCTGCGGAACACTTTA
GCATCACTGAAAGAAGACATGTCT

>afraSS
ATGGCCGAGCAACATGCAGCTAGAGAAGGATTCCAGAGGGTATACCTGTGCACCAAGGAC
AAACAAGGNNNNNNNNNNCATCTAGGTTACTCCTTCTGCAAGCCTGTCAATACAGTAGGA
GCAATGGACGKAATGGARGACAGCCAAGATCTCTTGGCAGAGGATCAGGGAAAGGACAGG
ACAGAGTCTAATGTAGACCTRAACACAGACACATCTCTACTKGTTGACATCTCGGATGCG
CTGAGTGAAAGAGATAAAGTCAAATTCACCGTCCATACTAAAACTACCTTACCWGAGTTC
AGTGAGAGTGAATTCTCTGTACAGAGGGAACATGAAGAGTTCATCTGGCTTCATACCATG
TATGAAGAAAATGAGGATTACGGAGGAATCATTATTCCACCAGCCCCTCCCAGGCCAGAC
TTTGATGCCTCAAGGGAGAAGCTRCAGAAGCTTGGTGAAGGAGAAGGTACTATGACCAAA
GAAGAGTTCAACAAGATGAAGCAAGAACTAGAAGCGGAATACCTTGCAACATTCAAGAAG
ACAGTAGCCATGCATGAGGTATTTCTACAACGTCTAGCTGCCCACGCCATCCTTAGAAAT
GACCATAACTTCAGAGTGTTCCTGGARTACAAGCAAGATCTAAATGTGCGTGGGAAGAAT
AAGAAGGAGAGGCTAAGTGGACTCATGAAATTTGTCACCAAGTCAGTGGATGAAGTATTA
GTGTCAGGCCAAAAGGACGTTGATTCTTTCTTTGAGCATGAGAAGAACTTCCTAGTTGAG
TACCATAACAAGGTCAAAGATGCAACTTTGAAATCAGACAAGATGACGAGATCACACAAA
GATGTAGCAGACACATATATCAAAATATCAGGGGGCTTGCTAGGACTTGGGACAATAGAC
AAGACAGAGCTAGACAAATTCTTCATCAAAATAGCAGAGACATTTGAAAAGTTGAGAAAA
CTTGAAGCTCGCGTTGCCTCTGATGAGGATCTGAAGCAGTCTGATCTCCTACGCTATTAC
ATGAGAGATTCATCTGCAGCAAAGGATCTTCTGTACAGACGCATGAGAGCGCTTGTCAAC
TACCAGAATGCCAACAAGGCTCTGGAGAAGGCCCGTATGAAGAATAAGGATGTGCACGCA
GCGGAGAGGAACCAGACGGAAGCGTGCGAGAAGTTTGAGAAGATGTCAGACGTGGCCAAG
GGGGAACTGACAGATTTCAAAGCGAGGAGGGTGGTAGCCTATCGGAAGAACCTCACAGAA
CTAGCGGAGCTAGAACTCAAGCATGCCAAGGCACAAGTCCAGCTGCTGCGGAACACTTTA
GCATCACTGAAAGAAGACATGCCT

>hpul
ATGGCTGARCAACATGCAGCCAGAGAAGGATTCCAGAGGATATACCTGTGCACCAAGGCC
AAACAAGGTTTCTACCAACATCTAGGTTACTCCTTCTGCAAGCCTGTGAACACAGTAGGA
GCAATGRRCGGAATGGAGRACMGCMAAGATCTCTTGGCAGAGGATCAGGGAAAGGACAGG
ACAGAGTCTAATGTAGACCTGAACACAGACACATCTCTACAGGTTGACATCTCGGATGCG
CTGAGTGAAAGAGATAAAGTCAAATTCACCGTCCATACTAAAACTACCTTACCCGAGTTC
AGTGAGAGTGAATTCTCAGTACAGAGGGAACATGAAGAGTTCATCTGGCTTCATACCATG
TGTGAAGAAAATGAGGATTATGGAGGAATCATTATTCCACCAGCCCCTCCCAGGCCAGAC
TTTGATGCGTCAAGGGAGAAACTGCAGAAGCTTGGTGAAGGAGAAGGTACTATGACCAAA
GAAGAGTTCAACAAGATGAAGCAAGAACTAGAAGCNGAATACNNTGCNNCGTTCAAGAAG
ACGGTAGNCATGCATGAGGTGTTTNTACANCnnnnnnnNNNNNNNNNNATCCTTAGAAAT
GACCATAACTTCAGAGTGTTCCTGGAATACAAGCAAGATnnnnnnnnnnnnnnnnnnnnn
nnnnnnnnnnnnnnnnnnnNNNNNNNNNNNNNNNNNNNNNNNNNNNNNNNNNNNNNNNNN
NNNNNNNNNNNNNNNGATGTTGATTCTTTCTTTGAGCATGAGAAGAACTTCCTAGTTGAG
TACCATAACAAGGTCAAAGATGCGACTGTTAAATCAGANAAGATNNCAAGNTNNNANAAA
NATGTAGCAGACACATACATCAAAATATCAGGGGGCTTGCTAGGACTTGGAACAATAGAC
AAGACAGAGCTAGACAAATTCTTCATCAAAATAGCAGAGACATTTGAAAAGTTGAGAnnn
nnnnnnnnnnnnnnnnnnnnnnnnnnnnnnnnnnnnnnnnnnnnnnnnnnnnnnnnnnnn
nnnnnnnnnnnnnnnnnnnnnnnnGATCTGCTGTACAGACGCATGAGGGCGCTTGTCAAC
TACCAGAAYGCCAACAAGGCTCTTGAGAAGGCCCGTATGAAGAACAAGGATGTGCAYGCA
GCGGAGAGGAACCAGACGGAAGCRTGYGARAAGTTTGAGAAGATGTCAGACGTGGCCAAG
GGGGAACTGACAGATTTCAAAGCGAGGAGGGTGGTAGCCTATCGGAAGAACCTCACAGAA
CTAGCGGAGCTAGAACTCAAGCAYGCCAAGGCACAAGTCCAGCTGCTGCGGAACACTTTA
GCATCACTGAAAGAAGACATGCCT

>snud
ATGGCTGAGCAACATGCAGCTAGAGCAGGGTTCCAGAGGATATACCTGTGCACCAAGGAC
AAACAAGGTTTCTACCAACATCTAGGTTACTCCTTCTGCAAGCCTGTGAATACAGTAGGA
GCAATGGACGGAATGGAGGACAGCCAAGATCTCTTGGCAGAGGATCAGGGAAAGGCCAGG
ACAGAGTCCAATGTAGACCTGAACACAGACACATCTCTACTAGTTGACATCTCGGATGCG
CTGAGTGAGAGAGATAAAGTCAAATTCACCGTCCATACTAAAACTACCTTACCTGAGTTC
AGTGAGAGTGATTTCTCTGTACAGAGGGAACATGAAGAGTTNNNNNNNNNNNNNNNNNNN
NNNNNNNNNNNNNNNNNNNnnnnnnnnnnnnnnATTCCACCAGCCCCTCCCAGGCCAGAC
TTTGATGCCTCAAGGGAGAAGCTCCAGAAGCTTGGTGAAGGAGAAGGTACTATGACCAAA
GAAGAGTTCAACAAGATGAAGCAAGAACTAGAAGCNNNNNNNNNNNNNNNNNNNNNGAAG
ACGGTAGCCATGCATGAGGTATTTCTACAACGTCTAGCTGCCCACGCTACCCTTAGAAAT
GACCATAACTTCAGAGTCTTCCTGGAATACAAGCAAGATCTAAATGTCCGTGGGAAGAAC
AAGAAGGAGAGGCTAAGTGGACTCATGAAATTTGTCACTAAGTCAGTGGATGAAGTATTA
GTGTCGGGCCAAAAGGATGTTGATTCTTTCTTTGAGCATGAGAAGAACTTCCTAGTTGAG
TACCATAACAAGGTCAAAGATGCAACCACTAAATCAGACAAGATGACGAGATCACACAAA
GATGTAGCCGACACATACATCAAAATATCAGGGGGCTTGCTAGGACTTGGGACAATAGAC
AAGACAGAGCTAGATAAATTCTTCATCAAAATAGCAGAGACCTTTGAAAAGTTGAGAAAA
CTTGAAGCTCGCGTTGCCTCTGATGAGGATCTGAAGCAGTCTGATCTCCTACGCTATTAC
ATGAGAGATTCATCTGCAGCAAAGGATCTTCTTTACAGGCGCATGAGGGCGCTAGTCAAT
TACCAGAATGCCAACAAGGCTCTTGAGAAGGCCCGTATGAAGAACAAAGATGTGCACGCA
GCGGAAAGGAACCAGACGGAAGCGTGCGAGAAGTTTGAGAAGATGTCGGACGTGGCCAAG
GGGGAACTGACGGATTTCAAAGCGAGGAGGGTGGTAGCCTATCGGAAGAACCTTACAGAA
CTAGCGGAGCTAGAACTCAAGCATGCCAAGGCACAAGTCCAGCTGCTGCGGAACACTTTA
GCATCACTGAAAGAAGACATGTCT

>sintSS
ATGGCTGAGCAACATGCAKCYAGAGAAGGATTCMARAGGGTATACCTGTGCACCAAGGAC
AAACAAGGTTTCTACCAGCATCTAGGTTACTCCTTCTGCMAGCCTGTGAACACAGTAGGA
GCAATGGACGGAATGGAAGACAGCCAAGATCTCTTGGCAGAGGATCAGGGAAAGGACAGG
ACAGAGTCTAATGTAGACCTGAACACAGACACATCTCTACWGGTTGACATCTCGGATGCA
CTGAGTGAAAGAGATAAAGTCAAATTCACCGTCCATACTAAAACTACCTTACCCGAGTTC
AGTGAGAGTGAATTCTCTGTACAGAGGGAACATGAAGAGTTCATCTGGCTACATACCATG
TATGAAGAAAATGAGGATTATGGAGGAATCATTATTCCACCAGCCCCACCCAGGCCAGAC
TTTGATGCCTCAAGGGAGAAACTCCAGAAGCTTGGTGAAGGAGAAGGTACTATGACCAAA
GAAGAGTTCAACAAGATGAAGCAAGAACTAGAAGCGGAATACCTTGCAACATTCAAGAAG
ACGGTAGCCATGCATGAGGTATTTCTACAACGTCTCGCTGCCCACGCCATCCTTAGAAAT
GACCATAACTTCAGAGTGTTCCTGGAATACAAGCAAGATCTAAATGTCCGTGGRAAGAAC
AAGAAGGAGAGGCTTAGTGGACTCATGAAATTTGTCACCAAGTCAGTGGATGAAGTATTA
GTGTCAGGCCAAAAGGATGTTGATTCTTTCTTTGAGCATGAGAAGAACTTCCTAGTTGAG
TACCATAACAAGGTCAAAGATGCAACTCTTAAATCAGACAAGATGACCAGATCACACAAA
GATGTAGCAGACACATATATCAAAATATCAGGGGGCTTGCTGGGGCTYGGAACAATAGAC
AAGACGGAGCTAGACAAATTCTTCATCAAAATAGCAGAGACATTTGAAAAGTTGAGAAAA
CTTGAAGCTCGCGTTGCCTCTGATGARGATCTGAAGCAGTCTGATCTCCTACGCTATTAC
ATGAGAGATTCRTCTGCAGCAAAGGATCTTCTGTACAGACGCATGAGRGCRCTWGTCAAY
TACCAGAACGCCAACAAGGCTCTAGAGAAGGCCCGTATGAAGAACAAGGACGTGCACGCA
GCAGAACGGAACCAGACGGAAGCGTGTGAGAAGTTTGAGAAGATGTCAGACGTGGCCAAG
GGGGAACTGACAGATTTCAAAGCGAGGAGGGTGGTTGCCTACCGGAAGAACCTCACGGAA
CTAGCGGAGCTAGAACTCAAGCATGCCAAGGCACAAGTCCAGCTGCTGCGGAACACTTTA
GCATCACTGAAAGAAGACATGCCT

>sprp
ATGGCTGAACAACATGCAGCTAGAGAAGGATTTCAGAGGGTATACCTGTGCACCAAGGAC
AAACAAGGGTTCTATCAGCATCTAGGTTACTCCTTCTGCAAGCCTGTGAATACAGTAGGA
GCAATGGACGGAATGGAGGACAGCCAAGATCTCTTGGCAGAGGATCAGGGAAAGGACAGG
ACAGAGTCTAATGTAGACCTGAACACAGACACATCTCTACWRGTTGACATCTCGGATGCG
CTGAGTGAAAGAGATAAAGTCAAATTCACYGTCCATACTAAAACTACCTTACCCGAGTTC
AGTGAGAGTGAATTCTCTGTACAGAGGGAACATGAAGAGTTCATCTGGCTTCACACCATG
TATGAAGAAAATGAGGATTATGGAGGAATCATTATTCCACCAGCCCCTCCCAGGCCAGAC
TTTGATGCCTCAAGGGAGAAGCTCCAGAAGCTTGGTGAAGGAGAAGGTACTATGACCAAA
GAAGAGTTCAACAAGATGAAGCAAGAACTAGAAGCGGAATACCTCGCAACATTCAAGAAG
ACAGTAGCCATGCATGAGGTATTTCTACAACGTCTAGCTGCCCATGCCATCCTTAGAAAT
GACCATAACTTCAGAGTGTTCCTGGAATACAAGCAAGATCTAAATGTCCGTGGGAAGAAC
AAGAAAGAGAGGCTAAGTGGACTCATGAAATTTGTCACCAAGTCAGTGGATGAAGTATTA
GTGTCAGGCCAAAAGGACGTTGATTCTTTCTTTGAGCATGAGAAGAACTTCCTAGTGGAG
TACCATAACAAGGTCAAAGATGCAACTATGAAATCAGACAAGATGACGAGATCACACAAA
GATGTAGCAGACACATACATCAAAATATCAGGGGGCTTGCTGGGGCTTGGAACAATAGAC
AAGACAGAGCTAGACAAATTCTTCATCAAAATAGCAGAGACATTTGAAAAGTTGAGAAAA
CTTGAAGCTCGCGTTGCCTCTGATGAGGATCTGAAGCAGTCTGATCTCCTACGCTATTAC
ATGAGAGATTCATCTGCAGCAAAGGATCTTCTGTACAGACGCATGAGAGCGCTWGTCAAY
TACCAGAATGCCAACAAGGCTCTAGAGAAGGCCCGTATGAAGAACAAGGATGTGCACGCA
GCGGAGAGGAACCAGACGGAAGCGTGTGAGAAGTTTGAGAAGATGTCRGACGTKGCCAAG
GGGGARCTGACAGATTTCAAAGCGAGGAGGGTGGTTGCCTATCGGAAGAACCTCACAGAA
CTAGCGGAGCTAGAACTCAAGCACGCCAAGGCACAAGTCCAGCTGCTGCGGAACACCTTA
GCATCACTGAAAGAAGACATGCCT

>spurp
ATGGCTGAACAACATGCAGCTAGAGAAGGATTTCAGAGGGTATACCTGTGCACCAAGGAC
AAACAAGGGTTCTATCAGCATCTAGGTTACTCCTTCTGCAAGCCTGTGAATACAGTAGGA
GCAATGGACGGAATGGAGGACAGCCAAGATCTCTTGGCAGAGGATCAGGGAAAGGACAGG
ACAGAGTCTAATGTAGACCTGAACACAGACACATCTCTACAGGTTGACATCTCGGATGCG
CTGAGTGAAAGAGATAAAGTCAAATTCACTGTCCATACTAAAACTACCTTACCCGAGTTC
AGTGAGAGTGAATTCTCTGTACAGAGGGAACATGAAGAGTTCATCTGGCTTCACACCATG
TATGAAGAAAATGAGGATTATGGAGGAATCATTATTCCACCAGCCCCTCCCAGGCCAGAC
TTTGATGCCTCAAGGGAGAAGCTCCAGAAGCTTGGTGAAGGAGAAGGTACTATGACCAAA
GAAGAGTTCAACAAGATGAAGCAAGAACTAGAAGCGGAATACCTCGCAACATTCAAGAAG
ACAGTAGCCATGCATGAGGTATTTCTACAACGTCTAGCTGCCCATGCCATCCTTAGAAAT
GACCATAACTTCAGAGTGTTCCTGGAATACAAGCAAGATCTAAATGTCCGTGGGAAGAAC
AAGAAAGAGAGGCTAAGTGGACTCATGAAATTTGTCACCAAGTCAGTGGATGAAGTATTA
GTGTCAGGCCAAAAGGACGTTGATTCTTTCTTTGAGCATGAGAAGAACTTCCTAGTGGAG
TACCATAACAAGGTCAAAGATGCAACTATGAAATCAGACAAGATGACGAGATCACACAAA
GATGTAGCAGACACATACATCAAAATATCAGGGGGCTTGCTGGGGCTTGGAACAATAGAC
AAGACAGAGCTAGACAAATTCTTCATCAAAATAGCAGAGACATTTGAAAAGTTGAGAAAA
CTTGAAGCTCGCGTTGCCTCTGATGAGGATCTGAAGCAGTCTGATCTCCTACGCTATTAC
ATGAGAGATTCATCTGCAGCAAAGGATCTTCTGTACAGACGCATGAGAGCGCTTGTCAAT
TACCAGAATGCCAACAAGGCTCTAGAGAAGGCCCGTATGAAGAACAAGGATGTGCACGCA
GCGGAGAGGAACCAGACGGAAGCGTGTGAGAAGTTTGAGAAGATGTCAGACGTTGCCAAG
GGGGAGCTGACAGATTTCAAAGCGAGGAGGGTGGTTGCCTATCGGAAGAACCTCACAGAA
CTAGCGGAGCTAGAACTCAAGCACGCCAAGGCACAAGTCCAGCTGCTGCGGAACACCTTA
GCATCACTGAAAGAAGACATGCCT

>pdep
ATGGCTGAGCAACATGCAGCTAGAGCAGGATTCCAGAGGATATACCTGTGCACCAAGGAC
AAACAAGGTTTCTACCAACATCTAGGTTACTCCTTCTGCAAGCCTGTGAATACAGTAGGA
GCAATGGACGGAATGGAGGACAGCCAAGATCTCTTGGCAGAGGATCAGGGAAAGGCCAGG
ACAGAGTCCAATGTAGACCTGAACACAGACACATCTCTACTAGTTGACATCTCGGATGCG
CTKAGTGAAAGAGATAAAGTCAAATTCACCGTCCATACTAAAACTACCTTACCTGAGTTC
AGTGAGAGTGATTTCTCTGTnnnnnnnnnnnnnnnnnnnnnnnnnnnnnnnnnnnnnnnn
nnnnnnnnnnnnnnnnnnnnnnnnnnnnnnnnnATTCCACCAGCCCCTCCAAGGCCAGAC
TTTGATGCCTCAAGGGAGAAACTACAGAAGCTTGGTGAAGGAGAGGGTACTATGACCAAA
GAAGAGTTCAACAAGATGAAGCAAGAACTAGAAGCnnnnnnnnnnGCAACTTTCAAGAAG
ACTGTAGCCATGCATGAGGTATTTCTACAACGTCTAGCTGCCCACGCTACTCTTAGAAAT
GATCATAACTTCAGAGTCTTCCTGGAATACAAGCAAGATCTAAATGTCCGTGGGAAGAAC
AAGAAGGAGAGGCTAAGTGGACTCATGAAATTTGTCACCAAGTCAGTGGATGAAGTATTA
GTGTCAGGCCAAAAGnnnnnnnnnnnnnnnnnnnnnnnnnnnnnnnnnTTCCTAGTTGAG
TACCATAACAAGGTCAAAGATGCAACTACTAAATCAGACAAGATGACGAGATCACACAAA
GATGTAGCAGACACATACATCAAAATATCAGGGGGCTTGCTAGGACTTGGGACAATAGAC
AAGACAGAGTTAGACAANNNNNNNNNNNNNNNNNNNNNNNNNNNNNNNNNNNNNNNNAAA
CTTGAAGCTCGCGTTGCCTCCGATGAGGATCTGAAGCAGTCTGATCTCCTACGCTATTAC
ATGAGAGATTCGTCTGCAGCAAAGGATCTTCTTTATAGGCGCATGAGGGCGCTAGTCAAT
TACCAGAATGCCAACAAGGCTCTTGAGAAGGCCCGTATGAAGAACAAAGATGTGCACGCA
GCGGAAAGGAACCAGACGGAAGCGTGCGAGAAGTTTGAGAAAATGTCGGAGGTGGCCAAG
GTGGAACTGACAGATTTCAAAGCGAGGAGGGTGGTAGCCTATCGGAAGAACCTTACAGAA
CTAGCGGAGCTAGAACTCAAGCATGCCAAGGCACAAGTCCAGCTGCTGCGGAACACTTTA
GCATCACTGAAAGAAGACATGTCT
