# Supplementary material for: Genome-wide signals of positive selection in strongylocentrotid sea urchins
Source: BMC Genomics. 2017 Jul 21;18:555. doi: 10.1186/s12864-017-3944-7 (PMC5521101; doi:10.1186/s12864-017-3944-7)
Supplement: Supplementary file 3 — Consensus alignment files. A compressed (gzip) tape archive (TAR) file containing 6250 consensus alignment files in FASTA format. (TGZ 14116 kb) [file 12864_2017_3944_MOESM3_ESM.tgz › SPU_026850/consensAlign.ordered.fa]

>sdro
ATGGATGCCCGGAGATGTCGAGCCTACCTGGCTGAGAGATGGGGTTGGGTGGTGACCTTT
GCTAGTTTCTGCATGCACTTTGTCTGCTTCGGGATATACTATTGCTTCAGTATTACCTTC
ATAGCCCTCCAAGAAGAATTCGAAACCAGTTCTACAGCAACATCATGGGTCGGGTCCATT
CCCATCGGCCTTTCGACCATGGCAGGAGTCTTCGTCACTCCGCTCATTTACCGCTTCAGC
AACCGGTCCATCGCTCTTGYCGGGGTCGTCCTCTGCTTCACCTCGTGCATGGCGACGTCA
TTGATCACGGTCTTCCCCGCCATATACCTGACGTACAGCGTGCTCTATGGTGTCGGGAGT
GCGTGCGCGTCTCTGGCATCCACGGATCTCCTACTCCGKTACTTYCCAGTCACGAACTGC
GCACGCGCCACYATGTTCGCTATGATAGGCAGTAGCGCAGGTTTGCTGTGTTTGGGKCCW
TTAACGTATACCCTTATCGARCGCTGGGGATGGCGAATTATGTTGCGTGTCGTTGGAAGT
ATACTCCTTGTCGTCGGAGTCGCGGCCATTTTCGCTTTCCACCCTCCCCCTCCTCCTCCA
ACTACCTCGGGGCCGGAYGAGGACGACACGAAGGAACGTAAGCTCGGCAACCAGGATGTT
TCACCGCCAGWCGGCACTCGGGAAGGATCGGAAATAACCGATGATCGCACGAACGCACGA
GTACAGCCGAAKTATGCCAGACTCTTTAACGAAGTGAAGACGGWTCAAAATCAAAACGCC
GAGGACGGTAGCGCCAGTAAAMACACTGAATGTGAAAAGACAAGCGAAGAAATGAAACCC
TTTTTGCAGGAGCAGATTGCAGAAAGCGTAATMGGGAAGGAGGTTTGCACTTCAYCAGAC
AGATGCRACAGTGATAAAGCAGTTGCCTTGACAGCTTCGGAAAGCACTTTAYCAGATGGA
GCGGTCCCTGAGACTGGAGAGGAAGCCGTAGAGCCTGTCACATTCTGGACAAAGCACAGA
TCAGTTTTCTACCCGGATGTCTGGGTCCTCGGCTTGTGTATCATGGGATTAGGGGTCATG
AACTCATTTTTCTATATCAACATGGGATTCGAAAAACGCGTGTTGCCGTGGGTCGTCACA
ACGCTCGGCGTCTCAGAAATGGCGGGAAAATTACTGCTGGGTGCGACAGCCGATCGTCTG
CCGTTCCCAAAGATTTTTCTCTATATTTTCTGTAGCGTCACAGGGATTGGCTGTATGATT
TGCCTACTCCACGTACGCTCCGTCATATTGTTACTGTTACTATCGGTTGTCATCGGGTTG
GTTGTCATGACGATTGCGGATGTTCTCTCCTACTCCATCTGTAACCAAGTCTTCCGTAGG
GAGGATACCGTCCAGACCTGGACCGTTGTCATGATGCTGCAAGGAGTAGGCTTCATGTTG
GGAGCCGTCTTTGGTGAAAGTATAGACAAAACCGGATCGTATAACGAAGCCATTTATACA
AGCATGGGAATGTATGCGGTATGCGCTGTGYTCTGTATAGCCGTTCCTCTTTACCAAAAA
CTGTTTGCTCGTCATCGCTTCGTCATGTTCGACCACCAGGCCAAGTGTCGACGTTTAAAG
ACGGCGACGACGACGGTAGCCGAGGAGAAGACAAGTCCTACGGCA

>spal
ATGGATGCMCGGAGATGTCGTGCGTACCTAGCGGAGAGATGGGGTTGGGTGGTGACCTTT
GCTAGTTTCTGCATACACTTTGTCTGCTTCGGGATATACTACTGCTTTAGCATAACCTTC
ATAGCCCTCCAAGAAGAATTCGAAACCAGTTCTACAGCAACGTCATGGGTCGGGTCCATT
CCCATCGGCCTTTCGACCCTGTCGGGAGTCTTCGTCACTCCGCTCATCTACCGCTTCAGC
AACCGGTCCATCGCTCTTGTCGGGGTCGTCCTCTGCTTCACCTCGTGCATGGTGACGTCG
TTGATCACGGTCTTCCCCGCCATCTACCTGACGTACAGCGTGCTCTATGGTGTCGGGAGT
GCGTGCGCGTCTCTGGCATCCACGGATCTCCTACTCCGGTACTTTCCRGTSACSAACTGC
GCACGCGCCACCACGTTCGCTATGATAGGCAGTAGCACAGGTATGCTGTGTTTGGGGCCT
TTAACGTATACCCTTATCGAGCGCTGGGGATGGCGAATTATGTTGCGTGTCGTTGGAAGT
ATACTCCTTGTCGTCGGAGTCGCGGCCATTTTCGCTTTCCACCCTCCCCCTCCTCCTCCA
ACTRSCTCGGGGCCGGACGAGGACGACACGAAGGAAAGTAAGCTCGGCAACCAGGATGTT
TCGCCGCCAGACGGCACTCGGGAAGGATCGGAMATACCCRATGATCGCRCGAMCGCACGA
GTACARCCGAAGTATGCCAGACTCTATAACGAAGTGAAGACGGATCAAARTCAAAWCGCC
GAGGACGGTAGCGCCAGTAAACACGCTGAWTGTGAAAAGACARRCGAAGAAATGAAACCC
TTTCTGCAGGAGCAGATTKCAGARRGCRCAAYAGGGAAAGAGGTTTCCTCTTCATCAGAC
AGATGCGACAGTGATATAGCAGTTGCCTTGACAGCTTCGGAAAGCACTTTACCAGATGGA
GCGGTCCCTGAGACTAGAGAGGAAGCCGAAGTGCCTGACACATTCTGGACAAAGCACAAA
TCAATTTTCTACCCGGATGTCTGGGTCCTCGGCTTGTGCATCATGGGACTAGGGGTCATG
AACTCATTTTTCTATATCAACATGGGATTCGAAAAACGCGTRGTGCCTTGGGTCGTCACA
ACGCTCGGCGTGTCAGAAATGGCGGGAAAATTACTGCTGGGTGTGACGGCCGATCGTCTG
CCGTTCCCGAAGATTTTTCTCTWTATTTTCTGTAGCGTCACAGGGATCGGCTGTATGATC
TGYCTACTCTTAGTGCGCTCCGTCATATTGTTACTGTYWYTATCGGTTGTTATCGGGTTG
TTTGTCATGACGATTGCGGATGTTCTCTCCTACTCCATCTGTAACCAAGTCTTCCGTAAA
GAGGATGCCGTCCAGACCTGGACCGTTGTCATGATGCTGCAAGGAGTAGGCTTCATGGTG
GGAGCCGTCTTTGGTGAAAGTATTGACAAAACTGGATCGTATAACGAAGCCATTTATACA
AGCATGGGAATGTATGCGGTATGCGCTGTGCTCTGTATAGCCGTTCCTCTTTACCAAAAA
ACGTTTGCTCGTCATCGCTTCGTMATGTTCGAYCACCAGGCCAAGTGTCGACGTTTAAAG
ACGGCGACGnCGNCGTTAGCCGAGGAGAAGACAAGTCCTACGGCA

>sfra
ATGGATGCCCGGAGATGTCGTGCCTGCCTGGCGGAGAGATGGGGCTGGGTGGTGACCTTT
GCTAGTTTTTGCATGCACTTTGTCTGCTTCGGGATATACTACTGCTTCAGCATCACGTTC
ATAGCCCTCCAAGAAGAATTCGAAACCAGTTCTACAGCTACGTCATGGGCCGGGTCCATT
CCCATCGGCCTTTCGACCATGGCGGGAGTTTTCGTCACTCCGCTCATCTACCGCTTCAGC
AACCGGTCCATCGCTCTTGTTGGGGTCATCCTCTGCTTCACCTCGTGCATGGTGACGTCG
TTGATCACGGTCTTCCCCGTCATCTACCTGACGTACAGCGTGATCTATGGTGTCGGGAGT
GCGTGCGCGTCTCTGGCATCYGTGGATCTCACACTCCGGTACTTTCCGGTCACGAACTGC
ACGCGCGCCACCATGTTCGCTATGATAGGCAGTAGCACAGGTTTGCTGTGTTTGGGGCCT
TTAACGTATACCCTCATCGAGCGCTGGGGATGGCGAATTATGTTGCGTGTCGTTGGAAGT
TTACTCCTTGTCGTCGGAGTCGCAGCCATTTTCGCTTTCCACCCTCCCCCTCCTCCTCCA
ACTACCTCGGGGCCGGACGAGGACGACACGAATGAAGGTAAGCTCGGCGACCAGGTTGTT
TCGCCGCCAGACRGCACTCGGGAAAGATCGGAAATACCCAATGATCGCACGAACGCACCA
GTACAGCCGAAATACGCCAGACTCTATAACGAAGTGAAGACGGGTCAAAANNAAAACGCT
GAGGACGGTAGCGCCAGTAAACACGCTGTATGTGAAAAGACAAGMGAAGAAATKAAACCA
TTTTTGCAGGAGCAGATTGCAGAAAGCGAAATAGGGAAAGAGGTTTGCACTTTACAAGAC
AGTTGCAAAAGTGATATAGCAGTTGCCTTGACAGCCGCGGAAAGCACTTTACCAGATGGA
GTGGTCCTGGAGACTGGAGAGGAAGCCGAAGAGCCTGTCAAATTCTGGACAAAACACAGA
GCAATATTCTACCCAGATGTCTGGGTCCTCGGCTTTTGCATCATGGGACTAGGGGTCATG
AACTCATTTTTCTATATCAACATGGGATTCGAAAAACGCGTGGTGCCTTGGGTCGTCACA
ACGCTCGGCGTCTCAGAAATGGCGGGAAAATTACTGCTGGGTGTGACAGCCGATCGTCTG
CCGTTCCCGAAGATTTTTCTCTTTGTTGTCAGTAGCGTCACAGGGATCGGCTGTATGATC
TGCCTACTCGTAGTGCGTTCCGTCATATTGTTAATGTTACTATCGGTTGTCATCGGGTTG
GTTGTCATGACGATTGCGGnnnnnnnnnnnnnnnnnnnnnnnnnnnnnnnnnnnnnnnnn
nnnnnnnnnnnnnnnnnnnnnnnnnnnnnnnnnnnnnnnnnnnnnnnnnnnnnnnnnnnn
nnnnnnnnnnnnnNNNNNNNNNNNNNNNNNNnnnnnnnnnATAACGAAGCCATTTATACA
AGCATAGGAATGTATGCTGCCTGCATTGTGCTCTGTATAGCCGTTCCTCTGTACCAAAAA
CTRTTTTCCCGTCATCGCTTCGTCATGTTCGACCACCAGGCCAAGTGTCGACGTTTAAAG
ACGGCGRCGRYGACGGTAGYGGAGGTGAAGACAAGTCCTACAGTA

>afraSS
ATGGATGMCCGGAGATGTCGTGCGTACCTAGCTGAGAGATGGGGTTGGGYGGTGACCTTT
GCTAGTTTCTGCGTACACTTTGTCTGCTTTGGGATATACTACTGCTTCAGCATTACCTTC
ATAGCCCTCCAAGAAGAATTCGAAACCAGTTCTACRGCWACRTCATGGGTTGGGTCCATT
CCCATCGGCCTTTCGACCATGGCAGGAGTCTTCGTCACTCCGCTCATTTACCGCTTCAGC
AACCGGTCCATCGCTCTTGTCGGGGTCGTCCTCTGCTTCACCTCGTGCATGGCGACGTCA
TTGATCACGGTCTTCCCCGCCATCTACCTGACGTACAGCGTGCTCTATGGTGTCGGGAGT
GCGTGCGCGTCTCTGGCATCCACGGATCTCCTACTCCGGTACTTTCCAGTCACGAACTGC
GCACGCGCCACCATGTTCGCTATGATAGGCAGTAGCGCAGGTTTGCTGTGTTTGGGKCCW
TTAACGTATACCCTTATCGARCGCTGGGGATGGCGAATTATGTTGCGTGTCGTTGGAAGT
ATGCTCCTTGTCGTCGGAGTCGCGGCCATTTTCGCTTTCCACCCTCCCCCTCCTCCTCCA
ACTACCTCGGGGCCGGACGAGGACGACACGAAGGAACGTAAGCTCGGCAACCAGGATGTT
TCACCGCCAGACGGCACTCGGGAAGGATCGGAAATAACCGATGATCGCACGAACGCACGA
GTACAGCCGAAGTATGCCAGACTCTTTAACGAAGTGAAGACGGATCAAAATCAAAACGCC
GAGGACGGYAGCGCCAGTAAAMACACTGAATGTGAAAAGACAAGCGAAGAAATGAAACCC
TTTTTGCAGGAGCAGATTGCAGAAAGYGTAATAGGGAAGGAGGTTTGCACTTCACCAGAC
AGATGCAACAGTGATARAGCAGTTGCCTTGACAGCTTCGGAAAGCACTTTACCAGATGGA
GCGGTCCCTGAGACTGGAGAGAAAGCCGTAGAGCCTGTCACATTCTGGACAAAGCACAGA
TCAGTTTTCTACCCRGATGTCTGGGTCCTCGGCTTGTGTATCATGGGATTAGGGGTCATG
AACTCATTTTTCTATATCAACATGGGATTCGAAAAACGCGTGTTGCCGTGGGTCGTCACA
ACGCTCGGCGTCTCAGAAATGGCGGGAAAATTACTGCTGGGTGCGACAGCCGATCGTCTG
CCGTTCCCAAAGATTTTTCTCTATATTTTCTGTAGCGTCACAGGGATCGGCTGTATGATT
TGCCTACTCTACGTACGCTCCGTCATATTGTTACTGTTACTATCGGTTGTCATCGGGTTG
GTTGTCATGACGATCGCGGATGTTCTCTCCTACTCCATCTGTAACCAAGTCTTCCGTAAA
GAGGATGCCGTCCAGACYTGGACCGTTGTCATGATGCTGCAAGGAGTAGGCTTCATGTTG
GGAGCCGTCTTTGGTGAAAGTATCGACAAAACCGGATCGTATAACGAAGCCATTTATACA
AGCATGGGAATGTATGCGGTATGCGCTGTGCTCTGTATAGCCGTGCCTCTTTACCAAAAA
CTGTTTGCTCGTCATCGCTTCGTCATGTTCGACCACCAGGCCAAGTGTCGACGTTTAAAG
ACGGCGAYGRCGACGGTAGCCGAGGGGAAGACAAGTCCTGCGGCA

>hpul
ATGGATGTCCGGAGATGTCGTGCCTACCTGGCGGAGAGATGGGGTTGGGTGGTGACCTTT
GCTAGTTTCTGCATGCACTTTGTCTGCTTTGGTATATACTACTGCTTCGGCATCACCTTC
ATTGCCCTCCAGGAAGAATTCGAAACCAGTTCTACAGCAACATCATGGGCCGGGTCCATT
CCCATCGGCCTTTCGACCATGTCGGGAGTCTTCGTCACTCCGCTCATCTACCGCTTCAGC
AACCGGTCCATCGCTCTCGTTGGGGTGGTCCTSTGCTTCACCTCGTGCATGGTGACGTCG
TTGATCACGGTCTTCCCCGCCATCTACCTGACGTACAGCGTTCTCTATGGTGTCGGGAGT
GCGTGCGCGTCTCTGGCATCCACGGATCTCCTACTCCGGTACTTTCCGGTCACGAACTGC
GCGCGCGCCACTGTGTTCGCYATGATAGGCAGTAGCTCAGGTATGYTGTGTTTGGGGCCT
TTAACGTATACCCTTATCGAGCGCTGGGGATGGCGAATTATGTTGCGTGTYGTTGGAAGT
TTACTCCTTGTCGTCGGAGTCGCTGCCATTTTCGCTTTCCACCCTCCCCCTCCTCCTCCA
ACTACCTCGGGGCCGGACGAGGACGACACGAATGAAGGTAAGCTCAGCAACCAGGATGTT
TCGCCGCCAGGCGGCACTCGGGAAAGATCGGAAATACCCAATGATCTCACGAACGCACGA
GTACAGCCGAAGTATGCCAGACTCTATAACGAAGTGAAGACGGATCAAAATCAAAACGCC
GAGAACGGTARCGCCWGTAAACACACTGRACGTGAAAAGACAAGCGAAGAAATGAAACCC
TTTCTGCAGGAGCAGATTGCCGGAAGCGCATTCGGGAAAGAGGTTTRCACTTCATCAGGC
AGATGCAACAGTGATATTGCAGTTGCCTTGACAGCTTCGGAAAGCACTTTACCAGATGGA
GCGGTCCCTGAGACTGTAGAGGAAGCTGGAGAGCGTGTCACATTCTGGACAAAGCACAGA
YCAATTTTCTACCCGGATGTCTGGGTCCTCGGCTTGTGCATCATGGGACTAGGGGTCATG
AACTCATTTTTCTATATCAACATGGGATTCGAAAAACGCGTGTTGCCTTGGGTCGTCACA
ACGCTCGGCGTCTCAGAAATGGTGGGAAAATTACTGCTGGGTGTGACAGCCGATCGTCTG
CCGTTCCCGAAGATTTTTCTCTTTATTGTCAGTAGCGTCACAGGGATCGGCTGTATGATC
TGCCTACTCKWAGTGCGCTCCGTCATATTGTTRCTGTCACTATCGGTTGNNNNNNNNNNN
NNNNNNNNNNNNNNNNnnnnnnnnnnnnnnnnnnnnnnnnnnnnnnnnnnnnnnnnnnnn
nnnnnnnnnnnnnnnnnnnnnnnnnnnnnnnnnnnnnnnnnnnnnnnnnnnnnnnnnnnn
nnnnnnnnnnnnnGTGAAAGTATTGACAAAACCGGATCGTATGACGAAGCCATTTATACA
AGCATGGGAATGTATGTGGTATGCGCTGTGCTCTGTATAGCCGTCCCTCTTTACCAAAAA
CTGTTTGCTCGTCATCGCTTCGTCATGTTCGACCACCAGGCCAAGTGTCGACGTTTAAAG
ACGGCGRCGRCGRCGGTGGCCGAGGTGAAGACAAGTCCTGCGGCA

>snud
ATGGATGCCCGGAGATAYCGTGCCTACCTGGCGGAGAGATGGGGCTGGGTGGTGACCTTT
GCTAGTTTCTGCATGCACTTTGTCTGCTTCGGGATATACTACTGCTTCAGCATCACGTTC
ATAGCACTCCAAGAAGAATTCGAAACCAGTTCTACAGCTACGTCATGGGTCGGGTCCATT
CCCATCGGCCTTTCGACCCTGGCGGGGGTCTTCGTCACTCCGCTCATCTACCGCTTCAGC
AACCGGTCCATCGCTCTTGTTGGGGTCATCCTCTGCTTCACCTCGTGCATGGTGACGTCG
CTGATCACGGTCTTCCCCGTCATCTACCTGACGTACAGCGTGCTCTTTGGTGTCGGGAGT
GCGTGCGCGTCTCTGGCATCCATTGATCTCGTACTCCGGTACTTTCCGGTCACGAACTGC
GCGCGCGCCACCATGTTCTCTATGATAGGCAGTAGCACAGGTATGCTGTGTTTGGGGCCT
TTAACGTATACCCTTATCGATCGCTGGGGATGGCGAATTATGTTGCGTATCGTTGGAAGT
TTACTTCTCGTCGTCGGAGTCGCGGCAATTTTCGCTTTCCACCCTCCCCCTCCTCCTCCW
RCTACCTCGGGGCCGGACGAGGACGACACGRATGAAGGTAAGCTCGGCGACCAGGTTGTT
TCACCGCCAGACCGCACACGGGAAAGTTCRGAAATAACCAATGATCGCACGAACGCACGA
GTACAGCCGAAATATGCCAGACTCTATAACGAAGTGAAGACGGATCAAAANNAAAACGCT
GAGGACGGTAGCGTCAGTGAACACGCTCTATGTGAAAAGACAAGCGAAGAAATGAAACCC
TTTTTGCAGGAGCAGATTGCAGAAAACGAAATAGGGAAAGAGGTTTGCACTTTACAAGRC
AGATGCAAAAGTGATAAAGCAGTTGCCTTGACAGCCGCGGAAAGCACTTTACCAGATGGA
GTGGTCCTGGAGACTGGAGAGGAAGCCGGAGAGCCTGTCAAATTTTGGACRARGCACAGA
GCGATTTTCTACCCRGATGTCTGGGTCCTGGGCTGCTGCATCATGGGAGTAGGGGTCATG
AACTCATTTTTCTATATCAACATGGGATTCGAAAAACGCGTGGTGCCTTGGGTCGTCACA
ACGCTCGGCGTCTCAGAAATGGCGGGAAAATTACTGCTGGGTGTGACAGCCGATCGTCTG
CCGTTCCCGAAGATTTTTCTCTATATTGTCAGTAGCGTCACAGGGATCGGCTGTATGATC
TGCCTACTCGTAGTGCGCTCAGTCATATTGTTACTGTTACTATCGGTTGNNNNNNNNNNN
NNNNNNNNNNNNNNNNNNNNNNNNNNNNNNNNNNNNNNNNNNNNNNNNNNNNNNNNNNNN
NNNNNNNNNNNNNNNNNNNNNNNNNNNNNNNNNNNNNNNNNNNNNNNnnnnnnnnnNNNN
NNNNNNNNNNNNNGTGAAAGTATAGACAAAACCGGATCGTATAACGAAGCCGTTTATACC
AGCATGGGGGTGTATGCTGCCTGCACTGTGCTCTGTATAGCCGTTCCTTTGTACCAAAAA
CTATTTGCCCGTCATCGCTTCATCATGTTCGACCAYCAGGCCAAGTGTCGACGCTTAAAG
ACGGCGRCGGCGACSGTAGCGGAGGTGAAGACGAGTCCTACAGCA

>sintSS
ATGGATGCCCGGAGATGTCGWGCGTACCTWGCGGAGAGATGGGGTTGGGTGGTGACCTTT
GCTAGTTTCTGCATGCACTTTGTCTGCTTCGGAATATACTACTGCTTCAGCATYACCTTC
ATAGCCCTCCAAGAAGAATTCGAAACCAGTTCTACAGCAACATCATGGGTCGGGTCAATT
CCCATCGGCCTTTCGACCCTCTCGGGAGTCTTCGTCACTCCGCTYATCTACCGCTTCAGC
AACCGGTCCATCGCTCTTGTCGGGGTCGTCCTCTGCTTTACCTCGTGCATGGTGACGTCR
TTGATCACSGTCTTCCCYGTCATYTACCTGACGTACAGCKTGCTCTATGGTGTCGGGTGT
GCGTGCGCGTCTCTGGCATCCACGGAYCTCCTACTCCGGTACTTTCCAGTCACGAACTGC
GCACGCGCCACCATGTTCGCTTTGATAGGCAGTAGCACAGGTATGCTGTGTTTGGGGCCT
TTAACGTATACCCTTATYGAACGCTGGGGATGGCGAATTATGTTGCGTGTCGTTGGAAGT
ATACTCCTTGTCGTMGGAGTCGCSRCCATTTTCGCTTTCCACCCTCCCCCTCCTCCTCCA
ACTACCTCGGGGCCGGACGAGGACGACACGAAGGAARGTAAGCTCGGYGACCAGGWTGTT
TCRCCGCCAGACGGCACTCGGGAAGGRTCGGAAATACCCGATGATCRCACGAAMGCACGA
GTACAGCCRAAGTATGCCAGACTCTTTAACGAAGTGAAGACGGATCAAAATCAAAACGCC
GAGGACGGTAGCGCCWGTAAACACGCTGATTGTGARAAGACAAGCGAAGAAATGAAACCC
TTTCTGCAGGAGCAGATTGCAGAGGGCGTAATAGGGAAAGAAGTTTCCACTTCATCAGAC
AGATGCAACAGTGACATAGCAGTTGCCTTGACAGCTTCGGAAAGCACTTTACCAGATGGA
GTGGTCGGTGAGACTGGAGAGGAAGCCGAAGTGCCTGTCACATTCTGGACAAAGCACAKA
TCARTTTTCTACCCGGATGTCTGGGTCCTCGGCTTGTGCATCATGGGACTAGGGGTCATG
AACTCATTTTTCTATATCAACATGGGATTCGAAAAACGCGTGTTGCCTTGGGTCGTCACA
ACGCTCGGCGTCTCRGAAATGGCGGGAAAATTACTGCTGGGTGCGACRGCCGATCGTCTG
CCGTTCCCRAAGATWTTTCTCTTTATTTTCTGTAGCGTCACAGGGATCGGCTGTATGATC
TGCCTRCTCTTAGTGCGYACCGTCATATTGTTACTGTTACTATCGGTTGTCATCGGGTTG
GTTGTCATGACGATTGCGGATGTTCTCTCCTACTCCATCTGTAACCAAGTMTTCCGTAAA
GAGGATGCMGTCCAGACCTGGACCGTTGTTATGATGCTGCAAGGAGTAGGCTTCATGGTG
GGAGCCGTCTTTGGTGAAAGTATAGACAAAACYGGATCGTATAACGAAGCCATTTATACA
AGCATGGGAATGTATGCGGTATGCGCTGTGCTCTGTATAGCCGTTCCTCTTTATCAAAAA
CTGTTTGCTCGTCATCGCTTCGTCATGTTCGACCACCAGGCMAAGTGTCGACGTTTAAAG
ACGGCGACRACGACGGTAGCCGAGGAGAAGACAAGTCCTACGGCA

>sprp
ATGGATGCCCGGAGATGTCGAGCSTACCTRGCKGAGAGATGGGGTTGGGTGGTGACCTTT
GCTAGTTTCTGCGTACACTTTGTCTGCTTCGGAATATACTACTGCTTTAGCATCACATTC
ATAGCCCTCCAAGAAGAATTCGAAACCAGTTCTACAGCTACATCATGGGTCGGGTCCATT
CCCATTGGCCTTTCGACCATGGCAGGAGTCTTCGTCACTCCGCTCATCTACCGCTTCAGC
AACCGGTCCATCGCTCTTGTCGGGATCGTACTCTGCTTCACCTCGTGCATGGTGACGTCA
TTGATCACGGTCTTCCCCGCCATCTACCTGACGTACAGCGTGCTCTATGGTGTCGGGAGT
GCGTGCGCGTCTCTGGCATCCACGGATCTCCTACTCCGGTACTTTCCAGTCACGAACTGC
GCACGCGCCACCATGTTCGCTTTGATAGGCAGTAGCGCAGGTATGCTGTGTTTGGGTCCT
TTAACSTATACCCTTATCGAGCGCTGGGGATGGCGAATTATGTTGCGTGTYGTTGGAAGT
ATWCTYCTTGTCGTMGGAGTCGCGGCCATTTTYGCTTTCCACCCTCCCCCTCCTCCTCCA
ACTRSCTCGGGACCGGATGAGGACGACACGAAGGAAGGTAAGCGCGGCGACCAGGATGTT
TCGCCGCMAGACGGCACTCGGRAAGGATCGGAAATACCCGATGATCGCACGAACGCACGA
GTACARCCKAAGTATGCCARACTCTWTAACGAAGTGAAGACGGATCAAAATMMAAAMGCC
GAGGACGRTAGCGCCAGCAAACACGCTGAATGTGAAAAGACAAGCGAAGAAATGAAACCC
TTTCTGCAGGAGCAGATCGCAGAGGGCGTAATAGGGAAGGAGGTTTGCGCTTCATTAGAC
AGATGCGACAGTGACATAGCAGTTGCCTTGACAGCTTCGGAAAGCMCTTTACCAGATGGA
GCGGTCGGTGARACTGGAGAGGAAGACGAAGTGCCTGTCACATTCTGGACAAAGCACAGA
TCAGTTTTCTACCCGGATGTCTGGGTCCTCGGCTTGTGCATCATGGGACTAGGGGTCATG
AACTCATTTTTCTATATCAACATGGGATTCGAAAAACRCGTGTTGCCTTGGGTCGTCACA
ACGCTCGGCGTCTCAGAAATGGCGGGAAAATTACTGCTGGGTGCGACAGCCGATCGTCTG
CCATTCCCGAAGATTTTTCTCTTTATTTTTTGTASCGTCACAGGGATCGGCTGTATGATC
TGCCTACTCTACGTGCGCTCCGTCATATTGTTACTGTTACTATCGGTTGTCATCGGKTTG
GTTGTCATGACGATTGCGGATGTTCTCTCCTACTCCATCTGTAACCAAGTCTTCCGTAAA
GAGGATGCCGTCCAGACCTGGACCGTTGTCATGATGCTGCAAGGAGTAGGCTTCATGGTG
GGAGCCGTCTTTGGTGAAAGTATTGACAAAACCGGATCGTATAACGAAGCCATTTAYACA
AGCATGGGAATGTATGCGGTATGCGCTGTGCTCTGTATAGCCGTTCCTCTTTACCAAAAA
CTTTTTGCTCGTCATCGCTTCGTCATGTTCGACCACCAGGCCAAGTGTCGACGTTTAAAG
ACGGCGACGACGACGGTTGCGGAGGTGAAGACAAGTCCTACGGCA

>spurp
ATGGATGCCCGGAGATGTCGAGCCTACCTGGCTGAGAGATGGGGTTGGGTGGTGACCTTT
GCTAGTTTCTGCGTACACTTTGTCTGCTTCGGAATATACTACTGCTTTAGCATCACATTC
ATAGCCCTCCAAGAAGAATTCGAAACCAGTTCTACAGCTACATCATGGGTCGGGTCCATT
CCCATTGGCCTTTCGACCATGGCAGGAGTCTTCGTCACTCCGCTCATCTACCGCTTCAGC
AACCGGTCCATCGCTCTTGTCGGGATCGTACTCTGCTTCACCTCGTGCATGGTGACGTCA
TTGATCACGGTCTTCCCCGCCATCTACCTGACGTACAGCGTGCTCTATGGTGTCGGGAGT
GCGTGCGCGTCTCTGGCATCCACGGATCTCCTACTCCGGTACTTTCCAGTCACGAACTGC
GCACGCGCCACCATGTTCGCTTTGATAGGCAGTAGCGCAGGTATGCTGTGTTTGGGTCCT
TTAACCTATACCCTTATCGAGCGCTGGGGATGGCGAATTATGTTGCGTGTCGTTGGAAGT
ATACTCCTTGTCGTCGGAGTCGCGGCCATTTTCGCTTTCCACCCTCCCCCTCCTCCTCCA
ACTGGCTCGGGACCGGATGAGGACGACACGAAGGAAGGTAAGCGCGGCGACCAGGATGTT
TCGCCGCCAGACGGCACTCGGGAAGGATCGGAAATACCCGATGATCGCACGAACGCACGA
GTACAACCGAAGTATGCCAAACTCTATAACGAAGTGAAGACGGATCAAAATAAAAAAGCC
GAGGACGGTAGCGCCAGCAAACACGCTGAATGTGAAAAGACAAGCGAAGAAATGAAACCC
TTTCTGCAGGAGCAGATCGCAGAGGGCGTAATAGGGAAGGAGGTTTGCGCTTCATTAGAC
AGATGCGACAGTGACATAGCAGTTGCCTTGACAGCTTCGGAAAGCCCTTTACCAGATGGA
GCGGTCGGTGAGACTGGAGAGGAAGACGAAGTGCCTGTCACATTCTGGACAAAGCACAGA
TCAGTTTTCTACCCGGATGTCTGGGTCCTCGGCTTGTGCATCATGGGACTAGGGGTCATG
AACTCATTTTTCTATATCAACATGGGATTCGAAAAACACGTGTTGCCTTGGGTCGTCACA
ACGCTCGGCGTCTCAGAAATGGCGGGAAAATTACTGCTGGGTGCGACAGCCGATCGTCTG
CCATTCCCGAAGATTTTTCTCTTTATTTTTTGTAGCGTCACAGGGATCGGCTGTATGATC
TGCCTACTCTACGTGCGCTCCGTCATATTGTTACTGTTACTATCGGTTGTCATCGGTTTG
GTTGTCATGACGATTGCGGATGTTCTCTCCTACTCCATCTGTAACCAAGTCTTCCGTAAA
GAGGATGCCGTCCAGACCTGGACCGTTGTCATGATGCTGCAAGGAGTAGGCTTCATGGTG
GGAGCCGTCTTTGGTGAAAGTATTGACAAAACCGGATCGTATAACGAAGCCATTTACACA
AGCATGGGAATGTATGCGGTATGCGCTGTGCTCTGTATAGCCGTTCCTCTTTACCAAAAA
CTTTTTGCTCGTCATCGCTTCGTCATGTTCGACCACCAGGCCAAGTGTCGACGTTTAAAG
ACGGCGACGACGACGGTTGCGGAGGTGAAGACAAGTCCTACGGCA

>pdep
ATGGATGCCCGGGGGTGTCGTGCCTACCTGGCGGAGAGATGGGGCTGGGTGGTGACCTTT
GCTAGTTTCTGCGTGCACTTTGTCTGCTTCGGGATATACTACTGCTTCAGCATCACGTTC
ATAGCCCTCCAAGAAGAATTTGAAACCAGTTCTACGGCTACATCATGGGCCGGGTCCATT
CCCATCGGCCTTTCGACCCTGTCGGGAGTCTTCGTCACTCCGCTCATCTACCGCTTCAGC
AACCGGTCCATCGCTCTTGTTGGGGTCATCCTCTGCTTCACCTCGTGCATGGTGACGTCG
TTGATCACGGTCTTCCCCGTCATCTACCTGACGTACAGCGTGCTCTATGGTGTAGGGAGT
GCGTGCGCGTCTCTGGCATCCGTTGATCTCGCACTCCGGTACTTTCCGGTCACGAACTGC
ACGCGTTCCACCATGTTCGCTTTGATAGGCAGTAGCACAGGCATGCTGTGTTTGGGGCCT
TTAACGTATACTCTCATCGAGCGCTGGGGATGGCGAATTATGTTGCGTGTCGTTGGAAGT
TTACTCCTTGTCGTCGGAGTCGCAGCCATTTTCGCTTTCCACCCTCCCCCTCCTCCTCCA
ACTACCTCGGGGCCGAACGAGGACGACACGAATGAAGGTAAGCTCGGCGACCAGGTTGTT
TCGCCGCCAGACGGCACTCGGGAAAGTTTGGAAATACCCAATGATCGCACGAACGCACGA
GTACAGTCGAAATATGCCAGACTCTATAACGAAGTGAAGACGGATCAAAANNAAAACGCT
GAGGACGGTAGCGCCAGTAAACACGCTGTGTGTGAAAAGACAAGCGAAGAAATGACACCC
TTTTTGCAGGAGCAGATTGCAGAAAGCGAAATAGGGAAAGAGGTTTGCACATTACAAGAC
AGATGCAAAAGTGATATAGCAGTTGCCTTGGCAGCCGCGGAAAGCACTTTACCAGATGGA
GTGGTCCTGGAGACTGAAGAGGAAGCCGAAGAGCCTGTCAAATTCTGGACAAAACACAGA
GCAATTTTCTACCCGGATGTCTGGGTCCTCGGCTTCTGCATCATGGGAATAGGGGTCATG
AACTCATTTTTCTACATCAACATGGGATTCGAAAAACGCGTGGTGCCTTGGGTCGTCACA
ACGCTCGGCGTCTCAGAAATGGCGGGAAAATTACTGCTGGGTGTGACAGCCGATCGTCTG
CCGTTCCCGAAGATTTTTCTCTTTATTGTCAGTAGCGTCACAGGGATCGGCTGTATGATC
TGCCTACTCGTAGTGCGTTCTGTCATATTGTTAATGTTACTATCGGTTGNNNNNNNNNNN
GTTGTCATGACGATTGCGGATGTTCTCTCCTACTCCATCTGTAACCAAGTCTTCCGTAAA
GAGGATGCTGTCCACACCTGGACCGTTGTCATGATGATGCAAGGAGTAGGTTTTATGGTG
GGAGCCGTCTTTGGTGAAAGTATAGACAAAACCGGATCGTATAACGAAGCCATTTATACC
AGCATGGGACTGTATGCTGTTTGCGCTGTGCTCTGTATAGCCGTTCCTCTGTATCAAAAA
CTATTTGCCCGTCATCGCTTCGTCATGTTCGACCACCAGGCCAAGTGTCGACGTTTAAAG
ACGRCGRCGRYGACGGTAGCGGAGGTGAAGACAAGTCCTACAGCA
