# Supplementary material for: Genome-wide signals of positive selection in strongylocentrotid sea urchins
Source: BMC Genomics. 2017 Jul 21;18:555. doi: 10.1186/s12864-017-3944-7 (PMC5521101; doi:10.1186/s12864-017-3944-7)
Supplement: Supplementary file 3 — Consensus alignment files. A compressed (gzip) tape archive (TAR) file containing 6250 consensus alignment files in FASTA format. (TGZ 14116 kb) [file 12864_2017_3944_MOESM3_ESM.tgz › SPU_027898/consensAlign.ordered.fa]

>sdro
ATGCGATGGGGTTACCGCATTTTTGATTCCACAAAAGAGTGTCAAATGTACAAGAAAAGA
GCGATTTGGCTGCAATACAGTTATAAGCATTTCAAATATTTTGAGGAGCACTTGGAGGAG
AATGTACCACGCCAGGGTGGCAAGACGCGAAGCAAAACATGGACCCATCATCATGGTAAC
CGCAGCAAAGATGACAGTAGTGGCAGAGATGCTCCCCGGAGCTTGGGCTTGGCACTTGAG
GGAGTGCCCGATGGAGATTCAGYTGCACGGGCGTCCTCTAGCAACAACATTGCAGACGAA
GACTCCGAAGTCGAAGATACAAGTTCGGCCTACGCTCTTCGCTATGCATTGCAAGATGTA
ATGCATGACTTCCAATGGGAAGAACCAGATATGTGTTCTCCGATGAAATCATCATCCCGA
GCTCGCTCAGCACGGCATCGACGGAAAAAGAGAGAGAACTCGCGACTTTCTGCTTCGCGC
AGACAATCCAGTGCAATATCTTCGTTGATCAGCGATGGACGACAGAAGCACAGGAGGAAA
GAGAAGATGATTTTTCTTGCTATGCAGTGCCCGTCCTCTATGCAAACTCTTGAAGAATTA
GTTGGAGATGCTACAAAGCTGAACTCTGCTCTTTCTCTGCGGGATACAATCATCTCAAAA
GAGTTCCTGGCAGATTTTTGTGGAGAGCAAAATGGACGCCTTTTCTGGCTCAACACCAAT
TTGGTACCACCAGCAAGACCAACACATGAGCTCCTGAGTGGGATGCTGAGTCACACGGCA
GGTCAGGTGATCTCTCTTGGATGGCTGATGAACAGCAGTAGTCATGTGACATCTTGCCTT
CATTCAGTGCGAGCTACTCAGCAGGCCATAGAGCAGAAAGCAGGAAGCAAGACAGAAAAG
AAGGAGGTAGATATCGAAACAGATGAAGATGACCAGTCTAAAAAGAAAATTCCAGTTCCT
AGGAATCTGCTACCCCTTTCCATCATCATTGATTACTTCCTGAGGTCAAATGTCAGGTCG
GAGCCTGGGATGGTAGATGAAATCTCTTCTACCCCCAAAGAGACGTTCCAGGCAATACTG
TGCTCTAACAAAGCCGACACTGGATCTGATCACTGTATGCTAAGGATGATGCCCATGTTC
ACGCCAAAAAGTAATTGTGCTCCTGAGAGTTCCGCCCCGGGCTCCGCAGAGACATTTGTC
ATTCACAACACAGAGGAGAGCAAGACAACGAAAAAGAAAAAGACAGCCAGAAACCAGTCA
AACAACTCCACCAAGCAGGCTTCCACCAATCACAGCACAGCATTCAGCATAGAGACTGGT
GACCCGACCCCATCTCAGGCACTGGCCACTCCTGCAACGGAAGCACCATCGCCTGAGTCT
CACACCGTTACCATCAAAGCCAAGATTGACCGCAGACAGTTGGATCTGAGCGCCTTTGGC
TCYTCCAGCACATTTTCCTGTATAGGGTACGACTTGTTGAAGGGGAGCGATGACGACGGA
AGCAGCGGTGTAAGGGGCAACGGTCGGCTGTCTCGATGGTTCCGGGAAGCTATGTTGGAN
NNNNNNNNNNNNNNNNNNNNNNNNATTGTTGAGCTATCATCATCCACTTCTTTATTGACC
ACGCTTGGGGTCATGGAGCCTTTGACCCCCGCCATGGCTTCAATCCGCYTCCTCCACCCC
AAGTCCATCATGCCGTTAGCCACCGGCCTTGCCTTTCAGTCCCACCCTGTCTCAACGGGA
CAGATATTCGATGGCAAGGGTCGAGGGGGACCTGCAGCCAYGACTGAGCTGAAGCGCTTC
ATAGAGAGATCAGCAAAAGCAATAATAGGGAGTGGGAAGACTGGTTGGCATGTCAACAGG
AAGATGAAACGGACTGAAGAGCAGAAAGCAGGAAGCAAGACAGAAAAGAAGGAGGTAGAT
ATCGAAACAGATGAAGATGACCAGTCTAAAAAGAAAATTCCAGTTCCTAGGAATCTGCTA
CCCCTTTCCATCATCATTGATTACTTCCTGAGGTCAAATGTCAGGTNNNNNNNNNNNNNN
NNNNNNNNNNNNNNNNNNnnNNNNNNNNNNNNNNNNNnnnnnnnnNNNNNNNNNNNNNNN
NnnnnnnnnnnnnnnnnnnnnnnnnnnnnnnnnnnnnnnnnnnnnnnnnnnnnnnnnnnT
AATTGTGCTCCTGAGAGTTCCGCCCCGGGCTCCGCAGAGACATTTGTCATTCACAACACA
GAGGAGAGCAAGACAACGAAAAAGAAAAAGACAGCCAGAAACCAGTCAAACAACTCCACC
AAGCAGGCTTCCACCAATCACAGCACAGCATTCAGCATAGAGACTGGTGACCCGACCCCA
TCTCAGGCACTGGCCACTCCTGCAACGGAAGCACCATCGCCTGAGTCTCACACCGTTACC
ATCAAAGCCAAGATTGACCGCAGACAGTTGGATCTGAGCGCCTTTGGCTCYTCCAGCACA
TTTTCCTGTATAGGGTACGACTTGTTGAAGGGGAGCGATGACGACGGAAGCAGCGGTGTA
AGGGGCAACGGTCGGCTGTCTCGATGGTTCCGGGAAGCTATGTTGGACTTGAGCCGTCAA
AGAATGTCGCTGATTGTTGAGCTATCATCATCCNCTTCTTTATTGACCACGCTTGGGGTC
ATGGAGCCTTTGACCCCCGCCATGGCTTCAATCCGCTTCCTCCACCCCAAGTCCATCATG
CCGTTAGCCACCGGCCTTGCCTTTCAGTCCCACCCTGTCTCAACGGGACAGATATTCGAT
GGCAAGGAACTGTCCACCTTGCCCGAGACAGACCCAGGGATACTGGAGGAGTTGAGCCAC
ATTGAGAGAGCTTGCCACGAACCATTCCATGCCAGCTGGCTGGAACCCTGGCACATCTCT
GCCCCATCCAGGCACACGTGTGATCAAGTAGTGGAGCAACTCTTGAGTATTCCAGATGAC
AAAAAGTCCCCAAGTCTCCAATCCCATCRTGATGCGTTTTATATGGAGCTCAAGAACATC
ATGGGTGGTGAGAAGGAATCGACTGAAGTCAACAGTCCGGTTTCCGAGTCAATGCCAGAT
GACCAGTCCAAGAATATTCTCAAAGATAATACAGGTGTGAGACAGAGCCCACGCTTGAAG
CGCATGAAGAGCATGCCACTCAACRTTGGGCCCAGGGCGGCCAACATCATGGCCATCAGC
CGTAAGCTCCTGGCTAGCAGACCCAAGGTCGTGGTCAAGGACAAGAAGGGCACCACGCTG
ACCAAGAAGAAAAGTGACCCCATCCCGATCAAACTCCCAGATGTTTCTTCTGTGGAAGAC
TTGACCAAACACTTGAAACAGAACTACRAAGATGTTTTAACACKGGTTGTTCATCTRCTT
GAGACGGTACCAATCTTTGCGTCTGCAGACAARCTTGCTTATTTTCTGACTGATGTTGTT
CTAGCCAATTATGCGGAGACCACCCCCTACATGGTGCGTGCAATCTACGAGGGGCTGGTG
AAGCCAGTACCATTGTTTCTGATGTCTCCCAGTAGCGATATGACAGGAGTACCCTCTCAC
AAGCAGCCTGCGTCCTACAGGTCCATCAGCTCTGGGGGCTCTCTCAATACCCTTGGATCC
AACTCCAATAGGTCAAGGGCACTTGTAAGACAYCCCAGCATTGCCGATGCAGCACCYAAG
CGCATCATWGGYGTTCCCGCAAGACGGCTACCAAACGAGAAGAAAAAGCCTGACACTGGA
GAGAAGAAGNNNNNNNNNNNNNNNNNNNNNNNNNNNNNNNNNNNNNNNNNNNNNNNNNNN
NNNNNNNNNNNNNnnnnnnnnnnnnnnnnnnnnnnnnnnnnnnnnnnnnnnnnnnnnnnn
nnnnCTCATGCTCCCAGGAGGAGTCCCAGGAAAGCAGTGCAGAGCGGTCAGTTGGTCCTG
AAGACCAAAGTGGTCAAGGAGACACCTGGCAAGAAACAAGTTTTAAAGGCCATGCTCAAC
AAGCTGGACAGAGCAAGGAGGAGAAGCAGTTCTAAAGAGAGGGGAATACCTGGTCCAGGT
AGCATGTTAGTCATTGAAGAATCCCCCGAGAAACCAGTCGACCTCATCCAGGCGAACGTG
AGACGTAGTCCTCGGGTGCCCACCTTTAAACGTAGACCCTCCTTCTACAAGAAGCAAGAA
ATGCACCGTGCCAAGCTCCTGGGAGCCAGGATAGCCGGGACAAGCCCCCCTGCAGTAGCC
ATCAMAGAATCGCCCCTGTCRGAGAAAAAGGCAGAGAAGACCAAGCTCAAGTTGTCCCCA
GCCACTTTCCTTCTCAGCGCAATCACAAGTCCAGCCTCAAAAGCTTTGGCTGTGAACAAG
TCACCAGCAAGGGCCAATTTCAATTCACCAAGTCGGAATACAAGGTCTAGGWTAGGCGTR
ACCCCTGTCAAGTTGGTGGTGGACAGTCCTGAAAGGAGTGCCGTGAGGACAACACCTCGT
GCCAAGGCAAGGAGGCGCTTGAATGATGAGCTGTTTAAAAATGAACCAAAGAAAAGTCCT
GCCAAGGATCTTTYAGCCATCCCCAGTACACCCTCTAAAACACCAAGTAAGGCACAGTTG
GGAGTCATCCCCAGCGGACACAGACAGTCCCCAAGACTTCTGCAGAAGGGTGGATCAGGA
GGCAAAGAGATAGAAAGAAGAGGAGAWGCTTCAGARAGYCATGTTGATTCTATGAAGGGA
AATGTACCTGTAAAGACACCTGCCAGACGTAGTCCCAGGAAAGCCTTGAGAAAGATTGCC
TTYGGTARAACTGAGGATGCARGTCAGTTGAAGGACAGAACTAGTCCTKACCYGAAAGGA
AWRGAAACCAAACTGTTTGATGATGCAACAGRAAAAGCATCAAGCAAASCAAACTTTRAA
RWTGAAGAGGAAGTTAAAGAACAAGCCAGTAGGACTRWGAAAAAYGATGSAAAAGTGCRA
GGAGAAATGGATGATGTTTCTGCGAGGCAGGATGGAGAGCCATTGCAAGCAGCAGAAGAG
GCAAGCATTTGGTTTGAAAAACTTGCGGAAGACAAGGAACAAGATATGGATCAGGACAAC
ATAGTTGAACATAAAAAGAGAAATAGAAGCACCCCTAGTAAAGAGGATCTTAGCACACCT
CCAATCAAACGAAGACGTACAAGGAGGGACACTTGTACACCTCCGTACGTAGCTGCCTCC
AAATGTACCACGCCAGAGGTCATCAACAGTTGGCCTCGCATCAAAATCAGGTACAACAGC
CCATCTCCCAGCACCAGCAAAGTACAGAGTCCTTGCAATATCTCACCCATAGCCAAAGTG
GATGAAATCATCGTCAATTTGACTTCACCTCGTACAAGACGAAGAACTCCTCAGTCAWCC
TCCAARCAGACAGGAAGTGACTTTGGAAAGAAACGCAAGAGGCAGTCACCAGGCGTCAGT
TCAAGTGAGAAGAAACAGCGTCGATCAACTGGACGCTCCAAGAATTCCCCAAGAGCAAAA
GGATCCTTGCTGAGTATGCTAACGTCTAAAAATAATCTAGAGCAGGGCTGTGTATCGCCA
GTGTTTGGCAAGGCTTCCCWTGATACRYCAACGTCWGAAGYACCAGGAAACAAAGCATTG
ACAAGAAAAMTATCAAGCTCACAGAAGAAGCCGCAGCCTGTCAGGAAGTCAAAGTCTCCA
GGAACCAAAGGCAGCATCAKCAGTGCGGAATCTTTGGACGATCTGGACAGAAGCTTTTCT
CCCATATTCGGGAAGAGCRTMGTCACCAACCCCAGTGCTTCWTCGCAGTCTGACGACRGC
AGYATCRATCAACAAGAATTGCCTAACACTGCAAAGATGTCGTTTATTGACCAGGGATTA
GAGTCGGATGCAGACACCGACTCCGAGATYGACTTCCCCAAGCTMAAGTCCRGCGAAGGA
TCAGTGGGTRTCCTGTCAGACTCRGAGATGGCCATGATGATGGACAAAGATGCAGAACAT
GCCAACGAGAGAGARGAGGCACTGTCAAAGAGACGCCTGCGTAGAAGTTCAAATGAAAAC
TGTAGCGAWGGTGATTCAGGTCACAAGAAGCTGCGGAAGAGGAATCCATCTCACATGTCA
CTCGGTCAAGAGCCTGTTCACCAGCAGMACCCTTCAACTCATGATAGAACTATGGACAAA
AAACAAGTTTCTGAAGAGAAGTTACTTGATAGCAGTAACGTGGGAAAGACTCTTAGAAAA
CGTAGGTCATCAGAAAGGCAGGAATCTAGCTGCAAACCAATGCAGGATGTTGCTGATGAC
AAAACAATAGTAGWRGTCCCCAAGCAGCTATTACCTAATTCCATCCTAAGAGTACCGAAT
TCTAAACTGTTTGAAGATGTTGAAAACACCAGACCTGAGGCACCTCCAAAGAAGAAGAAA
AGGGTAACCTTAAAAACAAGGATTTCTTCTTCCTTGGGTCAGCGTCGATCAACTCCGTCC
AAGCTCAGCATGACCCTGAAGAGACCGAGTGCCGGGGAGAACTGGACAGTGACCGATTCA
CCCGAACCTGCTTCATTTATCGGAAGTTCAGAGGACTWCTCCCTCACAGCAAGTAGCTTG
TCCTCTGCCGACGATGATGTCTTTGATGTTGCAGGTCCCTCCAACTCGGAGGTCGCTTCC
ACCCCTCCTACGGGCAAGCCCAGCTTTGTGACCACGCCCCTCTCTGCTACAGGGCTCTAC
AGCCTCATGAACTCGCCTCTCGCCTTRGGCACGCCCAAGAGTAGCAGGACCAGTCGTACT
TCTAGACGAAACTTACCCCTGCAA

>spal
ATGCGATGGGGTTACCGCATTTTTGATTCCACAAAAGAGTGTCAAATGTACAAGAAAAGA
GCGATTTGGCTGCAATACAGTTATAAGCATTTCCAATATTTCGAGGAGCACTTGGAGGAG
AATGTACCGCGCCAGGGTGGCAAGACGCGAAGCAAAACATGGACCCATCATCATGGTAAC
CGCAGCAAAGATGGCAGTAGTGGCAGAGATGCTCCCCGAAGCTTGGGCTTGGCACTTGAG
GGAGTGCCCGATGGAGATTCAGCTGCACGGGCGTCCTCTAGCAATAACATTGCAGACGAT
GACTCCGAAGTCGAAGATACAAGTTCGGCCTACGCTCTTCGCTATGCATTGCAAGATGTA
ATGCATGATTTCCAATGGGAAGAACCAGACATGTGTTCTCCGATGAAATCATCATCCCGA
GCTCGCACAGCACGACATCGACGGAAAAAGAGAGAGAACTCACGACTTTCTGCYTCGCGC
AGACAATCCAGTGCAATATCTTCGTTGATCAGCGATGGACGACAGAAGCACAGGAGGAAA
GAGAAGATGATTTTTCTTGCTATGCAGTGCCCGTCCTCTATGCAAACTCTTGAAGAATTA
GTTGGAGATGCTACAAAGCTGAGCTCTGTTCTTTCTCTGCGCGATACAATCATCTCAAAA
GAGTTCCTTGCAGATTTTTGTGGAGAGCAAAATGGACGCCTTTTCTGGCTCAACACCAAT
ATGGTACCACCATCAAGACCAACACATGASCTCCTGAGTGGRATGCTGAGTCACACGGCA
GGTCAGGTGATCTCTCTTGGATGGCTGATGAACAGCAGTAGTCATGTGACATCTTGCCTT
CATTCAATGCGAGCTACTCAGCAGGCCATAGAGCAGAAAGCAGCGAGCAAGACAGAAAAG
ARGGAGGTAGATRTTGAAAAGGATGMAGATGACCAGTCTGAAAAGAAGATTCCAGTTCCT
AGAAATCTGCTACCCCTTTCCATCATCATTGATTACTTCCTGAGGTCAAATGTCAGGTCG
GAGCCTGGGATGGTAGATGAAATCTCTTCTACCCCCAAAGAGACGTTCCAGGCAATACTR
TGCTCTAACAAAGCCGACACTGTATCTGATCACTGTATGCTAAGGATGATGCCCATGTTC
ACGCCAAAAAGTAATTGTGCTCCTGAGAGTTCAGCCCCGGGCTCCGCAGAGACATTTGTC
ATTCGCAACACAGAGGAGNGCAAGACAACGAAAAAGAGAAAGACAGCCAGAAACCAGTCA
AACAGCTCCACCAAGCGGGTTTCCACCAATCACAGCACAGCATTCAGCATAGAGACTGGT
GACCCGACCCCATCTGAGGCACTGGCCACTCCTGCAACTGAGGTACCATCGCCTGAGACT
CGCACCATTACCATCAAAGCCAAGATCGACCTCAAACAGTTGGATATGAGCGCCTTTGGC
TCCTCCAGCACCTTTTCCTGTATAGGGTACGACTTGGTGAAGGGTAGCGATGATGACGAA
AGCAGCGGTGTAACGAGCGACGGTCATCTGTCTCTATGGTTCCGGGAAGCTATGATGGAC
TTGAGTCACCAAAGAATGTCACTGATTGTTGAGCTTTCATCATCCAATTCTTCATTGACC
ACTCTTGGGGTCATGGAGCCTTTGACCCCCGCCATGGCTTCAATCCNCCNCCNNNNNNNN
NNNNNNNNNATGCCGTTAGCCACCACCCTTGCCTTTCAGCCCCACCCTGTCTCAACGGGA
CAGATATCCGATGGCAAGGGTCGAGGGGGNCCTGCAGCCACGACTGAGATGAAGCGCTTC
ATAGAGAGATCAGCAAAAGCAATTGTAGGGAGTGGGAAGACTGGTTGGCATGCCAACAGG
AAGATGAAACGGACTGAAGAGCAGAAAGCAGCGAGCAAGACAGAAAAGAGGGAGGTAGAT
ATTGAAAAGGANGCAGANGACCAGTCNGAAAAGAnnnnnnnnnnnnnnnnnnnnnnnnnn
nnnCTTTCCATCATCATTGATTACTTCCTGAGGTCAAATGTCAGGTCGGAGCCTGGGATG
GTAGATGAAATCTCTTCTACCCCCAAAGAGACnnnnnnnnnnnnnnnnnnnnnnnnnnnn
nCCGACACTGGATCTGATCACTGTATGCTAAAGATGATGCCCATGTTCACACCAAAAAGT
AATWGTGCTCCTGAGAGTTCCGCCCCGGGCTCCGCAGAGACATTTGTCATTCGCAACACA
GAGGAGAGCAAGACAACGAAAAAGAAAAAGACAGCCAGAAACCAGTCAAACAGCTCCACC
AAGCGGGTTTCCACCAATCACAGCACAGCATTCAGCATAGAGACTGGGGACCAGACCCCA
TCTCAGGCACTGGCCACTCCTGCAACTGAAGCACCATCGCCTGAGACTCACACTATGACC
ATCAAAGCCAAGATTGACCGTAGGCAGTTGGATCTGAGCGCCTTTGGCTCCTCCNNNNNN
NNNNNNNNNNNNNNNNNNNNNNNNNNNNNNNNNNNNNNNNNNNNNNNNNNNNNCGGTGTA
ACAGCCGATGGTCGGCTGTCTCAATGGTTCCGGGAAGCTATGTTGGACTTGAGCCATCAA
AGAATGTCGCTGATTGTTGAGCTATCGTCATCCAATTCTTCATTGACCACTCTTGGGGTC
ATGGAACCTTTGACCCCNGNNATNGCnnnnnnnnnnnnnnnnnnnnnnnnnnnnnnnnnn
nnnnnnnnnnNNNNNNNNNNNNNNNNNNNNNNNNNNNNNNNNNNNNNNNNNNNNNNNNNN
NNNNNNNAACTGTCCACCTTGCCMGAGACGGACCCAGGGATACTGGAGGAGTTGAGCCAC
ATTGAGAGAGCTGGCCACGAACCATTCCATGCCAGCTGGCTGGAGCCCTGGCACATCTCT
GCCCCATCCAGGCACACGTGTGATCAAGTAGTGGAGCAACTCTTGAGTATTCCAGATGAC
AAAAAGTCCCCAAGTCTCCAATCCCATCWCGATGCTTTTTATATGGAGCTCAAGAACATC
ATGGGTGGCGAAAAGGGATCGACTGAAGYCAMCAGTCCACTTTCWGAGTCMATGCCAGAT
GACCAGTCCAAGAATATTCTCAAAGATGGTACAGGTGTGAGACAGAGCCCACGGCTGAAG
CGCATTAAGAGCATGCCACTCAACGTCGGGCCMAGGGCGGCCAACATCATGGCCATCAGT
CGTAAGCTCCTGGCTAGCAGACCCAAGGTCGTGGYCAAGGAMAAGAAGGGCACCACACTG
ACCAAGAAGAAGAGTGACCCCATCCCAATCAAACTCCCAGATGTATCTTCGGTGGAAGAC
TTGACCAAACACTTGAAACAGAGCTATGAAGATGTTTTAACACGGGTTGTTCATCTGCTT
GAGACGGTACCAATCTTTGCATCTGCAGACAAGCTTGCTTCTTTTCTGACTGATATTGTT
CTAGCCAATTATGCGGAGACCACCCCCTACATGGTGCGTGCAATCTACGAGGGGCTGNNN
nnnnnnnnnnnnnnnnnnnnnnnnnnnnnnnnnnnnnnnnnnnnnnnnnnnNNNNNNNNN
NAGCAGCCTGCATCTTACAGGTCCATCAGCTCTGGTGGCTCTCTCAATACCCTTGGATCC
AACTCCAATAGGTCAAGGGCACTTGTAAGACATCCCAGCATTGCTGATGCAGCACCCAAG
CGCATCATTGGCGTTCCCGCAAGACGACTACCAAACGAGAAGAAAAAGCCNGACACTGGA
GNGAAGNNNNNNNNNNNNNNNNNNNNNNNNNNNNNNNNNNNGNCGGTGAAACNAANCCTC
TTCAACGATGACAGCCCCGATGCGAGTAAGTTCAGCAGAAGACGATCGGTGGCTGTGATG
GAGACTCATGCTCCCAGGAGGAGTCCCAGGAAAGCAGTGCAGAGCGGTCAGTTGGTCCTG
AAGACCAAAGTGGTCAAGGAGACACCTGGCAAGAAACAGGTCTTAAAGGCCATGCTCAAC
AAACTGGACAGAGCAAGGAGGAGAAGCAGTTCTAAAGAGAGGGGAATACCTGGTCCAGGT
AGCATGTTAGTCATTGAAGAATCCCCAGAAAAACCAGTCGACCTCATCCAGCAAAACGTG
AGACGTAGTCCTCGGGTGCCCACMTTTAAGCGAAGACCCTCCTTCTACAAGAAGCAAGAA
ATGYACCGTGCCAAGCTCCTGGGAGCCAGGATAGCCGGGACAAGCCCCCCTGCRGTAGCC
CTCAAAGAATCRCCCYTGTCAGAGAAAAAGGCAGAGAAGACCAAGCTCAAGTTGTCCCCA
GCCACTTTCCTTCTCAGCGCAATCACAAGTCCAGCCTCRAAAGCTYTGGCTGTGAACAAG
TCACCAGCAAGGGTCAATTTCAATTCACCAAGTCGGAATACAAGGTCTARGWTAGGCGTG
ACCCCTGTCAAGTTGGTGSTKGACAGTCCTGAAAGGAGTGCCGTGAGGACAACACCTCGT
GCCAAGGCAAGGAGGCGCTTGAAYGATGAGCTGTTTAAAAMTGAACCAAAGAAAAGTCCT
RCCAAGGATCTTTYAGCCATCCMCAGTACACCCTCTAAAACACCAAGTAAGGCACAGTTK
GGAGTCATCCCCAGCGGACACAGACAGTCCCCAAGACTTTTGCAGAAGGGTGGATCAGGA
GGCAMMGAGWTAGAAAGAGRAGGAGATGCTTCAGAAAGCCATGTTGATTCTATGAAGGGA
AATGTACCTGTAAAGACACCTACCAGACGTAGTCCCAGGAAAGCCTTGAGAAAGATTGCC
TTYGGTARAACTGAGGATGCARGTCAGTTGAAGGACAGAACTAGTCCTGACCYGAAAGGA
AWRGAAACCAAACTGTTTGATGATGCAACAGAAGAAGCATCAAGCAAACCAAACTTTGAA
AATGAAGAGGAASTTAAAGAACAAGCCAGTAGGACTGTGAAAAAYGATGGAAAAGTGCGA
GGARAAAYGGATGATGTTTCTGCGAGGCAGGATGGAGAGCCATTGCAAGCAGCAGAAGAG
GCAAGCATTYGGTTTGACAAACTGGTGGAAGACAAGGAACAAGATAKGGATCAGGACAAT
GTAGTTGAACATARAAAGAGAAATAGAAGCACTCCTAGTAAAGAGGATCTTAGCACRCCT
CCAATCAAACGAAGACGTACAAGGAGGGACACTTGTACACCTCCGTACGTACCTGCATCC
AAATGTACCACGCCAGAGGACATCAACAGTTGGCCTCGCATCAAAATCAGGTACAACAGC
CCATCCCCCAGCACCAGCAAAGTACTAAGCYMTTGCGATATCTCACCMATAGTCARAGTG
GATGAAATCATCGCCAATTTGACTTCACCTCGTACACGACGAAGAACTCCTCAGTCATCC
TCCAAGCAGACAGGAAGTGACTTTGGAAAGAAACGCAAGAGGCAGTCACCAGGCGTCAGT
TCAAGTGAGAAGAAACAGCGTCGATCAACTGGACGCTCSAAGAACTCCCCAAGAGCAAAA
GGATCCTTGCTKAGTATGCTAACGTCWAAAAATAATCTAGAGCAGGGCTGYGTATCSCCA
GTGTTTGGCAAGGCTTCCCWTGATACRTCAWCGTCAGAARYACCAGGAAACAAAGCATTG
ACAAGAAAAATATTGAGCTCCCAGAAGAAGCCGCAGCCTGTCAGGAAGTCAAAGTCTCCA
GGAACCAAGGGCAGCATCAGCAGTGCGGAATCKTTGGACGAYCTGGACAGAAGCTTTTCT
CCCATATTCGGGAAGAGCRTAGTCACCAACCCCAGYGCTTCTTCGCAGTCTGACGACGGC
AGCRTCAAYCAACAAGAATTGCCYAACRCTGCAAAGATGTCGTTYATTGACCAGGGATTA
GACTCRGATGCAGACMYTGACTCYGAGATYGACTTCCCCAAGCTAAAGTCCGGYGARGGA
TCTGTGGGTGTCCTGTCAGACTCAGAGATGGCCATGATGATGGACAAAGATGCAGAACWT
ACCAAYGAGARAGAGGARGCACTGTCAAAGAGACACCTRCGTRGAAGTTCAAATGAAAAC
TGTAGCGAWGGTGATTCAGGTCACAAGAAGCTGCGRAAGAGGAATYCATCTCACACRTCA
CTTGGTCAAGAGCCTSTWCAYCAGCAGCACCCTTCAACTCATGAAAGAACTATGGACAAA
AARCAAGTTTCTGAAGAGAAGTTGCTTGATAGCAGTAACGTGGGRAAGACTCTTAGAAAA
CGTAGGTCATCAGAAAAGCAGGAATCTAKCTGCAAACCAATGCAGGAYGTTGTTGATGAC
AAAACAATRGTAGTAGWCCCCAAGCAGCTATTACCTAATTCCATCCTAAGAGYACCGAAT
TCTAAACTGTTTGAAGATGTTGAAAACACCAGACCTGAGGAACCTCCAAAGAAGAAGAAA
AGGGTAACCTTAAAAACAAGGATTTCTTCTTCCTTGGGTCAGCGTCGATCAACTCCRTCC
ARGCTCAGCATGACCCTGAAGAGACCGAGTGCCGGGGAGAACTGGACAGTGACCGATTCA
CCCGAACCTGCYTCGTTTATCGGARGTTCAGAGGACTACTCCCTCACAGCAAGTAGCTTG
TCCTCTGCCGACGATGATGTCTTTGATGTTGCGGGTCCCTCCACCTCAGAGGTCGCTTCC
ACCCCTCCCACRGGCAARCCCAGCTTTGTGACCACGCCCCTSTCTGCTACRGGGYTCTAC
AGCCTCATGAACTCGCCTCTYGCCTTGGGCACGCCCAAGAGTAGCAGGACCAGTCGYACT
TCYAGACGGAACCTCCCCCTGCAG

>sfra
ATGCGATGGGGTTATCGCATTTTTGATTCCACAAAAGAGTGTCAAATGTACAAGAAAAGA
GCGATTTGGCTACAGTACAGTTATAAGCATTTGAAATGTTTTGAGGAGCACTTGGAGGAG
AATGTATCACGCGAGGGTGGCAAGACGCGAAGCAAAACATGGACCCATCATCATGGTAAC
CGCAGCAAAGATGGCAGTAGTGGCAGAGATKCTCCCCGGAGGTTGGGCTTGGCACTTGAG
GGAGTGCCCGACGGAGATTCAGCTGCACGGGCGTCYTCTAGCAACAACTTTGCAGRCGGC
GTCGGCGAAGTCGAAGATACAAGTTCCGCCTACGCTCTTCGCTATGCATTGCAAGATGTA
ATGCACGACTTCCAATGGGAAGAACCAGACATGTGTTCTCCGATGAAATCATCATCCCGA
GCTCGCTCAGCACGGCATCGGCGGAAAAAGAGAGAGAACTCGCGACTTTCTGCTTCGCGC
AGACAATCCAGTGCAATATCTTCGTTGATCAGCGATGGACGACAGAAGCACAGGAGGAAA
GAGAAGATGATTTTTCTTGCTATGCAGTGTCCGCCATCTTTGAAAACTCTTGAAGAATTT
GTTGGAGATGCTACGAAGCTGAACTCTGCTCTTTCTTTGCGTGATACAATCATCACAAAA
GAGTTCCTGGCAGATTTTTGTGGAGAGCAAAATGGACGCCTTTTCTGGCTCAACACCAAT
ATGGTACCACCAGCAAGACCAACACATGAGCTCCTGAGTGGGATGCTGAGTCACACTGCT
GGTCAGGTGATCTCTCTTGGATGGCTGATGAGCAGCAGKAGTCATGTGACATCTTGCCTT
CATTCAGTGCAAGCTACTCAGCAGGCCATAGAGCAGAAAGCAGCAAGCAAGACAGAAAAG
AGGGCGGTAGACATAGAAAGAGTTGAAGATGACCAGTCTGAAAAGAAGATTCCAGTTCCT
AGAAATCTGCTACCCCTTTCCATnnnnnnnnnnnnnnnnnnnnnnnnnnnnnnnnnnnnn
nnnnnnnnnnTGGTAGATGAAAACTCTTCTACTTCCAAAGAGACCTTCCAGGCAATACTG
TGCTCCACCAAAGCCGACACTGGATYTGATCACTGTATGCTAAGGATGATGCCCATGTTC
ACACCAAAAAGTGATTGTGCTCCTGAGAGTTCTGCCCCTGGCTCCTCTGAGACATTCGTC
ATTCACAACACAGAAGAGAGCAAGACAACAAAAAAGAGAAAGACAGCCAGAAACCGGTCA
AACAACTCCACCGAGCAGGTTTCCACCAATCACAGCACAGCATTCAGCATAGAGACTGGT
GACCAGACCCCATCNCGGGCACTAGCCACTCnnnnnnnnnnnnnnnnnnnnnnnnnnnnn
nnnnnnnnnnnnnnnnnnnnnnnnnnnnnnnnnnnnnnnnnnnnnnnnnnnnnnnnnnnn
nnnnnnnnnnnnnnnnnnnnnnnnnnnnnnnnnnnnnnnnnnnnnnnnnnnnnnnnnnnn
nnnnnnnnnnnnnnnnnnnnnnnnnnnnnnnnnnnnnnnnnnnnnnnnnnnnnnnnnnnn
nnnnnnnnnnnnnnnnnnnnnnnnATTGTTGAGCTATCATCATCCTCTTCTTCATTGACC
GCACTTGGGGTCATGGAGCCTTTGACCCCCGCCATGGCTTCAATCCGCCTCCTCCACCCC
AAGTCCATCATGCCGTTAGCCACCGGCCTTGCCTTTCAGCCCCACCCTATCTCAACGAGA
CAGATATTCGATGGCAGGGGTCGARGGGGACCTGCAGCCACGACCGAGATTAAGMGCTTC
GTAGAGAGATCAGCAAAAGCAATTGTAGGGAGTGGGAAGACTGGTTGGCATGCCAGCAAG
AAGATGAAAGGGACTGAAGAGCAGAAAGCAGCAAGCAAGACAGAAAAGAGGGCGGTAGAC
ATAGAAAGAGTTGAAGATGACCAGTCTGAAAAGAAGATTCCAGTTCCTAGAAATCTGCTA
CCCCTTTCCATCATCATTGATTACTTCCTGAGGTCAAATGTCAGGTCGGAGCCTGGGATG
GTAGATGAAAACTCTTYTACTTCCAAAGAGACCTTCCAGGCAATACTGTGCTCNACCAAA
GnnnnnnnnnnnnnnnnnnnnnnnnnnnnnnnnnnnnnnnnnnnnnnnnnnnnnnnnnnT
GATTGTGCTCCTGAGAGTnnnnCCCCTGGCTCCTCTGAGACATTCGTCATTCACAACACA
GAAGAGAGCAAGACAACNNNAAAGAGAAAGACAGCCAGAAACCGGTCAAACAACTCCACC
GAGCAGGTTTCCACCAATCACAGCACAGCATTCAGCATAGAGACTGGTGACCAGACCCCA
TCTCGGGCACTAGCCACTCTTGCAACTGAAGTACCATCGCCTGAGACTCACACTGTTACC
ATCAAAGCCAAGATTGACCGCAGACAGTTGGATCTGAGCGCCTTTGACTCCTCCAGCACA
TTTTCCTGTATAGGGTATGACTTGTTGAAGGGGAGCGATGACGACGAAGGCAGCRGTGTA
ACAAGCGACGGTCAGCTGTCTCGATGGTTCCAGGAAGCTATGTGGGACTTGAGCCATCAA
AGAATGTCGCTGnnnnnnnnnnnnnnnnnnnnnnnnnnnnnnnnnnnnnnnnnnnnnnnn
nnnnnnnnnnnnnnnnnnnCCATGGCTTCAATCCGCCTCCTCCACCCCAAGTCCATCATG
CCGTTAGCCACCGGCCTTGCCTTTCAGCCCCACCCTATCTCAACGAGACAGATATTCGAT
GGCAGGGAAGTGTCCACCTTGCCCGAGACAGACCCAGGGATACTGGAGGAGTTGAGTCAC
ATTGAGAGAGCACGCCACGAACCATTCCATGCCAGCTGGCTGGAACCCTGGCATATCTCT
GCCCCTTCCAGGCACACATGTGATCAAGTAGTGGAGCAACTCTTGAGTATTCCAGATGAC
AGAAATTCCCCGGGTCTCCAATCCCAGCACGATGCRTTTTATATGCAGCTCAAGAACATC
ATGGGTGGTGAGAAGGGATCAACTGAAGTCACCAGTCCACTTTCCAAGTCAATGCTAGAT
GACCAGTCCAAGAATATTCTCAAAGATGCTACAGGTGTGAGACAGAGCCCACGCCTGAAG
CGCATGAAGAGCATGCCAAGCAACGTTGGAGCCAGGACGGCCAACATCATGGCCAACAGC
CGTAAGCTCCAGGCTAGCAAACCCAAGGTTGTTGTCAAGGACAAGAAGGGCACCACACTG
ACCAAGAAGAAGAGTGACCCCATCCCAATCAAACTCCCAGATGTTTCTTCTGTGGAAGAC
TTGACCAAACACTTGAAACAGAACTATGACGATGTTTTAACACGGnnnnnnnnnnnnnnn
nnnnnnnnnnnnnnnnnnnnnnnnnnnnnnnnnnnnnnnnnnnnnnnnnnnnnnnnnnnn
nnnnnnnnTTATGCRGAGACCACCCCCTACATGGTGCGTGCAATCTACGAAGGGCTGGTG
AAGCCGGTACCGTTGTTTCTGATGTCTCCCAGTAGCGATGTGACAGGAGTACCCTCTCAC
AAGCAGCCTGCATCCTACAGGTCCATCAGCTCTGGTGGCTCTCTCATTACCCTTGGATCn
nnnnnnnnNNNGTCAAGGGCACTTGTAAGACATCCCAGCATTGCTGATGCAGCACCCAAG
CGCATCATAGGCATTCCTGCAAGAAGACTACCAAACGAGAAGAAAAAGACTGACACTGCA
GAGAAGAAGNNNAAGAAAAAGGAGCAAGACAACACAGCTAAGACAGTGAAACGAAACCTC
TTTAACGATGACAGCCCTGATGCGAGTAAGTTCAGCAGAAGACGATCGGTGGCTGTGATG
GAGACTCATGCTCTCAGGAGGAGTCCCAGGAAAGCAGTGCAGAGCGGTCAGTTTGTCCTG
AAGACCAAAGTGGTCAAGGAAACACCTGGCAARAAACAAGTTTTAAAGGCTATGCTCAAC
AAACTGGACAGAGCAAGGAGAAGAAGCAGTTCTAAAGAGAGGGGAATACCTGGTCCAGGT
AGCATGTTAGTCATTGAAGAATCCCCAGAGAAACCAGCCGACMTCATCCAGCTGAAYGTG
AGACGTAGTCCTCGAGTGCACACCTTTAAGCGAAGACCCTCCTTCTACAAGAAGCAAGAA
ATGCACCGTGCCAAGCTCCTGGGAGCCAGGATAGCCGGGACAAGCCCCCCTGCGGTAGCC
CTCAAAGAATTGCCCCTGTCRGAGAAAAAGGCAGAGAAAACCAAGCTCAAGTTGTCCCCA
GCCACTTTCCTWCTRAGCGCAATCACAAGTCCAGCCTCAAAAGCTTTGGCTGTGAACGAG
CCACCAGCAAAGGCCGATTTCAATTCACCAAGTCGGAATACAAGGTCTAGGACAGGCGTG
ACCCCTGTCAAGGTGGTGGTGGACAGTCCTGGAAGGAGTGCCGTGAGGACAACACCTCGT
GCCAAGGCAAGGAGGCGCTTGAATGATGAGCTGTTTAAAGATGAACCAAAGAAAAGTCCC
GCCAAGGATCTTTCAGCCATCCGCAGTACACCCTCTGAGACACCNNCTNNNNCTGAGTTG
GGAGTCATCTCAAGTGGACACAGACAATCCCCAAGACTTTTGCAGAAGGGTGGATCAGGA
GGCAAAGAGATAGAAAGAAGAGGAGATCCTTCAGAAWGCCGTGTTGATTCTATGAAGGGA
AATGTACCTGTAAACACACCTAMCAGACGTAGTCCCAGGAAAGCCTTGAGAAAGATTTCT
TTTGGTAGAACTGAGGATGCAGGTCAGTTGAAGGACAGAACTAGTCCTGACCTGAAAGGA
AAGGTAACCAAACTGTTTGATGATGTAACAGGAAAAGCATCAGGCAAAACAAACTTTGAA
AATGAAGGGGAAGTTAAAGAACAAGCCAGTAGGACTGACAAAAATTATGCAAAAGTGCGA
GGTGGTATGGATGATGTTTCTGCAAGTCAGGATGGAGAGCCATTGCAATCAGCACAAGAG
CTAAGCACTTGGTTTGACAAACTTACAGAAGAAAAGGAACAGGATATGGATCAGGAGAGC
GTAGTTGAACATAAAAAGAGAAAGAGAAGCACTCCTAGTAAAGAGGATCTTAGCACACCT
CCAATCAAACGAAGACGTGCAAGGMGGGACACTTGTACACCCCCGTACGTTCCTGCATCC
AAATGCACCACGCCAGAGGTCATCAACAGTTGGCCTCGCATGAAAATGAGGTACAACAGC
CCATCCCCCAGCACCAGCAAAGTACAGAGCCCTTGCGATATCTCACCCATAGCCAAAGTG
GATGAAATYATCGCCAATTTGACTTCACCTCGTACAAGACGAAGAACTCCTCAGTCATCC
TCCAAGCAGAAAGGAAGTAGCTTTGGGAAAAAACGCAAGAGGCAGTCACCAGGCGTCAGC
TCAAGTGAGAAGAAACTGTGTCGATCAACTGGACGCTCCRAGAACTCCCCAAGAGCAAAA
GGATCCTTGCTGAGTATGCTAACGTCTAAAAATAATCTAGAGCAGGGCTGTGTATCGCCA
GTGTTTGGCAAGGCTTCCCTTGATACATCGACGTCGGAAGCACCAGGAAACAAAGCATTG
GCAAGAAAGATATYGAGCTCCCAGAAGAAGCAGCAGCCTGTCAGGAAGTCTAAGTCTCCA
GGAACCAAGGGCAGCATCAGCAGTGAGGAATCTTTGGACGAGCTGGACAGAAGCTTTTCT
CCCATATTTGGGAAGAGCGTAGTCGCCAACCCCATTGCTTCTTCGCAGTCTGACGAGGAC
AACACCAATCAACAAGAATTGCCTAACACTGCAAATATGTCATTTATTGACCAGGGATTA
GATACGGATGCAGACACTGATTCTGAGATTGACTTCCCCAAGCTAAAGTCCAGCGAAGGA
TCTGTGGGTATCCTGTCAGAYTCAGAGATGGCCATGATGATGGACAAAGATGCAGAACTT
ACCAGTGAGAAAGAGGAGGCACTGTCAAAGAGACACCTGCGTAGAAGTTCAAATGAAMAC
TGTAGAGAAGGTGATTCAGGTCACAAGAAGCTGCGGAAGAGGAATTCATCTCACATGTCA
TTTGGTCAAGAGCCTGTACATCAGCAGCACTCTTCAACTGATGATAGAACTATGGTCAAA
AAGCAAGTTTCTGAAGAGAAGTTGCTYGATAGCAGCAATGTGGGAAAGACTCTTAGAAAA
CGTAGGTCATCAGAAAAGCAGGAATCTAGCTGCAAACCAATGCAGGCTGTTGTTGATGAC
AAAACAATAGTAGTAGACCCCAAGCAGCTTCCACCTAATTCCATCCTGAGAGTACCAGAT
TCCAAACTGCCTGAAGATGTTGAAAACACCAGACCTGAGGAACCTCCAAAGAAGAAGAAA
AAGGTAACCTTAAAAACAAGGATTTCTTCTTCCTTGGGTCAGCGTCTRTCAACTCCGTCC
AGGCTCAGCATGACCCTGAAGAGACCGAGTGCTGTGGAGAACTGGACAGTGACCAATTCA
CCCGAACYTGCCTCGCTTATTGGAGCTTCAGAGGACTTATCCCTCACANNNNNNNNNNNN
NNNNNNNNNNNNNNNNNNNNNNNNNNNGTTGCGGGTCCCTCCTCGTCAGATGTCGCTTCC
ACCCCTCCTACTGGCAAGCCCAGCTTTGTGACCACGCCCCTCTCTGCTACAGGGCTCTAC
AGCCTCATGAACTCGCCTCTCGnnnTGGGCACGCCCAAGAGTAGCAGGACCAGTCGTACT
TCTAGACGGAACTTACCCCTGCAG

>afraSS
ATGCGATGGGGTTACCGCATTTTTGATTCCACAAAAGAGTGTCAAATGTACAAGAAAAGA
GCGATTTGGCTGCAATACAGTTATAAGCATTTYAAATATTTCGAGGAGCAYTTGGATGAG
AATGTACCACGYCAGGGTGGCAAGACGCGAAGCAAAACAYGGACCCATCATCMTGGTAAC
MGCAGCAGAGATGGCAGTAGTGGCAGAGATGCTCCCCGGAGCTTGGGCTTGGCACTTGAG
GRAGTGCCCGATGGAGATTCAGCTGCACGGGCGTCCTCTAGCAACAACATTGCAGAYGAW
GACTCCGAAGTCGAAKATACAAGTTCGGCCTAYGCTCTTCGCTATGCATTGCAAGATGTA
ATGCATGATTTCCAATGGGAAGAACCAGATATGTGTTCTCCGATGAAATCATCATCCCGA
GCTCGCTCAGCACGGCATCGACGGAAAAAGAGAGAGAACTCGCGACTTTCTGCTTCGCGC
AGACAATCCAGTGCAATATCTTCCTTGATCAGCGATGGACGACAGAAGCACAGGAGGAAA
GAGAAGATGATTTTTCTTGCTATGCAGTGCCCGTCCTCTATGCAAACTCTTGAAGAATTA
GTTGGAGATGCTACAAAGCTGAACTCTGCTCTTTCTCTGCGSGATACAATCATCTCAAAA
GAGTTCCTGGCAGATTTTTGTGGAGAGCAAAMTGGACGCCTTTTCTGGCTCAACACCAAT
ATGGTACCACCAGCCAGACCAACACATGACCTCCTGAGTGGGATGYTGAGTCACACTGCA
GGTCAGGTGATCTCTCTSGGATGGCTKATGAACAMCAGTAGTCATGYGACATCTTGCCTT
CATTCAGTGCAAGCTACTCAGCAGnnnnnnnnnnnnnnnnnnnnnnnnnnnnnnnnnnnn
nnnnnnnnnnnnnnnnnnnnnnnnnnnnnnnnnnnnnnnnnnnnnnnnnnnnnnnnnnnn
nnnnnnnnnnnnnnnnnnnnnnnnnnnnnnnnnnnnnnnnnnnnnnnnnnnnnnnnnnnn
nnnnnnnnnnnnnnnnnnnnnnnnnnnnnnnnnnnnnnnnnnnnnnnnnnnnnnnnnnnn
nnnnnnnnnnnnnCCGACACTGGATCTGATCACTGTATGCTAAGGATGATGCCCATGTTC
ACACCAAAAAGTAATTCTGCTCCTGAGAGTTCTGCCCCAGGCTCCGCRGAGAAATTTGTC
ATTCACAACACAGAGGAGAGCAAGACAACGAAAAAGAAAAAGACAGCCAGAAACCAGTCA
AACAACTCCACCAAGCAGGCTTCCACCAATCACAGCACAGCATTCAGCATAGAGACTGGT
GACCAGACCCCATCTCAGGCACTGGCCACTCCTGCAACGGAAGCACCATCGYCTGAGACT
CGCACCATTACCATCAAAGCCAAGATCGACCGCAGACGGTTGGATCTGAGCGCCTTTGGC
TCCTCCAGCACCTTTTCCTGTATAGGGTACGACTTGTTGAAGGGGAGYGAGGACGAYGAA
AGCAGCGGTGTAAGGAGCGAGGGTCAGCTGTCTCGATGGTTCCGAGAAGCTATGTTGGAC
TTGAGCCATCAAAGAATGTCGCTGATTGTTGAGSTATCGTCATCCASTTCTTCATTGACC
ACKCTTGGGGTCATGGAGCCTTTGACCCCCGCCATGGCKTCAATCCGCCTCCTCCACCCC
AAGTCCATCATGCCGTTAGCCACCGGCCTTGCCTTTCAGCCCCACCCTGTCTCAACRGGA
CGGATATTCRATGTCAAGGGTCGAGGGGGACCTGCAGCCTCGACTGAGATGAAGCGCTTC
ATAGAGAGATCAGCAAAAGCAATTGTAGGGAGTGGGAAGACTGGTTGGCATGCCAACAGG
AAGATGAAACGGACTGAAGAGCAGAAAGCAGCMAGCAAGATGGAAAAGAAGGAGGTAGAT
ATAGAAAGAGGTGAAGATGACCAGTCTGAAAAGAAGATTCCAGTTCCTAGAAATCTGCTA
CCCCTTTCCATCATYATTGATTACTTCCTGAGGTCAAATGTCAGGTCGGAGCCTGGGATG
GTAGATGAAATCTCTTCTACTCCCAAAGAGACCTTCCGGGCAATACTGTGCTCTAATAAA
GCCGACACTGGATCTGATCACTGTATGCTAAGGATRATGCCCATGTTCACACCAAAAAGT
AATTCTGCTCCTGAGAGTTCTGCCCCAGGCTCCGCRGAGAAATTTGTCATTCACAACACA
GAGGAGAGCAAGACAACGAAAAAGAAAAAGACAGCCAGAAACCAGTCAAACAACTCCACC
AAGCAGGCTTCCACCAATCACAGCACAGCATTCAGCATAGAGACTGGTGACCAGACCCCA
TCTCAGGCACTGGCCACTCCTGCAACGGAAGCACCATCGYCTGAGACTCGCACCATTACC
ATCAAAGCCAAGATCGACCGCAGACGGTTGGATCTGAGCGCCTTTGGCTCCTCCAGCACC
TTTTCCTGTATAGGGTACGACTTGTTGAAGGGGAGYGAGGACGAYGAAAGCAGCGGTGTA
AGGAGCGAGGGTCAGCTGTCTCGATGGTTCCGAGAAGCTATGTTGGACTTGAGCCATCAA
AGAATGTCGCTGATTGTTGAGSTATCGTCATCCASTTCTTCATTGACCACKCTTGGGGTC
ATGGAGCCTTTGACCCCCGCCATGGCKTCAATCCGCCTCCTCCACCCCAAGTCCATCATG
CCGTTAGCCACCGGCCTTGCCTTTCAGCCCCACCCTGTCTCAACRGGACGGATATTCRAT
GTCAAGGAACTGTCTACCTTGCCAGAGACGGACCCAGGGATACTGGAGGAGTTGAGCCAC
ATTGAGAGAGCTCGCCACGAACCATTCCATGCCAGCTGGCTGGAACCCTGGCACATCTCT
GCCCCATCCAGGCACACGTGTGATCAAGTAGTGGAGCAACTCTTGAGTATTCCAGATGAC
AAAAAGTCCCCAAGTCTCCAATCCCATCACGATGCGTTTTATATGGAGCTCAAGAACATC
ATGGGTGGCGAGAAGGGATCGACTGAAGTCACCAGTCCACTTTCAGAGTCCATGCCAGAT
GGCCAGTCCAAGAATATTCCCAAAGATAATACAGGTGTGAGACAGAGCCCACGCTTGAAR
CGYATGAAGAGYATGCCACTCAACGTTGGGCCCAGGGCGGCCAACATCATGGCCATCAGC
CGTAAGCTCCTGGCTAGCAGACCCAAGGTCGTGGTCAAGGACAAGAAGGGCACCACRCTG
ACCAAGAAGAARAGTGACCCMATCCCGATCAAACTCCCAGATGTTTCTTCTGTGGAAGAC
TTGAYCAAACACTTGAARCAGAACTAYGAAGATGTTTTAACAMGGGTTGTTCATCTGCTT
GAGACRGTACCAATCGTTGCATCTGCAGACAAGCTTGCTTCTTTTCTGACTGAYATTGTT
CTAGCCAATTATGCGGAGACCATCCCCTACATGGTGCGYGCAATCTAYGAGGGGCTGGTG
AAGCCAGTACCRTTGTTTCTGATGTCTCCCAGTAGCGATATGACAGGGGTACCCTCTCAC
AAGCAGCCTGCSTCCTACAGGTCCATCAGCTCTGGTGGCTCTCTCAATACCCTTGGATCC
AACTCCAATAGGTCAAGGGCACTTGTAAGACATCCCAGCATTGCCGATGCAGCACCCAAG
CGCATCATAGGCGTCCCTGCAAGACGGCTACCAAACGAGAAGAAAAAGACCGACACCGCC
GAGAAGAAGAAGAAGAAACAGGAGCAAGACAACACGGCTAAGACGGTGAAACGAAACCTC
TTCAACGATGACAGCCCTGAAGCGAGTAAGTTCAGCAGAAGACGATCGGTGGCTGTGATG
GAGACTCATGCTCCCAGRAGGAGTCCCAGGAAAGCAGTGCAGAGYGGTCAGWTGGTCCTG
AAGACCAAAGTGGTCAAGGAGACACCTGGCAAGAAACAAGTYWTAAAGGCCATGCTCAAC
AAGCTGGACAGAGCAAGRAGGAGAAGCAGTTCTAAAGAGAGRGGAATACCTGGTCCAGGT
AGCATGTTAGTCATTGAAGAATCCCCAGAGAAACCAGTCGACCTCATCCAGCCAAACGTG
AGACGTAGTCCTCGGGTGCCCACCTTTAAGCGAAGACCCTCCTTCTACAAGAAGCAAGAA
ATGCACCGTGCCAAGCTMCTGGGAGCCAGGATAGCCGGGACAAGCCCCCCTGCRGTAGCC
CTCAAAGAATYGCCCCTGTCAGAGAAAAAGGCAGAGAAGACCAAGCTCAAGTTGTCCCCA
GCCACTTTCCTTCTCAGCGCAATMACAAGTCCAGCCTCAAAAGCTYTGGCTGTGAACAAG
TCACCAGCAAGGGYCAATTTCAATTCACCAAGTCGGAATACAAGGTCTAGGATAGGCRTG
ACCCCTGTCARGTTGGTGGTGGAYAGTCCTGAAAGGAGYGCCGTGAGGACAACACCTCGT
GCCAAGGCAAGGAGGCGCTTGAATGATGAGCTGTTYAAAAATGAACCAAAGAAAAGTCCT
GCCAAGGATCTTTCRGCCATCCMCAGTACACCCTCTAAAACACCAAGTAAGGCACAGTTG
GGAGTCATCCCCAGYGGACACAGACAGTCCCCAAGACTTCTGCAGAAGGGTGGATCAGGA
GGCAAAGAGATAGAAAGAAGAGGAGATGCTTCAGAAAGCCAYGTTGATTCTWTGAAGGGA
ARTGTACCTGTAAAGACACCTACCRGACGTAGTCCCAGGAAAGCCTTGAGAAAGATTGCC
TTCGGTAAAACTGAGGATGCAGGTCAGTTGAAGGACAGAACTAGTCCTGRCCCGAAAGRA
AAAGAAACCAAACTGTTTGATGATGCAACAGAAAAAGCATCAAGCAAAMCAAACTTTGAA
GAKGAAGAGGAAGTTAAAGAACAAGCCAGTAGGACWGTGAAAAAYGATGGAAAAGTGCGA
GGAGAAATGGATGATGTTWCTGCRAGGCAGGATGGAGAGCCATTGCAAGCAGCAGAAGAG
GCAAGCATTTGGTTTGACAAACTTGCRGAAGACAAGGAWCAARATATGGATCAGGACAAC
GTAGTTGAACATAAAAAGAGAAATAGAAGCACTCCTAGTAAAGAGGATCTTAGCACACCT
CCAATCAAACGAAGACGTACAAGGAGGGACACYTGTACACCTCCGTACGTRYCKGCMTCC
AAATGTACCACGCCAGAGGTCATCAACAGTTGGCCTCGCATCAAAATCAGGTACAACAGC
CCATCYCCCAGCACCAGCAAAGTRCYGAGCCCTTGCGATATCTCACCCATAGTCAAAGTG
GATGAAATCATCGCCRATTTGACTTCACCTCGTACAAGACGAAGAACTCCTCAGTCATCC
TCCAAGCAGACAGGAAGTGACTTTGGRAAGAAACGCAAGAGGCAGTCACCAGGCGYCAGT
TCAAGTGAGAAGAAACARCGTCGATCAACTGGACGCTCCAAGAACTCCCCAAGAGCAAAA
GGATCCTTGCTGAGTATGCTAACGTCTAAAAATAATCTAGAGCARGGCTGTGTATCGCCA
GTGTTTGGCAAGRCTTCCCWTGATACATCAACGTCAGAAKYACCAGGAAACAARGCATTG
ACAAGAAAAATATCRAGCTCCCAGAAGAAGYCGCAGCCWGTCAGGAAGTCWARGTCTCCA
GGAACYAAGGGCRGCATCAGCAGTGCGGAATCTTTGGACGAYCTGGACAGAAGCTTTTCT
CCCATATTCGGGAAGAGCGTAGTCACCAACCCCAGTGCTTCTTCGCAGTCTGAMGACRGC
AGCATCRATCAACAAGAATTGCCYAACACKGCAAAGATGWCATTTATTGACCAGGGATTA
GACTCGGATGCAGACACTGACCCCGAGATYGACTTCCCCAAGCTMAAGTCCRGCGAAGGA
TCAGTGGGTATSCTGTCAGACTCGGAGATGGCCATGATGATGGACAAAGATGCAGAASTT
ACCAAYGAGARAGAGGAGGCACTGTCAAAGAGACACCTRCGTGGAAGTTCAAATGAAAAC
TKTAGCRATGGTGATTCAGGTCACAAGAAGCTGCGGAAGAGGAATYCATCTCACAYGYCA
CTTGGTSAAGAGCCTSTACACCARCAGCMYYCTTCAACTYATGATAGAACTATGGACAAA
AARCAAGTTTCTGAAGAGAAGTTKCTTGATAGCAGYAATGTGGGRAAGACTCTTAGAAAA
YGTAGGTCATCRGAAARGCAGGAATCTAGCTRCAAACMAATGCWGGATGTTRTTGATGAC
AAAACRATAGTAGTAGACCCCAAGCAGCTATTACCTAATTCCATCCTAAGAGCACCAGRT
TCAAAACTGCTTGAAGATGTTGAAAACACCAGACCTGAGGAACCTCCAAAGAAGAAGAAA
AGGGTAACCTTAAAAACAAGGATTTCTTCTTCCTTGGGTCAGCGTCGATCAACTCCGTCC
AGGCTCAGCATGACCCTGAAGAGACCGAGTGCCGGGGAGAACTGGACAGTGACCGATTCA
CCCGAGCCTGCTTCGTTTATCGGAGGTTCAGAKGACTACTCCCTCACAGCAAGTAGCTTG
TCCTCTGCCGACGATGATGTCTTTGATGTTGCGGGTCCCTCCACCTCGGAGGTCGCTTCC
ACSMCTCCTACSRGCAWGCCCAGCTTTGTGACCACGCCCCTYTCTGCTACAGGRCTCTAC
AGCCTCATGAACTCRCCYCTCGCCTTGGGCACRCCCAAGAGTAGCAGGACCAGTCGTACT
TCTAGAMGGAAYCTMCCCYTGCAR

>hpul
ATGCGATGGGGTTACCGCATTTTCGATTCCACAAAAGAGTGTCAAATGTACAAGAAAAGA
GCGATTTGGCTGCAATACAGTTACAAGCATTTCAAATATTTTGAGGAACACTTGGARGAG
AATGTACCACGCCAGGGTGGTAAGACGCGAAGCAAAACATGGACCCATCATCATGGTAAC
CGCAGCAGAGTTGGCAGTAGTRGCAGAGATGCTCCCCGGAGCTTGGGCTTGACACTTGAG
GGAGTGCCCGATAGAGATTCWGCTGCACGGGCGTCCTCTAGCAACAACATTGCAGACGAT
GACTCCGAAGTCGAAGATACAAGTTCGGCCTACGCTCTTCGCTATGCATTGCAAGATGTA
ATGCATGATTTTCAATGGGAAGAACCAGACATGTGTTCTCCGATGAAATCATCATCCCGT
GCTCGCTCAGCACGGCATCGACGGAAAAAGAGAGAGAACTCGCGACTTTCTGCTTCGCGC
AGACAATCAAGTGCAATATCTTCGTTGATCAGCGATGGACGACAGAAGCACAGGAGGAAA
GAGAAGATGATTTTTCTTGCTATGCAGTGCCCRTCCTCTATGCAAACTCTTGAAGAATTA
GTTGGAGATGCTACAAAGCTGAACTCTGCTCTTTCTCTGCGCGATACAATCATCTCTAAA
GAGTTCCTGGCAGATTTTTGTGGAGAGCAAAATGGACGCCTTTTCTGGCTCAACACCAAT
ATGGTACCACCCGCCAGACCAACACATGAGCTCCTGARTGGGATGCTGAGTCACACTGCA
GGTCAGGTGATCTCTCTCGGATGGCTGATGAACAGCAGTAGTCATGTGACATCTTGTCTT
CATTCAGTGCAAGCTACTCAGCAGGCCGTAGAGCAGAAAGCAGCGAGCAAGACGGAAAAG
AGGGAGGTAGATATTGAAAAGGATGAAGATRACCAGTCTGAAAAGAAGATTCCAGTTCCT
AGAAATYTGCTRCCCCTTTCCATCATCATTGATTACTTCCTGAGGTCAAATGTCAGATCG
GAGCCTGGGATGGTAGATGAAAACTCTTCTACCCCCAAAGAGACCTTCCAGGCAATACTA
TGCTCTAACAAAGCYGACACTGGATCTGATCAYTGTATGCTAAGGATGATGCCCATGTTC
ACACCAAAAAGnnnnnnnnnnnnnnnnnnnnnnnnnnnnnnnnnnnnnnnnnnnnnnnnn
nnnnnnnnnnnnnnnnnnnnnnnnnnnnnnnnnnnnnnnnnnnnnnnnnnnnnnnnnnnn
nnnnnnnnnnnnnnnnnnnnnTCCACCAATCACAGCACAGCATTCAGNATAGAGNCTGGT
GACCCGACCCCATCTCAGGCACTGGCCACTCCTGCAACTGAAGCACCATCGACTAAGACT
CACACTGTTACCATCAAAGCCAAGATTGACCGCAGACAGTTGGATCTGAGCGCCTTTGGC
TCCTCCAGCACATTTTCCTGTATAGGGTACGACTTGTTGAAGGGGAGCGATGACAATGAA
AGCAGTGGTGTAATAAGCGGCGGTCATCTGTCTCGATGGTTTTGGGAAGCTATGTTGGTC
TTGAGCCACCAAAGAATGGCACTGATTGTCGAGCTATCATCATCCACTTCTTCATTGACC
ACTCTTKGGGTCATGGAGCCTTTGACCCCCGCCATGGCTTCAATCCGCCTCTTCCACCCC
AAGTCCATCATGCCGTTGGCCACCAGCCTTGCCTTTCAGCCCCACCCTGTCTCAACGGGA
CAGACATTCAATGGCAAGnnnnnnnnnnnnnnnnnnnnnnnGACCGAGATTAAGCGCTTC
ATAGAGAGATCAGCAAATGCAATTGTAGGGAGTAGAAAGACCGGCTGGCATGCCAGCAGG
AAGATGAAAGGGACTGAGGAGCAGAAAGCAGCGAGCAAGACGGAAAAGAGGGAGGTAGAT
ATTGAAAAGGATGAAGATRACCAGTCTGAAAAGAAGATTCCAGTTCCTAGAAATYTGCTR
CCCCTTTCCATCATCATTGATTACTTCCTGAGGTCAAATGTCAGATCGGAGCCTGGGATG
GTAGATGAAAACTCTTCTACCCCCAAAGAGACCTTCCAGGCAATACTATGCTCTAACAAA
GCYGACACTGGATCTGATCAYTGTATGCTAAGGATGATGCCCATGTTCACACCAAAAAGT
AATTGTGCTCCTGAGAGTTCTGCCCCGGGCTCCGCAGAGGCATTTGTCATTCACAACACA
GAGGAGAGCAAGACAACGAAAAAGAGAAAGACAGCCAGAAACCAGTCAAACAACTACACC
GAGCAAGCTTCCACCAATCACAGCACAGCATTCAGCATAGAGACTRGTRACCAGACCCCA
TCTCAGGCACTGGCCACTCCTGCAACTGAAGCACCATCGACTAAGACTCACACTGTTACC
ATCAAAGCCAAGATTGACCGCAGACAGTTGGATCTGAGCGCCTTTGGCTCCTCCAGCACA
TTTTCCTGTATAGGGTACGACTTGTTGAAGGGGAGCGATGACAATGAAAGCAGTGGTGTA
ATAAGCGGCGGTCATCTGTCTCGATGGTTTYGGRAAGCTATGTTGGTCTTGAGCCACCAA
AGAATGGCACTGATTGTCGAGCTATCATCATCCACTTCNNNNNNNNNNNCTCTTTGGGTC
ATGGAGCCTTNGACCCCCGCCATGGCTTCAATCCGCCTCTTCCACCCCAAGTCCATCATG
CCGTTGGCCACCAGCCTTGCCTTTCAGCCCCACCCTGTCTCAAnnnnnnnnnnnnnnnnn
nnnnnnnARCTGTCCACCTTGCCYGAGACAGACCCAGGGATCCTGGAGGAGTTGAGCCAC
ATTGAGAGGGCTCGCCACGAACCATTCCATGCCAGCTGGCTGGARCCCTGGCACATCTCT
GCCCCATCCAGGCACACATGTGATCAAGTAGTGGAGCAACTCTTGAGTATCCCAGATGAC
AGAAATTCCCCAAGTCTCCAATCCCATCAYGATGCGTTTTATATGCAGCTCAAGGAAATC
ATGGGTGGTGAGAAGGGATCGACTGAAGTCACCAGTCCACTTTCCAAGTCAATGCCAGAT
GAACAGTCCAAGACTATTCTCAAAGATGGTACAGGTGTGAGACAGAGCCCACGGCTGAAG
CGCATGAAGAGCATGCCAATCAATGTTGGGGCAAGGACGGCCAACATCATGGCCATCAGC
CGTAAGCTCCTGGCTAGCAGACCCAAGGTCGTGGTCAAGGACAAGAAAGGCACCACGCTG
ACCAAGAAGAAGAGTGACCCCATCCCAATCAAACTCCCAGATGTTTCCTCTGTGGAAGAC
TTGACCAAACACTTGAAACAGAACTATGAAGATGTTTTAACACGGGTTGTTCATCTGCTT
GAGACGGTACCAATCTTTGCATCTGCGGACAAGCTTACTTCTTTTCTGACTGATATTGTT
CTAGCCAATTATGCGGAGACCACTCCCTACATGGTGCGTGCAATCTACGAGGGGCTGGTG
AAGCCAGTACCATTGTTTCTGATGTCTCCCAGTAGCGATATGACAGGGGTGCCCTCTCAC
AAGCAGCCTGCGTCCTACAGGTCCATCAGCTCTGGTGGCTCTCTCAATACCCTTGGATCC
AACTCAAATAGGTCAAGGGCACTTGTAAGACATCCCAGCATTGCTGATGCAGCACCCAAG
CGCATCATAGGCGTTCCTGCAAGACGACTACCAAACGAGAAGAAAAAGACTGACACTGCA
GAGAAGAAGAAGAAGAAACGGGAGCAAGACAACACGGCTAAGACGGTGAAACGAAACCTC
TTCAACGATGACAGCCCTGAAGCGAGCAAGTTCAGCAGAAGACGATCGGTAGCTGTGATG
GAGACACATGCTCCCAGGAGGAGTCCCAGGAAGGCAGTGCMGAGCGGTCAGATGGTCCTG
AAGACCAAAGTGGTCAAGGAGACACCTGGCAAGAAACAAGTCTTAAAGGCCATGCTCAAC
AAACTGGACAGAGCAAGGAGGAGAAGCAGTTCTAAAGAGAGGGGAATACCTGGTCCAGGT
AGCATGTTAGTMATTGAAGAATCCCCAGAGAAACCAGTCGACCTCGTCCAGCCGAACGTG
AGACGTAGTCCTCGGGTGCCCACCTTTAAGCGAAGACCCTCCTTCTACAAGAAGCAAGAA
ATGCACCGTGCCAAGCTCCTGGGAGCCAGAATAGCCGGGACAAGCCCCCCTGCGGTAGCC
CTCAAAGAATCGCCCCTGTCACAGAAAAAGGCAGAGAAGACCAAGCTCAAGTTGTCCCCA
GCCACTTTCCTTCTAAGCGCAATCACAAGTCCAGCCTCGAAGGCTTTGGCTGTGAACAAG
TCGCCAGCAAGGGTCAATTTCAATTCACCAAGTCGGAATACAAGGTCTAGGATAGGCGTG
ACGCCTGTCAAGTTGGTGGTGGACAGTCCTGAAAGGAGTGCCGTGAGGACAACACCTCGT
GCCAAGGCAAGGAGGCGCTTGAATGATGAGCTGTTTAAAAATGAACCAAAGAAAAGTCCT
GCCAAGGATCTTTCAGCCATCCACAGTACACCCTCTAAAACACCAAGTAAGGCGCAGTTG
GGAGTTATCTCCAGCGGACACAGACAGTCCCCAAGACTTCTGCAGAAGGGTGGATCAGGA
GGTAAAGAGATAGAAAGAAGAGGAGATACTTCAGAAAGCCATGTTGATTCTATGATGGGA
AAGGTACCTGTAAAGACACCGACCAGACRTAGTCCCAGGAAAGCCTTGAGAAAGATCGCC
TTTGGTAGAACTGAGGATGTAAGTCAGTTGAAGGACAGAACTAGTCCTGACCTGAAAGGA
AAGGAAACCAAACTGTTCGATGATTCAACAGGAAAAGCATCAAGCAAAACAAATTTTGAA
AATGAAGAGGAAGTTAAAGAACAAGCCGGTAGGACTGAGAAAAATGATGCAAAATTGCGA
GGAGAAATGGATGATGTTTCTGCGAGTCAGGATGGAGAGCCATTGCAAGCAGCAGAAGAG
CCAAGCATTTGGTTTGACAAACTTACAGAAGACAAGGAACAAGATATAGATCAGGACAAC
RTAGTTGAACATAAAAAGAGATTAAGGAGCACTCCTAGTAAAGAGGATCTTAGCACACCT
CCAATCAAACGAAGACGTACAAGGAGGGACACTTGTACACCACCGTACGTATCCGCATCC
AAATGTACAACGCCAGAGGTCATCAACAGTTGGCCTCGAATTAAAATCAGGTACAACAGC
CCATCCCCCAGCACCAGCAAAGTACCGAGCCCTTGCGGTATCTCACCCATAGCCAAAATG
GATGAAGTCATTGCCAATTTGACTTCACCTCGTACAAGACGAAGAACTCCTCAATCATCM
TCCAAGCAGACAGAAAGTGCCTCTGGGAAGAAACGCAAGAGGCAGTCACCAGGCGTCAGT
TCAAGTGAAAAGAAACAGCGTCGATCAACTGGACGTTCCAAGAACTCCCCAAGAGCAAAA
GGATCCTTGCTGAGTATGCTAACGCCTAAGAATAATCTAGAGCAGGGCTGTGTATCGCCA
GTATTTGKCAAGGCTTCCCTTGATACTTCGACGTCAGAAGCACCAGGAAACAAAGCATTG
ACAAGAAAAATATCAAGCTCCCAGAAGAAGTCGCAGCCTGTCAGGAAGTCAAAGTCTCCA
GGAACCAAGGGCAGCATCAGCAGTGCGGAATCTTTGGACGATCTGGACAGAAGCTTTTCT
CCCATATTCGGGAAGAGCGTAGTTACCGACCCCAGTGCTTCTTCGCAGTCTGACGACGGC
AGCATCGATCAACAAGAATTGCCTAACACTGCAAAGATGTCATTTATGGACCAGGGATTA
GACTCGGATGCAGACACCGACTCCGAGATTGACTTCCCCAAGCTAAAATCCAGCGAAGGA
TCTGTGGGTATCCTGTCAGACTCGGAGATGTCCATGATGATGGACAAAGATGCAGAACTT
ACCAATGAGAAAGAAGAGGCACTGTCAAAGAAACACCTGGTTAGAAGTTCAAATGAAAAC
TGTAGCGAAGGTGATTTAGGTCACAAGAAGCTGCGGAAGAGGAATTTATCTCACATGACA
CTTGGTCAAGAGCCTGTACATCAGCAGCACGCTTCAACTCATGATAGAACTACGGACAAG
AASCAAGGTTCTGAAGAAAAGYTGCTTGATAGCAGCAATGTGGGAAAGACTCTTAGAAAA
CGTAGGTCATCAGAAAAGCAGGAGTYTAGCTGCAAACCAATGCAGGATGTTGTTGAGGAC
AAAACAATRGTAGAAGTACCCAAGCAGYTATTACCTAATTCCATCCTAAAAGCACCAGAT
TCAAAACTCCTTGAAGATGTTGAAAACACCAGACCTGAGGAACCTCCAAAGAAGAARAAA
AAGGTAACCTTAAAAACAAGGATTTCTTCTTCCTTGGGTCAGCGTCGATCAACTCCRTCC
AAGCTCAGCATGACCCTGAAGAGACCGAGTGCCGGGGAGAACTGGACAGTGACCGATTCA
CCCGAACCTGCCTCGTTTATCGGAGGTTCAGAGGACTACTCCCTCACRGCAAGTAGCTTG
TCCTCTGCCGACGATGATGTCTTTGATGTTGCGGGTCCCTCCACCTCGGAGGTTGCTTCC
ACCCCTCCTACGGGCAAGCCCAGCTTTGTGACCACGCCCCTTTCTGCTACAGGGCTCTAC
AGCCTCATGAACTCGCCTCTCGCCTTGGGCACRCCCAAGAGTAGCAGGACCAGTCGTACS
TCGAGACGGAACYTACCCMTGCAG

>snud
ATGCGATGGGGTTATCGCATTTTTGATTCCACAAAAGAGTGTCAAATGTACAAGAAAAGA
GCGATTTGGCTACAATACAGTTATAAGCATTTAAAATGTTTTGAGGAGCACTTGGAGGAG
AATGTACCACGCGAGGGTGGCAASATGCGAAGCAAAACATGGACCCATCATCATGGTAAC
CGCAGCAAAGGTGGCAGTAGTGGCAGAGATGCTCCCCGGAGGTTGGGCTTGGCACTTGAK
GAAGTGCCCGATGGAGATTCAGCTGCACGGGCGTCCTCTAGYAACAACATTGCAGAGCTA
GACTCCGAAGNCGAAGATACAAGTTCKGCCTACGCTCTTCGCTATGCATTGCAAGATGTA
ATGCATGACTTYCAATGGGAAGAACCAGACATGTGTTCTCCGATMAAATCATCATCCCGA
GCTCGCTCAGCACGGCATCGACGGAAAAAGAGAGAGAACTCSCGACTTTCTGCTTCGCGC
AGACAATCCAGTGCAATATCTTCRTTGATCAGYGATGGACGACAGAAGCACAGGAGGAAA
GAGAAGATGATTTTTCTTGCTATGCAGTGTCCGCCATCTTTGAAAACTCTTGAAGAATTT
GTTGGAGATGCTACRAAGCTGAACTCTGCTCTTTCTCTGCGTGATACAATCATCACAAAA
GAGTTCCTGGCAGATTTTTGTGGAGAGCAAAAYGGACGCCTTTTCTGGCTCAACACCAAT
ATGGTACCACCAGCAAGACCAACACATGAGCTCCTGAGTGGGATGCTGAGTCACACTGCT
GGTCAGGTGATCTCTCTTGGATGGCTGATGAGCAGCAGTAGTCATGTGACATCTTGCCTT
CATTCAGTGCAAGCTACTCAGCAGGCGATAGAACAGAAAGCAGCAAGCAAnnnnnnnnnn
nnnnnnnnnnnnnnnnnnnnnnnnnnnnnnnnnnnnnnnnnnnnnnnnnnnnnnnnnnnn
nnnnnnnnnnnnnnnnnnnnnnnnnnnnnnnnnnnnnnnnnnnnnnnnnnnnnnnnnnnn
nnnnnnnnnnnnnnnnnnnnnnnnnnnnnnnnnnnnnnnnnnnnnnnnnnnnnnnnnnnn
nnnnnnnnnnnnnCCGACACTGGATCTGATYATTGTATGCTAAGGATGATGCCCATGTTC
ACTCCAAAAAGTGCTTGTGCTCCTGARAGTTCTGCCCCTGGCYCCTCTGAGACATTTGTC
ATTCACAACACAGAGGAGAGCAAGACAACAAMAAAGAGAAAGACAGCCAGAAACCAGTCA
AACAACTCCACCAAGCAGGTTTCCACCAATCACAGCACAGCATTCAGCATAGAGACCTGT
GACCAGACCCCATCTCAGGCACTAGCCACTCCTGCAACTGAAGTACCATCRCCTGAGACT
CRCACTGTTACCATCAAAGCCAAGATTGACCKCATGCAGTGGGATCTGAGCGCCTTTGAC
TCCTCCAGCACATTTTCCTGTATAGGGTACGACTTGTTGAAGGGGAGCGATRACGACGAA
AGCAACGGTGTAACGAGCAACAGTCAGCTGTCTCGATGGTTCCGGGAAACTATGTGGGAC
TTGAGCCATCAAAGAATGTCGCTGATTGTTGAGCTATCATCATCCACTTCTGCATTGACM
ACACTTGGGGTCATGGAGCCTTTGACCCCCGCCATGGCTTCAATCCGCCTCCTCCACCCC
AAGTCCATCATGCCGTTAGCCACCAGCCTTGCCTTTCAGCCCCACCCTGTCTCAACRGGA
CAGACATTCGATGGCATGGGTCAAAAGGGACCTGCAGCCATGACTGAGATTAAGCGCTTC
ATAGAGAGATCAGCAAARGCAATTGTAGGGAGTGGGAAGACTGGTCGGCATGCCARCAAG
AAGATGAAAGGGACTGAAGAACAGAAAGCAGCAAGCAAAATAGAAAAGATGGAGGTAGAT
ATAGAAARAGSTGAAGATGACCAGTCTGAAAAGAAGATTCCAGTTCCTAGAAATCTGCTA
CCCCTTTCCATCATCATTGATTACTTCCTGAGATCAAATGTCARGTCGGAGCCTGGGATG
GTGGATGAAATCTCTTCTACTTTCAAAGAGRCCTTCCAGGCAATACTATGCTCTTCCAGA
GCCGACACTGGATCTGATCATTGTATGCTAAGGATGATGCCCATGTTCACTCCAAAAAGT
GCTTGTGCTCCTGARAGTTCTGCCCCTGGCYCCTCTGAGACATTTGTCATTCACAACACA
GAGGAGAGCAAGACAACNAAAAAGAGAAAGACAGCCAGAAACCAGTCAAACAACTCCACC
AAGCAGGTTTCCACCAATCACAGCACAGCATTCAGCATAGAGACMKGTGACCAGACCCCA
TCTCAGGCACTAGCCACTCCTGCAACTGAAGTACCATCRCCTGAGACTCRCACTGTTACC
ATCAAAGCCAAGATTGACCKCATGCAGTGGGATCTGAGCGCCTTTGACTCCTCCAGCACA
TTTTCCTGTATAGGGTACGACTTGTTGAAGGGGAGCGATRACGACGAAAGCAACGGTGTA
ACGAGCRACAGTCAGCTGTCTCGATGGTTCCGGGAAACTATGTGGGACTTGAGCCATCAA
AGAATGTCGCTGATTGTTGAGCTATCATCATCCACTTCTGCATTGACCACACTTGGGGTC
ATGGAGCCTTTGACCCCCGCCATGGCTTCAATCCGCCTCCTCCNCCCCAAGTCCATCATG
CCGTTAGCCACCAGCCTTGCCTTTCAGCCCCACCCTGTCTCAnnnnnnnnnnnnnnnnnn
nnnnnnnAACTGTCCACCTTGCCYGAGACAGACCCAGGGATACTGGAGGAGTTGAGTCAC
ATTGAGAGAGCACGCCACGAACCATTCCATGCCAGCTGGCTGGAACCCTGGCATATCTCT
GCCCCGTCCAGGCACACATGTGATCAAGTAGTGGAGCAACTCTTGAGTATTCCAGATGAC
AGAAATTCCCCGGGTCTCCAATCCCAGCACGATGCGTTTTATTTGCAGCTCAAGAACATC
ATGGGTGGTGAGAAGGGATCGACTGAAGTCACCAGTCCACTCTCTAAGTCAATGCTAGAT
GACCAGTCCAAGAATATTCTTAAAGATGCTACAGGTGTGAGACAGAGCCCACGCCTGAAG
CGCATGAAGAGCATGCCAAGCAACGTTGGAGCCAGGACRGCCAACATCATGGCCAACAGC
CGTAAGCTCCAGGCTAGCAAACCCAAGGTCGTTTTCAAGGACAAGAAGGGCWCCACGCTG
ACCAAGAAGAAGAGTGACYYCATCCCAATCAAACTCCCAGATGTYTCTTCTGTGGAAGAC
TTGACCAAACACTTGAAACAGARCTATGAMGATGTWTTRACACGGnnnnnnnnnnnnnnn
nnnnnnnnnnnnnnnnnnnnnnnnnnnnnnnnnnnnGCTTCTTTTCTGACTGATGTTGTT
CTAGCCAATTATGCGGAGACCATCCCCTACATGGTGCGTGCAATCTACGAGGGGCTGGTG
AAGCCGGTACCGTTGTTTCTGATGTCTCCCAGTAGCGATCTAACAGGAGTACCGTCTCAC
AAGCAGCCTGCGTCCTACAGGTCCATCAGCTCTGGTGGCTCTCTCATTACCCTTGGATCC
AACTCCAATAGGTCAAGGGCACTTGTAAGACATCCCAGCATTGCTGATGCAGCATCCAAG
CGCATCATAGGCGTTCCTGCAAGACGACTACCGAACGAGAAGAAAAAGACTGACACTGCA
GAGAAGAAGNNNAAGAAAAAGGARCAAGAYAACACAGCTAAGACAGTGAAACGAAAYCTC
TTCAACGATGACAGCCCTGATGCGACTAAGTTCAGCAGAAGACGATCRGTGGCTGTSATG
GAGACTCATGCTCTCAGGAGGAGTCCCAGGAAAGCAGTGCAGAGCAGTCAGTTGGTCCTG
AAGACCAAAGTGGTGAAGGAGACACCTGGCAAGAAACAAGTCTTGAAGGCCATGCTCAAC
AAGCTGGACAGGGCAAGGAGGAGAAGCAGTTCTAAAGAGAGGGGAATACCTGATCCAGGT
AGCATGTTAGTCATTGAAGAATCCCCAGAGAAACAAGTYGATCTCATCCAGCCGAATGTA
AGACGTAGTCCTCGAGTGCCCACTTTTAAGCGAAGACCCTCGTTCTACAAGAAGCAAGAA
ATGCACCGTGCCAAGCTCCTGGGAGCCAGGATAGCCGGGACAAGCCCCCCTGCGGTAGCC
RTCAAAGAATCGCCCCTGTCAGAGAAAAAGGCAGAGAAAACCAAGCTCAAGTTGTCCCCA
GCCACTTTCCTTYTAAGCGCAATCACAAGTCCAGCCTCAAAAGCTTTGGCTGYGAACGAG
CCACCAGCAAAGGCCGATTTCAATTCACCAAGTCGGAATACAAGGTCTAGGATAGGYGTG
ACCCCTGTCAAGGTRGTGGTGGACAGTCCTGGAAGGAGTGCCGTGAGGACAACMCCTCGW
GGCAAGGCAAGGAGGCGCTTGAATGATGAGCTGTTCAAAAATGAACCAAAGAAAAGTCCT
GTCAAGGACCTGTCGGCCATCYGCAGTGCACCCTCTGAGACACCAAGTAAGGCACAGTTG
GGAGTCATCTCCAGTGGACACAGACAATCCCCAAGACTTTTGCAGAAGGGTGAATCAGGA
GGCAAAGAGMTAGAAAGAAGAGGAGATCCTTCAGAAAGCAGTGTTGATTCTATAAAGGGA
AATGTACCTGTAAAGACACCTACCAGACGTAGTCCCAGGAAAGCCTTGAGAAAGATTTCC
TTTGGTAGAACTGAGGATGCATGTCAGTTGAAGGGCAGAACTAGTCCTGACCTGAAAGGA
AAGGTAACCAAACTGTTTGATGATGCAACAGGAAAAGCATCAAGCAAAACAAAGTTTGAA
AATGAAAAGGAAGTTAAAGAACAAGCCAGTAGGACTGAGAAAAATTATGCAAAAGTGCAA
GGAGATATGGATGATGTTTCTGCAAGTCAGGATGGAGATCCATTGCAATCAGCACAAGAG
CTAAGCACTTGGTTTGACAAACTTACAGAAGAAAAGGAACAGGAWATGGATCAGGACAGC
RTAGTTGAACATAAAAARAGAAAGAGAAGCACTCCTAGTAAAGAGGATCTTAGCACACCT
CCAATCAAACRAAGACGTGCAAGGAGGGACACTTGTACACCTCCGTACGTTCCTGCATCC
AAATGTACCACGCCAGAGGTCATCAACAGTTGGCCTCGCATGAAAGTGAGGTACAACAGC
CCATCCCCCAGCACCAGCAAAGTACTGAGCCCTTGCGATATCTCACCCATAGCCAAAGTG
GATGAAATCATCGCCAATTTGACTTCACCTCGTACAAGACGAAGAACTCCTCAGTCATCC
TCCAAGCARAAAGGAAATAGCTTTGGGAAGAAACGCAAGAGGCAGTCACCAGGTGTCAGC
TCAAGTGAGAAGAAACAGTGTCGATCAACTGGACGCTCCAAGAACTCCCCGAGAGCAAAA
GGATCCTTGCTGAGTATGCTAACGTCKAAAAATAATCTAGAGCAGGGCTGTGTATCGCCA
GTGTTTGGCAAGGCTTCCCTTGATACATCGATGTCGGWAGCACCAGGAAACAAAGCATTG
ACAAGAAAGATATCGAGCTCCCAGAAGAAGCAGCAGCCTGKCAGGAAGTCTAAGTCTCCA
GGAACCAAGGGCAGCATCAGCAGTGAGGAATCTTTGGACGAGCTGGACAGAAGCTTTTCT
CCCATATTTGGGAAGAGYGTAGYCGCCAACCCCATTGCTTCTTCGCAGTCTGACGAGGAC
ARCACCAATCAACAAGAATTGCCTAACAGTGCAAAGATGTCATTTATTGACCAGGGATTA
GACTCGGATGCAGACACTGATCCCGAGATCGACTTCCCCAAGCTAAAGTCCAGCGAAGGA
TCTGTGGGTATTCTGTCAGACTCAGAGATGGCCATGATGATGGMCAAAGATGCAGAACTT
ACCAATGAGAAAGAGGAGGCACTGTCAAAGAGACACCTGCGTAGAAGTTCAAATGAAAAC
TGTAGCGAAGGTGATTCAGGTCACAAAAAGCTGCRGAAGAGGAATTCATCTCACATGTCA
TTYGGTCAAGAGCCTGTACATCAGCAGCACTCTTCAGCTGATGATAGAACTATGGACAAA
AAGCAAGTTTCTAAAGAGAACTTGCTTGATAGCAGCAATGTGGGAAAGACTCTTAGAAAA
CGTAGGTCATCAGAAAAGCAGGAATCTAGCTGCAAACCAATGCAGGATGTTGTTGATGAC
AAAACAATAGTAGTAGGCCCCAAGCAGCTACCAYCTAATTCCATCCTAAGAGTACCAGAT
TCTAAACTGCCTGAAGATGTTGAAAACACCAGACCCGAGGAACCTCCMAAGAAGAAGAAA
AGGGTAACCTTAAAAACAAGAATTTCTTCTTCCTTGGGTCAGCGTCAATCAACTCCGTCC
AGGCTCAGCATGACCCTGAAGMGACCGAGTGCTGTGGAGAACTGGATAGTGACCAATTCA
CCCGAACCTGCCTCGCTTATTGGAGCTTCAGAGGACTTCTCGCTCACATCAAGCAGCTTG
TCCTCTGCCGATGATGATGTCTTTGATGTTGCGGGTCCCTCCTCCTCAGATGTCGCTTCC
ACCCCTCCTACGGGCAAGCCCAGCTTTGTGACCACGCCCCTCTCTGCTACAGGGCTCTAC
AGCCTCATGAACTCGCCTCTCGnnnTGGGCACGCCCAAGAGTAGCAGGACCAGTCGTACT
TCTAGACGGAACTTACCCCTGCAG

>sintSS
ATGCGATGGGGTTACCGCATTTTTGATTCCACAAAAGAGTGTCAAATGTACAAGAAAAGA
GCGATTTGGCTGCAATACAGTTACAAGCATTTCAAATATTTTGAGGARCACTTGGAGGAG
AATGTACCACGCCAGGGTGGCAAGACGCGAAGCAAAACATGGACCCATCATCATGGTAAC
CGCAGCAAAGATGGCAGTAGTGGCAGAGATGCTCCCCGGAGCTTGGGCTTGGCACTTGAG
GGAGTGCCCGATGGAGATTCAGCTGCACGGGCGTCCTCTAGTAACAACATTGCAGACGAT
GACTCCGAAGTCGAAGATACAAGTTCGGCCTACGCTCTTCGCTATGCATTGCAAGATGTA
ATGCATGATTTCCAATGGGAAGAACCAGATATGTGTTCTCCGATGAAATCATCATCCCGA
GCTCGCTCAGCACGGCATCGACGGAAAAAGAGAGAGAACTCGCGACTTTCTGCTTCGCGC
AGACAATCCAGTGCAATATCTTCGTTGATCAGCGATGGACGACAGAAGCACAGGAGGAAA
GAGAAGATGATTTTTCTTGCTAYGCAGTGCCCGTCCTCTATGCAAACTCTTGAAGAATTA
GTTGGAGATGCTACAAAGCTGAACTCTGCTCTTTCTCTGCGTGATACAATCATCTCAAAA
GAGTTCCTGGCAGATTTTTGTGGAGAGCAAAATGGACGCCTTTTCTGGCTCAACACCAAT
ATGGTACCACCAGCMAGACCAACACATGASCTCCTGAGTGGGATGCTGAGTCACACAGCA
GGTCAGGTGATCTCTCTTGGATGGCTGATGAACAGCAGTAGTCATGTGACATCTTGCCTT
CATTCAATGCAAGCTACTCAGCAGGCCATAGAGCAGAAAGCAGCGAGCAAGACAGAAAAG
AAGGAGGTAGATACAGAAAGAGGTGAAGATGACCAGTCTGAAAAGAAGATTCCAGTTCCT
AGAAATCTGCTACCCCTTTCCATCATCATTGATTACTTCCTGAGGTCAAATGTCAGGTCR
GAGCSTGGGRTGGTAGATGAAATCTCTTCTACCCCCAAAGAGAYGTTCCARGCAATACTG
TGCTCTAACAAAGCCGACACTGGATCTGATCACTGTATGCTAAGGATGATGCCCATGTTC
ACGCCAAAAAGTAATTGTGCTCCTGAGAGTTCCGCCMYGGGCTCCGCAGAGACATTTGTC
ATTCACAACACAGAGGAGAGCAAGACAACGAAAAAGARAAAGACAGCCAGAAACCAGTCA
AACAACTCCACCAAGCAGGTTTCCACCAATCACAGCWCAGCATTCAGCATAGAGACYGGT
GACCCGACCCCATCTCAGGCACTGGCCRCTCCTGCAACTGAAGCACCRTCGYCTGAGACT
CACACCSTTACCATCAAAGCCAAGATTGACCGCAGGCAGTTGGATCTGAGCGCCTTTGGC
TCCTCCMGCACSTTTTCYTGTATAGGGTAYGACTTGKTGAAGGGGAGCGAGGACGACGAA
AGCAGSRGTGTAAGGAGCGACGGTYRKCTRTCTCGATGGTTCCRGGAAGCTATGTTGGAC
CTGAGCCACCAAAGAATGTCACTGATTGTTGAGCTWTCRTCRTCCWMTTCTTCATTGACC
ACKCTTGGGGTCATGGAGCCTTTGACCCCYGCCATGGCTTCAATCCRCCTCCTCCAMCCC
AAGTCCATCATGCCGTTAGCCACCGGCCTTGCMTTTCAGCCCCACCCTGTCTCACCGGGA
CAGRGATTCGATGGCAAGGGTCGAGGGGGACCTGCAGCCACGACYGAGCTGAAGCGCTTC
ATAGAGAGATCAGCRAAAGCAATTGTAGGGAGTGGGAAGASTGGWTGGCATGCCARCAGG
AAGATGAAACGGACTGAAGAGCAGAAAGCAGYGAGCAAGACAGAAAAGAAGGAGGTAGAT
ACAGAAAGARGTGAAGATGACCAGTCTGAAAAGAAGATTCCAGTTCCTAGAAATCTGCTA
CCCCTTTCCATCATCATTGATTACTTCCTGAGGTCAAATGTCAGGTCAGAGCGTGGGATG
GTAGATGAAATCTCTTCTACCCCCAAAGAGACTTTCCAGGCAATACTGTGCTCTAACAAA
GnnnnnnnnnnnnnnnnnnnnnnnnnnnnnnnnnnnnnnnnnnnnnnnnnnnnnnnnnnT
AATTGTGCTCCTGAGAGTTCCGCCMYGGGCTCCGCAGAGACATTTGTCATTCACAACACA
GAGGAGAGCAAGACAACGAAAAAGARAAAGACAGCCAGAAACCAGTCAAACAACTCCACC
AAGCAGGTTTCCACCAATCACAGCWCAGCATTCAGCATAGAGACYGGTGACCCGACCCCA
TCTCAGGCACTGGCCRCTCCTGCAACTGAAGCACCRTCGYCTGAGACTCACACCSTTACC
ATCAAAGCCAAGATTGACCGCAGGCAGTTGGATCTGAGCGCCTTTGGCTCCTCCMGCACS
TTTTCYTGTATAGGGTAYGACTTGKTGAAGGGGAGCGAGGACGACGAAAGCAGSRGTGTA
AGGAGCGACGGTYAKCTRTCTCGATGGTTCCGGGAAGCTATGTTGGACCTGAGCCACCAA
AGAATGTCACTGATTGTTGAGCTTTCATCATCCAATTCTTCATTGACCACTCTTGGGGTC
ATGGAGCCTTTGACCCCTGCCATGGCTTCAATCCGCCTCCTCCACCCCAAGTCCATCATG
CCGTTAGCCACCGGCCTTGCCTTTCAGCCCCACCCTGTCTCACCGGGACAGGGATTCGAT
GGCAAGGARCTKTCCACCTTGCCAGAGACWGACCCRGGRATACTGGAGGAGTTGAGCCAC
ATTGAGAGAGCTCGCCACGAACCATTCCATGCCAGCTGGCTGGARCCCTGGCACATCTCT
GCCCCATCCAGGCACACGTGTGATCAAGTAGTGGARCAACTCTTGAGTATTCCAGATGAC
AAAAAKTCCCCAAGTCTCCAATCCCATCACGATGCGTTTTAYATGGAGCTCAAGAACATC
ATGGGTGGTGAGAAGGRATCRACKGAAGYCAMCAGTCCACTYTCMGAGTCMATGCCAGAT
GACCAGTCYAAGAATATTCTCAAAGATAATACAGGTGTGAGACAGAGCCCACGCTTGAAG
CGCATGAAGAGCATGCCACTCAATGTTGGGCCCAGGACGGCCAACATCATGGCCATCAGC
CGTAAGCTCCTGGCTAGCAGATCCAAGGTCGTGGTCAAAGACAAGAAGGGCACCATGCTG
ACCAAGAAGAAGAGTGACCCCATCCCGATCAAACTCCCAGATGTTTCTTCTGTGGAAGAC
TTGACCAAACACTTGAAACARAACTATGAAGATGTTTTAACACGGGTTGTTCATCTGCTY
GAGACRGTACCAWTCGTTGCATCTGCAGACAAGCTTGCTTCTTTTCTGACTGATATTGTT
CTAGCCAATTATGCGGAGACCATCCCCTACATGGTGCGCGCAATCTACGAGGGGCTGGTG
AAGCCGGTACCRTTGTTTCTGATGTCTCCCAGTAGCGATATGACAGGRGTACCCTCTCAC
AAGCARCCTGCRTCCTACAGGTCCATCAGCTCTGGYGGCTCTCTYAATACCCTTGGATCC
AACTCCAATAGGTCAAGGGCACTTGTRAGRCATCCCAGCATTGCYGATGCAGCACCCAAG
CGCATCATAGGCGTYCCYGCAAGACGACTACCAAACGAGAAGAAAAAGACTGACACTGCA
GAGAAGAAGAAGAAGAAACATGAGCAAGACAACACAGCTAAGACGGTSAAACGGAACCTC
TTCAACGATGACAGCCCCGATGCGAGTAAGTTCAGCAGAAGACGATCAGTGGCTGTGATG
GAGACTCATGCTCCCAGGAGGAGTCCCAGGAAAGCAGTGCAGAGCGGTCAGATGGTCCTG
AAGACCAAAGTGGTCAAGGAGACACCTGGCAARAAACAAGTCTTAAAGGCCATGCTCAAC
AAGCTGGACAGAGCAAGGAGGAGAAGCAGTTCTAAAGAGAGGGGARTACCYGGTCCAGGK
AGCATGTTAGTCATTGAAGAATCCCCAGAGAAACCRGTCAACCTCATCCAGCAGAACGTS
AGACGTAGTCCTCGGGTGCCCACCTTTAAGCGAAGACCCTCCTTCTACAAGAAGCAAGAA
ATGCACCGYGCCAAGCTCCTGGGAGCCAGGATAGCCGGGACAAGCCCCCCTGCGGTAGCC
CTCAAAGAATCGCCCCTGTCAGAGAAAARGGCAGAGAAGACCAAGCTCAAGTTGTCCCCA
GCCACTTTCCTTCTMAGCGCAATCACAAGTCCAGCCTCGAAAGCTCTGGCTGTGAACAAG
TCACCAGCAAGGGCCAATTTCAATTCACCAAGTCGGAAWWCAAGGTCWAGRTTAGGCGTG
ACCCCTGTSAAGCTGGTGGTGGACAGTCCTGAAAGRRGTGCCRTGAGGACAACACCTCGT
GCCAAGGCAAGGAGGCGCTTGAATGATGAGCTGTTTAARAATGAACCAAAGARAAGTCCT
GCCAAGGACCTTTCAGCCATCCSMAGTACACCCTCTAAAACACCAAGTAAGGCACRGTYG
GGAGWCATCSCCRGYGGACACAGACAGTCCCCAAGACTTYTGCAGAAGGGTGGATCAGGA
GGCAAAGAGATAGAAAGAAGAGGAGATGCTTCAGAAAGCCATGTTGATTCTATGAAGGGR
AATGTACCTGTAAAGACACCTACAAGACGTAGTCCCAGGAAAGCCTTGAGAAAGATTGCC
TTYKGTAAAACTGAGGATGCAGGTCAGTTGAAGGACAGAAYTAGTYCTGACCCGAAAGGA
AAAGAAACCAAACTGTTTGATGAWSCAACAGAAAAARCATCAAGCAAACCAAACTTTGRA
AATGAAGAGGAAGTTAAAGAACAAGCCAGTAGGACTGTGAAAAAYGATGSAAAAGTGCRA
GGAGAAATGGATGATGTTTCTGCRAGGCAGGATGGAGAGCCATTGCAAGCAGCAGAAGAG
GCAAGCATTTGGTTTGAMAAACTTGCGGAAGACAAGRAACAAGATATGGATCAGGACAAC
GTAGTTRAACATARAAAGAGAAATAGAAGCACTCCTARWAAAGAGGATCTTRGCACRCCT
CCAATCAAACGAAGACGTACAAGGAGRGACACTTGTACACCTCCGTACGTACCTGCATCC
AAATGTACCACGCCAGARGTCATCAACAGTTGGCCTCGCATCAAAATCAGGTACAACAGC
CCATCCCCCAGCACCAGCAAAGTACCRAGCCCTTGCGATATCTCACCCATAGTCAAAGTG
GATGAAATCATCGCCAATTTGACWTCACCTCGTACAMGAMGAAGAACYCCTCAGTCATCC
TCCAAGCAGACAGGAASTGACTTTGGRAAGAAACGCAAGAGGCAGTCACCAGGYGTCAGT
TCAAGTGAGAAGAAACAGCGTCGATCAACTGGACGCTCYAAGAAYTCCCCAAGAGCAAAA
GGATCCTTGCTGAGTATGYTAACRTCTAAAAATAATCTAGAGCAGGGCTGTGTATCMCCR
GTGTTTGGCAAGRCTTCCCWTGAYACATCAACGTCAGAAGYACCAGGAAACMAAGCATTG
ACAAGAAAAATATCGAGYTCCCAGAAGAAGCCRCAGCCTGTCAGGAAKTCWARGTCTCCA
GGAACCAAGGGCAGCATCAGCAGTGYGGAATCGTTGGACGAYCTGGACAGAAGCTTTTCT
CCCATATTCGGGAAGAGCGTAGTCACCAACCCCAGYGCTTCTTCGCAGTCTGAYGACRGC
AGCRTCRAYCAACAAGAATTGCCTAACGCTGCAAAGATGTCRTTYATTGACCAGGGATTA
GACTCRGATGCAGACACYGACYCCGAGATTGACTTCCCCAAGCTAAAGTCCAGCGAAGGA
TCAGTGGGTATCCTGTCAGACTCAGAGATGGCCATGATGATGGAMAAAGATGCAGAACAT
ACCAACGAGAAAGAGGAGGCACTGTCAAAGAGACRCCTRCGTRGAAGTTCAAAYGAAAWC
TGTAGCGAWGRTGATTCMGGTCACAAGAAGCTGCGGAAGAGGAATYCATCTCACAYGYCA
CYTGKKSAAGAGCCTGTMCACCAGCAGCACYYTTCAASTCATGAAAGAACTATGGACAAA
MARCAAGTTTCTGAAGAGAAGTTRCTTGATAGCAGTAACGTGGGAAAGACTCTTAGAAAA
CGTAGGTCATCAGAAARGCARGAATCWAGCTGCAAACMAATGCAGGATGTTGTTGATGAC
AAAACAATRGTRGYAGACCCCAAGCAGCTATTACCTAATTCCATCCTAAGAGCACCAGAT
TCAAAACTGCTTGAAGATGTTGAAAACACCAGACCTGAGGAACCTCCAAAGAAGAAGAAA
AGGGTAACCTTAAAAACWAGGATTTCWTCTTCCTTGGGTCAGCGTCGATCAACTCCGTCC
AGGCTCAGCATGACMCTGAAGAGACCGAGTGCCRGKGAGAACTGGACAGTGACCGATTCA
CCCGAACCTGCTTCGTTTATCGGAGGTTCAGAGGACTACTCCCTCACAGCAAGTAGCTTG
TCCTCTGCCGACGATGATGTCTTTGATGTTGCRGGTCCCTCCACCTCGGAGGTCGCTTSC
ACCCCTCCCACGGGCAAGCCCAGCTTTGTGACCACGCCCCTCTCTGCTACAGGGCTCTAC
AGCCTCATGAACTCCCCTCTYGCCTTGGGCACRCCCAAGAGTAGCAGGACCAGTCGTACT
TCCAGGCGGAACCTCCCCCTGCAR

>sprp
ATGCGATGGGGTTACCGCATTTTTGATTCCACAAAAGAGTGTCAAATGTACAAGAAAAGA
GCGATTTGGCTGCAATACAGTTATAAGCATTTCAAATATTTYGAGGAGCAYWTGGAKGAG
AATGTACCACGCCAGGGTGGCAAGACGCGAAGCAAAACAYGGACCCATCATCMTGGTAAC
AGCAGCAGAGATGGCAGTAGTGGCAGAGATGCTCCCCGGAGCTTGGGCTTGGCACTTGAG
GRAGTGCCYGATGGAGATTCAGCTGCACGGGCGTCCTCTAGCAACAACATTGCAGAYGAW
GACTCCGAAGTCGAAGATACAAGTTCGGCCTACGCTCTTCGCTATGCATTGCAAGATGTA
ATGCATGACTTCCAATGGGAAGAACCAGAYATGTGTTCTCCGATGAAATCATCATCCCGA
GCTCGCTCAGCACGGCATCGACGGAAAAAGAGAGAGAACTCGCGACTTTCTGCTTCRCGC
AGACAATCCAGTGCAATATCTTCCTTGATCAGCGATGGACGACAGAAGCACAGGAGGAAA
GAGAAGATGATTTTTCTTGCTATGCAGTGCCCGTCCTCTATGCAAACTCTTGAAGAATTA
GTTGGAGATGCTACAAAGCTGAACTCTGCTCTTTCTCTGCGCGATACAATCATCTCAAAA
GAGTTCCTGGCAGATTTTTGTGGAGAGCAAAATGGACGCCTTTTCTGGCTCAACACCAAT
ATGGTACCACCAGCCAGACCAACACATGACCTCYTRAGTGGGATGCTGAGTCACACTGCA
GGTCAGGTGATCTCTCTSGGATGGCTTATGAACAGCRGTWGTCATGTGACRTCTTGCCTT
CATTCAGTGCAAGCTACTCAGCAGGCCATAGAGCAGAAAGCAGCGAGCAAGACAGAAAAG
AGGGAGGTAGATATTGAAAAGGATGCAGATGACCAGTCTGAAAAGAAGATTCCAGTTCCT
AGAAATCTGCTACCCCTTTCCATTATCATTGATTACTTCCTGAGGTCAAATGTCAGGTCG
GAGCCTGGGATGGTAGATGAAATCTCTTCTACCTCCAAAGAGACGTTCCAGGCAGTACTG
TGCTCTAACAAAGCCGACACTGGATCTGATCACTGTATGCTAAGGATGATGCCCATGTTC
ACACCAAAAAGTAATTGTGCTCCTGAGAGTTCCGCCCCAGGCTCCGCAGAGAAATTTGTC
ATTCACAACACAGAGGAGAGCAAGACAACAAAAAAGAAAAAGACAGCCAGAAACCAGTCA
AACAACTCCACCAAGCAGGCTTCCACCAATCACAGCACAGCATTCAGCATAGAGACTGGT
GACCCGACCCCATCTCAGGCACTGGCCACTCCTGCAACGGAAACACCATCGCCTGAGACT
CGCACCGTTACCATCAAAGCCAAGATCGACCGCAGACGGTTGGATCTGAGCGCCTTTGGC
TCCTCCAGCACCTTTTCCTGTATAGGGTACGACTTGTTGAAGGGGAGCGAGGATGACGAA
AGCAGCGGTGTAAGGAGCGACGGTCAGCTGTCTAGATGGTTCCGGGAAGCTATGTTGGAC
CTGAGCCACCAAAGAATGTCACTGATTGTTGAGCTTTCATCATCCAATTCTTCATTGACC
ACTCTTGGGGTCATGGAGCCTTTGACCCCCGCCATGGCTTCAATCCGCCTCCTCCACCCC
AAGTCCATCATGCCGTTAGCCACCGGCCTTGCATTTCAGCCCCACCCTGTCTCAACGGGA
CGGATATTTGATGTCAAGGGTCGAGGGRGACCTGCAGCCATGACTGAGATGAARCGCTTC
ATAGAGAGATCAGCAAAAGCAATTGTAGGGAGTGGRAAGACTRGTTGGCATGCCAACAGG
AAGATGAAACGGACTGAAGAGCAGAAAGCAGCAAGCAAGATGGAAAAGAAGGAGGTAGAT
ATAGAAAGAGGTGAAGATGACCAGTCTGAAAAGAAGATTCCAGTTCCTAGAAATCTTCTA
CCCCTTTCCATCATCATTGATTACTTCCTGAGGTCAAATGTCAGGTCGGAGCCTGGGATG
GTAGATGAAATCTCTTCTACTCCCAAAGAGACCTTCCGGGCAATACTGTGCTCTAATAAA
GCCGACACTGGATCTGATCACTGTATGCTAAGGATGATGCCTATGTTCACACCAAAAAGT
AATTGTGCTCCTGAGAGTTCCACCCCAGGCTCCGCAGAGACATTTGTCATTCACAACACA
GAGGAGAGCAAGACAACGAAAAAGAAAAAGACAGCCAGAAACCAGTCAAACAACTCCACC
AAGCAGGCTTCCACCAATCACAGCACAGCATTCAGCATAGAGACTGGTAACCAGACCCCA
TCTCAGGCACTGGCCACTCCTGCAACTGAAGCACCATCGCCTGAGTCTCACACCGTTACC
ATCAAAGCCAAGATTGACCGCAGACAGTTGGGGCTGAGCGCCTTTGGCTCCTCCAGCACA
TTTTCCTGTATAGGGTACGACTTGTTGAAGGGGAGCGAGGACGACGAAAGCAGCGGTGTA
ACAAGCGACGGTCGTCTGTCTCGATGGTTCCGAGAAGCTATGTTGGACTTGAGCCATCAA
AGAATGTCGCTGATTGTTGAGCTTTCATCATCCAATTCTTCATTGACCACTCTTGGGGTC
ATGGAGCCTTTAACCCCCGCCATGGCTTCAATCCGCCTCCTCCACCCCAAGTCCATCATG
CCGTTAGCCACCGGCCTTGCCTTTCAGCCCCACCCTGTCTCAAGGGCACGGATATTCGAT
GTCAAGGAACTGTCCACCTTGCCCGAGACAGACCCAGGGATACTGGAGGAGTTGAGCCAC
ATCGAGAGAGCACGCCACGAACCATTCCATGCCAGCTGGCTGGAACCCTGGCACATCTCT
GCCCCATCCAGGCACACATGTGATCAAGTAGTGGAGCAACTCTTGAGTATTCCAGATGAC
AAAAAGTCCCCAAGTCTCCAATCCCATCACGATGCATTTTATATGCAGCTCAAGGACATC
ATGGGTGGTGAGAAGGGATCAACTGAAGTCACCAGTCCACTTTCAGAGTCAATGCCAGAT
GACCAGTCTAAGAGTATTCTTAAAGATRRTACAGGTGTGAGACAGWSCCCACGCTTGAAA
CGTATGAAGAGCATGCCACTCAACGTTGGGCCCAGGGCGGCCAACATCATGGCCATCAGC
CGTAAGCTCCTGGCTAGCAGACCCAAGGTCRTGGTCAAGGACAAGAAGGGCACCACRCTG
ACCAAGAAGAAGAGTGACCCCATCCCGATCAARCTCCCAGATGTTTCTTCTGTGGAAGAC
TTGACCAAACACTTGAAACAGAACTATGAAGATGTTTTAACACGGGTTGTTCATCTGCTT
GAGACGGTACCAATTGTTGCATCTGCAGACAAGCTTGCTTCTTTTCTGACTGATATTGTT
CTAGCCAATTATGCGGAGACCATCCCCTACATGGTGCGCGCAATCTACGAGGGGCTGGTG
AAGCCAGTACCATTGTTTCTGATGTCTCCCAGTAGCGATATGACAGGAGTACCCTCTCAC
AAGCAGCCTGCGTCGTACAGGTCCATCAGCTCTGGTGGCTCTCTCAATACCCTTGGATCC
AACTCCAATAGATCAAGGGCACTTGTAAGACATCCCAGCATTGCCGATGCAGCACCCAAG
CGCATCATAGGCGTTCCTGCAAGACGACTACCAAACGAGAAGAAAAAGACTAACACTGGA
GAGAAGAAGCATAAGAAACAAGAGCAGGACAACACAGCTAAGACGGTGAAACGAAACCTC
TTCAATGATGACAGCCCTGATGCGAGTAAGTTCAGCAGAAGACGCTCGGTGGCTGTGATG
GAGACTCATGCTCCCAGGAGGAGTCCCAGGAAAGCAGTGCAGAGTRGTCAGTTGGTCCTG
AAGACCAAAGTGGTCAAGGAGACACCTGGCAAGAAACAAGTCWTAAAGGCCATGCTCAAC
AAGCTGGACAGAGCAAGRAGGAGRAGCAGTTCTAAAGAGAGGGGAATACCTGGTCCAGGT
AGCATGTTRGTCATTGAAGAATCCCCAGAGAAACCRGTCRACCTCAYCCARCCRAACKTG
AGACGTAGTCCTCGGGTGCCCACCTTTAAGCGAAGACCCTCCTTCTACAAGAAGCAAGAA
ATKCACCGTGCTAAGCTCCTGGGAGCCAGRATAGCYGGGACAAGCCCCCCTGCAGTAGCC
CTCAAAGAATCGCCCCTGTCAGAGAAAAAGGCAGAGAAGACCAAGCTCAAGTTGTCCCCA
GCCACTTTCCTTCTCAGCGCAATCACAAGTCCAGCCTCAAAAGCTYTGGCTGTGAACAAG
TCACCAGCAMSRGCCAATTTCAATTCACCAAGTCGGAATACAAGGTCTAGGATRGGCRTG
ACCCCTGTCAAKTTGGTGRTGGACAGTCCTGAAAGGAGTGCCRTGAGGACAACACCTCRT
GCCAAGGCAAGGAGGCGCTTGAATGATGAGCTGTTTAAAAATGAACCAAAGAAAAGTCCT
GCCAAGGATCTTTCAGCCATCCCCAGTACACCCTCTAAAACACCAAGTAAGGCACAGTTG
GGAGTCATCCCCAGCRGACACAGACARTCCCCAAGACTTCTGCAGAAGGGTGGATCAGGA
GGCAAAGAGATAGAMAGAAGAGGAGATGCTTCAGAAAGCCACGTTGATTCTAWGAAGGKA
AATGTACCTGTAAAGACACCTACCAGACGTAGTCCCAGGAAAGCCTTGAGAAAGATYGCC
TTCSGTAAAACTGAGGATGCAGGTCAGTTGAAGGACAGAACTAGTCCKGACCCGAAAGGA
AAAGAAACCAAACTRTTTGATGATGCAACAGAAAAAGCATCAAGCAAACCAAACTTTGAA
AATGAAGAGGAAGTTAAAGAACAAGCCAGTAGGACTGTGAAAAAYGATGGAAAAGTGCGA
GGAGAAATGGWTGATGTTTCTGTGAGGCAGGATGGAGAGCCATTGCAAGCAGCAGAAGAG
GCAAGCATTTGGTTTGACAAACTTGCGGAAGACAAGGAACAAGATATMRATCAGGAMAAC
GTWRTTGAACATAAAAAGAGAAATAGAAGYACTCCTAGTAAARAGGATCTTAGCACACCT
CCAATCAAACGAAGACGTACAAGGAGGGACACTTGTACACCTCCGTACGTGCCTGCCTCC
AAATGTACCACGCCAGAGGTCATCAACAGTTGGCCTCGCATCAAAATCAGGTACAACAGC
CCATCCCCCAGCACCAGCAAAGTACTGAGCCCTTGCGATATCTCACCCATAGTCAAAGTG
GATGAAATCRTCGCCRATTTGACTTCACCTCGTACAAGACGAAGAACTCCTCAGTCATCC
TCCAAGCAGACAGGAAGKGACTTTGGAAARAAACGCAARAGGCAGTCACCAGGCGTCART
TCAAGTGAGAAGAAACAGCRTCGATCAACTGGACGCTCCAAGAACTCCCCAAGAGCAAAA
GGATCCTTGCTGAGTATGCTAACGTCCAAAAATAATCTAGAGCAGGGCTGTGTATCRCCA
GTGTTTGGCAARGCTTCCCATGATACATCAACGTCAGAAGTACCAGGAAACAAAGCATTG
ACAAGAAAAATATCGAGCTCCCAGAAGAAGCYGCAGCCTGTCAGGAAGTCAAAGTCTCCA
GGAACCAAGGGCAGCATCAGCAGTGYGGAATCTTTGGACGATCTGGACAGAAGCTTTTCT
CCCATATTYGGGAAGAGCGTAGTCACCAACCCCAGTGCTTCTTCGCAGTCTGACGACGGC
AGCATCAATCAACAAGAATTGCCTAACACKGCAAAGATGTCRTTTATTGACCAGGGATTA
GASTCGGATGCAGACACTGACYCSGAGATYGACTTCCCCAAGCTAAAGTCCRGCGAAGGA
TCAGTGGGTAYSCTGTCAGACTCGGAGATGGCCATGATGATGGACAAAGATGCAGAACTT
AWCAAYGAGARAGAGGAGGCAYTGTCAAAGAGACACCTGCGTCGAAGTTCAAAYGAAAAC
TGTAGCGAWGRTGATTCMGGTCACAAGAAGCTGCGGAAGAGGAATYCATCTCACAYGYCA
CTTGGTCAAGAGCCTGTTCAYCAGCAGCACCCTTCAACTCATRAAAGAACTATGGACAAA
AAACAAGTYTCTGAAGAGAAGTTRCTTGATAGCAGTAAYGTGGGRAAGACTCTTAGAAAA
YGTAGGTCATCAGAAARGCAGGAATCTAGCTGCAARCMAATGCAGGATGTTATTGATGAC
AAAACAATAGTAGTAGAYCCCAAGCAGCTATTACCTAATTCCATCCTAAGAGCACCAGAT
TCAAAACTGCTTGAAGATGTTGAAAACACCAGRCCTGAGGAACCTCCAAAGAAGAAGAAA
ARGGTAACCTTAAAAACAAGGATTTCTTCTTCCTTGGGTCAGCGTCRATCAACTCCGTCC
AGGCTCAGCATGACCCTGAAGAGACCGAGTGCCAGAGAGAACTGGACAGTGACCGATTCA
CCCGAACCTGCTTCGTTTATYGGAGGTTCAGAGGACTACTCCCTCACAGCAAGTAGCTTG
TCCTCTGCCGACGATGATGTCTTTGATGTTGCGGGTCCCTCCACCTCGGAGGTCGCTTCC
ACTCCTCCTACGGGCAAGCCCAGCTTTGTGACCACGCCCCTCTCTGCTACAGGGCTCTAC
AGCCTCATGAAYTCGCCTCTCGCYTTGGGCACACCYAAGAGTAGCAGGACCAGTCGTACT
TCYAGACGRAACYTMCCCCTGCAR

>spurp
ATGCGATGGGGTTACCGCATTTTTGATTCCACAAAAGAGTGTCAAATGTACAAGAAAAGA
GCGATTTGGCTGCAATACAGTTATAAGCATTTCAAATATTTCGAGGAGCACTTGGAGGAG
AATGTACCACGCCAGGGTGGCAAGACGCGAAGCAAAACACGGACCCATCATCCTGGTAAC
AGCAGCAGAGATGGCAGTAGTGGCAGAGATGCTCCCCGGAGCTTGGGCTTGGCACTTGAG
GGAGTGCCTGATGGAGATTCAGCTGCACGGGCGTCCTCTAGCAACAACATTGCAGATGAA
GACTCCGAAGTCGAAGATACAAGTTCGGCCTACGCTCTTCGCTATGCATTGCAAGATGTA
ATGCATGACTTCCAATGGGAAGAACCAGATATGTGTTCTCCGATGAAATCATCATCCCGA
GCTCGCTCAGCACGGCATCGACGGAAAAAGAGAGAGAACTCGCGACTTTCTGCTTCACGC
AGACAATCCAGTGCAATATCTTCCTTGATCAGCGATGGACGACAGAAGCACAGGAGGAAA
GAGAAGATGATTTTTCTTGCTATGCAGTGCCCGTCCTCTATGCAAACTCTTGAAGAATTA
GTTGGAGATGCTACAAAGCTGAACTCTGCTCTTTCTCTGCGCGATACAATCATCTCAAAA
GAGTTCCTGGCAGATTTTTGTGGAGAGCAAAATGGACGCCTTTTCTGGCTCAACACCAAT
ATGGTACCACCAGCCAGACCAACACATGACCTCTTAAGTGGGATGCTGAGTCACACTGCA
GGTCAGGTGATCTCTCTCGGATGGCTTATGAACAGCAGTAGTCATGTGACATCTTGCCTT
CATTCAGTGCAAGCTACTCAGCAGGCCATAGAGCAGAAAGCAGCGAGCAAGACAGAAAAG
AGGGAGGTAGATATTGAAAAGGATGCAGATGACCAGTCTGAAAAGAAGATTCCAGTTCCT
AGAAATCTGCTACCCCTTTCCATTATCATTGATTACTTCCTGAGGTCAAATGTCAGGTCG
GAGCCTGGGATGGTAGATGAAATCTCTTCTACCTCCAAAGAGACGTTCCAGGCAGTACTG
TGCTCTAACAAAGCCGACACTGGATCTGATCACTGTATGCTAAGGATGATGCCCATGTTC
ACACCAAAAAGTAATTGTGCTCCTGAGAGTTCCGCCCCAGGCTCCGCAGAGAAATTTGTC
ATTCACAACACAGAGGAGAGCAAGACAACAAAAAAGAAAAAGACAGCCAGAAACCAGTCA
AACAACTCCACCAAGCAGGCTTCCACCAATCACAGCACAGCATTCAGCATAGAGACTGGT
GACCCGACCCCATCTCAGGCACTGGCCACTCCTGCAACGGAAACACCATCGCCTGAGACT
CGCACCGTTACCATCAAAGCCAAGATCGACCGCAGACGGTTGGATCTGAGCGCCTTTGGC
TCCTCCAGCACCTTTTCCTGTATAGGGTACGACTTGTTGAAGGGGAGCGAGGATGACGAA
AGCAGCGGTGTAAGGAGCGACGGTCAGCTGTCTAGATGGTTCCGGGAAGCTATGTTGGAC
CTGAGCCACCAAAGAATGTCACTGATTGTTGAGCTTTCATCATCCAATTCTTCATTGACC
ACTCTTGGGGTCATGGAGCCTTTGACCCCCGCCATGGCTTCAATCCGCCTCCTCCACCCC
AAGTCCATCATGCCGTTAGCCACCGGCCTTGCATTTCAGCCCCACCCTGTCTCAACGGGA
CGGATATTTGATGTCAAGGGTCGAGGGGGACCTGCAGCCATGACTGAGATGAAACGCTTC
ATAGAGAGATCAGCAAAAGCAATTGTAGGGAGTGGGAAGACTAGTTGGCATGCCAACAGG
AAGATGAAACGGACTGAAGAGCAGAAAGCAGCAAGCAAGATGGAAAAGAAGGAGGTAGAT
ATAGAAAGAGGTGAAGATGACCAGTCTGAAAAGAAGATTCCAGTTCCTAGAAATCTTCTA
CCCCTTTCCATCATCATTGATTACTTCCTGAGGTCAAATGTCAGGTCGGAGCCTGGGATG
GTAGATGAAATCTCTTCTACTCCCAAAGAGACCTTCCGGGCAATACTGTGCTCTAATAAA
GCCGACACTGGATCTGATCACTGTATGCTAAGGATGATGCCTATGTTCACACCAAAAAGT
AATTGTGCTCCTGAGAGTTCCACCCCAGGCTCCGCAGAGACATTTGTCATTCACAACACA
GAGGAGAGCAAGACAACGAAAAAGAAAAAGACAGCCAGAAACCAGTCAAACAACTCCACC
AAGCAGGCTTCCACCAATCACAGCACAGCATTCAGCATAGAGACTGGTAACCAGACCCCA
TCTCAGGCACTGGCCACTCCTGCAACTGAAGCACCATCGCCTGAGTCTCACACCGTTACC
ATCAAAGCCAAGATTGACCGCAGACAGTTGGGGCTGAGCGCCTTTGGCTCCTCCAGCACA
TTTTCCTGTATAGGGTACGACTTGTTGAAGGGGAGCGAGGACGACGAAAGCAGCGGTGTA
ACAAGCGACGGTCGTCTGTCTCGATGGTTCCGAGAAGCTATGTTGGACTTGAGCCATCAA
AGAATGTCGCTGATTGTTGAGCTTTCATCATCCAATTCTTCATTGACCACTCTTGGGGTC
ATGGAGCCTTTAACCCCCGCCATGGCTTCAATCCGCCTCCTCCACCCCAAGTCCATCATG
CCGTTAGCCACCGGCCTTGCCTTTCAGCCCCACCCTGTCTCAAGGGCACGGATATTCGAT
GTCAAGGAACTGTCCACCTTGCCCGAGACAGACCCAGGGATACTGGAGGAGTTGAGCCAC
ATCGAGAGAGCACGCCACGAACCATTCCATGCCAGCTGGCTGGAACCCTGGCACATCTCT
GCCCCATCCAGGCACACATGTGATCAAGTAGTGGAGCAACTCTTGAGTATTCCAGATGAC
AAAAAGTCCCCAAGTCTCCAATCCCATCACGATGCATTTTATATGCAGCTCAAGGACATC
ATGGGTGGTGAGAAGGGATCAACTGAAGTCACCAGTCCACTTTCAGAGTCAATGCCAGAT
GACCAGTCTAAGAGTATTCTTAAAGATGGTACAGGTGTGAGACAGTCCCCACGCTTGAAA
CGTATGAAGAGCATGCCACTCAACGTTGGGCCCAGGGCGGCCAACATCATGGCCATCAGC
CGTAAGCTCCTGGCTAGCAGACCCAAGGTCGTGGTCAAGGACAAGAAGGGCACCACGCTG
ACCAAGAAGAAGAGTGACCCCATCCCGATCAAACTCCCAGATGTTTCTTCTGTGGAAGAC
TTGACCAAACACTTGAAACAGAACTATGAAGATGTTTTAACACGGGTTGTTCATCTGCTT
GAGACGGTACCAATTGTTGCATCTGCAGACAAGCTTGCTTCTTTTCTGACTGATATTGTT
CTAGCCAATTATGCGGAGACCATCCCCTACATGGTGCGCGCAATCTACGAGGGGCTGGTG
AAGCCAGTACCATTGTTTCTGATGTCTCCCAGTAGCGATATGACAGGAGTACCCTCTCAC
AAGCAGCCTGCGTCGTACAGGTCCATCAGCTCTGGTGGCTCTCTCAATACCCTTGGATCC
AACTCCAATAGATCAAGGGCACTTGTAAGACATCCCAGCATTGCCGATGCAGCACCCAAG
CGCATCATAGGCGTTCCTGCAAGACGACTACCAAACGAGAAGAAAAAGACTAACACTGGA
GAGAAGAAGCATAAGAAACAAGAGCAGGACAACACAGCTAAGACGGTGAAACGAAACCTC
TTCAATGATGACAGCCCTGATGCGAGTAAGTTCAGCAGAAGACGCTCGGTGGCTGTGATG
GAGACTCATGCTCCCAGGAGGAGTCCCAGGAAAGCAGTGCAGAGTGGTCAGTTGGTCCTG
AAGACCAAAGTGGTCAAGGAGACACCTGGCAAGAAACAAGTCATAAAGGCCATGCTCAAC
AAGCTGGACAGAGCAAGGAGGAGGAGCAGTTCTAAAGAGAGGGGAATACCTGGTCCAGGT
AGCATGTTGGTCATTGAAGAATCCCCAGAGAAACCGGTCAACCTCACCCAACCGAACGTG
AGACGTAGTCCTCGGGTGCCCACCTTTAAGCGAAGACCCTCCTTCTACAAGAAGCAAGAA
ATGCACCGTGCTAAGCTCCTGGGAGCCAGAATAGCTGGGACAAGCCCCCCTGCAGTAGCC
CTCAAAGAATCGCCCCTGTCAGAGAAAAAGGCAGAGAAGACCAAGCTCAAGTTGTCCCCA
GCCACTTTCCTTCTCAGCGCAATCACAAGTCCAGCCTCAAAAGCTTTGGCTGTGAACAAG
TCACCAGCAAGGGCCAATTTCAATTCACCAAGTCGGAATACAAGGTCTAGGATAGGCATG
ACCCCTGTCAATTTGGTGGTGGACAGTCCTGAAAGGAGTGCCGTGAGGACAACACCTCAT
GCCAAGGCAAGGAGGCGCTTGAATGATGAGCTGTTTAAAAATGAACCAAAGAAAAGTCCT
GCCAAGGATCTTTCAGCCATCCCCAGTACACCCTCTAAAACACCAAGTAAGGCACAGTTG
GGAGTCATCCCCAGCAGACACAGACAATCCCCAAGACTTCTGCAGAAGGGTGGATCAGGA
GGCAAAGAGATAGACAGAAGAGGAGATGCTTCAGAAAGCCACGTTGATTCTATGAAGGGA
AATGTACCTGTAAAGACACCTACCAGACGTAGTCCCAGGAAAGCCTTGAGAAAGATCGCC
TTCGGTAAAACTGAGGATGCAGGTCAGTTGAAGGACAGAACTAGTCCGGACCCGAAAGGA
AAAGAAACCAAACTATTTGATGATGCAACAGAAAAAGCATCAAGCAAACCAAACTTTGAA
AATGAAGAGGAAGTTAAAGAACAAGCCAGTAGGACTGTGAAAAACGATGGAAAAGTGCGA
GGAGAAATGGATGATGTTTCTGTGAGGCAGGATGGAGAGCCATTGCAAGCAGCAGAAGAG
GCAAGCATTTGGTTTGACAAACTTGCGGAAGACAAGGAACAAGATATAGATCAGGAAAAC
GTAATTGAACATAAAAAGAGAAATAGAAGCACTCCTAGTAAAAAGGATCTTAGCACACCT
CCAATCAAACGAAGACGTACAAGGAGGGACACTTGTACACCTCCGTACGTGCCTGCCTCC
AAATGTACCACGCCAGAGGTCATCAACAGTTGGCCTCGCATCAAAATCAGGTACAACAGC
CCATCCCCCAGCACCAGCAAAGTACTGAGCCCTTGCGATATCTCACCCATAGTCAAAGTG
GATGAAATCGTCGCCAATTTGACTTCACCTCGTACAAGACGAAGAACTCCTCAGTCATCC
TCCAAGCAGACAGGAAGGGACTTTGGAAAGAAACGCAAAAGGCAGTCACCAGGCGTCAGT
TCAAGTGAGAAGAAACAGCGTCGATCAACTGGACGCTCCAAGAACTCCCCAAGAGCAAAA
GGATCCTTGCTGAGTATGCTAACGTCCAAAAATAATCTAGAGCAGGGCTGTGTATCGCCA
GTGTTTGGCAAAGCTTCCCATGATACATCAACGTCAGAAGTACCAGGAAACAAAGCATTG
ACAAGAAAAATATCGAGCTCCCAGAAGAAGCCGCAGCCTGTCAGGAAGTCAAAGTCTCCA
GGAACCAAGGGCAGCATCAGCAGTGTGGAATCTTTGGACGATCTGGACAGAAGCTTTTCT
CCCATATTTGGGAAGAGCGTAGTCACCAACCCCAGTGCTTCTTCGCAGTCTGACGACGGC
AGCATCAATCAACAAGAATTGCCTAACACGGCAAAGATGTCATTTATTGACCAGGGATTA
GACTCGGATGCAGACACTGACCCCGAGATTGACTTCCCCAAGCTAAAGTCCAGCGAAGGA
TCAGTGGGTATGCTGTCAGACTCGGAGATGGCCATGATGATGGACAAAGATGCAGAACTT
ATCAACGAGAGAGAGGAGGCATTGTCAAAGAGACACCTGCGTCGAAGTTCAAACGAAAAC
TGTAGCGAAGATGATTCCGGTCACAAGAAGCTGCGGAAGAGGAATTCATCTCACATGCCA
CTTGGTCAAGAGCCTGTTCATCAGCAGCACCCTTCAACTCATAAAAGAACTATGGACAAA
AAACAAGTTTCTGAAGAGAAGTTACTTGATAGCAGTAACGTGGGAAAGACTCTTAGAAAA
CGTAGGTCATCAGAAAAGCAGGAATCTAGCTGCAAGCAAATGCAGGATGTTATTGATGAC
AAAACAATAGTAGTAGACCCCAAGCAGCTATTACCTAATTCCATCCTAAGAGCACCAGAT
TCAAAACTGCTTGAAGATGTTGAAAACACCAGACCTGAGGAACCTCCAAAGAAGAAGAAA
AGGGTAACCTTAAAAACAAGGATTTCTTCTTCCTTGGGTCAGCGTCAATCAACTCCGTCC
AGGCTCAGCATGACCCTGAAGAGACCGAGTGCCAGAGAGAACTGGACAGTGACCGATTCA
CCCGAACCTGCTTCGTTTATTGGAGGTTCAGAGGACTACTCCCTCACAGCAAGTAGCTTG
TCCTCTGCCGACGATGATGTCTTTGATGTTGCGGGTCCCTCCACCTCGGAGGTCGCTTCC
ACTCCTCCTACGGGCAAGCCCAGCTTTGTGACCACGCCCCTCTCTGCTACAGGGCTCTAC
AGCCTCATGAACTCGCCTCTCGCCTTGGGCACACCCAAGAGTAGCAGGACCAGTCGTACT
TCTAGACGAAACTTACCCCTGCAA

>pdep
ATGCGATGGGGTTATCGCATTTTTGATTCCACAAAAGAGTGTCAAATATACAAGAAAAGA
GCGATTTGGCTACAATACAGTTATAAGCATTTAACATGCTTTGAGGAGCACTTGGAAGAG
AATGTATTACGCCAGGGTGGCAAGACGCGAAGCAAAACATGGACCCATCATCATGGTAAC
CGCAGCAATGATGGCAGTAGTGGCAGAGATGCTCCCCGGAGGTCGGGCTTGGCACTTGAG
GAAGTGCCCGATGGAGATTCAGCTGCACGGGCGTCCTATAGCAACAACATTGCAGACGAA
GACTCCGAAGNCGAAGATACAAGTTCGGCCTACGCTCTTCGCTATGCATTGCAAGATGTA
ATGCATGACTTCCAATGGGAAGAACCAGACATGTGTTCTCCGCTGAAATCATCATCCCGA
GCTCGCTCAGCACGGCATCGGCGGAAAAGGAGAGAGAACTCGCGACTTTCTGCTTCGCGC
AGACAATCCAGTGCAATATCTTCGTTGATCAGCGATGGAAGACAGAAGCACAGGAGGAAA
GAGAAGATGATTTTTCTTGCTATGCAGTGTCCGCCATCTATGAAAACTCTTGAAGAATTT
GTTGGAGATGCTACGAAGCTGAACTCTGCTCTTTCTCTGCGCGATACAATCATCACAAAA
GAGTTCCTGGCAGATTTTTGTGGAGAGCAAAATGGAAGCCTTTTCTGGCTCAACACCAAT
ATGGTACCACCAGCAAGACCAACACATGATCTCCTGAGTGGGATGCTGAGTCACACTGCT
GGTCAGGTGATCTCTCTTGGATGGCTGATGAGCAGCAGTAGTCATGTGACATCTTGCCTT
CATTCAGTGCAAGCTACTCAGCAGNNNNNNNNNNNNNNNNNNNNNNNNNNNNNNNNNNNN
NnGGAGNNAGATATAGAAAGAGGTGAAGATGACCAGTCTGATAAGAAGATTCCAGTTCCT
AGAAATCTGCTACCCCTTTCCATCATCATCGATCACCTCCTGAGGTCAAATGTCAGGTCG
GAGCCTGGGATGGTAGATGAAAACTCTTCTACCCCCAAAGAGACCTTTCAGGCAGTACTA
CGCTCTACCAAAGCCGACACTGGATCTGATCATTGTATGCTAAGGATGATGCCCATGTTC
ACACCAAAAAGTGCTTGTGCTCCTGAGAGTTCTGCTCCTGCCTCCTCTGAGACATTTGTC
ATTCACAACACAGAGGAGAGCAAGACAACAAAAGAGAAAAAAACAGCCAGAAACCGGTCA
AACAACTCCACTGAGCAGGTTTCCACCAGTCACAGCACAGCATTTAGCATAGAGACTGGT
GGCCAGACCACATCTCGGGCACTAGCCACTGCTGCAACTGAAGTACCATCACCCGAGACT
CRCTCCATTACCATCAAAGCCAAGATTGACCGCAGACAGTTGGATCTGAGTGCCTTTGAA
TCCTCCAGCACRTTTTCCTGTATTGGGTACGACTTGTTGAARGGGAGYGATGACRACGAA
AGCAGAGGTGTAACGAGCGACAGTCAGCTGTCTCRATGGTTCCAGGAAGCTATGTTGGAC
TTAAGCCAnnnnnnnnnnnnnnnnATTGTTGAGCTATCATCATCCACTTCTTCATTGACC
ACACTTGGGGTCATGGAGCCTTTGACCCCCGCCATGGCTTCARTCCGCCTCCTCCACCCC
AAGTCCATCATGCCATTAGCCACTGGCCTTGCCTTTCATCCCCACCCTGTCTCAACGGGA
CAGACATTCARTGGCATGGGTCAAAAGGGACCTGCAGCCATGACTGAGATTAAGCGCTTC
ATAGAGAGATCAGCAAAAGCAATYGTAGGGAGTGGGAAGACTGGTTGGCATGCCAGCAAA
AAGATGAAAGGGACWGAAGAGCAGAAAGCAGCAAGCAAGACAAAAAAGAAGGAGGTAGAT
ATAGAAAGAGGTGAAGATGACCAGTCTGATAAGAAGATTCCAGTTCCTAGAAATCTGCTA
CCCCTTTCCATCATCATCGATCACCTCCTGAGGTCAAATGTCAGGTCGGAGCCTGGGATG
GTAGATGAAAACTCTTCTACCCCCAAAGAGACCTTTCAGGCAGTACTACGCTCTACCAAA
GCCGACACTGGATCTGATCATTGTATGCTAAGGATGATGCCCATGTTCACACCAAAAAGT
GCTTGTGCTCCTGAGAGTTCTGCTCCTGCCTCCTCTGAGACATTTGTCATTCACAACACA
GAGGAGAGCAAGACAACNAAARAGARAAAAACAGCCAGAAACCGGTCAAACAACTCCACT
GAGCAGGTTTCCACCAGTCACAGCACAGCATTTAGCATAGAGACTGGTGGCCAGACCACA
TCTCGGGCACTAGCCACTGCTGCAACTGAAGTACCATCACCCGAGACTCRCTCCATTACC
ATCAAAGCCAAGATTGACCGCAGACAGTTGGATCTGAGTGCCTTTGAATCCTCCAGCACR
TTTTCCTGTATTGGGTACGACTTGTTGAARGGGAGYGATGACRACGAAAGCAGAGGTGTA
ACGAGCGACAGTCAGCTGTCTCRATGGTTCCAGGAAGCTATGTTGGACTTAAGCCATCAA
AGAATGTCGCTGATTGTTGAGCTATCATCATCCACTTCTTCATTGACCACACTTGGGGTC
ATGNAGCCTTTGACCCCCGCCATGGCTTCAGTCCGCCTCCTCCACCCCAAGTCCATCATG
CCATTAGCCACTGGCCTTGCCTTTCATCCCCNCCCTGnnnnnnnnnnnnnnnnnnnnnnn
nnnnnnnAARTGTCCTCCTTGCCCGAGACAGACCCAGGGATACTGGAGGAGTTGAGTCAC
ATTGAGAGAGCAYGMCACGAACCATTCCATGCCAGCTGGCTGGAACCCTGGCATATCTCT
GCCCCATCCAGGCACACATGTGATCAAGTAGTGGAGCAACTCTTGAGTATTCCAGATGAC
AGAAATTCCCCGAGTCTCCAATCCCATCACGATGCGTTTTATATGCAGCTCAAGAACATC
ATGGGTGGTGAGAAGGGATCGACTGAAATCACCAGTCCACTTTCCAAGTCARTGCTAGAT
GACCAGTCCAAGACTATTCTCAAAGATGCTACAGGTGTGAGACAGAGCCCACGCCTGAAG
CGCATGAAAAGCATGCCAAGCAACGTTGGAGCCAGGACGGCCAACATCATGGCCAACAGC
CGTAAGCTCCAGGCTAGYAAACCCAAGGTYGTTGTCARGGACAAGAAGGGCACCACWCTG
ACCAAGAAGAAGARTGAYCCCATCCCAATCAAACTCCCAGATGTTTCTTCTGTGGAAGAC
TTGACCAAACACTTGAAACAGAGTTATGAAGATGTTTTARCACGGGTTGTTCATCTGCTT
GAGACAGTACCAATCTTTGCATCTGCAGACAAGCTAGCTTCTTTTCTGACTGATACGGTT
CTAGCCAATTATGCGGAGACAACCCCCTACATGGTGCGCGCAATCTACGAGGGGTTGGTG
AAGCCGGTACCGTTGTTTCTGATGTCTCCCAGTAGCGATCTGACAGGAGTACCCTCTCAC
AAGCAGCCTGCGTCCTACAGGTCCATCAGCTCTGGTGGCTCTCTCAATACCCTTGGATCC
AACTCCAATAGGTCAAGGGCACTTGTAAGACATCCCAGCATTGCTGATGCAGCACCCAAG
CGCATCATAGGCATTCCTGCAAGACGACTACCAAACGAGAAGAAAAAGGCTGGCACTGCA
GAGAAGATGNNNAAGAAAAAGGAGCAAGACAACACAGCTAAGACAGTGAAACGAAACCTC
TTYAATGATGACAGCCCTGATGCGAGTAAGTTCAGCAGAAGACGATCRGTRGCTGTGATG
GAGACTCATGCTCWCAGGAGGAGTCCCAGGAAAGCTGTGCAGAGCAGTCAGTTGGTCCTG
AAGACCAAAGTGGTCAAGGAGACACCTGGCAAGAAACAAGTCTTGAAGGCCATGCTCAAC
AAACTGGACAGAGCAAGGAGGAGAAGCAGTTCTAAAGAGAGGGGAGTGCCTGGTCCAGGT
AGCATGTTAGTCATTGAAGAATCCCCTGAGAAACCAGTCGACCTCATCCAGYTGAATGTG
AGACGTAGTCCTCGAGTGCACACCTTTAAGCGAAGACCCTCCTTCTACAAGAAGCAAGAA
ATGCACCGTGCCAAGCTCCTGGGAGCCAGGATAGCCGGGACAAGTCCCCCTGCGGTAGCY
CTCAAAGAATCGCCCCTGTCAGAGAAAAAGGCAGAGAAGACCAAGCTCAAGTTGTCCCCA
GCCACTTTCCTTCTAAGCGCAATCACAAGTCCAGCCTCAAAAGCTTTGGATGTGAAAGAG
TCACCAGCAAGGGCCAATTTCRATTCACCAAGTCGGAATACAAGGTCTAGGACAGGCGTG
ACCCCTGTCAAGGTGGTGGTGGACAGTCCTGGAAGGAGTGCCGTAAGGACAACACCTCGT
GCCAAGGCAAGGAGGCGCTTGAATGATGAGCTGTTCAAAAATGAACCAAAGAAAAGTCCT
GCCAAGGATTTGTCAGCCATTYGCAGTGCACCCTCTGAGACACCAAGTAAGGCACAGTTG
GGAGTCATCTCCACTGGACACAGACAATCCCCTAGACTCTTGCAGAAGGGTGGATCAGGA
GGCAAAGAGATAGAAAGAAGAGGAGATGTTTCAGAAAGCCATGTTGATTCTATGAAGGGA
AATGTACCTTTAAAGACACCTACCAGACGTAGTCCCAGGAAAGCCTTTAGAAAGATTTCC
TTTGGTAGAAYGGAGGATGCAGGTCAGTTGAAGGACAGAACTAGTCCTGACCTGAAAGGA
AAGGTAACCAAACTGTTTGATGATGCAACAGKAAGAGCATCAAGCAAAACAAAGTTTGAA
AATGAAGGGGAAGTAAAAGAACAAGCCAGTAGGGCTGAGAAAAATTATGCAAACGTGCGA
GGAGATATGAATGATGTTTCTGCAAGTCAGGATGGTGAGCCATTGCAACCAGCACAAGAG
CTAAGCACTTGGTTTGACAAACTTACAGAAGAAAAGGAACAGGATATGGATCAGGACAGC
GTAGTTGAACATAAAAAGAGAAAGAGAAGCACTCCTAGTAAAGAGGATCTTAGCACACCT
CCAATCAAACGAAGACGTGCAAGGAGGGWCACTTGTACACCTCCGTACGTTCCTGCATCC
AAATGTACCACGCCAGAGGTCATCAACAGTTGGCCTCGCATGAAAATGAGGTACAACAGC
CCRTCCCCTGGCACCAGSAAAGTACAGAGCCCTTGCAATATCTCACCCATAGCCAAAGTG
GATGAAATCATCGCCAGTTTGACTTCACCTCRTACAAGACGAAGAACTCCTCAGTCATCC
TCCAAGCAGAAAGGAAGTGGGTCTGGGAAGAAACGCAAGAGGAAGTCACCAGGCGTCAGC
TCAAGTGAGAAGAAACAGTGTCGATCAACTGGACGCTCCAAGAACTCCCCAAGRGCAAAA
GGATCCTTGCTGAGTATGCTAACATCTAAAAACAATCTAGAGCAGGGCTGTGTATCGCCA
GTGTTTGGCAAGGCTTYTCTTGATACATCGACGTCGGAAGCACCAGAAAACAAAGCATTG
ACAAGAAAGATATCGAGCTCCCAGAAGAAACAGCAACCTGTCAGGAAGTCTAAGTCTCCA
GGAACCAAGGGCAGCATCAGCAGTGAGGAATCTTTGGACGAGCTGGACAGAAGCTTTTCY
CCCATATTCGGGAAGAGTGKAGTCGCCAACCCCAGTSCTTCTTCGCMGTCTGACGACAGC
CGCACCAATCAACAAGAATTGCCTAACACCGCAAAGATGTCATTTATTGACCAGGGATTA
GACTCGGATCTTGACACAGATCCCGAGATCGACTTCCCMAAGCTAAAGTCCAGCGAAGGA
TCTGTGTGTATCCTGTCAGACTCAGAGATKGCCATGATGATGGACAAAGATGCAGAACTT
ACCAGTGAGAAAGAGGAGGCACTGTCAAWGAGACACCTGCGTAGAAGTTCAAATGAAAAC
TGTAGCGAAGGTGATTCAGGTCACAAAAAGCTGCGGAAGAGGAATTCATCTCACCAGTCA
TTTGGTCAAGAGCCTGTACATCAGCAGCACTCTYCAACTGATGATAGAACTATKKACAAA
AAGCRAGTTTCTGAAGTGAAGTTGCTTGATAGCAGCAATGTGGGAAAGACTCTTAGAAAA
GGTAGGTCATCAGAAAAGCAGGAATCTAGCTGCAAACCAATGCAGGATGTTGTTGATGAC
AAAAYAATAGTAGTAGACCCCAAGCAGCTATTACCTAATTCCATCCTAAGAGTGCCAGAT
TCTAAACTGCCTGAAGATGTTGAAAACACCAGACCTGAGGAACCTCCAAAGAAGAAGAAA
AAGGTAACCTTAAAAACAAGGATTTCTTCTTCCTTGGGTCAGCGTCARTCATCTCCGTCC
AGGCTCAGCATGACCCTGAAGAGACCGAGTGCTGTGGAGAACTGGGTAGTGACCAATTCA
CCCGAACCTGCCTCGCTTATTGGAGCTTCAGAGGACTTATCCCTCACAGCAAGCAGCTTG
TCCTCTGCCGATGATGATGTCTTYGATGTTGCGGGTCCCTNNNCCTCGGATGTTGCTTCC
ACCCCTCCTACGGGCAAGCCCAGCTTTGTGACCACGCCCCTCTCTGCTACAGGGCTCTAC
AGCCTCATGAACTCGCCTCTnnnnnTGGGAACRCCCAAGAGTAGCAGGACCAGTCGTACT
TCTAGACGGAACTTACCCCTGCAG
