# Supplementary material for: Genome-wide signals of positive selection in strongylocentrotid sea urchins
Source: BMC Genomics. 2017 Jul 21;18:555. doi: 10.1186/s12864-017-3944-7 (PMC5521101; doi:10.1186/s12864-017-3944-7)
Supplement: Supplementary file 3 — Consensus alignment files. A compressed (gzip) tape archive (TAR) file containing 6250 consensus alignment files in FASTA format. (TGZ 14116 kb) [file 12864_2017_3944_MOESM3_ESM.tgz › SPU_005628/consensAlign.ordered.fa]

>sdro
ATGGCAGATTACATTCAAACTACAGAAGATGAAAACGACCCAGAAGCCACTATCGAGCTG
CCAGCCGAACCACCAAGCCCTGAAGGTGCGTCCATCTTGCTATCGACGATTGTCGCCCAA
TTCCCGGGTGCGACGGGGCTGAAGTACCGTAATCCCGAATCAGGAACAATGCGAGGGCTC
CGTGTAGTAGAAGGTCGAGTGATGGCACCAGATGGCGTGTGGCAAAATCATCTCTACGTC
GTCACATTCCCTAAAGAAAATAAACGGAAAGGTGATGATACACGAGAACTTCCAGTTGGA
AAGACAAGAAAAACTGATGACAGGAGAACATCAGATCTGATCGTTCTTGGTCTAGATTTC
AACACAACAGTAGAAGGCATGAAGGACTACTTCTCACAATATGGTGAATTAGTTATGACA
CAGCTAAAGAAAGACCCCAAAGGCAAGTCCAAAGGGTTCGGTTTCATCAGATATCGAGAC
ATTGAATCACAGAATGCAGTCAACAATAAAAGGCATAAGATTGATGATAGGTGGTGTGAG
GTCAAATATCCAGATTCCCAGCAACCAGAGAAGAGGAAACTGTTTGTTGGTAGGCTATCA
CCCGATGTGAAGGAGGATGATATCTATCAGTACTTTGCTAAGATAGGAGAGGTCACAGAT
GTATTCATTCCCAAAGAATTCAGAGGATTTGCCTTCGTTACATTAGAAAATGCTCAGATT
GCACAGAGTCTAATCGGCCAGGATCATATCATCAATGGTAACAGTGTTTTGATAAACTAT
GCTGATCCCAAGAATAAGCAAGGGCAGAACCCTCACCAACAAGGCGGAAGGCCACCATTT
GGTGGCAGAGACGGTGGTGGTGGTGGTTTCAGCCAAGGAGGTCGCGGTGGATACCAGAAC
GAGTACTTCAGGAACAAGCAAGGCGGTGGTGGTAATGATGGTAGTGGTAGTGGGGGATAT
GGGGGTGGGGGTTATAACAATATGAATACCCAAGGTCAAGGTCAGATGATCCCTAACAAT
CCCCAGGGTGGGGGAGGTGGTATGGGGAACCCAGCTGCTGCAGCAATGGGAATCTTAAAC
CCTCAAGGTAACATGAACCAAAACCAGCTCAACCAGGCTGTGTTAGCTGCAGCCTTGAAC
CAGGCTGGCTTGGGTATGGTAGGGAGTTTATTGATGGGTGGAGGTGCGGGTATGAATGCC
TTACAAGCACAGGCAACCATGGCCCAGTCGGCTGCACAGGGCAACCCACAAACCACACCC
CAGGCTCAGAATAACCCTGCCTTAGCAGCTGATTCAACGGCCTACCAGGCACAGCAGCAG
GCCGCTGCGATGGGATGGGGTGCAGGAAACCCCGCCCAAGGGGCTGGAGATGGTACTGGA
GGACAGTTCTATGGGGCAGGTGGAAAGCAGGCTTCAGGTTGG

>spal
ATGGCAGATTACATYCAAACTACAGAAGATGAAAACGACCCAGAAGCCACTATCGAGCTG
CCAGCCGAACCACCAAGCCCTGAAGGTGCGTCCATCTTGCTATCGACGATTGTCGCCCAG
TTCCCGGGTGCGACGGGGCTGAAGTACCGTAATCCCGAATCAGGAACAATGCGAGGRCTC
CGTGTAGTAGAAGGCCGAGTGATGGCACCAGATGGCGTGTGGCAAAATCATCTCTACGTC
GTCACATTCCCTAAAGAAAATAAACGGAAAGGTGATGAYACACGAGAACTTCCAGTTGGA
AAGACAAGAAAAACTGATGACAGGAGAACATCAGATCTGATCGTTCTTGGTCTAGATTTC
AACACAACAGTAGAAGGCATGAAGGACTACTTCTCACAATATGGTGAATTAGTTATGACA
CAGCTAAAGAAAGACCCCAAAGGCAAGTCCAARGGGTTYGGTTTCATCAGATATCGAGAC
ATTGAATCACAGAATGCAGTCAACAATAAAAGGCATAAGATTGATGATAGGTGGTGTGAG
GTCAAATATCCAGATTCCCAGCAACCAGAGAAGAGGAAACTGTTTGTTGGTAGGCTATCA
CCCGATGTGAAGGAGGATGATATCTAYCAGTACTTTGCYAAGATAGGRGAGGTCACAGAT
GTATTCATTCCCAAAGAATTCAGAGGATTTGCCTTYGTTACATTAGAAAATGCTCAGATT
GCACAGAGTCTAATCGGCCAGGATCATATCATCAATGGTAACAGTGTTTTGATAAACTAT
GCTGATCCCAAGAATAAGCAAGGGCAGAACCCTCATCAGCAAGGCGGAAGGCCACCGTTT
GGTGGCAGAGATGGTGGTGGTGGTGGTTTCAGCCAAGGAGGTCGCGGTGGATACCAGAAC
GAGTACTTCAGGAACAAGCAAGGCGGTGGTGGTAATGATGGTAGTGGTAGTGGGGGATAT
GGGGGTGGGGGTTATAACAATATGAATGCCCAAGGYCAAGGTCARATGATCCCTAACAAT
CCCCAGGGTGGGGGAGGTGGTATGGGGAACCCAGCTGCTGCAGCAATGGGAATCTTAAAC
CCTCAAGGTAACATGAAYCAAAACCAGCTCAACCAGGCYGTGTTAGCWGCAGCCTTGAAC
CAGGCTGGCTTGGGTATGGTAGGGAGTTTATTGATGGGTGGAGGTGCGGGWATGAATGCC
TTACAGGCACAGGCAACCATGGCCCAGTCSGCTGCACAGGGCAACCCACAAACCACACCC
CAGGCTCAGAATAACCCCGCCTTAGCAGCTGATTCAACGGCCTACCAGGCACAGCAGCAG
GCCGCTGCGATGGGATGGGGTGCAGGGAACCCCGCCCAAGGGGCTGGAGATGGTACTGGA
GGACAGTTCTATGGGGCAGGTGGAAAGCAGGCTTCAGGTTGG

>sfra
ATGGCAGATTACATCCAGACTACAGAAGATGAAAACGACCCAGAAGCCACTATCGAGCTG
CCAGCCGAACCACCAAGCCCTGAAGGTGCGTCCATCTTGCTATCGACGATTGTCGCCCAG
TTCCCGGGTGCGACTGGGCTGAAATACCGTAATCCCGAATCAGGAACAATGCGAGGACTC
CGTGTAGTAGAAGGCCGAGTGATGGCACCAGATGGCGTGTGGCAAAATCATCTCTACGTC
GTCACATTCCCTAAAGAAAATAAACGGAAAGGTGATGATACACGAGAACTTCCAGTTGGA
AAGACAAGAAAAACTGATGACAGGAGAACATCAGATCTGATCGTTCTTGGTCTAGATTTC
AACACAACAGTAGAAGGCATGAAGGACTACTTCTCGCAATATGGTGAATTAGTTATGACA
CAGCTAAAGAAAGACCCCAAGGGCAAGTCCAAAGGGTTTGGTTTCATCAGATATCGAGAC
ATTGAATCACAGAATGCAGTCAACAATAAGAGGCATAAGATTGATGATAGGTGGTGTGAA
GTCAAATATCCAGATTCCCAGCAACCAGAGAAGAGGAAACTGTTTGTTGGTAGGTTATCA
CCAGATGTGAAGGAGGATGATATCTATCAGTACTTTGCCAAGATAGGAGAGGTCACAGAT
GTATTCATTCCCAAAGAATTCAGAGGATTTGCCTTCGTTACATTAGAAAATGCTCAGATT
GCACAGAGTCTAATCGGCCAGGATCATATCATCAATGGTAACAGTGTTTTGATAAACTAT
GCTGATCCCAAGAATAAGCAAGGGCAGAACCCTCATCAGCAAGGCGGAAGGCCCCCATTT
GGTGGCAGAGATGGTGGTGGTGGTGGTTTCACCCAAGGAGGGCGTGGTGGATACCAGAAC
GAGTACTTCAGGAACAAGCAAGGTGGTGGTGGTAATGATGGTAGTGGTAGTGGGGGTTAT
GGGGGTGGGGGTTATAATAATATGAATTCCCAAGGTCAAGGTCAGATGATCCCTAACAAT
CCCCAGGGTGGGGGAGGTGGTATGGGAAACCCAGCTGCTGCAGCAATGGGGATCTTAAAC
CCTCAGGGTAACATGAACCAGAACCAGCTCAACCAGGCCGTGTTAGCAGCAGCCCTGAAC
CAGGCTGGTTTGGGTATGGTAGGGAGTTTATTGATGGGAGGAGGTGCGGGAATGAATGCC
TTACAGGCACAGGCAACCATGGCCCAGTCGGCTGCACAGGGCAACCCGCAAACCACACCC
CAGGCTCAGAGTAACCCTGCCTTAGCAGCTGATTCAACTGCCTACCAGGCACAGCAGCAG
GCCGCTGCTATGGGATGGGGTGCAGGGAACCCGGCCCAAGGGGCTGGAGATGGTACTGGA
GGACAGTTCTATGGGGCAGGTGGCAAGCAGGCTTCAGGTTGG

>afraSS
ATGGCAGATTACATCCAAACTACAGAAGATGAAAACGACCCAGAAGCCACTATCGAGCTG
CCAGCCGAACCACCAAGCCCTGAAGGTGCGTCCATCTTGCTATCGACGATTGTCGCCCAG
TTCCCGGGTGCGACGGGGCTGAAGTACCGTAATCCCGAATCAGGAACAATGCGAGGACTC
CGTGTAGTAGAAGGCCGAGTGATGGCACCAGATGGCGTGTGGCAAAATCATCTCTACGTC
GTCACATTCCCTAAAGAAAATAAACGGAAAGGTGATGATACACGAGAACTTCCAGTTGGA
AAGACAAGAAAAACTGATGACAGGAGAACATCAGATCTGATTGTTCTTGGTCTAGATTTC
AACACAACAGTAGAAGGCATGAAGGACTACTTCTCACAATATGGTGAATTAGTTATGACA
CAGCTAAAGAAAGACCCCAAAGGCAAGTCCAAGGGGTTTGGTTTCATCAGATATCGAGAC
ATTGAATCACAGAATGCAGTCAACAATAAAAGGCATAAGATTGATGATAGGTGGTGTGAG
GTCAAATATCCAGATTCCCAGCAACCAGAGAAGAGGAAACTGTTTGTTGGTAGGCTATCA
CCAGATGTGAAGGAGGATGATATCTACCAGTACTTTGCCAAGATAGGAGAGGTCACAGAT
GTATTCATTCCCAAAGAATTCAGAGGATTTGCCTTCGTTACATTAGAAAATGCTCAGATT
GCACAGAGTCTAATCGGCCAGGATCATATCATCAATGGTAACAGTGTTTTGATAAACTAT
GCTGATCCCAAGAATAAGCAAGGGCAGAACCCTCACCAGCAAGGCGGAAGGCCTCCATTT
GGAGGCAGAGATGGTGGTGGTGGTGGTTTCAGCCAAGGAGGTCGCGGTGGATACCAGAAC
GAGTACTTCAGGAACAAGCAAGGCGGTGGTGGTAATGATGGTAGTGGTAGTGGGGGATAT
GGGGGTGGGGGTTATAACAATATGAATGCCCAAGGTCAAGGTCAGATGATCCCTAACAAT
CCCCAGGGTGGGGGAGGTGGTATGGGGAACCCAGCTGCTGCAGCAATGGGAATCTTAAAC
CCTCAAGGTAACATGAACCAAAACCAGCTCAAYCAGGCTGTRYTAGCAGCAGCCTTGAAC
CAGGCTGGCTTGGGTATGGTAGGGAGTTTATTGATGGGWGGAGGTGCGGGAATGAATGCC
TTACAGGCACAGGCAACCATGGCCCAGTCCGCTGCACAGGGCAACCCACAAACCACACCC
CAGGCTCAGAATAACCCTGCCTTAGCGGCTGATTCAACGGCCTACCAGGCACAGCAGCAG
GCCGCTGCKATGGGATGGGGTGCAGGGAACCCCGCCCAAGGCGCTGGAGATGGTACTGGA
GGACAGTTCTATGGGGCAGGTGGAAAGCAGGCTTCAGGTTGG

>hpul
ATGGCAGATTACATCCAGACTACAGAAGATGAAAACGACCCAGAAGCCACTATCGAGCTG
CCRGCCGAACCACCAAGCCCTGAAGGTGCGTCCATCTTGCTGTCGACGATTGTCGCCCAG
TTCCCGGGTGCGACGGGGCTGAAGTACCGTAATCCCGAATCRGGAACAATGCGAGGACTC
CGTGTAGTAGAAGGCCGAGTGATGGCACCAGATGGCGTGTGGCAAAATCATCTATACGTC
GTCACATTCCCTAAAGAAAATAAACGGAAAGGTGATGATACACGAGAACTTCCAGTTGGA
AAGACAAGAAAAACTGATGACAGGAGAACATCAGATCTGATYGTTCTTGGCCTAGATTTC
AACACAACTGTAGAAGGCATGAAGGACTACTTCTCACAATATGGTGAATTAGTTATGACA
CAGCTAAAGAAAGACCCCAAAGGCAAGTCCAAAGGGTTTGGTTTCATCAGATATCGAGAC
ATTGAATCACAGAATGCAGTCAATAATAAAAGGCATAAGATTGATGATAGGTGGTGTGAG
GTCAAATATCCAGATTCCCAGCAACCAGAGAAGAGGAAACTGTTTGTTGGTAGGCTATCA
CCAGATGTGAAGGAGGATGATATCTATCAGTACTTTGCCAAGATAGGAGAGGTCACAGAT
GTATTCATTCCCAAAGAATTCAGAGGATTTGCCTTCGTTACATTAGAAAATGCTCAGATT
GCACAAGGTCTAATCGGCCAGGATCATATCATCAATGGTAACAGTGTTTTGATAAACTAT
GCTGATCCCAAGAATAAGCAAGGGCAGAACCCTCATCAGCAAGGCGGAAGGCCACCATTY
GGTGGSAGAGATGTTGGTGGTGGTGGTTTCACCCAAGGAGGTCGTGGTGGATACCAGAAC
GAGTACTTCCGGAACAAGCAAGGCGGTGGTGGTAATGATGGTAGTGGTAGTGGAGGATAT
GGGRGTGGGGGTTATAACAATATGAATAACCAAGGTCAAGGTCAGATGATCCCTAACAAT
CCCCAGGGTGGGGGAGGTGGTATGGGGAACCCAGCTGCTGCAGCAATGGGCATCTTAAAC
CCACAAGGTAACATGAACCAAAACCAGCTCAACCAGGCTGTGTTAGCAGCAGCCTTGAAC
CAGGCTGGCTTGGGTATGGTAGGGAGTTTATTGATGGGAGGAGGTGCGGGAATGAATGCC
TTACAGGCACAGGCAACCATGGCCCAGTCGGCTGCACAGGGCAACCCACAAACCACACCC
CAGGCTCAGAATAACCCTGCCTTAGCAGCTGATTCAACGGCCTACCAGGCACAGCAGCAG
GCCGCTGCTATGGGATGGGGTGCAGGGAACCCCGCCCAAGGGGCTGGAGATGGTACTGGA
GGACAGTTCTATGGGGCAGGTGGAAAGCAGGCTTCAGGTTGG

>snud
ATGGCAGATTACATCCAGACTACAGAAGATGAAAACGACCCAGAAGCCACTATCGAGCTG
CCAGCCGAACCACCAAGCCCTGAAGGTGCGTCCATCTTGCTATCGACGATTGTCGCCCAG
TTCCCGGGTGCGACTGGGCTGAAATACCGTAATCCCGAATCAGGAACAATGCGAGGACTC
CGTGTAGTAGAAGGCCGAGTGATGGCACCAGATGGCGTGTGGCAAAATCATCTCTACGTT
GTCACATTCCCTAAAGAAAATAAACGGAAAGGTGATGATACACGAGAACTTCCAGTTGGA
AAGACAAGAAAAACTGATGACAGGAGAACATCAGATCTGATCGTTCTTGGTCTAGATTTC
AACACAACAGTAGAAGGCATGAAGGACTACTTCTCGCAATATGGTGAATTAGTTATGACA
CAGCTAAAGAAAGACCCCAAGGGCAAGTCCAAAGGGTTTGGTTTCATCAGATATCGAGAC
ATTGAATCACAGAATGCAGTCAACAATAAGAGGCATAAGATTGATGATAGGTGGTGTGAA
GTCAAATATCCAGATTCCCAGCAACCAGAGAAGAGGAAACTGTTTGTTGGTAGGTTATCA
CCAGATGTGAAGGAGGATGATATCTATCAGTACTTTGCCAAGATAGGAGAGGTCACCGAT
GTATTCATTCCCAAAGAATTCAGAGGATTTGCCTTTGTTACATTAGAAAATGCTCAGATT
GCACAGAGTCTAATTGGCCAGGATCATATCATCAATGGTAACAGTGTTTTGATAAACTAT
GCTGATCCCAAGAATAAGCAAGGGCAGAACCCTCATCAGCAAGGCGGAAGGCCCCCATTT
GGTGGCAGAGATGGTGGTGGTGGTGGTTTCACCCAAGGAGGGCGTGGTGGATACCAGAAC
GAGTACTTCAGGAACAAGCAAGGTGGTGGTGGTAATGATGGTAGTGGTAGTGGGGGTTAT
GGGGGTGGGGGTTATAACAATATGAATTCCCAAGGTCAAGGTCAAATGATCCCTAACAAT
CCCCAGGGTGGGGGAGGTGGTATGGGGAACCCAGCTGCTGCAGCAATGGGGATCTTAAAC
CCTCAGGGTAACATGAACCAGAACCAGCTCAACCAGGCCGTGTTAGCAGCAGCCCTGAAC
CAGGCTGGTTTGGGTATGGTAGGGAGTTTATTGATGGGAGGAGGTGCGGGAATGAATGCC
TTACAGGCACAGGCAACCATGGCCCAGTCGGCTGCACAGGGCAACCCGCAAACCACACCC
CAGGCTCAGAATAACCCTGCCTTAGCAGCCGATTCAACTGCCTACCAGGCACAGCAGCAG
GCCGCTGCTATGGGATGGGGTGCAGGGAACCCGGCCCAAGGGGCTGGAGATGGTACTGGA
GGACAGTTCTATGGGGCAGGTGGCAAGCAGGCTTCAGGTTGG

>sintSS
ATGGCAGATTACATCCAGACTACAGAAGATGAAAACGACCCAGAAGCCACTATCGAGCTG
CCAGCCGAACCACCAAGCCCTGAAGGTGCGTCCATCTTGCTATCGACGATTGTCGCACAG
TTCCCGGGTGCGACGGGGCTGAAGTACCGCAATCCCGAATCAGGAACAATGCGAGGACTC
CGTGTAGTAGAAGGCCGAGTGATGGCACCAGATGGCGTGTGGCAAAATCATCTCTACGTC
GTCACATTCCCTAAAGAAAATAAACGGAAAGGTGATGATACACGAGAACTTCCAGTTGGA
AAGACAAGAAAAACTGATGACAGGAGAACATCAGATCTGATCGTTCTTGGTCTAGATTTC
AACACAACAGTAGAAGGCATGAAGGACTACTTCTCACAATATGGTGAATTAGTTATGACA
CAGCTAAAGAAAGACCCCAAAGGCAAGTCCAAAGGGTTTGGTTTCATCAGATATCGAGAC
ATTGAATCACAGAATGCAGTCAACAATAAAAGGCATAAGATTGATGATAGGTGGTGTGAG
GTCAAATATCCAGATTCCCAGCAACCAGAGAAGAGGAAACTGTTTGTTGGTAGGCTATCA
CCAGATGTGAAGGAGGATGATATCTATCAGTACTTTGCCAAGATAGGAGAGGTCACAGAT
GTATTCATTCCCAAAGAATTCAGAGGATTTGCCTTTGTTACATTAGAAAATGCTCAGATT
GCACAGAGTCTAATTGGCCAGGATCATATCATCAATGGTAACAGTGTTTTGATAAATTAT
GCTGATCCCAAGAATAAGCAAGGACAGAACCCTCATCAGCAAGGCGGAAGGCCACCATTT
GGTGGCAGAGATGGTGGTGGTGGTGGTTTCAGCCAAGGAGGTCGCGGTGGATACCAGAAC
GAGTACTTCAGGAACAAGCAAGGCGGTGGTGGTAATGATGGTAGTGGTAGTGGGGGATAT
GGGGGTGGGGGTTATAACAATATGAATGCCCAAGGTCAAGGTCAGATGATCCCTAACAAT
CCCCAGGGTGGGGGAGGTGGTATGGGGAACCCAGCTGCTGCAGCAATGGGAATCTTAAAC
CCTCAAGGTAACATGAACCAAAACCAGCTCAACCAGGCTGTGTTAGCTGCAGCCTTGAAC
CAGGCTGGCTTGGGTATGGTAGGGAGTTTATTGATGGGTGGAGGTGCGGGAATGAATGCC
TTACAGGCACAGGCAACCATGGCCCAGTCGGCTGCACAGGGCAACCCACAAACCACACCC
CAGGCTCAGAATAACCCTGCCTTAGCAGCTGATTCAACGGCCTACCAGGCACAGCAGCAG
GCTGCTGCTATGGGATGGGGTGCAGGGAACCCCGCCCAAGGGGCTGGAGATGGTACTGGA
GGACAATTCTATGGGGCAGGTGGAAAGCAGGCTTCAGGTTGG

>sprp
ATGGCAGATTACATCCAAACTACAGAAGATGAAAACGACCCAGAAGCCACTATCGAGCTG
CCAGCCGAACCACCAAGCCCTGAAGGTGCGTCCATCTTGCTATCGACGATTGTCGCCCAG
TTCCCGGGTGCGACGGGGCTGAAGTACCGTAATCCCGAATCGGGAACAATGCGAGGACTC
CGTGTAGTAGAAGGCCGAGTGATGGCACCAGATGGCGTGTGGCAAAATCATCTCTACGTC
GTCACATTCCCTAAAGAAAATAAACGGAAAGGTGATGATACACGAGAACTTCCAGTCGGA
AAGACAAGRAAAACTGATGACAGGAGAACATCAGATCTGATTGTTCTTGGTCTAGATTTC
AACACAACAGTAGAAGGCATGAAGGACTACTTCTCACAATATGGTGAATTAGTTATGACA
CAGCTAAAGAAAGACCCCAAAGGCAAGTCCAAAGGTTTTGGTTTCATCAGATATCGAGAC
ATTGAATCACAGAATGCAGTCAACAATAAAAGGCATAAGATTGATGATAGGTGGTGTGAG
GTCAAATATCCAGATTCCCAGCAACCAGAGAAGAGGAAACTGTTTGTTGGTAGGTTATCA
CCAGATGTGAAGGAGGATGATATCTATCAGTACTTTGCCAAGATAGGAGAGGTCACAGAT
GTATTCATTCCCAAAGAATTCAGAGGATTTGCCTTTGTTACATTAGAAAATGCTCAGATT
GCACAGAGCCTAATCGGCCAGGATCATATCATCAATGGTAACAGTGTTTTGATAAACTAT
GCTGATCCCAAGAATAAGCAAGGGCAGAACCCTCATCAGCAAGGCGGAAGGCCACCATTT
GGTGGCAGAGATGGTGGTGGTGGTGGTTTCAGCCAAGGAGGTCGCGGTGGATACCAGAAC
GAGTACTTCAGGAACAAGCAAGGCGGTGGTGGTAATGATGGTAGTGGTAGTGGGGGATAT
GGGGGTGGGGGTTATAACAATATGAATACCCAAGGTCAAGGTCAAATGATCCCTAACAAT
CCCCAGGGTGGGGGAGGTGGTATGGGAAACCCAGCTGCTGCAGCAATGGGAATCTTAAAC
CCTCAAGGCAACATGAATCAAAACCAGCTCAACCAGGCTGTGTTAGCAGCAGCCTTGAAC
CAGGCTGGCTTGGGTATGGTAGGGAGTTTATTGATGGGTGGAGGTGCGGGAATGAATGCC
TTACAGGCACAGGCAACCATGGCCCAGTCGGCTGCACAGGGCAACCCACAAACCACACCC
CAGGCTCAGAATAACCCTGCCTTAGCAGCTGATTCAACGGCCTACCAGGCACAGCAGCAG
GCCGCTGCGATGGGATGGGGTGCAGGGAACCCCGCCCAAGGGGCTGGAGATGGTACTGGA
GGACAGTTCTATGGGGCAGGTGGAAAGCAGGCTTCAGGTTGG

>spurp
ATGGCAGATTACATCCAAACTACAGAAGATGAAAACGACCCAGAAGCCACTATCGAGCTG
CCAGCCGAACCACCAAGCCCTGAAGGTGCGTCCATCTTGCTATCGACGATTGTCGCCCAG
TTCCCGGGTGCGACGGGGCTGAAGTACCGTAATCCCGAATCGGGAACAATGCGAGGACTC
CGTGTAGTAGAAGGCCGAGTGATGGCACCAGATGGCGTGTGGCAAAATCATCTCTACGTC
GTCACATTCCCTAAAGAAAATAAACGGAAAGGTGATGATACACGAGAACTTCCAGTCGGA
AAGACAAGAAAAACTGATGACAGGAGAACATCAGATCTGATTGTTCTTGGTCTAGATTTC
AACACAACAGTAGAAGGCATGAAGGACTACTTCTCACAATATGGTGAATTAGTTATGACA
CAGCTAAAGAAAGACCCCAAAGGCAAGTCCAAAGGTTTTGGTTTCATCAGATATCGAGAC
ATTGAATCACAGAATGCAGTCAACAATAAAAGGCATAAGATTGATGATAGGTGGTGTGAG
GTCAAATATCCAGATTCCCAGCAACCAGAGAAGAGGAAACTGTTTGTTGGTAGGTTATCA
CCAGATGTGAAGGAGGATGATATCTATCAGTACTTTGCCAAGATAGGAGAGGTCACAGAT
GTATTCATTCCCAAAGAATTCAGAGGATTTGCCTTTGTTACATTAGAAAATGCTCAGATT
GCACAGAGCCTAATCGGCCAGGATCATATCATCAATGGTAACAGTGTTTTGATAAACTAT
GCTGATCCCAAGAATAAGCAAGGGCAGAACCCTCATCAGCAAGGCGGAAGGCCACCATTT
GGTGGCAGAGATGGTGGTGGTGGTGGTTTCAGCCAAGGAGGTCGCGGTGGATACCAGAAC
GAGTACTTCAGGAACAAGCAAGGCGGTGGTGGTAATGATGGTAGTGGTAGTGGGGGATAT
GGGGGTGGGGGTTATAACAATATGAATACCCAAGGTCAAGGTCAAATGATCCCTAACAAT
CCCCAGGGTGGGGGAGGTGGTATGGGAAACCCAGCTGCTGCAGCAATGGGAATCTTAAAC
CCTCAAGGCAACATGAATCAAAACCAGCTCAACCAGGCTGTGTTAGCAGCAGCCTTGAAC
CAGGCTGGCTTGGGTATGGTAGGGAGTTTATTGATGGGTGGAGGTGCGGGAATGAATGCC
TTACAGGCACAGGCAACCATGGCCCAGTCGGCTGCACAGGGCAACCCACAAACCACACCC
CAGGCTCAGAATAACCCTGCCTTAGCAGCTGATTCAACGGCCTACCAGGCACAGCAGCAG
GCCGCTGCGATGGGATGGGGTGCAGGGAACCCCGCCCAAGGGGCTGGAGATGGTACTGGA
GGACAGTTCTATGGGGCAGGTGGAAAGCAGGCTTCAGGTTGG

>pdep
ATGGCAGATTACATCCAGACAACAGAAGATGAAAACGACCCAGAAGCCACTATCGAGCTG
CCAGCCGAACCACCAAGCCCTGAAGGTGCGTCCATCTTGCTATCGACGATTGTCGCCCAA
TTCCCGGGTGCGACTGGGCTGAAGTACCGTAATCCCGAATCAGGAACAATGCGAGGACTA
CGTGTAGTAGAAGGCCGAGTGATGGCACCAGATGGCGTGTGGCAAAATCATCTCTACGTC
GTCACATTCCCTAAAGAAAATAAACGGAAAGGTGATGATACACGAGAACTTCCAGTTGGA
AAGACAAGAAAAACTGATGACAGGAGAACATCAGATCTGATCGTTCTTGGTCTAGATTTC
AACACAACAGTAGAAGGCATGAAGGACTACTTCTCACAATATGGTGAATTAGTTATGACA
CAGCTAAAGAAAGACCCCAAGGGCAAGTCCAAAGGGTTTGGTTTCATCAGATATCGAGAC
ATTGAATCACAGAATGCAGTCAACAATAAGAGGCATAAGATTGATGATAGGTGGTGTGAA
GTCAAATATCCAGATTCCCAGCAACCAGAGAAGAGGAAACTGTTTGTTGGTAGGTTATCA
CCAGATGTGAAGGAGGATGATATCTATCAGTACTTTGCCAAGATAGGAGAGGTCACAGAT
GTATTCATTCCCAAAGAATTCAGAGGATTTGCCTTTGTCACATTAGAAAATGCTCAGATT
GCACAGAGTCTAATCGGCCAGGATCATATCATCAATGGTAACAGTGTTTTGATAAACTAT
GCTGATCCCAAGAATAAGCAAGGGCAGAACCCTCATCAGCAAGGCGGAAGGCCCCCATTT
GGTGGCAGAGATGGTGGTGGTGGTGGTTTCACCCAAGGAGGGCGTGGTGGATACCAGAAC
GAGTACTTCAGGAACAAGCAAGGCGGTGGTGGTAATGATGGTAGTGGTAGTGGGGGTTAT
GGGGGTGGGGGTTACAACAATATGAATTCCCAAGGTCAAGGTCAGATGATCCCTAACAAT
CCCCAGGGTGGGGGAGGTGGTATGGGGAACCCAGCTGCTGCAGCAATGGGGATCTTAAAC
CCTCAGGGTAACATGAACCAGAACCAGCTCAACCAGGCTGTGTTAGCAGCAGCCCTGAAC
CAGGCTGGCTTGGGTATGGTAGGGAGTTTATTGATGGGGGGAGGTGCGGGAATGAATGCC
TTACAGGCACAGGCAACCATGGCCCAGTCGGCTGCACAGGGCAACCCACAAACCACACCC
CAGGCTCAGAATAACCCTGCCTTAGCAGCTGATTCAACTGCCTACCAGGCACAGCAGCAG
GCCGCTGCTATGGGATGGGGTGCAGGGAACCCGGCCCAGGGGGCTGGAGATGGTACTGGA
GGACAGTTCTATGGAGCAAGTAGCAAGCAGGCTTCAGGTTGG
