# Supplementary material for: Genome-wide signals of positive selection in strongylocentrotid sea urchins
Source: BMC Genomics. 2017 Jul 21;18:555. doi: 10.1186/s12864-017-3944-7 (PMC5521101; doi:10.1186/s12864-017-3944-7)
Supplement: Supplementary file 3 — Consensus alignment files. A compressed (gzip) tape archive (TAR) file containing 6250 consensus alignment files in FASTA format. (TGZ 14116 kb) [file 12864_2017_3944_MOESM3_ESM.tgz › SPU_028920/consensAlign.ordered.fa]

>sdro
AGGGATTCCTTGTCTATCACAGGCATGGAGGTGTCCATGTGTATCTTGTTGGTGCTCTCC
TTGATTCATCTAGCTGCCTCTCAGCTTCCCAGAGGTAGACTCCAGTCATCATATCAATGG
AGAACAGGAGAGTGGGGGCCATGTTCTGGCAATGACTGTGGATTTGGAGGGACACAGAGG
AGAGTGATTTGGTGTGAGCACATAGACGGCACCACTGCTGATCACTTAGACTGTGTAGCA
GAGGAATCACCTCCTGGCACCAGAGTGTGCTTCAAGGTTTGTCTCCTGCACAGGAACCTC
TTCCAATGGCAAGTCAATGACTGGGGACAGTGCACACAGAACAACAACCTAGAGATCGCA
ACAACAGGGGATGTCACATCCTGCGGTCCCTCGTCCTTTGGACTTCAAGAGCGCACGGTC
TCCTGCTTGGAGATCTCGACCTCGTATGTTCAGAGGAATGAGGATGGTTCGGTACCGGAC
TACATCTGCAAGCAGTTTACCGCCAAGCCTTCTATCTTCCAAGAATGCATCACACCTTGC
GCCCAAGACTGCATTGTGACGCAGTTCTCGCCTTGGAGCCCTTGCTCTAAGACATGCGAC
AACGGCACCCAGTCCCGTGCACGCAGAGTGGTCATACCGCCTTCAAACGGAGGGCAGGGC
TGTCCACCGCTGAGTGAAACCATGGCCTGTTCCGCAGATGAGCCTTGTGAAGTAGAGGAA
CTCTTTTCTTTCAGCCCTGGTGTGTCCGTCTGGGGACCATGTGTGATGTTTTCCGGAGGA
TTTCCAACAGAAGGATCTGATACAGGGCTTCAGACCAGGAGACTCTGGTGCCAAAGAAGT
GATGGAAAAACTGTCAGAACAAGCATGTGTTACAAAGACGGAATCTACATAGAGCCACCC
CAGAACCAAGTCTGCATCGTTCCGGTCAACTGCCATGTCTCTGGTTGGTCCGAGTGGTCA
TCCTGCTCGGACCCMTGCTCATCAAACCTGGYCAGTCACTCGGTCAGAAAGAGGASCGTC
CTGAARGTACCAAAGGGAGATGGTGAGCGCTGTCCTGAACTGGTCCAGAAGAGGACMTGT
TCCTATGATGCTAATACYTGTCCAAGGGTGAAGTATGTGTGGAAGACATCAGCTTGGTCA
GAGTGTGACATCCTACCAGGATCGTCTGGAAGTGAAGATGGAGATGATGATGAAGAAAGA
GGACCATGTGGTGGAGGGCTAGCATCTAGAGAAGTCTTCTGCACCCATGTCAATGATACA
GCATCCATGCCACTTCCAGTTGACCTCTGTGACYCTGAARACCGACCTGGGACCATAACA
GACTGTCATGTACCCTGCTCTAAACCATGTAGGGTGGGCCCATGGACCAGCTGGGGGCCC
TGTATATCATTTGCATGCGATGTGAGAGGGACCAAAAAGGCAAAAGGACACATTCATCGG
TCCAGGGAGATAGTGGCGCCCCCAGAGCATAACGGTTTAAAGTGCCCCCACCTGACTGAG
CATGCCCCTTGTAACGTTCAGCCTTGCTTCAGATGGGTGGTGGAGGAAGCAACCTGTCAA
CCAAGTGATGCACAGACTATGTGTGGAGAAGGCGTCATGACCAGAAATGTCTACTGTATC
AACTCGCAAGATCTTCCAGTTGAAGATGAGTCTATGTGTGAGGCCATTGTTAACAAGCCT
TCTGAAGAAGTAACCTGTGAAGCTCCATGCTCATCAGACTGTGTGTTAGGCAAGTGGGGG
CCATGGAGTGAATGCTCCCAGTCGTGTGAGTCTGAGACAGGCAGGCCTGGTGGGCTCCAG
GAACGCTACAGGACCATCTTGGCTCAACCTGGACCTGGTGGAGMAGCATGTCCYGACATG
GAGATTGCAGAGATGAAAGARTCMCGAGTCTGCAACCATCATAGTTGTACYCTGTTTGGT
TGGCTTACCACCGAGTGGGGAGAATGCATGCCCAGTCTAGACAATACTGATCAGATGTTC
ACACCTGATGAGTATGGAACTTGCGGGATGGGAACCCAAACCAGGAATGTCAGCTGCAGT
CGAGTCAGTCCAGCTAAGATTGCACCAGATAAAAGATGTTTTGCGCCAGTGCGTCCMCCT
GCRTCCAGRCCATGTGAGGTGCAGTGTACATTGGATTGTGAAGTCTCAGAGTTTGGAGAC
TGGACATCCTGCCCCATAACATGCTCTTCAGATGGATCGCTGGCTACACAAGAGAGAAGA
CGTTACATCTTACAACAAACTCAGAATGGAGGCGAGGAGTGTCCCACGCTACTTCGYGAA
GAGAGAACATGCAACAAGCCAGACTCCTGCTATTCCTACACCTGGTTAGTTGGCACGTGG
ACTGAGTGTCGGTTGACCGGGATAGATGTCGTTAGTATGGATGGAATCACGGAGCAATGC
GGAGATGGGCTGAAAACYAGAGGTATCCAGTGTGAAAGGAGTGATGGAAACATCATGGAG
AGTGACCTKTGTTTGCAGTATGGACCACCWATGCCACCATCTTCTGAACAATGTAGRATA
GCATGTGCAGATGATTGTCGTATGACAGAATGGTCACCATGGAGTAACTGTCACTCTCAA
TGCACTGGTTCACAGATTAGAAGACGTAGAGTAACTGGTCGCAGTCTACGTCAGCCAGAG
TGCGTTAACGTCGCGATCCATCCTCGGACTGATACACGCCCCTGCAAGTGCCCCTCCTAC
CGCCTCGTCCCCAAAGGAAAATGGTCTGACTGCCTGCTTGGAGGACCTCAGTTTGAGGTG
CAAGGATTACGAGGAAATTCATATGATGAAGAGCTGGAGTGTGGGAACGGTATAAAGTAT
CGACCGCTGGTATGCTTGGATCAAGATGATAGATATGTGGAGGTATCACATTGTGGAACT
TCAAATGATTTCATGGAAGAACACTGTGCCATCCCCTGCCCGGTGGACTGTGAACTAAGT
GACTGGTCGGACTGGAGGTCATGTACAGGTCGTATGCACAGCGGTATAGGTGTGACCACG
AGATGGCAGCAGGTTCTACAGCAAGCGACAAATGGAGGAAGACCTTGCCCAGTGCATGAT
AACAACTGGAATGATGAGACRAAGAAGTGCAGCTGGGGTGTGAGTAGACTAGACGCATCA
TGGAAGGCAGGAGATTGGGAGACCTGTGATGTCAGTAAAGTCATCAGTACGAATGATGGA
CGGGATTGCGGTAATGGAGTCAAGAGGAGAGGTGTCTCCTGTGTAATTCCGATAGACCAT
GGTTTCCGAGCACAAGTAACTAATCTTTCAGCTTGTGACGCTGGAAGAAAGCCTGAACTG
GTAGAAGCTTGTATTGAACATTGTCCAGGACAATGTGTGGTCAGCGGCTGGACAGAATGG
ACTTCATGTCCACAGGACTGTCCGCAAGACACCTTCCGTACCCGCAACCGTCTCATCTTT
CGCAATCCGATCGACACCACTGACGACACCACTGAAGACAATGGCATCGACAACCCCCTG
AGCTGCCCTCACTTGATTGAAAGAGAACAGTGTATGCCAGGGATCAACTGCTTCACCTAC
ACCTGGAACTCAACGGAATGGAGCCCATGTCAGCTAGAGAAGGGCAAGATCTGTGGAGAA
GGGGTACAGGATAGACTCCTGCAATGTCTGCGAAGCGATGGACGCATTGTGGAGGTGTCC
AAGTGTGAAGAGTTTTCTACATCAATACCTCTGACTACCTATCTATCTTGTGAAGTGGCA
TGCCCGGTTGACTGTAGGCTTACACAATGGACTCAATGGTCAGAATGCTCAAAAACTTGT
GGCAATGACGCTGTAAGGACGAAACATCGCAGTATTCTGCAGGAGCCCAACCAGAAAGGA
CGACCATGTCCTGCGACCTTGACCCAAGATAAACCCTGCAAGGCTGTACCTTGTTATGAT
TGGGCTATTACACAATGGACTGATTGTACAACACTGATTGGTGAATGTGGAGCTGGTGTG
CGAAGGAGGAACGTGACCTGCCGTCAACCTAACGGGATGGCTGTATCAGATAGCTACTGT
CTCCTCACAAGAAGTGCAGAGCTCTACGAGAAAAATACCAACGTCACATCACATGGATAT
GAATTCTTAGAGAGAGAACATTCCTGTGAGGTACCATGTCCAGGTGAATGTCATCATACT
GCATGGAGCCAATGGAGTGTGTGCCATAGAACATGTGTGCAAGGTAGACCTATAGGTTCC
GAAGGTATCCAGGTGAGATCTCGAGCCACTCTTACAACAGATAGAGTATGCCCAGGAGAT
GACTGGGAAACAAGGACATGCTCAGGGGAGCGATGTTATTTGTTTGAATGGTTTGTTGGT
GAATGGGAGAGAGACCAACGAGATGTCTGGTGTCGAAGGTCAGATGGACTCAATGTTACA
GGTGCATGTACCCTTGATAAGCCCTCCAGTAGCTCCTCCTGTAATCCTGAATGTCATATC
CAATCATCATACTGCACTGAAGATAATAAATGTGTATGTGATGCAGGTTACAAAGCTATA
TACAGCATGTCTAGTGGTCAACTCGAGGCGTGCCTCCATGTAGGGTTCATGTCCCCTATG
GTTCACACCGAGTCAGACCCATCGCTATCCCCTGGACCCTCCAGTAGACCAGGAACTGCT
GGAGAACTCAGTGATGCTGGGGAAACAGGGACAGGGAACTCCGTGAACACTGACTGGAAT
AATAATAATAATAATGCACAGCCAGGCACAGGGCAAAAGAAGCCTACAGCAACACCGAAA
CCACCACAACAAACATTTCTAGCTTCGCTTCCTCCTTGGGTGTATGCTATAGCAGCAGTT
GTAGTCCTTCTCATAGTGATTGTAGCTGTAGTTCTCTGCTGTGCTAAGTGTGCACCTAAG
AAGAGAGAGGAGGAGAAAAAGCCTGAACCAGACTACTCCATGTACTGGGACGAGACGAAT
ACAGAGATAGAAAAAGGTCAAGCCGCGGCGGTGGTCAACCGTCGTAGCGTGGCTGCATGC
ACAGCAACGTCAACAGGTCCAACCAGGGAGAGGAAAGATGTAGACAAGGAGCTAGCCAGG
AGGAGTGATGGCTTTGCACTGGGCAATCAATCAACATACGTCAGCTATAGGTTTTCCAGA
GATGGAACCGAAGTTGGATCGCAATGT

>spal
AGGGATTCCTTGTCTATYACAGGCATGGAGGTGTCTATGTRTATCCTGTTGGTGCTCTCC
TTGATTCATCTAGCTGCYTCTCAGCTTCCMAGAGGTAGACTCCAGTCATCATATCAATGG
AGAACAGGAGAGTGGGGGCCATGTTCTGGCAATGACTGTGGATTTGGAGGGACACAGAGG
AGAGTGATTTGGTGTGAGCACATWGACGGCACCACTGCTGATCACTTAGACTGTGTAGCA
GAGGAATCACCTCCTGGCACCAGRGTGTGCTTCAAGGTCTGTCTCWTGCAYAGGAACCTC
TTCCAATGGCAAGTCAATGACTGGGGACAGTGCACACAGAACAACAACCTAGAGATCGCA
ACAACAGGGGATGTGACATCCTGCGGACCGTCRTCCTTTGGACTTCAAGAGCGCACGGTC
TCCTGCTTGGAGATCTCCACTTCGTATGTTCAGAGGAATGASGATGGTTCGGTACCGGAC
TACATCTGCAAGCAGTTTACCGCCAAGCCTTCTATCTTCCAAGAATGCATCACACCTTGC
GCCCAAGACTGCATCGTGACGCAGTTCTCGCCYTGGAGCCCTTGCTCTAAGACATGCGAC
AACGGYACCCAGTCCCGTGCACGMAGAGTGGTCATACCGCCTTCAAACGGAGGGCAGGGC
TGTCCACCGCTGAGTGAAACCATGACATGTTCCGCAGATGAGCCTTGCGAAGTAGAGGAA
CTCTTTTCTTTCAGYCCTGGTGTRTCTGTCTGGGGACCATGTGTGATGTTTTCCGGWGGA
TTCCCAACAGARGGATCTGATACKGGTCTTCAGACCAGGAGACTCTGGTGYCAAAGAAGT
GATGGAAAAACTGTCAGAACAAGTATGTGTTACCGAGACGGAATCTACATAGAGCCACCM
CAGAACCAAGTCTGCATCGTTCCGGTCAACTGCCATGTCTCYGGTTGGTCCGAGTGGTCA
TCCTGCTCGGACCCCTGCTCATCAAACCTGGCCAGTCAYTCGGTCAGAAAGAGGACCGTC
CTGAAAGTACCAAAGGGAGATGGTGAGCGCTGTCCTGAACTGGTCCAGAAGAGGACATGT
TCCTATGATGCTAATACTTGTCCAAGGGTGAAGTATGTGTGGAAGACMTCAGCTTGGTCA
GAGTGTGACATCCTACCAGGATCGTCTGGAAGTGWAGACGGAGATGATGATGAAGAWAGA
GGACCATGTGGTGGAGGGCTGGCATCTAGAGAAGTCTTCTGCACCCATGTMAATGATACA
GCATCCATGCCACTTCCAGTTGACCTCTGTGACCCTGCAGACCGACCTGGGACCATAACA
GACTGTCATGTTCCCTGCTCTAAGCCATGCAGGGTGGGCCCATGGACCAGCTGGGGGCCC
TGTATATCATTCGCATGCGATGTGAGAGGGACCAAAAAGGCAAAAGGACACATCCATCGC
TCAAGAGAGATTGTGGCGCCCCCAGAGCATAACGGTTTAAAGTGCCCCCACCTGACAGAG
CATGCCCCTTGTAACGTCCAGCCTTGCTTCAGTTGGGTGGTGGAGGAAGCAACCTGCCAA
CCAAGTGATGCTCAGACTATGTGTGGAGAAGGCGTCATGACCAGAAATATCTACTGTATC
AACTCGCAAGAACTTCCAGTTGAAGACGAGGATATGTGTGATGCCCTTGTGAACAAGCCT
TCTGAAGAAGTAACCTGTGAAGCTCCCTGCTCATCAGACTGTGTGTTAGGCAAGTGGGGA
CCATGGAGTGAATGCTCCCAGTCGTGTGAGTCTGAGACAGGCAGGCCTGGTGGGCTCCAG
GAACGCTACAGGACCATCTTGGCTCAGCCTGGACCTGGTGGAGCAGCATGTCCCGACATG
GAGATTGCCGAGATGAAAGAATCACGTGTGTGCAACCATCATAGTTGTACCCTGTTTGGT
TGGCTTACCACCGAGTGGGGAGAATGCATGCCCAGTCTAGACAATACTGATCAGATGTTC
ACACCTGATGAGTATGGAACTTGCGGGATGGGAACCCAAACCAGGAATGTCAGCTGCAGT
CGAGTCAGTCCAGCTAAGATTGCACCAGATAAAAGATGTTTTGCGCCAGTGCGTCCACCT
GCGTCCAGACCATGTGAGGTGCAGTGTACATTGGATTGTGAAGTCTCTGAGTTTGGAGAC
TGGACTTCTTGCCCTGCAACATGCTCTTCAGATGGATCGCTGGCGACGCAAGAGAGAAGA
CGTTACATCTTACAACAAACTCAGAATGGAGGCGAGGAGTGTCCCACGCTACTTCGTGAA
GAGAGAACATGCAACAAGCCAGACTCCTGCTATTCCTACACCTGGTTAGTTGGCACGTGG
ACCGAGTGTCGGTTGACCGGGATAGATGTCGTTAGTATGGATGGAATCACGGAGCAATGC
GGAGATGGGCTGAAAACCAGAGGTATCCAGTGTGAGCGGAGTGATGGGAACATCATGGAG
AGTGACCTGTGTCTGCAGTATGGACCACCCATGCCACCATCTTCTGAACAATGTAGGATA
GCATGTGCAGATGATTGTCGTATGACAGAATGGTCACCATGGAGTAACTGTCACTCTCAA
TGCACTGGTTCACAGATTAGAAGACGTAGAGTAACTGGTCGCAGTCTACGTCAGCCAGAG
TGCACTAACGTCGCGATCAATCCTCGGACCGATACACGCCCCTGCAAGTGCCCCTCCTAC
CGCCTCGTCCCCAAAGGAAAATGGTCTGACTGCCTGCTTGGAGGACCTCAGTTTGAGGTG
CAAGGATTACAAGGAAATTCATATGACGAAGAGCTGGAGTGTGGGAACGGTATAAAGTAT
CGACCGCTGGTATGCTTGGATCAAGATGATAGATATGTTGAGGTATCACATTGTGGAACA
TCAAATGATTTCATGGAAGAACACTGTGCCATCCCCTGCCCGGTGGACTGTGAACTGAGT
GACTGGTCAGATTGGAGGTCATGTACAGGTCGTATGCACAGCGGCATAGGTGTGACCACT
AGATGGCAGCAGGTTCTACAGCAAGCGACAAATGGAGGAAGACCTTGCCCAGTGCATGAT
AACAATTGGAATGATGAGACAAAAAAATGCAGCTGGGGTGTGAGTAGACTAGACGCATCA
TGGAAAGCAGGAGATTGGGAGACCTGTGATGTCAGTAAAGTCATCAGTACGAATGATGGA
CGGGATTGCGGTAATGGAGTCAAGAGGAGAGGTGTCTCCTGTGTAATTCCGATAGACCAT
GGTTTCCGAGCACAAGTAACTAATCTTTCAGCTTGTGACGCTGGAAGAAAGCCTGAACTG
GTAGAAGCTTGTATTGAACATTGTCCAGGACAATGTGTGGTCAGCGGCTGGACAGAATGG
ACTTCATGTCCACAGGACTGTCCGCAAGACACCTTCCGTACCCGCAACCGTCTCATCTTT
CGCAATCCGATCGACACCACTGACGACACCACTGACGACAACGGCGTCGACAACCCCCTG
AGCTGCCCTCACTTGATTGAGAGAGAACAGTGTATGCCAGGGATCAACTGCTTCACCTAC
ACCTGGAACTCAACGGAATGGAGCCCATGTCAGCTAGAGAAGGGCAAGAWCTGTGGAGAA
GGGGTACAGGATAGGCTCCTACAATGTCTGCGAAGCGATGGACGCATTGTTGAGGTGTCC
AAGTGTGAAGAGTTTTCTACAACAATACCTCTGACTACCTATCTATCATGTGAAGTGGCA
TGCCCGGTTGACTGTAGGCTTACACAATGGACTCAATGGTCAGAATGCTCAAAAACTTGT
GGCAATGACGCTGTAATGACGAAACATCGCAGTATTCTGCAGGAGCCCAACCAGAAAGGA
MGACCATGTCCTGCGACCTTGACCCAAGATAAACCCTGCAAGGCTGTACCTTGTTATGAT
TGGGCTATTACACAATGGACTGATTGTACAACACTGATTGGTGAATGTGGTGCTGGTGTT
CGAAGGAGGAACGTGACGTGCCGTCAACCTAACGGGATGGCTGTATCAGATAGCTACTGC
CTCCTGACAAGAAGTGCAGAGCTCTACGAGAAAAATACAAACGTCACATCACATGGATAT
GAATTCTTAGAGAGAGAACATTCMTGTGAGGTACCATGTCCAGGTGAATGTCATCATACT
GCATGGAGCCAATGGAGTGTGTGCCATAGAACATGTGTGCAAGGTAGACCTATAGGTTCC
GAAGGTATCCAGGTGAGATCTCGAGCCACTCTTACAACAGATAGAGTATGCCCAGGAGAT
GACTGGGAAACAAGGACATGCTCAGGGGAGCGATGTTATTTGTTTGAATGGTTTGTTGGT
GAATGGGAGAGAGACCAACGAGATGTCTGGTGTCGAAGGTCAGATGGACTCAATGTTACA
GGTGCATGTACCCTTGATAAGCCCTCCAGTAGCTCCTCCTGTAATCCTGAATGTCATATC
CAATCATCATACTGCACTGAAGATAATAAATGTGTATGTGATGCAGGTTACAAAGCCATA
TACAGTATGTCTAGTGGTCAACTGGAGGCATGCCTCCATGTAGGGTTCATGTCCCCTATG
GTTCACACCGAGTCAGACCCATCGCTATCCCCTGGACCCTCCAGTAGACCAGGAACTGCT
GGTGAACTCAGTGACGCTGGGGAAACAGGTACAGGGAACTCCGTCAACACTGACTGGAAT
AATAACAATAATAATGCAATGCCAGGCACAGGACAAAAGAAGCCTACCGCAACACCGAAA
CCACCACAACAAACATTTCTAGCTTCGCTTCCTCCTTGGGTGTATGCTATAGCAGCAGTT
GTAGTCCTTCTCATAGTGATTGTAGCTGTAGTTCTCTGCTGTGCTAAGTGTGCACCTAAG
AAGAGAGAGGAGGAGAAAAAGCCTGARCCAGAYTACTCCATGTACTGGGACGAGACCAAT
ACAGAGATAGAGAAAGGTCAAGCCGCCGCGGTGGTCAACCGTCGTAGCGTGGCAGCATGC
ACAGCAACRYCAGCAGGTCCAACCAGGGAGAGGAAAGATGTAGACAAGGAGCTAGCCCGG
AGGAGTGATGGCTTCGCACTGGGCAATCAGTCAACATACGTCAGCTATAGGTTTTCCAGA
GATGGAACCGAAGTTGGATCGCAATGT

>sfra
AGGGATTCCTTGTCTATCACAGGCATGGAGGTGTCCATGTGTATCTTGTTGGTGATCTCC
CTGCTTCATCTAGCTGCCTCTCAGCTTCCCAGAGGTAGACTGCAGTCATNNTATCAATGG
AGAACAGGAGAGTGGGGGCCATGTTCTGGCAATGAGTGTGGATTTGGAGGGACACAGCGG
AGGGTGATTTGGTGTGAGCACATGGACGGCACCACTGCTGATCACTCAGACTGTGTAGCA
GAGGAATCACCTCCTGGCACMAGAGTCTGCTTCAAGGTCTGTCTCCTGCACAGGAACCTC
TTCCAATGGCAAGTCAACGACTGGGGACAGTGCACACAGAACAACAACCTAGAGATCGCA
ACAACAGGGGATGTGACATCCTGCGGACCATCGTCCTTTGGACTTCAAGAGCGCACGGTC
TCCTGCATGGAGATCTCGACCTCGTATGTTCAGAGGAATGAGGATGGTTCGGTACCGGAC
TACATCTGCGAGCAGTTTACCGCCAAGCCTTCTATCTTCCAGGAATGCATCACACCTTGC
GCCCAAGACTGCATCGTGACGCAGTTCTCGCCTTGGAGCCCTTGCTCTAAGACATGCGAC
AACGGCACCCAGTCCCGTGCACGAAGAGTGGTCATACCGCCTTCAAACGGAGGACAGGGT
TGTCCACCGCTGAGTGAAACCATGGCATGTTCTGCAGATGTGCTTTGCGAAATAGAGGAA
CTCTTTTCTTTCAGCCCTGGTGTGTCTGTCTGGGGACCATGTGTGATGTTTTCCGGAGGA
TTCCCAACAGAAGGATCTGATACRGGTCTTCAGACCAGGAGACTCTGGTGCCAAAGAAGT
GATGGAAAAACTGTCAGAACAAGTATGTGTTACCGAGACGGAATCTACATGGAGCCACCC
CAGAACCAAGTCTGCATCGTTCCGGTCAACTGCCATGTCTCYGGTTGGTCYGAGTGGTCG
TCCTGCTCGGACCCCTGCTCATCAAACCTGGTCAGTCACTCAGTCAGAAAGAGGACCGTC
CTGAAAGTACCAAAGGGAGATGGTGAGCGCTGTCCTGAACTGGTMCAGAAGAGGACCTGT
TCCTACGATGCTAATCCTTGTCCAAGGGTKAAGTATGTSTGGAAGACATCMGCTTGGTCA
GAGTGTGACATCCTACCAGGATCRTCTKGAARTSAAGAYGGAGATGAKGATGAAGAAAGA
GGACCATGTGGTGGAGGGCTGGCATCTAGAGAAGTGTTCTGCACCCATGTAAATGATACA
GCATCCATGCCACTTCCATATGACCTCTGTGACCCCGAAGACCGACTTGGAACCATAACA
GACTGTCATGTACCTTGCTCTAAGCCATGCAGGGTGGGCCCATGGACCAGCTGGGGCCCC
TGTATATCATTTGCATGCGATGTGAAAGGGACCAAAAAGGCAAAAGGACACATACATCGC
TCAAGGGAGATTGTGGCGCTCCCAGAGCATAAYGGTAGAAAGTGCCCCCACCTGACAGAG
CATGCCCCTTGYAACGTTCAGCCTTGCTTCAGATGGGTGGTGGAGGAGGCAACCTGCCAA
CCAAGTGATGCACAGACTATGTGTGGAGAAGGCGTGATGACCAGAAATATCTACTGTATC
AACTCGCAAGAACTTCCAGTTGAAGACGAGTCTATGTGTGAGGCCCTTGTGAACAAGCCT
TCTGAAGAAGTAACCTGTGAAGCTCCCTGCTCATCAGATTGTGTGTTAGGCAAGTGGGGG
CCATGGAGTGAATGCTCCCAGTCTTGTGAGTCTGAGACAGGCAGGCCTGGTGGGGTCCAG
GAACGCTACAGGACCATCTTGGCTCAGCCTGGACCTGGTGGAGCAGCGTGTCCTGACATG
GAAATTGCTGAGATGAAAGAGTCCCGGGTCTGCAACCATCATAGTTGCACCCTGTTTGGT
TGGCTGACCACTGAGTGGGGAGAATGCATGCCGAGTATAGACAATACAGATCAGATGTTC
ACACCCGATGAGTTTGGAAGGTGTGGGATGGGAACCCAAACCAGGAATGTCAGCTGCAGT
CGAGTCAGTCCGGCCAARATTGCACCAGATAAAAGATGTTTTGCGCCAGTGCGTCCACCT
GCATCCAGACCATGYGAGGTGCAGTGTACATTGGATTGTGAAGTCTCCGAGTTTGGAGAC
TGGACACCCTGCCCCACAACATGTTCTTCAGATGGATCGCTGGCTACGCAAGAGAGAAGA
CGTTACATCTTACAACAACCTCAGAACGGRGGYGAGGAGTGTCCCACGCTACTTCGTGAA
GAGAGAACATGCAACAAGCAAGACTCCTGCTATTCCTACACCTGGTTAGTTGGCACGTGG
AGCGAGTGTCGGTTGACCGGGATAGATGTCGTTAGTATGGATGGAATTCAGGAGCAATGC
GGAGATGGGCTGAAAACCAGAGGTATCCAGTGTGAACGGAGTGATGGGAACATCATGGAG
AGTGACCTGTGTCTGCAGTATGGACCACCGATGCCACCATCTTCTGAACAATGTAGGATA
GCATGTGCAGATGATTGTCGTATGACAGACTGGTCGCCATGGAGTAACTGCCACTCTCAA
TGCACTGGTTCACAGATTAGAAGACGTAGAGTACATGGTCGCAGTATACGTCAGGCAGAG
TGCACGAACCCCGAGATYAATCCTCGGAGCGAGTCACGCCCCTGCAAGTGCCCCTCCTAC
CGCCTCGTCCCTAAAGGAAAATGGTCTGACTGCCTGCTTGGAGGACCTCAGTTTGAGGTG
CAAGGATTACGAGCAAATNNNNATGATGAAGAGCTGGAGTGTGGGAACGGTATAAAGTAT
CGACCCCTGGTATGCCTGGATCAAGATGATAGATATGTGGATGTATCACATTGTGGAACT
ACAAATGATTTCATGGAAGAACACTGTGCCATCCCCTGCCCGGTGGACTGTGAACTGAGT
GACTGGTCAGACTGGAGGTCATGTACGGGTCGTATGCAAAGCGGCATAGGTGTGACCACT
AGATGGCAGCAGGTTCTACAGCCAACGACAAATGGAGGTAGACCTTGCCCAGTGCATAAT
AACAACTGGATTGATGAAACGAAGAAATGCCGCTGGGGTATTGGTAGACTAGACGCATCA
TGGAAGGCAGGAGATTGGGAGAGCTGTACTGTCAGTAAAGTCATCAGTACGAATGATGGA
CAGGATTGCGGTTATGGAGTCCAGAGGAGAGGTGTCTTCTGTGTGATTCCTGTAGACCAT
GGTTTCCGAGCACAAGTAACTAATCTATCAGAGTGTGACTCTGGAAGAAAGCCTGAACTG
GTAGATGCTTGTATTGAACATTGTCCAGGACAATGTGTGGTCAGCGGCTGGACAGAATGG
ACAACATGTCCACAGGACTGTCCGCAAGACACCTTCCGCACCCGCAACCGTCTCATCCTT
CGCAACCCGATTGACACCACTGACGACACCACTGACGTCGACGGCGNNNACAACCCCATG
AGCTGCCCTCACTTGATTGAGAGAGAACAGTGTATGCCAGGGATCAACTGCTTCACYTAC
ACCTGGAACTCAACGGAATGGAGCCCCTGTCAGCTGGAGAAGGGCAAGATCTGTGGAGAA
GGGGTTCAGGATAGGCTCCTGCAATGTCTGCGAAGCGATGGACGCATTGTGGAGGTGTCC
AAGTGTGAAGAGNNNNNNNNNNnnnnnnnnnnnnnnnnnnnnnnnnnnnnnnnnnnnnnn
nnnnnnnnnnnnnnnnnnnnnnnnnAATGGACTGAATGGTCAGAATGCTCAAAAACATGT
GGCAATGATGCTGTAAGGACGAAACATCGCAGTATTCTGCAGGAGCCCAACCAGAAAGGA
CGACCATGTCCTGCAACCTTnnnnnnnnnnnnnnnnnnnnnnnnnnnnnnnnnnnnnnnn
nnnnnnnnnnnnnnnnnnnnnnnnnnnnnnnnnnnnATTGGAGAATGTGGTGCTGGTGTA
AGAAGGAGGAACGTCACCTGCCGTCAACCTAACGGGATGGCAGTATCAGATAGCTACTGT
CTCCTCACAAGAAGTGCAGAGCTCTAYGAGAAAAATACCAACGTCACATCACATGGATAT
GAATTCTTAGAGAGAGAACATTCATGTGAGGTACCATGTCCAGGTGAATGTCATCATACT
TCATGGAGCCAATGGAGTGTGTGCCATAGAACATGTGTACAAGGTAGACCTATAGGTTCT
GAAGGTATCCAGGTGAGATCTCGTGCCACTCTTACAACAGATAGAGTATGTCCAGGAGAT
GACTGGGAAACAAGGACATGCTCAGGGGAGCGATGTTATTTGTTTGAATGGTTTGTTGGT
GAATGGGAGAGAGACCAACGAGATGTCTGGTGTCGAAGGTCAGATGGACTCAATGTTACA
GGTGCATGTACCCTTGATAAGCCATCCAGTAGCTCTACCTGTAATCCTGAATGTCATATC
CAATCATCATACTGTACTGAAGATAATAAATGTGTATGTGATGCAGGTTACAAAGCCATA
TACAGTATGTCTAGTGGTCAACTCGAGGCGTGCCTCCATGTTGGCTTCATGTCCCCTATG
GTTCACACMGAGTCAGACCCATCGCTATCCCCTGGACCCTCCAGTAGACCAGGAGTTGCT
GGAGAACTCATTGATGCTGGGGAAACGGGTACAGGGAATTCCGTGAACACTGCCTGGAAT
AATAATAATAATAATGCACAGCCAGGCACAGGGCAAAAGAAGCCTACCACAACACCGAAA
GCACCACAACAAACATTTCTAGCTTCRCTTCCTCCTTGGGTGTATGCTATAGCTGCAGTT
GTAGTCCTTCTCATAGTGATTGTAGCTGTAGTTCTCTGCTGTGCYAAGTGTGCACCTAAG
AAGAGAGAGGAGGAGAAAAAGCCTGAACCAGACTACTCCATGTACTGGGACGAGACCAAT
ACAGAGATTGAGAAAGGCCAAGCCGCGGCGGTGGTCAACCGTCGTAGCGTGGCTGCATGC
ACAGCGACATCAACAGGCCCAACCAGGGAGAGGAGAGATGTAGAAAAGGAGCTAGCCAGG
AGGAGTGATGGGTTTGCACTGGGGAATCAGTCAACATACGTCAGCTATAGGTTTTCAAGA
GATGGAACAGAGGTTGGATCGCAATGT

>afraSS
AGGGATTCCTTGTCTATCACAGGCATGGAGGTGTCCATGTRTATCTTGTTGGTGCTCTCC
TTGATTCATCTAGCTGCTTCTCAGCTTCCAAGAGGTAGACTCCAGTCATCATATCAATGG
AGAACAGGAGAGTGGGGTCCATGTTCTGGCAATGACTGTGGATTTGGAGGGACACAGAGG
AGAGTGATTTGGTGTGAGCACATAGACGGCACCACTGCTGATCACTTAGACTGTGTAGCA
GAGGAATCACCTCCTGGCACCAGAGTGTGCTTCAAGGTTTGTCTGAATCATAGGAACCTC
TTCCAATGGCAAGTCAACGACTGGGGACAGTGCACACAGAACAACAACCTAGAGATAGCA
ACAACAGGGGATGTGACATCCTGCGGACCGTCGTCCTTTGGACTTCAAGAGCGCACGGTC
TCCTGCTTGGAGATCTCGACTTCCTATGTTCAGAGGAATGAGGATGGTTCGGTACCGGAC
TACATCTGCAAGCAGTTTACCGCCAAGCCTTCTATCTTCCAAGAATGCATCACACCTTGC
GCCCAAGACTGCATCGTGACGCAGTTCTCGCCTTGGAGCCCTTGCTCTAAGACATGCGAC
AACGGCACCCAGTCCCGTGCACGCAGAGTGGTCATACCGCCTTCGAACGGAGGACAGGGA
TGTCCACCGCTGAGTGAAACCATGGCATGTTCTGCAGATGAGCCTTGCGAAGTAGAGGAA
CTCTTTTCTTTCAGCCCTGGTGTGTCTGTCTGGGGACCATGTGTGATGTTTTCCGGAGGA
TTCCCAACAGAAGGATCTGATACGGGTCTTCAGACCAGGAGACTCTGGTGCCAAAGAAGT
GATGGAAAAACTGTCAGAACAAGTATGTGTTACCGAGACGGAATGTTCATAGAGCCACCC
CAGAACCAAGTCTGCATCGTTCCGGTCAACTGCCATGTCTCCGGTTGGTCCGAGTGGTCA
TCCTGCTCGGACCCCTGCTCATCAAACCTGGTCAGTCACTCGGTCAGAAAGAGGACCGTC
CTGAAGGTACCAAAGGGAGATGGTGAGCGCTGTCCTGAACTGGTCCAGAAGAGGACCTGT
TCCTATGATGCTAATACTTGTCCAAGGGTGAAGTATGTGTGGAAGACATCAGCTTGGTCA
GAGTGTGACATCCTACCAGGATCGTCTGGAAGTGAAGATGGAGATGATGATGGAGAAAGA
GGACCATGTGGTGGAGGGCTGGCATCTAGAGAAGTCTTCTGCACCCATGTAAATGATACA
GCATCCATGCCACTTCCAGTTGACCTGTGTGACCCCGAAGACAGACCTGGGACCATAACA
GACTGTCATGTTCCCTGCTCTAAGCCATGCAGAGTGGGCCCATGGACCAACTGGGGACCA
TGTATATCATTTGCATGCGACGTGAGAGGCACCAAAAAGGCAAAAGGMCACATCCATCGC
TCWMGRGAGATTGTGGCGCCCCCAGAGCATAACGGTTTAAAGTGCCCCCACCTGACWGAG
CATGCCCCTTGTAACGTTCAGCCTTGCTTCAGWTGGGTGGTGGAGGAAGCAACCTGYCAA
CCAAGTGATGCACAGACTATGTGTGGAGAAGGCGTCATGACCAGAAATRTCTACTGTATC
AACTCGCAAGAWCTTCYAGTTGAAGATGAGTCTATGTGTGAGGCCMTTGTTAACAAGCCT
TCTGAAGAAGTAACCTGTGAAGCTCCRTGCTCATCAGACTGTGTGTTAGGCAAGTGGGGG
CCATGGAGTGAATGCTCCCAGTCGTGTGAGTCTGAGACAGGCAGGCCTGGTGGGCTCCAG
GAACGCTACAGGACCATCTTGGCTCARCCTGGACCTGGTGGAGMAGCATGTCCYGACATG
GAGRTTGCAGAGATGAARGARTCAMGRGTSTGCAACCATCATAGTTGTACCCTGTTTGGT
TGGCTWACCACCGAGTGGGGAGAATGCATGCCCAGTCTAGACAAYACWGATCAGATGTTC
ACACCTGATGAGTATGGAACCTGCGGGATGGGAACCCAAACCAGGAATGTCAGCTGCAGT
CGAGTCAGTCCAGCTAAGATTGCACCAGATAAAAGATGYTTTGCGCCAGTGCGTCCACCT
GCRTCCAGRWMWTGTGAGGTGCAGTGTACATTGGATTGTGAAGTCTCWGAGTTTGGAGAC
TGGACWTCCTGCCCCAYAACATGCTCTTCAGATGGATCGCTGGCTACGCARGAGAGAAGA
CGTTACATCTTACAACAAACTCAGAATGGAGGTGAGGAGTGTCCCACGCTACTTCGTGAA
GAGAGAACATGCAACAAGCCAGACTCCTGCTATTCCTACACCTGGTTAGTTGGCACGTGG
ACCGAGTGTCGGTTGACCGGGATAGATGTCGTTAGTATGGACGGAATCACGGAGCAATGC
GGAGATGGGCTGAAAACCAGAGGTGTCCAGTGTGAACGGAGTGATGGGAACATCATGGAG
AGTGACCTGTGTCTGCAGTATGGACCACCAATGCCACCATCTTCTGAACAATGTAGGATA
GCATGTGCAGATGATTGTCGTATGACAGAATGGTCACCATGGAGTAACTGTCACTCTCAA
TGCACTGGTTCACAGATTAGAAGACGTAGAGTAACTGGTCGCAGTCTACGTCAGCCAGAG
TGCRTTAACGTCGCGATCCATCCTCGGACCGATACACGCCCCTGCAAGTGCCCCTCCTAC
CGCCTCGTCCCCAAAGGAAAATGGTCTGACTGCCTGCTTGGAGGACCTCAGTTTGAGGTG
CAAGGATTACGRGGAAATTCATATGATGAAGAGCTGGAGTGTGGGAACGGTATAAAGTAT
CGACCGCTGGTATGCTTGGATCAAGATGATAGATATGTGGAGGTATCACATTGTGGAACT
TCAAATGATTTCATGGAAGAACACTGTGCCATCCCCTGCCCGGTGGACTGTGAACTRAGT
GACTGGTCRGACTGGAGGTCATGTACAGGTCGTATGCACAGYGGTATAGGTGTGACCACG
AGATGGCAGCAGGTTCTACAGCAAGCGACAAATGGAGGAAGACCTTGCCCAGTGCATGAT
AACAAYTGGAATGATGAGACGAAGAAGTGCAGCTGGGGTGTGAGTAGACTAGACGCATCA
TGGAAGGCAGGAGATTGGGAGACCTGTGATGTCAGTAAAGTCATCAGTACGAATGATGGA
CGGGATTGCGGTAATGGAGTCAAGAGGAGAGGTGTCTCCTGTGTAATTCCGATAGACCAT
GGTTTCCGAGCACAAGTAACTAATCTTTCAGCTTGTGACGCTGGAAGAAAGCCTGAACTG
GTAGAAGCTTGTATTGAACATTGTCCAGGACAATGTGTGGTCAGCGGCTGGACAGAATGG
ACTTCATGTCCACAGGACTGTCCGCAAGACACCTTCCGTACCCGCAACCGTCTCATCTTT
CGCAATCCGATCGACACCACTGACGACACCACTGAAGACAATGGCATYGACAACCCCCTG
AGCTGCCCTCACTTGATTGAAAGAGAACAGTGTATGCCAGGGATCAACTGCTTCACCTAC
ACCTGGAACTCAACGGAATGGAGCCCATGTCAGCTAGAGAAGGGCAAGATCTGTGGAGAA
GGGGTACAGGATAGACTCCTGCAATGTCTGCGAAGCGATGGACGCATTGTGGAGGTGTCC
AAGTGTGAAGAGTTTTCTACATCAATACCTCTGACTACCTATCTATCTTGTGAAGTGGCA
TGCCCGGTTGACTGTAGGCTTACACAATGGACTCAATGGTCAGAATGCTCAAAAACTTGT
GGCAATGAYGCTGTAAGGACGAAACATCGCAGTATTCTGCAGGAGCCCAACCAGAAAGGA
CGACCATGTCCTGCGACCTTGACCCAAGATAAACCCTGCAAGGCTGTACCTTGTTATGAT
TGGGCTATTACACAATGGACTGATTGTACAACACTGATTGGTGAATGTGGTGCTGGTGTT
CGAAGGAGGAACGTGACGTGCCGTCAACCTAACGGGATGGCTGTATCAGATAGCTACTGC
CTCCTGACAAGAAGTGCAGAGCTCTACGAGAAAAATACAAACGTCACATCACATGGATAT
GAATTCTTAGAGAGAGAACATTCCTGTGAGGTACCATGTCCAGGTGAATGTCATCATACT
GCATGGAGCCAATGGAGTGTGTGCCATAGAACATGTGTGCAAGGTAGACCTATAGGTTCC
GAAGGTATCCAGGTGAGATCTCGAGCCACTCTTACAACAGATAGAGTATGCCCAGGAGAT
GACTGGGAAACAAGGACATGCTCAGGGGAGCGATGTTATTTGTTTGAATGGTTTGTTGGT
GAATGGGAGAGAGACCAACGAGATGTCTGGTGTCGAAGGTCAGATGGACTCAATGTTACA
GGTGCATGTACCCTTGATAAGCCCTCCAGTAGCTCCTCCTGTAATCCTGAATGTCATATC
CAATCATCATACTGCACTGAAGATAATAAATGTGTATGTGATGCAGGTTACAAAGCCATA
TACAGCATGTCTAGTGGTCAACTGGAGGCATGCCTCCATGTAGGSTTCATGTCCCCTATG
GTTCACACCGAGTCAGACCCATCGCTATCCCCTGGACCCTCCAGTAGACCAGGAACTGCT
GGWGAACTCAGTGAYGCTGGGGARACAGGTACAGGGAACTCYGTCAACACTGACTGGAAT
AATAAYAATAATAAYGCAMWGCCAGGCACAGGRCAAAAGAAGCCKACCGCAACACCGAAA
CCACCACAACAAACATTTCTAGCTTCGCTTCCTCCTTGGGTGTATGCTATAGCAGCAGTT
GTAGTCCTTCTCATAGTGATTGTAGCTGTAGTTCTCTGCTGTGCTAAGTGTGCACCKAAG
AAGAGAGAGGAGGAGAAAAAGCCTGAACCAGAYTACTCYATGTACTGGGACGAGACSAAT
ACAGAGATWGAGAAAGGYCAAGCCGCKGCGGTGGTCAACCGTCGTAGCGTGGCTGCATGC
ACAGCAACGTCAGCAGGTCCAACCAGGGAGAGGAAAGATGTAGACAAGGAGCTAGCCCGG
AGGAGTGATGGCTTCGCACTGGGCAATCAGTCAACATACGTCAGCTATAGGTTTTCCAGA
GATGGAACCGAAGTTGGATCGCAATGT

>hpul
AGGGATTCCTTGTCTATCACAGGCATGGAGGTGTCCATGTGTATCCTGTTGGTGCTCTCC
TTGATTCATCTAGCTGCCTCTCAGCTTCCCAGAGGTAGACTCCAGTCATCATTTCAATGG
AGAACAGGAGAGTGGGGGCCATGTTCTGGCAATGAGTGTGGATTTGGAGGGACACAGCGG
AGGGTGATTTGGTGTGAGCACATGGACGGCACCACTGCTGATCACTTAGACTGTGAAGCA
GAGGAATCACCTCCTGGCACCAGAGTGTGCTTCAAGGTCTGTCTCATGCACAGGAACCTC
TTCCAATGGCAAGTCAATGACTGGGGACAGTGCACACAGAACAACAACCTAGAGATCGCA
ACAACAGGGGATGTGACATCCTGCGGACCGTCGTCCTTTGGACTTCAAGAGCGCACAGTC
TCCTGCCTGGAGATCTCGACCTCGTATGTTCAGAGGAATGAGGATGGTTCGGTACCGGAC
TACATCTGCAAGCAGTTTACAGCCAAGCCTTCTATCTTCCAAGAATGCATCACACCTTGC
GCCCAAGACTGCATCGTGACGCAGTTCTCGCCYTGGAGCCCTTGCTCTAAGACATGCGAC
AACGGCACCCAGTCCCGTGCACGCAGAGTGGTCATACCACCTTCAAAYGGAGGACAGGGT
TGTCCACCTCTGAGTGAAACCATGGCATGTTCYGCAGATGTGCTTTGTGAAGTRGAGGAA
STCTTTTCTTTCAGCCCTGGTGTGTCTGTCTGGGGACCATGTGTGATGTTTTCTGGTGGA
TTCCCAACAGAAGGATCTGATACTGGTCTTCAGACCAGGAGACTCTGGTGCCAAAGRAGT
GATGGGAAAACTGTCAGAACAAGTATGTGTTACCGAGACGGAATCTACAAAGAGCCACCC
CAGAACCAAGTCTGCATCGTGCCGGTCAACTGCCATGTCTCCGGTTGGTCCGAGTGGTCA
TCCTGCTCGGACCCCTGCTCTTCAAACCTGGTCAGTCACTCGGTCAGAAAGAGGACCGTC
CTGAAAGTACCAAAGGGAGATGGTGAGCGCTGTCCTGAACTGGTCCAGAAGAGGACCTGT
TCCTACGATGCTAATACTTGTCCAAGGGTGAAGTATGTSTGGAAGACRTCAGCTTGGTCA
GAGTGTGACATCTTACCAGGATCATCTGGAAGTGAAGATGGAGATGATGATGAAGAAAGA
GGACCATGCGGTGGAGGGCTGGCATCGAGAGAAGTATTCTGCACCCATGTAAATGATACA
GCATCCATGCCACTTCCAGTTGACCTCTGTGACCCTGCAGAYCGACCTGGGACCATAACA
GACTGTCAYGTCCCCTGCTCTAAGCCATGCAGGGTGGGCCCATGGACCAGCTGGGGACCA
TGTATATCATTCGCATGCGATGTGAGAGGGACCAAAAAGGCAAAAGGACACATCCATCGC
TCAAGGGAGATTGTGGCGCCCCCAGAGCATAAGGGTTTAAAGTGCCCCCACCTGACGGAG
CATGCCCCTTGTAACGTTCAGCCTTGCTTCAGATGGGTGGTTGAGGAAGCAACCTGCCAA
CCAAGTGATGCACAGACTATGTGTGGAGAAGGCGTCATGACCAGACATGTCTACTGTATC
AACTCCCAAGAACTTCCAGTTGAAGACGAGTCTATGTGTGAGGCCCTTGTGAACAAGCCT
TCTGAAGAAGTAACCTGTGAAGCTCCCTGCTCATCAGACTGTGTGTTAGGKGAGTGGGGT
CCATGGAGTGAATGCTCCCAGTCATGTGAGTCTGAGACAGGCAGGCCTGGTGGGCTCCAG
GAACGCTACAGAACCATCTTGGCTCAGCCTGGACCTGGWGGAGCAGCATGTCCTGACAGG
GAGGTTSCCGAGATGAAAGAGTCACGAGTCTGTAACCATCATAGTTGTACCCTGTTTGGT
TGGCTTACCACCGAGTGGGGAGAATGCATGCCCAGTCTAGACAACACAGATCAGATGTTC
ACACCAGATGAGTATGGAACYTGTGGGATGGGAACCCAAACCAGGAATGTCAGCTGCAGC
CGAGTCAATCCAGCTAAGATTGCACCAGATAAAAGATGTTTTGCGCCAGTGCGCCCACCT
GCGTCCAGACCATGTGAGGTGCAGTGTACATTGGATTGTGAAGTCTCAGAGTTTGGAGAC
TGGACAACCTGCCCCACAACATGCTCTTCAGATGGATCGCTKGCTACTCAAGAGAGAAGA
CGTTACATCTTACAGCAAACTCAGAACGGAGGYGAGGAGTGTCCCACGCTTCTTCGTGAA
GAGAGAACATGCAACAAGCCAGACTCCTGCTATTCGTACACCTGGTTAGTTGGCACGTGG
AGCGAGTGTCGGTTGACCGGGATAGATGTCGTTAGTATGGACGGAATTCAGGAGCAATGC
GGAGATGGGCTGAAAACCAGAGGTATCCAGTGTGAAAGGAGTGATGGGAACATCATGGAG
AGTGACCTGTGTCTGCAGTATGGACCACCAATGCCWCCATATTCTGAACAATGTAGGATA
GCATGTGCAGATGATTGTCGTATGACAGAATGGTCACCATGGAGTAACTGTCACTCTCAA
TGCACTGGTTCACAGATWAGAAGRCGTAGAGTAAATGGTCGCAGTCTGCGTCAACCAGAG
TGCACGAATGCTGCGATCTATCCTCGGTCCGAGACACGCCCCTGCAAGTGCCCCTCTTAC
CGCCTCGTCCCCAAAGGAAAATGGTCTGACTGCCTGCTCGGAGGACCTCAGTTTGAGGTG
CAAGGATTACGAGGAAATTCATATGATGAAGAGCTGGAGTGTGGGAAYGGTATAAAGTAT
CGACCGCTGGTATGCCTTGATCAAGATGATAGATATGTGGAGGTATCACATTGTGGAACT
TCAAATGATTTCATGGAAGAACACTGTGCCATCCCCTGCCCGGTGGACTGTGAACTGAGC
GACTGGTCAGATTGGAGGTCSTGTACAGGTCGTATGCATAGCGGCATAGGTGTGACCACT
AGATGGCAGCAGGTTCTACAGCAAGCGACAAATGGAGGTAGACCTTGCCCAGYGCATAAT
AATAACTGGGCTGATCAGACGAAAAAATGCAGCTGGGGTGTTAGTCGACTAGACGCTTCA
TGGAAGGCWGGAGATTGGGAGACCTGTGATGTCAGTAAAGTCATCAGTACGAATGATGGA
CGGGATTGCGGTAATGGAGTCAAGAGGAGAGGTGTCTCCTGTGTAATTCCKATAGACCAT
GGTTTCCGAGCACAAGTAACTAATCTTTCAGCTTGTGACGCTGGAAGAAAGCCTGAACTG
GTAGAAGCTTGTATTGAACATTGTCCAGGACAATGTGTGGTCAGCGGCTGGACAGAATGG
ACTTCATGTCCMCAGGACTGTCCGCAAGACACCTTCCGTACCCGCAACCGTCTCATCCTT
CGCAACCCGATYGACACCACTGACGACACCACTGACARYGACGGCARCGACAACCCCCTT
AGCTGCCCTCACTTGATTGAAAGAGAACAGTGTATGCCAGGRATCAACTGCTTCACCTAC
ACCTGGAACTCAACTGAATGGAGCCCCTGTCAGCTAGAGAAGGGCAAGATCTGTGGAGAA
GGGGTTCAGGATAGRCTCCTGCAATGTCTGCGAAGYGATGGACGCATTGTGGAGGTGTCC
AAGTGTGAAGAGTTTTCTACATCGATACCTCTGACTACCTATCAATCCTGTGAAGTGGCA
TGCCCGGTTGACTGTAGGCTTACACAGTGGACTCAATGGTCAGAATGCTCAAAAACYTGT
GGCAATGACGCTGTAAGGACGAAACATCGCAGTATTCTGCAGGAGCCCAACCAGAAAGGA
CGACCATGTCCTGCGACCYTRACCCAAGATAAACCCTGCAAGGCTGTACCTTGTTATGAT
TGGGCTATWACACAATGGACTGAATGTACAACGCTGATTGGTGAATGTGGTGCTGGTGTG
CGAAGGAGGAACGTGACSTGCCGTCAACCTAACGGGGTGGCTGTATCAGATAGCTTCTGT
CTCCTCACAAGAAGTGCAGAGCTCTACGAGAAAAATACCAACGTCACATCACATGGATAT
GAATTCTTAGAGAGAGAACATTCATGTGAGGTACCATGTCCAGGKGAATGTCATCATACT
GCATGGAGCCAATGGAGTGTGTGCCATAGAACATGTGTGCAAGGTAGACCTATAGGTTCT
GAAGGTATCCAGGTTAGATCGCGAGCCACTCTTACAACAGATAGAGTATGTCCAGGAGAT
GACTGGGAAACAAGGACATGCTCAGGGGAGCGATGTTATTTGTTTGAATGGTTTGTCGGT
GAATGGGAGAGAGACCAACGAGATGTCTGGTGTCGAAGGTCAGATGGACTCAATGTTACA
GGTGCATGTACCCTTGATAAGCCATCYAGTAGCTCTAGCTGTAATCCTGAATGTCATATC
CAATCATCATACTGCACTGAAGATAATAAATGTGTATGTGATGCGGGTTACAAAGCCATA
TACAGYATGTCTAGYGGTCAACTGGAGGCRTGCCTCCATGTAGGCTTCATGTCTCCTATG
GTTCACACCGAGTCGGACCCATCGCTATCCCCTGGACCCTCTAGTAGACCAGGAACTGCT
GGAGAACTCGCTGATGCTGGGGAAACGGGTACAGGGAATTCTGTGAACACTGACTGGAAT
AATAATAATAATAACGCACAGCCAGGCACAGGGCAAAAGAAGCCTACCGCAACACCAAAA
CCACCACAACAAACATTTCTAGCTTCGCTTCCTCCTTGGGTGTATGCTATAGCAGCAGTT
GTAGTCCTTCTCATAGTGATTGTAGCTGTAGTTCTCTGCTGTGCTAAGTGTGCACCTAAG
AAGAGAGAGGAGGAGAAAAAGCCTGAACCAGACTACTCCATGTACTGGGACGAGACCAAT
ACAGAGATTGAGAAAGGCCAAGCCGCCGCGGTGGTCAACCGTCGTAGCGTGGCTGCATGC
ACAGCAACGTCAGCAGGTCCAACCAGGGAGAGGAAAGATGTAGAGAAGGAGCTAGCAAGG
AGGAGTGATGGCTTTGCACTCGGTAATCAGTCAACATACGTCAGCTATAGGTTTTCAAGA
GATGGAACCGAAGTTGGATCACAATGT

>snud
AGGGATTCCTTGTCTATCGCAGGCATGGAGGTGTCCATGTGTATCTTGTTGGTGATCTCC
CTGATTCATCTAGCTGCCTCTCAGCTTCCCAGAGGTAGACTNNNGTCATCATATCAATGG
AGAACAGGAGAGTGGGGGCCATGTTCTGGCAATGAGTGTGGATTTGGAGGGACACAGCGG
AGGGTGATTTGGTGTGAGCACATGGATGGCACCACTGCTGATCACTCTGACTGTGTAGCA
GAGGAATCACCTCCTGGCACCAGAGTCTGCTTCAAGGTCTGTCTCATGCACAGGAACCTC
TTCCAATGGCAAGTCAATGACTGGGGACAGTGCACACAGAACAACAACCTAGAGATCGCA
ACAACAGGGGATGTGACATCCTGCGGACCGTCGTCCTTTGGACTTCAAGAGCGCACGGTC
TCTTGCATGGAGATCTCGACCTCGTATGTTCAGAGGAATGAGGATGGTTCAGTACCGGAC
TACATCTGCATGCAGTTTACTGCCAAGCCGTCTATCTTCCAAGAATGCATCACACCTTGC
GCCCAAGACTGCATCGTGACACAGTTCTCGCCTTGGAGCCCTTGCTCTAAGACATGTGAC
AACGGCACCCAGTCCCGTGCACGAAGAGTGGTCATACCGCCTTCAAACGGAGGACAGGGT
TGTCCACCGCTGAGTGAAACCATGGCATGTTCTGCAGATGTGCCTTGCGAAGTAGAGGAA
CTCTTTTCTTTCAGCCCTGGTGTGTCTGTCTGGGGACCATGTGTGATGTTTTCYGGAGGA
TTCCCAACAGAAGGATCTGATATGGGTCTTCAGACCAGGAGACTCTGGTGCCAAAGAAGT
GATGGAAAAACTGTCAGAACAAGTATGTGTTACCGAAACGGAATCTACGTAGAGCCACCC
CAGAATCAAGTCTGCATCATTCCGGTCAACTGCCACGTCTCCGGTTGGTCCGAGTGGTCG
TCCTGCTCGGACCCCTGCTCATCAAACCTGGTCAGTCACTCAGTCAGAAAGAGGACCGTC
CTGAGAGTACCAAAGGGAGATGGTGAGCGCTGTCCTGAACTGGTCCAGAAGAGGACCTGT
TCCTACGATGCTAATCCTTGTCCAAGGGTKAAGTATGTCTGGAAGAYATCWGCTTGGTCA
GAGTGTGACATCCTACCAGGATCATCTGGAARTGAAGAYGGAGATGAKGATGARGAAAGA
GGACCATGTGGTGGAGGGCTGGCATCTAGAGAAGTGTTCTGCACCCATGTAAATGATACA
GCATCCATGCCACTTCCATATGACCTCTGTGACCCCGAAGACCGACTTGGAACCGTAACA
GACTGTCATGTACCCTGCTCTAAGCCATGCAGGGTGGGCCCATGGACCAGCTGGGGCCCC
TGTATATCATTTGCATGCGATGTGAGAGGGACCAAAAAGGCAAAAGGACACATACATCGC
TCAAGGGAGATTGTGGCGCCCCCAGAGCATAACGGTAGAAAGTGCCCCCACCTGACAGAG
CATGCCCCTTGTAACGTTCAGCCTTGCTTCAGGTGGGTGGTGGAGGAGGCAACCTGCCAA
CCAAGTGATGCACAGACTATGTGTGGAGAAGGCGTGATGACCAGAAATATCTACTGTATC
AACTCGCAAGAACTTCCAGTTGAAGATGAGTCTATGTGTGAGGCCCTTGTGAACAAGCCT
TCTGAAGAAGTATYCTGTGAAGCTCCCTGCTCATCAGACTGTGTGTTAGGCAAGTGGGGG
CCATGGAGTGAATGCTCCCAGTCATGTGAGTCTGAGACAGGCAGGCCTGGTGGGGTCCAG
GAACGCTACAGGACCATCTTGGCTCAGCCTGGACCTGGTGGAGCAGCGTGTCCTGACATG
GAGATTGCTGAGATGAAAGAGTCCCGGGTCTGCAACCATCATAGTTGCACCCTGTTTGGT
TGGCTGACCACCGAGTGGGGAGAATGCATGCCGAGTCTAGACAATACAGATCAGATGTTC
ACACCTGATGAGTTTGGAAGGTGTGGGATGGGAACCCAAACCAGGAATGTCAGCTGCAGT
CGAGTCAGTCCGGCTAAGATTGCACCAGATAAAAGATGTTTTGCGCCAGTGCGTCCACCT
GCATCCAGACCATGTGAGGTGCAGTGTACATTGGATTGTGAAGTCTCTGAGTTTGGAGAC
TGGACACCCTGCCCCACAACATGTTCTTCAGATGGATCKCTGGCTACGCAAGAGAGAAGA
CGTTACRTCTTACAACAACCTCAGAATGGAGGCGAGGAGTGTCCCACGCTACTCCGTGAA
GAGAGAACATGCAACAAGCCAGACTCCTGCTATTCCTACACCTGGTTAGTTGGCACGTGG
AGCGAGTGTCGGTTGACCGGGATAGATGTCGTTAGTATGGATGGAATTCAGGAACAATGC
GGAGATGGGCTGAAAACCAGAGGTATCCAGTGTGAACGGAGTGATGGGAACATCATGGAG
AGTGACCTGTGTCTGCAGTATGGACCACCGATGCCACCATCTTCTGAACAATGTAGGATA
GCATGTGCAGATGATTGTCGTATGACAGACTGGTCGCCATGGAGTAACTGCCACTCTCAA
TGCACTGGTTCACAGATTAGAAGACGTAGAGTACATGGTCGCAGTATACGTCAGCCAGAG
TGCTTGAACCCCGAGATCAATCCTCGGAGCGAGTCACGCCTCTGCAAGTGCCCATCCTAC
CGCCTTGTCCCTAAAGGAAAATGGTCTGACTGCCTGCTTGGAGGACCTCAGTTTGAGGTG
CAAGGATTACGAGGAAATGNATATGATGAAGAGCTGGAGTGTGGGAACGGTATAAAGTAT
CGACCCCTGGTATGCCTGGATCAAGATGATAGATATGTGGATGTATCACATTGTGGAACT
ACAAATGATTTCATGGAAGAACACTGTGCCATCCCCTGCCCGGTGGACTGTGAACTGAGT
GACTGGTCAGATTGGAGGTCATGTACGGGTCGTATGCAAAGCGGCATAGGTGTGACCACT
AGATGGCAGCAGGTTCTACAGCCAGCGACAAATGGAGGTAGACCTTGCCCAGTGCATAAT
AACAACTGGATTGATGAAACAAAGAAATGCCGCTGGGGTATTGGAAGACTAGATGCATCA
TGGAAGGCAGGAGATTGGGAGAGCTGTACTGTCAGTAAAGTCATCAGTACGAATGATGGA
AAGGATTGCGGTTATGGAGTCCAGAGGAGAGGTGTCTTCTGTGTGATTCCTGTAGACCAT
GGTTTCCGAGCACAAGTAACTAATCTATCAGAGTGTGACTCTGGAAGAAAGCCTGAACTG
GTAGATGCTTGTATTGAACATTGTCCAGGACAATGTGTGGTCAGCGGCTGGACAGAATGG
ACAACATGTCCACAGGACTGTCCGCAAGACACCTTCCGCACCCGCAACCGTCTCATCCTT
CGCAACCCGATTGACACCACTGACGACACCACTGACGTCGACGGCGGCGACAACCCCATG
AGCTGCCCYCACTTGATTGAGAGAGAACAGTGTATGCCAGGGATCAACTGCTTCACCTAC
ACCTGGAACTCAACGGAATGGAGCCCCTGTCAGCTGGAGAAGGGCAAGATCTGTGGAGAA
GGGGTTCAGGATAGGCTCCTGCAATGTCTGCGAAGCGATGGACGCATTGTGGAGGTGTCC
AAGTGTGAAGAGTTTTCTACATCAATACCTCTGACTACCTCTCAATCCTGTGAAGTAGCA
TGCCCnnnnGACTGTAGGCTTACACAATGGACTGAATGGTCAGAATGCTCAAAAACATGT
GGCAATGATGCTGTAAGGACAAAACATCGCCGTATTCTGCAGGAGCCCAACCAGAAAGGA
CGACCATGTCCTGCGACCTTAACCCAAGATAAACCCTGCAAGGCTGTACCTTGTTACGAT
TGGGCCATTACACAATGGACTGAATGTACAACGCTGATTGGTGAATGTGGTGCTGGTGTA
AGAAGGAGGAACGTCACCTGCCGTCAACCTAATGGGATGTCAGTACCAGATAGCTACTGT
CTCCTGACAAGAAGTTCAGAGCTCTACAAGAAAAATACCAACGTCACATCACATGGATAT
GAATTCTTAGAGAGAGAACATTCATGTGAGGTACCATGTCCAGGTGAATGTCATCACACT
ACATGGAGCCAATGGAGTGTGTGCCATAGAACATGTGTACAAGGTAGACCTATAGGTTCT
GAAGGTATCCAGGTGAGATCTCGTGCCACTCTTACAACAGATAGAGTATGTCCAGGAGAT
GACTGGGAAACAAGGACATGCTCAGGGGAGCGATGTTATTTGTTTGAATGGTTTGTTGGT
GAATGGGATAGAGACCAACGAGATGTCTGGTGTCAAAGRTCAGATGGACTCAAYGTTACA
GGTGCATGTACCCTTGATAAGCCATCCAGTAGCTCTTCCTGTAATCCTGAATGTCATATC
CAATCATCATACTGTACTGAAGATAATAAATGTGTATGTGATGCGGGTTACAAAGCCATA
TACAGTATGTCTAGTGGTCAACTCGAGGCGTGCCTCCATGTAGGCTTCATGTCCCCTATG
GTTCACACTGAGTCAGATCCATCGCTATCCCCTGGACCCTCCAGTAGACCAGGAATTGCT
GGAGAACTCATTGATGCTGGGGAAACGGGTACAGGGAATTCCGTGAACACTGCCTGGAAT
AATAATAATAATAACGCACAGCCGGGCTCAGGGCATAAGAAGCCTACCACAACACCAAAA
TCACCACAACAAACATTTCTAGCTTCGCTTCCTCCTTGGGTGTATGCTATAGCTGCAGTT
GTTGTCCTTCTCATAGTGATTGTAGCTGTAGTTCTCTGCTGTGCTAAGTGTGCACCTAAG
AAGAGAGAGGAGGAGAAAAAGCCTGAACCAGACTACTCCATGTATTGGGACGAGACCAAT
ACAGAGATTGAGAAAGGCCAAGCCGCCGCGGTAGTCAACCGTCGTAGCGTGGCTGCATGC
ACAGCGACGTCAACAGGCCCAACCAGGGAGAGGAGAGATGTAGAAAAGGAGCTAGCCAGG
AGGAGTGATGGGTTTGCACTGGGGAATCAGTCAACATACGTCAGCTATAGGTTTTCAAGA
GATGGAACGGAGGTTGGATCGCAATGT

>sintSS
AGGGATTCCTTGTCTATCACAGGCATGGAGGTGTCCATGTGTATCTTGTTGGTGCTCTCC
TTGATTCATCTAGCYGCYTCTCAGCTTCCMAGAGGTAGACTCCAGTCATCATATCAATGG
AGAACAGGAGAGTGGGGGCCATGTTCTGGCAATGACTGTGGATTTGGAGGGACACAGAGG
AGAGTGATTTGGTGTGAGCACATTGATGGCACCACTGCTGATCACTTAGACTGTGTAGCA
GAGGAATCACCTCCTGGTACCAGAGTATGCTTCAAGGTGTGTCTCCTTCACAGGAACCTC
TTCCAATGGCAAGTCAACGACTGGGGACAATGCACACAGAACAACAACCTGGAGATCGCA
ACAACAGGGGATGTGACATCCTGCGGACCGTCGTCCTTTGGACTTCAAGAGCGCACTGTC
TCCTGCTTGGAGATCTCGACCTCATATGTTCAGAGGAATGAGGATGGTTCGGTACCGGAC
TACATCTGCAAGCAGTTTACCGCCAAGCCTTCTATCTTCCAAGAATGCATCACACCTTGC
GCCCAAGACTGCATCGTGACGCAGTTCTCGCCCTGGAGCCCTTGCTCTAAGACATGCGAC
AACGGCACCCAGTCCCGTGCACGCAGAGTGGTCATACCGCCTTCAAACGGAGGACAGGGT
TGTCCACCGCTGAGTGAAACCATGGCATGTTCCGCAGATGAGGCTTGCGAAGTAGAGGAA
CTCTTTTCTTTCAGCCCTGGTGTGTCTGTCTGGGGACCATGTGTGATGTTTTCTGGAGGA
TTCCCAACAGAAGGATCTGATACAGGTCTTCAGACCAGGAGACTCTGGTGCCAAAGAAGT
GATGGAAAAACTGTCAGAACAAGTATGTGTTACCGAGACGGAATCTACAAAGAGCCACCT
CAGAACCAAGTCTGCATCGTTCCGGYCAACTGCCATGTCTCTGGTTGGTCCGAGTGGTCA
TCCTGCTCAGACCCCTGCTCATCAAACTTGGTCAGTCACTCGGTCAGAAAGAGGACCGTC
CTGAAAGTACCAAAGGGAGATGGTGAGCGCTGTCCTGAACTGGTCCAGAAGAGGACTTGT
TCCTATGATGCTAATACTTGTCCAAGGGTGAAGTATGTATGGAAGACATCAGCTTGGTCA
GAGTGTGACATCCTACCAGGATCATCTGGRAGTGAAGAYGGAGATGATGATGAAGAWAGR
GGWCCATGTGGTGGWGGGCTGGCAKCTAGAGAAGTCTTCTGCACCCATGTAAATGATACA
GCATCCATGCCACTTCCTGTTGACCTCTGTGACCCTGCAGACCGACCTGGGACCATAACA
GACTGTCATGTTCCCTGCTCTAAGCCATGCAGGGTGGGCCCATGGACCAGCTGGGGACCA
TGTATATCATTCGCRTGCGATGTGAGAGGGACCAAAAAGGCAAAAGGACACATYCATCGG
TCCAGGGAGATAGTGGCACCCCCAGAGCATAACGGTTTAAAGTGCCCTCACCTGACAGAG
CATGCCCCTTGTAACGTTCAGCCTTGCTTCAAATGGGTGGTGGAGGAAGCAACCTGTCAA
CCAAGTGATGCACAGACTATGTGTGGAGAAGGCGTCATGACCAGAAATGTCTACTGTATC
AACTCGCAAGAACTTCCAGTTGAAGATGAGTCTATGTGTGAGGCCCTTGTTAACAAGCCT
TCTGAAGAAGTAACCTGTGAWGCTCCCTGCTCATCAGACTGTGTGTTAGGCAAGTGGGGG
CCATGGAGTGAATGCTCCCAGTCGTGTGAGTCTGAGACAGGCAGGCCTGGTGGGCTCCAG
GAACGCTACAGGACCATCTTAGCTCAGCCTGGACCTGGTGGAGCAGCATGTCCYGACATG
GAGATTGCCGRGATGAARGAGTCACGGGTTTGCAACCATCATAGTTGTACCCTGTTTGGT
TGGCTTACCACCGAGTGGGGAGAATGTATGCCAAGTYTAGACAACACAGATCAGATGTTC
ACACCTGACGAGTATGGAACATGCGGGATGGGAACCCAAACCAGGAATGTCAGCTGCAGT
CGAGTCAGTCCAGCTAAGATTGCACCAGATAAAAGATGTTTTGCRCCAGTGCGTCCACCT
GCGTCCAGGTCATGTGAGGTGCAGTGTACATTGGATTGTGAAGTCTCTGAGTTTGGAGAC
TGGACATCCTGCCCCACAACATGCTCTTCAGATGGATCGCTGGCTACACAAGAGAGAAGA
CGATATATCTTACAACAAACTCAGAATGGAGGCGAGGAGTGTCCCACGCTACTTCGTGAA
GAGAGAACATGCAACAAGCCAGACTCCTGCTATTCCTACACCTGGTTAGTTGGCACGTGG
ACCGAGTGTCGGTTGACCGGGATAGATGTCGTTAGTATGGACGGAATTCAGGAGCAATGC
GGAGATGGGCTGAAAACCAGAGGTATCCAGTGTGAGCGGAGTGATGGGAACATCATGGAG
AGTGACCTGTGTCTGCAGTATGGACCCCCAATGCCACCATCTTCTGAACAATGTAGGATA
GCATGTGCAGATGATTGTCGTATGACAGAATGGTCACCATGGAGYAACTGTCACTCTCAA
TGCACTGGKTCACAGATTAGAAGACGTAGAGTAACTGGTCGCAGCCTACGTCAGCCAGAG
TGCACTAACGTCGCGATCCATCCTCGGACCGATACGCGCCCCTGCAAGTGCCCCTCCTAC
CGCCTCGTCCCCAAAGGAAAATGGTCTGACTGCCTGCTTGGAGGACCTCAGTTTGAGGTG
CAAGGATTACGAGGAAATTCATATGATGAAGAGCTGGAGTGTGGGAACGGTATAAAGTAT
CGACCGCTGGTATGCTTGGATCAAGATGATAGATATGTKGAGGTATCACATTGTGGAACG
TCAMAAGATTTCATGGAAGAACACTGCGCCATCCCCTGCCCGGTGGACTGTGAACTGAGT
GACTGGTCGGATTGGAGGTCATGTACAGGTCGTATGCATAGCGGCATAGGTGTGACCACT
AGATGGCAGCAGGTTCTACAGCAAGCAACAAATGGAGGAAGACCTTGCCCAGTGCATGAT
AACAATTGGAWTGATGAGACAAAGAAGTGTAGCTGGGGTGTGAGTAGACTAGAYGCATCA
TGGAAGGCAGGAGATTGGGAGACCTGTGATGTCAGTAAAGTCATCAGTACGAATGATGGA
CGGGATTGCGGTAATGGAGTCAAGAGGCGAGGTGTCTCCTGTGTAATTCCGATAGACCAT
GGTTTCCGAGCACAAGTAACTAATCTTTCAGCTTGTGATGCTGGAAGAAAGCCTGAACTG
GTAGAAGCTTGTATTGAACATTGTCCAGGACAATGTGTGGTCAGCGGCTGGACAGAATGG
ACTTCWTGTCCACAGGACTGTCCACAAGACACCTTCCGTACCCGCAACCGTCTCATCTTT
CGCAATCCGATCGACACCACTGACGACACCACTGACGAAGACGGCGNNNACAACCCCCTG
AGCTGCCCTCACTTGATTGAAAGAGAACAGTGTATGCCAGGGATCAACTGCTTCACCTAC
ACCTGGAACTCAACGGAATGGAGCCCCTGCCAGCTRGAGAAGGGCAAGATCTGTGGAGAA
GGGGTACAGGATAGACTCCTGCAATGTCTGCGAAGCGATGGACGCATTGTGGAGGTGTCC
AAGTGTGAAGAGTTTTCTACATCGATWCCTCTGACTACCTATCTATCYTGTGAAGTGGCA
TGCCCSGTTGACTGTAGGCTTACACAATGGACTCAATGGTCAGAATGCTCAAAAACTTGT
GGCAATGATGCTGTAAGGACGAAACATCGCAGTATTCTGCAGGAGCCCAACCAGAAAGGA
AGACCATGTCCTGCGACCTTGACCCAAGATAAACCCTGCAAGGCTGTACCTTGTTATGAT
TGGGCTATTACACAATGGACTGARTGTACAACRYTGATTGGTGAATGTGGTGCTGGTGTA
CGAAGGAGAAACGTGACCTGCCGTCAACCTAACGGGATGGCTGTAGCAGATAGCTACTGT
CTCCTGACAAGAAGCGCAGAGCTCTACGAGAAAAATACCAACGTCACATCACATGGATAT
GAATTCTTAGAGAGAGAACATTCCTGTGAGGTACCATGTCCAGGTGAATGTCATCAYACT
GCATGGAGCCAATGGAGTGTGTGCCATAGAACATGTGTACAAGGTAGACCTATAGGTTCT
GAAGGTATCCAGGTGAGATCTCGAGCCACTCTCACAACAGATAGAGTATGTCCAGGAGAT
GACTGGGAAACAAGGACATGCTCAGGGGAGCGATGTTATTTGTTTGAATGGTTTGTTGGT
GAATGGGAGAGAGACCAACGAGATGTCTGGTGTCGAAGGTCAGATGGACTCAATGTTACA
GGTGCATGTACCCTYGATAARCCCTCCAGTAGCTCTAGCTGTAATCCTGAATGTCATATC
CAATCATCATACTGCACTGAAGATAATAAATGTGTWTGTGATGCRGGTTACAAAGCCATA
TACAGTATGTCTAGTGGTCAACTYGAGGCRTGCCTCCATGTWGGCTTCATGTCCCCTATG
GTTCACACCGAGTCAGACCCATCGCTATCCCCTGGACCCTCCAGTAGACCAGGAACTGCT
GGAGAACTCAGTGATGCTGGGGAAACAGGTACAGGGAACTCCGTCAACACTGACTGGAAT
AATAATAATAATAACGCACAGCCAGGCACAGGGCAAAAGAAGCCTACKGCAACACCGAAA
CCACCACAACAAACATTTCTAGCTTCGCTTCCTCCTTGGGTGTATGCTATAGCAGCAGTT
GTAGTCCTTCTCATAGTGATTGTAGCTGTAGTTCTCTGCTGTGCTAAGTGTGCACCTAAG
AAGAGAGAGGAGGAGAAAAAGCCTGAACCAGACTACTCCATGTACTGGGACGAGACGAAT
ACAGAGATTGAGAAAGGTCAAGCCGCCGCGGTGGTCAACCGTCGTAGCGTAGCCGCATGC
ACAGCAACGTCAGCAGGTCCAACCAGGGAGAGGAAAGATGTAGACAAGGAGCTAGCCCGG
AGGAGYGATGGCTTYGCACTGGGCAATCAGTCAACATACGTCAGCTATAGGTTTTCCAGA
GATGGAACCGAAGTTGGATCGCAATGT

>sprp
AGGGATTCCTTGTCTATCACAGGCATGGAGGTGTCCATGTGTATCCTGTTGGTGCTCTCC
TTGATTCATCTAGCTGCCTCTCAGCTTCCCAGAGGTAGACTCCAGTCATCGTATCAATGG
AGAACAGGAGAGTGGGGTCCATGTTCTGGCAATGACTGTGGATTTGGAGGGACACAGAGG
AGAGTGATTTGGTGTGAGCACATAGACGGCACCACTGCTGATCACTTAGACTGTGTAGCA
GAGGAATCACCTCCTGGCACCAGAGTGTGCTTCAAGGTTTGTCTGAATCATAGGAACCTC
TTCCAATGGCAAGTCAACGACTGGGGACAGTGCACACAGAACAACAACCTAGAGATCGCA
ACAACAGGGGATGTGACATCCTGCGGACCGTCGTCCTTTGGACTTCAAGAGCGCACGGTC
TCCTGCTTGGAGATCTCGACTTCCTATGTTCAGAGGAATGAGGATGGTTCGGTACCGGAC
TACATCTGCAAGCAGTTTACCGCCAAGCCTTCTATCTTCCAAGAATGCATCACACCTTGC
GCCCAAGACTGCATCGTGACGCAGTTCTCGCCTTGGAGCCCTTGCTCTAAGACATGCGAC
AACGGCACCCAGTCCCGTGCACGCAGAGTGGTCATACCGCCTTCGAACGGAGGACAGGGA
TGTCCACCGCTGAGTGAAACCATGGCATGTTCTGCAGATGAGCCTTGCGAAGTAGAGGAA
CTCTTTTCTTTCAGCCCTGGTGTGTCTGTCTGGGGACCATGTGTGATGTTTTCCGGAGGA
TTCCCAACAGAAGGATCTGATACRGGTCTTCAGACCAGGAGACTCTGGTGCCAAAGAAGT
GATGGAAAAACTGTCAGAACAAGTATGTGTTATCGAGACGGAATGTTCAAAGAGCCACCC
CAGAACCAAGTCTGCATCGTTCCGGTCAACTGCCATGTCTCCGGTTGGTCCGAGTGGTCA
TCCTGCTCGGACCCCTGCTCWTCMAACCTGGTCAGTCACTCGGTCAGAAAGAGGACCGTC
CTGAAGGTWCCAAAGGGAGATGGTGAGCGCTGTCCTGAACTGGTCCAGAAGAGGACMTGT
TCCTATGATGCTAATACTTGTCCAAGGGTGAAGTATGTGTGGAAGACATCAGCTTGGTCA
GAGTGTGACATCCTACCAGGATCCTCTGGAAGTGAAGATGGAGATGATGATGAAGAAAGA
GGACCATGTGGKGGAGGGCTRGCATCTAGAGAAGTCTTCTGCACCCATGTMAATGATACA
GCATCYATGCCMCTTCCAGTTGACCTCTGTGACCCTGCAGACCGACCTGGGACCATAACA
GACTGYCATGTACCCTGCTCTAAGCCATGCAGGGTGGGCCCATGGACCAGCTGGGGACCA
TGTATATCATTTGCATGCGAYGTGAGRGGSACCAAAAAGGCAAAAGGACACATCCATCGT
TCMAGRGAGATTGTGGCGCCCCCAGAGCATAACGGYTTAAAGTGCCCCCACCTGACAGAG
CATGCCCCTTGTAACGTTCAGCCTTGCTTCAGATGGGTGGTGGAGGAAGCAACCTGTCAA
CCAAGTGATGCACAGACTATGTGTGGAGAAGGCGTCATGACYAGAAAYGTCTACTGTATC
AACTCRCAAGAACTTCCAGTTGAAGATGAGTCTATGTGTGAGGCCCTTGTKAACAAGCCT
TCTGAAGAAGTAACCTGTGAAGCTCCCTGCTCMTCAGACTGTGTGTTAGGCAAGTGGGGG
CCATGGAGTGAATGCTCCCAGTCRTGTGAGTCTGAGACAGGCAGGCCTGGTGGGCTCCAG
GAACGCTACAGGACYATCTTGGCTCARCCTGGACCYGGTGGAGCAGCWTGTCCTGACATG
GARATTGCMGAGATGAARGAGTCACGGGTGTGCAACCATCATAGTTGTACCCTGTTTGGT
TGGCTTACCACYGAGTGGGGAGAATGYATGCCGAGTYTAGACAATACCGATCAGATGTTC
ACACCTGATGAGTATGGAACTTGTGGGATGGGAACCCAAACCAGGAATGTCAGCTGCAGT
CGAGTCAGTCCAGCTAAGATTGCACCAGATAAAAGATGTTTTGCGCCAGTGCGTCCACCT
GCATCCAGGCCATGTGAGGTGCAGTGTACATTGGATTGTGAAGTCTCTGAGTTTGGAGAC
TGGACATCCTGCCCCACAACATGCTCTTCAGATGGATCGCTGGCTACGCAAGAGAGAAGA
CGTTACATCTTACAACAAACTCAGAATGGAGGYGAGGAGTGTCCCACGTTACTYCGWGAA
GAGAGAACATGCAACAAGCCAGACTCCTGCTATTCCTACACCTGGTTAGTTGGCACGTGG
ACCGAGTGTCGGTTGACCGGGATAGATGTCGTTAGTATGGACGGAATCCACGAGCAATGC
GGAGATGGGCTGATAACCAGAGGTATCCAGTGTGAGCGGAGTGATGGGAATATCATGGAG
AGTGACCTGTGTCTGCAATATGGACCACCAATGCCACCATCTTCTGAACAATGTAGGATA
GAATGTGCAGATGATTGTCGTATGACAGAATGGTCACCATGGAGTAACTGCCACTCTCAA
TGCACTGGTTCACAGATTAGAAGACGGAGGATAAGTGGTCACAGTCGGCGTCAACCAGAG
TGCTTGAATAACAAGATCAATCCCGTGAGCGAGTCACGCCCCTGCAAGTGCCCCTCTTAC
CGCCTCGTCCCCAAAGGAAAATGGTCCGACTGCCTGCTTGGAGGACCTCAGTTTGAGGTG
CAAGGATTACGAGGAAATTCATATGACGAAGAGCTGGAGTGTGGAAACGGTATAAAGTAT
CGACCACTGGTATGCCTCGATCAAGATGATAGATATGTGGAGGTATCACATTGTGGAACT
TCAAATGATTTCATGGAAGAACACTGTGCCATCCCCTGCCCGGTCGACTGTGAACTGAGT
GACTGGTCGGACTGGAGGTCGTGTACAGGTCGTATGCACAGCGGCATAGGTGTGACCACT
AGATGGCAGCAGGTTCTACAGCAAGCGACAAATGGAGGTAGACCTTGCCCAGTGCATGAT
AACAACTGGAATGATGAGACGAAGAAGTGCAGCTGGGGTGTGAGTAGACTCGATGCATCA
TGGAAGGCAGGAGATTGGGAGACCTGTGATGTCAGTAAAGTCATCAGTACGAATGATGGA
CGGGATTGCGGTAATGGAGTCAAGAGGAGAGGTGTCTCCTGTGTAATTCCGATAGACCAT
GGTTTCCGAGCACAAGTAACTAATCTTTCAGCTTGTGACGCTGGAAGAAAGCCTGAACTG
GTAGAAGCTTGTATTGAACATTGTCCAGGACAATGTGTGGTCAGCGGCTGGACAGAATGG
ACTTCATGTCCACAGGACTGTCCGCAAGACACCTTCCGTACCCGCAACCGTCTCATCTTT
CGCAATCCGATCGACACCACTGACGACACCACTGACGACAACGGCGTCAACAACCCCCTG
AGCTGCCCTCACTTGATTGAAAGAGAACAGTGTATGCCCGGGATCAACTGCTTCACCTAC
ACCTGGAACTCAACGGAATGGAGCCCCTGTCAGCTAGAGAAAGGCAAAATCTGTGGAGAA
GGGGTTCAGGATAGGCTCCTACAATGTCTGCGAAGCGATGGACGCATTGTGGAGGTGTCC
AAGTGTGAAGAGTTTTCAACATCAATACCTCTGACTACCTATCTATCCTGTGAAGTGGCA
TGCCCGGTGGACTGTAGGCTGACACAATGGACTCAATGGTCAGAATGCTCAAAAACTTGT
GGCAATGATGCTGTAAGGACGAAACATCGCAGTATTCTGCAGGAGCCCAACCAGAAAGGA
CGACCATGTCCTGCGACCTTGACCCAAGATAAACCCTGCAAGGCTGTACCTTGTTATGAT
TGGGCGATTACACAATGGACTGATTGTACAACACTGATTGGTGAATGTGGWGCTGGTGTG
CGAAGGAGGAACGTGACCTGCCGTCAACCTAATGGGATGGCTGTATCAGATAGCTACTGT
CTCCTGACAAGAAGCGCAGAGCTCTACGAGAAAAATACCAACGTCACATCACATGGATAT
GAATTCTTAGAGAGAGAACATTCATGTGAGGTACCATGTCCAGGTGAATGTCATCATACT
GCATGGAGCCAATGGAGTGTGTGCCATAGAACATGTGTGCAAGGTAGACCTATAGGTTCT
GAAGGTATCCAGGTGAGATCTCGTGCCACTCTTACAACAGATAGAGTATGTCCAGGAGAT
GACTGGGAAACAAGGACATGCTCAGGGGAGMGATGTTAYTTGTTTGAATGGTTTGTTGGT
GAATGGGAGAGAGACCAACGAGATGTCTGGTGTCGAAGGTCAGATGGACTCAATGTTACA
GGTGCATGTACCCTTGATAAGCCMTCYAGTAGCTCTACATGTAATCCTGAATGTCATATC
CAATCATCATACTGCACTGAAGATAATAAATGTGTATGTGATGCGGGTTACAAAGCCATA
TACAGTATGTCTAGTGGTCAACTCGAGGCGTGCCTCCATGTAGGGTTCATGTCTCCTATG
GTTCACACCGAGTCAGACCCATCGCTATCCCCTGGACCCTCCAGTAGACCAGGAACTGCT
GGAGAACTCAGTGATGCTGGGGAAACAGGTACAGGGAACTCCGTCAACACTGACTGGAAT
AATAATAATAATAACGCACAGCCAGGCACAGGACAAAAGAAGCCTACCGCAACACCGAAA
CCACCACAACAAACATTTCTAGCTTCGCTTCCTCCTTGGGTGTATGCTATAGCAGCAGTT
GTAGTCCTTCTSATAGTGATTGTAGCTGTAGTTCTCTGCTGTGCTAAGTGTGCACCTAAG
AAGAGAGAGGAGGAGAAAAAGCCTGAACCAGACTACTCTATGTACTGGGATGAGACGAAT
ACAGAGATTGAGAAAGGCCAAGCCGCGGCGGTGGTCAACCGTCGTAGCGTGGCCGCATGC
ACAGCAACGTCAGCAGGTCCAACCAGGGAGAGGAAAGATGTAGAGAAGGAGCTAGCSAGG
AGGAGTGATGGCTTCGCACTGGGCAATCAGTCAACATACGTCAGCTATAGGTTTTCCAGA
GATGGAACCGAAGTTGGATCRCAATGT

>spurp
AGGGATTCCTTGTCTATCACAGGCATGGAGGTGTCCATGTGTATCCTGTTGGTGCTCTCC
TTGATTCATCTAGCTGCCTCTCAGCTTCCCAGAGGTAGACTCCAGTCATCGTATCAATGG
AGAACAGGAGAGTGGGGTCCATGTTCTGGCAATGACTGTGGATTTGGAGGGACACAGAGG
AGAGTGATTTGGTGTGAGCACATAGACGGCACCACTGCTGATCACTTAGACTGTGTAGCA
GAGGAATCACCTCCTGGCACCAGAGTGTGCTTCAAGGTTTGTCTGAATCATAGGAACCTC
TTCCAATGGCAAGTCAACGACTGGGGACAGTGCACACAGAACAACAACCTAGAGATCGCA
ACAACAGGGGATGTGACATCCTGCGGACCGTCGTCCTTTGGACTTCAAGAGCGCACGGTC
TCCTGCTTGGAGATCTCGACTTCCTATGTTCAGAGGAATGAGGATGGTTCGGTACCGGAC
TACATCTGCAAGCAGTTTACCGCCAAGCCTTCTATCTTCCAAGAATGCATCACACCTTGC
GCCCAAGACTGCATCGTGACGCAGTTCTCGCCTTGGAGCCCTTGCTCTAAGACATGCGAC
AACGGCACCCAGTCCCGTGCACGCAGAGTGGTCATACCGCCTTCGAACGGAGGACAGGGA
TGTCCACCGCTGAGTGAAACCATGGCATGTTCTGCAGATGAGCCTTGCGAAGTAGAGGAA
CTCTTTTCTTTCAGCCCTGGTGTGTCTGTCTGGGGACCATGTGTGATGTTTTCCGGAGGA
TTCCCAACAGAAGGATCTGATACAGGTCTTCAGACCAGGAGACTCTGGTGCCAAAGAAGT
GATGGAAAAACTGTCAGAACAAGTATGTGTTATCGAGACGGAATGTTCAAAGAGCCACCC
CAGAACCAAGTCTGCATCGTTCCGGTCAACTGCCATGTCTCCGGTTGGTCCGAGTGGTCA
TCCTGCTCGGACCCCTGCTCATCAAACCTGGTCAGTCACTCGGTCAGAAAGAGGACCGTC
CTGAAGGTACCAAAGGGAGATGGTGAGCGCTGTCCTGAACTGGTCCAGAAGAGGACCTGT
TCCTATGATGCTAATACTTGTCCAAGGGTGAAGTATGTGTGGAAGACATCAGCTTGGTCA
GAGTGTGACATCCTACCAGGATCCTCTGGAAGTGAAGATGGAGATGATGATGAAGAAAGA
GGACCATGTGGGGGAGGGCTAGCATCTAGAGAAGTCTTCTGCACCCATGTAAATGATACA
GCATCCATGCCACTTCCAGTTGACCTCTGTGACCCTGCAGACCGACCTGGGACCATAACA
GACTGCCATGTACCCTGCTCTAAGCCATGCAGGGTGGGCCCATGGACCAGCTGGGGACCA
TGTATATCATTTGCATGCGATGTGAGAGGGACCAAAAAGGCAAAAGGACACATCCATCGT
TCAAGGGAGATTGTGGCGCCCCCAGAGCATAACGGCTTAAAGTGCCCCCACCTGACAGAG
CATGCCCCTTGTAACGTTCAGCCTTGCTTCAGATGGGTGGTGGAGGAAGCAACCTGTCAA
CCAAGTGATGCACAGACTATGTGTGGAGAAGGCGTCATGACCAGAAACGTCTACTGTATC
AACTCGCAAGAACTTCCAGTTGAAGATGAGTCTATGTGTGAGGCCCTTGTGAACAAGCCT
TCTGAAGAAGTAACCTGTGAAGCTCCCTGCTCATCAGACTGTGTGTTAGGCAAGTGGGGG
CCATGGAGTGAATGCTCCCAGTCGTGTGAGTCTGAGACAGGCAGGCCTGGTGGGCTCCAG
GAACGCTACAGGACTATCTTGGCTCAGCCTGGACCTGGTGGAGCAGCATGTCCTGACATG
GAGATTGCCGAGATGAAGGAGTCACGGGTGTGCAACCATCATAGTTGTACCCTGTTTGGT
TGGCTTACCACTGAGTGGGGAGAATGCATGCCGAGTTTAGACAATACCGATCAGATGTTC
ACACCTGATGAGTATGGAACTTGTGGGATGGGAACCCAAACCAGGAATGTCAGCTGCAGT
CGAGTCAGTCCAGCTAAGATTGCACCAGATAAAAGATGTTTTGCGCCAGTGCGTCCACCT
GCATCCAGGCCATGTGAGGTGCAGTGTACATTGGATTGTGAAGTCTCTGAGTTTGGAGAC
TGGACATCCTGCCCCACAACATGCTCTTCAGATGGATCGCTGGCTACGCAAGAGAGAAGA
CGTTACATCTTACAACAAACTCAGAATGGAGGTGAGGAGTGTCCCACGTTACTCCGAGAA
GAGAGAACATGCAACAAGCCAGACTCCTGCTATTCCTACACCTGGTTAGTTGGCACGTGG
ACCGAGTGTCGGTTGACCGGGATAGATGTCGTTAGTATGGACGGAATCCACGAGCAATGC
GGAGATGGGCTGATAACCAGAGGTATCCAGTGTGAGCGGAGTGATGGGAATATCATGGAG
AGTGACCTGTGTCTGCAATATGGACCACCAATGCCACCATCTTCTGAACAATGTAGGATA
GAATGTGCAGATGATTGTCGTATGACAGAATGGTCACCATGGAGTAACTGCCACTCTCAA
TGCACTGGTTCACAGATTAGAAGACGGAGGATAAGTGGTCACAGTCGGCGTCAACCAGAG
TGCTTGAATAACAAGATCAATCCCGTGAGCGAGTCACGCCCCTGCAAGTGCCCCTCTTAC
CGCCTCGTCCCCAAAGGAAAATGGTCCGACTGCCTGCTTGGAGGACCTCAGTTTGAGGTG
CAAGGATTACGAGGAAATTCATATGACGAAGAGCTGGAGTGTGGAAACGGTATAAAGTAT
CGACCACTGGTATGCCTCGATCAAGATGATAGATATGTGGAGGTATCACATTGTGGAACT
TCAAATGATTTCATGGAAGAACACTGTGCCATCCCCTGCCCGGTCGACTGTGAACTGAGT
GACTGGTCGGACTGGAGGTCGTGTACAGGTCGTATGCACAGCGGCATAGGTGTGACCACT
AGATGGCAGCAGGTTCTACAGCAAGCGACAAATGGAGGTAGACCTTGCCCAGTGCATGAT
AACAACTGGAATGATGAGACGAAGAAGTGCAGCTGGGGTGTGAGTAGACTCGATGCATCA
TGGAAGGCAGGAGATTGGGAGACCTGTGATGTCAGTAAAGTCATCAGTACGAATGATGGA
CGGGATTGCGGTAATGGAGTCAAGAGGAGAGGTGTCTCCTGTGTAATTCCGATAGACCAT
GGTTTCCGAGCACAAGTAACTAATCTTTCAGCTTGTGACGCTGGAAGAAAGCCTGAACTG
GTAGAAGCTTGTATTGAACATTGTCCAGGACAATGTGTGGTCAGCGGCTGGACAGAATGG
ACTTCATGTCCACAGGACTGTCCGCAAGACACCTTCCGTACCCGCAACCGTCTCATCTTT
CGCAATCCGATCGACACCACTGACGACACCACTGACGACAACGGCGTCAACAACCCCCTG
AGCTGCCCTCACTTGATTGAAAGAGAACAGTGTATGCCCGGGATCAACTGCTTCACCTAC
ACCTGGAACTCAACGGAATGGAGCCCCTGTCAGCTAGAGAAAGGCAAAATCTGTGGAGAA
GGGGTTCAGGATAGGCTCCTACAATGTCTGCGAAGCGATGGACGCATTGTGGAGGTGTCC
AAGTGTGAAGAGTTTTCAACATCAATACCTCTGACTACCTATCTATCCTGTGAAGTGGCA
TGCCCGGTGGACTGTAGGCTGACACAATGGACTCAATGGTCAGAATGCTCAAAAACTTGT
GGCAATGATGCTGTAAGGACGAAACATCGCAGTATTCTGCAGGAGCCCAACCAGAAAGGA
CGACCATGTCCTGCGACCTTGACCCAAGATAAACCCTGCAAGGCTGTACCTTGTTATGAT
TGGGCGATTACACAATGGACTGATTGTACAACACTGATTGGTGAATGTGGAGCTGGTGTG
CGAAGGAGGAACGTGACCTGCCGTCAACCTAATGGGATGGCTGTATCAGATAGCTACTGT
CTCCTGACAAGAAGCGCAGAGCTCTACGAGAAAAATACCAACGTCACATCACATGGATAT
GAATTCTTAGAGAGAGAACATTCATGTGAGGTACCATGTCCAGGTGAATGTCATCATACT
GCATGGAGCCAATGGAGTGTGTGCCATAGAACATGTGTGCAAGGTAGACCTATAGGTTCT
GAAGGTATCCAGGTGAGATCTCGTGCCACTCTTACAACAGATAGAGTATGTCCAGGAGAT
GACTGGGAAACAAGGACATGCTCAGGGGAGCGATGTTATTTGTTTGAATGGTTTGTTGGT
GAATGGGAGAGAGACCAACGAGATGTCTGGTGTCGAAGGTCAGATGGACTCAATGTTACA
GGTGCATGTACCCTTGATAAGCCCTCCAGTAGCTCTACATGTAATCCTGAATGTCATATC
CAATCATCATACTGCACTGAAGATAATAAATGTGTATGTGATGCGGGTTACAAAGCCATA
TACAGTATGTCTAGTGGTCAACTCGAGGCGTGCCTCCATGTAGGGTTCATGTCTCCTATG
GTTCACACCGAGTCAGACCCATCGCTATCCCCTGGACCCTCCAGTAGACCAGGAACTGCT
GGAGAACTCAGTGATGCTGGGGAAACAGGTACAGGGAACTCCGTCAACACTGACTGGAAT
AATAATAATAATAACGCACAGCCAGGCACAGGACAAAAGAAGCCTACCGCAACACCGAAA
CCACCACAACAAACATTTCTAGCTTCGCTTCCTCCTTGGGTGTATGCTATAGCAGCAGTT
GTAGTCCTTCTCATAGTGATTGTAGCTGTAGTTCTCTGCTGTGCTAAGTGTGCACCTAAG
AAGAGAGAGGAGGAGAAAAAGCCTGAACCAGACTACTCTATGTACTGGGATGAGACGAAT
ACAGAGATTGAGAAAGGCCAAGCCGCGGCGGTGGTCAACCGTCGTAGCGTGGCCGCATGC
ACAGCAACGTCAGCAGGTCCAACCAGGGAGAGGAAAGATGTAGAGAAGGAGCTAGCCAGG
AGGAGTGATGGCTTCGCACTGGGCAATCAGTCAACATACGTCAGCTATAGGTTTTCCAGA
GATGGAACCGAAGTTGGATCGCAATGT

>pdep
AGGGATTCCTTGTCTATCACAGGCATGGAGGTGTCCATGTGTATCTTGTTGGTGATCTCC
CTGGTTCATCTAGCTTCCTCTCAGCTTTCCAGAGGTAGAGAGAGGTCATCATATCAATGG
AGAACRGGAGAGTGGGGGCCATGTTCTGGCAATGAGTGTGGATTTGGAGGGACACAGCGG
AGGGTGATTTGGTGTGAGCACATGGAYGGCACCACTGCTGATCACTCAGACTGTGTAGCA
GAGGAATCACCTCCTGGCACCAGAGTCTGCTTCAAGGTCTGTCTCCTGCACAGGAACCTC
TTCCAATGGCAAGTCAATGACTGGGGACCGTGCACACAGAACAACAACCTAGAGATCGCA
ACAACAGGGGATGTGACATCCTGCGGACCGTCGTCCTTTGGACTTCAAGAGCGCACGGTC
TCCTGCATGGAGATCTCAACCTCGTATGTTCAGAGGAATGAGGATGGTTCGGTACCGGAC
TACATCTGCGAGCAGTTTACCAACAAGCCTTCTATCTTCCAAGAATGCATCACACCTTGC
GCCCAAGACTGCATCGTGACACAGTTCTCCCCTTGGAGCCCTTGCTCTAAGACATGCGAC
AATGGCACCCAGTCCCGWGCACGAAGAGTGGTTATACCACCTTCAAATGGAGGACAGGGT
TGTCCACCACTGAGTGAAACCATGGCATGTTCCGCAGATGTGCTTTGCGAAGTAGAGGAA
CTCTTTTCTTTCAGCCCTGGTGTGTCTGTCTGGGGACCATGTGTGATGTTTCCGGGAGGA
TACCCAACAGAAGGATCTGATACAGGTCTTCAGACCAGGAGACTCTGGTGCCAAAGAAGT
GATGGAAAAACTGTCAGAACGAGTATGTGTTACCGAGAYGGAATCTACATAGAGCCACCC
CAGAACCAAGTCTGCATCGTTCCRGTCAACTGCCATGTCTCCGGTTGGTCCGAGTGGTCW
TCCTGCTCRGATCCCTGCTCATCAAACCTGGTCAGTCACTCAGTGAGAAAGAGGACCGTC
CTGAAAGTACCAAAGGGAGATGGTGAGCGCTGTCCTGAACTGGTCCAGAAGAGGACCTGT
TCCTACGATGCTAATCCTTGTCCAAGGGTGAAGTATGTCTGGAAGACATCAGCTTGGTCR
GAGTGTGACATCCTACCAGGRTCRTCTGGRARTGAAGATGGAGATGAKGATGAAGAAAGA
GGACCATGTGGTGGAGGGCTGGCATCTAGAGAAGTGTTCTGCACCCATGTAAATGATACA
GCATCCATGCCACTTCCACATGACCTCTGTRAYCCCGAAGACCGACTTGGAACCATAACA
GACTGTCATGTCCCCTGCTCTAAGCCATGCAGGGTGGGCCCATGGACCAGCTGGGGCCCC
TGTATATCATTTGCATGCGATGTGAAAGGGACTAAAAAGGCYAAAGGACACATACATCGC
TCAAGGGAGATTGTGGCGCCCCCAGAGCATAATGGTAGAAAGTGCCCCCACCTGACAGAG
CATGCCCCTTGTAACGTTCAGCCTTGCTTCAGATGGGTGGTGGAGGAGGCAACCTGCCAA
CCAAGTGATGCACAGACCATGTGTGGRGAAGGCGTGATGACCAGAAATATCTACTGTATC
AACTCGCAAGAACTTCCAGTTGAAGATGAGTCTATGTGTGAGGCCCTTGTGAACAAGCCT
TCTGAAGAAGTAACCTGTGAAGCTCCCTGCTCATCAGACTGTGTGTTAGGCAAGTGGGGG
CCATGGAGTGAATGCTCCCAGTCTTGTGAGTCTGAGACAGGCAGGCCTGGTGGGGTCCAG
GAACGCTACAGGACCATCTTGGCTCAGCCTGGACCTGGTGGAGCAGCGTGTCCTGACATG
GAAATTGCCGAGATGAAAGAGTCCCGGGTCTGCAACCATCAYAGTTGCACCCTSTTTGGT
TGGCTGACTACCGAGTGGGGAGAATGCATGCCGAGTCTAGACAATACAGATCAGATGTTC
ACACCTGATGAGTTTGGAAGCTGTGGGATGGGAACCCAAACCAGGAATGTCAGCTGCAGT
CGAGTCAGTCCAGCTAAGATTGCACCAGATAAAAGATGTTTTGCGCCAGTGCGTCCACCT
GCATCCAGACCATGTGAGGTGCAGTGTACATTGGATTGTGAAGTCTCTGAGTTTGGAGAC
TGGACAACCTGCCCCACAACATGTTCTTCAGATGGATCGCTGGCTACGCAAGAGAGAAGA
CGTTACATCTTACAACAACCTCAGAACGGAGGCGAGGAGTGTCCTACGCTACTTCGTGAA
GAGAGAACATGCAACAAGCCAGACTCCTGCTATTCCTACACCTGGTTAGTTGGCACGTGG
AGCGAGTGTCGGTTGACCGGGATAGATGTCGTTAGTATGGATGGAATTCAGGAGCAATGC
GGAGATGGGCTGAAAACCAGAGGTATCCAGTGTGAACGGAGTGATGGGAGCATCATGGAG
AGCGACCTGTGTCTGCAGTATGGACCACCGATGCCACCATCTTCTGAACAATGTAGGATA
GCATGTGCAGATGATTGTCGTATGACAGACTGGTCGCCATGGAGTAACTGCCACTCTCAA
TGCACTGGTTCACAGATTAGAAGACGTAGAGTACAAGGTCGCAGTGTACGTCAGCCAGAG
TGCGTGAACGTCAATATCAATCCTCGGAGCGAGTCACGCCCCTGCAAGTGCCCCTCCTAC
CGCCTCGTCCCTAAAGGAAAATGGTCTGACTGCCTGCTTGGAGGACCTCAGTTTGAGGTG
CAAGGATTAAGAGGAAATTAANATNNNGAAGAGCTGGAGTGTGGGAACGGTATAAAGTAT
CGACCCCTGGTATGCCTGGATCAAGACGATAGATATGTGGATGTATCACATTGTGGAACT
ACAAATGATTTCATGGAAGAACACTGTGCGATCCCCTGCCCGGTGGACTGTGAACTGAGT
GACTGGTCAGACTGGAGGTCATGTACGGGTCGTATGCAAAGCGGCATAGGTGTGACCACT
AGATGGCAGCARGTTCTACARCCATCGACAAATGGAGGTAGACCTTGCCCAGTGCATAAT
AACAACTGGATTGATGAAACGAAGAAATGCCGCTGGGGTATTGGTAGACTAGATGCATCA
TGGAAGGCAGGAGATTGGGAGAGCTGTACTGTCAGTAAAGTCATCGGTACGAATGATGGA
CAGGATTGCGGTTATGGAGTCAAGAGGAGAGGTGTCTTCTGTGTGATTCCTGTAGACCAT
GGTTTCCGAGCACAAGTAACTAATCTATCAGAGTGTGACTCTGGAAGAAAGCCTGAACTG
GTAGATGCTTGTATTGAACATTGTCCGGGACAATGTGTGGTCAGCAGCTGGACAGAATGG
ACAACATGTCCACAGGACTGTCCGCAAGACACCTTCCGCACCCGCAACCGTCTCATCCTT
CGCAACCCGATTGACACCACTGACGACACCACTGACGACGATGGCGACAACAACCCCATG
AGCTGCCCTCACTTGATTGAAAGAGAACAGTGTATGCCAGGAATCAACTGCTTCACCTAC
ACCTGGAACTCAACGGAATGGAGCCCCTGTCAGCTGGAGAAGGGCAAGATCTGTGGAGAA
GGGGTTCAGGATAGGCTCCTGCAATGTCTGYGAAGCRATGGMCRCATTGTGGAGGTGTCC
AARTKTGAARAGNNNNNNNNNNNNNNNNNNNNNNNNNNNNnnnnnnnnnnnnnnnnnnnn
nnnnnnnnnnnnnnnnnnnnnnnnnnnnnnnnnnnnnnnnnnnnnnnnnnnnnnnnnNNN
NNNNNNNNNNCTGTAAGGACGAAATATCGCAGTATTCTGCAGGAGCCCAACCAGAAAGGA
CGACCATGTCCTGCGACCTTAACCCAAGATAAACCCTGCAAGGCTGTACCTTGTTATGAT
TGGGCTATTACACAATGGACTGAATGTACAACGCTGATTGGTGAATGTGGTGCTGGTGTA
CGAAGGAGGAATGTCACCTGCCGTCAACCTAACGGGATGGCAGTATCAGATAGCTACTGT
CTCCTGACAAGAAATACAGAGCTCTACGAGAAAAATACCAACATCACATCACATGGATAT
GAATTCTTAGAGAGAGAACATTCATGTGACGTACCATGTCCAGGTGAATGTCATCACACT
GCATGGAGCCAATGGAGTGTGTGCCATAGAACATGTGTACAAGGTAGACCTATAGGTTCT
GAAGGTATCCAGGTGAGATCTCGTGCCACTCTTACAACAGATAGAGTATGTCCAGGAGAT
GACTGGGAAACAAGGACGTGCTCAGGGGAGCGATGTTATTTGTTTGAATGGTTTGTTGGT
GAATGGGAGAGAGACCAACGAGGTGTCTGGTGTCGAAGGTCTGATGGACTCAATGTTACA
GGTGCATGCACCCTTGATAAGCCATCCAGTAGCTCTACCTGTAATCCTGAATGTCATATC
CAATCATCATACTGTACTGAAGATAATAAATGTGTATGTGATGTGGGTTACCAAGCCATA
TACAGTATGTCTAGTGGTCAACTCGAGGAGTGCCTGCATGGAGGTTTCATGTCCCCTATG
GTTCACAATCAGTCAGACCCATCGCTATCCTCTGGACCCTCCAGTATACCAGGAATTGCT
GGAGAACTCATTGATGCTGGGGAAACGGGTACAGGGAATTCTGTGAACACTGCCTGGAAT
AATAATAATAATAACGCACAGCCAGGCACAGGGCCAAAGAAGCCTACCGCAACACCGAAA
TCACCACAACAAACATTTCTAGCTTCGCTTCCTCCTTGGGTGTATGCTATAGCAGCAGTT
GTAGTTCTTCTCATAGTGATTGTAGCTGTTGTTCTCTGCTGTGCTAAGTGTGCACCTAAG
AAGAGAGAGGAGGAGAAAAAGCCTGAACCAGACTACTCTATGTACTGGGACGAGACCAAT
ACAGAGATTGAGAAAGGCCAAGCTGCTGCRGTGGTCAACCGTCGTAGCGTGGCTGCATGC
ACAGCGACGTCAACAGGCCCAACCAGGGAGAGGAGAGATGTAGAAAAGGAGCTAGCCAGG
AGGAGTGATGGGTTTGCACTGGGGAATCAGTCAACATATGTCAGCTATAGGTTTTCGAGA
GACGGAACCGAAGTTGGATCGCAATGT
