# Supplementary material for: Genome-wide signals of positive selection in strongylocentrotid sea urchins
Source: BMC Genomics. 2017 Jul 21;18:555. doi: 10.1186/s12864-017-3944-7 (PMC5521101; doi:10.1186/s12864-017-3944-7)
Supplement: Supplementary file 3 — Consensus alignment files. A compressed (gzip) tape archive (TAR) file containing 6250 consensus alignment files in FASTA format. (TGZ 14116 kb) [file 12864_2017_3944_MOESM3_ESM.tgz › SPU_018413/consensAlign.ordered.fa]

>sdro
ATGGGATTTGACTTGGATCGTGGTCAAGCAGCGATACAGGCAGGAAAACTTWCTGTACAT
GAAGCTGTAGAATGGTTATTGCAAGGTGGAGACAGAAMCCAAGAAATTTCAACSAGACCG
ACAACTACGCTCTCCCTTCGACCAGCTTCACAAGTACCGGCACAACAATCATCAAGCGTT
AGCTCCCAAGACCAGAATTATCTCCCTTTCAGTATGCCGCCAACATCTGTGCCAACTGTC
CCCTCCCCTTCTGGTCCTGCTGTTCCATCTGTTGAGCAGACTCCTCCTGGGAGTAGTGAG
TCAGAAAATGTTGTAAGTAGATTCTCCCTGACAGACAAGAAGAGAGAAGACAAGAACCGG
TGGGAGCGAGAACAAAGGGAGCAACTTTCTGCAAAATACAAGGATGAGAGAATGCGGAAG
AAGAAGGCTCATGACATAGTTTTAAAAGGGATTGAAGACGACCGCAAAGCCAAACAACTC
AAGACACCATCGCACCCATCACCAACTAGCCCAACTGCTTCAGGGTCAGGTTCTGTGATA
TCATCAGAGGCCAAAGACACACCAGCAACAGTCTCACTGAGTCCTGAGATTCCACCGCAG
TCAGACCGTTCTCAAGATGTGCCTTCTGGGAGTAAAGAAGGAAAGGACACAGCTAAAGAG
ATAAAAAGCCCTGCTCCYGRACCCCCAGTGAATTGCACTCTACAGATACGTCTTCCATCG
GGTCAGCACATGAGGGAGACATTCTCCTCCAGTTCTTTGTTGAGTGAGGTCATCAGTAAG
ATCATAGAGCTTCAGCCATCTGTGGGTGACAATGTAGAGCTAATGCAGCCATTTCCAAGG
AAGGTATATACTGCTGAGGAGCTCACCAAATCTCTCTATGATTTAGGCCTTACACCAAGC
GGAAGTCTGGTTGTCAGAGCAGGTAGTCCCTCACAAGCTCAAGCACCAGGTTTGCCTGAA
GATCTCAATACTGGYCAACCATCCTCCGGAAGATTACCTAGGAGGATTGAACCCATGCCA
AACCACTTTGCTGAGCCTATGCAAACACCGGTGCACCGATGGGGGCGGGGTCAWACCATG
GGAGACGCGATGGGGGAGGGGCAGGTAGAGGKWGAGGCCAGTGAAGAAGAGGGTGAGATG
GAGAGGGCAGGAGRAGGAGTGGTTGATATGGATGATGCAGAGATGGAAGAAAWCAGAGGA
GAAAGACTMTTTGATGTAAGTGATGGAGAAGAGAGGATGGCSGTGGATGAGGCAGGRCTA
GGACGCSSWSKRCWGSAGGATGAGGAAGAGGAGGATGAGATGGGTGATGATGAYGGGGGC
GATGTTGACATGTGGGGACAGGCAGTTCCTCCTGAGTTGCAGTACATGGCTGGYATGMTG
GGAGGTGGTGGTGGTAGGCCAGGAGGACAAGCTGCTGCAGCATTACAGAGGCTTGTCAMC
GTTGCCYCGACCCCCCTCAGCCAGACCTCCCCRCCCACAGAGAGACCCATCCCYACCCTG
CTAGACATGTGCGTCAAGTGTACCTCTAAGCGTTTGGAAGGCCACCCRGGAGGACTCAGC
AGACTGGAAGCAGTGCCACCCACRGTGGCRGAGAGGCTSYTGACTGAACTCAAGAAGTCR
GGWCATCTCAGACCAAAGACRTTGATGATGTTTATTCCTTGCCACYTGCAACGYCTTGCC
TTGGACTGCTACAAGTACACCACCAATGAGCTTCTTCAGACGGTGCGCCCTCATATCCAT
CTCTCATCTCTCAATCTAGCKTCATGTCCGCTCATCACRGATCAGGGTCTGYTRCAGATY
ACAAGTCTGAAGAAACTACAACATCTGAACCTGAGCAACAACAAGAGTCTCACTGACAAG
GTCTTCCAAACTGTACAAGAGTTTTCAAGTTTAACTACATTACTGCTTGAAGGGACCGGC
GTGACGGATGCTGGATTAGAAACCTTTGTAGCTGTCCCTCCACCCAACCTCACAAACCTG
AGTCTCAATAGGACCAATGTGACAGACATGGCAGTACTCTTCTTAGCAAGGTTATCAAAG
CTGAAGAACCTAGGTCTTGAGCAGACACAGGTGAAATCTCTAGAGCACGTTGGTCACCTG
AGTCAGTTAGTGTCGTTGAACGTGTCTAGGAATCGTCTTCAGAGAGATGCCTTGCTCAAG
CTTCATCAGGTCACTCATCTCAAGGTTCTTCATATCTCACATGTTGAAGGTATCACTGGT
RATGAAGCTCTCACTTGTCTTCAAGnnnnnnnnnnnnTGCAGCTGTCCTTACCTGATAGA
CATACCACAACAGATAATGGTCTTAAGTGTATTGCAGGTATGTCGTTGTGTTCAATAGAC
CTGACTGACTACAGCAATATCACTGATGCAGGGATACACCATCTTGCCGATATGACCAGC
CTTCACAAACTCTCCATCACAAACACCAAGGTGACCAGTGCAGGCATGCAGTACTTGAGT
GGTTTGACAGAGTTGCTTGAACTTCACTTAGNNNNNNNNNNNNNNNNNNNNNNNNNNNNN
NNNNNNNNNNNTCAGCTCAGTAAGCTGCAAGTTCTAAGCATGGCAGAAACTAAAGAACTC
AAGAGGGAGACATTCCACTATTCTATTGGATTGCAATACATTGCGCGAGATCGAGATGTA
CTGTGGNNNNNNGTAGCCTTGCATGAGATATGCTACCGCAGCATACGCTAGCTAGCANGC
ATAGCATCAAGAGCTCGAGCTCGAGAGAAGTGTCAAATGCAGAGCAAATAAAAT

>spal
ATGGGATTTGACTTGGATCGTGGTCAAGCAGCGATACAGGCAGGAAAACTTACTGTACAT
GAAGCTGTAGAATGGTTATTGCAAGGTGGAGACAGAACCCAAGAAATTTCAACGAGACCG
ACAACTACGCTCTCCCTTCGACCAGCATCACAAGTACCGGCACAACAATCATCAAGCGTT
AGCTCCCAAGACCAGAATTATCTCCCTTTCAGTATGCCGCCAACATCTGTGCCAACTGTC
CCCTCCCCTTCTGGTCCTGCTGTTCCATCTGTTGAGCAGACTCCTCCTGGGAGTAGTGAG
TCAGAAAATGTTGTAAGTAGATTCTCCCTGACAGACAAGAAGAGAGAAGACAAGAACCGG
TGGGAGCGGGAACAGAGGGAGCAACTTTCTGCAAAATACAAGGATGAGAGAATGCGGAAG
AAGAAGGCTCATGACATAGTTTTAAAAGGGATTGAAGACGACCGCAAAGCCAAACAACTC
AAGACACCATCGCACCCCTCACCAACTAGCCCAACTGCTTCAGGATCAGGTTCTGTGATA
TCATCAGAGGCCAAAGACACACCAGCAGCAGTCTCAATGAGTCCTGAGATTCCACCGCAG
TCGGACCATTCTCAAGATGTGCCTTCTGGGAGTAAAGAAGGAAAGGACACGGCTAAAGAG
GAAAAAAGCCCTGCTCCCGAACCCCCAGTGAATTGCACTCTACAGATACGTCTTCCATCG
GGTCAGCACATGAGGGAGACATTCTCCTCCAGTTCTTTGTTGGGTGAGGTCATCAGCAAG
ATCAAAGAGCTTCAGCCATCCCTGGGTGACAATGTAGAGCTTATGCAGCCATTTCCAAGG
AAGGTATATACGGCTGAGGAGCTCACCAAATCTCTCTATGATTTAGGCCTTACACCAAGC
GGAAGTCTGGTTGTCAGAGCAGGTAGTCCCTCACAAGCTCAGGCCCCAGGTTTGCCTGAA
GATCTCAATACTGGCCAACCATCCTCCGGAAGATTACCTAGGAGGATTGAACCCATGCCA
AACCACTTTGCTGAGCCTATGCAAACACCAGTTCACCGATGGGGGCGGGGTCAGACCATG
GGAGACGCGATGGGGGAGGGGCAGGTAGAGGGAGAGGCCAGTGAAGAAGAGGGTGAGATG
GAGAGGGCAGGAGGAGGAGTGGTTGATATGGAGGATGCAGAGATGGAAGAAAACAGAGGA
GAAAGACTCTTTGATGTTAGTGATGGAGAAGAGAGGATGGCCGTGGATGAGGCGGGGCTA
GGACGCGGACTGCAGGAGGATGAGGGAGAGGAGGATGAGATGGGTGATGATGATGGGGGC
GATATGGACATGTGGGGACAGGCAGTTCCTCCTGAGTTGCAGTACATGGCTGGTATGATG
GGAGGTGGTGGTGGTAGGCCAGGAGGACAAGCTGCTGCAGCATTACAGAGGCTTGTCAAC
GnTGCCCCGACCCCCCTCAGCCAGACCTCCCCRCCCACAGAGAGACCCATCCCCACCCTG
CTAGACATGTGCGTTAAGTGTACCTCTAAGCGTTTGGAAGGCCACCCWGGAGGWCTCAGC
AGACTGGAAGCAGTGCCACCCACGGTGGCCGAGAGGCTGCTGACTGAACTCAAGAAGTCA
GGWCATCTCAGACCAAAGACATTGATGATGTTTATTCCTTGCCACTTGCAACGTCTTGCC
TTGGACTGCTACAAGTACACCACCAATGAGCTTCTTCAGACGGTGCGCCCTCATATCCAT
CTCTCATCTCTMAATCTAGCSTCATGTCCGCTCATCACRGATCAGGGTCTGCTACAGATY
ACAAGTCTGAAGAAACTACAACATCTGAACCTGAGCAACAACAAGAGTCTCACTGACAAG
GTCTTCCAAACTGTACAAGAGTTTTCAAGTTTAACTACATTACTGCTTGAAGGGACCGGC
GTGACGGATGCTGGATTAGAAACCTTTNNAGCTGTCCCTCCACCNNNNNNNNNNNNNNNN
NNNNNNNNNNNNNNNNNNNNNNNNNNNNNNNNNNNNNNNNNNNNnnnnnGGTTATCAAAG
CTGAAGAACCTAGGTCTTGAGCAGACACAGGTGAAATCTCTAGAGCACGTTGGTCACCTG
AGCCAGTTAGTATCCTTGAACGTGTCTAGGAATCGTCTTCAGAGAGATGCCTTGCTCAAG
CTTCATCAGGTYACTCATCTCAAGGTTCTTCATATCTCACATGTTGAAGGTATCACYGGT
GATGAAGCTCTCACTTGTCTTCARGGGTTACAATTAATGCAGTTGTCTTTGCCTGACAGA
CACACAACAACAGATAATGGTCTGAAGTGTATTGCAGGRATGTCGCTGTGTTCAATMGAC
CTGACTGACTACAGCAATATCACTGATGCAGGGATACACCATCTTGCTGATATGACCAGC
CTTCACAAACTCTCTATCACAAACACCAAGGTGACCAGTGCAGGCATGCAGTACCTGAGT
GGTCTGACAGNGTTGCTTGAACTTCACTTNNNNCGTACTTTAGTGGACGATGAAGGGGCA
AAGGTCATAGGTCAGCTCAGTAAGCTGCAGGTTTTAAGCATGGCAGAAACTAAAGAACTC
AAGAGGGAGACATTCCACTATTGTATTGGATTGCAATACATTGCGCGAGATCGAGATGTA
CTGTGGTACKTAGTAGCCTTGCATGNNATATGCTACCGCAGCATAATACAGCTAGCTAGC
ATAGCATCAGCATCAAGAGCTCGAGAGAAGTGTCAAATGCAGAGCAAATAAAAT

>sfra
ATGGGATTTGACTTGGATCGTGGTCAAGCAGCGATACAGGCAGGAAAACTTACTGTACAT
GAAGCTGTAGAATGGTTGTTGCAAGGTGGAGACAGAAACCAAGAAATTTCAACGAGACCG
ACAACTACGCTCTCCCTTCGATCATCATCACAAATACCGGCACAACAATCATCAAGGGTT
AGCTCCCAAGACCAGAATTATCTCCCTTTCAGTATGCCCCCAACATCTGTGCCAACTGTC
CCCTCCCCTTCTGGTCCTGCTGTTCCATCTGTTGAGCAGACTCCTTCTCAGAGTAGTGAG
CCAGAGAACGTTGTAAGTAGATTCTCCCTGACAGACAAGAAGAGAGAAGACAAGAACCGG
TGGGAGCGAGAACAGAGGGAGCAACTTTCTGCAAAATACAAGGATGAGAGAATGCGGAAG
AAGAAGGCTCATGACATAGTTTTAAAAGGGATTGAAGACGACCGCAAAGCCAAACAACTC
AAGACACCATCGCACCCATCACCRACTAGCCCAACTKCTTCAGGATCACGTTCTGTGATA
TCATCAGAWGTCAAAGACACACCARCAACAGWMTCAATGAGTCCTGAGATTCCACCGCAG
TCAGAYCGTTCACAAGATGTGCCTTCTGGGAGTAAAGAAGAAAAGGACACAGCTAAAGAG
AGAGAAATCGCTACTCCCAAACCCCCAGTGAATTGCACTCTACAGATACGTCTTCCATCG
GGTCAGCACATGAGGGAGACATTCTCCTCCAGTTCTTTGTTGAGTGAGGTCATCAGCAAG
ATCAAAGAGCTCCGCTCATCTCTGGGTGACAATGTAGAGCTAATGCAGCCATTTCCAAGG
AAGGTATAYACTGCTGAGGAGCTCACCAAATCTCTCTATGATTTAGGCCTTACWCCAAGY
GGAAGTCTGGTTGTCAGAACAGGTAGTCCCTCACAAGCYCAAGCACCAGGTTTGCCTGAA
GATCTCAACACTGGCCAACCATCCTCTGGAAGATTACCTAGGAGGATTGAACCCATGCCC
AACCTCTTTGCTGAGCCTATGCAAAYACCRGTTCACCGATGGGGGCGGGGTCATACCATG
GGAGAYGCAATGGGGGAGGAGCAGGCAGAGGGAGAGACCAGTGAAGAAGAGGGTGAGATG
GAGAGGGCAGGAGGAGGAGTGGTTGCTATGGACGATGCAGAGATGGAAGAAAACAGAGGA
GAAAGACTCTTTGATGTGAGTGATGGAGAAGAGAGGATGGCCGTRGATGAGGCTGGGCTA
GGACGTGGACTGCAGGAGGATGAGGAAGAGGAGGAGGAGATGGGTGATGATGATGGGGGT
GTTGTTGACATGTGGGGACAGGCAGTTCCTCCTGAGTTGCAGTACATGGCTGGCATGATG
GGAGGTGGTGGTGGTAGGCAAGGAGGACAAGCTGCTGCAGCATTACAGAGGCTTGTCAAC
GTTGCCCCGACCCCACTCAGCCAGACCTCCCCACCYACAGAGAGACCYATCCCTACCCTG
CTAGACATGTGCGTTAAGTGTACCTCCAAGCGTTTGGAAGGCCACCCAGGAGGACTCARC
AGACTGGAAGCAGTGCCACCCACAGTGGCRGAGAGGCTKCTGACTGAACTCAAGAAGTCM
GGACATCTCAGACCAAAGACATTGATGATGTTTATTCCTTGCCACTTGCAACGTCTTGCC
TTGGACTGCTACAAGTACACAACCAATGAGCTYCTTCAGACAGTGCGGCCTCATATCCAT
CTCTCATCTCTCAATCTAGCRTCATGTCCRTTGATCACAGATCAGGGTCTGCTACAGATT
ACAAGTCTGAAGAAACTACAACATCTGAACCTGAGCAACAACAAGAGTCTCACTGACAAG
GTCTnnnnnnnnnnnnnnnAGTTTTCAAATTTAACAACATTACTGCTTGAAGGAACCGGC
GTGACGGATNnnnnnnnnnnnnnnnnnnnnnnnnnnnnnnnnnnnnnnnnnnnAAATCTG
AGTCTCAATAGGACCAATGTGACAGACATGGCAGTACTCTTCTTAGCAAGGTTATCAAAG
YTGAAGAACCTAGGTCTTGAGCARACACAGGTGAAATCTCTAGAGCACATTGGTCACCTG
AGTCAGTTAGTCTCCTTGAACGTGTCGAGGAATCGTYTACAGAGAGATGCCTTGCTCAAA
CTTCATCAGGTCACTCATCTGAAGGTTCTTCATATCTCACATGTTGAAGGTATCACYGGT
GATGAAGCTCTGACTTGTCTTCAAGnnnnnnnnnnAATGCAGCTATCCTTACCTGATAGA
CATACRACAACAGATAATGGTCTTAAGTGTATTGCAGGTATGTCACTGTGTTCAATAGAC
CTGACTGACTACAGCCATATCACTGATGCAGGAGTACACCATCTTGCTGATATGACCAGC
CTTCACAAACTCTCTATCACAAACACCAAGGTGACCAGTGCAGGCATGCAGTACTTGAGT
GGTTTGACAGAGTTGCTTGAACTTCACTTAGAnnnnnnnnnnnnnnnnnnnnnnnnnnnn
AAGGTNNTNGGTCAGCTAAGTAAGCTGCAAGTTCTAAGCATGTCAGAAACAAAAGAACTC
AAGAGGGAGACATTCCACTACTGTATTGGATTNNNNNNNNNNNNNNNNNNNNNNNnnnnn
nnnnnnnnnnnnnnnnnnnnnnnnnnnnnnnnnnnnnnnnnnnnnnnnnnnnnnnnnnnn
nnnnnnnnnnnnnnnnnnnnnnnnnnnnnnnnnnnnnnnnnnnnnnnnnnnnnn

>afraSS
ATGGGATTTGACTTGGATCGTGGTCAAGCAGCGATACAGGCAGGAAAACTTACTGTACAT
GAAGCTGTAGAATGGTTATTGCAAGGTGGAGACAGAACCCAAGAAATTTCAACGAGACCG
ACAACTACGCTCTCCCTTCGACCATCATCACAAGTACCGGCACAACAATCATCAAGCGTT
AGCTCCCAAGACCAGAATTATCTCCCTTTCAGTATGCCGCCAACACCTGTGCCAACTGTC
CCCTCCCCTTCTGGTCCTGCTGTTCCATCTGTTGAGCAGACTCCTCCTGGGAGTAGTGAG
TCAGAAAATGTTGTAAGTAGATTCTCCCTGACAGACAAGAAGAGAGAAGACAAGAACCGG
TGGGAGCGAGAACAGAGGGAGCAACTTTCTGCAAAATACAAGGATGAGAGAATGCGGAAG
AAGAAGGCTCATGACATAGTTTTAAAAGGAATCGAAGACGACCGCAAAGCCAAACAACTC
AAGACACCATCGCACCCATCACCAACTAGCCCAACTGCTTCAGGATCAGGTTCTGTGATA
TCATCAGAGGTCAAAGACACACCAGCAACAGTCTCAATGAGTCCTGAGATTCCTCCGCAG
TCAGACCATTCTCAAGATGTGCCTTCTGGGAGTAAAGAAGGAAAGGACACAGCTAAAGAG
AACAAAAGCCCTGCTCCTGAACCCCCAGTGAACTGCACACTACAGATACGTCTTCCATCG
GGTCAGCACATGAGGGAGACATTCTCCTCCAGTTCTTTGTTGGGTGAGGTCATCAGCAAG
ATCAAAGAGCTTCAGCCATCTCTGGGTGACAATGTAGAGCTAATGCAGCCATTTCCAAGG
AAGGTATATACTGCTGAGGAGCTCACCAAGTCTCTCTATGATTTAGGTCTTACACCAAGC
GGAAGTCTGGTTGTCAGAGCAGGTAGTCCCTTACAAGCTCAAGCACCAAGTTTGCCTGAA
GATCTCAATACTGGCCAACCATCCTCCGGAAGATTACCCAGGAGGATTGAACCCATGCCA
AACCACTTTGCTGAGCCTATGCAAACACCGGTGCACCGATGGGGGCGGGGTCAAACCATG
GGAGACGCGATGGGGGAGGGGCAGGTAGAGGTGGAGGCCAGTGAAGAAGAGGGTGAGATG
GAGAGGGGGGYRGGAGGAGTGGTTGATATGGATGATGCAGAGATGGAAGAAATCAGAGGA
GAAAGACTATTTGATGTAAGTGATGGAGAGGAGAGGATGGCCGTGGATGAGGCGGGGYTA
GGACGCGGACTGCAGGAGGATGAGGGAGAGGAAGATGAGATGGGTGATGATGATGGGGGC
GATGTTGACATGTGGGGACAGGCAGTTCCTCCTGAGTTGCAGTACATGGCTGGTATGATG
GGAGGTGGTGGTGGTAGGCCAGGAGGACAAGCTGCTGCAGCATTACAGAGGCTTGTCAAC
GTTGCCCCGACCCCGCTCAGCCAGACCTCCCCACCCACAGAGAGACCCATCCCTACCCTG
CTGGACATGTGTGTTAAGTGTACCTCTAAGCGTTTGGAAGGCCAYCCAGGAGGACTCAGC
AGGCTGGAAGCAGTGCCACCCACAGTGGCGGAGAGGCTGCTGACTGAACTCAAGAAGTCG
GGACATCTCAGACCAAAGACATTGATGATGTTTATTCCTTGCCACTTGCAACGTCTTGCC
TTGGACTGCTACAAGTACACAACCAATGAGCTTCTYCAGACAGTGAGGCCTCACATCCAT
CTCTCATCTCTCAATCTAGCGTCATGTCCGCTSATCACGGATCAGGGTCTGCTGCAGATT
ACAAGTCTGAAGAAACTACAACATCTGAACCTGAGCAACAACAAGAGTCTCACTGACAAG
GTCTTCCAAACTGTACAAGAGTTnnnnnnnnnnnnnnnnnnnnnnnnnnnnnnnnnnnnn
nnnnnnnnnnnnnnnnnnnnnnnnnnnnnnnnnnnnnnnnnnnnnnnnnnnnnnnnnnnn
nnnnnnnnnnnnnnnnnnnnnnnnnnnnnnnnnnnnnnnnnnnnnnnnnGGTTATCAAAG
CTGAAGAACCTAGGTCTTGAGCAGACACAGGTGAAATCTCTAGAGCACGTTGGTCACCTG
AGTCAGTTAGTGTCRTTGAACGTGTCTAGGAATCGTCTTCAGAGAGATGCCTTGCTGAAG
CTTCATCAGGTCACCCATCTCAAGGTTCTTCATATCTCACAYGTTGAAGGTATTACTGGT
GATGAAGCTCTCACTTGTCTTCAGGnnnnnnnnnnnnTGCAGCTATCCTTACCTGATAGA
CATACGACAACAGATAATGGTCTTAAGTGTATTGCAGGGATGTCGCTGTGTTCAATAGAC
CTGACTGACTACAGCAATATCACTGATGCAGGGATACACCATCTTGCTGATATGACCAGC
CTTCACAAACTCTCTATYACAAACACCAAGGTGACCAGTGCAGGCATGCAGTACTTGAGT
GGTTTGACAGAGTTGCTTGAACTTCACTTGGATCGTACTTTAGTGGACGATGAAGGGGCA
AAGGTCATAGGTCAGCTCAGTAAGCTGCAAGTTCTAAGCATGGCAGAAACAAAnnnnnnn
nnnnnnnnnnnnnnnnnnnnnnnnnTTGGATTGCAATACATTGCGCGAGATCGAGATnnn
nnnnnnnnnnnnnnnnnnnnnnnnnnnnnnnnnnnnnnnnnnnnnnnnnnnnnnnnnnnn
nnnnnnnnnnnnnnnnnnnnnnnnnNNNNNNNNNNNNNNNNNNNNNNNNnNNNN

>hpul
ATGGGATTTGACTTGGATCGTGGTCAAGCAGCGATACAGGCAGGAAAGCTAACTGTACAT
GAAGCTGTAGAATGGTTATTGCAAGGCGGAGACAGAACCCAAGAAATTTCAACGAGACCG
ACAACTACGCTCTCCCTCCGATCATCATCACAAGTACTGGCACAACAATCATCAAGCTTT
GGCTCCCAAGACCAGAATTATCTCCCTTTCAGTATGCCGCCAACATCTGTGCCAACTGTC
CCCTCCCCTTCTGGTCCTGCTGTTCCATCTGTTGAGCAGACTCCTGCCGGGAGTAGTGAG
TCAGAAAATGTTGTAAGYAGATTCTCCCTGACAGACAAGAAGAGAGAAGACAAGAAYCGG
TGGGAGCGGGARCAGAGGGAGCAACTTTCTGCAAAATAYAAGGATGAGAGAATGCGGAAG
AAGAAGGCTCATGACATAGTTTTAAAAGGGATTGAAGACGACCGCAAAGCCAAACAACTC
AAGACACCATCGCACCCATCACCAACTAGCCCAACKGCTTCAGGATCAGGTTCTGTGATA
TCATCAGAGGCCAAAGACACACCAGCAACAGTTTCAATGAGTCCTGATRTTTCACCGCAG
TCAAACCGTTCTCAARAYGTGCCTTCTAGGAGTAAAGAAGGAAAGGACACAGCTAAAGAG
AGCAAAGGCCCTGCTCCCGAACCCCCAGTGAATTGCACTCTACAGATACGTCTTCCATCG
GGTCAGCACATGAGGGAGACATTCTCCTCTAGTTCTTTGTTGAGTGAGGTCATCAGCAAG
ATCAAAGAGCTTCAACCRTCTCTGGGTGACAATGTAGAGCTAATGCAGCCATTTCCAAGG
AAGGTATATACTGCTGAGGAGCTCACCAAATCTCTCTATGATTTAGGCCTTACACCAAGC
GGAAGTCTGGTTGTCAGAACAGGTAGTCCCTCACAAGCGCAAGCACCAGGTTTGCCTGAA
GATCTCAATACTGGCCAACCATCCTCCGGAAGATTACCTAGAAGGATTGAACCCATGCCA
AACCACTTTTCTGAGCCTATTCAAACGCCAGTACACCGATGGGGGCGGGGTCATACCATn
nnnnnnnnnnnnGGGGAGGGGCAGGTAGAGGAAGAYGCCAGTGAAGAAGAGGGTGAGATG
GAGAGGGCAGGAGGAGGATTGGTTGCTATGGATGATGCAGAGATGGAAGAAAACAGAGGA
GAAAGACTCTTTGATGTAAGTGATGGAGAAGAGAGGATGGCCGTGGATGAGGCCGGGCTA
GGACGCCCTGGACCGCAGGATGAGGATGAGGAGGATGAGATGGGTGATGATGATGGGGGT
GATGTTGACATGTGGGGACAGGCAGTTCCTCCTGAGTTGCAGTACTTGGCTGGCATGATG
GGAGGTGGTGGTGGTAGGCCAGGAGGTCAAGCTGCTGCAGCATTACAGAGGCTTGTCACC
GTTGCCCCGACCCCACTCAGCCAGACGTCCCCACCCACAGAGAGACCCATCCCTACCCTG
CTAGACATGTGCGTTAAGTGTACCTCTAAGCGTTTGGAAGGCCACCCGGGAGGACTCAGC
AGACTTGAAGCAGTGCCACCTACAGTGGCTGAGAGGCTGTTGACTGAACTCAAGAAGTCA
GGACATCTCAGACCAAAGACATTGATGATGTTTATTCCTTGCCACTTGCAACGTCTTGCC
CTGGACTGCTACAAGTACACAACCAACGAGCTTCTTCAGACGGTGCGCCCTCATATCCAT
CTCTCATCTCTCAATCTAGCGTCATGTCCGCTCATCACAGATCAGGGTCTGCTACAGATT
ACAAGTCTGAAGAAACTACAGCATCTGAACCTGAGCAACAACAAGAGTCTCACTGACAAG
GTCTTCCAAACTGTACAAGAATTTTCAAGTTTAACAACATTACTGCTGGAAGGGACCGGC
GTTACAGATGCNGGATTAGAAACCTTTGTAGCTGTCCCTCCACCCAACCTCACAAATCTG
AGTCTCAATAGGACCAATGTGACAGACATGGCAGTACTCTTCTTAGCAAGGTTATCAAAG
CTGAAGAACCTAGGTCTTGAGCAGACACAGGTGAAATCTCTAGAGCACGTTGGCCACCTG
AGTCAGTTAGTSTCYTTGAAYGTGTCGAGGAATCGTCTCCAGAGAGATGCCTTGCTCAAG
CTTCATCAGGTCACCCATCTCAAGGTTCTTCATATCTCACATGTTGAAGGTATCACTGGT
GATGAAGCTCTAACCTGTCTYCAAGGGTTACAATTAATGCAGTTGTCTTTGCCTGACAGA
CACACAACAACAGATAATGGTCTAAAGTGTATTGCAGGGATGTCGCTGTGTTCAATAGAC
CTGACYGACTACAGCAATATCACCGATGCAGGGATACACCATCTTGCTGATATGACCAGC
CTTCACAAACTTTCTATCACAAACACCAAGGTGACCAGTGCAGGCATGCAGTACTTGAGT
GGTTTGACAGAGTTGCTTGAACTTCACTTAGATCGTACTTTAGTGGACGACGAAGGGGCA
AAGGTCATCGGCCAGCTGAGTAAGCTGCAAGTTCTGAGCATGGCAGAAACTAAnnnnnnn
nnnnnnnnnnnnnnnnnnnnnnnTATTGGATTGCAATACATTGCGCGAGATTGAGATGnn
nnnnnnnnnnnnnnnnnnnnnnnnnnnnnnnnnnnnnnnnnnnnnnnnnnnnnnnnnnnn
nnnnnnnnnnnnnnnnnnnnnCGAGAGAAGTGTCAAATGCGGAGCAAATNNNNN

>snud
ATGGGATTTGACTTGGATCGTGGTCAAGCAGCGATACAGGCAGGAAAACTTACTGTACAT
GAAGCTGTAGAATGGTTGTTGCAAGGTGGAGACAGAAACCAAGMAATTTCAACGAGACCG
ACAACTACGCTCTCCCTTCGATCATCATCACAAGTAMCGGCACAACAATCATCAAGSGTT
AGCTCCCAAGACCAGAATTATCTCCCTTTCAGTATGCCGCCAACATCTGTGCCAACTGTC
CCCTCCCCTTCTGGTCMTGCTGTTCCATCTGTTGAGCAGACTCCTTCTMAGAGTAGTGAG
CCAGAGAATGTTGTAAGTAGATTCTCCCTGACAGACAAGAAGAGAGAAGACAAGAACCGG
TGGGAGCGAGAACAGAGGGAGCAACTTTCTGCAAAATACAAGGATGAGAGAATGCGGAAG
AAGAAGGCTCATGACATAGTTTTAAAAGGGATTGAAGAYGACCGYAAAGCCAAACAACTC
AAGACACCATCRCACCCATCACCRACTAGYCCAACYGCTTCAGGATCACRTTCTGTGACA
TCATCAGAGGTCAAAGACACACCAGCAACGGTCTCAAGGAGTCYTGAGATTCCACCSCAG
TCAGACCGTTCACAAGATGTGCCTTCTGGGAGTAAAGAAGTAAAGGACACAGCTAAAGAG
AGAGATATCGCTGCCCCCAAACCCCCAGTGAATTGCAYTCTACAGATACGTCTTCCATCG
GGTCAGCACATGAGGGAGACATTCTCCTCYAGTTCTTTGTTGAGTGAGGTCATCAGCAAG
ATCAAAGAGCTCCGCTCATCTCTGGGTGACAATGTAGAGCTAATGCAGCCATTTCCAAGG
AAGGTMTAYACTGCTGAGGAGCTCACCAAATCTCTCTATGATTTAGGCCTTACACCAAGC
GGTAGTCTGGTTGTCAGAACAGGTAGTCCCTTACAAGCTCAAGCACCAGGTTTGCCTGAA
GATCTCAACACTGGCCAWCCATCCTCTGGAAGATTACCTAGGAGGATTGAACCCATGCCC
AACCTCTTTGCCGAGCCTATGCAAACACCGGTCCACCGATGGGGGCGGGGTCATACCATG
GGAGACGCRATGGGGGAGGGGCAGGTAGAGGGAGAGGCAAGTGAAGAAGAGGGTGAGATG
GAGAGGGCAGGAGGAGGAGTGGTTGCTATGGACGATGYAGAGATGGAAGAAAATAGAGGA
GAAAGACTCTTTGATGTAGGTGATGGAGAAGAGAGGATGGCCGTGGATGAGGCTGGGCTA
GGACGCRGACTGCAGGAGGATGAGGAAGAGGAGGAGGAGATGGGTGATGATGATGGGGGC
GTTGTTGACATGTGGGGACAGGCAGTTCCTCCTGAGTTGCAGTACATGGCTGGCATGATG
GGAGGTGGTGGTGGTAGGCCAGGAGGACAAGCTGCTGCAGCATTACAGAGGCTTGTCAAC
GTTGCCCCAACCCCACTCAGCCAGACCTCCCCACCCACAGAGAGACCCATCCCTACCCTG
CTAGACATGTGTGTTAAGTGTACCTCCAAGCGTTTGGAAGGCCACCCAGGAGGACTCAGC
AGACTGGAAGCAGTGCCACCCACAGTGGCGGAGAGGCTTCTGACTGAACTCAAGAAGTCA
GGACATCTCAGACCAAAGACATTGATGATGTTTATTCCTTGCCACTTGCAACGTCTTGCC
TTGGACTGCTACAAGTACACAACCAATGAGCTTCTTCAGACAGTGCGSCCTCATATCCAT
CTCTCATCTCTCAATCTAGCGTCATGTCCGTTGATCACAGATCAGGGTCTGCTACAGATT
ACAAGTCTGAAGAAACTACARCATCTGAACCTGAGCAACAAYAAGAGTCTCACTGACAAG
GTCTTCCAAACTGTACAAGAGTTTTCAAGTTTAACAACATTACTGCTTGAAGGGACCGGC
GNNNNNNNNNNNNNNNNNNNNNNNNNNNNNNNNNNNNNNnnnnnnnnnnnnnnnnnnnnn
nnnnnnnnnnnnnnnnnnnnnnnnnnnnnnnnnnnnnnnnnnnnnnnnnGGTTATCAAAG
CTGAAGAACCTAGGTCTTGAGCAGACACAGGTGAAATCTCTAGAGCACATTGGTCACCTG
AGTCAGTTAGTCTCCTTGAACGTGTCGAGGAATCGTCTACAGAGAGATGCTTTGCTCAAA
CTTCATCAGGTCACTCATCTGAAGGTTCTTCATATCTCACATGTTGAAGGTATCACTGGT
GATGAAGCTCTGACTTGTCTTCAAGnnnnnnnnnnnnTGCAGCTATCCTTACCTGATAGA
CATACGACAACAGATAATGGTCTTAAGAGTATTGCAGGTATGTCACTGTGTTCAATAGAC
CTGACTGACTACATCCATATCACCGATGCAGGAGTACACCATCTTGCTGATATGACCAGC
CTTCACAAACTCTCTATCACAAACACCAAGGTGACCAGTGCAGGCATGCAGTACTTGAGT
GGTTTGACAGAGTTGCTTGAACTTCACTTAGATCGTACTTCAGTGGACGATGAAGGGGCA
AAGGTCATCGGTCAGCTAAGTAAGCTGCAAGTTCTAAGCATGTCAGAAACAAAAGAACTC
AAGAGGGAGACATTCCACTACTGTATTGGATTGCAATACATTGCGCGAGATCGAGnnnnn
nnnnnnnnnnnnnnnnnnnnnnnnnnnnnnnnnnnnnnnnnnnnnnnnnnnnnnnnnnnn
nnnnnnnnnnnnnnnnnnnnnnnnnnnnnnnnnnnnnnnnnnnnnnnnnnnnnn

>sintSS
ATGGGATTTGACTTGGATCGTGGTCAAGCAGCGATACAGGCAGGAAAACTTACTGTACAT
GAAGCTGTAGAATGGTTATTGCAAGGTGGAGACAGAACCCAAGAAATTTCAACAAGACCG
ACAACTACGCTCTCCCTTCGACCAGCATCACAAGTACCGGCACAACAAGCACCAAGCGTT
AGCTCCCAAGACCAGAATTATCTCCCTTTCAGTATGCCGCCAACATCTGTGCCAACTGTC
CCCTCCCCTTCTGGTCCTGCTGTTCCATCTGTTGAGCAGACTCCTTCTGGGAGTAGTGAG
TCAGAAAATGTTGTMAGTAGATTCTCCCTGACAGACAAGAAGAGAGAAGACAAGAACCGG
TGGGAGCGGGAACAGAGGGAGCAACTTTCTGCAAAATACAAGGATGAGAGAATGCGAAAG
AAGAAGGCTCATGACATAGTTTTAAAAGGGATTGAAGATGACCGCAAAGCCAAACAACTY
AAGACACCATCTCACCTATCACCAACTAGCCCAACTGCTTCAGGGTCAGGTGCTGTGATA
TCCTCAGAGGTCAAAGACACACCAGCAACAGTCTCAATGAGTCCTGAGAYTCCACAGCAG
TCAGACCATTCTCAAGATGTGCATTCTGGGAGTAAAGAAGGAAAGGACACGGCTAAAGAG
ACAAAAAGCCCTGCTCCAGAACCCCCAGTGAATTGCACTCTACAGATACGTCTTCCATCG
GGCCAGCACATGAGGGAGACATTCTCCTCCAGTTCTTTGTTGAGTGAGGTCATCAGTAAG
ATCAGAGAGCTTCAGCCATCTCTGGGTGACAATGTAGAGCTAATGCAGCCATTTCCAAGG
AAGGTATATACTGYTGAGGAGCTCACCAAGTCTCTMTATGATTTAGGCCTTACACCAAGY
GGAAGTCTGGTTGTCAGAACAGGTAGTCCCTCACAAGCTCAAGCACCAGGTTTGCCTGAR
GATCTCAATACTGGCCAACCATCCTCCGGAAGATTACCTAGGAGGATTGAACCCATGCCA
AACCACTTTGCTGAGCCTATGCAAACACCKGTTCACCGATGGGGGCGGGGTCAWACCATG
GGAGATGCAATGGGGGAGGGGCAGGTAGAGGGAGAGGCCAGTGAAGAAGAGGGYGAGATG
GAGAGGGCAGGAGGAGGAGTGGTTGMTATGGATGATGCAGAGATGGAAGARMACAGAGGA
GAAAGACTCTTTGATGTWAGTGATGGAGAGGAGAGGATGGCMGTGGAYGAGGCSGGGCTA
GGACGCGGACTGCAGGAGSATGAGGGAGAGGAGGATGAGATGGGTGATGATGATGGSGGY
GATGTTGACATGTGGGGACAGGCAGTTCCTCCTGAGTTGCAGTACATGGCTGGMATGATG
GGAGGTGGTGGTGGTAGGCCAGGAGGACAAGCTGCTGCAGCATTACAGAGGCTTGTCAAY
GTTGCCCCGACCCCACTCAGCCAGACCTCCCCACCCACAGAGAGACCCATCCCCACCCTG
CTAGACATGTGCGTCAAGTGTACCTCCAAGCGTTTGGAAGGCCACCCAGGAGGACTCAGC
AGGCTGGAAGCAGTGCCACCCACGGTGGCCGAGAGGCTGTTGACTGAACTCAAGAAGTCA
GGACATCTCAGACCAAAGACATTGATGATGTTTATTCCTTGCCACTTGCAACGTCTTGCC
TTGGACTGCTACAAGTACACCACCAATGAGCTTCTTCAGACGGTGCGCCCTCATATCCAT
CTGTCATCTCTTAATCTAGCGTCATGTCCGCTCATCACGGATCAGGGTCTGCTACAGATT
ACAAGTCTGAAGAAACTACAACATCTGAACCTGAGCAACAACAAGAGTCTCACTGACAAG
GTCTTCCAAACTGTACAAGAGTTTTCAAGTTTRACAACRTTACTGCTTGAAGGGACCGGC
GTGACGGATGCTGGATTAGAAACCTTTGTAGCTGTCCCTCCACCCAACCTCACCAACCTG
AGTCTCAATAGGACCAATGTGACRGACATGGCAGTACTCTTCTTAGCAAGGTTATCAAAG
CTGAAGAACCTAGGTCTTGAGCAGACACAGGTGAAATCTCTAGAGCATGTTGGTCACCTG
AGTCAGTTAGTGTCSTTGAACGTGTCTAGGAATCGTCTGCAGAGAGATGCCTTGCTCAAG
CTTCATCAGGTTACTCATCTCAAGGTTCTTCATATCTCACATRTTGAAGGTATCACTGGT
GATGAAGCTCTCACTTGTCTTCAGGnnnnnnnnnnnnnnnnnnnnnnnnnnCCTGATAGA
CATACGACGACAGATAATGGTCTTAAGTGTATTGCAGGGATGTCGCTGTGTTCAATAGAC
CTGACCGACTACAGCCATATCACTGATGCAGGGATACACCATCTTGCTGATATGACCAGC
CTTCACAAACTCTCTATCACAAACACCAAGGTGACCAGTGCAGGCATGCAGTACTTGAGT
GGTTTGACAGAGTTGCTTGAGCTTCANNNNNNNNNNNNNNNNNNNNNNNNNNNNNNNNNN
NNNNNNNNNNNNNNNNNNNNNNNNNNNNNNNNNNNNNNNNNNNNNNNNNNNNNAGAGCTG
AAGAGGGAGACATTCCACTATTGTATTGGATTGCAATACATTGCGCGAGATCGAGATGTA
NTGTACTACGTGGTAGCCTTGCATGCGATATnnnnnnnnnnnnnnnnnCANCTAGCAAGC
ATAGCACCAAGAGCTCGAGCTCGAGAGAAGTGTCAAATGCAGAGCAAATAAAAT

>sprp
ATGGGATTTGACTTGGACCGTGGTCAAGCAGCGATACAGGCAGGAAAACTTACTGTACAT
GAAGCTGTAGAATGGTTATTGCAAGGTGGAGACAGAACTCAAGAAATTTCAACGAGACCR
ACAACTACGCTCTCCCTTCGACCATCATCACAAGTACCGGCACAACAATCATCAAGCGTT
MGCTCCCAAGACCAGAATTATCTCCCTTTCAGTATGCCGCCAACATCTGTGCCAACTGTC
CCCTCCCCTTCTGGTCCTGCTGTTCCATCTGTTGAGCAGACTCCTCCTGGGAGTAGTGAG
TCAGAAAATGTTGTAAGTAGATTCTCCCTGACAGACAAGAAGAGAGAAGACAAGTACCGC
TGGGAGCGGGAACAGAGGGAGCAACTTTCTGCAAAATACAAGGATGAGAGAATGCGGAAG
AAGAAGGCTCATGACATAGTTTTAAAAGGGATTGAAGACGACCGCAAAGCCAAACAACTC
AAGACACCATCGCACCCATCACCAACTAGCCCAACTGCTTCAGGATCAGGTTCTGTGATA
TCATCAGAGCTCAAAGACACACCAGCAACGGTCTCAATGAGTCCTGAGATTTCACCGCAG
TCAGACCGTTCTCTAGATGTGCCTTCTGGRAGTAAAGAAGGAAAGGAYACAGCTAAAGAG
ACAAAAAGCCTTGCTCCTGAACCCCCAGTGAACTGCACTCTACAGATACGTCTTCCATCK
GGTCAGCACATGAGGGAGACATTCTCCTCCAGTTCTTTGTTGAGTGARGTCATCAGCAAG
ATCAAAGAGCTTCAGCCATCTCTGGGTGACAATGTAGAGCTAATGCAGCCATTTCCAAGR
AAGGTATATACTGCTGAGGAGCTCACCAAATCTCTTTATGATTTARGCCTTACACCAAGC
GGAAGTCTGGTTGTCAGAGCAGGTAGTCCCTCACAAGCTCAAGCACCAGGTTTGCCTGAA
GATCTCAATACTGGCCAACCATCCTCCGGAAGATTACCTAGGAGGATTGAACCCATGCCA
AACCACTTTGCTGAGCCTATGCAGACACCGGTGCACCGATGGGGGCGGGGTCAWACCATG
GGAGACGCGATGGGGGWGGRGCAGGTAGAGGGAGAGGCCAGTGAAGAAGAGGGTGGGATG
GAGAGRGCAGGAGGAGGAGTGGTTGCTATGGATGATGCAGAGATGGAAGAAATCAGAGGA
GAAAGACTCTTTGATGTAAGTGATGGAGAAGAGAGGATGGCCGTGGATGAGGCCGGGCTA
GGACGCGGTCTGCAGGAGGATGAGGGAGARGAGGATGAGATGGGTGATGATGATGGGGGC
GATGTTGACATGTGGGGACAGGCAGTTCCTCCTGAGTTGCAGTACATGGCTGGYATGATG
GGAGGTGGTGGTGGTAGRCCAGGAGGACMAGCTGCTGCAGCATTACAGAGGCTTGTCAAC
GTTGCCCCGACCCCACTCAGCCAGACCTCCCCRCCCACAGAGAGACCCATCCCTACCCTG
YTAGACATGTGCGTCAAGTGTACCTCTAAGCGTTTGGAAGGCCACCCRGGAGGACTCAGC
AGRCTGGAAGCAGTGCCACCCACRGTGGCAGAGAGGCTGTTGACTGAACTCAAGAAGTCA
GGACATCTCAGACCAAAGACATTGATGATGTTTATTCCTTGCCACTTGCAACGTCTAGCC
TTGGACTGCTACAAGTACACCACCAATGAGCTTCTTCAGACGGTGCGCCCTCATATCCAT
CTCTCATCTCTCAATCTGGCGTCATGTCCGCTCATCACAGATCAGGGTCTGCTACAGATT
ACAAGTCTGAAGAAACTACAACATCTGAACCTGAGCAACAACAAGAGTCTCACTGACAAG
GTCTTCCAAACTGTACAAGAGTTTTCAAGTTTAACGACATTACTGCTCGAAGGGACCGGC
GTGACGGATGCTGGATTAGAAACCTTTGTAGCTGTCCCTCCACCCAACCTTACAAACCTG
AGTCTCAATAGGACCAATGTGACAGACATGGCAGTACTCTTCTTAGCAAGGTTATCAAAG
CTGAAGAACCTAGGYCTTGAGCAGACACAGGTGAAATCTCTGGAGCATGTTGGTCACCTG
AGTCAGTTAGTGTCCTTGAACGTGTCTAGGAATCGTCTGCAGAGAGATGCCTTGCTCAAG
CTTCATCAGGTCACTCATCTCAAGGTTCTTCATATCTCACATGTTGARGGTRTCACWGGT
GATGAAGCTCTCACTTGTCTTCAAGGGTTACAATTAATGCAGYTGTCKTTGCCTGACAGA
CACACAACAACAGATAATGGTCTRAAGTGTATTGCAGGRATGTCRCTSTGTTCAATAGAC
CTGACTGACTACAGCMATATCACTGATGCAGGGATACACCATCTTGCTGATATGACCAGC
CTTCACAAACTCTCTATCACAAACACCAAGGTRACCAGTGCAGGCATGCAGTACTTGAGT
GGTCTGACAGAGTTGCTTGAACTTCACTTAGATCGTACTTTAGTAGACGATGAAGGGGCA
AAGGTCATAGGTCAGCTGACTAAGCTCCAAGTTCTAAGCATGGCAGAAACTAAGGAACTC
AAGAGGGAGACATTCCACTATTGTATTGGATTGCAATACATTGCGCGAGATCGAGATGTA
CTGTGGTRCGTRGTAGCCTTGCATGCGATATGCTACCGCGGCGTGCGCCAGCTAGCATGC
ATAGCATCAATAGCTCGAGCTCGAGAGAAGTGTCAAATGCAGAGCAAATWMAAT

>spurp
ATGGGATTTGACTTGGACCGTGGTCAAGCAGCGATACAGGCAGGAAAACTTACTGTACAT
GAAGCTGTAGAATGGTTATTGCAAGGTGGAGACAGAACTCAAGAAATTTCAACGAGACCG
ACAACTACGCTCTCCCTTCGACCATCATCACAAGTACCGGCACAACAATCATCAAGCGTT
CGCTCCCAAGACCAGAATTATCTCCCTTTCAGTATGCCGCCAACATCTGTGCCAACTGTC
CCCTCCCCTTCTGGTCCTGCTGTTCCATCTGTTGAGCAGACTCCTCCTGGGAGTAGTGAG
TCAGAAAATGTTGTAAGTAGATTCTCCCTGACAGACAAGAAGAGAGAAGACAAGTACCGC
TGGGAGCGGGAACAGAGGGAGCAACTTTCTGCAAAATACAAGGATGAGAGAATGCGGAAG
AAGAAGGCTCATGACATAGTTTTAAAAGGGATTGAAGACGACCGCAAAGCCAAACAACTC
AAGACACCATCGCACCCATCACCAACTAGCCCAACTGCTTCAGGATCAGGTTCTGTGATA
TCATCAGAGCTCAAAGACACACCAGCAACGGTCTCAATGAGTCCTGAGATTTCACCGCAG
TCAGACCGTTCTCTAGATGTGCCTTCTGGAAGTAAAGAAGGAAAGGATACAGCTAAAGAG
ACAAAAAGCCTTGCTCCTGAACCCCCAGTGAACTGCACTCTACAGATACGTCTTCCATCG
GGTCAGCACATGAGGGAGACATTCTCCTCCAGTTCTTTGTTGAGTGAGGTCATCAGCAAG
ATCAAAGAGCTTCAGCCATCTCTGGGTGACAATGTAGAGCTAATGCAGCCATTTCCAAGA
AAGGTATATACTGCTGAGGAGCTCACCAAATCTCTTTATGATTTAGGCCTTACACCAAGC
GGAAGTCTGGTTGTCAGAGCAGGTAGTCCCTCACAAGCTCAAGCACCAGGTTTGCCTGAA
GATCTCAATACTGGCCAACCATCCTCCGGAAGATTACCTAGGAGGATTGAACCCATGCCA
AACCACTTTGCTGAGCCTATGCAGACACCGGTGCACCGATGGGGGCGGGGTCAAACCATG
GGAGACGCGATGGGGGTGGGGCAGGTAGAGGGAGAGGCCAGTGAAGAAGAGGGTGGGATG
GAGAGGGCAGGAGGAGGAGTGGTTGCTATGGATGATGCAGAGATGGAAGAAATCAGAGGA
GAAAGACTCTTTGATGTAAGTGATGGAGAAGAGAGGATGGCCGTGGATGAGGCCGGGCTA
GGACGCGGTCTGCAGGAGGATGAGGGAGAAGAGGATGAGATGGGTGATGATGATGGGGGC
GATGTTGACATGTGGGGACAGGCAGTTCCTCCTGAGTTGCAGTACATGGCTGGCATGATG
GGAGGTGGTGGTGGTAGGCCAGGAGGACAAGCTGCTGCAGCATTACAGAGGCTTGTCAAC
GTTGCCCCGACCCCACTCAGCCAGACCTCCCCGCCCACAGAGAGACCCATCCCTACCCTG
TTAGACATGTGCGTCAAGTGTACCTCTAAGCGTTTGGAAGGCCACCCAGGAGGACTCAGC
AGGCTGGAAGCAGTGCCACCCACGGTGGCAGAGAGGCTGTTGACTGAACTCAAGAAGTCA
GGACATCTCAGACCAAAGACATTGATGATGTTTATTCCTTGCCACTTGCAACGTCTAGCC
TTGGACTGCTACAAGTACACCACCAATGAGCTTCTTCAGACGGTGCGCCCTCATATCCAT
CTCTCATCTCTCAATCTGGCGTCATGTCCGCTCATCACAGATCAGGGTCTGCTACAGATT
ACAAGTCTGAAGAAACTACAACATCTGAACCTGAGCAACAACAAGAGTCTCACTGACAAG
GTCTTCCAAACTGTACAAGAGTTTTCAAGTTTAACGACATTACTGCTCGAAGGGACCGGC
GTGACGGATGCTGGATTAGAAACCTTTGTAGCTGTCCCTCCACCCAACCTTACAAACCTG
AGTCTCAATAGGACCAATGTGACAGACATGGCAGTACTCTTCTTAGCAAGGTTATCAAAG
CTGAAGAACCTAGGTCTTGAGCAGACACAGGTGAAATCTCTGGAGCATGTTGGTCACCTG
AGTCAGTTAGTGTCCTTGAACGTGTCTAGGAATCGTCTGCAGAGAGATGCCTTGCTCAAG
CTTCATCAGGTCACTCATCTCAAGGTTCTTCATATCTCACATGTTGAAGGTATCACAGGT
GATGAAGCTCTCACTTGTCTTCAAGGGTTACAATTAATGCAGTTGTCTTTGCCTGACAGA
CACACAACAACAGATAATGGTCTAAAGTGTATTGCAGGGATGTCGCTGTGTTCAATAGAC
CTGACTGACTACAGCAATATCACTGATGCAGGGATACACCATCTTGCTGATATGACCAGC
CTTCACAAACTCTCTATCACAAACACCAAGGTAACCAGTGCAGGCATGCAGTACTTGAGT
GGTCTGACAGAGTTGCTTGAACTTCACTTAGATCGTACTTTAGTAGACGATGAAGGGGCA
AAGGTCATAGGTCAGCTGACTAAGCTCCAAGTTCTAAGCATGGCAGAAACTAAGGAACTC
AAGAGGGAGACATTCCACTATTGTATTGGATTGCAATACATTGCGCGAGATCGAGATGTA
CTGTGGTACGTGGTAGCCTTGCATGCGATATGCTACCGCGGCGTGCGCCAGCTAGCATGC
ATAGCATCAATAGCTCGAGCTCGAGAGAAGTGTCAAATGCAGAGCAAATTAAAT

>pdep
ATGGGATTTGACTTGGATCGTGGTCAAGCAGCGATACAGGCAGGAAAACTTACTGTACAT
GAAGCTGTAGAATGGTTGTTGCAAGGTGGAGACAGAAACCAAGAAATTTCAACGAGACCG
ACAACTACGCTCTCCCTTCGATCATCATCACAAGTACCGGCACAACAATCATCAAGCGTT
AGCTCCCAAGACCAGAATTATCTTCCTTTCAGTATGCCGCCAACATCTGTGCCAACTGTC
CCCTCCCCTTCTGGTCCYGCTGTTCCATCTGTTGAGCAGACTCCTTCCGGGAGTAGTGAG
TCAGATAAGGTTGTAAGCAGATTTTCCCTGACAGACAAGAAGAGAGAAGACAAGAACCGG
TGGGAGCGAGAACAGAGGGAGCARCTCTCTGCAAAATACAGGGATGAGAGAATGCGGAAG
AAAAAGGCWCATGACATAGTTTTAAAAGGGATTGAAGATGACCGCAAAGCCAAACAACTC
AGGACACCATCGCACCCATCACCAACTAGCCCAACGGCTTCAGGATCACGTTCTGTGATA
TCATCAGAGGTCAAAGACACACCAGCAACAGTCTCAATGAGTCCTGAGATTCCACCGCAG
TCAGACCRTTCACAAGATGTGCCTTCTGGGAGTAAAGAAGAAAAGGACACGGCTAAAGAG
AGAGAGATCGCTGCTCCCAAACCCCCAGTGAATTGCACTCTACAGATACGTCTTCCATCG
GGTCAGCACATGAGGGAGACATTCTCCTCCAGTTATTTGTTGAGTGAGGTCATYAGCAAG
ATCAAAGAGCTNCTGCCATCTCTGGGTGACAATGTWGAGCTAATGCAGCCATTTCCAAGG
AAGGTATATACTGCTGAGGAGCTCACCAARTCTCTCCATGATTTAGGCCTTACGCCAAGC
GGAAGTCTGGTTGTCAGAACAGGTAGTCCCTCACAAGCTCAAGCACCAGGTTTGCCTGAA
GATCTCAACACTGGCCAACCATCCTCTGGAAGATTACCTAGGAGGATTGAACCCATGCCC
AACCTCTTTGCCGAGCCTRTACAAACACCAGTCCACCGATGGGGGCGGGGTCATACCATG
GGAGAAGCAATGGGGGAGGGGCAGGCAGAGGGAGAGGCCAGTGAAGAAGAGGGTGAGATG
GAGAGGGCAGGACAAGNAGTGGTTGCTATGGATGATGCAGAGATGGAAGAAAACAGAGGA
GAAAGACTCWTTGATTTAAGTGATGGAGAAGAGAGGATGGCCGTGGATGAGGCTGGGCTG
GGACRCGGACTGCAGGAGGATGAGGAAGAGGAGGAGGAGATGGGTGATGATGATGGGGGT
GTTGTTGACATGTGGGGACAGGCAGTTCCTCCTGAGTTGCAGTACATTGCTGGCATGATG
GGAGGTGGTGGTGGTAGGCCAGGAGGACAAGCTGCTGCAGCCTTACAGAGGCTTGTCAAC
GTTGCCCCGACCCCACCCAGCCAGACCTCCCCGCCCACAGAGAGACCCATCCCTACCCTG
CTAGACATGTGYGTTAAGTGTACCTCCAAGCGTTTGGAAGGCCACCCGGGAGGACTCAGC
AGACTGGAAGCAGTGCCACCCACAGTGGCAGAGAGGCTGCTGACTGAACTTAAGAAGTCA
GGACATCTCAGACCAAAGACATTGATGATGTTTATTCCATGCCACTTGCAACGTCTTGCC
TTGGACTGCTACAAGTACACAACCAATGAGCTTCTTCAGACAGTCCGGCCTCATATCCAT
CTCTCGTCTCTCAATCTARCGTCATGTCCGTTGATCACAGATCAGGGTCTGCTACAGATT
ACAAGTCTGAAGAAACTACAACATCTGAACCTGAGCAACAACAAGAGTCTCACTGACAAG
GTCTTCCAAACTGTACAAGAGTTTTCAAGTTTAACAACGTTGTTGCTTGAAGGGACCGnn
nnnnnnnnnnnnnnnnnnnnnnnnnnnnnnnnnnnnnnnnnnnnnnnnnnnnnnnnnnnn
nnnnnnnnnnnnnnnnnnnnnnnnnnnNNNNNNNNNNNNNNNNNNNNNNGGTTATCAAAG
CTGAAGAACCTAGGTCTTGAGCAGACACAGGTSAAATCTCTAGAGCACATTGGTCACCTG
AGTCAGTTRGTCTCCTTGAACGTGTCGAGGAATCGTCTACAGAGAGATGCCTTGCTCAAA
CTTCATCAGGTCACTCATCTGAAGGTKCTTCATATCTCACATGTTGAAGGTATCACTGGT
GATGAAGCTCTGACTTGTCTTCAAGGGTTACAATTAATGCAGTTATCTTTGCCTGACAGA
CACACAACAACAGATAATGGTCTTAAGTGTATTGCAGGTATGTCACTGTGTTCAATAGAC
CTGACTGACTACAGCCATATCACAGATGCAGGAGTACACCATCTTGCTGATATGACCAGC
CTTCACAAACTCTCTMTYACAAACACCAAGGTTACCAGTGCAGGCATGCAGTACTTGAGT
GGTTTGACAGAGTTGCTTGAACTTCACTTAGATCGTACTTTGGTGGACGATGAAGGGGCA
AAGGTCATTGGTCAGCTAAGTAAGCTGCAAGTTCTAAGCATGGCAGAAACAAAAGAACTC
AAGAGGGAGACATTCCACTATTGKATTGGMTTGCAATACATTGCGCGAGATCGAGNnnnn
nnnnnnnnnnnnnnnnnnnnnnnnnnnnnnnnnnnnnnnnnnnnnnnnnnnnnnnnnnnn
nnnnnnnnnnnnnnnnnnnnnnnnnnnnnnnnnnnnnnnnnnnnnnnnnnnnnn
