# Supplementary material for: Genome-wide signals of positive selection in strongylocentrotid sea urchins
Source: BMC Genomics. 2017 Jul 21;18:555. doi: 10.1186/s12864-017-3944-7 (PMC5521101; doi:10.1186/s12864-017-3944-7)
Supplement: Supplementary file 3 — Consensus alignment files. A compressed (gzip) tape archive (TAR) file containing 6250 consensus alignment files in FASTA format. (TGZ 14116 kb) [file 12864_2017_3944_MOESM3_ESM.tgz › SPU_001279/consensAlign.ordered.fa]

>sdro
ATGACCGTGGCCGTAGCTCTCGTCTCGTCGCTAGCGGCCATCGGGGTCTGCGAGAGGTGT
AAGATGCAGAGTGGAGGCATCTACTTTCTCTTGTCCCATGTACTAGGGGCTAGGATGGGG
GCAACGTTGGGTATCCTCTACTCATTTGGACAGACGGTTGCCTGCTCGCTCTATTGCACA
GGTTTCGGCGAGTCTGTGGCAAAGACCTTCGGCTGGGAGAACACTTGGGCGACCAGGGGC
GTGGGCATAGCAGTCATCTTACTTCTGCTGGCCATTAACATCGCGGGGGTCAAGTGGGTC
ATTAAGATGCAGCTCATCCTACTGGCCGTACTGGGTGTGGCCACACTGGACTTCCTCGTC
GGGACAGTAGCCCATACAGATGCAGCAAACGGTTTTCTGGGTTACAACCGCGAGGCCTTC
CATAACAACACCGGTGCTGACTATAAGGATGGCGAAAACTTCTTCACTGTGTTTGGTGTC
TTCTTTCCGACGGCCACCGGCGTGATGGCCGGTATCAACATGAGCGGGGACCTCCGTGAT
GCGCAGAAGAGTATCCCCAAGGGAACCCTCTCAGCTCTTGGTGTGACGACCATCCTGTAC
CTCCTGTTTGCCATACTGCTTGGAGCGACGTGTGAGAGATACTACCTTCAGAACGACTAC
ATGATAGCAGAGACAGTGTCACTGGTGGGATTTCTATGGCTGCTTGGTCTGTACATCTCG
TCTCTATCATCATGTTTAGGGGGGCTTTACGGAGCACCCAGAATCCTTCAGTGTATAGCC
AACGAGAACGTGATTCCCATCATTAAAGTCCTGGGCCATGGGAAAGGGCCAAATAAAGAG
CCCATCATAGCCCAGCTCCTCGTCTGCTTCATCGCCATCCTCTTCATCTTCATCGGCCAG
GTCAACTACCTAGGTCCCATCGTCACCATGCCTTTCCTTCTCTCCTACGCCGGCATCGAC
TACGCCTACTTCTCCCTGGCCATGAGCTTTGACCGGGTGGGCGGCGACCCTGGCAAGGAG
AAGGACAGCCTTCTCTCCCACGTCATCGACAAGAACCGACAGGACGGCAACTCGTACGGC
GCTCTCGTCAACGAACCYGACGACGACGACGAGCCGAGCCGTCGGGATTCGCTGACGGAG
TTCAAGCAGGATATCGAGAAGGCGGAGAAAGCATTTGGCGTGGAGGGGGAAAAGAAGGAG
CAGGATAACGAGAAGAATGCGTCGATTGAGAACGGAGGGAATGGGTATGGAGGAGGAGGA
GGAGGAGTGGTGGGGATTAGTGATAAAGAATCACTTATTGATTCAGAAAATAGAGGGGAG
TCCAAAGGTCCATTCAGTACAGAGATAACTCGCATGCCCCCTTCGTGGTATTCAAGATTC
TGTAACAGATGGGTCTCACTTATAGGTGCTTTGATATCTGTTGCAATCATGTTTGCCATT
CAATGGGGCTATGCTCTTGCCAACGTGTGCGTCTACTTAATCATCTACATCTATATCGGC
CAGGCCAACCCGGGCGTCAAACCGGGCGTGGCTGATTTCCAATTTTTCCGATGGATCAAG
TCCCTCTTCCAGAGACTCCTCAGGAAAAAACCACCGGCTCCCGAGCAAATGATCTTCACC
CCGTTTCCAGACGACATGGGGATGGAGGAATCTAGCGTAAACCGGGATAATGAAGATTTT
GCTGATCGTCGTCGATTCCATCACTCGTCCGTCGTCAACGGCAACAACTTTGTGGAGGAC
CAGCCCATGTCCGCCATTCAGGCCATCGGTGGTGAATCAGATGAAGAGTTTTCCGTCCRA
GACAATGCTGCCAATTTCATGAAGTCTAAGAGGAACATAGAGATATTGAAGAGCGCAGAG
AATCAACCTTTGCTTGTAGACACAGAAAAAAAACATAAGCCCAGCATG

>spal
ATGACTGTAGCCGTGGCTCTCGTCTCGTCGCTAGCGGCCATYGGGGTATGCGAGAGGTGT
AAGATGCAGAGTGGGGGTATCTACTTCCTCTTGTCCCATGCGCTAGGGGCTAGGATGGGG
GCAACGCTGGGTATCCTCTACTCATTTGGTCAGACGGTTGCCTGCTCGCTCTATTGCACA
GGTTTYGGCSAGTCTGTAGCAAAGACCTTCGGCTGGGAAAACACTTGGGCGATCAGGGGY
GTGGGCATAGCRGTCATCTTACTTCTGCTGGCCATTAACATCGCGGGGGTCAAGTGGGTC
ATTAAGATGCAGCTCATCCTACTGGCCGTACTGGGTGTGGCCACACTGGACTTCCTCGTT
GGGACAGTAGCCCATACAGATRCAGCAAACGGTTTYCTGGGCTACAACCGCGARGCCTTC
CAYAACAACACCGGTGCTGACTATCTGGAAAACGAAAACTTCTTCACCGTGTTTGGYGTC
TTCTTTCCGACGGCCACCGGCGTGATGGCCGGCATCAACATGAGCGGGGACCTTCGTGAC
GCACAGAAGAGTATCCCCAAGGGAACCCTCTCGGCSCTTGGCGTGACGACCGTCCTGTAC
CTCCTGTTTGCCRTWCTGCTAGGAGCGACGTGTGAGAGATGGTACCTTCAGAATTACTAC
ATGATAGCAGAGACAGTGTCACTGGTGGGATTTCTATGGCTGCTTGGTCTGTACATCTCG
TCTCTATCATCATGTTTAGGGGGGCTTTACGGAGCACCCAGAATCCTTCAGTGTATAGCC
AACGAGAACGTGATTCCCATCATTAAAGTCCTGGGCCATGGGAAAGGGCCGAATAAAGAG
CCCATCATAGCCCAGCTGCTCGTCTGCTTCATCGCCATYCTCTTCATCTTCATCGGCCAG
GTCAACTACCTGGGTCCCATCGTCACCATGCCCTTCCTCCTCTCCTACGCCGGCATCGAC
TACGCCTACTTCTCCCTGGCCATGAGCTTCGACCGGGTGGGCGGCGACCCCGGCAAGGAG
AAGGACAGCCTACTCTCCCACGTCATCGACAAGAACCGACAGGACGGCAACTCGTACGGC
GCCCTCGTCAATGAACCTGACGACGATGACGAGCCCAACCGYAGGGATTCGCTGACGGAG
TTCAAGCAGGATATCGAGAAGGCGGAGAAAGCGTTTGGCGTGGAGGGGGAAAAGAAGGAG
CAGGATAACGAGAAGAATGCATCGATTGAGAACGGAGGGAACSRGTATGGAGGAGGAGGA
GGAGGAGTGGTGGGGATTAGCGATAAAGAATCACTTATTGATTCRGAAAATAGAGGGGAA
TCCAAAGTTCCATTCAGTACAGAGATAACTCGCATGCCCCCTTCGTGGTATTCAAGATTC
TGTAACAKATGGGTYTCACTTATAGGTGCTTTAATATCTGTTGCAATCATGTTTGCCATT
CATTGGGGCTATGCTCTTGCCAACGTGTGCGTCTACTTAATCATCTACATCTAYATCGGM
CAGGCYAACCCGGGCGTCAAACCGGGCGTGGCGGATTTCCAATTTTTCCGCTGGATCAAG
TCCCTCTTCCAGAGACTCCTCAGGAAAAAACCACCGGCTCCCGAGCAAATGATCTTTACT
CCGTTTCCAGACGACATGGGGATGGAGGAATCTAGYGTWAACCGGGATAATGAAGATTTY
GCYGACCGWCGTCGCTTCCATCACTCGTCCGTCGTCAACGGCAACAACTTTGTGGAGGAC
CARCCCATGTCGGCCATTCAGGCYMTYGGTGGTGAATCAGACGAAGAGTTTTCCGTCSAA
GACAATGCTGCCAATTTRATGAAGTCAAAGAAGAACATAGAGATATTGAAGAGCGCRGAG
AATCAACCTTTACTTGTAGACACAGAAARAGAACATAAGCCTAGCATG

>sfra
ATGACTGTAGCCGTAGCTCTCGTCTCGTCGCTAGCGGCCATCGGCGTCTGTGAGAGATGT
AAGATGCAGAGTGGGGGCATCTATTTTCTCTTGTCCCATGTGCTAGGGGCTAGGATGGGG
GCCACGCTAGGTATCCTCTACTCGTTTGGGCAGACGGTAGCCTGCTCGCTCTATTGCACA
GGTTTCGGCGAGTCTGTAGCAAAGACCTTCGGCTGGGACAACGCTTGGGCGGTCAGGGGC
GTGGGCATAGCGGTAATCTTACTTCTGCTGGCCATTAACATCGCGGGGGTCAAGTGGGTC
ATTAAGATGCAGCTCCTTCTACTGGCTGTACTGGGTGTGGCCACACTGGACTTCCTCGTT
GGGACAGTAGCCCATACAGATGCAGCAAATGGTTTTCTGGGTTACAACCGTGCTGCCTTC
CATAACAACACCGGTGCTGACTATCTGCCTGGCGAAAACTTCTTCACCGTGTTTGGTGTC
TTCTTTCCAACTGCCACCGGCGTGATGGCCGGCATCAACATGAGCGGAGACCTGCGTGAT
GCACAAAAGAGTATCCCCAAGGGAACACTTTCAGCTCTTGGTGTGACGACCGTCCTGTAC
CTCCTATTTGCCATGCTTCTAGGAGCGACGTGTATGAGAGACTACCTTCAGRMSGACTAC
ATGATAGCAGAGACAGTGTCACTGGTGGGATTTCTATGGCTGCTTGGTCTGTACATCTCG
TCTCTATCATCATGTCTAGGAGGGCTTTATGGAGCACCCAGAATCCTTCAGTGTATAGCC
AACGAGAACGTGATTCCCATCATTAAAGTCCTGGGCCATGGGAAAGGGCCAAATAAAGAG
CCCATCATAGCCCAGCTCCTCGTCTGCTTCATTGCCATCCTCTTCATCTTCATCGGTCAA
GTCAACTACCTAGGTCCCATCGTCACCATGCCTTTCCTCCTCTCCTACGCCGGCATTGAC
TACGCCTACTTCTCCCTAGCCATGAGCTTCGACCGTGTGGGCGGCGACCCCGGCAAGGAG
AAGGACAGCCTGCTCTCCCACGTCATCGACAAGAACCGACAGGnnnnnnnnnnnnnnnnn
nnnnnnnnnnnnnnnnnnnnnnnnGATGATGAGCCGAACCGTAGGGATTCGCTGACAGAG
TTCAAGCAGGATATCGAGAAGGCGGAGAAAGCGTTTGGCGTGTCAGATGAAAAGAAGGAG
CAGGATAACGAGAAGAATGCATCGATTGAGAATGGAGGGAACCAGTATGGAGGAGNNNNN
GGAGGAGTGGTGGGGATTAGTAATAAAGAATCACTTATTGATTCACAAAATAGAGGGGAT
TCCAAAGGTCCATTCAGTACAGAGATAACTCGCATGCCCCCTTCCTGGTATTCAAGATTC
TGTAACAGATGGGTTTCACTTATAGGTGCTTTAATATCTGTTGCAATCATGTTTGCCATT
CAATGGGGCTATGCTCTTGCCAACGTGTGCGTCTACTTAATCATCTACATCTATATCGGC
CAGGCCAACCCGGGCGTCAAACCGGGCGTGGCAGATTTCCAATTTTTCCGATGGATCAAG
TCCCTCTTCCAGAGACTTCTCAGGAAAAAACCACCGCCTCCAGAGCAAATGATCCTAACT
CCGTTTCYAGATGACATGGGTATGGAGGAGTCTAGTGTAAACCGGGATAATGAAGATTTT
GCTGACCGTCGTCGCTTCCATCACTCGTCCGTCGTCGAGGGCAACAACTTTGTGGAGGAC
CAGCCCATGTCCGCCATTCAGGCCCTCGGTGGTGAATCAGAGGACGAGTTTTCTGTCCTA
GACAATGCTGCCAATTTAATGAAGACAAGGAAGAACATAGAGATATTGAAGAGCGCAGAG
AATCAACCTTTACTTGTAGACACAGAAAAAGAACATAAGCCCAGCATG

>afraSS
ATGACCGTGGCCGTGGCTCTCGTCTCATCGCTAGCGGCCATCGGGGTATGCGAGAGGTGT
AAGATGCAGAGTGGAGGCATCTACTTCCTCTTGTCCCATGTCCTAGGGGCTAGGATGGGG
GCAACGTTGGGTATCCTCTACTCATTTGGACAGACGGTTGCCTGCTCGCTCTACTGCACA
GGTTTCGGCGAGTCTGTAGCAAAGACCTTCGGCTGGGACAACGCTTGGGCGGTCAGGGGT
GTGGGCATAGCGGTCATCTTACTTCTGCTGGCCATAAACATCGCGGGGGTCAAGTGGGTC
ATAAAGATGCAGCTCATTCTACTGGCCGTACTGGGTGTGGCCACACTGGACTTCCTTGTC
GGGACAGTAGCCCATACGGATGCAGCAAACGGTTTTCTGGGCTACAACCGCGAGGCCTTC
CACAACAACACCGGTGCTGACTATAAGGATGGCGAAAACTTCTTCACTGTGTTTGGTGTC
TTCTTTCCGACGGCCACCGGCGTGATGGCCGGCATCAACATGAGTGGGGACCTTCGTGAT
GCACAAAAGAGTATCCCCAAGGGAACCCTCTCAGCTCTTGGTGTGACGACCATCCTGTAC
CTCCTGTTTGCCATACTGCTTGGAGCGACGTGTGAGAGATACTACCTTCAGAACGACTAC
ATGATAGCAGAGACAGTGTCACTGGTGGGATTTCTATGGCTGCTTGGTCTGTACATCTCG
TCTCTATCATCATGTTTAGGGGGGCTTTACGGAGCACCCAGAATCCTTCAGTGTATAGCC
AACGAGAATGTGATTCCCATCATTAAAGTCCTGGGCCATGGGAAAGGGCCAAATAAAGAG
CCCATCATAGCCCAGCTCCTCGTCTGCTTCATCGCCATCCTCTTCATCTTCATCGGCCAG
GTCAACTACCTAGGTCCCATCGTCACCATGCCCTTCCTCCTCTCCTACGCCGGCATCGAC
TACGCCTACTTCTCCCTGGCCATGAGCTTTGACCGGGTGGGCGGCGACCCCGGCAAGGAG
AAGGACAGCCTTCTCTCCCACGTCATCGACAAGAACCGACAGGACGGCAACTCGTATGGC
GGCCTCGTCAACGAACCTGACGATGACGACGAGCCAAGCCGCAGGGACTCGCTGACGGAG
TTCAAGCAGGATATAGAGAAGGCGGAGAAAGCGTTTGGCGTGGAGGGGGAGAAGAAGGAG
CAGGATAACGAGAAGAATGCGTCGATTGAGAACGGAGGGAACGGGTATGGAGGAGGAGGA
GGAGGAGTGGTGGGGATTAGTGATAAAGAATCACTTATTGATTCAGAAAATAGAGGGGAA
TCCAAAGGTCCATTCAGTACTGAGATAACTCGCATGCCCCCYTCGTGGTATTCAAGATTC
TGTAACAGATGGGTTTCACTTATAGGTGCTTTAATATCTGTTGCAATCATGTTTGCCATT
CATTGGGGCTATGCTCTTGCCAATGTGTGCGTCTACTTAATCATCTACATCTATATCGGC
CAGGCCAACCCGGGCGTCAAACCGGGCGTGGCTGATTTCCAATTTTTCCGATGGATCAAG
TCCCTCTTCCAGAGACTCCTCAGGAAAAAACCACCGGCTCCCGAGCAAATGATCTTCACC
CCGTTTCCAGACGACATGGGTATGGAGGAATCTAGCGTAAACCGGGATAATGAAGATTTC
GCTGACCGTCGTCGCTTCCATCACTCGTCCGTCGTCAACGGCAACAACTTTGTGGAGGAC
CAGCCCATGTCGGCCATTCAGGCCATTGGTGGTGAATCAGACGAAGAGTTTTCCGTCCAA
GAYAATGCTGCCAATTTAATGAAGTCAAAGAGGAACATAGAGATATTAAAGAGCGGAGAG
AATCAACCTTTACTCGTAGACACAGAAAGAGAACATAAGCCCAGCATG

>hpul
ATGACCGTAGCCGTGGCTCTCGTCTCGTCGCTAGCGGCCATCGGCGTCTGCGAAAGATGT
AAGATGCAGAGTGGAGGCATCTATTTTCTGTTGTCCCATGTGCTTGGGGCTAGGATGGGG
GCAACGTTGGGTATYCTCTACTCATTTGGACAGACGGTTGCCTGCTCGCTCTATTGCACA
GGTTTCGGCGAGTCCGTAGCAAAGACCTTCGGCTGGGACAACGCTTGGGCAGTCAGGGGC
GTGGGCATTGCGGTCATCTTACTTCTGCTGGCCATTAACATTGCGGGGGTCAAATGGGTC
ATTAAGATGCAGCTCATTCTACTGGCTGTACTGGGTGTGGCCACACTGGACTTCCTCGTC
GGGACAGTAGCCCATACAGATGCAGCAAATGGTTTTCTGGGTTACAACCGCGAGGCCTTC
CATAACAACACCGGTGCTGATTATCTCGCCGGAGAAAACTTCTTCACCGTGTTTGGTGTC
TTCTTTCCAACGGCCACCGGMGTGATGGCYGGCATCAACATGAGCGGGGACCTTCGTGAT
GCACAAAAGAGTATCCCCAAGGGAACCCTTTCAGCTCTTGGCGTGACGACCGTACTATAC
CTCCTGTTTGCCATACTTCTAGGAGCGACGTGTACGAGGTACTACCTTCAGAATGACTAC
ATGATAGCAGAGACAGTGTCACTGGTGGGATTTCTATGGCTGCTTGGTCTGTACATCTCG
TCTCTATCATCATGTTTAGGAGGGCTTTATGGAGCACCCAGAATCCTTCAGTGTATAGCC
AATGAGAACGTGATTCCCATCATTAAAGTCCTGGGCCATGGGAAAGGGCCAAATAAAGAG
CCCATCATAGCCCAGCTCCTGGTGTGCTTCATCGCTATCCTCTTCATCTTCATCGGTCAA
GTCAACTACCTAGGTCCCATCGTCACCATGCCTTTCCTCCTCTCCTACGCCGGCATCGAC
TATGCCTACTTCTCCCTCGCCATGAGCTTTGACCRYGTGGGCGGCGACCCCGGCAAGGAG
AAAGACAGCCTGCTCTCCCATGTCATCGACAAGAACCGACAGGACGGCACYKCGTACGGC
ACCCTTGTGAACGAACCTGACGATGATGATGAGCCGAACCGCAGGGATTCGCTGACGGAG
TTCAAGCAGGATATCGAGAAGGCGGAGAAAGCKTTTGGTGTGGAGGGTAAAAAGAAGGAG
CAGGATAACRAGAAGAATGCATCGATTGAGAACGGAGGGAACCAGTATGGAGGAGGTGGA
GGAGGTGTGGTGGGGATTAGTGATAAAGAATCACTTATTGATTCAGAAAATAGAGGGGAT
TCCAAAGGTCCATTCAGTACAGAGATAAGTCGCATGCCCCCTTCCTGGTATTCAAGATTC
TGTAACAGATGGGTCTCACTTATAGGTGCTTTAATATCTGTTGCAATCATGTTTGCCATT
CAATGGGGCTATGCTCTTGCCAACGTATGCGTCTACTTAATCATCTACATCTATATCGGC
CAGGCCAACCCGGGCGTCAAACCGGGCGTGGCTGATTTCCAATTTTTCCGTTGGATCAAG
TCCCTCTTCCAGAGACTTCTCAGGAAAAAACCACCGGTTCCRGAGCAAATGATCTTTACT
CCGTTTCCAGACRATATGGGGATGGAGGAGTCTAGTGTAAACAGGGATAATGAAGATTTT
GCGGACCGWCGTCGCTTCCATCACTCGTCCGTCGTCGCGGGCAACAACTTTGTGGAGGAC
CAGCCCATGTCCGCCATTCAGGCCCTCGGAGGTGAATCAGACGAAGAGTTTTCTGTCCAA
GACAATGCTGCCAATTTAATGAAGACAAAGAAGAAYATAGAGATATTGAAGAGCGCAGAG
AATCAACCTTTACTTGTAGACACAGAAAAAGAACAAAAGCCCAGGATG

>snud
ATGACTGTAGCCGTAGCTCTCGTCTCGTCGCTAGCGGCCATCGGCGTCTGTGAGAGATGT
AAGATGCAGAGTGGGGGCATCTATTTTCTCTTGTCCCATGTGCTAGGGGCTAGGATGGGG
GCCACGCTGGGTATTCTCTACTCGTTTGGACAGRCKGTAGCCTGCTCRCTCTAYTGCACW
GGTTTYGGYGAGKCTGTAGCRAAGACCTTYGGCTGGGATAACGCTTGGGCGGTCAGGGGC
GTGGGCATAGCGGTAATCTTACTTCTGCTGGCCATTAACATCGCGGGGGTCAAGTGGGTC
ATTAAGATGCAGCTCATCCTACTGGCTGTCCTGGGCGTGGCCACACTGGACTTTCTTGTC
GGGACAGTAGCCCATACAGATGCAGCCAACGGTTTTCTGGGTTACAACCGTGCTGCCTTC
CATAACAACACCGGTGCTGACTATCTGCCCGGCGAAAACTTCTTCACCGTGTTTGGTGTC
TTCTTTCCAACTGCCACCGGCGTGATGGCTGGCATCAACATGAGCGGAGATCTGCGTGAT
GCACAAAAGAGTATCCCCAAGGGAACACTTTCAGCTCTTGGTGTGACGACCGTGCTGTAC
CTCCTGTTTGCCATGCTTCTAGGAGCGACGTGTACGAGAGACTACCTTCAGTCGGACTAC
ATGATAGCAGAGACAGTGTCACTAGTGGGATTTCTATGGCTACTTGGTCTGTACATTTCG
TCTCTATCATCATGTTTAGGAGGGCTTTATGGAGCACCCAGAATCCTTCAGTGTATAGCC
AACGAGAACGTGATTCCCATCATTAAAGTCCTGGGCCATGGGAAAGGGCCAAATAAAGAG
CCCATCATAGCCCAGCTCCTCGTCTGCTTCATCGCCATCCTCTTCATCTTCATCGGTCAA
GTCAACTACCTAGGTCCCATCGTCACCATGCCTTTCCTCCTCTCCTACGCCGGCATCGAC
TACGCCTACTTCTCCCTCGCCATGAGCTTTGACCGTGTGGGTGGCGACCCCGGCAAGGAG
AAGAACAGCCTGCTCTCCCACGTCATCGACAAGAACCGACAGGACGGCAACTCGTACGGT
GCCCTCGTGAACGAACCTGACGATGATGATGAGCCGAACCGTAGGGATTCGCTGACGGAG
TTCAAGCAGGATATCGAAAAGGCGGAGAAAGCGTTTGGCRTGTCAGATGAAAAGAAGGAG
CAGGATAACGAGAAGAATGCATCAATTGAGAACGGAGGGAACCAGTATGGAGGAGNNNNN
GGAGGAGTGGTGGGGATTAGTGATAAGGAATCACTTATTGATTCACAAAATAGAGGGGAT
TCCAAAGGTCCATTCAGTACGGAGATAACTCGCATGCCCCYTTCSTGGTATTCAAGATTC
TRTAACAGWTGGGTYTCACTTMTAGGTGCTTTAATATCTGTTGCAATCATGTTTGCCATT
CAATGGGGCTATGCTCTTGCCAACGTTTGCGTCTACTTAATAATCTACATCTATATCGGC
CAGGCCAACCCGGGCGTCAAACCGGGCGTGGCAGATTTCCAATTTTTCCGATGGATCAAG
TCCCTCTTCCAGAGACTTCTCAGGAAAAAACCACCGCCTCCAGAGCAAATGATCCTAACT
CCGTTTCCAGATGACATGGGTATGGCGGAGTCTAGTGTCAACCGGGATAATGAAGATTTT
GCTGACCGTCGTCGCTTCCATCACTCGTCCGTCGTCAAGGGCAACAACTTTGTGGAGGAC
CAGTCCATGTCCGCCATTCAGGCCCTTGGTAGTGAATCAGAGGACGAGTTTTCTGTCCTA
GACAATGCTGCCAATTTAATGAAGACAAAGAAGAACATAGAGATATTGAAGAGCGCAGAG
AATCAACCTTTACTTGTAGACACAGAAAAAGAACATAAACCCAGCATG

>sintSS
ATGACTGTAACCGTGGCTCTCGTCTCGTCGCTGGCGGCCATCGGGGTCTGCGAGAGGTGT
AAGATGCAGAGCGGGGGCATCTATTTTCTCTTGTCCCATGTGCTTGGGGCTAGGATGGGG
GCAACGCTGGGTATCCTCTACTCATTTGGACAGACGGTTGCCTGCTCGCTCTACTGCACA
GGTTTCGGAGAGTCCGTGGCGAAGACCTTCGGCTGGGAAAACGCTTGGGCGGTCAGGGGC
GTGGGCATAGCGGTCATCTTACTTCTGCTGGCCATTAACATCGCGGGGGTCAAGTGGGTC
ATTAAGATGCAGCTCATCCTACTGGCCGTACTGGGTGTGGCCACACTGGACTTCCTTGTY
GGGACAGTAGCCCATACAGATGCAGCAAACGGTTTCCTGGGTTACAATCGCGAGGCCTTC
CATAACAACACCGGTGCTGACTACCAGRACRACGAAAACTTCTTCACCGTGTTTGGTGTC
TTCTTCCCGACGGCCACCGGCGTGATGGCTGGCATCAACATGAGCGGGGACCTTCGTGAT
GCACAGAAGAGTATCCCCAAGGGAACCCTCTCAGCTCTTGGCGTGACCACCGTCCTGTAC
CTACTGTTTGCCATACTTCTAGGAGCGACGTGTTCGAGAKACTCCCTTCAGRATGACTAC
ATGATAGCAGAGACAGTGTCGCTGGTGGGATTTCTATGGCTGCTTGGTCTGTACATCTCG
TCTCTATCATCATGTTTAGGAGGGCTCTACGGAGCACCCAGAATCCTTCAGTGTATAGCC
AACGAGAACGTGATTCCCATCATTAAAGTCCTGGGCCATGGGAAAGGGCCGAATAAAGAG
CCCATCATAGCCCAGCTCCTCGTCTGCTTCATCGCCATCCTCTTCATCTTCATCGGTCAG
GTCAACTAYCTAGGTCCCATCGTCACCATGCCCTTCCTCCTCTCCTACGCCGGCATCGAC
TACGCCTACTTCTCCCTGGCCATGAGCTTTGACCGGGTGGGCGGCGACCCCGGCAAGGAG
AAGGACAGCCTTCTCTCCCACGTCATCGACAAGAACCGCAAGGACGGCAACTCRTACGGC
GCCCTCGTCAACGAANNNGATGATGATGACGAGCCGAACCGCAGGGATTCGCTGACRGAG
TTCAAGCAGGATATCGAGAAGGCGGAGAAAGCGTTTGGCGTGGAGGGKGAAAAGAAGGAG
CAGGATAACGAGAAGAATGCGTCGATTGAGAACGGAGGGAATGGGTATGGAGGAGGAGGA
GGAGGAGTGGTGGGGATWAGTGATAAAGAATCACTGATTGATTCAGAAAATAGAGGGGAA
TCCAAAGGTCCATTCAGTACAGAGATAACTCGCATGCCCCCTTCCTGGTATTCAAGATTC
TGTAACAGATGGGTCTCACTTATAGGTGCTTTAATATCTGTTGCAATCATGTTTGCCATT
CATTGGGGCTACGCTCTTGCCAACGTGTGCGTCTACTTAATCATCTACATCTATATCGGC
CAGGCCAACCCGGGCGTCAAACCGGGCGTGGCTGATTTCCAATTTTTCCGATGGATCAAG
TCCCTCTTCCAGAGACTTCTCAGGAAAAAACYGCCGCCTCCCGAGCAAATGATCCTWACT
CCGTTTCCAGRCRACATGGGRATGRAGGAATCTAGYGTAAACCGGGATAATGAAGATTTC
GCMGAYCGTCGTCGMTTCCATCACTCGTCCRTCGTCAACGGCAACAACTTTGTGGAGGAC
CAGYCCATGTCSGYCATTCAGGCCMTCGGTGGTGAATCAGACGAAGAGTTTTCCRTCCAA
GACAATGCTGCCAATTTAATGAAGTCAAAGAGGAACATAGAGATATTRAAGAGCGSAGAG
AATCAACCTTTACTCRWAGACACAGAAARAGAMCATAAGCCCAGCATG

>sprp
ATGACCGTAGCCGTAGCTCTCGTCTCATCGCTAGCGGCCATCGGGGTATGCGAGAGGTGT
AAGATGCAGAGCGGAGGCATCTACTTTCTCTTGTCTCATGTGCTTGGGGCTAGGATGGGG
GCAACGCTGGGTATCCTCTACTCATTTGGACAGACGGTTGCCTGCTCGCTCTATTGCACA
GGTTTTGGCGAGTCCGTAGCAAAGACCTTCGGCTGGCAGAACGCTTGGGCGGTCAGGGGC
GTGGGCATAGCGGTCATCCTACTTCTGCTGGCCATTAACATCGCGGGGGTCAAGTGGGTC
ATTAAAATGCAGCTCATTCTACTGGCCATACTGGGTGTGGCCACACTGGACTTCCTCGTT
GGGACAGTAGCCCATACAGATGCAGCAAACGGTTTCCTGGGTTACAACCGCGAAGCCTTC
CATAACAACACCGGTGCTGACTATAAGGAAGGCGAAAACTTCTTCACCGTCTTTGGCGTC
TTCTTTCCGACGGCCACCGGCGTGATGGCCGGCATCAACATGAGCGGGGACCTCCGTGAT
GCGCARAAGAGTATCCCCAAGGGAACCCTCTCAGCTCTTGGTGTGACRACCGTCCTGTAC
CTCTTGTTTGCCATACTGCTAGGAGCGACGTGTATGAGAGACGCCCTTCAGGACGACTAC
ATGATAGCAGAGACAGTGTCACTGGTGGGATTTCTATGGCTGCTTGGTCTGTACATCTCG
TCTCTATCATCATGTTTAGGAGGGCTTTACGGAGCACCCAGAATCCTTCAGTGTATAGCC
AACGAGAACGTGATTCCCATCATTAAAGTCCTGGGCCATGGGAAAGGGCCAAATAAAGAG
CCCATCATAGCCCAGCTTCTCGTCTGCTTCATCGCCATCCTCTTCATCTTCATCGGCCAG
GTCAACTACCTAGGTCCCATCGTCACCATGCCCTTCCTCCTCTCCTACGCCGGCATCGAC
TACGCCTACTTCTCCCTGGCCATGAGCTTTGACCGGGTGGGCGGCGACCCCGGCAAGGAG
AAGGACAGCCTCCTCTCCCACGTCATCGACAAGAACCGACAGGACGGCAACTCGTACGGC
GCCCTCGTCAACGAACCCGACGATGATGACGAGCCGAACCGCAGGGATTCGCTGACGGAG
TTCAAGCAGGATATCGAGAAGGCGGAGAAAGCGTTTGGCGTGGAGGGGGAAAAGAAGGAG
CTGGATAACGAGAAGAATGCGTCGATTGARAACGGAGGGAACGGGTATGGAGGAGGAGGA
GGAGGAGTGGTGGGGATTAGTGATAAAGAATCACTTATTGATTCAGAAAATAGAGGGGAA
TCCAAAGGTCCATTCAGTACAGAGATAACTCGCATGCCCCCTTCCTGGTATTCAAGATTC
TGTAACAGATGGGTCTCACTTATAGGTGCTTTAATATCTGTTGCAATCATGTTTGCCATT
CATTGGGGCTATGCTCTTGCCAACGTGTGCGTGTACTTAATCATCTACATCTATATCGGC
CAGGCCAACCCGGGCGTCAAACCGGGCGTGGCTGATTTCCAATTTTTCCGATGGATCAAG
TCCCTCTTCCAGAGACTCCTCAGGAAAAAACCGCCGCCTCCCGAGCAAATGATCYTTRCT
CCGTTTCCAGAWGACATGGGGATGGAGGAATCTAGCGTAAACCGGGATAAYGAAGATTTC
GCTGAYCGWCGTCGATTCCAYCACTCGTCCGTCGTCGCCGGCAACAACTTTGTGGAGGAC
CAGCCCATGTCGGCCATTCAGGCCCTCGGKGGTGAATCAGAYGAAGAGTTTTCCGTCCAA
GACAATGCTGCCAATTTGATGAAGTCAAAGAGGAACATAGAGATATTGAAGAGCGCRGAG
AATCAACCTTTACTYGTAGACACGGAAAGAGAGCATAAGCCCAGCATG

>spurp
ATGACCGTAGCCGTAGCTCTCGTCTCATCGCTAGCGGCCATCGGGGTATGCGAGAGGTGT
AAGATGCAGAGCGGAGGCATCTACTTTCTCTTGTCTCATGTGCTTGGGGCTAGGATGGGG
GCAACGCTGGGTATCCTCTACTCATTTGGACAGACGGTTGCCTGCTCGCTCTATTGCACA
GGTTTTGGCGAGTCCGTAGCAAAGACCTTCGGCTGGCAGAACGCTTGGGCGGTCAGGGGC
GTGGGCATAGCGGTCATCCTACTTCTGCTGGCCATTAACATCGCGGGGGTCAAGTGGGTC
ATTAAAATGCAGCTCATTCTACTGGCCATACTGGGTGTGGCCACACTGGACTTCCTCGTT
GGGACAGTAGCCCATACAGATGCAGCAAACGGTTTCCTGGGTTACAACCGCGAAGCCTTC
CATAACAACACCGGTGCTGACTATAAGGAAGGCGAAAACTTCTTCACCGTCTTTGGCGTC
TTCTTTCCGACGGCCACCGGCGTGATGGCCGGCATCAACATGAGCGGGGACCTCCGTGAT
GCGCAGAAGAGTATCCCCAAGGGAACCCTCTCAGCTCTTGGTGTGACAACCGTCCTGTAC
CTCTTGTTTGCCATACTGCTAGGAGCGACGTGTATGAGAGACGCCCTTCAGGACGACTAC
ATGATAGCAGAGACAGTGTCACTGGTGGGATTTCTATGGCTGCTTGGTCTGTACATCTCG
TCTCTATCATCATGTTTAGGAGGGCTTTACGGAGCACCCAGAATCCTTCAGTGTATAGCC
AACGAGAACGTGATTCCCATCATTAAAGTCCTGGGCCATGGGAAAGGGCCAAATAAAGAG
CCCATCATAGCCCAGCTTCTCGTCTGCTTCATCGCCATCCTCTTCATCTTCATCGGCCAG
GTCAACTACCTAGGTCCCATCGTCACCATGCCCTTCCTCCTCTCCTACGCCGGCATCGAC
TACGCCTACTTCTCCCTGGCCATGAGCTTTGACCGGGTGGGCGGCGACCCCGGCAAGGAG
AAGGACAGCCTCCTCTCCCACGTCATCGACAAGAACCGACAGGACGGCAACTCGTACGGC
GCCCTCGTCAACGAACCCGACGATGATGACGAGCCGAACCGCAGGGATTCGCTGACGGAG
TTCAAGCAGGATATCGAGAAGGCGGAGAAAGCGTTTGGCGTGGAGGGGGAAAAGAAGGAG
CTGGATAACGAGAAGAATGCGTCGATTGAGAACGGAGGGAACGGGTATGGAGGAGGAGGA
GGAGGAGTGGTGGGGATTAGTGATAAAGAATCACTTATTGATTCAGAAAATAGAGGGGAA
TCCAAAGGTCCATTCAGTACAGAGATAACTCGCATGCCCCCTTCCTGGTATTCAAGATTC
TGTAACAGATGGGTCTCACTTATAGGTGCTTTAATATCTGTTGCAATCATGTTTGCCATT
CATTGGGGCTATGCTCTTGCCAACGTGTGCGTGTACTTAATCATCTACATCTATATCGGC
CAGGCCAACCCGGGCGTCAAACCGGGCGTGGCTGATTTCCAATTTTTCCGATGGATCAAG
TCCCTCTTCCAGAGACTCCTCAGGAAAAAACCGCCGCCTCCCGAGCAAATGATCTTTACT
CCGTTTCCAGATGACATGGGGATGGAGGAATCTAGCGTAAACCGGGATAACGAAGATTTC
GCTGATCGACGTCGATTCCACCACTCGTCCGTCGTCGCCGGCAACAACTTTGTGGAGGAC
CAGCCCATGTCGGCCATTCAGGCCCTCGGTGGTGAATCAGACGAAGAGTTTTCCGTCCAA
GACAATGCTGCCAATTTGATGAAGTCAAAGAGGAACATAGAGATATTGAAGAGCGCAGAG
AATCAACCTTTACTTGTAGACACGGAAAGAGAGCATAAGCCCAGCATG

>pdep
ATGACTGTAGCCGTAGCTCTYGTCTCGTCGCTAGCGGCCATCGGCGTCTGCGAGAGATGT
AAGATGCAGAGTGGGGGCATCTATTTTCTCTTGTCCCATGTGCTAGGGGCTAGGATGGGG
GCCACCCTGGGTATCCTCTACTCATTTGGACAGRCKGTRGCCTGCTCRCTCTAYTGCACM
GGTTTYGGYGAGKCTGTAGCRAAGACCTTCGGCTGGGACAAYGCYTGGGCRGYCAGGGGT
GTGGGCATAGCGGTAATCTTACTTCTGCTGGCCATTAACATCGCGGGGGTCAAGTGGGTC
ATTAAGATGCAGCTCCTTCTACTGGCTGTACTGGGTGTGGCCACACTAGACTTCCTTGTC
GGGACAGTAGCCCATACAGATGCAGCAAACGGTTTTCTGGGTTACAACCGTGCTGCCTTC
CATAACAACACCGGTGCTGATTATCTACCTGGCGAAAACTTCTTCACYGTGTTTGGTGTC
TTCTTTCCAACTGCCACCGGCGTGATGGCCGGCATCAACATGAGCGGAGACCTGCGTGAC
GCACAAAAGAGTATCCCCAAGGGAACACTTTCAGCTCTTGGTGTGACGACCGTCCTGTAC
CTCCTGTTTGCCATGCTTCTAGGAGCGACGTGTATGAGAGACTACCTTCAGRMSGACTAC
ATGATAGCAGAGACAGTGTCACTGGTGGGATTTCTATGGCTGCTTGGTCTGTACATCTCG
TCTCTATCATCATGTTTAGGAGGGCTTTATGGAGCACCCAGAATCCTTCAGTGTATAGCC
AATGAGAACGTGATTCCCATCATTAAATTCCTGGGCCATGGGAAAGGGCCGAATAAAGAG
CCCATCATAGCCCAGCTCCTCGTCTGCTTCATCGCCATCCTCTTCATCTTCATCGGTCAA
GTCAACTACCTAGGTCCCATCGTCACCATGCCTTTTCTCCTCTCCTACGCCGGTATCGAC
TACGCCTACTTCTCCCTCGCCATGAGCTTCGACCGTGTGGGCGGCGACCCCGGCAAGGAG
AAGGACAGCCTGCTCTCCCACGTCATCGACAAGAACCGGCAGGACGGCAACTCGTATGGC
GCCCTCGTGAATGAACCTGACGATGATGATGAGCCGAAACGTAGGGATTCGCTGACAGAG
TTCAAGCAGGATATCGAGAAGGCGGAGAAAGCGTTTGGCGTGTCGGATGAAAAGAAAGAG
CAGGATAACGAGAAGAATGCATCGATTGAGAACGGAGGGAACCAGTATGGAGGAGNNNNN
GGAGGAGTGGTGGGGATTAGTGATAAAGAATCACTTATTGATTCACAAAATAGAGGGGAT
TCCAAAGGTCCATTCAGTACAGAGATAACTCGCATGCCCCCTTCCTGGTATTCAAGATTC
TGTAACAGATGGGTTTCACTTATAGGTGCTTTAATATCTGTTGCAATCATGTTTGCCATT
CAATGGGGCTATGCTCTTGCCAACGTGTGCGTCTACTTAATCATCTACATCTATATCGGC
CAGGCAAACCCGGGCGTCAAACCGGGCGTGGCAGATTTCCAATTTTTCCGATGGATCAAG
TCCCTCTTCCAGAGACTTCTTAGGAAAAAACCAGCGGTTCCAGAGCAAATGATCCTAACC
CCGTTTCCAGATGACATGGGCATGGAGGAGTCTAGTGTAAACCGGGATAATGAAGATTTT
GCCGACCGTCGTCGCTTCCATCACTCGTCCGTCGTCGAGGGCAACAACTTTGTGGAGGAC
CAGCCCATGTCCGCCATTCAGGCCCTCGGTGGTGAATCAGAGGACGAGTTTTCTGTCCTG
GACAATGCTGCCAATTTAATGAAGACTAAGAAGAACAWAGAGATATTGAAGAGTGCAGAG
AATCAACCTTTACTTGTAGACACAGAAAAAGAACATACGCCCAGCATG
