# Supplementary material for: Genome-wide signals of positive selection in strongylocentrotid sea urchins
Source: BMC Genomics. 2017 Jul 21;18:555. doi: 10.1186/s12864-017-3944-7 (PMC5521101; doi:10.1186/s12864-017-3944-7)
Supplement: Supplementary file 3 — Consensus alignment files. A compressed (gzip) tape archive (TAR) file containing 6250 consensus alignment files in FASTA format. (TGZ 14116 kb) [file 12864_2017_3944_MOESM3_ESM.tgz › SPU_001867/consensAlign.ordered.fa]

>sdro
ATGAAGTTCGTTATCGCTACCATTCTGTTGGCAGCWRCTGTRGCTGCAATACCRACCYTK
AAAGAGCGACTTGCAACCATCGAGGATCGCTATATMGTAGTCTTTGAGGACACWGTYGAT
GTCGACWCSCTCGTCTCCAACCTCGARGTCGACGTCGCTTCGGTGGCCGGCGAGTTMGAA
ATCACTCGAAMATTCTACACGGCGCTGAAAGGCATTGCTGTCAAACTYGATGAGAGAGCW
YTGAAACTGCTGAGAGTARCACGAGGTGTTAAATACATCGAGAGCGATGCTATCGCCCGG
GTCGACGCCGCCCCCGARTCATGGGGTCTGGAYAGGGTCGATCAGCGAGAYCTGCCTCTA
GATCAATCGTTCGAAATGCAAGGRGACGGTRCTGGCRTGACTGTMTATGTCTTGGATACC
GGCATCAGAGAGACGCATGAAGAYTTCGACGGAGGGAGGGCCAGGAGAGACCCAATGGAC
TWYGTAGATGACGGTTGGAATGGAGCAGATTGTCAYGGTCAYGGCACTCACTGTGCAGGA
ACGGCAGCGGGCGGTATTCACGGTATTGCTCGTGGAGCCAAYATTGTTTCTATTCGGCTT
TTCGACTGTGGCGGTTTCGGATCRGCGTCKGATATTGTCTCAGCCATCGATTATACAACT
GYTACCGCTCAGCGCCCCGCCGTGATGTCCATGTCGTTCGGTGTAATAAGACGAGACTCG
ATTGACGATGCGATTGAAGCCGCCAGTAACAGCCAGATCATTCCCGTAGCAGCGGCGGGT
AACAGCGACAATGATGCCTGCACCTTTTCGCCAGCGGGGTCTCCCAAATCCTTCACCGTG
GCTGCATCGGACATCAACGACAATCGGGCCTATTTCTCCAGCTTCGGAAGCTGCGTCCAA
CTCTTTGCTCCCGGTGTCGACATCACTAGTGCGAATCCTGCTAGCGATGTAGCCACGGCT
ACCTGGAGCGGAACCAGCATGGCCTGTCCTCACGTSGCTGGTGTGGCGGCYGTCCATCTT
GGTAACGGGGTCGCGCCKGAAGACATCCGAGACCGACTTGTGAACGACGCTTCYGTCAAC
AAGATCTACGATTCCSAAGACGGAACCCCAAACAAACTCCTTTACCTYGGYCCCRCAAAC

>spal
ATGAAGTTCGTTATCGCTACCATTCTGTTGGCAGCTGCTGTGGCTGCAATACCANCCCTT
AAAGAACGACTTGCAACAATCGAGRATCGCTATATMGTRGTCTTTGAGGACACWGTYGAT
GTCGACRCGCTCGTMTYCAACYTCGAAGTCGACGTCGCTTCGGTGGCCGGCGAGTTCGAA
ATCACTCGAACATTCTACACGGCGCTCAAAGGCATTGCTGTCAAACTTGATGAGAGAGCW
YTGAAACTGCTGAGAGTAGCACGAGGTGTTAAATACATCGARMGCGATGCTATCGCCCGG
GTCGACGCCGCCCCCGAATCATGGGGTCTTGATAGGGTCGATCAGCGAGACCTGCCTCTA
GATCAATCGTTCGAAATGCAAGNNNNNNNNNNNNNNNNNNNNNNNNNNNNNNNNNNNNNN
NNNNNNNNNNNNNNNNNNNNNNNNNNNNNNNNNNNNNNNNNNNnnnnnnnnnnnnnnnnn
nnnnnnnnnnnnnnnnnnnnnGGAGCTGATTGCCACGGCCACGGCACTCACTGTGCAGGA
ACGGCAGCGGGCGGTATTCACGGTATTGCTCGTGGAGCTAATATTGTTTCTATTCGGCTT
TTCGACTGCGGCGGTTTCGGATCGGCGTCGGATATTGTCTCAGCCATCGATTATACAACT
GCTACTGCTCAGCGTCCCGCCGTGATGTCCATGTCGTTNNNTGTACTAAAACGAGTCGCG
ATCGACGATGCGATTGAAGGGGCCAGTAACAGCCAGATCATTCCCGTAGCCGCGGCGGGT
AACAGTGACAATGATGCCTGCACCTTYTCGCCAGCGGGGTCTCCSAAATCATTCACCGTG
GCTGCATCGGACATCAACGACAAYCGGGCCTATTTCTCCAGCTTCGGRAGYTGCGTCCAA
CTCTTTGCTCCCGGTGTCGACATCACCAGTGCGAATCCTGCTAGTGATGTAGCCACGGCT
ACCTGGAGCGGAACTAGCATGGCCTGTCCTCACGTWGCTGGTGTGGCGGCCGTCCATCTN
GGTAACGGAGTCGCGCCTGAAGACATCCGAGACCGACTTATGAACGACGCTTCCGTCAAC
AAGATCTACGATTCCCAAGACGGAACCCCAAACAAACTCCTTTACCTCGGTCCCACAAAC

>sfra
ATGAAGTTCGTTATCGCTACCATTYTGTTGGCAGCAGCAGTTGCTGCAATACCANCCCTT
AGTGAGCGACTTGCAACCATCGAGGATCGCTATATCGTAGTCTTTGAGGACACTGTTGAT
GTCGACACGCTTGTCTCCAACCTCGAATTCGACGTCGCTTCGGTGGCCGGCGAGTTCGAA
ATCACTCGAAGATTCTAYACGGCGCTGAAAGGCATTGCTGTCAAACTCGATGAGAGAGCA
CTGAAACTGCTGAGAGTAGCACGAGGTGTTAGATACATCGAGCGGGATGCTATCGCCCGG
GTAGACGCCGCCCCCGAGTCATGGGGTCTGGACAGGGTCGATCAGCGAGATCTGCCTCTA
GATCAATCGTTCGAAATGCAnnnnnnnnnnnnnnnnnnnACTGTATATGTCTTGGATACC
GGCATCAGAGAGTCGCATGAAGACTTCGACGGAGGGAGGGCCAGGCGAGATCCAAAAGAC
TTTGTAGATGACGGCTGGAATGGAGCGGATTGCCATGGCCACGGMACTCACTGTGCAGGA
ACGGCAGCGGGCGGTATTCAYGGTATTGCCCGTGGAGCCGAAATAGTTTCTATTCGGCTT
TTCGACTGTGGCGGTTTCGGATCGGCGTCGGACATTGTCTCAGCCATCGATTATACAACT
GCTACTGCTCAGCGTCCCGCTGTGATGTCCATGTCCTTCGGTGTACTAAGACGARACGCG
ATCGACGAAGCGATTGAAGGGGCCAGTAACAGCCAGATCATTCCCGTAGCCGCGGCGGGT
AACAGCGACAATAATGCCTGCACCTTTTCGCCAGCGGGGTCTCCAAAATCTTTCACCGTG
GCTGCATCAGACAGCAACGACCACCGGGCCTATTTCTCCAGCTACGGGAGCTGCGTCCAA
CTCTTTGCTCCCGGTGTCGACATCACCAGTGCGTCTCCTGCTGATGATGGAGCCACGGCT
ACCTGGAGCGGAACCAGCATGGCCTGTCCTCACGTAGCTGGTGTGGCGGCCGTCCATCTT
GGTAACGGAGTCGCGCCTGAAGACATCCGAGACCGACTTATAAATGACGCTTCCGTCAAC
AAGATCTACGACTCCGGTGACGCAACCCCAAACAAACTCCTTTACCTCGGTCCCGCAAAC

>afraSS
ATGAAGTTCGTTATCGCTACCATTCTGTTGGCAGCAACTGTAGCTGCAATACCAACCCTG
AAAGAGCGACTTGCAACCATCGAGGATCGCTATATCGTAGTCTTTGAGGACACTGTCGAT
GTCGACACCCTCGTCTCCAACCTCGAAGTCGACGTCGCTTCGGTGGCCGGCGAGTTCGAA
ATCACTCGTACATTCTACACGGCGCTCAAAGGCATTGCTGTCAAACTTGATGAGAGAGCT
CTGAAACTGCTGAGAGTAGCACGAGGTGTTAAATACATCGAACGCGATGCTATCGCCCGG
GTCGACGCCGCCCCCGAGTCATGGGGTCTGGACAGGGTCGATCAGCGAGACCTGCCTCTA
GATCAATCCTTTGAAATGCAAGGTGACGGAGCGGGCGTGACTGTGTATGTCTTGGATACC
GGCATCAGAGAGACGCACGAAGACTTCGACGGAGGGAGGGCCAGGAGAGACCCAATGGAC
TTTGTAGATGACGGTTGGAATGGAGCAGATTGCCATGGCCATGGCACTCACTGTGCAGGA
ACGGCAGCGGGCGGTATTCACGGTATTGCTCGTGGAGCCAACATTGTTTCTATTCGGCTT
TTYGACTGTGGCGGTTTTGGATCCGCGTCGGATATTGTCTCAGCCATCGATTATACAACT
GCTACTGCTCAGCGTCCGGCCGTGATGTCCATGTCGTTCGGTGTACTAAGACGRGACTCG
ATCGACGATGCGATTGAAAGCGCCAGTAACAGCGGGATCATCCCCGTAGCCGCTGCGGGT
AACAGYGACAATGATGCCTGCACCTTTGCGCCAGCGGGGTCTCCCAAATCCTTCACCGTT
GCTGCATCGGACATCAACGACAACCGGGCCTATTTCTCCAGCTTCGGAAGCTGCGTCCAG
CTCTTTGCTCCCGGTGTCGACATCACCAGTGCGTCTCCTGCTAGCGATGTAGCCACGGCT
ACCTGGAGCGGAACCAGCATGGCCTGTCCTCACGTAGCTGGTGTGGCGGCCGTCCATCTT
GGTAACGGGGTCGCGCCTGAAGACATCCGAGACCGACTTGTGAACGACGCTTCCATCAAC
AAGATCTACGATTCCGAAGACGGAACCCCAAACAAACTCCTTTACCTCGGTCCCGCAAAC

>hpul
ATGAAGTTCGTTATCGCTACCATTCTGTTAGCAGCAACTGTAGCTGCGATACCATCATTG
AAAGAGCGACTTGCAACCATCGAGGATCGCTATATCGTAGTCTTTGAGGACACYGTYGAT
GTCGACACGCTCGTCTCCAACCTCGAATTCGACGTCGCATCGGTGACCGGCGAGTTCGAA
ATCACTCGAACATTCTACACGGCGCTGAAAGGCATTGCTGTCAAACTCGATGAGAGAGCA
TTGAAACTRCTGAGAGTAGCACGAGGTGTTAAATACATCGAGCGCGATGCTATCGCCCAG
GTCGACGCCGCCCCCGAGTCATGGGGTCTGGACAGGGTCGATCAGCGAGACCTGCCTCTA
GATCAATCGTTCGAAATGCAAGGGGACGGTACTGGCGTGACTGTCTATGTCTTGGATACC
GGCATCAGAGAGACGCATGAAGACTTCGCCGGAGGGAGGGCCAGGAGAGACCCAATGGAC
TTTGTAGACGACGGTTGGAATGGAGCAGATTGTCACGGTCACGGCACTCACTGTGCAGGA
ACGGCAGCGGGCGGTATTCACGGYATTGCTCGWGGAGCYSAWATTGTTTCTATTCGGCTT
TTCGACTGYGGCGGKTTYGGATCGGCGTCKGATATTGTCTCMGCCATCGATTATACAACT
GCTACTGCTCAGCGACCTGCTGTGATGTCCATGTCCTTCGGTGTACTGAGACGAGACGCG
ATCGACGATGCGATTGAAGGGGCCAGTAACAGCCAGATCATYCCMGTAGCYGCGGCGGGT
AACAGCGAYAATGATGCMTGCACCTTYTCGCCRGCGGGGTCTCCMAAATCATTCACCGTG
GCTGCATCGGACATTGACGACAAGCGGGCCTATTTCTCCAGCTTCGGAAGCTGCGTCCAA
CTCTTTGCTCCCGGTGTCGACATCACCAGTGCGTCTCCTGCTASTGATGTAGCCACGGCT
ACCTGGAGCGGAACCAGCATGGCWTGTCCTCATGTTGCGGGTGTGGCGGCTATCCATCTT
GGTAACGGGGTCGCGCCTGAAGACATCCGAGACCGACTYGTGAACGACGCTTCCGTCAAC
AAGATCTACGATTCCGAAGAAGGAACCCCAAACAAACTMCTTTACCTCGGYCCCACAAAY

>snud
ATGAAGTTCGTTATCGCTACCATTCTGTTGGCAGCAGCAGTTGCTGCCATACCANCCCTT
AGTGAGCGACTTGCAACCATCGAGGATCGCTATATCGTAGTCTTTGAGGACACTGTTGAT
GTCGACACGCTTGTTTCCAACCTCGAAATCGACGTCGCTTCGGTGGCCGGCGAGTTCGAA
ATCACTCGAAGATTCTACACGGCGCTMAAAGGCATTGCTGCCAAACTCGATGAGAGAGCA
TTGAAACTGCTGAGAGTAGCACGAGGTGTTAGATACATCGAGCGGGATGCTATCGCCCGG
GTCGACGCCGCCCCCGAGTCATGGGGTCTGGACAGGGTCGATCAGCGAGATCTGCCTCTA
GATCAATCGTTCGAAATGCAAGGGGACGGTACGGGCGTGACAGTCTATGTCTTGGATACC
GGCATCAGAGAGTCGCATGAAGACTTCGAYGGAGGGAGGGCCAGGAGGGACCCTAAGGAC
TTTGTAGATGACGGCTGGAATGGAGCAGATTGYCATGGCCACGGCACTCACTGTGCAGGA
ACGGCAGCGGGCGGTATTCACGGTATTGCTCGTGGAGCCGAAATAGTTTCTATTCGGCTT
TTCGACTGTGCCGGTTTCGGATCGGCGTCGGATATTGTCTCAGCCATCGATTATACAACT
GCTACTGCTCAGCGTCCTGCTGTGATGTCCATGTCCTTCGGTGTACTAAGACGAGTCGCG
ATCGACGAAGCGATTGAAGGGGCCAGTAACAGCCAGATCATTCCCGTAGCCGCGGSGGGT
AACAGCGACAATGATGCCTGCACCTTTTCGCCAGCGGGGTCTCCAAAATCATTCACCGTA
GCTGCATCAGACATCAACGACAAGCGGGCCTATTTCTCCAGCTACGGGAGCTGTGTCCAA
CTCTTTGCTCCCGGKGTCGACATCACCAGTGCGTCTCCTGCTGATGATGGAGCCACGGCT
ACCTGGAGCGGAACCAGCATGGCCTGTCCTCACGTAGCTGGTGTGGCGGCCGTCCATCTT
GGTAACGGAGTCGCGCCTGAAGACATCCGAGACCGACTTATAAATGACGCTTCCGTCAAC
AAGATCTATGACTCCGGTGACGCAACCCCAAACAAACTCCTTTACCTCGGTCCCACAAAC

>sintSS
ATGAAGTTCGTTATCGCYACCATTYTGTTGGCAGCAACTGTGGCTGCAATACCAACCCTG
AAAGAGCGACTTGCAACCATCGAGGATCGCTATATCGTAGTCTTTGAGGACACTGTCGAT
GTCGACRCGTTCGTCTCCAACCTCGAACTCGACGTCGCTTCGGTGGCCGGCGAGWTCGAA
ATCACTCGAAAATTCTACACGGCGTTGAAAGGCATTGCTGTCAAACTTGATGAGAGAGCA
TTGAAATTGCTGAGAGTAGCACGAGGTGTTAAATACATCGAGAGCGATGCTATCGCCCGG
GTCGACGCCGCCCCCGAGTCATGGGGTCTGGACAGGGTCGATCAGAGAGACCTGCCTCNN
NNNNNNNNNNNNNNNNNNNNNNGGGACGGTACTGGCGTGACTGTCTATGTCTTGGATACC
GGCATCAGAGAGACGCATGAAGACTTCGACGGAGGGAGGGCCAGGAGAGACCCAATGGAC
TTTGTAGACGACGGTTGGAATGGAGCAGATTGYCATGGCCAYGGCACTCACTGTGCAGGA
ACGGCAGCGGGCGGTATTCACGGTATTGCTCGTGGMGCCAACATTGTTTCTATTCGGCTT
TTCGACTGTKGYGGTTTYGGATCGGCGTCGGATATTGTCTCAGCCATCGATTATACAACY
GCTACTGCCCAGCGTCCCGCCGTGATGTCCATGTCGTTCGGTGTAATAAAACGAGTCGCG
ATCGACGATGCGATTGAAGCGGCCAGTAACAGCCAGATCATTCCCGTAGCCGCTGCGGGT
AACAGCGACAATGATGCCTGTACCTTTTCGCCAGCGGGCTCTCCCAAATCATTCACCGTG
GCTGCATCTGACATCAACGACAATCGGGCCTATTTCTCCAGCTTCGGAAGCTGCGTCCAG
CTCTTTGCTCCCGGTGTCGACATCACCAGTGCGAATCCTGCYAGTGATGTAGCCACGGCT
ACTTGGAGCGGAACCAGCATGGCCTGTCCTCACGTCGCTGGTGTGGCGGCCGTCCATCTT
GGTAACGGGGTCGCGCCTGAAGACATCCGAGACCGACTTGTGAACGACGCTTCCGACAAC
AAGATCTACGATTCCCAAGACGGRACCCCAAACAAACTCCTTTACCTCGGTCCCACAAAC

>sprp
ATGAAGTTCGTTATCGCYACCATTCTGTTGGCAGCAACTGTRGCTGCAATACCAACCCTK
AAAGAGCGACTTGCAACCATCGAGSATCGSTATATYGTAGTYTTTGAGGACACTGTCGAT
GTCGACRCSCTCGTCTCCAACCTCGAAGTCGACGTCGCTTCGGTGGCCGGCGAGTTCGAA
ATCACTCGTACATTCTACACGGCGCTRAAAGGCATTGCTGTCAAACTTGATGARAGAGCT
CTGAAACTGCTGAGAGTCGCACGAGGTGTTAAATACATCGAGAGCGATGCTATCGCCCGG
GTCGACGCCGCCCCCGAGTCATGGGGTCTGGATAGGGTCGATCAGCGAGACCTGCCTCTA
GATCAATCGTTCGAAATGCAAGGGGACGGTACTGGCGTGACTGTCTATGTCTTGGATACC
GGCATCAGAGAGACGCATGAAGACTTCGACGGAGGGAGGGCCAGGAGAGACCCAATGGAC
TTTGTAGATGACGGTTGGAATGGAGCAGATTGCCACGGCCACGGCACTCACTGTGCAGGA
ACGGCAGCGGGCGGTATTCACGGTATTGCTCGTGGAGCCAACATTGTTTCTATTCGGCTT
TTCGACTGCGGCGGTTTCGGATCAGCGTCGGATATTGTCTCAGCCATCGATTATACAACT
GCTACTGCTCAGCGTCCCGCTGTGATGTCCATGTCGTTCGGTGTAGTAAGACGAAACGCG
ATCGACGATGCGATTGAAGCGGCCAGTAACAGCCAGATCATTCCCGTAGCCGCGGCGGGT
AACAGCGACAATGATGCCTGCACCTTTTCGCCAGCGGGGTCTCCAAAATCCTTCACCGTT
GCAGCATCGGACATCAACGACAACCGGGCCTATTTCTCCAGCTTCGGAAGCTGCGTCCAA
CTCTTTGCTCCYGGTGTCGACATCACCAGTGCKTCTTCTGCTAGTGATGTAGCCACAGCT
ACCTGGAGTGGAACCAGCATGGCCTGTCCTCACGTCGCTGGTGTGGCCGCCGTCCATCTT
GGTAACGGGGTCGCGCCTGAAGACATCCGAGACCGACTTGTGAACGACGCTTCCGTCAAC
AAGATCTACGATTCCGAAGACGGAACCCCAAACAAACTCCTTTACCTTGGTCCCTCAAAC

>spurp
ATGAAGTTCGTTATCGCCACCATTCTGTTGGCAGCAACTGTGGCTGCAATACCAACCCTT
AAAGAGCGACTTGCAACCATCGAGCATCGCTATATTGTAGTTTTTGAGGACACTGTCGAT
GTCGACACCCTCGTCTCCAACCTCGAAGTCGACGTCGCTTCGGTGGCCGGCGAGTTCGAA
ATCACTCGTACATTCTACACGGCGCTGAAAGGCATTGCTGTCAAACTTGATGAGAGAGCT
CTGAAACTGCTGAGAGTCGCACGAGGTGTTAAATACATCGAGAGCGATGCTATCGCCCGG
GTCGACGCCGCCCCCGAGTCATGGGGTCTGGATAGGGTCGATCAGCGAGACCTGCCTCTA
GATCAATCGTTCGAAATGCAAGGGGACGGTACTGGCGTGACTGTCTATGTCTTGGATACC
GGCATCAGAGAGACGCATGAAGACTTCGACGGAGGGAGGGCCAGGAGAGACCCAATGGAC
TTTGTAGATGACGGTTGGAATGGAGCAGATTGCCACGGCCACGGCACTCACTGTGCAGGA
ACGGCAGCGGGCGGTATTCACGGTATTGCTCGTGGAGCCAACATTGTTTCTATTCGGCTT
TTCGACTGCGGCGGTTTCGGATCAGCGTCGGATATTGTCTCAGCCATCGATTATACAACT
GCTACTGCTCAGCGTCCCGCTGTGATGTCCATGTCGTTCGGTGTAGTAAGACGAAACGCG
ATCGACGATGCGATTGAAGCGGCCAGTAACAGCCAGATCATTCCCGTAGCCGCGGCGGGT
AACAGCGACAATGATGCCTGCACCTTTTCGCCAGCGGGGTCTCCAAAATCCTTCACCGTT
GCAGCATCGGACATCAACGACAACCGGGCCTATTTCTCCAGCTTCGGAAGCTGCGTCCAA
CTCTTTGCTCCTGGTGTCGACATCACCAGTGCGTCTTCTGCTAGTGATGTAGCCACAGCT
ACCTGGAGTGGAACCAGCATGGCCTGTCCTCACGTCGCTGGTGTGGCCGCCGTCCATCTT
GGTAACGGGGTCGCGCCTGAAGACATCCGAGACCGACTTGTGAACGACGCTTCCGTCAAC
AAGATCTACGATTCCGAAGACGGAACCCCAAACAAACTCCTTTACCTTGGTCCCTCAAAC

>pdep
ATGAAGTTCGTTATCGCTACCATTCTGTTGGCAGCAGCAGTTGCTGCAATACCANCCCTT
AGTGAGCGACTTGCAACCATCGAGGATCGCTATATCGYAGTCTTTGAGGACACTGTTGAC
GTCGACACGCTTGTCTCCAACCTCGAACTCGACGTCGCTTCGGTGGCCGGCGAGTTCGAA
ATCACTCGAACATTCTACACGGCGCTGAAAGGCATTGCTGTCAAACTCGATGAGAGAGCA
CTGAAACTGCTGAGAGTAGCACGAGGTGTTAGATACATAGAGCGGGATGCTATCGCCCGG
GTCGACGCCGCCCCCGAGTCATGGGGTCTGGACAGGGTCGATCAGCGAGATCTGCCTCTA
GATCAATCGTTCGAAATGCAAGGGGACGGTACGGGCGTGACTGTCTATGTCTTGGATACC
GGCATCAGAGAGTCGCATGAAGACTTCGACGGAGGGAGGGCCAGGAGAGACCCAAAGGAC
TTCGTAGACGACGGTTGGAATGGAGCAGATTGCCATGGCCACGGCACTCACTGTGCAGGA
ACGGCAGCGGGCGGTATTCACGGTATTGCTCGTGGAGCCGACATAGTTTCTATTCGGCTT
TTCGACTGTGGCGGTTTYGGATCKGCGTCGGATATTGTCTCAGCCATCGATTATACAACT
GCTACTGCTCAGCGTCCYGCTGTGATGTCCATGTCCTTCGGTGTAATAAGACGAACCGCG
ATCGACGAAGCGATTGAAGGGGCCAGTAACAGCCAGATCATTCCCGTAGCCGCGGCGGGT
AACAGCGATAATGATGCCTGCACCTTTTCGCCAGCGGGGTCTCCAAAATCATTCACCGTG
GCTGCATCAGACAGCAACGACAACCGGGCCTATTTCTCCAGCTACGGGAGCTGCGTCCAA
CTCTTTGCTCCCGGTGTCGACATCACCAGTGCATCTCCTGCTAGTGATGAAGCCACGGCT
ACCTGGAGCGGAACCAGCATGGCCTGTCCTCACGTAGCTGGTGTGGCGGCTGTCCATCTT
GGTAACGGAGTCGCGCCTGAAGACATCCGAGACCGACTTTTGAACGACGCTTCCGTCAAC
AAGATCTATGACTCCGGTGACGCAACCCCAAACAAACTCCTTTACCTCGGTCCCGCAAAC
