# Supplementary material for: Genome-wide signals of positive selection in strongylocentrotid sea urchins
Source: BMC Genomics. 2017 Jul 21;18:555. doi: 10.1186/s12864-017-3944-7 (PMC5521101; doi:10.1186/s12864-017-3944-7)
Supplement: Supplementary file 3 — Consensus alignment files. A compressed (gzip) tape archive (TAR) file containing 6250 consensus alignment files in FASTA format. (TGZ 14116 kb) [file 12864_2017_3944_MOESM3_ESM.tgz › SPU_010947/consensAlign.ordered.fa]

>sdro
GTCTGGACCAAGCAAGGAAACCAAGCAAATGCCTGGCTGCCTGGCCAGAGGAACATAGCA
ACGACCTCAAACTATGAACTTGTCCTAGAGGCTGTAAGGGCAGGCGGCTGGTATGGAGAC
ATCTCGATTGACGACATCTTATTTACAGAGGGAGTCTGTCCAGGATCWGTGGAATGTGAC
TTTGAGCTTGGTTTCTGTGACTGGGTGAAYCTGGGTGATGGWATCGATGATTTTGATTGG
TTRTGGGGTACTGCAGTTGGTACAGGAGGAGTAGGACCCATCCTAGATCACACAACGTTT
ACAAGCTCAGGCCATTATCTCTATGTGGACACCAGCACACATTTCGCTGGTACCACCGGA
ATCCTACAGAGCCAGGACTATGCCCACACTGGTCCTAGATGCGTGTCGTTCTACTATCAC
ATGAGTGGATCCGGTCCTGGAACTCTTTCAGTCTATAGACAGGATGATGGGGACCTGTTT
GTTAGTCCTAGCTTGACCAAGACCGGTAACCAGGGTGACAGGTGGATGCTAGCACAGGTG
GAAGTGATTCCTGACCCAGAGAAAAGCTACAAGATTTACATTGAGCTCACATCAACAGGC
CCATCCACCGACAGCSACATGGCCATCGATGACGTCAACATCGAYGACAGGATCTGCCTC
GAAGAGGGCACCTGCACYTTTGAGTACGACATGTGCGGCTACGTCAACGACTACCAGAAC
GATGACTTTGACTGGATACGAGGGAGCTACACGACGTCGTCTGGTTACACAGGACCAAGC
ATTGATCATACATTACAGACTGGATATGGTCACTATGTCTTCATAGAGGGGTCATTCCGT
ACAGCAGGAAGCAAGTCATGGCTACTCAGTGAACACTTCCCTGCAACCGGAGGACGTTGT
ATGGAYTTTTGGTACCACATGTATGGGGCTGGAATGGGTGACTTGAACGTTTACACGGCC
ACTGAAAACACGGCACCCAAACTACTGTTCACACAGAGCAAGAATCATGGTGACATCTGG
CTTCAAGCCAAGGTCAATGTGGACGCAATCTCAACATTCTGGGTGATCTTTGAGGGTGTA
GTGGGGTATAACTACACCAGTGATGTTTCTCTGGACGACATGTTCCTACATCCTGGTATC
TGCKCTATCCCCATCGTGATACCTACCCAACCTCCACCTCCACCAACATCAYTACCAGAC
ACACACAATTGTGACTTTGAGTATGGCTTCTGCAACTGGACACATGATATCAATAATGAC
TTTGACTGGACCAGAGCCTCTGGATCTACAGGCAGTGTAGGAACAGGACCCAGTTCGGAC
CACACCAAAGGGGATCAAACAGGTTTTTACGTCTATACTGARATGWCTGGTTTTTACRTC
TATACTGAGATGWCTGGCGAGGGAAGCGGTGATGTTGCCCGATTAGACWCYGAGCTSTTG
AACAATGTCGATGTGGCCGGGTACTGTATGGAGTTCTGGTTCCAGATGTATGGTGATCAC
ATGGGTGCCTTCACGGTCTACGAGGAAAGAGAGGGTCTTGAGGTKGCCGTGTGGCAGGAG
ACAGAGCCCAGAGGCCCAGGATGGAACCAAGTMCATCTTCACTTTACAGATACAGGCTCC
TATTATATAATCTTTGAAGGAGTTCGTGGACTCGGTTTTAGTGGTGACATCGCCTTAGAT
GACATCACCTTCCATCCTGGTACCTGCCCTACTCCAAGCCATRTCTTCTTTGCTGATATG
ACGGGCCTTTCGTCAAACAAAGATGTAGCGATAGTAGACAGCGGTCCCCTYCCAGCTACG
ACAGGAGAYGGGCAGTGTTTTCAAATGTGGTACTACATGACCAACTCTAAATACTGCCAG
CTCAAAGCATACAAGGTACAGCTGGTGACTGGGCAGGCTGAGTTACTCTGGGAGATGGAT
GGAATCACACATGAAGATGAGTGGCATGTCGTGGAGATCAACCTCAATAATACTGATGGC
ATTTACAAGATCCGGTTCCAAGCCTCTACCATAGATTACACTGARAATGCTGCCATATCT
TTGGACGACGTCTTCATCAGCGCCAATCCTTGCTCACCGTTTGGCTCGTGCGACTTTGAA
ACCAATCTCTGCACGTGGAAGAACGAAGAGAAGGATGACGACTTTGACTGGCAGCGCATC
CAGGGAAGGACGGTCTCCAGTGGTACAGGGCCACCAGCAGATCATACGTTTGGAACACCC
TATGGTACCTATATCTACATAGAGGCATCCGGGAAATCTCAGAATGACATGGCCTACTTR
AAGTCTGGTGATTTCCTGGCAGTGCAGAAGCGATGCTTGGAGTTTTATTACCACATGAAT
GGAAATGGTGTGGGTAACCTCTACGTCCAGCGGCAGGCGGATACAGAAACAAAGTTCACC
AATATCATTACACTCAAAGGCAACAAAGGCGATCAGTGGCGACAACAATTGGTGCCATTA
GATGTAATAGACGGTGCCTATTCCTACCAGTTGAGATTAATTGCTTCTGTTGGAACATCC
TTCTCCAGTGATATATCGCTTGATGATATCGCTTTCTATGATGGAGAATGCCCAGGTACC
TATCATTTATTATnnnnnnnnnnnnnnnnnnnnnnnnnnnnnnnnnnnnnnnnnnnnnnn
nnnnnnnnnnnnnnnnnnnnn

>spal
ATCTGGACCAAGCAAGGAAACCAAGCAAATGCCTGGCTGCCTGGCCAGAGGAACATAGCA
ACGACCTCAAACTATGAACTGGTCTTGGAGGCTGTCCGGGCAAATGGCTGGTATGGGGAC
ATCTCGGTTGACGACGTCTCATTCACAGAGGGAGTCTGTCCMGGATCRGTTGAATGTGAC
TTTGAGCTTGGATTCTGTGACTGGGTGAACCTGGGTGATGGAATCGATGATTTTGATTGG
TTGTGGGGTTCTGCAGCTGGTTCACGAGGAGTAGGACCTAGCCTAGATCACACGACGTTT
ACAAGCTCAGGGCATTATCTTTATGTGGACACCAGCGCAAATTTCGCTGGTACCACCGGA
ATCTTACAGAGCCAGGACTATGTCCACACCGGTCCTAGATGTGTGTCGTTCTACTATCAC
ATGAGTGGATCCAGTCCTGGAACTCTTTCAGTCTACAGGCAGGATGATGGGGACCTGTTC
GTTAGTCCAAGCTTGACCAAGACCGGTAATCAGGGTGACAGGTGGATGTTAGCACAGGTG
GAGGTGATTCCTGACCCAGAGAAAAGCTACAAGATGTACATTGAGCTCACATCAWCAGGC
CCATCCACCGACAGCGACATGGCCATCGATGACGTCAACATCGACGACAGGCTCTGCCTG
GAAGAAGGCCACTGCASCTTTGAGTACGACATGTGTGGCTACGTCAACGACTACCAGAAT
GATGACTTTGAYTGGATMCGWGGRAGCTWYMMGACGTCGTCTGGTTACACRGGACCAAGC
ATTGATCATACATWWCAGACTGGATATGGTCACTATGTCTTCATAGAGGGGTCATTCCGT
ACAGCAGGAAGCAAGTCATGGCTACTCAGTGAACACTTCCCTGCAACCGGAGGACGTTGT
ATGGATTTTTGGTATCACATGTATGGAGCTGGAATGGGTGACTTGAACGTTTACACGGCC
ACTGAAAACACGGCACCTAAACTATGGTTCACACAGAGCAAGAACCATGGTGACATCTGG
ATTCAAGCCAAGATCAATGTGGACTCAATCTCAACATTCTGGGTGATCTTTGAGGGTGTA
GTCGGGTACAACTACACCAGTGATGTATCTCTGGACGACATGTTTCTGCATCCTTCCATC
TGCTCTATCCCCATCGTGATACCTACCCAACCTCCACCTCCACCAACATCACTACCAGAC
ACTCACAGTTGTGACTTTGAGAATGGGTTCTGCAACTGGACCCATGATATCAATAATGAC
TTCAACTGGACCAGAGCATCTGGATCTACAGGCAGTATAGGAACAGGACCTAGTTCGNNN
NNNNNNNNNNNNNNNNNNNNNNGTTTTTACGTCTATACTGAAATGACTGGTTTTTACGTC
TATACTGAAATGACTGGTAAGAGAAGAGGTGATGTTGCCCGATTAGACTCTGAGCTGTTG
AACAATGTTGATGTGGACGGGTACTGTATGGAATTCTGGTTCCAGATGTATGGAGATCAC
ATGGGTGCCTTCACAGTCTACGAGGAAAGAGAGGGTCTTGAGCTGCTAGTGTGGCAGGAG
ACAGAGCCCAGAGGACCTGGCTGGAATCAAGTACATCTTCACTTCACAGATACAGGCTCA
TATTATATAATCTTTGAAGGAGTTCGTGGACTTGGTTTTAGTGGTGACATCGCCTTAGAT
GACATMACCTTCCATCCTGGTACCTGCCCTACACCAAGCCATGTCTTCTTTGCTGACATG
ACAGGCCTTTCATCAAACAAAGATGTTGCGATAGTAGACAGCGGTCCCCTCCCCGCTACT
ACAGGAGATGGGCAGTGTTTTCAAATGTGGTACTACATGACCAACTCTAAATACTGCCAG
CTCAAAGCTTACAAGGTACAGCTAGTGACTGGGCAGGCTGAGTTACTCTGGGAGATGGAT
GGAATCACCCATGAAGAYGARTGGCAYGTMRTRGAGATSAAYCTCAATAATACWGATGGT
MTTTAYAAGATCCGRTTCCAAGCATCTACCAGAGATTAYACTGAGAATGCTGCCATATCT
YTGGACGACGTCTTCATCAGCGCCGATCCKTGCTCWCCGTTTGGATCGTGYGACTTTGAG
ACCAGTCTCTGYACGTGGAAGAACGAAGAGAAGGATGATGACTTTGACTGGCKGCGCATM
CARGGAAGGACGGGCTCCTTTGGTACAGGGCCACCAGCGGATCATACGTTTGGAACACCT
TATGGTACCTATATCTACATCGAGGCATCCCTGAAATCTAAGAATGACATGGCCTACTTG
AAGTCTGGTGATTTCCTGGCAWTGCAGAAGCGATGCTTGGAGTTTTATTACCACATGAAT
GGAAACGGTGTGGGCAACCTCTACGTCCAGCGGCAGGCRGATACAGAAACAAAGTTCACC
AATATCATTACACTCAAAGGCAACAAAGGCGATCAGTGGCGACAACAATTGGTTCCATTG
GATGTTATAGACGGTGCCTATTCCTACCAGYTAAGGTTAATTGCTTCTGTTGGAACATCC
TTCTCCAGTGATATATCTCTGGATGATATCGCTTTCTATGAAGGAGAATGCCCAGGTAGC
TATCATTTATTATnnnnnnnnnnnnnnnnnnnnnnnnnnnTTATTATATCTGCATCAAAA
ATGTATTGGTTTTTGGTTGGT

>sfra
ATCTGGACCAAGCAGGGGAACCAAGCAAATGCATGGCTGCCTGGCCAGAGGAACATAGAA
ACAACCTCAAACTATGAAATTGTCTTAGAGGCGGTACGGGCAGGTAACTGGTACGGAGAC
ATCTCGATTGACGACATCTCATTTACAGAGGCTGCTTGTCCAGGATCAGTTGAGTGTGAC
TTTGAGCTTGGTTTCTGTGACTGGAAGAACCTAGGTGCTGGTATCGATGATTTTGATTGG
TTATGGGGAACTGCAGTTGGTACACAAGGAATAGGACCTACCGTAGATCACACAACRTTA
ACAAGCTCAGGGCATTATCTCTATGTGGACACCAGCAAAAATGTTGTTGGTACCACCGGC
ATCCTGCAGAGCCAGGACTACTACCACACCGGTCCTAGATGTGTGTCGTTCTACTATCAY
ATGAGTGGATCCAGTCCTGGAWCWCTKTCMGTYTATAGGCARGATGATGGKGACCTGTTT
GTTAGTCCWAGCTTGACTAAGAGCRGGGATCAGGGAGACRGRTGGATGTTAGCACAGGTR
GARGTGATTCCTAACCTGGAGAAAARCTACAAGATTTACATCGAGCTCACATCAACAGGC
CCATCCACCAACAGCCACATGGCCATCGATGACGTCAACATCGACGACAGGTTCTGCCTC
GAAGAAGGCACCTGCACCTTTGAGTACGACATGTGTGGCTACGTCAATGACTACCAGAAC
GATGACTTTGATTGGATACGAGGGAGCTATCAGACGTCGTCTGGTTACACAGGACCGAGC
ATCGATCATACATTACAGACTGGATATGGTCACTATGTCTTCATAGAGGGGTCATTCCGC
AGTGAAGGAAGCAAGGCATGGCTACTCAGTGAACACTTTCCCCCAACTGGAGGTCGTTGT
ATGGAGTTTTGGTACCATATGTATGGCGCTGGAATGGGTGATTTGAATGTATACACTGCC
ACTGAGAACACGGTACCAAAACTACTGTTCACACAGAGTAAGAATCATGGTGACATCTGG
CTTCAAGCCAAGGTCAATGTGAACGCAACCTCAACATTCTGGGTGANCTTTGAGGGTGTA
GTTGGGTACAATTACACCAGTGATGTTTCTCTGGACGACATGTTCCTGCATCCTTCAATC
TGCGGTATCCCCATTTATATTCCTACCCAACCTCCACCTCCACCAACATCATTACCAGAC
ACTCACAATTGTGACTTTGAGAATGGTTTCTGCAACTGGACCCAAGATATCAACAATGAC
TTCGACTGGACCAGAGCTTCTGGATCTACAGGCAGTGTAGGAACAGGACCCAATTCGGAT
CATACCAAAATGGATCAGACAGNNnnnnnnnnnnnnnnnnnnnnnnnnnNNNNNNNNNNC
TATACTGAAATGACTGGCGGTAGTAGCGGTGATGTTGCTCGATTGAACTCTGTGCTCTTG
AACAATGTCGATGTCACCGGATACTGCATGGAGTTCTGGTTCCAGATGTACGGCACTCAC
ATTGGCGCCCTCACWGTCTACGAGAAGAGAGTGGATGTTGAACTGTCTGTATGGCAGGAG
ACGGAGCCCAGAGGCCCAGGATGGAACCAAGTCCACATTCACTTTACAGAAACAGGCTCA
TATTATATAACCTTTGAAGGAGTTCGTGGACTTGGTTTTAGTGGTGACATCGCATTAGAT
GACATAACCTTCCATCCGGGTACCTGCCCTACGCCAAGCCATATCTTCTTTGCTGACATG
ACGGGCCTTTCATCGAACAAAGATGTGGCGATAGTAGACAGCGGTCCCCTCCCAGCTACT
ACAGGAGACGGGCAGTGTTTTCAAATGTGGTACTACATGGCAGAATCTGAATACTGCCAG
CTCAAAGCTTACAAGGTACAGCTTGTTACTGGGCAGGTTGAGTTACTATGGGAGATGGAT
GGAATCGCTCATGAAGAGGAGTGGCACGTCATGCAGATCAACCTCAATAATACAGATGGT
ATTTACAAGATCCGGTTCCAAGCATCTACCATAGATTACAAGATCAATGCTGCCATATCT
TTGGAYGACGTCTTCATCAGCGCCGATCCKTGCTCTCCATTTGGGTCRTGCGACTTTGAG
ACCAGTCTCTGCACKTGGMAGAACGAAGAGAAGGATGACAACTTTGACTGGATGCGCATC
CAAGGAAGGACGGTCTCCAGTGGTACTGGGCCACCAGCGGATCATACTTTTGGAACGCCT
TATGGTACCTATATCTACATCGAGGCATCACAGAGGTCTGCGGGTGAGATGGCTTTCTTG
AAGTCTGGTGATTTCCTGGCATTGCAGAAGCGATGCTTGGAGTTTTATTACCACATGAAC
GGGGACGGTGTGGGCAACCTCTACGTCCAGCGGCAGGCAGATACAGAAACAAAGTACACC
AATGTTATTATACTCAAAGGCAACAAAGGCGATGAGTGGCGACAACAATTGGTACCATTA
GATGTGATAGACGGTGCCTATTCCTACCAGTTAAGGTTAATTGCTTCTGTTGGAACATCC
TTCACCAGTGATATATCACTTGATGATATCGCTTTCTATGACGGAGAATGCCCAGGTAGC
TATCATTTAATATnnnnnnnnnnnnnnnnnnnnnnnnnnnnnnnnnnnnnnnnnnnnnnn
nnnnnnnnnnnnnnnnnnnnn

>afraSS
GTCTGGACCAAGCAAGGAAACCAAGCAAATGCCTGGCTGCCTGGCCAGAGGAACATAGCA
ACGACCTCAAACTATGAACTTGTCCTAGAGGCTGTAAGGGCAGGCGGCTGGTATGGAGAC
ATCTCGATTGACGACATCTTATTTACAGAGGGAGTCTGTCCAGGATCAGTGGAATGTGAC
TTTGAGCTTGGTTTCTGTGACTGGGTGAACCTGGGTGATGGTATCGATGATTTTGATTGG
TTATGGGGTACTGCAGTTGGTACAGGAGGAGTAGGACCCATCCTAGATCACACAACGTTT
ACAAGCTCAGGCCATTATCTCTATGTGGACACCAGCACACATTTCGCTGGTACCACCGGA
ATCCTACAGAGCCAGGACTATGCCCACACTGGTCCTAGATGCGTGTCGTTCTACTATCAC
ATGAGTGGATCCGGTCCTGGAACTCTTTCAGTCTATAGACAGGATGATGGGGACCTGTTT
GTTAGTCCTAGCTTGACCAAGACCGGTAACCAGGGTGACAGGTGGATGCTAGCACAGGTG
GAAGTGATTCCTGACCCAGAGAAAAGCTACAAGATTTACATTGAGCTCACATCAACAGGC
CCATCCACCGGCAGCCACATGGCCATCGATGACGTCAACATCGATGACAGGATCTGCCTC
GAAGAGGGCACCTGCACCTTTGAGTACGACATGTGCGGCTACGTCAACGACTACCAGAAC
GATGACTTTGACTGGATACGAGGGAGCTACACGACGTCGTCTGGTTACACAGGACCAAGC
ATTGATCATACATTACAGACTGGATATGGTCACTATGTCTTCATAGAGGGGTCATTCCGT
ACAGCAGGAAGCAAGTCATGGCTACTCAGTGAACACTTCCCTGCAACCGGAGGACGTTGT
ATGGATTTTTGGTACCACATGTATGGGGCTGGAATGGGTGACTTGAACGTTTACACGGCC
ACTGAAAACACGGCACCCAAACTACTGTTCACACAGAGCAAGAATCATGGTGACATCTGG
CTTCAAGCCAAGGTCAATGTGGACGCAATCTCAACATTCTGGGTGATCTTTGAGGGTGTA
GTCGGGTATAACTACACCAGTGATGTTTCTCTGGACGACATGTTTCTRCATCCTTCCATC
TGCTCTATCCCCATCGTGATACCTACCCAACCTCCACCTCCACCAACATCATTACCAGAC
ACACACAATTGTGACTTTGAGTATGGCTTCTGCAACTGGACACATGATATCAATAATGAC
TTTGACTGGACCAGAGCCTCTGGATCTACAGGCAGTGTAGGAACAGGACCCAGTTCGGAC
CACACCAAAGGGGATCAAACAGGTTTTTACGTCTATACTGAAATGTCTGGTTTTTAYGTC
TATACTGAGATGWCTGGCGAGGGAAGCGGTGATGTTGCCCGATTAGACWCTGAGCTGTTG
AACAATGTCGATGTGGCCGGGTACTGTATGGAGTTCTGGTTCCAGATGTATGGTGATCAC
ATGGGTGCCTTCACGGTCTACGAGGAAAGAGAGGGTCTTGAGGTGGCCGTGTGGCAGGAG
ACAGAGCCCAGAGGCCCAGGATGGAACCAAGTACATCTTCACTTTACAGATACAGGYTCC
TATTATATAATCTTTGAAGGAGTTCGTGGACTYGGTTTTAGTGGTGACATCGCCTTAGAT
GACATCACCTTCCATCCTGGTACCTGCCCTACTCCAAGCCATATCTTCTTTGCTGATATG
ACGGGCCTTTCGTCAAACAAAGATGTAGCGATAGTAGACAGCGGTCCCCTCCCAGCTACG
ACAGGAGACGGGCAGTGTTTTCAAATGTGGTACTACATGACCAACTCTAAATACTGCCAG
CTCAAAGCATACAAGGTACAGCTGGTGACTGGGCAGGCTGAGTTACTCTGGGAGATGGAT
GGAATCACACATGAAGATGAGTGGCATGTCGTGGAGATCAACCTCAATAATACTGATGGC
ATTTACAAGATCCGGTTCCAAGCMTCTACCAYAGATTACACTGAGAATGCTGCCATATCT
TTGGACGACGTCTTCATCAGCGCCAATCCTTGCTCTCCGTTTGGCTCGTGCGACTTTGAG
ACCAATCTCTGCACGTGGAAGAACGAAGAGAAGGATGATGACTTTGACTGGCAGCGCATC
CAGGGAAGGACAGTCTCTAGTGGTACGGGGCCAACAGCGGATCATACTTTCGGAACACCT
TATGGTACCTATATCTTCATTGAGGCGTCTGGGAAGTCTCAGAATGACATGGCCTACTTG
AAGTCTGGTGATTTCCTGGCATTGCAGAAGCGATGCTTGGAGTTTTATTATCACATGTAT
GGAGCTGGTGTGGGTAACCTCTACGTCCAGAGGCAGGCAGATACAGAAACAAAGTTCACC
AATATCATTACACTCAAAGGCGACAAAGGCGATCAGTGGCGACAACAATTGGTACCATTG
GATGTAATAGACGGTGCCTATTCCTACGAGTTGCAGTTAATTGCTTCTGTTGGCACATCC
TTCTCCAGTGATATATCCCTGGATGATATCGCTTTCTATGAAGGAGAATGCCCAGGTAGT
TATCTTTTACTATTGAGTACTATTGTTGTGCCATTTTTTATTATTATTTCTGCATCAACA
ATCTATTGGTGTTTGGTTGGT

>hpul
ATCTGGACCAAGCAAGGAAACCAAGCTAATGCCTGGATGCCTGGCCAGAGGAACATAGCA
ACGACCTCAAACTTTGAAATTGTCCTAGAGGCTGTACGGGCAGGCGGCTGGTATGGAGAC
ATCTCGATTGACGACATCATATTTACAGAGGGAGTCTGTCCAGGATCAGTTGAATGTGAC
TTTGAGCTTGGATTYTGTGACTGGGTGAACCTMGAYRMYGGTATMRATGATTTTGATTGG
TTRTGGGGWWCTSCMGYTGGTKCASRAGGRAWAGGACCTAKCSTAGATCACACAACGTTT
ACAAGCTCAGGACATTATCTCTATGTGGACACCAGCAAAAGTGTTGTTGGTACCACTGGA
ATCCTACAGAGCCAGGACTATGTCCATACCGGTCCTAGATGTGTGTCATTCTACTATCAC
ATGAGTGGATCCAGTCCTGGAACTCTTTCAGTCTATAGGCAAGATGATGGGGACCTGTTT
GTTASTCCAAGCTTGACCAAGACCGGTAATCAGGGAGACAGRTGGATGCTAGCMCAGGTG
GAAGTGATTCCTGACCCAGAGAAAAGCTACAAGATTTACATAGAGCTCACATCAACAGGC
CCATCCACCGACAGCGATATGGCCATCGACGACGTCAACATCGACGAAAGGTTCTGCCTG
GAAGAAGGCACCTGTACCTTTGAGTATGACATGTGCGGCTACGTCAACGACTACCAGAAC
GATGACTTTGATTGGATCCGTGGGAGCTATACAACCTCGTCTGGTTACACGGGACCAAGC
ATTGATCATACATTACAGACTGGATATGGTCACTATGTCTTCATTGAAGGGTCATTCCGT
AAAGAAGGAAGCAAAGCATGGCTACTCAGTGAGCACTTCCCCGCGACCGGAGGACGTTGT
ATGGAGTTTTGGTATCACATGTATGGTGCTGGAATGGGTGATTTGAATGTTTACACGGCC
ACTGAGAACACAGAACCAAAACTACTCTTCACACAGAGCAAGAATCATGGGGACATCTGG
AKYCAAGCCAAGGTCAATGTGGAYGCACCCTCAACATTTTGGGTGATCTTTGAGGGTGTA
GTCGGGTACAATTACACGAGCGATGTTTCTCTGGATGACATGTTTCTCCATCCTTCCATC
TGTGCTATCCCCATTGAGATTCCTACCAAACCTCCACCTCCACCAACATCACTACCAGAC
ACTCACAATTGTGACTTTGAGAATGGCTTTTGCAACTGGACCCATGGTATCAATAATGAT
TTCAACTGGACCAGAGCTTCTGGATCTACAGGCAGTATAGGAACAGGACCCAGTTCGGAC
CATACCATAGGAGACCAAACAGNNNNNNNNNNNNNNNNNNNNNNNNNNNGGTTTTACGTC
TATACTGAAATGACTGGCCAGAGGAGCGGTGATGTTGCTCGATTAGTCTCTGAGCTCTTG
AACAATGTTGATGTCTCCGGGTACTGCATGGAGTACTGGTTCCAGATGGATGGGGATCAC
ATAGGTGCCTTCACAGTCTATGAGAATAGAGGGGATGTTGAGCTGCCTGTGTGGCAGGAG
ACGGAACCCAGAGGCCCGGGATGGAACCAAGTTCATCTTCACTTTACAGATACAGGCTCA
TATTATATAATCTTTGAAGGAGTTCGTGGACTCGGCTTTAGTGGTGACATYGCCTTAGAT
GACATTACCTTCCATCCTGGTACCTGCCCTACTCCAAGCCATATCTTCTTTGCTGATATG
ACGGGCCTTTCATCAAACAAAGAYGTRGCGATAGTAGACAGCGGTCCMCTCCCAGCTACY
AYGGGAGACGGRCAGTGTTTTCAAATGTGGTACTACATGACCAACTCTAAATACTGCCAG
CTCAAAGCTTACAAGGTACAGCTKGTGACTGGGCAGGCCGAGTTGCTATGGGAGATGGAT
GGAATCACGCATGAAGACGAGTGGCATGTCGTGGAGATCAACCTYAATAATACSGATGGT
ATTTATAAGATCCGGTTCCAAGCCTCTACCACAGATTACACAGAGAATGCTGCCATATCT
CTGGACGACGTCTTCATCAGCGCCAATCCATGCTCTCCATTTGGATCGTGTGACTTTGAG
ACCAATCTCTGCACGTGGAAGAACGAAGAGAAGGATGATGACTTTGACTGGCAGCGCATC
CAAGGGAGGACGGTCTCTGGTGGTACTGGACCAACTGCTGATCATACTTTCGGAACACCT
TATGGTACCTATATCTACATTGAGGCATCYGGGAAATCTAAGAATGACAAGGCCAACTTG
AAGTCTGGTGATTTCCTGGCATTGCAGAASCGATGCTTGGAGTTTTATTACCACATGTAT
GGAAATGGAGTGGGTAACCTCTACGTCCAGCGGCAGGCAGAYACAGAAACAAAGTTCACC
AATATCATTACACTCACAGGCAGCAAAGGSGATCAGTGGCGACAACAATTGGTGCCATTG
GATGTAATAGACGGTGCCTATTCCTACCAGCTGCAGTTAATTGCTTCTGTTGGAACATCC
TTCTCCAGTGATATATCGCTTGATGATATTGCTTTCTATGAAGGAGAATGCCCAGGTAGT
TRWCTTTTACTATTGAGTACTATTGTTGTGCCATTATTTAKTATTATGKCTGCATCAACR
ATSTATTAGTTTTGGGTTGGT

>snud
ATCTGGACCAAGCATGGGAATCARGCAAATGCCTGGCTGCCTGGCCAGAGGAACATAGCA
ACGACCTCAAACTATGAAATTGTCTTAGAGGCGGTACGGGCAGGTAACTGGTATGGAGAC
ATCTCGATTGACGACATCTCATTTACAGAGGGCGCTTGTCCAGGATCAGTTGAMTGTGAC
TTTGAGCTTGGTTTCTGTGACTGGRWGAACCTRGATGCYRGTATCGATGACTTTGATTGG
KTRTGGGGAACTGCAGTTGGTTCACAAGGAATAGGACCTAGCGTAGATCACACAACGTTT
ACAAGMTCAGGGCATTATCTCTATGTGGACACCRGCAAMAATGTYGTTGGTACCACCGGC
ATCCTSCAGAGCCAGGACTACTACCACACYGGTCCTAGATGYGTGTCGTTCTACTATCAC
ATGAGTGGATCMAGTCCTGGAACTCTTTCAGTCTATAGRCAAGATGAYGGKGACCTGTTY
GTTAGTCCTAGCTTGACTAAGAGCRGGGATCAGGGAGACAGGTGGATGTTAGCACAGGTR
GAGGTGATTCCTAACMTGGAKAAAAGCTACAAGATTTACATTGAGCTCACATCAACAGGC
CCATCCACCGACAGCGACATGGCCATCGATGACGTCAACATCGACGACAGGTTCTGCCTC
GAAGAGGGCACCTGCACMTTTGAGTACGACATGTGTGGCTACGTCAACGACTACCAGAAC
GATGACTTTGATTGGATACGAGGGAGCTATCAGACGTCGTCKGGTTACACAGGACCGAGC
ATCGATCATACATTACAGACTGGATATGGTCACTATGTMTTCATAGAGGGGTCATTCCGM
AATGAAGGAAGCAAGGCATGGCTACTCAGTGAACACTTYGCACCAACTGGAGGTCGTTGT
ATGGAGTTTTGGTACCATATGTATGGCGCTGGAATGGGTGACTTGAATSTTTACACTGCT
ACTGAGAACACGGTACCAAAACTACTGTTCACACAGAGCAACAATCACGGTGACATCTGG
CTTCAAGCCAAGGTCAATGTGGACGCAACCTCAACATTCTGGGTGATCTTTGAGGGTGTA
GTTGGGTACAATTACACCAGTGATGTTTCTCTGGACGACATGTTTCTGCNNNNNNNNNNN
NNNNNNNNCCCCATCTATATTCCNNCNNNNCCNCCGCCNCNNCCANCATCATTTCCAGAC
ATTCACAATTGTGATTTTGAGAATGGCTTCTGCAACTGGACCCAAGATATCAACAATGAC
TTCAACTGGACCAGAGCTTCTGGATCTACAGGCAGTRTAGGAACAGGACCCAATACGGAT
CATACCAAAATGGATCAnnnnnnnnnnnnnnnnnnnnnnnnnnnnnnnnGTTTTTACATC
TATACTGAAATGACTGGTGGTAGAAGCGGTGATGTTGCCCGAGTAAACTCCGAGCTCTTG
AACAATGTCGATGTCGCCGGATACTGCATGGAGTTCTGGTTCCAGATGTACGGCAGTAAC
ATTGGCGCCTTCACAGTGTACGAGAARAGAGRGGATGTTGAACTGCCGGTATGGCAGGAG
ACGGAGCCTAGAGGCCCAGGATGGAACCAAGTCCATATGCACTTTACAGAAACAGGCTCA
TATTATATAACCTTTGAAGGAGTTCGTGGACTTGGTTTTAGTGGTGACATTGCYTTAGAT
GACATTGCCTTCCATCCGGGTACCTGCCCTACNNNNNGCCACATYTTCTTTGCTGACATG
ACTAGCCTTTCGTCGAACAAAGATGTGGCGATAGTAGACAGCGGTCCYCTCCCRGCTACT
ACGGGAGACGGGCAGTGTTTTCAAATGTGGTACTACATGGCAGAATCTGAATACTGCCAG
CTCAAAGCTTACAAGGTACAGCTTGTTACTGGGCAGGTTGAGTTACTATGGGAGATGGAT
GGTATCGCTCATGAAGATGAGTGGCACGTCATGCAGATCAACCTCAATAATACAGATGGT
ATTTACAAGATCCGGTTCCAAGCATCTACCCGAGATTACACGATCAATGCTGCCATATCA
TTGGACGACGTCTTCATCAGCGCAGATCCTTGCTCTCCGTTTGGTTCGTGCGACTTTGAG
ACCAATCTCTGCACGTGGAAGAACGCAGAGAAGGGTGACCAGTTTGACTGGATGCGCATG
CAAGGAAGGACGTCCTCTGGTGGTACTGGGCCACCAGCGGATCATACTTTTGGAACGCCY
TATGGTACCTATATCTACATCGAGGCATCACAGAGGTCTAAGAATGACATGGCTTTCTTG
AAGTCTGGCGATTTCCTGGCATTGCAGAAGCGATGCTTGGAGTTTTATTACCACATGAAC
GGGGATGGTGTGGGCAACCTCTACGTCCAGCGGCAGGCAGATACAGAAACAAAGTACACC
AATGTCATTACACTCACAGGCAACAAAGGTGATGAGTGGCGACAACAATTGGTACCATTA
GATGTGATAGACGGTGCCTATTCTTACGTGTTAAGGTTAATTGCTTCTGTTGGAACATCC
TTCTCCAGTGATATATCACTCGATGATATCGCTTTCTATGATGGAGAATGCCCAGGTAGC
TATCTTnnnnnnnnnnnnnnnnnnnnnnnnnnnnnnnnnnnnnnnnnnTCTGAATCATAA
ATTTATTGGTGTTTGGTTGGT

>sintSS
GTCTGGACTAAGCAAGGAAACCAAGCTAATGCCTGGTTGCCTGGCCAGAGGAACATAGCA
ACGACCTCAAACTTTGAACTTGTCCTAGAGGCTGTAAGGGCAGGTGGCTGGTATGGAGAC
ATCTCGATTGACGACATCTTATTTACAGAGGGAGTCTGTCCAGGATCAGTGGAATGTGAC
TTTGAGCTTGGATTCTGTGACTGGGTGAACCTGGGTGATGGTATCGATGATTTTGATTGG
TTGTGGGGTTCTGCAGTCGGTACASGAGGAATAGGACCCAGCCTAGATCACACAACGTTT
ACAAGCTCAGGGCATTATCTCTATGTGGACACCAGCACAAATTTTGCTGGTACCACCGGA
ATCMTGCAGAGCCAGGACTATGTCCACACCGGTCCTAGATGCGTGTCGTTCTACTATCAC
ATGAGTGGATCCGGTCCTGGAACTCTTTCAGTCTACAGGCAGGATGATGGGGACCTGTTY
GTTAGTCCWAGCTTGACCAAGACMGGKAAYCAGGGWGACAGGTGGATGYTAGCACAGGTG
GARGTGATTCCTGACCCAGAGAAAAGCTACAAGATTTACATTGAGCTSACATCAACAGGC
CCWTCCACMGACAGYGACATGGCCATCGAYGACGTCAACATCGATGACAGGTTCTGCCTC
GAGGARGGCACCTGCACCTTTGAGTACGACATGTGCGGCTACGTCAACGACTACCAGAAC
GACGACTTTGACTGGATACGAGGGAGCTACACGACATCGTCTGGTTACACAGGACCAAGC
ATTGATCATACATTACAGACTGGAYATGGTCACTATGTCTTCATAGAGGGGTCAGGCCGT
CAAACAGGAAGCAAGGCGTGGYTACTCAGTGAACACTTCCCYGCAACTGGAGGACGTTGT
ATGGATTTTTGGTAYCACATGTATGGWGCTGGAATGGGTGACTTGAACGTTTACACGGCC
ACTGAAAACACGGCACCTAAACTACTCTTCACACAGAGCAAGAATCATGGTGACATCTGG
CTTCAAGCCAAGGTCAATGTGGACGCAATCTCAACATTCTGGGTGATCTTTGAGGGTGTA
GTTGGGTACAACTACACCAGTGATGTTTCTCTGGACGACATGTTTCTGCATCCTTCTATC
TGCGCTATCCCCATCGAGATTCCTACCCAACCTCCACCTCCACCAACATCATTACCAGAC
ATACACAATTGTGACTTTGAGAATGGCTTCTGCAACTGGACACATGATATCAATAATGAC
TTTGACTGGACCAGAGCCTCTGGATCTACAGGCAGTGTAGGAACAGGACCCAGTnnnnAC
CACACCAAAGGGGATCAAACAGnnnnnnnnnnnnnnnnnnnnnnnnnnnGTTTTTACGTC
TATACTGAGATGWCTGGCGAGGGAAGCGGTGATGTTGCYCGATTAGACTCYGAGCTSTTG
AACAATGTCGATGTGGCTGGGTACTGTATGGAGTTTTGGTTCCAGATGTATGGTGATCAG
ATGGGCGCCTTCACGGTCTAYGAGGAAAGAGATGGTCTTGAGGTGGCTGTGTGGCAGGAG
ACAGAGCCCAGAGGCCCWGGATGGAACCAAGTTCATCTTCACTTCACAGAAACAGGCTCC
TATTATATAATCTTTGAAGGAGTTCGTGGAAATGGTTTTAGTGGTGACATCGCCTTAGAT
GACATMACCTTCCATCCTGGTACCTGCCCTACACCAAGCCATGTCTTCTTTGCTGACATG
ACAGGCCTTTCATCAAACAAAGATGTTGCGATAGTAGACAGTGGTCCYCTCCCWGCYACG
ACAGGAGACGGGCAGTGTTTTCAAATGTGGTACTACATGACCAACTCTAAATACTGCCAG
CTCACGGCTTACAAGGTACAGCTKGTGACTGGGCAGGCTGAGTTACTCTGGGAGATGGAT
GGAATCACACATGAAGACGAGTGGCATGTCGTGGAGATCAACCTTAATAATACCGATGGT
ATTTACAAGATCCGGTTCCAAGCATCTACCACAGATTACACGGAGAATGCTGCCATATCT
TTGGACGACGTCTTCATCAGCGCYGAWCCGTGCTCTCCGTTTGGCTCGTGCGACTTTGAG
ACCAGTCTCTGTACGTGGAAGAATGAAGAGAAGGATGAYGACTTTGACTGGCAGCGCATY
CAGGGMAGGACAGTCTCTAGTGGTACGGGGCCAACAGCGGATCATACTTTYGGAACACCT
TATGGTACCTATATCTTCATYGAGGCATCCGGGAAATCCCAGAATGACATGGCCTACTTG
AAGTCTGGTGATTTCCTGGCAWTGCAGAAGCGATGCTTGGAGTTTTATTACCACATGTAT
GGATCTGGKGTGGGTAACCTCTACGTCCAGCGGCAGGCAGATACAGAAACAAAGTTCACC
AATATTCTTACACTCAAAGGCGACAAAGGCGATCWGTGGCGACAACAATTGGTGGCATTG
GATGTAATAGACGGTGCMTATTCCTACGAGTTGCAGTTAATTGCTTCTGTTGGGACATCC
TTCGCCAGTGATATATCCCTGGATGATATCGCTTTCTATGAAGGAGAATGCCCAGGTAGN
NNNNNNNNNCTATTGAGTACTATTGTTGTGCTATTATTTATTATTATTTCTGCATCAACA
ATCTATTGGTTTTTGGTTGGT

>sprp
GTCTGGACCAAGCAAGGAAACCAAGCAAATGCCTGGCTGCCTGGCCAGAGGAACATAGCA
ACGACCTCAAACTATGAACTTGTCCTAGAGGCTGTAAGGGCAGGCGGCTGGTATGGAGAC
ATCTCTATTGACGACATCTTATTTACAGAGGGAGTCTGTCCAGGATCAGTGGAATGTGAC
TTTGAGCTTGGTTTCTGTGACTGGGTGAACCTGGGTGATGGTATCGATGATTTTGATTGG
TTATGGGGTACTGCAGTTGGTRCAGGAGGAGTAGGACCSATCCTAGATCACACAACGTTT
ACAAGCTCAGGCCATTATCTCTATGTGGACACCAGCACACATTTYGCTGGTACCACCGGA
ATCYTACAGAGCCAGGAYTATGCCCACACTGGTCCTAGATGCGTGTCGTTCTACTATCAC
ATGAGTGGATCCGGTCCTGGAACTCTTTCAGTCTATAGACAGGATGATGGGGACCTGTTT
GTTAGTCCTAGCTTGACCAAGACCGGTAACCAGGGTGACAGGTGGATGCTAGCACAGGTG
GAAGTGATTCCTGACCCAGAGAAAAGCTACAAGATTTACATTGAGCTCACATCAACAGGC
CCATCCACCGGCAGCCACATGGCCATCGACGACGTCAACATCGACGACAGGTTCTGCCTC
GAAGARGGCACCTGCACCTTTGAGTACGACATGTGCGGCTACGTCAACGACTACCAGAAC
GATGACTTTGACTGGATACGAGGGAGCTACACGACGTCGTCTGGTTACACAGGACCAAGC
ATTGATCATACATTACAGACTGGATATGGTCACTATGTCTTCATAGAGGGGTCATTCCGT
ACAGCAGGAAGCAAGTCATGGCTACTCAGTGAACACTTCCCTGCAACCGGAGGACGTTGT
ATGGATTTTTGGTATCACATGTATGGAGCTGGAATGGGTGAYTTGAACGTTTACACTGCC
ACTGAAAACACGGCCCCTAAACTAGTCTTCACACAGAGCAAGAATCAYGGTGACATCTGG
CTTCAGGCCAAGGTCAATGTGGACGCAATCTCAACATTCTGGGTGATCTTTGAGGGTGTA
GTCGGGTACAACTACACCAGTGATGTTTCTCTGGACGACATGTTTCTGCATCCTTCCATC
TGCTCTATCCCCATCGAGATACCTACCCAACCTGCACCTCCACCAACATCATTACCAGAC
ACACACAATTGTGACTTTGAGAATGGCTTCTGCAACTGGACACATGATATCAATAATGAC
TTCGACTGGACCAGAGCCTCTGGATCTACAGGCAGTGTAGGAACAGGACCCAGTTCGGAC
CACACCAAAGGGGATCAAACAGGTTTTTACGTCTWTACTGAAATGTCTGGTTTTTACGTC
TATACTGAGATGTCTGGYGAGGGAAGCGGTGATGTTGCCCGATTAGACTCTGAGCTGTTG
AACAATGTCGATGTGGCYGGGTACTGTATGGAGTTTTGGTTCCAGATGTATGGAGATCAG
ATGGGCGCCTTCACAGTCTATGAGGAAAGAGAGGGTCTTGAGCTGCCGGTGTGGCAGGAG
ACRGAGCCCAGAGGACCAGGATGGAACCAAGTMCATCTTCACTTCACAGAAACAGGCTCA
TATTATATAATCTTTGAAGGAGTTCGTGGAAATGGTTTTAGTGGTGACATCGCCTTAGAT
GACATAACCTTCCATCCTGGTTCCTGCCCTACTCCAAGCCATGTCTTCTTTGCTGATATG
ACAGACCTTTCATCGAACACAGATGTTGCGATAGTAGACAGCGGTCCCCTCCCAGCTACS
ACAGGAGATGGGCAGTGTTTTCAAATGTGGTACTACATGACCAACTCTAAATACTGCCAG
CTCAAAGCATACAAGGTACAGCTGGTGACTGGGCAGGCTGAGTTACTCTGGGAGATGGAT
GGAATCACACATGAAGATGAGTGGCATGTCGTGGAGATCAACCTCAATAATACTGATGGC
ATTTACAAGATCCGGTTCCAAGCCTCTACCAYAGATTACWCTGAGAATGCTGCCATATCT
TTGGACGACGTCTTCATCAGCGCCAATCCTTGCTCTCCGTTTGGCTCGTGYGACTTTGAG
ACCARTCTCTGCACGTGGAAGAACGAAGAGAAGGATGAYGACTTTGACTGGCAGCGCATC
CAGGGAAGGACAGTCTCTAGTGGTACGGGGCCAACAGCGGATCATACTTTCGGAACACCT
TATGGTACCTATATCTTCATTGAGGCGTCTGGGAAGTCTCAGAATGACATGGCCTACTTG
AAGTCTGGTGATTTCCTGGCATTGCAGAAGCGATGCTTGGAGTTTTATTAYCACATGTAT
GGWGCTGGTGTGGGTAACCTCTACGTCCAGAGGCAGGCAGATACAGAAACAAAGTTCACC
AATATCATTACACTCAAAGGCGACAAAGGCGATCAGTGGCGACAACAATTGGTACCATTG
GATGTAATAGACGGTGCCTATTCCTACGAGTTGCAGTTAATTGCTTCTGTTGGCACATCC
TTCTCCAGTGATATATCCCTGGATGATATCGCTTTCTATGAAGGAGAATGCCCAGGTAGT
TATCTTTTACTATTGAGTACTATTGTTGTGCCATTWTTTATTATTATWTCTGCATCAACA
ATYTATTGGTGTTTGGTTGGT

>spurp
GTCTGGACCAAGCAAGGAAACCAAGCAAATGCCTGGCTGCCTGGCCAGAGGAACATAGCA
ACGACCTCAAACTATGAACTTGTCCTAGAGGCTGTAAGGGCAGGCGGCTGGTATGGAGAC
ATCTCTATTGACGACATCTTATTTACAGAGGGAGTCTGTCCAGGATCAGTGGAATGTGAC
TTTGAGCTTGGTTTCTGTGACTGGGTGAACCTGGGTGATGGTATCGATGATTTTGATTGG
TTATGGGGTACTGCAGTTGGTACAGGAGGAGTAGGACCCATCCTAGATCACACAACGTTT
ACAAGCTCAGGCCATTATCTCTATGTGGACACCAGCACACATTTTGCTGGTACCACCGGA
ATCCTACAGAGCCAGGATTATGCCCACACTGGTCCTAGATGCGTGTCGTTCTACTATCAC
ATGAGTGGATCCGGTCCTGGAACTCTTTCAGTCTATAGACAGGATGATGGGGACCTGTTT
GTTAGTCCTAGCTTGACCAAGACCGGTAACCAGGGTGACAGGTGGATGCTAGCACAGGTG
GAAGTGATTCCTGACCCAGAGAAAAGCTACAAGATTTACATTGAGCTCACATCAACAGGC
CCATCCACCGGCAGCCACATGGCCATCGACGACGTCAACATCGACGACAGGTTCTGCCTC
GAAGAAGGCACCTGCACCTTTGAGTACGACATGTGCGGCTACGTCAACGACTACCAGAAC
GATGACTTTGACTGGATACGAGGGAGCTACACGACGTCGTCTGGTTACACAGGACCAAGC
ATTGATCATACATTACAGACTGGATATGGTCACTATGTCTTCATAGAGGGGTCATTCCGT
ACAGCAGGAAGCAAGTCATGGCTACTCAGTGAACACTTCCCTGCAACCGGAGGACGTTGT
ATGGATTTTTGGTATCACATGTATGGAGCTGGAATGGGTGACTTGAACGTTTACACTGCC
ACTGAAAACACGGCCCCTAAACTAGTCTTCACACAGAGCAAGAATCACGGTGACATCTGG
CTTCAGGCCAAGGTCAATGTGGACGCAATCTCAACATTCTGGGTGATCTTTGAGGGTGTA
GTCGGGTACAACTACACCAGTGATGTTTCTCTGGACGACATGTTTCTGCATCCTTCCATC
TGCTCTATCCCCATCGAGATACCTACCCAACCTGCACCTCCACCAACATCATTACCAGAC
ACACACAATTGTGACTTTGAGAATGGCTTCTGCAACTGGACACATGATATCAATAATGAC
TTCGACTGGACCAGAGCCTCTGGATCTACAGGCAGTGTAGGAACAGGACCCAGTTCGGAC
CACACCAAAGGGGATCAAACAGGTTTTTACGTCTTTACTGAAATGTCTGGTTTTTACGTC
TATACTGAGATGTCTGGCGAGGGAAGCGGTGATGTTGCCCGATTAGACTCTGAGCTGTTG
AACAATGTCGATGTGGCCGGGTACTGTATGGAGTTTTGGTTCCAGATGTATGGAGATCAG
ATGGGCGCCTTCACAGTCTATGAGGAAAGAGAGGGTCTTGAGCTGCCGGTGTGGCAGGAG
ACGGAGCCCAGAGGACCAGGATGGAACCAAGTACATCTTCACTTCACAGAAACAGGCTCA
TATTATATAATCTTTGAAGGAGTTCGTGGAAATGGTTTTAGTGGTGACATCGCCTTAGAT
GACATAACCTTCCATCCTGGTTCCTGCCCTACTCCAAGCCATGTCTTCTTTGCTGATATG
ACAGACCTTTCATCGAACACAGATGTTGCGATAGTAGACAGCGGTCCCCTCCCAGCTACC
ACAGGAGATGGGCAGTGTTTTCAAATGTGGTACTACATGACCAACTCTAAATACTGCCAG
CTCAAAGCATACAAGGTACAGCTGGTGACTGGGCAGGCTGAGTTACTCTGGGAGATGGAT
GGAATCACACATGAAGATGAGTGGCATGTCGTGGAGATCAACCTCAATAATACTGATGGC
ATTTACAAGATCCGGTTCCAAGCCTCTACCATAGATTACACTGAGAATGCTGCCATATCT
TTGGACGACGTCTTCATCAGCGCCAATCCTTGCTCTCCGTTTGGCTCGTGTGACTTTGAG
ACCAGTCTCTGCACGTGGAAGAACGAAGAGAAGGATGACGACTTTGACTGGCAGCGCATC
CAGGGAAGGACAGTCTCTAGTGGTACGGGGCCAACAGCGGATCATACTTTCGGAACACCT
TATGGTACCTATATCTTCATTGAGGCGTCTGGGAAGTCTCAGAATGACATGGCCTACTTG
AAGTCTGGTGATTTCCTGGCATTGCAGAAGCGATGCTTGGAGTTTTATTATCACATGTAT
GGAGCTGGTGTGGGTAACCTCTACGTCCAGAGGCAGGCAGATACAGAAACAAAGTTCACC
AATATCATTACACTCAAAGGCGACAAAGGCGATCAGTGGCGACAACAATTGGTACCATTG
GATGTAATAGACGGTGCCTATTCCTACGAGTTGCAGTTAATTGCTTCTGTTGGCACATCC
TTCTCCAGTGATATATCCCTGGATGATATCGCTTTCTATGAAGGAGAATGCCCAGGTAGT
TATCTTTTACTATTGAGTACTATTGTTGTGCCATTATTTATTATTATATCTGCATCAACA
ATTTATTGGTGTTTGGTTGGT

>pdep
ATCTGGACCAAGCATGGGAACCAAGCAAATGCCTGGCTGCCTGGCCAGAGGAACATAGAA
ACAACCTCAAACTATGAAATTGTTTTAGAGGCCGTACGGGCAGGTACCTGGTATGGAGAC
ATCTCGATTGACGACATCTCATTTACAGAGGGCGCTTGTCCAGGATCAGTTGAATGTGAC
TTTGAGCTTGGTTTCTGTGACTGGAAGAACCTGGGTGCTGGTATCGATGACTTTGATTGG
GTGTGGGGAACTGCAGTTGGTTCACAAGGAATAGGACCTACCGTAGATCACACAACGTTT
ACAAGCTCAGGGCATTATCTCTATGTGGACACCAGCAAAAATGTCGCTGGTACCACCGGC
ATCCTACAGAGCCAGGACTATTACCACACCGGTCCTAGATGCGTGTCGTTCTAYTATCAY
ATGAGTGGATCMAGTCCTGGAACTCTTTCAGTCTATAGGMAAGATGATGGGGACCTGYTT
GTTAGTCCWAGCTKGACCAAGAGCGGGGAYCARGGWGRCAGRTGGATGYTAGCACAGGTR
GARGTSATWCCTGACCYWGASAARAGYTACAAGATTTACATTGAGCTCACATCAACAGGC
ACATCCACCAACAGCGACATGGCCATCGATGACGTCAACATCGACGACAGATTCTGCCTC
GAAGAAGGCACCTGCACCTTTGAGTACGACATGTGTGGCTACGTCAACGACTACCAGAAC
GATGACTTTGATTGGATACGAGGGAGCTATCAGACGTCGTCTGGTTACACAGGGCCAAGC
ATCGATCATACATTACAGACTGGATATGGTCACTATGTCTTCATAGAAGGGTCATTCCGA
AGTGAAGGAAGCAAGGCATGGCTACTCAGTGAACACTTCGCCCCAACTGGAGnnnnnNNN
NNGGAGTTTTGGTACCATATGTATGGCGCTGGAATGGGTGATTTGAATGTTTACACTGCT
ACAGAGAACACAGTACCAAAACTACTCTTCACACAGAGCAACAATCATGGTGACATCTGG
CTTCAAGCCAAGGTCAATGTGAACGCAACCTCAACATTCTGGGTGATCTTTGAGGGTGTA
GTTGGGTACAATTACACCAGTGATGTTTCTCTGGATGACATGNNNNNNNNNNNNTCCATC
TGCGCTATCCCCATCGTTATTCCTACTCGACCTCCACCTCCACCAACATCATTACCAGAC
ATTCACAATTGTGACTTTGAGAATGGCTTCTGCAACTGGACCCAAGATATGAACAATGAC
TTCAACTGGACCAGAGCTTCTGGATCTACAGGCAGTGTAGGAACAGGACCCAATTCGGAT
CATACCAAAATGGATCAGACAGNNnnnnnnnnnnnnnnnnnnnnnnnnnNNNNNNNNNNN
NNNNNNNNNNNNNNNNNNNNNNGAAGCGGTGATGTTGCCCGAATAAACTCCGCGCTCTTG
AACAATGTTGATGTCACCGGATACTGYATGGAGTTYTGGTWCCAKATGTAYGGCACTCAC
ATTGGCGCCTTCACAGTCTACGAGAARAGAGGGGATGTTGAACTGCTGGTATGGCAGGAA
ACGGAGCCCAGAGGCCCAGGATGGAACCAAGTCCATATTCACTTTACAGAAACAGGCTCA
TATTATATAACCTTTGAAGGAGTTCGTGGACTTGGTTTTAGTGGTGACATCGCATTAGAT
GACATCACCTTCCATCCTGGTACCTGCCCWACGCCAAGCCATATCTTCTTTGCTGACATG
WCGGGCCTTTCGTCGAACAAAGATGTGGCGATAGTAGACAGCGGTCCCCTCCCAGCTACT
ACAGGAGACGGGCAGTGTTTTCAAATGTGGTACTACATGGCAGAATCTGAATACTGCCAG
CTCAAAGCTTACAAGGTACAGCTTGTTACTGGGCAGGTTGAGTTGCTATGGGAGATGGAT
GGAATCGCTCATGAAGAGGAGTGGCATGTCATGCAGATAAACCTCAATAATACAGATGGT
CTTTACAAGATCCGGTTCCAAGCATCTACCAAAGATTACAAGATTAATGCTGCAATATCT
TTGGACGACGTCTTCATCAGCGCCGATCCGTGCTCTCCGTTTGGGTCGTGTGACTTTGAG
ACCAGTCTCTGCACGTGGAAGAACGAAGAGAAGGATGACAACTTTGACTGGATGCGCATC
CAAGGAAGAACAGTCTCCAGTGGTACTGGGCCATCAGCGGATCATACTTTTGGAACGCCC
TATGGTACCTACATCTACATCGAGGCGTCACAGAGGTCTCAGAATGACATGGCTTTCTTG
AAGTCTGGCGATTTCCTGGCATCGCAGAAGCGATGCTTGGAGTTCTATTATCACATGAAC
GGGGATGGTGTAGGCAACCTCTACGTCCAGCGACAGGCAGATACAGAGACAAAGTACACC
AATGTCATTGTACTCCAAGGCAACAAAGGCGATGAGTGGCGACAACAATTGNNNNNNNNN
NNNNNNNNNNNNGGTGCCTATTCTTACGAGTTAAGGTTAATTGCTTCTGTTGGAACATCC
TTCTCCAGTGATATATCACTTGATGATATCGCTTTCTATGATGGAGAATGCCCAGGTAGC
TATCTTTTAATATTGAGnnnnnnnnnnnnnnnnnnnnnnnnnnnnnnnnnnnnnnnnnnn
nnnnnnnnnnnnnnnnnnnnn
