# Supplementary material for: Genome-wide signals of positive selection in strongylocentrotid sea urchins
Source: BMC Genomics. 2017 Jul 21;18:555. doi: 10.1186/s12864-017-3944-7 (PMC5521101; doi:10.1186/s12864-017-3944-7)
Supplement: Supplementary file 3 — Consensus alignment files. A compressed (gzip) tape archive (TAR) file containing 6250 consensus alignment files in FASTA format. (TGZ 14116 kb) [file 12864_2017_3944_MOESM3_ESM.tgz › SPU_022411/consensAlign.ordered.fa]

>sdro
ATGANGAAGCAAGCCGTCTTGCCATGCCACTTAACAGAGGCGTGTCGACAACGGCTCATA
TCCTTCCTCATCATCCTGCTCATCCTCGGTCTCCTCTGCGGCACCGCACTCATCGGCGTC
GGATTATACATACGAAGTCACATCCGAGCCAAAGTCAACCTCATCGAGAATTACGACTTC
GAACAGCTTCCCATCACTCTCATGGTCGTCGGTGGCCTCACCGTTCTCATCAACCCAATC
GTCGCCAAGATCGCCCACGAGGCGTCTTTCTCGTGGAAGAGGGAGAAGCTCAGAAATGGC
TTGCTCGCTATGGTGATAATCCTCAGTATCGTCGATATAGGATTGCTCATAGCAGGCTCG
ATGACATTCATCCACCGTCAATCTTTGAGGAAGTCGTTTCACAGCGGGCTCGAAAGCGCC
ATGAAGAGATATAAGGACGACATCGAGATCAAGACGGAAATTGATTCGCTCCAACTGGAA
CTCGGATGCTGTGGAAACGAAAACTTTGAAGATTGGTTTAGAATACAGTGGGTTAATGAT
GACTATTTCGACCAGTCGGACAGACCTGCTCGAGATGCCATAGATGAGGAAGATGACGAG
GGAGAGACATTGAACGAATTCCTGAATGACGACACACCATTTTCCTGCTGTCATCCACGC
TCCATTCGACCCTGTATCCATCACAAGGTGCTCGACAACGATGCCCACTTCCGCTACGAC
TTCGAGCTAAGTTTTACGATTCACAAGACGGGTTGCAAACATCGGCTCATGGAGTATTTC
AACAAGAAACTCAACATCATTGGCGGTAAGATGACAACTGGCCAATATTTGACCGATGAC
GTCCCCTTCTCGTGCTGTCGACCGACATCGCCACGCCCCTGTATCCACCATCAAGTCCAG
GACAATGACATCCACTACAACTACGACTACAACACCGACCTCACCCTTCATACCATAGGA
TGTAAGGAGAAACTCATGGAGTACTTCGGCTCGCAATTCACCAAGCTCGGCGCAGCGGCG
TTCGGCTTGTTAGGAGTACAGGTAATAGCCCTTCTGCTTGCCCGGTACCTGCAGACCTCG
ATAGCTGGTGCCATAGCTGAAGGGGACCCGGAGGCTTCCGCACCCGGTTCCCTCTGTCCA
GGAGGAGACGGACCTTCCCCTTCAAAAGGAGACAGGGACGGTGGCACCAAACATAAGACA
GGTGGTGGAATGGTTGGGGATGTGACCTTTGGAAAAGGCAGAAGTGGCCTTGGTGGGTCC
ATGGACGATTTCAAGGATCACGATTTGGATGACGAAGAAGGGTATGATACCTTGCTGGAT
GATTCGACGTTTGATGAGGATTTTGATGAGCCTGTCAACGCGAATACCTCTATTCCAACG
GAAGGCTATAATCCCTACGAGAACGATGATCGGTATGGGAGTGAGCTAGTCAACAAAGAC
GTGAAACGGTACGAAAGCGAGTCGCCCTACGAGGAGCCGATTCGCCGTGAGGAAGAGCCT
CTGTATGAGAATATTCCWGYATATCCACCCGCATCAATGGAAGATCTTTATGAAACTATT
CCAGCGTATGCACCTCCAGCAATGGAAGACATTTATGAAAATATTGCAGCATATGCAGCG
CCAGTAATGGAAAACCTTTATGAAAATATCCCAGCGTATGCCCATGGGATTATGGAGGAT
CTTTACCAAGAAGCTACCGATGCACCGTTGCCGCCCATGCTCCCAAGCGGTCCTCCACCG
CAGAAGCCAAAAGGAGCTCCTCCACCGCnnnnnnnnnnnnnnnnnnnnnnnnnnnnnnnn
nnnnnnnnnnnTCCTCCACCGCAGAAGCCAAAAGGAGCTCCTCCACCGCGCCCAACAACA
AGTCCACCGAAAAAACCAGGCGGACCGCCGCCCAGTAAAACGAGTTCTCCGAAGAAAAAA
CCACCTCCAAGGCCAAGTCAACCGCCATCTCGGCCATCTCCTGGTGGGAAAGCCAAGTCC
GGCAAAAGTGGTCCTCCCAGACCGGACAAACCTCCATCAAAGAAAACCGGAGGAAGTCAA
CCAAAAACTAGCACACCTAAAAAGTCAGCGCCGAAACAGAGCCCCAAGGCCGATAAGAAA
AATGTAAAATCCTCCCCCAAACGAAGCGGCAGTGCCAGTCCAAGCAAGTCAGGTGGTGTG
AAGAAAACAAGTGCTAAGACAAAGTCAGCAAAACCTGCATCGACGACAAAATCTACAAAG
TCAAAGACAAGTTCTAAATCCAAATCTGCGAAGCAAAGTCCAAGTAAGAGTCCAAAGAGG
AGCCCGACGAAAAGCCCCAAATCAACTCCAAAAACCAAAAGCGCCCCCAAATGGAAGAAG
AGCCCACCACCAAAGGGTGGGAAGGGCAAATCAGGAGGTGnnnnnnnnnnnnnnnnnnnn
nnnnnnnnnnnnnnAGGAGGTGCCAAAAGGGGAGGTGCCAAGAAGCCCAAGAAACGGTCT
AAGAATAGGAATAACAACATTGTTGAATCAAGTGAGAGCGAGAGGGAGTCTTCGAATAGC
AACAGTTTAGACAGCGAAGAGATCGACTCGTCATCGTTGTCATCATCATTGGATAGCAGC
TCATTGGATCTCGAGGCTGGGTCAATTTCGGGAGAGTCCGAAGAATGGAGTGTATCATCA
GACACACCGCTATTAAGA

>spal
ATGANGAAGCAAGCCTTCYTKCCMTGCCACTTAACCGAGGCGTGTCGACAAAAGCTCATC
TCCTTCCTCATCATCCAGCTCATCCTCGGTCTCCTCTGCGGCACCGCACTCATCGGCGTC
GGATTATACATACGAAGTCACATCCGAGCCAAAGTCAACCTCATCGAGAATTACGACTTY
GAACAGCTTCCCATCACTCTCATGGTCGTYGGTGGCCTCACCGTTCTCRTYAACCCAATC
GTCGGCAAGATCGGCCACGAGGCGTCTTTCTCGTGGAAGAGGGAGAAGCTCCGAAATGGC
TTGCTCACTATGGTGATAATCCTCAGTATCGTCGATATAGGGTTGCTGATAGCAGGCTCG
ATGACATTCATCCACCGTCAGTCATTGAGGAAGTCGTTTCACAGCGGGCTCGAAAGCGCC
ATGAAGAGATAYAAGGAYGACATCGAGATCAAGRCGGAAATTGATTCMCTCCAACTGGAA
CTCGGATGCTGTGGAAACGAARACTTTGAAGATTGGTTTAAAATACAGTGGATTAACGAT
GACTATCTCGACCAGTCGACCAGACCTGCTCGAGATGCCATAGAGGAGGAAGATGACGAG
GGAGAGACATTGAACGAATTCCTGAATRACGACACGCCATTTTCCTGCTGTCATCCACGC
TCCATTCGACCCTGTATCCATCACAAGGTGCTCGACAACGATGCCCACTTCCGCTACGAC
TTCGAGCTAAGTTTTACGATTCACAAGACGGGTTGCAAACATCGGCTCATGGAGTATTTC
AACAAGAAACTCAACATCATTGGCGGTAAGATGACGACTGGCCAATATTTGACCGATGAC
GTCCCCTTCTCGTGCTGTCGACCGACATCGCCACGCCCCTGTATCCACCATCAAGTCCAG
GACAATGACATCCACTACAACTACGACTACCGCACCGACCTCACCCTTYATACCATAGGA
TGTAAGGAGAARCTCATGGAGTACTTCGGCTCGCAATTCACCAAGCTYGGCGCAGCGGCG
TTCGGCTTGTTAGGAGTACAGGTAATAGCCCTTCTGCTTGCCCGATACATGCAGACCTCG
ATAGCTGGTGCCATAGCTGAAGGGGACCCGGAGGCTTCCGCACCCGGTTCCCTCTGTCCA
GGAGGAGACGGACCTTCCCCTTCAAAAGGAGACAGGGACGGTGGCACCAAACTTAAAGTA
GGTGGTGGAATGGTTGGGGNNNNNNNNNTTGGAAAAGGCATAAGTGGCCCTGGTGGGTCC
ATGGACGATTTCAAGGATCATGATTTGGATGACGAAGAAGGGTATGATACCTTGCTGGAT
GATTCGACGTTTGATGAGGATTTTGATRAGCCTGTCAACGCGTATACCTCTAATCCGACG
AAAGGCTACAATCCCTACGAGAACGATGATCGGTATGGGAGTGAGCTAGTCTACAAAGAC
GTGAAACAGTACGAAAGCGAGTCGCCCTACGAGGAGCCGATTCGCCGTGAGGAAGAGCCT
CTGTATGARAATATCCCAGCRTATSCACCCGCATCAATGGAAGATCTTTATGAAACTATT
CCAGCGTATGCACCYCCAGCAATAGAAGACCTTTATGAAAATATTGCAGCATATGCAGCG
CCAGTAATGGAAAACCTTTATGAAAATATCCCAGCGTATGCACATGGGATTATGGAGGAT
CTTTACGAAGAAGCTACCAATGCACCGTTGCCGCCTATGCTCCCAAGCGGTCCTCCACCG
CAGAAGCCGAAAGGAGCTCCTCCACCGCnnnnnnnnnnnnnnnnnnnnnnnnnnnnnnnn
nnnnnnnnnnnTCCTCCACCGCAGAAGCCGAAAGGAGCTCCTCCACCGCGCCCAACAAAA
AGTCCACCGAAAAAACCAGGCGGACCGCCGCCCAGTAAACCGAGTTCTCCGAAGAAAAAA
CCACCTCCTAGGCCAAGTCAACCACCATCTCGGCCATCTCCTGGTGGGAAAGCCAAGTCC
GGCAAAAGTGGTCCTCCCAGACCGGACAAACCTCCATCAAAGAAAAGCGGAGGAAGTCAA
CCAAAAACTAGTACACCTAAAAAGTCAGCGCYGAAACAGAGCCCCAAGGCCGATAAGAAA
AATGCAAAATCCTCCCCAAAACGAAGCGGCAGTGCCAGTCCGAGCAAGTCAGGTGGTGTG
AAGAAAACAAGTGCTAAGACAAAGTCAGCAAAACCTGCATCGACGACAAAATCTACAAAG
TCCAAGACAAGTTCTAAATCTAAATCTGCGAAACGAAGTCCAAGTAAGAGTCCAAAGAGG
AGTCCGACGAAAAGCACCAAAACTAGTCCAAAAGGTAAAAGCGCCCCCAAATGGAAGAAG
GGCCCACCACCAAAGGGTGGGAAGGGCAAATCACGTGGTTCCAAGGGAGGAGCCAAACGA
GGAGGTGCCAAnnnnGGAGGAGCCAAACGAGGAGGTGCCAAGAAGCCCAAGAAACGGTCT
AAGAATAGGAATAACAACATTSTTGAATCAAGTGAGAGCGAGAGGGAGTCCTCGAATAGC
AGCAGTTTAGAYAGCGAAGMGACCGACTCGTCATCGTTGTCRTCATCATTGGATAGCAGC
TCATTGGATCTGGAGGCTGGGTCAATTTCGGGAGAGTCCGAAGAATGGGATGTATCATCA
GATACACCGCTATTAAGA

>sfra
ATGGCAAAACAACCCGTCCTTCCCTGCCACTTATCCGAGGAGTGTCGACAACGGCTTATC
TCCTTCCTCCTCATCCAGCTCATCCTCGGTCTCCTCTGCGGCACCGCACTCATCGGCGTC
GCATTATACATACGAAGTCACATCCGAGCCAAAGTCAACCTCATCGAGGGTTACGACTTC
GAACAGCTTCCCATCACTCTCATGGTCGTCGGTGGCGTCACYGTTCTCATTAACCCAATC
GTCGGCAAGATCGGCCACGAGGCGTCTTTCTCGTGGAAGAGAGAGAAGCTCCGAAATGGC
TTGCTCGCTATGGTGTTCATCCTCAGYATCGTCGATATCGGGTTGCTGATAGGAGGTTCG
ATGACTTACATCCACCGTCAAACATTGAGGAAGTCGTTTCACAGCGGACTCGAAAGCGCC
ATGAAGAGATATAAGGACGACATCAAAATCAAGGCGGAAATTGATTCGCTCCAACTGGAG
CTCGGATGCTGTGGAAACGAAGACTTTGAAGATTGGTTTARAATACAGTGGATTAATGAT
GACTATCTTGACCAGTCGAACAGACCTGCTCGAGATGCCAAAGAGGAGGAAGATGACGAG
GGAGAGACATCGAACACATTCCTGAACCATGACACGCCATTTTCCTGCTGTCATCCACGC
TCCATTCGACCATGTATCCATCACAKCRTGCTCGACAACGCTGYCCACTWCCGMTMCGAM
TTCGAGCGAAGTTTTACGAYTYACAAGACGGGYTGCAAACATCGGCTCATGGARTAYTTY
AACAAGAAACTCAACATCATCGGCGGTAAGATGACGACTGGCCAATATTTGACCGATGAC
GTCCCATTTTCGTGCTGTCGAACGACATCGCCACGCCCCTGTATCCATCATCAAGTCCAG
GACAATGACATCCACTACAACTACGACTACCTCAACGACCTCACCCTTCACCCTGTAGGA
TGTAAGGAGAAGCTCATGGAGTACTTCGGCTCGCAATTCATCAAGCTCGGCGCAGGAGCG
TTCGGCTTGTTAGGAGTACAGGTAATAGCTCTTCTGCTTGCCCGATACTTGCAGACCTCG
ATAGCTGGTGCCATAGCTGAAGGAGACCCAGAGGCTTCCGCACCCGGTTTCCTCTGTCCT
GGAAGAGACGGACCTTCCCCTTCAAAAGGAGACAGGGACGGTGGCACCAAACTTAAAATA
GGTGGTGGAATGGTTGGGGATGTGTCCTTTGGAAAAGGCAAAAGTCGCCCTGGTGGGTCC
ATGGAAGATTTCGAGGATCATGATTTGGATGCCGAAGAAGGGTATGATACCTTGCTGGAT
GATTCGACGTTTGATGAGGATTTTGATGAGCCTGTCAACGCGAATACCTCTAATCCGACG
AAAGGCTACAATCCCTACGAGAACGATGATCGGTATGGGAGTGAGCCAGTCTACGAAGAC
GTGAAACGATACGAAAGCGAGTCGCCCTACGAGGAGCCGATTCGCCGTGAGGAAGAGCCT
CTGTATGAAAATATCCCAGCATATCCACCCGCAGCAATGGAAGATCTTTATGAAAATATT
CCAGCWTATGCRCCYMCAKCAATGGAAGAYCTWTATGAAAATATTTCAGCATATGCAGCG
CCAGTAATGGAAAACCTTCATGAAAATATCCCAGAGTATGCACATGGGATTATGGAGGAT
CTTTACCACGGAGCTACCGATGGGCCGTTGCAGCCCATGCTCCCAAGCGGTCCTCCACCG
CAGAAGCCAAAAGGAGCTCCTCCACCGCnnnnnnnnnnnnnnnnnnnnnnnnnnnnnnnn
nnnnnnnnnnnTCCTCCACCGCAGAAGCCAAAAGGAGCTCCTCCACCGCGCCCAACAACA
AGTCCGCCCAAAAGACCAGGCGGACCACCGCCCAGTAAAACGGGTTCTCCGAAGAAAAAA
CCACCTCCAAGGCCAAGTCAACCGCCATCTCGGCCATCTCCTGGTGGGAAAGCCAAGTCC
GGCAAAAAGGGTCCTCCCAGACCTGCAAAACCTCCATCAAAGAAAATCGGAGGAAGTCAA
CCAAAAACTAGCACCCCTAAAAAGTCAGGGCCGAAACAGAGCCCCAGGGCCGATAAGAAA
AATGTAAAATCCTCCCACAAACGAAGCGGCAGTACTAGTCCGAGCAAGTCAGCTGGTATG
AAGAAAAnnnnnnnnnnnnnnnnnnnnnnnnnnnnnnnnnnnnnnACAAAATCTACAAAG
TCCAAGACAAGTTCTAAATCTAAATCTGCGAAGCGAAGTCCAAGTAAGAGTCCAAAGAGG
AGCCCGACGAAAAGCnnnnnnnnnnnnnnnnnnnnnnnnnnnnnnnnnnnnnnnnnnnnn
nnnnnnnnnnnnnnnnnnnnnnnnnnnnnnnnnnnnnnnnnnnnGGGAGGTGCCAAAMGR
GGAGGTGCCAAAAGAGGAGGTGCCAAAAGAGGAGGTGCCAAGAAGTCCAANNNACGGTCT
AGGAACAAGAATAACAACATTGTTGAATCAAGTGAGAGCGAGAGGGAGTCCTCGAATATC
AGTAGTTCAGACAGCGAAGAGACCAACTCGTCATCGTTGTCAKCATCATCGGATAGCAGT
TCATTGGATCTGGAGGCTGGGTCAATTTCGGGATGGTCCGAAGAATCGGATATATCATCA
GATACACCGCTATTAAGA

>afraSS
ATGANGAAGCAAGCCGTCTTGCCATGCCACTTAACCGAGGCGTGTCGACAACGGCTCATA
TCCTTCCTCATCATCCTGCTCATCCTCGGTCTCCTCTGCGGCACCGCACTCATCGGCGTC
GGATTATACATACGAAGTCACATCCGAGCCAAAGTCAACCTCATCGAGAATTACGACTTC
GAACAGCTTCCCATCACTCTCATGGTCGTCGGTGGCCTCACCGTTCTCATCAACCCAATC
GTCGCCAAGATCGCCCACGAGGCGTCTTTCTCGTGGAAGAGGGAGAAGCTCAGAAATGGC
TTGCTCGCTATGGTGATAATCCTCAGTATCGTCGATATAGGGTTGCTCATAGCAGGCTCG
ATGACATTCATCCACCGTCAATCTTTGAGGAAGTCGTTTCACAGCGGGCTCGAAAGCGCC
ATGAAGAGATATAAGGACGACATCGAGATCAAGACGGAAATTGATTCGCTCCAACTGGAA
CTCGGATGCTGTGGAAACGAAAACTTTGAAGATTGGTTTAGAATACAGTGGATTAACGAT
GACTATCTCGACCAGTCGACCAGAACTGCTCGAGATGCCATAGAGGAGGAAGATGACGAG
GGAGAGACATTGAACGAATTCCTGAATGACGACACGCCATTTTCCTGCTGTCATCCACGC
TCCATTCGACCCTGTATCCATCACAAGGTGCTCGACAACGATGCCCACTTCCGCTACGAC
TTCGAGCTAAGTTTTACGATTCACAAGACGGGCTGTAAACATCGGCTCATGGAGTACTTC
AACAAGAAGCTTAACATCATCGGCGGTAAGATGACGACTGGCCAATATTTGACCGATGAC
GTCCCCTTCTCGTGCTGTCGACCGACATCGCCACGCCCCTGTATCCACCATCAAGTCCAG
GACAATGACATCCACTACAACTACGACTACATCACCGACCTCACCCTTCATACCATAGGA
TGTAAGGCGAAACTCATGGAGTACTTCGGCTCGCAATTCACCAAGCTCGGCGCAGCGGCG
TTCGGCTTGTTAGGAGTACAGGTAATAGCCCTTCTGCTTGCCCGATACCTGCAGACCTCG
ATAGCTGGTGCCATAGCTGAAGGGGACCCGGAGGCTTCCGCACCCGGTTCCCTCTGTCCA
GGAGGAGACGGACCTTCCCCTTCAAAAGGAGACAGGGACGGTGGCACCAAACTTAGAGTA
GGTGGTGGAATGGTTAGGGNNNNNNNNNTTGGAAAAGGCATAAGTGGCCCTGGTGGGTCC
ATGGACGATTTCAAGGATCATGATTTGGATGACGAAGAAGGGTATGATACCTTGCTGGAT
GATTCGACGTTTGATGAGGATTTTGATGAGCCTTTCAACGCGAATACCTCTATTCCGACG
AAAGGCTACAATCCCTACGAGAACGATGATCGGTATGGGAGTGAGCTAGTCTACGAAGAC
GTGAAACGGTACGAAAGCGAGTCGCCCTACGAGGAGCCGATTCGCCGCGAGGAAGAGCCT
CTGTATGAGAATATCCCAGCATATCCACCCGCATCAATGGAAGATCTTTATGAAAMTATT
SCAGCRTATGCACCTCCAGCAATAGAAGACCTTTATGAAAATATTGCAGCAYATGYASCY
CCAGYAATRGARRACCTTTATGAAAATATCCCAGCGTATGCACATGGGATTATGGAGGAT
CTTTACGAAGAAGCTACCAATGCACCGTTGCCGCCTATGCTCCCAAGCGGTCCTCCACCG
CAGAAGCCAAARGGGGCTCCTCCACCGCnnnnnnnnnnnnnnnnnnnnnnnnnnnnnnnn
nnnnnnnnnnnTCCTCCACCGCAGAAGCCAAAGGGGGCTCCTCCACCGCGCCCAACAACA
AGTCCACCGAAAAAGCCAGGCGGACCGCCGCCCAGTAAAACAAGTTCTCCGAAGAAAAAA
CCACCTCCAAGGCCAAGTCAACCGCCATCTCGGCCATCTCCTGGTGGGAAAGCCAAGTCC
GGCAAAAGTGGTCCTCCCAGACCGGACAAACCTCCATCAAAGAAAAGCGGAGGAAGTCAA
CCAAAAACTAGCACACCTAAAAAGTCAGCGCCGAAACAGAGCCCCAAGGCCGATAAGAAA
AATGCAAAATCCTCCCCCAAACGAAGCGGCAGTGCCAGTCCGAGCAAGTCAGGTGGTGTG
AAGAAAACAAGTGCTAAGACAAAGTCAGCAAAACCTGCATCGACGACAAAATCTACAAAG
TCCAAGACAAGTTCTAAATCCAAATCTGCGAAGCGAAGTCCAAGTAAGAGTCCAAAGAGG
AGTCCGACGAAAAGCACCAAAACTAGTCCAAAAGGTAAAAGCGCCCCCAAATGGAAGAAG
GGCCCACCACCAAAGGGTGGGAAGGGCAAATCACGTGGTTCCAAGGGAGGAGCCAAACGA
GGAGGTGCCAAnnnnGGAGGAGCCAAACGAGGAGGTGCCAAGAAGCCCAAGAAACGGTCT
AAGAATAGGAATAACAACATTGTTGAATCAAGTGAGAGCGAGAGGGAGTCCTCAAATAGC
AGCAGTTTAGACAGCGAAGAGACCGACTCGTCATCGTTGTCATCATCATTGGATAGCAGC
TCATTGGATCTGGAGGCTGGGTCAATGTCGGGAGAGTCCGAAGAATGGAGTGTATCATCA
GAGACACCGCTATTAAGA

>hpul
ATGANGAAGCAAGCCGTCTTACCATGCCACTTAACCGAGGCGTGTCGACAACGGCTCATC
TCCTTCCTCATCATCCAGCTCATCCTCGGCCTCCTCTGCGGCACAGCACTCATCGGCGTC
GGATTATACATACGAAGTCACATCCGAGCCAAAGTCAACCTCATCGAGGATTACGACTTC
GAACAGCTTCCCATCACTCTCATGATCGTCGGTGGCCTCACCGTTTTCATTAACCCAATC
GTCGGCAAGATTGGCCACGAGGCGTCTTTCTCGTGGAAGAGGGAGAAGCTCCGAAATGGC
TTGCTCGTTATGGTGGTAATCCTCTGTATCGTCGATATAGGGTTGCTGATAGCAGGCTCG
ATGACATTCATCCACCGCCAATCATTGAGGAAGTCGTTCCACACCGGGCTCGAAAGCGCC
ATGAAGAGATATAAGGACGACATCGAGATCAAARCGGAAATTGATTCACTCCAACTGGAA
CTCGGATGCTGTGGAAACGAAAACTTTGAAGATTGGTTTAGAATACAGTGGATTAATGAT
GACTATCTCGACCAGTCGAACAGACCTGCTCGAGATGCCACAGAGGAGGAAGATGACGAA
GGARAGRCATCGATAGCATTCCTGAATGACGACACGCCATTTTCCTGCTGTCATCCCCGC
TCCATTCGACCCTGTATCCATCACAGCGTGCGCGACAACGATGCCCACTACCGCTACGAC
TTCGAGTCAAGTTTTACGATTCACAAGACGGGCTGCAAACATCGACTCATGGAGTACTTC
AACAAGAAGCTTAACATCATCGGAGGTAAGATGACGACTGGCCAATATTTGACCGATGAC
GTCCCCTTTTCGTGCTGTCGACCGACGTCGCCACGCCCCTGTATCCATCATCAAGTCCAG
GACAATGACATCCACTACAACTACGACTACAACACCGGCCTCACCCTCCATCCCGTAGGA
TGTAAGGAGAAGCTCATGGAGTACTTCGGCTCGCAATTCATCAAGCTTGGCGCAGCGGCT
TTCGGCTTGTTAGGAGTACAGGTAATAGCCCTTCTGCTTGCCCGATACCTGCAGACCTCG
ATAGCTGGTGCCATAGCTGAAGGAGACCCGGAGGCTTCTGCACCCGGTTCCATCTGTCCT
GGAGGAGACGGACCCTCCCCTTCAAAAGGAGGCAGGGACGGTGGCACCAAACTTAAAATA
GGTGGTGGAATGGTTGGGGCTGTGCCCTTTGGACAAAGCAAAAGTAGCCCTGGTGGGTCC
ATGGACGATTTCAAGGATCACGATTTGGATGCTGAAGAAGGGTATGATACCTTGYTGGAT
GATTCGACGTTTGATGAGGATTTTGATGAGCCTGTCAACGCGAATACCTCTATTTCGACG
AAAGCCTACAATCCCTACGAGAACGATGATCGGTATGGGAGTGAGCTAGTCTACAAAGAC
GTGAAAGTGTACGAAAGCGAGTCGCCCTACGAGGAGCCGATTCGCCGTGAGGAAGAGCCT
CTGTATGCGAATATCCCGGCATATTCACCCGAATCAATGGAAGATCTTTATGAAACTATT
CCAGCGTATGCACCTCCAACAATAGAAAACCTTTATGAAAATATCCCAGCATATGCACCT
CCAACAATAGAAAACCTTTATGAAAATATCCCAGCATATGCACAAGGGGTTATGGAGGAT
CTTTANCAAGAAGCTACCGAYGCGCCGTTGCCGCCCATGCTACCTAGCGGTCCTCCACCG
CAGAAGCCAAAAGGAGCTCCTCCACCGCAGAAGCCCAAAGGAGCTCCTCCACCGCAGAAG
CCAAAAGGAGCTCCTCCACCGCAGAAGCCCAAAGGAGCTCCTCCACCGCGCCCAACAACA
AGTCCACCGAAAAAACCAGGCGGACCGCCGCCCAGTAAAACGAGTTCTCCAAAGAAAAAA
CCACCTCCAAGGCCAAGTCAACCGCCATCTCGGCCATCTCCAGGTGGGAAAGCCAAGTCC
GGCAAAACTGGTCCTCCTAGACCTGACAAACCTCCATCAAAGAAAATCGGAGGAAGTCAA
CCAAAAACTAGCACACCTAAAAAGTCAGCGCCGAAACAGAGCCCCAAGGCCGATAAGAAA
AATGTAAAATCCTCCCCCAAACGGAGCGGCAGTGCCAGCCCGAGCAAGTCAGGTGGGGTC
AAGAAAACAAGTGCTAAGACAAAGTCAGCGAAACCTGCATCGACGACAAAATCTACAAAG
TCCAAGACAGGTTCTAAATCCAAATCTGCGAAGCGAAGTCCAAGTAAGAGTCCAAAGAGG
AGCCCGACGAAAAAACCCAAATCAACTCCAAAAACCAAAAGCGCCCCCAAATGGAAGAAG
GGCCCACCACCGAAGGGTGGGAAGGGCAAATCAGGAGGTGnnnnnnnnnnnnnnnnnnnn
nnnnnnnnnnnnnnnGGAGGTGCCAAAAGAGGAGGTGCCAAGAAGCCCAAGAAACGGTCT
AAGAATAGGAATAACAACATTTTTGAATCAAGTGAGAGCGAGAGGGGGTCTTCGAATAGC
AGCAGTTTAGACAGCAAAGAGGCCGACTCGTCATCGTTGTCATCATCATTGGATAGCAGC
TCATTGGATCTGGAGGCTGGGTCAATTTCGGGAGACTCCGAAGAATGGGATATATCATCA
GATACACCGCTATTAAGA

>snud
ATGGGAAAGCAACCCGTCTTGCCCTGCCACTTAACCGAGGAGTGTCGACAACGGCTCATC
TCCTTCCTCATCATCCAGCTCATCCTCGGTCTCCTCTGCGGCACCGCACTCATCGGCGTC
GGATTATACATACGAAGTCACATCCGAGCCAAAGTCAACCTCATCGAGGGTTACGACTTC
GAACAGCTTCCCATCACTCTCATGGTCGTCGGTGGCGTCACCGTTCTCATTAATCCAATC
GTCGGCAAGATCGGCCACGAGGCGTCTTTCTCGTGGAAGAGGGAGAAGCTCCGAAATGCC
TTGCTCGCTATGGTGTTCATTCTCAGTATCGTCGATATCGGGTTGCTGATAGGAGGCTCG
ATGACCTTCATCCACCGTCAAACATTGAGGAAGTCSTTTCACAGGGGACTCGAAAGCGCC
ATGAAGAGATATAAGGACGACATCAAGATCAAGACGGAAATTGATTCGCTCCAACTGGAG
CTCGGATGCTGTGGAAACGAAGACTTTGAAGATTGGTTTAGAATACAGTGGATTAATGAT
GCCTATCTTGACCAGTCGAACAGACCTGCTCGAGATGCCAAANNNGAAGAAGATGACGAG
GGAGAGACATYGAACACATTCCTGAATCACGACACGCCATTTTCCTGTTGTCATCCACGC
TCCATTCGACCATGTATCCATCACAGCATGCTCGACAACGCTGCCCACTTCCGATACGAC
TTCAAGCTAAGTTTTACGATTCACAAGACGGGCTGCAAACATCGGCTCATGGAGTACTTC
AACAAGAAACTCAACATCATCGGCAGTAAGATGACGACTGGCCAATATTTGACCGATGAC
GTCCCATTTTCGTGCTGTCGACCGACATCGCCACGCCCCTGTATCCATCATCAAGTCCAG
GACAATGACATCCACTACAACTACGACTACCTCAACGACCTCACCCTTCATCCTGTAGGA
TGTAAGGAGAAGCTCATGGAGTACTTCGGCTCGCAATTCATCAAGCTCGGCGCAGGAGCG
TTCGGCTTGTTAGGAGTACAGGTAATAGCTCTTCTGCTTGCCCGATACCTGCAGACCTCG
ATAGCTTGTGCCATAGCTGAAGGAGACCCGGAGGCTTCCGCACCCGGTTTCCTCTGTCCT
GGAGGAGACGGACCTCCCCCTTCAAAAGGAGACAGGGACGGTGGCACCAAACTTAAAATA
GGTGGTGGAATGGTTGGGGATGTGTCCTTTGGAAAAGGCAAAAGTCGCTATGGTGGGTCC
ATGGAAGATTTCGAGGATCATGATTTGGATGCCGAAGAAGGGTATGATACCTTGCTGGAT
GATTCGACGTTTGATGAGGATTTTGATGAGCCTGTCCACGCGAATACCTTTAATCCGACG
AAAGGCTACAATCCCTACGAGAACGATGATCGGCATGGGAGTGAGCCAGTCTACGAAGAC
GTGAAGCGATACGAAAGCGAGTCGCCCTACGAGGAGCCGATTCGCCGTGAGGAAGAGCCT
CTGTATGAAAATATCCCAGCTTATCCACCAACGTCAATGGAAGATCTTTATGAAAATATT
CCAGCATATGCACCTCCAKCAATGGAAGAYCTTTATGAAAATATTCCAGCATATGCACCT
CCAGCAATGGAAGACCTTTATGAAAATATCCCAGCGTATGAACATGGGCTTATGGAGGAT
CTTTACCACGGAGCTACCGATGGGCCGTTGCAGCCCATGCTCCCAAGCGGTCCTCCACCG
CAGAAGCCAAAAGGAGCTCCTCCACCGCnnnnnnnnnnnnnnnnnnnnnnnnnnnnnnnn
nnnnnnnnnnnTCCTCCACCGCAGAAGCCAAAAGGAGCTCCTCCACCGCGCCCAACAACA
AGTCCACCCAAAAGACCAGGCGGACCACCGCCCAGTAAAACGGGTTCTCCAAAGAAAAAA
CCACCTCCAAGGCCAAGTCAACCGCCATCTCGGCCGTCTCCTGGTGGGAAAGCCAAGTCC
GGCAAAAAGGGTCCTCCMAGACCTGRAAAACCTCCATCAAAGAAAATYGGAGGAAGTCAA
CCAAAAACTAGCACCCCTAAAAAGTCAGGGCCGAAACAGAGCCCCAGGGCCGATAAGAAA
AATGTAAAATCCTCCCACAAACGAAGCGGCAGTACCAGTCCGAGCAAGTCAGCTGGTATG
AAGAAAAnnnnnnnnnnnnnnnnnnnnnnnnnnnnnnnnnnnnnnACAAAATCTACAAAG
TCCAAGACTAGTTCTAAATCCAAATCTGCGAAGCGAAGTCCAAGTAAGAGTCCAAAGAGG
AGCCCGACGAAAAnnnnnnnnnnnnnnNNNNNNNNNNNNNNNNNnnnnnnnnnnnnnnnn
nnnnnnnnnnnnnnnnnnnnnnnnnnnnnnnnnnnnnnnnnnnnnnnnnnnnnnnnnnnn
nnnGGTGCCAAACGGGGAGGTGCCAAAAGAGGAGGTGCCAAGAAGTCCAANNNACGGTCT
AGGAACAAGAATAACAACATTGTTGAATCAAGTGAGAGCGAGAGGGAGTCCTCGAATATC
AGCAGTTCATACAGCGAAGAGACCAACTCGTCATCGGTGTCATCATCATCGGATAGCAGT
TCATTGGATCTGGAGGCTGGGTCAATTTCGGGATGGTCCGAAGAATCGGATATATCATCA
GCTACACCGCTATTAAGA

>sintSS
ATGANGAAGCAAGCCTTCTTGCCATGCCACTTAACCGAGGCGTGTCGACAAAAGCTCATC
TCCTTYCTCATCATCCAGCTCATCCTCGGTCTCCTCTGCGGCASCGCACTCATCGGCGTC
GGATTATACATACGAAGTCACATCCGAGCCAAAGTCAACCTCATCGAGAATTACGACTTC
GAACAGCTTCCCATCACTCTCATGGTCGTCGGTGGTCTCACCGTTCTCATCAACCCAATC
GTCGGCAAGATCGGCCACGAGGCGTCTTTCTCGTGGAAGAGGGAGAAGCTCCGAAATGGC
TTGCTCGCTATGGTGATAATCCTCAGYATCGTCGATATAGGGTTGCTGATAGCAGGCTCG
ATGACATTCATCCACCGTCAGTCATTGAGGAAGTCGTTTCACAGCGGGCTCGAAAGCGCC
ATGAAGAGATACAAGGACGACATCGAGATCAAGGTGGAAATTGATTCGCTCCAACTGGAA
CTCGGATGCTGTGGAAACGAAAACTTTGAAGATTGGTTTAGAATACAGTGGATTAATGCT
GACTATTTCGACCAGTCGAACAGACCTGCTCGAGATGTCGTAGATGAGGAAGATGACGAG
GGAGAGACAACGGACGCATTCCTGAATGACGACACGCCATTTTCCTGCTGTCATCCACGC
TCCATTCGACCCTGTATCCATCACAAGGTGCTCGACARCGATGCCCACTTCCGCTACGAC
TTCGAGCAAAGTTTTACGATTCACAAGACGGGCTGCAAACATCGGCTCATGGAGTATTTC
AACAAGAAACTCAACATCATCGGCGGTAAGATGACGACTGGCCAATATTTGACCGATGAC
GTTCCTTTCTCGTGCTGTCGACCGACATCRCCACGCCCCTGTATCCACCATCAAGTCCAG
GACAATGACATCCACTACAACTACGACTACCACACCGACCTCACCCTCCATACCATAGGA
TGTAAAGAGAAGCTCATGGAGTACTTCGGCTCRCAATTCACCAAGCTCGGCGCAGCGGCG
TTCGGCTTGTTAGGAGTACAGATAATAGCCCTTCTGCTTGCCCGATACCTGCAGACCTCG
ATAGCTGGTGCCATAGCTGAAGGGGACCCGGAGGCTTCCGCACCCGGTTCCCTYTGTCCA
GGAGGAGACGGACCTTCCCCTTCAAAAGGAGACAGAGACGGTGGCACCAAACTTAAAACA
GGTGGTGGAATGGCTGGGGGTGTGCCCTTTGGAAAAGGCATAAGTGGCCCTGGTGGGTCC
ATGGACGATTTCAAGGATCATGATTTGGATGACGAAGAAGGKTATGATACCTTGCTGGAT
GATTCGACGTTTGATGAGGATTTTGATGAGCCTGTCAACGCGAATACCTCTATTCCAACG
AAAGGCTACAATCCCTACGAGAACGATGATCGGTATGGGAGTGAGCTAGTCTACAAAGAC
GTGAAACGGTACGAAAGCGAGTCGCCCTACGAGGAGCMGATWCGCCGTGAGGAAGAGCCT
CTGTATGAGAATATCCCAGCATATCCACCCGCATCAATGGAAGATCTTTATGAAACTATT
CCAGCGTATGCACCTCCAGCAGTAGAAGACSTTTATGAAAATATTGCAGCATATGCAGCG
CCAGTAATGGAAAACCTTTATGAAAATATCCCAGCATATSCACAWGGGATTATGGAGGAT
CTTTACCAAGAAGCTACCGATGCGCCGTTGCCGCCCATGCTCCCTAGCGGTCCTCCACCG
CAGAAGCCAAAAGGAGCTCCTCCACCGCnnnnnnnnnnnnnnnnnnnnnnnnnnnnnnnn
nnnnnnnnnnnTCCTCCACCGCAGAAGCCAAAAGGAGCTCCTCCACCGCGCCCAACATCA
AGTCCACCGAAAAAACCAGGCGGACCGCCGCCCAGTAAAACGAGTTCTCCGAAGAAAAAA
CCACCTCCAAGGCCAAGTCAACCGCCATCTCGGCCATCTCCTGGTGGGAAAGCCAAGTCC
GGCAAAAGTGGTCCTCCCAGACCTGACAAACCTCCATCAAAGAAAAGCGGAGSAAGTCAA
CCAAAAACTAGCACACCTAAAAAGTCAGCGCCGAAAAAGAGCCCCAAGGCCGATAAGAAA
AATGCAAAATCCTCCCCCAAACGAAGCGGCAGTGCCAGTCCGAGCAARTCAGGTRGTGTG
AAGAAAACGAGTGCTAAGACAAAATCAGCAAAACCTGCATCGACGACAAAATCTACAAAG
TCCAAGACAAGTTCTAAATCCAAATCTGCGAAGCGAAGTCCAAGTAAGAGTCCAAAGAGG
AGCCCGACGAAAAGCCCCAAATCAACTCCAAAAACCAAAAGCGCCCCCAAATGGAAGAAG
GGCCCACCACCGAAGGGTGGGAAGGGSAAATCACCTGGTGnnnnnnnnnnnnnnnnnnnn
nnnnnnnnnnnnnnnnnnGGTGCCAAAAGAGGAGGTGCCAAGAAGCCCAAGAAACGGTCT
AAGAATAGGAATAACAACATTCTTGAATCAAGTGAGAGCGAGAGGGAGTCCTCGAATAGC
AGCAGTTTAGACAGCGAAGAGACCGACTCGTCATCGTTGWCATCATCATTGGATAGCAGC
TCATTGGATCTGGAGGCTGGGTCAATTTCGGGAGAGTCCGAAGAATGGGATGTATCATCA
GATACACCGCTATTAAGA

>sprp
ATGACGAAGCAAGCCGTCTTGCCATGCCACTTAACCGAGGCGTGTCGACAACGGCTCATC
TCCTTCCTCATCATCCAGCTCATCCTCGGTCTCCTCTGCGGCACCGCACTCATCGGCGTC
GGATTATACATACGAAGCCACATCCGAGCCAAAGTCAACCTCATCGAGAATTACGACTTC
GAACAGCTTCCCATCACTCTCATGGTCGTCGGTGGTCTCACCGTTCTCGTTAACCCAATC
GTCGGCAAGATCGGCCACGAGGCGTCTTTCTCGTGGAAGAGGGAGAAGCTYCGAAATGGC
TTGCTCACTATGGTGGTAATCCTCAGTATCGTCGATATAGGGTTGCTGATAGCAGGCTCG
ATGACATTCATCCACCGTCAAACTTTGAGGAAGTCGTTTCACAGCGGGCTCGAAAGCGCC
ATGAAGAAATACAAGGACGACATAGAGATCAAGGTGGAAATTGATTCGCTCCAACTGGAA
CTCGGATGCTGTGGAAACGAAAACTTTGAAGATTGGTTTAAAATACAGTGGATTAATGAT
GACTATCTCGACCAGTCGAACAGACCTGCTCGAGATGCCAAAAAGGAGGAAGATGACGAG
GGAGAGACATTGAACGAATTCCTGAATAACGACACGCCATTTTCCTGCTGTCACCCACGC
TCCATTCGACCCTGTATTCATCACAAGGTGCTCGACAACGATGCCCACTTCCGCTACGAC
TTCGAGCTAAGTTTTACGATTCACAAGACGGGCTGCAAACATCGGCTCATGGAGTACTTC
AACAAGAAGCTTAACATCATCGGCGGTAAGATGACAACTGGYAAATATTTGACCGATGAT
GTCCCCTTCTCGTGCTGTCGACCGACATCGCCACGCCCATGTATCCACCACCAAGTCCAG
GACAATGACATCCACTACAACTACGACTACCGCACCGACCTAACCCTTCATACCATAGGA
TGTAAGRAGAAGCTCATGGAGTACTTCGGCTCGCAATTCACCAAGCTCGGCGCAGCGGCG
TTCGGCTTGTTGGGAGTACAGGTAATAGCTCTTCTGCTTGCCCGATACCTGCAGACCTCG
ATAGYTGGTGCCATAGCTGAAGGAGACCCGGAGGCTTCCGCACCCGGTTCCCTCTGTCCT
GGAGGAGACGGACCTTCCCCTTCAAAAGGAGACAGGGACGGTGGCACCAAACTTAAAATA
GGTGGTGGAATGGTTGGGGATGTGCCCTTTGGAAAAGGCAGAAGTGGYCCTAGTGGGTCC
ATGGACGATTTCGAGGACCATGATTTGGATGCCGAAGAAGGGTATGATACCTTGCTGGAT
GATTCGACGTTTGATGAGGATTTTGATGAGCCTGTCAACGCGAATACCTCTATTCCGACG
AAAGGCTACAATCCCTACGAGAACGATGATCGGTATGGGAGTGAGCTAGTCTACAAAGAY
GTGAAACAGTACGAAAGCGAGTCGCCCTACGAGGAGCCGATTCGCCATGAGGAAGAGCCT
CTGTATGAGAATATCCCAGCATATCCACCCGCATCAATGGAAGATCTTTATGAAACTATT
CCAGCGTATGCACCTCCAKCAATAGAAGACCTTTATGAAAATATTGCAGCATATGCAGCG
CCAGTAATGGAAAACCTTTATGAAAATATCCCAGCGTATGCACATGGGATTATGGAGGAT
CTTTACCAAGAAGCTACCGATGCGCCGTTGCCGCCCATGCTCCCTAGTGGTCCTCCACCG
CAGAAGCCCAAAGGAGCTCCTCCACCGCAGAAGCCCAAAGGAGCTCCTCCACCGCAGAAG
CCCAAAGGAGCTCCTCCACCGCAGAAGCCCAAAGGTGCTCCTCCACCGCGCCCAACAACA
AGTCCACCGAAAAAACCAGGCGGACCGCCGCCCAGTAAAACGAGTACTCCGAAGAAAAAA
CCACCTCCAAGGCCAAGTCAACCKCCATCTCGGCCATCTCCTGGTGGGAAAGCGAAGTCC
GGCAAAAATGSTCCTCCCAGACCTGACAAACCTCCATCAAAGAAAAGCGGAGGAAGTCAA
CCCAARACTAGCACACCTAAAAAGTCAGCGCCGAAACAGAGCCCCAAGGCCGATAAGAAA
AATGCAAAATCCTCCCCCAAACGAAGCGGCAGTGCCAGTCCKAGCAAGTCAGGCGGTGTG
AAGAAAACAAGTGCTAAGACAAAGTCAGCAAAACCTGCATCGACGACAAAATCTCCAAAG
TCCAAGACAAGTYCTAAATCCAAATCTGCGAAGCGAAGTCCAAGTAAGAGTCCAAAGAGG
AGCCCGACGAAAAGCCCCAAATCAACTCCAAAAACCAAAAGCGCCCCCAAATGGAAGAAG
GGCCCTCCACCGAAGGGTGGGAAGGTCAAATCACGTGGTGGAAAGGGAGGCGCCAAACGA
GGAGGTGCCAAAAGAGGAGGTGCCAAAAGAGGAGGTGCCAAGAAGCCCAAGAAACGGTCT
AAGAATAGAAACAACAACATTATTGGATTAAGTGAGAGCGAGAGGGAGTCCTCGAATAGC
AGCAGTYTAGACAACGAAGAGACCGACTCGTCATCATTGTCATCATCATTGGATAGCAGC
TCATTGGATCTGGAGGCTGGGTCAATTTCGGGAGAGTCCGAAGAATGGGATGTATCATCA
GATACACCGCTATTAAGA

>spurp
ATGACGAAGCAAGCCGTCTTGCCATGCCACTTAACCGAGGCGTGTCGACAACGGCTCATC
TCCTTCCTCATCATCCAGCTCATCCTCGGTCTCCTCTGCGGCACCGCACTCATCGGCGTC
GGATTATACATACGAAGCCACATCCGAGCCAAAGTCAACCTCATCGAGAATTACGACTTC
GAACAGCTTCCCATCACTCTCATGGTCGTCGGTGGTCTCACCGTTCTCGTTAACCCAATC
GTCGGCAAGATCGGCCACGAGGCGTCTTTCTCGTGGAAGAGGGAGAAGCTCCGAAATGGC
TTGCTCACTATGGTGGTAATCCTCAGTATCGTCGATATAGGGTTGCTGATAGCAGGCTCG
ATGACATTCATCCACCGTCAAACTTTGAGGAAGTCGTTTCACAGCGGGCTCGAAAGCGCC
ATGAAGAAATACAAGGACGACATAGAGATCAAGGTGGAAATTGATTCGCTCCAACTGGAA
CTCGGATGCTGTGGAAACGAAAACTTTGAAGATTGGTTTAAAATACAGTGGATTAATGAT
GACTATCTCGACCAGTCGAACAGACCTGCTCGAGATGCCAAAAAGGAGGAAGATGACGAG
GGAGAGACATTGAACGAATTCCTGAATAACGACACGCCATTTTCCTGCTGTCACCCACGC
TCCATTCGACCCTGTATTCATCACAAGGTGCTCGACAACGATGCCCACTTCCGCTACGAC
TTCGAGCTAAGTTTTACGATTCACAAGACGGGCTGCAAACATCGGCTCATGGAGTACTTC
AACAAGAAGCTTAACATCATCGGCGGTAAGATGACAACTGGTAAATATTTGACCGATGAT
GTCCCCTTCTCGTGCTGTCGACCGACATCGCCACGCCCATGTATCCACCACCAAGTCCAG
GACAATGACATCCACTACAACTACGACTACCGCACCGACCTAACCCTTCATACCATAGGA
TGTAAGGAGAAGCTCATGGAGTACTTCGGCTCGCAATTCACCAAGCTCGGCGCAGCGGCG
TTCGGCTTGTTGGGAGTACAGGTAATAGCTCTTCTGCTTGCCCGATACCTGCAGACCTCG
ATAGCTGGTGCCATAGCTGAAGGAGACCCGGAGGCTTCCGCACCCGGTTCCCTCTGTCCT
GGAGGAGACGGACCTTCCCCTTCAAAAGGAGACAGGGACGGTGGCACCAAACTTAAAATA
GGTGGTGGAATGGTTGGGGATGTGCCCTTTGGAAAAGGCAGAAGTGGTCCTAGTGGGTCC
ATGGACGATTTCGAGGACCATGATTTGGATGCCGAAGAAGGGTATGATACCTTGCTGGAT
GATTCGACGTTTGATGAGGATTTTGATGAGCCTGTCAACGCGAATACCTCTATTCCGACG
AAAGGCTACAATCCCTACGAGAACGATGATCGGTATGGGAGTGAGCTAGTCTACAAAGAT
GTGAAACAGTACGAAAGCGAGTCGCCCTACGAGGAGCCGATTCGCCATGAGGAAGAGCCT
CTGTATGAGAATATCCCAGCATATCCACCCGCATCAATGGAAGATCTTTATGAAACTATT
CCAGCGTATGCACCTCCATCAATAGAAGACCTTTATGAAAATATTGCAGCATATGCAGCG
CCAGTAATGGAAAACCTTTATGAAAATATCCCAGCGTATGCACATGGGATTATGGAGGAT
CTTTACCAAGAAGCTACCGATGCGCCGTTGCCGCCCATGCTCCCTAGTGGTCCTCCACCG
CAGAAGCCCAAAGGAGCTCCTCCACCGCAGAAGCCCAAAGGAGCTCCTCCACCGCAGAAG
CCCAAAGGAGCTCCTCCACCGCAGAAGCCCAAAGGTGCTCCTCCACCGCGCCCAACAACA
AGTCCACCGAAAAAACCAGGCGGACCGCCGCCCAGTAAAACGAGTACTCCGAAGAAAAAA
CCACCTCCAAGGCCAAGTCAACCTCCATCTCGGCCATCTCCTGGTGGGAAAGCGAAGTCC
GGCAAAAATGCTCCTCCCAGACCTGACAAACCTCCATCAAAGAAAAGCGGAGGAAGTCAA
CCCAAAACTAGCACACCTAAAAAGTCAGCGCCGAAACAGAGCCCCAAGGCCGATAAGAAA
AATGCAAAATCCTCCCCCAAACGAAGCGGCAGTGCCAGTCCTAGCAAGTCAGGCGGTGTG
AAGAAAACAAGTGCTAAGACAAAGTCAGCAAAACCTGCATCGACGACAAAATCTCCAAAG
TCCAAGACAAGTCCTAAATCCAAATCTGCGAAGCGAAGTCCAAGTAAGAGTCCAAAGAGG
AGCCCGACGAAAAGCCCCAAATCAACTCCAAAAACCAAAAGCGCCCCCAAATGGAAGAAG
GGCCCTCCACCGAAGGGTGGGAAGGTCAAATCACGTGGTGGAAAGGGAGGCGCCAAACGA
GGAGGTGCCAAAAGAGGAGGTGCCAAAAGAGGAGGTGCCAAGAAGCCCAAGAAACGGTCT
AAGAATAGAAACAACAACATTATTGGATTAAGTGAGAGCGAGAGGGAGTCCTCGAATAGC
AGCAGTTTAGACAACGAAGAGACCGACTCGTCATCATTGTCATCATCATTGGATAGCAGC
TCATTGGATCTGGAGGCTGGGTCAATTTCGGGAGAGTCCGAAGAATGGGATGTATCATCA
GATACACCGCTATTAAGA

>pdep
ATGGCAAAGCAACCCGTCTTTCCCTGCCACTTAACCGAGGAGTGTCGACAACGGCTCATC
TCCTTCCTCCTCATCCAGCTCATCCTCGGTCTCCTCTGCGGCACCGCACTCATCGGCGTC
GCATTATACATACGAAGTCACATCCGAGCCAAAGTCAACCTCATCGAGGGTTACGACTTC
GAAGAGCTTCCCATCACCCTCATGGTCGTCGGTGGCGTCACCGTTCTCATTAACCCAATC
GTCGGCAAGATCGGCCACGAGGCATCTTTCTCGTGGAAGAGGGAGAAACTCCGAAATGCC
TTGCTCGCTATGGTGTTCATCCTCAGTATCGTCGATATCGGGTTGCTGATCGGAGGCTCG
ATGACCTTCATCCAYCGTCAAACATTGAGGAAGTCGTTTCACAGTGGACTCGAAAGCGCC
ATGAAGAGATATAAGGACGACATCAAGATCAAGGCGGAAATTGATTCGCTCCAACTGGAG
CTCGGATGCTGTGGAAACGAAGACTTTGAAGATTGGTTTAGAATACAGTGGATTAATGAT
GACTATCTTGACCAGTCGAACAGACCTGCTCGAGATGCCAAAGAGGAGGAAGATGACGAG
GGAGAGACATCGAACACATTCCTAAATCACGACACGCCATTTTCCTGCTGTCATCCACGC
TCCATTCGACCCTGTATCCATCACAACCTGCTCGACAACGCTGCCCACTTCCGATACGAC
TTCGAGCTAAGTTTTACGATTCACAAGACGGGCTGCAAACATCGGCTCATGGAGTACTTC
AACAAGAAACTCAACATCATCGGCGGTAAGATGACGACTGGCCAATATTTGACCGATGAC
GTCCCCTTTTCGTGCTGTCGACCGACATCGCCACGCCCCTGTATCCATCATCAAGTCCAG
GACAATGACATCCACTACAACTACAACTACCTCAACGACSTCACCCTTCATCCTGTAGGA
TGTAAGGAGAAGCTCATGGAGTACTTCGGYTCGCAATTCATTAAGCTCGGCGCAGGAGCG
TTCGGCTTGTTAGGAGTACAGGTAATAGCTCTTCTGCTTGCCCGATACCTGCAGACCTCG
ATAGCTGGTGCCATAGCAGAAGGAGACCCGGAGGCTTCCGCACCCGGTTTTCTCTGTCCA
GGAGGAGACGGACCTTCCCCTTCAAAAGGAGACAGAGACGGTGGCACCAAACTTAAAATA
GGTGGTGGAATGGTTGGGGATGTGTCCTTTGGAAAAGGCATAAGTGGCCTTGGTGGGTCC
ATGGAAGATTTCGAGGATCATGATTTGGATGCCGAAGAAGGGTATGATACCTTGCTGGAT
GATTCGACGTTTGATGAGGATTTTGATGAGCCTGTCAACGCGAATACCTCTAATCCGATG
AAACGCTACAATCCCTACGAGAACGATGATCAGTATGGGAGTGAGCCAGTCTACGAAGAC
GTGAAACGATACGAAAGCGAGTCGCCCTACGAGGAGCCGATTCACCGTGAGGAAGAGCCT
CTGTATGCAAATATCCCAGCATATCCACCTGCAGCAATGGAAGATCTTTATGAAAATATT
CCAGCATATGCACCTCCAGCAATGGAAGACCTTTATGAAAATATTTCAGCATTTGCAGCG
CCAGTAATAGAAAACCTTTATGAAAATATCCCAGCGTATGCAAATGGGATTATGGAGGAT
GTTTACCACGGAGCTACCGATGCGCCGTTGCAACCCATGCTCCCAAGCGGTCCTCCACCG
CAGAAGCCAAAAGGAGGTCCTCCACCGCnnnnnnnnnnnnnnnnnnnnnnnnnnnnnnnn
nnnnnnnnnnnTCCTCCACCGCAGAAGCCAAAAGGAGGTCCTCCACCGCGTCCAACGACA
AGTCCACCCAAAAGACCAGGCGGACCACCGCCCAGTAAAACGAATTCCCCGAAGAAAAAA
CCACCTCCAAGGCCAAGTCAACCGCCATCTCGGCCAGCTCCTGGTGGGAAAGCCAAGTCC
GGCAAAAARGGTCCTCCCAGACCTGAMAAACCKCCATCAAAGAAAATCGGAGGAAGTCAA
CCAAAAACTAGCACCCCTAAAAAGTCAGTTCCGAAACAGAGCCCCAGGGCCGAAAAGAAA
AATGTAAAATCCTCCCACAAACGAAGCGGCAGTGCCAGTCCGAGCAAGTCAGCTGGTATG
AAGAAAACAAGTGTTAAGAAAAAGCCARCAAAACCTNNNNNNNNNACAAAACCTACAAAG
TCCAAGACAAGTTCTAAATCGAAATCTGCGAAGCGAAGTMCAAGTAAGAGTCCAAAGAGG
AGCCCGACGAGAAGCnnnnnnnnnnnnnnnnnnnnnnnnnnnnnnnnnnnnnnnnnnnnn
nnnnnnnnnnnnnnnnnnnnnnnnnnnnnnnnnnnnnnnnnnnnnnnnnnnnnnnnnnnn
nnnnGTGCCAAAAAGGGAGGTGCCAAAAGAGGTGGTGCCAAGAAGTCCAAGAAACGGTCT
CGGAACAAGAATAACAACATTGCTGAATCAAGTGAGAGCGAGAGGGAGTCCTCGAATAGC
AGCAGTTTAGACAGCGAAGAGACCAACTCGTCATCRTYGTCATCATCATCGGATAGTAGC
TCATTGGATCTGGAGGCTGGGTCAATTTCGGGAGAATCCGAAGAATCGGATATATCATCA
GATACACCGCTATTAAGA
