# Supplementary material for: Genome-wide signals of positive selection in strongylocentrotid sea urchins
Source: BMC Genomics. 2017 Jul 21;18:555. doi: 10.1186/s12864-017-3944-7 (PMC5521101; doi:10.1186/s12864-017-3944-7)
Supplement: Supplementary file 3 — Consensus alignment files. A compressed (gzip) tape archive (TAR) file containing 6250 consensus alignment files in FASTA format. (TGZ 14116 kb) [file 12864_2017_3944_MOESM3_ESM.tgz › SPU_007236/consensAlign.ordered.fa]

>sdro
ATGGAAAAGGAAAACCAGTTCAAGGAWAAGAACAAAACAGTTTCTTTTGAACCGGAAGTA
GAGGAGCGGGAGGAACAAAAGGATGAAAACCAGAAACTTGATGAAGCGATTGCTGAGAGA
GAAAGCAATACGAAACTCGGTGAGAAGATGTACTTCTTGTTACTGCGTTTCAAGGATAAA
GCAATGGAATCTCGTTTCCAACAAGGAAAAGATCGGATGAGCGCTGCCGGTATATCTAGT
GCCCTCGTCGTTGTGTTCTTTGTATTCTTAGTACAACTTCTTATGTTACCAAGAACTGCA
ATAAGCATCGCAACTTTCTGTGTGTGTTTCGTCATGCTCTCCATCATAACCTATATCTCT
CTTGCACCGAGCTACAAGAAAAGCTATCCATCCATTCTCATCAAATTGGCAACGTTTGTT
GAGCGCACGCCATGGGCAAGGATYATGTGTGCAACCTTCATCATCGCCTTGGTGTCTGCA
ACGGATATTGCAGATGTGTTGACATGCGTTGATGRGTCATCTGATAATGTCACCAATCTC
AGTCCAAGAGATCYTCGTTGTTTGAATCCACACTACTTCAATTATATGCTACTACTTGTC
ATGGTAAGTAATACTCAAACAATAGAMTCTCGCAAAMGCCTTTCTTATAACGCWGTAATA
ACCACCATGTTCCAGATTACTCACATTGTTAAGTTTCTCCTCACCGTCATCATAACCTCA
TTCTATTGCATACTCATGAATGTCATCAAACCCATCCTCTACAACCGCCCGGATGAATTC
CTTAAGGATAGCATGCCATYMACAGATCACAATRAAGTAGCTAGTCGGATAGCTAACACC
GTCCAACTTGTTGTTGTCGCAGCTGCTCTCATCTATTTTAATTCTCACCTTGAGGTAACG
TCAMGRCTRCTGTTTTACTGGAAGACAGAAGCGAAAGAACAGAAGGAAGAGGTGGGGAGA
ATGCGAGTCAAGAACGAGAAYCTGGTCCTGAAYATCATGCCTGAGCATGTGGCTAAACAT
TTCTTRGGCAGTAAGAAGAGTGATGAGNGAACTGTATGCTCAGAGCTAYACRGAGTCTGG
TGTTATGTTTGCATCTATGCCAACTTYTCTGACTTCTACTCCGAGGATGCAATCAACAAY
CAGGGCACTGAATGCCTTCGATTCCTCAATGAAATCATYAGTGATTTCGATGATCTTCTC
AAYGAGCCACGGTTCAAGTCCATTCTCAAGATCAAGACCATCAACAGTACTTACATGGCA
GCATCCGGAGTGTTTCCTAACCCGGAAGAGATTCACTACCGTGATGACATGGAGAGATGG
CAGCATCTAGCTGACYTGGTTGATCTAGCCTTCTCAATGCGCAATACACTGGATACCATC
AACGCACAGAGCTTTAATAACTTCATGCTCAAAATAGGTATCAACCACGGGCCYATCCTA
GCCGGAGTGATCGGGGCAACCAAACCTCACTATGATATCTGGGGAAATACTGTCAATGTA
TCGAGTAGAATGGAGAGCACRGGACAACCAGGAAAAATTCAGGTTGTGGAAGCATGTATG
AACATTCTGAAGAGATACGGCTTCAAATTTGAAAAGCGTGGACTCGTAAAGGTCAAAGGT
AAAGGTGAACTGATGACGTATTACTTGATAGGGAAAGACGAAACAGTCAGGAATGATATG
GACAATTCCATTCCAAATATGGTGGTTGCCTCT

>spal
ATGGAAAAGGAAAACCAGTTCAAGGATAAGAACAAAACWGTTTCTTTTGAACCGGAAGTA
GAGGAGCGGGAGGAACAAAAGGATGAAAACCAGAAACTTGATGAAGCAATTGCAGAGAGG
GAAAGCAATACGAAACTCGGTGAGAAGATGTACTTYTTGTTRCTGCGTTTCAAGGATAAA
GCWATGGAATCTCGTTTCCAACAAGGAAAAGATCGGATGAGCGCTGCCGGCATATCTAGT
GCCCTCGTCGTTACATTCTTTGTATTCTTAGTACAACTTCTTATGTTACCAAGAACTGCA
ATAAGCATCGCAACTTTCTGTGTGTGTTTCGTCATCCTCTCCATCATAACCTATGTTTCT
CTTGCACCGAGCTACAAAAAAAGCTATCCATCCATTCTCATCAAATTAGCAACGTTTGTT
GAGCGCACGCCATGGGCAAGGATCATGTGTGCAACCTTCATCATCGCMTTRGTGTCTGCA
ACMGATATTGCAGACGTGTTGACATGCGYTGGTSARTCATYTGATAATGTCACCAATCTC
AGTCCAAGAGATCCTCGTTGTTTGAATCCACACTACTTCAATTATATGCTACTWCTTGTC
ATGGTAAGTAWTACTAAACCAATAGACTCTCGCAAAAGCCTTTCTTATAAYGCTGTAATA
ACCACCATGTTCCAGATTACTCACATTGTYAAGTTTCTCCTCACCATCATCATTACTGCA
TTCTATTGCATACTCATGAATGTCATCAAACCCATCCTCTACAACCGCCCKGATGATTTC
CTTRAGGATAGCATGCRATYRACAGATCACAATVAAGTAGCTAGTCGGATAGCTAACACC
GTCCAGCTTGTTGTTGTCGCAGCTGCTCTCATCTATTTTAATTCTCACCTTGAGGTAACG
TCAAGGCTGCTGTTTTACTGGAAGACAGAAGCKAAAGAACAGAAGGAAGAGGTGGGGAGA
ATGCGAGTCAAGAAYGAGAACCTGGTCCTGAACATCATGCCTGARCAYGTGGCTAAACAT
TTCTTAGGCAGTAAGAAGAGTGATGAGNGAACTGTATGCTCAGAGCTAYACGGAGTCTGG
TGTTATGTTTGCATCTATGCCAACTTTTCTGACTTCTACTCCGAGGATGCAATCAACAAC
CAGGGCACTGAATGCCTTCGATTCCTCAAYGAAATCATCAGTGATTTCGATGATCTTCTC
AATGARCCACGGTTCAAGTCYATTCTCAAGATCAAGACCATCAACAGTACTTACATGGCA
GCATCCGGAGTGTTTCCTAACCCRGAAGAGATTCACTACCGTGATGACATGGAGAGATGG
CAGCATCTAGCTGACYTGGTYGATCTAGCCTTCTCAATGCGCAATACACTGGATACCATC
AACGCACAGAGCTTTAATAACTTYATGCTCAAAATAGGTATCAACCACGGGCCTATCCTA
GCAGGAGTGATCGGGGCAACCAAACCTCACTATGATATCTGGGGAAATACGGTCAATGTA
TCGAGTAGGATGGAGAGCACGGGACAACCAGGAAAAATTCAGGTTGTGGAAGCATGTATG
AACATTCTGAAGAGATACGGCTTCAAATTTGAAAAGCGCGGACTCGTAAAGGTCAAAGGT
AAAGGTGAACTGATGACGTATTACTTGATAGGGAAAGACGAAACAGTCAGGAATGATATG
GACAATTCTATTCCAAATATGGTGGTTGCCTCT

>sfra
ATGGAAAAGGAAAACCAGTTCAAAGATAAGGGCAAAACGGTTTCTTTTGATCCGGAAGTA
GAGGAGCAGGAGGAACAAAAGGATGAAAACCAGAAACTTGATGAAGCAATTGCAGAGAGG
GAAAGCAATACGAAACTCGGTGAGAAGACATACTTCTTGTTACTGCGTTTCAAGGATAAA
GCAATGGAATCACGTTTCCAACAAGGAAAAGATCGGATGAGCGCCGCCGGTATATCTAGT
GCCCTTGCCGTTTCAGTCTTTGTATTCTTAGTCCAACTTCTTATGTTACCAAGAACTGCA
ATAAGCATCGCCACTTTCTGTGTGTGTTTCGTCGTCCTCTCCATCATAACCTATGTTTCT
CTTGCACCGAGCTTCAAGAAAAAATATCCATCCATTCTCATCAAATTGGCAACATTTGTT
GAGCGCACGCCATGGGCAAGGATTATGAATGCAACCTTAATCATTGCCTTGGTGTCTGCA
ACGGATATTGCAGACGTGTTGACATGCGTTGGTGAGTCATCTGAGAGTGTCACCAATCTC
AGTCCAGGAGATCGTCGTTGTTTGAATCCACACTACTTCAACTACATGCTTCTACTTGTC
ATGGTAAGTAATACTAACAAACTAGACTCTTGCAAAAGCCTTTCTTATAACGCTGTGATA
ACAACTATGTTCCAGATTACTCATATTGTCAAGTTTCTCCTCACCATCATCATCACTGCA
TTCTATTGCATCCTCATGAATGTCATCAAACCCATCCTCTACAATCGCCCCGATGACTTC
CTTAAGAATAGCACGTTATACATTAATCACAACGAAGTACCTAGTGCGATAGCTAACACC
GTCCAGCTTGTTGTTGTCGCAGTTGCTCTCATCTATTTTAATTCTCACCTTGAGGTCACG
TCAAGGCTGCTGTTTTACTGGAAGACAGAAGCGAAAGAACAGAAGGAAGAGGTGGGAAGA
ATGCGAGTCAAGAACGAGAACCTGGTCCTGAACATCATGCCTGAACATGTGGCTAAACAT
TTCTTAGGCAGTAAGAAGAGTGATGAGNGAACTATATGCTCAGAGCTATACGGAGTCTGG
TGTTATGTTTGCATCTATGCCAACTTTTCTGACTTCTACTCCGAGGATGCAATCAACAAC
CAGGGCACTGAATGCCTTCGATTCCTCAACGAAATCATCAGTGATTTCGATGATCTTCTC
AATGAGCCACGGTTCAAGTCCATTCTCAAGATCAAGACCATCAACAGTACTTACATGGCA
GCATCCGGAGTGTTTCCTAACCCGGAAGAGATTCACTACCGTGATGACATGGAGAGATGG
CAGCATCTAGCTGACCTGGTTGATCTAGCCTTCTCAATGCGCAATACACTGGATACCATC
AATGCACAGAGCTTTAATAACTTCATGCTCAAAATAGGTATCAACCACGGGCCTATCCTA
GCCGGAGTGATCGGGGCAACGAAACCTCACTATGATATCTGGGGAAATACTGTGAATGTA
TCCAGTAGGATGGAGAGTACTGGACAACCAGGAAAAATTCAGGTTGTGGAAGCGTGTATG
AACATTCTGAAGAGATACGGCTTCAAATTTGAAAAGCGCGGACTGGTAAAGGTCAAAGGT
AAAGGTGAACTGATGACGTATTACTTGATAGGGAAAGACGAAACAGTCAGGAATGATATG
GACAATTCCATTCCAAACATGGTGGTTGCCTCT

>afraSS
ATGGAAAAGGAAAACCAGTTCAAGGATAAGAACAAAACAGTTTCTTTTGAACCGGAAGTA
GAGGAGCGGGAGGAACAAAAGGATGAAAACCAGAAACTTGATGAAGCGATTGCAGARAGG
GAAAGCAATACGAAACTCGGTGAGAAGATGTACTTTTTGTTRCTRCGTTTCAAGGATAAA
GCAATGGAATCCCGTTTCCAACAAGGAAAAGATCGGATGAGCGCTGCCGGTATATCTAGT
GCCCTCGTSGTTGTATTYTTTGTATTCTTAGTACAACTTCTTATGTTACCAAGAACTGCA
ATAAGCATCGCAACTTTCTGTGTGTGTTTCGTCGTCCTCTCCATCATAACCTATGTCTCT
CTTGCACCGAGCTACAAGAAAAGCTATCCATCCATTCTCATCAAATTAGCAACGTTTGTT
GAGCGCACGCCGTGGGCAAGGATCATGTGTGCAACCTTCATCATTGCCTTGGTGTCTGCA
ACAGATATTGCAGACGTGTTGACATGCGTTGATGAGTCATCTGATAATGTCACCAATCTC
AGTCCAAGAGATCCTCGTTGTTTGAATCCACACTACTTCAATTATATGCTACTACTTGTC
ATGGTAAGNAANNNNAAAACAATAGACTCTCGCAAAAGCCTTTCTTATAACGCTGTAATA
ACCACCATGTTCCAGATTACTCACATTGTTAAGTTTCTCCTCACCGTCATCATAACCTCA
TTCTATTGCATACTCATGAATGTCATCAAACCCATCCTCTACAACCGCCCGGATGAATTC
CTTAAGGATAGCATGCCATCCACAGATCAMAATSAAGTAGCTAGTCGGATAGCTAACACC
GTCCAGCTTGTTGTTGTCGCAGCTGCTCTCATCTATTTTAATTCTCACCTTGAGGTAACG
TCAAGGCTGCTGTTTTACTGGAAGACAGAAGCGAAAGAACAGAAGGAAGAGGTGGGGAGA
ATGCGAGTCAAGAATGAGAACCTGGTCCTGAACATCATGCCTGAGCATGTGGCTAAACAT
TTCTTAGGCAGTAAGAAGAGTGATGAGNGAACTGTATGCTCAGAGCTACACGGAGTCTGG
TGTTATGTTTGCATCTATGCCAACTTTTCTGACTTCTACTCCGAGGATGCAATCAACAAC
CAGGGCACTGAATGCCTTCGATTCCTCAACGAAATCATCAGTGATTTCGATGATCTTCTC
AATGAACCACGGTTCAAGTCYATTCTCAAGATCAAGACCATCAACAGTACTTACATGGCA
GCATCCGGAGTGTTTCCTAACCCAGAAGAGATTCACTACCGTGATGACATGGAGAGATGG
CAGCATCTAGCTGACTTGGTTGATCTAGCCTTCTCAATGCGCAATACACTGGATACCATC
AACGCACAGAGCTTTAATAACTTCATGCTCAAAATAGGTATCAACCACGGGCCTATCCTA
GCCGGAGTGATCGGGGCAACCAAACCTCACTATGATATCTGGGGRAAYACKGTCAATGTM
TCSAGTAGGATGGAAAGCACGGGACAACCAGGAAAAATTCAGGTTGTGGAAGCATGTATG
AACATTCTGAAGAGATACGGCTTCAAATTTGAAAAGCGCGGACTCGTAAAGGTCAAAGGT
AAAGGTGAACTGATGACGTATTACTTGATAGGGAAAGACGAAACAGTCAGGAATGATATG
GACAATTCCATTCCAAACATGGTGGTTGCCTCT

>hpul
ATGGAAAAGGAAAACCAGTTCAAGGATAAGAGCAAAACAGTTTCTTTTGAACCGAAAGTA
GAGGAGCGGGAGGAACAAAAGGATGAAAACCAGAAACTTGATGAAGCAATTGCAGAGAGG
GAAAGYAATACGAAACTTGGTGAGAAAATGTACTTTTTGTTGCTGCGCTTCAAGGATAAA
GCAATGGAATCTCGTTTCCAACAAGGAAAAGATCGGATGAGCGCTGCCGGCATATCTAGT
GCCCTCRTCGTTACATTCTTTGTATTCTTAGTACAACTTCTTATGTTRCCAAGAACTGCA
ATAAGCATCGCAACTTTCTGTGTGTGTTTCGTCATGCTCTCCATCATAACCTATGTCTCT
CTTGCACCGAGCTTCAAGAAAAGCTATCCATCCATTCTCATCAAATTAGCAACGTTTGTT
GAGCGCACGCCATGGGCAAGGATCATGTGTGCAACCTTCATCATTGCCTTGGTGTCTGCA
ACGGATATTGCAGACGTGTTGACATGCATTGGTGAATCATCTGATAATGTAACCGATCTC
AGTCCAAGAGATCTTCGTTGTTTGAATCCACACTACTTCAATTATATGCTACTACTTGTC
ATGGTAAGTAnnnnnnnnnnnnnnnnnnnnnGCAAAAGCCTTTCTTATCATGCTRTAATA
ACMACCATGTTCCAGATTACTCACATTGTCAAGTTTCTCCTCACCATTATCATTACTGCA
TTCTATTGCATCCTCATGAATGTCATCAAACCCATCCTCTACAACCGCCCTGATGAATTC
CTTGAGAATAGCRCGCTTTTCACAAATCATAATACAGTAGCTAGTCGGATAGCTAATACC
GTCCAGCTTGTTGTTGTCGCAGCTGCTCTCATCTATTTTAATTCTCACCTTGAGGTAACG
TCAAGGCTGCTGTTTTACTGGAAGACAGAAGCGAAAGAACAGAAGGAAGAGGTAGGGAGA
ATGCGAGTCAAGAACGAGAACCTGGTCCTGAACATCATGCCTGAACATGTGGCTAAACAT
TTCTTAGGCAGTAAGAAGAGTGAGGAGNGAACTGTATGCTCAGAGCTACACGGAGTCTGG
TGTTATGTTTGCATCTATGCCAACTTTTCTGACTTCTACTCCGAGGATGCGATCAACAAC
CAGGGCACTGAATGCCTTCGATTCCTCAATGAAATCATCAGTGATTTCGATGATCTTCTA
AATGAGCCACGGTTCAAGTCCATTCTCAAGATCAAGACCATCAACAGTACTTACATGGCA
GCATCCGGAGTGTTTCCTAACCCGGAAGAGATTCACTACCGTGATGACATGGAGAGATGG
CAGCATCTAGCTGACCTGGTTGATCTAGCCTTCTCAATGCGCAATACACTGGATACCATC
AACGCACAGAGCTTTAATAACTTCATGCTTAAAATAGGTATCAACCACGGGCCTATCCTA
GCCGGAGTGATCGGGGCAACGAAACCTCACTATGATATCTGGGGAAATACTGTCAATGTA
TCAAGTAGGATGGAGAGCACGGGACAACCAGGAAAAATTCAGGTTGTGGAAGCATGTATG
AACATTCTGAAGAGATACGGCTTCAAATTTGAAAAGCGCGGACTTGTAAAGGTCAAAGGT
AAAGGTGAACTGATGACGTATTACTTAATAGGGAAAGACGAAACAGTGAGGAATGATATG
GACAATTCCATTCCCAATATGGTGGTTGCCTCT

>snud
ATGGAAAAGGAAAACCAGTTCAAGGATAAGGGCAAAACGGTTTCTTTTGAACCGGAAGTA
GAGGAGCGGGAGGAACAAAAGGATGAAAACCAGAAACTTGATGAAGCAATTGCAGAGAGG
GAAAGCAATACGAAACTCGGTGAGAAGACATACTTCTTGTTACTGCGTTTCAAGGATAAA
GCAATGGAATCACGTTTCCAACAAGGAAAAGATCGGATGAGCGCCGCCGGTATATCTAGT
GCCCTCGCCGTTTCAGTGTTTGTATTCTTAGTCCAACTTCTTATGTTACCAAGAACTGCA
ATAAGCATCGCCACTTTCTGTGTGTGTTTCGTCATCCTCTCCATCATAACCTATGTTTCT
CTTGCACCGAGCTTCAAGAAAAAATATCCACCCATTCTCATCAAATTGGCAACGTTTGTT
GAGCGCACGCCATGGGCAAGGATTATGAATGCAACCTTGATCATCACCTTGGTGTCTGCA
ACGGATATTGCAGACGTGTTGACATGCATTGGTGAGTCATCTGAGAATGTCACCAATCTC
AGTCCAGGAGATCGTCGTTGTTTGAATCCACACTACTTTAACTACATGCTACTACTTGTT
ATGGTAAGTAATACTAACAAACTAGACTCTTGCAAAAGCCTTTCCTATAACnnnnnnnnn
nnnnnnATGTTCCAGATTACTCATATTGTCAAGTTTCTCCTCACCATCATCATCACTGCA
TTCTATTGCATCCTCATGAATGTCATCAAACCCATCCTCTACAATCGCCCCGATGACTTC
CTTAAGAATAGCACGTTATACACTAATCACAATGAAGTCCCTAGTGCGATAGCTAACACT
GTCCAGCTTGTTGTTGTCGCAGTTGCTCTCATCTATTTTAATTCTCACCTTGAGGTCACG
TCAAGGCTGCTGTTTTACTGGAAGACAGAAGCGAAAGAACAGAAGGAAGAGGTGGGAAGA
ATGCGAGTCAAGAACGAGAACCTGGTCCTGAACATCATGCCTGAACATGTGGCTAAACAT
TTCTTAGGCAGTAAGAAGAGTGATGAGNGAACTGTATGCTCAGAGCTATACGGAGTCCGG
TGTTATGTTTGCATCTATGCCAACTTTTCCGACTTCTACTCCGAGGATGCAATCAACAAC
CAGGGCACTGAATGCCTTCGATTCCTCAACGAAATCATCAGTGATTTCGATGATCTTCTC
AATGAGCCACGGTTCAAGTCCATTCTCAAGATCAAGACCATCAACAGTACTTACATGGCA
GCATCCGGAGTGTTTCCTAACCCGGAAGAGATTCACTACCGTGATGACATGGAGAGATGG
CAGCATCTAGCTGACCTGGTCGATCTAGCCTTCTCAATGCGCAATACACTGGATACCATC
AATGCACAGAGCTTTAATAACTTCATGCTCAAAATAGGTATCAACCACGGGCCTATCCTA
GCCGGAGTGATCGGAGCAACGAAACCTCACTATGATATCTGGGGAAATACTGTCAATGTA
TCCAGTAGGATGGAGAGTACGGGACAACCAGGAAAAATTCAGGTTGTGGAAGCRTGTATG
AACATTCTGAAGAGATACGGCTTCAAATTTGAAAAGCGCGGACTGGTAAAGGTCAAAGGT
AAAGGTGAACTGATGACGTATTACTTGATAGGGAAAGACGAAACAGTCAGGAATGATATG
GACAATTCCATTCCGAACATGGTGGTTGCCTCT

>sintSS
ATGGAAAAGGAAAATCAGTTCAAGGATAAGAACAAAACAGTTTCTTTTGAACCGGAAGTA
GAGGAGCGGGAGGAACAAAAGGATGAAAACCAGAAACTTGATGAAGCAATTGCAGAGAGG
GAAAGCAATACGAAACTTGGTGAGAAGATGTACTTCTTGTTACTGCGTTTCAAGGATAAA
GCAATGGAATCCCGTTTCCAACAAGGAAAAGATCGGATGAGCGCTGCCGGCATATCTAGT
GCCCTCGTCGTTACATTCTTTATATTCCTAGTACAACTTCTTATGTTACCRAGAACTGCA
ATAAGCATCGCAACTTTCTGTGTGTGTTTCGTCGTGCTCTCCGTCATAACCTATGTGTCT
CTTGCACCGAGCTTCAAAAAAAGCTATCCATCCATTCTCATCAAATTAGCAACGTTTGTT
GAGCGCACGCCRTGGGCAAGGATTATGTGTGCAACCTTCATCATTGCCTTGGTGTCTGCA
ACGGATATTGCAGACGTGTTGACATGCGTTGATGAGTCATCTGATAATGTCACCAATCTC
AGTCCAAGAGATCTTCGTTGTTTGAATCCACACTACTTCAATTATATGCTACTTCTTGTC
ATGGTAAGTAATACTAAAACAATAAACTCTCGCAAAAGCCTTTCTTATAACGCTGTAATA
ACCACCATGTTCCAGATCACTCACATTGTCAAGTTTCTCCTCACCATCATCATTACTGCA
TTCTATTGCATCCTCATGAATGTCATCAAACCYATCCTCTACAACCGCCCGGATGACTTC
CTTGAGGATAGMATGCMAWCAACATATCACAATAAAGTAGCTAGTCGGATAGCTAGCACC
GTCCAACTTGTTGTTGTCGCAGTTGCTCTCATCTATTTTAATTCTCACCTTGAGGTAACG
TCAAGGCTGCTGTTTTACTGGAAGACAGAAGCGAAAGAACAGAAGGAAGAGGTAGGGAGA
ATGCGAGTCAAGAACGAGAACCTGGTCCTGAACATCATGCCTGAGCATGTGGCCAAACAT
TTCTTRGGCAGTAAGAAGAGTGATGAGNGAACTGTATGCTCAGAGCTACACGGAGTCTGG
TGTTATGTTTGCATCTATGCCAACTTYTCTGACTTCTACTCCGARGATGCGATCAACAAC
CAGGGCACTGAATGCCTTCGATTCCTCAACGAAATCATCAGTGATTTCGATGATCTTCTC
AATGAGCCACGGTTCAAGTCCATTCTMAAGATCAAGACCATCAACAGTACTTACATGGCA
GCATCCGGAGTGTTTCCTAACCCGGAAGAGATTCACTACCGTGACGACATGGAGAGATGG
CAGCATCTAGCTGACTTGGTTGATCTAGCCTTCTCAATGCGCAATACACTGGATACCATC
AAYGCACAGAGCTTTAATAACTTCATGCTCAAAATAGGTATCAACCACGGGCCTATCCTA
GCCGGAGTGATYGGGGCAACCAAACCTCACTATGATATCTGGGGAAATACGGTCAATGTA
TCRAGTAGGATGGAGAGYACGGGACAACCAGGAAAAATTCAGGTTGTGGAAGCATGTATG
AACATTCTGAAGAGATAYGGCTTCAAATTTGAAAAGCGCGGRCTCGTAAAGGTCAAAGGT
AAAGGTGAACTGATGACGTATTACTTGATAGGGAAAGACGAAACAGTCAGGAATGATATG
GACAATTCCATTCCAAATATGGTGGTTGCCTCT

>sprp
ATGGAAAAGGAAAACCAGTTCAAGGATAAGAACAAAACAGTTTCTTTTGAACCGGAAGTA
GAGGAGCGGGAGGAACAAAAGGATGAAAACCAGAAACTTGATGAAGCAATTGCAGAGAGG
GAAAGCAATACGAAACTCGGTGAGAAGATGTACTTCTTGTTACTGCGTTTCAAGGATAAA
GCAATGGAATCTCGTTTCCAACAAGGAAAAGATCGGATGAGCGCTGCCGGTATATCTAGT
GCCCTCGTCGTTGTATTCTTTGTATTCTTAGTACAACTTCTAATGTTACCAAGAACTGCA
ATAAGCATCGCAACTTTCTGTGTGTGTTTCGTCGTTCTCTCCATCATAACCTATGTCTCT
CTTGCACCGAGCTTCAAGAAAAGCTATCCATCCATTCTCATCAAATTGGCAACGTTTGTT
GAGCGCACGCCATGGGCAAGGATYATGTGYGCAACCTTCATCATTGCCTTGGTGTCTGTA
ACGGATATTGCAGACGTGTTGACATGCGTTGATGAGTCATCTGATAATGTCACCAATCTC
AGTCCAAGAGATCTTCGTTGTTTGAATCCACACTACTTCAATTATATGCTACTACTTGTC
ATGGYAAGTAATACTAAAACAATAGACTCTCGCAAAAGCCTTTCTTATAACGCTGTAATA
ACCACCATGTTCCAGATCACTCACATTGTTAAGTTTCTCCTCACCATCATCATTACTGCA
TTCTATTGCATCCTCATGAATGTCATCAAACCCATCCTCTACAACCGCCCTGATGACTTC
CTTGAGGATAGCATGCCATCCACAGATCACAATGAAGTAGCTAGTCGGATAGCTAACACC
GTCCAGCTTGTTGTTGTCGCAGCTGCTCTCATCTATTTTAATTCTCACCTTGAGGTAACG
TCACGGCTGCTGTTTTACTGGAAGACAGAAGCGAAAGAACAGAAGGAAGAGGTGGGGAGA
ATGCGAGTCAAGAACGAGAACYTGGTCCTGAACATCATGCCTGARCATGTGGCTAAACAT
TTCTTAGGCAGTAAGAAGAGTGAGGAGNGAACTGTATGCTCAGAGCTACACAGAGTCTGG
TGTTATGTTYGCATCTATGCCAACTTTTCTGACTTCTACTCYGARGATGCRATCAACAAC
CAGGGCACTGAATGCCTTCGATTCCTCAACGAAATCATCAGTGATTTCGATGATCTTCTC
AATGAGCCACGGTTCAAGTCCATTCTCAAGATCAAGACCATCAACAGTACTTACATGGCA
GCATCTGGAGTGTTTCCTAACCCGGAAGAGATTCACTACCGTGATGACATGGAGAGATGG
CAGCATCTAGCTGACCTGGTCGATCTAGCCTTCTCAATGCGCAATACACTGGATACCATC
AACGCACAGAGCTTTAATAACTTCATGCTCAAAATAGGTATCAACCACGGGCCTATYYTA
GCYGGAGTGATCGGRGCAACCAAACCTCACTATGATATCTGGGGAAATACTGTCAATGTW
TCSAGTAGGATGGAGAGYACGGGACAACCAGGAAAAATTCAGGTTGTGGAAGCATGTATG
AACATYCTGAAGAGATACGGCTTCAAATTTGAAAAGCGTGGACTCGTAAAGGTCAAAGGT
AAAGGTGAACTGATGACGTATTACTTGATAGGGAAAGACGAAACAGTCAGGAATGATATG
GACAATTCCATTCCAAATATGGTGGTTGCCTCT

>spurp
ATGGAAAAGGAAAACCAGTTCAAGGATAAGAACAAAACAGTTTCTTTTGAACCGGAAGTA
GAGGAGCGGGAGGAACAAAAGGATGAAAACCAGAAACTTGATGAAGCAATTGCAGAGAGG
GAAAGCAATACGAAACTCGGTGAGAAGATGTACTTCTTGTTACTGCGTTTCAAGGATAAA
GCAATGGAATCTCGTTTCCAACAAGGAAAAGATCGGATGAGCGCTGCCGGTATATCTAGT
GCCCTCGTCGTTGTATTCTTTGTATTCTTAGTACAACTTCTAATGTTACCAAGAACTGCA
ATAAGCATCGCAACTTTCTGTGTGTGTTTCGTCGTTCTCTCCATCATAACCTATGTCTCT
CTTGCACCGAGCTTCAAGAAAAGCTATCCATCCATTCTCATCAAATTGGCAACGTTTGTT
GAGCGCACGCCATGGGCAAGGATCATGTGCGCAACCTTCATCATTGCCTTGGTGTCTGTA
ACGGATATTGCAGACGTGTTGACATGCGTTGATGAGTCATCTGATAATGTCACCAATCTC
AGTCCAAGAGATCTTCGTTGTTTGAATCCACACTACTTCAATTATATGCTACTACTTGTC
ATGGCAAGTAATACTAAAACAATAGACTCTCGCAAAAGCCTTTCTTATAACGCTGTAATA
ACCACCATGTTCCAGATCACTCACATTGTTAAGTTTCTCCTCACCATCATCATTACTGCA
TTCTATTGCATCCTCATGAATGTCATCAAACCCATCCTCTACAACCGCCCTGATGACTTC
CTTGAGGATAGCATGCCATCCACAGATCACAATGAAGTAGCTAGTCGGATAGCTAACACC
GTCCAGCTTGTTGTTGTCGCAGCTGCTCTCATCTATTTTAATTCTCACCTTGAGGTAACG
TCACGGCTGCTGTTTTACTGGAAGACAGAAGCGAAAGAACAGAAGGAAGAGGTGGGGAGA
ATGCGAGTCAAGAACGAGAACTTGGTCCTGAACATCATGCCTGAGCATGTGGCTAAACAT
TTCTTAGGCAGTAAGAAGAGTGAGGAGAGAACTGTATGCTCAGAGCTACACAGAGTCGGG
TGTTATGGTCGCATCTATGCCAACTTTTCTGACTTCTACTCCGAGGATGCAATCAACAAC
CAGGGCACTGAATGCCTTCGATTCCTCAACGAAATCATCAGTGATTTCGATGATCTTCTC
AATGAGCCACGGTTCAAGTCCATTCTCAAGATCAAGACCATCAACAGTACTTACATGGCA
GCATCTGGAGTGTTTCCTAACCCGGAAGAGATTCACTACCGTGATGACATGGAGAGATGG
CAGCATCTAGCTGACCTGGTCGATCTAGCCTTCTCAATGCGCAATACACTGGATACCATC
AACGCACAGAGCTTTAATAACTTCATGCTCAAAATAGGTATCAACCACGGGCCTATCCTA
GCTGGAGTGATCGGGGCAACCAAACCTCACTATGATATCTGGGGAAATACTGTCAATGTA
TCGAGTAGGATGGAGAGTACGGGACAACCAGGAAAAATTCAGGTTGTGGAAGCATGTATG
AACATTCTGAAGAGATACGGCTTCAAATTTGAAAAGCGTGGACTCGTAAAGGTCAAAGGT
AAAGGTGAACTGATGACGTATTACTTGATAGGGAAAGACGAAACAGTCAGGAATGATATG
GACAATTCCATTCCAAATATGGTGGTTGCCTCT

>pdep
ATGGAAAAGGAAAACCAGTTCAAGGATAAGGGCAAAACGGTTTCTTTTGATCCGGAAGTA
GAGGAGCAGGAAGAACAAAAGGATGAAAACCAGAAACTTGATGAAGCAATTGCAGAGAGG
GAAAGCAATACGAAACTCGGTGAGAAGACATACTTCTTGTTACTGCGTTTCAAGGATAAA
GCCATGGAATCACGTTTCCAACAAGGAAAAGATCGGATGAGCGCCGCCGGTATATCTAGT
GCCCTCGTCGTTTCAGTCTTTGTATTCTTAGTCCAACTTCTTATGTTACCAAGAACTGCA
ATAAGCATCGCCACTTTCTGTGTGTGTTTCGTCGTCCTCTCCATCATAACCTATGTTTCT
CTTGCACCGAGCTTCAAGAAAAAATATCCATCCATTCTTATCAAATTGGCAACGTTTGTT
GAGCGCACGCCATGGGCAAGGATAATGAATGCAACCTTCATCATTGCCTTGGTGTCTGCA
ACGGATATTGCAGACGTGTTGACATGCACTGGTGAGTCATCTGATAATGTCACCAATCTC
AATCCAAGAGATCTTCATTGTTTGAATCCACACTACTTCAACTATATGCTACTACTTGTC
ATGGTAAGTAATACTAACAAACTAGACACTTGCAAAAGCCTTTCTTATAATGCTGTAATA
ACAACTATGTTCCAGATTACTCATATTGTCAAGTTTCTCCTCACCATCATCATCACCGCA
TTCTATTGCATCCTCATGAATGTCATCAAACCCATCCTTTACAATCGCCCCGATGACTTC
CTTGAGAATAGCATGTTATACCCATATCACAACGCAGTAGCTAGTCGGATAGCTAACACC
GTCCAGCTTGTTGTTGTCGCAGCTGCTCTCATCTATTTTAATTCTCACCTTGAGGTCACG
TCTAGGCTACTGTTTTACTGGAAGACAGAAGCAAAAGAACAGAAGGAAGAGGTGGGAAGA
ATGCGAGTCAAGAACGAGAACCTGGTCCTGAACATCATGCCTGAACATGTGGCTAAACAT
TTCTTAGGCAGTAAGAAGAGTGAGGAGNGAACTGTATGCTCAGAGCTATACGGAGTCTGG
TGTTATGTTTGCATCTATGCCAACTTTTCTGACTTCTACTCCGAGGATGCGATCAACAAC
CAGGGTACTGAATGCCTTCGATTCCTCAACGAAATCATCAGTGATTTCGATGATCTTCTC
AATGAGCCACGGTTCAAGTCCATTCTCAAGATCAAGACCATCAACAGTACTTACATGGCA
GCATCCGGAGTGTTTCCTAACCCGGAAGAGATTCACTACCGTGATGACATGGAGAGATGG
CAGCATCTAGCTGACCTGGTTGATCTAGCCTTTTCAATGCGCAATACACTGGATACCATC
AACGCACAGAGCTTTAATAACTTCATGCTCAAAATAGGTATCAACCATGGGCCTATCCTA
GCCGGAGTGATCGGGGCAACAAAACCTCACTACGATATCTGGGGAAATACTGTCAATGTA
TCCAGTAGAATGGAGAGTACGGGACAACCAGGAAAAATTCAGGTTGTGGAAGCGTGTATG
AATATTCTGAAGAGATACGGCTTCAAATTTGAAAAGCGCGGACTGGTAAAGGTCAAAGGT
AAAGGTGAACTGATGACGTATTACTTGATAGGGAAAGATGAAACAGTCAGGAATGATATG
GACAATTCCATTCCGAACATGGTGGTTGCATCT
