# Supplementary material for: Genome-wide signals of positive selection in strongylocentrotid sea urchins
Source: BMC Genomics. 2017 Jul 21;18:555. doi: 10.1186/s12864-017-3944-7 (PMC5521101; doi:10.1186/s12864-017-3944-7)
Supplement: Supplementary file 3 — Consensus alignment files. A compressed (gzip) tape archive (TAR) file containing 6250 consensus alignment files in FASTA format. (TGZ 14116 kb) [file 12864_2017_3944_MOESM3_ESM.tgz › SPU_026221/consensAlign.ordered.fa]

>sdro
ATGGGTAACTCGACGTCGAACGGTAATTTGGAAGCATGGGATATCGTCGTCATCGTCATC
CATTTCGTCCTCGTCTTCTCTTTAGGAATATGGGCGGCATGGGGTGGYGGCAAARATTCA
ACGACTGGGTACTTYCTTGCTGGTAGAGAGATGTCATGGTGGCTTGTGGGACTKTCACTT
TACGTCACCAACATCGGMAGTTCGACCTTTATCGGCGTAGCGGGAACTGCATCCGTGTCA
GGTTATGCCGTCATATCCTATGAATACTACGCTCTYATGGCACTGTTACTCCTTGGGTTC
RTATTCWCACCTGTCTATTTCGCAGCTGAAATTGCGACGGTGCCCGAGTACCTTCATTTA
CGCTTCGGAGGTTATCGTCTTCARACGTTCATCTCCATCGTCAAYCTTACCGTAGCCATY
GTCAnnnnnnnnnnnGGYGAGATGTAYGCTGGCTCGATCGTCATCCAGCAGGCCTTRGGM
TGGAACATCTATACCTCGGTGATCAGTCTCCTCGTCCTCACCGCCATCTACACCGTGGCT
GGTGGGCTCAAGGCCGTCATCTTCACCGACGCTCTCCAGGCYGTTGTCGTGCTCATCGGC
GCKTTCATCCTTATGGGCCTAGCCATCGCCGAGATCGGCGGAATCGGGAACCTGCGTCTC
CTGTACATGACGGCCATCCCCAACACCACACAAAAATACGCCAACACCTCATGCGGTATA
CCRACTGAAGAGACMTGGCACATCTTCCGTAACGCCAAGACGGCAGACCTACCCTGGCCR
GGTGTGGTCTTTGGAGTGTTCRTCCTGGGTGTTTACTTCTGGTGTACAAACCAGGTGATT
GTCCAGCGTACCCTCGCAGCCAAGAATGTTAATCACAGCAAAGCAGCCTGTATTATGACG
GGCTAYTTAAAGATYCTTCCCATGTTTTTGATGATCTGGCCTGGTATGATTAGCAGGACC
TTGTTTGCAGATGAAGTTGCCTGTGTGGATCCTGAAATCTGTGAGAGAGTTTGTGATAAC
GCTGCAGGATGCTCAGATATCGCCTACCCAAAACTGGTCGTGGAATTGATGCCAACAGGC
TTGAAAGGTTTGATGCTGGCGGCCATGTTGGCTGCCATGATAAGTTCGTTGACGTCCATT
TTCAACGCCTCCAGCTCAATGTTCGTCCTCGACATCTGGTACAAGATCAGGCCGACATCG
ACCGAGCTCGAGCTCGTCATCGTAGGAAAAGTATGTACCCTGGTACTGGTGGTGGTAGGG
GTGCTATGGATCCCCGTCATCCAGGCTTATGGTTCAGGCGAACTCTTCGTCTATGTGCAG
TCTATCCTCTCCTACCTCTCGCCATCTGTGTTGGCTTGTTTCACAGCCGCCATTTTCTGG
GGAAGGGTCAATGAATTCGGAGCTTTCTGGGGAATGTTAGCTGGTTTCCTCGTCGGTCTA
ACGCGATCCATTCTCGACTTCGTGTATGGGGTGCCCTCTTGCGGTCAAGAGGATAGCAGG
CCAAACATCGTCAAGAATTTCCACTACCTTCATTTCGCGGCTTTTCTCTACGTCTTCTCC
ACCATTCTCATCTGCGTCTTCAGTTTCTTCAAACCGGCCATCCCGGMAAATAAGCTGATT
CGGTTGACGTGGTGGACCAGAAATTCCAAGCTTCCCCGTGCAATCATGTCTGAYGATCAG
GACGAGAAAGATAAGAAAAACGAACTGTTGAGGGAAGAAAAGGTCAAAGAACACTCRCTT
AAGACGCAAAGCCGAACCGGGTTCAARTGGAAAGCTTGGAACATCCTGTGCGGTATCAGT
GGCTCGCCGATGGACATCGACGAGAAGGACCTGAAGGAGGTGGAGGAGGAGAAGGTCAAA
AAAGCTTCGGCTGTKGACGACCCGAAGTGGCAAAACATCGCCGCAGTCAACGGCATCGTA
CTGGCCGGCGTTTGCGCTTTCCTCTTCGGATACTAYGCC

>spal
ATGGGTAACTCGACGTCGAACGGTAATCTGGAAGCRTGGGATATCGTCGTCATCGTCATC
CATTTCGTCCTCGTCTTCTCTTTAGGAATATGGGCGGCATGGGGTGGCGGCAAAGATTCA
ACGACTGGGTACTTTCTTGCTGGTAGAGAGATGTCATGGTGGCTTGTGGGACTTTCACTT
TACGTCACCAACATCGGCAGTTCGACCTTTATCGGCGTAGCAGGAACTGCATCCGTGTCA
GGTTATGCCGTCATATCCTATGAATACTACGCTCTCATGGCACTGTTACTCCTTGGGTTC
GTATTCACACCTGTCTATTTCGCAGCTGAAATTGCGACGGTGCCCGAGTACCTTCATTTA
CGCTTTGGAGGTTATCGTCTTCAGACGTTCATCTCCATCGTCAACCTTAnnnnnnnnnnn
nnnnnnnnnnnnnnnGGCGAGATGTACGCTGGCTCGATCGTCATCCAGCAGGCCTTAGGC
TGGAACATCTATACCTCGGTGATCAGTCTCCTCGTCCTCACCGCCATCTACACCGTGGCT
GGTGGGCTCAAGGCCGTCATCTTCACCGACGCTCTCCAGGCCGTTGTCGTGCTCATCGGC
GCTTTCATCCTTATGGGCCTAGCCATCGCCGAGATCGGCGGAATCGGGAACCTGCGTCTC
CTGTACATGACGGCCATCCCCAACACCACACAAAAATACGCCAACACCTCATGCGGTATA
CCAACTGAAGAGACCTGGCACATCTTCCGTAACGCCAAGACGGCAGACCTACCCTGGCCG
GGTGTGGTCTTTGGAGTTTTCATATTGGGTGTTTACTTCTGGTGTACAAACCAGGTGATT
GTCCAGCGCACCCTCGCAGCCAAGAGTGTTAATCACAGCAAAGCAGCCTGTATCATGACG
GGCTATTTAAAGATTCTTCCCATGTTTTTGATGATCTGGCCTGGTATGATTAGCAGGACC
TTGTTTGCAGATGAAGTTGCCTGTGTGGATCCTGAAATCTGTGAGAGAGTTTGTGATAAC
CCTGCCGGATGCTCAGATATCGCTTACCCGAAACTGGTCGTGGAATTGATGCCAACAGGC
TTGAAAGGTTTGATGCTGGCGGCCATGTTGGCTGCCATGATAAGTTCGTTGACCTCCATC
TTCAACGCCTCCAGCTCGATGTTCGTCCTCGACATCTGGTACAAGATCAGGCCGACATCG
ACCGAACTCGAGCTYGTCATCGTAGGAAAATTATGCACCCTKGTACTGGTGGTGGTWGGG
GTRCTATGGATCCCCGTCATCCAGGCCTATGGTTCAGGCGAACTCTTCGTCTATGTGCAG
TCTATCCTCTCCTACCTCTCGCCATCTGTSTTGGCTTGCTTCACAGCCGCCATTTTCTGG
GGAAGGGTCAATGAATTTGGAGCTTTCTGGGGAATGTTAGCTGGTTTCCTCGTCGGACTA
ACGCGATCCATTCTCGACTTTGTGTATGGGGTGCCCTCTTGCGGTCAAGAGGATAGCAGG
CCAAACATCGTCAAGAATTTCCACTACCTTCATTTCGCGGCTTTTCTCTACGTCTTCTCC
ACCATTCTYATCTGCGTCTTCAGTTTCTTCAAACCGGCCATCCCGGCAAATAAGCTSATY
CGGTTGACGTGGTGGACCAGAAATTCCAAGCTTCCCCGTGCAATCATGTCKGACGATCAG
GACGAGAAAGATAAGAAAAACGAACTGTTGAGGGAAGAAAAGGTCAAAGAACACTCACTT
AAGACGCAAAGCCGAACCGGGTTCAAATGGAAAGCTTGGAACATCCTGTGCGGTATCAGT
GGCTCGCCGATGGATATCGACGAGAAGGACCTGAAGGAGGTGGAGGAGGAGAAGGTCAAA
CAAATTTCGGCTGTGGACGACCCGATGTGGGTAAACATCGCCGCAGTCAACGGCATCGTA
CTGGCCGGCGTTTGCGCTTTCCTCTTCGGATACTATGCC

>sfra
ATGGGTAACTCGACGTCGAACGGTAATCTTGAAGGATGGGATATCGCCGTCATCGTCATC
CATTTCGTCCTCGTCTTCTCTTTAGGAATATGGGCGGCATGGGGTGGCGGCAAAGAGTCA
ACGACTGGGTACTTTCTTGCTGGTAGACAGATGTCATGGTGGCTTGTGGGACTTTCACTT
TACGTCACCAACATCGGCAGTTCGACCTTTATCGGCGTAGCGGGAACTGCATCCGTGTCA
GGTTATGCCGTCATATCCTATGAATACTACGCTCTCATGGCACTGTTACTCCTTGGGTTC
ATATTCACACCTGTCTATTTCGCAGCTAATATTTCGACGGTGCCCGAGTACCTTCATTTA
CGCTTCGGAGGGTATCGTCTTCAGACGTTCATCTCCGTCGTTAACCTTnnnnnnnnnnnn
nnnnnnnnnnnnnnnGGCGAGATGTACGCTGGCTCAATCGTCATCCAGCAGGCCTTGGGC
TGGAACATCTATACCTCGGTGATCTGTCTCCTCGTCCTCACCGCCATCTACACCGTGGCT
GGTGGGCTCAAGGCCGTCATCTTTACCGACGCTCTCCAGGCCGTTGTCGTGCTCATCGGC
GCTTTCATCCTTATGGGYCTAGCCATCGCCGAGATCGGCGGAATCGGGAACCTGCGTCTC
CTGTACATGACGGCCATYCCCAACACAACACAGATCTACGCCAACACCACATGCGGTATA
CCTACTGAAGAGACCTGGCACATCTTCCGTGACGCCAAGACGGCAGACCTACCCTGGCCG
GGTGTGGTCTTTGGGGTGTTCATCCTGGGTGTTTACTTCTGGTGTACAAACCAGGTGATT
GTTCAGCGTACCCTCGCAGCCAAGAGTGTTAATCACAGCAAAGGAGCCTGTGTCATGACG
GGCTATTTAAAGATTCTTCCCATGTTTTTGATGATCTGGCCTGGTATGATTAGCAGGACC
TTGTTTGCAGATGAAGTTGCCTGTGTGGATCCTGAAATCTGTGAGAGAGTTTGTGATAAC
GCAGCCGGRTGCTCAGATATCGCCTACCCGAAACTGGTCGTGGAACTRATGCCAACAGGC
TTGAAAGGTTTGATGCTGGCGGCCATGTTAGCTGCCATGATAAGTTCGTTGACGTCCATT
TTCAACGCCTCCAGCTCGATGTTCGTCCTCGACATCTGGTACAAGATCAGRCCGACATCG
ACCGAACTCGAGCTCGTCATCGTAGGAAAATTATGCACCCTGGTACTGGTGGTGGTAGGG
GTGCTATGGATCCCCGTCATCCAGGCCTATGGTTCAGGCGAACTCTTCGTCTATGTGCAG
TCTATCCTCTCCTACCTCTCGCCATCTGTGTTGGCTTGCTTCACAGCCGCCATTTTCTGG
GGAAGGGTCAATGAATTTGGKGCTTTCTGGGGRATGTTAACTGGTTTCCTCGTCGGACTA
ACGCGATCCATTCTCGACTTTGTGTATGGGGTGCCCTCTTGCGGTCAATCGGATGGCAGG
CCAAACATCGTCAAGAATTTCCACTACCTTCATTTCGCGGCTTTTCTCTACGCCTTCTCC
ACCATTCTTATCTGCGTCTTCAGTCTCTTCAAACCGGCCATCCCGGCACATAAGTTGATC
CGGTTGACGTGGTGGACCAGACATTCCAAGCTGCCCCGTACGGTCATGTCTGATGATCAG
GAGGAGAAAGATAAGAAAAACGAWCTSKYGAGGGAAGAAAAGGTCAAAGAACAAACACTG
AAGGCGCAAAGCCGAACCGGGTTCAAATGGAAAGCTTGGAACATCCTGTGCGGTATCAGY
AACTCGCCGATGGACATCGACGAGAAGGACTTGKWRGWRGTGGWGGAGGAGAAGCYAACA
AAAGCWTTTGCTGATGACGACCCGAAGTGGCAAAACATCGCCGCAGTCAACGGTATCGTA
CTGGCCGGCGTTTGCGCTTTCCTGTTCGGATACTTTGCC

>afraSS
ATGGGTAACTCGACGTCGAACGGTAATCTGGAAGCATGGGATATTGTCGTCATCGTCATC
CATTTCGTCCTCGTCTTCTCTTTAGGAATATGGGCGGCATGGGGTGGCGGCAAAGAYTCA
ACGACTGGSTACTTTCTTGCTGGTAGASAGATGTCATGGTGGCTTGTGGGACTTTCMCTT
TACGTCACCAACATCGGCAGTTCGACCTTTATCGGCGTAGCGGGAACTGCATCCGTGTCA
GGTTATGCCGTCATATCYTATGAATACTACGCTCTYATGGCACTGTTRCTCCTTGGGTTC
GTATTCACACCTGTCTATTTCGCAGCTGAAATTGCGACGGTGCCCGARTACCTTCATTTA
CGCTTCGGAGGKTATCGTCTTCARACGTTCATCTCCATCGTCAAYCTTACCGTAGCCATT
GTCAnnnnnnnnnnnGGCGAGATGTAYGCTGGCTCGATCGTCATCCAGCAGGCCTTRGGM
TGGAACATCTAYACCTCGGTGATCAGTCTCCTCGTCCTCACCGCCATCTACACCGTGGCT
GGTGGGCTCAAGGCCGTCATCTTCACCGACGCTCTCCAGGCCGTTGTCGTGCTCATCGGY
GCKTTCATCCTTATGGGCCTAGCCATCGCCGAGATYGGCGGAATCGGGAACYTGCGTCTC
CTGTACATGACGGCCATCCCCAACACCACACAAAAATACGCMAACACCTCATGCGGTATA
CCAACTGAAGAGACCTGGCACATCTTCCGTAACGCCAAGACGGCAGACCTACCCTGGCCR
GGTGTGGTCTTTGGAGTGTTCATCCTGGGTGTTTACTTCTGGTGTACAAACCAGGTGATT
GTGCAGCGTACCCTCGCAGCCAAGAATGTTAATCACAGCAAAGCAGCCTGTATTATGACG
GGCTATTTAAAGATCCTTCCCATGTTTTTGATGATCTGGCCTGGTATGATTAGCAGGACC
TTGTTTGCAGATGAAGTTGCCTGTGTGGATCCTGAARTCTGTGARAGAGTTTGTGATAAC
GCWGCMGGATGCTCAGATATCGCCTACCCRAAACTGGTCGTGGAATTGATGCCAACAGGC
TTGAAAGGTTTGATGCTGGCGGCCATGTTGGCTGCCATGATAAGTTCGTTGACGTCCATT
TTCAACGCCTCCAGCTCRATGTTCGTCCTCGACATCTGGTACAAGATCAGGCCGACATCG
ACCGARCTCGAGCTCGTCATCGTAGGAAAAGTATGTACCCTGGTACTGGTGGTGGTAGGG
GTGCTATGGATCCCCGTCATCCAGGCTTATGGTTCAGGCGAACTCTTCGTCTATGTGCAG
TCTATCCTCTCCTACCTCTCGCCATCTGTGTTGGCTTGTTTCACAGCCGCCATTTTCTGG
GGAAGGGTCAATGAATTCGGAGCTTTCTGGGGAATGTTAGCTGGTTTCCTCGTCGGTCTA
ACGCGATCCATTCTCGACTTCGTGTATGGGGTGCCCTCTTGCGGTCAAGAGGATAGCAGG
CCAAACATCGTCAAGAATTTCCACTACCTTCATTTCGCGGCTTTTCTCTACGTCTTCTCC
ACCATTCTCATCTGCGTCTTCAGTTTCTTCAAACCGGCCATCCCGGCAAATAAGCTGATT
CGGTTGACGTGGTGGACCAGAAATTCCAAGCTTCCCCGTGCAATCATGTCTGACGATCAG
GACGAGAAAGATAAGAAAAACGAACTGTTGAGGGAAGAAAAGGTCAAAGAACACTCACTT
AAGACGCAAAGCCGAACCGGGTTCAAATGGAAAGCTTGGAACATCCTGTGCGGTATCAGT
GGCTCGCCGATGGACATCGACGAGAAGGACCTGAAGGAGGTGGAGGAGGAGAAGGTCAAA
MAAGCTTCGGCTGTGGACGACCCGAAGTGGCAAAACATCGCCGCAGTCAACGGCATCGTA
CTGGCCGGCGTTTGCGCTTTCCTCTTCGGATACTACGCC

>hpul
ATGGGTAACWCGACGTCGAACGGTAATCTGGAAGCATGGGATATTGTCGTCATCGTCATC
CATTTCGTYCTCGTCTTCTCTTTAGGAATATGGGCGGCATGGGGTGGCGGCAAAGACTCA
ACGACTGGGTACTTTCTTGCTGGTAGAGAGATGTCATGGTGGCTCGTGGGACTTTCACTT
TACGTCACCAACATCGGCAGTTCGACCTTTATCGGCGTAGCAGGAACTGCATCCGTGTCA
GGTTATGCCGTCATATCCTATGAATACTACGCTCTCATGGCTCTATTACTCCTTGGGTTC
ATATTCTCACCTGTCTATTTCGCAGCTGAAATTGCGACGGTGCCCGAGTACCTTCATTTA
CGCTTCGGAGGGTATCGTCTCCAGACGTTCATCTCCATCGTCAACCTTACCGTAGCCATT
GTCAnnnnnnnnnnnGGCGAGATGTACGCTGGCTCGATCGTCATCCAGCAGGCCTTGGGA
TGGAACATCTACACCTCGGTGATCAGTCTCCTCGTCCTCACCGCCATCTACACCGTGGCT
GGTGGGCTCAAGGCCGTCATCTTTACCGACGCTCTCCAAGCCGTTGTCGTGCTCATCGGA
GCTTTCATCCTTATGGGCCTAGCTATCGCCGAGATCGGCGGAATYGGGAACCTGCGTCTC
CTGTACATGACGGCCATTCCCAACACCACACAASAGTACGGCAACACCTCATGCGGTATA
CCAACTGAAGAGACCTGGCACATCTTCCGTGACGCCAAGACGGCAGACCTACCCTGGCCG
GGTGTGGTCTTTGGGGTATTCATCTTGGGTATTTACTTCTGGTGTACAAACCAGGTGATT
GTCCAGCGTACCCTCGCAGCCAAGAATGTAAATCACAGCAAAGCAGCCTGTATCATGACG
GGCTATTTAAAGATTCTTCCCATGTTTTTGATGATCTGGCCTGGTATGATTAGCAGGACC
TTATATGCAGATGAAGTTGCGTGTGTGGATCCTGAAATCTGTGAAAGAGTTTGTGATAAC
GCAGCCGGATGCTCAGATATCGCCTACCCCAAACTGGTCGTGGAATTGATGCCAACAGGC
TTGAAAGGTTTGATGCTGGCGGCCATGTTAGCTGCCATGATAAGTTCGTTGACGTCCATT
TTCAACGCATCCAGCTCGATGTTCGTCCTCGACATCTGGTACAAGATCAGGCCGACATCG
ACCGAACTCGAGCTCGTCATCGTAGGAAAAGTATGCACCCTGGTACTGGTGGTGGTAGGG
GTGCTATGGATCCCCGTCATCCAGGCCTATGGYTCAGGCGAACTCTTCGTCTATGTGCAA
TCTATCCTCTCCTACCTCTCACCATCTGTGTTGGCTTGCTTCACAGCCGCCATTTTCTGG
GGAAGGGTCAATGAATTTGGTGCTTTCTGGGGAATGTTAACTGGTTTCCTCGTTGGACTT
ACGCGATCCATTCTCGACTTTGTGTATGGGGTGCCCTCTTGCGGTCAAGAGGATAGCAGG
CCGAACATTGTCAAGAATTTCCACTACCTTCATTTCGCRGCTTTTCTCTACGCCTTCTCC
ACCATTCTTATCTGCGTATTCAGTCTCTTCAAACCGGCCATCCCGGCAAATAAGCTGATC
CGGTTGACGTGGTGGACTAGACATTCCAAGCTTCCCCGTGCAATCATGTCTGACGATCAG
GACGAGAAAGATAAGAAAAACGAACTGTTGAGGGAAGAAAAGGCCAAAGAACACTCACTT
AAGACGCAGAGCCGAACCGGGTTCAAATGGAAAGCTTGGAACATCCTGTGCGGTATCAGT
GGCTCGCCGATGGACATCGACGAGAAAGACTTGAAGGWGGTGGWGGAGGAGAAGCCCAAA
AAAGCTTCGGCGGATGAGAACCCGATGTGGGGGAACGTCACCGCAGTCAACGGCATCGTA
CTGGCCGGCGTTTGCGTTTTCCTCTTCGGATACTATGCC

>snud
ATGGGTAACTCGACGTCGAACGGTAATCTTGAAGGATGGGATATCGCCGTCATCGTCATC
CATTTCGTCCTCGTCTTCTCTTTAGGAATATGGGCGGCATGGGGTGGCGGCAAAGAGTCA
ACGACTGGGTACTTTCTTGCTGGTAGACAGATGTCATGGTGGCTTGTGGGACTTTCACTT
TACGTCACCAACATCGGCAGTTCGACCTTTATCGGCGTAGCGGGAACTGCATCCGTGTCA
GGTTATGCCGTCATATCCTATGAATACTACGCTCTCATGGCACTGTTACTCCTTGGGTTC
ATATTCACACCTGTCTATTTCGCAGCTAATATTGCGACGGTGCCCGAGTACCTTCATTTA
CGCTTCGGAGGGTATCGTCTTCAGACGTTCATCTCCGTCGTTAACCTTnnnnnnnnnnnn
nnnnnnnnnnnnnnnGGCGAGATGTACGCTGGCTCGATCGTCATCCAGCAGGCCTTGGGC
TGGAACATCTATACCTCGGTGATCTGTCTCCTCGTCCTCACCGCCATCTACACCGTGGCT
GGTGGGCTCAAGGCCGTCATCTTTACCGACGCTCTYCAGGCCGTTGTCGTGCTCATCGGC
GCTTTCATCCTTATGGGCCTAGCCATCGCCGAGATCGGCGGAATCGGGAACCTGCGTCTC
CTGTACATGACGGCCATCCCCAACACCACACAAATCTACGCCAACACCTCATGCGGTATA
CCTACTGAAGAGACCTGGCACATCTTCCGTGACGCCAAGACGGCAGACCTACCCTGGCCG
GGTGTGGTCTTTGGGGTGTTCATCCTGGGTGTTTACTTCTGGTGTACAAACCAGGTGATT
GTTCAGCGTACCCTCGCAGCCAAGAGTGTTAATCACAGCAAAGGAGCCTGTGTTATGACG
GGCTATTTAAAGATTCTTCCCATGTTTTTGATGATCTGGCCTGGTATGATTAGCAGGACC
TTGTTTGCAGATRAAGTTGCCTGTGTGGATCCTGAAATCTGTGAGAGAGWTTGTGAKAAC
RSAGCCGGATGCTCAGATATCGCCTACCCGAAACTGGTCGTGGAACTGATGCCAACAGGC
TTGAAAGGTTTGATGCTGGCGGCCATGTTAGCTGCCATGATAAGTTCGTTGACGTCCATT
TTCAACGCCTCCAGCTCGATGTTCGTCCTCGACATCTGGTACAAGATCAGGCCGACATCG
ACCGAACTCGAGCTCGTCATCGTAGGAAAATTATGCACCCTGGTACTGGTGGTGGTMGGG
GTGCTATGGATCCCCGTCATCCAGGCCTATGGTTCAGGCGAACTCTTCGTCTATGTGCAG
TCTATCCTCTCCTACCTCTCGCCATCTGTGTTGGCTTGCTTCACAGCCGCCATTTTCTGG
GGAAGGGTCAATGAATTTGGTGCTTTCTGGGGGATGTTCGCTGGTTTCCTCGTCGGACTA
ACGCGATCCCTTCTCGACTTTGTGTATGGGGTGCCCTCTTGCGGTCAATCGGATGACAGG
CCAAACATCGTCAAGAATTTCCACTACCTTCATTTTGCGGCTTTTCTCTACGCCTTCTCC
ACCATTCTTATCTGCGTCTTCAGTCTCTTCAAACCGGCCATCCCGGCAGATAAGTTAATC
CGGTTGACGTGGTGGACCAGACATTCCAAGCTTCCCCGTACGGTCATGTCTGATGATCAG
GAGGAAAAAGATAAGAAAAACGAACTGAAGAGGGAAGAAAAGGTCAAAGAACACTCACTT
AAGACGCAAAGCCGAACCGGGTTCAAATGGAAAGCTTGGAACATCCTGTGCGGTATCAGT
AACTCGCCGATGGACATCGACGAGAAGGACNNNTTGGAAGTGGCGGAGGAGAAGCCAACA
AATGCTTTGGCTGAGGACGACCCGAAGTGGCGAAACATCGCCGCAGTCAACGGTATCGTC
CTGGCCGGCGTTTGCGCTTTCCTGTTCGGATACTTTGCC

>sintSS
ATGGGTAACTCGACGTCGAACGGTAATCTGGAAGCATGGGATATCGTCATCATCGTCATC
CATTTCGTCCTCGTCTTCTCTTTAGGAATATGGGCGGCATGGGGTGGCGGCAAAGATTCA
ACGRCTGGGTACTTTCTTGCTGGTAGAGAGATGTCATGGTGGCTTGTGGGACTTTCACTT
TACGTCACCAACATCGGAAGTTCGACCTTTATCGGCGTAGCAGGAACTGCATCCGTGTCA
GGTTATGCCGTCATATCCTATGARTACTAYGCTCTCATGGCACTGTTACTCCTTGGGTTY
ATATTCACACCTGTCTATTTCGCWGCTGAAATTGCGACGGTGCCCGAGTACCTTCATTTA
CGCTTCGGAGGTTATCGTCTTCAGACGTTCATCTCCATCGTCAACCTTACCGTAGCCATY
GTCATCCTNNTTTAnGGCGAGATGTACGCTGGCTCGATCGTCATCCAGCAGGCCTTGGGR
TGGAACATCTATACCTCGGTGATCAGTCTCCTCGTCCTCACCGCCATCTACACCGTGGCT
GGTGGGCTMAAGGCCGTCATCTTCACCGACGCTCTCCAGGCCGTTGTCGTGCTCATCGGC
GCKTTCATCCTTATGGGCCTRGCCATCGCCGAGATCGGCGGAATCGGGAACYTGCGTCTC
YTGTACATGACGGCCATCCCYAACACCACACAAAAATACGCCAACACCTCWTGCGGTATA
CCGACTGAAGAGACCTGGCACATCTTCCGTAACGCCAAGACGGCAGACCTACCCTGGCCG
GGTGTGGTCTTTGGAGTGTTCATCCTGGGTGTTTACTTCTGGTGTACAAACCAGGTGATT
GTGCAGCGTACCCTCGCAGCCAAGAATGTWAATCACAGCAAAGCAGCCTGTATTATGACG
GGCTATTTAAAGATCCTTCCCATGTTTTTGATGATCTGGCCTGGTATGATTAGCAGGACC
TTGTTTGCAGATGAAGTTGCCTGTGTGGATCCTGAAATCTGTGAGAGAGTTTGTGATAAC
GCAGCCGGATGCTCAGATATCGCCTACCCGAAACTGGTCGTGGAATTGATGCCAACAGGC
TTGAAAGGTCTGATGCTGGCGGCCATGTTAGCTGCCATGATAAGTTCGTTGACGTCCATT
TTCAACGCCTCCAGCTCGATGTTCGTCCTCGACATCTGGTACAARATCAGGCCGACATCG
ACCGAACTCGAGCTCGTCATCGTAGGAAAAGTATGTACCCTTGTACTGGTGGTGGTAGGG
GTACTATGGATCCCCGTCATCCAGGCCTATGGTTCAGGCGAACTCTTCGTCTATGTGCAG
TCTATCCTCTCCTACCTCTCGCCATCTGTGTTGGCTTGCTTCACAGCCGCCATTTTCTGG
GGAAGGGTCAATGAATTTGGAGCTTTCTGGGGAATGTTAGCTGGTTTCCTCGTCGGACTA
ACGCGATCCATTCTCGACTTTGTGTATGGGGTGCCCTCTTGCGGTCAAGAGGATAGCAGG
CCRAACATCGTCAAGAATTTCCATTACCTTCATTTCGCGGCTTTCCTCTACGTCTTCTCC
ACCATTCTTATCTGCGTYTTCAGTTTCTTAAAACCGGCCATYCCGGCAAATAAGCTGATY
CGGTTGACGTGGTGGACCAGAAATTCCAAGCTTCCCCGTGCAATCATGTCGGAYGATCAG
GACGAGAAAGATAAGAAAAACGAACTGTTGAGGGAAGAAAAGGTCAAAGAACACTCTATY
AAGACKCAAAGCCGAACCGGGTTCAAATGGAAAGCTTGGAACATCCTGTGCGGTATCAGT
GGCTCGCCGATGGACATCGRCGAGAAGGACCTGAAGGAGGTGGACGAGGAGAAGRYMAAR
AAAGYTTCGGCTKYKGACGACCCGAAGTGGCAAAACATCGCCGCAGTCAACGGCATCGTA
CTGGCCGGCGTTTGCGCTTTCCTCTTCGGATACTAYGCC

>sprp
ATGGGTAACTCGACGTCGAACGGTAATCTGGAAGCATGGGATATCGTCGTCATCGTCATC
CATTTCGTCCTCGTCTTCTCTTTAGGAATATGGGCGGCATGGGGTGGCGGCAAAGATTCA
ACGACTGGGTACTTTCTTGCTGGTAGAGAGATGTCATGGTGGCTTGTGGGACTTTCACTT
TACGTCACCAACATCGGAAGTTCGACCTTTATCGGCGTAGCGGGAACTGCATCCGTGTCA
GGTTATGCCGTCATATCCTATGARTACTACGCTCTCATGGCACTGCTACTCCTTGGGTTC
ATATTCACACCTGTCTATTTCGCAGCTGAAATTGCGACGGTGCCCGAGTACCTTCATTTA
CGCTTCGGAGGTTATCGTCTTCAGACGTTCATCTCCATCGTCAACCTTACCGTAGCCATT
GTTAnnnnnnnnnnnGGCGAGATGTACGCTGGCTCGATCGTCATCCAGCAGGCCTTRGGS
TGGAACATCTATACCTCRGTGATCAGTCTCCTCGTCCTTACCGCCATCTACACSGTGGCY
GGTGGGCTCAAGGCCGTCATCTTCACCGACGCTCTYCARGCCGTCGTCGTGCTCATCGGC
GCTTTCATCCTWATGGGCCTAGCCATCGCCGAGATCGGCGGAATCGGGAACCTGCGTCTC
CTGTACATGACGGCCATCCCCAACACCACACAAAAATACGCCAACACCTCATGCGGTATA
CCAACTGAAGAGACCTGGCACATCTTCCGTGACGCCAAGACGGCAGACCTACCCTGGCCG
GGTGTGGTCTTTGGAGTGTTCATCCTGGGTGTTTACTTCTGGTGTACAAACCAGGTGATT
GTGCAGCGTACCCTCGCAGCCAAGAATGTTAATCACAGCAAAGCAGCCTGTATYATGACG
GGCTATTTAAAGATYCTTCCCATGTTTTTGATGATCTGGCCTGGTATGATTAGCAGGACC
TTGTTTGCAGATGAAGTTGCSTGTGTGGATCCTGAAATCTGTGAGAGAGTTTGTGATAAC
TCAGCCGGWTGCTCAGATATCGCCTACCCGAAACTGGTCGTGGAATTGATGCCAACAGGC
TTGAAAGGTTTGATGCTKGCGGCCATGTTAGCTGCCATGATAAGTTCGTTGACCTCCATC
TTCAACGCCTCCAGCTCGATGTTCGTCCTCGACATCTGGTACAAGATCAGGCCGACATCG
ACCGAACTCGAGCTCGTCATCGTAGGAAAAGTATGCACCCTGGTACTGGTGGTGGTAGGG
GTACTATGGATCCCCGTCATCCAGGCCTATGGTTCAGGCGAACTCTTCGTCTATGTGCAG
TCTATCCTCTCCTACCTCTCGCCATCTGTGTTGGCTTGCTTCACAGCCGCCATTTTCTGG
GGAAGGGTCAATGAATTTGGAGCTTTCTGGGGAATGTTAGGTGGTTTCCTCGTCGGACTA
ACGCGATCCATTCTCGACTTCGTGTATGGGGTGCCCTCTTGCGGTCAAGAGGATARCAGG
CCAAACATCGTCAAGAATTTCCACTACCTTCATTTCGCGGCTTTTCTCTACGTCTTCTCC
ACCATTCTCATYTGCGTCTTCAGTTTCTTCAAACCGGCTATCCCGGCAAATAAGTTGATC
CGGTTGACGTGGTGGACCAGAAATTCCAAGCTTCCCCGTGCAATCATGTCGGACGATCAG
GACGAKAAAGATAAGAAAAACGAACTGTTGAGGGAAGAAAAAGTCARAGAACACKCACTT
AAGACGCAAAGCCGAACCGGGTTCAAATGGAAAGCTTGGAACATCCTGTGYGGTATCAGT
GGCTCACCGATGGACATCGATGAGAAGGACAYGAAGGAGGTGGAGGAGGAGACGGTCAAA
AAAGCTTCGGCTGTGGACGACCCGAAGTGGCAAAAGATCGCCGCAGTCAACGGCATCGTA
CTGGCCGGCGTTTGCGCTTTCCTCTTCGGATACTATGCC

>spurp
ATGGGTAACTCGACGTCGAACGGTAATCTGGAAGCATGGGATATCGTCGTCATCGTCATC
CATTTCGTCCTCGTCTTCTCTTTAGGAATATGGGCGGCATGGGGTGGCGGCAAAGATTCA
ACGACTGGGTACTTTCTTGCTGGTAGAGAGATGTCATGGTGGCTTGTGGGACTTTCACTT
TACGTCACCAACATCGGAAGTTCGACCTTTATCGGCGTAGCGGGAACTGCATCCGTGTCA
GGTTATGCCGTCATATCCTATGAGTACTACGCTCTCATGGCACTGCTACTCCTTGGGTTC
ATATTCACACCTGTCTATTTCGCAGCTGAAATTGCGACGGTGCCCGAGTACCTTCATTTA
CGCTTTTTTGGTTATCGTCTTCAGACGTTCATCTCCATCGTCAACCTTANNNNNNNNNNN
NNNNNNNNNNNNNNNGGCGAGATGTACGCTGGCTCGATCGTCATCCAGCAGGCCTTGGGG
TGGAACATCTATACCTCAGTGATCAGTCTCCTCGTCCTTACCGCCATCTACACGGTGGCT
GGTGGGCTCAAGGCCGTCATCTTCACCGACGCTCTCCAAGCCGTCGTCGTGCTCATCGGC
GCTTTCATCCTAATGGGCCTAGCCATCGCCGAGATCGGCGGAATCGGGAACCTGCGTCTC
CTGTACATGACGGCCATCCCCAACACCACACAAAAATACGCCAACACCTCATGCGGTATA
CCAACTGAAGAGACCTGGCACATCTTCCGTGACGCCAAGACGGCAGACCTACCCTGGCCG
GGTGTGGTCTTTGGAGTGTTCATCCTGGGTGTTTACTTCTGGTGTACAAACCAGGTGATT
GTGCAGCGTACCCTCGCAGCCAAGAATGTTAATCACAGCAAAGCAGCCTGTATTATGACG
GGCTATTTAAAGATTCTTCCCATGTTTTTGATGATCTGGCCTGGTATGATTAGCAGGACC
TTGTTTGCAGATGAAGTTGCGTGTGTGGATCCTGAAATCTGTGAGAGAGTTTGTGATAAC
TCAGCCGGTTGCTCAGATATCGCCTACCCGAAACTGGTCGTGGAATTGATGCCAACAGGC
TTGAAAGGTTTGATGCTGGCGGCCATGTTAGCTGCCATGATAAGTTCGTTGACCTCCATC
TTCAACGCCTCCAGCTCGATGTTCGTCCTCGACATCTGGTACAAGATCAGGCCGACATCG
ACCGAACTCGAGCTCGTCATCGTAGGAAAAGTATGCACCCTGGTACTGGTGGTGGTAGGG
GTACTATGGATCCCCGTCATCCAGGCCTATGGTTCAGGCGAACTCTTCGTCTATGTGCAG
TCTATCCTCTCCTACCTCTCGCCATCTGTGTTGGCTTGCTTCACAGCCGCCATTTTCTGG
GGAAGGGTCAATGAATTTGGAGCTTTCTGGGGAATGTTAGGTGGTTTCCTCGTCGGACTA
ACGCGATCCATTCTCGACTTCGTGTATGGGGTGCCCTCTTGCGGTCAAGAGGATAGCAGG
CCAAACATCGTCAAGAATTTCCACTACCTTCATTTCGCGGCTTTTCTCTACGTCTTCTCC
ACCATTCTCATCTGCGTCTTCAGTTTCTTCAAACCGGCTATCCCGGCAAATAAGTTGATC
CGGTTGACGTGGTGGACCAGAAATTCCAAGCTTCCCCGTGCAATCATGTCGGACGATCAG
GACGAGAAAGATAAGAAAAACGAACTGTTGAGGGAAGAAAAAGTCAAAGAACACTCACTT
AAGACGCAAAGCCGAACCGGGTTCAAATGGAAAGCTTGGAACATCCTGTGTGGTATCAGT
GGCTCACCGATGGACATCGATGAGAAGGACACGAAGGAGGTGGAGGAGGAGACGGTCAAA
AAAGCTTCGGCTGTGGACGACCCGAAGTGGCAAAAGATCGCCGCAGTCAACGGCATCGTA
CTGGCCGGCGTTTGCGCTTTCCTCTTCGGATACTATGCC

>pdep
ATGGGTAACTCTACGTCGAACGGTAATCTTGAAGGATGGGATATCGCCATCATCGTCATC
CATTTCGTCCTCGTCTTCTCTTTAGGAATATGGGCGGCATGGGGTAGCGGCAAAGAGTCA
ACGACTGGGTACTTTCTTGCTGGTAGACAGATGTCATGGTGGCTTGTGGGTCTTTCACTT
TACGTCACCAACATCGGCAGTTCGACCTTTATCGGCGTAGCGGGAACTGCATCCGTGTCA
GGTTATGCTGTCATATCCTATGAATACTACGCTCTCATGGCACTGTTACTCCTTGGGTTC
ATATTCACACCTGTCTATTTCGCAGCTAATATTTCGACGGTGCCCGAGTACCTTCATTTA
CGCTTCGGAGGGTATCGTCTTCAGACGTTCATCTCCGTCGTTAACCTTnnnnnnnnnnnn
nnnnnnnnnnnnnnnGGCGAGATGTACGCTGGCTCGATCGTCATCCAGCAGGCCTTGGGC
TGGAACATCTATACCTCGGTGATCTCTCTCCTCGTCCTCACCGCCATCTACACCGTGGCT
GGTGGGCTCAAGGCCGTCATCTTTACCGACGCTCTCCAGGCCGTTGTCGTGCTCATCGGC
GCTTTCATCCTTATGGGCCTAGCCATCGCCGAGATTGGCGGAATCGGGAACCTGCGTCTC
CTGTACATGACGGCCATCCCCAACACCACACAAATCTACGCCAACACCACATGCGGTATA
CCAACTGAAGAGACCTGGCACATCTTCCGTGACGCCAAGACGGCAGACCTACCCTGGCCC
GGTGTGGTCTTTGGGGTGTTCATCCTGGGTATTTACTTCTGGTGTACAAACCAGGTGATT
GTTCAGCGTACCCTYGCAGCCAAGAGTGTTAATCACAGCAAAGGAGCCTGTGTCATGACG
GGCTATTTAAAGATTCTTCCCATGTTTTTGATGATCTGGCCTGGTATGATTAGCAGGACT
TTGTTTGCAGATGAAGTTGCCTGTGTGGATCCTAAAATATGTGAGAGAGTTTGTGATAAC
GCAGCCGGATGCTCAGATATCGCCTACCCGAAACTGGTCGTGGAACTGATGCCAACAGGC
TTGAAAGGTTTGATGCTGGCGGCCATGTTAGCTGCCATGATAAGTTCGTTGACGTCCATT
TTCAACGCCTCCAGCTCGATGTTCGTCATCGACATCTGGTACAAGATCAGGCCRACATCG
ACCGAACTCGAGCTCGTCATCGTAGGAAAATTATGCACCCTGGTACTGGTGGTGGTAGGG
GTGCTATGGATCCCCGTCATCCAGGCCTATGGTTCAGGCGAACTCTTCGTCTATGTGCAG
TCTATCCTCTCCTACCTCTCGCCAGCTGTGTTGGCTTGCTTCACRGCCGCCATTTTCTGG
GGAAGGGTCAATGAATTTGGTGCTTTCTGGGGGATGTTCACTGGTTTCCTCGTCGGACTA
ACTCGATCCATTCTTGACTTTGTATATGGGGTGCCCTCTTGCGGTCAATCGGATGGCAGG
CCGAACATMGTCAAGAATTTCCACTACCTTCATTTCGCGGCTTTTCTCTACGCCTTCTCC
ACCATTCTTATTTGCGTCTTCAGTCTCTTCAAACCGGCCATCCCGGCAAATAAGTTGATC
CGGTTGACATGGTGGACCAGACATTCCAAGCTGCCCCGCGCGGTCATGTCTGATGATCAG
GAGAAGAAAGATAAGAAACACGAACTGGCCAGGGAAGAAAAGGTCAAAGAAGAAACACTG
AAGGCGCAAAGCCGAACCGGGTTCAAATGGAAAGCTTGGAACATCCTGTGCGGTATCAGT
GGCTCGCCGATGGACATGGACGAGAAGGACTTGGAAGTGGTGGAGGAGGAGNAGNCAACA
AANGCTTTGNTTGATGACGACCCGAAGTGGCAAAACATCGCCGCAGTCAACGGTATCGTA
CTGGCCGGCGTTTGCGCTTTCTTGTTCGGATACTTTGCC
