# Supplementary material for: Genome-wide signals of positive selection in strongylocentrotid sea urchins
Source: BMC Genomics. 2017 Jul 21;18:555. doi: 10.1186/s12864-017-3944-7 (PMC5521101; doi:10.1186/s12864-017-3944-7)
Supplement: Supplementary file 3 — Consensus alignment files. A compressed (gzip) tape archive (TAR) file containing 6250 consensus alignment files in FASTA format. (TGZ 14116 kb) [file 12864_2017_3944_MOESM3_ESM.tgz › SPU_012834/consensAlign.ordered.fa]

>sdro
ATGTCTCGTCCTGCCGGCGAGRCGGACCTTTACGAGCCGCTGGGGCTGATGGAACCTCCA
AGGATGGAGGCGGAGATGGACCGACGCGTCAGCAATACCAGCCTCTCTTCGGAGAGTGCC
TACAGCAGCAATGGGAACGGACCTCCCATTCCCACGCACCACAATCGCAAGGATTCTGTC
CGCTCCTACAAACTGCGCAGGAAACTGAAGCGCAGGAAACAGATGCAGAGGTTAGTGGGT
AAGGACGGGGTATGCAATGTGGTTCACACGCGAGTGGCGAGGTTACGCTTCATTGAGGAC
CTGTTCACAACCTTCGTTGATTTGAGATGGAGATGGAACTTGATGGTGTTCACCTTTGCG
TACGTCGTYGGGTGGTTCTTGTTTGGACTCGTTTGGTTTGTCATCGCCGCGGCGCATGGT
GACCTCAACGCCTCAAGTCGCAACTTAACAGACTGGGAACCGTGTGTGTACAACATGGAA
ACGTTCACAGGAGCATTCCTCTTCTCWTTGGAAACCCAGACAACAATCGGGTATGGCTTC
AGAAGTGTGACTGAAGAGTGCCCACATGCAGTATTACTAGTTGTTATACAGTCCGTCATC
AGTTGCCTAATTGATGCCGTGTTTATCGGTTGTATCTTCGCTAAAATTGCTCGTCCAAAG
AAACGAGCCGCCACGCTCAAGTTCAGTCGGAAAGCCGCCATTGCCCAAAGAGACGGTAAA
CTATGCTTCATGTTCAGGGTAGGGGACATTCGAAACAGCCATTTGTTTGAGGCTCACTTG
CGAGTTTACATGATCAAACCCAAAGTCACCAAAGAAGGAGAGATTATACCACTGTGTCAT
CACAACATGGACCTGGGGTATGACACTGGGGAAGACCGGATATTCTTGGTCTGGCCCATC
ATTGTATCACACACGATAGACCAAGACAGTCCACTCTATGAGTACTCCTGCAACTCTATA
GACACCGCTGACTTTGAGATCGTGGTTATCCTTGAAGGTATCGTTGAACAAACAGGGTTG
ACCACTCAGGCTCGTACCTCCTACATGCCTGGAGAGATCCAGTGGGGCTCCCGCTTCTGC
AGCTCTGTTCTGTGCCTACGCAGCGAGTTCGACAAGCAGTACGACATCGACTACTCCAAG
TTTGAGGAAACATACATTGTGCCAGGCCACCCACGGAAGAGTGCCAAAGAGCTGGATGAA
ATCGAGCAAAAGGAAGAGGAAACGACGGAGAACCAGTTGGCTCAGCTGAAGGACCTCATC
ACCAATGTGATCGATGAGCAGAAGCTCCAGAGATGGAATCCTAGGATGACGGAAGAAGTC
TTCGCCCGTCGCTTCAAGCAGTTCGCACGCGGGGACTGCAACGGCCGAAGCCGGAGCACT
GAACATCTCACTCTGAAATGGAAACCTCCAGATGTTGGAAGACTTGTTTCTATCGAGTCT
CAGGGTTCCCACGAGGGTTCACAGGAGATGCATCCTCTGCGGTCTTGTGATTCCCAGACC
ACGGAGGAACTCTCAATGACCAGTCATCCAAGCCCTCTACCAGAAGAAGCCCTCAAAGAG
ATGCCAGATGARATCAAGAGGAAAGAGTCAAATGTA

>spal
ATGTCTCGTCCTGCCGGCGAGACGGACCnnnnnGAGCCGCTGGGGCTGATGGAACCTCCC
AGGATGGAGGCGGAGATGGACCGACGCGTCAGCAACACCAGCCTCTCATCGGAGAGTGCC
TACAGCAGCAATGGGAACGGACCACCCATTCCCACGCACCACAATCGCAAGGATTCCGTC
CGCTCKTACAAACTGCGCAGGAAACTGAAGCGCAGGAAACAGATGCAGAGGTTAGTGGGT
AAGGACGGGGTRTGCAAYGTGGTTCACACGCGARTGGCGAGGTTACGCTTCATTGAGGAC
CTGTTCACRACCTTYGTGGATTTGAGATGGAGATGGAACCTRATGGTGTTCACCTTTGCG
TATGTCGTYGGATGGTTCTTGTTTGGACTYGTWTGGTTTGTCATCGCCGCGGCGCATGGT
GACCTCAACGCCTCACAGCGCAACTTAACAGACTGGGAACCGTGTGTGTACAACATGGAA
ACCTTCACCGGAGCKTTYCTMTTCTCATTGGAAACCCAGACAACAATCGGKTATGGYTTY
MGAAGTGTGACTGAAGARTGCCCACATGCAGTATTACTAGTTGTTATACAGTCYGTCATC
AGTTGCCTMATTGATGCCGTGTTTATCGGTTGTATCTTYGCYAAAATTGCTCGTCCAAAG
AAACGAGCCGCCACGCTCAAGTTCAGTCGGAAAGCCGCCATTGCCCAAAGAGACGGTAAA
YTATGCTTCATGTTCAGRGTAGGAGACATTCGAAACAGCCATTTGTTTGAGGCTCACTTG
CGAGTTTACATGATCAAACCCAAAGTCACCAAAGAGGGGGAGATTATACCACTKTGTCAT
TACAACATGGACCTGGGTTATGACACTGGGGAAGACCGGATATTCTTGGTCTGGCCCATC
ATTGTATCACACACTATAGACCAAGACAGTCCACTCTATGAGTACTCCTGCAACACTATA
GACACCGCTGACTTTGAGATTGTGGTTATCCTCGAAGGAATCGTTGAACAAACGGGGTTG
ACCACTCAGGCTCGTACGTCCTACATGCCTGGAGAGATCCAGTGGGGTTCTCGCTTCTGC
AGCTCTGTTCTGTGCCTACGCAGCGAGTTCGACAAGCAGTACGACATTGACTACTCCAAG
TTTGAGGAAACATACATTGTGCCAGGCCACCCAAGGAAGAGTGCCAAAGAGCTGGATGAA
ATTGAGCAAAAGGAAGAGGAATCGACGGAGAACCAGTTGGCTCAGCTGAAAGACCTCATC
ACCAATGTTATAGATGAGCAGAAGCTGCAGAGATGGAATCCTAGGATGACGGAAGAAGTC
TTCGCCCGYCGCTTCAAGCAGTTCGCACGWGGGGACTGCAACGGCCGAAGCCGGAGCACT
GAACATCTCACTCTSAAATGGAARCCTCCAGATGTTGGAAGACTTGTTTCTATCGAGTCT
CAGGGTTCCCACGAGGGTTCACAGGAGATGCATCCTCTGCGGTCTTGTGATTCCCAGACC
ACGGAGGAACTGTCRATGACCAGTCATCCAAGCCCTCTACCAGAAGAAGCCCTCAAAGAG
ATGCCAGATGAAATCAAGAGGAAAGAGTCAAATGTW

>sfra
ATGTCTCGTCCCGCCGGCGAGACGGACCTTTACGAGCCCCTTGGGCTGATGGAACCTCCT
AAGATGGAGACGGAAATGGACCGGCGTGTGAGCAACACCAGCCTCTCTTCGGAGAGTGCC
TACAGCAGCAATGGGAATGGACCTCCCATTCCCACACACCACAATCGCAAGGATTCTGTC
CGCTCTTACAAACTGCGCAGGAAACTCAAGCGCAGGAAACAGATGCAGAGGTTAGTGGGT
AAGGACGGGGTGTGCAATGTGGTTCACACGCGAGTCGCAAGGTTACGCTTCATCGAGGAC
CTGTTCACAACCTTCGTGGATTTGAGATGGAGATGGAACCTGATGCTGTTCACCTTTGCA
TACGTCGTCGGATGGTTCTTGTTTGGACTCGTTTGGTTTGTCATCGCTGCGGCGCATGGT
GACCTGAACGCCTCAAATCGCAACTTAACAGACTGGGAACCGTGTGTGTACAACATGGAA
ACCTTCACAGGTGCGTTTCTCTTCTCAATGGAAACCCAAACAACAATCGGGTATGGTTTC
AGAAGTGTGACTGAAGAATGCCCACATGCAGTATTGCTAGTTGTTATACAGTCTGTCATC
AGTTGCCTCATTGATGCTGTGTTTATTGGTTGTATCTTCGCTAAAATTGCTCGTCCAAAG
AAACGAGCCGCCACCCTCAAGTTCAGTCAGAAAGCCGCCATTGCCCAAAGAGAYGGTAAA
TTATGCTTCATGTTCAGGGTAGGAGACATTCGAAACAGCCATTTGTTTGAGGCTCACTTA
AGAGTTTACATGATCAAACCTAAAGTCACCAAAGAGGGGGAGATTATACCTCTGTGTCAT
CACAACATGGACCTGGGTTATGACACTGGGGAGGACCGTATTTTCTTGGTATGGCCCATC
ATTGTATCACACACAATAGACCAAGACAGTCCACTCTATGAGTACTCCTGCAACACTATA
GACACTGCTGACTTTGAGATTGTGGTTATCCTCGAAGGCATCGTTGAGCAAACAGGATTG
ACCACTCAGGCCCGTACCTCCTACATGCCTGGAGAGATCCAGTGGGGCTCTCGCTTCTGC
AGCTCTGTTCTGTGCCTACACAGCGAGTTTGACAAGCAGTATGACATTGACTACTCCAAG
TTTGAGGAAACATACCTTGTGCCAGGCCACCCAAGGAAGAGTGCCAAAGAGATGGATGAA
ATTGAGCGAAAGGAGGAGGAAACGACRGAGAGCCAGTTGGCTCAGCTGAAAGACCTCATC
ACCAATGTTATCGATGAGCAGAAGCTGCAGAGATGGAATCCTAGGATGACCGAAGAAGTC
TTTGCTCGTCGCTTCAAGCAGTTTGCGCAAGGGGACTGCAACGGCCGAAGCCGGAGCACT
GAACATCTTACTCTTAAATGGAAAGCTCCAGATCTTGGAAGACTCGTTTCTATCGAGTCT
CAGGGTTCCCATGAGGGTTCACAAGAGATGCATCCTCTGCGGTCTTGTGATTCCCAGACC
ACGGAGGAAATGTCAATGAACAGTCAGCCAAGCCCGCTACCAGAAGAAGCCCTCAAAGAG
ATGCCAGATGAAATCAAGAGGAAAGAGTCAAATGTA

>afraSS
ATGTCTCGTCCTGCCGGCGAGACGGACCTTTACGAGCCGCTGGGGCTGATGGAACCTCCA
AGGATGGAGGCGGAGATGGACCGACGCGTCAGCAACACCAGCCTCTCATCGGAGAGTGCC
TACAGCAGCAATGGGAACGGACCTCCCATTCCCACGCACCACAATCGCAAGGATTCTGTM
CGCTCGTACAAACTGCGCAGGAAACTGAAGCGCAGGAAACAGATGCAGAGGTTAGTGGGT
AAGGACGGGGTATGCAATGTGGTTCACACGCGAGTGGCGAGGTTACGCTTCATTGAGGAC
CTGTTCACAACCTTCGTTGATTTGAGATGGAGATGGAACTTGATGGTGTTCACCTTTGCG
TACGTCGTCGGGTGGTTCTTGTTTGGACTCATTTGGTTTGTCATCGCCGCGGCGCATGGT
GACCTCAACGCCTCAAGTCGCAACTTAACAGACTGGGAACCGTGTGTGTACAACATGGAA
ACGTTCACAGGAGCATTCCTCTTCTCATTGGAAACCCAGACAACAATCGGGTATGGCTTC
AGAAGTGTGACTGAAGAGTGCCCACATGCAGTATTACTAGTTGTTATACAGTCCGTCATC
AGTTGCCTAATTGATGCCGTGTTTATCGGTTGTATCTTCGCTAAAATTGCTCGTCCAAAG
AAACGAGCCGCCACGCTCAAGTTCAGTCGGAAAGCCGCCATTGCCCAAAGAGACGGTAAA
CTATGCTTCATGTTCAGGGTAGGGGACATTCGAAACAGCCATTTGTTTGAGGCTCACTTG
CGAGTTTACATGATCAAACCCAAAGTCACCAAAGAAGGAGAGATTATACCACTGTGTCAT
CACAACATGGACCTGGGGTATGACACTGGGGAAGACCGGATATTCTTGGTCTGGCCCATC
ATTGTATCACACACGATAGACCAAGACAGTCCACTCTATGAGTACTCCTGCAACACTATA
GACACCGCTGACTTTGAGATTGTGGTTATCCTYGAAGGTATCGTTGAACAAACGGGATTG
ACCACTCAGGCTCGTACCTCCTACATGCCTGGAGAGATCCAGTGGGGCTCCCGCTTCTGC
AGCTCTGTCCTGTGCCTACGCAGCGAGTTCGACAAGCAGTATGACATTGACTACTCCAAG
TTTGAGGAAACATACGTTGTGCCAGGCCACCCGAGGAAGAGTGCCAAAGAGCTGGATGAA
ATCGAGCAAAAGGAAGAGGAAACGACGGAGAACCAGTTGGCTCAGCTGAAGGACCTCATC
ACCAATGTGATCGATGAGCAGAAGCTCCAGAGATGGAATCCTAGGATGACGGAAGAAGTC
TTCGCCCGTCGCTTCAAGCAGTTCGCACGCGGGGACTGCAACGGCCGAAGCCGGAGCACT
GAACATCTCACTCTGAAATGGAAACCTCCAGATGTTGGAAGACTTGTTTCTATCGAGTCT
CAGGGTTCCCACGAGGGTTCACAGGAGATGCATCCTCTGCGGTCTTGTGATTCCCAGACC
ACGGAGGAACTCTCAATGACCAGTCATCCAAGCCCTCTACCAGAAGAAGCCCTCAAAGAG
ATGCCAGATGAGATCAAGAGGAAAGAGTCAAATGTA

>hpul
ATGTCTCGTCCTGCTGGCGAGACAGACCTTTACGAGCCGCTAGGGCTGATGGAACCTCCA
AGGATGGAGGCRGAGATGGACCGGCGCGTCAGCAACACCAGCCTCTCTTCGGAGAGTGCC
TACAGCAGCAATGGGAATGGACCTCCCATTCCCACACACCACAATCGCAAGGATTCTGTC
CGCTCCTACAAACTGCGCAGGAAACTYAAGCGCAGGAAACAGATGCAGAGGTTAGTGGGT
AAGGACGGGATGTGCAATGTGGCTCACACGCGAGTGGCAAAGTTACGCTTCATTGAGGAC
CTGTTCACAACCTTCGTGGATTTGAGATGGAGATGGAACCTGATGGTGTTCACCTTTGCG
TATGTCGTCGGATGGTTCTTGTTTGGACTTGTTTGGTTTGTCATCGCCGCGGCGCATGGT
GACCTGAACGCCTCAAGTCGCAACTTAACAGACTGGGAACCGTGTGTATACAACATGGAA
ACCTTCACCGGAGCGTTTCTCTTCTCATTGGAAACCCAGACAACAATCGGGTATGGTTTC
AGAAGTGTGAGTGAAGAATGCCCACATGCAGTAATACTAGTTGTGATACAGTCCGTCATC
AGTTGCCTCATTGATGCCGTGTTTATTGGTTGTGTCTTCGCTAAAATTGCTCGTCCMAAG
AAACGAGCTGCCACCCTCAAGTTCAGTCGGAAAGCCGCCATTGCCCAAAGAGACGGTAAA
TTATGCTTCATGTTCAGGGTAGGAGACATCCGAAACAGCCATTTGTTTGAGGCTCACTTG
AGAGTTTACATGATCAAGCCCAAAGTCACCAAAGAGGGGGAGATTATACCACTGTGTCAT
CACAACATGGACCTGGGGTATGACACTGGGGAAGACCGTATATTCTTGGTATGGCCCATC
ATTGTATCACACACAATAGACCAAGACAGTCCACTCTATGAGTACTCCTGCAACACCATA
GACACTGCTGACTTTGAGATTGTGGTTATCCTCGAAGGTATTGTTGAACAAACAGGATTG
ACCACTCAGGCCCGTACCTCCTACATGCCTGGAGAGATACAGTGGGGCTCTCGCTTCTGC
AGCTCTGTTCTGTGCCTACGCAGCGAGTTCGACAAGCAGTATGACATTGACTACTCCAAG
TTTGAGGAAACATACGTTGTGCCAGGCCACCCAAGGAAGAGTGCCAAAGAGCTGGATGAA
ATTGAGCAAAAGGAAGAGGAAACGACGGAGAGCCAGTTGGCTCAGCTGAAAGACCTCATC
ACCAATGTTATCGATGAGCAGAAGCTGCAGAGATGGAATCCCAGGATGACCGAAGAAGTC
TTCGCCCGTCGCTTCAAGCAGTTCGCACGGGGGGACTGCAATGGCCGAAGCCGGAGCACT
GAACATCTGACTCTGAAATGGAAACCTCCCGATGTTGGAAGACTTGTTTCTATCGAGTCT
CGKGGTTCCAATGAGGGTTCACAAGAGATGCATCCTCTGCGGTCTTGTGAGTCCCAGACA
ACGGAGGAAATGTCAATGACCAGTCAGCCAAGCCCTCTACCAGAAGAAGCCCTCAAAGAG
ATGCCAGATGAAATCAAGAGGAAAGAGTCAAATGTA

>snud
ATGTCTCGTYCCGSCGGCGAGACGGACCTTTACGAGCCCCTTGGGCTGATGGAACCTCCT
AAGATGGAGGCGGAAATGGACCGGCGTGTGAGCAACACCAGCCTCTCTTCGGAGAGTGCC
TACAGCAGCAATGGGAATGGACCTCCCATTCCCACACACCACAATCGCAAGGATTCTGTC
CGCTCTTACAAACTGCGCAGGAAACTCAAGCGCAGGAAACAGATGCAGAGGTTAGTGGGT
AAGGACGGGGTGTGCAATGTGGTTCACACGCGAGTCGCGAGGTTACGCTTCATTGAGGAC
CTGTTCACAACCTTCGTGGATTTGAGATGGAGATGGAACCTGATGCTGTTCACCTTTGCG
TACGTCATCGGATGGTTCCTGTTTGGACTCGTTTGGTTCGTCATCGCTGCRGCGCATGGT
GACCTGAATGCCTCAAGTCGCAACTTAACAGACTGGGAACCGTGTGTGTACAACATGGAA
ACCTTCACAGGTGCGTTTCTCTTCTCAATGGAAACCCAAACAACAATCGGGTATGGTTTC
AGAAGTGTGACTGAAGAGTGCCCACATGCAGTATTACTAGTTGTGATACAGTCTGTCATC
AGTTGCCTCATTGATGCTGTCTTTATCGGTTGTATCTTCGCTAAAATTGCTCGTCCAAAG
AAACGAGCCGCCACCCTCAAGTTCAGTCAGAAAGCCGCSATTGCCCAAAGGGACGGTAAA
TTATGCTTCATGTTCAGGGTAGGAGACATTCGAAACAGCCATTTGTTTGAGGCTCACTTA
AGAGTTTACATGATCAAACCTAAAGTCACCAAAGAGGGGGAGATTATACCTCTGTGTCAT
CACAACATGGACCTGGGTTATGACACTGGGGAGGACCGTATTTTCTTGGTATGGCCCATC
ATTGTATCACACACAATAGACCAAGACAGTCCACTCTATGAGTACTCCTGCAACACTATA
GACACTGCTGACTTTGAGATTGTGGTTATCCTCGAAGGCATCGTTGAGCAAACAGGATTG
ACYACTCAGGCCCGTACCTCCTACATGCCTGGAGAGATCCAGTGGGGCTCTCGCTTCTGC
AGCTCTGTTCTGTGCCTACGCAGCGAGTTTGACAAGCAGTATGACATTGACTACTCCAAG
TTTGAGGAAACATACCTTGTGCCAGGCCACCCAAGGAAGAGTGCSAAAGAGATGGATGAA
ATTGAGCGAAAGGAAGAGGAAACGACGGAGAACCAATTGGCTCAGCTGAAAGACCTCATC
ACCAATGTTATCGATGAGCAGAAGCTGCAGAGATGGAATCCTAGGATGACCGAGGAAGTC
TTCGCCCGTCGTTTCAAGCAGTTCGCACAAGGGGACTGCAACGGCCGAAGCCGGAGCACT
GAACATCTTACTCTTAAATGGAAAGCTCCAGATCTTGGAAGACTCGTTTCTATAGAGTCT
CGGGGTTCCCATGAGGGTTCACAAGAGATGCATCCTCTGCGGTCTTGTGATTCCCAGACC
ACGGAGGAAATGTCAATGAACAGTCAACCAAGCCCACTACCAGAAGAAGCCCTCAAAGAG
ATGCCAGATGAAATCAAGAGGAAAGAGTCAAATGTA

>sintSS
ATGTCTCGTCCCGCCGGCGAGACGGACCTGTACGAGCCGCTGGGGCTGATGGAACCTCCC
AGGATGGAGGCGGAGATGGACCGACGCGTCAGCAACACCAGCCTCTCTTCGGAGAGTGCC
TACAGCAGCAATGGRAACGGACCCCCCATTCCCACGCACCACAATCGCAAGGATTCCGTC
CGCTCGTACAAACTGCGCAGGAAACTGAAGCGCAGGAAACAGATGCAGAGGTTAGTGGGT
AAGGACGGGGTATGCAACGTGGTTCACACACGAGTGGCGAGGTTACGCTTCATCGAGGAC
CTGTTCACAACCTTCGTGGATTTGAGATGGAGATGGAACCTGATGGTGTTCACCTTTGCG
TATGTCGTCGGATGGTTCCTGTTCGGGCTCGTTTGGTTTGTCATCGCCGCGGCGCATGGT
GACCTCAACGCCTCACAGCGCAACTTAACAGACTGGGAACCGTGTGTGTACAACATGGAA
ACCTTCACGGGAGCCTTCCTCTTCTCATTGGAAACCCAGACAACAATCGGATATGGCTTC
AGAAGTGTGACTGAAGAGTGCCCACATGCAGTATTACTAGTTGTTATACAGTCCGTCATC
AGTTGCCTCATTGATGCCGTGTTTATCGGTTGTATCTTCGCTAAAATTGCTCGTCCAAAG
AAACGAGCCGCCACCCTCAAGTTCAGTCGGAAAGCCGCCATTGCTCAAAGAGACGGTAAA
CTGTGCTTCATGTTCAGGGTAGGGGACATTCGAAACAGCCATTTGTTTGAGGCTCACTTG
CGAGTTTACATGATCAAACCCAAAGTCACCAAAGAGGGGGAGATTATACCACTGTGTCAT
CACAACATGGACCTGGGTTATGACACCGGGGAAGACCGTATATTCCTGGTATGGCCCATC
ATTGTATCACACACGATAGACGAAGACAGTCCACTCTATGAGTACTCCTGCAACACGATA
GACACTGCTGACTTTGAGATTGTGGTTATCCTTGAAGGTATCGTTGAACAAACGGGATTG
ACCACTCAGGCTCGTACCTCCTACATGCCTGGAGAGATCCAGTGGGGCTCGCGCTTCTGC
AGCTCTGTTCTGTGCCTACGCAGCGAGTTCGACAAGCAGTACGACATCGACTAYTCCAAG
TTTGAGGAAACATAYGTTGTGCCAGGCCACCCAAGGAAGAGTGCCAAAGAGCTGGATGAA
ATTGAGCAAAAGGAAGAGGAAACAACGGAGAACCAGTTGGCTCAGCTGAAACACCTCATC
ACCAATGTTATCGACGAGCAGAAGCTGCAGAGATGGAATCCTAGGATGACGGAAGAAGTC
TTCGCCCGTCGCTTCAAGCAGTTCGCACAAGGGGACTGCAACGGCCGTAGCCGGAGCACT
GAACATCTCACTCTGAAATGGAAACCTCCAGATGTTGGAAGACTTGTTTCTATCGAGTCT
CAGGGTTCCCACGAGGGTTCACAGGAGATGCATCCTCTGCGGTCTTGTGATTCCCAGACC
ACGGAGGAACTCTCAATGACCAGCCATCCAAGCCCTCTACCAGAAGAAGCCCTCAAAGAG
ATGCCAGATGAGATCAAGAGGAAAGAGTCCAATGTA

>sprp
ATGTCTCGTCCCGCYGGCGAGACGGACCTTTACGAGCCRCTGGGGCTGATGGAACCTCCA
AGGATGGAGGCGGAAATGGACCGACGCGTCAGCAACACCAGCCTCTCTTCRGAGAGTGCC
TACAGCAGCAATGGGAACGGACCTCCCATTCCCACGCACCACAATCGYAAGGATTCCGTC
CGCTCGTACAAACTGCGCAGGAAACTRAAGCGCAGGAAACAGATGCAGAGGTTGGTGGGT
AAGGACGGAGTGTGCAATGTGGTTCACACGCGAGTGGCGAGGTTACGCTTCATTGAGGAC
CTGTTCACAACCTTTGTGGATTTAAGATGGAGATGGAACCTGATGGTGTTCACCTTTGCG
TATGTCGTCGGATGGTTCTTGTTTGGACTTGTWTGGTTTGTCATCGCCGCRGCGCATGGT
GACCTCAACGCCTCACAGCGCAACTTGACAGACTGGGAACCGTGTGTGTACAACATGGAA
ACRTTCACYGGAGCRTTCCTCTTYTCATTGGAAACCCAGACAACAATCGGWTATGGYTTY
MGAAGTGTGACTGAAGARTGCCCACATGCAGTATTACTAGTTGTTRTACAGTCCGTCATC
AGTTGCCTCATTGATGCCGTKTTTATYGGTTGTATCTTCGCTAAAATYGCTCGTCCAAAG
AAACGAGCCGCCACGCTCAAGTTCAGTCGGAAAGCCGCCATTGCCCAAAGAGACGGTAAA
TTATGCTTCATGTTCAGGGTMGGAGACATTCGAAACAGCCATYTGTTTGAGGCTCACTTG
CGAGTTTACATGATCAAACCCAAAGTCACCAAAGAGGGSGAGATTATACCACTGTGTCAT
CACAACATGGACCTGGGKTATGACACTGGGGAAGACCGTATATTCTTGGTCTGGCCCATC
ATAGTATCACATACAATAGACGAAGACAGTCCACTCTATGAGTACTCCTGCAACACGATA
GACACCGCTGACTTTGAGATTGTGGTTATCCTCGAAGGAATCGTTGAGCAAACAGGGTTG
ACCACTCAGGCCCGTACCTCCTACATGCCTGGAGAGATACAGTGGGGCTCTCGCTTCTGC
AGCTCTGTTCTGTGCCTACGCAGCGAGTTCGACAAGCAGTACGACATTGACTACTCCAAG
TTTGAGGAAACATACACTGTGCCAGGCCACCCAAGGAAGAGTGCCAAAGAGCTGGAYGAA
ATTGAGCARAAGGAAGAGGAAACGACGGAGAGCCAGTTGGCTCAGCTGAAAGACCTCATC
ACCAATGTTATCGACGAGCAGAAGCTGCAGAGATGGAATCCTAGGATGACGGAAGAAGTC
TTYGCCCGTCGCTTCAAGCAGTTCGCACGRGGGGACTGCAAYGGCCGAAGCMGGAGCACT
GAACATCTYACTCTGAAATGGAAACCTCCAGATGTTGGAAGACTTGTTTCTATYGAGTCT
CAGGGTTCCCACGAGGGTTCACARGAGATGCATCCTCTGCGGTCTTGTGATTCCCAGACC
ACGGAGGAACTGTCGATGACCAGTCATCCAAGCCCKCTACCAGAAGAAGCCCTCAAAGAG
ATGCCAGATGAAATCAAGAGGAAAGAGTCAAATGTA

>spurp
ATGTCTCGTCCCGCCGGCGAGACGGACCTTTACGAGCCACTGGGGCTGATGGAACCTCCA
AGGATGGAGGCGGAAATGGACCGACGCGTCAGCAACACCAGCCTCTCTTCAGAGAGTGCC
TACAGCAGCAATGGGAACGGACCTCCCATTCCCACGCACCACAATCGCAAGGATTCCGTC
CGCTCGTACAAACTGCGCAGGAAACTAAAGCGCAGGAAACAGATGCAGAGGTTGGTGGGT
AAGGACGGAGTGTGCAATGTGGTTCACACGCGAGTGGCGAGGTTACGCTTCATTGAGGAC
CTGTTCACAACCTTTGTGGATTTAAGATGGAGATGGAACCTGATGGTGTTCACCTTTGCG
TATGTCGTCGGATGGTTCTTGTTTGGACTTGTTTGGTTTGTCATCGCCGCAGCGCATGGT
GACCTCAACGCCTCACAGCGCAACTTGACAGACTGGGAACCGTGTGTGTACAACATGGAA
ACGTTCACTGGAGCATTCCTCTTCTCATTGGAAACCCAGACAACAATCGGTTATGGTTTT
AGAAGTGTGACTGAAGAGTGCCCACATGCAGTATTACTAGTTGTTATACAGTCCGTCATC
AGTTGCCTCATTGATGCCGTGTTTATCGGTTGTATCTTCGCTAAAATTGCTCGTCCAAAG
AAACGAGCCGCCACGCTCAAGTTCAGTCGGAAAGCCGCCATTGCCCAAAGAGACGGTAAA
TTATGCTTCATGTTCAGGGTAGGAGACATTCGAAACAGCCATTTGTTTGAGGCTCACTTG
CGAGTTTACATGATCAAACCCAAAGTCACCAAAGAGGGCGAGATTATACCACTGTGTCAT
CACAACATGGACCTGGGTTATGACACTGGGGAAGACCGTATATTCTTGGTCTGGCCCATC
ATAGTATCACATACAATAGACGAAGACAGTCCACTCTATGAGTACTCCTGCAACACGATA
GACACCGCTGACTTTGAGATTGTGGTTATCCTCGAAGGAATCGTTGAGCAAACAGGGTTG
ACCACTCAGGCCCGTACCTCCTACATGCCTGGAGAGATACAGTGGGGCTCTCGCTTCTGC
AGCTCTGTTCTGTGCCTACGCAGCGAGTTCGACAAGCAGTACGACATTGACTACTCCAAG
TTTGAGGAAACATACACTGTGCCAGGCCACCCAAGGAAGAGTGCCAAAGAGCTGGACGAA
ATTGAGCAAAAGGAAGAGGAAACGACGGAGAGCCAGTTGGCTCAGCTGAAAGACCTCATC
ACCAATGTTATCGACGAGCAGAAGCTGCAGAGATGGAATCCTAGGATGACGGAAGAAGTC
TTTGCCCGTCGCTTCAAGCAGTTCGCACGAGGGGACTGCAACGGCCGAAGCCGGAGCACT
GAACATCTCACTCTGAAATGGAAACCTCCAGATGTTGGAAGACTTGTTTCTATTGAGTCT
CAGGGTTCCCACGAGGGTTCACAAGAGATGCATCCTCTGCGGTCTTGTGATTCCCAGACC
ACGGAGGAACTGTCGATGACCAGTCATCCAAGCCCTCTACCAGAAGAAGCCCTCAAAGAG
ATGCCAGATGAAATCAAGAGGAAAGAGTCAAATGTA

>pdep
ATGTCTCGTYCSGCCGGCGAGACGGACCTTTACGAGCCCCTTGGGCTGATGGAACCTCCT
AAGATGGAGACAGAAATGGACCGGCGTGTGAGCAACACCAGCCTCTCTTCRGAGAGTGCC
TACAGCAGCAATGGGAATGGACCTCCCATTCCCACACACCACAATCGCAAGGATTCTGTC
CGCTCTTACAAACTGCGCAGGAAACTCAAGCGCAGGAAACAGATGCAGAGGTTAGTGGGT
AAGGACGGGATGTGCAATGTGGTTCACACACGAGTCGCGAGGATACGCTTCCTTGAGGAC
CTGTTCACAACCTTCGTGGATTTGAGATGGAGATGGAACCTGATGCTGTTCACCTTTGCG
TACGTCATCGGATGGTTCTTGTTTGGAATCGTTTGGTTTATCATCGCTGCGGCGCATGGT
GACCTGAACGCCTCAAATCGCAACCTAACAGACTGGGAACCGTGTGTGTACAACATGGAA
ACCTTCACAGGTGCGTTTCTCTTCTCATTGGAAACCCAAACAACAATCGGGTATGGTTTC
AGAAGTGTGACTGAAGAATGCCCACATGCAGTATTACTAGTTGTTATACAGTCTGTCATC
AGTTGCCTCATTGATGCTGTGTTTATTGGTTGTATCTTCGCTAAAATTGCTCGTCCAAAG
AAACGAGCCGCCACCCTTAAGTTCAGTCGGAAAGCCGTCATTGCCCAAAGAGACGGTAAA
TTATGCTTCATGTTCAGGGTAGGAGACATTCGAAACAGCCATTTGTTTGAGGCTCACTTA
AGAGTTTACATGATCAAACCCAAAGTCACTAAAGAGGGGGAGATTATACCTCTGTGTCAT
CACAACATGGACCTGGGTTACGACACTGGGGAAGACCGTATTTTCTTGGTATGGCCCATC
ATTGTATCACACACAATAGACCAAGACAGTCCACTCTATGAATACTCTTGCAACACTATA
GACACTGCTGACTTTGAGATTGTGGTTATCCTTGAAGGCATCGTTGAGCAAACGGGATTG
ACCACTCAGGCCCGTACCTCCTACATGCCTGGAGAGATCCAGTGGGGCAATCGCTTCTGC
AGCTCTGTTCTTTGCCTACACAAYGAGTTTGACAAGCAGTATGACATTGACTATTCCAAG
TTTGAGGAAACATACCTTGTGCCAGGCCACCCAAGGAAGAGTGCCAAAGAGCTGGATGAA
ATTGAGCGAAAGGAAGAGGAAACAACGGAGAGCCAGTTGGCTCAGCTGAAAGACCTCATC
ACCAATGTTATCGATGAGCAGAAGCTGCAGAGATGGAATCCTAGGATGACTGAAGAAGCC
TTTGCCCGTCGCTTCAAGCAGTTTGCACAAGGGGACTGCAACGGCCGAAGCCGGAGCACT
GAACATCTTACTCTTAAATGGAAAGCTCCAGATGTTGGAAGACTCGTTTCTATCGAGTCC
CACGGTTCCCATGAGGGTTCACAAGAGATGCATCCTCTGCGGTCTTGTGATTCCCAGACC
ACAGAGGAAATGTCACTGAACAGTCAGCAAAGCCCGCTACCAGAAGAAGCCCTCAAAGAG
ATGCCAGATGAAATCAAGAGGAAAGAGTCAAATGTA
