# Supplementary material for: Genome-wide signals of positive selection in strongylocentrotid sea urchins
Source: BMC Genomics. 2017 Jul 21;18:555. doi: 10.1186/s12864-017-3944-7 (PMC5521101; doi:10.1186/s12864-017-3944-7)
Supplement: Supplementary file 3 — Consensus alignment files. A compressed (gzip) tape archive (TAR) file containing 6250 consensus alignment files in FASTA format. (TGZ 14116 kb) [file 12864_2017_3944_MOESM3_ESM.tgz › SPU_020507/consensAlign.ordered.fa]

>sdro
nnnnnnnnnnnnnnnnnnnnnnnnnnnnnnnnnnnnnnnnnnnnnnnnnnnnnnnnnnnn
nnnnnnnnnnnnnnnnnnnnnnnnnnnnnnnnnnnnnnnnnnnnnnnnnnnnnnnnnnnn
nnnnnnnnnnnnnnnnnnnnnnnnnnnnnnnnnnnnnnnnnnnnnnnnnnnnnnnnnnnn
nnnnnnnnnnnnnnnnnnnnnnnnnnnnnnnnnnnnnnNNNNNNNNNNNNNNNNNNNNNN
NNNNNNNNNNNNNNNNNNNNNNNNNNNNNNNNNNNNNNNNNNNNNNNNNNNNNNNNNNNN
NNNNNNNNNNNNNNNNNNNNNNNNNNNNNNNNNNNNNNNNNNNNNNNNNNNNNNNNNNNN
NNNNNNNNNNNNAACCGTTGCCTCTACACCTCTCCGCTCCTGGTCCTCTACGCCGAAGCC
ATCATCATCGTCACCTTCATCTACGGTCTCCAGACGGACCTGCCTGAGAAGGTCGGCGTC
ATCGATCTCAGAGAAGTCGGGCTCAAGCATTGCAAGTACCCGTTTnnnnnnnnnCTTGTT
GAGATGGCATTCACCTTGATGTTCTGGCTGACGTTACGTCAATTCATGAGAGAGCAGAAG
CTTCGTAGGCACAACATAGATGAAGGCATCGTCCTCCAACCGTTCGGTGTTATCTTCTCT
GGTCCAGAAGAAGAAGTGATGACAACGGAGATTGATGGGATTGATGGACACCATCTGCAA
CGTGGGCAGAGCAACACCATGGCGNNNNNNNNNNNNNNNNNNNACNCGGTCCTGGCCAAG
TATTGGATCCTGCTCTGTGGCCTCATGTTCCTCATCATCAGCCTTCAGGGGACCGTGGAT
ATCTTCAAGATTATCTACATGTTGCTCTTCTTGATCCTANTGAACATCTTTATGCTCTCA
TTCACTCTTTTCCGTTTCATYCTGCGAGTGTTCGGATGGGTGGTAGTCCTCTACTCCACT
GCAGTGCTCTGCATGATCTACACCTACCAGTTCACCGATCTCCGCAACTTGTGGACCAAC
AACACCTTTTTCACAGAAGAGGGGCTTGCRGTGTTGGGACTCCAAAMGTACGATGACCTG
GGCATGCTCATTACCAACCTGCTCATACCGACGGCTTTCATCATCCTGGTTATGATCCAG
CTTCATTACTTCCAYYATCATTTCATCTCCATCAGCAAGATCAAGAGGGMTGGATACCGT
CCTGGTAACTTAGATGGGGATCAYGGTGGAGSAGRGGGCAAGGCAGAGGAAGGGGGAGCT
GGTGAAGGAGGYGATCATGCAGAGATTGATGAAACAGAYAGAGCCTCYACATCYAGCAAG
AAGAGTTTACCGACGACCCGYTCCACCTTGAAGCTGAAGCTGATGAAGGCCTATCGCTAC
TTCAATAACTATCTRGGTCCATGTCAGGTGTTCCTCTGGAGACTCCTGGAGGTCCACATG
ATGAAGTTGGTCTTCTTGACCATCRTACTGGTCATCACTAAAGAATTGAGTGCAGTGAAC
GGCATTCTCCTTCTGTTAATCTTCGTCCYGATYGCCATACCATCCCTTCATCATGTGTGC
TGYATGATGTCCATGTTGTGGGTCTCTCTGGTGCTRYTAGGSAAGATGGTCTTTCAGTTG
GACTATTCAAACTGGTTTGATATGGATCTCACYGCCAACTGCACAGAGAWTMAAGATTTC
CCRATTCGGGAMAACTTCAMCATTYCAGACTGGTTTGGTTTCATACAAGTTGGCTCTTTT
TACAAATATGTSGAGGGCTACRTTGCGATCATCATCATGCTGATCATCCAAGCCATTGTG
ATGCTTCATCAGCAGCAGTATCGACACCAGCATGGCTTGGTCAAGCCYAACTAYAGCATC
GTGTTYAATGATGTCACCAGGGAGTGTGCAGATAAAGATGGTCTGCCTGGTTGCATCAAA
TTCCTCATCAATTACTGCTTCTTCAAGTTTGGTTTGGAGATCTGTTTCACGACCACCGTC
ATCGTTGCGGCCGCTCGGCTCGACGTCTTTGCATTCATCTTCCTGGCCATGATGGTTCCT
CTGCTGTTCATCAGGCGTCGTACTTGCGCCCTCTTRTGGCCATTCTACATGTTAGTCTTG
ATATGTCTGCTCCCTGTGGCTTACGCCTTAGCTCTTGGGTTGCCTCCAGTCTTCTGTATA
GATTATCCATGGANNACCGRWGCACTGCCAGMTCRKCTGAGCACATGGCTGTATCTCTCA
AACTACCTGACRCCTACAGACCCCAATCCAATGGCCATAGTTGCGGACTTCTTTCAGCTG
CTGTTYGTTTGTCTRCAGTTTCAAGTTTTCCGTATGGAGAGKAATCRTGAMRTCATKGCT
GGAGGGGGTGATAACTATGAGGTKTCTGTGGATGTGGAGAATATCCAYGAAAATCCAGTC
CCCAACTTCACTTTCAATAGGTCATATTTGGATCTCATAAAGAGCTTGKTATTTGGATAC
GCSTTCTATTTCACTCTGGCCATTGTGTTCCTGTGTGCTACAACCCGTATCAGTATCCTT
GGCGTCTGGTATCTCATCTTTGCCTTCTACTTCCTYTGGTATGGACCCAAGTTCCTCACC
AAACCAACCGACAAAGTCCTSAAACAGTGGAATTTTTTGGTTGGGTACACCCTGTTTGTA
ATCTTTATGAAGGTAGGACTTCAGATCATGGCCTGTGCCTATGGAAGCAATATCGTCRAC
AAGGAACTTTGTTGGATCATGCAGCTCTTTGGGGTCATCTGCCTACAGCATGACTATACT
GAGGAGGTGTGTGGCCTTCCTACTGATTCAGCTAAACTATCATGGGACGTGACCTGTTTC
CTGTTTGTGGTATTCCAGCGTCAGATCTTTACCAGTAACTACTTCCTTTACATCATCTTA
GACCTGACCGAAGAGGAGAAGCTAGCCTCTAAGTACGTCCTATCTTTGATT

>spal
nnnnnnnnnnnnnnnnnnnnnnnnnnnnnnnnnnnnnnnnNNNNNNNNNNNNNNNNNNNN
NNNNNNNNNNnnnnnnnnNNNNNNNNNNNNNNNNNNNNNNNNNNNNNNNNNNNNNNNNNN
NNNNNNNNNNNNNNNNNNNNNNNNNNNNNNNNNNNNNNNNNNNNNNNNNNNNNNNNNNNN
NNNNNNNNNNNNNNNNNNNNNNNNNNNNNNNNNNNNNNNNNNNNNNNNNNNNNNNNNNNN
NNNNNNNNNNNNNNNNNNNNNNNNNNNNNNNNNNNNNNNNNNnnnnnnnnnnnnnnnnnn
nnnnnnnnnnnnnnnnnnnnnnnnnnnnnnnnnnnnnnnnnnnnnnnnnnnnnnnnnnnn
nnnnnnnnnnnnnnnnnnnnnnnnnnnnnnnnnnnnnnnnnnnnnnnnnnnnnnnnnnnn
nnnnnnnnnnnnnnnnnnnnnnnnnnnnNNNNNNNNNNNNNNNNNNNNNNNNNNNNNNNN
NNNNNNNNNNNNNNNNNNNNNNNNNNNNNNNNNNNNNNNNNNNNNNNNNNNNNNNNNNNN
NnnATGGCATTTACCTTGATGTTTTGGCTGACGTTACGTCAATTCATGAGAGAGCAGAAG
CTTCGTAGGCACAACGTAGATGAAGGCATCGTCCTCCAACCGTTCGGTGTTATCTTCTCT
GGTCCAGAAGAAGAAGTGATGANNNNNNNNNNNNNNNNnnnnnnnNNNNNNNNNNNNNNN
NNNNNNNNNNNNNNNNNNNNNNNNNNNNNNNNNNNNNNNNNNNNNNNNNNNNNNNNNNNN
NNNNNNNNNNNNNNNNNNNNNNNNNNNNNNNNNNNNNNNNNNNNNNNNNNNNNNNNNNNN
NNNNNNNNNNNNNNNNNNNNNNNNNNNNNNNNNNNNNNNNNNNNNNNNNNNNNNCTCTCA
TTCACTCTTTTCCGTTTCATCCTGCGAGTGTTTGGATGGGTGGTAGTCCTCTACTCYACA
GCGGTGCTCTGCATGATCTATACCTACCAGTTCWCYGATCTCCGCAACTTGTGGACSAAC
AACACCTTTTTCACWGAAGASGAGCTTGCRGTGTTGGGACTCCAARAGTAYGATGACCTK
GGCATGCTYATTATCAACCTGCTCATACCRACGGCTTTCATCATCCTGGTTATGATCCAG
CTTCATTACTTCCACCATCATTTCATCTCCATCAGCAAGATCAAGAGGGMKGGATACCGT
CCTGGTAACTTAGATGGGGATCAYGGTGGAGSAGRGGGCAAGGCAGAGGAAGGGGGAGCT
GGTGAAGGAGGTGATCATGCAGAGATTGATGAAACAGACAGAGCCTCYACATCTAGCAAG
AAGAGTTTACCGACGACCCGTTCCACCTTGAAGCTGAAGCTGATGAAGGCCTATCGCTAC
TTCAATAACTATCTKGGTCCATGTCAGGTGTTCCTCTGGAGACTCCTGGAGGTCCACATR
ATGAAGTTGGTCTTCTTGACCATCGTACTGGTCATCACTAAAGAATTGAGTGCAGTGAAC
GGCATTCTCCTTCTGTTAATCTTCGTCCCGATCGCCATACCATCCCTTCATCACGTGTGC
TGYATGATGTCCATGTTGTGGGTCTCTCTGGTGCTGYTRGGGAAGATGGTCTTTCAGTTG
GACTATTCAAACTGGTTTGATATGGATCTCACCGCCAACTGCACAGAGAATMAAGATTTC
YCGATTCAGGAAAACTTCACCATTCCAGACTGGTTTGGTTTCATACAAGTTGGCTCTTTT
TACAAATATGTCGAGGGCTACGTTGCGATCATCATCATGCTGATCATCCAAGCCATTGTG
ATGCTTCATCAGCAGCAGTATCGGCACCAGCATGGCTTGGTCAAGCCYAACTAYAGCATC
GTGTTYAATGATGTCACCAGGGAGTGTGCWGATAAAGATGGTCTGCCTGGTTGCATCAAA
TTCCTCATCAATTACTGCTTCTTCAAGTTTGGTTTGGAGATCTGTTTCACSACCACCGTC
ATCGYTGCGGCCGYTCGGCTCGACGTCTTTGCATTCATCTTCCTGGCCATGATGGTTCCT
CTGCTRTTYATCAGRCGTCGTACTTGCGCCCTCTTRTGGCCATTCTACATGTTAGTCTTG
ATATGTCTGCTCCCTGTGGCYTACGCCTTAGCTCTTGGRTTGCCTCCAGTCTTCTGTATA
GATTATCCATGGANNACCGAAGCACTGCCAAAACGTCTGAGCACATGGCTGTATCTCTCA
AACTACCGGACGCCTACAGACCCCGATCCAATGGCCATAGTTGCGGACTTCTTTCAGCTG
CTGTTYGTTTGTCTRCAGTTTCAAGTTTTCCGTATGGAGAGKAATCRTGACATCATTGCT
GGAGGGGGTGATAACTAYGAGGTTTCTGTGGATGTGGAGAATATCCACGAAAATCCAGTC
CCCAACTTCACTTTCAATAGGTCATATTTGGATCTCATTAAGAGCTTGGTATTTGGATAC
GCCTTCTATTTCACTCTGGCCATTGTKTTCCTGTGTGCTACAACCCGTATCAGTATCCTW
GGCGTCTGGTATCTCATCTTTGCCTTCTACTTCCTKTGGTATGGACCCAAGTTCCTCACC
AAACCAACCGACAAAGTCCTSAAACAGTGGAATTTTTTGGTTGGGTACACYCTGTTTGTA
ATCTTTATGAAGGTAGGMCTTCAGATCATGGCCTGYGCCTAYGGAMRCAATATYGTCRAM
AARGAACTTTGTTGGATCATGCAGCTCTTTGGGGTCMTCTGCCTACAGMMTGACTATACT
GAGGAGGTGTGYGGCCTTCCYACTGATTCAGCTAAACTMACATGGGACGTGACCTGTTTC
CTGTTTGTGGTATTCCAGCGTCAGATCTTYACCAGTAACTACTTCCTYTACATCATCYTA
GACCTGACMGAAGAGGAGAAGCTAGCCTCYAAGTACGTCCTATCTTTGATT

>sfra
nnnnnnnnnnnnnnnnnnnnnnnnnnnnnnnnnnnnnnnnnnnnnnnnnnnnnnnnnnnn
nnnnnnnnnnnnnnnnnnnnnnnnnnnnnnnnnnnnnnnnnnnnnnnnnnnnnnnnnnnn
nnnnnnnnnnnnnnnnnnnnnnnnnnAGAGGGCGGGGCCACAGGGGCGGAATCTGCACCT
ACCAGCGGGGATGAGAGAGTGGCGCACAAAATGACTGCCTnnnnnnnnnnnnnnnnnnnn
nnnnnnnnnnnnnnnnnnnnnnnnnnnnnnnnnnnnnnnnnnnnnnnnnnnnnnnnnnnn
nnnnnnnnnnnnnnnnnnnnnnnnnnnnnnnnnnnnnnnnnnnnnnnnnnnnnnnnnnnn
nnnnnnnnnnnnnnnnnnnnnnnnnnnnnnnnnnnnnnnnnnnnnnnnnnnnnnnnnnnn
nnnnnnnnnnnnnnnnnnnnnnnnnnnnnnnnnnnnnnnnnnnnnnnnnnnnnnnnnnnn
nnnnnnnnnnnnnnnnnnnnnnnnnnnnnTTACAAGTACCCATTTGTTCCNCTACTTGTT
GAGATGGCATTTACCTTGATGTTCTGGCTGACGCTACGTCAATTCCTGAGAGAGCAGAAG
CTACGTAAGCACAACGTAGATGnnnnnnNNNNNNNNNNNNNNNNNNNNNNNNNNNNNnnn
nnnnnnnnnnnnnnnnnnnnnnCAACGGAGCTGGATGGnnnnnnnnnnnnnnnnnnnnnn
nnnnnnnnnnnnnnnnnnnnnnnnnnnnnnnnnnnnnnnnnnnnnnnnnnnnnnnnnnnn
nnnnnnnnnnnnnnnnnnnnnnnnnnnnnnnnnnnnnnnnnnnnnnnnnnnnnnnnnnnn
nnnnnnnnnnnnnnnnnnnnnnnnnnnnnnnnnnnnnnnnnnnnnnnnnnnnnnCTCTCA
TTCACTCTTTTCCGTTTCATCCTGCGGGTGTTTGGATGGGTCGTAGTCCTCTACTCCACA
GCAGTGCTCTGCATGATCTATACCTACCAGTTTACCGATCTCCGCAACTTGTGGACAAAC
AACACCATTTTCACAGAAGAGGATCTTGCTGTGCTAGGACTCCAAAAGTACGATGACCTG
GGCATGCTCATTCTCAMCCTCCTCATACCAACGGCTTTCATCATCCTGGTTATGATCCAG
CTTCATTACTTCCACAATCATTTCATCTCCATCAGCAAGATCAAGAGGGCTGGATACCGT
CCTGGTAACTTAGACGGGGATGGTGGAGGAGCASAGAGCAAGACAGAGGAAGGGGGAGCT
GGTGGAAAAGATGATCATGTAGAGATTGATGAAACAGACAGAGCCTCAACATCTAGCAAG
AAGAGTTTRCCGACGACCAGTTCCACCATAAAGCTGAAGCTGATGAAGGCCTATCGCTAC
TTCAATAACTATCTAGGTCCATGTCAGGTGTTCATCTGGAGACTCCTGGAGGTGCACATG
ATGAAGTTTGTCTTCTTGACCATCATACTGGTCATAACTAAAGAATTGAGTGCAGTGAAT
GGCATTCTCCTTCTGTTAATCTTTGTCCCGATCGCCATACCATCCCTCCATCGTGTGTGC
TGTATGATTTCCATGTTGTGGGTCTCTATGGTGCTGCTAGGGAAGATGGTCTTTCAGTTG
GACTATTCAAACTGGTTTGATATGGATCTCACTGCCAACTGCACAGAGAATTCAACATTC
CCAATTCAGAACGACTTCAACATTCCAGACTGGTTTGGTTTCATACAAGTTGGCTATTTT
TACAAATATGTGGAGGGCTACGTTGCCATCATCATCATGCTGATCATCCAAGCCATCGTG
ATGCTTCATCAGCAGCAGTATAGACACCAGCGTGGCTTGGTGAAGCCCAACTATAGCATT
GTGTTTAAYGATGTCACCAGGGAGTCTGCTGATAAAGACGGTCTGCCTGGTTGCATCAAA
TTCCTCATCAATTACTTCTTCTTCAAGTTTGGTTTGGAGATCTGTTTCACCACCACCGTC
ATCGCTGCAGCCGTTCGGCTCGACGTCTTTGCGTTCATCTTCCTGGCCATGATGGTTCCT
CTGCTGTTCATCAGGCGTCGTACTTGCGCCATCTTGTGGCCATTCTACATGTTAGTCTTG
ATATGTCTGCTCCCTGTKGCYTAYGCCTTAGCTCTTGGATTGCCTCCAGTCTTCTGTATA
GATTATCCATGGACCAAGAAAGTTCTGCCAGCTCGTCTGAGCACGTGGCTATATCTCCCA
AACTACCTGACACCTACAGACCCCAACCCAATTGCCATAGTTGCGGACTTCTTTCAGCTG
CTGTTTGTTTGTCTCCAGTGGCAAGTTTTCCGTATGGAGAGGAATCATGATGTCATGGCT
GGTGGAGGTGATAACTATGAGGTGTCTGTGGATGTTGAGAATATCCACACMAATCCAGTC
CCCAACTTCACTTTCAATAGGTCATATTTGGATCTCATAAAGAGCCTGGTGTTTGGATAT
GCCTTCTATTTCACCCTGGCCATTGTGTTCCTGTGTGCTACAACCCGTATCAGTATCCTA
GGCGTCTGGTATCTCATCTTTGCCTTCTACTTCCTCTGGTACGGCCCCAAGTTCCTCACC
AAACCAACCGACAAAGTCCTGAAACAGTGGAATWTKTTGGTTGGGTACAACCTGTTTGTA
ATCTTTATGAARGTAGGACTTCAGATCATGGCCTGTGCCTACGGAGAMGATATTGTTGAC
AATGGGCTTTGTGGGATCATGCARCTMTTTGGRGTCGTCTGCCTACAGACTGACTATACT
GAGGAGGTATGCGGCCTTCCCACTGATTCAGCTAGACTCACATGGGACGTCACCTGTTTC
CTGTTTGTGGTATTCCAGCGTCAGATCTTCACCAGTAACTACTTCCTCTACATCATCTTA
GACCTGACAGAAGAGGAGAAGCTAGCCTCCAAGTAGGTCCTACGTTTGGTT

>afraSS
NNNNNNNNNNNNNNNNNNNNNNNNNNNNNNNNNNNNNNNNNNNNNNNNNNNNNNNNNNNN
NNNNNNNNNNNNNNNNNNNNNNNNNNNNNNNNNNNNNNNNNNNNNNNNNNNNNNNnnnnn
nnnnnnnnnnnnnnnnnnnnnnnnnnnnnnnnnnnnnnnnNNNNNNNNNNNNNNNNNNNN
NNNNNNNNNNNNNNNNNNNNNNNNNNNNNNNNNNNNNNNNNNNNNNNNNNNNNNNNNNNN
NNNNNNNNNNNNNNNNNNNNnnnnnnnnnnnnnnnnnnnnnnNNNNNNNNNNNNNNNNNN
NNNNNNNNNNNNNNNNNNNNNNNNNNNNNNNNNNNNNNNNNNNNNNNNNNNNNNNNNNNN
NNNNNNNNNNNNNNNNNNNNNNNNNNNNNNNNNNNNNNNNNNNNNNNNNNNNNNNNNNNN
NNNNNNNNNNNnnnnnnnnnnnnnnnnnnnnnnnnnNNNNNNNNNNNNNNNNNNNNNNNN
NNNNNNNNNNNNNNNNNNNNNNNNNNNNNNNNNNNNNNNNNNNNNNNNNNNNNNNNNGTT
GAGATGGCATTYACCTTGATGTTYTGGCTGACATTACGTCAATTCCTGAGAGAGCAGAAG
CTTCGTAGGCAAAACGTAGATGAAGACATCGTCCTCCAACCGTTCGGTGTCATCTTCTCA
GGTCCAGGAGAAGAAGTGATGACAACGGAGATTGATGGGATTGATGGACACCATCTACAA
CGTGGGCAGAGCAACACCATGGCGTTCCTAGGCCTGNCTCTGANCTCGGTCCTGGCCAAG
TATTGGATCCTNCTCTGTGGCCTCATGTTCNNNNNNNNNNNNNNNNNNNNNNNNNNNNNN
NNNNNNNAGATTATCTACATGTTGCTCTTCTTGATCTTACTCAACATCTTTATGCTCTCA
TTCACTCTTTTCCGTTTCATCCTGCGRGTGTTYGGATGGGTSGTAGTCCTCTACTCCACW
GCRGTGCTCTGCATGATCTAYACCTACCAGTTCACCGATCTCCGCAACTTGTGGACCAAC
AACACCTTTTTCACAGAAGAGGAGCTTGCAGTGTTGGGACTCCAACAGTACGATGACCTT
GGCATGCTCATTATCAACCTGCTCATACCGACGGCTTTCATCATCCTGGTTATGATCCAG
CTTCATTACTTCCACCATCATTTCATCTCCATCAGCAAGATCAAGAGGGCTGGATACCGT
CCTGGTAACTTAGATGGGGATCATGGTGGAGCAGAGGGCAAGGCAGAGGAAGGGGGAGCT
GGTGAAGGAGGCGATCATGCAGAGATTGATGAAACAGACAGAGCCTCTACATCTAGCAAG
AAGAGTTTACCGACGACCCGTTTCACCTTGAAGCTGAAGCTGATGAAGGCCTATCGCTAC
TTCAATAACTATCTTGGTCCATGTCAGGTGTTCCTCTGGAGACTCCTGGAGGTCCACATA
ATGAAGTTGGTCTTCTTGACCATCGTACTGGTCAYMACTAAAGAATTGAGTGCAGTGAAC
GGCATTCTCCTTCTGTTAATCTTCGTCCCGATCGCCATACCATCCCTTCATCACGTGTGC
TGTATGATGTCCATGTTGTGGGTCTCTCTGGTGCTGCTGGGGAAGATGGTCTTTCAGTTG
GACTATTCAAACTGGTTTGATATGGATCTCACCGCCAACTGCACAGAGAATAAAGATTTC
ACGAATCAGNACNNCTTCAACATTCCAGACTGGTTTGGTTTCATACAAGTTGGCTCTTTT
TACAAATATGTGGAGGGCTACGTTGCGATCATCATCATGCTGATCATCCAAGCCATTGTG
ATGCTTCATCAGCAGCAGTATCGGCACCAGCATGGCTTAGTCAAGCCCAACTACAGCATC
GTGTTTAATGATGTCACCAGGGAGTGTGCAGATAAAGATGGTCTGCCTGGTTGCATCAAA
TTCCTCATCAATTACTGCTTCTTCAAGTTTGGTTTGGAGATCTGTTTCACGACTACCGTC
ATCGTTGCAGCCGTTCGGCTCGACGTCTTTGCTTTCATCTTCCTGGCCATGATGGTTCCT
CTGCTGTTCATCAGGCGTCGTACTTGCGCCCTCTTGTGGCCCTTCTACATGTTAGTCTTG
ATATGTCTGCTCCCTGTGGCTTACGCCTTGGCTCTTGGATTGCCTCCAGTCTTCTGTATA
GATTATCCATGGANNACCGGTGCACTGCCACCTCGTCTGAGCACATGGCTGTATCTCTCA
AACTACAAGACAGTTACAGACCCCAATCCAATGGCAATAGTTGCGGACTTCTTTCAGCTG
CTGTTTGTTTGTCTTCAGTTCCAAGTTTTCCGTATGGAGAGGAATCATGACATCATTGCC
GGAGGGGGTGATAACTATAAGGTGTCTGTGGAYGTGGAGAATATCCACGAAAATCCAGTC
CCCAACTTCACTTTCAATAGGTCATATTTGGACCTCATAAAGAGCTTGGTATTTGGATAC
GCCTTCTATTTCACTCTGGCCATTGTGTTCCTGTGTGCTACAACCCGTATCAGTATCCTK
GGCGTCTGGTATCTMATCTTTGCCTTCTACTTCCTCTGGTATGGACCCAAGTTCCTCACC
AAACCAACCGACAAAGTCCTGAAACAGTGGAATTTTTTGGTTGGGTACACGCTGTTTGTA
ATCTTTATGAAGGTAGGACTTCAGATCATGGCCTGTGCCTACGGAAGTACTATTGTCGAC
AAGAACCTTTGTTGGATCATGCAGCTCTTTGGGGTCCTCTGCCTACAGCATGACTATACT
GAGGAGTTGTGTGGCCTTCCCACTGATTCAGCTAAACTCACATGGGACATGATCTGTTTC
CTGTTTGTGGTCTTCCAGCGTCAGATCTTCACCAGTAACTACTTCCTCTACATCATCTTA
GACCTGACCGAAGAGGAGAAGCTAGCCTCCAAGTACGTCCTATCTTTGATT

>hpul
nnnnnnnnnnnnnnnnnnnnnnnnnnnnnnnnnNNNNNNNNNNNNNNNNNNNNNNNNNNN
NNNNNNNNNNNNNNNNNNNNNNNNNNNNNNNNNNNNNNNNNNNNNNNNNNNNNNNNNNNN
NNNNNNNNNNNNNNNNNNNNNNNNNNNNNNNNNNNNNNNNNNNNNNNNNNNNNNNNNNNN
NNNNNNNNNNNNNNNNNNNNNNNNNNNNNNNNNNNNNnnnnnnnnnnnnnnnnnnnnnnn
nnnnnnnnnnnnnnnnnnnnnnnnnnnnnnnnnnnnnnnnnnnnnnnnnnnnnnnnnnnn
nnnnnnnnnnnnnnnnnnnnnnnnnnnnnnnnnnnnnnnnnnnnnnnnnnnnnnnnnnnn
nnCACCACTAGGAACCGTTGCCTCTACACGTCTCCGCTCCTGGTCCTCTACGCCGAAGCC
ATCATCATCGTCACCTTCATCTACGGTCTCCAGACGGACCTGCCTGNNANNGTNNGCGTC
ATCGATCNCAGAGAGGTCGGGCTCATGCATTACAAGTNCCCGTTTGTTCCNCTCCTTGTC
GAGATGGCATTCACCTTAATGTTCTGGCTGACGTTACGTCAGTTCCTGAGAGAGCAGAAG
CTTCGTAGGCACAACGTAGATGAAGGCATCGTCCTCCAACCGTTTGGTGTTATCTTCTCA
GGTCCTGAAGAAGAAGTGATGGCAACGGAGCTTGATGGNNNNNNNNNNNNNNNNNNNNNN
NNNNNNNNNNNNNNNNNNNNNNNNNNNNNNNNNNNNNNNNNNNNNNNNNNNNNNNNNNNN
NNNNNNNNNNNNNNNNNNNNNNNNNNNNNNNNNNNNNNNNNNNNNNNNNNNNNNNNNNNN
NNNNNNNNNNNNNNNNNNNNNNNNNNNNNNNNNNNNNNNNNNNNNNNNNNNNNNCTCTCA
TTCACTCTTTTCCGTTTCATCCTGCGAGTGTTTGGATGGGTGGTAGTCCTCTACTCCACA
GTAGTGCTCTGCATGATCTATACCTACCAGTTCACCGATCTCCGCAACCTGTGGACAAAC
AACACCTTTTTCACAGAAGAGGATCTTGCGGTGTTGGGACTCCGAAAGTATGATGACCTG
GGCACGCTCATTATCACGCTCCTCATACCGACGGCTTTCATCATCCTGGTTATGATCCAG
CTTCATTATTTCCACCATCATTTCATCTCTATCAGCAAGATCAAGAGGGAAGGATATCGT
CCTGGTAACTTAGATGGGGATCACGGTGGAGGAGGGGGCAAGGCAGAGGAAGGGGGAGCT
GGTGGAGGAGAGGGTCATGTAGAGATTGATGAAACAGACGGAGGCTCAACCTCCAGCAAG
AAGAGTTTACCGACGACCCGTTCCACCTTGAAGCTGAAGCTGATGAAAGCCTATCACTAC
TTCAATAACTATCTTGGTCCATGTCAGGTGTTCCTCTGGAGACTGCTGGAGGTCCACATG
ATGAAGTTGGTCTTCTTGACCATCGTACTGGTCATAACTAAAGAATTGAGTGCAGTGAAC
GGCATTCTCCTTYTGTTGATCTTCGTCCCGATCGCCATACCCTCCCTTCATCATGTGTGC
TGTTTGATGTCCATGTTATRGGTCTCTCTGGTGCTGCTKGGSAAGATGGTCTTTCAGYTG
GACTAYTCWWACTGGWTTGATATGGATCTCACTGCCAACTGCACAGARAATCCAGATTTC
CCGATTCAGACCAACTTCAACATTCCAGACTGGTTTGGTTTCATACAAGTTAGCTATTTT
TACAAATATGTGGAGGGCTACGTTGCGATCATCATCATGCTGATCATCCAAGCCATCGTG
ATGCTTCATCAGCAGCAGTATCGACACCAGCATGGCCTGGTCAAGCCTAACTTTAGCATC
GTCTTTAACGATGTCACCAGGGAGTGTGCCGATAAAGATGGTCTGCCTGGTTGCATCAAA
TTCCTCATCAATTACTGCTTCTTCAAGTTTGGTTTGGAGATCTGTTTTACCACCACCGTC
ATCGTTGCGGCCGTTCGGCTCGACGTCTTTGCTTTCATCTTCCTGGCCATGATGGTYCCT
CTGCTGTTCATCAGGCGTCGTACTTGCGCCCTCTTGTGGCCATTCTACATGTTCGTCTTG
ATTTGTCTGCTTCCAGTGGCCTACGCCTTAGCTCTTGGATTGCCTCCAGTCTTCTGTATA
GATTATCCATGGANNACCGATGTACTGCCAGATCGCCTGAACACGTGGCTGTATCTCTCA
AACTACCTGACACCTACAGACCCTAATCCAATGGCCATAGTTGCGGACTTCTTTCAGCTG
CTGTTTGTTGGTCTCCAATTTCAAGTGTTCCGTATGGAGAAGAATCATGACGTCATCACC
GGAGGGGGTGATAACTATAAGGTGTCTGTGGACGTGGAAAATATCCACCAAAATCCAGTC
CCCAACTTCACTTTCAATAGNNNNNNNNNNNNNNNNNNNNNNAGCTTGGTATTTGGTTAC
GCCTTCTATTTCACCCTGGCCATTGTGTTCCTGTGTGCTACAACCCGTATCAGTATCCTT
GGCCTCTGGTATCTTATCTTTGCCTTCTACTTCCTTTGGTACGGACACAAGTTCCTCACC
AAACCAACCGACAAAGTCCTGAAACAGTGGAATTTTTTGGTTGGGTACACGCTGTTTGTA
ATCTTTATGAAGGTAGGACTTCAGATCATGGCCTGTGCCTACGGAAACGATATCGTCAAT
AAGGAACTTTGTTGGATCATGCAGCTCTTTGGGGTTGTYTGCCTGCAGACTnnnnnnnnn
nCGGGGGTATGCGGCCTTCCCACTGATTCAGCTAAACTATCATGGGACGTGACCTGTTTC
CTGTTTGTRGTCTTCCAGCGTCAGATCTTCACCAGTAACTACTTCCTCTACATCATCTTA
GACCTGACCGAAGAGGAGAAGCTAGCCTCCAAGTATGTCCAATGTTTGATT

>snud
nnnnnnnnnnnnnnnnnnnnnnnnnnnnnnnnnnnnnnnnnnnnnnnnnnnnnnnnnnnn
nnnnnnnnnnnnnnnnnnnnnnnnnnnnnnnnnnnnnnNNNNNNNNNNNNNNNNNNNNNN
NNNNNNNNNNNNNNNNNNNNNNNNNNNNNNNNNNNNNNNNNNNNNNNNNNNNNNNNNNNN
NNNNNNNNNNNNNNNNNNnnnnnnnACAAGATGACTGCCTTCACCACTTTCCTTGGGTTC
CTGACCAAACAGAGTTATATTGTGGGACTTGTACTCATGATGnnnnnnnnnnnnnnnnnn
nnnnnnnnnnnnnnnnnnnnnnnnnnnnnnnnnnnnnnnnnnnnnnnnnnnnnnnnnnnn
nnnnnnnnnnnnnnnnnnnnnnnnnnnnnnnnnnnnnnnnnnnnnnnnnnnnnnnnnnnn
nnnnnnnnnnnnnnnnnnnnnnnnnnnnnnnnnnnnnnnnnnnnnnnnnnnnnnnnnnnn
nnnnnnnnnnnnnnnnnnnnnnnnnnnnnnnnnAAGTACCCATTTGTTCCACTGCTTGTT
GAGATGGCATTTACCTTGATGTTCTGGCTGACATTACGTCAATTCCTGAGAGAGCAGAAG
CTACGTAGGCACAACGTAGATGAAGGCATCGTCCTCCAACCGTTCGGTGTTATCTTCTCA
GGTCCAGAAGAAGAAGTGATGACAACGGAGCTTGATGGnnNNNNNNNNNNNNNNNNNNNN
NNNNNNNNNNNNNNNNNNNNNNNNNNNNNNNNNNNNNNNNNNNNNNNNNNNNNNNNNNNN
NNNNNNNNNNNNNNNNNNNNNNNNNNNNNNNNNNNNNNNNNNNNNNNNNNNNNNNNNNNN
NNNNNNNNNNNNNNNNnnnnnnnnnnnnnnnnnnnnnnnnnnnnnnnnnnnnnnCTCTCA
TTCACTCTTTTCCGTTTCATCCTACGAGTGTTTGGATGGGTGGTAGTCCTCTACTCCACA
GCAGTGCTCTGCATGATCTATACCTACCAGTTTACCGATCTCCGCAACTTGTGGACAAAC
AACACCATTTTCACAGAAGAGGATCTTGCTGTGCTAGGACTCCAAAAGTATGATGACCTG
GGCATGCTCATTCTCAACCTCCTCATACCGACGGCTTTCATCATCCTGGTTATGATCCAG
CTTCACTACTTCCACAATCATTTCATCTCCATCAGCAAGATCAAGCGTGCTGGATACCGT
CCTGGTAACTTAGACGGGGATGGTAGTGGAGCAGAGAGCAAGACAGAGGAAGGGGGAGCT
GGTGKAAAAGATGATCATGTAGAGATTGATGAAACAGACRGAGCCTCAACATCTAGCAAG
AAGAGTTTACAGACGACCCGTTCCACCCTGAAGCTGAAGCTGATGAAGGCCTATCGCTAC
TTCAATAACTATCTAGGGCCATGTCAGGTGTTCATCTGGAGACTCCTGGAGGTGCACATG
ATGAAGTTTGTCTTCTTGACCATCATACTGGTCATAACTAAAGAATTGAGTGCAGTGAAT
GGCATTCTCCTTCTGTTAATCTTCGTCCCGATCGCCATACCATCCCTCCATCGTGTGTGC
TGTATGATGTCCATGTTGTGGGTCTCTCTGGTGCTGCTAGGGAAGATGGTCTTTCAGTTG
GACTTTTCAAACTGGATTGATATGGATCTCACTGCCAACTGCACAGAGAATRAAAATTTC
CCAATTCAGAACRACTTCAACATTCCAGACTGGTTTGGTTTCATACAAGTTGGCTATTTT
TACAAATATGTGGAGGGCTACGTTGCCATCATCATCATGCTGATCATCCAATCCATCGTG
ATGCTTCATCAGCAGCAGTATAGACACCAGCGTGGCTTGGTGAAGCCAAAYTATAGCATC
GTGTTCAATGAYATCACCAGGGAGTGTGCTGATAAAGACGGTCTGCCTGGTTGCATCAAA
TTCCTCATCAACTACTGCTTCTTCAAGTTTGGTTTGGAGATCTGTTTCACCACCACCGTC
ATCGCTGCAGCCGTTCGGCTCGACRTCTTYGCGTTCATCTTCCTGGCCATGATGGTTCCT
CTACTGTTCATCAGGCGTCGTACTTGYGCCATCTTGTGGCCATTCTACATGTTAGTCTTG
ATATGTCTGCTCCCTGTGGCTTAYGCCTTAGCTCTTGGATTGCCTCCAGTCTTCTGTATA
GATTATCCATGGANNNNNNNNNNNCTGCCAGCTCGTCTGGTCACGTGGCTATATCTCCCA
AACTACCTGACACCTACAGACCCYAACCCAATTGCCATAGTTGCGGACTTCTTTCAGCTG
CTGTTTGTTTGTCTCCAGTGGCAAGTTTTCCGTATGGAGAAGAATCATGACGTTAAGGCT
GGTGGAGGTGATAACTATGAGGTGTCTGTGGATGTTGAGAATATCCACACAAATCCAGTC
CCCAACTTCACTTTCAAYAGGTCATATTTGGATCTCATAAAGAGCTTGGTATTTGGATAY
GCCTTCTATTTCACCCTGGCCATTGTGTTCCTGTGTGCTACCACCCGTATCAGTATCCTC
GGSCTCTGGTATCTCGTCTTTGCCTTCTACTTCCTCTGGTACGGCCCCAAGTTCCTCACC
AAACCAACCGACAAAGTCCTGAAACAGTGGAATTTTTTGGTTGGCTACAACCTGTTTGTA
ATCTTTATGAAGGTAGGACTGCAGATCATGGCCTGTGCCTACGGACAGGCTATTGTCAAC
AAGAAACTCTGTTGGATTATGCAGCTCTTTGGGGTCGTCTGCCTACAGACTGACTATACC
GCGGGGGTATGTGGCCTTCCCACTGATTCAGCTAGACTCACATGGGACGTCACCTGTTTY
CTGTTTGTGGTATTCCAGCGTCAGATCTTCACCAGTAACTACTTCCTCTACATCATCTTA
GACCTGACAGAAGAGGAGAAGCTAGCCTCCAAGTAGGTCCTACGTTTGATT

>sintSS
nnnnnnnnnnnnnnnnnnnnnnnnnnnNNNNNNNNNNNNNNNNNNNNNNNNNNNNNNNNn
nnnnnnnnnnnnnnnnnnnnnnnnnnnnnnnnnnnnnnnnnnnnnnnnnnnnnnnnnnnn
nnnnnnnnnnnnnnnnnnnnnnnnnnnnnnnnnnnnnnnnnnnnnnnnnnnnnnnnnNNN
NNNNNNNNNNNNNNNNNNNNNNNNNNNNNNNNNNNNNNNNNNNNNNNNNNNNNNNNNNNN
NNNNNNNNNNNNNNNNNNNNNNNNNNNNNNNNNNNNNnnnnnNNNNNNNNNNNNNNNNNN
NNNNNNNNNNNNnnnnnnnnnnnnnnnnnnnnnnnnnnnnnnnnnnnnnnnnnnnnnnnn
nnnnnnnnnnnnnnnnnnnnnnnnnnnnnnnnnnnnnnnnnnnnnnnnnnnnnnnnnnnn
nnnnnnnnnnnnnnnnnnnnnnnnnnnnnnnnnnnnnnnnnnnnnnnnnnnnnnnnnnnn
nnnnnnnnnnnnnnnnnnnnnnnnnnnnnnnnnnnnnnnnnnnnnnnnnnnnnnnnnnnn
nnnATGGCATTYACCTTGATGTTCTGGCTGACGTTACGTCAATTCCTGAGAGAGCAGAAG
CTTCGTAGGCACAAYGTAGATGAAGGCATCGTCCTMCAACCGTTCGGTGTTATCTTCTCT
GGTCCAGAAGAAGAAGTGATGACAACGGAGATTGATGGNNNNNNNNNNNNNNNNNNNNNN
NNNNNNNNNNNNNNNNNNNNNNNNNNNNNNNNNNNNNNNNNNNNNNNNNNNNNNNNNNNN
NNNNNNNNNNNNNNNNNNNNNNNNNNNNNNNNNNNNNNNNNNNNNNNNNNNNNNNNNNNN
NNNNNNNNNNNNNNNNNNNNNNNNNNNNNNNNNNNNNNNNNNNNNNNNNNNNNNCTCTCG
TTCACTCTTTTCCGTTTCATCCTGCGAGTGTTTGGATGGGTCGTAGTCCTCTACTCCACA
GYGGTGCTCTGCATGATCTATACCTACCAGTTCACCGATCTCCGCAACTTGTGGACGAAC
AACACCTTTTTCACAGAAGAGGAGCTTGCGGTGTTGGGACTCCARAAGTACGATGACCTG
GGCATGCTKATTATCAACCTYCTCATACCRACGGCTTTCATCATCCTGGTTATGATCCAG
CTTCATTATTTCCACCATCATTTCATCTCCATCAGCAAGATCAAGAGGGCTGGATACCGT
CCTGGTAACTTAGATGGGGATCATGGTGGAKCAGAGGGCAAGGCAGAGGAAGGGGGAGCT
GGTGGAGAAGATGGTCATGTAGAGATTGATGAAACAGACAGAGCCTCAACATCCAGCAAG
AAGAGTTTACCGACGACCCGCTCCACCTTGAAGCTGAAGCTGATGAAGGCCTATSGCTAC
TTCAATAACTATCTTGGTCCATGTCAGGTGTTCCTCTGGAGACTCCTGGAGGTCCACATG
ATGAAGCTGGTCTTCTTGACCATCATACTGGTCATCACTAAAGAATTGAGTGCAGTGAAC
GGCATTCTCCTTCTGTTAATCTTCGTTCCGATCGCCATACCATCCCTTCATCATGTGTGC
TGTATGGTGTCCATGTTATGGGTCTCTGTGGTGCTGCTAGGGAAGATGGTCTTTCAGTTG
GACTATTCAAACTGGTTTGATAWGGATCTCACYGCCAACTGCACARAGAATTCAGATTTC
CCGATTAAGGAMGACTTCAACATTCCAGACTGGTTTGGTTTCATACAAGTTGGCTCYTTT
TACAAATATGTGGAGGGCTACGTTGCGATCATCATCATGCTGATCATCCAAGCCATCGTG
ATGCTTCATCAGCAGCAGTACAGACACCAGCATGGCTTGGTCAAGCCTAACTATAGCATC
GTGTTTAACGATGTCACCAGGGAGTGTGCTGATAAAGACGGTCTGCCTGGTTGCATCAAA
TTCCTCATCAATTACTGCTTCTTCAAGTTTGGTTTGGAGATCTGTTTCACCACCACCGCC
ATCGCTGCGGCCGTTCGGCTCGACGTCTTTGCGTTCATCTTCCTGGCCATGATGGTKCCT
CTRYTGTTCATCAGGCGTCGTACTTGCGCCCTCTTGTGGCCATTCTACATGTTAGTCTTG
ATATGTCTGCTYCCTGTGGCCTATGCCTTAGCTCTTGGACTGCCTCCAGTCTTCTGTATA
GATTATCCRTGGGNCTNNNNNGCACTGCCAGAACGTCTGAGCACATGGCTGTATCTCTCA
AACTACYRKACAMCTACAGACCCCGATCCAACGGYCATAGTTGCGGACTTCTTTCAGCTG
CTGTTCGTTTGCCTCCAGTTTCAAGTTTTCCGTATGGAGAGGAATCATGACATCATTGCT
GGAGGGGGTGATAACTATGAGGTGTCTGTAGATGTGGAGAATATCCATGAAAATCCAGTC
CCCAACTTCACTTTCAATAGGTCATATTTGGATCTCATAAAGAGCTTGGTATTTGGATAC
GCCTTCTATTTCACCCTGGCCATYGTGTTCCTGTGTGCTACAACCCGAATCAGTATCCTT
GGTGTCTGGTATCTCATCTTTGCCTTCTACTTCCTCTGGTATGGACCCAAGTTCCTCACC
AAACCAACCGACAAAGTCCTCAAACAGTGGAATTTTTTGGTAGGGTACACACTGTTTGTA
ATCTTTATGAAGGTAGGACTTCAGATCATGGCCTGTGCCTATGGAAGCAATATCGTCGAC
AAGGACCTTTGTTGGATCATGCAGCTCTTTGGGGTCCTCTGCCTACAGACTGGCTATACT
GCGGAKGTGTGTGACCTTCCTACGGATTCAGCTAAACTTACATGGGACGTTACCTGTTTC
CTGTTTGTGGTATTCCAGCGTCAGATCTTCACCAGTAACTACTTCCTTTACATCATCCTA
GACCTGACMGAAGAGGAGAAGCTAGCCTCCAAGTAYGTCCTATCTTTGATT

>sprp
NTGTCCCTGTCCCTCTGTCTCCTAATCAAGTCAGTATCANTTTTCCCTTTCCAGCATCTT
GTGTCGGAAGGTGCAGGTACCTCCTACCAGACCATGGACCCCGCCCAACAGCAGNnnnnn
NNNNANNCCNCCCCAGCTACCGATGGAGAGGGCGAGGCCACAGGGGCGGAGTCTGTnnnn
nnnnnnnnnnnnnnnnnnnnnnnnnnnnnnnnnnnnnCCTTTACNTCTTTCCTTGGGTTC
CTGACCAAACANAGCTATATCGTGGGACTTGTACTTATGATGGCTTGGAGCATCATCTAT
CTGAGCTGGATCACTTTCGTGCTCCTGCTCTGGGCTCTTCTCATCTGGATCCTGCCCATC
AGCACCACCAGGAACCGTTGCCTCTACACGTCTCCGCTCCTGGTCCTCTACGCCGAAGCC
ATCATCATCGTCACCTTCATCTACGGTCTCCAGACAGACCTGCCTGAGAAGGTCGGCGTC
ATCGATCTCAAAGAAGTCGGGCTCGAGCATTNCAAGTACCCGTTTGTGCCACTCCTTGTT
nnnATGGCATTCACCTTGATGTTCTGGCTGACGTTACGTCAATTCCTGAGAGAGCAGAAG
CTTCGTAGGCACAACGTAGATGAAGGCATCGTCCTCCAACCGTTCGGTGTTATCTTCTCT
GGTCCAGAAGAAGAAGTGATGRTTACGGAGMTTGATGGGATTGATGGACACCATCTACAA
CGCGGGCAGAGCAACACCATGGCGTTCCTAGGTCTGACTCTGAACTCGGTTCTGGCCAAG
TATTGGATCCTGCTGTGCGGCCTCATGTTCCTCATCATCAGTCTTCAAGGGACCGTGGAT
ATCTTCAAGATTATCTACATGTTGCTCTTCTTGATCCTACTCAACATCTTTATGCTCTCA
TTCACTCTTTTCCGTTTCATCCTGCGAGTGTTTGGATGGGTTGTAGTCCTCTACTCCACA
GCGGTGCTCTGCATGATCTATACCTACCAGTTCACCGATCTCCGCAACTTGTGGACGAAC
AACACCTTTTTCACAGAAGAGGAGCTTGCGGTGTTGGGACTCCAAAAGTATGATGACCTG
GGCATGCTTATTATCAACCTGCTCATACCGACGGCTTTCATCATCCTGGTTATGATCCAG
CTTCATTATTTCCACCCACATTTCATCTCCATCAGCAAGATCAAGAGGGATGGATACCGT
CCTAGTAACTTAGATGGGAGTCATGGTGGAGCAGAGGGCAAGGCAGAGGAAGGCGGAGCT
GGTGACGGAGGTGATCATGTAGAGATTGATGATACAGACAGAGCCTCAACATCTAGCAAG
AAGAGTTTACCGACGACCCGTTCCACCTTGAAGCTGAAGCTGATGAAGGCCTATTCCTAC
TTCAATAACTATCTGGGTCCATGTCAGGTGTTCCTCTGGAGACTCGTGGAGGTCCACATG
ATGAAGTTGGTCTTCTTGACCATCGTACTGGTCATTACTCAAGAATTGAGTGCAGTGAAC
GGCATTCTCCTTCTGTTAATCTTCGTCCCGATCGCCGTACCATCCCTTCATCATGTGTGC
TGTATGATGTCCATGTTATGGGTCTCTCTGGTGCTGCTGGGGAAGATGGTCTTTCAGTTG
GACTATTCAAACTGGTTTGATATGGATCTCACCGCCAACTGCACAGAGAATAAAGATTTC
CCGATTRAGGASRACTTCAACATTCCAGATTGGTTTGGTTTCATACAAGTCAGCTCTTTT
TACAAATATGTGGAGGGCTACGTTGCGATCATCGTCATGCTGATCATCCAAGCCATTGTG
ATGCTTCATCAGCAGCAGTATAGACACCAGCATGGCTTGGTCAAGCCCAACTACAGCATC
GTGTTTAATGATGTCACCAGGGAGTGTGCAGATAAAGATGGTCTGCCTGGTTGCATCAAA
TTCCTCATCAATTACTGCTTCTTCAAGTTTGGTTTGGAGATCTGTTTCACGACTACCGCC
ATCGTTGCAGCTGTTCGGCTCGACGTCTTTGCGTTCATCTTCCTGGCCATGATGGTTCCT
CTGCTGTTCATCAGGCGTCGTACTTGCGCCCTCTTGTGGCCATTCTACATGTTGGTCTTG
ATATGTCTGCTCCCTGTGGCTTACGCCTTGGCTCTYGGATTGCCTCCAGTCTTCTGTATA
AATTATCCATGGAACACCRAWRMASTGCCASMTCGTCTGAGCACATGGCTGTATCTCTCA
AACTACSAGACACCTACAGACCCCRATCCARGGGCAATAGTTGCGGACTTCTTTCAGCTG
CTGTTTGTTTGTCTTCAGTTCCAAGTTTTCCGTATGGAGAGGAATCATGACATCATTGCC
GGAGGGGGTGATAACTATAAGGTGTCTGTGGATGTGGAGAATATCCACGAAAATCCAGTC
CCCAACTTCACTTTCAATAGGTCATATTTGGACCTCATAAAGAGCTTGGTATTTGGATAC
GCCTTCTATTTYACYCTGGCCATTGTGTTCCTGTGTGCTACAACYCGTATCAGTATCCTT
GGCGTCTGGTATCTCATCTTTGCCTTCTACTTCCTTTGGTATGGACCCAAGTTCCTCACC
AAACCAACCGACAAAGTCATGAAACAGTGGAATTTTTTGGTTGGGTACACGCTGTTTGTA
ATCTTTATGAAGGTAGGCCTTCAGATCATGGCCTGCGCCTAYGGAGAMRAWATTGTCRAC
AAGGAACTTTGTTGGATCATGCAGGTCTTTGGGGTCATCTGCCTACAGACTGGCTATACT
GATGAGGTGTGCGGCCTTCCCACTGATTCAGCTAAACTMACATGGGACGTGACCTGTTTC
CTGTTTGTGGTRTTCCAGCGTCAGATCTTCACCAGTAACTACTTCCTCTACATCATYCTA
GACCTGACMGATGAGGAGAAGCTAGCCTCCAAGTACGTCCTATCTTTGATT

>spurp
ATGTCCCTGTCCCTCTGTCTCCTAATCAAGTCAGTATCACTTTTCCCTTTCCAGCATCTT
GTGTCGGAAGGTGCAGGTACCTCCTACCAGACCATGGACCCCGCCCAACAGCAGGCCCAC
CAGGAAACCACCCCAGCTACCGATGGAGAGGGCGAGGCCACAGGGGCGGAGTCTGTACCT
ACCAGCGGGGACGAGAGAGGGGCGCACAAGATGAGTGCCTTTACCTCTTTCCTGGGATTC
CTGACCAAACAGAGCTATATCGTGGGACTTGTTCTTATGATGGCCTGGAGCATCATCTAT
CTGAGCTGGATCACTTTCGTGCTCCTGCTCTGGGCTCTTCTCATCTGGATCCTGCCCATC
AGCACCACCAGGAACCGTTGCCTCTACACGTCTCCGCTCCTGGTCCTCTACGCCGAAGCC
ATCATCATCGTCACCTTCATCTACGGTCTCCAGACAGACCTGCCTGAGAAGGTCGGCGTC
ATCGATCTCAAAGAAGTTGGGCTCGAGCATTACAAGTACCCGTTTGTGCCACTCCTTGTT
GAGATGGCATTCACCTTGATGTTCTGGCTGACGTTACGTCAATTCCTGAGAGAGCAGAAG
CTTCGTAGGCACAACGTAGATGAAGGCATCGTCCTCCAACCGTTCGGTGTTATCTTCTCT
GGTCCAGAAGAAGAAGTGATGGTTACGGAGATTGATGGGATTGATGGACACCATCTACAA
CGCGGGCAGAGCAACACCATGGCGTTCCTAGGTCTGACTCTGAACTCGGTTCTGGCCAAG
TATTGGATCCTGCTGTGCGGCCTCATGTTCCTCATCATCAGTCTTCAAGGGACCGTGGAT
ATCTTCAAGATTATCTACATGTTGCTCTTCTTGATCCTACTCAACATCTTTATGCTCTCA
TTCACTCTTTTCCGTTTCATCCTGCGAGTGTTTGGATGGGTTGTAGTCCTCTACTCCACA
GCGGTGCTCTGCATGATCTATACCTACCAGTTCACCGATCTCCGCAACTTGTGGACGAAC
AACACCTTTTTCACAGAAGAGGAGCTTGCGGTGTTGGGACTCCAAAAGTATGATGACCTG
GGCATGCTTATTATCAACCTGCTCATACCGACGGCTTTCATCATCCTGGTTATGATCCAG
CTTCATTATTTCCACCCACATTTCATCTCCATCAGCAAGATCAAGAGGGATGGATACCGT
CCTAGTAACTTAGATGGGAGTCATGGTGGAGCAGAGGGCAAGGCAGAGGAAGGCGGAGCT
GGTGACGGAGGTGATCATGTAGAGATTGATGATACAGACAGAGCCTCAACATCTAGCAAG
AAGAGTTTACCGACGACCCGTTCCACCTTGAAGCTGAAGCTGATGAAGGCCTATTCCTAC
TTCAATAACTATCTGGGTCCATGTCAGGTGTTCCTCTGGAGACTCGTGGAGGTCCACATG
ATGAAGTTGGTCTTCTTGACCATCGTACTGGTCATTACTCAAGAATTGAGTGCAGTGAAC
GGCATTCTCCTTCTGTTAATCTTCGTCCCGATCGCCGTACCATCCCTTCATCATGTGTGC
TGTATGATGTCCATGTTATGGGTCTCTCTGGTGCTGCTGGGGAAGATGGTCTTTCAGTTG
GACTATTCAAACTGGTTTGATATGGATCTCACCGCCAACTGCACAGAGAATAAAGATTTC
CCGATTGAGGACAACTTCAACATTCCAGATTGGTTTGGTTTCATACAAGTCAGCTCTTTT
TACAAATATGTGGAGGGCTACGTTGCGATCATCGTCATGCTGATCATCCAAGCCATTGTG
ATGCTTCATCAGCAGCAGTATAGACACCAGCATGGCTTGGTCAAGCCCAACTACAGCATC
GTGTTTAATGATGTCACCAGGGAGTGTGCAGATAAAGATGGTCTGCCTGGTTGCATCAAA
TTCCTCATCAATTACTGCTTCTTCAAGTTTGGTTTGGAGATCTGTTTCACGACTACCGCC
ATCGTTGCAGCTGTTCGGCTCGACGTCTTTGCGTTCATCTTCCTGGCCATGATGGTTCCT
CTGCTGTTCATCAGGCGTCGTACTTGCGCCCTCTTGTGGCCATTCTACATGTTGGTCTTG
ATATGTCTGCTCCCTGTGGCTTACGCCTTGGCTCTTGGATTGCCTCCAGTCTTCTGTATA
AATTATCCATGGAACACCAAAGCACTGCCAGATCGTCTGAGCACATGGCTGTATCTCTCA
AACTACGAGACACCTACAGACCCCGATCCAAGGGCAATAGTTGCGGACTTCTTTCAGCTG
CTGTTTGTTTGTCTTCAGTTCCAAGTTTTCCGTATGGAGAGGAATCATGACATCATTGCC
GGAGGGGGTGATAACTATAAGGTGTCTGTGGATGTGGAGAATATCCACGAAAATCCAGTC
CCCAACTTCACTTTCAATAGGTCATATTTGGACCTCATAAAGAGCTTGGTATTTGGATAC
GCCTTCTATTTTACCCTGGCCATTGTGTTCCTGTGTGCTACAACTCGTATCAGTATCCTT
GGCGTCTGGTATCTCATCTTTGCCTTCTACTTCCTTTGGTATGGACCCAAGTTCCTCACC
AAACCAACCGACAAAGTCATGAAACAGTGGAATTTTTTGGTTGGGTACACGCTGTTTGTA
ATCTTTATGAAGGTAGGCCTTCAGATCATGGCCTGCGCCTACGGAGACAAAATTGTCAAC
AAGGAACTTTGTTGGATCATGCAGGTCTTTGGGGTCATCTGCCTACAGACTGGCTATACT
GATGAGGTGTGCGGCCTTCCCACTGATTCAGCTAAACTCACATGGGACGTGACCTGTTTC
CTGTTTGTGGTATTCCAGCGTCAGATCTTCACCAGTAACTACTTCCTCTACATCATCCTA
GACCTGACCGATGAGGAGAAGCTAGCCTCCAAGTACGTCCTATCTTTGATT

>pdep
nnnnnnnnnnnnnnnnnnnnnnnnnnnnnnnnnnnNNNNNNNNNNNNNNNNNNNNNNNNN
NTGTCGGAAGGNGGAAGTACCTCCTACCAGACGATNGACCCCACCCAACAGCAGGCCCAT
GAGGAAATCACCGCAGCTACCGATGGAGAGGGCAGGGCCACAGGGGCGGAGTCTGCACCT
ACCAGCGGGGATGAAAGAGGGGCGCACAAGATGANNNNNNNNNNNNNNNNNNNNNNNNNN
NnnnnnnnnnnnnnnnnnnnnnnnnnnnnnnnnnnnnnnnnnNNNNNNNNNNNNNNNNNN
NNNNNNNNNNNNNNNNNNNNNNTCCTGCTCTGGGCTCTTCTCATCTGGATCCTGCCCATC
AGTACCACCAGGAACCGTTGCCTCTACACGTCTCCRCTCCTGGTCTTCTACGCCGAAGCC
ATCATCATCATCACCTTCATCTACGGTCTCCAGACGGACCTGCCTGAGATGGCTGGCCCT
ATTGATCTCAAAGAAGTCGGGCTCAGGCATTACAAGTACCCATTTGTTCCACTGCTTGTY
GAGATGGCATTTACCTTGATGTTCTGGCTGACGTTACGTCAATTNNNNNNNNNNNNNNNN
NNNNNNNNNNNNNNNNNNNNNNNNGGCATCGTCCTCCAACCGTTCGGTGTTATCTTCTCA
GGTCCAGAAGAAGAAGTGATGACAACAGCGCTTGATGGnnNNNNNNNNNNNNNNNNNNNN
NNNNNNNNNNNNNNNNNNNNNNNNNNNNNNNNNNNNNNNNNNNNNNNNNNNNNNNNNNNN
NNNNNNNNNNNNNNNNNNNNNNNNNNNNNNNNNNNNNNNNNNNNNNNNNNNNNNNNNNNN
NNNNNNNNNNNNNNNNNNNNNNNNNNNNNNNNNNNNNNNNNNNNNNNNNNNNNNCTCTCA
TTCACTCTTTTCCGTTTCATCCTGCGGGTGTTTGGATGGGTCGTAGTCCTCTAYTCCACA
GCAGTGCTCTGCATGATCTATACCTACCAGTTTACTGATCTCCGCAACTTGTGGACAAAC
AACACCTTTTTCACAGAAGAGGAGCTTGCAGTGTTGGGACTCCAAAAGTATGATGATCTT
GGCATGCTCATTATCAACCTCCTCATACCAACRGCTTTCATCATCTTAGTTATGATCCAG
CTTCATTATTTCCACAATCATTTCATCTCCATCAGCAAGATCAAGAGGGCTGGATACCGT
CCTGGTAACTTAGACGGGAATGGTGGTGGAGCAGGGAGCAAGACAGAGGAAGGGGGAGCT
GGTGAAGGAGATACTCATGTAGAGATTGATGAAACAGACGGAGCCTCAATATCCAGCAAG
AAGAGTTTACCGAYGACAAGTTCCACCATAAAGCTGAAGCTGATGAAGGCCTATCGCTAC
TTTAATAATTATCTAGGTCCATGTCAGGTGTTCCTCTGGAGACTCCTGGAGGTCCACATG
ATGAAGTTGGTCTTCTTGACCATAATATTGGTCATAACTAAAGAATTGAGTGCAGTGAAT
GGCATTCTCCTTCTGTTAATCTTCGTCCCGATTGCCATACCATCCCTCCATCGTGTGTGC
TGTATGATGTCCATGTTGTGGGTCTCTCTGGTGCTGCTAGGGAAGATGGTCTTTCAGTTG
GACTATTCAAACTGGATTGATATGGATCTCACTGCCAACTGCTCAGAGAATGAAAATTTC
CCAATTAAGAACGACTTCAACATTCCAGACTGGTTTGGTTTCATACAAGTTGGCTATTTT
TACAAATATGTGGAGGGCTACGTCGCCATCATCATCATGCTGATCATCCAATCCATCGTG
ATGCTTCATCAGCAGCAGTATAGACACCAGCGTGGCTTGGTGAAGCCCAACTATAGCATC
GTGTTTAACGATATCACCAGGGAAAGTGCTGATAAAGATGGTCTGCCTGGTTGCATCAAA
TTCCTCATCAATTACTGCTTCTTCAAGTTTGGTTTGGAGATCTGTTTCACCACCACCGTC
ATCGCTGCAGCCGTTCGGCTCGACGTCTTTGCGTTCATCTTCCTGGCCATGATGGTTCCT
CTGCTGTTCATCAGGCGTCGTACTTGCGCCCTCTTGTGGCCATTCTACATGTTAGTCTTG
ATATGTCTGCTCCCTGTGGCTTATGCCTTAGCYCTTGGATTGCCTCCAGTCTTCTGTATA
GATTATCCATGGGAGAGTAANNNACTGCCCATTCAACTGAGCACGTGGCTATATCTCCCA
AACTACGWGACACCTACAGACCCCAACCCAATTGCCATAGTTGCGGACTTCTTTCAGCTG
CTGTTTGTTTGTCTCCAGTGGCAAGTTTTCCGTATGGAGARGAATCATGATGTCATTGCT
GGAGGAGGTGATAATTATGAGGTGTCTGTGGATGTTGAGAATATCCACACGAATCCAGTC
CCCAACTTCACTTTCAATAGGTCTTATTTGGATCTCATAAAGAGCTTGGTATTTGGCTAC
TCCTTCTATTTCACCCTGGCCATTGTGTTCCTGTGTGCTACAACCCGAATCAGTATCCTA
GGCCTCTGGTATCTCGTCTTTGCCTTCTTCTTCCTCTGGTATGGCCCCAAGTTCCTCACC
AAACCAACCGACAAAGTCCTGAAACAGTGGAATTTTTTGGTTGGGTACAACCTGTTTGTA
ATCTTTATGAAAGTAGGACTTCAGATCATGGCCTGTGCCTACAAAGAAGATATTTTTGAC
AACAATCTTTGTTGGATCATGCAGCTCTTTGGAGTCGTCTGCCTACAGACTGGCTATACC
GAGGAGGTATGCGGCCTTCCCACTGATTCAGCTAGACTCACATGGGACGTCACCTGTTTC
CTGTTTGTGGTATTCCAGCGTCAGATCTTCACGAGTAACTACTTCCTCTACATCGTCTTA
GACCTGACAGAAGAGGAGAAGCTAGCCTCCAAGTAGGTCCTACGTTTGATT
