# Supplementary material for: Genome-wide signals of positive selection in strongylocentrotid sea urchins
Source: BMC Genomics. 2017 Jul 21;18:555. doi: 10.1186/s12864-017-3944-7 (PMC5521101; doi:10.1186/s12864-017-3944-7)
Supplement: Supplementary file 3 — Consensus alignment files. A compressed (gzip) tape archive (TAR) file containing 6250 consensus alignment files in FASTA format. (TGZ 14116 kb) [file 12864_2017_3944_MOESM3_ESM.tgz › SPU_021214/consensAlign.ordered.fa]

>sdro
ATGGCAGGGAATCAAGGTGATCTTTATAGATGGAAGCGATTGACGTCRAAGAATAAGCCT
ACGGCSACGGTTACCAAGnnnnnnnnnnnnnnnnnnnnnnnnnnnnnnnnnnnnnnnnnn
AAAGTGGAAGAAGCATCCAATCAAGCAGCAGCTGTGACCTTTGGCCTTCCAAGCAGAGGT
CAAAGGTCAAATGGATACAGTACAGTGGAGGCTACTCTTGATGCAGTACATGATCATGAT
GAGGCGTATAGTGAAGCACAAGACCTTCTCTCTCAGTGGATGGCTGACAAATGCAACCTG
GATGATCATTTGGATGAGGAGTATGACATAGAGGGCGCTGGTGATAGGTCACCGGGGGTC
AAATCTACTCTGCGGAGTGAATGGGACGACATGCTAGAGAGACATGAYCCGATGCTTGTC
AGCAAGACCAAATACACATCTGATGAACTTTATGCTGACATTGAAAGCAGGGATGACTAC
AGTCAAGTGCAGAGCATACTGGGTTCCTTGATGGATAAAGAGTTGATAGAACCAAAGCAG
AAGAAGAGACTACAAGCAGCGAATGAAGACAAGAAGAAGTCTGATCCAAGAACAACAATG
GCTGCCAGACAACAGAAGnnnnnnnnnnnnnnnnnnnAGAAGGAGCAGGAAAAGAAGCAG
CAGCTGGAAACCAAACAGGCGAAGAAGTCCGCACAGCACCAGGCGAGACAGATGGTACAA
CAAGAAGAGAAAGAGAAAACGATGAAGATACAGAGAGAAGAACAGATGATAAGAGAGGAG
ATGACGAGGATCAGAAAGGAAATGCAGGAGCAGAAGAGATCGGAAGAGNNNNNNNNNNNN
NNnnnnnnnnnnnnnnnnnnnnnnnnnnnnnnnnnnnnnnnnnnnnnnnnnnnnnnnnnn
nnnnnnnnnnnnnnnnnnnnnnnnnnnnnnnnnnnnnnnnnnnnnnnnnnnnnnnnnnnn
nnnnnnnnnnnnnnnnnnnnnnnnnnnnnnnnnnnnnnnnnnnnnnnnnnnGGGGCYAAC
TTTGGTGGTGAAGAYAGCTCTGATCCCATCTCCAGCAGAAGTGACCCTTCATCCAGACTC
AGTACTACACACACYAAACAGGAGAAAGGGGTCAGGCACCAGTCTTCAAAGAAACCCAAA
CATGCATGGCAGGTYACMAGAAAACATGTCAATCTCACTGCAGAAGAAATGGCTTCAATT
GGAGACAATATGGACCYTGMCAYTGTATCAGCCGGACAACCTCCCTCTGATGGGCAACAT
TCYAAACAGGGCAAGAGGCCTATTCAATACACAGTGAATAACTTTGAACACAGATACTCT
GCACAGCAGAAGCTCCTTGCTGAACAGCAGGAGCAGCTGAGGGAGCAAAGACGATTGATA
GATGAGCTTCAAGTGGGACAGAAGCAACAGGCAATGAAGAAGCAGTTGGACCAGATTAGA
GATGGGGAGTATACACAGGACATGGAAGAGCATCCTGATGGGCATCCATTGGATRWCATG
TTTAAYAAAGGAGGTCAAAGGTCAGAAAGATCTGAGACGWCTGCTGGGGACTCCACTTGT
AGAACCACCTGGAGTGAAGATTCAGCTTCCTCTAATAAGACAAGGTCAACCTCAAGGGCA
CAACCTCCTATACGCAAAGGAATGGAGGACAGAGCAGCTCAGAGAGCCAGGTTGAAATCA
GAAAGGGAAGAAAGACAGAAACAGAAGGAACAACAAAAACTGAAAGAGATGCAGGAAGAG
GAAGAAAGAAAGGTCGCATCTGAGGATGCAGnnnnnAAAGCAGCTATAGAGAAGAGGAGA
GAAGAGAAAAGACTCACTAAACAGAGAGAGCATGASARRYTGGARCGCATAGAGAAATCA
CGCAGACAGATGGSRCARGCWGATGMTCACTATCAGACTTCGCTGCTCCGTCATTATGGT
TTCAAACCATGGTGTAAACTGGTTAACGTGGCAAGRCAGAATATGCAGGTTGCTATAGAC
AGCCACAGCAACAACCTGCTCCACGGAGTACTGTTGTCATGGCATCACACGACCCAGGAA
GTGATTCAANNTAAGAATGCCCTTGCCAACGCCAGGTTCAGAGAGATTCTTCTCAGGAGA
AGCCTCAACTCTTGGAAGAAGTTTGGCCAYTACCAATCCATTCAGCTGCAGAAAGCAAGA
AAGCAYTATCTCCGCAAACTRAAATGTAAAGCTTTGTTGACGTGGAGAGACTGGGTYACG
GATGAGAGAATAAGGGCGTGGCAATCAGAGGAGAGRGCAGAGGAACAYGATACCAGACGG
ATAACGAAGACTGCATTCCTAGCGTGGAGACGTTATCCAAGGATGTTGAAGGAGGAGAGA
GCGAAGGAGATCCGTCGCCAGGAGATGAGGAGGAAGGTTGCATCTATCATTCCAGACTTT
GGATTTACA

>spal
ATGGCAGGGAATCAAGGTGATCTTTATAGATGGAAGCGATTGACGTCAAAGAATAAGCCT
ACGTCCACGGTTACCAAGnnnnnnnnnnnnnnnnnnnnnnnnnnnnnnnnnnnnnnnnnn
AAAGTGGAAGAAGCANNNNATCAAGCAGCAGCTGTGACCTTTGGCCTACCAGGCAGAGGT
CAAAGGTCAAATGGATACAGTACAGTGGAGGCCACTCTTGATGCAGTGCATGATCATGAT
GAGGCGTATAGTGAAGNNNNNNNNNNNNNNNNNNNNNNNNNNNNNNNNNNNNNNNNNNNN
NNNNNNNNNnnnnnnnnnnnnnnnnnnnnnnNNNNNNNNNNNNNNNNNNNNNNNNNNNNN
NNNNNNNNNNNNNNNNNNNNNNNNNNNNNNNNNNNNNNNNNNNNNNNNNNNNNNNNNNNN
NNNNNNNNNNNNNNNNNNNNNNNNNAACTTTATGCTGACATTGAAAGCAGGGATGACTAC
AGTCAAGTGCAGAGCATACTGGGTTCCTTGATGGATAANNNNNNNNNNNNNNNNNNNNNN
NNNNNNNnnnnnCAANCAGCGAATGAAGACAAGAAGAAGTCTGATCCAAGAACAACAATG
GCTGCCAGACAACAGAAGGTCAGAGAGAATCGCCTGAAGAAGGAGCAGGAAAARAAACAG
CAGCTAGAAACCAGACAGGCRAAGAAGTCCGCACAGCACCAGGCGAGACAGATGGTCCAA
CAAGAAGAGAAAGAGAAAACAATGAAGATACAGAGAGAAGAACAGATGATAAGAGAAGAG
ATGACGAGGATCAGGAAGGAAATGCAGGAGCAGAAGAGANCGGAAGAGGAGTCAAGAGCA
AGnnnnnnnnnnnnnnnnnnnnnnnnnnnnnnnnnnnnnnnnnnnnnnnnnnnnnnnnnn
nnnnnnnnnnnnnnnnnnnnnnnnnnnnnnnnnnnnnnnnnnnnnnnnnnnnnnnnnnnn
nnnnnnnnnnnnnnnnnnnnnnnnnnnnnnnnnnnnnnnnnnnnnnnnnnnGGGGCCAAC
TTTGGTGGTGAAGATAGCTCTGATCCCATCTCCAGCAGAAGTGACCCTTCATCTAGACTC
AGTACTACACACACCAAACAGGAGAAAGGGGTCAGGCACCAGTCTTCAAAGAAGCCCAAA
CATGCATGGCAGGTTACCAGAAAGCATGTGAATCTCACTGCAGAAGAAATGGCTTCAATT
GGAGACAATATGGNCCnnnnnnnNNNNNCAGCCGGACAACCTCCCTCTGATGGGCAACAT
TCTAAACAGGGCAAGAAGCCTATTCAATACACAGTGAATAACTTTGAACACAGATACTCT
GCACAGCAGAAGCTCCTCGCTGAACAGCAGGAGCAGCTGAGGGAGCAAAGACGATTGATA
GATGAGCTTCAGGTGGGGCAGAAGCAACAGGCAATGAAGAAGCAATTGGACCAGATNNNN
NNNNNNNNNNNNNNNNNNNNNNNNNAAGAGCATCCTGATGGACATCCATTGGATATCATG
TTCAATAAAGGAAGTCAAAGGTCAGAAAGATCTGAGGGGACTGCTGGAGACTCCACTACT
AGAACCACCTGGAGTGAAGATTCAGCTNCCTCTAATAAGACAAGGTCAACCACAAGGGCA
CAACCTCCTATACGCAAAGGAATGGAGGACAGAGCAGCTCAGAGAGCCAGGTTGAAATCA
GAAAGGGAAGAAAGACAGAAACAGAAGGAACAACAAAAACTGAAAGAGATGCAGGAAGAA
GAACTAAGGAAGGNCGAAGCTGAGGAGGCAGANANNNNNNNNNNNNNNNNNNNNNNNNNG
GAGNAGAAAAGACTCACTAAACAGAGAGAGCATGAGAAATTGGAGCGCATAGAGAAATCA
CGCAGACAGATGGCACAAGCTGATTCTCACTATCAGACTTCGCTGCTCCGTCATTATGGT
TTCAAACCATGGTGTAAACTGGTTAACGTGACAAGACAGAATATGCAGNNNNNNNNNNNN
NNNNNNNNNNNNNNNNNNNnnnnnnnnnNNNNNNNNNNNNNNNNNNNNNNNNNCCAGGAA
GTGATTCAACGTAAGAATGCCCTTGCCGATGCCAGGTTCAGAGAGATTCTTCTCAGGANA
AGCTTGAACTCTTNGNNNNNNTTTGGCCAYTACCAATCCATTCAGCTGCAGAAAGCAAGR
AAGCATTATCTCCGCAAACTGAAATGTARAGCTTTGTTGACGTGGAGAGACTGGGTYACG
GATGAGAGAATACGRGCKTGGCAAKCAGAGGARAGAGCAGAGGAACATGATACCAGACGG
ATAACAAAGACTGCATTCCTAGCCTGGAGACGGTTTCCAAGGATGCTGAAGGAGGAGAGA
GCGAAGGAGATCCGTCGCCAGGAGATGAGGAGGAAGGTTGCATCTATCATTCCAGACTTT
GGATTTACA

>sfra
nnnnnnnnnnnnnnnnnnnnnnnnnnnnnnnnnnnnnnnnnnnnnnnnnnnnnnnnnnnn
nnnnnnnnnnnnnnnnnnAAGTCCTCCAAACCTACTGATAATATTCAAGATTGGATCAAG
AAAGTGGAAGAAGCGTCCAATCAAGCAGCAGCTGTGACnnnnnGCCTTCCAAGCAGAGGT
CAAAGGTCAAATGGATACAGTACAGTGGAGGCCACGCTTGATGCAGTACATGATCATGAT
GAGGCGTATARCGAAGCACAAGACCTTCTCTCTCAATGGATGGCTGAGAAATGCAACCTG
GATGnnnnnnnnnnnnnnnnnnnnnnnnnnnnnnnnnnnnnnnnnnnnnnnnnnnnnnnn
nnnnnnnnnnnnnnnnnnnnnnnnnnnnnnnnnnnnnnnnnnnnnnnnnnnnnnnnnnnn
nnnnnnnnnnnnnnnnnnnnnnnnnAACTTTATGCCGACATTGAAGGCAGGGATGACTAC
AGCACAGTACAGAGCATACTGGGTTCCTTGATGGAGAAAGAGTTGATAGAACCCAAGCAG
AAGAAGAAACTCCAAGTAGCGAATGAAGACAAGAAGAAGTCTGATCCAAGAACAACAATG
GCTGCCAGACAACAGAAGGTCAGAGAGAATCGCCTGAAGAAGGAGCAGGAAAAGAAACAG
CAGCTAGAAACCAGACAGGCCAAGAAGTCYGCACAGCTCCAGGCTAGACAGATGGTTCAA
CAAGAAGAGAAAGAGAAAACAATGAAGATACAGAGAnnnnnnnnnnnnnnnnnnnnnnnn
nnnnnnnnnnnnnnnnnnnnnnnnnnnnnnnnnnnnnnnnnnnnnnnnnnnnnnnnnnnn
nnnnnnnnnnnnnnnnnnnnnnnnnnnnnnnnnnnnnnnnnnnnnnnnnnnnnnnnnnnn
nnnnnnnnnnnnnnnnnnnnnnnnnnnnnnnnnnnnnnnnnnnnnnnnnnnnnnnnnnnn
nnnnnnnnnnnnnnnnnnnnnnnnnnnnnnnnnnnnnnnnnnnnnnnnnnnGGGGCCAAC
TTTGGTGGTGAAGATAGCTCTGATCCCATCTCCAGCAGAAGTGACCCTTCATCTAGAATC
AGTACTACACACACCAAACAGGAGAAAGGGGTCAGGCACCAGTCTTCAAAGAAACCCAAA
CATGCATGGCAGGTGACAAGAAARCATGTCAATCTYACTGCAGAAGAAATGGCTTCAATT
GGAGACAATRTRGACCTTGRCACTCCAACAGCTGGACAACCTCCCTCTGATGGGCAACAA
TCTAAACAGGGnnnnnnnnnnnnnnnnnnnnnnnnnnnnnnnnnnnnnnnnnnnnnnnnn
nnnnnnnnnnnnnnnnnnnnnnnnnnnnnnnnnnnnnnnnNNNNNNNNNNNNNNNNNNNN
NNNNNNNNNNNNNNNGGACAAAAGCAACAGGCAATGACGAAGCAGTTGGACCAGATTAGA
GATGGGGAGTATACACAGGACATGGAAGAGCACCCTGATGGGCATCCATTRGATAACATG
TTTAATAAAGGAGGTCAAAGGTCAGAAAGATCTGAGGTGACTGCTGGGGACTCCACTTGT
AGAACCMCCTGGAGTGAAGATTCAGCTTCCTCTAATAGGACAAGGTCAACCTCAAGGTCA
CAACCTCCTATACGCAAAGGAATGGAGGACAGAGCAGCTCAGAGAGCCAGGTTGAAATCA
GAAAGAGAAGAAAGACAGAAACAKAGGGAACTACAAAAACTGnnnnnnnnnnnnnnnnnn
nnnnnnnnnnnnnNNNNNNNNNNNNNNNNNGAGAAGAAAGCAGCTATTGAGAAGAGGAAG
GAGGAGAAAAGACTYACTAAACAGNNnnnnnnnnnnnnnnnnnnnnnnnnnnnnnnnnnn
nnnnnnnnnATGGCACAAGCAGATGCCCACTATCAGACTTCGCTGCTCCGTCATTATGGT
TTCAAACCATGGAGTAAACTGGTTAGCGTGGCAAGGCAGAATATGCAGGTTGCAATAGAC
AACCACAGCAATAACCTGCTACATACAGTACTGTTGTCATGGCATCACACGACCCAGGAA
GTGAATCAACGTAAGAATGCCCTTGCCGATGCCAGGTTCCGAGAGATTCTTCTCAGGAGA
AGTTTGAACTCTTGGAAGAAGTTTGGACATTACCAATCCATACAGCTGCAGAAAGCAAGA
AAGCATTATCTCCGCAAACTGAAATGTAAAGCTTTGTTGACATGGnnnnnnnnnnnnnCG
GATGAGAGAATAAGGGCGTGGCAAGCAGAGGAGAGAGCCGAGGAACATGATACTAGNNNN
NNNNNNNNNNNNNNNNNNNNNNNNNNNNNNNNnnATCCAAGAATGTTGAAGGAGGAGAGA
GCGAAGGAGATCCGTCGYCAGGAGATGAGGAGGAAGGTTGCATCTATCATTCCAGACTTT
GGATTTACA

>afraSS
ATGGCAGGGAATCAAGGTGATCTTTATAGATGGAAGCGATTGACKTCRAAGAATAAGCCT
ACGKCSACGGTTACCAAGAAGTCCTCAAAACCTACTGATAATATACAAGATTGGATCAAG
AAAGTGGAAGAAGCMTCCAATCAAGCAGCAGCTGTGACCTTTGGCCTTCCAAGCAGAGGT
CAAAGGTCAAATGGATACAGTACAGTRGAGGCTACTCTTGATGCAGTACATGATCATGAT
GAGGCGTATAGTGAAGCACAAGACCTTCTCTCTCAGTGGATGGCTGACAAATGCAACCnn
nnnnnnnnnnTGGATGACGAGTATGACATTGAGGGCGCTGGTGATAGGTCACCGGGGGTC
AAATCTACTCTGCGGAGTGAATGGGACGACATGCTAGAGAGACACGACCCGATGCTTGTC
AGCAAGACCAAATACACATCTGATGAGCTTTATGCCGACATTGAAAGCAGGGATGACTAC
AGTCAAGTACAGAGCATACTGKGKTCCYTGATGGAYAAAGAGYTGATAGAACCAAAGCAG
AAGAAGARACTYCAAGCAGCGAATGAAGACAARAAGAAGTCWGATCCAAGRACAACAATG
GCTGCCAGACAACAGAAGGTCAGAGAGAATCGCCTGAAGAAGGAGCAGGAAAAGAAGCAG
CAGCTAGAAACCAGACAGGCGAAGAAGTCTGCACAGCACCAGGCGAGGCAGATGGTGCAA
CAAGAAGAGAAAGAGAAGACAATGAAGATACAGAGAGAAGAACAGATGATACGAGAAGNG
ANNACGANGATTAGAAAGGAAATNCAGGAGCAGAAGAGATCGGAAGAGGAGTCAAGAGCC
AGnnnnnnnnnnnnnnnnnnnnnnnnnnnnnnnnnnnnnNNNNNNNNNNNNNNNNNNNNN
NNNNNNNNNNNNNNNNNNNNNNNNNNNNNNNNNNNNNNNNNNNNNNNNNNNNNNNNNNNN
NNNNNNNNNNNNNNNNNNNNNNNNNNNNNNNNNNNNNNNNNNNNNNNNNNNGGGGCCAAC
TTTGGTGGTGAAGAYAGCTCTGATCCCATCTCCAGYAGAAGTGACCCTTCATCTAGACTC
AGTACTACACACACYAAACAGGAGAAAGGGGTCAGRCACCAGTCTTCAAAGAAACCCAAA
CATGCATGGCAGGTTACMAGAAAGCATGTSAATCTCACTGCAGAAGAGATGGCTTCAATT
GGAGACAATGTRGAYCTTGAYACTCCAACAGCCGGACAACCYCCCTCTGATGGGCAACAW
TCKAAACAGGGCAAGAGGCCTATTCAATACACRGTGAATAACTTTGAACACAGATACTCT
GCACAGCAGAAGCTMCTYGCTGAACARCAGGAGCAGCTGAGGGAGCAAAGACGATTGATA
GATGAGCTKCAGGTRGGSCAGAAGCAACAGGCAATGAAGAAGCAGTTAGACCAGATTAGA
GATGGAGAGTATACACAGGACATRGAAGAGCATCCTGATGGGCATCCATTGGATAWCATG
TTTARTAAAGGAGGTCAAAGGTCAGAAAGATCTGAGACGACTGCTGGGGACTCCACTTGT
AGAACCACCTGGAGTGAAGATTCAGCTTCCTCTAATAAGACAAGGTCAACCTCAAGGGCA
CAACCTCCTATACGCAAAGGAATGGAGGACAGAGCAGCTCAGAGAGCCAGGTTGAAATCA
GAAAGGGAAGAAAGACAGAAACAGAAGGAACAACAAAAACTGAAAGNGANGCAGGNANNG
NNNNANNGNAAGGNNNNTNNNNNNNNNNNAGAGAAGANNGNNNCNATNNNGAAGANNAGN
NNNNNNAANNANNNCANTNANCANAGAGAGCAKGAGARRKTGGAGCGCATAGAGAAATCA
CGCAGACAGATGGCACAAGCTGATGCTCACTATCAGACTTCGCTGCTCCGTCATTATGGK
TTCAAACCATGGTGTAAACTGGTTAACGTGGCAARRCAGAATATGCAGGTTGCAATAGAC
AGCCACAGCAACAACCTGCTCCACGGAGTACTGTTGTCATGGCATCACACGACCCAGGAA
GTGATTCAACGTAAGAATGCCCTTGCCGACGCCAGGTTCAGAGAGATTCTTCTCAGGAGA
AGCCTCAACTCTTGGAAGAAGTTTGGCCATTACCAATCCATTCAGCTGCAGAAAGCAAGA
AAGCACTATCTCCGCAAACTRAAATGTAAAGCTTTGTTGACGTGGAGAGACTGGGTCACG
GATGAGAGGATACGGGCGTGGCAATCAGAGGAGAGAGCAGAGGAACATGATACCAGACGG
ATAACRAAGACKGCATTCCTAGCSTGGAGACGGTATCCAAGGATGCTGAARGAGGAGAGA
GCGAARGAGATCCGTCGCCAGGAGATGAGGAGGAAGGTTGCATCTATCATYCCAGACTTT
GGATTTACA

>hpul
ATGGCAGGGAATCAAGGTGATCTTTATAGATGGAAGCGAYTRACGTCAAAGAATAAGCCT
ACGKCSACGGTTACCAAGAAGTCCTCAAAACCTACTGATAATATTCAAGATTGGATCAAG
AAAGTGGAAGAAGCGTCCAATCAAGCAGCAGCTGTGACCTTTGGCCTACCAAGCAGAGGT
CAAAGRTCAAATGGATACAGTACAGTGGAGGCCACTCTTGATGCAGTACATGATCATGAT
GAGGCGTATAGTGAAGCACAAGACCTTCTCTCTCAGTGGATGGCTGACAAATGCAACCTG
GATGATCATTTGGATGACGAGTATGACATTGAGGGCGCTGGTGATAGGTCAMCGGGGGTC
AAATCTACTCTGCGGAGTGAATGGGACGACATGCTGGAGAGACATGATCCGATGCTTGTC
AGCAAGACCAAATACACATCTGATGAACTTTATGCCGATATTGAAAGCAGGGATGACTAC
AGTCAAGTGCAGAGCATACTTGGTTCCTTGATGGATAAAGAGCTGATAGAACCAAAGCAG
AAGAAGAGACTTCAAGCAGCAAATGAAGACAAGAAGAAGTCGGATCCAAGAACAACAATG
GCTGCCAGACAACAGAAGGTCARAGAGAATCGCCTGAAGAAGGAGCAGGAAAAGAAACAG
CAGCTAGAAACCAGACAGGCCAAGAAGTCCGCGCAGCACCAGGCGAGRCAGATGGTCCAR
CAAGAAGAGAAAGAGAAGACAATGAAGATACAGAGAGAAGAACAGATGATAAGAGAAGAG
ATGAYGAGRATCAGRAARGAAATGCAGGAGCAGAAGAGATCGGAAGAGGAGTCAAGAGCA
AGNNNNNNNNNNNNNNNNNNNNNNNNNNNNNNNNNNNNNNNNNNNNNNNNNNNNNNNNNN
NNNNNNNNNNNNNNNNNNNNNNNNNNnnnnnnnnnnnnnnnnnnnnnnnnnnnnnnnnnn
nnnnnnnnnnnnnnnnnnnnnnnnnnnnnnnnnnnnnnnnnnnnnnnnnnnGGGGCCAAC
TTTGGTGGTGAAGAMAGCTCTGATCCCATCTCMAGCAGAAGTGACCCTTCATCYAGACTC
AGTACTACACACACCAAACAGGAGAAAGGGGTCAGGCACCAGTCTTCAAAGAAACCCAAA
CATGCATGGCAGGTTACAAGAAAGCATGTCAATCTCACTGCAGAAGAGATGGCTTCGATT
GGAGACAATGTGGACCTGGACACTCCAAAAGCTGGACAACCTCCCTCTGATGGGAAACAT
TCTAAACAGGGCAAGAGGCCWATTCAATACACAGTGAATAACTTTGAACACAGATACTCT
GCACAGCAGAAACTCCTCGCTGAACAACAGGAGCAGCTGAGGGAGCAAAGACGATTGATA
GATGAGCTTCAGGTGGGGCAGAAGCAACAGGCAATGAAGAAGCAGTTAGACCAGATTAGA
GATGGGGAGTATACACAGGACATGGAAGAGCATCCTGATGGGCATCCATTGGATAACATG
TTTAATAAAGGAGGTCAAAGGTCAGAAAGATCTGAGGCGTCTGCTGGGGACTCCACTTGT
AGAACTACCTGGAGTGAAGATTCAGCTTCATCTAATAAGACAAGGTCAACCTCAAGGTCA
NANCCNCCTATACGCAAAGGAATGGAGGACAGAGCAGCTCAGAGAGCAAGGTTGAAAGCR
GAAAGGGAAGAAAGACAGAAACAGAAGGAACAACAAAAACTGAAAGAGATGCAGGAAGAA
GAACAAAGGAAGGTCGCAGCTGAGGAGGCAGAGAAGAAAGCAGCTATTGAGAAGAGGAGG
GAGGAGAAAAGACTCATCAAACAGAGAGAGCAGGAGAAGTTGGAGCGCATAGAGAAATCA
CGCAGACAGATGGCACAAGCAGATGCTCACTATCAGACTTCACTGCTCCGTCATTATGGG
TTCAAACCATGGTGTAAACTGGTTAACATGGCAAGGCAGAATATGCAGGTTGCGATAGAC
AACCACAGCAACAACCTGCTMCACGRGGTAYTRTTGTCATGGCATCACACGACCCAGGAA
GTGATTCAACGTAAGAACGCCCTTGCCGATGCCAGGTTCAGAGAGATTCTTCTCAAGAGG
AGCTTGAACTCTTGGAASAAGTTTGGCCATTACCAATCCATTCAGCTGCAGAAAGCAAGA
AAGCACTATCTTCACAAACTGAAATGTAAAGCTTTGTTGACGTGGAGAGACTGGGTCACG
GATGAGAGGATACGGGCGTGGCAGGCCGAGGAGAGAGCAGAGGAACATGATACCAGnnnn
nnnnnnnnnnnnnnnnnnnnnnnnnnnnnnnnnnnnnnnnnnnnnnnnnnnnnnnnnnnn
nnnnnnnnnnnnnnnnnnnNNNNNNNNNNNNNNNNNNNNNNNNNNNNNNNNNNNNNNNNN
NNNNNNNNN

>snud
ATGGCAGGGAATCAAGGTGATCTGTTTAGATGGAAGCGATTAACGTCAAAGAATAAGCCT
ACGGCAACGGTTACCAAGAAGTCCTCAAAACCTACTGATAATATTCAAGATTGGATCAAG
AAAGTGGAAGAAGCATCTAATCAAGCAGCAGCTGTGACCTTTGGCYTTCCAAGCAGAGGT
CAAAGGTCAAATGGATACAGTACAGTGGAGGCCACGCTTGATGCAGTACATGATCATGAT
GAGGCGTATAGCGAAGCACAAGACCTTCTCTCWCARTGGATGGCTGAGAAATGCAACCTG
GATGATCATTTGGATGAGGAGTATGACATTGAGGGCGCTGGTGATAGGTCACCGGGGGTG
AAATCTGCTCTGCGGAGTGAATGGGATGACATGCTAGAGAGACATGATCCGATGCTTGTC
AGCAAGACTAAATACACATCTGATGAACTCTATGCTGACATTGAAGGTAGGGATGACTAC
AGCACAGTACAGAGCATACTGGGTTCCTTGATGGAGAAAGAGTTGATAGAACCCAAGCAG
AAGAAGAAACTCCAAGTAGCGAACGATGACAAGAAGAAGCCGGATCCAAGAACAACAATG
GCTGCCAGACAACAGAAGGTCAGAGAGAATCGCCTGAAGAAGGAGCAGGAGAAGAAACAG
CAGCTAGAAACCAGACAGGCCAAGAAGTCCGCACAGCTCCAGGCTAGRCAGATGGTTCAA
CAAGAAGAGAAAGAGAAAACAATGAAGATACAGAGAGAAGAACAGATGATAAGAGAAGAG
ATGACGAGGATCAGAAAGGAAATGCAGGAGCAGAAGAGATCGGAAGAGGAGTCAAGAACA
AGnnnnnnnnnnnnnnnnnnnnnnnnnnnnnnnnnnnnnnnnnnnnnnnnnnnnnnnnnn
nnnnnnnnnnnnnnnnnnnnnnnnnnnnnnnnnnnnnnnnnnnnnnnnnnnnnnnnnnnn
nnnnnnnnnnnnnnnnnnnnnnnnnnnnnnnnnnnnnnnnnnnnnnnnnnnGGGGCCAAC
TTTGGTGGTGAAGATAGCTCTGATCCCATCTCCAGCAGAAGTGACCCTTCATCTAGAATC
AGTACTACACACACCAAACAGGAGAAAGGGGTSAGGCASCAGTCTTCAAAGAAACCCAAA
CATGCATGGCAGGTGACAAGAAAGCATGTCAATCTCACTGCAGAAGAAATGGCTTCAATT
GGAGACAATGTGGACCTTGRCAYTCCAACAGCTGGACAACCTCCCTCTGATGGGCAACAT
TCTAAACAGGGCAAGAGGCCTATTCAATACACAGTGAATAACTTTGAACACAGATACACT
GCACAGCAAAAGCTCCTCTCTGAACAACARGAGCAGCTGAGGGAGCARAGACGATTGATA
GAAGAGCTGCAGTTGGGACAAAAGCAACAGGCAATGACGAAGCAATTGGACCAGATTAGA
GATGGGGAGTATACACAGGACATGGAAGAGCATCCTGATGGGCATCCATTGGATAACATG
TTTAATAAAGGAGGTCAAAGGTCAGAAAGATCTGAGGTGACTGCTGGGGACTCCACTTGT
AGAACCACCTGGAGTGAAGATTCAGCTTCCTCYAATARGACAAGGTCAACCTCAAGGTCA
CAACCTCCTATASGCAAAGGAATGGAGGACAGAGCAGCTCAGAGAGCCAGGTTGAAATCA
GAAAGGGAAGAAAGACAGAAGCAGAGGGAACAACAAAAACTGAAAGAGATGCAGGAAGAG
GAACAAAGGAAGGTTGCAGCTGAAGAGGCAGAGAAGAAAGCAGCAATTGAGAAGAGGAAG
GAGGAGAAAAGACTCACTAAACAGAGAGAGCAGGAGAGATTGGAGCGCATAGAGAAGTCA
CGCAGACAAATGGCACAAGCAGATGCCCACTATCAGACTTCSCTGCTYCGTCATTATGGT
TTCAAACCATGGAGKAAACTGGTTARCATKRCAAGRCAGAATATGCAGGTTGCGATAGAC
AACTACAGCAATAACCTGCTCCACACAGTACTGTTGTCATGGCATCACACAACCCAGGAA
GTGATTCAACGTAAGAATGCCCTTGCCGATGCCAGGYTCCGAGAGATTCTTCTCAGGAGA
AGTTTGAACTCTTGGAAGAAGTTTGGACATTACCAATCCATTCAGCTGCAGAAAGCAAGA
AAGCACTATCTCCGCAAACTGAAATGTAAAGCTTTGTTGACATGGAGAGACTGGGTCACG
GATGAGAGAATACGGGCGTGGCAAGCAGAGGAGAGAGCMGAGGAACATGAYACTAGACGG
ATAACGAAGACTGCATTCCTAGCCTGGAGACGGTATCCAAGGATGTTGAAGGAGGAGAGA
GCGAAGGAGATCCGTCGCCAGGAGATGAGGAGGAAGGTTGCATCTATCATTCCAGACTTT
GGATTTACA

>sintSS
ATGGCAGGGAATCAAGGTGATCTTTTTAGATGGAAGCGATTGACGTCAAAGAATAAGCCT
ACGGCCTCGGTTACCAAGAAATCTTCCAAACCTACTGATAATATACAAGATTGGATCAAG
AAAGTGGAAGAAGCGTCCAATCAAGCAGCAGCCGTGACCTTTGGCCTTCCAAGCAGAGGT
CAAAGGTCAAATGGATACAGTACAGTGGAGGCCACTCTTGATGCAGTACATGATCATGAT
GAGGCGTATAGTGAAGCACAAGACCTTCTCTCTCAGTGGATGGCTGACAAATGCAACCTG
GATGATCATTTGGATGAGGAGTATGACATTGAGGGCACTGGTGATAGGTCACCTGGGGTC
AAATCTACTCTGCGGAGTGAATGGGACGACATGCTAGAGAGACATGACCCGATGCTTGTC
AGCAAAACCAAATACACATCTGATGAACTTTATGCTGATATTGAAAGTAGGGATGACTAC
AGTCAAGTACAGAGCATACTGGGTTCCTTGATGGATAAAGAGYTGATAGAACCAAAGCAG
AAGAAGARACTWCAAGCAGYGAACGAAGACAAGAAGAAGTCWGATCCAAGRACAACAATG
GCTGCCAGACAACAGAAGGTCAGAGARAATCGCCTGAAGAAGGAGCAGGAAAAGAAACAG
CAGCTAGAAACCAGACAGGCGAAGAAGTCCGCACAGCACCAGGCGAGGCAGATGGTCCAA
CAAGAAGAGAAAGAGAAGACAATGAAGATACAGAGAGAAGAACAGATGATAAGAGAAGAG
ATGACGAGGATTAGAAAGGAAATGCAGGAGCAGAAGAGATCGGAAGAGGAGTCAAGAGCA
AGnnnnnNNNNNNNNNNNNNNNNNNNNNNNNNNNNNNNNNNNNNNNNNNNNNNNNNNNNN
NNNNNNNNNNNNNNNNNNNNNNNNNNNNNNNNNNNNNNNNNNNNNNNNNNNNNNNNNNNN
NNNNNNNNNNNNNNNNNNNNNNNNNNNNNNNNNNNNNNNNNNNNNNNNNNNGGGGCCAAC
TTTGGTGGTGAAGATAGCTCTGATCCCATCTCCAGCAGAAGTGACCCTTCATCYAGACTC
AGTRCTACACACACCAAACAGGAGAAAGGGGTCAGGCACCAGTCTTCAAAGAARCCCAAA
YATGCATGGCAGGTTACAAGGAAGCATGTSAATCTCACTGTAGAAGAAATGGCTTCAACT
GGAGACAATGTGGACCTTGRCACTCCAACTGCCGGACAACCTCCCTCTGATGGGCAAMMT
TCTAAGCAGGGCAAGAGGCCTATTCAATACACAGTGAATAACTTTGAACACAGATACTCT
GCACAGCAGAAGCTCCTTGCTGAACARCAGGAGCAGCTGAGGGAGCAAAGACGATTGATA
GATGAGCTTCAGGTGGGGCAGAAGCAACAGGCAATGAAGAAGCAGCTGGACCAGATTAGA
GATGGGGAGTATACACAGGACATGGAAGAGCATCCTGATGGGCATCCATTGGATAACATG
TTTAATAAAGGAGGTCAAAGGTCAGAAAGATCTGAGGTGACGGCTGGGGACTCCACTACT
AGAACCACCTGGAGTGAAGATTCAGCTTCCTCTAATAAGACAAGGTCAACCTCAAGGTCA
CAGCCTCCTATACGCAAAGGAATGGAGGACAGAGCAGCTCAGAGAGCMAGGTTGAAATCA
GAAAGGGAAGAAAGACAGAAACAGAAGGAACAACAAAAACTGAAAGAGATGCAGGAAGAG
GAASAAAGRAAGGTYGCWGCTGAGGAGGCMGAGAAGAAAGCAGCTATTGAGAAGAGGAGR
GARGAGAAAAGACTCACTAAACAGAGAGAGCAGGAGAAGTTGGAGCGCATAGAGAAATCA
CGCAGACAGATGGCACAAGCAGATGCTCACTATCAGACTTCACTGCTCCGTCATTATGGT
TTCAAACCATGGTGTAAACTGGTTAATGTGGCAAGACAGAATATGCAGGTTGCGATAGAC
AGCCACAGCAACAACCTGCTCCACGGAGTACTGTTGTCATGGCATCACACGACCCAGGAA
GTGATTCAACGTAAGAATGCCCTTGCTGACGCCAGGTTCCGAGAGATTCTTCTCAARAGA
AGCTTGAACTCTTGGAAGAAGTTTGGCCATTACCAATCCATTCAGCTGCAGAAAGCAAGA
AAGCATTATCTCCGCAAACTGAAATGTAAAGCTTTGTTGACATGGAGAGACTGGGTCACG
GATGAGAGGATAAGGGCGTGGCAGGCCGAGGAGAGAGCAGAGGAACATGATACTAGACGG
ATAACAAAGACTGCATTCCTAGCCTGGAGACGGTATCCAAGGATGCTGAAGGAGGAGAGA
GCnAAGGAGATCCGTCGCCAGGAGATGAGGAGGAAGGTGGCATCTATCATTCCAGACTTT
GGATTTACA

>sprp
ATGGCAGGAAATCAAGGTGATCTTTATAGATGGAAGCGATTGACGTCAAAGAATAAGCCT
ACGGCGACGGTTACCAAGAAGTCCTCAAAACCTACTGATAATATTCAAGATTGGATCAAG
AAAGTAGAAGAAGCATCCAATCAAGCAGCCGCTGTGACGTTTGGCCTTCCAAGCAGAGGT
CAAAGGTCAAATGGATACAGTACAGTGGAGGCCACTCTTGATGCAGTACATGATCATGAT
GAGGCGTATAGTGAAGCACAAGACCTTCTCTCTCAATGGATGGCTGATAAATGCAACCTG
GATGATCATTTGGATGAGGAGTATGACATAGAGGGCGCTGGTGATAGGTCACCTGGGGTC
AAATCTACTCTGCGGAGTGAATGGGACGACATGCTAGAGAGACATGATCCGATGCTTGTC
AGCAAGACCAAATACACATCTGATGAACTTTATGCTGACATTGAAAGCAGGGATGACTAC
AGTCAAGTGCAGAGCATACTGGGTTCCTTAATGGATAAAGAGCTGATAGAACCAAAGCAG
AAGAAGAGACTTCAAGCAGCAAATGAAGACAAGAAGAAGTCTGATCCAAGAACAACAATG
GCTGCCAGACAACAAAAGGTCAGAGAGAATCGGCTGAAGAAGGAGCAGGAAAAGAAACAG
CAGCTAGAAACCAGACAGGCCAAGAAGTCCGCACAGCACCAGGCAAGACAGATGGTCCAA
CAAGAAGAGAARGAGAAGACGATGAAGATACAGAGAGAAGAACAGATGATAAGAGAAGAG
ATGACGAGGATCAGAAAGGAAATGCAGGAGCAGAAGAGAGCGGAAGAGGAGTCAAGAGCA
AGAGAGAGAGCGATCTTAGCGGAAGCTCGTAGAGAGGAAGATGAGAGAATGAGAAAGGAG
GAGCTGGTGATGAGGAAGATAGAGAATTCTCGACGGCAGCAGGAAGATGGAGACAGGAGA
GCTAGGGAGGAGAGAATGATAGGAGATGCTCAGGAGGCTCATAGACTTAAGGGGGCCAAC
TTTGGTGGTGAAGATAGCTCTGATCCCATCTCCAGCAGAAGTGAGCCTTCATCCAGACTC
AGTACTACACATACCAAACAGGAGAAAGGGGTCAGGCACCAGTCTTCAAAGAAACCCAAA
CATGCATGGCAGGTTACCAGAAAGCATGTGAATCTCACTGCAGAAGAAATGGCTTCAATT
GGAGACAATGTGGACCTTGACACTCCAACAGCCGGACAACCTCCCTCTGATGGGCAACAT
TCTAAACAGGGCAAGAGGCCTATTCAATACACAGTGAATAACTTTGAACACAGATACTCT
GCACAGCAGAAGCTCCTTGCTGAACAGCAGGAGCAGCTGAGGGAGCAAAGACGATTGATA
GATGAGCTTCAGGTAGGACAGAAGCAACAGGCAATGAAGAAACAGTTGGACCAGATTAGA
GATGGGGAGTATACACAGGACATGGAAGAGCATCCTAATGGGCATCCATTAGATAACATG
TTTAATAAAGGAGGTCAAAGGTCAGAAAGATCTGAGGTGACAGCTGGGGACTCCACTTGT
AGAACCACCTGGAGTGAAGATTCAGCTTCCTCTAATAAGACAAGGTCATCCTCAAGGGCA
CAACCTCCTATACGCAAAGGAATGGAGGACAGAGCAGCTCAGAGAGCCAGGTTGAAATCA
GAAAGGGAAGAAAGACAGAAACAGAAGGAACAACAAAAACTGAAAGAGATGCAGGAAGAG
GAACAAAGGAAGGTTGCTGCTGAGGAGGCAGAGAAAAAAGCAGCTATAGAGAAGAGGAGG
GAGGATAAAAGACTCACTAAACAGAGAGAGCAGGAAAAGTTGGAGCGCATAGAGAAATCA
CGCAGACAGATGGCACAAGCTGATGCTCACTATCAGACTTCGCTGCTCCGTCATTATGGT
TTCAAACCATGGTGTAAACTGGTTAACTTGGCAAGACAGAATATGCAGGTTGCGATAGAC
AGCCACAGCAACAACCTGCTCCATGGAGTACTGTTGTCATGGCATCACACGACCCAGGAA
GTGATTCAACGTAAGAATGCCCTTGCTGATGCCAGGTTCAGAGATATTCTTCTCAGGAGA
AGCCTCAACTCTTGGAAGAAGTTTGGTCATTACCAATCCATTCAGCTGCAGAAAGCAAGA
AAGCACTATCTCCGCAAACTGAAATGTAAAGCTTTGTTGACGTGGAGAGACTGGGTCACG
GATGAGAGAATACGAGCATGGCAGGCAGAGGAGAGAGCAGAGGAACATGATACCAGACGG
ATAACAAAGACTGCATTCCTAGCCTGGAGACGGTATCCCAGGATGCTGAAGGAGGAGAGA
GCCAAGGAGATCCGTCGCCAGGAGATGAGGAGGAAGGTTGCATCTATCATTCCAGACTTT
GGATTTACA

>spurp
ATGGCAGGAAATCAAGGTGATCTTTATAGATGGAAGCGATTGACGTCAAAGAATAAGCCT
ACGGCGACGGTTACCAAGAAGTCCTCAAAACCTACTGATAATATTCAAGATTGGATCAAG
AAAGTAGAAGAAGCATCCAATCAAGCAGCCGCTGTGACGTTTGGCCTTCCAAGCAGAGGT
CAAAGGTCAAATGGATACAGTACAGTGGAGGCCACTCTTGATGCAGTACATGATCATGAT
GAGGCGTATAGTGAAGCACAAGACCTTCTCTCTCAATGGATGGCTGATAAATGCAACCTG
GATGATCATTTGGATGAGGAGTATGACATAGAGGGCGCTGGTGATAGGTCACCTGGGGTC
AAATCTACTCTGCGGAGTGAATGGGACGACATGCTAGAGAGACATGATCCGATGCTTGTC
AGCAAGACCAAATACACATCTGATGAACTTTATGCTGACATTGAAAGCAGGGATGACTAC
AGTCAAGTGCAGAGCATACTGGGTTCCTTAATGGATAAAGAGCTGATAGAACCAAAGCAG
AAGAAGAGACTTCAAGCAGCAAATGAAGACAAGAAGAAGTCTGATCCAAGAACAACAATG
GCTGCCAGACAACAAAAGGTCAGAGAGAATCGGCTGAAGAAGGAGCAGGAAAAGAAACAG
CAGCTAGAAACCAGACAGGCCAAGAAGTCCGCACAGCACCAGGCAAGACAGATGGTCCAA
CAAGAAGAGAAAGAGAAGACGATGAAGATACAGAGAGAAGAACAGATGATAAGAGAAGAG
ATGACGAGGATCAGAAAGGAAATGCAGGAGCAGAAGAGAGCGGAAGAGGAGTCAAGAGCA
AGAGAGAGAGCGATCTTAGCGGAAGCTCGTAGAGAGGAAGATGAGAGAATGAGAAAGGAG
GAGCTGGTGATGAGGAAGATAGAGAATTCTCGACGGCAGCAGGAAGATGGAGACAGGAGA
GCTAGGGAGGAGAGAATGATAGGAGATGCTCAGGAGGCTCATAGACTTAAGGGGGCCAAC
TTTGGTGGTGAAGATAGCTCTGATCCCATCTCCAGCAGAAGTGAGCCTTCATCCAGACTC
AGTACTACACATACCAAACAGGAGAAAGGGGTCAGGCACCAGTCTTCAAAGAAACCCAAA
CATGCATGGCAGGTTACCAGAAAGCATGTGAATCTCACTGCAGAAGAAATGGCTTCAATT
GGAGACAATGTGGACCTTGACACTCCAACAGCCGGACAACCTCCCTCTGATGGGCAACAT
TCTAAACAGGGCAAGAGGCCTATTCAATACACAGTGAATAACTTTGAACACAGATACTCT
GCACAGCAGAAGCTCCTTGCTGAACAGCAGGAGCAGCTGAGGGAGCAAAGACGATTGATA
GATGAGCTTCAGGTAGGACAGAAGCAACAGGCAATGAAGAAACAGTTGGACCAGATTAGA
GATGGGGAGTATACACAGGACATGGAAGAGCATCCTAATGGGCATCCATTAGATAACATG
TTTAATAAAGGAGGTCAAAGGTCAGAAAGATCTGAGGTGACAGCTGGGGACTCCACTTGT
AGAACCACCTGGAGTGAAGATTCAGCTTCCTCTAATAAGACAAGGTCATCCTCAAGGGCA
CAACCTCCTATACGCAAAGGAATGGAGGACAGAGCAGCTCAGAGAGCCAGGTTGAAATCA
GAAAGGGAAGAAAGACAGAAACAGAAGGAACAACAAAAACTGAAAGAGATGCAGGAAGAG
GAACAAAGGAAGGTTGCTGCTGAGGAGGCAGAGAAAAAAGCAGCTATAGAGAAGAGGAGG
GAGGATAAAAGACTCACTAAACAGAGAGAGCAGGAAAAGTTGGAGCGCATAGAGAAATCA
CGCAGACAGATGGCACAAGCTGATGCTCACTATCAGACTTCGCTGCTCCGTCATTATGGT
TTCAAACCATGGTGTAAACTGGTTAACTTGGCAAGACAGAATATGCAGGTTGCGATAGAC
AGCCACAGCAACAACCTGCTCCATGGAGTACTGTTGTCATGGCATCACACGACCCAGGAA
GTGATTCAACGTAAGAATGCCCTTGCTGATGCCAGGTTCAGAGATATTCTTCTCAGGAGA
AGCCTCAACTCTTGGAAGAAGTTTGGTCATTACCAATCCATTCAGCTGCAGAAAGCAAGA
AAGCACTATCTCCGCAAACTGAAATGTAAAGCTTTGTTGACGTGGAGAGACTGGGTCACG
GATGAGAGAATACGAGCATGGCAGGCAGAGGAGAGAGCAGAGGAACATGATACCAGACGG
ATAACAAAGACTGCATTCCTAGCCTGGAGACGGTATCCCAGGATGCTGAAGGAGGAGAGA
GCCAAGGAGATCCGTCGCCAGGAGATGAGGAGGAAGGTTGCATCTATCATTCCAGACTTT
GGATTTACA

>pdep
ATGGCAGGGAATCAAGGTGATCTTTTTAGATGGAAGCGATTAACGTCAAAGAATAAGCCT
ACGGCAACGGTTACCAAGNNNNNNNNNNNNNNNNNNNNNNNNNNNNNNNNNNNNNNNNNN
AAAGTGGAAGAAGCATCTAATCAAGCAGCAGCTGTGACCTTTGGCCTTCCAAGCAGAGGT
CAAAGGTCAAATGGATACAGTACAGTGGAGGCCACGCTTGATGCAGTACATGATCATGAT
GAGGCGTATAAYGAAGCCCAAGATCTTCTATCTCAATGGATGGCTGARAAATGCAACCTG
GATGAYCATTTGGATGAGGAGTATGACATKGAGGGYGCTGGTGATAGGTCACCRGGGGTC
AAATCTGCTCTKCGGAGTGAATGGGATGACATGYTAGAGAGACAYGATCCAATGCTTGTC
AGCARKACTAAATACACATCTGATGAACTTTATGCCGACATTGAAGGCAGGGATGACTAY
AGTMMAGTACAGAGCATACTGGGTTCCTTGATGGACAAAGAGTTGATAGAACCAAAGCAG
AAGAAGAAACTCCAAGTAGCMAATGAAGACMAGAAGAAGTCGGATCCAAGAACAACAATG
GCTGCCAGACAACAGAAGGTTAGAGAGAATCGCCTGAAGAAGGAGCAGGAAAAGAAACAG
CAGCTAGAAACCAGACAGGCCAAGAAGTCCGCACAGCTCCAGGCTAGACAGATGGTTCAA
CGAGAAGAGAAAGAGAAAACAATGAAGATACAGAGAGAAGAACAGATGATAAGAGAAGAG
ATGACRAGGATCAGAAAGGAAATGCAGGAGCAGAAGAGATCGGAAGAGGAGTCAAGAACA
AGnnnnnnnnnnnnnnnnnnnnnnnnnnnnnnnnnnnnnnnnnnnnnnnnnnnnnnnnnn
nnnnnnnnnnnnnnnnnnnnnnnnnnnnnnnnnnnnnnnnnnnnnnnnnnnnnnnnnnnn
nnnnnnnnnnnnnnnnnnnnnnnnnnnnnnnnnnnnnnnnnnnnnnnnnnnGGGGCCWAC
TTTGGTGGTGAAGATAGCTCTGATCCCATCTCYAGCAGAAGTGACCCTTCATCTAGAATC
AGTACTACACACAYCAAACARGAGAAAGGGGTCAGKCACCAGTCTTCAAAGAAACCCAAA
CATGCATGGCAGGTGACAAGAAAGCATGTCAATCTCACTGCAGAAGAAATGGCTTCAATT
GGAGACAATATAGACCTGGACACTCCAACAGCYGGACAACCTCCCTCTGATGGGAAACAT
TCTAAACAGGGCAARAGGCCTATTCAATACACAGTGAATAACTTTGAACACAGATACACT
GCACAGCARAAGCTCCTCACKGAACAACAGGAGCAGCTGAGGGAGCAGAGACGATTRATA
GAAGAGCTGCAGTTGGGACAAAAGCAACAGGCAATGACGAAGCAGTTGGACCAGATTAGA
GATGGGGAGTATACACAGGACATGGAAGAGCATCCTGATGGGCATCCACTGGATAACATG
TTTAATAAAGGAGGTCAAAGGTCAGAAAGATCTGAGATGACTGGTGGGGATTCCACTTCT
AGAACCACCTGGAGTGAAGATTCAGCTTCCTCTAATAAGACAAGGTCAACCTCAAGGTCA
CAACCTCCTATACTCAGAGGGATGGAGGACAGAGCAGCTCAGAGAGCCAGGTTGAAATCA
GAAAGGGAAGAAAGACAGAAACAGAAGGAACTACAAAAACTGNNNNNNNNNNNNNNNNNN
NNNNAAAGGAAGGTTGCAGCTGAGGAGGCAGAGAAGAAAGCAGCTATTGAGAAGAGGAAG
GAGGAGAAAAGACTCACTAAACAGAGAGAGCAGGAGAGATTGGAGCGCATAGAGAAATCA
CGCAGGCAGATGGCACAAGCAGATGCCCACTATCAGACTTCCCTGCTCCGTCATTATGGT
TTCAAACCATGGTGTAAACTGGTTAGCATTACAAGACAGAATATGCAGGTTGCGATAGAC
AACCACAGCAATAACTTGCTCCACACAGTACTGTTGTCATGGCATCACATGACCCAGGAA
GTGATTCAACGTAAGAATGCCCTTGCCGATGCCAGGTTCCGAGAGATTCTTCTCAGGAGA
AGTTTGAACTCTTGGAAGAGGTTTGGACATTACCAATCCATTCAAYTGCAGAAAGCAAGA
AAGCATTATCTCCGCAAACTGAAATGTAAAGCTTTGTTGACGTGGAGAGACTGGGTCACG
GATGAGAGAATAAGGGCGTGGCAAGCAGAGGAGAGAGCCGAGGAACATGATACTAGnnnn
nnnnnnnnnnnnnnnnnnnnnnnnnnnnnnnnnnnnnnnnNNNNNNNNNNNNNNNNNNNN
NNNNNNNNNNNNNNNNNNNNNNNNNNNNNNNNNNNNNNNNNNNNNNNNNNNNNNNNNNNN
NNNNNNNNN
