# Supplementary material for: Genome-wide signals of positive selection in strongylocentrotid sea urchins
Source: BMC Genomics. 2017 Jul 21;18:555. doi: 10.1186/s12864-017-3944-7 (PMC5521101; doi:10.1186/s12864-017-3944-7)
Supplement: Supplementary file 3 — Consensus alignment files. A compressed (gzip) tape archive (TAR) file containing 6250 consensus alignment files in FASTA format. (TGZ 14116 kb) [file 12864_2017_3944_MOESM3_ESM.tgz › SPU_017711/consensAlign.ordered.fa]

>sdro
ATGMAGTCAACMGARTTGCAGGAACTAACAGCTTCMGAACCATTRTCTCTTGAAGAGGAG
TATGAGATGCAAAAGAGCTGGTTTCAGGATGAGAATAAATGTACATTCATCATGCTGGAC
AAGAGCAAATGGGSATCAAGTACCGATGAGATTGAAAGCATGTGTGGGGATGTGAATCTG
TTCTTCAATGATYCAGACGAGCCCTCTATAGCTGAGATTGAGATAATGGTGGCAGAATCA
TCCAGTCGTGGAAAGGGGTTCGGYAAGGAGGCACTCCTCATSATGATGCACTATGGTATA
GATTCCTTGAAAGTATCTAGATATGTTGCAAAGATYGGAGAGAAGAACAAGGTCAGTCTK
GGRCTCTTCAAGAAACTYGGATTTCARGAGACTTCTGTCAGYAAAGTYTTTCAAGAGGTG
ACCCTTGAACTTGAGGYCAAAGATGGAAGGAGCTACTACACTCAGATATATGCACAGAGT
TTTAAGACAGAAAAGGCTGATGCTGGTCCAGAAGATAGACCAAATCTCACCAACACAAAG
ATGGCTCCAGGACCAGGAACTCTAAGCCCAGTTTATTCATCACAACCACAnnnGCAACTT
AAAAACTTTGACAATGATTCTGGAAACACTGGGACAACCCCTACAATGTCCATTGAGTTG
GTCTCTACAGTAAAAACAGAGCCGGAAGGAGAGAGTTTGTCCTCCAGCAAAACTCACAAT
TTCACGGATCTAGATGAACAGAGAGGTGAGAACAGATTTCAGTTGCAGATGTTACCCAAC
CAAGTTCCAAGAAAACATGAAATCAAAGTTCATCATCAGCACACGAAAGGAACTGATAAC
TGTAAATTTATGCCAGGACCAAGTAAGAGTGATGCCCATAGTTCTAAACTGGCTGCTTGT
TTGTCATCTCACCCACCACCAATATCAAGGCATTTGCCATCTCTGCAAAGTGCGATTGGT
GATGCTAGTCAGGGATCAAGAATCTCAACAAGAACCCATTCTCTTCAGGTCTACAGATCC
CAATCAGCTGAAGATGTTGAAGAACTGGAAGGCCATGCAACATTGCCAATATCTATGACA
GTGCCATCTAAGCAAAATACTACTGGTGTGAATAGCGAAGGATCAGGAGTCTTTCCAGGA
GCCCAGCCTCTTCTGGTGTCCAGATGTTTTTTATCGTCWGAAGATGTTGAAGAACTGGAA
GGCCATGCAACATTGCCAATATCTACGACAGTGCCATCTAnnnnnnnnnnnnnnnnnnnn
nnnnnnnnnnnnnnnnnnnnnnnnnnnnnnnnnnnnnnnnnnnnnnnnnnnnnnnnnnnn
nnnnnnnnnnnnnnnnnnnnnnnnnnnnnnnnnnnnnnnnnnnnnnnnnnnnnACCCTCA
GTATCGAAAGCAGCACCACCTCTGCATGACATGACAGGTTCTTTTGAAAGGTCTGTGAGT
CAAGGATCAAGAACCTGTCCAAGAACATGTCGYATTCCTGTAGCTAKTGATTTGTCATCA
GCTGAAGATGTTGAAGGGTTAAATGACCCTGCAGCAGTGCGTGACAGACAAGGATACCTC
CCTATTCCTTTTAGAATGGTTACCACCAATACAGCAAGTGAGTACCCTAAAGAGACGATT
GCTTTAAAACTGGCACAGACGGAGAAATCACTTCCAGGAAATCAGAACAGTGTGTCAATG
GAGTCGTCTTCGGTAGATGTGAAACCACTGTCGACCCATGCAGGCTCAAAGGGCAGGAAT
CAATATCGCCATACATCCAAACCTAGCAAGAGAGGGAATGCATTCAGCATTGGTAGCTCA
TCTAGTGRTGCACCAACASCAGTYAAAAAGAGAGTTATCCCTACATTCCACAGAMAAGCA
TCAGGTTTGAAGGAGAAATCAAAGAATAAACCAGGAACACTTTCACAGATGTCTATAGAA
CAGGTAATGGGCACGAACAGAGTAAGTGGAGCTCTTGTCCCTACTAAGACYGTCACATCC
ATGTCACCTTCAGAGCTAGMCAAGTTACAGGAGATAGTTTCTGAAACAAGCGAGATGCTC
ATGATGCTTACGTACACCGAYGGCTCAACACAGCTCAGAGAACCGAATGAGCCCAGGAAA
AGATCTTCTGCATCTCTTCATGAGGAGGGTGTAGCTAACTCTGTACTAGTTGCCGTCCAG
CGCAAGGCTGCTAAGAAGGAATACATGTTTGTTTCATTTCCGCTGGCAGGTCTACNNNTA
GGCAAAGAAAATGCATCAGAAGCAACAAGGAATGTTCTACTTGAGATTCTGCAGTCCAGC
ACTAGAAAAGTTTGCTTTGATGCTCAGGAGTTGATGCATGCCATCATCATCAACTACAGG
CTGGATCCTCAGTCAGGATGCAACARGTGGGTGATAATGGACCCTAAGATTGCTTGCTGG
CTCCTAGACCCAGACAATCCTCCTGTCACATTCTCTGGAATGCTGAAAACATTCCTAGCT
GGAAAGTATCATGATCAAGCTCCAAACAGTCACTTGnnnnnnnnnnnnnnnnnnnnnnnn
nnnnnnnnnnnnnnnnnnnnnnnnnnnnnnnnnnnnnnnnnnnnnnnnnnnnnnnnnnnn
nnnnnnnnnnnnnnnnnnnnnnnnnnnnnnnGTATGGAAGTCCAAGGAATACAAGTCAAC
CAGAAGATGCTCATATCCTACAGTAATATCTTGAAGnnnnnnnnnnATGAGCTGANNCTA
GATGAGCAATNNCNTGGNCAGAAACTTGCAANNNCNNATGNNNAGAATCTCAAGNCGACC
TCAGAAACGGTGAACATTCAAAACATTCCCAAGCAGCCTCTGCAACTACACAAAGATGCA
AATGGGTCAGTGGCCGATGATTTCCAGTCGATTGAGCTGAGGATCTTGGCCCACCTCTCT
CAGGATGCCGTGCTCTTGAAGGTATTCAATGATGCTGGCAGTACAGACATCTTCGTTCAA
CTCACCTGTGAATGGCTTGGTTTGAATCCGGAAGATGTAAAGACAGCAGACAGAGAAAGA
ACCAAACGRATAGTGTACTCTGTCATCTATGGTGTTGGGGCTGAGCGCTTGGCGGAGACA
CTTAACGACACCAAGGAAAATGCRAAAGCATTCACCAAAAGTTTCTTGGGTAAGGTTAAA
GGCATC

>spal
ATGAAGTCAACCGAGTTGCAGGAACTAACAGCTTCWGAACCATTRTCTCTTGAAGAGGAG
TATGAGATGCAAAAGAGCTGGTTTCAGGAYGAGAATAAATGTACATTCATCATGCTGGAC
AAGAGCAAATGGGMATCRAGTACCGATGAGATTGAAAGCATGTGTGGRGATGTRAATCTG
TTCTTCAATGATYCAGACGAGCCCTCTATAGCTGAGATTGAGATAATGGTGGCAGAATCA
TCCAGTCGTGGAAAGGGGTTCGGCAAGGAGGCACTMCTCATCATGATGCACTATGGTATG
GATTCCTTGAAAGTATCTAGATATGTTGCAAAGATYGGAGAGAAGAACAAGGTCAGTCTG
GGGCTCTTCAAGAAACTYGGATTTCAAGAGACTTCTGTCAGCAAAGTYTTTCAAGAGGTG
ACCCTTGAACTTGAGGTCAAAGATGGAAGGAGCTACTACACTCAGATATATGCACAGAGT
TTTAAGACAGAAAAGGTTGATGCTGGTCCAGAAGATAGAACCAATCTCACCAACACAAAG
ATGGCTCCAGGACCAGGAACTGAAAACCAAGTTTATTCAACACAACCACATGGGCAACTT
GATAACTTTAACAGTGATTYTGTRAAMACTGGGACAACTCCTACAATGYCMAYTGAGTTG
GTCTCTAYRKTRAAGACAGAGCCGGAAGAAGAGAGTTTGTCCTCCAGCAAAACTCACAAC
TTCAAAGATCTAAATGAACAGAGCGGTGAGAACAGATTTCAGTTWCAGATGTTACCCAWC
CAAKTTCMMAGRAAACATGAARTCGWAGTTCATCATCAGCAGACCAAAGGAAGTGATGAC
TGTAAATTGAGGCCAGGACTAAGTARGAGTGATRCCYRTAGTTCTAAACTGGCTGCTTGT
TTGTCATCTCACCCACCACCAATATCTAGGTCTTTKCCATCTCTGCAAAATGTGATTGGT
GATGCTAGTCAGGGATTASGAATCTCAACAAGAACCCATTCTCTTCAGGTCTCCAGATYM
CAATCAGCKGAAGATGWTGAAGAATTGGAAGGCCATGCAACATTGCCAATATCTAGGACA
GTGCCATCTARGCARRATACTATTGSTGTGAMTAGTGAAGGATCAGGAACCTTTTCAGGA
GCCCAGCCTCTTCTGGTCTCCAGATGTTCATTATCnnNNNAAGATGNTGAAGAATTGGAA
GGCCATGCAACATTGCCAATAACTAGGACAGTGCAATCTAnnnnnnnnnnnnnnnnTANT
ATTGCTGTGACTAGTGAAGGATCAGGAACCTTTTCAGGAGCCCGGCCTCTTCTGGTCTCC
AGATGTTCGTTATCATCAGAAGATGTYAAAGAACTGGATGACCATCATGTCATATCCTTA
GCATCGAAAACTGCACCACCTCTGCAGAATATGACAGGTTYTGTTGATAGGTTTATGAGA
MAAGGAYCAAGAACCTTTTCAAGAACASGYCATATTCCTGTAGCTAGTGATTTRTCATCA
RCTGAARATRYTGAAGGATTGGATGRCCCTGCAGCAGTGCGTGACAGACAAGGATACCTC
ACTCTTCCTTCGAAAATGGTTACTACCAATACAGCAAGTGCGTGCCCTAAAGAGACRATT
GCCTTAAAACTGGCACAGAGGGAGAAATCACTACCAGGAAATCAGAACAGTGTGTCAATG
GAGTCATCTTCTGTAGATATGAAACAACTATCGACCCATGCAGGCTCRAKRGGCAGTRMT
CRACATCGYCAGAYATCCAAACCTARCAAGAGAGGRAATGCATTCAGCATTGGTAGCACA
TCTAGTGWTGCACCAACAGCAGTYAARAAGAGAGTTATACCTACATTCCACAGAAMARCA
TCAGGTTTGAAGGAGAAATCAAAGAATAAAACAGGAACACTTTCACAGATGTCTATAGAA
CAGGTAATGGGAACGAACAGAMTAAGTRGAGCTCYTGTCCCTGCTAAGACCATCACATCC
ATGTCACCTACAGAGCTAGCCAARTTACAGGAGATAGTTTCTRAAACAAGCGAGATGCTC
ATGATGCTTACGTAYACMGACGGCTCAACACAGCTCAGAGAACCGAATGAGCCCAGGAAA
AGATCTTCTGCATCTCTTCATGAGGAGGGTGTAGCTAACTCTGTATTAGTTGCCGTCCAG
CGCAAGGCTGCTAAGAAGGAATACATGTTTGTTTCATTTCCGCTGGCAGGTCTACATGTA
GGCAAAGAAAATGCAACAGAAGCAGAAAGnnnnnnnnnnnnnnnnnnnnnnnnnnnnnnn
nnnnnnnnnnnnnnnnnnnnnnnnnnnnnnnnnnnnnnnnnnnnnnnnnnnnnnnnnnnn
nnnnnnnnnnnnnnnnGATGCAACAAGTGGGTGATAATGGACCCTAAGATTGCTTGCTGG
CTCCTGGACCCAGATAACCCTCCTGTCACATTCTCTGGAATGCTGAAAACATTCCTAGCN
GGAAANTATCATGATCAAGCTCCAAACAGTCACTTGACACATTTGGNNTNNCTTGGACCG
GNNNNNNNNNNNNNNNNNNNNNNNNNNNNNNNNNNNNNNNNNNNNNNNNNNNNNNNNNNN
NNNNNNNNNNNNNNNNnnnnnnnnnnnnnnnGTATGGAAGTCCAAGGAATACAAGTCAAC
CAGAAGATGCTCATATCCTACAGTAATATCTTGAAGGTTCTGTTTGATGAGCTGAAGTTA
GATGAGCAATGTCCTGGTCAGAAACTTGCAAGAACCAATGTCCAGAATCTCAAGTCAACC
TCAGAnnnnnnnAACATTCAAAACATTCCCAAGCAGCCTCTGCAACTACACAAAGTTGCA
AATGGGTCAGTGGCCAATGATTTCCAGTCRATTGAGCTGAGGATCTTGGCYCACCTCTCT
CAGGATGCCGTGCTCTTGAAGGTATTCAATGATGCTGGCAGTACAGACATCTTYGTTCAA
CTCACCTGTGAATGGCTTGGTTYKAATCCGGAAGATGTRAAGACAGCAGACAGAGAAAGA
ACCAAACGRATAGTGTACTCWGTCATCTATGGTGTTGGGGCTGAGCGCTTGGCGGAGACA
CTTAACGACACCAAGGAAAATGCGAAAGCATTCACCAAAAGTTTCTTGGGTAAGGTTAAA
GGCATC

>sfra
ATGAAGTCAACCGAGTTGCAGGAACTGACAGCATCAGAACCATTGTCTCTTGAAGAGGAR
TATGAGATGCARAAGAGCTGGYWTCAGGATGARAAYAAATGTACATTCATCATGCTGGAC
AAGAGCAAATGGGCATCAAGTACTGATGAGATTGAAAGCATGTGYGGRGATGTAAATCTG
TTCTTCAATGATCCAGAYGARCCCTCKTTAGCTGAGATTGAGATAATGGTGGCAGAATCA
TCCAGTCGCGGAAAGGGGTTTGGCAAGGAGGCACTYCTCATCATGATGCACTACGGTATG
GATTCCTTGAAAGTATCTAGATATGTTGCAAAGATCGGAGAGAAGAACAAGGTCAGTCTG
GGGCTCTTCAAGAAACTCGGATTTCAAGAGACTTCTGTCAGCAAAGTTTTTCAAGAGGTG
ACCCTTGAACTTGARGTCAAAGAKGGAAGGAGCTACTACACTCAGATATATGCACAGAGC
TTTAAGACAGMAAAAGTTGATGSTGGTCAAGAAGATAGACCCAATCTCAAAAACACnnnn
nnnnnnnnnGGACCAGAAACTGTAAGCCCAGTTGATTCATCACAATCCAATGGGGAACTT
GAAAACTTTGACASTGATTTGGGAAACACTGGGTCAACTCCTACAATGTCCATTGAGTCG
GTCTCTATGGTRAAGACAGAGCCGGAAAGAGAGAGWTTGTCYTCTATCGAAACTCACAAC
TACACAGATCCAGATGAACAGAGCATTGWTAACAGATTTCAGTTCCAGATGTTACCCAGC
CAAGTTCAAAGAAAACATGAAATCAAAGTTCATTATCAGGAGACCAAAATAAGGGATGAC
TGTAAAWTAAGACCAGGACCAAGTACAAATGATGCCTGTAGTTCTAAACTACTTGCTTGT
TCGTCATCTCACCCACCACAAATATCTAGGTCTCTGCCATCTCGACAAAATGTGATTGGT
GATGYTAGTCAGGGACCAAGAATCTCAACAAGAACTCRTTCCCTTCAGGTCTTCRGATCC
CCATCAGCTGAAGATGTKGAAGAATTGGAGGGCCATGCGACATTTCCAATATCTAGGACA
GTGCCATCTAGGCAAAATACTATTGGTGCGACTAGTGAAGGANNNNNNNNNNNNNNNNNN
NNNNNNNNNNNNNNNNNNNNNNNNNNNNNNNNNNNnnnnnnnnnnnnnnnnnnnnnnnnn
nnnnnnnnnnnnnnnnnnnnnnnnnnnnnnnnnnnnnnnnnnnnnnnnnnGCAAAATACT
ATTGGTGCGACTAGTGAAGGATCAGGAATCTTTTYAAGAGCCCAGCCTCTTCTTGTCTCC
AGATGTTCGTTATCATCAGAAGATGTTGAAGAACTGGATGGCCATNNTGTCATACCCTCA
GTATCGAAAACAGCACCACCTCTGCAGGATATGACAGGTTTTGTTGATAGGTCTGTGAGT
CAAGGATCAAGAACCTTTTCAAGAACATGTCATATTYCTGTAGCCARTGATTTGTCATCA
GCTGCAGATATTGAAGGATKGGATGACCATGCAGCAGTGCGCGACAGASGAAGATACCTC
TCTATTCCTTCTGGAATGGATACCACCAACACAGCAAGTGAGTGCCCTAAAGAGACRATT
GGCTTAAAACTGGCACAGACAGAGAAATCACTACTGGGGAATnnnnnnnnnnnnnnnnnn
nnGTCATCTTCTGTAGATGTGAAACAACTATCAACCAAAGAAGGCTTTAAGGGCAGTAAT
CAACATCACCAGATATCCAAACCTAGCAAGAGAGGGAAnnnnnnnnnnnnnnnnnnnnnn
nnnnnTGAYGCACCAACAAMWGTCAAAAAGAGAGTTATACCTACATTCCACACCAAAGCA
TCAGGTTTAAAGGGGAAATCAAAGACTAAACCAGAAACACTTGCACAGATGACCATAGAA
CAGGTAATGGGCACGAACAGAATAAGTGARGCTCRTGTCCCTGCTAAGACCATCASATCC
ATGTCACCTTCAGAGCTAGTAAAGTTACAGGAGATCGTTTCTGAATCGAGTGAGATGCTC
CTGATGCTTACGTATACAGACGGTTCAACACAGCTCAGAGAACCGAATGAGNNNNNNNNN
NNNNNNNnnnnnnnnnnnnnnnnnnnnnnnnnnnnnnnnnnnnnnnnnnnnnnnnnnnnn
nnnnnnnnnnnnnnnnnnNNNNNNNNNNNNNNNNNNNNNNnnnnnnnnnnnnnnnnnnnn
nGCAAAGAAAATGCATCAGAAGAAGCAAGnnnnnnnnnnnnnnnnnnnnnnnnnnnnnnn
nnnnnnnnnnnnnnnnnnnnnnnnnnnnnnnnnnnnnnnnnnnnnnnnnnnnnnnnnnnn
nnnnnnnnnnnnnnnnGATGCAACAAGTGGGTGATAATGGACCCTAAGATTGCTTGCTGG
CTCCTAGAYCCAGACAACCCTCCYGTCACMTTCTCTGGAATGCTGAAAAYATTYGTAGCT
GGAAAGYATCATACTCRAACTCCAAACAATCAGTGGACAGATTTGGAATTGCTTGGACCG
GTGATGGGAGACCTGACGAACAAACTCCGGAGGAAGAATTTATGGGAGCTTTTCATCAAC
TTGGAAGTCCCCCTCATACCAATACTGGCTGGTATGGAAGTCCAAGGAATACAAGTCAAC
CAGAAGATGCTACTATCCTACAGTAATATCTTGAAGnnnnnnnnnnnnnnnnnnnnnnnn
nnnnnnnnnnnnnnnnnnnnnnnnnnnnCAAGAACCAATGTTCAGAATCTCAAGTCAACT
TCTGAAACAGTGAACATTCAAAACATTCCCAAGCAGCCTTTGCAACTACACAAYGATASA
AATGnnnnnnnnnnnnnnnATTTTCAGTCGATTGAGCTGAGGATCTTGGCTCACCTCTCT
CAGGATGCYGTGCTCTTGAAGGTATTCAATGATGCTGGCAGTACAGATATCTTTGTTCAA
CTCACCTGTGAATGGCTTGGTTTGAATCCGGAAGATGTGAAGACAACAGACAGAGAAAGA
ACCAAGCGAATAGTGTACTCYGTCATTTATGGTGTTGGGGCTGAGCGCTTGGCGGAAACA
CTTAATGACACCAAGGAAAATGCAAAAGCATTCACCAAAAGTTTCTTGGGTAAGGTTCAA
GGCATC

>afraSS
ATGAAGTCAACCGAGTTGCAGGAACTAACGGCTTCCGAACCATTGTCTCTTGAAGAGGAG
TATGAGATGCAAAAGAGCTGGTTTCAGGACGAGAATAAATGTACATTCATCATGCTGGAC
AAGAGCAAATGGGCATCCAGCACCGATGAGATTGAAAACATGTGTGGGGATGTGAATCTG
TTCTTCAATGATCCAGACGAGCCCTCTATAGCTGAGATTGAGATAATGGTGGCAGAATCA
TCCAGTCGTGGAAAGGGGTTCGGCAAGGAGGCACTCCTCATCATGATGCACTATGGTATA
GATTCCTTGAAAGTTTCTAGATATGTTGCAAAGATCGGAGAAAAGAACAAGGTCAGTCTG
GGGCTCTTCAAGAAACTTGGATTTCAnnnnACTTCTGTCAGCAAAGTTTTTCAAGAGGTG
ACTCTTGAACTTGAGGTCAAAGATGGAAGGAGCTACTACACTCAGATATATGCACAGAGT
TTTAAGACAGAAAARGCTGATGCTGGTCCAGAAGATAGACCAAATCTCACCAWCACAAAG
ATGGCTCCAGGACCAGGAACTCTAAGCCCAGTTTATTCATCACAACCACAnnnGCAACTT
AAAAACTTTGACAATGATTCTGGAAACACTGGGACAACCCCTACAATGTCCRTTGAGTTG
GTSTCTACAGTAAAGACAGAGCCGGAAGGAGAGAGTTTGTCCTCCAGCAAAACTCACAAT
TTCACGGATCCAGATGAACAGAGAGGTGAGAACAGATTTCAGTTGCAGATGTTACCCAAC
CAAGTTCCAAGAAAACATGAAAWCAAAGTTCATCATCAGCACACGAAAGGAACTGATAAC
TGTAAATTTATGCCAGGACCAAGTAAGAGTGATGCCCATAGTTCTAAACTGGCTGCTTGT
TTGTCATCTCACCYRCCAACAATATCAAGGTMTTTGCCATCTCTGCAAAATGTGATTGGT
GATGCTAGTCAGGGAYYARGAATCTCAACAAGAACCCMTTCTMTTCWGGTCTCCAGATCC
CMATCRGSKGAAGATGTTGAAGAATTGGAAGGCCATGCAACATTGCCAATATCCAAGACA
GTGCCATCTAAGCAAAATACTATCGGTGTGAATAGTGGAGGATCAGGAATCTTTTCAGGA
GCCCAGCCTCYTCTRGTCTCCAGATGTTTGTTATCAGCTGAAGATGGTGAAGAATTGGAT
GGCCATGCAACATTGCCAATATCTAGGACGGTGCCATCTAnnnnnnnnAAGCAAAATACT
ATCGGTGTGAATAGTGGAGGATCAGGAATCTTTTCAGGAGCCCAGCCTCCTCTGGTCTCC
AGATGTTCGTTATCATCAGAAGATGTTGAAGAACTGGATGGCCATNNTGTCATACCCTCA
GTATYGRARASWGSACCAMCTCTGCAGAATRTGACAKGTTYTRTTGATAGGTCTSTKAGT
CAAGGATCAAGAAMYTSTTCAAGAACAWGTCAKAYTCCTGTAGCTAGTSATTTGTCATCA
GCTGAAGATACTGAAGGATTAGATGACCCTGCAGCAGTGCGTGACAGACAAGGATACCTC
TCTATTCCTTTCAGAATGGTTACCACCAGTACAGCAAGTGCGTGCCCTAAAGAGACGATT
GCCTTAAAACTGGCACGGACGGAGAAATCACTACCAGGAAATCRGMACAGTGTGTCAATG
GAGTYGTCTWCTGTAGATATGAAACAACTGTCGACCCATGCAGGYTCRAGRGGCAGKAST
CAACATCGCCAGACATCCAAACCYAGCAAGAGAGGGAATGCATTCAGCATTGGTAGCACA
TYTAGTGATGCACCAWCAGCAGTYAARAAGAKAGTTATACCTACRTTCCACAGAAAAGCA
TCAGGTTTGAAGGAGAAWTCAAAGAATMAAACAGGAACASTTTCACAGATGTCTATAGAA
CAGGTAATGGGCACRRACAGAAYAAGTGGAGCWCTTGTCCCTRCTAAGACCGTCACATCC
ATGTCACCTTCAGAGCTAGCAAAGTTACAGGAGATRGTTTCTGAATCAAGCGAGATGCTC
ATGATGCTYACGTAYACAGACGGTTCAACRCAGCTCAGAGAACCGAATGAGCCCAGTAAA
AGATCTTCTGCATCTCTTCATGAGGAKGGYGTAGCTAAYTCTGTATTAGTTGCCATCCAG
CWSAAGGCTGYTAARAAGGAATACAKGTTTGTTTCWTTTCCGCTGGCAGGTCTACATGTA
GGCAAAGAAAATRCATCRGAAGCAACAAGGAATGTTCTACTTGAGATTCTGCAGTCCAAC
ACTAGAAAAGTTTGCTTTGATGCTCAGGARCTGATGCATGCCATCATYATCAACTACAGG
CTGGATCCTCAGTCAGGATGCAACAAGTGGGTGATAATGGACCCTAAGATTGCTTGCTGG
CTCCTGGAYCCAGATMACCCTCCTGTCACATTCTCTGGAATGCTGAAAACATTCCTAGCT
GGAAAGTATCATGATCCAACTCCAAACAGTCACTTGACACATTTGGAATTACTTGGACCG
GTGATGGAAGACCTGATAAACAAnnnnCAGAGAAAGAATTTATGGGAGCTCTTCATCAAC
TTGGAAGTCCCCCTCATACCAATACTGGCTGGTATGGAAGTCCAAGGAATACAAGTCAAC
CAGAAGATGCTCATATCCTACAGTAATATCTTGAAGGTTCTGTTTGATGAGCTGAAGCTA
GATGAGCAATGTCCTGGTCAGAAACTGGCAAGAACCAATGTCCAGAATCTCAAGTCGACC
TCAGAAACAGTGAACATTCAAAACATTCCCAAGCAGCCTCTGMAACTACACAAAGATGCA
AATGGGTCAGGGGCCGACGATTTCCAGTCGATTGAGCTGAGGATCTTGGCTCACCTCTCT
CAGGATGCTGTGCTCTTGAAGGTATTCAATGATGCTGGCAGTACAGACATCTTTGTTCAA
CTCACCTGTGAATGGCTTGGTTTAAATGTGGAAGATGTGAAGACAGGAGACAGAGAAAGA
ACCAAACGAATAGTGTACTCCGTCATCTATGGTGTTGGTGCTGAGCGCTTGGCGGAGACA
CTTAACGACACCAAGGAAAATGCGAAAGCATTCACCAAAAGTTTCTTGGGTAAGGTTAAA
GGTATC

>hpul
ATGAAGTCAACCGAGTTGCAGGAACTAACAGCTTCAGAACCATTATCTCTTGARGAGGAG
TATGAGATGCAAAAGAGCTGGTTTCAGGATGAGAATAAATGTACATTCATCATGCTGGAC
AAGAGCAAATGGGCTTCAAGTACYGATGAGATTGRAAGCATGTGTGGGGATGTGAATCTG
TTCTTCAATGATCCAGACRAGCCCTCTATAGCTGAGATTGAGATAATGGTGGCAGAATCA
TCCAGTCGTGGGAAGGGGTTYGGCAAGGARGCACTCCTCRTCATGATGCACTATGGTATG
GATTTCTTGAAAGTATCTAGATAYGTTGCAAAGATCGGAGAGAAGAACAAGGTCAGTCTG
GGGCTCTTCAAGAAACTTGGATTTCAAGAGACTTCTGTCAGCAAAGTTTTTCAAGAGGTG
ACCCTTGARCTTGAGGTCAAAGATGGAAGGAGCTACTACACTCRGATATATGMMMAGAGT
TTTAAGACAGAAAAGGTTGATGATGATCTAGAAATTAGACCCAnnnnnnnNNNNNNNNNN
NNNNNNNNNNNNNCAGGAACTGTAAGCCACCCTTATTCATCACAACCACATGGGCAACTT
GGAAACTTTGACRATGATTCTGRAAACACTKGGACAACTCCTACAATGTCTATTGAGTTG
GTCTCTAMAGTAAAGACAGAGCCGGAAGRAGAGAGTTTGTCCTCCAGCAAARCTCACAAT
TTCACGGATCCAGATGAACAGAGAGGTGAGAACAGATTTCAGTTACAGATGTTACCCAAC
CWAGTTCCAAAAGAACATGAAATTRAAGTTCATCTTCAGCAGACCAAAGRAAGTGATGAC
TGTAAATTGAGGCCAGGACCAASTAAGAGTRATGCCCAAAATTCTAAACTACAGGCTTGT
TTTTCATCTCACCCAACACCAATATCTAGTTCTGCMCCACTTCGGCAAGATTYGATTGGT
GATGCTAGTCGGGGATTAAGAMTCTCAACAAGAACCCATTCTYTTCAAGTCTCCAGATCC
CAATCAGCGGAAGATGTTGAAGGATTGGAAGGCCATGCAACATTGCCAATATCTAGGACA
GTGCCATCTAAGCAAAATAACATTGGTGTGAATAGAGAAGGGYCAGGAATCWTWTCAGGA
GCCCAGCCTCTTTTGGTCTCCAGATGTTTGTTATCnnnnGAAGATGTTGAAGGATTGGAA
GGCCATGCAACATTGCCAATATCTAGGACAGTGCCATCTANANGNNCAAANNATANNACN
ATTGGTGTGAATAGAGAAGGGTCAGGAATCTTTTCAGGAGCCCAGCCTCTTTTGGTCTYC
AGATGTTYGTTATCAKCWRAAGATGTWGAARAACTGGATGGCCATNGTCTCTCACCCTCA
GTATCGAAAGCAGCACCACCTCTGCAKAAYMWGACAGGTTYYRTTGAWAGGTCTGYGAGT
CAAGGATCAAGAAYCTTTKCAAGARCAYGTCATATTCCTGTAGCYAGTGATTTGTYATCA
GCTGAAGATAYTGRAGGATTRGATGACCMTGCWGCARTGCMTGACAGACAASRAWACCTC
WCTATTCCTTCTAGAATGGTTACCACCAATRCARCAASTGAGTGYCCTARARAGACRATY
RCCTKWAAACTGGCACAGAMGGAGAAATCACWCCCAGKAAATCAGAACASTGYGTCGATG
RAKTCRTCTTCTGTAGATRTGAAACAACTATCAACCCATGCAGGCTCAAAGGGCAGKMMT
CAACATYGCCAGACATCCAAACCTWGCAAGAGAGGGAATATATGCAGCATTGGWAGYRCA
TCCAGTGAGGCACCAACAGCAGTTAAAAAGAGAGTTATACCTACATTCCACAAAACAGCA
TCAGGTTTGAAGGRGAAATCAAKGAATMAAMCAGRAAMACTKTYRCAGATGTCTATAGAA
CAGGTAATGGGCACGAACAGAACAAGTGGAGCTCTTGTYCCYGCTAAGACCGTCACATCC
ATGTCACCTTCAGAGCTGGCAAAGTTACAGGAGATMATTTCTGASTCRAGYGAGATGCTC
ATKATGCTTACRTATACAGAYGGTTCAACACAGCTCAGAGAAYCAAATGAGCCCAGGAAA
AGANNTCTGNCATCTCTTCATGAGGACGGTGTAGCTAACTCTGTATTAGTTGCCRTCCAG
CACAAKGCTGMTAAGAAGGAATACATRTTTWTTTCWTTTCYGCTGGCAGGTCTNCNTGNN
GGCAAAGAAAATGCATCAGAAGCAACAAGnnnnnnnnnnnnnnnnnnnnnnnnnnnnnnn
nnnnnAAAAGTTTGCTTTGATGCTCAGGAATTGATGCATGCCATCATCATCAACTACAGA
CTGGATCCTCAATCAGGATGCAACAAGTGGGTGATCATGGAYCCTAAGATTGCTTGCTGG
CTCCTGGATCCAGACAACCCTCCTGTCACATTCTCTGGGATGCTGAAAACATTCCTAGCT
GGAAAGTATAATGATCCAACTCCAAACAATCACTTGACTTATTTGGAATTGCTTGNNNNN
NNNNNNNNNNNNNNNNNNNNNNNNNNNNNNNNNNNNNNNNNNNNNNNNNNNnnnnnnnnn
nnnnnnnnnnnnnnnnnnnnnnnnnnnnnnnGTATGGAAGTCCAAGGAATACAAGTCAAC
CAGAAGATGCTCATATCCTACAGTAATATCTTGAAGGTTCTGTTTGATGAGCTGAAGCTA
GATGAGCTCTGTCCTGGTCAGAAACTTGCAAGAACCAATGTCCAGAATCTCAAGTCAACC
TCAGAAACGGTGAACATTCAAAACATTCCCAAGCAGCCTTTGCAACTACACAAAGATGCA
AATGGGTCAGCGGCCAATGATTTCCAGTCAATTGAGCTGAGGATCTTGGCYCACCTCTCT
CAGGATGCCGTGCTCTTGAAGGTATTCAATGATGCTGGCAGTACAGACATCTTTGTTCAA
CTCACCTGTGAATGGCTTGGTTTGAATCTGGAAGATGTGAAGACAGGAGACAGAGAAAGA
ACCAAACGAATAGTGTACTCMGTCATCTATGGTGTTGGKGCTGARCGCTTGGCRGAGACA
CTTAACGACAMCAAGGAAAATGCAAAAGCATTCACCAAAAGTTTCTTGGGTAAGRYTMWA
GGCAWC

>snud
ATGAAGTCAACYGAGTTGCAGGAAYTGACRGCATCAGAACCATTGTCTCTTGAAGAGGAG
TATGAGATGCAAAAGAGCTGGTTTCAGGATGAGAATAAATGTACATTCATCATGCTGGAC
AAGAGCAAATGGGCATCAAGTACCGATGAGATCGAAAGCATGTGYGGAGATGTAAATYTG
TTCTTCAATGAYCCAGACGAACCCTCGTTAGCTGAGATTGAGATAATGGTGGCAGARTCA
TCCAGTCGTGGAAAGGGGTTTGGCAAGGAGGCACTCCTCATCATGATGCACTATGGTATG
GATTCCTTGAAAGTATCTAGATATGTTGCAAAGATYGGAGAGAAGAACAAGGTCAGTCTG
GGRCTCTTCAAGAAACTCGGATTTCAAGAGACKTCTGTCAGCAAAGTYTTTCAAKAGKTG
ACCCTTGAACTTGAGGTCAAAGATGGAAGGAGCTACTACACTCAGATATATGCACAGAGC
TTTAAGACAGAAAAAGTTGATGCTGGTCAAGGAGATAGACCCAMTCTCAAAAACACAAAG
ATGGTTCCAGGACCAGRWATTGTAAGCMAAGTTGATTYATCACAATCCCATGGGGAACTT
AAAAACTWTGACAGTGATTTGGGAAACACTGGGTCAACTCCTACAATGTCCATTGAGTCG
ATCTCTATGGTGAAGACAGAGCCGAAAAGAGAGTTTTTGTCCTCTAGCGAAACTCACAAC
TTYACAGATCTAGATGAACAGAGCGCTGAGAACAGATTTCAGTTCCAGATGTTACCCAGC
CAAGTAAAAAGAAAACCTGAAATCAAAGTTCATCATCGGGAGACCAAAATAAGTGATGAC
TCTAAATTAAGGCCAGGACCAAGTAAGAGTGCTGCCTGCAGTTCTAAACTACATGCTTGT
TTGTCATCTCACCCATCACCAATATCTAGGTCTTTGCCATCTCAGCAAAATGTGATTGKT
GATGCTAGTCAGGGATCAAGAATCTCAACAAGAACCCATTCTCTTCCAGTCTCCAGATTC
CCATCAGCTGAAGATGTTGAAGAATTGGAAGACGACGCAACATTGCCAATGTCTAGAACA
NNNNNNNNNNNNNNNNNnnnnnnnnnnnnnnnnnnnnnnGGATCAGGTATTGATTCAAGA
GCCCAGCCTCTTCGGGTCTCCAGATTTTCGTTATCAGCTGAAGATGTTGAAGAAYTGGAW
GGCSAYGCAACATTGCCAATGTCTAGAACATTCTCATCnnnnnnnnnnnnnnnnnnnnnn
nnnnnnnnnnnnnnnnnnNNNNNNNNNNNNNNNNNNNNNNNNNNNNNNNNNNNGGTCTCC
AGATTTTCGTTATCAGCTGAAGATGTTGAAGAACTGGATGGCCANNNTGTCATACCCTCA
GTATCGAAAACAGCACCACCTMTGCAGAATATGACAGGTTTTGTTGATAGGTCTGTGAGT
CAAGGRTCAAGAACCTTTTCAAGAACATGTCATATTCCTGTAGCCAGTGATTTGTCATCA
GCTGCAGATATTGAAGGATTGGATGACCATGCAGCASTGCGCGACAGACGAAGATACCTC
TCTATTCCTTCYGRAATGGATACCACCAACACAGCAAGTGAGTGCGCTAAAGAGAAGATT
GGCCTAAAACTGGCACAGACAGAGAAATCACTACCAGSGAATTTGAACAGTGTGTCAATG
GAGTCATCTTCYGTRGATGTGAAACAACTATCAACCnnnnnnnnnnnnnnnnnnnnnnnn
nnnnnnnnnnnnnnnnnnnnnnnnnnnnnnnnnnnnnnnnnnnnnnnnnnnnnnnnnnnn
nnnnnTGATGCACCAACAACAGCCAAAAAGAGAGTTATACCTACATTTCACACCAAAGCA
TCAGGTTTAAAGGGGAAATCAAAGACTAAACCAGAAACACTTRCASAGATGACCATAGAA
CAGGTAATGGGCACGAACAGAATAAGTGAAGCTCRTGTCCCTGCAAAGACCATCACATCC
ATGTCACCTTCAGAGCTAGCAAAGTTACAGGAGATCGTTTCTGAATCRAGTGAGATGCTC
CTGATGCTTACGTATACAGATGGTTCAACACAGCTCAGAGAACCAAATGAGNNNNNNNNN
NNNNnnnnnnnnnnnnnnnnnnnnnnnnnnnnnnnnnnnnnnnnnnnnnnnnnnnnnnnn
nnnnnnnnnnnnnnnnnnnnnnnnnnnnnnnnnnnnnnnnnnnnnnnnnnnnnnnnnnnn
NNNNNNNNNNNNNNNNNNNNNNNNNNNNNGAATGTTTTACTTCAGATTCTGCAATCCAGC
ACAAGAAAAGTTTGCTTTGATNCNNNNNAATNGATGNNNNCNNNNNNCATCAACTACNGG
CTGGANNCGNAGTCAGGATGCAACAAGTGGGTGATAATGGACCCTAAGATTGCYTGCTGG
CTCCTRGACCCAGACAACCCTCCYGTCACATTCTSTGGAATGCTGAAAACATTYGTAGCT
GGAAAGTATCGTGNNCNAACTCCAAACAATCACTTGnnnnnnnnnnnnnnnnnnnnnnnn
nnnnnnnnnnnnnnnnnnnnnnnnnnnnnnnnnnnnnnnnnnnnnnnnnnnnnnnnnnnn
nnnnnnnnnnnnnnnnnnnnnnnnnnnnnnnGTATGGAAGTCCAAGGAATACAAGTCAAC
CAGAAGATGCTCTCATCCTACAGTAATATCTTAAAGGTTCTGTTTGATGAGCTGAAGCTA
GATGAGCAATGTCCTGGTCAGAAACTTGCAAGAACCAATGTTCAGAATCTCAAGTCAACT
TCTGAAACAGTGAACATTCAAAACATTCCCAAGCAGCCATTACAACTACACAAAGATAAA
AGTGGGTCAGTGGCCGATGATTTCCAGTCAATTGAGCTACGGATCTTGGCTCACCTCTCT
CAGGATGCTGTGCTCTTGAAGGTATTCAATGATGCTGGCAGTACAGATATCTTTGTTCAA
CTCACCTGTGAATGGCTTGGTTTGAATCCAGAAGATGTGAAGACAGCAGACAGAGAAAGA
ACCAAACGAATAGTGTACTCCGTCATCTATGGTGTTGGGGCTGAGCGCTTGGCGGAGACA
CTTAATGACACCAAGGAAAATGCRAAAGCATTCACCAAAAGTTTCTTGGGTAATGTTAAA
GACATC

>sintSS
ATGAAGTCAACCGAGTTGCAGGAACTAACRGCTTCWGAACCRTTGTCTCTTGAAGAGGAG
TATGAGATGCARAAGAGCTGGTTTCAGGATGAGAATAAATGTACATTCATCATGCTGGAC
AAGAGCAAATGGGCATCAAGTACYGATGAGATTGAAAGCATGTGTGGGGATGTGAATCTG
TTCTTCAATGACCCAGATGAGCCCTCTCTAGCTGAGATTGAGATAATGGTGGCAGAATCA
TCCAGTCGTGGAAAGGGGTTCGGCAAGGAGGCACTTCTCATGATGATGCACTATGGTATG
GATTCCTTGAAAGTATCTAGATATGTTGCAAAGATYGGAGAGAAGAACAAGGTCAGTCTK
GGGCTCTTCAARAAACTCGGATTTCAAGAGACTTCTGTCAGCAWAGTTTTTSARGAGGTG
ACCCTTGAACTTGAGGTCAAAGATRGAAGGAGCTACTACACTCAGATATATGCACAGAGT
TTTAAGACWGAAARAGTTGATGCTGGTCCAGAAGATNNNNNNNATCTCACCAACACAAAK
ATGGCTCCAGGACSAGRWACTGTAAGCCAAGTTTATYCATCACAACCACRTGGGCAACTT
GAAAACTTTGACAGTGAKKMTGGAARCAMTGGRACAAYTYCTACARTRTCCRTTGAGTTG
GTCTCTAMGGTGAAGRCAGAGCCGGGAGTAGACAGTTTGTCCTCCAGCAAAACCCACAAC
TTCAAAGATCCAGATGAACAGAGCGGTGAGAACAGATTTCAGNNNCAGATGTTACCCAAC
CAAGTTCAAAGAAAACATGAAATCAAAGTTCATYGTCWGSAGAYYAAAGKARGTGATGAC
WGTAAAYTKAGGCCAGGACYAAGTAAGAGTGATRCCTGTAGTTCTAAACTRCAKGCTTGT
TYRTCATSTCACRMACCAACAATATCKAGGMMWKTGCCATCTCWGMAAAATGTGATTGGT
GATGCTAGTCAGGGAYWAAGAATCTCAACAAGAACCCATTCTCTTCAGGTCTCCAGATCC
CAATCAGCGGAARATGTTGAAGAATTGGAAGRCCATGCAACATTGCCAATGTCTAGGACA
GTGTCATCTAAGCAAAATACTATTGGTRTGAATAGTGGAGGATCAGGAATCTTTTCAGGA
GCMCAGCCTCTTCTAGTCTCCAGATGTTTGTTATCnnnnGAAGATGTTGAAGAATTGGAA
GGCCATGCAACATTGCCAATATCTAGGACAGTGCCATCnnnnnnTATAAAGCAAAATACT
AKTGGTRTGAATAGTGGAGGATCAGGAATCTTTTCAGGAGCCCAGCCTCTTCTAGTCTCC
AGATGTTCGTTATCATCAGAAGATGTAGAAGAACTGGATGGCCATNGTCTCNNACCCTCA
GTATCAAAAACAGCACCATCTCTGCAGAATGTGTCAGGTTTTGTTGATAGGTCTGTGAGT
CAARGATCAAGAACCTTTCCAAGAACAAGTCATATTCCGGTAGCTAGTGATTTGTCATYA
GCTGAAWRTGTTGAAGGATTAGAWGAYYCTGCAGCAGTGCGTGATAGACAAGGATACCTC
ACTATTCCTTCTAGAATGGTTCCCACAAATACAGCWAGTGAGTGCCCTRAAGAGACRATT
RCCTTMAARMTRGCACRRWCWGRGAAATCACKYCCAGGRAATCAGAACAGTGTGTCMATG
GRGKCATCTTCTGTAGATATGAAACAACTGTCGACCCATGCAGRCTCGAGGGGCAGTAAT
CAACATCGCCAGACATCCAAACCTAGCAAGAGAGGGAATKCATYCAGCAWTGGTAGCACA
TCTAGTGATGCACCAACAGCAGTTAAAAAGAGAGTTATACCTACATTCCACAGAAAAGCA
TCAGGTTTGAAGGAGAAATCAAAGAATCAAACAGGAACACTTTCACAGATGTCTATAGAA
CAGGTAATGGGCACRAACAGAAYAARAGGAGCTCTTGTCCCTRCTAAGACCATCACATCC
ATGTCACCTWCAGAGCTAGCAAAGTTACAGGAGATRGTTTCTGAAWCAAGWGAGATGCTC
ATGATGCTTACGTATACAGAYGGTTCAACGCAGCTCAGAGAACCRAATGAGCCCAGGAAA
AGAGCTTCCTCATCTCTTCATGAAGATAGTGTAGCTAACTCTGTATTAGTTGCCATCCAG
CACAAGGCCGCTAAGAAGGAATACACGTTTGTTTCTTTTCCGCTGGCAGGTCTANANNNN
NGCAAAGAAAATGCATCAGAAGCAAMAAGGAATGTTCTACTTGAGATTCTGCAGTCCAAC
ACTAGAAAAGTTTGCTTTGATGCTCAGGAACTGATGCATGCCATCATCATCAGCTACAGG
CTGGATCCTCnnnnnnGAYGCAACARGTGGGTGATAATGGACCCTAAGATTGCYTGCTGG
CTCCTGGAYCCAGAYAACCCTCCCGTCACATTCTCTGGAATGCTGAAAACATTCGTAGCC
GGAARGTAYAATSATSMAACTCCAAMCAATCACTTGnnnnnnnnnnnnnnnnnnnnnnnn
nnnnnnnnnnnnnnnnnnnnnnnnnnnnnnnnnnnnnnnnnnnnnnnnnnnnnnnnnnnn
nnnnnnnnnnnnnnnnnnnnnnnnnnnnnnnGTATGGAAGTCCAAGGAATACAAGTCAAC
CAGAAGATGCTCATATCSTACAGTAATATTTTGAAGGTTCTGTTTGATGAGCTGAAGCTA
GATGAGCAATGTCCTGGTCAGAAACTTGCAAGAACCAATGTCCAGAATCTCAAGTCAACT
TCAGAAACAGTGAACATTCAAAACATTCCCAAGCAGCCYYTGCAAGTACACAAAGATGCA
AAWGGGTCAGTGGCCGACAATTTCCAGTCAATTGAGCTAAGGATCTTGGCYCACCTCTCT
CAGGATGCMGTGCTCTTGAAGGTATTCAATGATGCTGGCAGTACAGATATCTTYGTTCAA
CTCAMSTGTGAATGGCTTGGTTTGAATCTGGAAGAYGTRAAGACAGCAGACAGAGAAAGA
ACYAAACGAATAGTGTACTCMGTCATCTATGGTGTTGGKGCYRAGCGCTTGGCRGARACA
CTTAAYGACACCAAGGAAAATGCAAAGGCWTTYACCAARAGTTTCTTRGGTAAGGTGAAA
GGCATC

>sprp
ATGAAGTCAACSGAGTTGCAGGAACTAACCGCTTCAGAACCATTATCCCTTGAAGAGGAG
TATGAGATGCAAAAGAGCTGGTTTCAGGATGAGAATAAATGTACATTCATCATGCTGGAC
AAGRGCAAATGGKCATCAAGTACCGATGAGATTGAAAGCATGTGTGGGGATGTGAATCTG
TTCTTCAATGATCCAGACGAGCCCTCTATAGCTGAGATTGAGATAATGGTGGCAGAATCA
TCCAGTCGTGGAAAGGGGTTCGGCAAGGAGGCACTTCTCATCATGATGCACTATGGTATG
GATTCCTTGAAGGTATCTAGATATGTTGCAAAGATCGGAGAGAAGAACAAGGTCAGTCTT
GGGCTCTTCAAAAAACTAGGATTTCARGAGACTTCTGTCAGCAAAGTTTTTCAAGAGGTG
ACCCTTGAACTTGAGGTCAAAGATGGAAGGAGCTACTACACTCAGATATATGCACAGAGT
TTTAAGACAGAAAAAGTTGATGCTGGTCCAGAAGATAGAACCAATCTCACCAACACAAAG
AATGATCCAGGACCAGGAACTGTAAGCCAAGTTGATTCCTCACAACCACATGCGCAACTT
GAAAACTTTGATGGTGATTTTGGAAACTCTGGGACAACTCCTACAATTTCCATTGATTTG
GTCTCTACGGTGAAGACAGAGCCGGAAGGAGAGAGTTTGTCCTCCAGCAAAACTCACAAC
TTCAAAGATCCAGATGAACAGRKCGGTAAAAACAGATTTCAGTTACAGATGTTACCCAAC
CAAGTTCAAAGAAAACATGAAATCATCGTTCATCATCAGCAGACCAAAGGAAGTGATGAC
TGTAAATTGAGGCCAGGACCAAGTAAGAGTGATGCCCATAGTTCTAAACTGACTGCTTGT
TTGTCATCTCACCCACCAACAATATCTAGGTACTTGCCATCTCTGCAAAATGTGATTGGT
GATGCTAGTCAGGGATTAAGAATCTCAACAAGAACCCATTCTCTTCAGGTCTCCAGATCC
CAATCAGCTGAAGATGTTGAAGAATTGGAAGGACATCCGACATTGCCAATGTCTAGGACA
GTGCCATCTAAGCAAAATACTATTGGTGTGAATAGTGGAGGATCAGGAATCTTTTCAGGA
GCCCAGCCTCTTCTGGTCTCCAGATGTTTGTTATCCACTGAAGATGTTGAAGAACTGGAA
GGCCATGCAACATTGCCAATATCTAGGACAGTGTCATCTATATGTATAAAGCAAAATACT
ATTGGTGTGAATAGTGGAGGATCAGGAATCTTTTCAGGAGCCCAGCCTCATCTGGTCTCC
AGATGTTCGTTATCATCAGAAGATGTTGAAGAACCGGATGGCCATCGTGTCATACCCTCC
GTATCAAAAACAACACCACCTCTGCAGAATATGCCAGGTTTTGTTGATAGATCTCTTAGT
CAAGGATCAAGAACCTCTTTAAGAACATGTCATATTCCTGTAGCCAGTGATTTGTCATCA
GCTGAAGATACTGAAGGATTGGATGACCCTGCAGCAGTGCGTGACAGACAACAAAACCTC
TCTATTTCTTCTAAAATGGTTACTTTCAATACAGCAAGTGAGTGCCCTAAAGAGACAATT
GCCTTAAAACTGGCACGGACGGAGAAATCACTACCGGAGAATCAGAACAGTGTGTCCAAA
GGGTCATCTTCTGTAGATGTGAAACAACTGTCGACCCATGCAGGCTCRARGGGCAGGACT
CAWCATCGCCAGACAYCYAAACCTAGCAAGAGAGRGAAYATATGCAGCATTGGTAGCWCA
TCTAGTGATGCACCAACAGCAGTTAAAAAGAGAGTTATACCTACATTCCACAGAACAGCA
TCAGGTTTGAAGGAGAAACCAAAGAATAAAACAGGAACACTTTCACAGATGTCTATAGAA
CAGGTAATGGGCACAAACAGRATAAGCGGAGCTCCTGTCCCTGCTAAGACCATCACATCC
ATGTCACCTTCAGAGCTAGCAAAGTTACAGGAGATAGTTTCTGAATCAAGCGAGATGCTC
ATGATGCTTACGTATACAGACGGTTCAACACAGCTTAGAGAACCGAATGAGCCCAGGAAA
AGAGCTTTGTCATCTCTTCATGAGGATGGTGTAGCTAACTCTGTATTGGTTGCCGTCCAG
CGCAAGGCTGCTAAGAAGGAATACATGTTTGTTTCATTTCCGCTGGCAGGTCTACATGTA
GGCAAAGAAAATGCATCAGAAGCAACAAGGAATGTTCTACTTGAGATTCTGCAGTCCAAC
ACTAGAAAAGTTTGCTTTGATGCTCAAGAACTGATGCATGCCATCATCATCAACTACAGA
CTGGATCCTCAGTCAGGATGCAACAAGTGGGTGATAATGGACCCTAAAATTGCTTGCTGG
CTCCTGGATCCAGACAACCCTCCGGTCACATTCTCTGGAATGCTGAAAACATTCCTTGCT
GGAAAGTATAATGATCAAACTCCAAACAATCACTTGGCACATTTGGAATTACTTGGGCCG
GTGATTGGAGACCTGACGAACAAACTCCAGAGGAAGAATTTATGGGAGCTCTTCATCAAC
TTGGAAGTCCCCCTAATACCAATACTGGCTGGTATGGAAGTCCAAGGAATACAAGTCAAC
CAGAAGATGCTCATATCCTACAGTAATATCTTGAAGGTTTTGTTTGATGAGCTAAAGCTA
GATGAGCTCTGTCCTGGTCAGAAACTTGCAAGAACCAATGTCCAGAATCTCAAGTCTACT
TCAGAAATGGTGAACATTCAAAACATTCCCAAGCAGCCYYTGCAASTACACAAAGATGCA
AATGGGTCAGTGGTCAATGATTTCCAGTCAATTGAGCTGAGGATCTTGGCCCACCTCTCT
CAGGATGCTGTGCTCTTGAAGGTATTCAATGATGCTGGCAGTACAGACATCTTTGTTCAA
CTCACCTGTGAATGGCTTGGTTTGAATYTGGAMGATGTGAAGACAGSAGACAGAGAAAGA
ACCAAACGAATAGTGTACTCCGTCATCTATGGTGTTGGGGCTGAGCGCTTGGCGGAAACA
CTTAATGACACCAAGGAAAATGCTAAGGCATTCACCAAAAGTTTCTTGGGTAAGGTGAAA
GGCATC

>spurp
ATGAAGTCAACCGAGTTGCAGGAACTAACCGCTTCAGAACCATTATCCCTTGAAGAGGAG
TATGAGATGCAAAAGAGCTGGTTTCAGGATGAGAATAAATGTACATTCATCATGCTGGAC
AAGGGCAAATGGGCATCAAGTACCGATGAGATTGAAAGCATGTGTGGGGATGTGAATCTG
TTCTTCAATGATCCAGACGAGCCCTCTATAGCTGAGATTGAGATAATGGTGGCAGAATCA
TCCAGTCGTGGAAAGGGGTTCGGCAAGGAGGCACTTCTCATCATGATGCACTATGGTATG
GATTCCTTGAAGGTATCTAGATATGTTGCAAAGATCGGAGAGAAGAACAAGGTCAGTCTT
GGGCTCTTCAAAAAACTAGGATTTCAGGAGACTTCTGTCAGCAAAGTTTTTCAAGAGGTG
ACCCTTGAACTTGAGGTCAAAGATGGAAGGAGCTACTACACTCAGATATATGCACAGAGT
TTTAAGACAGAAAAAGTTGATGCTGGTCCAGAAGATAGAACCAATCTCACCAACACAAAG
AATGATCCAGGACCAGGAACTGTAAGCCAAGTTGATTCCTCACAACCACATGCGCAACTT
GAAAACTTTGATGGTGATTTTGGAAACTCTGGGACAACTCCTACAATTTCCATTGATTTG
GTCTCTACGGTGAAGACAGAGCCGGAAGGAGAGAGTTTGTCCTCCAGCAAAACTCACAAC
TTCAAAGATCCAGATGAACAGAGCGGTAAAAACAGATTTCAGTTACAGATGTTACCCAAC
CAAGTTCAAAGAAAACATGAAATCATCGTTCATCATCAGCAGACCAAAGGAAGTGATGAC
TGTAAATTGAGGCCAGGACCAAGTAAGAGTGATGCCCATAGTTCTAAACTGACTGCTTGT
TTGTCATCTCACCCACCAACAATATCTAGGTACTTGCCATCTCTGCAAAATGTGATTGGT
GATGCTAGTCAGGGATTAAGAATCTCAACAAGAACCCATTCTCTTCAGGTCTCCAGATCC
CAATCAGCTGAAGATGTTGAAGAATTGGAAGGACATCCGACATTGCCAATGTCTAGGACA
GTGCCATCTAAGCAAAATACTATTGGTGTGAATAGTGGAGGATCAGGAATCTTTTCAGGA
GCCCAGCCTCTTCTGGTCTCCAGATGTTTGTTATCCACTGAAGATGTTGAAGAACTGGAA
GGCCATGCAACATTGCCAATATCTAGGACAGTGTCATCTATATGTATAAAGCATAATACT
ATTGGTGTGAATAGTGGAGGATCAGGAATCTTTTCAGGAGCCCAGCCTCATCTGGTCTCC
AGATGTTCGTTATCATCAGAAGATGTTGAAGAACCGGATGGCCATCGTGTCATACCCTCC
GTATCAAAAACAACACCACCTCTGCAGAATATGCCAGGTTTTGTTGATAGATCTCTTAGT
CAAGGATCAAGAACCTCTTTAAGAACATGTCATATTCCTGTAGCCAGTGATTTGTCATCA
GCTGAAGATACTGAAGGATTGGATGACCCTGCAGCAGTGCGTGACAGACAACAAAACCTC
TCTATTTCTTCTAAAATGGTTACTTTCAATACAGCAAGTGAGTGCCCTAAAGAGACAATT
GCCTTAAAACTGGCACGGACGGAGAAATCACTACCGGAGAATCAGAACAGTGTGTCCAAA
GGGTCATCTTCTGTAGATGTGAAACAACTGTCGACCCATGCAGGCTCGAGGGGCAGGACT
CATCATCGCCAGACACCCAAACCTAGCAAGAGAGGGAACATATGCAGCATTGGTAGCACA
TCTAGTGATGCACCAACAGCAGTTAAAAAGAGAGTTATACCTACATTCCACAGAACAGCA
TCAGGTTTGAAGGAGAAACCAAAGAATAAAACAGGAACACTTTCACAGATGTCTATAGAA
CAGGTAATGGGCACAAACAGAATAAGCGGAGCTCCTGTCCCTGCTAAGACCATCACATCC
ATGTCACCTTCAGAGCTAGCAAAGTTACAGGAGATAGTTTCTGAATCAAGCGAGATGCTC
ATGATGCTTACGTATACAGACGGTTCAACACAGCTTAGAGAACCGAATGAGCCCAGGAAA
AGAGCTTTGTCATCTCTTCATGAGGATGGTGTAGCTAACTCTGTATTGGTTGCCGTCCAG
CGCAAGGCTGCTAAGAAGGAATACATGTTTGTTTCATTTCCGCTGGCAGGTCTACATGTA
GGCAAAGAAAATGCATCAGAAGCAACAAGGAATGTTCTACTTGAGATTCTGCAGTCCAAC
ACTAGAAAAGTTTGCTTTGATGCTCAAGAACTGATGCATGCCATCATCATCAACTACAGA
CTGGATCCTCAGTCAGGATGCAACAAGTGGGTGATAATGGACCCTAAAATTGCTTGCTGG
CTCCTGGATCCAGACAACCCTCCGGTCACATTCTCTGGAATGCTGAAAACATTCCTTGCT
GGAAAGTATAATGATCAAACTCCAAACAATCACTTGGCACATTTGGAATTACTTGGGCCG
GTGATTGGAGACCTGACGAACAAACTCCAGAGGAAGAATTTATGGGAGCTCTTCATCAAC
TTGGAAGTCCCCCTAATACCAATACTGGCTGGTATGGAAGTCCAAGGAATACAAGTCAAC
CAGAAGATGCTCATATCCTACAGTAATATCTTGAAGGTTTTGTTTGATGAGCTAAAGCTA
GATGAGCTCTGTCCTGGTCAGAAACTTGCAAGAACCAATGTCCAGAATCTCAAGTCTACT
TCAGAAATGGTGAACATTCAAAACATTCCCAAGCAGCCCTTGCAAGTACACAAAGATGCA
AATGGGTCAGTGGTCAATGATTTCCAGTCAATTGAGCTGAGGATCTTGGCCCACCTCTCT
CAGGATGCTGTGCTCTTGAAGGTATTCAATGATGCTGGCAGTACAGACATCTTTGTTCAA
CTCACCTGTGAATGGCTTGGTTTGAATCTGGAAGATGTGAAGACAGGAGACAGAGAAAGA
ACCAAACGAATAGTGTACTCCGTCATCTATGGTGTTGGGGCTGAGCGCTTGGCGGAAACA
CTTAATGACACCAAGGAAAATGCTAAGGCATTCACCAAAAGTTTCTTGGGTAAGGTGAAA
GGCATC

>pdep
ATGAGGTCAACCGAGTTGCAGGAACTGACAGCATCAGAACCATTGTCTCTTGAAGAGGAG
TATGAGATGCAGAAGAGCTGGCATCAGGATGAAAACAAATGTACATTCATCATGCTGGAC
AAGGGCAAATGGGCATCAAGTACTGATGAGATTGAAAGCATGTGCGGAGATGTAAACCTG
TTCTTCAATGATCCAGACGAGCCCTCTATAGCTGAGATTGAGATAATGGTGGCAGAATCA
TCCAGTCGCGGAAAGGGGTTTGGCAAGGAGGCACTCCTCATCATGATGCACTACGGTATG
GATTCCTTGAAAGTATCTAGATATGTTGCAAAGATCGGAGAGAAGAACAAGGTCAGTCTG
GGGCTCTTCAAGAAACTCGGATTTCAAGAGACRTCTGTCAGCAAAGTCTTTMAAGAGGTG
ACCCTTGAAYTTGAGGTCAAAGATGGAAGGAGCTACTACACTCRGATATATGCACAGAGT
TTTAAGACAGAAAAAGTTGATGCTGATCCAGAAAATGGACCCAANNNNNCCAACACAAAN
CGTGATCCAGTACCAGGAACTGTAAGCCTAGTTGATTCAACACAAAAACGTGGGGAACTT
GGAAAATTTGACAGTGCTTCTGGAAACACTGGGACAACTCCTACAATGTCCGTTGAGTTG
GTCTCTTTGGTGAAGACAGAGCCAGAAGGnnnnnnnnnnnnNNNCAGCGAAACTCACAAC
TTCACAGATCCWGATGAACAGAGCTGTGAGAATAGATTTCAGTTACATATGTTACCCAAC
CAAGTTCAAAGAAAAAATGAAATCAAAGTTCATTATCAGGAGRCCMAAATAAATGATGAC
TGTAAATTAAGACCAGGACCAAGTACGAATGATGCCTGTAGTTCTAAACTACATGCTTGT
TCGTCATCTTACCCACCACAAATATCTAGGYCTTTGCCATCTCGGCAAAATGTGATTGGT
GATGCYAGTCAGGGACYAAGAATYTCAACAAGAACTCATTCCCTTCAGGTCTTCAGATCC
CCATCAGCTGAAGATGTTGAAGAATTGGAAGGCCATGCGACATTTCCAATATSTAGTACA
GTGCCATCTAGGCAAAATACYATTGGTRMGACTAGTGAARKATCAGGAATCTTTKCAAGA
SCCCAGCCTCTTCTTGTCTCCAGTTGTTTGTTATCNNNNNNNNNNNNNNNNNNNNNNNNN
NNNNNNNnnnnnnnnnnnnnnnnnnnnnnnnnnnnnnnnnnnnnnnnnnnGCAAAATACT
ATTGGTRMGACTAGTGAARKATCAGGAATCTTTKCAAGASCCCAGCCTCTTCTTGTCTCC
AGTTGTTTGTTATCATCAGAAGATGTTGAAGAACTGGGTGRCCATNNTGTCATACCCTCR
GTATCGAAAACAGCACCACYTCTGCAGAATATGACAGGTTTTGTTGATAGGTCTGTGAGT
CAAGGATCAAGAACCTTTTCAAGAACATGTCATATTCCTGTAGCCAGTGATTTGTCATCA
GCTGCAGATATTGAAGGATTGGATGACCATGCAGCAGTGCCCGACAGACAAAGAAGCCTC
TGTATTCCTTCTGAAATGGATRCCAACAACACAGCAAGTGAGTGCTCTAAAGAGATGTTT
GGCTTAAAACTGGCACAGAYASAGAAAYCACTACTGAGGAATCAGAGCAGTGTGTCRATG
GAGTCATCTTCTGTAGATGTGAAACAACTATCAACCAAAGAAGGCTTAAAGGGCAGnnnn
nnnnnnnnnnnnnnnnnnnnnnnnnnnnnnnnnnnnnnnnnnnnnnnnnnnnnnnnnnnn
nnnnnTGATGCACCAACAACAGTCAAAAAGAGAGTTATACCTACATTCCACACCAAAGCA
TCAGGTTTAAAGGGGAAATCACAGACTAAACCAGAAACACTTGCACAGATGACCATAGAA
CAGGTAATAGGCACRAACAGAATAAGTGAAGCTCATGTCCCTGCAAAGAACATCAAGTCC
ATGTCACCTTCAGAGCTAGCAAAGTTACAGGAGATCGTTTCTGAATCGAGTGAGATGCTC
CTGATGCTTACGTATACAGACGGTTCAACACAGCTCAGAGAACCGAATGAGCCCAGGAAA
AGAGCCTTCTCATCCCTTCATGAGGATGGTGTAGCTAACTCTGTATYAGTTGCCATCCAA
CACAAGGCTGCTAAGAAGGACTACATCTTTGTTTCTTTTCYGCTGGCAGGTCTNCNNNNN
GGCAAAGAAAGTGCATCAGAAGCAACAAGnnnnnnnnnnnnnnnnnnnnnnnnnnnnnnn
nnnnnnnnnnnnnnnnnnnnnnnnnnnnnnnnnnnnnnnnnnnnnnnnnnnnnnnnnnnn
nnnnnnnnnnnnnnnnGATGCAACAAGTGGGTGATAATGGACCCTAAGATTGCTTGCTGG
CTCCTAGACCCAGACAACCCTCCCGTCACATTCTCTGGAMTGCTGAAAACATTCCTAGCT
GAAAAGTGTCATACTCGAACTCCAAACAATCAGTGGnnnnnnnnnnnnnnnnnnnnnnnn
nnnnnnnnnnnnnnnnnnnnnnnnnnnnnnnnnnnnnnnnnnnnnnnnnnnnnnnnnnnn
nnnnnnnnnnnnnnnnnnnnnnnnnnnnnnnGTATGGAAGTCCAAGGAATACAAGTCAAC
CAGAAGATGCTCATATCCTACAGTAATATCTTGAAGnnnnnnnnnnnnnnnnnnnnnnnn
nnnnnnnnnnnnnnnnnnnnnnnnnnnnnnnnnnnnnnnnnnnnnnnnnnnnnnnnnnnn
nnnnnnnnnnnnAACATTCAAAACATTCCCAARCAGCCTTTGCAACTACACAAAGATAAA
AGTGGGTnnnnnnnnnnnnATTTCCAGTCGATTGAGCTGAGGATCTTGGCTCACCTTTCT
CAGGATGCTGTGCTCTTGAAGGTATTCAATGATGCTGGCAGTACAGATATCTTTGTTCAR
CTCACCTGTGAATGGCTTGGTTTGAATCCAGAAGATGTGAAGACAGCAGACAGAGAAAGA
ACTAAACGAATAGTGTACTCCGTCATCTATGGTGTTGGGTCTGAGCGCTTGGCAGAGACT
CTTAATGACACCAAGGAAAATGCAAAAGCATTCACCAAAAGCTTCTTGGGTAAGGTTAAA
GNNNNN
