# Supplementary material for: Genome-wide signals of positive selection in strongylocentrotid sea urchins
Source: BMC Genomics. 2017 Jul 21;18:555. doi: 10.1186/s12864-017-3944-7 (PMC5521101; doi:10.1186/s12864-017-3944-7)
Supplement: Supplementary file 3 — Consensus alignment files. A compressed (gzip) tape archive (TAR) file containing 6250 consensus alignment files in FASTA format. (TGZ 14116 kb) [file 12864_2017_3944_MOESM3_ESM.tgz › SPU_000159/consensAlign.ordered.fa]

>sdro
nnnnnnnnnnnnnnnnnnnnnnnnnnnnNNNNNNNNNNNNNNNNNNNNNNNNNNNNNNNN
NNNNNNNNNNNNNNNNNNNNNNNNNNNNNNNNNNNNNNNNNNNNNNNNNNNNNNNNNNNN
NNNNNNNNNNNNNNNNNNNNNNNNNNNNNNNNNNNNNNNNNNNNNNNNNNNNNNNNNNNN
NNNNNNNNNNCTGCCAATCCATTATTGGATGTATGTACCATTAGTACTGAGTTGGCCTGC
CAGAATGGTGGAGTATGTAAGAACATGTATCAGAGCTCTTCACAGGACATGGATTACTAC
TGTGATTGCCCTATTGGATGGACTGGACATACTTGTGAAACACCATCTGCCAACCCATGT
GCCAGTGGTCCATGTGAGAACGGTGGTATCTGCAATCCCTCCAATACCTACTTCGAATGT
GACTGCCCAGCCGGTTTCTTCGGAACTACCTGCGAGGTCGCCCAGGGTGACAACGAACCA
CCAACCATCTCCAACTGTCCCGAGGACATCACCCGTACCATCTCATCTGGAAGCGGTATC
TCAGTCTCCTGGCTCGAGCCAACCGCTACAGATGCCGGCACCACGCAGCGTTTCCTGCGA
TCTCACGTTCCTGGATCTTTCTTCCAGTTGGGAGACACCGCTGTCACCTACGTCTTCTCT
GATAACAGCGCAAACCTGGCTAGATGTTCCTTCTTTGTCACTGTCACATTGGCAGAGACT
GACAATGTCCCACCCGTCGTCCAGAACTGCCCATCCACCACAGTCGCCCAGGCCACCGGA
GGTAGCACCAACGCCCAGGTATCCTGGATCGTGCCCTCGGCCACCGATGACAGCGGAACC
GCCGTCAGGGTCTCCAACAACTACAGCCCTGGCCAGAGCTTCCCAGTGGGTGAAACTGTT
GTTGCCTACACCTTCACCGATGATGCAGGAAACCAGAACACTTGTACTTTCTCYGTCAGG
GTTGTTGTTGAGCTCATCAACCAGTCCCCGACCATCACCTTCTGCCCCTCTGGCTCGCTC
GTCTACTCGACCCTAGGTGCTGACGAAGTTGTTGTCAACTTCCCCGCACCCACCGCCGTC
GACGACTCTGGTTTCACACCATCAGTCAACTCTAACTACCTTCCTGGCCAGTCCTTKGCT
GTAGGATCCTACACAGTGACCTATACTTTCTCAGATAACGCTGGCTTGACCAGTGACTGT
ACCTTCAAYATGCAAGTTGTCTCTGGAGGTGACGTAAGGCCACCCACCATCTCAAACTGC
CCTGCAGGCGCCATCACAGCCCTTGCCGCAGCGAGCTCCACAGGCGCCTCTGTATCTTGG
ACAGCCCCGACTGCTACGGACGAGTCCGGCTCCGTGAGCTCCACCAGCGACTACACCCCT
GGAGCATTCTTCCCAGTCGGTACCACGACAGTGACCTACACATTCACCGACCTTGCAGGA
AATGAAGCTAGGTGCCTCTTCAATGTCATTGTTACAGGAACCAACGTGAACGAGACCCCT
GCACCATCCAACCTAAACCTTTCCCCTGGCACCAGCACCATCACAGCAACCTGGTCGCCG
CCCAACGGTGCTTTCAACAGTTACCAGATCACCATCAGCGGTGGTTCCACTGTCAACACC
GAGACCCTACCGCAGTCTTCCAGCTCATACACGATCACTGGCCTCAACCCTGCTACCTCT
TACATTGTCACTCTGACCGCCAATGGCAACACTGGATCTAGCAACGCCGTATCGGCATCG
ACTACAACCAGTCCTGAGCAAGGCCAGCCACCTTCATCTCCATCCAACATCAACCTTTCC
CCCAACGAGAACTCTGTCACCATTTCCTTTGATGCCACCTCCGGGGACATCACCGGCTAC
TCCATTGGTCTTGGTACCACATCCAGCGCCAATGACGTGACAGCTACCCTTTCCCCCGGG
TCAACTGGGTATACCTTCAGCAACCTGGCACCTGGCACCCTCTACTTCGTCTCCCTCCAG
GCTTTCAACAACTTCGGCTCGAGCCAGTCCSTCGTGGAATCCATCACAACCTCCGACGTT
GTTACCCCAGGATCTACCATTGTAATCGCCAACTGCCCTGTAGCCCTTGCTGCATCTCTG
CCCTTCGGAACCTTTGCCTTTGTGGACTGGGAAGAACCCACCGCCACCTCTTCTGTTGGT
GCCGTCACCCGGGTGGGCGGGCCATTCAGCCCCAGCGGTTTCTTCCAGCTTGGCGTTACT
CCAATCATCTATGAGTTTGAGGATGTCAACGGGAATTCCGCCACCTGTGCGTTCTCAATC
TATGTTACCGACGGCGGCGACACTACTGCCCCAGTGATCACTTTCTGTCCCAGTAACGTC
TTCGTCCAGGCTGCGTCAGGTGCCAGCAGTGCTACGGCCTCCTGGGACGTCCCTACYGCT
ACCGATGCCTCAGAACCCATCACAGCAGTCAGCAACTACTCTCCTGGTGATTCCTTTGAT
GTTGGCACTTACCTGGTCTTCTATAACCTTATCGATAGTGCTGGTTTCTACTCTACCTGC
AGCTTTGAGGTCACCATCACTTCAAGTGGAGTGGTCATCGACAGGGAGAACCCCGTCCTG
AACGGCTGTCCAACCACCATAGTTGCCAACGCCAGTCCTGGTAGCTCGACCACGGTCGTT
TCATGGCTTGCTCCTGTGGCATCAGACAACTCTGGCTCCGCTACCCTGACGGTCAACCGA
CCACCAGGCACTTCCTTCGCTATTGGATCTACCCAGGTCACTTACACGGCTACCGATCCC
ACTGGGAACTTTGTCACCTGCAGCTTCGACATCATTGTCTTGTCTTCCGGTGACAACACT
GCCCCAGTCCTGTCCAACTGTCCAACAGACCGAACCGTATTTGCCTCTCAAAATGCCCAA
GGCGCTGTAGCTACATGGTCATCACCGACTGCTTCCGATAACTCTGGTGACTTTGTGTCG
ATCAATAGTGACTTCAGCTCCGGAACTCAATTCCCGGTCGGCGTGACCACTGTGACCTAC
ACTGCTACGGACAGCTCTGGCAACACAGACAACTGCCAGTTCTCTGTTACAGTCATAGGT
ACTTCTGACAACCTTGGCCCAGTCACCTCCAACTGCCCCACGTCCCAGACTATCAATGCC
GCAGTAGGTGCCAGCTCTGCCGTCGCCACCTGGTCCGAACCCATCTTTACCGATGGTTCG
GGCGTGGCCAGCGTCACCAGCAACTTCATCTCTGGCTCCTCTTTCGCCATTGGCACCAGC
ACCGTCACTTACACCGCAACAGACTTCCTCGGCAACTCTGGAGAATGTTCCTTCAATATC
TTCGTAAATACCGGAACGGACGGAACCCGACCAACCTTCCTCAACTGCCCAAGCAACATT
GACGTGACCGTCCCCTTCGGTAGCAGCGGAACTTCCGTCACCTGGACCGAGCCCATTGCT
GTGGACAACAGCGGTGTAGCCAACAGTGTGGTCTCTCAGAGCCCTGGATCTTTCTTCGTC
GTGGGAGCCACTAACGTAGTGTACACCGCCACAGATCTAAGTGGAAACACTGGAACCTGC
GCTTTCTTTGTCACCGTCTCGGAGGAGGCACTTGTTGATGTGACTCCACCAGAACTTTTC
AACTGCCCTACCGGAATCTCTGCCACCGCAAGCCCTGGYGCATCCTTCGCTGCCGTTACC
TGGATTCCTCCCACGGCAACAGATAACCTTGGCGTCCCAGCTGTCTCCAGCAACTTCCCA
TCAGGCTCGTCCTTCCCAATCGGCACCACCTTGGTTACCTACACCGCTATCGATAACTTC
GGTAACGATGCCTCTTGCAGCTTCAACGTGGTCGTCTCCTCCGGCACCAGCAACTCYGCA
CCAATCGTCACCTTCTGCCCCAATAATGGACAGATTTATTTCACTGCACCCGCTTCCAAT
AGCGCCATTGTCAACTTCGCTCCACCCACTGCGACCGAYGACTCTGGATCCGTCACGTCA
ACCTCCTCCAACCTACCAGGAGATGCGTTCCCTATCGGAGTGAACACCGTCACCTACACC
TTCAGCGATGATCAAGGACTTACAGCAAGCTGTAGTTTCTCATTTGAAGTYCAAGTCGGT
GCCAACCCGTGTTCCAGCAACCCATGCGCTCCCAGTGAACAGTGCTTCTACATCCCATCC
CGATACCTGTGTATCACCAACGGCAGGAGGAGGAGAGAAGCAGAGATGCTTGACCTTAGC
GACATCTGCCCSTGCGAAAATGGCGGTATGTGTCTCCTAGACGACGCCACATCCTCGGCC
ACCTGTGAATGCCCTATTGGATACGCTGGTGTACTCTGCGAGATGGATACAATGCCTGCT
GCAAACGTCAACGTCCACAACAGGTATGCTGACGAACATGAGATCCAAGAATGGTCCAAT
GGAAACAGCGCCCTCTTGTGGTCCGTAATAATCTGCATGGCTATTATGCTCGTCGTCATC
RTCTCTCTATCTGGGYTGCTWTGTTACRTCATACCGCGCCTCAGCATGGCTCGTCGACAT
CATAGCAAGATGGATGAAATCCCAATCCTTCAA

>spal
nnnnnnnnnnnnnnnnnnnnnnnnnnnnNNNNNNNNNNNNNNNNNNNNNNNNNNNNNNNN
NNNNNNNNNNNNNNNNNNNNNNNNNNNNNNNNNNNNNNNNNNNNNNNNNNNNNNNNnnnn
nnnnnnnnnnnnnnnNNNNNNNNNNNNNNNNNNNNNNNNNNNNNNNNNNNNNNNNNNNNN
NNNNNNNNAGCTGCCAATCCATTATTGGATGTATGTACCATTAGTACTGAGTTGGCCTGC
CAGAATGGTGGAGTATGTAAGAACATGTATCAGAGCTTTTCACAGGACATGGATTACTAC
TGTGATTGCCCTATTGGATGGACTGGACATACTTGTGAAACACCATCTGCCAACCCATGT
GCCAGTGGTCCATGTGAGAACGGTGGTATCTGCAATCCCTCCAATACCTACTTTGAATGT
GACTGCCCAGCCGGTTTCTTCGGAACTACCTGCGAGGTCGCCCAGGGTGACAACGAACCA
CCAACCATCTCCAACTGTCCCGAGGACATCACCCGTACCATCTCATCTGGAAGCGGTATC
TCAGTCTCCTGGCTCNNNCCAACCGCTACAGATGCCGGCACCACGCAGCGTTTCCTGCGA
TCTCACGTTCCTGGATCTTTCTTCCAGTTGGGAGACACCGCTGTCACCTACGTCTTCTCT
GATAACAGCGCAAACCTGGCTAGATGTTCCTTCTTTGTCACTGTCACATTGGCAGAGACT
GACAATGTCCCACCCGTCGTCCAGAACTGCCCATCCACCACAGTCGYCCAGGCCACCGGA
GGTAGCACCAACGCCCAGGTATCCTGGATCGTGCCCTCGGCCACCGATGACAGCGGAACC
GCCGTCAGGGTCTCCAACAACTACAGCCCTGGCCAGAGCTTCCCAGTGGGTGAAACTGTT
GTTGCCTACACCTTCACCGATGATGCAGGAAACCAGAACACTTGTACTTTCTCCGTCAGG
GTTGTTGTTGAGCTCATCAACCAGTCCCCGACCATCACCTTCTGCCCCTCCGGCTCGCTC
GTCTACTCGACCCTAGGTGCTGACGAAGTTGTTGTCAACTTCCCCGCACCCACCGCCGTC
GACGACTCTGGTTTCACACCATCAGTCAACTCTAACTACCTTCCTGGCCAGTCCTTTGCT
GTAGGATCCTACACAGTGACCTATACTTTCTCAGATAACGCTGGCTTGACCAGTGACTGT
ACCTTCAACATGCAAGTTGTCTCTGGAGGTGACGTAAGGCCACCCACCATCTCAAACTGC
CCTGCAGGCGCCATCACAGCCCTTGCYGCAGCGAGCTCCACAGGCGCCTCCGTATCTTGG
ACAGCCCCGACTGCTACGGACGAGTCCGGCTCCGTGAGCTCCACCAGCGACTACACCCCT
GGAGCATTCTTCCCAGTCGGTACCACGACAGTGACCTACACATTCACCGACCTTGCAGGA
AATGAAGCTAGGTGCCTCTTCAATGTCATTGTTACAGGAACCAACGTGAACGAGACCCCT
GCACCATCCAACCTAAACCTTTCCCCTGGCACCAGCACCATCACAGCAACCTGGTCGCCG
CCCAACGGTGCTTTCAACAGTTACCAGATCACCATCAGCGGTGGTTCCACTGTCAACACC
GAGACCCTACCGCAGTCTTCCAGCTCATACACGATCACTGGCCTCAACCCTGCTACCTCT
TACATTGTCACTCTGACCGCCAATGGCAACACTGGATCTAGCAACGCCGTATCGGCATCG
ACTACAACCAGTCCTGAGCAAGGCCAGCCACCTTCATCTCCATCCAACATCAACCTTTCC
CCCAACGAGAACTCTGTCACCATTTCCTTTGATGCCACCTCCGGGGACATCACCGGCTAC
TCCATTGGTCTTGGTACCACATCCAGCGCCAATGACGTGACAGCTACCCTTTCCCCCGGG
TCAACTGGGTATACCTTCAGCAACCTGGCACCTGGCACCCTCTACTTCGTCTCCCTCCAG
GCTTTCAACAACTTCGGCTCGAGCCAGTCCGTCGTGGAATCCATCACAACCTCCGACGTT
GTTACCCCAGGATCTACCATTGTAATCGCCAACTGCCCTGTAGCCCTTGCTGCATCTCTG
CCCTTCGGAACCTTTGCCTTTGTGGACTGGGAAGAGCCCACCGCCACCTCTTCTGTTGGT
GCCGTCACCCGGGTGGGCGGGCCATTCAGCCCCAGCGGTTTCTTCCAGCTTGGCGTTACT
CCAATCATCTATGAGTTTGAGGATGTCAACGGGAATTCCGCCACCTGCGCGTTCTCAATC
TATGTTACCGACGGCRKCGACACTACTGCCCCARWGATCACKTTCTGTCCYAGTAACGTC
TTCGTCCAGGCTGCGTCGGGTGCCAGCAGTGCCACGGCCTCCTGGGACGTCCCTACCGCC
ACCGATGCCTCAGAACCCATCACAGCAGTCAGCAACTACTCGCCTGGTGATTCCTTTGAT
GTTGGCACTTAYCTGGTCWTCTATWWYCTTATCGATARYGCTGGTTTCTACTCGACCTGC
AGCTTTGAGGTCACTGTCACTTCAAGTGGAGTGGTCATCGACAGGGAGGACCCCGTCCTG
AACGGCTGTCCAACCAACATCGTTGCCAACGCCAGCCCTGGTAGCTCGACCACTGTGGTT
TCATTGCTTGCTCCTGTGGCATCAGACAACNCTGGCTCCGCTACCCTGACGGTCAACCGA
CCACCAGGCACTTCCTTCGCTATTGGATCTACCCAGGTCACTTACACGGCTACCGATCCC
ACTGGGAACTTTGTCACCTGCAGCTTCGACATCATTGTCTTGTCTTCCGGTGACAACACW
GCTCCAGTCCTGTCCAACTGTCCWWCAGMCCAAACCGTATTTGCCTCTCAAAATGCCCAA
GGCGCTGTAGCTACATGGTCAGCACCGACTGCTTCYGATAACTCTGGTGACTTYGTGTCG
ATCAATAGTGACTTCAGCTCCGGAACCGTATTCCCGATCGGCGTGACCACGGTGACCTAC
ACTGCTACRGACAGCTCTGGCAACCAAGACACTTGCCAGTTCTCTGTTACAGTCATAGGT
RCTWCYGACAACCTTGGCCCAGTCACCTCCAACTGCCCYACRTCCCAGACTRTCAATGCC
GCARTAGGWGCCAGCTCTGCYGTCGCCACCTGGWSCGAACCCATCTTTACYGATGSYTCG
GGCGTGGCCTCCGTCACCAGCAACTTCRTCTCTGGCTCCTCTTTCGCCATTGGCACCAGC
ACCGTCACTTACACCGCAACAGACTTCCTYGGCAACTCTGGAGAATGTTCCTTCAATATC
TTCGTCAATACCGGAACGGACGGCACCCGACCAACCTTCCTCAACTGCCCAAGCAACATC
GACGTGACCGTCCCCTTCGGTAGCAGYGGAACTTCCGTCACCTGGACCGAGCCCATTGCT
GTGGACAACAGTGGTGTAGCCAACAGTGTGGTCTCTCAGAGCCCTGGATCTTTCTTCGTC
GTGGGAGCCACTAACGTGGTGTACACCGCCACAGACCTAAGCGGCAACACTGGAACCTGC
TCTTTCTTTGTCACCGTCTCAGAGGAGGCACTTGTTGATGTGACTCCACCAGAACTTTTC
AACTGCCCTACCGGAATCTCTGCCACCGCAAGCCCTGGCGCATCCTTCGCCGCCGTTACC
TGGATTCCTCCCACGGCGACAGATAACCTTGGCGTCCCCGCTGTCTCTAGCAACTTCCCA
TCAGGCTCGTCCTTCCCAATCGGCGCCACCTTGGTTACCTACACCGCTATCGATAACTTC
GGTAACGATGCCTCTTGCAGCTTCAACGTAGTTGTCTCCTCCGGCACCAGCAACTCYGCA
CCAATCGTCACCTTCTGCCCCAATAATGGACAGATCTATTTCACTGCACCCGCTTCCAAT
AGCGCCATTGTCGACTTCGCTCCACCCACTGCGATCGACGACTCTGGATCCGTCACGTCA
ACCTCCTCCAACCTACCAGGMGATGCGTTCCCTATCGGAGTGAACACAGTCACCTACACC
TTCAGCGATGATCAAGGACTTACAGCAAGCTGTAGTTTCTCATTTGAAGTCCAAGTCGGT
GCCAACCCATGTTCCAGCAACCCATGCGCTCCCAGTGAACAGTGCTTCTACATCCCANCC
NGANNCCNGNNTATCAACAATGGCNGGAGNNGNNGANAAGCCGAGATGCTCGACCTTAGC
GACATCTGCCCCTGCGARAATGGCGGTATGTGTCTCCTAGAYGACGCCACATCCTCGGCC
ACCTGTGAATGCCCAATTGGATACGCTGGTGTGCTCTGCGAGATGGATACAATGCCTGCT
GCAAACGTCAACGTCCACAACAGGTATGSTGAMRAACATGAGATCCAARAATKGTCCAAT
GGAAMCAGCGCCCTCTTGTGGTCCGTAATAATYTGCATGGCKATYWTGCTYGTCGTCATC
ATCTCTCTATCTGGGYTGCTTTGTTACGTCATAMCGCGCMTCGGCATGGYTYGTCGACAA
CATAGCAAGATAGATGAAATCCYAWTYCTTCAA

>sfra
nnnnnnnnnnnnnnnnnnnnnnnnnnnnnnnnnnnnnnnnnnnnnnnnnnnnnnnnnnnn
nnnnnnnnnnnnnnnnnnnnnnnnnnnnnnnnnnnnnnnnnnnnnnnnnnnnnnnnnnnn
nnnnnnnnnnnnnnnnnnnnnnnnnnnnnnnnnnnnnnnnnnnnnnnnnnnnnnnnnnnn
nnnnnnnnnnTTACTAATCCATTATTGGATGTATGTTCCATTGGAAATGAGCAGGCCTGC
CAGAATGGTGGTTCATGTTACAACATGTATCAGAGCTTTTCACAGGACATGGATTACTAT
TGTGACTGCCCCATTGGATGGACTGGACATACTTGTGAAACACCWTCTGTCAACCCATGT
GCCAGTGGTCCATGTGAGAACGGTGGTGTCTGCACTCCCTTCAATACYTACTTCCAATGT
GACTGCCTAGAYGGTTTCTTTGGAACTACCTGCGAGGTCGCACAGGGTGACAATGACCCA
CCRACCATCTCAAACTGTCCCGAGGACATCGCCCGTATCATCTCATCTGGAAGCGGTATC
TCAGTCTCCTGGCTCGAGCCAACCGCTACAGATGCCGGCACCACACAGCGTTTCCTGCGA
TCTCATATCCCTGGATCTTTCTTCCAGTTGGGAGACACTGCCGTCACCTACGTCTTCTCC
GATAACAGCGCAAACCTGGCTAGATGTTCCTTCTTTGTCACTGTCACATTGGCCGAGACG
GACAACACCCCACCTATCATCCAGAACTGCCCGTCCACCACCGTCGCCCAGGCCACCGGA
GGTAGCACCAGCGCCCAGGTGTCCTGGATCGTGCCCTCAGCCACCGATGACAGCGGAACC
CTCGTYAGGGTCTCCAACAACTACAGCCCTGGCCAGAGCTTCCCAGTGGGCGAAACTGTT
GTTGCCTACACCTTCACTGATGATGCAGGAAACCARAACACTTGTACTTTCTCCGTCAGG
GTTGTTGTTGAAGTCATCAACCAGTCCCCGACCATCACTTTCTGCCCCACCGGCCAGCTT
GTGTACTCGACCCTAGGTGCTGACGAGGTCGTCGTCAACTTCCCCGCACCCACAGCCGTC
GACGACTCYGGTTTCTCACCATCGGTCAACTCCAACTACCTTCCTGGCCAGTCCTTTGCT
GTAGGATCCTACGCAGTGACCTATACTTTCACCGATAACATTGGCTTGACCAGTGACTGT
ACCTTCAACGTGCAAGTTGTCTCCGGAGGTGACGTAAATCCACCCACCATATCAAACTGC
CCTGACGGCGCCATTAATGCCCTTGCCnnnnnnnnnnnnnnnnnnnnnnnnnnnnnnnGG
ACAGCCCCAACTGCCACCGAYGAGTCTGGCTCCGTGAGCTCCACCAGCAACTACAGCCCT
GGAGCGGTCTTCCCGATCGGTACCACGACAGTGACCTACACATTCACCGACCTTGCAGGC
AATGAAGCTCGGTGCCTCTTCAATGTYGTTGTTACAGGAACCAACGTGAACGAGACCCCA
GCACCATCCAACCTGCTCCTTGCGCCAGGCACCACCACCATCACAGCAACCTGGACGCCG
CCCAACGGTGCTTTCAACAGTTACCAGATCACCATCAGCGGTGGTTCCACTGTCAACACC
GAGACCCTACCGCAGTCCTCCAGCTCTTACACGGTCTCTGGCCTCAACCCCGCTACATCT
TACGTTGTCACTCTGACCGCCAACGGCAACACTGGATCCAGCAACGCCATATCGGCATCG
GCTACAACCAATCCTGAGCAAGGCCAGCCTCCTTCATCTCCATCCAACCTTCGCCTTTCC
CCCAACGAGAACTCTGTCACCGTTTTCTTTGATGCCGCCTCCGGGGACATCACTGGCTAC
TCCATCGGTCTTGGTACAACATCYAACGCCAATGACGTGACAGCTACCCTTGCCCCTGGG
TCAACTGGGTATACCTTCAGCAACCTGGCACCCTCCACCCTCTACTTCGTCTCCCTCCAG
GCTTTCAACAACTTCGGCTCAAGCCAGTCYGTTGTGGAATCCATAACAACATCTGACGTT
GTCACCCCAGGAACTGACATTGTAATCACCAACTGCCCTGTAGCCCTTGCCGCAACTCTG
CCCTTCGGTACTTTTTCTTTTGTGGACTGGGAAGAACCCGTSGCCACCTCTTCACTTGGT
GCCGTCTCCCAGGTGACCGGGCCATTCAACTCCAATGGTTTCTTCCAGCTTGGCGTCTCT
CCAATCCTCTACGAGTTTGAGGATGTGAACGGGAATCGCGCCAGCTGCGCGTTCTCAATC
TACGTTACCGACGGCAGCGACACTACCGCCCCAGAGATCACGTTCTGTCCCAGTAACGTC
TTCGTCCAGGCTGCGTCGGGTGCCAGCAGTGCCACGGCCTCATGGGACGTCCCTACCGCT
ACCGACGCCTCGGAACCCATCACAGCAGTCAGCAACTACTCGCCTGGTGATTCCTTTGAT
GTTGGCACTTACCTGGTCATCTATAACCTTATCGATAACGCTGGTTTCTACTCGACnnnn
nnnnnnnnnnnnnnnnnnnnnnnnnnnnnnnTGGTCATCGACAGGGAGAATCCCGTCCTG
ACCGGCTGTCCAACCACCATCGTCGCCAACGCCAGTCCCGGTACCTCRAYCACGGTGGTT
ACATGGCTTGCTCCTGTGGCATCAGACAAYTCTGGCTYYGCTACCCTGACGGTCRACCGA
CCAYCAGGCAGTTCCTTYGCYRTTKGATCTACYGAGGTCACYTACACRGCTACCGAYYCC
ACTGGRAACTTTGTCACCTGCAGCTTCRACATCATTGTCTTGTCTACCRATGACAACACA
GCTCCAGTCCTGTCCAACTGCCCTTCAGACCAAACAGTATTTGCCTCTCAAAATGCCCAA
GGCGCTGTAGCTACATGGTCAGCACCGACTGCTACTGATAACTCTGGTGACGTCGTGTCG
ATCACAAGTGACTTCAGCTCCGGAACCCTGTTCCCGGTCGGCGTGACCGYGGTGACCTTC
ACTGCTACGGACAGCTCTGGCAACATCGACACTTGCCAGTTCTCTGTTACAGTCATAGGT
GCTGCTGACAACCTTGGCCCAGTCACCTCCAACTGCCCTACGTCCCAGACTATCAATGCC
GCAGTAGGAGCCAGCTTTGCCGTCGCAGCCTGGACCGAACCCATCTTTACCGATGGCTCG
GGTGTGGCCACCGTCACTAGCAACTTCATCTCTGGCTCCTCTTTCCCCATTGGCCCCACC
ACCGTCACTTACACCGCAACCGATTTCCTCGGCAACGTTGGAGAATGTTCCTTCAATATC
TTYGTCAATACTGGAACGGATGGCACCCGACCAACCTTCATCAACTGCCCTAGCAACATC
GACGTGACCGTCCCCTTCGGTAGCAGCGGAACCACCGTCAGCTGGACCGAGCCCATCGCT
GTGGACAACAGCGGTGTTGCCAGCGTTGTGGTCTCACAGAGCCCTGGATCTTTCTTTGTC
CTGGGAGGCACTAACGTTGGGTACACCGCCACAGACCCNANNNNCAACNTCNNANNNNGN
TCTTTCnnnnnnnnnnnnnnnnCGGAGGCACCTGTTGACGTGACTCCGCCAGAACTTTTC
AACTGCCCTACGGGAATCGCTGTCACCACAAACCCTGGAGCATCCTTCGCCATCGTTACC
TGGATTCCTCCCACGGCGACAGATAACCTTGGCGTCCCCGTTGTCTCTAGCAACTTCCCG
TCAGGCTCGTCCTTCCCGATCGGCCCCACCTTGGTTACCTACACCGCAGTCGATAACTTC
GGTAACGAAGCCTCCTGCAGGTTTAATGTGGTCGTCTCCTCCGGCACCACCAATTCGGCA
CCAGTCATCACCTTCTGCCCCAATAACGGACAGATTTATTTCACTGCACCAGATGCCAAC
AGCGTCAATGTCAACTTCGCTCCACCCACTGCGACGGACGACTCTGGATCCGTCACTTCA
ACCTCCTCCAACGAACCAGGAGATGAGTTTGCTGCCGGAGAGAACACCGTCACCTACACC
TTCAGCGATGCTCAAGGACTTACAGCAAGCTGTATTTTCTCTTTCGAAGTCCAAGnnnnn
nnnnnnnnnnnnnnnnnnnnnnnnnnnnnnnnnnnnnnnnnnnnnnnnnnnnnnnnnnnn
nnnnnnnnnnnnnnnnnnnnnnnnnnnnnnnnnnnnnnnnnnnnnnnnnnnnnnnnnnnn
nnnnnnnnnnnnnnnnnnnnnnnnnnnnnnnnnnnnnnnnnnnnnnnnnnnnnnnnnnnn
nnnnnnnnnnnnnnnnnnnnnnnnnnnnnnnnnnnnnnnnnnnnnnATACAATGCCTGCT
GCAAACGTCAACGTCCACAACAGGTATGGTGACAAACATGAGATCCAAGAATGGTCCAAT
GGAAACAGCGCCCTCCTGTGGTCTGTAATCATCTGCATGGCGATTATGCTTGTCGTCATC
ATCTCTCTATCTGGGTTGCTTTGTTACGTCGTACCGCGCCTCGGCATGGTTCGTCAACAT
CGAAGCAAGATAGACGAAATCCCAATCCTTCAA

>afraSS
nnnnnnnnnnnnnnnnnnnnnnnnnnnnnnnnnnnnnnnnnnNNNNNNNNNNNNNNNNNN
NNNNNNNNNNNNNNNNNNNNNNNNNNNNNNNNNNNNNNNNNNNNNNNNNNNNNNNNNNNN
NNNNNNNNNNNNNNNNNNNNNNNNNNNNNNNNNNNNNNNNNNNNNNNNNNNNNNNNNNNN
NNNNNNNNNNCTGCCAATCCATTATTGGATGTATGTACCATTAGTACTGAGTTGGCCTGC
CAGAATGGTGGAGTATGTAAGAACATGTATCAGAGCTTTTCACAGGACATGGATTACTAC
TGTGATTGCCCTATTGGATGGACTGGACATACTTGTGAAACACCATCTGCCAACCCATGT
GCCAGTGGTCCATGTGAGAACGGTGGTATCTGCAATCCCTCCAATACCTACTTCGAATGT
GACTGCCCAGCCGGTTTCTTCGGAACTACCTGCGAAGTCGCACAGGGTGACAACGAACCA
CCAACCATCTCCAACTGTCCCGAGGACATCACCCGTACCATCTCATCTGGAAGTGGTATC
TCAGTCTCCTGGCTGGAGCCAACCGCTACAGATGCCGGCACCACGCAGCGTTTCCTGCGA
TCTCACATCCCTGGATCKTTCTTCCAGTTGGGAGACACTGCTGTCACCTACGTCTTCTCT
GATAACAGCGCAAACCTGGCTAGATGTTCCTTCTTTGTCACTGTCACATTGGCCGAGACT
GACAACGTCCCACCTGTCGTCCAGAACTGCCCATCCACCACAGTCGCCCAGGCCACCGGA
GGTAGCACCAACGCCCAGGTATCCTGGATCGTGCCCTCGGCCACCGATGACAGCGGAACC
GCCGTCAGGGTCTCCAACAACTACAGCCCTGGCCAGAGCTTCCCAGTTGGTGAAACTGTT
GTTGCCTACACCTTCACCGATGATGCAGGAAACCAGAACACTTGTACTTTCTCTGTCAGG
GTTGTTGTTGAGCTCATCAACCAGTCCCCAACCATCACCTTCTGCCCCTCCGGCTCGCTT
GTCTACTCGACCCTAGGTGCTGACGAAGTTGTTGTCAACTTCCCCGCACCCACCGCCGTC
GACGACTCTGGTTTCACACCATCAGTCAACTCTAACTACCTTCCTGGCCAGTCCTTTGCT
GTAGGATCCTACACAGTGACCTATACTTTCTCAGATAACGCTGGCTTGACCAGTGACTGT
ACCTTCAACATGCAAGTTGTCTCTGGAGGTGACGTAAGGCCACCCACCATCTCAAACTGC
CCTGTAGGCGCCGTCACCGCCCTTGCCGCAGCCAGCGCCACAGGCGCCTCCGTATCTTGG
ACAGTGCCTACTGCTTCCGACGAGTCCGGCTCCGTGAGCTCCACCAGCAACTACAGCCCT
GGAGCGGTCTTCCCGGTCGGTACCACGACAGTGACCTACACATTCACCGACCTTGCAGGA
AATGAAGCTAGGTGCCTCTTCAATGTCATTGTTACAGGAACCAACGTGAACGAGACCCCT
GCACCATCCAACCTAAACCTTTCCCCTGGCACCAGCACCATCACAGCAACCTGGTCGCCG
CCCAACGGTGCTTTCAACAGTTACCAGATCACCGTCAGCGGTGGTTCCACTGTCAACACC
GAGACCCTACCGCAGTCTTCCAGCTCATACACGATCACTGGCCTCAACCCTGCTACCTCT
TACATTGTCACTCTGACCGCCAATGGCAACACTGGATCTAGCAACGCCGTATCGGCATCG
ACTACAACCAGTCCTGAGCAAGGCCAGCCACCTTCATCTCCATCCAACATCAACCTTTCC
CCCAACGAGAACTCTGTCACCATTTCCTTTGATGCCACCTCCGGGGACATCACCGGCTAC
TCCATTGGTCTTGGTACCACATCCAGCGCCAATGACGTGACAGCTACCCTTTCCCCCGGG
TCAACTGGGTATACCTTCAGCAACCTGACACCTGGCACCCTCTACTTCGTCTCCCTCCAG
GCTTTCAACAACTTCGGCTCGAGCCAGTCCGTCGTGGAATCCATCACAACCTCCGACGTT
GTTACCCCAGGATCTACCATTGTAATCGCCAACTGCCCTGTAGCCCTTGCTGCATCTCTG
CCCTTCGGAACCTTTGCCTTTGTGGACTGGGAAGAACCCACCGCCACCTCTTCTGTTGGT
GCCGTCACCCGGGTGGGCGGGCCATTCAGCCCCAGCGGTTTCTTCCAGCTTGGTGTCACT
CCAATCATCTATGAGTTCGAGGATGTCAACGGGAATCTCGCCACCTGCGCGTTCTCAATC
TATGTTACCGACGGCGTCGACACTACTGCCCCAGTGATCACTTTCTGTCCCAGWAACGTC
TTCGTCCAGGCTGCGTCRGGTGCCAGCAGTGCCACGGCCTCCTGGGATGTCCCTACCGCC
ACCGATGCCTCAGAACCCATCACAGCAGTCAGCAACTACTCGCCTGGTGATTCCTTTGAT
GTTGGCACTTACCTGGTCTTCTATAACCTTATCGATAGTGCTGGTTTCTACTCGACCTGC
AGCTTTGAGGTCACTGTCACTTCAAGTGGAGTGGTCATCGACAGGGAGAACCCCGTCCTG
AACGGCTGTCCAACCAACATCGTTGCCAACGCCAGCCCTGGTAGCTCGACCACGGTGGTT
TCATGGCTTGCTCCTGTGGCATCAGACAACTCTGGCTCCGCAACCCTGACTGTCAACCGA
CCGCCAGGCAGTTCCTTCGCTATTGGATCTACCCAGGTCACCTACACGGCTACCGATCCC
ACTGGGAACTTTGTCACCTGCAGCTTTGACATCATTGTCTTGTCTTCCGGTGACAACACA
GCTCCAGTCCTGTCCAACTGTCCTTCAGCCCAAACCGTATTTGCCTCTCAAAATGCCCAA
GGCGCTGTAGCTACATGGTCAGCACCGACTGCTTCTGATAACTCTGGTGACTTTGTGTCG
ATCAATAGTGACTTCAGCTCCGGAACCGTATTCCCGATCGGCGTGAGCACGGTGACCTAC
ACCGCTACGGACAGCTCTGGCAACCAAGACACTTGCCAGTTCTCTGTTACAGTCATAGGT
GCTACTGACAACCTTGGCCCAGTCACCTCCAACTGCCCTACATCCCAGACTGTCAATGCC
GCAGTAGGAGCCAGCTCTGCTGTCGCCACCTGGAGCGAACCCATCTTTACTGATGCCTCG
GGCGTGGCCTCCGTCACCAGCAACTTCGTCTCTGGCTCCTCTTTCGCCATTGGCACCAGC
ACCGTCACTTACACCGCAACAGACTTCCTTGGCAACTCTGGACAATGTTCCTTCAATATC
TTCGTCAATACCGGAACGGACGGCACCCGACCAACGTTCCTGAACTGCCCAAGCAACATT
GACGTAACCGTCCCCTTCGGTAGCAGCGGCACTTCCGTCACCTGGACCGAGCCCATTGCT
GTGGACAACAGCGGTGTAGCCAACAGTGTGGTCTCTCAGAGCCCTGGATCTTTCTTCGTC
GTGGGAGCCACTAACGTGGTGTACACCGCCACAGACCCAAGCGGCAACACTGGAACCTGT
TCTTTCTTTGTCACCGTCTCAGAGGAGGCACTTGTTGATGTGACTCCACCAGAACTTTTC
AACTGCCCTACCGGAATCTCTGCCACCGCGAGCCCTGGCGCATCCTTCGCCGCCGTTACC
TGGATTCCTCCCACGGCGACAGATAACCTTGGCGTCCCCGCTGTCTCTAGCAACTTCCCA
TCAGGCTCGTCCTTCCCAATCGGCGCCACCTTGGTTACCTACACCGCTATCGATAACTTC
GGTAACGATGCCTCTTGCAGCTTCAACGTGGTCGTCTCCTCYGGCACCAGCAACTCCGCA
CCAATCGTCACCTTCTGCCCCAATAATGGACAGATCTATTTCACTGCACCCGCTTCCAAT
AGCGCCATTGTCGACTTCGCTCCACCCACTGCGACCGACGACTCTGGATCCGTCACGTCA
ACCTCCTCCAACCTACCAGGAGATACATTCCCTATTGGAGTGAACACCGTCACCTACACC
TTCAGCGATGATCAAGGACTTACAGCAAGCTGTAGTTTCTCATTTGAAGTCCAAGTCGGT
GCCAACCCATGTTCCAGCAACCCATGCGCTCCCAGTGAACAGTGCTTCTACATCCCATCC
CGATACCTGTGTATCACCAACGGCAGGAGGAGGAGAGAAGCAGAGATGCTCGACCTTAGC
GACATCTGCCCCTGCCAGAATGGCGGTATGTGTCTCCTAGACGACGCCACATCCTCGGCC
ACCTGTGAATGCCCTATTGGATACGCTGGTGTGCTCTGCGAGATGGATACAATGCCTGCT
GCAAACGTCAACGTCCACAACAGGTATGCTGACGAACATGAGATCCAAGAATGGTCCAAT
GGAAACAGCGCCCTTTTGTGGTCCGTAATAATCTGCATGGCTATTATGCTCGTYGTCATC
ATCTCTCTATCTGGGCTGCTTTGTTACGTCATACCGCGCATCGGCATGGCTCGTCGACAA
CATAGCAAGATAGATGAAATCCCAATCCTTCAA

>hpul
nnnnnnnnnnnnnnnnnnnnnnnnnnnnnnnnnnnnnnnnnnnnnnnnnnnnnnnnnnnn
nnnCCATGTCAGAACGGAGCTACCTGTGTGAACAGCTACGATAGCAACACTGGAACCAAC
TTCTATCTACCTCAGTACACCTGCATCTGTGAGGCAGGATTCACTGGACCAAACTGTGGA
TCTTCCACAAGTGCTAATCCATTATTRGATGTATGTACCATTGGTACCGAGTTGGCTTGC
CAGAATGGTGGAGCATGTTACAACATGTATCAGAGCTTTTCACAGGACATGGATTACTAT
TGTGATTGCCCTATTGGATGGACTGGACATACTTGTGAAACACCATCTGTCAACCCGTGT
GCCAGCGGTCCATGTGAGAACGGTGGTGTCTGCAATCCCTTCAATACCTACTTCGAATGT
GACTGCCCAGCTGGTTTCTTTGGAACTACCTGCGAGGTTGCACAGGGTGACAATGAACCA
CCAACCATCTCCAACTGTCCCGAGGACATCACCCGTACCATCTCATCTGGAAGCGGTATC
TCGGTCTCCTGGCTCGAGCCAACCGCTACAGATGCCGGCACCACACAGCGGTTCCTGCGA
TCTCACGTCCCTGGATCTTTCTTCGGGTTGGGAGACACTGCTGTCACCTACGTCTTCTCT
GATAACAGCGCAAACCTGGCTAGATGTTCTTTCTTTGTCACTGTCACATTGACCGAGTCT
GACAACGTCCCACCTGTCATCCAGAACTGCCCGTCCACCACTGTTGCCCAGGCCACCGGA
GGTAGCACCAGCGCCCAGGTGTCCTGGATTGTGCCCTCGGCCACTGATGACAGCGGAACC
ATCGTCAGGGTCTCCAACAACTACAACCCTGGCCAGAGCTTCCCAGTAGGCGAAACTGTT
GTTGCCTACACCTTCACTGATGATGCAGGGAACCAGAACACTTGTACTTTCTCCGTCAGG
GTTGTTGTTGAAGTCATCAACCAGTCCCCGACCATCACTTTCTGCCCYTCTGGCACGCTT
KTCTACTCAACCCTTGGTGCTGACGAGGTTGTCGTCAACTTCCCCACACCCACAGCCGTC
GACGACTCTGGTTTCACACCATCGGTCAACTCCAACTACCTCCCAGGCCAGTCCTTTGCT
GTAGGACCCTACACAGTGACTTATACTTTCACCGATAACGTTGGCTTGACCAGTGATTGT
ACCTTCAACATGCAAGTTGTCTCCGGAGGTGAYGTAAGGCCACCCACCATCTCAAACTGC
CCTGATGGCGCCATCACTGCCCTTGCCCCAGCCAGCTCCACAGGCGCCTCCGTATCTTGG
ACAGCCCCGACTGCTACGGACGAGTCCGGCTCCGTGAGCTCTACCAGCGACTACACCCCT
GGAGCATTCTTCCCGATCGGTACCACGACAGTAACCTACACATTCACCGACCTTGCTGGC
AATGAAGCTAGGTGCCTCTTCAATATCATTGTTACAGGAACCAACGTGAACGAGACCCCA
GCACCATCCAACCTGCTCCTTTCCCCAGGCACCACGACCATCACAGCAACCTGGACGCCG
CCTAATGGTGCTTTCAACAGTTACCAGATCACCATCAGCGGTGGTTCCACCGTCAACACT
GAGACCCTACCGCAGTCCTCCAGCTCCTACACGTTCACTGGCCTCAACCCCGCTACCTCT
TACATCGTCACTCTGACCGCCAACGGCAACACTGGATCTAGCAACGCCGTATCGGCATCG
ACTACAACCAATCCTGAGCAAGGCCAGCCTCCTTCATCTCCATCCAACCTCCGCCTTTCC
CCCAATGAGAACTCTGTCACCGTTTTCTTTGATGCCGCCTCCGGGGACATCACCGGCTAC
TCCATCGGTCTTGGTACAACATCCAACGCCAATGACGTGACAGCTACCCTCGCCCCCGGG
TCAACTGGTTATACCTTCAGCAACCTGGCACCTTCCACCCTCTACTTTGTCTCCCTCCAG
GCTTTCAACAACTTTGGCTCAAGCACGTCCGTCGTGGAATCTGTAACAACCTCCGAAGTT
GTCACCCCAGGAACTGACATTGTAATCGCAAACTGCCCTGTAGCCCTTGCCGCATCTCTG
CCCTTCGGAACTTTTGCCTTCGTGGAATGGGAAGAACCCACCGCCACCTCTTCTCTTGGT
GCCGTCTCTCAGGTGGTCGGGCCGTTCAACTCCAACGGTTTCTTCCAGCTTGGCATCTCT
CCAATCATCTACGAGTTTGAGGATGTGAACGGGAATCGCGCTAGCTGCGCGTTCTCAATC
TATGTAACTGATGGCAGCGACACCACCGCCCCAGAGATCACGTTCTGTCCCAGTAACGTC
TTCGTTCAGGCTGCGTCGGGTGCCAGCAGTGCCACCGCCTCCTGGGATGTCCCTACAGCT
ACTGACGCCTCAGAACCAATCACAGCAGTCAGTAACTTCTCGCCTGGTGATTCCTTTGAT
GTTGGCACTTATCTGGTCAACTATTACCTTATCGATAACGCTGGTTTCTACTCGACATGC
AGCTTTGAGGTNACTGTCACTTCAAGTNGAGTGGTCATCGACAGAGAGAATCCCGTCCTG
ACCGGCTGTCCAACTGACATCGTCGCCAATGCCAGCCCTGGTTCCTCGACCACAGTGGTT
TCGTGGCTGGCTCCCGTAGCATCGGACAACTCTGGCTCCGCTACCCTGACGGTCGACCGA
CCACCAGGCAGTTCCTTCGCTGTTGGTACTACTGGGGTCACCTACACGGCTACTGACCCC
ACTGGGAATTTTGTCACCTGCAGCTTCAACATCATTGTCTTGTCTTCAGATGACAACACA
GCCCCAGTCCTGTCCAACTGCCCTTCAGACCAAACCGTATTTGCCTCTCAAAATGCCCAA
GGCGCTGTAGCTACATGGTCAGCACCAACTGCTACTGATAACTCTGGTGACGTTGTGTCG
ATCACAAGTGACTTCAGCTCCGGAACCCTGTTCTCAATTGGCTCGACCACTGTGACCTTC
ACTGCTACGGACAGCTCTGGCAACATGGACACTTGCCAGTTCTCTGTTACAGTCGTAGGT
GCTACTGACAACCTTGGCCCTGTCACCTCCAATTGCCCTACATCCCAGACTATCAATGCC
GCAGTAGGAGCCAGCTCTGCCGTCGCCACCTGGACCGAACCCATCTTCACCGATGGCTCG
GGCGTGGCCAGCGTCACCAGCAACTTCATCTCCGGCACCTCTTTCCCCATCGGCCCCACC
ACTGTCACTTACACTGCAACCGATTTCCTCGGCAACGTTGGAGAATGTTCCTTCAATATC
TTTGTCAATACTGGAACGGACGGCACCCGACCAACCTTCATCAACTGCCCAAGCAACATC
GAAGTGACCGTCCCCTTCGGTAGCAGCGGAACTACCGTCAGCTGGACCGCGCCCATTGCC
GTGGACAACAGCGGTGTAACCAACGTTGTGACGTCAAATAGCCCTGGATCTTTCTTCATC
GTGGGATTCACTAACGTGATGTACACCGCCACAGACCCAAGCGGCAACTCCGAAACCTGC
GCTTTCTCTGTCACCGTCACAGAGGAGGCACTTAATGACGTGACTCCACCAGAACTCTTC
AACTGCCCTACGGGAATCGCTGCCACCACAAACACTGGCGCATCCTTCGCTGTCGTYACC
TGGATTCCTCCCACGGCGACAGATAACCTTGGCGTCCCCGTTGTCTCTAGCAACTTCCCG
TCAGGAACGTCCTTCCCGATCGGCACCACCGTGGTTACCTACACCGCGGTCGATAACTTY
GGTAACGATGCYTCCTGCAGCTTCAATGTGGTTGTCTCCTCCGGCACCACCAATTCGGCA
CCTGTCATCACCTTCTGCCCCAATAACGGACAGATTTATTTCACTGCACCAGATGCCAAC
AGCGCCAATGTAAACTTTGCTCCACCCACTGCGACGGACGACTCTGGATCCGTCACGTCA
ACCTCCTCCAACCTGCCAGGAGATGAGTTTGCTCTTGGACCAAACACCGTCACCTACACC
TTCAGCGATGATCAAGGACTCACAGCAAGCTGTAGTTTCTCTTTTGAAGTCCAAGTTGGT
GCCAACCCATGTTCCAGCAACCCTTGCGCTCCCAGTGAACAGTGTTTCTACATCCCATCC
CGATACCTGTGCATAAGTGAAGGCAGGAGGAGGCGAGAAGCCGAGATGCTAGACCTTAGC
Gnnnnnnnnnnnnnnnnnnnnnnnnnnnnnnnnnnnnnnnnnnnnnnnnnnnnnnnnnnn
nnnnnnnnnnnnnnnnnnnnnnnnnnnnnnnnnnnnnnnnnnnnnnATTCAATGCCTGCT
GCAAACGTSAACGTCCACARCAGGTATGGTGACGAACATGAGATCCAAGAATGGTCCAAT
GGCAACAGCGCCCTCTTGTGGTCCGTAATAATCTGCATGGCGATTATGCTYGTCGTCATC
ATCTCTCTATCTGGGTTGCTTTGTTACGTCATACCGCGCATCGGCATGGTTCGTCGACAT
CAAAGCAAGATGGATGAAATCCCAATCCTTCAA

>snud
nnnnnnnnnnnnnnnnnnnnnnnnnnnnnnnnnnNNNNNNNNNNNNNNNNNNNNNNNNNN
NNNNNNNNNNNNNNNNNNNNNACCTGTGTGAACAGCTATGATAGCAACACCGGAACTAAC
TTCTATCTACCTCAGTACACCTGCATCTGTGAGGCAGGATTCACCGGACCAAACTGTGGA
TCTTCCACAGCTGCTAATCCATTATTGGATGTATGTTCCATTGGAAATGAGCAGGCCTGC
CAGAATGGTGGTTCATGTTCCAACATGTATCAGAGCTTTTCACAGGACATGGATTACTAT
TGTGACTGCCCCATTGGATGGASTGGACATACTTGTGAAACACCATCTGTCAACCCATGT
GCCAGTGGTCCMTGTGAGAACGGTGGTGTCTGCACTCCCTCCAATACCTACTTCGAATGT
GACTGCCCAGACGGTTTCTTTGGAACTACCTGCGAGGTCGCACAGGGTGACAATGACCCA
CCGACCATCTCCAACTGTCCCGAGGACATCACCCGTACTATCTCATCTGGAAGCGGTATC
TCGGTCTCCTGGCTCGAGCCAACCGCTACAGATGCCGGCACCACACAGCGTTTCCTGCGA
TCTCATATCCCTGGATCTTTCTTCCAGTTGGGAGACACTGCCGTCACCTACGTGTTCTCY
GATAACAGTGCAAACCTGGCTAGATGTTCCTTCTTTGTCACTGTCACATTGGCCGAGACG
GACAACACCCCACCTGTCATCCAGAACTGCCCATCCACCACYGTCGYCCAAGCCACYGGA
GGTAGCACCAGYGCCCAGGTGTCCTGGATCGYGCCCTCRGCCACCGATGACAGCGGAACC
CTCGTCAGGGTCTCCAACAACTACAGCCCTGGCCAGAGCTTCCCAGTGGGCGAAACTGTT
GTTGCCTACACCTTCACTGAYGATGCAGGAAACCAGAACACTTGTACTTTCTCCGTCAGG
GTTGTTGTTGAAGTCATCAACCAGTCCCCGACCATCACTTTCTGCCCCGCCGGATCGCTT
GTCTACTCAACCCTAGGTGCTGACGAGGTTGTCGTCAACTTCCCTGCACCCACAGCCGTC
GACGACTCCGGTTTCTCACCATCGGTCAACTCCAACTACCTTCCTGGCCAGTCCTTTGCT
GTAGGATCCTACACAGTGACCTATACTTTCAGCGATAACGTTGGCTTGACCAGTGACTGT
ACCTTCAACATTCAAGTTGTCTCCGGAGGTGACGTAAAGCCACCCACCATATCAAACTGC
CCTGATGGCGCCATCANNNNNNNNNNNNNNNNNNNNNNNNNnnnnnnnnnnnnnnnnnnn
nnnnnnnnnnnnnnnnCCGACGAGTCTGGCTCTGTGAGCTCCACAAGCAACTACAGCCCT
GGAGCAGTCTTCCCGATCGGTACCACGACAGTGACCTACACATTCACCGACCTTGCAGGC
AATGAAGCTCAGTGCCTCTTCAATGTCGTTGTTACAGGAACCAACGTGAACGAGACCCCA
GCACCATCCAACCTGCTCCTTTCCACAGGCACCACCACCATCACAGCAACCTGGACGCCG
CCCAACGGTGCTTTCAACAGTTACCAGATCACCATCAGCGGTGGTTCCACTGTCAACACC
GAGACCCTACCGCAGTCCTCCAGCTCTTACACAGCCACTGGCCTCAACCCCGCTACCTCT
TACACTGTCACTCTGACAGCCAACGGCAACACTGGATCCAGCAGCGCCATATCGGCATCG
GCTACAACCAGTCCTGAGCAAGGCCAGCCTCCTTCATCTCCATCCAACCTCCGCCTTTCC
CCCAACGAGAACTCTGTCACCGTTGTCTTTGATGCCGCCTCCGGGGACATCACCGGTTAC
TCCATCGGTCTTGGTACAACATCTAACGCCAATGACGTGACAGCTACCCTTGCCCCTGGG
TCAACTGGGTATACCTTCAGCAACCTGGTACCCTCGACCCTCTACTTCGTCTCCCTCCAG
GCTTTCAACAACTTTGGCTCAAGTCAGTCCGTCGTGGAATCCATAACAACATCGGACGTT
GTCACCCCAGGAGCTGACATTGTAATCACCAACTGCCCTGTAGCCATTGCCGCATCTCTG
CCCTTCGGTACTTTTGCCTTTGTGGACTGGGAAGAACCTGTCGCCACCTCTTCACTTGGT
GCCGTCTCCCAGGTGACCGGGCCATTCAACTCCAATGGTTTCTTCCAGCTTGGCGTCTCT
CCACTTCTCTACGAGTTTGAGGATGTGAACGGGAATCGCGCCAGCTGCGCGTTCTCAATC
TACGTTACCGACGGCAGCGACACTACCGCCCCAGAGATCACATTCTGTCCCAGTAATGTC
TTCGTCCAGGCTGCGTCRGGTGCCAGCAGTGCCACRGCATCATGGGACGTCCCTACCGCT
ACCGACGCCTCGGAACCCATCACAGCAGTCAGCAACTACTCGCCTGGTGATTCCTTTGAT
GTTGGCACTTACCTGGTYATCTATAACCTTATTGATAACGCTGGTTTCTACTCGACATGC
AGCTTCGAGGTCACTGTCACTTCAAGTGGAGTGGTCATCGACAGGGAGAATCCCGTCCTG
ACCGGCTGTCCAACCACCATCGTCGCCAACGCCAGTCCCGGTACCTCAACCACAGTGGTT
TCATGGCTTGCTCCTGTGGCATCAGACAACTCTGGCTCCGCTACCCTGACAGTCGACCGA
CCACCAGGCAGTTCCTTCGCTATTGGATCTACTGAGGTCACTTACACGGCTACCGACCCC
ACTGGAAACTTTGCYACCTGCAGCTTCAACATCATTGTCTTGTCTACCGATGACAACACA
GCTCCAGTCCTGTCCAACTGCCCTTCAGACCAAACCGTATTTGCCTCTCAAAATGCCCAA
GGCGCTGTAGCTACATGGTCAGCACCGACTGCYACTGATAACTCTGGTGACGTCGTGTCG
ATCACAAGTGACTTCAGCTCTGGAACCCTGTTCCCGGTCGGCGTGACCGTGGTGACCTTC
ACTGCTACGGACAGCTCTGGCAACATYGACACTTGCCAGTTCTCTGTTACAGTCATAGGT
GCTACTGACAACCTTGGTCCAGTCACCTCCAACTGCCCTACGTCCCAGACTATCAATTCC
GCAGTAGGAGCCAGCTCTGCCGTCGCCGCCTGGACCGMACCCATCTTTACCGATGRCTCG
GGTGTGGCCACCGTCACCAGCAACTTCATCTCTGGCTCCTCTTTCCCCATTGGYACCACC
AYCGTCACTTACACCGCAACCGATTTCCTCGGCAACGTTGGAGAATGTTCCTTCAATATC
GTCGTCAATACTGGAACGGATGGCACCCGACCAACCTTCATCAACTGCCCAAGCAACATC
GACGTGACCGTCCCCTTCGGTAGCAGCGGAACCACCGTCAGCTGGACCGAGCCCATTGCT
GTGGACAACAGCGGTGTAGCCAACGTTGTGGTCTCACAGAGCCCTGGATCTTTCTTTGTC
GTGGGAGGCACTAACGTGGCGTACACCGCCACAGACCCAAGCGGCAACATCGGAGAATGC
TCTTTCATTGTCACCGTCACAGCGGAGGCACCTGTTGACGTGACTCCGCCAGAACTTTTC
AACTGCCCTACGGGAATCGCTGTCACCACAAACCCTGGGGCATCCTTCGCGATCGTAACC
TGGACTCCTCCCACGGCGACAGATAACCTTGGCATCCCTGTTGTCTCTAGCAACTTCCCG
TCAGGCTCGTCCTTCCCAATCGGCACCACCTTGGTTACATACACTGCAATTGATAACTTC
GGTAACGATGCCTCCTGCAGCTTTAACGTGGTCGTCTCCACCGGCACCACCAATTCAGCA
CCAGTCATCACCTTCTGCCCCAATGATGGACAGATTTATTTCACTGCACCGGCTGCCACC
AGCGTCAATGTCAACTTCGCTCCACCCACCGCGACAGACGACTCTGGATCAGTCACGTCA
ACCTCCAGCCATGAACCAGGAGCTGAGTTTAATGTTGGAGTGCACGAGGTCACCTACACC
TTCAGCGATGCTCAAGGACTTACAGCAAGCTGTATTTTCTCTTTGGAAGTCCAAGnnnnn
nnnnnnnnnnnnnnnnnnnnnnnnnnnnnnnnnnnnnnnnnnnnnnnnnnNNNNNNNNNN
NNNNNNNnnnnnnnnnnnnnnnnnnnnnnnnnnnnnnnnnnnnnnnnnnnnnnnnnnnnn
nnnnnnnnnnnnnnnnnnnnnnnnnnnnnnnnnnnnnnnnnnnnnnnnnnnnnnnnnnnn
nnnnnnnnnnnnnnnnnnnnnnnnnnnnnnnnnnnnnnnnnnnnnnATACAATGCCTGCT
GCMAACGTCAACGTCCACAACAGGTATGGTGACAAACATGAGATCCAAGAATGGTCCAGT
GGAAACAACGCCCTCCTGTGGTCTGTAATCATCTGCATGGCGATTATGCTTGTCGTCATC
ATCTCTCTATCTGGGTTGCTTTGTTATGTCGTACCGCGCCTCGGCATGGTTCGTCAACAT
CGAAGCAAGATGGACGAAATCCCAATCCTTCAA

>sintSS
nnnnnnnnnnnnnnnnnnnnnnnnnnnnNNNNNNNNNNNNNNNNNNNNNNNNNNNNNNNN
NNNNNNNNNNNNNNNNNNNNNNNNNNNNNNNNNNNNNNNNNNNNNNNNNNNNNNNNNNNN
NNNNNNNNNNNNNNNNNNNNNNNNNNNNNNNNNNNNNNNNNNNNNNNNNNNNNNNNNNNN
NNNNNNNNNNCTGCCAATCCATTATTGGATGTATGTACCATTGGTACYGAGTTGGCCTGC
CAGAATGGTGGAGYATGTAAGAACATGTATCAGAGCTTTTCACAGGACATGGATTACTAC
TGTGATTGCCCTATTGGATGGACTGGACATACTTGTGAAACACCATCTGTCAACCCATGT
GCCAGTGGTCCATGTGAGAACGGTGGTATCTGCAATCCCTCTAATACCTACTTCGAATGT
GACTGCCCAGCYGGTTTCTTCGGAACTACCTGCGAGGTCGCCCAGGGTGACAATGAACCA
CCAACCATCTCCAACTGTCCMGAGGACATCACCCGTACCATCTCATCTGGAAGCGGTATC
TCCGTCTCCTGGCTCGAGCCAACGGCTACAGATGCCGGCACCACGCAGCGTTTCCTGCGA
TCTCACGTTCCTGGATCTTTCTTCCAGTTGGGAGACACCGCTGTCACCTACGTCTTCTCT
GATAACAGCGCAAACCTGGCTAGATGTTCCTTCTTTGTCACTGTCACATTGGCAGAGACA
GACAACGTCCCYCCTGTCGTCCAGAACTGCCCATCCACCACAGTCGCCCAGGCCACCGGA
GGTAGCACCAACGCCCAGGTATCCTGGATCGAGCCCTCGGCCACCGATGACAGCGGAACC
GCCGTCAGGGTCTCCAACAACTACAGCCCTGGTCAGAGCTTCCCAGTGGGTGAAACTGTT
GTTGCCTACACCTTCACYGATGATGCAGGAAACCAGAACACTTGTACTTTCTCCGTCAGG
GTTGTTGTTGAGCTCATCAACCAGTCCCCGACCATCACCTTCTGCCCCTCCGGCTCGCTT
GTCTACTCGACCCTAGGTGCTGACGAAGTTGTCGTCAACTTCCCCGCACCCACCGCCGTC
GACGACTCTGGTTTCACACCATCAGTCAACTCTAACTACCTTCCTGGCCAGTCMTTTGCT
GTAGGATCCTACACAGTGACCTATACTTTCTCCGATAACGCTGGCTTGACCAGTGACTGT
ACCTTCAACATGCAAGTTGTCTCTGGAGGTGACGTAAGGCCACCCACCATCTCAAACTGC
CCTGCAGGCGCCATCACAGCCCTTGCCGCAGCCAGCTCCACAGGTGCCTCCGTATCTTGG
ACAGCCCCGACTGCTACGGACGAGTCCGGCTCCGTGAGCTCCACCAGCGACTACACCCCT
GGAGCATTCTTCCCGATCGGTACCACGACAGTGACCTACACATTCACCGACCCTGCTGGA
AATGAAGCTAGGTGCCTCTTCAATGTCATTGTTACAGGAACCAACGTGAACGAGACCCCT
GCACCATCCAACCTAAACCTTTCCCCTGGCACCAGCACCATCACAGCAACCTGGTCGCCG
CCCAACGGTGCTTTCAACAGTTACCAGATCACCGTCAGCGGTGGTTCCACCGTCAGCACC
GAGACCCTACCGCAGTCCTCCAGCTCTTACACGATCACTGGCCTCAACCCTGCTACCTCT
TACACTGTCACTCTGACCGCCAACGGCAACACTGGATCTAGCAACCCTGTATCAGCATCG
ACTTCAACCAATCCTGAGCAAGGCCAGCCTCCTTCATCTCCATCCAACCTCCGCCTTTCC
CCCAGCGARAACTCCRTCACCATTTCCTTTGATGCCACCTCCGGGGACATCACCGGCTAC
TCCATCGGTCTTGGTACCACATCCAACGCCAATGACGTGACAACTACCCTCTCTCCCGGG
TCAACTGGGTATACCTTCACCAACCTGGCACCTGGCACCCTCTACTTCGTCTCCCTCCAG
GCTTTCAACAACTTCGGCTCGAGCCAGTCCGTCGTGGAATCCATCACAACCTCTGATGTT
GTYACYCCAGGATCTGACATTGTAATCGCCAACTGCCCTGTAGCACTCGCTGCATCTCTG
CCCTTCGGAACCTTTGCCTTTGTGGACTGGGAAGAACCCACAGCYACCTCTTCTGTTGGT
GCTGTCACCCAGGTGGGCGGGCCATTCAGCCCCAGCGGTTTCTTCCAGCTTGGCATCACT
CCAATCATCTACGAGTTCGAGGATGTCAACGGAAATCTCGCCACCTGCGCGTTYTCAATC
TATGTTACCGACGGCAGCGACACTACTGTCCCAGAGATCACATTCTGTCCCAGTAACGTC
TTCGTCCAGGCTGCCTCGGGTGCCAGCAGTGCCACGGCCTCCTGGGAYGTYCCTACCGCT
ACCGATGCCTCAGAACCCATCACAGCAGTCAGCAACTACTCGCCTGGTGATTCCTTTGAC
GTTGGCACTTACCTGGTGGTCTATAACCTTATCGATAGTGCGGGTTTGTACTCGACCTGC
AGCTTTGAGGTCACCGTCACTTCAAGTGGAGTGGTCATCGACAGGGAGAACCCCGTCCTG
AACGGCTGTCCAACCAACATCGTTGCCAACGCCAGCCCTGGTAGCTCGACCACTGTGGTT
TCATGGCTTGCTCCTGTGGCATCAGACAACTCTGGCTCCGCTACCCTGACGGTCAACCGA
CCACCAGGCAGTTCCTTCGCTATTGGATCTACCCAGGTCACTTACACGGCTACGGATCCC
ACTGGGAACTTTGTCACCTGCAGCTTCGACGTCATTGTCTTGTCTTCCGATGACAACACT
GCTCCAGTCCTGTCCAACTGTCCTTCAGACCAAACCGTATTTGCCTCTCAAAATGCCCAA
TTCGCTGTAGCTACATGGTCAGCACCAACTGCTTCTGATAACTCTGGTGACTTTGTGTCG
ATCAATAGTGACTTCAGCTCCGGAAGTCAATTCCCGGTCGGCTTGACTACTGTGACCTAC
ACTGCTACGGACAGCTCTGGCAACACCGACACTTGCCAGTTCACTGTTTCAGTCATAGGT
GCTACTGACAACCTTGGCCCAGTCACCTCCAACTGCCCCACATCCCAGACTGTCAMTGCC
GCAGTAGGAGCCAGCTCTGCCGTCGCCACCTGGTCCGAACCCATCTTTACCGATGCCTCG
GGCGTGGCCACCGTCACCAGCAACTTCGTCTCTGGCTCCTCTTTCGCCATTGGCACCAGC
ACCGTCACTTACACCGCAACAGACTTCCTCGGCAACTCTGGAGAATGTTCCTTCAATATC
TTCGTCAATACYGGAACGGACGGCACCCGACCAACCTACCTCAACTGCCCAAGCAACATC
GACGTGACCGTCCCCTTCGGTAGCAGCGGAACTTCCGTCACCTGGACCGAGCCCATTGCA
GTGGACAACAGCGGTGTAGCCAACAGTGTGGCCTCTCAGAGCCCTGGATCTTTCTTCACC
GTGGGAGCCACTAACGTGGTGTACACCGCCACAGACCCAAGCGGMAACACTGGAACCTGC
TCCTTCTTTGTCACCGTCTCRGAGGAGGCACTTGTTGAYGTGACTCCACCAGAAYTTTTC
AACTGCCCTRMMGSAATCWCTGMMMMCRYARACCCTGGCKCAYMCTTYGCYKYCGTTACC
TGGAYTCCTCCCACRGCGACAGATAACCTTGGCGTCCCYGYTGTCTCKAGCAACTWCCMK
TCAGGCTCRWMMTTCYCRATCGGCASCACCWTGGTTACCTACAYYGCKRTCGATAACTTC
GGTAACRMWGCCTCCTGCAGCTTCAACGTGGWTGTCTCCTCCGKCACCASCAAYTCSGCA
CCARTCRTCACCTTCTGCCCCAATAACGGWCAGATYTATTTCACWGCACCRGMTKCCACC
AGCGTCRWTGTCAACTTCGCTCCACCCAYTGCGACRGACGACTCTGGATCCGTCACGTCA
ACCKCCWCCAAMSWACCAGGAGATGAGTTYKCTRTYGGAGWGAACACSGTCACCTACACC
TTYAKCGATGMTCAAGGACTWACRGCMAGCTGTACTTTCTMWTTTGAAGTCCRAGTTGGT
GCCAACCCRTGTTCCAGCAACCCATGCGCTCCCAGTGAACAGTGCTTCTACATCCCAACC
CAATTCCTGTGTATCTCCAGCGGCAGGAGGAGGAGAGAAGCAGAGATGCTYGACCTTAGY
GACATCTGCCCTTGCCAGAATGGTGGTATGTGTCTTCTAGACGACGCCACATCCTCSGCC
ACCTGTGAATGCCCCATCGGATACGCTGGTGTGCTGTGCGAGATGGATACAATGCCTGCT
GCTAACGTAAACGTCCACAACAGGTATGGTGAYGAACATGAGATCCAAGAATGGTCCAAT
GGAAACAGCGCCCTCTTGTGGTCCGTAATAATCTGCATGGCGATTATGCTCGTCGTCATC
ATCTCTCTATCTGGGYTGCTTTGTTACGYCATACCGCGCATCGGCATGGCTCGTCGACAA
CATAGCAAGATAGATGAAATCCCAATCCTTCAA

>sprp
ATGAAAAGAAAATGCACCTCGGCCCGCGCCAACGCTCCAGGTCAGGACCCATGCAACTCT
TCACCATGCCAGAACGGAGCCACCTGTGTGAACAGCTACGATAGCAACACCGGAACTAAC
TTCTATCTACCCCAGTACACCTGCATCTGTGAGACAGGATACACTGGACCAAACTGTGGA
TCTACCACAGCTGCCAATCCATTATTGGATGTATGTACCATTGGTACTGAGTTGGCCTGC
CAGAATGGTGGAGCATGTAAGAACATGTATCAGAGCTTTTCACAGGACATGGATTACTAT
TGTGATTGCCCTATTGGATGGACTGGACATACTTGTGAAACGCCATCTGCCAACCCATGT
GCCAGTGGTCCATGTGAGAACGGTGGTATCTGCAATCCCTCCAAYACCTACTTCGAATGY
GACTGCCCAGCCGGTTTCTTCGGAACTACCTGCGAGGTCGCMCAGGGTGACAATGAACCA
CCAACCATCWCCAACTGTCCCGAGGACATCACCCGTACCATCTCATCTGGAAGCGGTRTC
TCRGTCTCMTGGCTCGAGCCAACCGCTACAGATGCCGGCACCACGCAGCGTTTCCTGCGA
TCTCACGTYCCTGGATCTTTCTTCCAGTTGGGAGACACYGCTGTCACCTACGTCTTCTCT
GATAACAGCGCAAACCTGGCTAGATGTTCCTTCTTTGTCACTGTCACATTGRCAGAGACC
GACAACGTMCCACCTGTCGTCCAGAACTGCCCATCCACCACAGTCGCCCAGGCCACCGGA
GGTAGCACCAACGCCCAGGTATCCTGGATCGAGCCCTCAGCCACCGATGACAGCGGAACC
GCCGTCAGGGTCTCCAACAACTACAGCCCTGGCCAGAGCTTCCCAGTGGGTGAAACTGTT
GTTGCCTACACCTTCACCGATGATGCAGGAAACCAGAACACTTGTACTTTCTCYGTCAGG
GTTGTTGTTGAGCTCATCAACCAGTCCCCGACCGTCACCTTCTGCCCCTCCGGCTCGCTT
GTCTACTCGACCCTAGGTGCTGACGAAGTTGTYGTCAACTTCCCCGCACCCACCGCCGTC
GACGACTCTGGTTTCTCACCATCRGTCAAYTCYAACTACCTTCCTGGCCAGTCCTTTGCT
GTAGGATCCTACACAGTGACCTATACTTTCACCGATAACGCTGGCTTGACCAGTGACTGT
ACCTTCAACATGCAAGTTGTCTCTGGAGGTGACGTAAGGCCACCCACCATCTCAAACTGC
CCTGAAGGCGCCGTCACCGCCCTTGCCGCAGCCAGCGCCACAGGCGCCTCCGTATCTTGG
ACAGTCCCTACTGCTTCCGACGAGTCCGGCTCCGTGAGCTCCACCAGCAACTACAGCCCT
GGAGCAGTCTTCCCGATCGGTACCACGACAGTGACCTACACATTCACCGACCTTGCAGGA
AATGAAGCTAGGTGCCTCTTCAATGTCATTGTTACAGGAACCAACGTGAACGAGACCCCT
GCACCATCTAACCTAAACCTTTCCCCTGGCACCAGCACCATCACAGCAACCTGGTCGCCG
CCCAACGGTGCTTTCAACAGTTACCAGATCACCGTCAGCGGTGGTTCCACTGTCAACACC
GAGACCCTACCGCAATCCTCCAGCTCTTACACRATCACTGGCCTCAACCCTGCTACCTCT
TACACTGTCACTCTGACCGCCAACGGCAACACTGGAYCTAGCAACSCCGTATCAGCATCG
ACTACAACCAGTCCAGAGCAAGGCCAGCCACCTTCATCTCCATCCAACATCCGCCTTTCC
CCCAACGAGAACTCTGTCGTCGTCTTCTTTGATGCCGCCTCTGGGGACATCACTGGCTAC
TCCATYGGTCTTGGTACCACATCCAGCGCCAATGACGTGACGGCTACCCTCTCCCCCGGG
TCAACTGGGTATACCTTCAGCAACCTGGCACCTGACACCCTCTACTTCGTCTCCCTCCAG
GCTTTCAACAACTTTGGCTCGAGCCAGTCCGTTGTGGAATCCATTACAACCTCCAATGTT
GTCGTCCCAGGATCTGACATTGTAATCGCCAACTGCCCTGTAGCMCTCGCTGCATCTCTG
CCCTTCGGAACCTTTGCCTTCGTAGACTGGGAAGAACCCACCGCCACCTCTTCTGTTGGT
GCCGTCACCCGGGTGGGCGGGCCATTCAGCCCCAGCGGTTTCTTCCAGCTTGGCGTCACT
CCAATCATCTATGAGTTCGARGATGTCAACGGGAATTCCGCCACCTGCGCGTTCTCAATC
TATGTTACCGACGGCAGCGACACTACTGCCCCAGAGATCACATTCTGTCCCAGCAACGTC
TTCGTCCAGGCTGCGTCRGGTGCCAGCAGTGCTACGGCCTCCTGGGACGTCCCTACCGCT
ACCGATGCCTCAGAACCCATCACAGCAGTCAGCAACTACTCGCCTGGTGATTCCTTTGAC
GTTGGTACTTACCTGGTCTTCTATAACCTTATCGATAGTGCTGGTTTCTACTCGACCTGC
AGCTTTGAGGTCACYGTCACTTCAAGTGGAGTGGTCATCGACAGGGAGAACCCCGTCCTG
AACGGCTGTCCAACCAACATCGTTGCCAACGCCAGCCCTGRTAGCTCGACCACTGTGGTT
TCATGGCTTGCTCCTGTGGCATCAGACAACTCTGGCTCCGCTACCCTGACGGTCAACCGA
CCACCAGGCAGTTCCTTYGCTATTGGATCTACCCAGGTCACTTACACGGCTACCGATCCC
ACTGGGAACTTTGTCACCTGCAGCTTCGACATCATTGTCTTGTCTTCCGGTGACAACACA
GCTCCAGTCCTGTCCAACTGTCCTTCAGACCAAACCGTATTTGCCTCTCAAAATGCCCAA
GGCGCTGTAGCTACATGGTCAGCACCGACTGCTTCTGATAACTCTGGTGACTTCGTGTCG
ATCAATAGTGACTTCAGCTCCGGAACCGTATTCCCGATCGGCGTGAGCACKGTGACCTAC
ACTGCTACGGACAGCTCAGGCAACCAAGACACTTGCCAGTTCTCTGTTACAGTCATAGGT
GCTACTGACAACSTTGGCCCAGTCACCTCCAACTGCCCYACRTCCCAGACTGTCAATGCT
GCAGTAGGAGCCAGCTCTGCMGTCGCCACCTGGAGCGAACCCATCTTTACCGATGCYTCR
GGYGTGGCCACCGTCACCAGCAACTTCGTCTCTGGCTCCTCTTTCGCCATTGGCACCAGC
ACCGTCACTTACACAGCAACCGATTTCCTCGGCAACTCTGGAGAATGTTCCTTCAATATC
TTTGTCAATACCGGAACGGACGGAACTCGACCAACCTTCCTCAACTGCCCAAGCAACATC
GACGTGACCGTCCCCTTCGGTAGCAGYGGAACTTCCGTCACCTGGACCGAGCCCATTGCT
GTGGACAACAGTGGTGTAGCCAACAGTGTGGTCTCTCAGAGCCCTGGATCTTTCTTCGCC
GTGGGAGCCACTAACGTGGTGTACACCGCCACAGACCTAAGCGGCAACACTGGAACCTGC
TCTTTCTTTGTCACCGTCTCAGAGGAGGCACTTGTTGATGTGACTCCACCAGAACTTTTC
AACTGCCCTACCGGAATCTCTGCCACCGCAAACCCTGGCTCATCCTTCGCCGCCGTTACC
TGGACTCCTCCCACTGCGACAGATAACCTTGGMGTCCCCGCTGTCTCTAGCAACTTCCCG
TCGGGCTCGTCCTTCCCAATCGGCACCACCTTGGTTACCTACACCGCTATCGATAACTTC
GGTAACGATGCCTCCTGCAGCTTCAACGTGGTCGTCTCCTCCGGCACCAGCAATTCCGCA
CCAATCGTCACCTTCTGCCCCAATAAYGGACAGATCTATTTCACTGCACCCGCTTCCAAC
AGCGTCATTGTCAACTTCGCTCCACCCACTGCGACGGACGACTCTGGATCCGTCACATCG
ACCTCCTCCAACCTACCAGGAGATGAGTTCCCTGTTGGAGTGAACACCGTCACCTACACC
TTCAGCGATGATCAAGGACTTACAGCAAGCTGTAGTTTCTCATTTGAAGTCCAAGTTGGT
GCCAACCCGTGTTCCAGCAACCCATGCGCTCCCAGTGAACAGTGCTTCTACATCCCATCC
CGATTCCTGTGTATCGCCAACGGCAGGAGGAGGAGAGAAGCAGAGATGCTCGACCTTAGC
GACATCTGCCCCTGCCAGAATGGTGGTATGTGTCTCCTAGACGACGCCACATCCTCGGCC
ACCTGTGAATGCCCTATTGGATACGCTGGTGTGCTCTGYSAGATGGATACAATGCCTGCT
GCAAACGTWAACGTCCACAACAGGTATGCTGACGAACATGAGATCCAAGAATGGTCCAAT
GGAAACAGCGCCCTCTTGTGGTCCGTWATAATCTGCATGGCGATTATGCTYGTCGTCRTC
ATCTCTCTATCTGGGTTGCTTTGTTACGTCATACCGCGCATCGGCATGGCTCGTCGACAA
CATAGCAAGATAGATGAAATCCCAATCCTTCAA

>spurp
ATGAAAAGAAAATGCACCTCGGCCCGCGCCAACGCTCCAGGTCAGGACCCATGCAACTCT
TCACCATGCCAGAACGGAGCCACCTGTGTGAACAGCTACGATAGCAACACCGGAACTAAC
TTCTATCTACCCCAGTACACCTGCATCTGTGAGACAGGATACACTGGACCAAACTGTGGA
TCTACCACAGCTGCCAATCCATTATTGGATGTATGTACCATTGGTACTGAGTTGGCCTGC
CAGAATGGTGGAGCATGTAAGAACATGTATCAGAGCTTTTCACAGGACATGGATTACTAT
TGTGATTGCCCTATTGGATGGACTGGACATACTTGTGAAACGCCATCTGCCAACCCATGT
GCCAGTGGTCCATGTGAGAACGGTGGTATCTGCAATCCCTCCAATACCTACTTCGAATGC
GACTGCCCAGCCGGTTTCTTCGGAACTACCTGCGAGGTCGCACAGGGTGACAATGAACCA
CCAACCATCTCCAACTGTCCCGAGGACATCACCCGTACCATCTCATCTGGAAGCGGTGTC
TCGGTCTCCTGGCTCGAGCCAACCGCTACAGATGCCGGCACCACGCAGCGTTTCCTGCGA
TCTCACGTTCCTGGATCTTTCTTCCAGTTGGGAGACACTGCTGTCACCTACGTCTTCTCT
GATAACAGCGCAAACCTGGCTAGATGTTCCTTCTTTGTCACTGTCACATTGGCAGAGACC
GACAACGTACCACCTGTCGTCCAGAACTGCCCATCCACCACAGTCGCCCAGGCCACCGGA
GGTAGCACCAACGCCCAGGTATCCTGGATCGAGCCCTCAGCCACCGATGACAGCGGAACC
GCCGTCAGGGTCTCCAACAACTACAGCCCTGGCCAGAGCTTCCCAGTGGGTGAAACTGTT
GTTGCCTACACCTTCACCGATGATGCAGGAAACCAGAACACTTGTACTTTCTCTGTCAGG
GTTGTTGTTGAGCTCATCAACCAGTCCCCGACCGTCACCTTCTGCCCCTCCGGCTCGCTT
GTCTACTCGACCCTAGGTGCTGACGAAGTTGTCGTCAACTTCCCCGCACCCACCGCCGTC
GACGACTCTGGTTTCTCACCATCGGTCAATTCCAACTACCTTCCTGGCCAGTCCTTTGCT
GTAGGATCCTACACAGTGACCTATACTTTCACCGATAACGCTGGCTTGACCAGTGACTGT
ACCTTCAACATGCAAGTTGTCTCTGGAGGTGACGTAAGGCCACCCACCATCTCAAACTGC
CCTGAAGGCGCCGTCACCGCCCTTGCCGCAGCCAGCGCCACAGGCGCCTCCGTATCTTGG
ACAGTCCCTACTGCTTCCGACGAGTCCGGCTCCGTGAGCTCCACCAGCAACTACAGCCCT
GGAGCAGTCTTCCCGATCGGTACCACGACAGTGACCTACACATTCACCGACCTTGCAGGA
AATGAAGCTAGGTGCCTCTTCAATGTCATTGTTACAGGAACCAACGTGAACGAGACCCCT
GCACCATCTAACCTAAACCTTTCCCCTGGCACCAGCACCATCACAGCAACCTGGTCGCCG
CCCAACGGTGCTTTCAACAGTTACCAGATCACCGTCAGCGGTGGTTCCACTGTCAACACC
GAGACCCTACCGCAATCCTCCAGCTCTTACACAATCACTGGCCTCAACCCTGCTACCTCT
TACACTGTCACTCTGACCGCCAACGGCAACACTGGATCTAGCAACCCCGTATCAGCATCG
ACTACAACCAGTCCAGAGCAAGGCCAGCCACCTTCATCTCCATCCAACATCCGCCTTTCC
CCCAACGAGAACTCTGTCGTCGTCTTCTTTGATGCCGCCTCTGGGGACATCACTGGCTAC
TCCATCGGTCTTGGTACCACATCCAGCGCCAATGACGTGACGGCTACCCTCTCCCCCGGG
TCAACTGGGTATACCTTCAGCAACCTGGCACCTGACACCCTCTACTTCGTCTCCCTCCAG
GCTTTCAACAACTTTGGCTCGAGCCAGTCCGTTGTGGAATCCATTACAACCTCCAATGTT
GTCGTCCCAGGATCTGACATTGTAATCGCCAACTGCCCTGTAGCCCTCGCTGCATCTCTG
CCCTTCGGAACCTTTGCCTTCGTAGACTGGGAAGAACCCACCGCCACCTCTTCTGTTGGT
GCCGTCACCCGGGTGGGCGGGCCATTCAGCCCCAGCGGTTTCTTCCAGCTTGGCGTCACT
CCAATCATCTATGAGTTCGAGGATGTCAACGGGAATTCCGCCACCTGCGCGTTCTCAATC
TATGTTACCGACGGCAGCGACACTACTGCCCCAGAGATCACATTCTGTCCCAGCAACGTC
TTCGTCCAGGCTGCGTCGGGTGCCAGCAGTGCTACGGCCTCCTGGGACGTCCCTACCGCT
ACCGATGCCTCAGAACCCATCACAGCAGTCAGCAACTACTCGCCTGGTGATTCCTTTGAC
GTTGGTACTTACCTGGTCTTCTATAACCTTATCGATAGTGCTGGTTTCTACTCGACCTGC
AGCTTTGAGGTCACCGTCACTTCAAGTGGAGTGGTCATCGACAGGGAGAACCCCGTCCTG
AACGGCTGTCCAACCAACATCGTTGCCAACGCCAGCCCTGATAGCTCGACCACTGTGGTT
TCATGGCTTGCTCCTGTGGCATCAGACAACTCTGGCTCCGCTACCCTGACGGTCAACCGA
CCACCAGGCAGTTCCTTCGCTATTGGATCTACCCAGGTCACTTACACGGCTACCGATCCC
ACTGGGAACTTTGTCACCTGCAGCTTCGACATCATTGTCTTGTCTTCCGGTGACAACACA
GCTCCAGTCCTGTCCAACTGTCCTTCAGACCAAACCGTATTTGCCTCTCAAAATGCCCAA
GGCGCTGTAGCTACATGGTCAGCACCGACTGCTTCTGATAACTCTGGTGACTTCGTGTCG
ATCAATAGTGACTTCAGCTCCGGAACCGTATTCCCGATCGGCGTGAGCACGGTGACCTAC
ACTGCTACGGACAGCTCAGGCAACCAAGACACTTGCCAGTTCTCTGTTACAGTCATAGGT
GCTACTGACAACCTTGGCCCAGTCACCTCCAACTGCCCCACGTCCCAGACTGTCAATGCT
GCAGTAGGAGCCAGCTCTGCCGTCGCCACCTGGAGCGAACCCATCTTTACCGATGCCTCG
GGTGTGGCCACCGTCACCAGCAACTTCGTCTCTGGCTCCTCTTTCGCCATTGGCACCAGC
ACCGTCACTTACACAGCAACCGATTTCCTCGGCAACTCTGGAGAATGTTCCTTCAATATC
TTTGTCAATACCGGAACGGACGGAACTCGACCAACCTTCCTCAACTGCCCAAGCAACATC
GACGTGACCGTCCCCTTCGGTAGCAGCGGAACTTCCGTCACCTGGACCGAGCCCATTGCT
GTGGACAACAGTGGTGTAGCCAACAGTGTGGTCTCTCAGAGCCCTGGATCTTTCTTCGCC
GTGGGAGCCACTAACGTGGTGTACACCGCCACAGACCTAAGCGGCAACACTGGAACCTGC
TCTTTCTTTGTCACCGTCTCAGAGGAGGCACTTGTTGATGTGACTCCACCAGAACTTTTC
AACTGCCCTACCGGAATCTCTGCCACCGCAAACCCTGGCTCATCCTTCGCCGCCGTTACC
TGGACTCCTCCCACTGCGACAGATAACCTTGGCGTCCCCGCTGTCTCTAGCAACTTCCCG
TCGGGCTCGTCCTTCCCAATCGGCACCACCTTGGTTACCTACACCGCTATCGATAACTTC
GGTAACGATGCCTCCTGCAGCTTCAACGTGGTCGTCTCCTCCGGCACCAGCAATTCCGCA
CCAATCGTCACCTTCTGCCCCAATAATGGACAGATCTATTTCACTGCACCCGCTTCCAAC
AGCGTCATTGTCAACTTCGCTCCACCCACTGCGACGGACGACTCTGGATCCGTCACATCG
ACCTCCTCCAACCTACCAGGAGATGAGTTCCCTGTTGGAGTGAACACCGTCACCTACACC
TTCAGCGATGATCAAGGACTTACAGCAAGCTGTAGTTTCTCATTTGAAGTCCAAGTTGGT
GCCAACCCGTGTTCCAGCAACCCATGCGCTCCCAGTGAACAGTGCTTCTACATCCCATCC
CGATTCCTGTGTATCGCCAACGGCAGGAGGAGGAGAGAAGCAGAGATGCTCGACCTTAGC
GACATCTGCCCCTGCCAGAATGGTGGTATGTGTCTCCTAGACGACGCCACATCCTCGGCC
ACCTGTGAATGCCCTATTGGATACGCTGGTGTGCTCTGCGAGATGGATACAATGCCTGCT
GCAAACGTTAACGTCCACAACAGGTATGCTGACGAACATGAGATCCAAGAATGGTCCAAT
GGAAACAGCGCCCTCTTGTGGTCCGTTATAATCTGCATGGCGATTATGCTTGTCGTCATC
ATCTCTCTATCTGGGTTGCTTTGTTACGTCATACCGCGCATCGGCATGGCTCGTCGACAA
CATAGCAAGATAGATGAAATCCCAATCCTTCAA

>pdep
nnnnnnnnnnnnnnnnnnnnnnnnnnnnCCAACTCTCCAGGTCAGGACAGCTGTAACTCT
TCACCATGTCAGAACGGAGCCACCTGTGTGAACAGCTATGATAGCAACACCGGAACTAAC
TTTTATCTCCCTCAGTACACCTGCATCTGTGAGGCAGGATTCACCGGACCAAACTGTGGA
TCTTCCACAGTTACTAGTCCATTATTGGATGTATGTTCCRTTGGAAATGAGCAGGCCTGC
CAGAATGGTGGTTCATGTTACAACATGTATCAGAGCTTTTCACAGGACATGGAYTACTAT
TGTGACTGCCCAATTGGATGGACTGGACATACTTGTGAAACACCATCTGTYAACCCATGT
GCCAGTGGTCCATGTGAGAACGGTGGTATCTGCACTCCCTTTAATACCTACTTCCAATGT
GACTGCCCAGACGGTTTCTTTGGAACTACSTGCGAGGTCGCACAGGGTGACAATAACCCA
CCGACCATCTCCAACTGTCCCGAGGACATCACCCGTATCATCTCGTCTGGAAGYGGTATC
TCGGTCTCCTGGCTCGAGCCAACCGCTACAGATGCCGGCACCACACAGCGTTTCCTGCGA
TCTCATATCCCTGGATCTTTCTTCCAGTTGGGAGACACTGCCGTCACCTACGTCTTCTCC
GATAACAGCGAAAACCTGGCGAGATGTTCCTTCTTTGTCACTGTCACATTGGCCGAGACG
GACAACACCCCACCTATCGTCCAGAACTGCCCGTCCACCACCGTCGCCCAGGCCACCGGA
GGTAGCACCAGTGCCCAGGTGTCCTGGATAGAGCCCTCAGCCACCGATGACAGCGGAACC
CTCGTCAGGGTCTCCAACAACTACAGCCCCGGCCAGAGCTTCCCAGTGGGTGAAACTGTT
GTTGCCTACACCTTCACTGATGATGCAGGAAACCAGAACACTTGTACTTTCTCTGTCAGG
GTTGTTGTTGAAGTCATCAACCAGTCCCCGACCATCACTTTCTGCCCCTCCGGCCAGCTT
GTCTACTCAACCCTAGGTGCTGACGAGGTCGTCGTCAACTTCCCTGCACCCACGGCCGTC
GACGACTCCGGTTTCTCACCATCGGTCAACGCCAACTTCCTTCCTGGCCAGTCCTTTGCT
GTAGGATCCTACACAGTGACCTATACTTTCACCGATAACACTGGCTTGACCAGTGACTGT
ACCTTCAACATGCAAGTTGTCTnnnnnnnnnnnnnnnnnnnnnnnnnnnnnnnnnnnnnn
nnnnnnnnnnnnnnnnnnnnnnnnnnnnnnnnnnnnnnnnnnnnnnnnnnnnnnnnnnGG
ACAGTCCCGACTGCCACCGACGAGTCTGGCTCCGTGAGCTCCACCAGCAACTATAGCCCT
GGAGCGGTCTTCCCGATCGGTACCACGACGGTGACCTACACATTCACCGACCTTGCAGGC
AATGAAGCTCGGTGCCTCTTCAATGTCATTGTTACAGGAACCAACGTGAACGAGACCCCT
GCACCATCCAACCTGCTCCTTTCGCCAGGCACCACCACCATCACAGCAACCTGGACGCCG
CCCAAYGGTGCTTTCAACAATTACCAGATCACSATCAGTGGTGGTTCCACTGTCAACACC
GAGACCCTGCCGCAGTCCTCCAGCTCTTACACGGTCACTGGCCTSAACCCCGCTACCTCT
TACGTTGTCACTCTGACCGCAAACGGCAACACTGGATCCAGCAACGCCATATCGGCATCG
ACTACAACCAATCCCGAGCAAGGCCAGCCTCCTTCATCTCCATCCAACCTCCGCCTTTCC
CCCAACGAGAACTCTGTCGCCGTTTTCTTTGATGCTGCCTCCGGGGACGTCACTGGCTAC
TCCATCGGCCTTGGTACAACATCCAACGCCAATGACGTGACAGCTACCCTCGCCCCTGGG
TCAACCGGGTATACCTTCAGCAACCTGGCACCTTCCACCCTCTACTTCGTCTCCCTCCAG
GCTTTCAACAACTTCGGCTCAAGCCCGTCTGTCGTGGAATCTGCAACAACCTCGGACATT
GTCACCCCAGGAACCGACATTGTAATCACCAACTGCCCTGTAGCCCTTGCCGCATCTCTG
CCCTTCGGTACTTTTGCTTTTGTAGACTGGGACGAACCCGTTGCCACCTCTTCTCTTGGT
GCCGTCACCCAGGTGGGTGGGCCATTCAGCTCCAGCGGTTTCTTCCAGCTTGGCGTCACT
CCAATCATCTACGAGTTTGAGGATGTGAACGGGAATCGTGCCAGCTGTGCATTCTCAATC
TACGTTACCGACGGCAGCGACACTACTGCCCCAGAGATCACGTTCTGTCCCAGTAACGTC
TTCGTCCAGGCTGCGTCAGGTACCAGCAGTGCCACGGCCTCATGGGACGTCCCTACCGCT
ACCGACGCCTCAGAACCCATCACAGCAGTCAGCAACTACTCGCCTGGTGATTCCTTTGAT
GTTGGCACTTACCTGGTCATCTATAACCTTATCGATAACGCTGGTTTCTACTCGACATGC
AGCTTTGAGGTCACCGTCACTTCAAGTGGAGTGGTCATCGACAGGGAGAATCCCGTCCTG
AATGGCTGTCCAACCACCATCGTCGCCAACGCCAGTCCCGGTACCTCAACCACGGTGGTT
ACATGGCTTGCTCCTGTGGCATCAGACAACTCTGGCTCCGCTACCCTGACGGTCAACCGA
CCACCAGGCAGTTCCTTCGCYATTGGRTCTACCGAKGTCACTTACACGGCTACCGMCCCC
ACTGGAAACTTTGTTACCTGCAGCTTCGACATCATTGTGTTGTCTTCCGATGACAACACA
GCTCCAGTCCTGTCCAACTGCCCTTCAGACCAAACCCAATTTGCCTCTCAAAATGCCCAA
GGCGCTGTAGCTACATGGTCAGCACCGACTGCTACTGATAACTCTGGTGACGTTGTGTCG
ATCACAAGTGACTTCAGCTCTGGAACCCTGTTCCCTGTAGGCGTGACCACAGTGACCTTC
ACTGCTACGGACAGCTCTGGCAACATCGACACTTGCCAGTTCTCTGTTACAGTCGTAGGT
GCTACTGRCAAYSTTGGCCCAGTCACCTCCAACTGCCCYRCGTCCCAKACTATCAATWCC
RCRGTAGGAGCYAGCTCTGCCGTCGCCACCTGGACCGWACCCRTMTTTACCGATRSCTCG
GGCKTGGCCACCGTCRCCAGCAACTTCATCTCTGRSTCCTCTTTCCCCATYGGCACCACC
ACCGTCACTTACACCGCRACCGATTTCCTCRGMRACGTTGGAGAATGTTCCTTYAATATC
GTYGTCAATMYTGGAACGGAYGGCACSCRACCAACCYYCATCAACTGCMCRAGCAACATC
RAYGTGACCRTCCCCTTYRGTAGCAGCGGAACYACCRTCASSTGGACCGARCCCATCGCY
GTRGACAACAKCGGTKTAGCCAACGTCGTGGTCTCACAGAGCCCTGGATCTTTCTTTGTC
GTGGGAGGCACTAACGTGGTGTACACCGCCACAGACCCAAGCGGCAACATCGGAGAATGC
TCTTTCATTGTCACTGTCACAGAGGAGGCACYTRWTGAYRTGACTCCRCCAGAACTTTTC
ARCTGCCCTACKGGAATCRCTGYCACCACARACCSTGGSGCRTCCTTCGCCRTCGTYACC
TGGACTCYTCCCACGGCWACAGATAACCTTGGCATCYCYGTTGTYTCTAGCAACTTYCCG
TCAGGCYCRTCCTTCCCAATYGGCACCACCTTRGTTACCTACACTGCRGTYGATAACTTC
GGYAACGATGCCTCCTGCAGCTTSWACGTGGTCGTCTCCWCCGGTACCACCAATTCAGCA
CCAGTCATCACGTTCTGCCCCAATAACGGACAGATTTACTTCACTGCACCGGCTGCCAAC
AGCGCTAATGTCAACTTCGCTCCACCCACCGCGACAGACGACTCTGGATCAGTCACATCA
ACCTCCAGCAACGTACCAGGAGATGAGTTTGCTGTTGGAGTGCACACCGTCACCTACACC
TTCAGCGATGCTCAAGGACTTACAGCAAGCTGTAGTTTCTCTTTGGAAGTCCAAGnnnnn
nnnnnnnnnnnnnnnnnnnnnnnnnnnnnnnnnnnnnnnnnnnnnnnnnnnnnnnnnnnn
nnnNNNNNNNNNNNNNNNNNNNNNNNNNNNNNnnnnnnnnnnnnnnnnnnnnnnnnnnnn
nnnnnnnnnnnnnnnnnNNNNNNNNNNNNNNNNNNNNNNnnnnnnnnnnnnnnnnnnnnn
nnnnnnnnnnnnnnnnnnnnnnnnnnnnnnnnnnnnnnnnnnnnnnATACAATGCCTGCT
GCAAACGTTAACATCCACAACAGGTATGGTGACGAACATGAGATCCAAGAATGGTCCAAT
GGAAACAGTGCCCTCCTGTGGTCTGTAATCATCTGCATGGCGATTATGCTTGTCGTCATC
ATCTCTCTATCTGGGTTGCTTTGTTACGTCGTACCGCGCCTCGGCATGGTTCGTCAACAT
CGAAGCAAGATGGACGAAATCCCAATCCTTCAA
