# Supplementary material for: Genome-wide signals of positive selection in strongylocentrotid sea urchins
Source: BMC Genomics. 2017 Jul 21;18:555. doi: 10.1186/s12864-017-3944-7 (PMC5521101; doi:10.1186/s12864-017-3944-7)
Supplement: Supplementary file 3 — Consensus alignment files. A compressed (gzip) tape archive (TAR) file containing 6250 consensus alignment files in FASTA format. (TGZ 14116 kb) [file 12864_2017_3944_MOESM3_ESM.tgz › SPU_003713/consensAlign.ordered.fa]

>sdro
ATGGCAGACAAGAACCATGACTCAGCGGCAACGGCTCCAGTGGCCAATGGGCTGGACGAG
AAGGAACTACTGAACAAGAAGCTGGAACAGGAGAGCGAAAAGAAGAGTAAACAGAAGAGC
CGCGGGACCTGGACCAGTCAACTTGACTTTCTGCTTGCTTTGATTGGAGCATCTGTTGGA
CTCGGCAACGTTTGGCGTTTCCCTTATCTTTGCTACAAGAATGGAGGAGGTGCGTTCCTG
ATCCCCTACTTCATCTGTCTGATTCTTGGTGGGATTCCGCAGTTGATCCTTGAGATTGGC
CTGGGCCAGTGGACCAACCAGGCTGCAGTGACAGCATGGGATATCTGCCCGATCTTCAAG
GGTTTGGGTGGTGCTGGGATGTTCATCCAGTTCTTCCTGGACACCTACTACATCGTGATC
ATGGCGTGGGCTCTCTACTACATGTTCATGTCCTTTACATCCAAGCTTCCCTACTCCCAT
TGCGACAACGAGTGGAACACCCCGTGCTGCCTTGCCACCGGCGCAAGTGAACGAAACACG
AACGAAACAACCACGGCGATGACATCGACTGAGATGTCGTATGACCCCACCGGGACGCCG
TCTTGGAACCTCACTGACCCTTGTAATGGAACGACAATCTCATCTACCGTTGAATTCTGG
GACCGCAAGATCCTCCAGATTCATTTATCGGATGGTATTGAACAACTCGGCGGCATCAAC
TGGCAGCTTTTGCTCTGCATGTTCTTCGCCTGGTTTCTCTGCTATCTCTGCATTTGTAAA
GGTGTCAAGACGTCAGGAAAGGTGGTGTACTTCACGGCCCCTTTCCCGTACATCCTGATG
ACCATCCTCTTGATCCGAGCGGTCACTCTGGAGGGCGCCATGGATGGAATCGTCTACTAT
CTCAAGCCGGACATCTCAAGATTGAATGACAGCCAGGTATGGATGGATGCCGCTACGCAG
ATCTTCTTCTCGTATTCGCTAGGCCAGGGAGTTCTCATCGCACTGGGAAGCTACAACAAA
CACAAGCACAACTTCATCAGGGATGCTTTGATATTTTCGGTGGCTAATACTGGAACCAGT
CTTTACTCCGGGTTCGTCATCTTCGCGGTGCTGGGATTCATGGCTGGACAACAGGGTGTC
GATGTATCAGTAGTAGCCAAGTCAGGTCCAGGATTGGCTTTCATTGCGTACCCTGAGGCT
ATTACTCAGATGCCTGCTTCCACYCTCTGGGCTGTACTCTTCTTCCTMTGTCTYCTAGTC
CTGGGTATAGACAGTCAGTTCGTGGGCGTCGAGGGCTTCGTAGCGACGATCGTAGACTTG
TTTCCTAACACCCTTCTGAAGGGACATCGTCGTGAAATCTTCTGTATCTTCGTATGTTTG
TTCTTCTGCATCGCTGGGATACCCATGTGTACTTACGGAGGCATGTATATCTTTCAATTG
TTCGACTACTATGCAGCCAGTGGGTTCGTTCTTCTGTGGGTGTCTATGTTTGAGAGCATC
ACCATCGGATGGGCTTACGGTGGATTTCGTTTCATGAAGAATGTAACTGAAATGTCTGGG
GTGAAATGGATTTCCCCTTACATGGTAACAGCCTGGATTTTCCTCTCCCCGCTCTNNNNn
nnnGCCATCTTCATCTTCAGTCTTGTGAAGTACAAACCCTTGACATACAACAACACCTAT
GTGTACCCGTGGTGGGGCTACATGATCGGCTGGATCCTGGCTCTTATGACCATGCTCAAC
ATTCCCGTTTTCTTCTTTTACCAGCTCATCTTCAATGCTAAAGGAAACCTCATCGAGCGA
TGGAACATCCTCACCACACCCTACCTGCCCCATTGTCGCAGTGACACGGTGAACGCTCCC
AACGTACACGTGGTCGAACCGATCTTTTCAAACATCGAACTCGGTCACAACAACCATGCC
GACGGGGAAGTCATCAAGAACGGCCATGCCGCCGACATCCCCCCGCCACCGTACAACGAG
TCCGTCGGAATACAGACCTATGATGCAACGGACACCGTC

>spal
ATGGCAGACAGGAACCACGACTCAGCGGCAACGGCTCCAGTGGCCAATGGACTGGACGAG
AAGGAGCTACTGAACAAGAAACTGGAAGAGGAGAGTGGAAAGAAGAGTAAACAGAAGAGC
CGCGGKACCTGGACCAGTCAACTTGACTTTCTGCTTGCTTTGATTGGAGCATCTGTTGGA
CTCGGGAACGTTTGGCGTTTYCCKTATCTTTGCTACAAGAATGGAGGAGGTGCGTTCCTG
ATYCCCTACTTCATCTGTCTGATTCTTGGTGGGATTCCRCARYTGATCCTTGAGATTGGC
CTGGGCCAGTGGACCAACCAGGCTGCAGTGACAGCATGGGATATCTGCCCRATCTTCAAG
GGTTTGGGTGGTGCTGGGATGTTCATCCAGTTCTTCCTCGACACCTACTACATCGTGATC
ATGGCGTGGGCTCTCTACTACATGTTCATGTCCTTTACATCCAAGCTTCCCTACTCCCAT
TGYGACAACGAGTGGAACACCCCGTGCTGCCTTGCCACCGGCGCAAGTGAACGAAACACG
AACGAAACAACCACGGCGATGACATCGACTGAGATGTCGTATGACCCCACCGGGACGCCG
TCTTGGAACCTCACTGACCCTTGTAACGGAACGACAATCTCATCGACCGTTGAATTCTGG
GACCGCAAGATCCTCCAGATTCATTTATCGGATGGTATTGAACACCTCGGCGGCATCAAC
TGGCAGCTTTTGCTCTGCATGTTCTTCGCCTGGTTTCTCTGCTATCTCTGCATTTGTAAA
GGTGTCAAGACGTCAGGAAAGGTGGTGTACTTCACTGCCCCTTTCCCGTACATCCTGATG
ACCATCCTCTTGATCCGAGCGGTCACTCTGGAGGGCGCYATGGATGGAATCGTCTACTAT
CTCAAGCCGGACATCTCAAGATTRAATGAYAGCCAGGTATGGATGGATGCCGCTACGCAG
ATCTTCTTCTCCTATTCGCTAGGCCAGGGAGTTCTCATCGCCCTGGGAAGCTACAACAAA
CACAAGCACAACTTCATCAGGGATGCKTTGATATTTTCRGTGGCTAATACTGGAACCAGT
CTTTACTCCGGGTTCGTCATCTTTGCCGTGCTGGGATTCATGGCTGGACAACAGGGTGTC
GATGTATCAGTAGTAGCCAAGTCAGGTCCAGGATTGGCTTTCATTGCGTACCCTGAGGCT
ATTACYCAGATGCCTTTTTCCACCCTCTGGGCTGTACTCTTCTTCCTCTGTCTCCTAGTC
CTGGGTATAGACAGTCAGTTCGTGGGCGTCGAGGGCTTCGTAGCGACGATCGTAGNCTTG
TNTCCTAACACCCTTCTGAAGNNACATCGTCGTGAAATCNTCnnnnnnnnnnnnnnnnnn
nnnnnnnnnnnnnnnnnnnnnnnnnnGTGTACTTACnnnnnnnnnnnnnnnnnnnnnnnG
TTCGNNTACTANGCAGCCAGTGGGTTCGTTCTTCTGTGGGTGTCTATGTTTGAGAGCATC
ACCATTGnnnnnnnnnnnnnnnnNNNNNNNNNNNNNNNNNNNNNNNNNNNNNNNNNNNNN
NNNNNNNNNNNNNNNNNNNNNNNNNNNNNNNNNNNNNNNNNNNNNNNNNNNNNNNNNNNN
NNNGCCATCTTCATCTNCAGTCTTGTGAAGTACAAACCCTTGACATACAACAACACGTAC
GTGTACCCGTGGTGGGGCTACATGATCGGCTGGATCCTGGCTCTAATGACCATGCTCAAC
ATTCCCGTTTTCTTCTTTTACCAGCTCATCTTCAATGCTAAAGGAAACCTCNNNNNNCGA
TGGAACATCCTCACCACACCCTACCTGCCCCATTGTCGCAGTGACACGGTGAACGCTCCC
AACGTACACGTGGTCGACCCGATCTTTTCAAACATCGAACTCGGTCACAACAACCATNNN
NNNNNNNNNNNNNNNNNNNNNNNnnnnnnnnnnnnnnnnnnnnnnnnnNNNNNNNNNNNN
NNNGTCGGAATACAGNCCTATGATGCAACGGACAGCGTC

>sfra
ATGGCAGACAAGAACCACGACTCAGCTGCAACGGCTCCAGTGGCCAAAGAACTTGACGAG
AAGGAGCTACTGAACAAGAAGCTGGAAAAGGAGAGCGAAAAGAAGAGCGAACAGAAGAGC
CGCGGGACCTGGACYAGTCAACTTGACTTTCTGCTTGCTTTGATTGGAGCATCTGTTGGA
CTCGGGAACGTTTGGCGTTTCCCTTATCTTTGCTACAAGAATGGAGGAGGTGCGTTCCTG
ATCCCCTACTTCATCTGTCTGATTCTTGGTGGGATTCCGCAGTTGATCCTTGAGATTGGC
CTGGGCCAGTGGACCAACCAGGCTGCAGTGACAGCATGGGATATCTGCCCAATTTTCAAG
GGTTTGGGTGGTGCTGGGATGTTCATCCAGTTCTTCCTGGACACCTACTACATCGTGATC
ATGGCGTGGGCCCTCTACTACATGTTCATGTCCTTTACATCCAAGCTTCCCTACTCCCAT
TGCGACAACAAGTGGAACACTCCTTGCTGCCTTGCGACCGGCGGAAGTGGTCAGGACGTG
AACGAAACAACCACGGCGATGACACCGACTGTCATGTCGTATGACCCCACTGGGACGCCG
TCTTCGAACCTCACTGACCCTTGTAACGGAACGACAACCTCATCGACCGTTGAATTCTGG
GACCGCAAGATCCTCCAGATTCATTTATCGGATGGTATTGAACAACTCGGCGGCATCAAC
TGGCAGCTTTTGCTCTGCATGTTCTTCGCCTGGTTTCTCTGCTATCTCTGCATTTGTAAA
GGTGTCAAGACGTCAGGAAAGGTGGTGTACTTCACGGCCCCTTTCCCGTACATCCTCATG
ACCATCCTGTTGATCCGAGCGGTCACTCTGCCGGGTGCCATGGCTGGAATTGTCTACTAT
CTCAAGCCGGACATCACAAGATTGAATGATAGCCAGGTATGGATGGATGCCGCTACGCAG
ATCTTCTTCTCCTATTCGCTAGGCCAGGGAGTTCTCATCGCCCTGGGAAGCTACAACAAA
CACAAGCACAACTTCATCAGGGATGCTTTGATATTTTCGGTGGCTAATACTGGAACCAGT
CTTTACTCCGGGTTCGTCATCTTCGCCGTGCTGGGATTCATGGCTGGACAACAGGGTGTC
GATGTATCAGTAGTAGCCAAGTCAGGTCCAGGATTGGCTTTCATTGCGTACCCTGAGGCT
ATTACTCAGATGCCTGCTTCCACCCTCTGGGCTGTACTCTTCTTCCTCTGTCTCCTAGTC
CTGGGTATAGACAGTCAGnnnnnnnnnnnnnnnnnnnnnnnnnnnnnnnnnnnnnnnnnn
nnnnnnnnnnnnnnnnnnnnnnnnnnnnnnnnnnnnnnnnnnnnnnnnnnnnnnnnnnnn
nnnnnnnnnnnnnnnnnnnnnnnnnnnnnnnnnnnnnnnnnnnnnnnnnnnnnnnnnnnn
nnnnnnnnnnnnnnnnnnnnnnnnnnnnnnnnnnnnnnnnnnnnnnnnnnnnnnnnnnnn
nnnnnnnnnnnnnnnnnnnGTGGATTTCGCTTCATGAAGAATGTAACTGAGATGTCTGnn
nnnnnnnnnnnnnnnnnnnnnnnnnnnnnnnnnnnnnnnnnnnnnnnnnnnnnnnnnnnn
nnnGCCATCTTCATCTTCAGTCTTGTGAAGTACAAACCCnnnnnnnnnnnnnnnnnnnnn
nnnnnnnnnnnnnnnnnnnnnnnnnnnnnnnnnnnnnnnnnnnnnnnnnnnnnnnnnnnn
nnnnnnnnnnnnnnnnnnnnnnnnnnnnnnnnnnnnnnnnnnnnnnnnnnnnnnnnnCGA
TGGAACATCCTCACTACACCCTACCTGCCCCATTGTCGCAGTGACACGGTGAATGCTCCC
AACGTACACGTGGTCGACCCGATCTTTTCAAACATCGAACTCGGCCACAACAACCATGCC
GACGGGGAAGTCCTTAAGAACGGnnnnnnnnnnnnnnnnnnnnnnnnnnnnnnnnnnnnn
nnnnnnnnnnnnnnnnnnnnnnnnnnnnnnnnnnnnnnn

>afraSS
ATGGCAGACAAGAACCATGACTCAGCGGCAACGGCTCCAGTGGCCAATRGGCTGGACGAG
AAGGAACTACTGAACAAGAAGCTGGAACARGAGAGCGAAAAGAAGAGTAAACAGAAGAGC
CGCGGGACCTGGACCAGTCAACTTGACTTTCTGCTTGCTTTGATTGGAGCATCTGTTGGA
CTCGGCAACGTTTGGCGTTTCCCTTATCTTTGCTACAAGAATGGAGGAGGTGCGTTCCTG
ATCCCCTACTTCATCTGTCTGATTCTTGGTGGGATTCCGCAGTTGATCCTTGAGATTGGC
CTGGGCCAGTGGACCAACCAGGCTGCAGTGACAGCATGGGATATCTGCCCGATCTTCAAG
GGTTTGGGTGGTGCTGGGATGTTCATCCAGTTCTTCCTGGACACCTACTACATCGTGATC
ATGGCGTGGGCTCTCTACTACATGTTCATGTCCTTTACATCCAAGCTTCCCTACTCCCAT
TGCGACAACGAGTGGAACACCCCGTGCTGCCTTGCCACCGGCGCAAGTAAACGAAACACG
AACGAAACAACCACGGCGATGACATCGACTGAGATGTCGTATGACCCCACCGGGACGCCG
TCTTGGAACCTCACTGACCCTTGTAATGGAACGACAATCTCCTCTACCGTTGAATTCTGG
GACCGCAAGATCCTCCAGATTCATTTATCGGATGGTATTGAACAACTCGGCGGCATCAAC
TGGCAGCTTTTGCTCTGCATGTTCTTCGCCTGGTTTCTCTGCTATCTCTGCATTTGTAAA
GGTGTCAAGACGTCAGGAAAGGTGGTGTACTTCACGGCCCCTTTCCCGTACATCCTGATG
ACCATCCTCTTGATCCGAGCGGTCACTCTGGAGGGCGCCATGGATGGAATCGTCTACTAT
CTCAAGCCGGACATCTCAAGATTGAATGACAGCCAGGTATGGATGGATGCCGCTACGCAG
ATCTTCTTCTCGTATTCGCTAGGCCAGGGAGTTCTCATCGCCCTGGGAAGCTACAACAAA
CACAAGCACAACTTCATCAGGGATGCTTTGATATTTTCAGTGGCTAATACTGGAACCAGT
CTTTACTCCGGGTTCGTCATCTTCGCGGTGCTGGGATTCATGGCTGGACAACAGGGTGTC
GATGTATCAGTAGTAGCCAAGTCAGGTCCAGGATTGGCTTTCATTGCGTACCCTGAGGCT
ATTACTCAGATGCCTGCTTCCACCCTCTGGGCTGTACTCTTCTTCCTATGTCTCCTAGTC
CTGGGTATAGACAGTCAGTTCGTGGGCGTCGAGGGCTTCGTAGCGACGATCGTAGACTTA
TTTCCTAAAACCCTTCTGAAGGGACATCGTCGTGAAATCTTCTGTATCTTCGTATGTTTG
TTCTTCTGCATCGCTGGGATACCCATGTGTACTTACGGAGGCATNNNNNNNNNNNNNNNN
NNNNNNNNNNNNNNNNNNNNNGGGTTCGTTCTTCTGTGGGTGTCTATGTTTGAGAGCATC
ACCATTGGATGGGCTTACGnnnnnnnnnnnnnnnnnnnnnnnnnnnnnnnnnnnnnnnnn
nnnnnnnnnnnnnnnnnTTACATGGTAACAGCCTGGATTTTCCTCTCCCCGCTCTTCACT
TTTGCCATCTTCATCTTYAGTCTTGTGAAGTACAAACCCTTGACATACAACAACACCTAT
GTGTACCCGTGGTGGGGCTACATGATCGGYTGGATCCTGGCTCTAATGACCATGCTCAAC
ATTCCCGTTTTCTTCTTTTACCAGCTCATCTTCAATGCTAAAGGAAACCTCATCGAGCGA
TGGAACATCCTCACCACACCCTACCTGCCCCATTGTCGCAGTGACACAGTGAACGCTCCC
AACGTACACGTGGTCGACCCGATCTTTTCAAACATCGAACTCGGTCACAACAACCACGCC
GACGGGGAAGTCATCAAGAACGGNNNNNNCGCCGACATCCCCCCGCCACCCTACAACGAG
TCAGTCGGAATACAGACCTATGATGCAACGGACAGCGTC

>hpul
ATGGCAGACAAGAACCACGACTCAGCGGCAACGGCTCCAGTGGCCAATGGACTTGACGAG
AAGGAGCTACTGAACAAGAAGCTGGAAATGGAGAGCGAAAATAAGAGTAAACAGAAGAGC
CGCGGGACATGGACCAGTCAACTTGACTTTCTGCTTGCGTTGATTGGAGCATCTGTTGGA
CTCGGGAACGTTTGGCGTTTCCCTTATCTTTGCTACAAGAATGGAGGAGGTGCGTTCCTG
ATCCCCTACTTCATCTGTCTGATTCTTGGTGGGATTCCGCAACTGATCCTTGAGATTGGC
CTGGGCCAGTGGACCAACCAGGCTGCAGTGACAGCATGGGATATCTGCCCAATCTTCAAG
GGTTTGGGTGGTGCTGGGATGTTCATCCAGTTCTTCCTGGACACCTACTACATCGTGATC
ATGGCGTGGGCCCTCTACTACATGTTCATGTCCTTTACATCCAAGCTTCCCTACTCCCAT
TGCGACAACGAGTGGAACACCCGGTGCTGCCTTGCCACCGGCGCAAGTGTTCTGGACGTG
AACGAAACAACCACGGCGATGACACCGACTGCGATGTCGTATGACCCCACCGGGACCCCG
TCTTGGAACCTCACTGACCCTTGTAATGGAACGACAACCTCATCGACCGTTGAATTCTGG
GACCGCAAGATCCTCCAGATTCATTTATCGGATGGTATTGAACAACTCGGCGGCATCAAC
TGGCAGCTTTTGCTCTGCATGTTCTTCGCCTGGTTTCTCTGCTATCTCTGCATTTGTAAA
GGTGTCAAGACGTCAGGAAAGGTGGTGTACTTCACAGCCCCTTTTCCGTACATCCTGATG
ACCATCCTTTTGATCCGAGCGGTCACTCTGCCGGACGCTATGGCTGGAATCATCTACTAT
CTCAAGCCGGACATCTCAAGATTGAATGATAGCCAGGTATGGATGGATGCCGCTACGCAG
ATCTTCTTTTCCTATTCGCTCGGTCAGGGAGTTCTCATTGCCCTGGGAAGCTACAACAAA
CACAAGCACAACTTCATCAGAGATGCTTTGATATTTTCGGTGGCTAATACTGGAACCAGT
CTTTACTCCGGCTTCGTCATCTTTGCCGTGCTGGGATTCATGGCTGGACAACAGGGTGTC
GATGTATCAGTAGTAGCCAAGTCAGGTCCAGGATTGGCTTTCATTGCATACCCTGAGGCT
ATTACTCAGATGCCTGCTTCCACCCTCTGGGCTGTACTCTTCTTCCTCTGTCTCCTAGTC
CTGGGTATAGACAGTCAGTTTGTGGGCGTCGAGGGCTTCGTAGCGACGATCGTAGACTTG
TTTCCTAACACCCTTCTGAAGNGNTATCGNNNNGAAATCTTCTNNNNNTTCGTANGTTTG
TTCTTCTGCATCGCTGGNATACNCATGTGTACTTACGGAGGCATGTATATCTTCCAATTG
TTCGACTACTATGCAGCCAGTGGGTTCGTTCTTCnnnnnnnnnnnnnnnnnnnnnnnnnn
nnnnnnnnnnnnnnnnnnnGTGGATTTCGCTTCATGAAGAATGTGACTGAGATGTCAGGG
GTGAAATGGATTTCCCCTTACATGGTAACAGCCTGGATTTTCCTCTCCCCACTCNNNNNN
NNNGCCATCTTCATCTTCAGTCTTGTGAAGTACAAACCCTTGACATACAACAACACGTAT
GTGTACCCATGGTGGGGCTACATGATCGGCTGGATCCTGGCTCTCATGACCATGCTCAAC
ATTCCCGTTTTCTTCTTTTACCAGCTCATCTTCAATGCTAAAGGAAACCTCATCGAGCGA
TGGAACATCCTCACCACACCCTACCTGCCCCATTGTCGCAGTGACACGGTGAACGCTCCC
AACGTACACGTGGTCGACCCGATCTTTTCAAACATCGAACTCGGTCACAACAACCATGCC
GACGTGGAAGTCATCAAGAACGGCCANNCCGCCGACATGGCCCCGCCACCCTACAACGAG
TCCGTCGGAATACAGACCTATGATGCAACGGACAGCGTC

>snud
ATGGCAGACAAGAACCACGACTCAGCGGCAACGGCTCCAGTGGCCAAAGAACTTGACGAG
AARGAGCTACWGAAYAAGRAGCTGGAAARGGAGARCGAAAAGRAGAGCGAACAGAAGAGC
CGCGGGACCTGGRCCAGTCAACTTGACTTTCTGSTTGCTTTGWTWGGAGCATCTGTTGGA
CTCGGRAACGTTTGGCGTTTCCCTTATCTTTGCTACAAGAATGGAGGAGGTGCGTTCCTR
ATCCCCTACTTCATYTGTCTGATTCTTGGTGGGATTCCKCAGTTGATCCTTGAGATTGGC
CTGGGCCAGTGGACCAACCAGGCTGCAGTGACAGCATGGGATATCTGCCCAATTTTYAAG
GGTYTGGGTGGTGCTGGGWTGWTCATCCAGTTCTTCYTKGACACCTACTACATCGTKATC
ATGGCGTGGGCCMTCTACTACATGTTCATGTCCTTTACATCCAAGCTTCCCTACTCCCAT
TGCGACAACGAGTGGAACACYSMTTGCTGCCTYGCGACCGGCRGAAGYGGTCAGGACGTG
AACGAAACAACCACGGCGATGACACCGACTGTCATGTCGTATGACCCCACCGGGACKCCG
TCTTGGAACCTCACTGACCCTTGTAAYGGAACGACAAYCTCATCGACCGTTGAATTCTGG
GACCGCAAGATCCTCCAGATTCATTTATCGGATGGTATTGAACAACTCGGCGGCRTCAAC
TGGCARCTTTTGCTCTGCATGTTCCTCGCCTGGTTTCTCTGCTATCTCTGCATTTGTAAA
GGTGTCAAGACGTCAGGAAAGGTGGTGTACTTCACGGCCCCTTTCCCGTWCATCCTCWTG
ACCATCCTGTTGATCCGAGCGGTCACTYTGCCGGGYGCCATGGYTGGAATCGTYTACTWT
CTMAAGCCGGACATCACRMGATTGAMTGAYAGCCAGGTATGGATGGATGCCGCTACGCAG
ATCTTCTTCTCMTATTCGCTAGGTCAKGGAGTTCTCATCGCCCTGGGAAGYTACAACAAA
CACAARCACAACTTCATCAGGGATGCTTTGATATTTTCGGTGKCTAATACTGGAACCAGT
CTTTACTCCGGGTTCGTCATCTTCGCCGTGCTGGGATTCATGGCTGGACAACAGGGTGTC
GATGTATCASTAGTAGCMAAGTCAGGTCCAGGATTGGCTTTCATTGCKTACCCKGAGGCT
ATTACTCAGATGCCTGYTTCCACCCTCTGGGCTRTACTCTTCTTCCTCTGTCTCCTAGTC
CTGGGTATAGACASTCAGTTCGTGGGCGTCGAGGGCATCGTAGCGACGATCGTGGACTTG
TTTCCTAACACCCTTCTGAAGGGACATCGTCGTGAAATCTTCTGTATCTTCATTTGTTTG
TTCTTCTGCATCGCTGGAATACCCATGTGTACTTACGGAGGCATGTnnnnnnnnnnnnnn
nnnnnnnnnnnnnnnnnnnnnnnnnnnnnnnnnnnnnnnnnnnnnnnnnnnnnnnnnnnn
nnnnnnnnnnnnnnnnnnnnnnnnnnnnnnnnnnnnnnnnnnnnnnnnnnnnnnnnnnnn
nnnnnnnnnnnnnnnnnnnnnnnnnnnnnnnnnnnnnnnnnnnnnnnnnnnnnnnnnnnn
nnnGCCRTCTTCATCTTCAGTCTTGTGAAKTACAAACCCTTGACATACAACAACACATAT
GTGTACCCGTGGTGGGGCTACATGATCGGCTGGATCMTGGCTCTCRTGASCATGGTCAAC
ATTCCCGTTTTCTTCTTTTACCAGCTCATMTTYRATGCTAAAGGAAACCTCATCGAGCGA
TGGAACATCCTCACCACACCCTACCTGCCCCATTGTCGCAGTGACACGGTGAACGCTCCC
AACGTACATGTGGTCGATCCSATYTTTTCAARCATCGAACTAGGCCACAACAACCATGCC
GACGGGGAAGTCCTCAAGAACGGNNNTGACGCCAACACGCCCCCGCCACCGTACAACGAG
TCAGTCGGAATACAGACCTATGATGCAACGGACAGCGTC

>sintSS
ATGGCAGACAGGAACCACGACTCAGCGGCAACGGCTCCAGTGGCCAATGGACTGGACGAG
AAGGAGCTACTGAACAAGAAAYTGGAAAAGGAGAGCGGAAAGAAGAGTAAGCAGAAGAGC
CGCGGGACCTGGACCAGTCAACTTGACTTTCTGCTTGCTTTGATTGGAGCMTCTGTTGGA
CTCGGGAACGTKTGGCGTTTCCCTTATCTTTGCTACAAGAATGGAGGAGGTGCGTTCCTG
ATCCCTTACTTCATCTGTCTCATTCTTGGTGGGATTCCGCAACTGATCCTTGAGATTGGC
CTGGGCCAGTGGACCAACCAGGCCGCAGTGACAGCATGGGATATCTGCCCAATCTTCAAG
GGTTTGGGTGGTGCTGGGATGTTCATCCAGTTCTTCCTCGACACCTACTACATCGTGATC
ATGGCGTGGGCTCTCTACTACATGTTCATGTCMTTTACATCCAAGCTTCCCTACTCCCAC
TGCGACAACGAGTGGAACACCCCRTGCTGCCTTGCCACCGGCGCAAGTGGTCTGGACGTG
AACGAAACAACCACGATGATGACATCGACTGAGATGTCGTATGACCCCACCGGGACACCG
TCTTGGAACCTCACTGACCCTTGTAACGGAACGACAATCTCATCGACCGTTGAATTCTGG
GACCGCAAGATCCTCCAGATTCATTTATCGGATGGTATTGAACACCTCGGCGGCATCAAC
TGGCAGCTTTTGCTCTGCATGTTCTTCGCCTGGTTTCTCTGCTATCTCTGCATTTGTAAA
GGTGTCAAGACGTCAGGAAAGGTGGTGTACTTCACGGCMCCTTTCCCGTACATCCTGATG
ACCATCCTCTTGATCCGAGCGGTCACTCTGGAGGGCGCCATGGATGGAATCGTCTACTAT
CTCAAGCCGGACATCTCAAGATTGAATGACAGCCAGGTATGGATGGATGCCGCTACGCAG
ATCTTCTTCTCCTATTCGCTAGGCCARGGAGTTCTCATCGCWCTGGGAAGCTACAACAAA
CACAAGCACAACTTCATCAGGGATGCTTTGATATTTTCGGTGGCTAATACTGGAACCAGT
CTTTATTCCGGGTTCGTCATCTTTGCCGTGCTGGGATTCATGGCTGGACAACAGGGTGTC
GATGTATCAGTAGTAGCCAAGTCAGGTCCAGGATTGGCTTTCATTGCGTACCCTGAGGCT
ATTACTCAGATGCCTGCTTCCACCCTCTGGGCTGTACTCTTCTTCCTCTGTCTCCTAGTC
CTGGGTATAGACAGTCAGTTCGTGGGCGTCGAGGGCTTCGTAGCGACGATCGTAGACTTG
TTTCCTAACACCCTTCTGAAGGGACATCGTCGTGAAATCTTCTGTATCTTCGTATGTTTG
TTCTTCTGnnnnnCTGGGATACCCATGTGTACTTACGGAGGCATGTATATCTTCCAATTG
TTCGACTACTATGCAGCCAGTGGGTTCGTTCTTCTGTGGGTnnnnnnnnnnnnnnnnnnn
nnnnnnnnnnnnnnnnnnnGTGGATTTCGCTTCATGAAGAATGTAACTGAGATGTCTGGG
GTGAAGTGGATTTCCCCTTACATGGTAACAGCCTGGATTTTCCTCTCCCCACTCTTCNNN
NNNGCCATCTTCATCTTCAGTCTTGTGAAGTACAAACCCTTGACATACAACAACACGTAT
GTGTAYCCGTGGTGGGGCTACATGATCGGGTGGATCCTGGCTCTCATGACAATGCTCAAC
ATTCCCGTTTTCTTCTTTTACCAGCTCATCTTCAATGCTAAAGGAAACCTCGTCGAGCGA
TGGAACATCCTCACCACACCCTACYTGCCCCATTGTCGCAGTGACACGGTGAACGCTCCC
AACGTACACKTGGTCGACCCGATCTTTTCAAACATCGAACTCGGTCACAACAACCATGCC
GACGGGGAAGTCATCAAGAACGGCCATNCCCCCGACATCCCCCCGCCACCCTACAACGAG
TCCGTCGGAATACAGACCTAYGATGCAACGGACAGCGTC

>sprp
ATGGCAGACAGGAACCACGACTCAGCGGCAACGGCTCCAGTGGCCAATGGACTGGACGAG
AAGGAACTACTGAACAAGAAGCTGGAAAAGGAGAGCGAAAACAAGAGTAAACAGAAGAGC
CGCGGGACCTGGACCAGTCAACTTGACTTTCTGCTTGCTTTGATTGGAGCATCTGTTGGA
CTYGGGAACGTTTGGCGTTTCCCTTATCTTTGCTACAAGAATGGAGGAGGTGCGTTCCTG
ATCCCCTACTTCATCTGTCTGATTCTTGGTGGGATTCCGCAACTGATCCTTGAGATCGGC
CTGGGCCAGTGGACCAACCAGGCTGCAGTGACAGCATGGGATATCTGCCCAATCTTCAAG
GGTTTGGGTGGTGCTGGGATGTTCATCCAGTTCTTCTTGGACACCTACTAYATCGTGATC
ATGGCGTGGGCYCTCTACTACATGTTCATGTCCTTTACATCCAAGCTTCCCTACTCACAT
TGCGACAACGAGTGGAACACCCCGTGCTGCCTCGCSACCGGCGCAAGTAGTCTGGACGYG
AACGAAACAACCACGGCRATGACTTCGACTGAGATGTCGTATGACCCCACCGGGACGCCG
TCTTGGAACCTCACYGACCCTTGTAATGGAACGACAATCTCATCGACCGTTGAATTCTGG
GACCGCAAGATCCTCCAGATTCATTTATCGGATGGTATTGAACAACTCGGCGGCATCAAC
TGGCAGCTTTTGCTCTGCATGTTCTTCGCCTGGTTTCTCTGCTATCTCTGCATTTGTAAA
GGTGTCAAGACGTCAGGAAAGGTGGTGTACTTCACGGCCCCYTTCCCGTACATCCTGATG
ACCATCCTCTTGATCCGAGCGGTCACTCTGGAGGGCGCCATGGATGGAATCGTCTACTAT
CTCAAGCCGGACATCTCAAGATTGAATGACAGCCAGGTATGGATGGATGCCGCTACGCAG
ATCTTCTTCTCCTATTCGCTGGGCCAGGGAGTTCTCATCGCTCTGGGAAGCTACAACAAA
CACAAGCACAACTTCATYAGGGATGCTTTGATATTTTCGGTGGCTAATACTGGAACCAGT
CTTTACTCCGGGTTCGTCATCTTTGCCGTGCTGGGATTCATGGCTGGACAACAGGGTGTC
GATGTATCAGTAGTAGCCAARTCAGGTCCAGGATTGGCTTTCATTGCGTACCCTGAGGCT
ATTACTCAGATGCCTGCTTCCACCCTCTGGGCTGTACTCTTCTTCCTCTGTCTCCTAGTC
CTGGGTATAGACAGTCAGTTTGTGGGCGTCGAGGGCTTCGTAGCGACGATCGTAGACTTG
TTTCCTAACACCCTTCTGAAGGGACATCGTCGTGAAATCTTCTGTATCTTCGTATGTTTG
TTCTTCTGCATCGCTGGGATACCCATGTGTACTTACGGAGGCATGTATATCTTCCAATTG
TTCGACTACTATGCAGCCANNNNNNNNNNNNNNNNNnnnnnnnnnnTGTTTGAGAGCATC
ACCATTGGATGGGCTTACGNNNNNNNNNNNNNNNNNNNNNNNNNNNNNNNNNNNNNNNNN
NNNNNNNNNNNNNNNNNNNNNNNNNNNNNNNNNNNNNNNNNNNNNNNNNNNNNNNNNNNN
NNNGCCATCTTCATCTTCAGTCTTNNNNNNNNNNNNNCCTTGACATACAACAACACCTAT
GTGTACCCGTGGTGGGGCTACATGATCGGCTGGATCCTGGCTCTAATGACCATGCTCAAC
ATTCCCGTGTTCTTCTTTTACCAGCTCATCTTCAATGCTAAAGGAAACCTCATCGAGCGA
TGGAACATCCTCACCACACCCTACCTGCCCCATTGTCGCAGTGACACGGTGAACGCTCCC
AACGTACACGTGGTCGACCCGATCTTTTCAAACATCGAACTCGGTCACAACAACCATGCC
GACGGTGAAGTCATCAAGAACGGCCATGACGCTGACATCCCCCCGCCACCGTACAACGAG
TCCGTCGGAATACAGACCTATGATGCAACGGACAGCGTC

>spurp
ATGGCAGACAGGAACCACGACTCAGCGGCAACGGCTCCAGTGGCCAATGGACTGGACGAG
AAGGAACTACTGAACAAGAAGCTGGAAAAGGAGAGCGAAAACAAGAGTAAACAGAAGAGC
CGCGGGACCTGGACCAGTCAACTTGACTTTCTGCTTGCTTTGATTGGAGCATCTGTTGGA
CTCGGGAACGTTTGGCGTTTCCCTTATCTTTGCTACAAGAATGGAGGAGGTGCGTTCCTG
ATCCCCTACTTCATCTGTCTGATTCTTGGTGGGATTCCGCAACTGATCCTTGAGATCGGC
CTGGGCCAGTGGACCAACCAGGCTGCAGTGACAGCATGGGATATCTGCCCAATCTTCAAG
GGTTTGGGTGGTGCTGGGATGTTCATCCAGTTCTTCTTGGACACCTACTATATCGTGATC
ATGGCGTGGGCCCTCTACTACATGTTCATGTCCTTTACATCCAAGCTTCCCTACTCACAT
TGCGACAACGAGTGGAACACCCCGTGCTGCCTCGCGACCGGCGCAAGTAGTCTGGACGCG
AACGAAACAACCACGGCGATGACTTCGACTGAGATGTCGTATGACCCCACCGGGACGCCG
TCTTGGAACCTCACTGACCCTTGTAATGGAACGACAATCTCATCGACCGTTGAATTCTGG
GACCGCAAGATCCTCCAGATTCATTTATCGGATGGTATTGAACAACTCGGCGGCATCAAC
TGGCAGCTTTTGCTCTGCATGTTCTTCGCCTGGTTTCTCTGCTATCTCTGCATTTGTAAA
GGTGTCAAGACGTCAGGAAAGGTGGTGTACTTCACGGCCCCTTTCCCGTACATCCTGATG
ACCATCCTCTTGATCCGAGCGGTCACTCTGGAGGGCGCCATGGATGGAATCGTCTACTAT
CTCAAGCCGGACATCTCAAGATTGAATGACAGCCAGGTATGGATGGATGCCGCTACGCAG
ATCTTCTTCTCCTATTCGCTGGGCCAGGGAGTTCTCATCGCTCTGGGAAGCTACAACAAA
CACAAGCACAACTTCATTAGGGATGCTTTGATATTTTCGGTGGCTAATACTGGAACCAGT
CTTTACTCCGGGTTCGTCATCTTTGCCGTGCTGGGATTCATGGCTGGACAACAGGGTGTC
GATGTATCAGTAGTAGCCAAGTCAGGTCCAGGATTGGCTTTCATTGCGTACCCTGAGGCT
ATTACTCAGATGCCTGCTTCCACCCTCTGGGCTGTACTCTTCTTCCTCTGTCTCCTAGTC
CTGGGTATAGACAGTCAGTTTGTGGGCGTCGAGGGCTTCGTAGCGACGATCGTAGACTTG
TTTCCTAACACCCTTCTGAAGGGACATCGTCGTGAAATCTTCTGTATCTTCGTATGTTTG
TTCTTCTGCATCGCTGGGATACCCATGTGTACTTACGGAGGCATGTATATCTTCCAATTG
TTCGACTACTATGCAGCCAGTGGGTTCGTTCTTCTGTGGGTGTCTATGTTTGAGAGCATC
ACCATTGGATGGGCTTACGGTGGATTTCGCTTCATGAAGAATGTAACTGAGATGTCTGGG
GTGAAATGGATTTCCCCTTACATGATAACAGCCTGGATTTTCCTCTCCCCGCTCTTCACT
TTTGCCATCTTCATCTTCAGTCTTGTGAAGTACAAACCCTTGACATACAACAACACCTAT
GTGTACCCGTGGTGGGGCTACATGATCGGCTGGATCCTGGCTCTAATGACCATGCTCAAC
ATTCCCGTGTTCTTCTTTTACCAGCTCATCTTCAATGCTAAAGGAAACCTCATCGAGCGA
TGGAACATCCTCACCACACCCTACCTGCCCCATTGTCGCAGTGACACGGTGAACGCTCCC
AACGTACACGTGGTCGACCCGATCTTTTCAAACATCGAACTCGGTCACAACAACCATGCC
GACGGTGAAGTCATCAAGAACGGCCATGACGCTGACATCCCCCCGCCACCGTACAACGAG
TCCGTCGGAATACAGACCTATGATGCAACGGACAGCGTC

>pdep
ATGGCAGACAAGAACMACGACTCAGCGGCAACGGCTCCAGTGGCCAAAGAACTTGACGAG
AAGGAGCTACTRAACAAGAAGCTGGAAAGGGAGAGCGAAGAGAAGAGCAAACAGAAGAGC
CGCGGGACCTGGACCAGTCAACTTGACTTTCTGCTTGCTTTGATTGGAGCATCTGTTGGA
CTCGGGAACGTTTGGCGTTTCCCTTATCTTTGCTACAAGAATGGAGGAGGTGCGTTCCTG
ATCCCCTACTTCATCTGTCTGATTCTTGGTGGGATTCCGCAGTTGATCCTTGAGATTGGC
CTGGGCCAGTGGACCAACCAGGCTGCAGTGACAGCATGGGATATCTGCCCAATTTTCAAG
GGTTTGGGTGGTGCTGGGATGTTCATCCAGTTCTTCCTGGACACCTACTACATCGTGATC
ATGGCGTGGGCCCTCTACTACATGTTCATGTCCTTTACATCCAAGCTTCCCTACTCCCAT
TGCGACAACGAGTGGAACACTGCTTGCTGCCTTGCAACCGGCGGAAGTGGTCAGGACGTG
AACGAAACAACCACGGCGATGACACCGACTGTGATGTCGTATGACCCCACCGGGACGCCG
TCTTGGAACCTCACTGACCCTTGTAACGGAACGACAATCTCATCGACCGTTGAATTTTGG
GACCGCAAGATCCTCCAGATTCATTTATCGGATGGTATTGAACAACTCGGCGGCATCAAC
TGGCAGCTTTTGCTCTGCATGTTCCTCGCCTGGTTTCTCTGCTATCTCTGCATTTGTAAA
GGTGTCAAGACGTCAGGAAAGGTGGTGTACTTCACGGCCCCTTTCCCGTACATCCTCATG
ACCATCCTGCTGATCCGAGCGGTCACTCTGGAGGGTGCCATGGATGGAATCGTCTACTAC
CTCAAGCCGGACATCACAAGATTGAATGATAGCCAGGTATGGATGGATGCCGCTACGCAG
ATCTTCTTCTCCTACTCGCTAGGCCAGGGAGTTCTCATCGCCCTGGGAAGCTACAACAAA
CACAARCACAACTTCATCAGGGATGCTTTGATATTTTCGGTGGCTAATACTGGAACCAGT
CTTTACTCCGGGTTCGTCATCTTCGCCGTGCTGGGATTCATGGCTGGACAACAGGGTGTC
GATGTATCAGTAGTAGCCAAGTCAGGTCCAGGATTGGCTTTCATTGCGTACCCTGAGGCT
ATTACTCAGATGCCTGCTTCCACCCTCTGGGCTGTACTCTTCTTCCTCTGTCTCCTAGTC
CTTGGTATAGACAGTCAGnnnnnnnnnnnnnnnnnnnnnnnnnnnnnnnnnnnnnnnnnn
nnnnnnnnnnnnnnnnnnnnnnnnnnnnnnnnnnnnnnnnnnnnnnnnnnnnnnnnnnnn
nnnnnnnnnnnnnnnnnnnnnnnnnnnnnnnnnnnnnnnnnnnnnnnnnnnnnnnnnnnn
nnnnnnnnnnnnnnnnnnnnnnnnnnnnnnnnnnnnnnnnnnnnnnnnnnnnnnnnnnnn
nnnnnnnnnnnnnnnnnnnnnnnnnnnnnnnnnnnnnnnnnnnnnnnnnnnnnnnnnnnn
nnnnnnnnnnnnnnnnnnnnnnnnnnnnnnnnnnnnnnnnnnnnnnnnnnnnnnnnnnnn
nnnGCCATCTTCATCTTCAGTCTTGTGAAGTACACGCCCTTGACATACAACAACACCTAC
GTGTACCCGTGGTGGGGCTACATGATCGGCTGGATCCTGGCTCTCATGACCATGCTCAAC
ATTCCCGTTTTCTTCTTTTACCAGCTCATCTTCAATGCTAAAGGAAACATCATCGAGCGA
TGGAACATCCTCACCACACCCTACTTGCCCCATTGTCGCAGTGACACGGTGAACGCTCCC
AACGTACACGTGGTCGACCCGATCTTTTCAAACATCGAACTCGGCCACAACAACCATGCC
GACGGGGAAGTCCTCAAGAACGGNNNTGACGCCGACATGCCCCCGCCACCGTACAACGAG
TCAGTCGGAATACAGACCTATGATAAAACGGACAGCGTC
