# Supplementary material for: Genome-wide signals of positive selection in strongylocentrotid sea urchins
Source: BMC Genomics. 2017 Jul 21;18:555. doi: 10.1186/s12864-017-3944-7 (PMC5521101; doi:10.1186/s12864-017-3944-7)
Supplement: Supplementary file 3 — Consensus alignment files. A compressed (gzip) tape archive (TAR) file containing 6250 consensus alignment files in FASTA format. (TGZ 14116 kb) [file 12864_2017_3944_MOESM3_ESM.tgz › SPU_010440/consensAlign.ordered.fa]

>sdro
ATGCCGCTGAAAATATCGTYYTTCAAACATTGYGTYTTCTTCTTGKTGTGTKTRTTCCTC
TTCATCGGAGACACGGTGRTAGTAGATACYACYGCGCCCACCTTCACTTATTGCCCGAAT
GACRCCGGTGTCTTTTWCACCTCAACGACATCGAGTTTCGTATCTTGGACRACACCGACT
GCTACAGATGACACMGATTCGTCGATTACGGTAGAAACATCAGRCGGTWTGCCCGGATCA
CTATTTCCAGAAGGAAACCACACTGTYATATAYACSGCCCGTGATGGTGCTGGAAATACA
GCGGAATGTGTCGTAAYCTTYACCGTWAGCGGTTCACAATGTGGAGCRGACGAAGTGCTT
CTCCCAAATGGCCAAACGGTKGTATTCAACCGAACACAGGTYGGAAAGCGCGCCAMTACT
CYAATCGTCTGCKTAACAAAYATCGGAGYTGACCATACCCACTATGTATCCCGCCTGTGT
AGYCCYGACGCTGAAGCYGGAGCTAYGTGGMGCGATCCCATTTATCCACAATGTTCCATG
AACGACMGCGTCGATTCCACCGTCTCCCCTGTAGCKAATGATCTTTCATCTGATGACGMT
ACCAACAAAACTMGGTCTGAGCTAGCTAACTTCATCGCAAACCCAGATCACTTCCGACTC
GATTATGTTGCGTCACTCCTGCTCAATGCAATAGATGAAGCTAYTCTGTCTCCGAAGGAA
ATATTCASCCTTGTGGACATGGCTCTMGACATCCAGGGCGATACCTTCGAAGAGGAGARC
AACCMGGCAGTCTCAGACTCMATCCTCTCRTCYGTCGATACTTTCCTCAGCCKTATACAA
TCGACYAATTCCAACAGCAACTTCACCTWYCGCGGCGAGAACYTGGTTGTAGCMGCKTTG
AAGGTCGGCAGGACWACCTTCCCCCTWACCGCKAATATTGAMCCGCCGAGTCGCSATGCG
GATGATGACKTCATCAAWCTTTCGACCAATGGGGAGAGCGRAAAKACAGGGGAAGATGGG
AATAACCCAGTAGCAGTCAGTGTATTTRTCTTAGATTCTCTCAAGCTGTTCCAGYCAAAC
TCGTCAACCCAGGATGAATTGGAGGAGASMTCCATCCTAGTCTCACCAGTTTTATCCGTT
ACCATAGAGGGAGCCAAGATTAAAAATCTCTCCGATCCAGTGGTYTTAGAYTTCACAGTC
AATAGGAATATCAGAGCAGCATATCATTCTAGGACCCTGGATWYCATAAGTATRYTTGGA
TGCATCGCTTCCATTCTCTGYTTAGTCATGACAATCGGATTCCTYGTTGGTATCAGGACT
TTACGTCGGAGRCTTCCCCAGCAGATAATGATCAACCTCAGCTCGGCTTTACTCGGTCTT
TACTTCGCCTTTGTTGTTGGTGTGGACAAACCCTCYTGGGGACTAGGCTGCACAGTWGTC
GCCATCTTGTTGCACTATTTTACTTTGGCAGCGGTGGCGTGGATGGGTGTGGAGGCTTTT
AGCATGTATCTTATGTTCGTCCGAGTCGTGAATTCTTACATGCCCAAGATGCTTCTGAAA
TCTTGTCTCGTTGGATGGGGGGGWCCACTGCTAATCGTTGGTACTACGGTCGCCATAGAC
TGGAAAGCTTACCAAAACACAGAATACTGYTTCATGAATCTTGGGCCGTCATTCTACTTC
GCASAGTTGTTYCCCATCGCCCTTATCCTCACCATCAACACAGGCGTCTTCATCATGGTC
ATCTACAAYTTGACCTGCGGAAGGAAAATRGCGTCGATGAAAGAATCAACCGCTGCAACA
CAGCGAGCCGAGTTACTTCGCCGCCTTCAGAATGCTATAGCTATCGGCACATTACTCGGG
CTAAGCTGGGTATCCGGATTCATGGCGATCGGCAGCGCRCGATTCTTCTTCAACGTCGTY
TTCGTGATCTGCACCTCCCTGCAGGGGGTCTTCATTTTCCTTCTCTTCTGCGTTCGCCTG
CCTGAGGTTCGGCAGCAGTTGATGCTTCTAGCCTCCCGTCTCATCCGGGTATTGACGTGC
AGAAAGTCGGTAGTGTCATCGCGTGGCATKAGCACCAGCTCCACGTCATCGCGCATGACG
TCATCACTTCCGTCTACGGTCACTGTGTCATATTCGGCGGGAAAATCAGATGTTATGCTT

>spal
ATGCCGCTGAAAATATCGTTCTTCAAACRTTGTGTYTTCTTCTTGKTGTGTKTGTTCCTC
TTCATCGGAGACACGGTGGTAGTAGATACCACCGCGCCCAYCTTCACTTATTGCCCGAAT
RACGCCGGTGTCTTTTACACCTCAACGACATCGAGTTTCGTATCTTGGACGACACCGACT
GCTACAGATGACACMGATTCGTCGATTACGGTAGAAACATCAGGCGGTTTGCCCGGATCA
CTATTTCCAGAAGGAAACAACACYGTCATATATACCGCCCGTGATGCTGCTGGAAATACA
GCGGAATGTGTCGTAACCTTCACCGTTAGCGGTTCACAATGTGGAGCAGACGAAGTGCTT
CTYCCAAATGGCCAAACGGTGGTATTCAACCGAACACAGGTCGGAAAGCGCGCCAATACT
CCAATCGTCTGCGTAACAAATATCGGAGTTGACCATACCCACTATGTATCCCGTCTGTGT
AGTCCTGATGCTGAAGCCGGAGCTATGTGGCTCGATCCCATTTATCCACAATGTYCSATA
AACGACAGCGTCGATTCCACCGTCTCCCCTGTAGCGAATGATMTTTCATCTGAWGACGCT
ACCAACAAAACTCGGTCTGAGCTAGCTAACTTCATCGCAAACCCAGATCACTTCCGACTC
GATTATGTTGCGTCACTCCTGCTCRATGCAATAGATGAAGCTATTCTGTCTCCGAAGGAA
ATATTCAGCCTTGTGGACATGGCTCTCGACATCCAGGGCGATACCTTCGAAGAGGAGAGC
AACCAGGCAGTCTCAGACTCAATCCTCTCATCTGTCGATACTTTCCTCAGCCGTATACAA
TCGACTAATTCCAACAGCAACTTCACCTTTCGCGGCGAGAACTTGGTTGTAGCnnnnnnn
nnnnnnnnnnnnnnnnCCTTCCCCCTAACCGCGAATATTGAACCGCCGAGTCGCCATGCG
GATGATGACGTCATCAAACTTTCGACCAATGGGGAGAGCGGAGAGACAGGGGAAGATGGG
AATAACCCAGTAGCAGTCAGTGTATTTGTCTTAGATTCTCTCMMGCTGTTCCAGCCAAAT
TCGTCRACCCAGGATGAATTGGAGGAGAGMWCCATCCTAGTCTCACCAGTTKTATCCRTT
ACCATAGAGGGWGCCAAGATTAAAAATCTCTCCGATCCAGTGGTCTTAGAYTTCACAGTC
AATAGGAATATCAGAGCAGCATATCATTCTAGGACCCTGGATWTCATAAGTATRYTTGGA
TGCATCGCTTCCATTATCTGYTTAGTCATGACAATCGGATTCCTYGTTGGTATCAGGAGT
TTACGTCGGAGGCTTCCCCAGCARATAATGATCAACCTCAGCTCGGCTTTACTTGGTCTT
TACTTYGCCTTTGTTGTTGGTGTGGACAAACCCTCTTGGGGACTAGGCTGTACAKTWGTC
GCCATCTTGTTGCACTATTTTACTTTGGCAGCGGTGGCGTGGATGGGTGTGGAGGCTTTT
AGCATGTATCTTATGTTCGTCCGAGTCGTGAATTCTTACATGCCCAAGATGCTTCTGAAA
TCTTGTCTCGYTGGATGGGGGGGTCCACTGCTAGTCGTTGGTAYTACGGTCGCCATAGAC
TGGAAAGCTTACCAAAACWCAGAATACTGCTTCATGAATMTTGGTCCGTCGTTCTACTTY
GCACAGTTGTTCCCMATCGCCCTTATCCTCACCATCAACACAGKSGTCTTCATCATRGTC
ATCTACAAYTTGACYTGCGGAAGGAAAATGGCGTCGATGAAAGAACCAACCGCTGCAACA
CAGCGAGCCGAGTTACTTCGCCGCCTTCARAATGCTATAGCTATCGGCACATTACTCGGG
CTAAGCTGGGTATCYGGATTCATGGCGATYGGCAGCGCACGATTCTTCTTCAACGTCGTT
TTCGTGATCTGCACCTCCCTRCAGGGGGTCTTCATTTTCCTTCTCTTCTGCGTTCGCCTS
CCYGAGGTTCGGCAGCAGATGATGCTTCTAGCCTCCCSTCTCATCCGGGTATTGACGTGC
AGAAAGTCGGTAGTGTCATCGCGTGGCAYGAGCASCAGYTCCAGGTCATCGCGCATGACG
TCATCACTTCCGTCTAYGGTCACTGTGTCATATTCGGCGGGAAAATCRGATRTTATGCTT

>sfra
ATGCCGCTGAAAATATCGTTCTTCAAACATCGTGTTTTCTTCTTGGTGTGTTTATTCCTC
TTCATCRGAGACACGRTGGTAGTTGATACCACCGCGCCCACCTTCACTTACTGCCCGAAT
GACACCGGTGTTTTTTATACCTCAACGACATCGAGGTTTGTATCTTGGACGACACCGACT
GCTACAGATGACACCGATTCGTCGATTACGGTAGAAACATCAGACGACTTGCCCAGATCA
CTATTTTCAGAAGGAAACCACACTGTCATATATACGGCCCGTGACRGTGCTGGAAATACA
GCGAATTGTGTCGTCACCTTTACCGTAAGCGGTTTACAATGTGGAGCAGACGAAGTGCTT
CTCCCAAATGGCCAAACTGTGGTATTCAACCAAACAGAGGTCGGAAAGCGCGCCAATACT
CCAATCGTCTGCGTAACAAATATCGGAGTTGATGACACCTACTATGTATCCCGTCTGTGT
AGTCCTGACGATGAAGCCGGAGCTATGTGGCGCGATCCCATTTATCCACAATGTCCGATA
AACGATAGCGTCGAGTCCACCGTCTCCCCTGTAGCGAATGATCTTTCATCTGATGACGCT
ACCAACAAAACTCGCTCTAATCTAGCTAACCTCATCGCAAACCCAAATAACGTCCGACTC
GATTCTGTTGCGTCnnnnnnnnnnnnnnnnnnnnnnnnnnnnnnnnnGTCACCAAAGNNN
NNNTTCACCCTTGTGGACACGGTTCTGGACATCCCCGGCGATACCTTCACAGAGGAGAGC
AACCAGGCAGTCTCAGACTCTATCCTGTCATCCGTCGATAATTTCCTCAGCCGTATACAA
TCGACCAATTCCAACAGCAACTTCACCTTCCGCGGTGAGAACGTGGTTGTAGCAGCGTTG
AAGGTCGGCAGGACAACCTTCCCCTTAACCGCTAACATTGGCCTGCCGAGTCTCCATGCG
GATGATGACGTCATCAATTTTTCGCCCAATGGGGAGAGCGAAGAGACAGGGGAAGATGGG
AATAACCCAGTCGCAGTCAGTGTAATTGTCTTAGATTCTCTCAAGCTGTTCCAGCCAAAT
TCGTCGACCCAGGAGAAATTGGAAGAGAGATCCATCCTAGTCTCACCAGTTTTATCCATT
TCCATAGAGGGAGTCAAGATTAAAAACCTCTCCGATCCAGTGGTCTTAGGTTTTACAGTC
AATAGGGATATTAGAGCAGCATACATTTCTAGGACCCTGGATACCATAAGTATAGTTGGA
TGCGTCGCTTCCATTCTCTGCTTAGTCATGACAATCGGATTMCTTGGTGGTATCAGGAGT
TTACGTCGGAGGCTTCCCCAGCAAATAATGATCAACCTCAGCTCCGCTTTACTTGGCCTT
TACTTCGCCTTTGTTGTTGGTGTGGACAAACCCTCTTGGGGACTAGGCTGCACAGTAGTC
GCCATCTTGGTGCACTATTTTAGTTTGGCAGCGGTGGCGTGGATGGGTGTGGAGGCTTTT
AGCATGTATCTTATGTTCGTCCGAGTCGTGAATTCTTACATTCCGAAGATGCTTCTGAAA
TCTTGTCTCGTTGGATGGGGGGGTCCACTGCTAGTCGTTGGTACTACGGTCGCCATAGAC
TGGAAAGCTTACCAAAACTCAGAATACTGCTTCATGAATCTTGGGCCGTCATTCTACTTC
GCACAGTTGTTCCCCATCGCCCTTATCCTCACCATCAACACAGTCGTCTTCATCATAGTC
ATCTACAAGTTGACCTGCGGAAGGAAAATGACGTCGATGAAAGAACCAAACGCTGCAACA
CAGCGAGCCGAGCTACTTCGCCGCCTTCAGAATGCTRTATCTATCGGTACATTACTCGGG
CTAAGCTGGGTGTCCGGATTCATGGCGATCGGCAGCGCGCGGTTCTTCTTCAGCGTCGTC
TTCGTGATCTGCACCTCCCTGCAGGGCGTCTTCATTTTCCTTCTCTTCWGCGTTCGCCTG
CCTGAGGTTCGGCAGCAGTTGATGCTTCTAGGCTCTCGTCTCATCCGGGTATTRACGTGC
AGAAAGTTGGTAGTGTTATCRCGTGGCATGAGCACCAGCTCCGGGTCATCnnnnnnnnnG
TCATCAAATCCGTCTAAGGTCACCATGTCATATTCGGCGGGAAAATCAGATGNTATGCYT

>afraSS
ATGCCGCTGAAAATATCGTCTTTCAAACATTGCGTTTTCTTCTTGGTGTGTTTGTTCCTC
TTSATCGGAGACACGGTGGTAGTAGATACCACCGCGCCCACCTTCACTTATTGCCCGAAT
GACACCGGTGTSTTCTACACCTCAACGACATCGAGTTTCGTATCTTGGACGACACCGACT
GCTACAGATGACACAGATTCGTCAATTACTGTAGAAACATCAGGCGGTTTGCCCGGATCA
CTATTTCCAGAAGGAAACCACACTGTCATATACACGGCCCGTGATGGTGCTGGAAATACA
GCGGAATGTGTCGTAATCTTCACCGTTAGCGGTTCACAATGTGGAGCAGACGAAGTGCTT
CTAGCAAATGGTCAAACGGTGGTATTCAACCGAACGCAGGTCGGAAAGCGCGCCAATACT
CCAATCGTCTGTGTAACAAACATCGGAGTTGACCACACCCACTATGTATCCCGTCTGTGT
AGTCCYGAYGMTGAAKCCGGAGCTATGTGGAGCGATCCYATTTATCCACAATGTTCCATG
AACGACAGCGTCGATTCCACCKTCTCCCCTGTAGCGAATGATCTTTCATCTGATGACGAT
ACCAACAAAACTAGGTCTGAGCTAGCTAACTTCATCGCAAACCCAGATCACTTCCGACTC
GATTATGTTGCGTCACTCCTGCTCAATGCAATAGATGAAGCTACTCTGTCTCCGAAGGAA
ATATTCACCCTTGTGGACATGGCTCTAGACATCCAGGGCGATRCCTTCGAAGAGGAGAAC
AACCCGGCAGTCTCAGACTCCATCCTCTCGTCCGTCGATACTTTCCTCAGCCTTATACAA
TCGACCAATTCCAACAGCAACTTCACCTACCGCGGCGAGAACCTGGTTGTAGCCGCTTTG
AAGGTCGGMAGGACARCCTTCCCCCTTACCGCTAATATTGAYCCGCCGAGTCGCGATGCG
GATGATGAYTTCATCAATCTTTCGACCAATGGGGAGAGCGAAAAKACAGGGGAAGATGGG
AATAACCCAGTAGCAGTCAGTGTATTTGTCTTAGATTCTCTCAAGCTGTTTCAGCCAAAT
TCGTCMACCCAGGATGAATTGGAGGAGAGCTCCATCCTAGTCTCACCAGTTTTATCCGTT
ACCATAGAGGGAGCCAAGATTAAAAATCTCTCCGATCCAGTGGTCTTAGACTTCACAGTC
AATAGGAATATTAGAGCAGCATACCATTCTARGACCCTGGATACCATAAGTATATTTGGA
TGCATCGCTTCCATTCTCTGTTTAGTCATGACAATCGGATTCCTTGTTGGTATYAGGAGT
TTACGTCGGAGGCTTCCCCAGCARATAATGATCAACCTCAGCTCGGCTTTACTTTGTCTT
TACTTCGCCTTTGTTGTTGGTGTGGACAAACCCTCTTGGGGACTAGGCTGTACAGTTGTC
GCCATCTTGTTGCACTATTTTACTTTGGCAGCGGTGGCGTGGATGGGTGTGGAGGCTTTT
AGCATGTATCTTATGTTCGTCCGRGTCGTGAATTCTTACATGCCCAARATGCTTCTGAAA
TCTTGTCTCGTTGGATGGGGGGGTCCACTGSTARTCGTTGGTAYTACGGTYGCCATAGAC
TGGAAAGCWTACCAAAACWCAGAATACTGYTTCATGAATCTTGGKCCGTCATTCTACTTC
GCWCAGTTGTTYCCCATCGCCCTTATCCTCACCATCAACACAGKGGTCTTCATCATGGTC
ATCTACAAYTTGACCTGCGGAAGGAAAATGGCGTCGATGAAAGAAYCAAMCGCTGCAACA
CAGCGAGCCGAGTTACTTCGCCGCCTTCAGAATGCTATAGCTATCGGCACATTACTCGGG
CTAAGCTGGGTRTCCGGATTCATGGCGATCGGCAGCGCGCGATTCTTCTTCAACGTCGTT
TTCGTGATCTGCACCTCCCTGCAGGGGGTCTTCATTTTCCTTCTCTTCTGCGTTCGCCTR
CCTGAGGTTCGGCAGCAGTTGAWGCTTCTAGCCTCCCGTYTCATCCGGGTATTGACGTGC
AGAAAGTCGGTAGTGTCATCGCGTGGCAYGAGCACCAGCTCCAGGTCATCGCRCATGACG
TCATCACTTCCGTCTACGGTCACTGTGTCATATTCGGCGGGAAAATCAGATGTTATGCTT

>hpul
ATGCCGCTGAAAATATCGTTCTTCAAATGTTGTGTATTCTTCCTGATGTGTYTGTYCCTC
TTCATCGGAGACACGGTGGTAGTAGATACCACYGCGCCCACCTTCACTTATTGCCCGAAT
GACACCGGTGTATTTTACACCTCAACGACATCTAGCTTCGTATCTTGGACGACACCGACT
GCTACAGATGACACCGATTCGTCGATTACGGTAGAAACATYAGGCGGTTTGCCCGGATCA
CTTTTTACAGAAGGAAACCACACTGTCATATATACGGCCCGTGATGGTGCTGGAAATACA
GCGGAATGTGTCGTAACCTTTACCGTTAGCGGTTCACAATGTGGAGCGGACGAAGTGCTT
CTCCCRAATGGCCAAASGGTGGTATTCAACCGAACACAGGTCGGAAAGCGCGCCAAYACT
CCAATCGTCTGCGTAACAAATATCGGAGTTGACCACACCCACTATGTATCCCGTCTGTGT
AGTCCTGACGCTGAAGCCGGAGCTATGTGGCGCGATCCCATTTATCCACAATGTTCGATA
AACGACAGCGTCGATTCCACCGTCTCCCCTGTAGCGAATGATCTTTCACRTGATGASGCT
ACCAATAAAACTCGGTCTGAGCTAGCTANCTTCATCGCTAACCCAGATAACATCCGACTC
AAGTCTGTTGCGTCACTCCTGCTGACTGCAATAAAAGAAGCTACTCTGTCACCWAMGGAA
GTATTCAACCTTGTGGACATGGCTCTGGACATCAATGGCGATACATTCGAAGAGGAGAGC
AACCAGGCAGTCTCAGACTCCATCCTCTCATCCGTCGATACTTTCCTCAGCCGTATACAA
TCGACCAATTCCAACAGCAACTTCACCTTCCGCGGAGAGAACGTGGTTATAGCAGCGTTG
AAGGTCGGAAGGACAACCTTCCCCCTTACCGCTAATATTAACCCGCCGAGTCGCCATGCG
GATGAAGACGTCATCAATCTTTCGACCAATGGGGAGAGCGAAAAGACGGGGGAAGATGGG
AATAACCCGGTAGCAGTCAGTGTATTTGTCTTAGATTCTCCCAAGCTGTTCCAGCCAAAT
TCGTCGACCCAGGAGAAATTGGAGGAGARAACCAYCCTAGTCTCACCAGTTGTATCCATT
ACCATAGAGGGAGCTAAGATTAAAAATCTYTCCGATCCAGTGGTCTTAGAGTTCACAGTC
AATAGGGATATTAGAGCAGCATACCGTTCTAGGACCCTGGATATCATAAGTTCATTTGGA
TGCATCGCTTCCATTCTCTGTTTAGTCATGACAATCGGATTCCTTGTTGGTATCAGGAGT
TTACGTCGGAGGCTTCCCCAGCAAATAATGATCAACCTCAGCTCGGCTTTACTTGGTCTT
TACTTCACCTTTGCTGTTGGTGTGGACAAACCCTTTTGGGGACGAGGCTGTACAGTAGTC
GCCATCTTGTTGCACTATTTTACTTTGGCAGCAGTGGCATGGATGGGTGTGGAGGCTTTT
AGCATGTATCTTATGTTCGTCCGAGTCGTGAATTCTTACATGCCCAAGATGCTTCTGAAA
TCTTGTCTCGTTGGATGGGGGAGTCCGCTGGTAGTCGTTGGTATTACGGTCGCCATAGAC
TGGAAAGCTTACCAAAACTCGGAATACTGCTTCATGAATCTTGGGCCATCATTCTACTTY
GCACAGTTGTTTCCCATCGCCCTTATCCTCGCCATCAACACAGTGGTCTTCATCATAGTC
ATCTACAATTTGACMTGCGGAAGGAAAWTGGCGTSGATGAAAGAATCAAAYGCTGCAACA
CAGCGAGCCGAGCTACTTCGCCGCCTTCARAATGCTATAGCTATCGGTACATTACTCGGG
CTWAGCTGGGTGTCCGGATTCATGGCGATCGGCAGCGCGCGATTCTTCTTCAACGTCGTT
TTCGTGATCTGCACCTCCCTGCAGGGGGTCTTYATTTTCCTTCTCTTCTGCGTTCGCCTG
CCYGAGGTTCGGCAGCAGTTGATGCTTCTAGCYTCCCGTCTCATSCGGGTATTGACCTGC
AGAAAGTTGGCAGKGTCATCGCGTGGCATGAGYACCAGCTCCAYGTCATCGCACATGACG
TCATCACKTCCGTCTAAGGYCACTATRTCATATTCRGTGGGASAACCAGATGTTATGCTT

>snud
ATGCCGCTGAAAATATCGTTCATCAAACATCGTGTTTTCTTCTTGATGTGTTTAATCCTC
TTCATCGGAGACGCGGTGGTAGTAGATACCACTGCGCCCACCTTCACTTATTGCCCGAAT
GACATCGGTCTTTTTTATACCTCAACGACATCGAGGTTCATATCTTGGACGACACCGACT
GCTACAGATGACACTGATTCGTCGATTACGGTAGAAACATCAGACGGTTTGCCCGGATCA
CTATTTTCAGAAGGCAGCCACACTGTCAAATATACCGCCCGTGATGGTGCTGGAAATACA
GCCAATTGTGTCGTAACCTTTACCGTAAGCGGTTTACAATGTGGAGCAGACGAAGTGCTT
CTCCCAAATGGCCAAACTGTKGTATTCAACCAAACARAGGTCGGAAAGCGCGCSAATACT
CCAATCGTCTGCGTAACAAATATCGGAGTTGACTACACCCACTATGTATCCCGTCTGTGT
AGTCCTGACGATGAAGCCGGAGCTATGTGGCGCGATCTCGTTTATCCACAATGTCCGATA
AACGGCAGCGTCGATTCCACCGTCTCCCCTGTAGCGAATGATCTTCCATCTGATGACGCT
ACCAACAAAACTCGCTCTAATCTAGCTAACCTCATCGCAAACCCAGATAACGTCCGACTC
GATTCTGTTGCGTCACTCCTATCTACTGCAATAGAAGGAGCTACTCTGTCTCCAAAGGAG
GTATTCACCCTTGTGGACACGGCTCTAGACATCCACGGAGATACCTTCGAAGAGGAGAGC
AACCAGGCTGTCTCAGACTCCATCCTCACATCCGTCGATACTTTCCTCAGCCGTATACAA
TCGACCAATTCCAACAGCAACTTCACCTTCCGCGGCGAGAACATGGTTGTAGCAGCCTTG
AAGGTCGGCAGGACAACCTTTCCCCTTACCGCTAATATTGGCGAGCCGAGTCACCATGCG
GATGATGACGTCATCAATTTTTCGCCCAATGGGGAGAGCGAAAAGACAGGGGAAGATGGG
AATAACCCAGTAGCGGTCAGTGTATTTGTCTTAGATTCTCTCAAGCTGTTCCAGCCAAAT
TCGTCGACCCAAGAGAAATTGGAAGAGAGATCCATCCTAGCCTCACCAGTTTTATCCATT
ACYTTAGAGGGAGTCAAGATTAAAAATCTCTCCGATCCAGTGGTCTTAGATTTCACAGTC
AATAGGGATATTAGAGCAGCATACCGTTCTAGGACCCTGGATACCATAAGTTTAGTTGGA
TGCATCGCTTCCATTCTCTGCTTAGTCATGACAATCGGATCCCTCGTTGGTATCRGAAGT
TTACGTCGGAGGCTTCCCCAGCAAATAATGATCAACCTCAGCTCCGCTTTACTTGGCCTT
TACTTGGCCTTTGTTGTTGGTGTGGACAAACCCTCTTGGGGACTAGGCTGCACAGTAATC
GCCATCTTGTTGCACTATTTTACTTTGGCAGCGGTGGCGTGGATGGGTGTGGAAGCTTTT
AGCATGTATCTTATGTTCGTCCGAGTCGTGAATTCTTACATTCCCAAGATGCTTCTGAAA
TCTTGTCTCGTTGGATGGGGGGGTCCACTGGTAGTCGTTGGTATTACCATCGCCATAGAC
TGGAAAGCTTACCAAAACTCAGAATACTGCTTCATGAAACTTGGGCCGTCATTCTACTTC
GCACAGTTGTTCCCCATCGCCCTTATCCTCACCATCAACACAGTCGTCTTCATCACAGTC
ATCTACAAGTTGACCTGCGGAAGGAAAATGACGTCGATGAAAGAACTAAACGCTGCAACA
CAGCGAGCCGAATTACTTCGCCGCCTTCAGAATGCTATAGCTATCGGTACATTACTTGGG
CTAAGCTGGGTGTCCGGATACATGGCGATCGGCAGCGCGCGATTCTTCTTCAGCGTCGTC
TTCGTGATCTGCACCTCCCTGCAGGGGGTCTTCATTTTCCTTCTCTTCTGCGTTCGCCTG
CCTGAGGTTCGGCAGCAGTTGATGCTTCTAGCCTCCCGTCTCATCCGGGTATTGACGTGC
AGAAAGTTGGAAGTGTCATCGCGTGGGATGAnnnnnnnnnnnnnnnnnnnnnnnATGACG
TCACCACATACGTCTAATCTCACCATGTCATATTCGGCGGGAAAACCAGATGNTATGCTT

>sintSS
ATGCCGCTGAAAATATCGTCTTTCAAATATTGCGTCTTCTTCTTCTTGTGTGTGTTCCTC
TTCATCGGAGACACGGTGGTAGTAGATACCACCGCGCCCATCTTCACTTATTGCCCGAAT
GACACCGGTGTTGTTYATACCGCAACGACATCGAGTTTCGTATCTTGGACGACACCGACT
GCTACAGATGACACCGATTCGTCGATTACGGTAGAAACATCAGACGGTTTGCCCGGATCA
CTATTTCCAGAAGGAAACMACACTGTYATATATACGGCCCGTGATGGTRCTGGAAATACA
GCGGAATGTGTCGTAACCTTTACCGTWAGCGGTTCMCAATGTGGRRCAGACGAAGTGCTT
CTCCCAAATGGCCAAACTGTGGTWTTCAACCGAACACAGGTCGGAAAGCGCGCCAATACT
CCAATCGTCTGCCTAWCAAATATMGGAGTTGAYCAYACCCACTATGTATCCCGYCTGTGT
AGYCYTGACGGTGAAGCYGGAGCTAYGTGGCTCGAYCCCATTTATCCACAATGTYCGAYM
AACGACMGCGTMGATTCCACCRTCTCCCCTGTAGCGAATGATCTTTCATCTGAWGAYGCT
ACCAACAAAACTCGGTCTGAGCTAGCTAACTTCATCGCAAACCCAGATCACTTCCGACTY
GATTATGTTGCGTCACTCCTGCTCAATGCAATAGATGAAGCTACTCTGTCTCCGAAGGAA
ATATTCACCATTGTGGACATGGCTCTCGACATCCGCGGCGATACCTTCGAAGAGGAAGAC
AACCAGGCAGTCTCAGACTCAATCCTCTCATCTGTAGATACTTTCCTCAGCCGTATACAA
TCGACCAATTCCGACAGCAACTTCACCTTCCGCGGCGAGAACGTGGTTGTAGCCGCGCTG
AAGGTCGGCAGGGCGACCTTCCCCCTTACCGCTCATATTGAACCGCCGAGTCGCGATGTG
GATGATGACGTCATCAATCTTTCGACCAATGGGGAGAGMGGAGAGACAGGGGAAGATGGG
AATAACCCAGTAGCAGTCAGTGTATTTGTTTTAGATTCTCTCAAGCTGTTCCAGCCAAAC
TCGTCAACCCAGGATGAATTGGAGGAGAGCTCCATTCTAGTCTCGCCAGTTGTATCCGTT
ACCATAGAGGGAGCCAAGATTAAAAATCTCTCCGATCCAGTGGTCTTAGATTTCACAGTC
AATATGGATATTAGAGCAGCMTACCATTCGAGGACCCTGGAYATCATAAGTATATTTGGA
TGCATCGCTTCYATTATCTGYTTAGTCATGACAATCGGATTCCTYGTTGGTATCAGGAGT
TTACGTCGGAGGCTTCCCCAGCAGATAATGATCAACCTCAGCTCGGCTTTACTYGGTCTT
TACTTCGCCTTTGTTGTTGGTGTGGACAARCCCTCTTGGGGACTAGGCTGCACAGTTGTC
GCCATCTTGTTGCACTATTTTACTTTGGCAGCGGTGGCGTGGATGGGTGTGGAGGCTTTT
AGCATGTATCTTATGTTCGTCCGAGTCGTGAATTCTTACATGCCCAAGATGCYTCTGAAA
TCTTGTCTCGTTGGATGGGGGGGTCCACTGYTAGTMGTYGGTAYTRCGGTCGCCATAGAC
TGGAAAGCKTACCAAAACTCAGAATACTGCTTYATGAATCTTGGTCCGTCGTTCTACTTC
GCACAGTTGTTYCCCATCGCMCTTATCCTCACCATCAACACAGGSGTCTTCATCATRGTC
ATCTACAACTTGACMTGCGGAAGGAAAATGRCGTCGATGAAAGAACCAAACGCTGCAACA
CAGCGAGCAGAGTTACTTCGCCGCCTTCAGAATGCTATAGCTATCGGCACATTACTCGGG
CTWAGCTGGGTRTCCGGATTYATGGCGATYGGCAGCGCGCGATTCTTCTTCAACGTCGTY
TTCGTGATCTGTACCTCCCTGCAGGGGGTCTTCATTTTCCTTCTCTTCTGCGTTCGCCTG
CCAGAGGTTCGGCAGCAGWTGAWGCTTCTAGCCTCCCGTCTCATCCGGGTATTGACGTGC
AGAAAGTCGGTAGTGTCATCGCGTGGCATGAGCACCAGCTCCACGTCATCGCGCGTGACG
GCATCACTTCCGTCTACGGTCACTGTGTCATATTCGGCGGGAAAATCAGATGTTATGCTT

>sprp
ATGCCGCTGAAAATGTCKTYYTTCAAACATYGYGTTTTCTTCTTGGTGTGTTTRTTCCTC
TTCATCGGARACACGGTGGTAGTAGATACCACCGCGCCCACCTTCACTTATTGCCCGAAT
GACAYCGGTGTCTTCTACACCTCAACGACATCGAGTTTCGTATCTTGGACGACACCGACT
GCTACAGATGACACAGATTCGTCAAYTACTGTAGAAACATCAGGCGGTTTGCCCGGATCA
CTATTTCCAGAAGGAAACCACACTGTCATATATACSGCCCGTGATGGTGCTGGAAATACA
GCGGAATGTGTCGTAATCTTCACCGTTAGCGGTTCACAATGTGGAGCRGACGAAGTGCTY
CTCCCARATGGYCAAACGGTGGTATTCAACCRAACACAGGTYGGAAAKCGCGCCAATACT
CCAATCGTCTGCGTAACAAATATCGGAGTTGACCRCACYCACWATGTRTCCCGTCTGTGT
AGTCCTGAYGATGAATCYGGAGCTATGTGGMKCGATCCCATTTATCMACAATGTYCSATR
AACGRCAGCGTCGATTCCACCTTCTCCCCTGTAGCGAATGATCTTTCATCTGAAGACGCY
ACCAACCAAACTCGGTCTGAGCTAGCTACCTTCATCGCAAACCCAGATAACATCCGACTC
GATYATTTTGCGTCACGCCTGCTCAATGCAATAGACGAAGCTAYTCTGTCTCCSAAGGAA
ATMTTCACCCTTGTGGACATGGCTCTMGACATCAACGGCGATRCCTTYGARGAGGAGAGC
ACYCAGGCAGTCTCAGACTCCATCCTCTCATCCGTCGATACTTTCCTCAGCCGTATACAA
TCGACCAATTCTAACAGCAACTTCACCTACCGCGGCGAGAACCTGGTTGTAGCCGCTTTG
AARGTCGGAAGGACAACYTTCCCCCTTACCGCTAATATTGAACCGCCGAGTCGCGATGCG
GATGATGACTTCATCAATCTTTCGACCAATGGGGAGAGCGAAAAYACAGGGGAAGATGGG
AATAACCCAGTAGCAGTCAGTGTATTTGTCTTAGATTCTCTCAAGCTGTTCCAGCCAAAC
TCGTCAACCCAGGATGAATTGGAGGAGAGCTCCATCCTAGTCTCACCAGTTTTATCCGTT
ACCATAGAGGGAGCTAAGATWAAAAATCTCTCCGATCCAGTGGTCTTAGACTTCACAGTC
AATAGGAATATTAGAGCAGCATACCATTCTAGGACCCTGGATACCATAAGTATATTTGGA
TGCATCGCTTCCATTCTCTGTTTAGTCATGACAATCGGATTCCTTGTTGGTATCAGGAGT
TTACGTCGKMGGCTTCCCCAGCAGATAATGATYAACCTCAGCTCGGCTTTACTTTGTCTT
TACTTCGCCTTTGTTGTTGGTGTGGACAAACCCTCTTGGGGACTAGGCTGTACAGTTGTC
GCCATCTTGTTGCACTATTTTACTTTGGCAGCGGTGGCCTGGATGGGTGTGGAGGCTTTT
AGCATGTATCTTATGTTCGTCCGAGTCGTGAATTCTTACATGCCCAAGATGCTTCTGAAA
TCTTGTCTCGTTGGATGGGGGGGTCCACTGCTAGTCGTTGGTATTACGGTCGCCATAGAC
TGGAAAGCATACCAAAACACAGAATACTGCTTCATGAATCTTGGKCCGTCRTTCTACTTC
GCACAGTTGTTYCCCATCGCCCTTATCCTCACCATCAACACAGGCGTCTTCATCATGGTC
ATCTACAAYTTGACMTGCGGMAGGAAAATGGCGTCGATGAAAGAATCAACCGCTGCAACA
CAGCGAGCCGAGTTACTTCGCCGCCTTCAGAATGCTATAGCTATCGGYACATTACTCGGG
CTAAGCTGGGTGTCCGGATTCATGGCGATCGGCAGCGCGCGATTCTTCTTCAACGTCGTT
TTCGTGATCTGCACCTCCCTGCAGGGGGTCTTCATTTTCCTTCTSTTCTGCGTTCGCCTG
CCYGAGGTTCGGCAGCAGATGATGCTTCTAGCCTCCCGTCTCATCCGGGYAYTGACGTGC
AGAAAGTCGGYAGTGTCATCRCGTGGCATGAGCACCAGCTCCACGTCATCGCGCATGACG
TCATCACTTCCGTCTACGGTCACTGTGTCATATTCGGCGGGAAAATCAGATGTTATGCTT

>spurp
ATGCCGCTGAAAATGTCGTCTTTCAAACATTGCGTTTTCTTCTTGGTGTGTTTATTCCTC
TTCATCGGAGACACGGTGGTAGTAGATACCACCGCGCCCACCTTCACTTATTGCCCGAAT
GACACCGGTGTCTTCTACACCTCAACGACATCGAGTTTCGTATCTTGGACGACACCGACT
GCTACAGATGACACAGATTCGTCAACTACTGTAGAAACATCAGGCGGTTTGCCCGGATCA
CTATTTCCAGAAGGAAACCACACTGTCATATATACCGCCCGTGATGGTGCTGGAAATACA
GCGGAATGTGTCGTAATCTTCACCGTTAGCGGTTCACAATGTGGAGCAGACGAAGTGCTC
CTCCCAGATGGTCAAACGGTGGTATTCAACCAAACACAGGTTGGAAAGCGCGCCAATACT
CCAATCGTCTGCGTAACAAATATCGGAGTTGACCGCACTCACAATGTATCCCGTCTGTGT
AGTCCTGATGATGAATCCGGAGCTATGTGGAGCGATCCCATTTATCCACAATGTTCCATG
AACGACAGCGTCGATTCCACCTTCTCCCCTGTAGCGAATGATCTTTCATCTGAAGACGCT
ACCAACCAAACTCGGTCTGAGCTAGCTACCTTCATCGCAAACCCAGATAACATCCGACTC
GATTATTTTGCGTCACGCCTGCTCAATGCAATAGACGAAGCTACTCTGTCTCCGAAGGAA
ATCTTCACCCTTGTGGACATGGCTCTAGACATCAACGGCGATACCTTCGAAGAGGAGAGC
ACTCAGGCAGTCTCAGACTCCATCCTCTCATCCGTCGATACTTTCCTCAGCCGTATACAA
TCGACCAATTCTAACAGCAACTTCACCTACCGCGGCGAGAACCTGGTTGTAGCCGCTTTG
AAAGTCGGAAGGACAACCTTCCCCCTTACCGCTAATATTGAACCGCCGAGTCGCGATGCG
GATGATGACTTCATCAATCTTTCGACCAATGGGGAGAGCGAAAACACAGGGGAAGATGGG
AATAACCCAGTAGCAGTCAGTGTATTTGTCTTAGATTCTCTCAAGCTGTTCCAGCCAAAC
TCGTCAACCCAGGATGAATTGGAGGAGAGCTCCATCCTAGTCTCACCAGTTTTATCCGTT
ACCATAGAGGGAGCTAAGATAAAAAATCTCTCCGATCCAGTGGTCTTAGACTTCACAGTC
AATAGGAATATTAGAGCAGCATACCATTCTAGGACCCTGGATACCATAAGTATATTTGGA
TGCATCGCTTCCATTCTCTGTTTAGTCATGACAATCGGATTCCTTGTTGGTATCAGGAGT
TTACGTCGTCGGCTTCCCCAGCAGATAATGATCAACCTCAGCTCGGCTTTACTTTGTCTT
TACTTCGCCTTTGTTGTTGGTGTGGACAAACCCTCTTGGGGACTAGGCTGTACAGTTGTC
GCCATCTTGTTGCACTATTTTACTTTGGCAGCGGTGGCCTGGATGGGTGTGGAGGCTTTT
AGCATGTATCTTATGTTCGTCCGAGTCGTGAATTCTTACATGCCCAAGATGCTTCTGAAA
TCTTGTCTCGTTGGATGGGGGGGTCCACTGCTAGTCGTTGGTATTACGGTCGCCATAGAC
TGGAAAGCATACCAAAACACAGAATACTGCTTCATGAATCTTGGGCCGTCATTCTACTTC
GCACAGTTGTTTCCCATCGCCCTTATCCTCACCATCAACACAGGCGTCTTCATCATGGTC
ATCTACAACTTGACATGCGGCAGGAAAATGGCGTCGATGAAAGAATCAACCGCTGCAACA
CAGCGAGCCGAGTTACTTCGCCGCCTTCAGAATGCTATAGCTATCGGCACATTACTCGGG
CTAAGCTGGGTGTCCGGATTCATGGCGATCGGCAGCGCGCGATTCTTCTTCAACGTCGTT
TTCGTGATCTGCACCTCCCTGCAGGGGGTCTTCATTTTCCTTCTGTTCTGCGTTCGCCTG
CCCGAGGTTCGGCAGCAGATGATGCTTCTAGCCTCCCGTCTCATCCGGGTATTGACGTGC
AGAAAGTCGGTAGTGTCATCACGTGGCATGAGCACCAGCTCCACGTCATCGCGCATGACG
TCATCACTTCCGTCTACGGTCACTGTGTCATATTCGGCGGGAAAATCAGATGTTATGCTT

>pdep
ATGCCGCTGAAAATATTTTTCTTCAAACATCGTGTTGTCTTCTTGGTGTGTTTATTCCTC
TTCATCGGAGACACGGTGGTAGTAGATACCACCGCACCCACCTTCACTTACTGCCCGAAT
GACACCGGTGTTTTTTATACCTCAACGACATCGAGGTTCGTATCTTGGACGACACCGACT
GCTACAGATGACACCGATTCGTCGATTTCGTTAGAAACATCAGACGGCTTGCCCGGATCA
CTATTTTCAGAAGGAAATCACACTGTCATATATACGGCCCGTGATAGCGCTGGAAATACA
GCGAATTGTGTCGTAACCTTTACCGTAAGCGGTATACAATGTGGAGCAGACGAAGTGCTT
CTCCCAAATGGCCAAACTGTGRTATTCAACCAAACAGAGGTCGGAAAGCGCGCCAATACT
CCAATCGTCTGCKTAACAAATATCGGAGTTGATCACACCCACTATGTGTCCCGTCTGTGT
AGTCCTGACGATGAAGCCGGAGCTATGTGGCGCGATCCCATTTATCCACAATGCCCGATA
AACGACAGCGTCGATTCCACCGTCTCCCCTGTAGCGAATGATCTTTCATCTGATGATGCT
ACCAACAAAACTCGCTCTAATCTAGCTAACCTCATCGCAAACCCAAGTAACGTTCAACTC
GATTCTGTTGCGTCnnnnnnnnnnnnnnnnnnnnnnnnnnnnnnnnnnnnnnnnnnnGAA
GTGTTCACCCTCGTGGACACGGTTCTGGACATCCACGGCGATACCTTCAAAGAGGAGAGC
AACCAGGCAGTCTCAGACTCTGTCCTGTCATCCGTCAATACTTTCCTCAGCCGTATACAA
TCGACCAATTCCAACAGCAACCTCACCTTCCGTGGTGAGAnnnnnnnnnnnnnnnnnnnG
AAGGTCGGCAGGACAGCCTTCCCCCTAACTGCTAACATTGGCCTGCCGAGTCGCCATGCG
GATGATGACGTCATCAATTTTTCGCCCAATGGGGAGAGCGAAGAGACAGGGGAAGATGGG
AATAACCAAGTAGCAGTAAGTGTGTTTGTCTTAGATTCTCTCAAGCTGTTCCAGCCAAAG
TCGTCGACCCTGACGAAATTTGAGGAGAGATCCATCCTCGTCTCACCAGTTTTATCCATT
TCCATAGAGGGAGTCAAGATTAAAAACCTTTCCGATCCAGTGGTCTTAGATTTTACAGTC
AATAGGGATATTAAAGCAGCATACCGTTCTAGGACCTTGGATACCATAAGTATAGTTGGA
TGCATCGCTTCCATTCTCTGCTTAGTCATGACAATCGGATCCCTCGTTGGTATCAGGAGC
TTACGTCAGAGGCTTCCCCAGCAAATAATGATCAACCTCAGCTCCGCATTACTTGGTCTT
TACTTCGTCTTTGTTGTTGGTGTGGACAAACCCTCTTGGGGACTAGGCTGCACAATAGTC
GCCATCTTGGTGCACTATTTTAGTTTGGCAGCGGTGGCGTGGATGGGTGTGGAGGCTTTT
AGCATGTATCTTATGTTCGTCCGAGTCGTGAATTCTTACATGCCCAAGATGCTTCTGAAA
TCTTGTCTCGTTGGATGGGGGGGTCCCCTGGTAGTCGTTGGTACTACCGTCGCCATAGAC
TGGAAAGCTTACCAAAACTCAGAATACTGCTTCATGAATCTTGGGCCGTCATTCTACTTC
GCACATTTGTTCCCCATCGCCCTTATTCTCACCATCAACACAGTCGTCTTCATCATAGTC
ATCTACAATTTGACCTGCGGAAGGAAAATGGCGTCGATGAAAGAATCAAACGCTGCAACA
CAGCGAGCCGAATTACTTCGCCGCCTTCAGAATGCTATAGCTATCGGTACATTACTTGGG
CTAAGCTGGGTGTCCGGATTCATGGCGGTCGGCAACGCGCGATTCTTCTTCAGCGTCGTC
TTCGTGATCTGCACCTCCCTGCAGGGGGTCTTCATTTTCCTTCTCTTCTGCGTTCGCCTG
CCTGAGGTACGGCAGCAGTTGATGCTCCTAGCCTCTCGTCTCATCCGGGTATTGACGTGC
AGAAAGTTGGTAGTGTCATCGCGTGGGATGAGCAACAGCTCCACGTCATCGCCCTTGACG
YCATCAAATCCGTCTAAGATCACCATGTCATATTCGACGGGGAAACCAGATCTAANGCTT
