# Supplementary material for: Genome-wide signals of positive selection in strongylocentrotid sea urchins
Source: BMC Genomics. 2017 Jul 21;18:555. doi: 10.1186/s12864-017-3944-7 (PMC5521101; doi:10.1186/s12864-017-3944-7)
Supplement: Supplementary file 3 — Consensus alignment files. A compressed (gzip) tape archive (TAR) file containing 6250 consensus alignment files in FASTA format. (TGZ 14116 kb) [file 12864_2017_3944_MOESM3_ESM.tgz › SPU_021008/consensAlign.ordered.fa]

>sdro
AYGGAAGAGACACAGACCCTACCGTTTATTCCTTTGGAAGCTCCATTTCTGGAGGCCAGG
ATTTTGATGGSAACAMYTACCCTGACATYGCCATTGGAGCCTATGCCAAYGACTCTATCT
TTCTCTATAAAGGTCCTMTTCGATGTGGAAGTCGACAATGTGAAGACATCGGCTGGATTC
AAGCCKCGATTCCTGCTCAAYGRCAMCGGAACTANNNCTATGGTTTCCAAGATCAGTGCT
GTTGAGCGGATATATAGATWCCTCRATACTTGCTTCAACTACACAGCTTACCTGCAGGTC
AACTTTGTGCGTGACTGTGGTGCCGACGCTRTCTGTGAAACGGACATCAGACTCAWTGGC
GAAATCGAAATTGAAGGGGACCCGACCAAGATCATCGTTGGTGGACCGTCCAAACTTTAC
ATTCAAGCCAGGGTTGAGAACGTCGGCGAAGAGGCGCATCAGGCTTTCCTGACGATCAAC
CACCCAATTGACATGAGATATGAAGGACTTGAAATCAATGAGGTTTCTTGCATCAACGAG
AACGGTGATGACCTAATAGAATGTGCCGGGAAGCAGACCCTGGTGACCTGTGAACCTACC
CAGAACGTTGACACCTCCAGTGTTATATGTAACCTGGGTAACCCCATGCCGTCCTTCACA
GCCAGTACCCTCCGTCTTCGCTTCGACATTGGGGGTCTGATCTATGTCCCTGATCGAAAC
ATCAACGTAGAAGTGATAGCCAGTACGAGCAGCCTGCAGACACCCGAGAGTCTCCCTGAC
AATTCCATGCTAGTGGAATACAATTTGGTCGTCGAGGCTGATGTGGGCATTTTCGGGTCC
ACCTTTCCTGAAAGTGTGTACTACAGCAGTAACAGCTCAAACTACGCCAATGCCGCCTCA
GCACAGCAATCACTTGAGGCTGCAGTTAACATGGCGTTCGTTGATCCAACCTCTCCCGAC
TTCAACGGCTCTTACATTGGTACCCCATTTACGCTCTCCTACCAGATCACCAATGATGGT
GCTGGTCTGCTTCCATTCCAATCTATCCTAACTATCAACATCCCATGGCGTATGATCAAC
GGGGATTGGCTCGTCTTCATCAAGAGCATCTCAGTAACGGACAGCACAGGGACTGGATCC
TGCAACATTGCGGACATCCTTGAACTCCAGAATCGAAGACTGATGGAGAAATATAGAGAA
GACTCTTTCAGTTTTCCGGCTGCCCCTGAGGAAGATATAACCCCCATCTATGGTCCTGCA
GAGGGCACGCAACATCTGGGCTGCACCAAGGCTAAGTGTGTAGCATTGACCTGYTTYATC
AACCCACTTCAAGTCYGTCATATCCTGCAGGTCAAAATAGAGGCCATCCAGTGGCAAGAC
ACCCTGATCACGAGGRAGCTTGGCTATGTGGAGATTCTGACAGAAGCTCAACTGGTCGCT
CAGATGGATAATGGAAATCATGGGCAAGGAGAGGATGTTAATCCAGACATGATACAGCTC
CCTATCAAGATGTTTACAGACATGGAAGGTGCTGGCAAAGTCCCTATCTGGGTTATCATA
CTCAGCATCCTGGGAGGACTGCTCCTACTCCTCCTCCTCATACTGTTATTATGGAAGTGT
GGCTTCTTCAAGAGAAAGACTCGCAAGGACTGGGAGGATGAAATTGAAAATGCAGCTCCT
ATGCCCATCAAACCTCCCATGGCTCCTACTGGTGAATTAGACGGCTCCGATTTACCAATG
ATGAAAGGACTTGCAGCTAAAGAA

>spal
ATGGAAGAGACACAGACCCTACCGTTTATTCCTTTGGAAGCTCCATTTCTGGAGGCCAGG
ATTTTGATGGCAACACTTACCCTGACATCGCCATTGGAGCCTATGCCAATGACTCTATCT
TTCTCTATAAAGGTCCTATTYGATGTGGAAGTCGACAATGTGAAGACATCGGCTGGATTC
AAGCCTCGTTTCCTGCTCAATGACAACGGAACTANNNCTATGGTTTCCAAGATCAGTGCT
GTTGAGCGGATATATAGATTCCTCAATACTTGCTTCAACTACACAGCTTACCTGCAGGTC
AACTTTGTGCGTGACTGTGGTGCCGACGCTATCTGTGAAACSGACATCAGACTCAATGGC
GAAATCGAAATTGAAGGRGACCCGACCAAGATCATCGTTGGTGGACCGTCCAAACTTTAC
ATTCAAGCCAGGGTTGAGAACRTCGGCGAAGAGGCGCATCAAGCTTTCCTGACGATCAAC
CACCCMCGTGACATGAGATACGAAGGACTTGAAATCAATGAGGTGTCTTGCATTGACGAG
AACGGTTATGACCTAATAGAATGTGCYGGGAAGCAGACTCTGGTGACCTGTGAACCTASG
CAGAACGTTGACACCTCCAGCGTTATATGTAACCTKGGTAAYCCCATGCCGTCCTTCACA
GCSAGTACCCTYCGTCTWCGCTTCGACATTGGGGGTCTGATCTATGTCCCTGATCGAACC
ATCAACGTAGAAGTGATAGCTAGTACGAGCAGCGTGCAGACACCCGAGAGTCTCCCCGAC
AATTCCATGCTAGTGGAATACAATTTGGTCGTCGAGGCTGATGTGGGCATTTTCGGGTCC
GTYACTCCTGAAAGTGTGTACTACAGCAGTAACAGCTCAAACTACGCAGACGCCGCCTCA
GCACAGCAATCACTTGAGGCTGCAGTAAACATGGCGTTCGTTGATCCAACCTCACCCGAC
TTCAACGGCTCCTTCATTGGTACCCCATTTACGCTCTCCTACCAGATMACCAACGATGGT
GCTGGTCTGCTTCCATTCCAATCTATCCTAACTATCAACATCCCATGGCGTATGATCAAC
GGAGATTGGCTCGTCTTCATCAAGAGCATCTCAGTAACGGAYAGCACAGGGACTGGATCC
TGCAACATTGCAGACATCCTTGAACTCCAGAATCGAAGGCTGATGGAGAAATATAGAGAA
GATTCTTTCAGTCTTCGGCCTGCACCTGAGGAAGATATAACCCCCATCTATGGTCCTGCA
GAGGACACGCAACATCTGGGCTGCACCAAGGCYAAGTGTGTAGCATTGACCTGTTTCATC
AACCCACTTCAAGTCCGTCATATCCTGCAGGTCAAAATAGAGGCCATYCAGTGGCAAGAC
ACCCTGATCACGAGGGAGCTCGGCTATGTGGAGATTCTGACAGAAGCTCAACTTGTCGCT
CAGATGGATAATGGAAATCAYGGKCAAGGAGAGGATGTTAACCCAGACATGATACAGCTC
CCWATCAAGATGTTTACAGACATGGAAGGTGCTGGCAAAGTGCCTATCTGGGTTATCATA
CTCAGCATCCTGGGAGGACTKCTCCTACTCCTCCTCCTCATACTGTTATTATGGAAGTGT
GGCTTCTTCAAAAGAAAGACTCGCAAGGACTGGGAGGATGAAATTGAAAATGCAGCTCCT
ATGCCCATCAAACCTCCCATGGCTCCTACYGGTGAATTAGACGGCTCYGATTTACCAATG
ATGAAAGGACTTGCAGCTAAAGAA

>sfra
ATGGAAGAGACACAGACCCTACCGTTTATTCTTTTGGAAGCTCCATTTCTGGAGGCGACG
ATTTTGATGGCAACAACTACCCTGACATCGCCATTGGAGCCTATGCCAACGACTCTATCT
TTCTCTATAAAGGTCCTATTCGATGTGGAAGTCGACAATGTGAAGACCTTGGCTGGATTC
AAGCCTCGATTCCTGCTCAACAACAACGGAACTANNNNNNTGGTTTCCAAGATGAGTCCT
GTTGAGNNNNNNNNNNNNNNNNNNNNNNNNNNNNNNNNNNNNNNNNNNNNNNNNNNNGTC
AACTTTGTACGTGACTGTGGTGCCGACGCTGTCTGTGAAACGGACATCAGACTCCACAGC
GATATCGAAATTGAAGGGGACCCGACCGAGATCATCGTTGGTGGACCGTCCAAACTTTAC
ATTCAAGCCAGGGTTGAGAACGTTGGCGAAGAGGCGCATCAGGCTTTCCTGACGATCAAC
CACCCCATCGACATGAGATATGAAGGACTTGAAATCAATGAGGTGTCTTGCATTGACGAG
AATGGTTATGACCTAATAGAATGCGAGGGGAAGCAGACCCTGGTAACCTGTGAACCTATG
CAGAACTTTGACACCTCCAGCGTGACATGTAACCTTGGTAACCCCATGAGGTCCTTCACA
GCGAGCACCCTCCGTCTCCGCTTTGACATTGGGGGTCTGAGCTATGTYGCCGATCGTATC
ATCAGTGTAGAAGTGATAGCCAGTACGAGCAGCTTGCAGACACCTGAGAGTCTCCCGGAC
AACTCCATGGAAGTTGAATACAATTTGGTCGTTGAGGCTGATGTGGGCATCTTGGGGTCC
ACCAAACCTGAAAGTGTGTACTACAGCAGTAACAGCTCAAACTACGCAGATGCCGCCTCA
GCACAGCAATCACTCGAGGCTGCAATAAGCATGGCGCTCACTGATCCAACCTCCCCTAAC
TTCAACGACTCCAAAATTGGTACCCCATTTGTTGTCTCGTACCAGATCACAAATGAAGGG
CCTGGTCTGCTTCCATTCTCATCTGTCCTAACTATCAACATCCCATGGCGTATGATTAAT
GGTGATTGGCTTGTCTACATTAAGAGCATCACAGTAACGGACAGCACAGGGACTGGATCC
TGCAACTCTGCAGACATCCTTGAACTCCAGAATCAAAGACTGATAGAGAAGTATATTGAC
GACTCTCTCAATCGTCAGCCCGCACCTGAAGAAGATATAACCCCCATATATGGTTCTGTA
GAGGGCACGCAGCAACTGGGCTGCACCAAGGCCAAGTGTGTAGCATTGACATGTCACATC
AACCCACTTCAAGTCGGCCATATCCTGCAGGTCACCATAGATGCCATTCAGTGGGAACAC
ACCCTGATCACGAGGGAGCTCGGCTATGTGGAGATTCTGACAGAAGCCCAAATTGTCACT
CAGATGGGTAATGAAAATCATGGGCAAGGAGAAGATGTTAACCCAGACATGATACAGCTC
GCTATCAAGATGTTTACAGATATGGAAGGTGCTGGCAAAGTCCCTATCTGGGTTATCATA
GTCAGCATCCTGGGAGGACTTCTCCTACTCTTCCTCCTCATACTGTTATTATATAAGTGT
GGCTTCTTCAAGAGAAAGACGCGCAAGGACTGGGAGGATGAAATTGAATGTGCAGCTCCT
GTGCCAATCAAGCCTCCTGTCGCTCCTGCCGGTGAATTGGACGGCTCCGATTTACCAATG
ATGAAAGGACTTGCAGCTAAAGAT

>afraSS
ACGGAAGAGACACAGACCCTACCGTTTATTCCTTTGGAAGCTCCATTTCTGGAGGCCAGG
ATTTTGATRGCAACAACTACCCTGACATTGCCATTGGAGCCTATGCCAATGACTCTATCT
TTCTCTATAAAGGTCCTATTYGATGTGGAAGTCGACAATGTGAAGACATCGGCTGGATTC
AAGCCGCGATTCCTGCTCAAYGACAACGGAACTANNNCTATGGTTTCCAAGTTCAGTGCT
GTTGAGCGGATATTTAGATACYTCGATACTTGCTTCAACTACACAGCTTACCTGCAGGTC
AACTTTGTGCGTGACTGTGGTGCCGACGCTATCTGTGAAACRGACATCAGACTCAATGGC
GAAATCGAAATTGAAGGAGACCCGACCAAGATCATCGTTGGTGGACCGTCCAAACTTTAC
ATTCAAGCCAGGGTTGAGAAYGTCGGGGAAGAGGCGCATCAGGCTTTCCTGACGATCAAC
CACCCAATTGACATGAGATACGAAGGACTTGAAATCAATCAGGTGTCTTGCATTGACGAG
AACGGTTATGACCTAATAGAATGTGCTGGGAAGCAGACTCTGGTGACCTGTGAACCTACC
CAGAACGTTGACACCTCCAGCGTTATATGTAACCTGGGTAATCCCATGCCGTCCTTCACA
GCCAGTACCCTCCGTCTTCGCTTCGACATTGGGGGTCTGATCTATGTCCCTGATCGAAAC
ATCAACGTAGAAGTGATAGCCAGTACGAGCAGCCTGCAGACACCCGAGAGTCTCCCTGAC
AATTCCATGCTAGTGRARTACAATTTGGTCGTCGAGGCTGATGTGGGCATTTTCGGGTCC
ACCTCTCCTGAAAGTGTGTACTACAGCAGTAACAGCTCAAACTACGCAGATGCCGCCTCA
GCACAGCAATCACTTGAGGCTGCAGTTAACATGGCGTTCGTTGATCCAACCTCACCCGTC
TTCAACGACTCCTTCATTGGAACCCCATTTACGCTCTCCTACCAGATCACCAACGATGGT
GCTGGTCTGCTTCCATTCCAATCTATCCTAACTATCAACATCCCATGGCGTATGATCAAC
GGGGATTGGCTCGTCTTCATCAAGAGCATCTCAGTAACGGACAGCACAGGGACCGGATCC
TGCAACATTGCGGACATCCTTGAACTCCAGAATCGAAGACTGATGGAGAAATATAGAGAA
GACTCTTTCAGTCTTTCGCCTGCACCTGAGGAAGATATAACCCCCATCTATGGTCCTGCA
GAGGGCACRCAGAATCTGGGCTGCACCAAGGCCAAGTGTGTAGCATTGACCTGTTTCATC
AACCCACTTCAAGTCGGTCATATCCTGCAGGTCAAAATAGAGGCCATCCAGTGGCAAGAC
ACCCTGATCACGAGGGGGCTCGGCTATGTGGAGATTCTGACAGAAGCTCAACTTGTCGCT
CAGATGGATAATGGAAATCACGGGCAAGGAGAGGATGTTAACCCAGACATGATACAGCTC
CCAATCAAGATGTTTACTGACATGGAAGGTGCTGGCAAAGTCCCTATCTGGGTTATCATA
CTCAGCATCCTGGGAGGACTGCTCCTACTCCTCCTCCTCATACTGTTATTATGGAAGTGT
GGCTTCTTCAAGAGAAAGACGCGTAAGGACTGGGAGGATGAAATTGAAAATGCAGCTCCT
ATGCCCATCAAACCTCCTATGGCTCCTACTGGTGAATTAGACGGCTCCGATTTACCAATG
ATGAAAGGACTTGCAGCTAAAGAA

>hpul
ACGGAAGAGACACGGACCCTACCGTTTATTCCTTTGGAAGCTCCATTTCTGGAGGTGATG
ATTTTGATGGCAACGATTACCCTGACATCGCYATTGGTGCCTATGCCAACGACTCTATCT
TTCTCTATAAAGGTCCTCTTCGATTTAGAAGTCGACAATGTGAAGACATCGGCTGGATTC
AAGCCTCGATTCCTGCTCAACGACAATGGAACTANNNCTATGATTTCCAAGATCAGTCCT
GTTGAAAAGATTTATAGATACTTTGATACTTGCTTCAACTACACAGCTTATCTGCAGGTC
AACTTTGTGCGCGACTGTGGTGCCGACGCTATCTGTGAAACGGACATCAGACTCATAGGC
CATATCGAAGTTGAAGGGGACCCGACCAATATCATCGTTGGTGGACCRTCCAARCTTTAC
ATTCAAGCCAGAGTTGAGAACGTYGGCGAAGAGGCGCATCAGGCTTTCYTGACGATCAAC
CACCCCCAAGACATGAGATACGAAGGACTTGAARTCAATGAGGTGTCTTGCATTGACGAG
AATGGTTATGACCTAATACAATGTGAAGAGAAGCAGACCCTGGTGACCTGTGAACCTTCG
CAGAACGTTGACACCTCCAGCGTTACATGTAACCTTGGTAACCCCATGAGGTCSTTCACA
GCAAATACCCTTCGTCTTCGCTTCGACATTGGGGGTCTGATCTATGTCCCTGATCGAATC
ATCAACGTAGAAGTGATAGCCAGTACGAGCAGCCAGCAGACACCTGAGAGTCTTCCGGAC
AACTCCATGRTAGTGGAATACAATTTGGTCGTKGAGGCTGATGTGGGCATTTTYGGGTCC
ACCTTTCCTGAAAGTGTGTACTACAGCAGTAACAGCTCAAACTACGCAGATGCCGCCTCA
GCGCAGCAATCACTTGAGGCTGCAGTTAACATGGCGTTCATGGATCCAACCTCCCCCGGC
TTCAACGACTCCTACATTGGAACCCCATTTACGCTCTCCTACCAGATCACCAATGATGGT
GCTGGTCTGCTTCCATTCCAATCTGTCCTAACTATCAACATCCCATGGCGTATGATCAAT
GGGGATTGGCTCGTCTTCATCAAGAGCATCTCAGTAACAGAYAGCACAGGGACAGGAACC
TGCAACATTGCAGACATCCTTGAACTCCAGAATCGAAGGCTGATGGAGAAATATAGGGAA
GACTCTTTCAGTCTTCAGCCTGCACCTGAGGAAGATATAACCCCCATCTATGGTCCTGCA
GAGGACACGCAGCATCTGGGCTGCACCAAGGCCAAATGTGTAGCATTGACCTGTTTCATC
AACCCACTTCAAGTCGGTCATATCCTGCAAGTCAAAATAGAGGCCATTCAGTGGCAAGAC
ACCCTGATCACGAGGGAGCTCGGCTATGTGGAGATTCTGACCGAAGCTCAGCTTGTCGCT
CAGATGGAAAATGGAAATCATGGGCAAGGAGAGGATGTTAACCCAGACATGATACAGCTG
CCTATCAAGATGTTTACAGACATGGAAGGTGCCGGCAAAGTCCCTATCTGGGTTATCATA
CTMAGCATCYTKGGAGGACTTCTYCTACTCCTCCTCCTCATACTGCTGTTATGGAAGTGT
GGCTTCTTCAAGAGAAAGACTCGCAAGGACTGGGAGGATGAAATTGAAAAGGCAGCTCCT
ATGCCCGTCAAACCTCCTTTGGCTCCTGATGGTGAATTGGACGGCTCCGATTTACCAATG
ATGAAAGGACTTGCAGCTAAAGAT

>snud
ACGGAAGAGACACAGACCCTACCGTTTATTCTTTTGGAAGCTCCATTTCTGGAGGCGACG
ATTTTGATGGCAACAACTACCCTGACATCGCCATTGGAGCCTATGCCAACGACTCTATCT
TTCTCTATAAAGGTCCTATTCGATGTGGAAGCCGACAATGTGAAGACCTTGGCTGGATTC
AAGCCTCGATTCCTACTCAACGACAACGGAACTANNNCTATGGTTTCCAAGATGAGTCCT
GTTGAGACGATARAAAAAAATACTAACACTTGCTTCAACTACACAGCTTACCTGCAGGTC
AACTTTGTACGTGACTGTGGTGCCGACGCTGTCTGTGAAACGGACATCAGACTCAACAGC
AGTATCGAAATTGAAGGGGACCCGACCGAGATCATCGTTGGTGGACCGTCCAAACTTTAC
ATTGATGCCAGGGTTGAGAACGTTGGCGAAGAGGCGCATCAGGCTTTCCTGACGATCAAC
CACCCCATCGACATGAGATACGAAGGACTTGAAACCAATGAAGTGTCTTGCATTGACGAG
AATGGTGATGACCTACTACAATGCGAAGGGAAGCAGACACTGGTAACCTGTGAACCTATG
CAGAACTTTGACACCTCCAGCGTTACATGTAACCTTGGTAACCCCATGGGGTCCTTTACA
GTGAGTACCCTCCGTCTTCGCTTTGACATTGGGGGTCTGAGCTATGTCRCCGATCGAATC
ATCAACGTAGAAGTGATAGCCAGTACGAGCAGCTTGCAGACACCTGAGAGTCTCCCGGAC
AACTCCATGGAAGTTGAATACAATTTGGTCGTTGAGGCTGATGTGGGCATTTTGGGGTCC
ACCAAACCTGAAAGTGTGTACTACAGCAGTAACAGCTCAAACTACGCAGATGCTGCCTCA
GCACAGCAATCACTCGAAGCTGCTGTAAGCATGGCGCTCACTGCTCCAACCTCCGCCGCC
TTCAACGACTCTCACATTGGTACCCCATTTGTTGTCTCGTACCAGATCACCAATGAAGGG
CCTGGYCTGCTTCCATTCTCATCTGTCCTAACTATCAACATCCCATGGCGTATGATTAAT
GGTGATTGGCTTGTCTACATTAAGAGCATCACAGTAACGGAYAGCACAGGGACTGGATCC
TGCAACTCTGCAGACATCCTTGAACTCCAGAATCAAAGACTGATAGAGAAGTATATTGAC
GACTCTCTCAATCGTCAGCCCGCACCTGAGGAAGATATAACCCCCATCTATGGTTCTGTA
GAGGGCACGCAGCAACTGGGCTGCACCAAGGCCAAGTGTGTAGCATTGACATGTCACGTC
AACCCACTTCAAGTCCGTCATATCCTGCAGGTCACCATAGATGCCATTCAGTGGGAACAC
ACCCTGATCACGAGGGAGCTCGGCTATGTGGAGATTCTGACAGAAGCCCAAATTGTCACT
CAGATGGGTAATGGAAATCATGGGCAAGGAGAAGATGTTAACCCAGACATGATACAGCTY
GCTATCAAGATGTTTACAGACATGGAAGGTGCTGGCAGTGTCCCTATCTGGGTTATCATA
CTCAGCATCCTGGGAGGACTTCTCYTACTCTTCCTCCTCATACTGTTATTATATAAGTGT
GGCTTCTTYAAGAGAAAGACGCGCAAGGACTGGGAGGATGCAATTGAATCTGCAGCTCCT
GTGCCCATCAAGCCTCCTGTCGCTCCAACCGGTGAATTGGACGGGTCTGATTTACCAATG
ATGAAAGGACTTGCAGCTAAAGAT

>sintSS
ACGGAAGAGACACAGACCCTACCGTTTATTCCTTTGGAAGCTCCATTTCTGGAGGCCAGG
ATTTTGATGGCAACRKTTACCCCGACCTCGCCATTGGAGCCTATGCCAATGACTCTATCT
TTCTCTATAAAGGTCCTMTTCGATGTGGAAGTYGACAATGTGAAGACATCGGCTGGATTC
AAGCCKCGATTCCTGCTCAAYGACAMCRMAACWANNNCTATGGTTTCCAAGATCAGTGCT
GTTGAGCGGATATATAGATWCCTCGATACTTGCTTCAACTACACAGCTTACCTGCAGGTC
AACTTTGTGCGTGACTGTGGTGCCGACGCTATCTGTGAAACGGACATCAGACTCATTGGC
GATATTGAAATTGAAGGGGACCCRACCGAGATCATCGTTGGTGGACCGTCCAAACTTTAC
ATTCAAGCCAGGGTTGAGAACGTCGGCGAAGAGGCGCATCAAGCTTTCCTGACGATCAAC
CACCCAATTGACATGAGATACGAAGGACTTGAAATCAATCTGGTGTCTTGCATTGACAAG
AAYGGTGATGACCTAATAGAATGTGCCGGGAAGCAGACTCTGGTGACCTGTGAACCTACC
CAGAACGTTGACACCTCCAGYGTTATATGTAACCTTGGTAACCCCATGCYGTCCTTCACA
GCCAGTACCCTCCGTCTTCGCTTCGACATTGGGGGTCTGATCTATGTCCCTGATCGAAAC
ATCAACGTAGAAGTGATAGCCAGTACGAGCAGCCTGCAGACACCCGAGAGTCTCCCCGAC
AACTCCATGCTAGAGCAATACAATTTGGTCGTCGAGGCTGATGTGGGCATTTTCGGGTCC
ACCKTTCCTGAAAGTGTGTACTACAGCAGTAACAGCTCAAACTACGCAGACGCCGCCTCA
GCACAGCAATCACTYGAGGCTGCAGTAAACATGGCGTTCGTTGATCCAACCTCRCCCRAC
TTCAACGACTCSTTCATTGGWACCCCATTTARTCTTTCCTAYCAGATCACCAATGATGGT
GCTGGTCTGCTTCCATTCCAATCTATCCTAACTATCAACATCCCATGGCGTATGATCAAC
GGAGATTGGCTYGTCTTCATCAAGAGCATCTCAGTAACKGAYAGCACAGGGACTGGATCC
TGCAACATTGCGGACATCCTTGAACTCCAGAATCGAARGCTGATGGAGAAATATAGAGAA
GACTCTATCAGTCTTCAGCCTGCACCTGAGGAAGATATAACCCCCATCTATGGTCCTGCA
GAGGGCACACAACATCTGGGCTGCACCAAGGCTAAGTGTGTAGCATTGACCTGTTTCGTC
AACCCACTTCAAGTCGGTCATATCCTGCAGGTCAAAATAGAGGCCATCCAGTGGCAAGAC
ACCCTGATCACGAGGGAGCTCGGYTATGTGGAGATTCTGACAGAAGCTCAACTTGTCGCT
CWGATGGATAATGGAAATCACGGGCAAGGAGAGGATGTTAACCCAGACATGATACAGCTM
CCAATCAAGATGTTYACAGACATGGAAGGTGCTGGTAAAGTSCCTATCTGGGTTATCATA
CTCAGCATCCTGGGAGGACTKCTCCTACTCCTCCTCCTCATACTGYTATTATGGAAGTGT
GGCTTCTTCAAGAGAAAGACTCGCAAGGACTGGGAGGATGAAATTGAAAATGCAGCTCCT
ATGCCCATCAAACCTCCTATGGTTCCTACCGGTGAATTAGACGGCTCCGATTTACCAATG
ATGAAAGGACTTGCAGCTAAAGAA

>sprp
ATGGAAGAGACACAGACCCTACCGTTTATTCCTTTGGAAGCTCCATTTCTGGAGGCCAGG
ATTTTGATRSCAACAACTACCCTGACATTGCCATTGGAGCCTATGCCAACGACTCTGTCT
TTCTCTATAAAGGTCCTATTYGATGTGGAAGTCGACAATGTGAAGACATCGGCTGGATTC
AAGCCTCGATTCCTGCTCRATGACAMCGGAACTAGGCCTATGGTTTCCAAGWTCAGTGCT
GTTGAGMGGATATATAGATACSKCAATACTTGCTTCAACTACACAGCTTACCTGCAGGTC
AACTTTGTGCGTGACTGTGGTGCCGACGCTGTCTGTGAAACGGACATCAGACTCMTTGGC
GAAATCGAAATTGAAGGGGACCCGACCAAGATCATCGTTGGTGGACCGTCCAAACTTTAC
ATTCAAGCCAGGGTTGAGAACGTCGGCGAAGAGGCGCATCAAGCTTTCCTGACGATCAAC
CACCCAATTGACRTTAGATACGAAGCACTTGAAATCAATGAGGTGTCTTGCATTGACGAG
AACGGTGATGACCTAATAGAATGTGCCGGGAAGCAGACTCTGGTGACCTGTGAACCTACC
CAGAATGTTGACACCTCCAGCGTTATATGTAATCTTGGTAATCCCATGCCGTCCTTCACA
GCGAGTACCCTCCGTCTTCGCTTCGACATTGGGGGTCTGATCTATGTCCCTGATCGAAAC
ATCAACGTAGAAGTGATAGCCAGTACGAGCAGCCTGCAGACACCCGAGAGTCTCCCGGAC
AATTCCATGCTAGTGGCATACAATTTGGTCGTCGAGGCTGATGTGGGCATTTTAGGGTTC
GTCGATCCTGAAAGTGTGTACTACATCAGTAACAGCTCAAACTACGCAGATGCTGCCTCA
GCACAGCAATCACTCGAGGCTGCAGTTAACATGGCGTTCGTTGATCCAACCTCACCCGAC
TTCAACGACTCCTTCATTGGAACCCCATTTACGCTTTCCTACCAGATCACCAATGAGGGT
GCTGGTCTGCTTCCATTCCAATCTATCCTAACTCTCAACATCCCATGGCGTATGATCAAC
GGAGATTGGCTTGTCTTCATCAAGAGCATCTCAGTAACGGACAGCGAAGGGACTGGATCC
TGCAACATTGCAGACATCCTTGAACTCCAGAATCGAAGGCTGATGGAGAAATATAAGGAA
GACTCTCTCAGTTTTCAGCCTGCACCTGAGGAAGACGTAACCCCCATCTATGGTCCTGCA
GAGGGCACGCAGAATCTGGGATGCACCAAGGCCAAGTGTGTAGCATTGACCTGTTTCATC
AACCCACTTCAAGCCCGTCATATCCTGCAGGTCAAAATAGAAGCCATTCAGTGGCAAGAC
ACCCTGATCACGAGGGAGCTTGGCTATGTGGAGATTCTGACAGAAGCTCAACTGGTCACT
CAGATGGATAATGGAAATCACGGGCAAGGAGAGGATGTTTACCCAGACATGATACAGCTC
CCTATCAAGATGTATACAGACATGGCAGGTGCTGGCAAAGTGCCTATCTGGGTTATCATA
CTCAGCATCCTGGGAGGGCTTCTCCTACTCTTCCTCCTCATACTGTTATTATGGAAGTGT
GGCTTCTTCAAAAGAAAGACTCGCAAGGACTGGRWGGATGAAATTGAAAATGCAAATCCT
ATGCCCATCAAACCTCCCATGGCTYCTACCGGTGAATTAGACGGCTCCGATTTACCAATG
ATGAAAGGACTTGCAGCTAAAGAA

>spurp
ATGGAAGAGACACAGACCCTACCGTTTATTCCTTTGGAAGCTCCATTTCTGGAGGCCAGG
ATTTTGATAGCAACAACTACCCTGACATTGCCATTGGAGCCTATGCCAACGACTCTGTCT
TTCTCTATAAAGGTCCTATTCGATGTGGAAGTCGACAATGTGAAGACATCGGCTGGATTC
AAGCCTCGATTCCTGCTCGATGACAACGGAACTAGGCCTATGGTTTCCAAGATCAGTGCT
GTTGAGCGGATATATAGATACGGCAATACTTGCTTCAACTACACAGCTTACCTGCAGGTC
AACTTTGTGCGTGACTGTGGTGCCGACGCTGTCTGTGAAACGGACATCAGACTCCTTGGC
GAAATCGAAATTGAAGGGGACCCGACCAAGATCATCGTTGGTGGACCGTCCAAACTTTAC
ATTCAAGCCAGGGTTGAGAACGTCGGCGAAGAGGCGCATCAAGCTTTCCTGACGATCAAC
CACCCAATTGACATTAGATACGAAGCACTTGAAATCAATGAGGTGTCTTGCATTGACGAG
AACGGTGATGACCTAATAGAATGTGCCGGGAAGCAGACTCTGGTGACCTGTGAACCTACC
CAGAATGTTGACACCTCCAGCGTTATATGTAATCTTGGTAATCCCATGCCGTCCTTCACA
GCGAGTACCCTCCGTCTTCGCTTCGACATTGGGGGTCTGATCTATGTCCCTGATCGAAAC
ATCAACGTAGAAGTGATAGCCAGTACGAGCAGCCTGCAGACACCCGAGAGTCTCCCGGAC
AATTCCATGCTAGTGGCATACAATTTGGTCGTCGAGGCTGATGTGGGCATTTTAGGGTTC
GTCGATCCTGAAAGTGTGTACTACATCAGTAACAGCTCAAACTACGCAGATGCTGCCTCA
GCACAGCAATCACTCGAGGCTGCAGTTAACATGGCGTTCGTTGATCCAACCTCACCCGAC
TTCAACGACTCCTTCATTGGAACCCCATTTACGCTTTCCTACCAGATCACCAATGAGGGT
GCTGGTCTGCTTCCATTCCAATCTATCCTAACTCTCAACATCCCATGGCGTATGATCAAC
GGAGATTGGCTTGTCTTCATCAAGAGCATCTCAGTAACGGACAGCGAAGGGACTGGATCC
TGCAACATTGCAGACATCCTTGAACTCCAGAATCGAAGGCTGATGGAGAAATATAAGGAA
GACTCTCTCAGTTTTCAGCCTGCACCTGAGGAAGACGTAACCCCCATCTATGGTCCTGCA
GAGGGCACGCAGAATCTGGGATGCACCAAGGCCAAGTGTGTAGCATTGACCTGTTTCATC
AACCCACTTCAAGCCCGTCATATCCTGCAGGTCAAAATAGAAGCCATTCAGTGGCAAGAC
ACCCTGATCACGAGGGAGCTTGGCTATGTGGAGATTCTGACAGAAGCTCAACTGGTCACT
CAGATGGATAATGGAAATCACGGGCAAGGAGAGGATGTTTACCCAGACATGATACAGCTC
CCTATCAAGATGTATACAGACATGGCAGGTGCTGGCAAAGTGCCTATCTGGGTTATCATA
CTCAGCATCCTGGGAGGGCTTCTCCTACTCTTCCTCCTCATACTGTTATTATGGAAGTGT
GGCTTCTTCAAAAGAAAGACTCGCAAGGACTGGATGGATGAAATTGAAAATGCAAATCCT
ATGCCCATCAAACCTCCCATGGCTCCTACCGGTGAATTAGACGGCTCCGATTTACCAATG
ATGAAAGGACTTGCAGCTAAAGAA

>pdep
ATGGAAGAGACACAGACCCTACCGTTTATTCTTTTGGAAGCTCCATTTCTGGAGGCGAKG
ATTTTGACAACAACAACTACCCTGACATCGCCATTGGAGCCTATGCCAACGACTCTATCT
TTCTCTATAAAGGTCSAATTTGATGTGGAAGTCGACAATGTGAAGACCTTGGCCGGATTC
AAGCCTCGATTCTTGCTCAATGACAACGAAACTANNNCTATGGTTTCCAAGATGAGTCCT
GTTGAGACGATATTTAAAGGAATCAACACTTGCTTCAACTACACAGCTTATCTGCAGGTC
AACTTTGTACGTGACTGTGGTGCCGACGCTCTCTGTGAAACGGACATCAGACTCAACAGC
AATATCGAAATTGAAGGGGACCCGACTGAGATCGTCGTTGGTGGACCGTCCAAACTTTAC
ATTCAAGCCAGGGTTGAGAACGTCGGCGAAGAGGCGCATCAGGCATTCCTGACGATCAAC
CACCCCATCGACATGAGATACGAAGGACTTGAAATCAATGAGGTGTCTTGCATTGWCGAG
AATGGTAATGACCTAACAGAATGCAATGAGAAGCAGACCCTGGTAACCTGTGAACCTATG
CAGAACTTTGACACCTCCAGTGTTACATGTAACCTTGGTAACCCCATGAGGTCCTTCACA
GCGAGTACTCTCCGTCTTCGCTTCGACATTGGGGGTCTGAGCTATATCGCTGATCGAATG
ATCAATATAAAAGTGAAWGCCAGTACGAGCAGCTTGCAGACACMTGAAAGTCTCCCGGAC
AACTCCATGGAAGTTGAATACAGTTTGGTCGTTGAGGCTGATGTGGGCATTTTGGGGTCC
ACCCAACCTGAAAGTGTGTACTACAGCAGTAACAGCTCAAACTACGCAGATGCCGCCTCA
GCACAGCAATCACTCGAAGCTGCAGTAAGCATGGCGCTCACTGATCCAACCTCCCCCGCC
TTCAACGACTCCCACATTGGTACCCCATTTATTGTCTCGTACCAGATCACCAATGARGGK
TCTGGTCTGCTTCCATTCTCATCTGTCCTAACTATCAACATCCCATGGCGTATGATTAAT
GGTGATTGGCTTGTCTTCATTAAGAGCATCACAGTAACGGATAGCACAGGGACTGGAACC
TGCAACTCTCTCGACATCCTTCAACTTCAGAATCAAAGACTGATAGAGAANNNNNnnnnn
nnnnnnnnnnnnnnnnnnnnnnnnnnnnnnnnnnnnnnnnnnnnnnnnnnnnnnnnnnnn
nnnnnnnnnnnnnnnnnnGGCTGCACCAAGGCCAAGTGTGTAGCATTGATATGTCATATC
AACCCACTTCAGGTCGGTCATATCCTGCAGGTCACCATAGATGCCATTCAGTGGGAACAC
ACCCTGATCACGAGGGAGCTCGGCTACGTGGAGATTCTGACAGAAGCCCAACTTGTCACT
CAGATGGGTAATGGAAATCATGAGCAAGGAGATGATGTTAACCCAGACATGATACAGCTC
CCTATCAAGATGTTTACAGACGTGGAAGGTGCTGGTAAAGTCCCTATCTGGGTTATCATA
CTCAGCATCCTGGGAGGACTTCTCCTACTCTTCCTCCTCATACTGTTATTATGGAAGTGT
GGCTTCTTCAAGAGAAAGACACGCAAGGACTGGGAGGATGAACTTGAAAATGCAGCTCCT
GTGCCCATCAAGCCTCCTGTTGCTCCTACYGGTGAATTGGACGGCTCTGATTTACCAATG
ATGAAAGGACTTGCAGCTAAAGAT
