# Supplementary material for: Genome-wide signals of positive selection in strongylocentrotid sea urchins
Source: BMC Genomics. 2017 Jul 21;18:555. doi: 10.1186/s12864-017-3944-7 (PMC5521101; doi:10.1186/s12864-017-3944-7)
Supplement: Supplementary file 3 — Consensus alignment files. A compressed (gzip) tape archive (TAR) file containing 6250 consensus alignment files in FASTA format. (TGZ 14116 kb) [file 12864_2017_3944_MOESM3_ESM.tgz › SPU_021541/consensAlign.ordered.fa]

>sdro
ATGGCGAACTTCTGGCAGATCATCTATATCTTTGGAGTCATTATCTTACAACAGACATCA
TCAGTCTATGCAGTATGCCAGAGACCAACTGGAGATCAATATGCAAATACTATTTTCGAA
CCTTCTATGRATGAATATGAAGAGTCCTCYTTTGTCGAGGTGACATGTCAACCAGGATAC
ACAGGAGACGGATCACCCTCAAGCTATTGTTCTAGCGGGGCCTGGTCACCACCGCYACTT
ATATGCTATAGTGACTGTGAGAGACCGGGGGTTTATGATGACGTCACATACAGCCCGAAT
GAAGATAGTTACACACACGGCTCTCTTGTGACGTATGAATGTGTGGATGCAATGAGTGAC
CTACTAGGTGAAGGCCAATCACTTTGTCAGAATGGAGTCTGGGATCCAAGGCCAACCGTA
GCTAACCCGTCCTGCTCTGGAATCCGGACAGTTCCACCAACGACTCGGYCACAGACGTCA
GCTACAACATCAGGATCYACCACAAGCAACCAACTGCCAACTGACGCAACAACTCAATCA
GAAGGCACAACAGATACTAAGATGACCACCGTCACACCTCCTGAACAAACAGAAGGAGTT
CCAACTGGTTCCACCTCACCGGAAAGTCCTACCACTGGTGAATCTCTAACTCAAACATAT
GCACCCCTCACTACAGNNNNNNCAGCCTCTTTCTCACCAACTTCTGTGAGTGATCGTATA
ACGGTCTCAGGAGAAATTACTACAATGTCTGGACAAACAGATGATGATATAACTGTTTCT
GATTCCACTGAGCTACCCGACGGGAGTACTGTWTCTGATGACTTTACAGATCAAACTAAA
AGCRTTACCATATCTGAAGCTACAGATCTAACAGAAGTAAGTACTGTCTCTGAGGCTACG
GATCARACTGAACTTAGCACTGTTACTGATGCCCAGGATCAAACYGATAGTAGTACCGTT
GTCGATAATACGGACGGTAATACCGTCTCTGAGATTACAGATACAACCGAAGGTASAACT
GTTTCTAAGACTACTGAACAAATTGAAAGTAGCACTCTTACTGATGGTACGGAGGCAACT
CATGTCGGCACCGTGACTGGTGCTACGGAGCAAAATGAGGACTCTCAGACAACAGGACCT
ACTTCCAGAATGCAAACAGAGAATACAAACACCCAAGGAACAGATCAACCCACAAATGAA
CCATCCCCATCTGAGTCCATTACAGGGAGCTTAGCGACAGAATCTCCAGGAATATCCACA
GCAACAAACGCAGAGGAAACCCAGAATCCTAYCACAGTAACAACTACATTGGAGTCTGAG
CAAACAACACCTGAGCAATTTAGCGATGTGACAACCGATTCTCCTGACACAAGTAGCACA
TTGAGGCTTATTACAGACTTKAATTCTCAGGCTACGAATGACATTCAAACAACAACTCAA
GACCAGACAGACATGACCGATTTATCAACMGACGATGCATCARCAGAAACAACCGCGAGT
TCCCACGCTACCATGACGACARTGCCATCASGGTCTCAGGATATGACTTCTTCTGCATTA
GGMACAGGCCCTCTAGAGTCCGACCCAACAAYGWTATCTACMGAAASGTTCTCATCACAA
CMTACAGATGATGCCATTACCAGCCGTCAGACTGAAGCGCCCTCTATGACCACACAAGYA
ATATCCRACATGAGCACAGACRAGRTGRAAACCGTTTCGGCAGGAACGTCTGATRAAACA
ACTCATGAGCCAACTRAAGGTKYGACTTCTTTAACGGACATGGTRGACRGTACTACTGCG
RAAGATCTCMCAACCATSTCAACCGATGCTTYSACCRAYCCAAGGACWACCAGTAAGCCC
AAGACAACMGCAAAGGAAGAAATKMCYACCATTCAGACAACCCCACCTGTCGAGGAYCTA
TGCAATGGTCARTGTGATGARACMAGAGAGATCTGCGTAGAAACAAGCTGTGAATGTCGG
GAGGGCTTMCAGAGACCTTATGAGGAGTCAACATGTGAACCGACAACATTCTACAGCATA
AGWATGACGATACTGGAGATCGATGGTGTTACCGCTWTTTTAACAAGCGATCTTCGCACG
ACTGGAAGTAATGCATTTATTGCCTTACAGTTAACTATTTGCACAGCGGTAACGACGCTA
CTGGACGGTGTCTTTAATGGTTTTAAGACATGCTCCATAACTGGGTTTACTGCGGGAAGT
ATCATCGCTGATATCAGATTAGGCTTAACTAATACAACAGGAGTTGACGTGGCAGCTATA
CTTGATGTTGTCATGACGAGCGAACTCTATCAAACAACCAACTCCAATTTCACTATCAAT
CCAAGCGAAACTTCCGTTACCCCTACKGATGAATGTGAACTWGGTCTTGATGATTGTTCT
TCWCGTGCTGATTGTAAAGACCTCGCTGAGAACTCTTTCACTTGTCAATGCTGGGATGGT
TATGYGGACTTTTCGCCTGATGGTTATGATGGAAGAAACTGTGCATCATATAACTGGAAG
TTAATAGCCATCGTTGTTGGATCATGTGCGGGGGCGTTACTCCTGGCGGCCTGCGTGATG
ATAGTTTGTGGAGGCAACATCATCAAGAGATGCACTGAAAGGCCAAAGGTCATTACCAGT
GGAACAAAACCAGCCCCGAAGCACGACGTAGGTGTCACAACCNNTGACGAACAGGACATC
ATACCTTGGCATCACCGTGAGAAAGACGAACAGATCTTCTATGCGCATCACGTGGATGGW
CAGGAAGCTCGACGTCTGAACACGGCTCGTAGTGTCCGAGGGAGCGAAACGTACGACAAC
GCCGAGTCGTACGACCTTGGTGACYAYAGGTCRTCTAAAAATGACCAAGAAGATAGATAT
GTTCCTATTGTCATG

>spal
ATGGCGAACTTCTGGCAGATCATCTATATCTTTGGAGTCATTATCTTACAACAGACATCA
TCAGTCTATGCAGTATGCCAGAGACCAACTGGAGCCGAWTATGCAAATACTATTTTCATA
CCTTCTATGGATRAATATGAGGAGTCCTCTAATGTCTTGACGATGTGTGAACCRGGWTAC
ACAGGAGASGGATCACCCTCAAGCTATTGTAGCAATGGGGACTGGGWACCATCGCCACTT
ATATGCTATRGTGACTGTGAGCGACCRGGGGTTTMTGATGACGTCACATACAGCCCGAWW
SAAGACAGTTACACACATKKCTCTATTGTGACGTAYGGATGTKTGGATGCAATGAGTGAC
STACTRGGTGAAGGCCAATCAGTTTGTCAGAATGGAGTCTGGGATCCAAGGCCAACCGCA
GCTAATCCATCCTGCTCTGGAATCCGGACAGTTCCACCAACGACTCGGCCAMAGACGTCA
GCTACAACATCAGGATYCACCACAAGCAACCAACTGCCAACTGACGCAACAACTCAATCG
GACGGCACCACAGATACTAAGATGACCACCGTCACACCTTTTGAAAAAACAGAAGGAGTT
CCAACTGGTTCCACCCCAACGGAAAGTCCTACCACTGGTGAATCTCTAACTCAAACATAT
GCACCCCTCACTACAGNNNNNNCAGCCTCATTCTCACCAACTTCTGTGAGTGATCGTAAA
ACGGTCTCTGGAGACTATACTACAATGTCTGGACAAACAGATGATGATAGAACTGTTTCT
GATTCCACCGAGCTACCTGACAGGAGTACTGTATCTGATGATTTTACAGATCAAACTAAA
CGCATTACCATCTCYGAAGCTACAGATCTAACAGAAGTAAGTACTGTCTCTGAGGCTACG
GATCAAACTGAACTTAGCACTGTTACTGATTCCAAGGATCAAACTGATAGTAGTACCGTT
TCTGATAATACGGACGGTAATACCGTCTCTGAGATTACAGATACAACCGACGGTAGAACT
GTTTCTAAGACTWCTGWWCAAACTGAAAGTAGCACTATTACTGATGGTACGGAGGCAACT
CATGTCGGCACCGTGACTGGTGCTACGGAGCCAAATGAGGACTCTCAGACAACAGGACCT
ACTTCnnnnnnnnnnnnnnnnnnnnnnnnnnnnnnnnnnnnnnnnnnnnnnnnnnnnnnn
nnnnnnnnnnnnnnnnnnnnnnnnnnnnnnnnnnnnnnnnnnnnnnnnnnnnnnnnnnnn
nnnnnnnnnnnnnnnnnnnnnnnnnnnnnnnnnnnnnnnnnnnnnnnnnnnnnnnnnnnn
nnnnnnnnnnnnnnnnnnnnnnnnnnnnnnnnnnnnnnnnCTTCTGACACAAGTAGCACA
TTGAGGCCAATTACAGACTTGAATTCTCAGGCTACGAATGATATTCAAACAACAACTCAA
GACCAGACAGACATGACCGATTCATCAACAGACGATGCATCAGCAGAAACAACTGCGAGT
TCCCTCGCTACCAAGACGACAATGCTATCAGGGTCTCAGGATATGACTTCTTCTGTACCA
GGCACAGACCCTCTAGAGTCTGACCCAACGATGTTATCTACCGAAACGTTCTCATCACAA
CCTACAGATGATGCCATTACCAGCCGTCAGACTGAAGCGCCCTCTATGACCACGCAAGCA
ATATCCGACATGnnnnnnnnCGACATGGAAACCGTTTCGGCAGGAACGTCTGATGAAACA
ACTCGGGATCCAACCGATGGTGTGACCTCTTTAACGGACATGGTGGACAGTACTACTGCG
GAAGATCTCCCAACCATCTCAACCRATGTTTCGACTAATCCAAGGACAACCnnTAATCCA
AGGACAACCGCTAAGGAAGAAATGACCACCATTCAGACAACCCCACCTGTAGAGGACCTA
TGCAATGGTCAGTGTGATGAAACCAGAGAGATCTGCGTAGAAACTAGCTGTGAATGTCGG
GAGGGCTTACAGAGACCTTATGAAGAAACAACATGTGAACCGACAACATTCTACAGCATA
AGTATGACGATACTGGAGATTGATGGTGTTACCGCTATTTTAACAACCGATCTTCGCACG
ACTGGAAGTAACGCTTTTAATGCCTTACAGTTAACTATTTGCACATCGGTAACTACGCTA
CTGGACGGTGTCTTTTTTGGTTTTAAGACATGCTCCATCACTGGGTTTACTGCAGGAAGT
ATCATCGCTGATATMAGAYTAGGCWTMACTAATACAACAGGAGTTGAYRWGGCAGCWATA
CTCGATGTTATAATGACGAGCGAACTCTATCTAACGACCAACTCAAATTTCACTATCAAT
CCAARCGAMACTTCTGTTACCCCTACYGATGAATGTGAACTAGGTCTTGATGAYTGTTCT
TCTCGTGCTGATTGTAAAGACCTCGCTGAGAACTCTTTCACWTGTAAATGCTGGGATGGK
TATGCGGACTATTCGCCTGAYGGTTATGATGGAAGAAAYTGTGCAGCATATAACTGGAAG
TTAATAGCCATCGTTGTTGGATCGTGCGCGGGGGCGTTRCTCCTGGCGTCCTGYGTGATS
ATAGTTTGTGGAGGCARCATCATCRAGCGATGYACTGAWAGGCCAAAGGTCATTACCAGT
GGAACAAAACCAGCYCCGAAGCACGACGTAGGTGTCACAACYGATGACCAACAGGACATC
ATACCYTGGCATCACCGTGAGAAAGACGAGCAGATCTTCTATGCKCATCACGTGGATGGT
CAGGAAGCTCGACGTCTGAACACGGCTCGTAGTGTCCGAGGGGGCGAAACGTACGACAAC
GCCGAGTCGTACGACCTTGGTGACYAYAGGTCATCTAAAAMTGACCAAGAAGATAGATAT
GTTCCTATTGTCATG

>sfra
NNNNNNNNNNNNNNNNNNATCATCTACATCTTTGGAGTTATTATCTTACAACAGACATCA
TCAGTCTATGCAGTATGCCAGAGACCAACAGGAGACCAATATGCAAATACTATTTTCATA
CCTTMTATGRATGWATACACGGAGTCCTCCAATGTCTTGACGATGTGTGAACCAGGATAC
ACAGGAGAGGGATCACCTTCAAGTTATTGTAGCAATGGTGACTGGGAACCATCGCCTCTT
ATATGCTATGGTGACTGCGAGCGACCAGGGGTTTATGATGACGTCACATACAGCCCGAAT
SAAGACAGTTACAYACACGGCTCTMTTGTGACGTATGARTGYGTGGATGGAACGAGTGAY
KTACTAGGTGAASKTYWATCASTTTGTCAGAATGGAGTCTGGGATCCAASRCCAACCTCA
GCTAATCCATCCTGCTCTGGAATCCGGACAGTTCCACCAACGACTCGGCCACAGACGTCA
GCTACAACATCAGGATCCACMACAAGAAACCAACTGTCAACTGACGCAACAACTMAATCG
GAAGACACCACAGATACCAAGATGACCACCGTCACAACTCTTGAAGAAACAGAAGGAGTT
TCAACTGGTTCCACCCCAACAGAAAGTCCTACCACCGGTGAATCTCTAACTCAAACANNN
NnnnnnnnnnnnnnnnnnnnnTCAGCCTCTTTCTCAACAACTTCTGTGAGTGATCTTATA
ACGGTCTCTGAAGTAATGACTACAATGTCTAGGCAAACTGATGAGGATAGAACYGTTTCT
GATTCCACTGAGCTACCTRACAGTAGTACTGTATCTTATGNNNTTACAGATCAAACTAAC
AGCATTACCATCTCTGAAGCTACAGATCTAACAGAAGTAAGTACTGTCYCTGAKKCTACG
GATCAAAATGAACGTAGCACTGCTACTGATTCCCAGGATCAAACTGATATTAGTACTGTT
GCCGATAATACGAACAGTAATACAGTCTCTGAGATTACGGATACAACCGACGGTAGTACT
GTTTCTGAGGCTAYTGWWCAAACTGAAAGTAGCACTTTTACTGATGGTACGGWGCTAACT
CATGTCAGCACCATGACTGGTACTACGGTGCCAAATGAAGGCACTCAGACAACAGGACCT
ACTTCCAGAATGCAAACAGGTAATACAAACACCCAAGAAACAGATCAACCCACAAATGAA
CCATCCCCATCTGGGTCCGTCACAGGCAGCTTAGAGACAGAATCTCCAGGAATATCCACA
GCAAGAAGTACAGAGGAAACCCAGAATCCTACCACATTAACAGCTACATTGGAGTCTGAG
CAAACAACACCCGAGCAATTTAGCGATGTGACAACCGATTCTCTTGACACAAGTAGCACA
TTGAGGCCAATTACAGACTTGAATTCTCAGGCTACGAATACTATTCAAACAACAGCTCCA
GACCAGACAGACATGACCGATTTATCAACAGACGATGCATCAACAGAAACAACCGCGAGT
TCCCTGACTACCATGACGACAATGCCGTCAGGGTCTCAGGATATGACTTCTTCTGCATTA
GGCACAAGCCCTCTAGAGTATGACCCAACGACGCTATCTACAGAAAGGTTCTCATCACAA
CCAACAGAGGACGCCATTACCAGCCGTCAGACTGAAGCACCCACAATGATCACAGAAGCA
ATATCCAACATGAGCACAGACGAGATGGAAACCGTTTCTGCAGGAACGTCTGATGAAACA
ACTCAGGAGCCAACCGAAGGTCTTACTACTTCAACGGACATGGCGGAGGATACTACTGTG
GGAGATATCTCAACCATCTCAACCAATGnnnnnnnnnnnCCAAGGACCACCAGTGGGCCA
AAGACAACCGTAAAGGAGGCAATGACTACAATTCAGACAACCCCACCTGTAGAGGATCTA
TGCAATGGTCAGTGTGATGAAACAAGAGAGATCTGCRTAGAAACAAGCTGTGAATGTCGG
GAGGGCTTTCAGAGACCTTATGAAGAATCAACATGTGAACCGACAACATTCTACAGCATA
AGTATGACGATACTGGAGATTGATGGTGTTACCGCTATTTTAACAAGCGATCTTCGGACC
ACTGGAAGTAATGCTTTTAATGCCTTACAGTTAACTATTTGCACAGCGGTAACTACGCTA
CTGGATAGTGTCTTWAGTGGTTTTAAGACCTGCTCCATCACTGGGTTTACTGCAGGAAGT
ATCATCGCTGATATCAGATTAGGCTTAACTAATACAACAGGAGTTGACATGGCAGCTATA
CTCGATGTTGTAATGACGAGCGAACTCTATCAAACGACCAACTCAAATTTCACTATCAAT
CCAAACGAAACTTYTGTTACCCCTACTGATGAATGTGAACTAGGTCTTGATGATTGTTCT
GCTCGTGCTGACTGTAAAGACCTCGCTGAGAATTCTTTCACATGTCAWTGCTGGGATGGT
TATGCTGATTATTCACCTGATGGTTATGATGGAAGAAACTGTGCAGCATATAACTGGAAG
TTAATAACCATCGTTGTTGGATCGTGTACGGGGGCGTTACTCCTAGCTGCCTGTGTGATC
GTAGTTTGTGGAGGCAACATCATCAAGAGATGTACTAAAAGACAAAAGGTCATTACCAGT
GGAACAAAACCAGCTACGAAGCACGACATAGGTGTCACAACCGATGACGAACAGGACATC
ATCCCTTGGCATCATCGTGAGAAAGAGGAGCAAATCTTCTATGCTCATCCCGTGGATGGT
CAGGAAGCTCGACGTTTGAACACAGTTCGTAATGTCCGAGGGAACGAATCGTACGACAAC
GTCGAGTCGTACGAACTCGATGACTATAGGTCATCTAAATATGATAAAGAAGATAGATAT
GTTCCTATTGTYATG

>afraSS
nnnnnnnnnnnnnnnnnnnnCATTTATATCTTTGGAGTCATTATCTTACAACAGACATCA
TCAGTCTATGCAGTATGCCAGAGACCAACTGGAGCCGAATATGCAAATACTATTTTCATA
CCTTCTATGGATGAATACACGGAGTCCTTTACTCTCTTTACGATGTGTGAACCAGGATAC
ACAGGAGAGGGATCACCCTCAAGCTATTGTAGCAATGGGGACTGGGTACCATCGCCACTT
ATATGCTATRGTGACTGTGAGCGACCGGGGGTTTATGATGACGTCACATACAGCCCGATA
CAAGACAGTTACACACATGGCTCTATTGTGACGTATGGATGTGTGGATGCAATGAGTGAC
GTACTAGGTGAAGGCCAATCAGTTTGTCAGAATGGAGTCTGGGATCCAACGCCAACCGTA
GCTAATCCATCCTGCTCTGGAATCCGGACAGTTCCACCAACGACTCGGCCACAGACGTCA
GCTACAACATCAGGATCCACCACAAGCAACCAACTGCCAACTGACGCAACAACTCAATCG
GAAGGCACCACAGACACTAAGATGACCACCGTCACACCTTTTGAAAAAACAGAAGGAGTT
CCAACTGGTTCCACCCCAACGGAAAGTCCTACCACTGGTGAACCTCTAACTCAAACATAT
GCACCACTCACTACAGNNNNNTCAGCCTCATTCTCACCAACTTCTGTGAGTGATCGTATA
ACGGTCTCTGGAGACTATACTACAATGTCTGGACAAACAGATGATGATATAACTGTTTCT
GATTCCACTGAGCTACCTGACGGGAGTACTGTATCTGATGATTTTACAGATCAAACTAAA
CGCATTACCATCTCTGAAGCTACAGATCTAACAGAAGTAAGTACTGTCTCTGAGGCTACG
GATCAAACTGAACTTAGCACTGTTACTGATTCCCAGGATCAAACCGATAGTAGTACCGTT
GTCGATAATACGGACGGTAATACCGTCTCTGAGATTACAGATACAACCGAAGATAGGACT
GTTTCTAAGACTACTGWWCAAACTGAAAGTAGCACTATTACTGATGGTACGGAGCCAACT
CATGTCAGCACCGTGACTGGTGCTACGGAGCCAAATGAGGACTCTCAGACAACAGAACCT
ACTTCCGGAATGCAAACWGAGAATACAAACACCCAAGGAACAGATCAACCCACAAACGAA
CCATCCCCATCTAGGTCCGTCACAGGCAGCTTAGTGACAGAATCTCCAGGAATATCCACA
GCAACACATACAGAGGAAACCGAGAATCCAACCACTGTAACAGCTACATCGGAGTCTGAG
CAAACAACGCCCGAGCAATTTAGCGATGTGACAACCGATTCTTCTGACACAAGTAGCACA
TTGAAGCCAATTACAGACTTGAATTCTCAGGCTACGAATGATATTCAAACATTAACTCAA
GACCAGACAGACATGACCGATTTATCAACAGACGATGCATCAATAGAAACAACCGCGAGT
TCCCACGCTACCATGACGACAATGCCATCAGGGTCTCAGGGTATGACTTCTTCTGTACCA
GGCACAGACCCTCTAGAGTCCGACCCAACAACGTTATCTACGGAAAGATTCTCAACACAA
CCAACAGAGGATGCCATTACCAGCCGCCAGACTGAAGCGCCCTCTATGACCACACAAGCA
ATATCCAACATAAGCACAGACGAGATGAAAACCGGTTCGGCGGGAACGTCTGATGAAACA
ACTCAGGAGCCAACCGATGGTGTGACCTCTTTAACGGACATGGCGGACGGTACTACTGTG
CAAGATCTCCCAACCAnnnnnnnnnnnnnnnnnnnnnnnnnnnnnnnnACCAGTAGGCCA
AAGACAACCGTAAAGGAAGAAANNCCCCACNGTCAGACAACCCCACCTGTMGAGGAYCTA
TGCAATGGTCAGTGTGATGAGACMAGAGAGATCTGCGTAGAAACAAGCTGTGAATGTCGG
GAGGGCTTTCAGCGACCTTATGAGGAGTCAACATGTGAACCAACAACCTACTACAGCATA
AGTATGACAATACTGGAGATCGATGGTGTTACCGCTATTTTAACAAGCGATCTTCGCACG
ACTGGAAGTAATGCTTATATTGCCTTACAGTTAACTATTTGCACAGCGGTAACGACGCTA
CTGGACGGTGTCTTTAATGGTTTTAAGACATGCTCCATMACTGGGTTTACTGCGGGAAGT
ATCATCGCTGATATCAGATTAGGCTTAACTAATACAACAGGAGTTGACGTGGCAGCTATA
CTYGATGTTRTAATGACGAGCGAACTCTATCAAACAACCAACTCCAATTTCACTATCAAT
CCAAGCGAAACGTCTGTTACCCCTACTGATGAATGTGAACTAGGTCTTGATGATTGTTCK
TCTCGTGCTGATTGTAAAGACCTCGCTSAGAACTCTTTCACWTGTCAATGYTGGGATGGT
TATGCGGACTATTCGCCTGATGGTTATGATGGAAGAAACTGTGCATCATATAACTGGAAG
TTAATAGCCATCGTTGTTGGATCATGTGCGGGGGCGTTACTCCTGGCGGCCTGCGTGATG
ATAGTTTGTGGAGGCAACATCATCAAGAGATGCACTGAAAGGCCAAAGGTCATTACCAGT
GGAACMAAACCAGCCCCGAAGCACGACGTAGGTGTCACAACAGATGACSAACAGGACATC
ATACCCTGGCATCATCGTGAGAAAGACGAGCAGATCTTCTATGCGCATCACGTGGATGGT
CAGGAAGCTCGACGTCTGAACACGGCTCGTAGTGTCCGAGGGAGCGAAACGTACGACAAC
GCCGAGTCGTACGACCTTGGTGACTATAGGTCATCTAARAMTGACCAAGAAGATAGATAT
GTTCCTATTGTCATG

>hpul
ATGGCGAACTTCTGGCAGATCATCTAYATCTTTGGAGTCATTATCTTACAACAGACATCA
TCAGTCTATGCAGTATGCCAGAGACCAACTGGAGCCGAATATGCAAATACTATTTTCAYR
CCTTCTATGGATGAATATGAGGAATCCTCTTTTRTCGAGATGACATGTCAACCCGGATAC
ACAGGAGATGGACCAACATCAAGCTATTGTAGTAGTGGGGACTGGTCAATACCGCCCCTT
ATATGCTATGGTGAYTGTGAGCGACCGGGGGTTTATGATGACGTCACATACAGCCCGAAT
GAAGACAGTTATACACACGGCTCTCTTGTGACGTATGAATGTGTGGATGCAATGAGTGAC
GTACTAGGTGATGGTCAATCGGTTTGTCAGGATGGAGTCTGGGAACCAACGCCAACCGTA
GCTAATCCATCCTGCTCTGGATTCCGGACAGTTCCACCAACGACTCGGCCACAGACGTCA
GCTACAACACCAGAATCCACCACAAGCAACCAACTGCCAACTGACGCAACAACTCAATCA
GAAGGCACAACAGATACTAAGATGATCACCATCACAACTCTTGAAAAAACAGTAGGAGGT
TCAACGGGTTCCACCTCAACGGAAAGTCCTACCACTGGTGAATCTCTAACTCAAACATAT
GCACCCCTCACTACAGNNNNNNCAGCCTCTTTCTCACCAACTTCTGTGAGTGATCCTATA
ACGGWCTCTGGAGAAATTACTACAATATCTAGACAAACAGATGATGATAGAACTGnnnnn
nnnnnnACTGAGCTACCTGACAGGAGTACTGTATCTGATGATTTTACAGATCAAACTAAA
AGCATTACCATCTCTGAAGCTACAGATCTAACAATAGTAAGTACTGTCTCCGAGGCTACG
GATCAAACTGAACGTAKCACTGTTACTGATTCCCAGGATCAAACCGATAGTAGTACCATT
ATCGATAATACGGGCGGTAATACCTTCTCTGAGATTACAGATACAACCGAGGGTAGAACT
GTTTCCAAGACTACTGWWCAAACTGAAAGTAGCACTCTTACTGATGGTACGGGGCCAACT
CATGTCAGCACCGTGACTGGTGCTACCGAACCAAATGAGGACCCTCAGACAATTGAGCCT
ACTTCCAGAATGCAAACAGGGAATACAGACACCCAAGGAACAGATCAAACCACAAATGAA
CCATCCCCATCTGGGTCCGTCACAGGCGGCTTAGCGACAGAATCTCCAGGAATATCCACA
GCAACACATACAGAGGAAAYCCAGAATTCAACCACAGTAACAGCTACATTGGAGTCTGAG
CAAACAACACCGGAGCAATTTAGCGATGTCACAACCGATTCTTCTGACACAAGTAGCACA
TTGAGACCAATTACAGACTTGAATTCTCAGGCTACGGATAATATTCAAACAACAACTCAA
GACCCAACAGACATGACCGATTTATCAACAGACGATGCATCAACAGAAACAACCGCGAGT
TCCCTCGCTACCAAGACGACAATGCCATCAGGGTCTCATGGTATGACTTCTTCTATACTA
GGCACACGCCCTCTAGAGTCTGACCCAACAACGTTATCTACTGAAAGATTCTTAACACAA
CCAACAGAGGATGCCATAACCAGCCGTCAGACTGAAGCGCCCTCTATGACCACACAAGCA
ATATCCAACATGAGCACAGAGGAGATGGAAACCGTTTCGGCAGGAACGTCTGATGAAACA
ACTCATGAKCCAACTGAAGATGTGACTTCTTTAACGGACATGGTGGACTTTACTACTGCG
GAAGATCTCCCAACCATCTCAACCGATGCTCCGACCRATCCAAGGACAACCnnnnnnCCA
AGGACAACCGCAAAGGAAGAAATGACCACCATTCAGACAACTCCACCTGTCGAGGACCTA
TGCAATGGTCAGTGTGATGAGACTAGAGAGATCTGCGTAGAAACAAGCTGTGAATGTCAG
GAGGGTTTTCAGAGACCTTATCAAGAATCAACATGTGAACCGACAACATTCTACAGCATA
AGTATAACGATACTAGAGATTGATGGCGTTACCGCTATTTTAACAAGCGATCTTCGCACG
ACTGGAAGTAATGCTTTTATTGCCTTACAGTTAACTATTTGCACAGCGGTAACTACGCTA
CTGGACGGTGTCTKTATTGGTTTTAAGACCTGCTCGATCACTGGGTTTACTGCAGGAAGT
ATCATCGCTGATATCAGAKTAGGCATCACCAATACAACAGGAGTTGACATGGCAGCTATA
CTTGATGTTATAATGACGAGCGAACTCTATCTAACGACCAACTCAAATTTCACTATCAAT
CCAAGCGAAACTTCTGTTACCCCTACTGATGAATGTGAACTAGGTCTTGATGATTGTTCT
TCTCGTGCTGATTGTAAAGATCTTGCTGARAACTCTTTCACATGTCAATGTTGGGATGGT
TATGCGGACTATTCGCCTAACGGTTATGATGGAAGAAGTTGTGCAGCATATAACTGGAAG
TTAATAGCCATCGTTGTTGGATCGTGTGCGGGGGCATTACTCCTGGCGTCCTGTGTGATG
ATAGTTTGTGGAGGCAACATCATAAAGAGATGCACTAAAAGGCCAAAGGTCATTACCAGT
GGAACAAAACCAGCCCCGAAGCACGACGTAGGTGTCACAACCGATGACGAACAGGACATC
ATACCCTGGCATCATCGTGAGAAAGACGAGCAAATCTTCTATGCTCATCACGTGGATGGT
CAGGAAGCTCGACGTTTGAACACAGYTCGTARTGTCGGAGGGAGCGAATYGYACGACAAC
GTCGAGTCGTACGACCTTGGTGACTATAGGTCATCTAAAAATGATCAAGAAGATAGATAT
GTTCCTATTGTCATG

>snud
NNNNNNNNNNNNNNNNNNATCGTCTATATCTTTGGAGTCATTATCTTACAACATACATCA
YCAGTCTATGCAGTATGCCAGAGACCAACTGGAGACGAATATGCAAATACTATTTTCATG
CCTGATATGGATGAATAnnnnnnnnnnnnnnnnnnnnnnnnnnnnNNNNNNNNNNNNNNN
NNNNNNNNNNNNNNNNNNNNNNNNNNNNNNNNNNNNGGGGACTGGGAACCATCGCCACTT
ATATGCTATAGTGACTGCGAGCGACCAGGGGTTTATGATGACGTCACATACAGCCCGATT
CAAGAAAGTTACACACACGGCTCTATTGTGACGTATGAATGTGTAGATGGAACGAGTGAC
TTACTAGGTGATGGTCAATCAGTTTGTCAGAATGGAGTCTGGGATCCAAGGCCAACCTCA
GCTAATCCATCCTGCTCTGGAATCCGGACAGTTCCACCAACGACTCGGCCACAGACGTCA
GCTACAACATCAGGATCCACCACAAGCAATCAACTGTCAACTGACGCAACAACTCAACCG
GAAGGCACCACAGATACCAAGATGACCACCGTCACAACTCTTGAAAAAACAGAAGGAGTT
TCAACTGGTTCCACCCGAACGGAAAGTCCTACCACCGGTCAATCTCTAACTCAAACAGAT
GCACCCnnnnnnnnnnnnnnnnnnNNNNNNNNNNNNNCAACTTCTGTGAGTGATCTCATA
ACGGTCTCTGAAGTAATGACTATAATGTCTGGACAAACAGATGAGGATAGAACTGTTTCT
GATTCCACTGAGCTATCTGACAGGAGTACTGTATCTGATGNNNTTACAGATCAAACTAAA
AGCATTACCATTTCTGAAGCTACAGATCTAACAGAAGTCAGTACTGTCTCTGAGGCTACG
GATCAAACTGAACGTAGCACTGCTACTGATTCCCAGGATCAAACTGATATTAGTACTGTT
GCCGATAATACGAACAGTAATACAGTCTCTGAGATTACGGATACAACCGACGGTAGKACT
GTTTCTGAGGCTACTGWWCAAACTGAAAGTAGCACTCTTACTGATGATACGGAGCTAACT
CATGTCAGCACCGTGACTGGTACTACGGAGCCAAATGAAGACACTCAGACAAAAGGACTT
ACTTCCAGAATRCAAACAGGTAATACAAACACYCAAGGAACAGATCAACCCACAAATGAA
CCATCCCCATCTGGGTCCGTCACAGACAGCTTAGCGACAGAATCTCCAGGATTATCTACA
GCAACAAATACAGAGGAAACCCAGAATCCTACCACAGTAACAKCTACATTGGAGTCTGAG
CAAACAACACCCGAGCAATTTAGCGATGTGACAACCAATTCTCTTGACACAAGTAGCACA
TTGAGGCCAATTACAGACTTGAATTCTCAGGCTACGAATACTATTCAAACAACAACTCAA
GACCAGACAGACATGACCGATTTATCAACAGACGATGCGTCAACAGAAACAACCGCGAGT
TCCCTGACTACCATGACGACAATGCCGTCAGGGTCTCAGGATATGACTTCTCCTGCATTA
GGCACACGCCCTCTAGAGTCTGACCCAACGACGTTATCTACAGAAAGATTCTCATCACAA
CCAACAGAGGACGCCATTACCAGCCGTCAGACTGAAGCACCCACAATGATCACAGAAGCA
ATATCCAACATGAGCACAGACGAGATGGAAACCGTTTCTRCAGGAACGTCTGATGAAACA
ACTCAGGAGCCAACTGAAGGTCTTACTACTTCAACGGACATGGCGGAGGGTACTWCTGTG
GGAGATCTCTCAACCGTCTCAACCAATGATTTGACCAAACCAAGnnnnnnnnnnnnnnnn
nnnnnnnnnnnnnnnnnnnnnnnnnnnnnnnnnnnnnnnnnCCCACCYGTAGAGGATTTA
TGCAATGGTCAGTGTGATGAAACAAGAGAGATCTGCGTAGAAACAAGCTGTGAATGTCGG
GAGGGCTTTCAGAGACCTTATGAAGAATCGACATGTGAACCGACAACATTCTACAGCATA
AGTATGACTATACTGGAGATTGATGGTGTTACCGCCACTTTAACAAGCGATCTTCGGACC
ACTGGGAGTAATGCTTTTAATGCATTACAGTTAACTATTTGCACAGCGGTAACTACGCTA
CTGGATGTTGTCTTTCGTGGGTTTAAGACCTGCTCCGTCACTGGGTTTACTGCAGGAAGT
ATCATCGCTGATATCAGATTGGGCTTCACTAATACTACAGGAGTTGACATGGCAGCAATA
CTCGATGTTGTAATGACGAGCGAACTCTATCAAACRACCAACTCAAATTTCACTATCAAT
CCAAACGAAACTTCTGTTACCCCTACTGATGAATGTGAWCTAGGTCTTGATGATTGTTCT
CCTCGTGCTGATTGTAAAGACCTCGCTGAGAATTCTTTCACATGTCAATGCTGGGATGGT
TATGCTGACTATTCGCCTGATGGTTATGATGGAAGAAACTGTGCAGCATATAACTGGAAA
TTAATAACCATCGTTGTTGGATCGTGTGCGGGGGCGTTTATCCTAGCTGCCTGTGTGCTC
GTAGTTTGTGGTAGCAACATCATCAAGAKATGTACTAAAAGGCAAAAGGTCATTACCAGT
GGAACAAAACCAGCTACGAAGCACGACATAGGTGTTACAACCGATGATGAACAGGACATC
ATCCCTTGGCATCATCGTGAGAAAGACGAGCAAATCTTCTATGCTCATCATGTGGATGGT
CAGGAAGCTCGACGTTTGAACACAGTTCGTAATGTCCGAGGGAACGAATCGTACGACAAC
GTCGAGTCGTACAAACTCGATGACTATAGGTCATCTCATTATGATCAAGAAGATAGATAT
GTTCCTATTGTCATG

>sintSS
ATGGCGAACTTCTGGCAGATCATCTATATCTTTGGAGTCATTATCTTACAACAGACATCA
TCAGTCTATACAGTATGCCAGAGACCAACTGGAGACGARTATGCAAATACTATKTTCATA
CCTTMTATGGATGAATAnnnnnnnnnnnnnnnnnnnnnnnnnnnnnnnnnnnCGGGATAC
ACAGGAGAGGGMTCRCCCTCAAGCTATTGTYYTAACGGMGACTGGTTACCAYCGCCACTT
ATATGCTATGGTGACTGCGAGCGACCGGGGGTTTATGATGACGTCACATACAGCCCGATA
CAAGACAGTTACACACACGGCTCTCTTGTGACGTATGCATGTGTGGATGAAAYGAGTGAC
CTACTAGGTGAAGGTCAATCGCTTTGTCAGAATGGAGTCTGGGATCCAACGCCAACCGTA
GCTAATCCATCMTGCTCTGGAATCCGGACAGTTCCACCAACGACTCGGCCACAGACGTCA
GCTACAACATCAGGATCCACCACAAGCAACCAACTGCCAACTGACGCAACAACTCAATCA
GAAGGCACARCAGATACTAAGATGACCACCGYCACAGCTCCTGAACAAACAGAAGGAGGT
TCAACGGGTTCCACCTCRACGGAAAGTCCTACCACTGGTGATTCTCTAACTCAAACATAT
CCACCCCTCACTACAGCAGTnnnnnnnnnnnnnnnnnnnnnnnnnGTGAGTGATCGWATA
ACGGTCTCTGAAGAAATGACTACAATGGCTAGACAAACAGATGATGCTATAACTGTTTCT
GWTTCCACTGAGCTACCTGACGGGAGTACTGTATCTGATGATTTTACAGATCAAACTAAA
AGCATTWCCATMTCTGAAGCTACAGATCAAACGGAAGKAAGTACTGTCTCTGAGGCTACG
GGTCAAACTGAACCTAGCACTGTTACTGATTCCCAGGATCAAACYGATAGYAGTACCGTT
GCTGATAATACGGACGGTAATACCGTCTCTGAGATTACAGATACAACCGAAGGTAGAACT
GTTTCTAAGACTACTGAACAAACTGAAMGTAGCACTCTTAMTGATGGTACGGARCCAACT
CATGTCAGCACCGTGACTGGTGCTACGGAGCCAAATGARGACTCTAAGACAACAGGACCT
ACTTCCAGAATGCAAACAGGGAATACAAACACCCAAGGAACAGATCAACCCACAAATGAA
CCATCCCCATCYGAGTCCGTTACAGGYAGCTTAGCGACAGAATCTCCAGGAATATCCACA
GCAACACATACAGAGGGAACCCAGAATCCTACCACAGTAACGGCTACATCGGAGTCTGAG
CAAACMACACCCGAGCAATTTAGCGATGTGACAACCGATTCTYCTGACACAAGTAACACA
TTGAGGCCAATTACAGACTTGAATTCTCAGGCTACGAATGACATTCAAACAACAACTCAA
GACCAGACAGACATGACCGATTTATCAACAGACGATGCATCAATAGAAACTACCGCGAGT
TCCCACGCTACCATGACGACAATGCCATCAGGGTCTCAGGRTATGACTTCTTCTGCACYA
GGCACAGGCCCTCTAGAGTCCGACCCAACAACGTTATCTACAGAAAGGTTCTCATCACAA
CCCACAGATGATGCCATTACCAGCCGKCAGACTGAAGCACCCTCTATGACCACACAAGCA
ATATCCAACATGAGCACAGACGAGGTGGAAACCGTTTCGGCAGGAACGTCTGATGAAACA
ACWCATGAGCCAACTGAAGATGTGACTTCTTTAACGGACATGGTGGACGGTACTACTGTG
GAAGATCTCYCAACMATCTCAACCGATGCTTCGACCAATCCAAGGACAACCnnnnnnnnn
nnGACAACCGCAAAGGAAGAAATGACCACCATTCAGACAACTCCACCTGTCGAGGATCTA
TGCAATGGTCAGTGTGATGAGACCAGAGAGATCTGCGTAGAAACAAGCTGYGMATGTCRG
GAGGGTTTTCAGAGAYCTTATGAGGAGTCAACATGTGAACCGACAACRTTCTACAGCATA
AGTATGACGATACTTGAGATCGATGGTGTKACCGCTATTTTRACAAGCGATCTTCGCACG
ACTGRAAGTAATGCCTTTAATGCCTTACAGTTAACTATTTGCACATCGGTAACTACGCTR
CTGGACGGTGTCTTTRWTGGTTTTAAGACATGCTCCATCACTGGGTTTACTGCAGGAAGT
ATCATCGCTGATATMAGATTAGGCWTAACTAATACAACAGGAGTTGACGTGKCAGCTWTA
CTYGATGTTATAMTGACGAGCGAACTCTACCAAACAACCAACTCCAATTTCACTATCAAT
CCAAGCGAAACTTCTGTTACCCCTACTGATGAATGTGAACTAGGTCTTGATGATTGTTCA
TCTCGTGCTGATTGTAAAGACCTCGCTGAGAACTCTTTCACATGTAAATGCTGGGATGGK
TATGCGGACTATTCRCCTGACGGTTATGATGGAAGAAACTGTGCAGCATATAACTGGAAG
TTAATAGCCATCGTTGTTGGATCGTGYGCGGGGGCGTTACTCCTCGCATCTTGTGTGATG
ATAGTTTGTGGAGGCAACATCATAAAGAGATGCACTAAAAGGCCAAAGGTCGTTACCAGT
GGAACCAAACCAGCCCCGAAGCACGACGTAGGTGTCACAACTGATGACCAACAGGACATC
ATACCTTGGCATCAYCGTGAGAAAGACGAGCAGATCTTCTATGCGCATCACGTGGATGGT
CARGAAGCTCGACGTCTGAACACGGCTCGTAATGTCCGAGGGAGCGAAAAGTACGACAAC
GTCGAGTCGTACGACCTTGGCGACTACAGGTCATCTAAAGCTGASCAAGAAGATAGATAT
GTTCCTATTGTCATG

>sprp
ATGGCGAACTTCTGGCAGATCATCTATATCTTTGGARTCATTATCTTACAACAGACATCA
TCAGTCTATACAGTWTGCCCGAGACCAACTGGAGACGAATATGCAAATACTATTTTYATA
CCTTCTATGGATGTATATGAAGAGTCCTCTTTTGTCGAGGTGACATGTCAACCGGGATAC
ACAGGAGAGGGATCACCCTCAAGCTATTGTAGTAACGGGGACTGGTTACCACCGCCWYCA
ATATGCTATAGTGACTGTGAGCGACCGGGGGTTTATGATGACGTCACATACAGCCCGAAT
GAAGATAGTTACACACACGGCTCTCTTGTGACGTATGAATGTGTGGATGCAATGAGTGAY
CTATTAGGTGATGGTCAATCGGTTTGTGAGAATGGAGTCTGGAATCCAACACCAACCGTA
GCTAATCCATCCTGCTCTGGAATCCGGACAGTTCCACCAACGACTCGGCCACAGACGTCA
GCTACAACATCAGGATTCACCACAAGCAACCAACTGCCAACTGACGCAACAACTCAATCA
GAAGGCACAACAGATACTAAGATGACCACCGTCACACCTCTTGAAAAAACAGAAGGAGTT
CCAACTGGTTCCAYCTCACCGGAAAGTCCTACCACGGGTGAATCTCTAACTCAAACATAT
RCACCCCTCACTACAGAAGTTTCAGCCTCTTTCTCACCAACTTCTGTGAGTGATCGTATA
ACGGTCTCTGGAGAAATTACTACAATGTCTGGACAAACAGATGATGATAGAACTGTTTCT
GATTCCACTGAGCTACCTGACAGGAGTACTGTATCTGATGACTTTACAGATCAAACTAAA
AGCATTACCACCTCTGAAGCTACAGATCTAACGGAAGTAAGTACTGTCTCTGAGGCTACG
GATCAAACTGAACTTAGCACTGTTACTGATTCCCAGGATCAAACYGATAGYAGTACCGTT
GCYGATAATACGGACGGTAATACCGTCTCTGASATTACAGATACAACCRAAGGTAGRACT
GTTTCTAAGRCTACTGWWCAAACTGAAAGTAGCACTCTTACTGATGGTACGGAGGCAACT
MATGTCAGCACCGTGACTGGTGCTACGGAGCCAAATGAGGACTCTCAGACAACAGGASCT
ACTTCCAGAATGCAAACAGGGAATACAAACACCCAAGGAACAGATCAACCCACAAATGAA
CCATCCCCATCYGAGTCCGTYACAGGCAGCTTAGMRACAGAATTTCCARGAATATCCACA
GCAACACATACAGAGGAAACCCAGAATCCTACCACWGTAACRGCTWCATYGGAGTCTGAR
CAMACAACACCTGAACAATTWAGCGATGTGACAACYGATTCTYCTGACACAAGTAGCACA
TTGAGGCCAATTACAGACTTGAATTCTCAGGCTACGRATGRYATTCAAACAACAACTCAA
GACCARACAGACATGACCGMTTYATCAACAGACGATGCATCARYAGAAACAACCGCGAGT
TCCCWSRYTACCAWGACGACAMTGCCATCAGGRTCTCAGGRTATGACTWCTTCTGCATTA
GGCACMGGCCCTCTAGAGTCTGACCCAACAAYGWTATCTACAGAAAGGTTCTCATCRCAA
CMWRCAGATGATGCCAYTACCAGCCGTCAGACTGAAGCGCCCTCTATGACCACACAAGCA
ATATCCAACATGAGCACAGACGAGATGGAAACCGTTYCGGCAGGAACGTCTGATGAAACA
ACTCRKGAGCCAACTGAAGGTGTGACTTCTTTAACGGACATGGTGGAYGGTACTACTGCG
GAAGATCTCACAACCATCTCRACCGATGCTTYSACCRATCCAAGRACWACCAGTARGCCA
AAGACAACYGCRAAGGAAGAAATGACCRYCATTCAGACAACYCCACCTGTMGAGGACCTA
TGCAATGGTCAGTGTGATGAGACMAGAGAGATCTGCGTAGAAACAAGCTGTGAATGTCRG
GAGGGCTTYCAGAGACCTTACGAAGAATCAACATGTGAACCGACAACATTCTAYAGCMTA
AGYATGRCGATACTGGAGATYGATGGTGTTACCGCTATTTTAACAASCGATCTTCGCACG
ACTGGAAGTAACGCTTTTAATGCCTTACAGTTAACTATTTGCACATCGGTAAYTACGCTG
CTGGACGGTGTCTTTAATGGTTTTAAGACATGCTCCATCACTGGGTTTACTGCAGGAAGT
ATCATCGCTGATATCAAATTGGGCTTTACAAATACAACAGGAGTTGACGTGGCAGCTATA
CTCGACGCTGTAATGACGAGCGAACTCTATCAAACAACTAACTCAAATTTCACTATCAAT
CCAAGCGAAACTTCTGTTACCCCTACTGATGAATGTGAAYTAGGTCTTGATGATTGTTCY
KCTCGTGCTGATTGTAAAGACCTCGCKGAGAACTCTTTCACATGTAAATGCTGGGACGGT
TATGCKGAYTATTCGCCTGACGGTTATGATGGAAGAAACTGTGCAGCATATAACTGGAAG
TTAATAGCCATCGTTGTTGGATCGTGCGCGGGCGCCTTACTCCTGGCGTCCTGTGTGATG
ATAGTTTGTGGAGGCAACATCATMAAGAGATGTACTGAAAGGCCAAAGGTCATTACCAGT
GGAACAAAACCAGCCCCGAAGCACGACGTAGGTGTCACAACCGATGACRCACAGGACATC
ATACCYTGGCATCACCGTGAGAAAGACGAGCAGATCTTCTATGCGCATCACGTGGATGGT
CAGGAAGCTCGACGTCTGAACACGRCTCGTAGTGTCCGAGGAAGCGAAAYGYACGACAAC
GKCGAGTCGTACGACCTTGRCGACTACAGGTCATCTAAAAMTGACCAAGAAGATMGATAT
GTTCCTATTGTCATG

>spurp
ATGGCGAACTTCTGGCAGATCATCTATATCTTTGGAGTCATTATCTTACAACAGACATCA
TCAGTCTATACAGTATGCCCGAGACCAACTGGAGACGAATATGCAAATACTATTTTTATA
CCTTCTATGGATGTATATGAAGAGTCCTCTTTTGTCGAGGTGACATGTCAACCGGGATAC
ACAGGAGAGGGATCACCCTCAAGCTATTGTAGTAACGGGGACTGGTTACCACCGCCACCA
ATATGCTATAGTGACTGTGAGCGACCGGGGGTTTATGATGACGTCACATACAGCCCGAAT
GAAGATAGTTACACACACGGCTCTCTTGTGACGTATGAATGTGTGGATGCAATGAGTGAT
CTATTAGGTGATGGTCAATCGGTTTGTGAGAATGGAGTCTGGAATCCAACACCAACCGTA
GCTAATCCATCCTGCTCTGGAATCCGGACAGTTCCACCAACGACTCGGCCACAGACGTCA
GCTACAACATCAGGATTCACCACAAGCAACCAACTGCCAACTGACGCAACAACTCAATCA
GAAGGCACAACAGATACTAAGATGACCACCGTCACACCTCTTGAAAAAACAGAAGGAGTT
CCAACTGGTTCCATCTCACCGGAAAGTCCTACCACGGGTGAATCTCTAACTCAAACATAT
ACACCCCTCACTACAGAAGTTTCAGCCTCTTTCTCACCAACTTCTGTGAGTGATCGTATA
ACGGTCTCTGGAGAAATTACTACAATGTCTGGACAAACAGATGATGATAGAACTGTTTCT
GATTCCACTGAGCTACCTGACAGGAGTACTGTATCTGATGACTTTACAGATCAAACTAAA
AGCATTACCACCTCTGAAGCTACAGATCTAACGGAAGTAAGTACTGTCTCTGAGGCTACG
GATCAAACTGAACTTAGCACTGTTACTGATTCCCAGGATCAAACCGATAGTAGTACCGTT
GCCGATAATACGGACGGTAATACCGTCTCTGAGATTACAGATACAACCGAAGGTAGGACT
GTTTCTAAGGCTACTGAACAAACTGAAAGTAGCACTCTTACTGATGGTACGGAGGCAACT
CATGTCAGCACCGTGACTGGTGCTACGGAGCCAAATGAGGACTCTCAGACAACAGGAGCT
ACTTCCAGAATGCAAACAGGGAATACAAACACCCAAGGAACAGATCAACCCACAAATGAA
CCATCCCCATCTGAGTCCGTCACAGGCAGCTTAGAGACAGAATTTCCAAGAATATCCACA
GCAACACATACAGAGGAAACCCAGAATCCTACCACAGTAACAGCTACATTGGAGTCTGAG
CACACAACACCTGAACAATTAAGCGATGTGACAACTGATTCTTCTGACACAAGTAGCACA
TTGAGGCCAATTACAGACTTGAATTCTCAGGCTACGAATGATATTCAAACAACAACTCAA
GACCAAACAGACATGACCGCTTTATCAACAGACGATGCATCAGCAGAAACAACCGCGAGT
TCCCACGCTACCATGACGACACTGCCATCAGGGTCTCAGGGTATGACTTCTTCTGCATTA
GGCACCGGCCCTCTAGAGTCTGACCCAACAATGATATCTACAGAAAGGTTCTCATCACAA
CATACAGATGATGCCATTACCAGCCGTCAGACTGAAGCGCCCTCTATGACCACACAAGCA
ATATCCAACATGAGCACAGACGAGATGGAAACCGTTCCGGCAGGAACGTCTGATGAAACA
ACTCGGGAGCCAACTGAAGGTGTGACTTCTTTAACGGACATGGTGGATGGTACTACTGCG
GAAGATCTCACAACCATCTCGACCGATGCTTTCACCGATCCAAGGACTACCAGTAAGCCA
AAGACAACCGCGAAGGAAGAAATGACCGTCATTCAGACAACCCCACCTGTAGAGGACCTA
TGCAATGGTCAGTGTGATGAGACAAGAGAGATCTGCGTAGAAACAAGCTGTGAATGTCAG
GAGGGCTTCCAGAGACCTTACGAAGAATCAACATGTGAACCGACAACATTCTACAGCCTA
AGTATGGCGATACTGGAGATCGATGGTGTTACCGCTATTTTAACAACCGATCTTCGCACG
ACTGGAAGTAACGCTTTTAATGCCTTACAGTTAACTATTTGCACATCGGTAACTACGCTG
CTGGACGGTGTCTTTAATGGTTTTAAGACATGCTCCATCACTGGGTTTACTGCAGGAAGT
ATCATCGCTGATATCAAATTGGGCTTTACAAATACAACAGGAGTTGACGTGGCAGCTATA
CTCGACGCTGTAATGACGAGCGAACTCTATCAAACAACTAACTCAAATTTCACTATCAAT
CCAAGCGAAACTTCTGTTACCCCTACTGATGAATGTGAACTAGGTCTTGATGATTGTTCT
GCTCGTGCTGATTGTAAAGACCTCGCGGAGAACTCTTTCACATGTAAATGCTGGGACGGT
TATGCTGATTATTCGCCTGACGGTTATGATGGAAGAAACTGTGCAGCATATAACTGGAAG
TTAATAGCCATCGTTGTTGGATCGTGCGCGGGCGCCTTACTCCTGGCGTCCTGTGTGATG
ATAGTTTGTGGAGGCAACATCATAAAGAGATGTACTGAAAGGCCAAAGGTCATTACCAGT
GGAACAAAACCAGCCCCGAAGCACGACGTAGGTGTCACAACCGATGACGCACAGGACATC
ATACCCTGGCATCACCGTGAGAAAGACGAGCAGATCTTCTATGCGCATCACGTGGATGGT
CAGGAAGCTCGACGTCTGAACACGACTCGTAGTGTCCGAGGAAGCGAAATGCACGACAAC
GTCGAGTCGTACGACCTTGGCGACTACAGGTCATCTAAAAATGACCAAGAAGATCGATAT
GTTCCTATTGTCATG

>pdep
nnnnnnnnnnnnnnnnnnATCGTCTATATCTTTGGAGTCATTATCTTACAACATACATCA
TCAGTCTATGCAGTATGCCAGAGACCAACTGGAGACGAATATGCAAATACTATATTCACG
CCTTCTTCGGATGAATANNNNNNNNNNNNNNNNNNNNNNNNNNNNNNNNNNNNNNNNNNN
NNNNnnnnnnnnnnnnnnnnnnnnnnnnnnnnnnnnnnnnACTGGGAACCACCGCCACTT
ACATGCTATAGTGGCTGCGAGCGACCAGGGGTTTATGATGACGTCACATACAACCCGATT
GAAGACAGTTACACACACGGCTCTATTGTGACGTATGAATGTGTGGATGGAACGAGTGAC
TTACTAGGTGAAGGTCAATCAGTTTGTCAAAATGGAGTCTGGGATCCAAGGCCAACCGCA
GCTAACCCATCCTGCTCTGGAATCCGGACAGTTCCACCAACGACTCGGCCACAGACGTCA
GCTACAACATCAGGATCTACCACAAGCAACCAACTGTCAACTGACGCAACAACTCAATCG
GAAGACACCACAGATACCAAGATGACCACCGTCATAACTCTTGAAGAAACAGAAGGAGTT
TCAGATGGTTCCACCTCAASAGAAAGTCCTACCACCGGTCAATCTCTTACTCAAACAnnn
nnnnnnnnnnnnnnnnnnnnnTCAGCCTCTTTCTCAACAACTTCTGTGAGTGATCTTACA
ATCTTATCTGGACTACTTACTACAATATCTAGACAAACAGATGAAGATAGAACTGTTTCT
GATTCCACTGAGATACCTGACAGGAGTACTGTATCTGATGNNNTTACAGGTCAAACTAAC
ATCATTACCATCTCTGAAGCTACAGATCTAACAGAAGTAAGTACTGTCTCTAAGGCAACG
GATCAAAATGAACGTAGCACTGCTACTGATTCACAGGATCAAACTRATATTAGTACTGTT
GCCGATAATACGAACAGTAATACAGTCTCTGAAATTACGGATACAACCGACGGTAGTACT
GTTTCTGAGGCTACTGWWCAAACTGAAAGAAGCACTTTTACTGATGGTACGGAGCTAACT
CATGTCAGCACATGGACTGGTACTACGGTGCCAAATGAAGACACTCAGACAACAGGACCT
ACTTCCAGAATGCAAACAGGTAATACAAACACCCAAGGAACAGATCAACCTACAAATGAA
CCATCCCCATCTGGGTCCGTCACAGGCAGCTTAGCGACAGAATCTCCAGGAATAACCACA
GCAAGAAGTACAGAGGAAACCCAGAATCCTACCACAGTAACATTTACATTGGGGTATGAG
CAAACAACGCCCGAGCAATTTAGCGATGTGACAACCGATTCTCTTGACACAAGTAGCACA
TTGAGGCCAATTACAGACTTGAATTCTCAGGCTACGAATACTATTCAAACAACAACTCAA
GACCAGACAAATATGACCGATTTATCAACAGACGATGCATCAACAGAAACAACCGCGAGT
TCCCTGACTACCATGACGACAATGCCATCAGGGTCTCAGGATATGACTTCTTCTGCATTA
GGCACAAGCCCTCTAGAGTCTGACCCAACGACGTTATCTACAGAAAGGTTCTCATCACAA
CCAACAGAGGACGCCATTACCAGCCGTCAGACTGAAGCACCCACGATGATCACAGAAGCA
ATATCCAACATGAGCACAGACAAGATGGAAACCGTTTCTGCAGGAACGTCTGATGAAACA
ACTCAGGACCCAACTGAAGGTCTTACTACTTCAACGGACATGGCGGAGGGTACTACTGTG
GGAGATCTCTCAACAATCTCAACCAATGnnnnnnnnnnnnnnnnnnnnnnnnnnnnnnnn
nnGACAACCGTAAATGAAGCAATTACTACAATTCAGACAACCCCACCTGTAGAGGATCTA
TGCAGTGGTCAGTGTGATGAAATAAGAGAGATCTGTGTAGAAACAAGCTGTGAATGTCGG
GAGGGCTTTCAGAGACCTTATGAAGAATCAACGTGTGAACCGACAACATTCTACAGCATA
AGTATGACGATACTGGAGATCGATGGTGTTACCGCTATTTTAACAAGCGATCTTCGGACC
ACTGGAAGTAATGCTTTTAATGCATTACAAGTAACTATTTGCACAGCGGTAATTACGCTA
CTGGATGGTGTCTTTAGTGGTTTTAAGACCTGCTCCATCACTGGGTTTACTGCAGGAAGT
GTCATCGCTGATATAAGATTAGGCTTAACTAATACAACAGGAGTTGACACGGCAGCTATA
CTCGATGTTGTAATGACGAGTGAAATCTATCAAACGACCAACTCAAATTTCACTATCAAT
CCAAGCGAAACTTCTGTTACCCCTACTGATGAATGTGAACTAGGTCTTGATGATTGTTCT
CCTCGTGCTGATTGTAAAGACCTCGCTGAGAATTCGTTCACGTGTCAATGCTGGGATGGT
TATGCTGATTATTCGCCTGATGGTTATGATGGAAGAAACTGTGCAGCATATAACTGGAAG
TTAATAACCATCGTTGTTGGRTCGTGTACGGGGGCGTTACTCCTTGCTGCCTGTGTGATC
TTAGTTTGTGGAGGCAACATCATCAAGAGATGTACAAAAAGGCAAAAGGTCATTACCAGY
GGAACAAAACCAGTTACGAAGCACGACATCGGTGTCACAACCGATGACGAACAGGACATC
ATACCTTGGCATCATCGTGAGAAAGACGAGCAAATATTCTATGCTCATCCCGTGGATGGT
CAGGAAGCTCGACGTTTGAACACAGTTCGTAATGTCCGAGGAAACGAATCGTACGACAAC
GTCGAGTCGTACGAACTCGATGACTATAGGTCATCTCATTATGATCAAGAAGATAGATAT
GTTCCTATTGCCATG
