# Supplementary material for: Genome-wide signals of positive selection in strongylocentrotid sea urchins
Source: BMC Genomics. 2017 Jul 21;18:555. doi: 10.1186/s12864-017-3944-7 (PMC5521101; doi:10.1186/s12864-017-3944-7)
Supplement: Supplementary file 3 — Consensus alignment files. A compressed (gzip) tape archive (TAR) file containing 6250 consensus alignment files in FASTA format. (TGZ 14116 kb) [file 12864_2017_3944_MOESM3_ESM.tgz › SPU_025966/consensAlign.ordered.fa]

>sdro
ATGAATGGGATCAGTTTGAATATACTGCTTRCAGCTAGCATCATTGCTAGTCTTCTCAGC
TCTGTCCTCTGCCAGGGCTGGAGACCAGCTTGTCCTAAGCCATGTCGCTGCTCCTTAGAT
CGTAGCCCTCAACAGACYTACAGCCTTGGACCAGGAGCCTATAGGCAGGTCGACTGTCGC
TATGGCAACCTGTTTAATGTACCCCCAAACCTTCCACCAGATACTCAAGTGTTACTTCTC
TCAAACAATTTCATCAAYGCTATCACTCCTTTAGAGTTGGAGCAGGTTCCTTACCTGAAA
AAGCTGGACCTGTCTCACAATTACATTACAGAAATTGCACCGGATACTTTCAAATTCAAT
GCTGATTTGAAGATGCTGAATCTGGGATGGAACCAGATTGTTACTATAGCTAATACTGCA
TTTGATGGAYTGAGCACCCTCTCTAGACTCCTGCTATCWTCCAACCAGCTTGTTGATGTT
CCAAATGCTATTCAGAATTTGATATCTTTAGTTCTMCTRGAGCTCTCTCGCAACCAGATT
GTGACAGTAAATCAGAATTCMTTTGCAGGACTTGGACAACTGCAATTCTTAAATCTACGA
AGCAACCAACTAGAAAGTGTTGCTCCGAACACTTTCAATGAATTRAGATCACTKGTCAAT
CTTCATCTGACAGCAAACAAATTGAAGGTCTTGCCTCCTAATGTGTTTAGGAACTTGAAC
AACTTGGCTGATATCTCAGTCGGTATGAATGACCTTGAACAGATTCCAGCATACATCTTT
TATGGACTTAGATCACTCAGACACATTGACCTTCATAACAACAAGCTGACTCAGCTACCG
TCCACTCTCTTCCAAGGAATGGCAGCACTGCAGGAGATTGACCTCAATGGTAACAATATC
TTGAGTGTTCCTCCAACCCTTTTCAGAGGCCTTGTTAATCTCCGGTCCTTTGAATTCACT
GGAAATGACCTCCTTCAACCCTTACCTGTAAGCCTCTTCAAYGGTCTYCAATCTCTAGAG
AGTATAGATTTCCACCTGGTGCAGAATATTCCACCAGCTCTCTTCAGATATGTACCCCGG
CTCACCAGTTTGGAGATCACAGAGAGTGATATGCCTGTCCTGTCAGATCAAATATTCCAA
AACTTGCCTAATTTACAAACCCTTATTCTACGAGATAATGGCATAGGAATTATCCCACCA
GGTACGCTCAATGGACTGTCAAATTTGAGAACTTTAGATTTGTCAGCCAACGCACTTACM
TCCCTGAATGAAACAACATTTGGTGCCATTTACACTGTTAAGGAATTGTTCCTGCAGGAT
AACCTGATCCATTCGGTATCACGTGGAGCATTCAGCAGTATGACTGAACTCCAGACCCTG
AGGCTTGACATTAATTTTCTAAAAGAGTTGCGAGCTGATGCGATGCCAGAGAATGCTGCC
TTAAAAACACTGCAGTTAGCTGATAATCCGCTGGAGCGTGTTGATGGTGCAATGTTTTCA
AGACTTCCTAATTTGTCTCATATGACAATGGATAGCAGAAGATTAATCTGTGATTGTCAC
ATGTCAGAATTCGCAAGGTGGATGCAGAGAAATCGAAACAAGCTTGACACGAGTGAACTT
GTATGTGGGACACCATGGGGGGTCAGGAAYAGACCCCTCTTGAATATGATTGCAAATCCT
CGCAATCCATTCCGTTGCGCATTTCCRGCTATTACCACATTACCAAAGACACAACGAAAA
GCAGTGTCCACTGGAGCAACGTTCATTCTTCCTTGCACGTTGACTGCTCAAGCTGCTGCA
AGGACCAGATGGCAACTTCCAAATCGWCCAGGTCTTTCAGTCCCATCTTACCGGCAGGAG
GCCACTTATGATCCTATCGGCCATTTGAAAGTTAACGGTGAYGGGTCCCTCGTGGTWTAC
AATGCAAGCGCTGAGGATAGTGGGCTGTATCATTGTAACACAAGGAATTCTATGGGCTCT
GACAACATCACTTATGCTGTGGCTGTTCTTGCACCAAACGCTCCAACAGCACCCGGTATT
CTGCCAAAAATTCCTCCTGTAGAATCTACAGCACAAGGAGACACAACATTCTCGATTCCA
AAGCCYCATCAACCYACCCGAGGCATGCCACCTACTAGGAGAACCTACTTTGGACCAGCT
CAACCAACTATGGCTCCCCAAAGAAATGATACTGAAAATGTTCGTCCTGCAATTGGGGCG
ACAGTTAGAGCAATGGGTCCCGGTCAAGGAGCATCGAAAACCACACTTAACCCATTGACC
CTCGATCCACGAACAGGAGAGCCAAAGATGGCTGACAGAACTTTGGTTCCAACATTTGCA
TCATGGACAACAAAACCTGCAGGGGAAATAATCCCATGGGGAACTGCAATGCCTCCACTA
TTTGAAGGCTCTACTGATACRCCTTTAGGTACAATTGTACCTAATTTGCAATGTATTCCA
AATCCCTGTCGGAATGGAGGCACATGCAACAAGGTACCAAATGAAAGCCGGGAATCAGAA
AGTGAAAACATGAGTTCTGAAAAGTCACTGTTTGCTGTCTTTAATGATGCGTTTCGATCG
CGAAAGCCACGGTCTGCAGAGAAAACAATGAGAAAATCATTWCCTCCAAGCAGGCAAATT
CGCTGCACATGTCCCAAAAAGTATGGAGGATCTTTATGCCAAATCCTCAAGCCAGGTAAC
CCCACCAAGGTAGCTGTTGTGGAATCCACTAATGATTTGATTACTCTGAGTTGGTCACAA
GCCGTCAAGGGTGAAATYGCTGGTTACAGAGTGTTCTACAGYCTTGTTGGGGATCGCACA
GTAGTGAAGAGTATTCCGATTCATCCAGATGTCAACCTCTTCTCYATGGGCAAACTAAAG
AAGGATTCCACATACCGCATCTGTGTGATTGCATTCAATCAAGGGGGTGAAAGCTCTATT
GGAGAGGAAAACTGCATCTGGGCGGAAACAGTAACACAAAATAGGAGCACTAATCCAATA
TTTAGCACCCAGTTCATCGCTATTGCAGCTGGTATTATCTCCTTGTTTGCTGTAGTCCTG
TTTAGTGCTTACTGTTATCTGCGGACAAAGAAAAAGCGAGACGACTTTGAAGAAGCTGTT
GTYGTACAAAGGCCCGCGCAACAACGACCTGCATCAGCTGCTGCAGAAGTGTTCAGAAGA
AGCCTTCGAAGGCCAATGGCTTCATACTAYTCCAACATGGATGATTTAATGCTCATAGAC
ATGAACCAACAAACAAACAGGCARATGTACATGAATCCATTTGATGCRCGGCATTCTGCT
ATGCTACACGACATGGAGTCTCGAAGACCAACACAGAGTCAAAACGCTCCCAAAATTTTT
ACAAAACCAAATCAAAGACGAACTCTCCGTATTCAAGAGGATACTGTCTTA

>spal
ATGAATGGGATCAGTTTGAATATACTGCTTRCAGCTAGCATCATTGCTAGTCTTCTCAGC
TCTGTCCTCTGCCAGGGCTGGAGACCAGCTTGTCCWAAGCCATGTCGCTGCTCCTTAGAT
CGTAGCCCTCAACAGACCTACAGCCTTGGACCAGGAGCCTATAGGCAGGTCGACTGTCGC
TATGGCAACCTRTTYAATGTACCCCCAAACCTTCCACCAGATACTCAAGTGTTACTTCTC
TCAAACAATTTCATCAAYGCTATCACTCCTTTAGAGTTRGAGCAGGTYCCTTAYCTGAAA
AAGCTGGACCTGTCTCACAAYTACATTACAGAAATTGCACCGGAYACYTTCAAATTCAAT
GCTGATTTGAAGATGCTGAATCTGGGATGGAACCAGATTGTTACTATAGCTAATACTGCA
TTTGATGGACTGAGCACCCTCTCCAGACTCCTGCTATCATCTAACCAGCTTGTTGATGTT
CCAAATGCTATTCAGAATTTGATATCTTTAGTTCTACTGGAGCTYTCTCGCAACCAGATT
GTGACAGTAAATCAGAATTCCTTTKCAGGACTTGGACAACTGCAATTCTTAAATCTACGA
AGCAACCAACTAGAAAGTGTTGCTCCGAACACTTTCAATGAATTAAGATCACTGGTCAAT
CTTCATYTGACAGCAAACAAATTGAAGGTCTTGCCTCCTAATGTGTTTAGGAACTTGAAC
AACTTGGCTGATATCTCRCTCGGTATGAATGACCTTGAACAGATTCCAGCATACATCTTT
TATGGACTTAGATCACTCAGACACATTGAYCTTCATAACAACAAGCTGAAACAGCTACCA
TCCACTCTCTTCCAAGGAATGGCAGCACTGCAGGAGATTGACCTCAAYGGTAACAAYATC
ATGAGAGTTCCTCCAACCCTTTTCAGGGGCCTTGTTAATCTCCGGTCCTTTGARTTCACT
GGAAATGACCTCCTTCAACCCTTACCTGTAAGCCTCTTCAATGGTCTYCAATCTCTAGAG
AGTATAGATTTCCACCTGGTGCAGAATATTCCACCAGCTCTCTTCAGATATGTACCMCGG
CTCACCAGTTTGGAGATCACAGARAGTGATATGCCTGTCCTGTCAGATCAAATATTCCAA
AACTTGCCTAATTTACAAACCCTTATTCTACGAGATAATGGCATAGGAATTATTCCACCA
GGTACGCTCAATGGACTGTCAAATTTGAGAACTTTAGATTTGTCAGCCAACGCACTTACA
TCCCTGAAYGAAACAACATTTGGTGCCATTTACACTGTTAAGGAATTGTTCCTGCAGGAT
AACCTGATCMATTCGGTATCACGTGGAGCATTCAGCAGTATGACTGARCTCCAGACCCTG
AGRCTTGACATTAATTTTCTGAAAGAGTTGCGAGCTGATGCGATGCCAGAGAATGCTGCC
TTAAAAACACTGCAGTTAGCTGATAATCCGCTGGAGCGTGTWGATGGTGCMATGTTTTCA
AGACTTCCTAATTTGTCTCATATGACAATGGATAGCAGAAGATTAATCTGTGATTGTCAC
ATGTCAGAATTYGCAAGGTGGATGCAGAGAAATCGAAACAAGCTTGACACGAGTGAACTT
GTATGTGGGACACCATGGGGGGTCAGGAACAGACCYCTCTTGAATATGATTTCWAATCCT
CRCAATCCATTCCGTTGYGCATTTCCGGCTATTACCACATTACCTAAGACACAACGAAAA
ACAGTGTCCACTGGAGCAACGTTCAYYCTTCCTTGCACRTTGACTGCTCAAGCTGCTGCA
AGGACCAGATGGCAACTTCCAAATCGTCCAGGTCTTTCAGTCCCATCTTACCGGCAGGAG
GCCACTTATGATCCTATCGGCCATTTGAAAGTCAACGGTGACGGGTCCCTCGTGGTATAC
AATGCAAGCGCTGAGGATAGTGGGCTGTATCATTGTAACACAAGGAATTCTATGGGCTCT
GACAACATCACTTAYGCTGTGGCTGTTCTTGCACCAAACGCTCCAACAGCGCCCGGTATT
CTGCCCAAAATTCCTCCTGTAGAATCTACAGCACAAGGAGACACAACATTCTCGATTCCA
AAGCCCCATCAACCCACCCGAGGCATGCCACCTACTAGGAGAACCTACTTTGGACCAGYT
CAACCAACTATGGCTCCCCAAAGAAATGATACTGKAAATGTTCGTCCTGCAATTGGGGCG
ACAGTTAAAGCAATGGGTCCCGGTCAAGGAGCATCAAAAACCACACTTAACCCATTGACC
CTCRATCCACGAACAGGAGAGCCTAAGATGGCTGACAGAACTTTGGTTCCAACATTTGCA
TCWTGGACAACAAAACCTGCAGGGGAAATAATCCCATGGGGAACTGCAATGCCTCCACTA
TTTGAAGGCTCTACTGATACACCTTTAGGAACAATTGTACCTAATTTGCAATGTATTCCA
AATCCCTGTCGGAATGGAGGCACATGCAACAAGGTACCAAATGAAAGCCGGGAATCAGAR
AGTGAAAACATGAGTTCTGAAAAGTCACTGTTTGCTGTCTTTAATGATGCATTTCGATCG
CGAAAKCCACGGTCTGCAGAGAAAACAATGAGAAAATCATTACCTCCAAGCAGGCAAATT
CRCTGCACATGTCCCAAAAAGTTTGGAGGATCTTTATGCCAAATCCTCAAGCCAGGTAAC
CCCACCAAGGTAGCTGTTGTGGAATCCACTAATGATTTGATTACTCTGAGTTGGTCACAA
GCCGTCAAGGGTGAAATCGCTGGTTACAGAGTGTTCTACAGCCTTGTTGGGGATCGYACA
GTAGTGAAGAGTATTCCGATWCATCCAGATGTCAACCTCTTCTCTATGGGCAAACTAAAG
AAGGATTCCACATAYCGCATCTGTGTGATTGCATTCAATCAAGGGGGTGAAAGCTCTATT
GGAGAGGAAAACTGCATCTGGGCGGAAACAGTAACACAAAATAGGAGCACTAATCCAATA
TTTAGCACCCCGTTCATCGCTATTGCATCTGGTATTATCTCCTTGTTTGCTGTAATCCTG
TTTAGTGCTTACTGTTATCTGCGGACAAAGAAAAAGCGAGACAACTTTGAAGAAGCTGTT
GTTGTACAAAGGCCCACACAACAACGACCTGCATCAGCTGCTGCAGAAGTGTTCAGAAGA
AGCCTTCGAAGGCCAATGGCTTCATACTATTCCAACATGGATGATTTAATGCTCATAGAC
ATGAACCAACAAACAAACAGGCAAATGTACATGAATCCATTTGATGCRCGGCATTCTGCT
ATGCTACACGACATGGAGTCTCGAAGACCAACACAGAGTCAGAACGCTCCCAAAATTTTT
ACAAAACCAAATCAAAGACGAACTCTCCGTATTCAAGAGGATACTGTCTTA

>sfra
ATGAATGGGATCAGTTTGAATATACTGCTTACAGCTAGCATCATTGCTAGTCTTCTCAGC
TCTGTCCTGTGCCAGGGCTGGAGACCAGCTTGTCCTAAGCCATGTCGCTGCTCCTTAGAT
CGTAGCCCTCAACAGACCTACAGCCTTGGACCAGGAGCTTATAAGCAGGTTGACTGTCGC
TATGGCAACCTSTTTAATGTACCCCCAAACCTTCCACCAGATACTCAAGTGTTACTTCTC
TCAAACAATTTCATCAACACTATCACTCATTTAGAGTTGGAGCAGGTTCCTGACCTGAAA
AAGCTGGACCTGTCCCACAATTACATTACAGAAATTGCACCGGATACTTTCAAATTCAAT
GTGGATTTGAAGATGCTGAATTTGGGATGGAACCAGATTGTTACTATAGCTAATACTGCA
TTTGATGGATTGAGCACCCTCTCCAGACTCCTGCTATCATCTAACCAGCTTGTTGAYGTT
CCAAATGCTATTCAGAATTTGATATCTTTAGTACTATTGGAGCTCTCTCGCAACCAGATT
GTGACAGTAAATCAGAATTCTTTTGCAGGACTTGGACAACTGCAATTCTTAAATCTACGA
AGCAACCAATTAGAAACTGTTGCTCCGCTCACTTTCAATGAATTAAGATCACTGGTCAAT
CTTCATCTGACAGCAAACAAGTTGAAGGTCTTGCCTCCTAATGTATTTAGGAACTTGAAC
AACTTGGCTGATATCTCACTCGGTATGAATGACCTTGAACAGATGCCAGCATACATCTTT
TATGGACTTAGATCACTCAGACACATTGACCTTCATAACAACAAGCTGACTCAGCTACCG
TCCACTCTCTTCCAAGGAATGGCAGCACTGCAGGAGATTGACCTCAATGGTAACAATATC
TTTAGAGTTCCTCCAACCCTTTTCAGGGGCCTTGTTAATCTCCGGTCCATTGAATTCACT
GGAAATGACCTCCTTGAACCCTTACCTGTAAGCCTCTTCAATGGTCTTCAATCTCTAGAG
AGTATAGATTTCCACCTGGTGCAGAATATTCCAACAGGTATCTTCAGATCTGTACCCCAG
CTCACCAGTTTGGAGATCACAGAAAGTGATATGCCTGTTCTGTCAGATCAAATATTCCAA
AACTTGCCTAATTTACAAACCCTCATTCTACGAGATAATGGCATAGGAATTATCCCACTA
GGTACGCTCAATGGACTATCAAATCTGAGAACTTTAGATTTGTCAGCAAACGCACTTACA
TCCCTGAATGAAACAACATTTGGTGCCATTTACACTGTTAAGGAATTGTTCCTGCAGGAT
AACCTGATCACTTCCGTATCACGTGGAGCATTCAGCAGTATGACTCAGCTCCAGACCCTG
AGACTTGATATCAATTTTCTGAAAGAGTTGCGAGCTGATGCGATGCCAGAGAATGCTGCC
CTAAAAACACTGCAATTAGCTGATAATCCACTGGAGCGTGTTGATGGTGCAATGTTTTCA
AGACTTCCTAATTTGTCTCATATGACAATGGATAGCAGAAGATTAATCTGTGATTGTCAC
ATGTCAGAATTCGCCAGGTGGATGCAGAGAAATCGCAACACGGTTGACACAAGTGAACTT
GTATGTGGGACACCATCTGGGGTCAGGAACAGGCCTCTCTTGAATCTGATTTCAAATCCT
CGCAATCCATTCCGTTGCGCATTTCCGGCTATTACCACATTACCAAAGACACAACGAAAA
ACAGTGTCCACTGGAGCAACGTTCACTCTTCCTTGCGCGTTGACTGCTCAAGCTGCTGCA
AGGACCAGATGGCAACTTCCAAATCGTCCAGGTCTCTCAGTCCCATCTTACCGGCAGGAG
GCCACTTATGATCCTATCGGTCATTTGAAAGTCAATGGTGACGGGTCCCTCGTGGTATAC
AATGCAAGCGCTGAGGACAGTGGGCTGTATCATTGTAACACAAGGAATTCTATGGGCTCG
GACAACATCACTTACGCTGTGGCTGTTCTTGCACCAAACGCTCCAACAGCACCCGGTATT
CTGCCAAAAATTCCTCCTGTAGAATCTACAGCACAAGGAAACACAACATTTTCGATTCCA
AAGCCCCAACAACCCACCCGAGGCATGCCACCTACTAGGAGAACCCACTTTGGAACAGCT
CACCCAACTATGGCTCCCCAAAGAAATGATACTGGAAATGTTCGTCCTGCAATTGGGGCA
ACAGTTAAAGCAATGGGTCCTGGTCAAGGAGCATCAAAAACCACCCTTCACCCACCGACC
CTCAATCCACGAACAGGACAGCCTAAGATGGCTGACAGAACTTTGGTTCCAACATTTGCA
TCTTGGACAACAAGATCTGCAGGGCAAAAAATCCCATGGGGAACTGCAATGCCTCCACTG
TTTGAAGGCTCTACTGATACACCTTTAGGAACAATTGTCCCTAATTTAAAATGTATTCCA
AATCCCTGTCGGAATGGAGGTACATGCAACATGGTACCAAATGAGAGCCGGGAATCAGAA
AGTGAAAACATGAGTTCTGAAAAGTCACTGTTTGCTGTCTTTAATGATGCATTTCGATCG
CGAAAGCCACGATCTGCAGAGAAAACAATGAAAAAAGCATTACCTCCAAGCAGGCAAATT
CGCTGTGCATGTCCCAAAAAGTATGGAGGACCTTTATGCCAGATCCTCAAGCCAGGTAAC
CCCACCAGGGTAGCTGTTGTGGAATCCACTAATGATTTGATTACTCTGAGTTGGTCACAA
GCCATCAAGGGTGAAGTCGCTGGCTACAGAGTGTTCTACAGCCTTGTTGGGGATCGCACA
GTAGTGAAGAGTATTCCGATTCATCCMGATGTCAACCTCTTCTCTATGGGCAAACTAAAG
AAGGATTCCACATACCGCATCTGTGTGATTGCATTCAATCAAGGGGGTGAAAGCTCTATT
GGAGAGGAAAACTGCATCTGGGCGGAAACAGTAACACAAAATAGGAGCACTAATCCAATA
TTTAGCACCCAGTTCATCGCTATTGCAGCTGGTATTATCTCCTTGTTTGCTGTAGTCCTK
TTTAGTGCTTACTGTTATCTGCGGACAAAGAAAAAGCGAGACAGCTTTGAAGAAGCTGTT
GTTGTACAAAGGCCCGCNNNGCAACGACCTGCATCAGCTGCTGCAGAAGTGTTCAGAAGA
AGCCTTCGAAGACCAATGGCTTCATACTATTCCAATATGGATGATTTAATGCTCATAGAC
ATGAACCAACAAACAAACAGGCAAATGTACATGAATCCATTTGATGCGCGGCATTCTGCT
ATGCTACACGACATGGAGTCTCGAAGACCAACACAGAGTCAGAACGCTCCAAAAATTTTT
ACAAAACCAAATCAAAGACGAACTCTCCGCATTCAAGAGGATACTGTCTTA

>afraSS
ATGAATGGGATCAGTTTGAATATACTGCTTACAGCTAGCATCATTGCTAGTCTTCTCAGC
TCTGTCCTCTGCCAGGGCTGGAGACCAGCTTGTCCTAAGCCATGTCGCTGCTCCTTAGAT
CGTAGCCCTCAACAGACCTACAGCCTTGGACCAGGAGCCTATAGGCAGGTCGACTGTCGC
TATGGTAACCTGTTTAATGTACCCCCAAACCTTCCACCAGATACTCAAGTGTTACTTCTC
TCAAACAATTTCATCAACGCTATCACTCCTTTAGAGTTGGAGCAGGTTCCTCACCTGAAA
AAGCTGGACCTGTCTCACAATTACATTACAGAAATTGCACCGGACACTTTCAAATTCAAT
GCTGATTTGAAGATGCTGAATCTGGGATGGAACCAGATTGTTACTATAGCTAATACTGCA
TTTGATGGACTGAGCACCCTCTCTAGACTCCTGCTATCTTCCAACCAGCTTGTTGATGTT
CCAAATGCTATTCAGAATTTGATATCTTTAGTTCTACTAGAGCTCTCTCGCAACCAGATT
GTGACAGTAAATCAGAATTCCTTTGCAGGACTTGGACAACTGCAATTCTTAAATCTACGA
AGCAACCAACTAGAAAGTGTTGCTCCGAACACTTTCAATGAATTGAGATCACTGGTCAAT
CTTCATCTGACAGCAAACAAATTGAAGGTCTTGCCTCCTAATGTGTTTAGGAACTTGAAC
AACTTGGCTGATATCTCACTCGGTATGAATGACCTTGAACAGATTCCAGCATACATCTTT
TATGGACTTAGATCACTCAGACACATTGACCTTCATAACAACAAGCTGACTCAGCTACCG
TCCACTCTCTTCCAAGGAATGGCAGCACTGCAGGAGATTGACCTCAATGGTAATAATATC
TTGAGTGTTCCTCCAACCCTTTTCAGAGGCCTTGTTAATCTCCGGTCCTTTGAATTCACT
GGAAATGACCTCCTTCAACCCTTACCTGTAAGCCTCTTCAATGGTCTCCAATCTCTAGAG
AGTATAGATTTCCACCTGGTGCAGAATATTCCACCAGCTCTCTTCAGATATGTACCCCGG
CTCACCAGTTTGGAGATCACAGAGAGTGATATGCCTGTCCTGTCAGATCAAATATTCCAA
AACTTGCCTAATTTACAAACCCTTATTCTACGAGATAATGGCATAGGAATTATCCCACCA
GGTACGCTCAATGGACTGTCAAATTTGAGAACTTTAGATTTGTCAGCCAACGCACTTACC
TCCCTGAATGAAACAACATTTGGTGCCATTTACACTATTAAGGAATTGTTCCTGCAGGAT
AACCTGATCCATTCGGTATCACGTGGAGCATTCAGCAGTATGACTGAACTCCAGACCCTG
AGGCTTGACATTAATTTTCTAAAAGAGTTGCGAGCTGATGCGATGCCAGAGAATGCTGCC
TTAAAAACACTGCAGTTAGCTGATAATCCGCTGGAGCGTGTTGATGGTGCAATGTTTTCA
AGACTTCCTAATTTGTCTCATATGACAATGGATAGCAGAAGATTAATCTGTGATTGTCAC
ATGTCAGAATTCGCAAGGTGGATGCAGAGAAATCGAAACAAGCTTGACACGAGTGAACTT
GTATGTGGGACACCATGGGGGGTCAGGAACAGACCCCTCTTGAATATGATTGCAAATCCT
CGCAATCCATTCCGTTGCGCATTTCCGGCTATTACCACATTACCAAAGACACAACGAAAA
GCAGTGTCCACTGGAGCAACGTTCATTCTTCCTTGCACGTTGACTGCTCAAGCTGCTGCA
AGGACCAGATGGCAACTTCCAAATCGTCCAGGTCTTTCAGTCCCATCTTACCGGCAGATG
GCCACTTATGATCCTATCGGCCATTTGAAAGTCAACGGTGATGGTTCCCTCGTGGTTTAC
AATGCAAGCGCTGAGGACAGTGGGCTGTATCATTGTAACACAAGGAATTCTATGGGCTCT
GACAACATCACTTACGCTGTGGCTGTTCTTGCACCAAACGCTCCAACAGCRCCCGGTATT
CTGCCMAAAATTCCTCCTGTAGAATCTACAGCACAAGGAGACACAACATTCTCGATTCCA
AAGCCCCATCAACCYACCCGAGGCATGCCACCTACTAGGAGAACYTACTTTGGACCAGCT
CAACCAACTATGGCTCCCCAAAGAAATGATACTGAAAATGTTCGTCCTGCAATTGGGGCG
ACAGTTAGAGCAATGGGTCCCGGTCAAGGAGCATCGAAAACCACACTTAACCCATTGACC
CTCGATCCACGAACAGGAGAGCCAAAGATGGCTGACAGAACTTTGGTTCCAACATTTGCA
TCATGGACAACAAAACCTGCAGGGGAAATAATCCCATGGGGAACTGCAATGCCTCCACTA
TTTGAAGGCTCTACTGATACGCCTTTAGGTACAATTGTACCTAATTTGCAATGTATTCCA
AATCCCTGTCGGAATGGAGGCACATGCAACAAGGTACCAAATGAAAGCCGGGAATCAGAA
AGTGAAAACATGAGTTCTGAAAAGTCACTGTTTGCTGTCTTTAATGATGCRTTTCGATCG
CGAAAGCCACGGTCTGCAGAGAAAACAATGAGAAAATCATTACCTCCAAGCARGCAAATT
CGCTGCACATGTCCCAAAAAGTWTGGAGGATCTTTATGCCAAATCCTCAAGCCAGGTAAC
CCCACCAAGGTAGCTGTTGTGGAATCCACTAATGATTTGATTACTCTGAGTTGGTCACAA
GCCGTCAAGGGTGAAATCGCTGGTTACAGAGTGTTCTACAGCCTTGTTGGGGATCGCACA
GTAGTGAAGAGTATTCCGATTCATCCAGATGTCAACCTCTTCTCTATGGGCAAACTAAAG
AAGGATTCCACATACCGCATCTGTGTGATTGCATTCAAYCAAGGGGGTGAAAGCTCTATT
GGAGAGGAAAACTGCATCTGGGCGGAAACAGTAACACAAAATAGGAGCACTAATCCAATA
TTTAGCACCCAGTTCATCGCTATTGCAGCTGGTATTATCTCCTTGTTTGCTGTAGTCCTG
TTTAGTGCTTACTGTTATCTGCGGACAAAGAAAAAGCGAGACGACTTTGAAGAAGCYGTT
GTTGTACAAAGGCCCGCGCAACAACGACCTGCATCAGCTGCTGCAGAAGTGTTCAGAAGA
AGCCTTCGAAGGCCAATGGCTTCATACTACTCCAACATGGATGATTTAATGCTCATAGAC
ATGAACCAACAAACAAACAGGCARATGTACATGAATCCATTTGATGCGCGGCATTCTGCT
ATGCTACAYGACATGGAGTCTCGAAGACCAACACAGAGTCAAAACGCTCCCAAAATTTTT
ACAAAACCAAATCAAAGACGAACTCTCCGTATTCAAGAGGATACTGTCTTA

>hpul
ATGAATGGGATCAGTTTGAATATACTGCTTACAGCTAGCATCATTGCTAGTCTTCTCAGC
TCTGTCCTGTGCCAGGGCTGGAGACCAGCTTGTCCTAAGCCATGTCGCTGCTCCTTAGAT
CGTAGCCCTCAACAGACCTACAGCCTTGGACCAGGAGCCTATAGGCAGGTCGACTGTCGC
TATGGCAACCTGTTTAATGTACCCCCAAACCTTCCGCCAGATACTCAAGTGTTACTTCTC
TCAAACAATTTCATCAATGCTATCACTCCTTTAGAGTTGGAGCAGGTTCCTAACCTRAAA
AAGCTGGACCTGTCCCACAATTACATTACAGAAATTGCACCGGATACTTTCAAATTCAAT
GCTGATTTGAAGATGCTGAATCTGGGATGGAACCAGATTGTTACTATAGCTAATACTGCA
TTTGATGGATTGAGCACCCTCTCCAGACTCCTGCTATCTTCTAACCAGCTTGTTGATGTT
CCGAGTGCTATTCAGAATTTGATATCTTTAGTACTACTGGAGCTCTCTCGCAACCAGATT
GTCACAGTAAATCAGAATTCCTTTGCAGGACTTGGACAACTGCAATTCTTAAATCTACGA
AGCAACCAACTAGAAAGTGTTGCACCGCTCACTTTCAATGAATTAAGATCACTGGTCAAT
CTTCATCTGACAGCAAACAAATTGAAGGTCTTGCCTCCTAATGTGTTTAGGAACTTGAAC
AACTTGGCTGATATCTCACTTGGTATGAATGACCTCGAACAGATTCCAGCATACATCTTT
TATGGACTTAGATCAATCAGACACATTGACCTTCATAACAACAAGCTGACTCAGCTACCA
TCCACTCTCTTCCAAGGAATGGCAGCACTGCAGGAGATTGACCTCAATGGTAACAATATC
TTRAGAGTTCCTCCAACCCTTTTCAGAGGCCTTGTTAATCTCCGGTCCATTGAATTCACT
GGAAATGACCTCATTGAACCCTTACCTGTAAGCCTCTTCAATGGCCTTCAATCTCTAGAG
AGTATAGATTTCCACCTGGTGCAGAATATTCCACCAGCTCTCTTCAGATATGTACCACGG
CTCACCAGTTTGGAGATCACAGAGAGTGACATRCCTGTCCTGTCRGATCAAATATTCCAA
AACTTGCCTTATTTACAAACCCTTATTCTACGAGATAATGGCATAGGAATTATTCCACCA
GGTACGCTCAATGGACTGTCAAATTTGAGAACTTTAGATTTGTCAGCCAACGCACTGACA
TCCCTGAATGAAACAACATTTGGTGCCATTTACACTCTTAAGGAATTGTTCCTGCAGGAT
AATCTGATCAATTCGGTATCACGTGGAGCATTCAGCAGTATGACTCAACTCCAGACCCTG
AGGCTTGACATTAATTTTCTGAAAGAGTTGCGAGCTGATGCGATGCCAGAGAATGCTGCC
TTAAAAACACTGCAGTTAGCTGATAATCCTCTGGAGCGTGTTGATGGTGCAATGTTTTCA
AGACTTCCTAATTTGTCTCATATGACAATGGATAGCAGAAGATTAATCTGTGATTGTCAC
ATGTCAGAATTCGCAAGGTGGATGCAGGGAAATCGAAACAAGCTTGACACGAGTGAACTT
GTATGTGGGACACCATTTGGTGTCAGGAACAGACCTCTCTTGAATATGATTTCAAATCCT
CGCAATCCATTCCGTTGTGCATTTCCGGCTATTACCACATTACCTAAGACACAACGAAAA
ACAGTGTCCACTGGAGCAACATTCACTCTTCCTTGCACGTTGACTGCTCAAGCTGCTGCA
AGGACCAGATGGCAACTTCCAAATCGTCCAGGTCTTTCAGTCCCATCTTACCGGCAGCAG
GCCACTTATGATCCTATCGGCCATTTGAAAGTCAACGGTGACGGGTCCCTCGTGGTATAC
AATGCAAGCGCTGAGGACAGTGGGCTGTATCATTGCAACACAAGGAATTCTATGGGCTTT
GACAACATCACTTACGCTGTGGCTGTTCTTGCACCAAACGCTCCAACAGCACCTGGMATT
TTGCCAAAAATTCCTCCTGTAGAATCTACAGCACAAGGAAACACAACATTCCTGATTCCA
AAGCCRCAACAACCCACCAGAGGCATGCCACCTACTAGGAGAACCTACTTTGGACCAGCT
CAACCAACTATGGCTCCCCAAAGAAATGATACTRTAAATGTTCGTCCTGAWATTGGGGCG
ACAGTCAAAGCAATGGGTCCCGGTCAAGGAGCATCAAAAACCACACTTAACCCATTGACC
CTCAATCCACGAACAGGAGAGCCTAAGATGGCTGACAGAACTTTGGTTCCAACATTTGCA
GCTTGGACAACAAAATCTGCAGGGGAAATAATSCCATGGGGAACTGCAATGCCTCCACTA
TTTGAAGGCTCTACTGATACACCTTTAGGAACAATTGTACCTAATTTGCAATGTATTCCA
AATCCCTGTCGGAATGGAGGCACATGCAACAGGGTACCAAATGAAAGCCGGGAATCAGAA
AGTGAAAACATGAGTTCTGAGAAGTCACTGTTTGCTGTCTTTAATGATGCATTTCGATCG
CGAAAGCCACGGTCTGCAGAGAAAACAATGAGAAAATCATTACCTCCAAGCAGGCAAATT
CGCTGCACATGTCCCAAAAAGTATGGAGGATCTTTATGCCAGATCCTCAAGCCAAGTAAC
CCCACCAAGGTAGCTGTTGTGGAATCCACTAATGATTTGATTACTCTGAGTTGGTCACAA
GCCGTCAAGGGTGAAATCGCTGGTTACAGAGTGTTCTACAGCCTTGTTGGGGATCGCACG
GTAGTGAAGAGTATTCCGATTCATCCAGATGTCAACCTCTTCTCTATGGGCAAACTAAAG
AAGGATTCCACATACCGCATCTGTGTGATTGCATTCAATCAAGGTGGTGAAAGCTCTATT
GGAGAGGAAAACTGCATCTGGGCGGAAACAGTAACACAAAATAGGAGCACTAATCCAATA
TTTAGCACCCAGTTCATCGCTATTGCAGCTGGTATTATCTCCTTGTTTGCTGTAATCCTG
TTTAGTGCTTACTGTTATCTGCGGACAAAGAAAAAGAGAGACAACTTTGAAGAAGCTGTT
GTTGTACAAAGGCCCGCNNNGCAACGACCTGCATCAGCTGCTGCAGAAGTGTTCAGAAGA
AGCCTTCGAAGGCCAATGGCTTCATACTATTCCAACATGGATGATTTAATGCTTATAGAC
ATGAACCAACAAACAAACAGGCAAATGTACATGAATCCATTTGATGCACGGCATTCTGCT
ATGCTACATGATATGGAGTCTCGAAGACCAACGCAGAGTCAGAACGCTCCCAAAATGTTT
ACAAAACCAAATCAAAGACGAACTCTCCGTATTCAAGAGGATACTGTCTTA

>snud
ATGAATGGGATCAGTTTGAATATACTGCTTACAGCTAGCATCATTGCTAGTCTTCTCAGC
TCTGTCCTGTGCCAGGGCTGGAGACCAGCTTGTCCTAAGCCATGTCGCTGCTCCTTAGAT
CGTAGCCCTCAACAGACCTACAGCCTTGGACCAGGAGCCTATAAGCAGGTTGACTGTCGC
TATGGCAACCTGTTTAATGTACCCCCAAACCTTCCACCAGATACTCAAGTGTTACTTCTC
TCAAACAATTTCATCAACACTATCACTCATTTAGAGTTGGAGCAGGTTCCTAACCTGAAA
AAGCTGGACCTGTCCCACAATTACATAACAGAAATTGCACCAGAGACTTTCAAATTCAAT
GTGGATTTGAAGATGCTGAATTTGGGATGGAACCAGATTGTTACTATAGCTAATACTGCA
TTTGATGGATTGAGCACCCTCTCCAGACTTCTGCTATCATCTAACCAGCTTGTTGATGTT
CCAAATGCTATTCAGAATTTGATATCTTTAGTACTATTGGAGCTCTCTCGCAACCAGATT
GTGACAGTAAATCAGAATTCTTTTGCAGGACTTGGACAACTGCAATTCTTAAATCTAMGA
AGCAATCAATTAGAAACTGTTGCTCCGCTCACTTTCAATGAATTAAGATCACTGGTCAAT
CTTCATCTGACAGCAAACAAGTTGAAGGTCTTGCCTCCTAATGTATTTAGGAACTTGAAC
AACTTGGCTGATATCTCCCTCGGTATGAATGACCTTGAACTATTGCCAGCATACATCTTT
TATGGACTTAGATCACTCAGACACATTGATCTTCATAACAACAAGCTGACTCAGCTACCA
TCCACTCTCTTCCAAGGAATGGCAGCACTGCAGGAGATTGACCTCAATGGTAACAATATC
TTTAGACTTCCTCCAACCCTTTTCAGGGGCCTTGTTAATCTCCGGTCCATCGAATTCACT
GGAAATGACCTCCTTGAACCCTTACCTGTAAGCCTCTTCAATGGTCTTCAATCTCTAGAG
AGTATAGATTTCCACCTGGTGCAGAATATTCCAACAGGTATCTTCAGATCTGTACCCCGG
CTCACCAGTTTGGAGATCACAGAAAGTGATATGCCTGTTCTGTCATATCAAATATTCCAA
AACTTGCCTAATTTACAAACCCTTATTCTACGAGATAATGGCATAGGAATTATCCCACCA
GGTACGCTCAATGGACTATCAAATCTGAGAACTTTAGATTTGTCAGCAAACGCACTTACA
TCCCTGAATGAAACAACATTTGGTGCCATTTACACTGTTAAGGAATTGTTCCTGCAGGAT
AACCTGATCACTTCCGTATCACGTGGAGCAYTCAGCAGTATGACTCAGCTCCAGACCCTG
AGGCTTGATATCAATTTTCTGAAAGAGTTGCGAGCTGATGCGATGCCAGAGAATGCTGCC
CTAAAAACACTGCAGTTAGCTGATAATCCACTGGAGCGTGTTGATGGTGCAATGTTTTCA
AGACTTCCTAATTTGTCTCATATGACAATGGATAGCAGAAGATTAATCTGTGATTGTCAC
ATGTCAGAATTCGCCAGGTGGATGCAGAGAAATCGCAACACGCTTGACACAAGTGAACTT
GTATGTGGGACACCATCTGGGGTCAGGAACAGACCTCTCTTGAATCTGATTTCAAATCCT
CGCAATCCATTCCGTTGCGCATTTCCGGCTATTACCACATTACCAAAGACACAACGAAAA
ACAGTGTCCACTGGAGCAACGTTCACTCTTCCTTGCGCGTTGACTGCTCAAGCTGCTGCA
AGGACCAGATGGCAACTTCCAAATCGTCCAGGTCTCTCAGTCCCATCTTACCGGCAGGAG
GCCACTTATGATCCTATCGGTCATTTGAAAGTCAACGGTGACGGGTCCCTTGTGGTATAC
AATGCAAGCGCTGAGGACAGTGGGCTGTATCATTGTAACACAAGGAATTCTATGGGCTCG
GACAACATCACTTAYGCTGTGGCTGTTCTTGCACCAAATGCTCCAACAGCACCCGGTATT
CTGCCAAAAATTCCTCCTGTAGAATCTACAGCACAAGGAAACACAACATTTTCGATTCCA
AAGCCCCAACAACCCACCCGAGGCATGCCACCTACTAGGAGAACTCACTTTGGAYCAGCT
CACCCAACTATGGCTCCCCAAAGAAATGATACTGGAAATGTTCGTCCTACAATTGGGGCA
ACAGTTAAAGCAATGGGTCCTGGTCAAGGAGCATCAAAAACCACCCTTCACCCACTGACC
CTCAATCCACGAACAGGACAGCCTAAGATGGCTGACAGAACTTTGGTTCCAACATTTGCA
TCTTGGACAACAAGATCTGCAGGGCAAAAAATCCCATGGGGAACACCAATGCCTCCACTA
TTTGAAGGCTCTACTGATACACCTTTAGGAACAATTGTCCCTAATYTGAAATGTATTCCA
AATCCCTGTCGGAATGGAGGCACATGCAACATGGTACCAAATGAAAGCCGGGAATCAGAA
AGTGAAAACATGAGTTCTGAAAAGTCACTGCTTGCTGTCTTTAATGATGCATTTAGATCG
CGAAAGCCACGATCTGCAGAGAAAACAATGACAAAAGCATTACCTCCAAGCAAGCAAATT
CGCTGCTCATGTCCCAAAAAATATGGAGGACCTTTATGCCAAATCCTCAAGCCAGGTAAC
CCCACCAGGGTAGCTGTTGTGGAATCCACTAATGATTTGATTACTCTGAGTTGGTCACAA
GCCATCAAGGGTGAAGTCGCTGGCTACAGAGTGTTCTACAGCCTTGTTGGGGATCGCACA
GTAGTGAAGAGTATTCCGATTCATCCAGATGTCAACCTCTTCTCTATGGGCAAACTAAAG
AAGGATTCAACATACCGCATCTGTGTGATTGCATTCAATCAAGGGGGTGAAAGCTCTATT
GGAGAGGAAAACTGCATCTGGGCGGAAACAGTAACACAAAATAGGAGCACTAATCCAATA
TTTAGCACCCAGTTCATCGCTATTGCAGCTGGTATTATCTCCTTGTTTGCTGTAGTCCTG
TTTAGTGCTTACTGTTATCTGCGGACAAAGAAAAAGCGAGACAGCTTTGAAGAAGCTGTT
GTTGTACAAAGGCCCGCACNGCAACGACCTGCATCAGCTGCTGCAGAAGTATTCAGAAGA
AGCCTTCGAAGACCAATGGCTTCATACTATTCCAACATGGATGATTTAATGCTCATAGAC
ATGAACCAACAAACAAACAGGCAAATGTACATGAATCCATTTGATGCGCGGCATTCTGCC
ATGCTACACGACATGGAGTCTCGAAGACCAACACAGAGTCAGAACGCTCCCAAAATTTTT
ACAAAACCAAATCAAAGACGAACTCTCCGCATTCAAGAGGATACTGTCTTA

>sintSS
ATGAATGGGATCAGTTTGAATATACTGCTTACAGCTAGCATCATTGCTAGTCTTCTCAGC
TCTGTCCTCTGCCAGGCCTGGAGACCAGCTTGTCCTAAGCCATGTCGCTGCTCCTTAGAT
CGTAGCCCTCAACAGACCTACAGCCTTGGACCAGGAGCCTATAGGCAGGTCGACTGTCGC
TATGGCAACCTGTTTAATGTACCCCCAAACCTTCCACCAGATACTCAAGTGTTACTTCTY
TCAAACAATTTCATCAACGCTATCACTCCTTTAGAGTTGGAGCAGGTTCCTTACCTGAAA
AAGCTGGACCTGTCTCACAATTACATTACAGAAATTGCACCGGATACTTTCAAATTCAAT
GCTGATTTGAAGATGCTGAATCTGGGATGGAACCAGATTGTTACTATAGCTAATACTGCA
TTTGATGGACTGAGTACCCTCTCCAGACTCCTGCTATCATCTAACCAGCTTGTCGATGTT
CCGAATGCTATTCAGAATTTGATATCTTTAGTTCTACTGGAGCTCTCTCGCAACCAGATT
GTGACAGTAAATCAGAATTCCTTTGCAGGACTTGGRCAACTGCAATTCTTAAATCTACGA
AGCAACCAACTAGAAAGTGTTGCTCCRAACACTTTCAATGAATTAAGATCACTGGTCAAT
CTTCATCTGACAGCAAACAAATTGAAGGTCTTGCCTCCTAATGTGTTTAGGAACTTGAAC
AACTTGGCTGATATCTCACTCGGTATGAATGACCTTGAACAGATTCCAGCATACATCTTT
TATGGACTTAGCTCACTCAGACACATTGATCTTCATAACAACAAGCTGAAACAGCTACCA
TCCACTCTCTTCCAAGGAATGGCAGCACTGCAGGAGATTGACCTCAACGGTAACAACATC
CTGAGTGTTCCTCCAACCCTTTTCAGGGGCCTTGTTAATCTCCGGTCCTTTGAATTCACT
GGAAATGACCTCCTTCAACCYTTACCTGTAAGCCTCTTCAATGGTCTCCAATCTCTAGAG
AATATAGATTTCCACCTGGTGCAGAATATTCCACCAGCTCTCTTCAGATATGTACCCCGG
CTCACCAGTTTGGAGATCACAGAAAGTGATATGCCTGTCCTGTCAGATCAAATATTCCAA
AACTTGCCTAATTTACAAACCCTTATTCTACGAGATAATGGCATAGGAATTATCCCACCA
GGTACGCTCAATGGACTGTCAAATTTGAGAACTTTAGATTTGTCAGCCAAYGCACTTACA
TCCCTGAATGAATCAACATTTGGTGCCATTTACACTGTTAAGGAATTGTTCCTGCAGGAC
AACCTGATCAATTCGGTATCACGTGGAGCATTCAGCAGTATGACTCAACTCCAGACCCTG
AGGCTKGACATTAATTTTCTGAAAGAGTTGCGAGCTGATGCGATGCCAGAGAATGCTGCC
TTAAAAACACTGCAGTTAGCTGATAATCCGCTGGAACGTGTTGATGGTGCAATGTTTTCA
AGACTTCCTAATTTGTCTCATATGACAATGGATAGCAGRAGATTAATCTGTGATTGTCAC
ATGTCAGAGTTCGCAAGGTGGATGCAGAGAAATCGAAACAAGCTTGACACGAGTGAACTT
GTATGTGGGACACCATTTGGGGTCAGGAACAGACCTCTCTTGAATATGATTGCAAATCCT
CGCAATCCATTCCGTTGTGCATTTCCGGCTATTACMACATTACCTAAGACACAACGAAAA
TCCGTGTCCACTGGAGCAACGTTCATTCTTCCTTGCACGTTGGCTGCTCAAGCTGCTGCA
AGGACCAGATGGCAACTTCCAAATCGTCCAGGTCTTTCAGTCCCATCTTACCGGCAGCAG
GCCACTTATGATCCTGTCGGCCATTTGAAAGTCAACGGTGACGGGTCCCTCGTGGTATAC
AATGCAAGCGCTGAGGAYAGTGGGCTGTATCATTGTAACACAAGGAATTCTATGGGCTCT
GACAACATCACTTACGCTGTGGCTGTTCTTGCACCAAACGCTCCAACAGCGCCTGGTATT
TTGCCAAAAATTCCTCCTGTAGAATCTACAGCACAAGGAGACACAACATTCTCGATTCCA
AAGCCCCATCAACCCACCCGGGGCATGCCACCTACTAGGAGAACCTACTTTAACCCAGCT
CAACCAACAATGGCTCCCCAAAGAAATGATACTGGAAATGTTCGTCCTGCAATTGGGGCG
ACAGTTAGAGCAATGGTACCCGGTCAAGGAGCATCAAAAACCACACTTAACCCATTGACC
CTCAATCCACGAACAGGASAGCCTAAGATGGCTGACAGAACTTTGGTTCCAACATTTGCA
TCATGGACAACAAAACCTGCAGGGGAAATAATCCCATGGGGAACTGCAATGCCTCCACTA
TTTGAAGGCTCTACTGATACACCTTTAGGAACAATTGTACCTAATTTGCAATGTATTCCA
AATCCCTGTCAGAATGGAGGCACATGCAACAAGGTACCAAATGAAAGCCGGGAATCAGAA
AGTGAAAACATGAGTTCTGAAAAGTCACTGTTTGCTGTCTTTAATGATGCATTTAGATCG
CGAAAGCCACGGTCTGCAGAGAAAACAATGAGAAAATCATTACCTCCAAGCCGGCAAATT
CGCTGCACATGTCCCAAAAAGTAYGGAGGATCTTTATGCCAAATCCTCAAGCCAGGTAAC
CCCACCAAGGTAGCTGTTGTAGAATCCACWAATGATTTGATTACTCTRAGTTGGTCACAA
GCCGTCAAGGGTGAAATCGCTGGTTACAGAGTGTTCTACAGCCTCGTTGGGGATCGCACA
GTAGTGAAGAGCATTCCGATTCATCCAGATGTCAACCTCTTCTCTATGGGCAAACTAAAG
AAGGATTCCACATACCGCATCTGTGTGATTGCATTCAATCAAGGGGGTGAAAGCTCTATT
GGAGAGGAAAACTGCATCTGGGCGGAAACAGTAACACAAAATAGGAGCACTAATCCAATA
TTTAGCACCCCGTTCATCGCTATTGCATCTGGTATTATCTCCTTGTTTGCTGTAATCCTG
TTTAGTGCTTACTGTTATCTGCGGACAAAGAAAAAGCGAGACAACTTTGAAGAAGCTGTT
GTTGTACAAAGGCCCGCACAACAACGACCTGCATCAGCTGCTGCAGAAGTGTTCAGAAGA
AGCCTTCGAAGGCCAATGGCTTCATACTATTCCAACATGGATGATTTAATGCTCATAGAC
ATGAACCAACAAACAAACAGGCAGATGTACATGAATCCATTTGATGCGAGGCATTCTGCT
ATGCTACACGACATGGAGTCTCGAAGACCAACACAGAGTCAGAACGCTCCCAAAATTTTT
ACAAAACCAAATCAAAGACGAACTCTCCGTATTCAAGAGGATACTGTCTTA

>sprp
ATGAATGGGATCAGTTTGAATATACTGCTTGCAGCTAGCATCATTGCTAGTCTTCTCAGC
TCTGTCCTTTGCCAGGGCTGGAGACCAGCTTGTCCTAAGCCATGTCGCTGCTCCTTAGAT
CGTAGCCCTCAACAGACCTACAGCCTTGGACCAGGAGCCTATAGGCAGGTYGACTGYCGC
TATGGCAACCTGTTTAATGTACCCCCAAACCTTCCACCAGATACTCAAGTGTTACTTCTC
TCAAACAATTTCATCAACGCTATCACTCCTTTAGAGTTGGAGCAGGTTCCTAACCTGAAA
AAGCTGGACCTGTCTCACAATTACATTACAGAAATTGCACCGGACACTTTCAAATTCAAT
GCTGATTTGAAGATGCTGAATCTGGGATGGAACCAGATTGTTACTATAGCTAATACTGCA
TTTGATGGACTGAGCACCCTCTCCAGACTCCTGCTATCATCTAACCAGCTTGTTGATGTT
CCGAATGCTATTCAGAATTTGATATCTTTGGTACTACTGGAGCTCTCTCGCAACCAGATT
GTGACAGTAAATCAGAATTCCTTTGCAGGACTTGGACAACTGCAATTCTTAAAYCTACGA
AGCAACCAACTAGAAAGTGTTGCTCCGCTCACTTTCAATGAATTAASATCGCTGGTCAAT
CTTCATCTGACAGCAAACAAGTTGAAGGTCTTGCCTCCTAATGTGTTTAGGAACTTGAAC
AACTTGGCTGATATCTCACTCGGTATGAATGACCTTGAACAGATTCCAGCATACATCTTT
TATGGACTTAGWTCACTCAGACACATTGACCTTCATAACAACAAGCTGACTCAGCTWCCG
TCCACTCTCTTCCAAGGAATGGCAGCACTGCAGGAGATTGACCTCAATGGTAACAATATC
TTGAGTGTTCCTCCAACCCTTTTCAGAGGCCTTGTTAATCTCCGGTCCTTTGAATTCACT
GGAAATGACCTCCTTCAACCCTTACCTGTAAGCCTCTTCAATGGTCTCCAATCTCTAGAR
AGTATAGATTTCCACCTGGTGCAGAATATTCCACCAGCTCTCTTCAGATATGTACCCCRG
CTCACCAGTTTGGAGATCACAGAAAGTGATATGCCTGTCCTRTCAGATCAAATATTCCAA
AACTTGCCTAATTTACAAACCCTTATTCTACGAGATAATGGCATAGGAATTATTCCACCA
GGTACGCTCAATRGACTATCAAATTTRAGAACTTTAGATTTGTCAGCCAACGCACTTACA
TCCCTGAACGAAACAACATTTGGTGCCATTTACACTGTTAAGGAATTGTTCYTGCAGGAT
AACCTGATCAATTCGGTATCACGTGGAGCATTCAGCAGTATGACTCAACTCCAGACCCTG
AGGCTTGACATTAATTTTCTGAAAGAGTTACGAGCTGATGCGATGCCAGARAATGCTGCC
TTAAAAACACTGCAGTTAGCTGATAATCCGCTGGAGCGTGTTGATGGTGCAATGTTTTCM
AGACTTCCTAATTTGTCTCATATGACAATGGATAGCAGAAGATTAATCTGTGATTGTCAC
ATGTCAGAATTCGCAAGGTGGATGCAGAGAAATCGAAACAAGATTGACACGAGTGAACTT
GTGTGTGGGACACCATTTGGGGTCAGGAACAGACCTCTCTTGAATATGATTTCAAATCCT
CGCAATCCATTCCGTTGCGCATTTCCGGCTATTACCACATTACCTAAGACACAAMGAAAA
ACAGTGTCCACTGGWGCAACGTTCATTCTTCCTTGCACGTTGACTGCTCAAGCTGCTGCA
AGGACCAGATGGCAACTTCCAAATCGTCCGGGTCTTTCAGTCCCATCTTACCGGCAGCAG
GCCACTTATGATCCTATCGGCCATTTGAAAGTCAACGGTGACGGGTCCCTCGTGGTATAC
AATGCAAGYGCTGAGGACAGTGGGCTGTATCATTGTAACACAAGGAATTCTATGGGCTCT
GACAACATCACTTACGCTGTGGCTGTTCTTGCACCAAACGCTCCAACAGCGCCCGGTATT
CTGCCAAAAATTCCTCCTGTAGAATCTACAGCACAAGGAGACACAACATTCTCGATTCCA
AAGCCCCATCAACCCACCCGAGGCATGCCACCTACTAGGAGAACCTACTTTGAACCAGCT
CAACCAACTATGGCTCCCCAAAGAAATGATACTGGRAATGTTCGTCCTGCAATTGGGGCG
ACAGTTAAAGCAATGGGTCCCGGTCAAGGAGCATCAAAAACCACACTTAACCCATTGACC
CTCGATCCACGAACAGGAGAGCCTAAGATGGCTGACAGAACTTTGGTTCCAACATTTGCA
TCATGGACAACAAAACCTGCAGGGGAAATAATCCCATGGGGAACTGCAATGCCTCCACTM
TTTGAAGGCTCTACTGATACACCTTTAGGAACAATTGTACCTAATTTGCAATGTATTCCA
AATCCCTGTCGGAATGGAGGCACATGCAACAGGGTACCAAATGAAAGCMGGGAATCAGAA
AGTGAAAACATGAGTTCTGAAAAGTCACTGTTTGCTGTCTTTAATGATGCATTTCGATCR
CGAAAGCCACGGTCTGCAGAGAAAACAATGAGAAAATCATTACCTCCRAGCAGGCAAATT
CGCTGCACATGTCCCAAAAAGTATGGAGGATCTTTATGCCAAATCCTCAAGCCAGGTAAC
CCCACCAAGGTAGCTGTTGTGGAATCCACTAATGATTTGATTACTCTGAGTTGGTCACAA
GCCGTCAAGGGTGAAATCGCTGGTTACAGAGTGTTCTACAGCCTTGTTGGGGATCGCACA
GTAGTGAAGAGTATTCCGATTCATCCAGATGTCAACCTCTTCTCTATGGGCAAACTAAAG
AAGGATTCCACATACCGCATCTGTGTGATTGCATTCAATCAAGGGGGTGAAAGCTCTATT
GGAGAGGAAAACTGCATCTGGGCGGAAACAGTAACACAAAATAGGAACCCTAATCCAATA
TTTAGCACCCAGTTCATCGCTATAGCAGCTGGTATTATCTCCTTGTTTGCTGTAGTCCTG
TTTAGTGCTTACTGTTATCTGCGGACAAAGAAAAAGCGAGACAACTTTGAAGAAGCTGTT
GTTGTACAAAGGCCCGCACAGCAACGACCTGCATCAGCTGCTGCAGAAGTGTTCAGAAGA
AGCCTTCGAAGGCCAATGGCTTCATACTATTCCAACATGGATGATTTAATGCTCATAGAC
ATGAACCAACAAACAAACAGGCAAATGTACATGAATCCATTTGATGCGCGGCATTCTGCT
ATGCTACACGACATGGAGTCTCGAAGACCAACACAGAGTCAGAACGCTCCCAAAATTTTT
ACAAAACCAAATCAAAGACGAACTCTCCGTATTCAAGAGGATACTGTCTTA

>spurp
ATGAATGGGATCAGTTTGAATATACTGCTTGCAGCTAGCATCATTGCTAGTCTTCTCAGC
TCTGTCCTTTGCCAGGGCTGGAGACCAGCTTGTCCTAAGCCATGTCGCTGCTCCTTAGAT
CGTAGCCCTCAACAGACCTACAGCCTTGGACCAGGAGCCTATAGGCAGGTTGACTGCCGC
TATGGCAACCTGTTTAATGTACCCCCAAACCTTCCACCAGATACTCAAGTGTTACTTCTC
TCAAACAATTTCATCAACGCTATCACTCCTTTAGAGTTGGAGCAGGTTCCTAACCTGAAA
AAGCTGGACCTGTCTCACAATTACATTACAGAAATTGCACCGGACACTTTCAAATTCAAT
GCTGATTTGAAGATGCTGAATCTGGGATGGAACCAGATTGTTACTATAGCTAATACTGCA
TTTGATGGACTGAGCACCCTCTCCAGACTCCTGCTATCATCTAACCAGCTTGTTGATGTT
CCGAATGCTATTCAGAATTTGATATCTTTGGTACTACTGGAGCTCTCTCGCAACCAGATT
GTGACAGTAAATCAGAATTCCTTTGCAGGACTTGGACAACTGCAATTCTTAAATCTACGA
AGCAACCAACTAGAAAGTGTTGCTCCGCTCACTTTCAATGAATTAACATCGCTGGTCAAT
CTTCATCTGACAGCAAACAAGTTGAAGGTCTTGCCTCCTAATGTGTTTAGGAACTTGAAC
AACTTGGCTGATATCTCACTCGGTATGAATGACCTTGAACAGATTCCAGCATACATCTTT
TATGGACTTAGATCACTCAGACACATTGACCTTCATAACAACAAGCTGACTCAGCTACCG
TCCACTCTCTTCCAAGGAATGGCAGCACTGCAGGAGATTGACCTCAATGGTAACAATATC
TTGAGTGTTCCTCCAACCCTTTTCAGAGGCCTTGTTAATCTCCGGTCCTTTGAATTCACT
GGAAATGACCTCCTTCAACCCTTACCTGTAAGCCTCTTCAATGGTCTCCAATCTCTAGAG
AGTATAGATTTCCACCTGGTGCAGAATATTCCACCAGCTCTCTTCAGATATGTACCCCAG
CTCACCAGTTTGGAGATCACAGAAAGTGATATGCCTGTCCTGTCAGATCAAATATTCCAA
AACTTGCCTAATTTACAAACCCTTATTCTACGAGATAATGGCATAGGAATTATTCCACCA
GGTACGCTCAATAGACTATCAAATTTAAGAACTTTAGATTTGTCAGCCAACGCACTTACA
TCCCTGAACGAAACAACATTTGGTGCCATTTACACTGTTAAGGAATTGTTCCTGCAGGAT
AACCTGATCAATTCGGTATCACGTGGAGCATTCAGCAGTATGACTCAACTCCAGACCCTG
AGGCTTGACATTAATTTTCTGAAAGAGTTACGAGCTGATGCGATGCCAGAAAATGCTGCC
TTAAAAACACTGCAGTTAGCTGATAATCCGCTGGAGCGTGTTGATGGTGCAATGTTTTCC
AGACTTCCTAATTTGTCTCATATGACAATGGATAGCAGAAGATTAATCTGTGATTGTCAC
ATGTCAGAATTCGCAAGGTGGATGCAGAGAAATCGAAACAAGATTGACACGAGTGAACTT
GTGTGTGGGACACCATTTGGGGTCAGGAACAGACCTCTCTTGAATATGATTTCAAATCCT
CGCAATCCATTCCGTTGCGCATTTCCGGCTATTACCACATTACCTAAGACACAAAGAAAA
ACAGTGTCCACTGGTGCAACGTTCATTCTTCCTTGCACGTTGACTGCTCAAGCTGCTGCA
AGGACCAGATGGCAACTTCCAAATCGTCCGGGTCTTTCAGTCCCATCTTACCGGCAGCAG
GCCACTTATGATCCTATCGGCCATTTGAAAGTCAACGGTGACGGGTCCCTCGTGGTATAC
AATGCAAGTGCTGAGGACAGTGGGCTGTATCATTGTAACACAAGGAATTCTATGGGCTCT
GACAACATCACTTACGCTGTGGCTGTTCTTGCACCAAACGCTCCAACAGCGCCCGGTATT
CTGCCAAAAATTCCTCCTGTAGAATCTACAGCACAAGGAGACACAACATTCTCGATTCCA
AAGCCCCATCAACCCACCCGAGGCATGCCACCTACTAGGAGAACCTACTTTGAACCAGCT
CAACCAACTATGGCTCCCCAAAGAAATGATACTGGAAATGTTCGTCCTGCAATTGGGGCG
ACAGTTAAAGCAATGGGTCCCGGTCAAGGAGCATCAAAAACCACACTTAACCCATTGACC
CTCGATCCACGAACAGGAGAGCCTAAGATGGCTGACAGAACTTTGGTTCCAACATTTGCA
TCATGGACAACAAAACCTGCAGGGGAAATAATCCCATGGGGAACTGCAATGCCTCCACTC
TTTGAAGGCTCTACTGATACACCTTTAGGAACAATTGTACCTAATTTGCAATGTATTCCA
AATCCCTGTCGGAATGGAGGCACATGCAACAGGGTACCAAATGAAAGCCGGGAATCAGAA
AGTGAAAACATGAGTTCTGAAAAGTCACTGTTTGCTGTCTTTAATGATGCATTTCGATCG
CGAAAGCCACGGTCTGCAGAGAAAACAATGAGAAAATCATTACCTCCAAGCAGGCAAATT
CGCTGCACATGTCCCAAAAAGTATGGAGGATCTTTATGCCAAATCCTCAAGCCAGGTAAC
CCCACCAAGGTAGCTGTTGTGGAATCCACTAATGATTTGATTACTCTGAGTTGGTCACAA
GCCGTCAAGGGTGAAATCGCTGGTTACAGAGTGTTCTACAGCCTTGTTGGGGATCGCACA
GTAGTGAAGAGTATTCCGATTCATCCAGATGTCAACCTCTTCTCTATGGGCAAACTAAAG
AAGGATTCCACATACCGCATCTGTGTGATTGCATTCAATCAAGGGGGTGAAAGCTCTATT
GGAGAGGAAAACTGCATCTGGGCGGAAACAGTAACACAAAATAGGAACCCTAATCCAATA
TTTAGCACCCAGTTCATCGCTATAGCAGCTGGTATTATCTCCTTGTTTGCTGTAGTCCTG
TTTAGTGCTTACTGTTATCTGCGGACAAAGAAAAAGCGAGACAACTTTGAAGAAGCTGTT
GTTGTACAAAGGCCCGCACAGCAACGACCTGCATCAGCTGCTGCAGAAGTGTTCAGAAGA
AGCCTTCGAAGGCCAATGGCTTCATACTATTCCAACATGGATGATTTAATGCTCATAGAC
ATGAACCAACAAACAAACAGGCAAATGTACATGAATCCATTTGATGCGCGGCATTCTGCT
ATGCTACACGACATGGAGTCTCGAAGACCAACACAGAGTCAGAACGCTCCCAAAATTTTT
ACAAAACCAAATCAAAGACGAACTCTCCGTATTCAAGAGGATACTGTCTTA

>pdep
ATGAATGGGATCAGTTTGAATATACTGCTTACAGCTAGCATCATTGCTAGTCTTCTCAGC
CCTGTCCTGTGCCAGGACTGGAGACCAGCATGTCCTAAGCCATGTCGCTGCTCCCTAGAT
CGTAGCCCTCAACAGACCTACAGCCTWGGACCAGGAGCCTATAAGCAAGTTGACTGTCGC
TATGGCAACCTGTTCAATGTACCCCCAAACCTTCCACCAGATACTCAAGTGTTACTTCTC
TCAAACAATTTYATCAACACTATCACTCATTTAGAGTTGGAGCAGGTTCCTAACCTGAAA
AAGCTGGACCTGTCCCACAATTACATTACAGAAATTGCACCAGAGACTTTCAAATTCAAT
GTGGATTTGAAGATGCTGAATTTGGGATGGAACCAGATTGTTACTATAGCTAATACTGCA
TTTGATGGATTGAGCACCCTCTCCAGACTCCTGCTATCATCTAACCAGCTTGTTGATGTT
CCAAATGCTATTCAGAATTTGATATCTTTAGTACTATTGGAGCTCTCTCGCAACCAGATT
GTGACAGTAAATCAGAATTCTTTTGCAGGRCTTGGACAACTGCAATTYTTAAATCTACGA
AGTAACCAATTAGAAACTGTTGCTCCGCTCACTTTCAATGAMTTAGGATCACTGGTCAAT
CTTCATCTGACAGCAAACAAGTTGAAGGTCTTGCCTCCTAATGTATTTAGGAACTTGAAC
AACTTGGCTGATATCTCACTCGGTATGAATGACCTCGAACAGATGCCAGCATACATCTTT
TATGGACTTAGATCACTSAGACACATTGACCTTCATAACAACAAGCTGACTCAGCTACCA
TCCACTCTCTTCCAAGGAATGACAGCACTGCAGGAGATTGACCTCAATGGTAACAATATC
TTTAGAGTTCCTCCAACCCTTTTCAGGGGCCTTGTTAATCTCCGGTCCATTGAATTCACT
GGAAATGACCTCCTTGAACCCTTACCTGTAAGCCTCTTCAATGGTCTTCAATCTCTAGAG
AGTATAGATTTCCACCTGGTGCAGAATATTCCAACAGCTATCTTCAGATCTGTACCCCGG
CTCACCAGTTTAGAGATCACAGAAAGTGATATGCCTATTCTGTCAGATCGAATATTCCAA
AACTTGCCTAATTTACAAACCCTTATTCTACGGGATAATGGCATAGGAATTATCCCACCA
GGTACGCTCAATGGACTATCAAATCTGAGAACTTTAGATTTGTCAGCAAATGCACTTACA
TCCCTGAATGAAACAACATTTGGTGCCCTTTACACTGTCAAGGAATTGTTCCTGCAGGAT
AACCTGATCACTTCCGTATCACGTGGAGCATTCAGCAGTATGACTCAGCTCCAGACCCTG
AGGCTTGATATCAATTTTCTGAGAGAGTTGCGAGCTGATGCGATGCCAGAGAATGCTGCC
CTAAAAACACTGCAGTTAGCTGATAATCCACTGGAGCGTGTTGATGGTGCAATGTTTTCA
AGACTTCCTAATTTGTCTCATATGACAATGGATAGCAGAAGATTAATCTGTGATTGTCAC
ATGTCAGAATTCGCCAGGTGGATGCAGAGAAATCGCAACAAGCTTGACACAAGTGAACTT
GTATGTGGGACACCATTTGGGGTCAGGAACAGACCTCTCTTGAATCTGATTTCAAATCCT
CGCAATCCATTCCGTTGCGCATTTCCAGCTATTACCACATTACCAAAGACACAACGAATA
ACAGTGTCCACTGGAGCAACGTTCACTCTTCCTTGCGCGTTGACTGCTCAAGCTGCTGCA
AGGACCAGATGGCAACTTCCAAATCGTCCAGGTCTCTCAGTCCCATCTTACCGGCAGGAG
GCCACTTATGATCCTATCGGTCATTTGAAAGTCAACGGTGATGGGTCCCTCGTGGTATAC
AATGCAAGTGCTGAGGACAGTGGGCTCTATCATTGTAACACAAGGAATTCCATGGGCTCG
GATAACATCACTTACGCTGTGGCTGTTCTTGCACCAAACGCTCCAACAGCACCTGGTATT
CTGCCAAAAATTCCTCCTGTAGAATCTACAGCACAAGGAAACACAACATTTTCGATTCCA
AAGCCCCAACAACCCACCCGAGGCATGCCAACAACTAGGAGAACCCACTTTGGACCAGCT
CACCCAACTATGACTCCCCAAAGAAATGATACTGGAAATGTTCGTCCTGCAATTGGGGCA
ACAGTTAAAGCAATRGGTCCTGGTCAAGGAGCATCAAAAACCACCCTTCACCCACTGACC
CTCARTCCACGCTCAGGAGAGCCTAAGATGGCTGACAGAACTTTGGTTCCAACATTTGCA
TCTTGGACAACAAGATCTGCAGGGMAAAAAATCCCATGGGGAACTGAAATGCCTCCACTA
TTTGAAGGCTCYACTGATACACCTTTAGGAACAATTGTCCCCAATTTGAAATGTATTCCA
AATCCTTGTCGGAATGGAGGCACATGCAACATGGTACCAAATGAAAGCCGGGAATCAGAA
AGTGAAAACATGAGTTCTGAAAAGTCACTGTTTGCTGTCTTTAATGATGCATTTCGATCG
CGAAAGCCACGATCTGCAGAAAAAACAATGACAAAAGCATTACCTCCAAGCAGGCAAATT
CGCTGCACATGTCCCAAAAAGTATGGAGGACCTTTATGCCAAATCCTCAAGCCAAGTAAA
CCCACCAAGGTAGCTGTTGTGGAATCCACTAATGATTTGATTACTCTGAGTTGGTCACAA
GCCATCAAGGGTGAAGTCGCTGGTTACAGAGTGTTYTACAGCCTTGTTGGGGATCGCACA
GTAGTGAAGAGTATWCCGATTCATCCAGATGTTAACCTCTTCTCTATGGGCAAACTAAAG
AAGGATTCCACATACCGCATCTGTGTGATTGCATTCAATCAAGGGGGTGAAAGCTCTATT
GGAGAGGAAAACTGCATCTGGGCAGAAACAGTAACACAAAATAGGAACACTAATCCAATA
TTTAGCACCCAGTTCATCGCTATTGCAGCTGGTATTATCTCCTTGTTTGCTGTAATCCTG
TTTAGTGCTTACTGTTATCTGCGGACAAAGAAAAAGCGAGACAGCTTTGAAGAAGCTGTT
GTTGTACAAAGGCCCGCNNNGCAACGACCTGCATCAGCTGCTGCAGAAGTGTTCAGAAGA
AGCCTTCGAAGGCCAATGGCTTCATACTATTCCAATATGGATGATTTAATGCTCATAGAC
ATGAACCAACAAACAAACAGGCAAATGTACATGAATCCATTTGATGCCCGGCATTCTGCT
ATGCTACACGACATGGAGTCTCGAAGACCAACACAGAGTCAGAACGCTCCCAAAATTTTT
ACAAAACCAAATCAAAGGCGAACTCTCCGCATTCAAGAGGATACTGTGTTA
