# Supplementary material for: Genome-wide signals of positive selection in strongylocentrotid sea urchins
Source: BMC Genomics. 2017 Jul 21;18:555. doi: 10.1186/s12864-017-3944-7 (PMC5521101; doi:10.1186/s12864-017-3944-7)
Supplement: Supplementary file 3 — Consensus alignment files. A compressed (gzip) tape archive (TAR) file containing 6250 consensus alignment files in FASTA format. (TGZ 14116 kb) [file 12864_2017_3944_MOESM3_ESM.tgz › SPU_022195/consensAlign.ordered.fa]

>sdro
ATGGTAAACAATTCGGAAAGTCGGAGTCGGCACAAGAATGGAGAAAAATGTGGAAGTGAA
CGCCAAAAGCTTGCCGATGAATTGTCTTTTTTGGCCGGGTTGATAAGTAAACATAAAGAG
AAGCCTGCTGCTAAAGAGAGTAACCATGATGCATCAAGATACAGCTCAAACCAGTTTTCA
TGGACCAAGGAAGAGCCAAGCTCATCGTCCCGGTCTTCCAAAACTTCTGCCTCACACGAG
CAAGGTCAAAGGTCACAAGATCCTAGTTGTCTTCCCTCAAAGGACAGCTTAACTTGGAAA
AAAGTGAAAGAAAGGCGTGATGACCCTTTGACTACCTCAGCCACAAGATACAAATATGTT
TCAAAGGATGTGCACGGAACAGCAATTGAGAGGGGTAAGAATGCCTCATGTGGCAAAGGT
AAAGCTGATGTTTGCAAGGAGGAGAAGCAATCTTCAGAAACAGCnnnnnnnnnnnnnnnn
nnnCCAAAGCAAATTGTCCAGGCAAGGAGGATAGTNATACNCCCTCAAGGAAGCAAATCA
TTATTGAAAACCACAAAGACATCTTCAGAAAATTCGAAAGCAGACCTTCCATCATGTAAA
CCTATGTTGGTCAAGTCAGAAGGGATAGGTAAAACTGATTCGTCAAAGCAAGGTCTTCCC
TCAAGAACAGCAACATCAGTCAAACCTGAGCTGGCAGGCAGTTCATCGGAGTCACACAGA
CACAGGAATAACAGAAGAGATGTAATACCCACATCTCAGAAAACAAGTGTTACAATTGCT
TTGAAACCGGTTGCCAACCTTGATGTCGGTCATTGTTTATCAAGGAATGTAGGAAAACAA
ACCATTGTTGTCAAGCCCTCTCCTTCTCTTTCAAAAGCCCAGACAAGTACCGATACAGCT
ACTAAAATAATCTTGCCAGAGCAGTCCACTAGAATTGTTCGACCTCAGAAGCAGCCTGCA
AAGCGTCCCAACGCTAAGGTCCTTGCCACTCTTTCCAAAGAATTGGACAAATGCCTTGGG
GATATTGCACGATTGAAAGATGCCAGAACTCAATTGAAGGATGGTAAATCTGTATCCACT
GCTGGCATCAGAAAAGCCGCATTTATTAnAAACTCTGAAATTAAGGCTCCACTTGATGGC
AATCAAAAAGTCGGGAATAATCAGGGATCTATTCTGAAACCTAGCAATACAAAAGAGGAA
CAGAAAGACTCCAAATTTGAAAAGAATGCAGCTAGAACTGCAAGTAGTGCTGCAGCCACA
AGCAGTGATTATAAATGGGTGGCTCCAAAGGTGAAGTCAGAAAAGGTACCTTCTAGTCAT
GTGAAAAATATCAACAAAACAAATGTGGAGAGTGCAGACAGCCTTATGCAGAATAAAAAT
GTCCAAGTTGGAGCTCAGATTGGGACTGGAATGAATAATCTCAACACAGGATTAAATACT
ATGACGCAAATCTCTTCTCCTCAGGTAAAAGTTATTAGAACAAGGTACAAAATGAAGAAG
CAGTTGTCAACTGCATCAACTTCGTCTTTGATTTCTCGACATAAAGTTGATCGTAGGAAC
TCTGTTGGTACATCTGCTATGAAGTCAACAGAGAAAACTAGTGTGCGAAAATGCGATGTG
AAGATAAGTAGATACAAGCTCATCAAGTCGTCTTCACATCCTGGTGACCTTTCCCAGAAG
CATCCTGAAACATCTTCGTTATCTCCGCACAAGCAGCAAATTGCCATCAACACAAGATAC
AAGAAGGTTAAAGGTCACCCACCTGCATTGGGAAGTGCGGTGAAGCCTGCCATCGTTATT
CCTCACCGTTCACAGCTCAAGCTGAACAGGATAAAAACGAAGCTCCCTCATAAGAACACA
CCAAAGACGGCCTCAACTTCAACTACGACTAGAAAGCAGTCAAGGCATAAAATAGATCGT
CGGCCTAGAGGGACAGCGGTTGTCAGGAGTCGGTTTAAGATGCGGAAGGTTTCCAACAGG
ACTCCTCGGAAGACGCCCCCAAAGCAATCATCCAACTCCTCCCCTTTCAAGTGGCAAGCC
AGGAAGCCGACTCCTCCCCAGCCCGCCACTCCAGATACCTTTATGCGCAGGAGGATGCAT
TTTGTCCTCACCCACACGCCGGTCTTACTCCGCACACGCTTCCGCCTCATCAACTCTCAA
CACCACAACTCACCCTTGATGGGCCTCACCCCAAAGCAACCGCTTCTCAAGAAAACCAGG
ACAAAACTTATCAGGAAATCAGCATCAACTCTACCCAGCCCATCCCAGAAGCACTCAAGA
TCCCTTGTAGTGGTAGCGAAGGGGGTCCACTACCACCAGAGTAGATCAGGGAAGAGTCTC
AGGAGAATCTCGGGTTCTTCTCCTATCCTACCAGCAKCATCATCATCTGCCCACAGATGG
CCATCAAATACAAGATGGAAGCAGGGCTCCCTCTCTAGTGTATGGACTGCCAGTGCGCAC
AGGGTGTACCAGAGGCAGGGTGCAATGAAGTTGTCCAGTACGCAGTGGGTTGCAAATCGT
GTCCTGCGTCGGACCATACAGGGCAAGATCCAGAGAGGCCACAAGGACYTGAAGAGCCAA
CCATACTGTAAGTTCTACAACCGYTACGGAAGATGCCATCGAGGGGACAAGTGCCCTTAC
ATCCATGACCCAGAGAAGGTGGCTGTTTGCACGCAATTCCTGAGAGGCACATGTAAGAAG
ACAGATGGTTCTTGTCCGTTCTCTCACAAAGCCTCCAAGGATAAAGTGAGTTGTGTGAAT
TTAAAAAACAACATTGAT

>spal
ATGGTAAACAATTCGGAAAGTCGGAGTCGCCACAAGAATGGRGAAAAATGTGGAAGTGAA
CGCCAAAAGCTTGCCGATGAATTGTCTTTTTTGGCCGGGTTGATAAGTAAACATAAAGAG
AAGCCTGCTGCTAAAGAGAGTAACCATGATGCATCAAGATACAGCTCAAATCAGTTTTCA
TGGACCAAGGAAGAGCCAAGCTCATCGTCCCAGTCTTCCAAAACTTCTGCCTCACACAAG
CAAGGTCAAAGGTCACAAGGTCTTAGTTGTCTTCCCTCAAAGGGCAGCTTAACTTGGAAA
AAAGTGAAAGAAAGGCGTGATGNCCNTTNNNNNNCNNCAGCCACAAGATACAAATATnnn
nnnnnnnnnnnnnnnnnnnnnnnnnnnnnnnnnnnnnnnnnnnnnnnnnnnnnnnAAGGT
AAAACTGATGTTTGCAAGGAGGAGAAGCCGTCTTCAGAAACAGCGATTGGTCAACGTCCA
GCGCCAAAGCCAAATGTCCAAGCAAGGAGGATAGTGATACCCCCTCAAGGGAGCAAATCA
TTGTTGAAAACCACAAAGACATCTTCAGAAAATTTGAAAGCAGGCCTTCCATCAAGTAAA
CCTATGTTGGTCAAGTCAGAAGGGATAGGTAAAGCGGGTCCGTCAAAGCAAGGTCTTCCC
TCAAGAACAGTAACATCAGTCAAACCTGAGCTGGAAGGCAGTTCATCGGAGTCACATAGA
CACAGCAATAACAGAAGAGATGTAATACCCACATCTCAGAAAACAAGTGTTGCAAGTGCT
TTGAAACCGGTTGCCAACCTTGATGTCRGTCATGGTTTATCAAGGAATGTAGGAAAACAA
ACCATTGCTGTCRAGCCCTCTCCTTYYCTTTCAAAGGCACAGACAAGTACCAGTAAAGCT
ACTAAAATGATCTTGCCAGAGCAGTCCACTAGAATTGTTCAACCTCAGAAGCAGCCTGCA
GAGCGTCCCAACGCTAAGGTCCTTGCCACTCTTTCCAAAGAATTGGACAAATGCCTTGGG
GATATTGCACGATTGAAAGATGCCAGAACTnnnnnnNNNGATGNNAANNCTGTATCCACT
GCTGGCATCAGAAAAGCCGCATTTATTAnAAACTNTGAAATTNANGNTACACTTGATGGC
AATCAAAAAGTCGGGAGTAATCAGGGATCTATTCTGAATCCTAGCAATACCAAAAAGGAA
CAGAGAGACTCCAAATTTGAAAAGAATGCAGCTGGAACTGCAAGTAGTGCTGCAGCCACA
AGCAGTGATTATAAATGGGTGGCTCCAAAGGTGAAGTCAGAAAAGGTACCCTCTAGTCAT
GTGAAAAATATCAACAAAACAAATGTGGAGAGTGCAGACAGCCTTAYGCAGAAGAAAAAT
GTGCAAGTTGGAGCTCAGATTGGGACTGGAATGAATAATCTCAACACAGGATTAAATACT
ATGACGCAAATCTCTTCTCCTCAGGTAAAAGTTATWAGAACAAGGTACAAAATGAAGAAG
CAGTTGTCAACTGCATCAACGTCGTCTGTGATTTCTCGACATAAAGTTGATCGTAGGAAC
TCGGTTAGTACGTCTGCTGTGAAGTCAACAGAGAAAACTAATGTGCAAACATGCGATGTG
AAGATAAGTAGATACAAGCTTGTCAAGTCGTCTTCACATCCTGATGAACTTTCCCAGAAG
CATCCTGAAACATCTTCGTTATCTCCGCACAAACAGCAAATTGCCATCAACACAAGATAT
AAGAAGGTTAAAGGTCACCCGCCTGCATTGGGAAGTCCGGTGAAGCCTGCCATCGTTATT
CCTCACCGTTCACAGCTCAAGCTGAACAGGATCAAAACRAAGCTCCMTCATAAGAACACA
CCAAAGACGGCCTCAACTTCAACTACKMCTAGAAAGCAGTCAAGGCATAARATWGATCGT
CGGCCTAGAGGGACAGCGGTTGTTAGGAGTCGGTTTAAGATGCGGAAGATTTCCAACAGG
ACTCCTCGGAAGACGCCCCCAAAGCAATCATCCAACTCGTCCCCTTTCAAGTGGCAAGCC
AGGAGGCCGACTCCTCCCCAGCCCGCCACTCCAGATACCTTTATGCGCAGGAGGATGCAT
TTTGTCCTCACCCACACGCCGGTCTTACTCCGCACAYGCTTCCGCCTCATCAACTCGCAA
CACCACAACTCACCYTTGATGGGCCTCACCCCAAAGCAACCRCTTCTCAAGAAAACCAGG
ACAAAACTTATCAGGAAATCAGCATCAACTCTACCCAGCCCATCCCWGAAGCACTCMAGA
TCCCTWGTAGTGGTAGCGAAGGGGGTCCACTACCACCAGAGTAGATCAGGGAAGAGTCTC
AGGAGAATCTCGGGTTNTNNNCNTATCCTACCAnCAGCATCATCATCTGCCCACAGATGG
CCATCAAATACAAGATGGAAGCAGGGCTCCCTCTCTAGTGTATGGACTGCCAGTGCGCAC
AGGGTGTACCAAAGGCAAGGTGCAATGAAAGTGTCCAGTACGCAGTGGGTCGCTAATCGT
GTCCTGCGTCGGACCATACAGGGCAAGATCCAGAGAGGCCACAAGGACCTGAAGAGCCAA
CCATACTGTAAGTTCTACAACCGCTACGGAAGATGCCATCGAGGGGACAAGTGCCCTTAC
ATCCATGACCCTGAGAAGGTGGCTGTTTGCACGCAATTCCTGAGAGGCACATGTAAGAAG
ACAGATGGTTCTTGTCCRTTCTCTCACAAAGCCTCCAAGGATAAAGTGAGTTGTGTGAAT
TAAAAAAATAACACTGAT

>sfra
ATGGTAAACAACATGGAAAGTCGGAGTCGCCACAAGAATGGAGAAAAACGTGGAAGTGAA
CGCCAAAAGCTTGCCAATGAATTGTCTTTTTTGGCCGGGTTGAnnnnnnnnnnnnnnnnn
nnnnnnnnnnnnnnnnnnnnnnnnnnnnATGCATCAGGATACAGCTCTACCCAGTATTCA
TGGACCAAGGAAGAGCCAAGCTCATCGTCCCAGTCTTCTAACACTTCTGCCTCTCACAAG
CAAGGTCAAAGGTCACAAGGTCCTTGTTGTCTTCCCTCAAAGGACAGCTTAACTTGGAAA
AAAGTGAAAGAAAGGCGTGATGACCCTTTGACCAACTCAGCCACAAGATACAAATATGTT
TCAAAGGATGTGCACAGAACAGCAATTGAGAGGGGTAAGAATGTTTCATGTGCAAAAGGT
AAAGCTGATGTTTGCAAGGAGGAGAAGCCATCTACAGAAACAGCAATTGGTCACTGTCCA
GTGCCAAAGCAAAAnnnnnnnnnnnnnnnnnnnnnnnnnnnnnnnnnnnnnnnnnnnnnn
nnnnnnnnnnnnnnnnnnnnnnnnnnnnnnnnnnnnAAAGCAGGTCTTCCATCAAGAAAA
CCTATGTTGGTCAAGTCAGAAGTGATAGGTAAAGCAGATTCATCAAAGCAAGGTCTTCCC
TCAAGAAAAACAACATTGATCAAACCTGAACTGGAAGGCAGTTCATGGGAGGCACACAGA
CACAGCAATAACAGAAGAGTTGTACTACCCACATCTCAGAAAGCAAGTGTTGCAAGTGCT
TTGAAATCTGTTGCCAACCTTGATGTCAGTCATGGTTTATCAAGGAATGTAGGAAAACAA
ACCATTGCTGTCAAGCTCTCTGCTTCTCTTTYGGAGGCACAGACAAGTACCGGTACAACT
ACTAAAATAATCTTGCCAGAGCAGTCCACTANNNNNNNNCAACATCAGAAGCAGCCTGCA
GAGCGTCCAAATGCTAAGGTCCTTGCCACTCTTTCCAAAGAATTAGACAAATGCCTTGGG
GATATTGCACGATTGAAAGAGGCCAGAATTCAATTAAAGGATGGGAAATCTGTATCCACT
GCTGGTATTAGAAAAGCnnnnnnnnnnnnnnnnnnnnnnnnnnnnnnnnnnnTTGATGGC
AGTCAGAAAGTCGGGAGTAGTCAGGGATCTATTCTGAAGCCTAGCAATACCAATGAGGAA
CAGAGAGACTCCAAACTTGAAAAGAATGCAnnnnnnnnnnnnnnnnnnnnnnnnnnnnnn
nnnnnnnnnnnnnnnnGGGTGGCTCCAAAGGTGAAATCAGGAAAGGTGCTTTCTAGTCAT
GTGGAAGATATCAACAAAACAAAAGTGGAAAGTTCAGACAACCTTGTGCAGAAGAAAAAT
NNGNCTGTTGGAGCTCAGATTGGGACTGGAATGAATAATCTCAACACAGGATTAAAGACT
ATGATGCAAATCTCTTCTCCTCAGGTAAAAGTTATAAGAACAAGGTACAAAATGAAGAAG
CAGTTGTCAACTGCATCAACTTTGTCTTTGATTTCTCGACATAAAGTTGATCGTAGGAAC
TCAGTTGGTACGTCTGCTGTGAAGTCAACAGAGAAAACTAATGTGCAAAAATGCGATATG
AAGATAAGTAGATACAAGCTTGTCAAGTCGTCTTCACATCCTGGTGTGCTTTCCCAAAAG
CATCTCGAAACATCTCCGTTATCTCCGnnnnnnnnnnnnnnnnnnnnnnnnnnnnnnnnn
nnnnnnnnnnnnnnnnnnnnnnnnnnnnnnnGAAGTCCGGTGAAGTCTGCCATCGTTATT
CCTCACCGTTCACAGCTCAAGCTGAACAGGATAAAAACAAAGCCCCATCATAAGAACACA
CCAAAGACGGCCTCAACTTCAAGTACGACTAGAAAGCAGTCAAGGCATAAGATAGATCGT
CGGCCTAGAGGGACAGCAGTTGTTCGGAGTCGGTTTAAGATGCGGAAGGTTTCCAACAGG
ACTCCTCGGAAGACGCCCCCAAAGCAATCATCCAATTCATCCCCTTTCAAGTGGCAAGCA
AGGAAGCCGACTCCTCCCCAGCCTGCCACTCCAGATACCTTTATGCGCAGnnnnnnnnnn
nnnnnnnnnnnnnnnnnnnnnnnnnnnnnnnnnnnnnnnnnnnnnnnnnnnnnnnnnnAA
CACCACAACTCAACCTTGACGGGCCTCACCCCAAAGCAACCGCTTCTCAAGAAAACCAGG
ACAAAACTTATCAGGAAATCAGCATCAACTCTACCCAGCCCATCCCTGAAGCACTCAAGA
TCCCGAGTGGTCGTAGCGAAAGGGGTCCACTACCACCAGAGTAGATCAGGGAAGAGTCTT
AGGAGAATATCGGGTTCTTCTCCTATCCTACCATCATCATCnnnnnnnnnnnnnnnnnnn
nnnnnnnnnnnAAGATGGAGGCAGGACTCCCTCTCTAGAGTATGGACTGCCAGTGCGCAC
AGGGTGTACCAGAGGCAGGGTGCAATGAAGGTGTCCAGTACGCAGTGGGTTGCAAATCGT
GTCCTGCGTCGGACCATACAGGGCAAGATCCAGAGAGGCAACAAGGACCTGAAAAGCCAA
CCATACTGTAAGTTCTACAACCGCTATGGAAGATGCCATCGAGGGGACAAGTGCCCTTAC
ATCCATGACCCTGACAAGGTTGCTGTTTGCACGCAnnnnnnnnnnnnnnnnnnnnnnnnn
nnnnnnnnnnnnnnnnnnnnnnnnnnnnnnnnnnnnnAGGATAAAGTGAGTTGTGTGAAN
NNNATATATAACATTGAT

>afraSS
ATGGTAAACAATTCGGAAAGTCGGWGTCGCCACAAGAATGGWGAAAAATGTGGAAGTGAA
CGCMAAAAGCTTGCCGAKGAATTGTCTTTTTTGGCCGGGTTGATAAGTAAACATAAAGAG
AAGCCTGCTGCTAAAGAGAGTAACCATGATGCATYAAGATACAGCTCAAACCAGTTTTCA
TGGACCAAGGAAGAGCCAAGCTCATCGTCCCASTCTTCCAAAACTTCTGCCTCACACAAR
CAAGGTCAAAGGTCACAMRGTCCTAGTTGTCTTCCCTCAAAGGRCAGCTTAACTTGGAAA
AAAGTGAAAGAAAGGCGYGATGGCCCTTTGACTACCTCAGCCACAAGATACAAATATGTT
TNNNNNNNNNNnnnnnnnnnnnnnnnnnnnnnnnnnnnnnnnnnnnnnnnnnnnnnnnnn
nnnnnnnnnnnnnnnnnnnnnnnnnnnnnnnnnnnnnnnnnnnnnnnnnnnnnnnnTCNA
NNGCCAAAGCAAATTGTCCAGGCAAGGAGGATAGTGATACCCCCTCAAGGAAGCAAATCA
TTATTGAAACCCACAAAGACATCTTCAGAAAATTTGAAAGCAGGCCTTCCATCAAGTAAA
CCTATGTTGGTCAWGTCAGAAGTGATAGGTAAATCAGATTCGTCAAAGCAAGGTCTTACC
TCAAGAACAACAACATCAGTCAAACCTGAGCTGGTAGGCAGTTCATCGGAGTCACACAGA
CACAGCAATAACAGAAGAGATGTAATATCCACATCTCAGAAAACAAGTGTTGCAATTGCT
TTGAAACCGGTTGCCAACCTTGATGTCGGTCATGGTTTATCAAGGAATGTAGGAAAACAA
AWCATTGTTGTCAAGCCCTCTCSTTCTCTTTCAAAAGCCCAGACAAGTTCYGATACAGCT
ACTAAAAAAATCTTGCCAGAGCAGTCCACTAGAATTGTTCAATTTCAGAAGCAGCCTGCA
GAGCGTCCCAACGCTAAGGTCCTTGCCACTCTTTCCAAAGAATTGGACAAATGCCTTGGG
GATATTGCACGATTGAAAGATGCCAGAACTCAATTGAAGGATGGTAAATCTGTATCCACT
GCTGGCATCAGAAAAGCCGCATGTATTAnAAACTCTGAAATTAAGGCTACACTAGATGGC
AATCAAAAAGTCAGGAGTAGTCAGGGATCTATTCTGAAACCTAGCAATACAAAAGAGGAA
CAGAAAGACTCCAAATGTGAAAAGAATGCAGCTGGAACTGCAAGTAGnnnnnnnnnnnnn
nnnnnTGATTATAAATGGGTGGCTCCAAAGGTGAAGTCAGAAAAGGTACCTTCTAGTCAT
GTGAAAAATATCAACAAAACAAATGTGGAGAGTGCAGACAGCCTTATGCAGAAGAAAAAT
GTSCAAGTTGGAGCTCAGATTGGGACTGGAATGMATAATCTCAACACAGGATTAAATACT
ATGACGCAAATCTCTTCTCCTCRGGTAAAAGTTATWAGAACAAGGTACAAAATGAAGAAG
CAGTTGTCAACTGCATCAACKTCGTCTTTGATTTCTCGACATAAAGTTGATCGTAGGAAC
TCTGTTGGTACATCTGCTATGAAGTCAACAGAGAAMACTARTGTGCGAAAATGYRATGTG
AAGATAAGTAGATACAARCTCGTCAAGTCGTCTTCACMTCCTGRTGRACTTTCCCAGAAG
CATCCTGAAACATCTTCGTTATCTCCGCACAAGCAGCAAATTGCCATCAACACAAGATAC
AAGAAGGTTAAAGGTCACCCSCCTGCATTGGGAAGTGCGGTGAAGCCTGCCATCGTTATT
CCTCACCGTTCACAGCTCAAGCTGAACAGGATAAAAACAAAGCTCCMTCATAAGAACACA
CCAAAGACGGCCTCAACTYCAACTACGACTAGAAAGCAGTCAAGGCATAARATWGATCGT
CGRCCTAGAGGGACAGCGGTTGTTAGGAGTCGGTTTAAGATGCGGAAGGTTTCCAACAGG
ACTCCTCGGAAGACGCCCCCAAAGCAATCATCCAACTCGTCCCCTTTYAAGTGGCAAGCC
AGGAAGCCGACTCCTCCCCAGCCCGCGACTCCAGATACCTTTATGCGCAGGAGGATGYAT
TTTGTCCTCACCCACACGCCGGTCTTACTCCGCACACGCTTCCGCCTCATCAACTCKCAA
CACCACAACTCAMCCTTGATGGGCCTCACCCCAAAGCAACCGCTTCTCAAGAAAACCAGG
ACAAAACTTATCAGGAAATCAGCATCAACTCTACCYAGCCCATCCCAGAAGCACTCAAGA
TCCCTTGTAGTGGTAGCGAAGGGGGTCCACTACCACCAGAGTAGATCAGGRAAGAGTCTC
AGGAGAATCTCAGGTTCTTCTCCTATCYTACCATCAGCATCATCATCTGCCCACAGATGG
CCATCAAATACAAGATGGAAGCAGGGCTCSCTCTCTAGTGTATGGACTGCCAGTGCGCAC
AGGGTGTACCAGAGGCAGGGTGCAATGAAGGTGTCCAGTACGCAGTGGGTTGCAAATCGT
GTCCTGCGTCGGACCATACAGGGCAAGATCCAGAGAGGCCACAAGGACWTGAAGAGCCAA
CCATACTGTAAGTTCTACAACCGYTACGGAAGATGCCATCGAGGGGACAAGTGCCCTTAC
ATCCATGACCCWGAKAAGGTGGCTGTTTGCACGCAATTCCTGAGAGGCACGTGTANNNNN
NNNGATGGTTCTTGTCCATTCTCTCACAAAGCCTCCAAGGATAAAGTGAGTTGTGTGAAC
TAAAAAAATAATATTGAT

>hpul
ATGGTAAACAATTCGGAAAKTCGGAGTCGCCACAAGAATGGAGAAAAATGTGGAAGTGAA
CGCCAAAAGCTTGCCGATGAATTGTCTTTTTTGGCCGGGTTGATAAGTAAACATAAAGAG
AAGCCTGCTGCTAAAGAGAGTAACCATGATGCATCAGGATACAGCTCTCATCAGTTTTCA
TGGACCAAAGAAGAGCCAAGCTCATCGTCCCAGTCTTCAAAAACTTCTGCCTTTCACAAG
CAAGGTCAAAGGTCACAAGGTCCAAGTTGTCTTCCTTCAAAGGACAGCTTAACTTGGAAA
AAAGTGAAAGAAAGGTGTGATGACCCCTTGACTACCTCAGCCACAAGATACAAATATGTT
TCAAASAATGTGCACGGAACAGYAATTGAGAGGGGTAAGAATGCCTCGTGTGGCAAAGGT
AAAGCTGAAGTTTGCAAGGNGGnnnnnnnnnnnnnnnnnnnnnnnnnnnnnnnnnnnnnn
nnnnnnnnnnnnnnnnnnnnnnnnnnnnnnnnnnnnnnnnnnnnnnnnnnnnnnnnnnnn
nnnnnnnnnnnnnnnnNNNNNNNNNNNNNNNNNNNNNNNNNNNNNNNNNNNNNNNNNNNN
NNNATGTTGGTCAAGTCCGAAAGGATAGGTAAAGCAGATCCGTCAAAGCAAGGTCTTCCC
TCAAGAACAGCAACATCAGTCAAACCTGAGCTGGAAGGCAGTTCATCGGAGTCACACAGA
CACAGCAATAACAGAAGAGTTGTAATACCCACATCTCAGAAAACAAGTGTAGCAAGTGCC
TTGAAACCTGTTGCCAACCTTGATGTCGATCATGGTTCATCAAGGAATGTAGGAAAACAA
ACCATTGCTGTCAAGCCCTCTCCTTCTCTTTCAAAGGCACAGAAAAGTACCAGTACAGCT
GCTAAAATAATCTTGCCAGAGCAGTCCACTAGAATTGTTCAACCTCAGGAGCAGCCTGCA
GAGCGTCCCAACGCTAAGGTCCTTGCCACTCTTTCCAAAGAATTGGACAAATGCCTTGGG
GATATTGCACGATTGAAAGATGCCAGAACTCAATTAAAGGATGGTAAATCTGTATCCACT
GCTGGTATTAGAAAAGCCTCATTTATTAnAAACTCTGAAATTAAGGCTCCACTTGATGGC
AATCAGAGAGTCAGGAGTTTTCAGGGATCTATTTTGAAACCTAGCAATACAAAAGAGGAA
CAGAAAGACTTCAAATTTGAAAnnnnnnnnnnnnnnnnnnnnnnnnnnnnnnnnnnnnnn
nnnnGTGATTATAAATGGGTGGCTCCAAAGGTGAAGTCAGAAAAGGTACCTTCTAGTCAT
GTGAAAACTATCAACAAAACAAAAGTGGAGAGTGCAGACAGCCTTATGCAGAAGAAAAAT
GTGCATGTTGGAGCTCAGTTTGGGACTGGAATGAATAATCTCAACACAGGATTTAATACT
ATGACACAAATCTCATCTCCTCAGGTAAAAGTTATAAGAACAAGGTACAAAATGAAGAAG
CAGTTGTCAACTGCATCAACGACGTCTTTGATTTCTCGACATAAAGTTGATCGTAGGAAC
AAGGTTAGTACGTCTGCTGTGAAGTCAACAGAGAAAACTAATGTGCAAAAATGTGATGTG
AAGATAAGCAGATACAAGCTTGTCAAGTCGTCTTCACATCCTAGTGAACTTTCCCAGAAG
CATCCTGAAACATCTTCGTTATCTCCRCACAAGCAGCAAATTGCCATCAACACAAGATAC
AAGAAGGTTAAAGGTCACCCGTCGGCATTGGGAAGTCCGGTGAAGCCTGCCATCGTTATT
CCTCACCGTTCACAGCTCAAGCTGAACAGGAATAAAACTAAGCTCCATCATAAGAACACA
CCAAAGACGGCCCCAACTTCAACTACGACTAGAAAGCAGTCAAGGCATAAGATAGATCGT
CGGCCTAGAGGGACAGCGGTTGTTAGGAGTCGGTTTAAGATGCGGAAGGTTTCCAACAGG
ACTCCACGGAAGAYGCCCCCAAAGCAGTCATCCAACTCGTCCCCTTTCAAGTGGCAAGCC
AGGAAGCCGACTCCTCCCCAGCCCGCCACTCCAGATACCTTTATGCGCAGGAGGATGCAT
TTTGTCCTCACCCACACACCGGTCTTACTCCGCACACGATTCCGCCTCATCAACTCGCAA
CACCACAACTCGACCTTGATGGGCCTCGCCCCAAAGCAACCGCTTCTCAAGAAAACCAGG
ACAAAACTYATCAGGAAATCAGCATYATCTCTACCCAGCCCATCCCAGAAGCACTCCAGA
TCCCTAGTAGTCATAGCGAAGGGGGTCCACTACCACCAGAGTAGATCAGGGAAGAGTCTC
AGGAGGATCTCGGGTTCTTCTCCTATCCTACCATCATCATCATCGTCTGCCCACAGATGG
CCATCAAATACAAGATGGAAGCAGGGCTCCCTCTCTAGTGTATGGACTGCCAGTGCGCAC
AGGGTGTACCAGAGGCAGGGTGCAATGAAGGTTTCCAGTACACAGTGGGTTGCAAATCGT
GTCCTGCGTCGGACCATACARGGCAAGATCCAGAGAGGCCACAAGGACTTGAAGAGCCAA
CCATACTGTAAGTTCTACAACCGCTACGGAAGATGCCATCGAGGGGACAAGTGCCCTTAC
ATCCATGACCCTGAGAAGGTKGCTGTTTGCACGCAATTCCTGAGAGGCACATGTAAGAAG
ACCGATGGTTCTTGTCCGTTCTCTCACAAAGCCTCCAAGGATAAAGTGAGTTGTGTGAAT
TAACAAAATAACATTGAT

>snud
ATGGTAAACANNNCGGAAAGTCGGAGTCGCCACAAGAATGGAGAAAAACGTGGAAGTGAA
CGCCAAAAGCTTGCCAATGAATTGTCTTTTTTGGCTGAGTTGATAAGTAAACATAAAGAG
AAGCCTGTTGCTAAAGAGAGTAACCAGAATGCATCAGGATACAGCTCAAACCAGTTTTCA
TGGGCCAAGGAAGAGCCAAGCTCATCGTCCCAGTCTCCCAACACTTYTGCCTTTCACAAG
CAAGGTCAAAGGTCACAAGGCCCTAGTTATCTTTCCTCAAAGGACAGCTTAACTTGGAAA
AAAGTGAAAGAAACGTGTGATGACCCTTTGACCACCTCAGCCACAAGATACAAATACGTT
TCAAAGGATGTACACAGAACAGCAATTGAGAGGGGTAAGAATGTTTCATGTGCAAAAGGT
AAAGCTGATGTTTGCAAGGAGGAGAAGCCATCTACAGAAACAGCAATTGGTCAATGTCCA
GTGCCAAAGCGAAATGTCCAAGCAAGGAGGATAGTGATACCCCCTCAAGGAAGCACATCA
TTATTGAAACCCACAAAGACATCTTCAGAAAATTCTAAAGCAGGTCTTCCATCAAGAAAA
CCTATGTTGGTCAAGTCAGAAGTGATAGGTAAAGCAGTTTCATCAAAGCAAGGTCTTCCC
TCAACAAAAACAACATCAATCAAACATGAGCTGGAAGGCAGTTCATCGCAGTCGCACAGA
CACAGCAATAACAGAAGAGTTGTACTACCCACATCTCAGAAAGCAAGTGTTGCAAGTGCT
TTGAAACCTGTTGCCAACCTTGATGTCAGTCATGGTTTATCAAGGAATGTAGGAAAACAT
CCCATTGCTGTCAAGCCCTCTGAATCTCTTTCAAAAGCGCATACAAGTACCAATACAGCT
ACTAAAATAATCTTTCCAGAGCAGTCCACTAGAATTGTCCAACATCAGAAGCAGCCTGCA
GAGCGTCCAAATGCTCAGGTCCTTGCCACTCTTTCCAAAGAATTGGACAAATGCCTTGGG
GATATTGCACGATTGAAAGAGGCCAGAACTCAATTAAAGGATGAGAAATCTGTATCCACC
GCTGGTATCAGAAAAGCnnnnnnnnnnnnnnnnnnnnnnnnnnnnnnnnnnnTTGATGGC
AGTCAGAAAGTCGGGAGTAGTCAGGGATCTATTCTGAAGCCTAGCAATACCAATGAGGAA
CAGAGAGACTCCAAACTTGAAAAGAAAGCAGCTGGAACTGCAARTAGTGCTGCAGCRACA
AACAATGATTATAAATGGGTGGCTCCAAAGGTGAAATCACGAAAGATACCTTCTAGTCAT
GCGGAAGATATCAACAAAACAAAAGTGGAAAGTGCAGACAACCTTGTGCAGAAGAAAAAT
TTGCATTTTGGASCTCAGATTGGAACTGGAATGAATAATCTCAACACAGGATTAAAGACT
ATGATGCAAATCTCTTCTCCTCAGGTAAAAGTTATAAGAACAAGGTACAAAATGAAGAAG
CAGTTGTCAACTGCATCAACTTTGTCTTTGATTTCTCGACATAAAGTTGATCGTAGGAAC
TCAGTTGGTACGTCTGCTGTGAAGTCAACAGAGAAAACTAATGTKCAAAAATGCGATGTG
AAGATAAGTAGATACAAGCTTGTCAAGTCGTCTTCACATCCTGGTGTGCTTTCMCAGAAG
CATCCCGAAACATCTTTGGTATCTCCACCCAAGCAGCAAATTGCCATCAACACGAGATAC
AAGAAGGTTAAAGGTCACCCACCTGCATTTGGAAGTCGGGAGAAGTCGGCCATCGTTATT
CCTCACCGTTCACAGCTCAAACTGAACAGGATAAAAACAAAGCCCCATCATAAGAACACA
CCAAAGACGGCCTCCACTTCAACTAGGACTAGAAAGCAGTCAAGGCATAAGATAGATCGT
CGGCCTAGAGGGACAGCGGTTGTTAGGAGCCGGTTTAAGATGCGGAAGGTTTCCAACAGG
ACTCCTCGGAAGACGCCCCCAAAGCAATCATCCAATTCATCCCCTTTCAAGTGGCAAGCA
AGGAAGCCGACTCCTCCCCAGCCCGCCACTCCAGAAACCTTTATGCGCAGGAGGATGCAT
TTTGTCCTCACCCACACACCGGTCTTACTCCGCACACGCTTCCGCCTCATCAACTCGCAA
CACCACAACTCAACCTTGACAGGCCTCGCCCCAAAGCAACCGCTTCTCAAGAAAACCAGG
ACAAAACTTATCAGGAAATCAGCATCAACTCTACCCAGCCCATCCCTGAARCACTCAAGA
TCCAGAGTAGTCGTAGCGAAAGGGGTCCACTACCACCAGAGTAGATCAGGGAAGAGTCTT
AGGAGAATATCGGGTTCTTCTCCTATCCTACCATCATCATCATCATCTGCCCACAGATCG
CCATCAAATTCAAGATGGAGGCAGGACTCCCTCTCTAGAGTATGGACTGCCAGTGCGCAC
AGGGTGTACCAGAGGCAGGGTGCAATGAAGGTGTCCAGTACGCAGTGGGTTGCTAATCGT
GTCCTGCGTCGGACCATACAGGGCAAGATCCAGAGAGGCAACAAGGACCTGAAAAGCCAA
CCATACTGTAAGTTCTACAACCGCTATGGAAGATGCCACAGAGGGGACAAGTGCCCTTAC
ATCCACGACCCAGAGAAGGTTGCTGTTTGCACGCAATTCCTGAGAGGCACnnnnnnnnnn
nnnnnnnnnnnnnnnnnnnnnnnnnnnnnnnnnnnnnnnnNNNNNNNNNNNNNNNNNNNN
NNnnnnnnnnnnnnnnnn

>sintSS
ATGGTAAACAATTCGGAAAGTCGGAGTCGCCASAAGAATGGAGAAAAATGTGGAAGTGAA
CGCCAAAAGCTTGCCGATGAATTGTCTTTTTTGGCCGGGTTGATAAGTAAACATAAAGAG
AAGCCTGCTGCTAAAGAGAGTAACCATAATGCATCAGGAAACAGCTCAAACCAGTTTTCA
TGGACCAAGGAAGAGCCAAGCTCATCGTCCAAGTCTTCCAAAACTTCTGCCTTTCACAAG
CAAGGTCMAAGGTCACAAGGTCCTAGTTGTCTTCCCTCAAAGGACAGCTTAACTTGGAAA
AAAGTGAAASAAAGGCGTGATGACCCTTTGACTACCTCAGCCACAAGATACAAATATGTT
TCAAAGGATGTGCACGGAACAGCAATTGAGAGGGGTAAGNNNNNNNNNNNNNNNNNNnnn
nnnnnnnnnnnnnnnnnnnnnnnnnnnnnnnnnnnnnnnnnnnnnnnnnnnnnnnnnnnn
nnnnnnnnnnnnnnnnnnnnnnnnAGGAGGATAGTGATACCACCTCAAGGAAGCAAATCA
TTGTTGAAACCCACAAAGACATCTTCAGAAAATTTGAAAGCAGGCCTTCCATCAAGTAAA
CCTATGTTGGTCAAGTCAGAAGGGATAGGTAAAACTGATTCGTCAAAGCAAGGTCTTCCC
TCAAGAACAGCAACATCAGTCAAACCTGAGCTGGAAGGCAGTTCATCGGAGTCACACAGA
CACAGCAATAACAGAAGAGATGTAATACCCACATCTCAGAAAACAAGTGTTGCAAGTGCT
TTGAAACCGGTTGCCAACCTTGATGCTGGTCATAGTTTCTCAAGGAANNNNNNNAAACAA
ACCATTGCTGTCAAGCCCTCTCCTTCTCTTTCAAAGGCACAGACAAGTACCAGTAAAGCT
ACTAAAATGATCTTGCCAGAGCAGTCCACTAGAATTGTTCAACCTCAGAAGCAGCCTGCA
GAGCGTCCCAACGCTAAGGTCCTTGCCACTCTTTCCAAAGAATTGGACAAATGCCTTGGG
GATATTGCACGATTGAAAGATGCCAGAACTCAATTGAAGGATGGKAAATCTGTATCCACT
GCTGGCATCAGAAAAGCCGCATTTATTAnAAACTCTGAAATTAAGGCTACACTTGATGGC
AGTCAGAAAGTCAGGAGTAATCAGGGATCTATTCTGAAACCTAGCAATACAAAAGAGGAA
CAGAAAGACTCCAAATGTGAAAAGAATGCAGCTGGAACTGCAAGTAGTGCTGCAGCCACA
AGCAGTGATTATAAATGGGTGGCTCCAAAGGTGAAGTCAGAAAAGGTACCTTCTAGTCAT
GTGAAAAATATCAACAAAACAAATGTRGAGAGTGCAGACAGCCTTATGCAGAAGAAAAAT
GTGCAWGTTGGAGCTCAGATTGGRACTGRAATGAATAATCTCAAYACAGGATTAAATACT
ATGACGCAAATCTCTTCTCCTCAGGTAAAAGTTATTAGAACAAGGTACAAAATGAAGAAG
CAGTTGTCAACTGCATCAACTTCGTCTGTGATTTCTCGACATAAAGTTGATCGTAGGAAC
TCGGTTGGTACATCTGCTATGAAGTCAACAGAGAAAACTAGTGTGCGAAAATRTGATGTG
AAGATAAGTAGATACAAGCTCGTCAAGTCGTCTTCACATCCTGATGAACTTTCCCWGAAG
TATCCGGATACATCTTCTTTATCTCCGCACAAGCAGCAAATTGCCRTCAACACAAGATAC
AAGAAGGTTAAAGGTCACCCRYCTGCATTGGGAAGTCCGGTGAAGCCTGCCATCGTTATT
CCTCACCRTTCACAGCTCAAGCTGAACAGGAYAAAAACRAAGCTCCATCATAARAACACA
CCAAAGACGGCCTCAACTTCAACTACGACTAGAAAGCAGTCAAGGCATAAGATAGATCGT
CGGCCTAGAGGGACAGCGGTTGTTAGGAGTCGGTTTAAGATGCGGAAGGTTTCCAACAGG
ACTCCTCGGAAGACRYCCCCAAAGCAATCATCCAACTCCTCCCCTTTCAAGTGGCAAGCC
AGGAAGCMGACTCCTCCCCRGCCCGCCACTCCAGATACCTTTATGCGCAGGAGGATRYAT
TTTGTCCTYACCCACACGCCGGTCTTACTCCGCACACGCTTCCGCCTCATCAACTCKCAA
CACCACAACTCAACCTTGATGGGCCTCACCCCAAAGCAACCGCTTCTCAAGAAAACCAGG
ACAAAACTTATCAGGAAATCAGCATCAACTCTACCCAGCCCATCCCAGAAGCACTCCAGA
TCCCAAGTAGTCGTAGCAAAGGGAGTSCACTACCACCAGAGTAGATCAGGGAAGAGTCTY
MGGAGAATCTCRGGTTCTTCTCCTATCCTACCATCAGCATCATCATCTGCCCACAGATGG
CCATCAAATACAAGATGGAAGCAGGGCTCCCTCTCTAGTGTATGGACTGCCAGTGCGCAC
AGGGTGTACCAGAGGCAGGGTGCAATGAAGGTGTCCAGTACGCAGTGGGTCGCTAATCGT
GTCCTGCGTCGGACCATACAGGGCAAGATCCAGAGAGGCCACAAGGACTTGAAGMGCCAA
CCATACTGTAAGTTCTACAACCGCTACGGAAGATGCCATCGAGGGGACAAGTGCCCTTAC
ATCCATGAYCCAGAGAAGGTGGCTGTTTGYACGCAATTCCTGAGAGGCACCTGTAAGAAG
ACAGATGGTTCTTGTCCRTTCTCTCACAAAGCCTCCAAGGATAAAGTGAGTTGTGTGAAT
TWAAAAAAAAACATTGAT

>sprp
ATGGTAAACAATTCGGAAAGTCGGAGTCGCCACAAGAATGGAGAAAAATGTGGAAGTGAA
CGCCAAAAGCTTGCCGATGAATTGTCTTTTTTGGCCGGGTTGATAAGTAAACATAAAGAG
AAGCCTGCTGCTAAAGAGAGTAAATATAATGCATCAGGAAACAGCTCAAACCAGTTTTCA
TGGACCAAGGAAGAGGCAAGCTCATCATCCCAGTCTTCCAAAACTTCTGCCTTTCACAAG
CAAGGTCAAAGGTCACAAGGTCCTAGTTGTTTTCCCTCAAAGGACAGCTTAACTTGGAAA
AAAGTGAAAGAAAGGCGTGATGACCCTTTGACTACCTCAGCCACAAGATACAAATATGTT
TCAAAGGATGTGCACAGAACAGCAATTGAGAGGGGTAAGAATGGCTCATGTGGCAAAGGT
AAAGCTGATGTTTGCAAGGAGGAGAAGCCGTCTTCAGAAACAGCGATTGGTCAACGTCCA
GCTCCAAAGCAAAATGTCCAAGCCAGGAGGATAGTGATACCCCCTCAAGGAAACAAATCA
TTATTGAAACCCACAAAGACATCTTCAGAAAATTCGAAAGCAGGCCTTCCATCGAGTAAA
CCTATGTTGGTCAAGTCCGAAGGGATAGGTAAAGCAGATCCGTTAAAGCAAGGTATTACC
TCAAGAACAGCAACATCAGTCAAACCTGAGCTGGAAGGCAGTTCATCGGAGTCACACAGA
CACAGCAATAACAGAAGAGTTGTTATACCAACATCTCAGAAAACAAGTGTTGCAAGTGCT
TTGAAACTGGTTGCCAACCTTGATGTCGGTCATGGTTTATCAAGGAATGTAGGAAAACAA
ACCATTGCTGTCAAGCCCTCTCCTTCCCTTTCACAAGCCCAGACAAGTACCGATACAGCT
ACTAAAATAATCTTGCCAGAGCAGTCCACTAAAAATTTTCAACCTCAGAAGCAGCCTGCA
GAGCGTCCCAACGCTAAGGTCCTTGCCACTCTTTCCAAAGAATTGGACAAATGCCTTGGG
GATATTGCACGATTGAAAGATGCCAGAACTAAACTAAAGGATGGTAAATCTGTATCCACT
GCTGGCATCAGAAAAGCCGCATTTATTATAAACTCTGAAATTAAGTCTCCAGTTGATGGC
AATCAAAAAGTCAGGAGTAGTCAGGGATCTATTCTGAAACCTAGCAATACAAAAGAGGAA
CAGAAAGACTCCAAATGTGAAAAGAATGCAGCTGGAACTGCAAGTAGTGCTGCAGCCACA
AGCAGTGATTATAAATGGGTGGCTCCAAAGGTGAAGTCAGAAAAGGTACCTTCTAGTCGT
GTGAAAAATATCAACAAAACAAATGTGGAGAGTGCAGACAGCCTTATGCAGAAGAAAAAT
ATGCCTGTTGGAGCTCAGATTGAGACTGAAATGAGTAATCTCAACACAGGATTAAATACT
ATGACGCAAATCTCTTCTCCTCAGGTAAAAGTTATAAGAACAAGGTACAAAATGAAGAAG
CAGTTGTCAACTGCATCAACGTCGTCTTTGATTTCTCGACATAAAGTTGATCGTAGGAAC
TCGGTTGGTACATCCGCTATGAAGTCAACAGAGAAAACTAGTGTGCGTAAATGTGACTTG
AAGATAAGTAGATACAAGCTCGTCAAGTCGTCTTCACATCCTGGTGAACTTTCGCAGAAG
CATCCTGAAACCTCTTCGTTATCTCCGCACAAGCAGCAAATTGCCATCAATACAAGATAC
AAGAAGGTTAAAGGTCACCCGCCTGCATTGGGAAGTCCGGTGAAGCCTGCCATCGTTATT
CCTCACCGTTCGCAGCTCAAGCTGAACAGGATAAAAACAAAGCTCCATCATAAGAACACA
CCAAAGACGGCCTCAACTTCAACTACGACTAGAAAGCAGTCAAGGCATAAGATAGATCGT
CGGCCTAGAGGGACAGCGGTTGTTAGGAGTCGGTTTAAGATGCGGAAGGTTTCCAACAGG
ACTCCTCGGAAGACGCCCCCAAAGCAATCATCCAACTTGTCCCCTTTCAAGTGGCAAGCC
AGGAAGCCAACTCCTCCCCAGCCCGCCACTCCAKATACCTTTATGCGCAGGAGGATGCAT
TTTGTCCTCACCCACACGCCTGTCTTACTCCGCACACGCTTCCGCCTCATCAACTCGCAA
CACCACAACTCAACCTTGATGGGCCTCACCCCAAAGCAACCGCTTCTCAAGAAAACCAGG
ACAAAACTTATCAGGAAATCAGCATCAACTCTACCCAGCCCATCCCAGAAGCACTCCAGA
TCCCAAGTAGTCGTAGCGAAGGGGGTCCACTACCACCAGAGTAGATCAGGGAAGAGTCTC
AGGAGAATCTCGGGTTCTTCTCCTATCCTACCATCAGCATCATCGTCTGCCCACAGATGG
CCATCAAATACAAGATGGAAGCAGGGCTCCCTCTCTAGTGTATGGACTGCCAGTGCGCAC
AGGGTGTACCAGAGGCAGGGTGCAATGAAGGTGTCCAGTACGCAGTGGGTCGCAAATCGT
GTCCTGCGTCGGACCATACAGGGCAAGATCCAGAGAGGCCACAAGGACTTGAAGAGCCAA
CCATACTGTAAGTTCTACAACCGCTACGGAAGATGCCATCGAGGGGACAAGTGCCCTTAC
ATCCATGACCCAGAGAAGGTGGCTGTTTGCACGCAATTCCTGAGAGGCACATGTAAGAAG
ACAGATGGTTCTTGTCCGTTCTCTCACAAAGCCTCCAAGGATAAAGTGAGTTGTGTGAAT
TTAAAAAACAACATTGAT

>spurp
ATGGTAAACAATTCGGAAAGTCGGAGTCGCCACAAGAATGGAGAAAAATGTGGAAGTGAA
CGCCAAAAGCTTGCCGATGAATTGTCTTTTTTGGCCGGGTTGATAAGTAAACATAAAGAG
AAGCCTGCTGCTAAAGAGAGTAAATATAATGCATCAGGAAACAGCTCAAACCAGTTTTCA
TGGACCAAGGAAGAGGCAAGCTCATCATCCCAGTCTTCCAAAACTTCTGCCTTTCACAAG
CAAGGTCAAAGGTCACAAGGTCCTAGTTGTTTTCCCTCAAAGGACAGCTTAACTTGGAAA
AAAGTGAAAGAAAGGCGTGATGACCCTTTGACTACCTCAGCCACAAGATACAAATATGTT
TCAAAGGATGTGCACAGAACAGCAATTGAGAGGGGTAAGAATGGCTCATGTGGCAAAGGT
AAAGCTGATGTTTGCAAGGAGGAGAAGCCGTCTTCAGAAACAGCGATTGGTCAACGTCCA
GCTCCAAAGCAAAATGTCCAAGCCAGGAGGATAGTGATACCCCCTCAAGGAAACAAATCA
TTATTGAAACCCACAAAGACATCTTCAGAAAATTCGAAAGCAGGCCTTCCATCGAGTAAA
CCTATGTTGGTCAAGTCCGAAGGGATAGGTAAAGCAGATCCGTTAAAGCAAGGTATTACC
TCAAGAACAGCAACATCAGTCAAACCTGAGCTGGAAGGCAGTTCATCGGAGTCACACAGA
CACAGCAATAACAGAAGAGTTGTTATACCAACATCTCAGAAAACAAGTGTTGCAAGTGCT
TTGAAACTGGTTGCCAACCTTGATGTCGGTCATGGTTTATCAAGGAATGTAGGAAAACAA
ACCATTGCTGTCAAGCCCTCTCCTTCCCTTTCACAAGCCCAGACAAGTACCGATACAGCT
ACTAAAATAATCTTGCCAGAGCAGTCCACTAAAAATTTTCAACCTCAGAAGCAGCCTGCA
GAGCGTCCCAACGCTAAGGTCCTTGCCACTCTTTCCAAAGAATTGGACAAATGCCTTGGG
GATATTGCACGATTGAAAGATGCCAGAACTAAACTAAAGGATGGTAAATCTGTATCCACT
GCTGGCATCAGAAAAGCCGCATTTATTATAAACTCTGAAATTAAGTCTCCAGTTGATGGC
AATCAAAAAGTCAGGAGTAGTCAGGGATCTATTCTGAAACCTAGCAATACAAAAGAGGAA
CAGAAAGACTCCAAATGTGAAAAGAATGCAGCTGGAACTGCAAGTAGTGCTGCAGCCACA
AGCAGTGATTATAAATGGGTGGCTCCAAAGGTGAAGTCAGAAAAGGTACCTTCTAGTCGT
GTGAAAAATATCAACAAAACAAATGTGGAGAGTGCAGACAGCCTTATGCAGAAGAAAAAT
ATGCCTGTTGGAGCTCAGATTGAGACTGAAATGAGTAATCTCAACACAGGATTAAATACT
ATGACGCAAATCTCTTCTCCTCAGGTAAAAGTTATAAGAACAAGGTACAAAATGAAGAAG
CAGTTGTCAACTGCATCAACGTCGTCTTTGATTTCTCGACATAAAGTTGATCGTAGGAAC
TCGGTTGGTACATCCGCTATGAAGTCAACAGAGAAAACTAGTGTGCGTAAATGTGACTTG
AAGATAAGTAGATACAAGCTCGTCAAGTCGTCTTCACATCCTGGTGAACTTTCGCAGAAG
CATCCTGAAACCTCTTCGTTATCTCCGCACAAGCAGCAAATTGCCATCAATACAAGATAC
AAGAAGGTTAAAGGTCACCCGCCTGCATTGGGAAGTCCGGTGAAGCCTGCCATCGTTATT
CCTCACCGTTCGCAGCTCAAGCTGAACAGGATAAAAACAAAGCTCCATCATAAGAACACA
CCAAAGACGGCCTCAACTTCAACTACGACTAGAAAGCAGTCAAGGCATAAGATAGATCGT
CGGCCTAGAGGGACAGCGGTTGTTAGGAGTCGGTTTAAGATGCGGAAGGTTTCCAACAGG
ACTCCTCGGAAGACGCCCCCAAAGCAATCATCCAACTTGTCCCCTTTCAAGTGGCAAGCC
AGGAAGCCAACTCCTCCCCAGCCCGCCACTCCAGATACCTTTATGCGCAGGAGGATGCAT
TTTGTCCTCACCCACACGCCTGTCTTACTCCGCACACGCTTCCGCCTCATCAACTCGCAA
CACCACAACTCAACCTTGATGGGCCTCACCCCAAAGCAACCGCTTCTCAAGAAAACCAGG
ACAAAACTTATCAGGAAATCAGCATCAACTCTACCCAGCCCATCCCAGAAGCACTCCAGA
TCCCAAGTAGTCGTAGCGAAGGGGGTCCACTACCACCAGAGTAGATCAGGGAAGAGTCTC
AGGAGAATCTCGGGTTCTTCTCCTATCCTACCATCAGCATCATCGTCTGCCCACAGATGG
CCATCAAATACAAGATGGAAGCAGGGCTCCCTCTCTAGTGTATGGACTGCCAGTGCGCAC
AGGGTGTACCAGAGGCAGGGTGCAATGAAGGTGTCCAGTACGCAGTGGGTCGCAAATCGT
GTCCTGCGTCGGACCATACAGGGCAAGATCCAGAGAGGCCACAAGGACTTGAAGAGCCAA
CCATACTGTAAGTTCTACAACCGCTACGGAAGATGCCATCGAGGGGACAAGTGCCCTTAC
ATCCATGACCCAGAGAAGGTGGCTGTTTGCACGCAATTCCTGAGAGGCACATGTAAGAAG
ACAGATGGTTCTTGTCCGTTCTCTCACAAAGCCTCCAAGGATAAAGTGAGTTGTGTGAAT
TTAAAAAACAACATTGAT

>pdep
nnnnnnnnnnnnnNNNNNNNTCGGAGTCGCCACAAGAATGGAGAAAAACTTGGAAGTGAA
CGCCAAAAGCTTGCTAATGAATTGTCTTTTTTGTCCGGGTTGATAAGTAAACATAAAGAG
AAGCCTGCTGCTAAARAGAGTAACCAGAATGCATCAGGATACAGCTCAAACCAGTTTTCA
TGGACTAAGAAAGAGCCAAGCTCATCGTCCCAGTCTTCCAACACTTCTGCCTCTCACAAG
CAAGGTCAAAGGTCACAAGGTCCTTGTTGTCTTCCCTCAAAGGACAGCTTAACTTGGAAA
AAAGTGAAAGAAAGGCGTGATGACCCTTTGACCACCTCAACCACAAGGTACAAATACGTT
TCAAAGGATGTGCACAGAACAGCAATTGAGAGGGGTACGAATGTTTCATGTGCAAAAGGT
AAAGCTGATnnnnnnnnnnnnnnnnnnnnnTCTACAGAAATAGCAATTGGTCAACATCCA
GTGCCAAAGCCAAATGTCCAAGCNNNNNNNNNNNNNNNNnnnnnnnnnnnnnnnnnnnnn
nnnnnnnnnnnnnnnnnnnnnnnnnnnnnnnnnnnnnnnnnnnnnnnnnnnnnnnnnAAA
CCAATGTTGGTCAAGCCAGAAGTGATAGGTAAAGCAGATTCGTCAAAGCAATGTCTTCCC
TCAAGAACAGCAACATCAGTCAAACCTGAGCTGGAAGGCAGATCTTCAGAGTCACACAGA
CACAGCAATAACAGAAGAGTTGTACTACCCACATCTCGGAAAGCAAGTGYTGCAAGTGCT
TTGAAACCTGTTGCCAATCTTGATGTCAGTCATGGTTTATCAAAGAATGTAGGCAAACAA
ACCATTGCYGTTAAGCCCTCTGCTTCTCTTTCGAAGGCACAGACAAGTACCGGTACAGCT
ACTAAAATAAACTTGCCAGAGCAGTCTACTAGAATTGTCCAACATCAGAAGCAGCCTGCA
GAGCGTCCAAACGCTAAGGTCCTTGCCACTCTTTCCAAAGAATTGGACAAATGCCTTGGG
GATATTGCACGATTGAAAGAGGCCAGAACTCAATTAAAGGATGGGAAATCTTTATCCACT
GCTGGTATCAGAAAAGnnnnnnnnnnnnnAAACTCTGAAATTAAGGCTTCMCTTGATGGC
TGTCAGAAAGTTGGGAGTAGTCAGGGGTCTATTCTGAAGCCTAGCAATACCAATGCGGAA
CAGAGAGACTCCAAACTTGAAAAGAATGCAGCTGGAACTGCAAGTAGTGCTGCAGCCACA
AGCAGTGATTATAAATGGGTGGCTCCGAAGGTGAAATCAGCAAAGGTACCTTCTAKTCAT
GTGGAAGATATTAACAAAACAAAAGTGGAAAGTGCAGACAACCTTCTGCAGAAGAAAAAT
GTGCATGTTGGAGATCAGATTGGGACTGCAATAAATAATCTCAACACAGGATTAAATACT
ATGATGCAAATCTCTTCTCCTCAGGTAAAAGTTATAAGAACAAGGTACAAAATGAAGAAG
CAGTTGTCAACTGCATCAACTTTGTCTTTGATTTCTCGACATAAAGTTGATCGTAGGAAC
TCAGTTRGTACATCTGCTGTGAAGTCAACAGAGAAAACTAATGTGCAAAAATGTGATGTG
AAGATAAGTAGATACAACCTTGTCAAGTCGTCTTCATATCCTGGTGTGCTTTCCCAAAAG
CATCCCAAAACATCTTCGTTATCTCCGCACAAGCAGCAAATTGCCATCAACACGAGATAC
AAGAAGGTTAAAGGTCACCCACCTGCATTGGGAAGTCCGGAGAGGTCGGCCATCGTTATT
CCTCACCGTTCACAGCTCAAGCTGAACAGGATAAAAACAAAGCCCCATCATAAGTACACA
CCAAAGACGGCCTCCACTTCAACTATGACTAGAAAACAGTCAAGGCATAAGATAGATCGT
CGGCCTAGAGGGACAGCGGTTGTTCGGAGTCGGTTTAAGATGCGGAAGGTTTCCAACAGG
ACTCCTCGGAAGACGCCCCMGAAGCAATCATCCAGTTCATCCCCTTTCAAGTGGCAAGCA
AGGAAGCCGACTCCTCCCCAGTCCGCCACTCCGGATACCTTTATGCGMAGGAGGATGCAT
TTTGTCCTCACTCACACACCAGTCTTACTCCGCACCCGCTTCCGCCTCATCAACTCGCAA
CACCACAACTCAACCTTGACGAGCCTCACCCCAAAGCAACCACTTCTCAAGAAAACCAGG
ACAAAACTTATCAGGAAATCAGCATNNNNNNNNNNnnGCCCATCCCTGAAGCACTCAAGA
TCCMGAGTAGTCGTAGCGAAAGGGGTCCACTACCACCAGAGTAGATCAGGGAAGAGTCTT
AGGAGAATATCGGGTTCTTCTCCTATCCTACCATCATCATCATCATCTGCCCACAGATCG
CYATCAAATTCAAGATGGAGGCAGGACTCCCTCTCTAGAGTATGGACTGCCAGTGCGCAC
ARAGTGTACCAGAGGCAGGGTGCAATGAAGGTGTCCAGTACGCAGTGGGTTGCAAATCGT
GTCCTGCGTCGGACCATACAGGGCAAGATCCAGAGAGGCAACAAGGACCTGAAAAGCCAA
CCATACTGTAAGTTCTACAACCGCTATGGAAGATGCCACAGAGGGGACAAGTGCCCTTAC
ATCCACGACCCCGAGAAGGTTGCTGTTTGCACGCAATTCCTNAGAGGCACGTGTAAGAAG
ACCGATGGTTCTTGTCCGTTCTCTCACAAAGCCTCCAAGGATAAAGTGAGTTGTGTGAAN
NNNATATATAACATTGAT
