# Supplementary material for: Genome-wide signals of positive selection in strongylocentrotid sea urchins
Source: BMC Genomics. 2017 Jul 21;18:555. doi: 10.1186/s12864-017-3944-7 (PMC5521101; doi:10.1186/s12864-017-3944-7)
Supplement: Supplementary file 3 — Consensus alignment files. A compressed (gzip) tape archive (TAR) file containing 6250 consensus alignment files in FASTA format. (TGZ 14116 kb) [file 12864_2017_3944_MOESM3_ESM.tgz › SPU_028843/consensAlign.ordered.fa]

>sdro
ATGAGTGTCCGGGGTTCGARACTCAGTCCSATTACGWTCGYCTTGATTTCAGTCCTTCTW
TCAGGCCAATTCTTTGTTGGGATTACAGGASAATGCGATACTGGCTGCCCACCACCTGAT
ATAGAAGGTGGTGGGACACCGAGTTTCTCTCCGGATGAGGACTGCTACGATACAGGGTCA
AGTTTGAACGTCACCTGTAGTGGATATCTATTTGGAATAACGGAAGTTGGCGTGTGCGTA
TCAGATGGATATTGGGACGCAGAGTTCCCACCAACATGCGAGGAATCMAGTTGCCCCYYG
CCCACTGCTCCCGGGAACGGCTTAGTAAGCCCGGTAAATCAGAACTCYTTGTACGATGAG
ATTGTCTTCTYTTGCGACGAGGGCCTGTACCTTGATGGACCGGGMATGGCGGTTTGYATA
GGAACAGGTCAATGGTCTCCRACTACRGTYCCAACATGTTCTGGAAACTGTACGATTCCY
GTTATAACTGATGGAGAWGYTACCWYGTCTGATGACGTACTTCAAGAAGGGAGTCAGGTG
ACAGTCACRTGTTCTGRAGGRTACACTCTSACCGGTGTAGCCGATTTCAGGTGTCACAAT
GAAGAATGGRACCCGGATGTGGGAGAATGTTTAGCAAATTGYCCCTCGCCARYYATTACG
AATTCRGACTTTGCAACARACCAAGSGGASACAGACCACGGYGACTACATCATTGTSACC
TGCGACGRCGGTTTTACTTCCGGGACAGGGGATAATGTATCAGAACCTGTGACCTGCGGA
GAGGGTAGTTGGGACGTGGATGTATACTGTTATGCGAATTGTCMAYYRATMTCAGCCCCT
GAMGATGGMWACATCAACARCCTCGTCGAGCCGTTCTATCATGACCGCATCGTCGYTTTC
AACTGCAGCCTCGGRTTCACATTGGTCGGGGATTCGAGTTCRACSTGCGRCRACGGAAMT
TGGTYRAATGCCGTTCCCGAGTGCAAAGCYGATTGTCYCGTTCCTTATATCGAGAACTCC
AATSTGAACGATACCRCCAACAGCACGTACGTTCCCCATAGTAGTAACACGACGGTCACM
TGCGGCAATGGTTATTCGTTCGGGTTCGAATCGGWCTTCGATGGCATCTTGACGTGTAAT
GATGGGACCATGGATGACACCGGRRTYGAGTGTYTCGAGAGTTGTACAAGTCCTACTGTC
GCAAATTCCAATTGGGCGGACAGAAGCGAAGCAGTCCTATACGGAGGGTCAATCGTGGTM
GAGTGTGACRGTGGCTTCAGTTCCGGTTCCGGGTCAGAACRAAACGAAACRCTCGTCTGY
GAAGGCGGYWCRTGGGACRGGAGCGTMTMYTGCTATGAAAACTGCCCCGATATATCAGCA
CCCGATGGGGGTAATATCTATCCTAGTTCGGCTACATTCTACCACAMYAACACAGTCTAY
TTCAACTGCAGTGAGACMTACCTCTTCGTCGGGACATCCGATCTCRCCTGTGATAATGGC
ACCTGGTCCGACCCTGTACCAGACTGCAAGGCAAGCTGTYCTGGRCCGGATGTGGAMAAY
TCRAACTWTGCCGATGCRASGGATTTGAYRSAACATGGKGGGTACGTTGAAGTRCTTTGT
GATGAYGGTTTCACTTCCGGTTCCGGATCACCGATGWCTGAGATCGTATACTGCGACGAT
GGTAGTTTCAACAKGACGATTTATTGTTATGAAAACTGTCCTAACGTAACGGCGATTGAT
AACGGAAACTTMTATGAAGTTGGACCTCCCCACTACTATGGGGACAGCRTCAACTTCACC
TGYCTCACTAACTACACCCTGGATGGGAACCAGACGGTCACGTGTCTAGATGGTGAATGG
AGTTCAAATTTCCCAGAGTGCAAAGCGGATTGCAGCGACCCAGGCACACCAGTAAACGGT
TCCCAGAGCGCAAACTCATCATACACTCACGGCGGACAGGTCTCTTACGAGTGCGATCCC
GGATTYGATACCCTTGGCTCATCCGTGATCACCTGCGACGATGGAACATGGTCCGCCCCT
ATCCCAATATGTGAAGAGGATACCTTAGTGGACCTGATAACGCTGACGTGTGCATCCGAC
AGTTTCACGGTTCAAGTWCCAAAAGCATTGCTAGACGGGCTTAAACCAGAAGAACTCGTT
TKGGAKAACAATGTGAACTGCACTGGTACGAMYGATTCCTCGGATTTCGTCATGATCACG
TCAAAACTTGGAGACTGTGGGACTGACCTCACTGAAACAACTGTTACGGAAGATGGTAAA
ACTTATTACTATGACGTCTACAAGAACCGCGTGGTAGCATATTCACCAAGTGGAGTGGTC
AACGGCCCTTCGGTCGACCTACCCATCACCTGCACGTACGATCGRGAACAACTGGTCGAT
GGCGTGAGCTACGAACTCCAKAATTATACCATTTCTCGTTCCCTCTCCGAAGACGGCACC
TACCAATTCCGTTTCTTCATCTACGAGGACGTTAGTTTCGGCACCGTCATCGATAACAGT
GTCGTTCACGTCGATTTGAACGAGGATGTATTTTTTGGAATTTCGTTGCAGGGCGGTGGA
GGGTCTCTTCGAGTCAACGCCCTAACCTGTTGGGCCACGCCCTCATACTCGTCGACGGAT
AACACCCGCTGGGATTTGGTCTCCGATGGCTGCCCCACGGACGACTCCCTGATATTCTAC
CCAGATACGAACCGCGCTCTTTTCAGTTTGTCCAGTTTTCGATTTCTTGATCAAGGCGAT
TCGGTCTATATCCATTGCGACGTATTGGTGTGCGAGCTTACAAATTCGCAGTGTAATCAG
CCCTGGGACGGTTGCGTTGCTGGTGATAGTCGACGACGACGACGGAGCGCGGCACACATC
GGGCCGACTGGGAGAAAGAGGTTGAGAGTCGGTCCATTCAGACGGATGGAATCAGCGTAC
AGCCGTTACGTTTTACCCGATTCCTCTCGGCACGAAGATTCGCCGACATATATTACAGAA
TCCCTTACTACCTACATCGTCGTTATCGTGAGTTTAGCTGTCATCTGTCTGGTCCTCATC
GCCAGCCTTTCCTTTGTCACCACCAGATTGCTCATGGCGAGGAAGAAT

>spal
ATGAGTGTCCGGGGTTCGAAACTCAGTCCGATTACGTTCGCCTTGATTTCAGTCCTTCTT
TCAGGCCAATTCTTTGTTGGGATTACAGGACAATGCGnnnnnnnnTGCCCACCACCTGAT
ATAGAAGGTGGTGGGNCACCnnnnnnnnnnnnnnnnnnGGAATGCTATGATACAGGGTCA
AGTGTGAACGTCACCTGTAGTGGATATCTATTTGGAATAACGGAAGTTGGCGTGTGCGTA
TCAGATGGATATTTTGACGCACAGTTCCTACCAACATGCGAGGAATCAAGTTGCCCCGTG
CCCACTGCTCCCGGGAACGGCTTAGTAAGCCCGGTAAATCAGAACTCCTTGTACGATGAG
ATTGTCTTCTCTTGCGACGACGGCCTGTACCTTGATGGACCGGGAATGGCGGTTTGTATA
GGAACAGGTCAATGGTCTCCAACTACGGTCCCAACATGTTCTGGAAACTGTACGATTCCC
GTTATAACTAATGGAGAAGCTATCTCGTCTGATGACGTACTTCAAGAAGGGAGTCAGGTG
TCAGTCAACTGTTCTGAAGGGTACACTCTGACCGGTGTAGCCGATTTCAGGTGTCACAAT
GAAGAATGGRACCCGGATGTGGGAGAATGTTTAGCAAATTGCCCCTCGCCAGTCATTACG
AATTCGGACTTTGCAACAGACCAAGGGGAGACAGACCACGGCGACTACATCATCGTGACC
TGCGACGACGGTTTTACTTCCGGGACAGGGGATAATGTATCAGAACCTGTGACCTGCGGA
RWRGGTAGTTGGGACGTGRATGTATMCTGTTATGCGAATTGTCCATYRATMTCAGCCCCT
GACGATGGATACATCAACAGCCTCGTCGAGCCGTTCTATCATGGCCGCACCGTCGCTTTC
AACTGCAGCCTCGGATTCACATTGGTCGGGGATTCGAGTTCAACSTGCGRCRACGGAAMT
TGGTYGAATGCCGTTCCCGWGTGCAAAGCTGATTGTCCCGTTCCTTATATCGAGAACTCC
AATCTGAACGATACCACCAACAGCACGTACGTTCCCCATAGTAGTAACACGACGGTCACC
TGCGGCAATGGYTATTCGTTCGGGTTCGAATCGGACTTCGATGGCATCTTGACGTGTRAT
RATGGGACCATGGATGACACCGGRATCGAGTGYYTCGAGAGTTGTGCAAGTCCCACCGTC
GCAAATTCCAATAGGGCGGACGGAAGCGAAGCAGTCCTATCCGGAGGGTCAATCGTGGTC
GAGTGTGACGGTGGCTTCAGTTCCGGTTCCGGGTCAGAACAAAACGARACRCTCGTCTGC
GAAGGCGGCACGTGGGACGGGAGCGTATCCTGCTATGAAAACTGCCCCGATATCWCRGCA
CCCGATGGGGGWAAYATATATCCTAGTTCTGCTACATTCTACCACACCAACWCAGTMTAY
TTCAACTGCAGTGAGACCTACCTCTTCGTCGGGACATCCGATCTCAYCTGTGATAATGGC
ACCTGGTCCGACCCTGTACCAGACTGCAAGGCAAGCTGTCTCGGACCGGATGTGGAAAAT
TCGGACTATGCCGATGCTACGRATTTGACAGAACAYGGTGGGTACGTTGAAATACTTTGT
GATGATGGTTTCACTTCCGGTTCCGGATCACCGATGACTGAGATCGKATACTGCGACGAT
GGTAGTTTCAACATGACGATTTATTGTTATGAAAACTGTCCGAACGTAACGGCGATTGAT
AACGGGACCTTTTATGAAWTYGGACCTCCCCACTACTATGGGGACAGCATCAACTTCACC
TGTCTCACTAACTACACCCTGGATGGKAAYCAGACGGTCACGTGTCTAGATGGTGAATGG
AGTTCAAATTTCCCAGAGTGCAAAGCGGATTGCAGCGACCCAGGTACACCAGTAAACGGT
TCCCAGAGCGCAAACTCCTCATACACTCACGGCGGACAGGTCTCGTACGAGTGCGATCCC
GGATTCGRTACCCTTGGCTCATCCGTGATCACCTGCGACGATGGAACATGGTCCGCCCCT
ATCCCAATATGTGAAGAGGCTGCCTTAGTGGACCTGATAACGCTGACGTGTGCGTCTGAC
AGTTTCACGGTTGAAGTTCCGAAAGCATTGCTGGCCGGGCTGCTACCAGAAGAACTCKTT
TTGGAGAATAATGTGAACTGCACTGGTGTGAACGCTTCCTCGGATCTCGTCAGCATCACG
TCAAAACTGGGAGACTGTGGGACTGACCTCACTGAAACAACTTTTATAGAAAATGGTAAA
ACTTATTACTAYGACGTCTACAAGAACCGYGTGRTAGCRTATTCAYCRASTRRAGTRGTC
ARMGGCCCTWCGGTCGACCTACCCATCACMTGCACGTACGATCGAGARMAACTGGTCGAT
GGCGTGAGCTACGAACTCCAGAATTATACCATTTCTCGTTCCCTCTCCGAAGACGGCACC
TACCAATTCCGTTTCTTCATCTACGAGGACGRTAATTTCGACACCGTCATCGATAACAGT
GTCGTTCACGTCGATTTGGACGAGGATGTATTTTTKGGAATTTCGTTGCAGGGCGGTGGA
GGGTCTCTWCGAGTCAACGCCCTAACCTGTTGGGCCACGCCCTCATACTCGTCGACGGAT
AACAYCCGYTKSGATTTGGTMTYGGATGGCTGCCCCACGGAMGACTMCCTGMTATTCTAC
CCAGATACGAACCGCGCTCTTTTCAGTTTGWCCAGTTTTCGATTTCTTGATCAAGGCGAT
TCGGTCTATATCCATTGCGACGTCTTGGTGTGTGAGCTTACAAATTCGCAGTGTAAACAG
CCCTGGGACGATTGCCGTGTTGCTGGTAGTCGACGACGACGGCGGAGCGCCGCACACATC
GGGCCGACTGGGAGAAAGAGGTTGAGAGTCGGTCCATTCAGACGGATGGAATCAGCGTAC
AGCCGTTACGTTTTACCCGATTCCTCTCGGCACGAAGATTCGCCGTCATATATTACAGAR
TCCCTWACTACCTACATCRTCGTTATCGTGAGTTTAGCTGTCATCTGTCTGGTCCTCATC
GCCAGCCTTTCCTTTGTCACCRCSAGATTGCTCATGGCGAGGAAGAAT

>sfra
ATGAGTGTCYGGGGTTCGAAACTCAGTCCGATTACGATCGTCTTGATTTCAGTCCTTCTN
NNNNNNNnnnnnnnnnnnnnnnTTACAGGACAATGCGnnnnnnnnnnnnnnnnnnnnnnn
nnnnnnnnnnnnnnnnnnnnnnnnnnnnnnnnnnnnnnnnnnnnnnnnnnnnnnnnnnnn
nnnnnnnnnnnnnnnnnnnnnnnnnnnnnnnnnnnnnnnnnnnnnnnnnnnnnnnnnnnn
nnnnnnnnnnnnnnnnnnnnnnnnnnnnnnnnnnnnnnnnnnnnnnnnnnnnnnnnnnnn
nnnnnnnnnnnnnnnnnnnnnnnnnnnnnnnnnnnnnnnnnnnnnnnnnnnNACGATGAG
ATTGTGTATTCTTGCGACGAGGGTCTGTTCCTTGATGGACCGGGCATGGCGGTTTGTATT
GGAACAGGTCAATGGTCTCCAACTACGGTTCCAACATGTTCTGGAAACTGTACGATTCCC
GTTATAACCCATTGAGAAGCAACATCGTCTGATGACGTAATTCAAGGATGGAGTCAGGTG
ACAATCACGTGTTCTGAAGGGTAAAATCTGACTGGTGTAGCCAATTTCACGTGTCACGAT
GGAGAATGGAACCCGGATGTGGGNGNATGTTTAGCAAATTGCYCCTCGCCAGACATTGCR
AATTCGGACTTTGCAACARACCARKCRGAAACAGSCCACGGMGASTACATCATCGTRACS
TGCGACGACGGTTTTACTTCCGGAACAGGGGATAATGTATCAGAACCTYTGACCTGCGGA
AATGGTACTTGGGACGTGGATGTATACTGTTATGnnnnnnnnnnnnnnnnnnnnnnnnnn
nnnnnnnnnnnnnnnnnnnnnnnnnnnnnnnnnnnnnnnnnnnnnnnnnnnNTNGCTTTC
ANCTGCAGCCTCGGGTTCACATTGGTCGGGGATTTGAGTTCGACGTGCGACGACGGAAAT
TGGTYKAATGCCGTTCCCGAGTGCAAAGCCGATTGTCTCGTTCCTTATATCGAGAACTCC
AATCTGAACGATACTACCAACAGCACATACGTTCCCCATAGTAGTGACACGACGGTCACC
TGCGGCAATGGCTATTCGTTCGGGTTCGAATCGGACTTCGATAGCATCTTGACGTGTAAT
GATGGGACCATGGATGACACCGGAATCAAGTGCCTCGAGAGTTGTACAAGTCCTACTGTC
GCAAATTCCAATTGGGCGGACAGAAGCGAAGCAGTTCTATACGGAGGGTCAATCGTGGTC
GAGTGTGACAGTGGTTTCAGTTCCGGTTCCGGAACAGAACAAAACGAAACACTTGTCTGC
GAAGGCGGCTCSTGGAACGRGATCGTATCCTGYTATGAAAACTGCCCCGATGTCTCAGCA
CCCGATGGGGGTAACATATATCCTAGTTCGGCTCCATTCTACCACACCAACTCAGTCTAC
TTCAACTGCAGTGASACCTATCTCTTCGTCGGGACATCCCTTCTCACCTGTGATAATGGC
AACTGGTCGGATCCTGTACCAGACTGCAAAGCAAGCTGTGCTGGACCGGATGTGGACAAC
TCGAACTTTGCCAATGCAAACGATTTGACACAACATGGTGGGTACGTTGAAATACTTTGT
GATGACGGTTTCACTTCCGGTTCCGGGTCAGAGATGACTGATATCGTATACTGCGACGAT
GGTAGTTTCAACACGACGGTTTATTGTTATGAAAACTGTCCTAACGTAACGGCGATTGAT
AACGGAATTTTGAATGAAATTGGACCTCCACACTACTATGGGGACAGCATCAACTTCACC
TGTCTCACTAATTACACCCTGGATGGGAACCAGACGGTCACGTGTCAAGATGGTGAATGG
AGTTCAAATTTCCCAGAGTGTAAAGCGGACTGYAGCGACCCAGRCACACCGGTAAAYKGT
ACCSRRWMCGCAAACTCCTCATACACTCACGGCGRACAGGTCTCKTAYGAGTGCGATCCY
GGATTCGATAYCCTTGGCTCATCCGTRATCACMTGCGAYRATGGARCATGGTCYGMCYCT
GYCCCAATATGTGAAGARTCGRCCTTAGTGGACCWGATAACRCTGACGTGTGCGTCTGAC
AGTTTCACGGTTCGAGTTCCGTATGCATTGCTGGACGGGCTGRAACCAGAAGAACTCGTT
TTRGAGAATAATRTGAACTGCACTGGTSTGRMMGATTCCTCSGRTTTYGTCAACATCACG
TCAAAGCTGGGAGACTGTGGGACTGAACTCACTGAAAAAAMTGTTACGGAAGATGRTAAA
ACTTATTACTATGACRTCTACAAGAACCGCGTRRTAGMGTATTCACCAACTGGAGTGGTC
TCCGGCCCTTYGGTCGACCTACCMATCACCTGCACRTACGATAGAGAKAAACTGGTCGAT
GGCGTGAGCTACGAACTCCAGAATTATACCATATCTCKTTCCCTCRCCGAAGACGGCACC
TACCAATTCCAGTTCTCCGTGTACAAGGACGTTAATTTNNNCACCGTCATCGATAACAGT
GTCGTTTACGTCGATTTGGMCGAGGATGTATTCTTTGGAATTTCGTTGCTRGGCGGTGGR
GAGTCTCTTCGAGTCAACGCCCGWASCTGTTGGGCKACGCCCTCTTACACGTCGACGGAT
ARCATCCGTTGGGATTTGGTCTCCRATGGCTGCCCTAMGGACAGCKSCCTGAWWTTCTAC
GAAGATACGAACCGCGCYCTCTTCAGWTTGTCCAGTTTTCGATTTCTTGATCAAGGCGAT
TCGGTCTAYATCCATTGYGACGTATTGGTGTGTGAGCTTACMAATYCGCAGTGTAAWSAG
CCCTGGRRCGATTGCGRTRGTGWTGGTGGTCGGCGACGACGGMGGAGCGCGGCACACATC
GGGCCGACYAGGAGAAAGAGRTTGAGAGTYGGGCCGTTCAGACGGATGGAATCAGCGTAC
AGCCGTTACGTTTTACCCGATTCCTCTSGRCRCGAAGATTCACCGTCATATATTTCARAA
TCCCTAAMTASSTACATCGTCGTTAWCGTGAGTTTAGCTGTCATCTGTCTGGTCCTCATM
GYCAGCCTTTYCTTTGTCACMASGAGATYGCTCATGGCRARGARGAAT

>afraSS
ATGAGTGTCCGGGGTTCGAGACTCAGTCCCATTACGATCGTCTTGATTTCAGTCCTTCTA
TCAGGCCAATTCTTTGTTGGGATTACAGGAGAATGCGATACTGGCTGCTCACCACCGTAT
ATAGAAGGTGGTGGGACACCGAGTTTCTCTCCGGAAGATGACTGCTATGATGGAGGGTCA
TATGTTAACGTCACCTGTAGTGGATATCTATTTGGAATAACGGAAGTTGGCGTGTGCGTA
TCAGATGGATATTGGGACACACCGTTCCCACCAACATGCGAGGAATCAAGTTGCCCCGTG
CCCACTGCTCCCGGGAACGGCTTAGTAAGCCCGGTAAATCAGAACTCCTTGTACGATGAG
ATTGTCTTCTCTTGCGACGAGGGCCTGTACCTTGATGGACCGGGAATGGCGGTTTGTATA
GGAACAGGTCAATGGTCTCCGACTACGGTCCCAACATGTTCTGGAAACTGTACGATTCCC
GTTATAACTGATGGAGAAGCTACCTCGTCTGATGACGTACTTCACGAAGGGAGTCAGATG
ACAGTCACGTGTTCTGAAGGGTACACTCTGACCGGTGTAGCCGATTTCAGGTGTCACAAT
GAAGAATGGGACCCGGATGTGGGAGTATGTTTAGCAAATTGCCCCTCGCCAAACATTACG
AATTCGGACTTTACAACAGACCAAGGGGAAACAGACCACGGCGATTATATCATCGTGACC
TGCGACGACGGTTTTACTTCCGGGACAGGGGATACTGTATCAGAACCTGTGACCTGCGGA
GAGGGGAGTTGGGACGTGGTTGTATACTGTTATGCGAATTGTCCATCAATATCAGCCCCT
GACAATGGATACACCAACAGCCTCGTCGAGCCGTTCTATCATGACCGCATCGTCGCTTTC
AACTGCAGCCTCGAATTCACATTGGTCGGGGATTCGAGTTCAACGTGCGACGACGGAAGT
TGGTTGAATGCCGTTCCCGAGTGCAAAGCCGATTGTCTCGTTCCCTATATCGAGAACTCC
AATCTGAACGATACCACCAACAGCACGTACGTTCCACATGATAGTAACACGACGGTCACC
TGCGGCAATGGCTATTCGTTTGGGTTCGAATCAGACTTCGATGGCATCTTGACGTGTGAT
GATGGGACCATGGATGACAACGGAATCGAGTGTCTCGAGAGTTGTACAAGTCCTACTGTC
GCAAATTCCAATAGGGCGGACAGAAGCGAAGCAGTCCTATACGGAGGGTCAATCGTGGTC
GAGTGTGACAGTGGCTTCAGTTCCGGTTCCGGGTCAGAACAAAACGAAACACTCGTCTGC
GAAGGCGGCTCGTGGAACGGGAACGTATCCTGCTATGAAAACTGCCCCGATATCACAGCA
CCCGATGGGGGAAATATATATCCTAGTTCGGCTACATTCTACCACACCAACACAGTATAT
TTCAACTGCAGTGAGACCTACCTCTTCGTCGGGACATCCAATCTCATCTGTGATAATGGC
ACCTGGTCCGACCCTGTACCAGACTGCAAGGCAAGCTGTCCTGGACCTGATGTGGAAAAT
TCGGACTATGCCGATGCTACGAATTTGACAGAACATGGTGGGTACGTTGAAATACTTTGT
GATGATGGTTTCACTTCCGGTTCCGGATCACCGATGACTGAGATCGTATACTGCGACGAT
GGTAGTTTCAACAGGACGATTTATTGTTATGAAAACTGTCCTAACGTAACGGCGATTGAT
AACGGAAACTTATATGAAGTTGGACCTCCCCACTACTATGGGGACAGCGTCAACTTCACC
TGCCTCACTAACTACACACTGGATGGGAACCAGACGGTCACGTGTCTAGATGGTGAATGG
AGTTCAAATTTCCCAGAGTGCAAAGCGGATTGCAGCGACCCAGGCACACCAGTAAACGGT
TCCCAGAGCGCAAACTCATCATACACTCACGGCGGACAGGTCTCTTACGAGTGCGATCCC
GGATTTGATACCCTTGGCTCATCCGTGATCACCTGCGACGATGGAACATGGTCCGCCCCT
ATCCCAATATGTGAAGAGGATACCTTAGTGGACCTGATAACGCTGACGTGTGCATCCGAC
AGTTTCACGGTTCAAGTTCCAAAAGCATTGCTAGMCGGGCTTAAACCAGAAGAACTCGTT
TGGGAGAACAATGTGAACTGCACTGGTACGAACGATTCCTCGGATTTCGTCATGATCACG
TCAAAACTTGGAGAGTGTGGGACTGACCTCACTGAAACAACTGTTACGGAAGATGGTAAA
ACTTATTACTATGACGTCTACAAGAACCGCGTGGTAGCATATTCACCAAGTGGAGTGGTC
AACGGCCCTTCGGTCGACCTACCCATCACCTGCACGTACGATCGAGAACAACTGGTCGAT
GGCGTGAGCTACGAACTCCAGAATTATACCATTTCTCGTTCCCTCTCCGAAGACGGCACC
TACCAATTCCGTTTCTTCATCTACGAGGACGATAGTTTCGGCACCGTCATCGATAACAGT
GTGGTTTACGTCGATTTGGACGAGGATGTATTCTTTGGAATTTCGTTGCAGGGCGGTGGA
GAGTCTCTTCGAGTCAACGCCCTAACCTGTTGGGCCACGCCCTCTTACTCGTCGACGGAT
AACACCCGTTGGGATTTGGTCTCCGATGGCTGCCCAAAGGACGACTCCCTGATATTCCAC
CCAGATACGAACCGCGCTCTTTTCAGTTTGTCCAGTTTTCGATTTCTTGATCAAGGCGAT
TCGGTCTATATCCATTGCGACGTATTGGTGTGCGAGCTTACAAATTCGCAGTGTAATCAG
CCCTGGGACGGTTGCGGTCCTGGTGATAGTCGGCGACGACGACGGAGCGCGGCACACATC
GGGCCGACTGGGAGAAAGAGGTTGAGAGTCGGTCCATTCAGACGGATGGAATCAGCGTAC
AGCCGTTACGTTTTACCCGATTCCTCTCGGCACGAAGATTCGCCGACATATATTACAGAA
TCCCTTACTRCCTACATCGTCGTTATCGTGAGTTTAGCTGTCATCTGTCTGTTCCTCATC
GCCAGCCTTTCCTTTGTCACCACCAGATTGCTCATGGCGAGGAAGAAT

>hpul
ATGAGTGTCCKRGGTTCGAAACTCAGTCCGATTRCGATCGTCTTGATWTCAGTCCTTCTT
TCAGGCCAATTMTTTGTTGGGRTTWCAGGACAATGCGnnnnnnnnnnnnnnnnnnnnnnn
nnnnnnnnnnnnnnnnnnnnnnnnnnnnnnnnnnnnnnnnnnnnnnnnnnnnnnnnnnnn
nnnnnnnnnnnnnnnnnnnnnnnnnnnnnnnnnnnnnnnnnnnnnnnnnnnnnnnnnnnn
nnnnnnnnnnnnnnnnnnnnnnnnnnnnnnnnnnnnnnnnnnGAATCAAGTTGCCCCGTG
CCCACTSCTCCCGGKRRCGGCTCAKTAAGCCCGGYAAATCRGAACTCCTTGTACGATGAG
ATTGTCTTCTCTTGCGACGAGGGCCTGTACCTTGAYGGACCGGGCATGGCGGTTTGTATA
GGAACAGGTCAATGGTCTCCAACTACGGTCCCAACRTGTTCTGGAAACTGTACGATTCCC
GTTATAACTAATGGAGWAGCTWCCTCGTYTGATGACGTACTTCAAGAAGGGAGTCAGATG
ACAGTCAMTTGTTCTGAAGGGTACACTCTGACCGGTGTAGCCGATTTCAGGTGTCACAAT
GAAGAATGGGACCCGGATGTGGGASAATGTTTAGMAAATTGCCSCTCGCCAAACATTACG
AATTCGGACTTTGCAACAGACMAAGGGGAAACAGACCACGGYGACTACATCATCGTGACC
TGTGACGACGGTTTTACTTCCGGGACAGGGGATAATGTATCAGAACCTGTGACCTGCGGA
ATGGGTAGTTGGGACGTGGATATATACTGTTATGCGAATTGTCCATCGATCTCAGCCCCT
GACGATGGATACATCAACAGCCTCGTCGAGCCGYTCTATCATGGCCGCATCGTCGCTTTC
AACTGCAGCCTCGGATTCACATTGGTTGGGGATTCGWRTTCGACGTGCRACGACGGAACT
TGGTCGAATTCTGTTCCCGAGTGCAAAGCCGATTGTCTCGTTCCTTATATCGAGAACTCC
AATCTGAACGATACCACCAGCAGCACGTACGTTCCCCATAGTAGTAACACGACGGTCACA
TGCGGCAATGGGTATTCGTTCGGGTTCGAATCGGAGTTCGATGGCATCTTGACGTGTAAT
GATGGGATCATGGATGACACCGGAATCGAGTGTCTCGAGAGTTGTACAAGTCCTACTGTC
GCAAATTCCAATAGGGCGGAYAGAAGCGAAGCAGTCWTATACGGAGGGTCAATCGTGGTA
GAGTGTGACAGTGGTTTCAGTTCCGGTTCCGGGTCAGAACRAAAYGAGACACTGGTCTGC
GAWGGCGGCTCKTGGARCGGGAACGTATCCTGCTATGAAAACTGTCCCGATATATCAGCA
CCCGATGGGGGTAATATATATCCYRGTTCRGMTACATTCTACCACACCAACACAGTRTAY
TTCAACTGCAGTGAGACMTACMTSTTCGTCGGGACATCTGAGCTCACCTGTGATAATGGC
ACYTGGTCYGACCCTGTACCAGACTGCAAGGCAAGCTGTCCTGGACCGGATGTGGACAAT
TCGAACTTTACCGATGCAACGGATTTGACAGAACATGGTGGGTACGTTGCAATACTTTGT
GATGACGGTTTCACTTCCGGTTCCGGATCAATGATGACTGAGATCGTATACTGCGACGAT
GGTAGTTTCAACAGGACGATTTATTGTTATGAAAACTGTCCTAACGTAACGGCGATTGAT
AACGGAAACTTCTATGAAGTTGGACCTCCCCACTACTATGGAGACAGCAKCAACTTCACC
TGTCTCACTAATTACACGCTGGATGGAAACCAGACGGTCACGTGTCTAGATGGTGAATGG
AGTTCAAATTTCCCCGAGTGCAAAGCGGATTGCAGCGACCCAGGCACACCGGTAAACGGT
TCCCAGACCGCAAACTCCTCATACACCCATGGCGGACAGGTCTCGTACGAGTGCGATCCC
GGATTCGATACCCTTGGCTCATCCGTAATCACCTGCGACGATGGAACATGGTCCGCCCCT
ATCCCAAGATGTGAAGAGGATACCTTAGTGGACCTGATAACGCTGACGTGTGGGTCTGAC
AGTTTCACGGTTCAAGTTCCGAAAGCATTGCTAGAYGGGCTTAAACCAGAAGAACTCGTT
TTGGAGAATAATGTGAACTGCACTGGTGTGAACGGTTCCTCGGATTTCGTCAGTATCACG
TCAAAACTGGGAGACTGTGGGACTGACCTCACTGAAACAACTTTTACAGAAGATGGTAAA
ACTTATTTCTACGACGTCTACAAGAACCGCGTGGTAGCGTACTCACCGACTGGAGTAGTC
AACGGCCCTACGGTCGACCTACCCATCACCTGCACATACGATCGAGAACAACTGGTCGAT
GGCGTGAGCTACGAACTCCAGAATTATACCATATCTCGTTCCCTCGCCGAGGACGGCACC
TACCAGTTCCGTTTCTTCATCTACGAGGACGCTAATTTCGGCACCGTCATCGACAACAGT
GTCGTTCACGTCGGTTTGGACGAGGATGTATTCTTTGGAATTTCGTTGCAGGGCGGTGGA
GAGTCTCTTCGAGTCAACGCACGAAYCTGTTGGGCCACGCCCTCTTACTCGTCGACGGAT
AACACCCGTTGGGATTTGGTCTCCGATGGCTGTCCCACGGACAACTCCCTGAGATTCTAC
GAAGATACGAACCGCGCTCTCTTCAGTTTGTCCAGTTTTCGATTTCTTGATCAAGGCGAT
TCGGTCTATATCCATTGCGACGTATTGGTGTGTGAGCTTACAAATTTGCAGTGTAAACAG
CCCTGGGACGATTGCGGTGTTAGAGATAGTCGGCGACGCCGGCGGAGCGCGGCACACATC
GGGCCGACTGGGAGAAAGAGGTTGAGAGTCGGTCCGTTCAGACGGATGGAACCAGCGTAC
AGCCGTTACGTTTTACCCRATTCTTCTCGGCACGAAGATTCGCCGTCACATATCACAGAA
TCCCTAACTACCTACGTCGTCGTTATCGTGAGTTTAGCTGTCATCTGTCTGGTCCTCATT
GCCAGCCTTTCCTTTGTCACCACGAGATTGCTCATGGCGAGGAAGAAT

>snud
ATGAGTGTCYGGGGTTCGAAACTCAGTCCGATTACGATCGTCTTGATWTCAGTCCTKCTT
TCAGGCCAATTATTTGTTGGGGTTACAGGACAATGCGnnnnnnnnnnnnnnnnnnnnnnn
nnnnnnnnnnnnnnnnnnnnnnnnnnnnnnnnnnnnnnnnnnnnnnnnnnnnnnnnnnnn
nnnnnnnnnnnnnnnnnnnnnnnnnnnnnnnnnnnnnnnnnnnnnnnnnnnnnnnnnnnn
nnnnnnnnnnnnnnnnnnnnnnnnnnnnnnnnnnnnnnnnnnnAATCAAGTTGTCCCTTG
CCCACTGCTCCCGGGAACGGCCTAGTAAGCCCGGTAAATCACAACTCCTTGTACGATGAG
ATTGTGTATTCTTGCGACGAGGGTCTGTTCCTTGATGGACCGGGCATGGCGGTTTGTACA
GGAACAGGTCTATGGTCTCCAACTACGGTCCCAACATGCTCTGGAAACTGTACGATTCCC
GTTATNNNnnnnnnnnnnnnnnnnNNNNNNNNNNNNNNNNNNNNNNNNNNNNNNNNNNNN
NNNNNNNNNNNNNNNNNNNNNNNNNNNNNNNNNNNNNNNNNNNNNNNNNnnnnnnnnnnn
nnnnnnnnnnnnnnnnnnnnnnnnnnnnnnnnnnCAAWTTGCYCCTSGCCWKACATTGCG
AATTCRGACTTTGCAACARACCAAKCRGAAACAGRCCACGGMGASTACATMATMGTGACC
TGCGAYGACGGTTTTACTTCCGGAACAGGGGATAATGTATCAGAACCYYTGACCTGCGGA
AATGGTACTTGGGACGTGGATGTATACTGTTATGCGAATTGTCCATCGATCTCAGCCCCT
GACGATGGCTACGCCAACAGCCTTGTCGAGCCGTTCTATCATGGCCGTATCGTCGCTTTC
AACTGCAGCCTCGGGTTCACATTGGTCGGGGAWTCGAGTTCSACGTGCGACGACGGAAAT
TGGTYGAATGCCGTTCCCGAGTGCAAAGCCGATTGTCTCGTTCCTTATATCGGRAATTCC
AATCTGAACGATACCACCAACAGCACGTACGTTCCCCATAGTAGTAACACGACGGTCACC
TGCGGCAATGGCTATTCSTTCGGGTTCGAATCGGACTTCGATGGCATCTTGACGTGTGAT
GATGGGATCATGGATGACACCGGAATCAAGTGCTTCGAGAGTTGCACAAGTCCTACTGTC
GCAAATTCCAACTGGGCGGACAGAAGCGAAGCAGTTCTATACGGAGGGTCACTCGTGGTC
GAGTGTGACAGTGGTTTCAGTTCCGGTTCCGGGTCAGAACAAGACGAAACACTTGTCTGC
RAAGGCGGCTCGTGGAGCGGGAGCGTATCCTGCTATGAAAACTGCCCCAATATCTCAGCA
CCCGATGGGGGTAATATGTATCCTAGTTCGGCTCCATTCTACCACACCAACTTAGTCTAC
TTCAACTGCAGTGAGACCTATCTCTTCGTCGGGATATCCCTTCTCACCTGTGATAATGGC
ACCTGGTCCGACCCTGTACCGGAATGCAAGGCAAGCTGTSCTRGACCGAATGTGGACAAC
TCGAACTTTGCCGATGYAAACGATTTGACACAACATGGTGGGTACGTTGMAATACTTTGT
GATGACGGTTTCACTTCCGGTKCYGGGTCAGAGATGACTGATATCRTATACTGCGACGAT
GGTAGTTTCAACACGACGGTTTATTGTTATGAAAACTGTCCTAACGTAACGGCGGTTGAT
AACGGAATTGTGGAAGAAATTGGGCCTCCACACTACTACGGGGACAGCATCAGCTTCACC
TGTCTCACTAATTACWCCCTGGATGGKAACCARACGGTCACGTGTCTAGATGGTGAATGG
AGTTCAAATTTCCCAGAGTGCAAAKCGGAYTGYAGCGACCCAGRSACACCGGTAAAYKGT
WMCCAGRCCGCAAACTCCTCATACACTCACGGCGRACAGGTCTCKTAYGAGTGCGATCCY
GGATTCGATAYCSTTGGCKCATCCRTGATCACCTGCGAYGATGGARCATGGTCTGMCYCT
GYCCCAATATGTGAAGAGTCGGCCTTAGTGGACCTGATAACGCTGACGTGTGCGTCTGAC
AGTTTCACGGTTCGAGTTCCGYRTGCATTGCTGGGCGGGCTGRAACCAGAMGAACTYGTT
TTAGAGAATAATGTGAACTGCACTGGTGTGACCGAWTCCTCGGRTTTCGTCAACATCACG
TCAAAGCTGGGAGACTGTGGRACTGAACTCACTGAAAAYACTGTTACGGAAGATGGTAAA
ACTTATTACTATGACGTCTACAAGAACCGMGTGATAGCGTATTCACCAASTGGAGTGGTC
TMCGGCCCTWCGGTCGACCTACCCATCACCTGCACRTACGAYAGAGARAAACTGGTCGAT
GGTGTGAGCTACGAACTCCAGAATTATACCATATCTCGTTCCCTCACCGAAGACGGCACC
TACCAATTCCAGTTCTCTGTGTACAAGGACGATAATTTNNNCACCGTCATCGATAACAGT
GTCGTTTACGTCGATTTGGCCGAGGATGTATTCTTTGGAATTTCGTTGCTAGGCGGTGGG
GAGTTTCTTCGAGTCAACGCCCGTAGCTGTTGGGCGACGCCCTCTTACACGTCGACGGAT
AGCATCCGTTGGGATTTGGTCTCTRATGGCTGCCCTAAGGACAGCTTCCTGAATTTCTAC
GAAGATACGAACCGCGCCCTCTTCAGTTTGTCCAGTTTTCGATTTCTTGATCAAGGCGAT
TCGGTCTATATCCATTGCGACGTATTGGTGTGTGAGCTTACCAATTCGCAGTGTAATGAG
CCCTGGAACGATTGCGGTGGTGGTGGTGGTCGGCGACGACGGCGGAGCGCGGCACACATC
GGGTCGACTAGGAGGAAGAGATTGAGAGTCGGGCCGTTCAGACGGATGGAATCAGCGTAC
AGCAATTACGTTTTACCCGATTCCTCTCGGCACGAAGATTCACCGTCATATATTTCAGAA
TCCCTAACTACGTACATCGTCCTTATCGTGAGTTTAGCTGTCATCTGTCTGGTCCTCATC
ATCAGCCTTTCCTTTGTCACCACGAGATTGCTCATGGCAAGGAAGAAT

>sintSS
ATGAGTGTCCAGGGTTCGAAACTCAGTCCCATTACGATCGTCTTGATTTCAGTCCTTCTT
TCAGGYCAATTCTTTGTTGGGGTTACAGGACAWTGCGATACTGGCTGCTTATCACCTGAT
ATTGAAGGTGGTGGGACACCGGGTTTCTCTCCGGAnnnnnnnnnnnnnnnnnnnnnnnnn
nnnnnnnnnnnnnnnnnnnnnnnnnnnnnnnnnnnnnnnnnnnnnnnnnnnnnnnnnnnn
nCAGATGGATATTGGACCGAACCGTTCAAACCAACATGCGAAGAATCAAKTTGCCCCSTG
CCCAMTGCTCCCGGGAGCGGCTCATTAAGCCCGGTAAATMAGAACTCCTTGTACGATGAG
ATCGTCTTCACTTGCGACGAGGGCCTGTACCTTGATGGACCGGGCATGGCGGTTTGTACA
GGAACAGGTCAATGGTCTCCGACTACGGTCCCAACATGTTCTGGAAACTGTACGATTCCC
GTTATAACTGATGGAGAAGCTACCTCGTCTGATGACGTACTTCAAGAAGGGAGTCAGGTG
ACAGTCACATGTTCTGAAGGGTACACTCTGACCGGTGTAGCCGATTTCAGGTGTCACAAT
GAAGAATGGGACCCGGATGTGGGARMRTGTTTAGAAAATTGCCCCTCGCCAAMCATTAYG
AATTCGGACTTTGCAACAGACCGARGGGAAACAGACCACGGCGACTACATCATCGTGACC
TGTGACGACGGTTTTACTTCCGGGACAGGGGATAATGTATCAGAACCTGTGACCTGCGGA
GAGGGWAGTTGGGACGTGGATGTATACTGTTATGCGAATTGTCCATCGATCTCAGCCCCT
GACGATGGATACATCAACAGCCCCGTCGAGCCGTTCTATCATGGCCGCATCGTCGCTTTC
AACTGCASCCTCGGGTTCACATTGGTCGGGGATTCGAGTTCAACCTGCGGCRACGGAAGT
TGGTCGAATGCCGTTCCCGAGTGCAAAGCCGATTGTCTCGTTCCTKATATCGAGAACTCC
AATCTGAAYGATACCACCGACAGCAYGTACGTTCCCCATAGTAGTAACACGACGGTCACC
TGCGACAATGGMTATTCGTTCGGATTCGAATCRGACTTCGATGGCATCTTGACGTGTAAT
GATGGGAACATGnnnnnnnnnnnnnnnnnnnnnnnnnAGAGTTGTACAAGTCCTACTGTC
GCAAATTCCAATAGGGCGGACAKAAGCGAAGCAGTCCTATACGGAGGGTCAATCGTGGTC
GAGTGTGACAGTGGCTTCAGTTCCGGTTCCGGGTCAGAACAAAACGAAACRCTCGTCTGC
GAAGGCGGTTCGTGGRACGGGAGCGTATCCTGCTATGAAAACTGCCCCGATATCTCAGCA
CCCSATGGGGGTAATATMTATCCTAGTTCGGCTACATTCTACCACAACAACACAGTCTAT
TTCAACTGCAGTGAGACCTACCTCTTCGTCGGGACATCCGATCTCACCTGTGATAATGGC
ACCTGGTCYGACCCTGTACCAGAMTGCAAGGCAAGCTGTCCTGGACCGGATGTGGACAAT
TCGAAYTTTGCTAATGCGACGGATTTGATGCAACATGGTGGGTACRTTRAAGTACTTTGT
GATGATGGTTTYACTTCCGGTTCCGGATCACCGATGACTGAGATCGTATACTGCGACGAT
GGTAGTTTCAACAGGACGATTTATTGTTATGAAAACTGTCCGAACGTAACGGCGATTGAT
AACGGGAACTTCTATGAATTTGGACCTCCCCACTACTATGGGGACAGCGTCAACTTCACC
TGCCTCACTAACTACACCCTGGATGGTAACCAGACGGTCACGTGTCTAGATGGTGAATGG
AGTTCAAATTTCCCAGAGTGCAAAGCGGAYTGCAGCGACCCAGGCACACCGGTAAACGGT
TCCCAGACCGCAAACTCATCATACACTCACGGCGGACAGGTCTCGTACGAGTGCGATCCC
GGATTCGATACCCTTGGCTCATCCGTGATCACCTGCGACAATGGAACATGGTCCGCCCCT
ATACCAATATGTGAAGAGGATACCTTAGTGGACCTGATAACGCTGAAGTGTGCATCCGAC
AGTTTCACGGTTCAAGTTCCGAAAGCATTGCTAGACGGGCTTCAACCAGAAGAACTTGTT
TTGGAGAATAATGTGAGCTGCACTGGTGTGAATGATTCCTCGGATTTCGTCAGTATTACG
TCAAAACTAGGAGAATGTGGGACTGAACTCACTGAAACAACTGTTCCGGGAGATGGTAAA
ACTTATTACTACGACGTCTACAAGAACCGCGTGGTAGCGTATTCATCGACTGGAGTAGTC
AACGGCCCTACGGTCGACCTACCCATCACCTGCACGTACGATCGAGAACAACTGGTCGAA
GGCGTGAGCTACGAACTCCAGAATTATACCATTTCTCGTTCCCTCTCCGAAGACGGCACC
TACCAATTCCGTTTTTTCATCTACGAGGACGATAGTTTCGGCACGGTCATCGATAACAGT
GTCGTTCACGTCGATTTGGACGAGGATGTATTCTTTGGAATTTCGTTGCAGGGCGGTGGA
GGGTCTCTTCGAGTCAACGCCCTAACCTGTTGGGCCACGCCCTCTTACTCATCGACGGAT
AACACCCGTTGGGATTTGGTCTCCGATGGCTGCCCGACGGACGACTCCCTGGAATTCTAC
CCAGATACGAACCGCGCTCTTTTCAGTTTGTCCAGTTTTCGATTTCTTGATCAAGGCGAT
TCGGTCTATATCCATTGCGACGTATTGGTGTGCGAGCTTAAAAATTCGGAGTGTAAACAG
CCCTGGGACGATTGCGATGTTGGTGGTAGTCGACGACGGCGGCGGAGCGCCGCACACATC
GGGCCGACTAGGAGAAAGAGGTTGAGAGTCGGGCCGTTCAGACGGATGGAATCAGCGTAC
AGCCGTTACGTTTTACCCGAWTCCTCTCGGCACGAAGATTCGCAGTCATATATTACAGAA
TCCCTAACTACCTACATCGTCGTTATCGTGAGTTTAGCTGTCATCTGTCTGGTCCTCATC
GCCAGCCTTTCCTTTGTCACCACCAGATTGCTCATGGCGAGGAAGAAT

>sprp
ATGAGTGTCCGAGGTTCGAAACTCAGTCCCATTACGATCGTCTTGATTTCAGTCCTTCTA
TCAGGCCAATTCTTTGTTGGGATTACAGGACAATGCGATACTGGCTGCCCACCACCTGAT
ATAGAAGGTGGTGGGACACCGGGTTTTTCTCCGGATGGGGACTGCTACGATACAGGGTCA
AGTGTGAACGTCACCTGTAGTGGATATCTATTTGGAATAACGGAAGTTGGCGTGTGCGTA
TCAGATGGATATTTTGACGCACAGTTCAAACCAACATGCGAGGAATCMAGTTGCCCCSTG
CCCACTGCTCCCGGMAGCGGCTYAGTAAGCCCGGTAAATCAGAACTCCTTGTRCGATGAG
ATCGTCTTYTCTTGCGACGAGGGYCTGTACCTTGATGGACCGGGMATGGCGGTTTGYATA
GGAACAGGTCAATGGTCTCCGACTACGGTCCCAACATGTTCTGGAAACTGTACGATTCCC
GTTATAACTGATGGAGAAGCTACCTCGTCTGATGACGTACTTCAAGAAGGGAGTCAGATG
ACAGTCACGTGTTCTGAAGGGTACACTCTGACCGGTGTAGCCGATTTCAGGTGTCACAAT
GAAGAATGGGACCCGGATGTGGGAGAATGTTTAGCAAATTGCCCCTCGCCAACCATTACG
AATTCGGACTTTGCAACAGACCRARATGAAACAGACCACGGCGATTACATCATCGTGACC
TGCGACGACGGTTTTACTTCCGGGACAGGGGATAATGTATCAGAACCTGTGACCTGCGGA
GAGGGKAGTTGGGACGTGGATGTATACTGTTATGCGAATTGTCCATCAATATCAGCCCCT
GACCATGGATACATCAACAGCCTCGTTGAGCCGTTCTATCATGGCCGCACCGTCGCTTTC
AACTGCAGCCTCGGATTCACATTGGTCGGGGATTCGAGTTCAACGTGCGAAGACGGAAGT
TGGTTGAATGCCGTTCCCGAGTGCAAAGCCGATTGYCTCGTTCCTTTAATCGAGAACTCC
AATCTGAATGATACCACCGACAGCACGTACGTTCCCCATAGTAGTAACACGACGGTCACC
TGCGGCAATGGTTATTCGTTCGGGTTCGAATCGGACTTCGATGGCATCCTGACGTGTGAT
GATGGGATCATGGATGACACCGGAATCGAGTGTCTMGAGAGTTGTACAAGTCCTACTGTC
GCAAATTCCAATAGGGCGGACAGAAGCGAAGCAGTCCTATACGGAGGGTCAATCGTGGTC
GAGTGTGACAGTGGCTACAGTTCCGGTTCCGGGTCAGAACAAAACGAAACACTCGTCTGC
GAAGGCGGCTCGTGGAACGGRAGCGTATCCTGCTATGAAAACTGCCCCGATATATCAGCA
CCCGATGGGGGTAATATATACCCTAGTTCGGCTACATTCTACCACACCAACACAGTATAT
TTCAACTGCAGTGAGACCTACCTCTTCGTCGGGACATCCAATCTCACCTGCGATAATGGC
ACCTGGTCCGACCCTGTACCAGACTGCAAGGCAAGCTGCCCCGGACCGGATGTGGACAAC
TCGAACTTTGCCGATGCGACGGATTTGACAGGACATGGTGGGTACGTTGAAGTACTTTGT
GATGATGGTTTCACTTCCGGTTCCGGATCACTGATGACTGAGATCGTATACTGCGACGAT
GGTAGTTTCAACAGGACGATTTATTGCTATGAAAACTGTCCSAACGTAACGGCGATTGAT
AACGGRAACTTCTATGAAGTTGGACCTCCCCACTACTATGGGGACAGCATCAACTTCACC
TGCCTCACTAACTACACCCTGGATGGGAACCAGACGGTCACGTGTCTAGATGGTGMATGG
AGTTCAAATTTCCCAGAGTGCAAAGCGGAYTGCAGCGACCCAGGCACACCGGTAAACGGA
TCCCAGGCCGCAAACTCCTCATACACTCACGGSGGACAGGTCTCTTACGAGTGCGATCCC
GGATTCGATACCCTTGGCTCATCCGTGATCACCTGCGACAATGGAACATGGTCCGCCCCT
ATCCCAATATGTGAAGAGGATACCTTAGTGGACCTGATAACGCTGACGTGTGCATCCGAC
AGTTTCACGGTTCAAGTTCCGAAAGCATTGYTAGACGGGCTTAAACCAGAAGAACTCGTT
TTGGAGAATAATGTGAACTGCACTGGTGTGAATGATTCCTCGGATTTCGTCAATATCACG
TCAAAACTAGGAGAATGTGGGACTGAACTCACTGAAACAACTGTTAYGGGAGATGGTAAA
ACTTATTACTACGACGTCTACAAGAACCGCGTGGTAGCGTATTCACCGACTGGAGTAGTC
AAMGGCCCTRCGGTCGACCTACCCATCACCTGCACGTACGATCGAGAACAACTGGTCGAT
RGCGTGAGCTACAAACTCCAGAATTATACCATTTCTCGTTCCCTCTCCGAAGACGGCACC
TACCAATTCCGTTTTTTCATCTACGAGGACGTTAGTTTCGGCACCGTCATCGATAACAGT
GTCGTTCACGTCGATTTRGACGAGGATGTWTTCTTTGGAATTTCGTTGCAGGGCGGTGGA
GGGTCTCTTCGAGTCAACGCCCAAACCTGTTGGGCCACGCCCTCTTACTCGTCGACGGAT
AACACCCGTTGGGATTTRGTCTCGGATGGCTGCCCCAYRGACGACTCCCTGATGTTYATC
GWAGATACGAACCGCGCTCTTTTCAGTTTGTCCAGTTTTCGATTTCTTGATCAAGGCGAT
TCGGTCTATATCCATTGCGACGTATTGGTGTGTGAGCTTAMAAATTCGCAGTGTAAACAG
CCCTKGGACGATTGCGGTGTTRGTGATAGTCGACGACGACGGCGGAGCGCTGCACACATC
GGGCCGACTAGGAGAAAGAGGTTGAGAGTCGGGCCGTTCAGACGGATGGAATCAGCGTAC
AGCGGTTACGTTTTACCCGATTCCTCTCTGCACGAAGATTCGCAGTCATATATTACAGAA
TCCCTTACTACTTACATCGTCGTTATCGTGAGTTTAGCTGTCATCTGTCTGGTCCTCATC
GCCAGCCTTTCCTTTGTCACCACGAGATTGCTCATGGCGAGGAAGAAT

>spurp
ATGAGTGTCCGAGGTTCGAAACTCAGTCCCATTACGATCGTCTTGATTTCAGTCCTTCTA
TCAGGCCAATTCTTTGTTGGGATTACAGGACAATGCGATACTGGCTGCCCACCACCTGAT
ATAGAAGGTGGTGGGACACCGGGTTTTTCTCCGGATGGGGACTGCTACGATACAGGGTCA
AGTGTGAACGTCACCTGTAGTGGATATCTATTTGGAATAACGGAAGTTGGCGTGTGCGTA
TCAGATGGATATTTTGACGCACAGTTCAAACCAACATGCGAGGAATCAAGTTGCCCCCTG
CCCACTGCTCCCGGCAGCGGCTCAGTAAGCCCGGTAAATCAGAACTCCTTGTACGATGAG
ATCGTCTTTTCTTGCGACGAGGGTCTGTACCTTGATGGACCGGGCATGGCGGTTTGTATA
GGAACAGGTCAATGGTCTCCGACTACGGTCCCAACATGTTCTGGAAACTGTACGATTCCC
GTTATAACTGATGGAGAAGCTACCTCGTCTGATGACGTACTTCAAGAAGGGAGTCAGATG
ACAGTCACGTGTTCTGAAGGGTACACTCTGACCGGTGTAGCCGATTTCAGGTGTCACAAT
GAAGAATGGGACCCGGATGTGGGAGAATGTTTAGCAAATTGCCCCTCGCCAACCATTACG
AATTCGGACTTTGCAACAGACCAAAATGAAACAGACCACGGCGATTACATCATCGTGACC
TGCGACGACGGTTTTACTTCCGGGACAGGGGATAATGTATCAGAACCTGTGACCTGCGGA
GAGGGTAGTTGGGACGTGGATGTATACTGTTATGCGAATTGTCCATCAATATCAGCCCCT
GACCATGGATACATCAACAGCCTCGTTGAGCCGTTCTATCATGGCCGCACCGTCGCTTTC
AACTGCAGCCTCGGATTCACATTGGTCGGGGATTCGAGTTCAACGTGCGAAGACGGAAGT
TGGTTGAATGCCGTTCCCGAGTGCAAAGCCGATTGCCTCGTTCCTTTAATCGAGAACTCC
AATCTGAATGATACCACCGACAGCACGTACGTTCCCCATAGTAGTAACACGACGGTCACC
TGCGGCAATGGTTATTCGTTCGGGTTCGAATCGGACTTCGATGGCATCCTGACGTGTGAT
GATGGGATCATGGATGACACCGGAATCGAGTGTCTCGAGAGTTGTACAAGTCCTACTGTC
GCAAATTCCAATAGGGCGGACAGAAGCGAAGCAGTCCTATACGGAGGGTCAATCGTGGTC
GAGTGTGACAGTGGCTACAGTTCCGGTTCCGGGTCAGAACAAAACGAAACACTCGTCTGC
GAAGGCGGCTCGTGGAACGGGAGCGTATCCTGCTATGAAAACTGCCCCGATATATCAGCA
CCCGATGGGGGTAATATATACCCTAGTTCGGCTACATTCTACCACACCAACACAGTATAT
TTCAACTGCAGTGAGACCTACCTCTTCGTCGGGACATCCAATCTCACCTGCGATAATGGC
ACCTGGTCCGACCCTGTACCAGACTGCAAGGCAAGCTGCCCCGGACCGGATGTGGACAAC
TCGAACTTTGCCGATGCGACGGATCTGACAGGACATGGTGGGTACGTTGAAGTACTTTGT
GATGATGGTTTCACTTCCGGTTCCGGATCACTGATGACTGAGATCGTATACTGCGACGAT
GGTAGTTTCAACAGGACGATTTATTGCTATGAAAACTGTCCGAACGTAACGGCGATTGAT
AACGGGAACTTCTATGAAGTTGGACCTCCCCACTACTATGGGGACAGCATCAACTTCACC
TGCCTCACTAACTACACCCTGGATGGGAACCAGACGGTCACGTGTCTAGATGGTGCATGG
AGTTCAAATTTCCCAGAGTGCAAAGCGGATTGCAGCGACCCAGGCACACCGGTAAACGGA
TCCCAGGCCGCAAACTCCTCATACACTCACGGCGGACAGGTCTCTTACGAGTGCGATCCC
GGATTCGATACCCTTGGCTCATCCGTGATCACCTGCGACAATGGAACATGGTCCGCCCCT
ATCCCAATATGTGAAGAGGATACCTTAGTGGACCTGATAACGCTGACGTGTGCATCCGAC
AGTTTCACGGTTCAAGTTCCGAAAGCATTGTTAGACGGGCTTAAACCAGAAGAACTCGTT
TTGGAGAATAATGTGAACTGCACTGGTGTGAATGATTCCTCGGATTTCGTCAATATCACG
TCAAAACTAGGAGAATGTGGGACTGAACTCACTGAAACAACTGTTATGGGAGATGGTAAA
ACTTATTACTACGACGTCTACAAGAACCGCGTGGTAGCGTATTCACCGACTGGAGTAGTC
AAAGGCCCTGCGGTCGACCTACCCATCACCTGCACGTACGATCGAGAACAACTGGTCGAT
AGCGTGAGCTACAAACTCCAGAATTATACCATTTCTCGTTCCCTCTCCGAAGACGGCACC
TACCAATTCCGTTTTTTCATCTACGAGGACGTTAGTTTCGGCACCGTCATCGATAACAGT
GTCGTTCACGTCGATTTAGACGAGGATGTTTTCTTTGGAATTTCGTTGCAGGGCGGTGGA
GGGTCTCTTCGAGTCAACGCCCAAACCTGTTGGGCCACGCCCTCTTACTCGTCGACGGAT
AACACCCGTTGGGATTTAGTCTCGGATGGCTGCCCCACAGACGACTCCCTGATGTTTATC
GTAGATACGAACCGCGCTCTTTTCAGTTTGTCCAGTTTTCGATTTCTTGATCAAGGCGAT
TCGGTCTATATCCATTGCGACGTATTGGTGTGTGAGCTTACAAATTCGCAGTGTAAACAG
CCCTGGGACGATTGCGGTGTTAGTGATAGTCGACGACGACGGCGGAGCGCTGCACACATC
GGGCCGACTAGGAGAAAGAGGTTGAGAGTCGGGCCGTTCAGACGGATGGAATCAGCGTAC
AGCGGTTACGTTTTACCCGATTCCTCTCTGCACGAAGATTCGCAGTCATATATTACAGAA
TCCCTTACTACTTACATCGTCGTTATCGTGAGTTTAGCTGTCATCTGTCTGGTCCTCATC
GCCAGCCTTTCCTTTGTCACCACGAGATTGCTCATGGCGAGGAAGAAT

>pdep
ATGAGTGTCTGKGGTTCGARACTCAGTCCGWWTACGATCGTCTTGATWTYAGTCCTTYTT
TCAGNNNnnnnnnnnnnnnnnnnnnnnnnnnnnnnnnnnnnnnnnnnnnnnnnnnnnnnn
nnnnnnnnnnnnnnnnnnnnnnnnnnnnnnnnnnnnnnnnnnnnnnnnnnnnnnnnnnnn
nnnnnnnnnnnnnnnnnnnnnnnnnnnnnnnnnnnnnnnnnnnnnnnnnnnnnnnnnnnn
nnnnnnnnnnnnnnnnnnnnnnnnnnnnnnnnnnnnnnnnnnnAATCAAGTTGTCCCTTG
CCCACTCCTCCCGGGAACGGCTTAGTAAGCCCAGCAAATCACAACACATTGTACGATGAG
ATTGTGTATTCTTGCGACGAGGGTCTATTCCTTGATGGACCGGGCATGGCGGTTTGTATA
GGAACAGGTGAATGGTCTCCAGCTACGGTTCCAACATGTTCTGGAAATTGTACGATTCCC
GTTATAACCAATGGAGAAGCAACATCGACTGATGACGTACTTCAAGAGGGGAGTCAGATG
ACnnnnnnnnnNNNNNNNNNNNNNNNNNNNNNNNNNNNNNNNNNNNNNNNNNNNNNNNNN
NNNNNNNNNNNNNNNnnnnnnnnnnnnnnnnnnnCAAATTGCCCCTCGCCAGACATTGCA
AATTCGGACTTTGCAACAAACCAATCGGAAACAAACCACGGCGACTACATTATCGTGACC
TGCGACGGCGGTTTTACTTCCGGGACAGGGGATAATGTATCAGAACCTGTGACCTGCGGA
AACAGTAGTTGGGACGTGGACGTATACTGTTATGCKAATTGTCCATCGATCTCAGCCCCY
GAMSATGGCKACGYCAACAGCCTYGTCGAGCCGTTCTATCATGGCCGCAYCGTCGCTTTC
AACTGCAGCCTMGGGTTCACATTGGTCGGGGATTYGAGTTCGRCRTGCSACGACGGAAAT
TGGTCKAATGCCGTTCCCGAGTGCAAAGCCGATTGTCTCGTTCCTTATGTCGAGAATTCC
AATCTGAACGATACCACCAACAGCACGTATGTTCCCCATGGTAGTAACACGACGGTCACC
TGCGGCAATGGCTATTCGTTCGGGTTCGAATCGGACTTCGATGGCATCTTGACGTGTGAT
GATGGGATCATGGATGACACCGAAATCAAGTGCCTCGAGAGTTGTGCAAGTCCTACTGTT
GCAAATTCCAATAGGGCGGACATAAGCGAAGCAGTTCTATACGGAGGGTCAATCGTGGTC
GAGTGTGACAGTGGTTTCAGTTCCGGTTCCGGGTCAGAACRAAACGAAACGCTCGTCTGC
GAAGGCGGCTCATGGAACGGGACCGTATCCTGCTATGAAAACTGCCCCGATGTCTCAGCA
CCCGATGGGGGTAACATGTATCCTAGTTCGCCTCCATTCTACCACACCAACTCAGTCTAC
TTCAACTGCAGTGAGAACTACCTCTTCGACGGGATATCCCTTCTCACCTGTGATAATGGC
ACCTGGTCGGATCCTGTACCGGACTGCAAGGnnnnnnnnnnnGGACCGGATGTGGAAAAC
TCGGACTTTGCCAATGCAACCGATTTGACACAACATGGTGCGTACGTTGAAATACTTTGT
GATGACGGTTTCACTTCCGGTTCCGGGTCAGCGATGACTGATATCGTWTACTGCGACGAT
GGTAGTTTCAACACGACGGTTTATTGTTATGAAAACTGTCCTAACGTAACGGCGATTGAT
AACGCAATTGTGTACGAAATTGGACCTCCACACTACTACGGGGACAGCATCAACTTCACC
TGTCCCACTAATTACACCCTGGATGGGAACCAGACGGTCACCTGTCTAGATGGTGAATGG
AGTTCAAATTTCCCAGAGTGCAAAGCGGACTGCAGCGACCCAGGCACACCGGTAAACGGT
ACCCAATCCGCAAACTCCTCATACACTCACGGCGGACAGGTCTCRTACGAGTGCGATCCC
GGATTCGATACCCTTGGCTCATCCGTGATCACCTGCGACAATGGAACATGGTCGGCCCCT
GTCCCAATATGTAAAGAGTCGACCTTAGTGGACCAGATAACGCTGACGTGTGCGTCTGAC
AGTTTCACAGTTCGAGTTCCGAATGCATTGCTAGACGGGCTGAAACCAGAAGAACTCGTT
TTGGAGAATAATGTGAACTGCACTGGTGTGAACAACTCCTCGGATTTTGTCAGTATCACA
TCAAAACTGGGAGACTGTGGGACTGAACTCACTGAAACAACTGTTACGGAAGATGATAAA
ACTTATTACTATGACGTCTACAAAAACCGCGTGATAGCGTATTCACCAACTGGAGTGGTC
TCCGGCCCTTCGGTCGACCTACCCCTCACCTGCACGTACGATAGAGAGAAACTGGTCGAT
AGCGTGAGCTACGAACTCCAGAATTATACCATATCTCGTTCCCTCACCGAAGACGGCACC
TACCAATTCCAGTTCTCCGTGTACAAGGACATTAATTTNNNCACCGTCATCGATAATAGT
GTCATGTACGTCGATTTGGACGAGGATGTATTCTTTGGAATTTCGTTGCTGGGCGGTGGG
GAGTCTCTTCGAGTCAACGCCCGTACCTGTTGGGCCACGCCCTCTGACACGTCGACGGAT
AGCATCCGTTGGGATTTGGTCTCCGATGGCTGCCCTAAGGACAGCTTCCTGAATTTCTAC
GAAGATACGAACCGCGCTCTCTTCAGTTTGTCCAGTTTTCGATTTCTTGATCAAGGCGAT
TCGGTCTATATCCATTGCGACGTACTGGTGTGTGAGCTTACAAATTCCCAGTGTAATGAG
CCCTGGGACGATTGCGATAGTGTTGGTCGTCGGCGACGACGGAGGAGCGCGGCACACATC
GGGCCGACTAGGAGGAAAAGATTGAGAGTCGGGCCRTTCAGACGGATGGAATCAGCGTTC
AGCCGTTACGTTTTACCCGATTCCTCTCGACACGAAGATTCACCGCCACATATTTCAGAA
TCCCTAACTACGTACATCGTCGTTATCGTGAGTTTAGCTGTCATCTGTCTGGTCCTCATC
GCCAGCCTTTCCTTTGTCACCACGAGATTGCTCATGACAAGGAAGAAT
