# Supplementary material for: Genome-wide signals of positive selection in strongylocentrotid sea urchins
Source: BMC Genomics. 2017 Jul 21;18:555. doi: 10.1186/s12864-017-3944-7 (PMC5521101; doi:10.1186/s12864-017-3944-7)
Supplement: Supplementary file 3 — Consensus alignment files. A compressed (gzip) tape archive (TAR) file containing 6250 consensus alignment files in FASTA format. (TGZ 14116 kb) [file 12864_2017_3944_MOESM3_ESM.tgz › SPU_014795/consensAlign.ordered.fa]

>sdro
ATGGAGCCAAGACCTATTAATATGCGAGGATCCGAACGTAAACCCGAAACTCAAGACCGA
CTTCGTGTTACGAGAAGTCGAACAGCAGCAGCAGCAGCGGCGAGTGTGAGAAATTCAGGC
GCAACAGCTACATCAAGTGTTCCGTTGTCGAACATAACTGCAAGTACAACTTCAAGTAGA
TCGACAAATACAAACATTGGAAATGAATCCGCAAGACCTAGGAAACGAGTAAAACTGAAC
AATCCTTCATTTTCCAAGAATGTCTTCTTGGGTGTTCGTAGTTCTCAACTTGGAAAGCGR
CCGAAAATAACGCAGAGGCTCATGCTTGAGTCGACRGTAGAGTACCCAGCYGACAGYGGC
AAATTCAAGGAAAGCAAGACTATTAATGCAGAAATATTCTTACTMTTTGGAGGTGTCGAG
GTCACTGTTGATCTTCTCCTTCAACCACACTTCTACAAGATAAAAGAGAAGAAATGTGTG
AAAAGCAATGAATCTAAACCTGCTGAAGGACCTTCACCAAGCGGTGACACACCAGCAACA
TCTACCACGACCACTCCTGAAGCAACAACAGCAACAGGAGCAACAGCARCAGCAGCAGCA
GCARCAWCAKCAGCAGCAACATCCACAACTCCAGCTGGGGYTGAGGCYSSAGCTGGRGYT
GAGGCCGGAGCTGGAGCAACAGGCCAGGACAGCACACCATCAACGTCATCAGCGACGGCA
TCATCAGCGACGGCATCATCGTCGTCAGCGACCGCACCATCGTCGTCATCATCGGTCACR
ACGTCGGCATCGGCCACCCAGCAGGGACCGGGAACGTTCCAGATTCGTCTGGTGCGAGAG
ACCTACATGCCCGGGAGTTTAGGACACCCAGCATCACAAGATCCACAAAAAGTTCTGAGA
CATAAGATAGCTTACAATGCAATGGATCTCCTTCACTACATGTGTCAAAATATGGGGACT
GACATGGCAACTCCTCTGTCGGACCATGATGACCTCATAGTCTATCTCTTCACCCTGCTC
ACAGAGAAACAATGTTTCCTCAAAGCTGCAACACTCATAGAAGATATCCTKGGGGTTAGG
ACACAGATGTTCCGACTGCAGGACATCCCTGATCTTGAAGTGCTGGTCAAGAAGTTTGAG
GAGGACCAGCTTGCTAACTTCTGCCGTGTTCTCTCCATCACCATCTCCGAGCTTGACCCC
AAGGATGACCCTTGCACCCTCGCTGCCCAGGATAAGGCTTGCAGGAATCGGAGTGAAACG
CCCATCTCTGAAGTCAACCAAAAGACAGTAGTAGAGCTTCCAGGCTTTGTGCAGAAACTG
GTCAAGATAGCCTGCAAGTCAGTTGCYGAGCCCGACGGTGTGACCGACATGGACACSCTC
TTCTCCCAGATCGACAGCTGGGTGACCTGGCTSGACAGCTCCCTGGCCTTTGAYGCCCTG
GCCGAGGTRGCCAACGAGGAYGAAGGTGTCTACCTCAACCTCCCCCTCCACGACCTCTCC
TTACCCCTCCCAGACTCCCTCAAGACCATGCACGAGGTGGTCTACAAGGTGGAGGTGCTC
CATGTGCTCTGTCTGCTGCTTGGAGGCAAACAGAGGCATAAGGTRCATGAGATCCTAGCC
CAATACAAGCTGATKCCTGGACTGAAMAACCTGYTTGAYAAGGTGATCTGGAGGTGCAAT
CTTAGAGCTCCCATCCATGGGGTCAACGAGAACTGTGACTGCAGTCCAGAGGTCGCGCTC
AAGGTCCAGTTCCTYAGACTTCTTCACACCTACTGTGATCATCATGACAACAAGTACCTG
ATCATGACCAGACATGAGATCAACGATCTGAATAGAATTTCATCAAGTTCCAACATTCCC
CAGCTAGAAGCAGTCAAGAAGATTGACAGGACGTTACTGTGYCAAGGTCAGAAGGGTATC
CTCACCAAGCTGGTCGATGTGATGAAGAAAGAACCTAGAGATTCACCTTTCAGGTTCTGG
ATGGCCCGTGCGATAGAGAGCTTCTTGAGAGGGAAGACATCATATGCAGACCAGACYTTC
CTCATCAGAAAGGGACTTCTAGAGCATGTTGTCCAGCACATCCTGAGTAGTGATCACCAC
TCCAAGGAGGTGCTACAGAGCTACTTTGATCTGCTGGCTGAGCTGATGAAGTTCAACATC
CTGGCTTTCAAGAGATTCAACAAGGCCATCAAYTCAGAAGAACAGTTCATGCAGTTCATA
AGTCTGGTACATACCCACATTGTAGACTCTAACATGTTTGTGAGATGCCTGGCCCTCACT
ATCGAGCACTTCGAGAAGGAACAGCCAGAAAACTATGAATGGGGCATCCAGTCATGTCGT
CTTCTTCAGTACATCTCTAAGAGAGAGAATCGTCTCACCTTCCTCTTCAAGCTCATTAAC
ATCATCCATGTCGAGATTCTCACCCAGGAGAAYGTGAGTTGTCTGAACACCACMGTCATC
TTCCTGATGTTTGCTGATCGTATCGGTGAGCTCTCTCGCTACCTCACCGATCTCAGGAAA
GAAGAACAGAAACAGTGCAGACCGGGTTTCCTCCTTCAAAACTTCAGGGAGCTGCTATTC
TTCTGGCAAGAACACTATCTCCACAAAGACAAGGACTGTAGCGCCCTGGAGAAGAGCTCC
TGCATCAGTTTCTCCAAGTGGAAGGACATGGTCAGTCTACTGGTCAGCGGCAACACCCAC
TCCTCCTTGACMGTTGCTCACTATCTGGCCATGGATGACCTCTTGCCCTGTACGGAACAC
CAGCATGCCCCGATGCGCACCAGC

>spal
ATGGAGCCWAGACCTATTAATATGCGAGGATCCGAACGTAAACCCGAAACTCAAGACCGA
CTTCGTGTTACGAGAAGTCGAACAGCAGCAGCAGCAGCGGCGAGTGTGAGAAATTCAGGC
GCAACAGCTACATCAAGTGTTCCGTTGTCGAACATAACTGCAAGTACAACTTCAAGTAGA
TCGACAAATACAAACATTGGAAATGAATCCRCAAGACCTAGGAAACGAGTAAAACTGAAC
AATCCTTCATTTTCCAAGAATGTCTTCTTGGGTGTTCGTAGTTCTCAACTTGGAAAGCGG
CCGAAAATAACGCAGAGGCTCATGCTTGAGTCGACGGTAGAGTACCCAGCTGACAGYGGC
AAATTCAAGGAAAGCAAGACTATTAATGCAGAAATATTCTTACTCTTTGGAGGTGTTGAG
GTCACTGTTGATCTTCTCCTTCAACCACACTTCTACAAGATAAAAGAGAAGAAATGTGTG
AAAAGCAATGAATCTAAACCTGCTGAAGGACCTTCACCAAGCGGTGACACACCAGCAACA
TCTACCACAACCACTCCTGAAACATCAACTGCAACAGGAGCAACAGCAGCAACATCAGCA
GCAACATCAGCAACAGCAACATCCACAACTCCAGCTGGGGCTGAGGCTGGAGCTGGRGCT
GGRGCTGGRGCTGGAGCAACAGGCCAGGACAACACACCSTCAACKTCRTCAGCGACCGCA
CCATCAGCGACCGCACCATCGTCATCAGTGACCGCACCACCATCGTCATCATCGGTCACG
ACGTCGGCATCGGCCACCCAGCAGGGACCGGGAACGTTCCAGATTCGTCTGGTGCGAGAG
ACCTACATGCCTGGCAGTTTAGGACACCCWGCATCACAAGATCCACAAAAAGTTCTGAGA
CATAAGATAGCTTACAATGCAATGGATCTCCTTCACTACATGTGTCAAAATATGGGGACT
GACATGGCAACTCCTCTGTCAGACCACGATGAYCTCATAGTCTATCTCTTCACCCTGCTC
ACGGAGAAACAATGTTTCCTCAAAGCTGCAACACTCATAGAAGATATCCTGGGGGTTAGG
ACACAGATGTTCCGACTACAGGACATCCCTGATCTTGAAGTGCTGGTCAAGAAGTTTGAG
GAGGACCAGCTTGCCAACTTCTGCCGTGTTCTCTCCATCACCATCTCCGAGCTTGACCCC
AAGGNTGACCCTTGCACCCTGGCTGCCCAGGATAAGGCTTGCAGGAATCGGAGTGAAACG
CCCATCTCTGAAGTCAACCAAAAGACAGTAGTAGAGCTTCCAGGCTTTGTGCAGAAACTG
GTCAAGATAGCCTGCAAGTCAGTTGCCGAGCCCGACGGTGTGACCGACATGGACACGCTC
TTCTCCCAGATCGAYAGCTGGGTGACCTGGCTSGACAGCTCCCTGGCCTTTGACGCCCTG
GCTGAGGTAGCCAACGAGGATGAAGGTGTCTACCTCAACCTCCCCCTCCACGACCTCTCC
TTACCCCTCCCAGACTCTCTCAAGACCATGCACGAGGTGGTCTACAAGGTGGARGTGCTC
CACGTGCTCTGYCTGCTGCTTGGAGGCAAACAGAGRCATAAGGTRCATGAGATCCTAGCC
CARTACAAGCTGATGCCTGGACTRAACAACCTGTTTGAYAAGRTGRTCTGGAGRTGCAAT
CTYMGAGCTCCCATCCAYGGGGTCAACGAGAACTGTGACTGCAGTCCAGAGGTYGCTCTC
AAGGTCCAGTTCCTTAGACTTCTTCACACCTACTGTGATCATCATGACAACAAGTACCTG
ATCATGACCAGACATGAGATCAAYGATCTGAATAGAATTTCATCAAGTTCCAACATTCCC
CAGCTAGAAGCRGTCAAGAAGATCGACAGGACGTTACTGTGTCAAGGTCAGAAGGGTATT
CTCACCAAGCTGGTTGATGTGATGAAGAAAGANCCTAGAGACTCACCTTTCAGGTTCTGG
ATGGCCCGTGCGATAGAGAGCTTCTTGAGAGGGAAGACATCGTATGCAGACCAGACCTTC
CTCATCAGAAAGGGACTTCTAGAGCATGTTGTCCAGCACATCCTGAGTAGTGATCACCAC
TCCAAGGAGGTGCTACAGAGCTACTTTGATCTGCTGGCTGAGCTGATGAAGTTCAACATC
CTGGCTTTCAAGAGATTYAACAAGGCCATCAACTCAGAAGAACAGTTCATGCAGTTCATA
AGTCTGGTACATACCCACATTGTAGACTCTAACATGTTTGTGAGATGCCTGGCCCTCACT
ATCGAGCACTTCGAGAAGGAACAGCCAGAAAACTATGAATGGGGCATCCAGTCATGTCGT
CTCCTTCAGTACATCTCCAAGAGAGAGAATCGTCTCACCTTCCTCTTCAAGCTCATTAAC
ATCATCCATGTCGAGATTCTCACCCAGGAGAATGTGAGTTGTCTGAACACGACAGTCATC
TTCCTGATGTTTGCTGATCGTATAGGTGAGCTCTCCCGCTACCTCACCGATCTGAGGAAA
GAAGAGCAGAAACAGTGCAGACCGGGATTCCTCCTTCAAAACTTCAGGGAGCTGCTATTC
TTCTGGCAAGARCACTATCTCCACAAAGACAARGACTGTAGCGCCCTGGAGAAGAGCTCC
TGCATCAGTTTCTCCAAGTGGAAGGACATGGTCAGTCTACTGGTCAGCGGCAACACCCAC
TCCTCCTTGACCGTTGCTCACTATCTGGCCATGGATGACCTCTTGCCCTGTACGGAACAC
CAGCATGCCCCGATGCGCACCAGC

>sfra
ATGGAGCCAAAACCTGTTAATATGCGAGGATCCGAACGTAAACCCGAAACTCAAGACCGA
CTTCGTGTTACGAGAAGTCGAACAGCAGCAGCAGCAGCGGCGAGTGTGAGAAATTCTGGC
GCTACATCATCATCAAGTGCTCCGTTGTCGAGCATAACTGCAAGCACAANNNCAAGTAGA
TCGACAAATACAAACATTGGAAATGAATCCACAAGACCTAGGAAACGAGTAAAACTGAAC
AATCCTTCATTTTCCAAGAATGTCTTCTTGGGTGTTCGTAGTTCTCAACTTGGAAAGCGG
CCGAAAATAACGCAGAGGCTCATGCTTGAGTCGACGGTAGAGTACCCAGCTGACAGTGGC
AAATTCAAGGAAAGCAAGACTATTAATGCAGAAATATTCTTACTCTTTGGAGGTGTCGAG
GTCACTGTTGATCTTCTCCTTCAACCACACTTCTACAAGATAAAAGAGAAGAAATTTGCG
AAAAGCAATGAATCTAAACCTGCTGAAGGACCTTCCCCAAGNNNTGACACACCAGCAACA
TCTACCACAACCACTCCTGAAGCATCAACAGTAACAGNNNCAACAGCAACANNNNNNNNN
NNNNNNNNNNNNNNNNNNnnnnnnnnnnnnnnnnnnnnnnnnnnnnnnnnnnCTGCAGCT
GGGGCTGGAGCTGGAGCAACAGGCCAGGACAGCACACCGTCAACRTCATCAGCGACCGCA
TCATCNNNNNNNNNNNNNNNNNNNNNNNNNNNNNNNNNNNNNNNNNNNNNNNNNNNNNNN
NNNNNNNNNNNNGCCACTCAGCAGGGACCGGGAACGTTTCAGATTCGTCTGGTGCGAGAG
ACCTACATGCCTGGGAGTTCAGGACACCCTGCACCACAAGNNNNNNNNNNNNNNNNNNNN
NNNNNNNNNNNNNNNNNNNNNNNNNNNNNNNNNNNNNNNNNNNNNNNNNNNATGGGGACT
GACATGGCAACTCCTCTGTCRGACCATGATGACCTCATAGTCTATCTCTTYACCCTGCTC
ACGGAGAAACAATGTTTCCTCAAAGCTGCAACACTCATAGAAGATATCCTTGGGGTYAGG
ACACAGATGTTCCGACTACAGGACATCCnnnnnnnnnnnnnnnnnnnnnnnnnnnnnnnn
nnnnnnnnnnnnnnnnnnnnnnnnnnnnnnnnnTCCATCACCATCTCCGAGCTTGACCCC
AAAGATGACCCTTGCACCCTTGCTGCCCAGGATAAGGCTTGCAGGAATCGGAGTGAAACG
CCCATCTCTGAAGTCAATCAAAAGACAGTAGTKGAGCTTCCAGGCTTTGTGCAGAAACTT
GTCAAGATAGCCTGCAAGTCAGTTGCTGAGCCCGACGGTGTGACAGACATGGACACCCTC
TTCTCYCAGATCGATAGCTGGGTGACCTGGCTAGACAGCTCCCTGGCCTTTGACGCCCTG
GCCGAGGTAGCCAACGAGGACGAAGGTGTCTACCTCAACCTCCCCCTCCACGACCTCTCC
TTACCCCTCCCAGACTCCCTCAAGACCATGCATGAGGTGGTCTACAAGGTGGAAGTGCTC
CATGTGCTCTGTCTGCTGCTTGGAGGCAAACAGAGGCATAAGGTWCATGAGATCCTAGCC
CAATACAAGCTGATGCCWGGACTRAMCAACCTGTTYGAYRMRRTGATCTGGAGGTGCAAT
CTTAGAGCTCCCATCCATGGAGTCAACGAGAACTGTGACTGCAGTCCAGAGGTYGCTCTC
AAGGTCCAGTTCCTTAGACTTCTTCACACCTATTGTGATCATCATGACAACAAGTACCTG
ATCATGACCAGACATGAGATCAACGATCTGAATAGAATTTCATCAAGTTCCAACATTCCC
CAGCTAGAAGCAGTCAAGAAGATAGACAGGACGTTACTGTGCCAAGGTCAGAAGGGTATT
CTCACCAAGCTGGTTGATGTGATGAAGAAAGAACCTAGAGATTCACCTTTCAGGTTCTGG
ATGGCCCGTGCCATAGAGAGCTTCTTGAGAGGnnnnnnnnnnnnnnnnnnnnnnnnnnnn
nnnnTCAGAAAAGGACTTCTAGAGCATGTTGTCCAGCACATCCTGAGTAGTGATCACCAC
TCCAAGGAGGTGCTACAGAGCTACTTTGATCTGCTGGCWGAGCTCATGAAGTTCAAYATC
CTGGCTTTCAAGAGATTCAACAAGGCCATCAACTCAGAAGTACAGTTCATGCAGTTCATA
GAGCTGGTACATACCCACATTGTAGACTCTAACATGTTTGTGAGATGCCTTGCTCTCACT
ATCGAGCACTTCGAGAAGGAACAGCCAGAAAAYTATGAATGGGGCATCCAGTCATGTCGT
CTCCTTCAGTACATCTCTAAGAGAGAGAACCGTCTCACCTTCCTCTTCAAGCTCATTAAC
ATCATCCAYGTAGAGATTCTCACCCAGGAGAATGTGAGTTGCCTGAACACCACCGTAATC
TTCCTGATGTTTGCTGATCGTATCGGTGAGCTCTCCCGCTATCTCACAGATCTAAGGAAA
GAAGARCAGAAACAGTGCAGACCGGGATTCCTYCTTCAAAACTTCAGGGAGCTGCTATTC
TTCTGGCAAGAACACTATCTCCACAAAGACAAGGACTGTAGTGCCCTGGAGAAGAGCTCC
TGCATCAGTTTTTCCAAGTGGAAGGACATGGTCAGTCTACTGGTCAGTGGCAACACCCAC
TCCTCCTTGACCGTTGCTCACTATCTCCAAATGGATGACCTCTTGCCCTGTACGGAACAC
CAGCATGCCCCGCTACGCACYAGC

>afraSS
ATGGAGCCAAGACCTATTAATATGCGAGGATCCGAACGTAAACCCGAAACTCAAGACCGA
CTTCGTGTTACGAGAAGTCGAACAGCAGCAGCAGCAGCGGCGAGTGTGAGAAATTCAGGC
GCAACAGCTACATCAAGTGTTCCGTTGTCGAACATAACTGCAAGTACAACTTCAAGTAGA
TCGACAAATACAAACATTGGAAATGAATCCACAAGACCAAGGAAACGAGTTAAACTGAAC
AATCCTTCATTTTCCAAGAATGTCTTCTTGGGTGTTCGTAGTTCTCAACTTGGAAAGCGG
CCGAAAATAACACAGAGGCTCATGCTTGAGTCGACGGTAGAGTACCCAGCCGACAGTGGA
AAATTCAAGGAAAGCAAGACTATTAATGCAGAAATATTCTTACTCTTTGGAGGTGTCGAG
GTCACTGTTGATCTTCTCCTTCAACCACACTTCTACAAGATAAAAGAGAAGAAATGTGTG
AAAAGCAATGAATCTAAACCTGCTGAAGGACCTTCACCAAGCGGTGACACACCAGCAACA
TCTACCACAACCACTCCTGAAGCAACAMCAGCAACASCARCAACAGCARCAACATCAGCA
GCAACATCAGCAGCGGCAACATCCACAACTGCAGCTGGGGCTGAGGCTGGAGCTGGRGCT
GGRGCTGGAGCTGGAGCAACAGGCCAGGACAAYACACCATCAACTTCATCAGCAACCGCA
TCATCRGCGACCGCATCAGCGTCGTCAGTGACCGCAYCATCKTCGTCATCATCGGTCACG
ACGTCGGCATCAGCCACCCAGCAGGGACCGGGAACGTTCCAGATTCGTCTGGTGCGAGAG
ACCTACATGCCTGGCAGTTTAGGACACCCTGCATCACAAGATCCACAAAAAGTTCTGAGA
CATAAGATAGCTTACAATGCAATGGATCTCCTTCACTACATGTGTCAAAATATGGGGACT
GACATGGCAACTCCTCTGTCSGACCATGATGACCTCATAGTCTATCTCTTCACCCTGCTS
ACRGAGAAACAATGTTTCCTCAAAGCTGCAACACTCATAGAAGATATCCTYGGGGTTAGG
ACACAGATGTTCCGACTKCAGGACATCCCTGATCTTGAAANNNNNNNNNNNNNNNNNNNN
NNNNNNNNNNNNNNNNNNNNNNNNNNNNNNNNNNNNNNNNnnnnnnnNNNNNNNNNNNNN
NNNNnnnnnnnnnnnnnnnnnnnnnnnnnnnnnnnnnnnnnnnnnnnnnnnnnnnnnnnn
nnNATCTCTGAAGTCAACCAAAAGACAGTAGTAGAGCTTCCAGGCTTTGTGCAGAAATTG
GTCAAGATCGCCTGCAAGTCAGTTGCCGAGCCCGACGGTGTGACCGACATGGACACGCTC
TTCTCCCAGATCGACAGCTGGGTRACCTGGCTSGACAGCTCCCTGGCCTTTGACGCCCTG
GCCGAGGTGGCCAACGAGGAYGAAGGTGTCTACCTCAACCTSCCCCTCCACGACCTCTCC
TTACCCCTCCCAGACTCCCTCAAGACCATGCACGAGGTRGTCTACAAGGTGGAGGTGCTC
CAYGTGCTCTGTCTGCTGCTTGGAGGCAAACAGAGGCATAAGGTRCATGAGATCCTTGCC
CAATACAAGCTGATGCCTGGWCTRAACAAYCTGTTTGAYAAGGTGATCTGGAGGTGCAAT
CTTAGAGCTCCCATCCATGGGGTCAACGAGAACTGTGACTGCAGTCCAGAGGTCGCGCTC
AAGGTCCAGTTCCTTAGACTTCTTCACACCTACTGTGATCATCATGACAACAAGTACCTG
ATCATGACCAGACATGAGATCAACGATCTGAATAGAATTTCATCAAGTTCCAACATTCCC
CAGCTAGAAGCRGTCAAGAAGATYGACAGGACGTTACTGTGTCAAGGTCAGAAGGGTATC
CTCACCAAGCTGGTCGATGTGATGAAGAAAGAACCTAGAGATTCACCTTTCAGGTTCTGG
ATGGCCCGTGCSATAGAGAGCTTCTTGAGAGGCAAGACATCGTATGCAGACCAGACCTTC
CTCATCAGAAAAGGACTTCTAGAGCATGTTGTACAGCACATCCTGAGTAGTGACCACCAC
TCCAAGGAGGTGCTACAGAGCTACTTTGATCTGCTGGCTGAGCTGATGAAGTTCAACATC
CTGGCTTTCAAGAGATTCAACAAGGCCATCAACTCAGAAGAACAGTTCATGCAGTTCATA
GCGCTGGTACATACCCACATTGTAGACTCTAACATGTTTGTGAGATGCCTGGCCCTTACT
ATCGAGCACTTCGAGAAGGAGCAGCCAGAAAACTATGAATGGGGCATCCAGTCATGTCGT
CTYCTTCAGTACATCTCCAAGAGAGAGAAYCGTCTCACCTTCCTCTTCAAGCTYATTAAC
ATCATCCATGTCGAGATTCTCACCCAGGAGAATGTGAGTTGTCTGAACACCACCGTCATC
TTCCTGATGTTTGCTGATCGTATCGGTGAGCTCTCYCGCTACCTCACCGATCTCAGGAAA
GAAGAACAGAARCAGTGCAGACCRGGWTTCCTCCTTCAAAACTTCAGGGAGCTGCTATTC
TTCTGGCAAGAACACTATCTSCACAAAGACAAGGACTGTAGCGCCCTGGAGAAGAGCTCC
TGCATCAGTTTCTCCAAGTGGAAGGACATGGTCAGTCTACTGGTCAGCGGCAACACCCAC
TCCTCCTTGACCGTTGCTCACTATCTGGCCATGGATGACCTCTTGCCCTGTACGGAACAC
CAGCATGCCCCGATGCGMACCAGC

>hpul
ATGGAGCCAAGACCTATTAATATGCGAGGTTCCGAACGTAAACCCGAAACTCAAGACCGA
CTTCGTGTTACGAGAAGTCGAACAGCAGCAGCAGCAGCGGCGAGTGTGAGAAATTCAGGC
GCAACTGCTACATCAAGTGTTCCATTGTCGAACATRACTGCAAGTACAACTKCAAGTAGA
TCGACAAATACAAACATTGCAAATGAATCCACAAGACCTAGGAAACGAGTAAAACTGAAC
AATCCTTCATTTTCCAAGAATGTCTTCTTGGGTGTTCGTAGTTCTCAACTTGGAAAGCGG
CCGAAAATAACGCAGAGGCTCATGCTTGAGTCGACGGTAGAGTACCCAGCCGACAGCGGC
AAATTCAAAGAAAGCAAGACTATTAATGCAGAAATATTCTTACTCTTTGGAGGTGTCGAG
GTCACTGTTGATCTTCTCCTTCAACCACACTTCTACAAGATAAAAGAGAAGAAATGTGTG
AAAAGCAATGAATCTAARCCTGCTGAAGGACCTTCACCAAGYGGTGACACACCAGCAACA
TCTACCACAACCACTCCTGAAGCAGCAACAGMAACAGMARCWWCAKCARCAACATCAGCA
GCAACATCAGCAGCAGCAACATCAACAACTGCAGCTGGGGCTGGGGCTGGAGCTGGRGCT
GGGGCTGGAGCTGGAGCAACAGGCCAAGACAACACACCGKCAAGTTCATCAKCGACCGCA
TCATYGGCAACCGCATCATCGTCRTCAGCGACCGCAYCATCATCATCATCATCGGTCACG
ACGTCGGCATCAGCCACCCAGCAGGGACCGGGAACGTTCCAGATTCGTCTGGTGCGAGAG
ACCTACATGCCTGGGAGTTTAGGACACCCTGCATCACAAGATCCACAAAAAGTTCTGAGA
CATAAGATAGCTTACAATGCAATGGATCTCCTTCACTACATGTGTCAAAATATGGGGACT
GACATGGCAACTCCTCTGTCAGACCATGATGACCTCATAGTCTATCTCTTCACCCTGCTC
ACTGAGAAACAATGTTTCCTCAAAGCTGCAACACTCATAGAAGATATCCTTGGGGTCAGG
ACACAGATGTTCCGTCTACAGGACATCCCTGATCTTGAAACGCTCGTCAAGAAGTTTGAG
GAGGACCAGCTTGCCAACTTCTGCCGTGTTCTCTCCATCACCATCTCCGAGCTTGACCCC
AAGGATGACCCTTGCACCCTGGCTGCCCAGGATAAGGCTTGCAGGAATCGGAGTGAAACG
CCCATCTCTGAAGTCAACCAAAAGACAGTAGTAGAGCTTCCAGGCTTYGTGCAGAAATTG
GTCAAGATCGCCTGCAAGTCAGTTGCYGAGCCGGACGGTGTGACCGACATGGAYACCCTC
TTCTCCCAGATCGAYAGCTGGGTGACCTGGCTCGACAGCTCYCTGGCYTTTGACGCCCTG
GCCGAGGTTGCCAACGAGGACGAAGGTGTCTACCTCAACCTCCCCCTCCAYGACCTCTCC
TTACCCCTCCCAGACTCCCTCAAGACCATGCACGAGGTCGTCTACAAGGTGGAAGTGCTC
CACGTGCTCTGTCTGCTGCTTGGAGGCAAACAGAGGCATAAGGTACATGAGATCCTTGCC
CAATATAAGCTGRTGCCTGKACTGAACAACCTGTTTGATAAGGTGATCTGGAGGTSCAAT
CTTCGAGCTCCCATCCATGGGGTCAACGAGAACTGTGACTGCAGTCCAGAGGTCGCGCTC
AAGGTCCAGTTCCTCAGACTTCTTCATACCTACTGTGATCATCATGACAACAARTACCTG
ATCATGACCAGACATGAGATCAATGATCTGAATAGAATTTCATCAAGTTCCAACATTCCC
CAGCTAGAAGCAGTCAAGAAGATCGACAGGACGTTACTGTGCCAAGGTCAGAAGGGTATC
CTCACCAAGCTGGTTGATGTGATGAAGAAAGAACCTAGAGATTCACCTTTCAGGTTCTGG
ATGGCCCGTGCTATAGAGAGCTTCTTGAGAGGGAAGACATCGTATGCAGACCAGACnnnn
nnnnnnnnNNNNNNNNNNNNNNNNCATGTTGTCCAGCACATCCTGAGCAGTGATCACCAC
TCCAAGGAGGTGCTACAGAGCTATTTTGATCTGCTGGCTGAGCTCATGAAGTTCAACATC
CTGGCTTTCAAGAGATTCAACAAGGCCATCAACTCAGAAGAACAGTTCATGCAGTTCATC
TCGCTGGTACATACCCACATTGTAGACTCTAACATGTTTGTGAGATGCCTGGCCCTCACT
ATCGAGCACTTCGAGAAGGAGCAGCCAGAAAACTATGAATGGGGCATCCAGTCATGTCGT
CTCCTTCAGTACATCTCTAAGAGAGAGAACCGTCTCACCTTCCTCTTCAAGCTCATTAAC
ATCATCCATGTAGAGATTCTCACCCAGGAGAACGTGAGTTGCCTGAACACCACCGTCATC
TTCCTGATGTTTGCTGATCGTATCGGTGAGCTCTCCCGCTACCTCACCGATCTGAGGAAA
GAAGAGCAGAAGCAGTGCAGACCGGGATTCCTCCTTCAAAACTTCAGGGAGCTGCTATTT
TTCTGGCAAGAACACTATCTCCACAAAGACAAGGACTGTAGCGCCCTGGAGAAGAGCTCC
TGCATCAGTTTCTCCAAGTGGAAGGACATGGTCAGTCTACTGGTCAGCGGCAACACCCAC
TCCTCCTTGACCGTTGCTCACTATCTCGCCATGGATGACCTCTTGCCCTGTACGGAACAC
CAGCATGCCCCGATGCGCACTAGC

>snud
ATGGAGCCAAAACCTGTTAATATGCGAGGATCCGAACGTAAACCCGAAACTCAAGACCGA
CTTCGTGTTACGAGAAGTCGAACAGCAGCAGCAGCAGCGGCGAGTGTGAGAAATTCTGGC
GCTACATCATCATCAAGTGCTCCGTTGTCGAGCATAACTGCAAGTACAANNNCAAGTAGA
TCGACAAATACAAACATTGGAAATGAATCCACAAGACCTAGGAAACGAGTAAAACTGAAC
AATCCTTCATTTTCCAAGAATGTCTTCTTGGGTGTTCGTAGTTCTCAACTTGGAAAGCGG
CCAAAAATAACGCAGAGGCTCATGCATGAGTCGACGGTAGAGTACCCAGCTGACAGTGGC
AAATTCAAGGAAAGCAAGACTATTAATGCAGAAATATTCTTACTCTTTGGAGGTGTTGAG
GTCACTGTTGATCTTCTCCTTCAACCACACTTCTACAAGATAAAAGAGAAGAAATTTGCA
AAAAGCAATGAATCTAAACCTGCTGAAGKACCTTCCCCAAGCGGTGACACACCAGCAACA
TCTACCACAACCACTCCTGAAGCATCAACAGCAACAGnnnnnnnnnnnnnnnnnnnnnnn
nnnnnnnnnnnnnnnnnnnnnnnnnnnnnnnnNNNNNNNNNNNNNNNNNNAGCTGGGGCT
GGAGCTGCAGCAGGAGCGACAGGCCAGGACAGCACACCGTCAAYGTCATCAGCGACCGCA
TYATCAGCGACCGCATCATCTTCATCAGCGACCGCCTCATCNNNNTCATCATCAGTCACG
ACGTCGGCATCAGCCACTCAGCAGGGACCGGGAACGTTTCAGATTCGTCTGGTGCGAGAG
ACCTACATGCCTGGGAGTTCAGGACACCCTGCACCACAAGATCCACAAAAAGTTCTGAGA
CATAAGATMGCTTACAATGCAATGGATCTCCTTCACTACATGTGTCAAAATATGGGGACT
GACATGGCAACCCCTCTGTCAGACCACGATGACCTCATAGTCTATCTCTTCACCCTGCTC
ACGGAGAAACAATGTTTCCTCAAAGCTGCAACACTCATAGAAGATATCCTTGGGGTTAGG
ACACAGATGTTCCGACTACAGGACATCCNNNNNNNNNNNNNNNNNNNNNNNNNNNNNNNN
NNNNNNNNNNNnnnnnnnnnnnnnnnnnnnnnnnnnnnnnnnnnnnnnnnnnnnnnnnnn
nnnnnnnnnnnnnnnnnnnnnnnnnnnnnnnnnnnnnnnnnnnnnnnnnnnnnnnnnnnn
nnnnnnnnnnnnnnnnnnnnnnAGACAGTAGTAGAGCTTCCAGGCTTTGTGCAGAAACTT
GTCAAGATAGCCTGCAAGTCAGTTGnnnnGCCCGATGGTGTGACAGACATGGACACTCTC
TTCTCCCAGATCGATAGCTGGGTGACCTGGCTAGACAGCTCCCTGGCCTTTGACGCCCTG
GCCGAGGTAGCCAACGAGGACGAAGGTGTCTACCTCAACCTCCCCCTCCACGACCTCTCC
TTACCCCTCCCAGACTCCCTCAAGACCATGCATGAGGTGGTCTATAAGGTGGAAGTGCTC
CATGTGCTCTGTCTGCTGCTTGGAGGCAAACAAAGGCATAAGGTGCATGAGATCCTTGCT
CAATACAAGCTGRTGCCWGGWCYRAAYAACCTGTTTGATAAGGTGATCTGGAGRTGCAAT
CTTAGAGCTCCCATCCATGGAGTCAACGAGAACTGTGACTGCAGTCCAGAGGTTGCTCTC
AAGGTCCAGTTCCTCAGACTTCTTCACACCTATTGTGATCATCATGACAACAAGTACCTG
ATCATGACCAGACATGAGATCAATGATCTGAATAGAATTTCATCAAGTTCCAACATTCCC
CAGCTAGAAGCAGTCAAGAAGATTGACAGGACGTTACTGTGCCAAGGTCAGAAGGGTATT
CTCACCAAGCTGGTTGATGTGATGAAGAAAGAACCTAGAGATTCACCTTTCAGGTTCTGG
ATGGCTCGTGCCATAGAGAGCTTCTTGAGAGGGAAGACATCGTATGCAGACCAGACCTTC
CTCATCAGAAAAGGACTTCTAGAGCAYGTTGTCCAGCACATCCTGAGTAGTGAYCACCAC
TCCAAGGAGGTGCTACAGAGYTACTTTGATCTGCTKGCTGAGCTSATGAAGTTCAACATC
CTKGCTTTCAAGAGATTCAACAAGGCCATCAACTCAGAAGTACAGTTCATGCAGTTCATA
GAGCTGGTACATACCCACATTGTAGACTCCAACATGTTTGTGAGATGCCTGGCTCTCACT
ATYGAGCACTTCGAGAAGGAACAGCCAGAAAACTATGAATGGGGCATCCTGTCATGTCGT
CTCCTCCAGTACATCTCCAAGAGAGAGAATCGTCTCACCTTCCTCTTCAAGCTCATTAAC
ATCATCCATGTAGAGATTCTCACCCAGGAGAATGTGAGTTGCCTGAACACCACCGTCATC
TTCCTGATGTTTGCTGATCGTATCGGTGAACTCTCCCGCTACCTAACCGATCTAAGGAAA
GAAGAGCAGAAGCAGTGCAGACCGGGATTCCTCCTACAAAACTTCAGGGAGCTGCTATTC
TTCTGGCAAGAACACTATCTCCACAAAGACAAGGACTGTAGCGCTCTGGAGAAGAGCTCT
TGCATCAGTTTCTCCAAGTGGAAGGACATGGTCAGTCTACTGGTCAGCGGCAACACCCAC
TCCTCCTTGACCGTTGCTCACTATCTCCATATGGATGACCTCTTGCCCTGTACGGAACAC
CAGCATGCCCCGCTACGCACCAGC

>sintSS
ATGGAGCCAAGACCTATTAATATGCGAGGATCCGAACGTAAACCCGAAACTCAAGACCGA
CTTCGTGTTACGAGAAGTCGAACAGCAGCAGCAGCAGCGGCGAGTGTGAGAAATTCAGGC
GCAACAGCTACATCAAGTGTTCCGTTGTCGAACATAACTGCAAGTACAACTTCAAGTAGA
TCGACAAATACAAACATTGGAAATGAATCCACAAGACCTAGGAAACGAGTAAAACTGAAC
AATCCTTCATTTTCCAAGAATGTCTTCTTGGGTGTTCGTAGTTCYCAACTTGGAAAGCGG
CCGAAAATAACGCAGAGGCTCATGCTTGAATCAACGGTAGAGTACCCAGCTGACAGTGGC
AAATTCAAGGAAAGYAAGACTATTAATGCAGAAATATTCTTACTCTTTGGAGGTGTCGAG
GTCACAGTTGATCTTCTCCTTCAACCACACTTCTACAAGATAAAAGAGAAGAAATGTGTG
AAAAGCAATGAATCTAAACCTGCTGAAGGACCTTCACCAAGCGGTGACACACCAGCAACA
TCTACCACGACCACCCCTGAAGCATCAGCAGCAGCAGGAGCAACAGCAGCAACAGCAGCA
GCAACATCAGCAACAGCAACATCCACAACTGTAGCTGKRGCTGGRGCTGGAGCTGGGGCT
GGGGCTGGAGCTGGAGCAACARGCCAGGACAACACACCGTCAACTTCATCAGCRACCGCA
TCATCAGTGACCGCATCAGCGACCTCAGCAACTGCAYCRTCGTCRTCATCATCGGTYACG
ACGTCGGCATCAGCCACCCAGCAGGGACCGGGAACKTTCCAGATTCGTCTGGTGCGAGAG
ACCTACATGCCTGGCAGTTTAGGACACCCTGCATCACAAGNNNNNNNNNNNNNNNNNNNN
NNNNNNNNAGCTTACAATGCAATGGATCTCCTCCACTACATGTGTCAAAATATGGGGACT
GACATGGCAACTCCTCTGTCAGACCACGATGACCTCATAGTCTATCTCTTCACTCTGCTC
ACGGAGAAACAATGTTTCCTCAAAGCTGCAACACTCATAGAAGATATCCTTGGGGTTAGG
ACACAGATGTTCCGACTTCAGGACATCCCTGATCTTGAAGTGCTGGTCAAGAAGTTTGAG
GAGGACCAGCTTGCCAACTTCTGCCGTGTTCTCTCCATCACCATCTCCGAGCTTGACCCC
AAGGATGACCCTTGCACCCTGGCTGCCCAGGATAAGGCTTGCAGGAATCGGAGTGAAACG
CCCATCTCTGAAGTCAAYCAAAAGACAGTWGTAGAGCTTCCAGGCTTTGTGCAGAAAYTR
GTCAAGATWGCCTGCAAGTCAGTKGCCGAGCCCGACGGTGTGACCGACATGGACACGCTC
TTCTCCCAGATCGACAGCTGGGTGACCTGGCTSGACAGCTCCCTGGCCTTTGACGCCCTR
GCCGAGGTAGCCAACGAGGACGAAGGTGTCTACCTCAACCTGCCCCTCCACGACCTCTCC
TTACCCCTCCCAGACTCCCTCAAGACCATGCACGAGGTGGTCTACAAGGTGGARGTGCTC
CAYGTGCTCTGTCTGCTSCTTGGAGGCAAACAGAGGCATAAGGTRCATGASATCCTWGCC
CARTACAARCTGATGCCTGGACTRAAMAACCTGTTTGAYAAGGTGATCTGGAGGTGCAAT
CTTAGAGCTCCCATCCATGGGGTCAACGAGAACTGTGACTGCAGTCCAGAGGTCGCTCTC
AAGGTCCAGTTCCTCAGACTTCTTCACACCTACTGTGATCATCATGACAACAAGTACCTG
ATCATGACCAGACATGAGATCAACGATCTGAATAGAATTTCATCAAGTTCCAACATTCCC
CAGCTTGAAGCAGTCAAGAAGATYGACAGGACGTTACTGTGTCAAGGTCAAAAGGGTATC
CTCACCAAGCTGGTCGATGTGATGAAGAAAGAACCYAGAGATTCACCTTTCAGGTTCTGG
ATGGCCCGTGCGATAGAGAGCTTCTTGAGAGGGAAGACATCGTATGCAGACCAGACTTTC
CTTATCAGAAAAGGACTTCTAGAGCAYGTTGTACAGCACATCCTGAGCAGTGATCACCAC
TCCAAGGAGGTGCTACAGAGCTACTTTGATCTGCTGGCTGAGCTGATGAAGTTCAACATC
CTGGCTTTCAAGAGATTCAACAAGGCCATCAACTCAGAAGAACAGTTTATGCAGTTCATA
GCGCTGGTACATACCCACATTGTAGACTCTAACATGTTTGTGAGATGCCTRGCCCTCACT
ATCGAGCACTTYGAGAAGGARCAGCCAGAAAACTATGAATGGGGCATCCAGTCATGTCGT
CTCCTTCAGTACATCTCCAAGAGAGAGAATCGTCTYACCTTCCTCTTCAAGCTCATTAAC
ATCATCCATGTMGAGATTCTMACCCAGGAGAAYGTGAGTTGCCTGAACACSACYGTCATC
TTCCTGATGTTTGCTGATCGTATTGGTGAGCTMTCCCGCTACCTCACCGATCTCAGGAAA
GAAGAACAGAAACAGTGCCGACCAGGATTCCTCCTTCAAAACTTCAGAGAGCTGCTATTC
TTCTGGCAAGAACACTATCTCCACAAAGACAAGGACTGTAGCGCCCTGGAGAAGAGCTCC
TGCATCAGTTTCTCCAAGTGGAAGGACATGGTCAGTCTACTGGTCAGCGGCAACACCCAC
TCCTCCTTGACCGTTGCTCACTATCTGGCCATGGATGACCTCTTGCCCTGTACGGAACAC
CAGCATGCCCCGATGCGCACTAGC

>sprp
ATGGAGCCAAGACCTATTAATATGCGAGGATCCGAACGTAAACCCGAAACTCAAGACCGA
CTTCGTGTTACGAGAAGTCGAACAGCAGCAGCAGCAGCGGCGAGTGTGAGAAATTCAGGC
GCAACAGCTACATCAAGTGTTCCGTTGTCGAACATAACTGCAAGTACAACTTCAAGTAGA
TCGACAAATACAAACATTGGAAATGAATCCACAAGACCAAGGAAACGAGTTAAACTGAAC
AATCCTTCATTTTCCAAGAATGTCTTCTTGGGTGTTCGTAGTTCTCAACTTGGAAAGCGG
CCGAAAATAACGCAGAGGCTCATGCTTGAGTCAACGGTAGAGTACCCAGCTGACAGTGGC
AAATTCAAGGAAAGCAAGACTATTAATGCAGAAATATTCTTACTCTTTGGAGGTGTCGAG
GTCACTGTTGATCTTCTCCTTCAACCACACTTCTACAAGATAAAAGAGAAGAAATGTGTG
AAAAGCAATGAATCTAAACCTGCTGAAGGAYCTTCACCAAGCGGTGACACMCCRGCAACA
TCTACCACAACCACTCCTGAAGCATCAMCAGCAACAGSAGCAACAGCARCAACATCAGCA
GCAACATCAGCARCAGCAACATCCACAACTSCAGCTGKGGCTGAGGCTSGAGCTGGRGCT
GGRGCTGGAGCTGGAGCAACAGGCCAGGACAACACACCSTCRACTTCATCAGCAACCGCA
TCATCRGCGACSGCATCAGCRTCGTCARYGACCGCAYCATCRTCGTCATCATCGGTCACG
ACGTCGGCATCGGCCACCCAGCAGGGACCRGGAACGTTCCAGATTCGTCTGGTGCGAGAG
ACCTACATGCCTGGCAGTTTAGGACACCCWGCATCACAAGATCCACAAAAAGTTCTGAGA
CATAAGATAGCTTACAATGCAATGGATCTCCTTCACTACATGTGTCAAAATATGGGGACT
GACATGGCAACTCCTCTGTCMGACCATGATGACCTCATAGTCTATCTCTTCACCCTGCTC
ACSGAGAARCAATGTTTCCTCAAAGCTGCTACACTCATAGAAGATATCCTTGGGGTTAGG
ACACAGATGTTCCGACTTCAGGACATCCCTGATCTTGAAACGCTCGTCAAGAAGTTTGAG
GAGGACCAGCTTGCTAACTTCTGCCGTGTTCTCTCCATCACCATCTCCGAGCTTGACCCT
AAGGATGACCCTTGCACCCTGGCTGCCCAGGATAAGGCTTGCAGGAATCGGAGTGAAACG
CCCATCTCTGAAGTCAACCAAAAGACAGTAGTAGAGCTTCCAGGCTTTGTGCAGAAATTG
GTCAAGATCGCCTGCAAGTCAGTTGCCGAGCCCGACGGWGTGACCGACATGGACACRCTC
TTCTCCCAGATCGAYAGCTGGGTGACCTGGCTSGACAGCTCCCTGGCCTTTGACGCCCTG
GCCGAGGTRGCCAACGAGGACGAAGGYGTCTACCTCAACCTSCCCCTCCACGACCTCTCC
TTACCCCTCCCAGACTCCCTCAAGACCATGCACGAGGTAGTCTACAAGGTRGAGGTGCTC
CACGTGCTCTGTCTGCTGCTTGGAGGCAAACAGAGGCACAAGGTRCATGAGATCCTAGCC
CAATACAAGCTGATGCCTGGACTGAACAACCTGTTTGACAAGGTGATCTGGAGGTGCAAT
CTTAGAGCTCCCATCCATGGGGTCAACGAGAACTGTGACTGCAGTCCAGAGGTYGCTCTC
AAGGTCCAGTTCCTCAGACTACTTCACACCTATTGTGATCATCATGACAACAAGTACCTG
ATCATGACCAGACATGAGATCAACGATCTSAATAGAATTTCATCAAGTTCCAACATTCCC
CAGCTAGAAGCAGTCAAGAAGATCGACAGGACGTTACTGTGCCAAGGTCAGAAGGGTATC
CTCACCAAGCTGGTTGATGTGATGAAGAAAGAACCCAGAGATTCAYCTTYCAGGTTCTGG
ATGGCCCGCGCCATAGAGAGCTTCTTGAGAGGCAAGACATCGTATGCAGACCAGACTTTC
CTTATCAGAAAAGGACTTCTAGAGCATGTTGTACAGCACATCCTGAGCAGTGATCACCAC
TCCAAGGAGGTGCTACAGAGCTACTTTGATCTGCTGGCTGAGCTCATGAAGTTCAACATC
CTGGCTTTCAAGAGATTCAACAAGGCCATCAACTCAGAAGAACAGTTCATGCAGTTCATA
GAGCTGGTACATACCCACATYGTAGACTCTAACATGTTTGTGAGATGCCTGGCCCTCACT
ATCGAGCACTTYGAGAAGGAGCAGCCAGAAAACTATGAATGGGGCATYCAGTCATGTCGT
CTCCTTCAGTACATCTCYAAGAGAGAGAACCGTCTCACCTTCCTCTTCAAGCTCATTAAC
ATCATCCATGTAGAGATTCTCACCCAGGAGAACGTGAGTTGCTTGAACACCACCGTCATC
TTCCTGATGTTTGCTGATCGTATCGGTGAGCTCTCCCGCTACCTCACCGATCTGAGGAAA
GAAGAACAGAAGCAGTGCAGACCCGGATTCCTCCTTCAAAACTTCAGGGAGCTGCTATTC
TTCTGGCAAGAACACTATCTCCACAAAGACAAGGACTGTAGCGCCCTGGAGAAGAGCTCC
TGCATCAGTTTCTCCAARTGGAARGACATGGTCAGTCTACTGGTCAGCGGCAACACCCAC
TCCTCCTTGACCGTTGCTCACTATCTGGCCATGGATGACCTCYTGCCCTGTACGGAACAC
CAGCATGCCCCGATGCGCACCAGC

>spurp
ATGGAGCCAAGACCTATTAATATGCGAGGATCCGAACGTAAACCCGAAACTCAAGACCGA
CTTCGTGTTACGAGAAGTCGAACAGCAGCAGCAGCAGCGGCGAGTGTGAGAAATTCAGGC
GCAACAGCTACATCAAGTGTTCCGTTGTCGAACATAACTGCAAGTACAACTTCAAGTAGA
TCGACAAATACAAACATTGGAAATGAATCCACAAGACCAAGGAAACGAGTTAAACTGAAC
AATCCTTCATTTTCCAAGAATGTCTTCTTGGGTGTTCGTAGTTCTCAACTTGGAAAGCGG
CCGAAAATAACGCAGAGGCTCATGCTTGAGTCAACGGTAGAGTACCCAGCTGACAGTGGC
AAATTCAAGGAAAGCAAGACTATTAATGCAGAAATATTCTTACTCTTTGGAGGTGTCGAG
GTCACTGTTGATCTTCTCCTTCAACCACACTTCTACAAGATAAAAGAGAAGAAATGTGTG
AAAAGCAATGAATCTAAACCTGCTGAAGGATCTTCACCAAGCGGTGACACACCGGCAACA
TCTACCACAACCACTCCTGAAGCATCAACAGCAACAGGAGCAACAGCAACAACATCAGCA
GCAACATCAGCAGCAGCAACATCCACAACTCCAGCTGTGGCTGAGGCTCGAGCTGGAGCT
GGAGCTGGAGCTGGAGCAACAGGCCAGGACAACACACCGTCGACTTCATCAGCAACCGCA
TCATCAGCGACGGCATCAGCATCGTCAACGACCGCATCATCGTCGTCATCATCGGTCACG
ACGTCGGCATCGGCCACCCAGCAGGGACCAGGAACGTTCCAGATTCGTCTGGTGCGAGAG
ACCTACATGCCTGGCAGTTTAGGACACCCAGCATCACAAGATCCACAAAAAGTTCTGAGA
CATAAGATAGCTTACAATGCAATGGATCTCCTTCACTACATGTGTCAAAATATGGGGACT
GACATGGCAACTCCTCTGTCCGACCATGATGACCTCATAGTCTATCTCTTCACCCTGCTC
ACCGAGAAACAATGTTTCCTCAAAGCTGCTACACTCATAGAAGATATCCTTGGGGTTAGG
ACACAGATGTTCCGACTTCAGGACATCCCTGATCTTGAAACGCTCGTCAAGAAGTTTGAG
GAGGACCAGCTTGCTAACTTCTGCCGTGTTCTCTCCATCACCATCTCCGAGCTTGACCCT
AAGGATGACCCTTGCACCCTGGCTGCCCAGGATAAGGCTTGCAGGAATCGGAGTGAAACG
CCCATCTCTGAAGTCAACCAAAAGACAGTAGTAGAGCTTCCAGGCTTTGTGCAGAAATTG
GTCAAGATCGCCTGCAAGTCAGTTGCCGAGCCCGACGGAGTGACCGACATGGACACACTC
TTCTCCCAGATCGACAGCTGGGTGACCTGGCTGGACAGCTCCCTGGCCTTTGACGCCCTG
GCCGAGGTGGCCAACGAGGACGAAGGCGTCTACCTCAACCTGCCCCTCCACGACCTCTCC
TTACCCCTCCCAGACTCCCTCAAGACCATGCACGAGGTAGTCTACAAGGTAGAGGTGCTC
CACGTGCTCTGTCTGCTGCTTGGAGGCAAACAGAGGCACAAGGTGCATGAGATCCTAGCC
CAATACAAGCTGATGCCTGGACTGAACAACCTGTTTGACAAGGTGATCTGGAGGTGCAAT
CTTAGAGCTCCCATCCATGGGGTCAACGAGAACTGTGACTGCAGTCCAGAGGTTGCTCTC
AAGGTCCAGTTCCTCAGACTACTTCACACCTATTGTGATCATCATGACAACAAGTACCTG
ATCATGACCAGACATGAGATCAACGATCTCAATAGAATTTCATCAAGTTCCAACATTCCC
CAGCTAGAAGCAGTCAAGAAGATCGACAGGACGTTACTGTGCCAAGGTCAGAAGGGTATC
CTCACCAAGCTGGTTGATGTGATGAAGAAAGAACCCAGAGATTCACCTTTCAGGTTCTGG
ATGGCCCGCGCCATAGAGAGCTTCTTGAGAGGCAAGACATCGTATGCAGACCAGACTTTC
CTTATCAGAAAAGGACTTCTAGAGCATGTTGTACAGCACATCCTGAGCAGTGATCACCAC
TCCAAGGAGGTGCTACAGAGCTACTTTGATCTGCTGGCTGAGCTCATGAAGTTCAACATC
CTGGCTTTCAAGAGATTCAACAAGGCCATCAACTCAGAAGAACAGTTCATGCAGTTCATA
GAGCTGGTACATACCCACATTGTAGACTCTAACATGTTTGTGAGATGCCTGGCCCTCACT
ATCGAGCACTTTGAGAAGGAGCAGCCAGAAAACTATGAATGGGGCATTCAGTCATGTCGT
CTCCTTCAGTACATCTCTAAGAGAGAGAACCGTCTCACCTTCCTCTTCAAGCTCATTAAC
ATCATCCATGTAGAGATTCTCACCCAGGAGAACGTGAGTTGCTTGAACACCACCGTCATC
TTCCTGATGTTTGCTGATCGTATCGGTGAGCTCTCCCGCTACCTCACCGATCTGAGGAAA
GAAGAACAGAAGCAGTGCAGACCCGGATTCCTCCTTCAAAACTTCAGGGAGCTGCTATTC
TTCTGGCAAGAACACTATCTCCACAAAGACAAGGACTGTAGCGCCCTGGAGAAGAGCTCC
TGCATCAGTTTCTCCAAATGGAAGGACATGGTCAGTCTACTGGTCAGCGGCAACACCCAC
TCCTCCTTGACCGTTGCTCACTATCTGGCCATGGATGACCTCTTGCCCTGTACGGAACAC
CAGCATGCCCCGATGCGCACCAGC

>pdep
ATGGAGCCAAAACCTGTTAATATGCGAGGATCCGAACGTAAACCCGAAACTCAAGACCGA
CTTCGTGTTACAAGAAGTCGAACAGCAGCAGCAGCAGCGGCGAGTGTGAGAAATTCTGGC
GCTACATCAAGTTCAAGTGCTCCGTTGTCGAGCATAACTGCAAGTACAANNNCAAGTAAA
TCGACAAATACAAACATTGGAAATGAATCCACAAGACCTAGGAAACGAGTAAAACTGAAC
AATCCTTCATTTTCCAAGAATGTCTTCTTGGGTGTTCGTAGTTCTCAACTTGGAAAGCGG
CCAAAAATAACGCAGAGGCTCATGCTTGAGTCGACGGTAGAGTACCCAACTGACAGTGGC
AAATACAAGGAAAGCAAGACTATTAATGCAGAAATATTCTTACTCTTYGGAGGTGTCGAG
GTCACTGTTGATCTTCTCCTTCAACCACACTTCTACAAGATAAAAGAGAAGAAATTTGTG
AAAAGCAATGAATCTAAACGTGCTGAAGGACCTTCCCCAAGNNGTGACACACCAGCAACA
TCTACCACAACCACTCCTGAAGCATCAACAGCAACAGNNNCAACAGCAACANNNNNNNNN
NNNNNNNCAGCAACAGCAACATCCACGACTGCAGCTGGGGCTGnnnnnnnnnCTGCAGCT
GGGGCTGGAGCCGGRGCAACAGGCCAGGACAGCACACCATCAACGTCATCAGCGACCACA
TCATCnnnnnnnnnnnnnnnnnnnnnnnnnnnnnnnnnnnnnnnnnnnnnnnnnnnnnnn
nnnnnnnnnnnnnCCACTCAGCAGGGACCGGGAACATTTCAGATTCGTCTGGTGCGAGAG
ACCTACATGCCGGGGAGTTCAGGACACCCTGCACCACAAGNNNNNNNNNNNNNNNNNNNN
NNNNNNNNNNNNTACAATGCAATGGATCTCCTCCACTACATGTGTCAAAATATGGGGACT
GACATGGCAACTCCTCTGTCGGACCACGAYGACCTCATAGTCTATCTCTTCACCCTGCTC
ACGGAGAAACAATGTTTCCTCAAAGCTGCAACACTSATAGAAGATATCCTTGGGGTTAGG
ACACAGATGTTCCGACTACAGGACATCCCTGATCTTGAATCGCTCGTCCAGAAGTTTGAG
GAGGACCAGCTTGCCAACTTCTGTCGTGTTCTCTCCATCACCATTTCCGAGCTCGACCCC
AAGGATGATCCTTGCACCnnnnnnnnnnnnGATAAGGCTTGCAGGAATCGGAGTGAAACA
CCCATCTCTGAAGTCAACCAAAAGACAGTAGTAGAGCTTCCAGGCTTTGTGCAGAAACTT
GTCAAGATAGCCTGCAAGTCAGTTGCTGAGCCCGATGGTGTAACAGACATGGACACACTC
TTCTCCCAGATCGATAGCTGGGTGACCTGGCTAGACAGCTCCCTGGCCTTTGACGCCCTG
GCTGAGGTAGCCAACGAGGACGAAGGTGTCTACCTCAACCTCCCCCTCCACGACCTCTCC
TTACCCCTCCCAGACTCCCTCAAGACCATGCATGAGGTGGTCTACAAGGTGGAAGTGCTC
CAYGTGCTCTGTCTGCTGCTTGGAGGCAAACAGAGGCATAAGGTRCATGAGATCCTAGCC
CRRTACAAGCTGATGCCTGGACTRRACAACCTGTTTGACAAGGTGATCTGGAGGTGCAAT
CTTAGAGCTCCCATCCATGGAGTCAACGAGAACTGTGACTGCAGTCCAGAGGTCGCTCTC
AAGGTCCAGTTYCTYAGACTTCTTCACACCTACTGTGATCATCATGACAACAAGTACCTG
ATCATGACCAGACAYGAGATCAACGATCTGAATAGAATTTCATCAAGTTCCAACATTCCC
CAGCTAGAAGCTGTCAAGAAGATCGACAGGACGTTACTGTGCCAAGGTCAGAAGGGTATT
CTCACCAAGCTGGTTGATGTGATGAAGAAAGAACCTAGAGATTCACCTTTCAGGTTCTGG
ATGGCCCGCGCCATAGAGAGCTTCTTGAGAGGGAAGACATCGTATGCAGACCAGACCTTC
CTCATCAGAAAAGGACTTCTAGAGCATGTTGTACAGCACATCCTGAGTAGCGATCACCAC
TCCAAGGAGGTGCTACAGAGCTACTTTGATCTGCTTGCTGAGCTGATGAAGTTCAACATC
CTGGCTTTCAAGAGATTCAACAAGGCCATCAACTCAGAAGTACAGTTCATGCAGTTCATA
GAGCTGGTCCATACCCACATTGTAGACTCTAATATGTTTGTGAGGTGCTTGGCTCTCACT
ATCGAGCACTTCGAGAAGGAACAGCCAGAAAACTATGAATGGGGCATCCAGTCATGTCGT
CTCCTTCAGTACATCTCCAAGAGAGAGAATCGTCTCACCTTCCTCTTCAAGCTCATTAAC
ATCATCCATGTAGAGATTCTCACCCAGGAGAACGTGAGTTGCCTGAACACCACCGTCATC
TTCCTGATGTTTGCTGATCGTATCGGTGAGCTCTCCCGCTACCTCACCGATCTGAGGAAA
GAAGAGCAGAAGCAGTGCAGACCTGGCTTCCTCCTTCAAAACTTCAGGGAGCTGCTATTC
TTCTGGCAAGAACACTATCTCCACAAAGACAAAGACTGTAGTGCTCTGGAGAAGAGCTCC
TGCATCAGTTTTTCCAAGTGGAAGGACATGGTCAGTCTACTGGTCAGTGGCAACACCCAC
TCCTCCTTGACCGTTGCTCACTATCTCCAAATGGATGACCTCTTGCCCTGTACGGAACAC
CAGCATGCCCCGCTACGCACCAGC
