# Supplementary material for: Genome-wide signals of positive selection in strongylocentrotid sea urchins
Source: BMC Genomics. 2017 Jul 21;18:555. doi: 10.1186/s12864-017-3944-7 (PMC5521101; doi:10.1186/s12864-017-3944-7)
Supplement: Supplementary file 3 — Consensus alignment files. A compressed (gzip) tape archive (TAR) file containing 6250 consensus alignment files in FASTA format. (TGZ 14116 kb) [file 12864_2017_3944_MOESM3_ESM.tgz › SPU_012194/consensAlign.ordered.fa]

>sdro
ATGGCGGCAAATTGCCGATTGCCGGTGGGTAATTCGAGCCCTGAGGGACAGCTGGTTTAT
ATCAACTATGGAACATGGCGAGACTTCATGACGCTAAAAAGCATAGCCAATATAGAGATT
GAAGGGAACATATGCCTTGTCAGGCAAGGCAAACTGAACATTAGATTGATCGCCAGAGCG
TGTAGCTATCACGGTGGGATAGCTCTAGTGGTGTTCCCTGACACCCTTCACTACACCCCA
AACATCACCGAAGATGCTGACCCCAACACCTGGTGGCTACCGGTCAACGCAACCATTCGG
GACCAGGTCAGAATGGCCTTTGGTGACCCTCTGACACCATTCCTGCCTTCTCTCGAAACT
ATTTCTGAGACTTTCTATGACGCCATGGACTTTCCTGTACAGACCATAGGCTATGAGCAG
GCCAGACGCTACCTCACCAAAATGGCCCCTCCCGTAGCGCCAGCGGACTGGCAGGGAATC
AAGCTCAGGAACCACACCTTCAACGTGGGACCGGGGTTCACCTCCCACGCCCAGAAATTC
AAGATGACGGTCAACAACGTTCTCTTGACGGAAACCATCACCAACGTCTTTGGGATGATC
AAAGGAGAGGTGGAGCCAGATCGATATGTGATTGTTGGAAACCACAGAGATTCACTGACC
TATGGGGGAGTAGAACCGGGAACCGGAACAGCCATTTTGATGGAACTTGCGCGTGTACTG
GGAGTACTCTACAAAAAGGAAGGTACGTAACTYKTTGTTGTTTTTTCNNNNNnnnnn

>spal
ATGGCGGCAAATTGCCGATTGCCGGTGGGTAATTCGAGCCCTGnnGGACAGCTGGTTTAT
ATCAACTATGGAACATGGCRAGACTTCATGACGTTAAAGCGCATAGCCAATATACAGATT
GAAGGGAACATATGCCTTGTCAGGCAAGGCAAACTGAACATTAGATTGATCGCCAGAGCG
TGTCACTTTCACGGTGGGATAGCGCTAGTGGTGTTCCCTGACACCCTTCACTACACCCCA
AACATCACCGAAGATGCTGACCCCAACACCTGGTGGCTACCGGTCAATGCAACCATTCGA
GACCAGGTCAGAATGGCCTTYGGTGACCCCCTGACACCATTCCTGCCTTCTCTCGAAACT
ATTTCTGAGACTTTCTATGACGCCATGGACTTTCCTGTACAGACCATAGGCTACGAGCAA
GCCAGACGGTATCTCACCAAAATGKCCCCTCCYGTRGCRCCCSCGGACTGGCAGGGAATC
AAGCTCAGGAACCACACCTTCAACGTGGGACCGGGGTTTNCCTCCCACGCTCAGAAATTC
AAGATGACGGTCAACAACGTTCTCTTGACGGAAACCATCACCAATGTCTTTGGGATGATC
AAAGGAGARGTGGAGCCAGATCGATATGTGATTGTTGGAAACCATAGAGACTCACTGACM
TATGGGGGAGTAGAACCRGGAACCGKAACRGCCATTTTGATGGAACTTGCGCGTGTAYTG
GGAGGACTCTATAMRAATCAAGGTATGTAACTTGTTGTTGTTTTTACCTTTTTTTGT

>sfra
nnnnnnnnnnnnnnnnnnnnnnnnnnnnnnnnnnnnnnnnnnnnnGGACAGCTGGTTTAT
ATCAACTATGGAACMTGGCGAGACTTCATGACGCTAAAGCGCACAGCCAGTATATCCATT
GACGGGAAGATATGCCTTGTCAGGCAAGGCAAACTGAACATTAGATTGATTGCCAGAGCA
TGTCGCTATCATGGTGGGATAGCTCTAGTGGTGTTCCCTGACACCCTTCACTACACCCCA
AACATCACCGAAGATGCTGACCCCAACACYTGGTGGCTACCGGTCAATGCAACCATTCGA
GACCAGGTCAGAATGGCCTTTGGTGACCCTCTGACACCGTTCCTGCCTTCTCTCGAAACT
ATCTCTGAGACTGTCAATGATCCCATGGACTTCCCTGTACAGACAATAGGCTACGAGCAG
GCCAGACGGTACCTCACCAAGATGGCCCCTCCCATAGCCCCTGAGGACTGGCAGGGTATC
AAGCTCAGAAACCACACCTTCAAGGTAGGACCTGGGTTCAACTCCCACGCCCAGAAGTTC
AAGATGACGGTCAACAACGTTCTCTTGACAGAAACCATCACCAATGTCTTTGGGATGATC
AAAGGAAAAGAGGAGCCAGATCGATATGTGATTGTCGGAAACCACAGAGATTCACTGACC
TATGGCGGAGTGGAACCGGGAACCGGAACAGCCATTTTGATGGAACTTGCACGTGTACTK
GGAGGACTCTATAAAAATCAAAGTATGTTACTGTTTTTTGTCTTTTCTTTTTTTTGT

>afraSS
ATGGCGGCAWATTGCYGATTGCCGGYGGGTAATTCGAGCCCTGAGGGACAGCTGGTTTAT
ATCAACTATGGAACATGGCGAGACTTCATGACGTTAAAGCRCATAGCCAATATAMAGATT
GAAGGGAACATATGCCTTGTCAGGCAAGGCAAACTGAACATTAGATTGATCnnnnnnGCA
TGTAGCTTTCACMGTGGGATAGCTCTAGTGGTGTTCCCTGACACCCTTCACTACACCCCA
AACATCACCGAAGACGCTGACCCCAACACCTGGTGGCTACCGGTCAATGCAACCATTCGR
GACCAGGTCAGAATGGCCTTCGGTGACCCCCTGACACCATTCCTKCCTTCWCTCGAAACT
ATTTCTGAGACTTTCTATGATGCCATGGWCTTTCCTGTACAGACCATAGGCTACGAGCAA
GCCAGACGGTACCTCACCAAAATGGCCCCTCCTGTAGCGCCCCCGGACTGGCAGGGAATC
AAGCTCAGGAACCACACCTTCAACGTGGGACCGGGGTTCCCCTCCCACGATCAGAAATTC
AAGATGACGGTCAACAACGTTCTCGTGACGGAAACCATCACCAATGTCTTTGGGATGATC
AAAGGAGAAGTGGAGCCAGATCGATATGTGATTGTTGGAAACCATAGAGATTCACTGACC
TATGGGGGAGTAGAACCGGGAACCGGAACAGCCATTTTGATGGAACTTGCGCGTGTACTG
GGAGGACTCTACAAAAAGGAAGGTACGTAACTCTTTGTTTGTTGTTGTTGTTTTTTC

>hpul
ATGGCGGCAAATTGCCGATTGCCGGTGGGTAATTCGAGCCCTGnnGGACAGCTGGTTTAT
TTAAACTATGGAACATGGCGAGACTTCATCAAGCTAAAGCACACAGCMAATATACCGATT
GAAGGGAACATATGCCTTGTCAGGCAAGGCAAACTGAACATTAGATTGATCGCCAGAGCR
TGTAGCTATCATGGTGGGATAGCGCTAGTGGTGTTCCCTGACACCCTTCACTACACCCCA
AACATCACCGAAGACGCTGACCCCAACACCTGGTGGCTACCGGTCAATGCAACCATTCGT
GACCAGGTCAGAATGGCCTTCGGTGACCCTCTGACACCATTCCTGCCTTCGCTTGAAACT
ATTTCTGAGACTTTCTATGACGCCATGGACTTTCCTGTACAGACCATAAGCTACGAGCAG
GCYAGACGCTACCTCACCAAAATGGCCCTTCCCCCAGCGCCCCCGGACTGGCAGGGAATC
AAGCTCAGGAACCACACCTTCAACGTGGGCCCGGGGTTCCCCTCCCACGACCAGAAATTC
AAGATGAYGGTCAACAACGTTCTCTTGACGGAAACCATCACCAATGTCTTTGGGATGATC
AAAGGAGAGGTGGAGCCAGATCGATATGTGATTGTCGGAAACCACAGAGACTCACTGACC
TATGGGGGAGTAGAACCGGGAACCGGAACAGCCATTTTGATGGAACTTGCRCGTGTACTG
GGAGTACTCTACAATAAAAAAGGTATGTAACTGTTTGTTGTTNGTTGATTTTTTTNN

>snud
nnnnnnnnnnnnnnnnnnnnnnnnnnnnnnnnnnnnnnnnnnnAGGGACAGCTGGTTTAT
ATCAACTATGGAACATGGCGAGACTTCATAAAGCTAAAGCACACAGCCAACATAAACATT
ACCGGGAAGATATGCCTTGTCAGGCAAGGCAAACTGAACATTAGATTGATTGCAAGAACA
TGTAACTATCACGGTGGGATAGCTCTAGTGGTGTTCCCTGACACCCTTCACTACACCCCA
AACATCACCGAAGATGCTGACCCCAACACCTGGTGGCTACCGGTCAATGCAACCATTCGA
GACCAGGTCAGAATGGCCTTTGGTGACCCTCTGACACCATTCCTGCCTTCTCTCGAAACT
ATCTCTGAGAGATTCTACGATCCCATGAGCTTTCCTGTACAGACCATAGGCTACGAGCAG
GCCAGACGGTACCTCACCAAGATGGCCTATCCCCCAGCCCCTGAGGACTGGCAGGGTATC
AAGCTCAGAAACCACACCTTCAAAGTAGGACCTGGGTTCACCACCCACGACCAGAAATTC
AAGATGACGGTCAACAACGTTCTCTTGACGGAAACCATCACCAATGTCTTTGGGATGATC
AAAGGAAAAGAGGAGCCAGATCGATATGTGATTGTCGGAAACCACAGAGATTCACTGACC
TATGGCGGAGTGGAACCGGGAACCGGAACAGCCATATTGATGGAACTTGCACGTGTACTG
GGAGGACTCTATAANNNNNNNNNNNNNNNNNNNNNNNNNNNNNNNNnnnnnnNNNNN

>sintSS
ATGGCGGCAAATTGCCGATTGCCGGTGGGTAATTCGAGCCCTGAGGGACAGCTGGTTTAT
ATCAACTATGGAACATGGCGAGACTTCATGACGCTAAAGCGCACAGCCAATATAGAGATT
AAAGGGAACATTTGCCTTGTTAGGCAAGGCAAACTGAACATTAGATTGATCGCCAGAGCA
TGTCACTTTCATGGTGGGATAGCTCTAGTGGTGTTCCCTGACACCCTTCACTACACCCCA
AACATCACCGAAGATGCTGACCCCAACWCCTGGTGGCTACCGGTCAACGCAACCATTCGS
GACCAGGTCAGAATGGCCTTTGGTGAYCCTCTGACGCCATTCCTGCCTTCTCTCGAAACT
ATTTCTGAGACTTTCTATGACGCCATGGACTTTCCTGTACAGACCATAGGCTACGAGCAG
GCCAGACGGTACCTCACCAAGATGGCCCCTCCCGTAGCGCCCCCAGACTGGCAGGGAATC
AAGCTCAGGAACCACACCTTCAACGTGGGACCGGGGTTCACCTCCCACGCCCAGAAGTTC
AAGATGACGGTCAACAACGTTCTCTTGACCGAAACCATCACCAATGTCTTTGGGATGATC
AAAGGAGAAGTGGAGCCAGATCGATATGTGATTGTCGGAAACCACAGAGATTCATTGACC
TATGGGGGAGTAGAACCGGGAACCGGAACAGCCGTTTTGATGGAACTTGCGCGTGTACTG
GGAGATCTCTATAAGAATAAAGGTATGTAACTTGTTGTTGTTKTTTCCYTTTATTGT

>sprp
ATGGCRGCAAATTGCCRATTGCCGGTGGGTAATTCGAGCCCTGAGGCACRGCTGGTTTAT
ATCAACTATGGAACATGGCGAGACTTCATAACGTTAACGCGCAAAGCCAWWATARASGTT
AAAGRKAACATATGCCTCGTCAGGCAAGGCAAACTGAACATTAGATTRATCGCCAGAGCA
TGTAGCCATCACGGTGGGATAGGGCTAGTGGTGTTCCCTGACACCCTTCACTACACCCCA
AACATCACCGAAGATGCTGACCCCAACACCTGGTGGCTRCCGGTCGATGCAACCATTCGA
GACCAGGTCAGAATGGCCTTTGGTGACCCCCTGACACCATTCCTGCCTTCTCTCGAAACT
ATTTCTGAGACTTTCTATGAYGCCATGGACTTTCCTRTACAGACCATAGGCTACGAGCAG
GCCAGRYGRTACCTCACCAAAATGGCCCCTCCCGTAGCACCCGAGGACTGGCAGGGAATC
AAGCTCAGAAACCACACCTTCAAAGTGGGACCGGGGTTCCACTCCCACGACCAGAAATTC
AAGATGACGGTCAACAACGTTCTCTTGACGGAAACCATCACCAATATCTTTGGGATGATC
AAAGGAGAAGTGGAGCCAGATCGATATGTGATTGTTGGAAACCATAGAGACTCATTGACC
TATGGGGGAGTAGAACCGGGAACCGGAACAGCCATTTTGATGGAACTTGCGCGTGTACTG
GGAGGACTCTATAAGGAGCAAGGTATGAAACTTGTTGTTGTTTTTTCATTKTTTTGT

>spurp
ATGGCGGCAAATTGCCGATTGCCGGTGGGTAATTCGAGCCCTGAGGCACGGCTGGTTTAT
ATCAACTATGGAACATGGCGAGACTTCATAACGTTAACGCGCAAAGCCAATATAGACGTT
AAAGATAACATATGCCTCGTCAGGCAAGGCAAACTGAACATTAGATTAATCGCCAGAGCA
TGTAGCCATCACGGTGGGATAGGGCTAGTGGTGTTCCCTGACACCCTTCACTACACCCCA
AACATCACCGAAGATGCTGACCCCAACACCTGGTGGCTGCCGGTCGATGCAACCATTCGA
GACCAGGTCAGAATGGCCTTTGGTGACCCCCTGACACCATTCCTGCCTTCTCTCGAAACT
ATTTCTGAGACTTTCTATGACGCCATGGACTTTCCTGTACAGACCATAGGCTACGAGCAG
GCCAGGTGGTACCTCACCAAAATGGCCCCTCCCGTAGCACCCGAGGACTGGCAGGGAATC
AAGCTCAGAAACCACACCTTCAAAGTGGGACCGGGGTTCCACTCCCACGACCAGAAATTC
AAGATGACGGTCAACAACGTTCTCTTGACGGAAACCATCACCAATATCTTTGGGATGATC
AAAGGAGAAGTGGAGCCAGATCGATATGTGATTGTTGGAAACCATAGAGACTCATTGACC
TATGGGGGAGTAGAACCGGGAACCGGAACAGCCATTTTGATGGAACTTGCGCGTGTACTG
GGAGGACTCTATAAGGAGCAAGGTATGAAACTTGTTGTTGTTTTTTCATTTTTTTGT

>pdep
nnnnnnnnnnnnnnnnnnnnnnnnnnnnnnnnnnnnnnnnnnnnnGGAGAGCTGGTATAC
ATCAACTATGGAACGTGGCGAGACTTCATGACGCTAAAGCACCTCGCCAATATAGAAATT
GAAGGAAATATATGCCTCGTCAGGCAAGGCAAACTGAACATTAGATTGATCnnnnnnnnn
TGTAGCTGTCATGGTGGGATAGCTCTGGTGGTGTTCCCTGACACCCTTCACTACACCCCA
AACATCACCGAAGATGCTGACCCCAACACCTGGTGGCTACCGGTCAATGCAACCATTCGA
GACCAGGTCAGAATGGCCTTTGGTGACCCTCTGACACCATTCCTGCCTTCTCTCGAAACT
ATCTTTGAGAATGTCAATGATCCCATGGACTTTCCTGTACAAACCATCAGCTACGAGCAG
GCCAGACRGTACCTCATCAATATGTCCTATCCCCCAGCCCCTGAAGACTGGCAGGGTATC
AAGCTCAGAAACCACACCTTCAGGGTAGGACCTGGGTTCCCCTCCCACGACCGGAAATTC
AAGATGACGGTCAACAACGTTCTCTTAACGGAAACCATCACCAACGTCTTTGGGATGATC
AAAGGAAAAGAGGAGCCAGATCGATATGTGATTGTCGGAAACCACAGAGATTCACTGACC
TATGGCGGAGTGGAACCGGGAACCGGAACAGCCRTTTTGATGGAACTTGCACGTGTACTG
GGAGGACTGTATAAAAATCAACGTATGTAACTnnnnnnnnnnnnnnnnnnnnnnnnn
