# Supplementary material for: Genome-wide signals of positive selection in strongylocentrotid sea urchins
Source: BMC Genomics. 2017 Jul 21;18:555. doi: 10.1186/s12864-017-3944-7 (PMC5521101; doi:10.1186/s12864-017-3944-7)
Supplement: Supplementary file 3 — Consensus alignment files. A compressed (gzip) tape archive (TAR) file containing 6250 consensus alignment files in FASTA format. (TGZ 14116 kb) [file 12864_2017_3944_MOESM3_ESM.tgz › SPU_026780/consensAlign.ordered.fa]

>sdro
ATGTTTGGTATCCGTAGGGAAGTCGCAAGTTGGAAGATCATAAAAACATGCTGGAAAACT
TTTCAAAGGAATAAAAATGTGAWTGCTGTTGTTAATGTTTGCAATGCAGCCGTCCATCCC
GCCATCATCATCAGCCCCGACCCAGCCRGCAGGGATGCGGGCGGCTTCTTGCCTGCTGAC
GGCGGCTTTTCTTTTGGTTTGAAGGCAAATGTAGCTGGAAATGNNNNNNNTGCAAGGAGT
TTCACCAGCTCTTCACAAGCATACAGGAAGAGAGTTTATGATTCGGAAGATGAGCACCCA
ATCGACAGAAACTCTAACAACCCTCTTAACAAATATTTGGAACAAAATGATGGAAGTTCA
GAAATGTCATTGGAAGAAATTGCAAGAAAACAAAAGAGAAAGATACGGTCCATCACGAGA
GCTAGAGCTGCCAGAGAGTTCAGACAGGGACCTGAGCAACGTAGCCTATCCTGGGACACC
ATCCAGCAGATACACTATCTAAGACAGGAGAATCCTGAGGAATGGTCTGTCGCCACGTTA
GCGGAGAGCTTCAATGTATCTGAAGAAGTCATCGCCAAAGTTCTGAAAAGCAAGTTCAGG
CCAAACACAAAGACCAGACAGAAGCAAGACCTGGCTGCTGCAGAGAGCACAGGCTACGTG
ACTGGTTTGGCCTCCCAGACACAGGCTATTGTGGCAAGTGGCAATGCTGATAGACCAACT
GATAATGAAGGAAAAGAAAACAAGTACAGATATAAAAGTACACAAGCTTCTGGATATGAG
AAAGAATCACAGTCAAAAGCAGGACATGATAAATCAGCAGTCCTAAAAAACAGACCTTTG
TCGAGGGAAAGTCAAGAGCATCAAATGATGACGAGAAGGAAGGACGACTGGGATGCAAAT
TCATACAACACCCAGAAAGAGGAGATTGGTGAAGCACAGAAAGATCCGGAAATGGAGTTT
TCGATTGGTGATATCGATTTTGAGAATGTGGACAGCTTGATGGGACAGGCCAAACTGAAA
CCGCAGGTCTTCCAAAAGGGCAGGAACTTCTACAATGAACGTGGGGAATTCTTGTACCGC
ATT

>spal
ATGTTTGGTATCCGTAGGGAAGTCRCAAGTTGGAAKATCATAAAMACATGCTGGAAAACC
TTACARAGGAATAAAAATGTGATTGCTGGTGTTnnnnnnnnnnATGCAGTCGTCCATCCC
GCCATCATCAGCGGCGCCGACCCAGCGGACAGGGCGGCGGGCGGCTTCGTGCCTGCWGAC
GGCGGCTTTTCTTTTGGTTTGAAGGCAAATGTAGCTGGAAATGGCATCATTGCAAGGAGG
TTCACCATGTCTTCACAAGTATACAGGAAGAGAGTTTATGATTCGGAAGATGAGCACGCA
ATCGACAGAAACTCAAACAACCCTCTTAAAAAATATTTGGAACAAAATGATGGAAGTTCA
GAAATGTCATTGGAAGAAATTGCAAGAAAACAAAAGAGAAAGATACGGTCCATCACGAGA
GCTAGAGCTGCCAGAGAGTTCAGACAGGGACCTGAGAAACGTAGCCTATCCTGGGACACC
ATCCAGCARATACACTATCTAAGACAGGAGAATCCTGAGGAATGGTCTGTCGCCACGTTG
GCRGAGAGCTTCAATGTATCTGAAGARGTCATCGCCAAAGTTCTGAAAAGCAAGTTCAGG
CCCAACRCAAAGACCAGACAGAAGCAAGACCTGGCTGCTGCAGAGAGCACAGGCTAYGTR
ACTGGTGTGGCCTCCCAGACACAGGCTATTGTGGCAACTGGCAATGCTGATAGACSAACT
GATAATGAAGGAAAAGAAAACAAGCRMASATATAAGAGTACACAAGCTTCTGGATATGAG
AAAGAATCACAGTCAAAAGCAGGACATGATAAATCAGCMGTCRTGRAAAACAGACCTTTG
TCGAGGGAAAGTCAAGAGCATCAAAWKATGACGRGAAGGAAGGACCATYGGGATGCAAAT
TCWTACAACACCCAGAAAGAGRAGATTMATGAAGAACAGAAAGATCCGGAAATGGAGTTT
TCAATTGGTGATATCGATTTTGAGAACGTGGACAGCTTGATGGGACAGGCCAAACTGAAA
CCGCAGGTCTTCCAAAAGGGCAGGAACTTCTACAATGAACGTGGGGAATTCTTGTACCGC
ATT

>sfra
ATGTTTGGTATCCGTAGGGGAGTCGCAAGTTGGAAGRTCATAAAAACATGCTGGAAAACC
TTTCAAAGnnnnnnnnnnnnnnnnnnnnnnnnnnnnnnnnnnnATGCAGCCGTCCATCCC
GCCATCATCNNNAGCACCGACCCAGCCGnnnnnGATCCGGGCGGCTTCGTGCCTGCTGTC
GGCAGCTTTTCTTTTGGTTTGAAGGCAAGTGTAGCTGGAAATGGCATCATTGCAAGGAGG
TTCACCWTGTCTTCACAAGTATACAGGAAGAGAGTTTATGATTCGGAAGATGAGCACGCA
ATCGACAGACACTTTAACAATCCTCTCAACAAATATTTGGAACAAAATGATGAARGTTCA
GAAAAGTCATTGGAAGAAATTGCAAGAGAACAAAAGAGAAAGATACAGTCCATGAAGAGA
GCTAGAGCAGCCAGAGAGTTCAGACAGGGACCCGAGAGACGTAGCCTATCCTGGGACACC
ATYCAGCAGATATACTATCTAAGACAGGAGAATCCTGAGGAATGGTCGGTCGCCATGCTA
GCAGAGAGCTTCAATGTATCTGRAGAAGTCATCGCCAAAGTTCTGAAAAGCAAGTTCAGG
CCCAACACAAAGGCCAGACGGAAGCAAGACCTGGTCGCTGCAGAGAACACAGGCTACGTT
ACTGGTGAGGCCTCCCAGACACAGGCCCTTGTGGCAACTGGCAATGCTGAAAGACCAACT
GATAATGAAGGAAAAGAAAACRAGCACACATATMAGAGCACACAAGCTTCTGGATATGAG
AAAGAATCACAGTCAAAAGCAGGACATGACAAATCAACAGTCTTGAAAAATAGTCCTTCG
TCAAGGGAAAGTCAAGAGCATCAAATGATGAAGAGAAGGAACGACCATTGGGATCCAAAT
TCATACAACACCCAGAGAGAGGAGATTAATGAAGAACAGAAAGATCCAGAAATGGAGTTT
TCATTTGGTGATATCGATTTTGAGAACGTGGACAGCTTGATGGGACAAGTCAAACTGAAA
CCGCAGGTCTTCCAAAAGGGCAGGAACTTCTACAATGAACKTGGGGAATTCTTGTACCGC
ATT

>afraSS
ATGTTTGGTATCCGTAGGGAAGTCGCAAGTTGGAAGATCATAAAAACATGCTGGAAAACC
TTTCAAAGGAATAAAAATGTGATTGCTGTTGTTAATGTTTGCAATGCAGCCGTCCATCCC
GCCATCATCATTAGCATTGACCCAGCCGGCGGCGGCGCGGGCGGCTTCGTGCCTGCTGAC
GGCGGCTTTTCTTTTGGTTTGAAGGCAAATGTAGCTGGAAATGGCATCATTGCAAGGAGT
TTCACCAGCTCTTCACACGTATACAGGAAGAGAGTTTATRATTCGGAAGATGAGCACGCA
ATCGACAGAAACTCTAACAACCCTCTTAAAAAATATTTAGAACAAAATGATGGAAGTTCA
GAAATGTCATTGGAAGAAATTGCAAGAAAACAAAAGAGAAAGATACGGTCCATCATGAGA
GCTAGAGCTGCCAGAGAGTTCAGACAGGGACCTGAGCAACGTAGCCTATCCTGGGACACC
ATCCAGCAGATACACTATCTAAGACAGGAGAATCCTGAGGAATGGTCTGTCGCCACGTTG
GCGGAGAGCTTCAATGTATCTGAAGAAGTCATCGCCAAAGTTCTGAAAAGCAAGTTCAGG
CCCAACGCAAAGACCAGACAGAAGCAAGACCTGGCTGCTGCAGAGAGCACAGGCTACGTT
ACTGGTGTGGCCTCCCAGACACAGGCTATTGTGCCAACTGGCAATGCTGATAGACCAACT
GATAATGATAGAAAAGACAACAAGCGCAGATATAAGAGTACACAAGCTTCTGGATATGAG
AAAGAATCACAGTCAAAAGCAGGACATGATAAATCAGCAGTCGTGAAAAACAKACCTATC
TCGAGGGAAAGTCAAGAGCATCAAATGATGACGGGAAGGAAGGACCAGTGGGATGCACAT
TCATACAACACCCAGAAAGAGGAGATTGATGAAGCACAGAAAGATCCGGAAATGGAGTTT
TCAATTGGTGATATCGATTTTGAGAACGTGGACAGCTTGATGGGACAGGCCAAACTGAAA
CCGCAGGTCTTCCAAAAGGGCAGGAACTTCTACAATGAACGTGGGGAATTCTTATACCGC
ATT

>hpul
ATGTTTGGTATCCGTAGGGAAGTCGCAAGKTGGAAGATCATAAARACATGCTGGAAAACC
TTTCAAAGAAACAAAAATGTGATTGCCGGTGTTAATGTTNNNNATGCAGCCGTCCATCCC
GCCATCTTCWTCAGCACCGACCTAGCGGACAGGAAGRCGGGCGGCTTCGTGCCTGCTGAC
GGCGGCTCTTCGTTTGGTTTGAAGGCAAATGTAGCTGGAAATGGCATCATTGCAAGGAGG
TTCACCATGTCTTCACACGTATACAGGAAGAGAGTTTATGATTCGGAAGATGAGCACGCA
ATCGACAGACACTCTAACAACCCTCTTAACARATATTTGGGACAAAGTGATGAAAGTTCA
GAAATATCATTGGAAGAAATTGCAAGAAAACAAAAGAGAAAGATACAGTCCATGACGAGA
GCTAGAGCAGCCAGAGAATTCAGCCAGGGACCTGAGAAACGTAGCCTATCCTGGGACACT
ATCCAGCAGATATACTATCTAAGACAGGAGAATCCTGAGGAATGGTCTGTCGCCACATTG
GCGGAGAGCTTCAATGTATCTGAAGAAGTTATCGCCAAAGTTCTGAAAAGCAAGTTCAGG
CCCAACGCAAAGACCAGACGGAAGCAAGACCTGGCTGCCGCAGAGAGCACAGGCTACGTA
ACTGGTGGGGCCTCCCAGACACAGGCTATTGTGGCGACTGGCAATGCTGATAGACCAAAC
GATAATGAAGGAAAAGGAAACAAGCGCARATATAAGAGTACACAAGCTTCTGGATTTGTG
AAAGAATCRCAGTCAAAAGCAGGACATGATAAATCAGCAGTCGTGAAAAACAGACCTTTG
TCGAGGGAAAGTCAAGAGCATCAAATGATGACGAGTAGGAAGGACCATTGGGATGCAAAT
TCATACAACACCCARAAAGAGGAGATTGATGAAGCACAGAAAGATCCGGAAATGGAGTTT
TCAATTGGTGATATCGATTTTGAGAACGTGGATAGCTTGATGGGACAGGCCAAACTGAAA
CCGCAGGTCTTCCAGAAGGGCAGGAACTTCTACAATGAACGYGGGGAATTCTTGTACCGC
ATT

>snud
ATGTTTGGTATCCGTAGGGGAGTCGCAAGTTGGAAGATCATRAAAACATGCTGGAAAACC
TTTCAAAGGAATAAAGATGTGATTGCTGGTGTTAATGTTnnnnATGCAGCCGTCCATCCC
GCCATCATCATCAGCACCGACCCAGCCGACGGGGATCCGGGCGGCTTCGTGCSTGCTGTC
GGCAGCTTTTCYTTTGGTTTRAAGGCAAATGTAGCTGGAAATGSCATCRTTGCAAGGAGG
TTCACCATGTCTTCACAAGTATACAGGAAGAGAATTTATGATTCGGAAGATGAGCACACA
ATCGACAGACACTTTAACAACCCTCTYAACAAATATTTRGAACAAAATGATGAAAGTTCA
GAAAAGTCATTGGAAGAAATTRCAAGACAACAAAAGAGAAAGATACAGTCYATGAAGAGA
GCTAGAGCAGCCAGAGAGTTCAGACAGGGACCTGAGAGACGTAGCCTATCCTGGGACACC
ATCCAGCAGATATACTATCTAAGACAGGAGAATCCTGAGGAATGGTCGGTCGCCATGCTA
GCAGAGAGCTTCAATGTATCTGAAGAAGTCATCGCCAAAGTTCTGAAAAGCAAGTTCAGG
CCCAACACAAAGGCYAGACGGAAGCAAGACCTGGTYGCTGCAGAGAACRCAGGCTAYGTT
ACTGGTGAGGCCTCCCAGACACAGGCCCTTGTGGCAACTGGCAATGYTGAWAGACCAACT
RATAATGAARGAAAAGAMAACAARCACACRTATAAGAGCACACAAGCTTCTGGRTATGAG
AAAGAATCACMGTCAAAAGCAGGACATGACAAATCAGCAGTYTTGAAAAATAGTCCTTCG
TCAAGGGAAAGTCAAGAGCATCAAATGATGAAGAGAAGGAAYGACCATTGGGATCCAAAT
TCATACAACRCCCAGAGAGAGGAGATTAATGAAGAACAGAAAGATTCAGAAATGGAGTTT
TCAATTGGTGATATCGATTTTGAGAACGTGGACAGCTTGATGGGACWAGTCAAACTGAAA
CCGCAGGTCTTCCAAAAGGGCAGGAACTTCTACAATGAACGTGGGGAATTCTTGTACCGC
ATT

>sintSS
ATGTTTGGWATCCGTAGGGAAGTCGCAAGTTGGAAGATCATRAAAACATGCTGGAAAACC
TTTCAAAGGAATAAAAATGTGATTGCTGTTGTTRATGTTTSCAATGCAGCCGTCCATCCC
GCCATCWTCATSAGCGCCGACCCARCCGGCAGGGATGCGGGCGGCTYCTTGCCTGCTGAY
GGCGGCTYTTCTTTTGGTTTGAAGGCAAATGTAGYTGGAAATGGCATCATTGCAAGGATG
TTCACTACGTCCTCACACGTATATAGGAAGAGAGTTTATGATTCGGAAGATGAGCACGCA
ATCAACAGAAACTCTAACAACCCTCTTAACAAATATTTGGAACAAAATGATGGAAGTTCA
GAAATGTCATTGGAAGAAATTGCAAGAAAACAAAAGAGAAAGATACGGTCCATAACAAGA
GCAAGAGYAGCCAGAGAGTTCAGTCAGGGACCTGAGAAACGTAGCTTATCCTGGGACACC
ATCCAGCAGATACACTATCTAAGACAGGAGAATCCTGAGGAATGGTCYGTCGCCACGTTG
GCGGAGAGCTTCAATGTATCTGAAGAAGTCATCGCCAAAGTTCTGAAAAGCAARTTCAGG
CCCAACACAAAGACCAGACAGAAGCAAGACCTGGCTGCTGCAGAGAGCACAGGCTATGTG
ACTGGAGTGGCCTCCCAGACACAGGCTATTGTGGCAACTGGCAATGCTGATAGACMAACT
GATARTGAAGGAAAAGAAAACARGCGYAGATAYAAGAGTACACAAGCTTCYGGATATGAG
ARAGAATCACAGTCAAAAGCAGGACATGATAAATCAGYYGTYRTGAAAAACAGACCTTTG
TCGAGGGAAAGTCAAGAGCATCARATGATGACGRRAAGGAAGGAYSATTGGGATGCAAAT
TCATACARCACCCWSAARGAGGAGATTGATGAAGAACAGAAAGATCCRGAAATGGAGTTT
KCAATTGGTGATATTGATTTTGAGAACGTGGACAGCTTGATGGGACAGGCCAAACTGAAA
CCGCAGGTCTTCCAAAAGGGCAGGAACTTCTACAATGAACGTGGGGAATTCYTGTACCGC
ATT

>sprp
ATGTTTGGTATCCATAGGGAAGTCGCAAGTTGGAAGATCATAAAAACATGCTGGAAAACC
TTTCAAAGGAATAMAAATGTGATTGCTGTTGTTAATGTTTGCRRTGMAGCCGTCCATCCC
GCCATCATCATTAGCGCCGACCCAGCCGGCAGCGATGCGGGCGGCTTCTTGCCTGCTGAC
GGCGGCTTTTCYKWCRGTTTGAAGGCAAATGTAGCTGGAAATGGCATCATTGCAAGGAGT
TTCACCAGCTCTTCACAATCATRCAGGAAGAGAGTTTATGATTCGGAAGATGAGCACGCA
ATCGACAGAAACTATAACAACCCTCTTAACAAATATTTGGAACAAAATGATGGAAGTTCA
GAAATGTCATTGGAAGAAATTGCAAGAAAACAAAAGAGAAARATACGGTCYATCACGAGA
GCTAGAGCTGCAAGAGAGTTCAGACAGGGACCTGAGCAACGTAGCCTATCCTGGGACACC
ATCCAGCAGATACACTATCTAAGACAGGAGAATCCTGAGGAATGGTCTGTCGCCACGTTG
GCGGAGAGCTTCAATGTATCTGAAGAAGTCATCGCCAAAGTTCTGAAAAGCAAGTTCAGG
CCCAAYGCAAAGACCAGACAGAAGCAAGACCTGGCTGCTGCAGAGAGCACAGGCTATGTA
ACTGGTGGGGCCTCCCAGACACAGGCYATTGTGGCAACTGGCAATGTTGATAGACGAACT
GATAATGAAGGAAAAGAAAACARGCGCACATATAAGAGTACACAAGCTTCTGGATATGAG
AAAGAATCACAGTCAAAAGCAGGACATGATAAATCAGCAGTCGTGGAAAACAGACCTTCG
TCAGGGGAAAGTCAAGAGCATCAAATGATGAYGAAAAGGAAGGACCWTTGGGATGCAAAT
TCATACAACACCCAGAAAGAGGAGATTGATGGAGAACAGAAAGATCCAGAAATGGAGTTT
TCWATTGGTGATATTGATTTTGAGAACGTGGACAGCTTGATGGGACAGGCCAAACTGAAA
CCGCAGGTCTTCCARAAGGGCAGGAACTTCTACAATGAACGTGGGGAATTCTTGTACCGY
ATT

>spurp
ATGTTTGGTATCCATAGGGAAGTCGCAAGTTGGAAGATCATAAAAACATGCTGGAAAACC
TTTCAAAGGAATACAAATGTGATTGCTGTTGTTAATGTTTGCGATGCAGCCGTCCATCCC
GCCATCATCATTAGCGCCGACCCAGCCGGCAGCGATGCGGGCGGCTTCTTGCCTGCTGAC
GGCGGCTTTTCCGTCAGTTTGAAGGCAAATGTAGCTGGAAATGGCATCATTGCAAGGAGT
TTCACCAGCTCTTCACAATCATGCAGGAAGAGAGTTTATGATTCGGAAGATGAGCACGCA
ATCGACAGAAACTATAACAACCCTCTTAACAAATATTTGGAACAAAATGATGGAAGTTCA
GAAATGTCATTGGAAGAAATTGCAAGAAAACAAAAGAGAAAGATACGGTCCATCACGAGA
GCTAGAGCTGCAAGAGAGTTCAGACAGGGACCTGAGCAACGTAGCCTATCCTGGGACACC
ATCCAGCAGATACACTATCTAAGACAGGAGAATCCTGAGGAATGGTCTGTCGCCACGTTG
GCGGAGAGCTTCAATGTATCTGAAGAAGTCATCGCCAAAGTTCTGAAAAGCAAGTTCAGG
CCCAACGCAAAGACCAGACAGAAGCAAGACCTGGCTGCTGCAGAGAGCACAGGCTATGTA
ACTGGTGGGGCCTCCCAGACACAGGCCATTGTGGCAACTGGCAATGTTGATAGACGAACT
GATAATGAAGGAAAAGAAAACAAGCGCACATATAAGAGTACACAAGCTTCTGGATATGAG
AAAGAATCACAGTCAAAAGCAGGACATGATAAATCAGCAGTCGTGGAAAACAGACCTTCG
TCAGGGGAAAGTCAAGAGCATCAAATGATGATGAAAAGGAAGGACCTTTGGGATGCAAAT
TCATACAACACCCAGAAAGAGGAGATTGATGGAGAACAGAAAGATCCAGAAATGGAGTTT
TCTATTGGTGATATTGATTTTGAGAACGTGGACAGCTTGATGGGACAGGCCAAACTGAAA
CCGCAGGTCTTCCAGAAGGGCAGGAACTTCTACAATGAACGTGGGGAATTCTTGTACCGT
ATT

>pdep
ATGTTTGGTATTCCTAGGGGAGTCGCAATTTGGAAGATCACAAAATCATGCTGGAAAACC
TTTCAAAGNNNNNNNNNNNNNNNnnnnnnnnnnnnnnnnnnnnATGCAGCCGTCCATCCC
GCCATCATCANNAGCACCGACCCAGCCGnnnnnGATCCGGGCGGCTTCGTGCCTGCTGTC
GGCAGCTTTTCTTTTGGTTTGAAGGCAAATGTAACTGGAAATGGCATCATTGCAAGGAGG
TTCACCATGTCTTCACAAGTATACAGGAAGAGAGTTTATGATTCGGAAGATGAGCACSCA
ATCGACAGACAYTTTAACAATCCTCTCAACAAATATTTGGAACAAAATGATGAAAGTTCA
GAAAAGTCATTGGAAGAAATTGCAAGAGAACAAAAGAGAAAGATACAGTCCATGAAGAGA
GCTAGAGCAGCCAGAGAGTTCAGACAGGGACCTGAGAGACGTAGCCTATCCTGGGACACT
ATCCAGCAGATACACTATCTAAGACRGGAGAATCCTGAGGAATGGTCGGTTGCCATGCTA
GCAGAGAGCTTCAATGTATCTGGAGAAGTCATCGCCAAAGTTCTGAAAAGCAAGTTCAGG
CCGAACACAAAGGTCAGACAGAAGCAAGACMTTGTTGCTGCAGAGAACACAGGCTACGYT
ACTGGTGAGGCCTCCCAGACACAGGCCCTTGTGGCAACTGGCAATGCTGAAAGACCAACT
GATAATGAAGGAAAAGAAAACAAGCACACATATAAGAGCACACAAGCTTCTGGATATGAG
AAAGAATCACAGTCAAAAGCAGGACATGACAAATCAGCAGTCTTGAAAAATAGTCCTTCG
TCAAGGGAAAGTCAAGAGCATCAAATGATGAAGAGAAGGAACGACCATTGGGATCCAAAT
TCATACAACACCCAGAGAGAGGAGATTAATGAAGAACAGAAAGATACAGAAATGGAGTTT
YCATTTGGTGATATCGATTTTGAGAATGTGGACAGCTTAATGGGACAAGTCAAACTGAAA
CCGCAGGTCTTCCAAAAGGGCAGGAACTTCTACAATGAACGTGGGGAATTCTTGTACCGC
ATT
