# Supplementary material for: Genome-wide signals of positive selection in strongylocentrotid sea urchins
Source: BMC Genomics. 2017 Jul 21;18:555. doi: 10.1186/s12864-017-3944-7 (PMC5521101; doi:10.1186/s12864-017-3944-7)
Supplement: Supplementary file 3 — Consensus alignment files. A compressed (gzip) tape archive (TAR) file containing 6250 consensus alignment files in FASTA format. (TGZ 14116 kb) [file 12864_2017_3944_MOESM3_ESM.tgz › SPU_002680/consensAlign.ordered.fa]

>sdro
ATGCCAAAGAAGAGGGTACCAAGGGGAAAGGCCGGAGCGGCCAAGAAAGCAGAAACCAAC
GGCRMTACCAACGGCRCTACCAACGGCACTRCCAATGGGGTAACAAATGGAGTGAATGGC
ATTATCGATGACCTCCACGAGGTTGACCTYGGTGCAGAGAACAGGTCATGTACAGGTGTA
TTACAGTCACATCCAGCCAGCTGTGATGTTAAGATCACTGACGTCACACTGACATTCCAC
GGCGCCGAACTGTTCGTAGATTCTACGGTTGAGCTCAATGCCGGCAGGCGGTATGGTCTT
CTAGGTCTTAATGGCTCTGGCAAGTCCACCCTGTTGCACGCAATCGGGAAGCGAGAGGTC
CCCATCCCCAATCACATGGATATCTTCCATCTGACGAAGGAGATAGGAGCCAGTGAAAAG
ACCGCCCTGCAGTGTGTGTTAGAGGTAGACGCCGAGAGGATACGACTGGAGAGGGAGGCA
GAGGAGCTGTCACATTTGGAGGGCCCAGAGGCTGAAGACAGACTGATGGACATCTTTGGA
CGTCTGGATGAACTGGAYGCGGACAAGGCAGAGGTCAACGCAGGTCGTATCCTCCATGGT
CTCGGCTTTACCAAGGACATGATGCAACAAAAGACAAAAGACTTTTCAGGAGGGTGGCGC
ATGAGGATATCCCTTGCGAGGGCACTGTTCGTGAAGCCCCATTTACTACTGCTCGATGAA
CCYACRAATCATCTTGATYTAGAAGCCTGTGTGTGGCTTGAAGARGAGTTGAAAGAGTAC
AAGAGGATATTGGTTCTAGTTTCACACTCTCAGGACTTCTTGAACGGAGTCTGTACAAAT
ATTCTACATGTACATAAACAGAAATTAGTTAGCTATGGAGGTAACTTTGATTCATACTGT
AAAACTAGGTTTGAACAGGAAGAGAATCAGATGAAGAAATACAATTGGGAACAGGAACAA
ATCGCTCATATGAAGAACTATATAGCGAGGTTTGGTCACGGTAGCGCCAAACTTGCCAGA
CAGGCCCAGAGTAAAGAGAAGACACTACAAAAGATGGTTGCTGCAGGTCTGACAGAGAAG
GTCGAATCAGACAAGACCCTAGCCTTCTCATTCAATGAATGTGGTAAGGTCCCGCCACCT
GTGTTGATGGTTCAAAATGTATCTTTCCGCTATTCAGATGACAAGCCCCTGATCTACAAA
GACGTTGARTTTGGTCTGGACTTGGACAGCAGGATAGCCCTTGTAGGACCCAACGGAGCG
GGCAAGTCCACCCTCCTCAAGCTCCTTGTAGGAGAGCTCCACCCGACGGACGGACTCGTC
AGGAGGAACTCGCATCTCAGGATAGGCAGGTACCATCAGCATCTCCAAGACCTATTGGAT
TTAGAGATGACTGCCTTAGACTGGATGCTGCATTGTTTCCCAAAGATTAAGGATAGGGAA
GAGATGAGGCGGATTATAGGACGGTATGGGCTCACCGGCAAACAACAGGTGTGTCCAATC
CGTAACCTGTCTGATGGTCAGCGGGCTCGGGTCATCTTTGCTTGGCTGGCTTGGCAGACT
CCACATCTTCTCCTCCTTGACGAACCTACGAACCATCTGGACATTGAGACCATCGATGCC
CTGGCAGACGCTATCAATGGCTTTGAGGGGGGCCTRGTGCTGGTTAGCCATGACTTCCGT
CTCATTAACCAGGTTGCACAGGAGATYTGGGTCTGTGAGAAACAGGCCGTGACGAAATGG
AAAGGCGACATCCTCTCCTACAAAAGCGCCCTCAAGAAGAAGATCTTAAAGGACCAAGCC
AAGGAATTAGCCGCCNNTTCNNNNGGAAAA

>spal
ATGCCAAAGAAGAGGGTACCAAGGGGAAAGGCCGGAGCRGCCAAGAAAGCAGAAACCAAC
GGCRMTACCAACGGCRCTWCCAACGGCACTRCCAATGGGGTAACAAATGGAGTGAATGGC
ATCATCGATGACCTCCACGAGGTTGACCTCGGTGCAGAGAACAGGTCATGTACAGGTGTA
TTACAGTCACATCCAGCCAGCTGTGATGTTAAGATCACTGACGTCACACTGACATTCCAC
GGCGCCGAACTGTTCGTAGATTCTACGGTTGAGCTCAATGCCGGCAGGCGGTATGGTCTT
CTAGGTCTTAATGGCTCTGGCAAGTCCACCCTGTTGCACGCGATCGGGAAGCGAGAGGTC
CCCATCCCCAATCACATGGATATCTTCCATCTKACGAAGGAGATAGGAGCCAGTGAAAAG
ACCGCCCTGCAGTGTGTGTTAGAGGTAGACGCCGAGAGGATACGACTGGAGAGGGAGGCA
GAGGARCTGTCACATTTGGAGGGCCCAGAGGCTGAAGACAGACTGATGGACATCTTTGGA
CGTCTGGATGAACTGGACGCGGACAAGGCAGAGGTCAACGCAGGTCGTATTCTCCACGGT
CTCGGCTTTACCAAGGACATGATGCAACAAAAGACAAAAGACTTTTCAGGAGGGTGGCGC
ATGAGGATATCCCTTGCGAGGGCACTGTTCGTGAAGCCCCATTTACTACTGCTCGATGAA
CCYACRAATCATCTTGATYTAGAAGCCTGTGTGTGGCTTGAAGARGAGTTGAAAGWGTAC
AAGAGGATATTGGTTCTAGTTTCACACTCTCAGGACTTCTTGAATGGAGTCTGTACAAAT
ATTCTACATGTACATAAACAGAAATTAGTTAGCTATGGAGGTAACTTTGATTCATACTGT
AAAACTAGGTTTGAACAGGAAGAGAATCAGATGAAGAAATACAATTGGGAACAGGAACAA
ATCGCTCATATGAAGAACTATATAGCGAGGTTTGGTCAYGGTAGTGCCAAACTTGCCAGA
CAGGCCCAGAGTAAAGAGAAGACACTACAAAAGATGGTTGCTGCAGGTCTGACAGAGAAG
GTCGAATCGGACAAGACCCTAGCCTTCTCATTCAATGAATGTGGTAAGGTCCCGCCACCT
GTGTTGATGGTTCAAAATGTATCTTTCCGCTATTCAGATGACAAGCCCCTGATCTACAAA
GAYGTTGAGTTTGGTCTGGACTTGGACAGCAGGATAGCCCTTGTAGGACCCAACGGAGCG
GGCAAGTCCACCCTCCTCAAGCTCCTTGTAGGAGAGCTCCACCCGACGGACGGACTCGTC
AGGAAGAACTCGCATCTCAGGATAGGCAGGTACCATCAGCATCTCCAAGACCTRCTGGAT
TTAGAGATGACTGCCTTAGACTGGATGATGCAATGTTTYCCAAAGATTAAGGATAGGGAA
GAGATGAGGCGGATTATAGGACGCTAYGGGCTCACCGGCAAACAACAGGTATGTCCAATC
CGTAACCTGTCTGATGGTCAGCGGGCTCGGGTCATCTTTGCTTGGCTGGCTTGGCAGACT
CCACATCTCCTCCTCCTTGACGAACCTACCAACCATCTGGACATCGAGACCATCGATGCC
CTGGCAGACGCTATCAAYGGCTTTGAGGGGGGCCTGGTGCTGGTTAGCCACGACTTCCGT
CTCATTAACCAGGTTGCACAGGAGATCTGGGTCTGTGAGAAACAGGCSGTGACGAAATGG
AAAGGCGACATCCTCTCSTACAARAGCGCYCTCAAGAAGAAGATCTTAAAGGACCAAGCC
AAGGAATTAGCCGCCNNNNNNNNNNNNNnn

>sfra
ATGCCAAAGAAGAGGGCACCTAGGGGAAAGGGCGGAGCAGCCAAGAAAGCAGAAACCAAC
GGCGCTACCAAYGGYGTTACCAACGGCRYTRCCAATGGGGAAACAAATGGAGTGAATGGC
ATCATCGATGACCTCCACGAGGTCGACCTCGGTGCCAGTAACAGGTCATGTACAGGTGTA
TTAGTCTCACATCCAGCCAGTTGTGATCTTAAGATCATCAACGTCACACTGACATTCCAC
GGTGCCGAACTGTTYGTMGATTCTACAGTTGAGCTCAATGCCGGTAGGCGGTATGGTCTT
CTAGGTCTTAATGGCTCCGGCAAGTCCACCCTCTTGCACGCGATTGGGAAGCGTGAGGTC
CCCATCCCCCATCACATGGATATMTTCCATYTGTCCAGGGAGATGGGAGCYAGTGAAAAG
ACCGCCTTGCAGTGTGTTTTAGAGGTAGACGCCGAGAGGATACGGCTTGAGAAGGAAGCA
GAAGACCTGTCACATTTGGAGGGCCCAGAGGCTGAAGACAGACTGATGGACATCTTTGAA
CGTCTGGATGAATTGGATGCGGACAAGGCAGAGGTCAACGCAGGTCGTATCCTCCACGGT
CTCGGCTTTACGAAGGAAATGATGCAAACCAAGACAAAAGACTTTTCAGGAGGGTGGCGT
ATGAGGATATCCCTGGCGAGGGCGCTGTTTGTGAAGCCCCATTTACTACTGCTCGATGAA
CCCACAAATCATCTTGATCTAGAAGCCTGTGTGTGGCTTGAAGAGGAGTTGAAAGAGTAC
AAAAGGATATTGGTTCTTGTATCACACTCCCAGGACTTCTTGAACGGAGTCTGTACAAAT
ATTCTACATGTACATAAACAGAAATTAACTAGCTATGGGGGTAACTTTGATTCATACGTT
AAAACTAGGTTTGAACAGGAAGAGAATCAGATGAAGAAATACCAGTGGGAACAGGATCAA
ATCGCTCATATGAAGAACTATATAGCGAGGTTTGGTCACGGTAGCGCCAAACTTGCCAGA
CAGGCCCAGAGTAAAGAGAAGACACTTAACAAGATGGTCGCTGCAGGTYTGACAGAGAAG
GTCGATTCAGACAAGACCCTAGCTTTCACATTCCCAGAATGTGGTAAGGTCCCACCACCT
GTGTTAATGGTTCAAAATGTATCTTTCCGCTATGCAGATGACAAGCCCCTGATCTACAAG
GAYGTAGAGTTTGGTCTGGATCTGGACAGCAGGATAGCCCTTGTAGGGCCCAATGGGGCA
GGCAAGTCCACCCTCCTCAAGCTCCTCGTAGGAGAGCTGCACCCGACGGACGGACTYGTG
AGRAAAAACTCACATCTCAGGATAGGCAGGTACCATCAGCATCTCCAAGACCTACTGGAT
TTAGAGATGACTGCCTTAGACTGGATGCTGCAATGTTTCCCAAAGATTAAGGATAGGGAA
GAGATGAGGCGGATTATAGGACGCTACGGGCTCACCGGCAAACAACAGGTATGTCCAATC
CGTAACCTGTCTGATGGTCAGCGATGTCGGGTCATCTTCGCTTGGCTAGCTTGGCAGACT
CCTCATCTCCTCCTCCTTGACGAACCTACAAACCATCTGGACATTGAGACCATCGATGCC
CTGGCAGACGCCATCAATGGCTTCGAGGGAGGCCTGGTGCTGGTTAGTCACGACTTCCGT
CTCATCAACCAGGTTGCACAAGAGATCTGGGTATGCGAGAAACAGGCGGTGACGAAGTGG
AAAGGCGACATCCTCTCCTACAAGAGTGCCCTCAAGAAGAAGATCCTAAAGGACCAAGCC
AAGGAAGCAGCCnnnnnnnnnnnnnnnnnA

>afraSS
ATGCCAAAGAAGAGGGTACCAAGGGGAAAGGCYGGAGCGGCCAAGAAAGCAGAAACCAAC
GGCSATACCAACGGCRMTACCAACGGCRCTRCCAATGGGGTAACAAATGGAGTGAATGGC
ATCATCGATGACCTCCACGATGTTGACCTCGGTGCAGAGAACAGGTCATGTACAGGTGTA
TTACAGTCACATCCAGCCAGCTGTGATGTTAAGATCACTGACGTCACACTGACATTCCAC
GGCGTCGAACTGTTCGTAGATTCTACAGTTGAGCTCAATGCCGGCAGGCGGTATGGTCTT
CTAGGTCTTAATGGCTCTGGCAAGTCCACCCTGTTGCACGCGATCGGGAAGCGAGAGATC
CCCGTCCCCAATCACATGGATATCTTCCATCTGACGAAGGAGATAGGAGCCAGTGAAAAG
ACCGCCCTGCAGTGTGTGTTAGAGGTAGACGCCGAGAGGATACGACTGGAGAGGGAGGCA
GACGAACTGTCACATTTGGAGGGCCCAGAGGCTGAAGACAGACTGATGGACATCTTTGGA
CGTCTGGATGAACTGGACGCGGACAAGGCAGAGGTCAACGCAGGTCGTATCCTCCATGGT
CTCGGCTTTACCAAGGACATGATGCAACAAAAGACAAAAGACTTTTCAGGAGGGTGGCGC
ATGAGGATATCCCTTGCGAGGGCACTGTTTGTGAAGCCCCATTTACTACTGCTCGATGAA
CCYACRAATCATCTTGATYTAGAAGCCTGTGTRTGGCTTGAAGARGAGTTRAAAGAGTAC
AAGAGGATATTGGTTCTAGTTTCACACTCCCAGGACTTCTTGAATGGAGTCTGTACAAAT
ATTCTACATGTACATAAACAGAAATTAGTTAGCTATGGAGGTAACTTTGATTCATACTGT
AAAACTAGGTTTGAACAGGAAGAGAATCAGATGAAGAAATACCAGTGGGAACAGGAACAA
ATCGCTCATATGAAGAACTATATAGCGAGGTTTGGTCACGGTAGCGCCAAACTTGCCAGA
CAGGCCCAGAGTAAAGAGAAGACACTACAAAAGATGATTGCTGCAGGTCTGACAGAGAAG
GTCGAATCAGACAAGACCCTACAGTTCGAATTCCCAGAATGTGGYAAGGTCCCGCCRCCT
GTGCTTATGGTTCAAAATGTATCTTTCCGCTATTCAGATGACAAGCCCCTGATCTACAAA
GACGTCGAGTTTGGTCTGGAYYTGGACAGCAGGATAGCCCTYGTAGGRCCCAACGGAGCG
GGCAAGTCCACCCTTCTCAAGCTCCTKGTAGGAGAGCTCCACCCGACGGACGGACTMGTC
AGGAAGAACTCKCATCTCAGGATAGGCAGGTACCATCAGCATCTCCAAGACCTATTGGAT
TTAGAGATGACTGCCTTAGACTGGATGCTGCTATGTTTCCCAAAGATTAAGGATAGGGAA
GAGATGAGGCGGATTATAGGACGSTATGGGCTCACCGGCAAACAACAGGTGTGTCCAATC
CGTAACCTGTCTGATGGTCAGCGGGCTCGGGTCATCTTTGCTTGGCTGGCTTGGCAGACT
CCACATCTTCTCCTTCTTGACGAACCTACCAACCATCTGGACATCGAGACCATCGATGCC
CTGGCAGACGCTATCAATGGCTTTGAGGGGGGCCTGGTGCTGGTTAGCCACGACTTCCGT
CTCATTAACCAGGTTGCACAGGAGATCTGGGTCTGTGAGAAACAGGCCGTGACGAAATGG
AAAGGCGACATCCTCTCCTACAAAAGCGCCCTCAAGAAGAAGATCTTAAAGGACCAAGCC
AAGGAATTAGCCGCCNNTTCNNNNGGAAAA

>hpul
ATGCCAAAGAAGAGGGTACCTAGGGGAAAGGCCGGAGCAGCCAAGAAAGCAGAAACCAAT
GGYGMTACCAAYGGCRCTACCAACGGMACTRCCAATGGGGTAACAAATGGCGTGAATGGC
ATCATCGATGACCTGCACGAAGTCGACCTCGGTGCYGATAACAGGTCGTGTACAGGTGTA
TTAGTCTCACATCCAGCCAGTTGTGATCTCAAGATCATCAACGTCACACTGACATTCCAC
GGCGTTGAACTGTTCGTAGATTCTNCAGTTGAGCTCAATGCAGGCAGGCGGTATGGTCTT
CTAGGTCTTAATGGCTCTGGCAAGTCCACCCTCCTGCACGCGATCGGGAAGCGAGAGGTC
CCCATCCCACACCACATGGATATCTTCCATCTGGCCAGGGAGATGGGAGCCAGTGAAAAG
ACAGCCCTACAGTGTGTGTTAGAGGTAGACGCTGAGAGGATACGACTGGAGAAGGAAGAA
GAGGAACTGTCACAATTGGATGGCCCAGAGGCTGAAGACAGACTGATGGACATCATTGAA
CGTCTGGAAGAACTGGATGCGGACAAGGCAGAGGTCAACGCAGGTCGTATCCTCCACGGT
CTCGGCTTTACAAAGGAAATGATGCACACCAAGACGAAAGACTTTTCAGGAGGGTGGCGT
ATGAGGATATCCCTCGCGAGGGCGCTGTTTGTAAAGCCCCATTTACTACTGCTCGACGAA
CCCACGAATCATCTTGATTTAGAAGCCTGTGTGTGGCTTGAAGAAGAGTTGAAAGAGTAC
AAGAGGATATTGGTTCTTGTTTCACACTCTCAGGACTTCTTGAACGGAGTCTGTACAAAT
ATTCTACATGTACATAAACAGAAATTAAATAGCTATGGGGGTAACTTTGATTCATACGTT
AAAACTAGGTTTGAACAGGAAGAGAATCAGATGAAGAAATACACGTGGGAACAGGAACAA
ATCGCTCATATGAAGAACTATATAGCGAGGTTTGGTCACGGTAGTGCCAAACTTGCCAGA
CAGGCTCAGAGTAAAGAGAAGACACTTAACAAGATGGTCGCTGCAGGTCTGACAGAGAAG
GTCGACTCGGACAAGACCCTATCCTTCGAATTCCCAGAYTGTGGTAAGGTCCCTCAACCG
GTGTTAATGGTACAAAATATATCTTTCCGCTATTCAGATGACAAGCCCCTGATCTACAAA
GATGTCGAGTTTGGTCTGGATCTGGACAGCAGGATAGCCCTCGTAGGACCCAACGGGGCG
GGCAAGTCCACCCTACTCAAGCTCCTGGTAGGGGAGCTGCACCCGACGGACGGACTCGTC
AGGAAGAACTCGCATCTCAGGATAGGCAGGTACCATCAGCATCTACAAGACCTGCTGGAT
CTAGACATGACTGCCTTAGACTGGATGCTGCAATGTTTCCCAAAGATCAAGGATAGGGAA
GAGATGAGGCGGATTATAGGACGCTACGGGCTCTCCGGCAAACAACAGGTGTGTCCAATC
CGTAACCTGTCCGATGGTCAGCGATGTCGGGTCATCTTCGCTTGGCTGGCTTGGCAGACT
CCTCATCTTCTCCTCCTTGACGAACCTACTAACCATCTGGACATCGAGACCATYGATGCC
CTGGCAGACGCCATCAATGGCTTCGAGGGAGGCCTGGTGCTGGTTAGTCACGACTTCCGT
CTCATTAACCAGGTTGCAAAAGAGATCTGGGTATGTGAGAAGCAGGCGGTGACGAAATGG
AAAGGCGACATCCTCTCGTACAAGAGCGCCCTCAAGAAGAAGATCTTAAAGGACCAAGCC
AAGGAAGCAGCCGCCGTCGCCGCTGGGAAA

>snud
ATGCCAAAGAAGAGGGCACCTAGGGGAAAGGGCGGAGCAGCCAAGAAACCAGAAACCAAY
GGCGCTACCAAYGGCGYTACCAACGGCRYTRCCAATGGGGAAACAAATGGAGTGAATGGC
ATCATCGATGACCTCCACGAAGTCGACCTCGGTGCCGGTAACAGGTCATGTACAGGTGTA
TTAGTCTCACATCCAGCCAGTTGTGATCTTAAGATCATCAACGTCACACTGACATTCCAC
GGTGTCGAACTGTTCGTAGATTCTNCAGTTGAGCTCAATGCAGGCAGGCGGTATGGTCTT
CTAGGTCTAAATGGCTCCGGCAAGTCCACCCTSTTGCACGCCATTGGGAARCGWGAGGTC
CCCATCCCCCATCACATGGATATCTTCCATCTGTCRAGAGAGATGGGAGCCAGTGAAAAG
ACSGCCTTGCAGTGTGTTTTAGAGGTAGACGCCGAGAGAATACGGCTTGAGAGGGAAGCA
GAAGACCTGTCACATTTGGAGGGCCCAGAGGCTGAAGACAGACTGATGGACATCTTTGAA
CGTCTAGATGAATTGGATGCGGACAAGGCAGAGGTCAACGCAGCTCGTATCCTCCAYGGT
CTCGGCTTTACGAAGGAAATGATGCAAACCAAGACAAAAGACTTTTCAGGAGGGTGGCGT
ATGAGGATATCCCTGGCGAGGGCGCTGTTTGTGAAGCCCCATTTACTACTGCTCGATGAA
CCCACAAATCATCTTGATCTAGAAGCCTGTGTGTGGCTTGAAGAGGAGTTGAAAGAGTAC
AAGAGGATATTGGTTCTTGTATCACACTCCCAGGACTTCTTGAACGGAGTCTGTACAAAT
ATTCTACATGTACATAAACAGAAATTAAGTAGCTATGGGGGTAACTTTGATTCATATGTT
AAAACTAGGTTTGAACAGGAAGAGAATCAGATGAAGAAATACCAGTGGGAACAGGATCAA
ATTGCTCATATGAAGAACTATATAGCGAGGTTTGGTCACGGTAGYGCCAAACTTGCCAGA
CAGGCCCAGAGTAAAGAGAAGACGCTTAACAAGATGGTCGCTGCAGGTCTGACAGAGAAG
GTCGATTCKGACAAGACCCTCGCCTTCACATTCCCAGACTGTGGTAAGGTCCCACCACCT
GTGTTGATGGTTCAAAATGTATCTTTCCGCTATGCAGATGACAAGCCCCTGATCTACAAG
GATGTAGAGTTTGGTCTGGATCTGGACAGCAGGATAGCCCTTGTAGGGCCCAATGGGGCA
GGCAAGTCCACCCTCCTCAAGCTCCTCGTAGGAGAGCTGCACCCGACGGACGGACTCGTC
AGGAAGAACTCACATCTCAGGATAGGCMGGTACCATCAGCATCTCCAAGACCTACTGGAT
TTAGAGATGACTGCCTTAGACTGGATGCTGCAATGTTTCCCAAAGATTAAGGATAGGGAA
GAGATGAGGCGGATTATAGGACGCTATGGGCTCACAGGCAAACAACAGGTATGTCCAATC
CGTAACCTGTCAGATGGTCAGCGATGTCGGGTCATCTTCGCTTGGCTGGCTTGGCAGACT
CCTCATCTCCTCCTCCTTGACGAACCTACAAACCATCTGGACATCGAGACCATCGATGCC
CTGGCAGACGCCATCAATGGCTTCGAGGGAGGCCTGGTGCTGGTTAGTCACGACTTCCGT
CTCATTAACCAGGTTGCACAAGAGATCTGGGTATGCGAGAAACAGGCGGTGACGAAGTGG
AAAGGCGACATCCTCTCCTACAAGAGCGCCCTCAAGAAGAAGATTCTAAAGGACCAAGCC
AAGGAAGCAGCCnnnnnnnnnnnnnnnnnA

>sintSS
ATGCCAAAGAAGAGGGTACCAAGGGGAAAGGCCGGAGCGGCCAAGAAAGCAGAAACCAAC
GGCGAWACCAACGGCRMTACCAACGGCRCTRCCAATGGGGTAACAAATGGAGTGAATGGC
ATCATCGATGACCTCCACGATGTTGACCTCGGTGCAGAGAACAGGTCATGTACAGGTGTA
TTACAGTCACATCCAGCCAGCTGTGATGTTAAGATCACTGACGTTACACTTACATTCCAC
GGCGTCGAACTGTTYGTAGATTCTACGGTTGAGCTCAATGCCGGYAGGCGGTATGGTCTT
CTAGGTCTTAATGGCTCTGGCAAGTCCACCCTGTTGCACGCGATCGGGAAGCGAGAGGTC
CCCATCCCCAATCACATGGATATCTTCCATCTGACGAAGGAGATAGGAGCCAGTGAAAAG
ACCGCCCTGCAGTGTGTGTTAGAGGTAGACGCCGAGAGGATACGACTGGAGAAGGAGGCA
GAGGACCTGTCACATTTGGAGGGCCCAGAGGCTGAAGACAGACTGATGGACATCTTTGGA
CGTCTGGATGAACTGGACGCGGACAAGGCAGAGGTCAACGCAGGTCGTATCCTCCATGGT
CTCGGCTTTACCAAGGAGATGATGCAACAAAAGACAAAAGACTTTTCAGGAGGGTGGCGC
ATGAGGATATCCCTTGCGAGGGCACTGTTCGTGAAGCCCCATTTACTACTGCTCGATGAA
CCCACGAATCATCTTGATTTAGAAGCCTGTGTGTGGCTTGAAGAAGAGTTGAAAGAGTAC
AAGAGGATATTGGTTCTTGTATCACACTCCCAGGACTTCTTGAACGGAGTCTGTACAAAT
ATTCTACATGTACATAAACAGAAATTAGTTAGCTATGGAGGTAACTTTGATTCATACTGT
AAAACTAGGTTTGAACAGGAAGAGAATCAGATGAAGAAATACCAGTGGGAACAGGAACAA
ATCGCTCATATGAAGAACTATATAGCGAGGTTTGGTCACGGTAGCGCCAAACTTGCCAGA
CAGGCCCAGAGTAARGAGAAGACACTTAGCAAGATGATCGCTGCAGGTCTGACAGAGAAG
GTCGAATCGGACAAGACCCTACAGTTCGAATTCCCAGAATGCGGTAAGGTCCCACCACCT
GTGCTTATGGTTCAAAATGTATCTTTCCGCTATTCAGATGACAAGCCCCTGATCTACAAG
AATGTCGAGTTTGGTCTGGACTTGGACAGCAGGATAGCCCTTGTAGGGCCCAACGGAGCA
GGCAAGTCCACCCTCCTCAAACTCCTTGTAGGAGAGCTTCATCCGACGGACGGACTCGTC
AGGAAGAACTCGCATCTCAGGATAGGCAGGTACCATCAGCATCTCCAAGACCTATTGGAT
TTAGAGATGACTTCCTTAGACTGGATGCTGCAATGTTTCCCAAAGATTAAGGATAGGGAA
GAGATGAGGCGGATTATAGGACGCTATGGRCTCACCGGCAAACAACAGGTATGTCCAATC
CGTAACCTGTCTGATGGTCAGCGGGCTCGGGTCATCTTTGCTTGGCTGGCTTGGCAGACT
CCACATCTCCTCCTCCTTGACGAACCTACCAACCATCTGGACATCGAGACCATYGATGCC
CTGGCAGACGCTATCAACGGCTTCGAGGGAGGCCTGGTGCTGGTTAGCCACGACTTCCGT
CTCATTAACCAGGTTGCACAGGAGATCTGGGTCTGTGAGAAACAGGCCGTGACGAAATGG
AAAGGCGACATCCTCTCGTACAAGAGTGCTCTCAAGAAGAARATCTTAAAGGACCAAGCC
AAGGAATTAGCCGCCTNTTCNNNTGGAAAA

>sprp
ATGCCAAAGAAGAGGGTACCTAGGGGAAAGGCCGGAGCAGCCAAGAAAGCAGAAACAAAT
GGCACCACCAACGGTGCTACCAACGGCACTACCAATGGGGTAACAAATGGAGTGAATGGT
ATCGCYGATGACCTCCACGATGTTGACCTCGGTGCAGGTAACAGGTCATGTACAGGTGTA
TTACAGTCRCATCCRGCCAGTTGTGATCTTAAGATCACTGACGTCACACTGACATTCCAC
GGCGTCGAACTGTTCGTAGATTCTACRGTTGAGCTCAATGCCGGCAGGCGGTATGGTCTT
CTAGGTCTTAATGGYTCCGGCAAGTCCACTCTGTTGCACGCGATCGGGAAGCGAGAGGTC
CCCATCCCCCATCACATGGATATCTTCCATCTGACGAAGGAGATYGGAGCCAGTGATAAG
ACCGCCCTGCAGTGTGTGTTAGAGGTAGACGCCGAGAGGATACGACTGGAGAGGGAGGCA
GACGACCTGTCACATTTGGAGGGCCCAGAGGCTGAAGACAGACTGATGGACATCTTCGCA
CGTCTGGAYGAACTGGATGCKGACAAGGCAGAGGTCAACGCAGGTCGTATMCTCCACGGT
CTCGGCTTTACGAAGGACATGATGAARACMAAGACAAAAGACTTTTCAGGAGGGTGGCGT
ATGAGGATATCTCTCGCGAGGGCGCTGTTCGTGAAGCCYCATTTACTACTGCTCGAYGAA
CCCACGAATCATCTYGATCTAGAAGCCTGTGTGTGGCTGGAAGAGGAGTTGAAAGAGTAC
AAGAGGATATTGGTTCTAGTTTCACACTCCCAGGACTTCTTGAATGGAGTCTGTACAAAT
ATTCTACATGTACATAAACAGAAATTAGTTAGCTATGGAGGTAACTTTGATTCATACGTT
AAGACTAGGTTTGAACAGGAAGAGAATCAGATGAAGAAATACCAGTGGGAACARGATCAA
ATYGCTCATATGAAGAACTATATAGCSAGGTTTGGTCACGGTAGCGCCAAACTTGCCAGA
CAGGCCCAGAGTAAAGAGAAGACACTACAAAAGATGATTGCTGCAGGTCTGACGGAGAAG
GTCGAATCAGACAAGACCCTATCGTTCGAATTCCCAGAATGTGGTAAGGTCCCACCACCT
GTTCTGATGGTTCAAAATGTATCTTTCCGCTATTCGGATGACAAGCCCCTGATCTACAAA
GACGTTGAGTTTGGTCTGGATTTAGACAGCAGGATAGCCCTCGTAGGACCCAACGGAGCG
GGCAAGTCCACCCTCCTCAAGCTCCTGGTCGGAGAGCTCCACCCGTCGGACGGACTCGTC
AGGAAGAACTCGCATCTCAGGATAGGCAGGTACCATCAGCATCTCCAAGACCTRCTGGAT
YTAGARATGACTGCCTTAGACTGGATGCTGCAATGTTTCCCTAAGATTAAGGATAGGGAA
GAGATGAGGCGGATTATAGGACGCTATGGACTCACCGGCAAACAACAGGTGTGTCCAATC
CGTAACCTGTCTGACGGTCAGCGATGTCGGGTCATCTTCGCTTGGCTGGCTTGGCAGACT
CCTCATCTCCTCCTCCTTGACGAACCTACTAACCATCTGGACATCGAGACCATCGATGCC
CTGGCAGACGCTATCAACGGCTTCGAGGGAGGCCTTGTGCTAGTTAGTCACGACTTCCGA
CTCATTAACCAGGTTGCATCAGAGATCTGGGTATGTGAGAAGCAGGCGGTGACGAAATGG
AAAGGCGACATCCTCTCGTACAAGAGTGCCCTCAAGAAGAAGATCTTAAAGGAACAAGCC
AGGGAAGCAGCCGCCGCTGCCGCYGGAAGA

>spurp
ATGCCAAAGAAGAGGGTACCTAGGGGAAAGGCCGGAGCAGCCAAGAAAGCAGAAACAAAT
GGCACCACCAACGGTGCTACCAACGGCACTACCAATGGGGTAACAAATGGAGTGAATGGT
ATCGCCGATGACCTCCACGATGTTGACCTCGGTGCAGGTAACAGGTCATGTACAGGTGTA
TTACAGTCGCATCCGGCCAGTTGTGATCTTAAGATCACTGACGTCACACTGACATTCCAC
GGCGTCGAACTGTTCGTAGATTCTACAGTTGAGCTCAATGCCGGCAGGCGGTATGGTCTT
CTAGGTCTTAATGGTTCCGGCAAGTCCACTCTGTTGCACGCGATCGGGAAGCGAGAGGTC
CCCATCCCCCATCACATGGATATCTTCCATCTGACGAAGGAGATTGGAGCCAGTGATAAG
ACCGCCCTGCAGTGTGTGTTAGAGGTAGACGCCGAGAGGATACGACTGGAGAGGGAGGCA
GACGACCTGTCACATTTGGAGGGCCCAGAGGCTGAAGACAGACTGATGGACATCTTCGCA
CGTCTGGACGAACTGGATGCTGACAAGGCAGAGGTCAACGCAGGTCGTATCCTCCACGGT
CTCGGCTTTACGAAGGACATGATGAAGACAAAGACAAAAGACTTTTCAGGAGGGTGGCGT
ATGAGGATATCTCTCGCGAGGGCGCTGTTCGTGAAGCCCCATTTACTACTGCTCGATGAA
CCCACGAATCATCTCGATCTAGAAGCCTGTGTGTGGCTGGAAGAGGAGTTGAAAGAGTAC
AAGAGGATATTGGTTCTAGTTTCACACTCCCAGGACTTCTTGAATGGAGTCTGTACAAAT
ATTCTACATGTACATAAACAGAAATTAGTTAGCTATGGAGGTAACTTTGATTCATACGTT
AAGACTAGGTTTGAACAGGAAGAGAATCAGATGAAGAAATACCAGTGGGAACAGGATCAA
ATTGCTCATATGAAGAACTATATAGCGAGGTTTGGTCACGGTAGCGCCAAACTTGCCAGA
CAGGCCCAGAGTAAAGAGAAGACACTACAAAAGATGATTGCTGCAGGTCTGACGGAGAAG
GTCGAATCAGACAAGACCCTATCGTTCGAATTCCCAGAATGTGGTAAGGTCCCACCACCT
GTTCTGATGGTTCAAAATGTATCTTTCCGCTATTCGGATGACAAGCCCCTGATCTACAAA
GACGTTGAGTTTGGTCTGGATTTAGACAGCAGGATAGCCCTCGTAGGACCCAACGGAGCG
GGCAAGTCCACCCTCCTCAAGCTCCTGGTCGGAGAGCTCCACCCGTCGGACGGACTCGTC
AGGAAGAACTCGCATCTCAGGATAGGCAGGTACCATCAGCATCTCCAAGACCTACTGGAT
TTAGAGATGACTGCCTTAGACTGGATGCTGCAATGTTTCCCTAAGATTAAGGATAGGGAA
GAGATGAGGCGGATTATAGGACGCTATGGACTCACCGGCAAACAACAGGTGTGTCCAATC
CGTAACCTGTCTGACGGTCAGCGATGTCGGGTCATCTTCGCTTGGCTGGCTTGGCAGACT
CCTCATCTCCTCCTCCTTGACGAACCTACTAACCATCTGGACATCGAGACCATCGATGCC
CTGGCAGACGCTATCAACGGCTTCGAGGGAGGCCTTGTGCTAGTTAGTCACGACTTCCGA
CTCATTAACCAGGTTGCATCAGAGATCTGGGTATGTGAGAAGCAGGCGGTGACGAAATGG
AAAGGCGACATCCTCTCGTACAAGAGTGCCCTCAAGAAGAAGATCTTAAAGGAACAAGCC
AGGGAAGCAGCCGCCGCTGCCGCTGGAAGA

>pdep
ATGCCTAAGAAGAGGGCACCTAGGGGAAAGGCCGGAGCRGCCAAGAAAGCAGAAACCAAC
GGTGCTACCAAYGGSGTTRCCAACGGCRYTRCCAATGGGGAAACAAATGGAGTGAATGGC
ATCATYGATGACCTCCACGATGTCGACATCGGTGCCAGTAACAGGTCATGTACAGGTGTA
TTAGTCTCACATCCAGCCAGTTGTGATCTTAAGATCATCAACGTCACACTGACATTCCAT
GGTGTCGAACTTTTCGTAGATTCTNCAGTTGAGCTCAATGCCGGTAGGCGGTATGGTCTT
CTAGGTCTAAATGGCTCCGGCAAGTCCACCCTCTTGCACGCGATTGGGAAGCGTGAGGTC
CCCATCCCCCATCACATGGACATCTTTCATCTGGCCAGGGAGATGGCAGCCAGTGAAAAG
ACCGCCTTGCAGTGTGTTTTAGAGGTAGACGCCGAGAAAATACGRCTTGAGAAGGAAGCA
GAAGACCTGTCACATTTGGAGGGCCCAGAGGCTGAAGACAGACTGATGGACATCTACGAA
CGTCTGGATGAATTGGATGCGGACAAGGCAGAGGTCAACGCAGGTCGTATCCTCCACGGT
CTCGGCTTTACGAAGGAAATGATGCAAACCAAGACAAAAGACTTTTCAGGAGGGTGGCGT
ATGAGGATATCCCTGGCGAGGGCGCTGTTTGTGAAGCCCCATTTACTACTGCTCGATGAA
CCCACAAATCATCTTGATCTAGAAGCCTGTGTGTGGCTTGAAGAGGAGTTGAAAGAGTAC
AAGAGGATATTGGTTCTAGTRTCACACTCCCAGGACTTCTTGAATGGAGTCTGTACAAAT
ATTCTACATGTACATAAACAGAAATTAACTAGCTATGGGGGTAACTTTGATTCATACGTT
AAAACTAGGTTTGAACAGGAAGAGAATCAGATGAAGAAATACCAGTGGGAACAGGATCAA
ATCGCTCATATGAAGAACTATATAGCGAGGTTTGGTCACGGTAGCGCCAAACTTGCCAGA
CAGGCTCAGAGTAAAGAGAAGACACTTAACAAGATGGTCGCTGCAGGTCTGACAGAGAAG
GTCGATTCGGACAAGGTCCTCTCCTTCACATTCCCAGACTGTGGTAAGGTCCCACCACCT
GTGTTAATGGTTCAAAATGTATCTTTCCGCTATGCAGATGACAAGCCYCTGATCTACAAG
GACGTAGAGTTTGGTCTGGATCTGGACAGCAGGATAGCCCTTGTAGGGCCCAACGGGGCA
GGCAAGTCCACCCTCCTCAAGCTCCTCGTAGGAGAGCTGTACCCGACGGACGGACTCGTC
AGGAAGAACTCKCATCTCAGGATAGGCAGATACCATCAGCATCTCCAAGACCTACTGGAT
TTAGAGATGTCTGCCTTAGACTGGATGCTGCAATGTTTCCCAAAGATTAAGGATAGGGAA
GAGATGAGGCGGATTATAGGACGCTACGGGCTCACCGGCAAACAACAGGTATGTCCAATC
CGTAACCTGTCTGATGGTCAGCGATGTCGGGTGATCTTCGCTTGGCTGGCTTGGCAGACT
CCTCATCTTCTCCTCCTTGACGAACCTACAAACCATCTGGACATYGAGACCATCGATGCA
CTGGCAGACGCCATCAATGGCTTCGAGGGAGGCCTGGTGCTGGTTAGTCACGACTTCCGT
CTCATTAACCAGGTTGCACGAGAGATCTGGGTGTGCGAGAAACAGGCGGTGACGAAGTGG
AAAGGCGACATCCTCTCCTACAAGAGTGCCCTCAAGAAGAAGATCCTAAAGGACCAAGCS
AGGGAAGCRGCCnnnnnnnnnnnnGGAAAA
