# Supplementary material for: Genome-wide signals of positive selection in strongylocentrotid sea urchins
Source: BMC Genomics. 2017 Jul 21;18:555. doi: 10.1186/s12864-017-3944-7 (PMC5521101; doi:10.1186/s12864-017-3944-7)
Supplement: Supplementary file 3 — Consensus alignment files. A compressed (gzip) tape archive (TAR) file containing 6250 consensus alignment files in FASTA format. (TGZ 14116 kb) [file 12864_2017_3944_MOESM3_ESM.tgz › SPU_020943/consensAlign.ordered.fa]

>sdro
ATGGAGTTCTGGAAGCAGCTGTGTCTGGAGCATGGCATCAGCCCTGAAGGAATCCTGGAG
GATTTTGCCACYGATGGAACTGATCGGAAAGACGTCTTCTTTTATCAGGCTGACGATGAA
CACTACATCCCYAGAGCAGTCCTGCTAGACTTGGAACCYAGGGTTATTCATGGAATCCAG
AACTCTCGCTATGCTAATCTGTACAATCCGGAGAATATTTTCATCTCTAAGGATGGCGGT
GGGGCAGGAAACAACTGGGCATCAGGCTATTCACAGGGTGAAAGACTGTATGAAGAGGTA
TTTGACATYATAGAYMGAGAAGCAGATAACAGTGACAGTTTGGAGGGCTTTGTATTGGCY
CATTCCATYGCTGGAGGAACCGGGTCAGGTATGGGATCCTACATCCTGGARAAGCTCAAT
GACAGGTTCCCTAAGAAGTTAATCCAGACCTACTCTGTGTTTCCTAACCAGCAGGAGATC
AGTGAYGTCGTTGTCCAACCTTATAACTCCATGCTGACATTGAAGAGACTTACCCAGAAC
AGTGATTGTGTGGTTGTACTKGAYAACACAGCTCTGAACAGGATAGCTACAGAGAGACTT
CATCTTCARAAACCAGACTTCTTACAGATCAACCAGATGGTATCGACCATCATGTCCACR
AGCACRACCACGCTGAGATACCCTGGCTAYATGAATAACGATCTGATTGGATTGGTAGCC
TCACTCATCCCCACCCCYAGACTKCACTTCCTCATGACTGGATACACCCCTCTWACTCTA
GGGACAGATACAAAGCTAGCAAGCGTTAGGAAGACGACGGTCCTTGAYGTGATGCGTCGT
CTGCTRCAGCCYAAGAACATCATGGTTTCCACCACGTTGAGAGATAAACAGAGCAGCCAT
TGYTATATCTCAATTCTCAACATCATACAGGGWGAAGTTGACCCCACACAGGTCCACAAG
AGTCTGCAGAGAATACGAGAAAGGAAACTTGCTAACTTCATACCGTGGGGACCAGCAAGT
ATTCAGGTTGCTCTTTCTAAGAAGTCWCCCTATGTCCAGACAGCCCACAGAGTCAGTGGW
TTGATGTTAGCAAACCATACCAGCATCGTCTCWCTGTTTGAGAGGACMTGCTCCCAGTTT
GACAAGCTCCGCAAGCGTGAGGCTTTCTTGGAGCAGTTCCGCAAGGAGAATATCTTCAAG
GAYAATCTYGATGAGYTGGATGATTCWCGAGAGGTCGTYCAGCAGCTGATTGATGAGCTC
CATGCTGCAACCAAACCAGATTACATCTCATGGGGTACACARCAGGCTGCTCAAGCTTCY
AAGTCA

>spal
ATGGAGTTCTGGAAGCAGCTGTGTCTGGAGCATGGCATCAGCCCTGAAGGGATCCTGGAG
GATTTTGCCACCGATGGAACTGATCGGAAAGACGTCTTCTTTTATCAGGCTGACGATGAA
CACTACATCCCYAGAGCAGTCCTGCTAGACTTGGAACCCAGGGTTATTCATGGAATCCAG
AACTCTCGCTATGCTAATCTGTACAATCCRGAGAATATTTTCATCTCTAAGGATGGCGGT
GGGGCAGGAAACAACTGGGCATCAGGCTATTCACAGGGTGAAAGACTGTATGAAGAGGTA
TTCGACATCATAGACAGAGAAGCTGATAACAGTGACAGTTTGGAGGGCTTTGTATTGGCC
CATTCCATCGCTGGAGGAACCGGGTCAGGTATGGGATCCTACATCCTGGAGAAGCTCAAT
GACAGGTTCCCTAAGAAGTTAATCCAGACSTACTCTGTGTTTCCTAACCAGCAGGARATC
AGTGATGTYGTTGTCCAACCTTATAACTCCATGCTGACATTGAAGAGACTTACCCAGAAC
AGTGATTGTGTGGTTGTACTTGACAACACAGCTCTGAACAGGATAGCTACAGARAGACTT
CATCTTCAGAAACCAGACTTCTTACAGATMAACCAGATGGTATCGACCATCATGTCCACR
AGCACRACCACGCTGAGATATCCTGGCTACATGAATAACGATCTGATTGGATTGGTAGCC
TCACTCATCCCCACCCCCAGACTGCACTTCCTCATGACTGGATACACCCCTCTTACTCTA
GGGACAGATACAAAGCTAGCAAGCGTCAGGAAGACGACGGTCCTCGACGTGATGCGTCGT
CTGCTKCAGCCCAAGAACATCATGGTTTCCACCACGTTRAGAGATAAACAGAGCAGCCAT
TGTTATATCTCAATTCTCAACATCATACAGGGAGAAGTKGACCCCACWCAGGTCCACAAG
AGTCTGCAGAGAATACGAGAAAGGAAACTTGCMAACTTCATACCRTGGGGACCAGCAAGT
ATTCAGGTTGCTCTTTCTAAGAAGTCTCCCTACGTCCAGACAGCCCACAGAGTCAGTGGT
TTGATGTTAGCAAACCATACCAGCATCGTCTCGCTGTTTGAGAGGACATGCTCCCAGTTT
GACAAGCTGCGCAAGCGTGAGGCTTTCYTGGAGCAGTTCCGYAAGGAGAATATCTTCAAG
GAYAATCTYGATGAGTTGGATGATTCACGAGAGGTCGTKCAGCAGCTGATTGATGAGCTC
CATGCTGCWACCAARCCAGATTACATCTCATGGGGTACACARCAGGCTGCTCAAGCTTCC
AAGTCA

>sfra
ATGGAGTTCTGGAAGCAGCTGTGTCTGGAGCATGGCATCAGCCCTGAAGGAATCCTGGAA
GACTTTGCCACYGATGGATCTGATCGKAAAGATGTCTTCTTTTATCAGGCWGACGATGAA
CACTACATCCCCAGAGCAGTCCTGCTAGACTTGGAACCCAGGGTTATTCATGGAATCCAG
AACTCTCGCTATGCTAATCTGTACAATCCRGAGAATATTTTCATCTCTAAGGATGGCGGT
GGGGCAGGAAACAACTGGGCWTCAGGCTATTCACAGGGTGAAAGACTGTATGAAGAGGTA
TTTGACATCATAGACAGAGAAGCAGATAACAGTGACAGTTTGGAGGGCTTTGTATTGTGC
CATTCCATCGCTGGAGGAACCGGGTCAGGTATGGGATCCTACATCCTGGAGAAGCTCAAT
GACAGGTTCCCTAAGAAGTTAATCCAGACATACTCTGTGTTTCCTAATCAGCAGGAGATC
AGTGATGTCGTTGTCCAACCTTATAACTCCATGCTGACATTRAAGAGACTTACCCAGAAC
AGTGATTGTGTGGTTGTACTTGACAACACAGCTCTGAACAGGATAGCTACAGAAAGACTT
CATCTTCAAAAACCAGACTTCTTACAGATCAACCAGATGGTATCGACCATCATGTCCACA
AGCACGACCACGCTGAGATACCCTGGCTACATGAATAACGATCTGATTGGATTGGTAGCC
TCRCTCATCCCCACCCCTAGACTACACTTCCTCATGACTGGATATACCCCTCTTACTCTA
GGGACRGATACAAAGCTAGCAAGCGTTAGGAAGACGACGGTCCTTGATGTGATGCGTCGT
CTGCTGCAGCCTAARAACATCATGGTTTCCACCACATTGAGAGATAAACAGAGCAGTCAT
TGTTATATCTCAATTCTCAACATCATACAGGGAGAAGTTGACCCCACGCAGGTCCACAAG
AGTCTGCAGAGAATCCGAGAAAGGAAACTTGCKAACTTCATACCATGGGGACCAGCAAGT
ATTCAGGTTGCTCTTTCTAAGAAGTCTCCCTATGTCCAGACAGCCCACAGAGTCAGTGGT
TTGATGTTAGCAAACCATACCAGCATCGTCTCGCTGTTTGAGAGGACATGCCAACAGTTT
GACAAGCTCCGCAAGCGTGAGGCTTTCTTGGAGCAGTTCCGCAAGGAGAGTATCTTCAAG
GACAACCTTGATGAGTTGGATGATTCTAGAGAGGTCGTCCAGCAGCTGATTGATGAACTC
CATGCTGCAACCAAACCAGATTACATCTCATGGGGTACACAGCAGGCCGCTCAAGCTTCC
AAGTCR

>afraSS
ATGGAGTTCTGGAAGCAGCTGTGTCTGGAGCATGGCATCAGCCCTGAAGGGATCCTGGAG
GATTTTGCCACCGATGGAACTGATCGGAAAGACGTCTTCTTTTATCAGGCTGACGATGAA
CACTACATCCCYMGAGCAGTCCTGCTAGACTTGGAACCCAGGGTTATTCATGGAATCCAG
AACTCTCGMTATGCTAATYTGTACAATCCAGARAATATTTTCATCTCTAAGGATGGCGGT
GGGGCAGGAAACAACTGGGCATCAGGCTATTCACAGGGTGAAAGACTGTATGAAGARGTA
TTYGACATCATAGACAGAGAAGCWGATAACAGTGACAGTTTGGARGGYTTTGTATTGGCC
CATTCCATCGCTGGAGGAACCGGGTCAGGTATGGGATCCTACATCCTGGAGAAGCTCAAT
GACAGGTTCCCWAAGAAGTTAATCCAGACCTACTCTGTGTTTCCTAAYCAGCAGGAGATC
AGTGATGTYGTYGTCCAACCTTATAACTCCATGCTGACMYTGAAGAGACTTACCCAGAAC
AGTGATTGTGTGGTTGTACTKGACAACACAGCTCTRAACAGGATAGCWACMGARAGACTT
CATCTTCAAAAACCAGACTTCTTACAGATCAACCAGATGGTATCKACCATCATGTCCACG
AGCACGACCACGCTGAGATACCCTGGCTACATGAATAAYGATCTGATTGGATTGGTAGCC
TCACTCATCCCCACYCCCAGACTGCACTTCCTCATGACTGGRTATACCCCTCTTACTCTW
GGGACAGATACAAAGYTAGCRAGCGTCAGGAAGACGACRGTCCTCGAYGTGATGCGTCGY
CTGCTRCAGCCCAAGAACATCATGGTKTCCACSACGTTGAGAGATAAACAGAGCAGCCAT
TGTTATATCTCAATTCTCAACATCATACAGGGWGAAGTTGACCCCACRCAGGTCCACAAG
AGTCTGCAGAGAATACGAGAAAGGAAACTTGCCAACTTCATACCGTGGGGACCAGCAAGT
ATYCAGGTTGCTCTTTCTAAGAAGTCTCCCTAYGTCCAGACAGCCCAYAGAGTCAGTGGT
TTGATGTTAGCAAACCATACCAGCATYGTCTCGCTGTTTGAGAGGACCTGCTCCCAGTTT
GACAAGCTCCGCAAGCGTGAGGCTTTCTTGGAGCAGTTCCGCAAGGAGAATATCTTCAAG
GAYAATCTKGATGAGTTGGATGATTCWCGRGAGGTCGTCCAGCAGCTGATTGATGARCTC
CATGCTGCTACCAAACCAGATTACATCTCATGGGGTACACARCAGGCTGCTCAAGCTTCC
AAGTCA

>hpul
ATGGAGTTCTGGAAGCAGCTGTGTCTAGAGCATGGCATCAGCCCTGAAGGAATTCTGGAA
GACTTTGCCACCGATGGAACTGATCGGAAAGACGTCTTCTTTTATCAGGCTGACGATGAA
CACTACATCCCCAGAGCGGTCCTGCTAGACTTRGAACCCAGGGTTATTCATGGAATCCAG
AACTCTCGWTATGCTAATCTGTACAATCCRGAGAATATTTTCATCTCTAAGGATGGYGGT
GGGGCAGGAAACAACTGGGCATCAGGCTACTCACAGGGTGAAAGACTGTATGAAGAGGTA
TTCGACATCATAGACAGAGAAGCAGATAACAGTGACAGTTTGGAGGGCTTTGTATTGGCC
CATTCCATCGCTGGAGGAACCGGGTCAGGTATGGGATCCTACATCCTGGAGAAGCTCAAT
GACAGGTTCCCKAAGAAGTTAATCCAGACCTACTCTGTGTTTCCTAACCAGCAGGAGATC
AGTGATGTTGTTGTCCAACCTTATAACTCCATGCTGACATTAAAGAGACTTACCCAGAAC
AGTGATTGTGTGGTTGTACTTGATAACACAGCTCTGAACAGGATAGCTACGGAGAGACTT
CATCTTCAAAAACCAGACTTYTTACAGATCAACCAGATGGTATCGACCATCATGTCCACA
AGCACGACCACGCTGAGATACCCTGGCTACATGAATAACGATCTGATTGGATTGGTAGCC
TCACTCATCCCMACCCCYAGACTRCACTTCCTCATGACTGGATAYACCCCTCTTACTYTA
GGGACAGATACAAAGCTAGCAAGCGTTAGGAARACGACGGTCCTCGACGTGATGCGTCGC
CTGCTGCAGCCCAAGAACATCATGGTGTCCACCACGTTGAGAGAYAAACAGAGCAGYCAT
TGTTATATCTCAATTCTCAACATCATACAGGGAGAAGTAGAYCCTACACAGGTCCACAAR
AGTCTGCAGAGAATACGAGAAAGGAAACTTGCYAACTTCATACCRTGGGGACCAGCAAGT
ATTCAGGTTGCTCTTTCTAAGAARTCACCCTAYGTCCAGACWGCYCACAGAGTCAGTGGT
TTGATGYTAGCAAACCATACCAGCATCGTCTCGCTGTTTGAGAGGACATGCCACCAGTTT
GACAAGCTSCGCAARCGAGAGGCTTTCTTGGAGCAGTTCCGCAAGGAGAATATCTTCAAG
GACAATCTTGATGAGTTGGATGATTCACGAGAGGTCGTCCAGCAGCTGATTGATGAACTC
CATGCCGCAACCAAACCAGACTATATCTCATGGGGTACACAGCAGGCCGCTCAAGCTTCA
AAGTCA

>snud
ATGGAGTTCTGGAAGCAGCTGTGTCTGGAGCATGGCATAAGCCCTGAAGGAATCCTGGAA
GACTTTGCCACCGATGGATCTGATCGTAAAGATGTCTTCTTTTATCAGGCTGACGATGAA
CACTACATCCCCAGAGCAGTCCTGCTAGACTTGGAACCSAGGGTTATTCATGGAATCCAG
AACTCTCGCTATGCCAATCTGTACAATCCAGAGAATATTTTCATCTCTAAGGATGGTGGT
GGGGCAGGAAACAACTGGGCATCAGGCTATTCACAGGGTGAAAGACTGTATGAAGAGGTA
TTTGACATCATAGACAGAGAAGCAGATAACAGTGACAGTTTGGAGGGCTTTGTATTGTGC
CATTCCATCGCTGGAGGAACCGGGTCAGGTATGGGATCCTACATCCTGGAGAAGCTGAAT
GACAGGTTCCCTAAGAAGTTAATCCAGACATACTCTGTGTTTCCTAATCAGCAGGAGATT
AGTGATGTCGTTGTCCAACCTTATAACTCCATGCTGACATTGAAGAGACTTACCCAGAAC
AGTGATTGTGTGGTTGTACTTGACAACACAGCTCTGAACAGGATAGCTACAGAAAGACTT
CATCTTCAAAAACCAGACTTCTTACAGATCAACCAGATGGTATCAACCATCATGTCCACA
AGCACGACCACACTGAGATACCCTGGCTACATGAACAACGATCTGATTGGATTGGTAGCC
TCACTCATCCCCACCCCTAGACTACACTTCCTCATGACTGGGTATACCCCTCTTACTCTA
GGGACAGATACAAAGCTAGCAAGCGTTAGAAAGACGACGGTCCTTGATGTGATGCGTCGT
CTGCTGCAGCCTAAGAATATCATGGTGTCCACCACATTGAGAGATAAACAGAGCAGTCAT
TGTTATATCTCCATTCTCAACATCATACAGGGAGAAGTTGACCCCACACAGGTCCACAAG
AGTCTGCAGAGAATACGAGAAAGGAAACTTGCGAACTTCATACCATGGGGACCAGCAAGT
ATTCAGGTTGCTCTTTCTAAAAAGTCTCCCTATGTCCAGACAGCCCACAGAGTCAGTGGT
TTGATGTTAGCAAACCATACCAGCATCGTCTCGCTGTTTGAGAGGACATGCCAACAGTTT
GACAAGCTCCGCAAGCGTGAGGCTTTCTTGGAGCAGTTCCGCAAGGAGAGTATCTTCAAG
GACAACCTTGACGAGTTGGATGATTCTAGAGAGGTCGTCCAGCAGCTTATTGATGAACTC
CATGCTGCAACCAAACCAGATTATATCTCATGGGGTACACAGCAGGCCACTCAAGCTTCC
AAGTCA

>sintSS
ATGGAGTTCTGGAAGCAGCTGTGTCTGGAGCATGGCATCAGCCCTGAAGGGATCCTGGAG
GATTTTGCCACCGATGGAACTGATCGGAAAGACGTCTTCTTTTATCAGGCTGATGATGAA
CACTACATCCCYAGAGCAGTCCTGCTAGACTTGGAACCCAGGGTTATTCATGGAATCCAG
AACTCTCGATATGCTAATTTGTACAATCCAGAAAATATTTTCATCTCTAAGGATGGCGGT
GGGGCAGGAAACAACTGGGCATCAGGCTACTCACAGGGTGAAAGACTGTATGAAGAGGTA
TTTGACATCATAGACAGAGAAGCMGATAACAGTGACAGTTTGGAGGGCTTTGTATTGGCY
CATTCCATYGCTGGAGGAACYGGGTCAGGTATGGGATCCTACATCCTGGAGAAGCTCAAT
GACAGGTTCCCTAAGAAGTTAATCCAGACCTACTCTGTGTTTCCTAATCAGCAGGAGATC
AGTGATGTGGTTGTCCARCCTTAYAACTCCATGCTGACATTGAAGAGACTTACYCAGAAC
AGTGATTGTGTGGTTGTACTKGAYAAYACAGCTCTGAACAGGATAGCWACAGAAAGACTT
CAYCTTCARAAACCAGACTTCTTACAGATCAACCAGATGGTATCGACCATCATGTCCACR
AGCACGACCACGCTGAGATACCCTGGCTACATGAAYAACGATCTGATTGGACTGGTAGCC
TCACTCATCCCCACCCCTAGACTTCACTTTCTCATGACTGGATAYACCCCTCTTACTCTA
GGGACAGATACAAAGYTAGCAAGCGTYAGGAAGACGACGGTCCTKGATGTGATGCGTCGT
CTGCTGCAGCCCAAGAACATCATGGTGTCCACCACRTTGAGAGAYAARCAGAGCAGCCAT
TGYTATATCTCAATTCTCAACATCATACAGGGWGAAGTKGACCCCACACAGGTCCACAAG
AGTCTGCAGAGAATACGAGAAAGGAAACTTGCCAACTTCATACCGTGGGGACCAGCAAGT
ATTCAGGTTGCTCTTTCTAAGAAGTCTCCCTATGTCCAGACGGCCCACAGAGTCAGTGGT
TTGATGTTAGCAAACCATACCAGCATCGTCTCGCTGTTTGAGAGGACCTGCTCCCAGTTT
GACAAGCTGCGCAAGCGTGAGGCTTTCTTAGAGCAGTTCCGCAAGGAGAATATCTTCAAG
GATAATCTGGATGAGTTGGATGATTCACGAGAGGTCGTTCAGCAGCTGATTGATGAGCTC
CATGCTGCTACCAAACCAGATTACATCTCGTGGGGTACACAGCAGGCCGCTCAAGCTTCC
AAGTCA

>sprp
ATGGAGTTCTGGAAGCAGCTGTGTCTGGAGCATGGCATCAGCCCTGAAGGRATYCTGGAG
GATTTTGCCACYGATGGAACTGATCGRAAAGACGTCTTCTTTTATCAGGCTGACGATGAA
CACTACATCCCTAGAGCAGTCCTGCTAGACTTGGAACCCAGGGTTATTCATGGAATCCAG
AACTCTCGCTATGCTAATCTGTACAATCCGGAGAATATTTTCATCTCTAAGGATGGCGGT
GGGGCAGGAAACAACTGGGCATCAGGCTATTCACAGGGTGAAAGACTGTATGAAGAGGTA
TTTGACATCATAGACAGAGAAGCTGATAACAGTGACAGTTTGGAAGGCTTTGTATTGGCC
CATTCCATCGCTGGAGGAACCGGGTCAGGTATGGGATCCTACATCCTGGAGAAGCTCAAT
GACAGGTTCCCTAAGAAGTTAATCCAGACCTACTCTGTGTTTCCTAACCAGCAGGAGATC
AGTGATGTCGTAGTCCAACCTTATAACTCCATGCTGACATTGAAGAGACTTACCCAGAAC
AGTGATTGTGTGGTTGTACTTGATAACACAGCTCTAAACAGGATAGCTACAGAGAGACTT
CATCTTCAAAAACCAGACTTCTTACAGATCAACCAGATGGTATCGACCATCATGTCCACR
AGCACKACCACRCTGAGATACCCTGGCTACATGAATAACGATCTGATTGGATTGGTAGCC
TCACTCATCCCCACCCCYAGACTACACTTCCTCATGACTGGATACACACCTCTYACTCTA
GGGACAGATACAAAGYTAGCAAGCGTCAGGAAGACGACCGTCCTCGATGTGATGCGYCGT
CTGCTACAGCCCAAGAACATCATGGTKTCCACCACGTTGAGAGATAAACAGAGCAGCCAT
TGYTATATCTCAATCCTCAACATCATACAGGGAGAAGTGGACCCCACGCAGGTCCACAAG
AGTCTGCAGAGAATACGAGAAAGGAAACTTGCTAACTTCATMCCGTGGGGACCAGCAAGT
ATYCAGGTTGCTCTTTCTAAGAAGTCTCCCTAYGTCCAGACAGCCCACAGAGTCAGTGGT
TTGATGTTAGCAAACCATACCAGCATTGTCTCGCTGTTTGAGAGGACATGCAGCCAGTTT
GACAAGCTCCGCAAGCGTGAGGCTTTCTTGGAGCAGTTCCGCAAGGAGAATATCTTCAAG
GATAATCTKGATGAGTTGGATGATTCACGRGAGGTCGTCCAGCAGCTGATTGATGAGCTC
CATGCTGCAACCAAACCAGATTACATCTCATGGGGTACACAGCAGGCCGCTCAAGCTTCC
AAGTCA

>spurp
ATGGAGTTCTGGAAGCAGCTGTGTCTGGAGCATGGCATCAGCCCTGAAGGGATCCTGGAG
GATTTTGCCACTGATGGAACTGATCGAAAAGACGTCTTCTTTTATCAGGCTGACGATGAA
CACTACATCCCTAGAGCAGTCCTGCTAGACTTGGAACCCAGGGTTATTCATGGAATCCAG
AACTCTCGCTATGCTAATCTGTACAATCCGGAGAATATTTTCATCTCTAAGGATGGCGGT
GGGGCAGGAAACAACTGGGCATCAGGCTATTCACAGGGTGAAAGACTGTATGAAGAGGTA
TTTGACATCATAGACAGAGAAGCTGATAACAGTGACAGTTTGGAAGGCTTTGTATTGGCC
CATTCCATCGCTGGAGGAACCGGGTCAGGTATGGGATCCTACATCCTGGAGAAGCTCAAT
GACAGGTTCCCTAAGAAGTTAATCCAGACCTACTCTGTGTTTCCTAACCAGCAGGAGATC
AGTGATGTCGTAGTCCAACCTTATAACTCCATGCTGACATTGAAGAGACTTACCCAGAAC
AGTGATTGTGTGGTTGTACTTGATAACACAGCTCTAAACAGGATAGCTACAGAGAGACTT
CATCTTCAAAAACCAGACTTCTTACAGATCAACCAGATGGTATCGACCATCATGTCCACA
AGCACGACCACACTGAGATACCCTGGCTACATGAATAACGATCTGATTGGATTGGTAGCC
TCACTCATCCCCACCCCCAGACTACACTTCCTCATGACTGGATACACACCTCTTACTCTA
GGGACAGATACAAAGCTAGCAAGCGTCAGGAAGACGACCGTCCTCGATGTGATGCGCCGT
CTGCTACAGCCCAAGAACATCATGGTTTCCACCACGTTGAGAGATAAACAGAGCAGCCAT
TGCTATATCTCAATCCTCAACATCATACAGGGAGAAGTGGACCCCACGCAGGTCCACAAG
AGTCTGCAGAGAATACGAGAAAGGAAACTTGCTAACTTCATCCCGTGGGGACCAGCAAGT
ATCCAGGTTGCTCTTTCTAAGAAGTCTCCCTACGTCCAGACAGCCCACAGAGTCAGTGGT
TTGATGTTAGCAAACCATACCAGCATTGTCTCGCTGTTTGAGAGGACATGCAGCCAGTTT
GACAAGCTCCGCAAGCGTGAGGCTTTCTTGGAGCAGTTCCGCAAGGAGAATATCTTCAAG
GATAATCTTGATGAGTTGGATGATTCACGGGAGGTCGTCCAGCAGCTGATTGATGAGCTC
CATGCTGCAACCAAACCAGATTACATCTCATGGGGTACACAGCAGGCCGCTCAAGCTTCC
AAGTCA

>pdep
ATGGAGTTCTGGAAGCAGCTGTGTCTGGAGCATGGCATCAGCCCTGAAGGAATCCTGGAA
GACTTTGCCACCGATGGATCTGATCGTAAAGATGTCTTCTTTTATCAGGCTGACGATGAA
CACTACATCCCAAGAGCAGTCCTRCTAGACTTGGAACCCAGGGTTATTCATGGAATCCAG
AACTCTCGCTATGCTAATCTGTACAATCCRGAGAATATTTTCATCTCTAAGGATGGCGGT
GGGGCAGGAAACAACTGGGCATCAGGCTATTCACAGGGTGAAAGACTGTATGAAGAGGTA
TTTGACATCATAGACAGAGAAGCAGATAACAGTGACAGTTTGGAAGGCTTTGTATTGTGC
CATTCCATCGCTGGAGGAACCGGGTCAGGTATGGGATCCTACATCCTGGAGAAGCTCAAT
GACAGGTTCCCTAAGAAGTTAATCCAGACATACTCTGTGTTTCCTAATCAGCAAGAGATC
AGTGATGTCGTTGTCCAACCTTATAACTCCATGCTGACATTGAAGAGACTTACACAGAAC
AGTGATTGTGTGGTTGTACTTGACAACACAGCTCTGAACAGGATAGCTACAGAAAGACTT
CATCTTCAAAAACCAGAYTTCTTACAGATCAACCAGATGGTATCGACCATCATGTCCACA
AGCACGACCACGCTGAGATACCCTGGCTACATGAATAACGATCTGATTGGATTGGTAGCC
TCACTCATCCCCACCCCTAGACTACACTTCCTCATGACTGGATATACCCCTCTTACTCTM
GGGACAGATACAAAGCTAGCGAGCGTGAGGAAGACGACAGTCCTTGATGTGATGCGTCGT
CTGCTGCAGCCTAAGAACATCATGGTKTCCACCACATTGAGAGATAAACAGAGCAGTCAT
TGTTATATCTCAATTCTCAACATCATACAGGGAGAAGTTGACCCCACACAGGTCCACAAG
AGTCTGCAGAGAATACGAGAAAGGAAACTTGCTAACTTCATACCGTGGGGACCAGCAAGT
ATYCAGGTTGCTCTTTCTAAGAAGTCTCCCTATGTCCAGACAGCCCACAGAGTCAGTGGT
TTGATGTTAGCAAACCATACCAGCATCGTCTCRCTGTTTGAGAGGACATGCCAACAGTTT
GACAAGCTCCGCAAGCGTGAGGCTTTCTTGGAGCAGTTCCGCAAGGAGAGTATCTTCAAG
GACAATCTTGATGAGTTGGATGATTCTAGAGAGGTCGTCCAGCAGCTGATTGATGAACTC
CATGCTGCAACCAAACCAGATTACATCTCATGGGGTACACAGCAGGCCACTCAAGCTTCC
AAGTCA
