# Supplementary material for: Genome-wide signals of positive selection in strongylocentrotid sea urchins
Source: BMC Genomics. 2017 Jul 21;18:555. doi: 10.1186/s12864-017-3944-7 (PMC5521101; doi:10.1186/s12864-017-3944-7)
Supplement: Supplementary file 3 — Consensus alignment files. A compressed (gzip) tape archive (TAR) file containing 6250 consensus alignment files in FASTA format. (TGZ 14116 kb) [file 12864_2017_3944_MOESM3_ESM.tgz › SPU_010238/consensAlign.ordered.fa]

>sdro
ATGTCTGACGGCCAGCTTCAAGAAGTCTTCAAGTCTTTCTGCGCCTTCGGTGCTGGGAGC
AAGGATGCCGCACCTGTCATGGATAACTCCAAGTGGGGCAAGATGTTCAGAGACCTTAAG
CTTTACGACAAGAAATTCACAAGCACCGATACAGACATCATCTTTAACAGACCTGAGGTC
AAATCTAAGACTGATCGTAAGATCAACTTTGCCCAGTTTAAAAAGGCCCTGGCATTATGT
GCCGAGAAGAAGTACGGGAGCAAAGACGACGTCCAAAAGCTGATTGAGAAGATCTGCGCA
GGCAAAGGACCTGGTACATCGGGTGCTACAAAAGCGTCGAAAGCCGGAGGAGTCGATCGG
CTAACCGATTCTTCCAAATATACAGGTTCTCATAAGGAGCGTTTCGATGAGAGTGGCAAA
GGCAAGGGCCTTGACGGAAGGAAGGACTTCGACGCAAAGGCTGCAGAGGGCTACGTCGGT
GGTTACAAAGGCAAAGATACATACGAAAAAAAA

>spal
ATGTCTGACGGCCAGCTTCAAGATGTCTTCAAGTCTTTCTGCGCCTTCGGTGCTGGGAGC
AAGGATGCCGCRCCTGTCATGGATAACTCCAAGTGGGGCAAGATGTTCAGAGACCTTAAG
CTTTACGACAAGAAATTCACMAGCACCGATACAGACATCATCTTTAACAGACCTGAGGTC
AAATCTAAGACTGATCGTAAGATCAACTTTGCCCAGTTTAAAAAGGCYCTGGMATTATGT
GCCGAGAAGAAGTAYGGRAGCAAAGAYGACGTCCAAAAGCTGATTGAKRRKATCTGCRMA
GGCAAAGGACCTGGTACATCGGGTRCCACAAAAGCGTCGAAAGCCGGAGGWGTKGATCGG
CTAACCGATACTTCCAAATATACMGGTKCWCAYAAGGAGCGKTTCGATGAGAGYGGCAAA
GGCAAGGGYCTKGACGGAAGGAAGGACTTCGACGCAAAGGCYGCAGAGGGYTACGTCGGC
GGTTACAAAGGCAAAGATACATACGAAAARAAA

>sfra
ATGTCTGACCCCCAGCTTCAAGAAGTCTTCAAGTCTTTCTGCGCCTTCGGTGCCGGGAGC
AAAGATGCCCAGCCTCAGATGGATAACGCCAAGTTTAACAAGCTGTTTAGAGACCTTAAG
CTTTACGACAAGAAATTCACCAGCACCGATACAGACATCATCTTTAGCAGACCTGAGGTC
AAATCTAAGACTGATCGTAAGATCTCCTTTGGCATGTTTAAAARGGCCCTGGAATTWTGT
GCCGAGAAGAAGTACGGGAGCAAAGATGACGTCCAAAAACTGATTGATAGTATCTGCAAA
GGCAAAGGACCTGGTACATCGGGTGCCACAAAAGCGTCGAAAGTCGGAGGCGTTGATCGG
CTAACCGATACTTCCAAATATACAGGTTCCCACAAGGAGCGGTTTGATGAGAGCGGCAAA
GGCAAGGGCCTGGATGGAAGGAAGGATTTCGACTCCAAGGCCGCAGAGGGTTACGTCGGC
GGTTACAAAGGCAAAGATACATACGACAAAAAA

>afraSS
ATGTCTGACGGCCAGCTTCAAGATGTCTTCAAGTCTTTCTGCGCCTTCGGTGCTGGGAGC
AAGGATGCCGCACCTGTCATGGATAACTCCAAGTGGGGCAAGATGTTCAGAGACCTTAAG
CTTTACGACAAGAAATTCACCAGCACCGATACAGACATCATCTTTAACAGACCTGAGGTC
AAATCTAAGACTGATCGTAAGATCAACTTTGCCCAGTTTAAAAAGGCTCTGGAATTATGT
GCCGAGAAGAAGTACGGGAGCAAAGACGACGTCCAAAAGCTGATTGAGAAGATCTGCGCA
GGCAAAGGACCTGGTACATCGGGTGCCACAAAAGCGTCGAAAGCCGGAGGAGTTGATCGG
CTAACCGATACTTCCAAATATACAGGTTCTCATAAGGAGCGTTTCGATGATAGTGGCAAA
GGCAAGGGCCTGGACGGAAGGAAGGACTTCGACGCAAAGGCTGCAGAGGGCTACGTCGGC
GGTTACAAAGGCAAAGATACATACGAAAAAAAA

>hpul
ATGTCTGACGGCCAGCTTCAAGATGTCTTYAAGTCTTTCTGCGCCTTCGGTGCTGGGAGC
AAGGATGCCGCACCTGTCATGGATAACTCCAAGTGGGGCAAGATGTTCAGAGACCTTAAG
CTTTACGACAAGAAATTCACCAGCACCGATACAGACATCATCTTTAACAGACCTGAGGTC
AAATCTAAGACTGATCGTAAGATCAACTTTGCCCAGTTTAAAAAGGCTCTGGCATTATGT
GCCGAGAAGAAGTACGGGAGCAAAGACGACGTCCAAAAGCTGATTGATGGTATCTGCGCA
GGCAAAGGACCTGGCACATCGGGTGCTACAAAAGCGTCGAAAGTCGGAGGAGTTGATCGG
CTAACCGATACTTCCAAATATACAGGTTCTCACAAGGAGCGTTTCGATGAGAGTGGCAAA
GGCAAGGGCCTGGACGGAAGGAAGGACTTCGACGCCAAGGCCGCAGAGGGCTACGTCGGC
GGTTACAAAGGCAAAGATACATACGACAAGAAA

>snud
ATGTCTGACGACCAGCTTAAAGAAGTCTTCAAGTCTTTCTGCGCCTTCGGTGCCGGGAGC
AAAGATGCCCAGCCTCTGATGGATAACGCCAAGTTTAACAAGCTGTTTAGAGACCTTAAG
ATTTACGACAAGAAATTCACCAGCACCGATACAGACATCATCTTTAGCAGACCCGAGGTC
AAAGCTAAGACTGATCGTAAGATTAACTTTGCCCAGTTTAAAAAGGCCGTGGCATTATGT
GCCGAGAAGAAGTACGGGAGCAAAGACGACGTCGGAAAGCTGATCGAAAAAATCTGCAGT
GGCAAAGGACCTGGTACAACGGGTACCACAAAAATATCGAAAGCCGGAGGCGTTGATCGG
ATGACCGATACTTCCAAATATACAGGTTCCCACAAGGAGCGGTTTGATGAGACCGGTAAA
GGCAAGGGCCTGGATGGAAGGAAGGATTTCGACGACAAGGCCGCATCGGGTTACGTCGGC
GGTTACAAAGGCAAAGATACGTACGATAAGAAA

>sintSS
ATGTCTGACAGCAAGCTTCAAGAWGTCTTCAAGTCTTTCTGCGCCTTCGGTGGTGGGANN
AAGGATGCTGCACCTSTTATGGATAACTCGAAGTGGAGCAAGATGTTCAGAGACCTTAAG
CTTTACGACAAGAAATTCACCAGCACCGATACAGACATCATCTTTAGCAGACCTGAGGTC
AAAGCTAAGACTGATCGTAAGATCAACTTTTGCCAGTTTAAAAAGGCTCTGGAATTATGT
GCCGAGAAGAAGTAYRGGGGCAAAGAMGACGTCCAAAAGCTGATTGATWTGATCTGCACA
GGCAAAGGACCCGGTACATCGGGTGCCACAAAAGCGTCGAAAGCCGGAGGAGTTGATCGG
CTAACCGATACTTCCAAATATACAGGTTCTCACAAGGAGCGGTTCGATGAGAGCGGCAAA
GGCAAGGGCCTGGAYGGAAGGAAGGATTTCGACGCAAAGGCAGCAGAGGGCTACGTCGGC
GGTTACAAAGGCAAAGATACATACGAAAAAAAA

>sprp
ATGTCTGACGGCCAGCTTCAAGATGTCTTCAAGTCTTTCTGCGCCTTCGGTGCTGGGAGC
AAGGATGCCGCGCCTGTCATGGATAACTCCAAGTGGGGCAAGATGTTCAGAGACCTTAAG
CTTTACGACAAGAAATTCACCAGCACCGATACAGACATCATCTTTAACAGACCTGAGGTC
AAATCTAAGACTGATCGTAAGATCAACTTTGCCCAGTTTAAAAAGGCTCTGGAATTATGT
GCCGAGAAGAAGTACGGGAGCAAAGACGACGTCCAAAAGCTGATTGAGAAGATCTGCGCA
GGCAAAGGACCTGGTACATCGGGTGCYACAAAAGCGTCGAAAGCCGGAGGAGTTGATCGG
CTWACCGATACTTCCAAATATACAGGTTCWCACAAGGAGCGTTTCGATGAGAGTGGCAAA
GGCAAGGGYCTGGACGGAAGAAAGGACTTCGACGCAAAGGCCGCAGAGGGCTACGTCGGC
GGTTACAAAGGMAAAGATACATACGACAAAAAA

>spurp
ATGTCTGACGGCCAGCTTCAAGATGTCTTCAAGTCTTTCTGCGCCTTCGGTGCTGGGAGC
AAGGATGCCGCGCCTGTCATGGATAACTCCAAGTGGGGCAAGATGTTCAGAGACCTTAAG
CTTTACGACAAGAAATTCACCAGCACCGATACAGACATCATCTTTAACAGACCTGAGGTC
AAATCTAAGACTGATCGTAAGATCAACTTTGCCCAGTTTAAAAAGGCTCTGGAATTATGT
GCCGAGAAGAAGTACGGGAGCAAAGACGACGTCCAAAAGCTGATTGAGAAGATCTGCGCA
GGCAAAGGACCTGGTACATCGGGTGCCACAAAAGCGTCGAAAGCCGGAGGAGTTGATCGG
CTTACCGATAGTTCCAAATATACAGGTTCACACAAGGAGCGATTCGATGAGAGTGGCAAA
GGCAAGGGCCTGGACGGAAGAAAGGACTTCGACGCAAAGGCCGCAGAGGGCTACGTCGGC
GGTTACAAAGGCAAAGATACATACGACAAAAAA

>pdep
ATGTCTGACACCCAGCTTCTAGACGWCTTCAAGTCTTTCTGCGCCTTCGGCGCCGGGAGC
AAAGATGCCACGCCTCAGATGGATAACGCCAAGTTTAACAAGCTGTTTAGAGACCTTAAG
CTTTACGACAAGAAATTCACCAGCACCGATACAGACATCATCTTTAGCAGACCTGAGGTC
AAAGCTAAGACTGATCGTAAGATTACCTTTGCCGCATTTAAAAAGGCCCTGGAATTATGT
GCCGAGAAGAAGTATGGGAGCAAAGGCGACGTCGATAAGCTGATTGAAAAAATCTGCAGT
GGCAAAGGACCTGGTACAACGGGTGCCACAAAAGCGGTGAAAGCCGGAGGCGTTGATCGG
TTAACCGATGCTTCCAAATATACAGGTTCCCACAAGGAGCGGTTTGATGAAACCGGCAAA
GGCAAGGGCCTGGAGGGAAGGAAGGATTTCGACGCYAAGGCCGCAGAGGGTTACGTAGGC
GGTTACAAAGGCAAAGATACATACGACAAGAAA
