# Supplementary material for: Genome-wide signals of positive selection in strongylocentrotid sea urchins
Source: BMC Genomics. 2017 Jul 21;18:555. doi: 10.1186/s12864-017-3944-7 (PMC5521101; doi:10.1186/s12864-017-3944-7)
Supplement: Supplementary file 3 — Consensus alignment files. A compressed (gzip) tape archive (TAR) file containing 6250 consensus alignment files in FASTA format. (TGZ 14116 kb) [file 12864_2017_3944_MOESM3_ESM.tgz › SPU_027523/consensAlign.ordered.fa]

>sdro
ATGAAGATTGACAGGAGTAAATTGAAAAAGAGCACTTCTGAAGTGCCCTTTGACTGTCAG
GCTTTGATAGAGAGACTGAAAACTAGCAAYGATCTCCTGTCAGAGCTACAAGGAATCAAA
TCTTGGAACTATGGCAAGTGTGAGCTGTACCACTGGGTGGATGTCTTGGACAGGTTCGAT
GGCATCCTGGAAGATGGTTGCTCGGCACCACCTGACCAGTCATGGCGACTATCATGTGAC
CAATCCCAGAATACCCGCCTCCGGGACTCTGTACACAGTGTGCTTACCTTCACAGCTCTT
CTCATTGAGCACAGCTTCTCTAGGCATCTCTACAGCTCAGTTGAGCATCTTACAACTCTT
CTAGCTTCCAGTGACATGAACACTGTGTTAGCTGTCTTGAACTTGGTGTATGTTTTCAGT
AAAAGGTCCAACTTCTTGATCAAACTGGGTGCGGAGAAAAGAAAGGAGCTCTTCAGCAGG
CTAACCTACCTAGCAGAGAGCTGGGGTGGCAAAGAAAATGGCTTCGGCTTGGCAGAGTGC
TGCAAGAAGACCTCCAAACAGGGAATCCCTCCAAGTGCCACAACTCTCCATTTTGAGTTC
TACTCAGAAAACCCAGCGGAAGAAAAGRTTTCATCTAAGAAGCATTCAGTCCAGGCAGTT
ACAGTTCTTCACTTGGAACATGTTGACAAACTTGCACATGACCCAGTAGACATCATGGAA
GATCAGCTGTCACAGCACAACGTTCCCAAAGACAAACTGATGCTTCTATTCACCCACATA
CGACTAGCACATTGCTTCTCTAACCATCAGAAGCGATTACAGTGTGTACAAGCTAGGCTA
CAAGCCCTCTCTGTCCTAGTCTATTCAAGTGCAATCCAAGAAATCTCCAGCTCTTTGTTG
TATAGTGGCCTCATAGAGGAATTAGTTGATGTTCTCCAGCTTGAAGATGTAAAGCTAGTG
GATATAAAATCTGCTTCTCTTAGAACTCTTACTTCAGTCATTCACCTAGATAGAAATCCA
GAGCTTATTAGCATAATAGACGCAACTGGTGCTGCCTCTTATCATGGGTTCTTACCTGTT
ATGGTCCGGCAGTGTATACAAGCCATGATCGATCCTAACATGGAGTCATTCCCCCACAGC
CTTGCCACTTCTCTCTTCTCATTCTTATATCATCTAGCCAGTTATGAAACAGAGAAAGGT
GGTGAGGCCTTAGTGTCTTGTGGTATGATGGAATCTCTTCTCAAAGTCATCAAATGGCCA
GGAGAAGACGAGCAGCTGCATACAACGTTTGTGACGAGGGCTGTACGTGTAGTTGATCTG
ATCACCAACCTTGACATGGCAGCCTTCCAGACCCATGGCGGACTCTCCACATTCATCAAC
AGACTAGAGCATGAGATTGGCATATGTCGGAGGGATGTACCCTACGTCATCAAGCCAACG
ATTCAGGGCGGCTCAAGGCCAAAGAAGGGTAGATCAGCAACCCAGTGTTTCCCCCAGAGA
GCAGCCCTGCTGAAATCCATGCTCAACTTCCTCAAGAAAGCTATCCAAGATCCTTCTTTC
TCTGACAGCATCAGGCATGTAATGGATGGMTCATTACCMAGCTCATTGAAGCACATCATT
AGCAACGCTGAATACTACAGTGCATCGCTGTTTCTCCTTGCTTGCGAGCTAGTTACTGTG
TATGTGTTTCAAGAACCATCRCTTCTATCATCACTACAAGATACAGGGCTCACTGATGTY
ATGCTGCAYGCCCTTCTTATCAAAGAYGTYCCTGCAACCAAAGAGGTGTTGGGTTCCCTA
CCTAACATCTTCAGTGCCCTGTGCCTCAACTCCAGGGGTCTRGATGCATTCAATCAGTGC
AAGCCATTTGAAAAGCTCTTCAAAGTCCTCCTGTCTCCAGTSTACCTGCCAGCYATGAGA
AGAAGAAGAACAAATGATGCATTAGGAGACACTGCATCRTCGCTAGGTAGTGCCATGGAT
GAGTTGATGAGACAYCAGCCCTCTCTCAARGATCATGCKATGATGGCTATYATCAAGCTR
ATGGAAGATATATGCAGCATGGGGCACAAYCCTAACATCGTGTGCAGTCGATCRGCGGTG
AAGGCCAAGACACCAGCATCTAACCAGTCCCAAGCRACCAATGGAGATGACACMTCTAGT
GATGACGAAGACGAAGAAGACGAGGTTCCTACATCTGTCAGGGAGCAGGAGTCTAAGATG
GTCACACCCGTCCAACCTCAATCCACAGACCCTAATGAAAAGACTCCTGTACCTCTCATG
GACTACATACTCAATGTGATGAAGTTTGTTGAAGCCATCCTCTGTAATAATGCAACCGAT
GATCACTGCTGGGAGTTTGTGAGTCATCGTGGTCTAGAACCCCTGCTCAAATTCCTGCGA
CTGCCCAACCTACCCATAGACTTTCCCACCAGTAGTGCCTGCCAGTCCGTTGCTAGTGTA
TGCAAAGCCATTCTGTCACTTGCAAGAGAGTCTGGTGTGTTGAAGGAAGGCCTTCTAATG
CTGAAAGAAGAGCTCACTGCCCTGAAGCCTCTCCAGCTCCCCCTGGAGCCCCCGGGTGGA
TCCATCCTTCTCAGGGAGCTAGTCAACTCGCCAAACTTTACTGGTGCTCCCCTGGGAGCT
CCTACCACTCCACTTCTCAGGGCGATGGTCTCCGCTCACTCCTATGTCACCATGCTGGTA
CATGTATGCAGAGTTGGACAGACTGATGTGAGGACTATCTCAGTCAACCAATGGGGTTCA
GATCTCGGACAAGAGGTATTACGTCACTTGAGTCATCTGTACATCTCATTGGTTTGGGAG
AGCATAGTTCTCCTGGCACTGTTCACCCCAGGCACCCTCCCAGAGGGCTGTGAACTAGGC
AAGCTAGAACGGGAGAAACTTCTCCCCAAGGACTTCACCAAGGACTCTTCAGATGCTACC
ACTTCCGCAGCATCGGCTTCGACCAGTAAATCTGATAGCAATGCAAGGACTRGTGAAATA
GATCCGGTCATCGAATCAGCAAGCACACTCATGGACGTCAGTGATGCCCTCTCAACAATG
GAGGTGGATGATTCTAAGGAAGGGGCCAAGGACCCCAAGGCACGGCCCAAACCCAATGCT
CAGATGCTCCAGTTGGTCAAGCAGGCCATGCCGGTGCTCTATGCACCCTCTAGACTAGGG
AAAGCACTCTCTGAGTTGTTTGGTTTGCTTGTAAAGCTCTGCGTCGGGTCATCGGTCAGA
CAGAGAAGCAGGCAACATCTACATCCCAATCCTAGCCCTCCATCCGAAGCAGCCAGGAAT
ACAGCCAAGGTTCTCATGGAACTGCTACTCAACAGTCTTTCATGGACTCCTCCACCAGCT
AGCCCACTGCCAAAATTCAGGGTAACATTCTACATCTGTGCTGTTAGCTTTGCATCTCCT
ATGCTGTTTGATGAGAAGAAGAATCCTTACCATCTCATGCTACAGAAGTTTGTCAGCACA
GGAGCTCATGCAGCTCTCTTTGATGCATTCCATTGGGCAGTCACCATGGGTGGTAAGATG
AGAGCCTCAGAGTGTATGGAACATCCAGACCTTCCAGAGGGAACAGGAGAGTTCATCGAT
GCATGGCTGTCTCTCATAGAGAAGTTGGTCAACCCAGAGTCTGTGTTGGACTCTCCGCAT
GCCATGCCTGCCAAGGGTACAGTTCCTGGCTACACACCCTTCAACCCTGTCCAGTTCCTC
ATCAATACACACAAGTCTGCATTCAACGTGATCATGAACCTGTGGGGTTGCCGATCTCTG
AAATCTCTGGGCAACCATACAGCCGAGAGCCTCCTGGCTATCCTTTGCCACATCGTACGC
GGTGAATCCGTCATTGCTGAGCGGGTCAAGCAGGCCAAGAGTGAGGAGGCTGGGAGTAGC
TCTGCAGAGGGGGCATCAACCGGTGGGCCTAGCACGTCATCAGGTTCGGCTGGTTTCAGT
AGGGCGACGCGGGGGCTGTTTGAGTCTGGATTCCTGACTGGGTTGAGCAGGACCAGTAGC
AGACCACGAGCTGAACCAAATGAGGACCATGTCAGACAGCTGATGGACATGGGCTTCACA
AGGGAGCATACCTTGGAGGCTTTACAGCAGTCTACCACCCTTGAGAGAGCAGCTGAGTGG
GCTCTGACACATCCACCAAGACTTCCTCAGACTTTTGGAACAGGACTGAGTGAAGAGGAA
GAAATGATGCAAGCCATAGCTATGTCTCTTGGAGAAGCAATCCAACCATCAGTAGATCAA
CAGGAGGAGGARAAGAAGAAGAAAGAGGAGGAGGAGCGTAAGAAGAAAGAAGAGGAAGAA
AGGAAGCAGAAGCTGATGGAGGAACAAGACAAGATTCCAGAGGAGGCTCCACTTGATAAG
GCTATCCTCAATGAGTTTGTGGATTCWATGCTACCAGGATGTCTCAAGCTGCTTGATGAT
ATWCCAGAAACTGTTTACAGAGTGTGTGATCTACTAGTGGTKGCCAATAACAGGAATGGC
ACTGAATGGAGGGACAAGATGCTTGAAATGGTTATCAGTCAGATATCTGAGAATGCTCGK
TTGTTGTGCAATAGCTTTGCCAGTATTTTAGTRGAYCCAGCTGGTGTGACAGATCCMAAG
GTCATAGAAAACTTATCMTCATGCCTGGCCTCTAGAATTCACCTTCTCTGCCTTCTCTTT
GAGGAGATYCGGATGGCTTGTGCTCAGAGAGTRGAGGCCTCTAACATCCTTGATACACTC
ATTACACTGCTCTACACTGCACAGAAATGGATGGCTCAGATGAARCTCACCAAAACACCM
AARTGGATGGGTCCAGCAATGCTTCTCATTGATCTCTATGAGAAGACTGTCCTCACATGC
AAGAGRAAGGTGGCACAACAGGGTGCTTCMCAYACCTGGAAGTGGTTTGAYGAYTCYACW
GGCCGCTGGTGTACCTACAGCCGTAGCAACAACAAGACCATAGACGATGCTTACTKGGCA
GGCAAACCTAGTGTSAAGTTCACTGCTGCCAGGAGAAGATATGTTGTCCACTTCAACACC
ATGATACAGGTGAATGAAGAGACRATGAACAARAGGCCCATCATGCAGGCCTTGCCCGCC
CCAAAGACAGAGGAAGACAAAGGTGATAAGAAGGAGGACGAYGGAGAGAGAGAAGCCAAG
AAACTYAAGACCAGTGARAGTCTGGARTCTGCTGCAAAAGCAGAAGTTGCAGGAACAAGC
CAAGAGAGTAAGGATGAAACCATTGCCAAAGAACCTGAAATCGTTGAGATTCAAGGACTA
GGGGACAAAGAAATTCCAACTCTGATCAGCGCTCTCCTGTTTGCCGAGCTCGGTGGACCG
CGTCTCTTGCTCTCTCTCACCCAAGCATCCTCCTTCAATAGCTTCCCAATCCTAGCCAAC
CTACTTCTCAGGCATGTCTTTGAAGAGAGGATGGTGCTTCAGAATACAATGGACAAGTTA
ATCTATGCAGTAGCCAACAAGGGAGTTGGATGCAACACRTGCAATGTTGCTCTGGGCAGT
GTRGGATGCAGAGAAATGAACTTTGTTCTCAGGAAGCTTGGACCTCTGGCRTGTCGGGAC
CAGGAACTGTTCATGAACTCKGCTAGAGGTAGCCTCAAGATCGCTCTTCCTCCTGCAAAG
AGAGGAGAAGAAGATGAATCTCGCTACACAGGACCCAATGCTCTRCAGCTCYTGAAGGCC
TTGGCCCCTAAGACCTTCACRCCACCWACYCTGAAYGGACCTATGCTMCAGGTTCTMTGC
GATCTCCTGGATGCCTTGATTGTACCTGTCCTACCTTCACAACAAGAAGACAAGGAAGCA
AAGTCTAAACAACCACAACCAACAGCCACAGCCTCAACCAGTGCTCCTGCAGCCACTGGA
GTAGCCAGTGCTGAAGGGGCAGTTGCAGCTGCTGCTGCTGCGGCTGCCGCTGCAGTCTCG
GACATCCAAACTTCAGAAGACATAGGAATGGGACTAAGGGAAATTGGAGACAGACTGCTT
GGGATCTACAGCGGAAGGAGAGGTCCTCCAAGGACAGCAGAGAGGCTCAACAGTGTCCCT
GATGGTGCTGTACAAGAAGAGCCTCATGATGCTTCAACATCCGGTGCCGAGGCAGGGAGC
CCCCCTGTAACCACGGACTCCAAGAAGACTCCTGCCTCATCAGCAGGAACAACTGGACAG
ACCCCCTCTAAAGATGAAACATCCAAGAGCAAACTCCTGATCCCCAAGTCGGCCATCTTA
CGTCTGCTGGCCGAGCTGGTCATGTCRTATGCAGGCATTGCRCAGGCCGTGGCCCAGTAC
CAGTACATGGTCGGTCAGGCAAAGCATGTTAAAGAGGATGGAGCTGCACTGGCATACATC
TTGGACCATCTCCTACCGCAGTGTCAGAAAGCAGGGGACAAGGACTGTCCCGGCCTGGCT
CAGGTTCTGCTCGCCAGTATAGCTGCCAGTAACCACAGTCCTGATGCTCAGATGCTCCTT
GTCACAGAGATCAAGGGGGCCCTTGGGAGAGCCTTGGCTATGCCAGAAAGCAGTGAGAAA
CATTCTCGCATTCAGGCACTTACAATGTTGATCAGTGTGATGATCGAGGCATGTCCATCC
TCCAGCTCCGCACATCAGACAACGATCGGAACCACATCTTACAAGAACCAGCTTGGTGGT
ATGAACATCATCACCAGGCTYCTACTCCGCAAGGGACTCGTCACAGACCTAGCCCGCGTC
CCTCACTCCCTGGACCTATCCAGCCCAAACATGGCCTCCACGATCAACTCGGCCCTCAAA
CCCCTGGAGACGCTGTCAAGGATCGTCAACCATCCACCGGTCGGACTACGAGGGATCGGC
AGGATCAAGAACGGCGCACACATCATTGATCCAAGGTCTGCTTCTACTGCTGATGCTACT
GGAGGTACAGGGCTGCGTTGTAGCATGGATGCAGCCATCCAGCGCTCAGCACAGGCTGGT
GGTGGTGGTGGTGTYGGTGGCCGTCGTGCCCATACAGATCGGGAGTCTGTTGCCAATGTG
TTGGGAGTACAGGACGACACCCAAGATTCTACAGACTTAGATGATCAGGCAGATCTTGAG
TGTATCGTTGATGAGCTCCTTGAAGGGACCGGTGGAAGCAGGGCTGAGGTTCTAGGAGAA
ACTCTCATCGCCACAGGACCTGAGAGACTGGGATCCCTCAGATCAGCCTTTGTGGATCAA
GCAGGTGAAGCATCCCAAGATGAGATGGTAATCACCATGACAGACGACGGAGAGGAGATG
GACCAATCCCTAGGTGATGYWGAGATGAGMAGTCAGCATAGTCATGAAGGRGTCAGAACA
GACATCGATGCTGATGATGACAGTGTTCAGGACGAAGACTCTGCGGCTGAAAGTGATTCT
GATGAAGGCAATGAAGATAGACAGGATGAAGGTGAAGAAGATGAGGAAGATGAAGAGGAT
GATGAGGAGGAAGAAGAGGAAGATGAAGAGGATCACGATGACGGCTCAGAGATGGAYGCA
GAAGACTATGACATCACTGAAGATCTAGACTACTTCAGGGTCGGTGATCGGGATGAGGAT
ATGTGGGTTGGTGACCCAGATGAGGACATGCTGATTCAATTGGATCCTGTATTCTCAGGT
GTTCCTGCATCCATAAGAACATACCAACTTCCTGTGGCTATCCACGAAGATACCAGGAAT
GCCAATGATGTCTCGGCTCCTAACATCCCGGTCCCTCCAAGCGTAATCTCAGCCAGCCAT
CCCCTCCTGGTCAGACACAGTGACCACACGAACCTGACCCACGGTGTGAGCCAGACCAAT
CGTAATCAGAGGGTCGCCAGACAGAGGGTCAATCGTCATGGTACAACACAGACTGTTCAC
ATCTATCACTCKGGAGCAACAAGGCCTCCTAATGTCCAGAATGTCCTGAGGCTGCTGGGC
CTGTCATCGTCGACCGACATCGTCCAGCTGACGACCACAAGCACTGGTCAGGGAAACCAG
ACCAGGGTGTACGTCGCCAACTCTGGAGAGGACATCAACCAGAACCGAGAGGAGGTGTCC
GATATCTTTGAGGAGGGGTACAACATGGGCTACTTCAGCGGTTCCAACTTCCTATCCGTG
GTGCCTCCTGTGTACAGACGATGGGATGAAGAGAGCAAGGTGCTAGATGGAAGAAGTGTT
CATGATTGTGTGCAGGCCCTCAAACCTGAAATCATCAATGTTCTGGAGAAGCATCGCGAC
GAAGAGCTGACAGAACGCAAAGAAAAGAGAAAGAAACAGGCAGAGGAAGACGCCAAGAAG
AAGATAGAGGATGAGGCCAAGAAGAAAGTCGAAGAAGAATTGAAGAAAGCTGCAGAGGAA
GCTAGGAAAGCAGCAGAAGCAAAGGCTGGGGTTGCAAAGTCAGAGGAGGAAAGCAAAGAG
AAGGAAGAAAATATGGAGGTTGGTGAAAGCAGTGACCAGCCCAAGGAAGCAGAAACAGCT
ACAAATCTATCAACAACAGCTCCTTCACAGCCACCCAGATCAGGGATAGATATGGGTCAA
CTTGTCGCCAGTGTTGCTGAGTCCGCCCTTGGCAGTGCCATCTCTTCTGCCCTATCAGCA
GCAGCTCTTACCAACACCATTACAACATCCACTACAACTGCTGTCACCACTACCGCTGCT
TCAGACATGGCTGCCACTCCAACTGACACAGCCCTATCAGTGGCCGCATCCTCTCTTTTA
AGTAGCATGGAATCAAGATCTTCAGCACCACTTCAACCTGGACTGACCCGTGTGCCACAG
CTCGTAACGGTAACGGCAAACTCACCAACGCCAACGTCAACGGTATCAGCCACACTAACC
ACCATGTCCACCACYGCTGCAACCCCTACCATGGCTTCAGCATTGTCAGCCATTGCATCA
TCATCATCMTCMTCATCCCTTTTATCATCAGCCCAAGCCCCTCCTTGGCAGACCTCCAGG
CCAACCACCTCCATCTTTGCTTCACTCATCGAATCAGACATGATGGAAGTACCCTTACCA
TCTGTGCCAAATCCACAAGGTTCATCRAGTCCAATTGTTRGCAGTAGCATCACAATGTCT
GCTACATCAGCTAACAGACCCGATCACACAGAGACACCTGGGAACATATCTGCGGTCAGT
GGTYTACCGGARGGTGTAGATCCATCGTTCCTTGCTGCTCTACCAGAGAACATCAGGCAA
GAAGTCCTCCAAGAACACCTRGGGATACGCAATGCCCCTCATCAGSCTGCCACACAAGCA
GCATCTACCCCGCCATCAGCTCCAGGCGAACCTGCAATTTCACTTAGTCAGGTGAACCCM
GAGTTCTTAGCTGCTCTGCCACCACATATACAAGAAGAGGTACTTGCMCAAGAAAGAGCT
GAACAACAACGCCACACCCTGGCTGCCCAGAGTAGCACATCCGCTCCTGTTGTACCCGCT
GAACCAGTGGACCCTGCAGCCTTCATCGCGAACCTGCCCCCTGGACTCCGTCAGACTGTC
CTTGCTGACATGGACGATAGTGTGCTRGCAGTTCTTCCTGCAGACATYGCTGCTGAGGCC
CAGGCACTCCGACTGGACCGCGTMCTGAGACATCGTCAGCTCATGCAGGATCGACTGCTG
AGGGAGACTGGTTTGCAAGGWCGATTGGGKCATGGAATGAACTACTATCGTTTGTCTGTA
CCCCGTCAAACAGGCCAGTCRTGGGGTTGGGGAGGTAGCGGTTCCAATCGAGGCGGCAGT
CACTCCAGACAGCAAGGAGTGTTYAGTTCCATYACTCAGAACCAGGGCAGACAGCTGGTG
GACCTYGAGGCTCTGACCTGCCTTCTGGTACTCCTATTTGTCAATGAACCCAAGCTTAAY
CTGGTACGTCTGCTACGAGTGCTTCGTAACCTGAGCTTCCATCAGCCTACRAGGCAGTGG
ATYCTTCAGGCTTTACTCAGCATCATGGAGCGCACCAAGGCCTGTAAGACACAAGGTGAT
GGCAAGGCAGCAAGTGCAGAAKCAGATATGATGCCCCTGCAGAAGATGGACTCTGGTTCA
GGAAAGGCTTATCAGCAGCCTTCCTGGCTCTCAATCAGCATGGACGCTGCCTTAGGATGY
CGTGCTAGTGTCTTCAAGGTGCAAAGGTCWAGCAAAAAGAGCTCTGACAAGCAAGGTTCT
CTAGTTTGCATACACCCRCAAGTAGCACCAATGGTGTGYAGACATGTSATGGAYGCTCTC
CTWGCTCTAGCGAAGGAGTTTCCATACCAATTTATTCCCATAGCGAGCAAGAAAGACTCT
CTCAAAGACTTCTCAGGGATYCCTGGTTTATCAAATATGAGTAGTAGTGCCTCTAGCAAC
AATGAACGTAAGTCAACGCTCACTTCCAGTCAAGAAATGGGTGAGGAAGCAAAGACAAGT
GCAAGTCAGGGTGATTCCAAAGCTAGTAACAAAATAGAATTGGACTTCTGGGACCTYCTG
GTACGACTGGACAACACCAGTCAGGGCAGGAAAGGCAAAGTKACATCCCGRCCTTCAACG
GTTCCTGCAGCAAAGGAAGGCCAGGACCCAGATACTAGTAATTCAGCTCTTTCCAAACTG
ATGGCTATGCTGTCRCACCCTGTGGTGAARCGTAGTACAGCTCTCACTGACAAGCTCCTA
CATCTGCTGTCCATGGTAACCAGCTCYTTRCCAGAYGGAGACAAGGATAAGATCAGCGCT
CTGCAGTCTGGTGTCATACGGAGACCCAACTCATACCTGTCAGATGCGGTCCGAAGCTCA
TCAAACCGATCCTCRTCTATCTTGGCTGTAGCAGCGCCCTCTTGTGGTGACCAGTCAAGC
AGAGCACAAGCCGCCAGTGAGGACACCAGTAGTTCAGCCATYACTCCTCCTGTAGGCAGT
CCCATGGATACTGCCTCACAAGAGCTTCCAACTAYGCAGAGTGTCAATGAAGAAGAGTCA
TCAAGCAGTAAGACAGAACCTGCGGTCCCTGAGAAAACACTGGTAGATGAAAACCTTCTC
CAGCTAGCTGTTGAGGTGTTGACAGCACATACCTGTTCTGAAGATGGTCTCGAGGAYGCT
ACSACMATGTTGATGCAGTTATCTAGGGGTCACTCTACCACTAGGGAAGCTGTCCTGAGA
CTCTTACTCAGAGGAGCACAAGAACTTGGCCAGACGCTATGCAGAGACATTTTGAAGCTC
CATCGTGAGGTCCAGGAATACCGAGCAAGACAGCTCCAGACAGACACATCCCCCGAGGAT
CCRGATGATAGCAATACCAACTCGGCCTCTGGAACCTCCTCATCTGTCTCGGCCCTTCAG
GGCTACATCGCGGATCGCTACAGCCCCAGCACGAGTATTGTTATCAATGCCCCTACCACA
GGCGCCAAGAGAACTGGMTTTGAGCTTCGGTTGCAGTCCATGGGACTCTTTACGGGCAAG
ACTTCAAACCAGAACTTCCTGCTGAGGATGCTGAAGGTCATCATCCAGCTGCGAGAGGTC
GCCAAGAAGGCCAAGCGGGTTGCTGATATTCAGAGATTCACTGNCACTGGAGAGGTGGTG
AATCCTGGACACACTCCCTCTGCACCTGCAGAAACACCCATGGAGGTGGACTCTRTTGTT
CAACTGCCAGAAGGGGTGGGAGTAGGACAACTGGAACGACAAGCATCCACCAGCACCCAG
TCCAGTCAGAAACAAGAGGATGATGATGATGGTCCTCAGCTGAGTGACCTCCTAGGGCTG
GAGGAGCTGTGGGACACCCTGAGCACGTGTCTTACAGAGCTATCCCTCACACCAGACACC
CATGCAGTGCTCGTTCTTCAACCCGCTGTAGAGGCCTTTTTCCTCGTCCATGCCTCTGAC
AAGGATGCCGGCAAGGCGTCCGCYGCYGCTGCACCCGAATCCTCTCAACCCTCAGCCTCC
TCATCCTCACAGGCCCTTCATAGAGAAGGGCTCACCAGTAGTGCCTCCGACATGGAGAAA
CATCGCAACGTGCTGAACCAGATCCTTCGCCAATCTACCATCCATCTCTCAGAGGGGCCT
TTCTCCGTGCTCGTCAACCACGTACGCATCCTTGACTTCGACGTCAAGAGACGTTACTTC
CGTCAGGAGATGGAGCGAGGTGACGAAGGCATGCGGCGAGAAGACATGGCTATCCATGTG
AGAAGGGAGCATGTGTTTGAGGACTCGTATCGTGAATTGCATCGTCGTACCCCAGAGCAG
TGGAAGAACCGCTTCTATGTGGTCTTTGAGGGAGAAGAAGGCCAGGATGCTGGAGGTCTG
CTCAGGGAGTGGTATCTCATTATCTCAAAGGAGATCTTCAACCAGATGTATGCTCTGTTC
CGTACCTCACCCGGAGACAGAGTTACCTACATCCCCAACCCATCATCCCACTGCAACTCT
AACCATCTCAGCTACTTCAAGTTTGTGGGCCGCATCATGGCTAAAGCCATCTATGACAAC
AAGCTTCTGGAGTGCTACTTCTCTCGCTCCTTCTACAAGCATATCCTTGGGAAGCCAGTC
AAATACACCGACATGGAGAGTGAAGACTATGCTTTCTACCAAGGACTTGTATTTCTGTTG
GAnnnnnnnnnnnnnnnnnnnnnnnnnnnnnnnnnnnnnnnnnnnnnnATTGAAGAGTTT
GGAGTGACAGAAGCGAGAGACCTGAAGCCCAACGGCAGCAATCTGATTGTGACCGAGGAG
AACAARGCGGAGTACGTACACCTYGTRTGTCAGATGAAGATGACGTCGGCCATCCGCAAG
CAGATCGATAGCTTCCTGGAAGGCTTCTATGACATCATCCCTAAGAAGCTGATTGGTATC
TTCAATGAGCAGGAGCTTGAGCTGCTGATTGCTGGGCTGCCTACCATTGATGTGGATGAT
CTGAAAGCCAACACAGAGTACCACAAGTACCAGAGCAACTCTCTGCAGATCCAGTGGTTC
TGGAGAGCGCTACGCTCCTTTGATCAAGCCACGAGGGCCAAGTTTGTCCAGTTTGTGACT
GGAACATCCAAGGTGCCCCTCCAAGGGTTTGCATCGCTGGAAGGCATGAACGGACCTCAG
AAATTCCAGATCCATCGTGATGACAGGTCTACAGATAGACTGCCAACTGCTCATACATGC
TTCAACCAGTTAGACTTGCCAGCCTATGAGACGTATGACAAGCTTCGTCGAATGCTCCTC
CTGGCCATTGAAGAGTGCACTGAAGGATTTGGGCTTGCC

>spal
ATGAAGATTGACAGGAGTAAATTGAAAAAGAGCACTTCTGAAGTGCCCTTTGACTGTCAG
GCTTTGATAGAGAGACTGAAAACCAGCAATGATCTCCTGTCAGAGCTACAAGGAATCAAA
TCTTGGAACTATGGCAAGTGTGAGYTGTACCACTGGGTGGATGTCTTGGACAGGTTCGAT
GGCATCCTGGAAGATGGTTGCTCGGCACCACCTGACCAGCCATGGCGACTATCATGTGAC
CAATCCCAGAATACCCGCCTCCGGGACTCTGTACACAGTGTGCTTACCTTCACAGCTCTT
CTCATTGAGCACAGCTTCTCTAGGCATCTCTACAGCTCAGTTGAGCATCTTACAACTCTT
CTAGCTTCCAGTGACATGAACACTGTATTAGCTGTCTTGAACTTGGTGTATGTTTTCAGT
AAAAGGTCYAACTTCTTGATCAAGCTGGGTGCGGAGAAAAGRAAGGARCTCTTCAGCAGG
CTAACCTACCTAGCAGAGAGCTGGGGTGGCAAAGAAAATGGCTTCGGCTTGGCAGAGTGC
TGCAAGAAGACCTCCAAACAGGGAATCCCTCCAAGTGCCACAACTCTCCATTTTGAGTTC
TACTCAGAAAAYCCAGCRGAAGAAAAGGTTTCATCTAAGAAGCATTCAGTTCAGGCAGTT
ACAGTTCTTCACTTGGAACACGTAGACAAACTTGCACATGACCCAGTAGACATCATGGAA
GATCAGCTGTCACAGCACAATGTYCCCAAAGACAAACTGATGCTTCTATTCACCCACATA
CGACTAGCACATTGCTTCTCTAACCATCAGAAGCGATTACAGTGYGTACAAGCTAGGCTA
CAAGCCCTCTCTGTCCTAGTCTATTCAAGTGCAATCCAAGAAATCTCTAGTTCTTTGTTG
TATAGTGGCCTCATAGAGGAATTAGTTGATGTTCTCCAGCTTGAAGATGTGAAGCTAGTG
GATATAAAATCTGCTTCTCTTAGAACTCTTACTTCAGTCATTCACCTAGATAGAAATCCA
GAGCTTATTAGCATAATAGACGCAACTGGTGCTGCCTCTTATCATGGGTTCTTACCTGTT
ATGGTCCGGCAGTGTATACAAGCCATGATYGATCCTAACATGGAGTCATTCCCCCACAGC
CTTGCCACTTCTCTCTTCTCATTCTTATATCATCTAGCCAGTTATGAAACAGAGAAAGGT
GGTGAGGCCTTAGTGTCTTGTGGTATGATGGAATCTCTTCTCAAAGTCATCAAATGGCCM
GGAGAAGAYGAGCAGCTRCATACAACGTTTGTGACGAGRGCTGTACGTGTMGTTGATCTG
ATCACCAACCTTGACATGGCAGCCTTCCAGACCCATGGCGGACTYTCCACATTCATCAAC
AGACTAGAGCATGAGATTGGCATATGTCGGAGGGATGTACCCTACGTCATCAAACCAACG
ATAAAGGGCGGCTCAAGGCCAAAGAAGGGTAGATCAGCAACCCAGTGTTTCCCTCAGAGA
GCAGCCCTGCTGAAATCCATGCTCAACTTCCTCAAGAAAGCTATCCAAGATCCTTCTTTC
TCTGACAGCATTAGGCATGTTATGGATGGATCATTACCCAGCTCATTGAAGCACATCATT
AGCAACGCTGAATACTACAGTGCATCGCTGTTTCTCCTTGCTTGCGAGCTAGTYACKGTG
TATGTGTTTCAAGAACCATCGCTTCTATCATCACTACAAGATACAGGGCTYACTGATGTT
ATGCTGCATGCCCTTCTTATCAAAGATGTYCCTGCAACCAAAGAGGTGTTGGGTTCCCTA
CCTAACATCTTCAGTGCCCTGTGYCTCAACTCCAGGGGTCTGGATGCATTCAATCAGTGC
AAGCCATTTGAAAAGCTCTTCAAAGTCCTCCTGTCTCCAGTCTACCTGCCAGCTATGAGA
AGAAGAAGAACAAATGATGCATTAGGAGACACTGCATCMTCGCTAGGTAGTGCYATGGAT
GAGTTGATGAGACATCAGCCMTCTCTCAAAGATCATGCGATGATGGCTATCATCAAGCTG
ATGGAAGATATATGCAGCATGGGGCACAACCCTAACATCGTGTGCAGTCGMTCRGCKGTG
AAGGCCAAGACACCAGCATCTAACCAGTCCCAAGCAACCAATGGAGATGACACSTCTAGT
GATGACGAAGACGAAGAAGACGAGGTACCYACRTCTGTCAGGGAGCAGGAGTCTAAGATG
GTCACACCCGTCCAACCTCAATCCACAGACCCTAATGAAAAGACTCCTGTACCTCTCATG
GACTACATTCTCAATGTGATGAAGTTTGTTGAAGCYATCCTCTGTAATAATGCAACCGAT
GATCACTGCTGGGAGTTTGTGAGTCATCGTGGTCTRGAACCCCTGCTCAAATTCCTGCGA
CTGCCCAACCTACCCATAGACTTTCCCACCAGTAGTGCCTGCCAGTCCGTTGCTAGTGTA
TGCAAAGCCATTCTGTCACTTGCAAGAGAGTCTGGTGTGTTGAAGGAAGGCCTTCTAATG
CTGAAAGAAGAGCTCACTGCCCTGAAGCCTCTCCAGCTCCCCCTGGAGCCYCCGGGTGGA
TCCATCCTTCTCAGGGAGCTAGTCAACTCGCCAAACTTCACCGGTGCTCCCCTAGGAGCT
CCYACCACTCCACTTCTCAGGGCGATGGTCTCSGCTCACTCCTATGTCACCATGCTGGTR
CATGTATGCAGAGTCGGACAGACTGATGTGAGGACTATCTCAGTCAACCAATGGGGTTCA
GATCTCGGACAAGAGGTATTACGTCACTTGAGTCATCTGTACATCTCATTGGTTTGGGAG
AGCATAGTTCTCCTGGCACTGTTCACCCCAGGCACCCTCCCAGAGGGCTGTGAACTAGGC
AAGCTAGAACGGGAGAAACTTCTCCCCAAGGACTTCACCAAGGACTCTTCAGATGCTACC
ACTTCCGCAGCATCCGCTTCRACCAGTAAATCYGATAGCAATGCAAGGACTAGTGAMATA
GATCCGGTCATCGAAWCAGCAAGCACACTCATGGACGTCAGTGATGCCCTGTCAACCATG
GAGGTGGATGATTCTAAAGAAGGGGCCAAGGACCCCAAGGCACGRCCCAAACCCAATGCT
CAGATGCTCCAGTTGGTCAAGCAGGCCATGCCRGTGCTCTATGCACCCTCTAGACTAGGR
AAAGCACTCTCTGAGTTGTTTGGTTTGCTTGTGAAGCTCTGCGTCGGGTCATCGGTCAGA
CAGAGAAGCAGGCAGCACCTGCATCCCAATCCTAGCCCTCCATCTGAAGCAGCCAGGAAT
ACAGCCAAGGTTCTCATGGAACTGCTACTCAACAGTCTTTCATGGACTCCTCCACCAGCT
AGCCCACTGCCAAAATTCAGGGTAACATTCTACATCTGTGCTGTYAGCTTTGCATCTCCT
ATGCTGTTTGATGAGAAGAAGAATCCTTATCATCTCATGCTACAGAAGTTTGTCAGCACA
GGAGCTCATGCAGCYCTCTTTGATGCATTCCATTGGGCAGTCACYATGGGTGGTAAGATG
AGAGCCTCAGARTGTATGGAACATCCAGACCTTCCAGAGGGAACAGGWGAGTTCATCGAT
GCATGGCTGTCTCTCATAGAGAAGTTGGTCAACCCAGAGTCTGTGTTGGACTCTCCGCAT
GCCATGCCTGCCAAGGGTACAGTTCCTGGCTACACACCCTTCAACCCTGTCCAGTTCCTC
ATCAATACGCACAAGTCTGCATTCAAYGTGATCATGAACCTGTGGGGTTGCCGATCTCTG
AARTCTCTGGGCAACCATACAGCTGAGAGCCTCCTGGCCATCCTGTGCCACATCGTACGC
GGTGAATCYGTCATTGCTGAGCGGGTCAAGCAGGCCAARAGTGAGGAGGCTGGSAGTAGC
TCTGSAGAGGGGGCATCAACCGGTGGGCCTAGCACATCATCAGGTTCGGCTGGTTTCAGT
AGGGCRACRCGGGGSCTGTTTGAGTCWGGATTCCTGACTGGGTTGAGCAGGACCAGTAGC
AGACCRCGAGCTGAACCCAATGAGGACCATGTCAGACAGCTGATGGACATGGGCTTCACA
AGGGAGCATACCTTRGAGGCTCTACAGCAGTCTACYACCCTTGAGAGAGCAGCTGAGTGG
GCTCTTACACATCCACCAAGACTTCCTCAGACTTTTGGAACAGGACTGAGTGAAGAGGAA
GAAATGATGCAAGCCATAGCTATGTCTCTTGGAGAAGCAATCCAACCATCAGTAGATCAA
CAGGAGGARGAAAAGAAGAAGAAAGAGGAGGAGGARCGTAAGAAGAAAGAAGAGGAAGAA
MGGAAGCAGAARCTGATGGAGGAACAAGACAAGATTCCMGAGGAGGCTCCWCTTGATAAR
GCTATCCTCAATGAGTTTGTGGATTCYATGCTACCWGGATGTCTCAAGCTGCTTGATGAT
ATTCCAGAAACTGTTTACAGAGTGTGTGATCTACTAGTGGTGGCCAATAACAGGAATGGC
ACTGAATGGAGGGACAAGATGCTTGAAATGGTTATCAGTCAGATATCTGAGAATGCTCGG
TTGTTGTGCAATAGCTTTGCCAGTATTTTAGTGGATCCAGCTGGTGTGACAGATCCRAAG
GTCATAGAAAACTTATCATCATGYCTGGCCTCTMGAATTCACCTTCTCTGCCTTCTCTTT
GAGGAGATCCGGATGGCYTGTGCCCAGAGAGTGGAGGCMTCAAACATCCTTGATACACTC
ATTACACTGCTCTACACYGCACAGAAATGGATGGCTCAGATGAAGCTCACCAAAACACCM
AAGTGGATGGGTCCAGCAATGCTTCTCATTGATCTCTATGAGAAGACTGTCCTCACATGC
AAGAGGAAGGTGGCACAACAGGGTGCTTCACATACCTGGAAGTGGTTTGATGACTCCACC
GGCCGCTGGTGTACCTACAGCCGTAGTAACAACAAGACCATAGACGATGCTTACTGGGCA
GGCAAACCTAGTGTCAAGTTCACTGCTGCAAGGAGAAGATATGTGGTCCACTTCAACACC
ATGATACAGGTGAATGAAGAGACAATGAACAAGAGACCCATCATGCAGGCCTTGCCCGCC
CCAAAGACTGAGGAAGACAAAGGTGAGAAGAAGGAGGACNNNNNNNNNNNANAAGCNAAG
AANCTCAAGACCAGTGAGAGTCTGGAATCTGCTGCAAAAGCAGAAGTTGCAGGAACAAGC
CAAGAGAGTAAGGATGAAACCATTGCCAAAGAACCTGAAATTGTTGAGATTCAAGGACTA
GGAGACAAAGAAATTCCAACTCTAATCAGCGCCCTCCTGTTTGCCGAGCTCGGTGGACCG
CGTCTCTTGCTCTCTCTCACCCAAGCATCCTCCTTCAATAGCTTCCCAATCCTAGCCAAC
CTACTTCTCAGGCATGTCTTTGAAGAGAGGATGGTGCTTCAGAATACAATGGACAAGTTA
ATCTATGCAGTAGCCAACAAGGGAGTTGGATGCAACACATGCAAYGTTGCTCTAGGCAGT
GTGGGATGCAGAGAAATGAACTTTGTTCTCAGGAAGCTTGGACCTCTGGCGTGTCGGGAC
CAGGAACTGTTCATGAACTCGGCTAGAGGTAGCCTCAAGATAGCTCTTCCTCCTGCAAAG
AGAGGAGAAGAAGATGAATCTCGCTACACAGGACCCAATGCTCTSCAGCTCTTGAAGGCC
TTGGCCCCTAAGACCTTCACACCRCCWACYCTGAACGGACCTATGCTWCAGGTTCTCTGY
GATCTCCTGGATGCCTTGATTGTACCWGTCYTACCTTCACAACAAGAAGACAAGGAAGCA
AAGTCTAAACAASCACAACCARCAGCCACAGCCTCAACCAGTGCTCCTGCAGCCACTGGA
GTGGCTANnnnnnnnnnnnnnnnnnnnnnnnnnnnnnnnnnnnnnGCTGCWGCAGTYTCT
GACATCCAAACATCAGAAGACATAGGGATGGGACTAAGGGAAATTGGAGACAGACTGCTT
GGGATCTACAGCGGRAGGAGAGGACCTCCAAGAACAGCAGAGAGGCTCAACAGTGTCCCT
GATGGTGCTGTACAAGAAGAGCCTCATGATGCTTCMACATCCRGTGCTGAGGCRGGGAGC
CCCCCTGTCACCACGGACTCCAAGAAGACTCCTGCCTCATCAGCAGGAACAACTGGACAG
ACCCCCTCTAAAGATGAAACATCCAAGAGCAAACTCCTGATCCCCAAGTCRGCCATCTTA
CGTCTCCTGGCCGAGCTGGTCATGTCRTATGCAGGCATTGCCCAGGCCGTGGCCCAGTAC
CAGTACATGGTCGGTCAGGCAAAGCATGTTAAAGAGGATGGAGCTGCACTGGCATACATC
TTGGACCATCTCCTACCGCAGTGCCAGAAGGCAGGGGACAAGGACTGTCCTGGCCTGGCT
CAGGTTCTGCTCGCCAGTATAGCTGCCAGTAACCACAGTCCYGATGCTCAGATGCTYCTT
GTCACAGAGATCAAGGGGGCYCTTGGGAGAGCCTTGGCTATGCCAGAAAGCAGTGAGAAA
CATTCTCGCATTCAGGCACTTACAATGTTGATCAGTGTGATGATCGAGGCATGTCCATCC
TCCAGCTCCGCCCATCAGACAACAATCGGAACCACATCTTACAAGAACCAGCTTGGTGGT
ATGAACATCATCACCMGGCTTCTACTCCGCAAGGGACTCGTCACMGACCTMGCCCGSGTC
CCTCACTCCCTGGACCTATCCAGCCCAAACATGGCCTCCACSATCAACTCGGCCCTCAAA
CCCCTGGAGACSCTGTCAAGGATCGTCAACCATCCACCGGTCGGACTACGAGGGATCGGC
AGGATCAAGAATGGYGCACACATCATYGATCCAAGGTCTGCTTCTACTGCTGATGCTACK
GGAGGTACAGGGCTGCGTTGTAGCATGGATGCAGCCATCCAGCGCTCAGCACAGGCTGGT
GGTGGTGGTGGTGTCGGTGGCCGTCGTGCCCATACAGATCGGGAGTCTGTTGCCAATGTG
TTGGGAGTACAGGATGACACCCAAGATTCTACAGACTTAGATGATCAGGCAGAGCTTGAG
TGCATTGTTGATGAGCTKCTTGAAGGGACCGGTGGAAGCAGGGCTGAGGTTYTAGGAGAA
ACTCTCATCGCCACRGGACCTGAGAGACTRGGATCCCTCAGATCAGCCTTTGTGGATCAA
GCAGGTGAAGCATCCCAAGATGAGATGGTAATCACCATGACGGACGACGGAGAGGAGATG
GACCAATCTCTAGGKGATGCAGAGATGAGRAGTCAGCATAGTCACGAAGGAGTCAGAACA
GACATCGATGCTGATGATGACAGTGTTCAGGAYGAAGATTCTGCGGCTGAAAGTGATTCT
GATGAAGGCAATGAAGAYAGACAGGATGAAGGTGAAGAAGATGAGGAAGATGAAGAGGAT
GAYGAGGAGGAAGAAGAGGAAGACGAAGAGGATCACGATGATGGCTCRGAGATGGAYGCA
GAAGACTATGACATCACTGAAGATCTGGACTACTTYAGGGTCGGTGATCGGGATGAGGAT
ATGTGGGTTGGTGACCCAGATGAGGACATGCTGATTCAGTTRGATCCTGTATTCTCRGGT
GTTCCTGCATCMATAAGAACATACCAGCTTCCTGTGGCTATCCATGAAGAYACCAGRAAT
GCCAATGATGTMTCAGCTCCYAACATCCCGGTCCCTCCAAGCGTAATCTCAGCCAGCCAT
CCCCTCCTGGTCAGACACAGTGACCACACSAACCTGACCCACGGTGTGAGCCAGACCAAT
CGTAATCAGAGGGTCGCCAGACAGAGGGTCAATCGTCATGGTACAACACAGACTGTYCAC
ATCTACCACTCSGGAGCAACAAGGCCACCYAATGTCCAGAATGTCCTGAGGCTGCTGGGC
CTGTCATCGTCGACYGACATYGTCCAGCTGACGACCACCAGCACGGGTCAGGGAAACCAG
ACCAGGGTGTACGTTGCCAACTCTGGAGAGGACATCAACCAGAACCGAGAAGAGGTGTCC
GATATCTTTGAGGAGGGSTACAACATGGGSTATTTCAGTGGYTCCAACTTCCTSTCYGTG
GTGCCTCCTGTGTACAGACGATGGGACGAAGAGAGCAAGGTGCTAGATGGRAGAAGTGTT
CATGATTGYGTRCAGGCCCTCAAACCTGAAATCATCAGTGTTCTGGAGAAGCATCGTGAC
GAAGAGCTKACAGAACGAAAAGARAAGAGRAAGAAACAGGCAGAGGAAGACGCCAARAAG
AAGATAGAGGATGAGGCCAARAAGAAAGCWGAAGAAGAATTGAAGAARGCTGCAGAGGAA
GCTAGGAAAGCARCAGAAGCAAAGGCTGGGGTTGCAAAGTCAGAGGAGGAGAGCAAAGAG
AAGGAAGAAAATATGGAGGTTGGTGAAAGCAGTGATCAGCCCAAGGAAGCAGAAACAGCT
ACAAATCTATCAACAACAGCTCCTTCACARCCACCCAGATCAGGGATAGATATGGGTCAA
CTTGTCGCCAGTGTTGCTGAGTCCGCCCTYGGCAGTGCCATCTCTTCTGCCCTATCRGCA
GCAGCTCTTACCAACACCATTACAACATCCACTACAACTGCTGTCACCACCACCGCTGCT
TCAAACATGGCTGCCACTCCAACTGACACAGCCTTGTCAGTGGCCGCATCCTCTCTTTTR
AGTAGCATGGAATCAAGATCTTCAGYACCACTTCAACCTGGACTGACCCGTGTGCCACAG
CTYGTAACAGTGACGGCAAACTCACCAACCCCAACTTCAACGGTATCAGCCACACTAACC
ACCATGTCCACCACCGCTGCAACCCCTACCATGGCTTCAGCMYTGTCAGCCATTGCATCW
TCATCATCMTCMTCATCCCTTTTATCATCAGCCCAAGCCCCTCCTTGGCAGACCTCCAGG
CCAACCACCTCCATCTTTGCTTCACTCATCGAATCAGACATGATGGAAGTACCYTTACCA
TCTGTGCCAAATCCACAAGGTTCATCRAGTCCAATTGTKAGCAGTAGCATCACAATGTCT
GCTACATCAACTAACAGACCCGATCACACAGAGACACCTGGGAACATATCTGGGGTCGGT
GGTCTTCCGGAGGGTGTAGATCCATCGTTCCTTGCTGCTCTACCAGAGAACATCAGGCAA
GAAGTCCTCCAAGAACACCTAGGGATACGCAATGCCCCTCATCAGGCTGCCACACAAGCA
GCATCTACCCCGCCATCGGCTCCAGGCGAACCTGCAATTTCACTTAGTCAGGTGAACCCA
GAGTTCTTGGCTGCTCTGCCACCACATATACAAGAAGAGGTACTTGCACAAGAACGAGCT
GAACAGCAACGTCACACCCTGGCTGCCCAGAGTAGCACATCTGCTCCTGTTGTACCCGCT
GAACCAGTGGACCCTGCAGCCTTCATCGCGAACCTGCCCCCTGGACTCCGTCAGACTGTC
CTTGCTGACATGGACGACAGTGTGCTGGCGGTTCTTCCTGCAGACATCGCTGCTGAGGCC
CAGGCACTCCGACTGGACCGCGTCCTGAGACATCGTCAGCTCATGCAGGATCGACTGCTG
AGGGAGACTGGTTTGCAAGGTCGATTGGGACATGGAATGAACTACTATCGTTTGTCTGTA
CCCCGTCAAACAGGCCAGTCATGGGGTTGGGGAGGTAGCGGTTCCAATCGAGGCGGCAGT
CACTCCAGACAGCAAGGAGTGTTTAGTTCCATCACACAGAACCAGGGCAGACAGCTGGTG
GACCTTGAGGCTCTGACCTGCCTTCTGGTACTCCTATTTGTCAATGAACCCAAGCTTAAT
CTGGTACGTCTGCTACGAGTGCTTCGTAACCTGAGCTTCCATCAGCCTACGAGGCAGTGG
ATCCTTCAAGCTTTACTCAGCATCATGGAGCGCACCAAGGCCTGTAAGACGCAAGGCGAT
GGCAAGGCAGCAAGCGCAGAAGCAGATATGATGCCCCTGCAGAAGATGGACTCTGGTTCA
GGAAAGGCTTATCAGCAGCCTTCCTGGCTCTCAATCAGCATGGACGCTGCCTTAGGATGC
CGTGCTAGTGTCTTCAAGGTGCAAAGGTCTAGCAAAAAGAGCTCTGACAAGCAAGGTTCT
CTAGTTTGCATACACCCACAAGTAGCACCAATGGTGTGCAGACATGTCATGGACGCTCTC
CTTGCTCTAGCGAAGGAGTTTCCTTACCAATTTATTCCCATAGCGAGCAAGAAAGACTCT
CTCAAAGACTTCTCAGGGATTCCTGGTTTATCAAATATGAGTAGTAGTGCCTCTAGCAAC
AATGAACGTAAGTCAACGCTCACTTCCAGTCAAGAAATGGGTGAGGATGCAAAGACAAGT
GCAAGTCAGGGTGATTCCAAAGCTAGTAACAAAATAGAATTGGACTTCTGGGACCTTCTG
GTACGACTGGACAACACCAGTCAGGGCAGGAAAGGCAAAGTGACATCCCGGCCTTCAACG
GTTCCTGCAGCAAAGGAAGGCCAGGACCCAGATACTAGTAATTCAGCTCTTTCCAAACTG
ATGGCTATGCTGTCGCACCCTGTAGTGAAGCGCAGTACAGCTCTCACTGACAAGCTCCTA
CATCTGCTGTCCATGGTAACCAGCTCCTTACCAGATGGAGACAAGGATAAGATCAGCAGT
CTGCAGTCTGGTGTCATACGGAGACCCAACTCATACCTGTCAGATGCGGTCAGAAGCTCA
TCGAACCGATCCTCGTCTATCTTGGCTGTAGCAGCGCCCTCTTGTGGTGACCAGTCAAGC
AGAGGACAAGCCGCCAGTGAGGACACCAGTAGTGCAGCTATCACTCCTCCTGTAGGCAGT
CCCATGGATACTGCCTCACAAGAACTTCCAAGTACACAGAGTGTCAATGAAGAAGAGTCA
TCAAGCAGTAAGACAGAACCTCCGGTCCCTGAGAAGACACTGGTAGACGAAAACCTCCTC
CAGTTAGCTGTTGAGGTGTTGACAGCACATACCTGTTCTGAAGATGGTCTAGAGGATGCT
ACCACAATGTTGATGCAGTTATCTAGGGGTCACTCTACCACTAGGGAAGCTGTCCTGAGA
CTCTTACTCAGAGGAGCACAAGAACTGGGCCAGACGCTCTGCAGAGACATTTTGAAGCTC
CATCGCGAGGTCCAGGAATACCGAGCAAGACAGCTCCAGACAGACGCATCCCCCGAAGAT
CCAGACGNTAGCAATACCAACTCGGCCTCTGGTGCCTCCTCGTCTGTCTCAGCCCTCCAG
GGCTACATTGCAGATCGCTACAGCCCCAGCACGAGTATTGTTATCAATGCCCCTACCACT
GNCGCCAAGAGAACCGGCNTTGAGCNTCGGTTNNAnnnnnnnnnnnnnnnnnnnnnnnnn
nnnnnnnnnnnnnnnnnnnnnnnnnGGNTGNNNNNGNTNNTCATCNNGNNGCNNGAGGTC
GCCAAGAAGGCCAAGCGAGTGGCTGATATTCAGAGATTCACTGACACTGGAGAGGTGGTG
AATCCTGGACGCACTCCCTCTGCACCTGCAGAAACACCCATGGAGGTGGACTCTGTTGTT
CAACTGCCAGAAGGGGTGGGAGCACGACAACTGGAGCGACAAGCATCAACCAGCACCACG
TCCAGTCAGAAACAAGAGGATGATGATGATGGTCCTCAGCTGAGTGACCTCCTAGGCCTG
GAGGAGCTGTGGGACACCCTGAGCACATGTCTTACAGAGCTCTCCCTCACACCAGACACC
CATGCAGTGCTTGTCCTACAACCCGCTGTAGAGGCCTTTTTCCTCGTCCATGCCTCTGAC
AAGGATGCCGGCAAGGCGTCCGCCGCCGCTGCACCCGAATCCTCTCAACCCTCTGCCTCC
TCGTCCTCACAGGCCCTTCATAGAGAAGGGCTTACCAGTAGTGCCTCCGACATGGAGAAA
CATCGCAACGTGCTGAACCAGATCCTTCGCCAATCTACCATTCATCTCTCYGAGGGGCCT
TTCTCMGTGCTCGTCAACCACGTACGCATCCTCGACTTCGACGTCAAGAGACGTTACTTC
CGTCAGGAGATGGAGCGAGGTGACGAAGGCATGCGGCGAGAAGACATGGCTATCCATGTG
AGAAGGGAGCATGTGTTTGAGGACTCGTATCGTGARTTGCATCGTCGTACCCCAGAGCAG
TGGAAGAACCGCTTCTAYGTGGTCTTTGAGGGAGAAGAAGGCCAGGATGCKGGAGGYCTG
CTCAGGGAGTGGTATCTCATTATCTCWAAGGAGATCTTCAACCAGATGTATGCCCTGTTC
CGTACCTCACCCGGAGACAGAGTAACCTACATCCCCAACCCATCGTCCCACTGCAACTCC
AACCATCTCAGCTACTTCAAGTTTGTGGGCCGCATCATGGCTAAAGCCATCTATGACAAC
AAGCTTCTGGAGTGCTACTTCTCTCGCTCTTTCTACAAGCATATCCTTGGGAAGCCAGTC
AAnnnnnnnnnnnnnnnnnnnnnnnnnnnNNNNNNNNNNNNNNNNNNNNNNNNNNNNNNN
NNNNNNNNNNNNNNNNNNNNNNNNNNNNNNNNNNNNNNNNNNNNNNNNATTGAAGAGTTT
GGAGTGACAGAAGCGAGAGATCTGAAGCCMAACGGCAGCAATCTGATTGTGACCGAGGAG
AACAAAGCGGAGTACGTACACCTTGTGTGTCAGATGAARATGACRTCGGCCATCCGCAAG
CAGATCGATAGCTTCCTGGARGGCTTCTATGAYATCATCCCTAAGAAGCTGATTGGTATC
TTCAATGAGCAGGAGCTTGAGCTGCTGATTGCTGGSCTGCCTACCATTGATGTGGATGAY
CTGAAAGCCAACACRGAGTACCACAAGTATCAGAGCAACTCTCTGCAGACCCAGTGGTTC
TGGAGAGCGCTACGCTCCTTTGATCAAGCCACAAGGGCCAAGTTTGTCCAGTTTGTGACT
GGAACATCCAAGGTGCCCCTCCAAGGSTTTGCATCGTTGGAAGGCATGAACGGACCTCAG
AAATTCCAGATCCATCGTGATGACAGGTCTACAGAYAGACTGCCAACTGCTCATACATGC
TTCAACCAGTTAGACTTGCCAGCCTAYGAGACGTATGACAAGCTTCGTCGAATGCTCCTC
CTGGCCATTGAAGAGTGCACTGAAGGATTTGGGCTTGCC

>sfra
ATGAAAATTGACAGGAKTAAATTGAAAAAGAGCACTTCTGAAGTGCCCTTTGACTGTCAG
GCTTTGATAGAGAGACTGAAAACCAGCAATGATCTCCTGTCAGAGCTACAAGGAATCAAA
TCTTGGAACTATGGCAAGTGTGAGCTGTACCACTGGGTGGATGTCTTGGACAGGTTCGAT
GGCATCCTGGAAGAGGGTTGCTCGGCACCACCTGACCAGCCATGGCGACTGTCATGTGAC
CAATCCCAGAATACCCGCCTTCGGGACTCTGTACACAGTGTGCTTACCTTCACAGCTCTG
CTCATTGAGCACAGCTTCTCTAGGCATCTCTACAGCTCAGTTGAGCATCTTACAACTCTT
CTAGCTTCCAGTGACATGAACACTGTATTAGCTGTCTTGAACTTGGTGTATGTTTTCAGT
AAAAGGTCCAACTTCTTGATCAAGCTGGGTGCGGAGAAAAGGAAGGAGCTCTTTAGCAGG
YTAACMTACCTAGCAGAGAGCTGGGGAGGCAAAGAAAATGGCTTCGGCTTGGCAGAGTGC
TGCAAGAAGACCTCCAAACAGGGAATCCCTCCAAGTGCCACAACTCTCCATTTTGAGTTT
TACTCGGAAAACCCTGCGGAAGAAAAGGTTTCATCTAAGAAGCATTCTGTTCAGGCAGTT
ACAGTTCTTCACTTGGAACATGTTGACAAACTTGCACATGACCCAGTAGACATAATGGAA
GATCAGCTGTCACAGCACAACGTTCCCAAAGACAAACTGATGCTTCTATTCACCCACATA
CGACTAGCACATTGCTTCTCTAACCATCAGAAGCGATTACAGTGTGTACAAGCTAGGCTA
CAAGCCCTCTCTGTCCTAGTCTATTCAAGTGCAATCCAAGAAATCTCTAGTTCTTTGTTG
TATAGTGGCCTCATAGAGGAATTAGTTGATGTTCTCCAGCTTGAAGATGTGAAGCTAGTG
GATATAAAATCTGCTTCTCTTAGAACACTTACTTCAGTCATTCACCTAGATAGAAATCCA
GAGCTAATTAGCATAATAGATGCAACTGGTGCTGCCTCTTATCATGGGTTCTTACCTGTC
ATGGTCCGGCAGTGTATACAAGCCATGATCGATCCTAACATGGAGTCATTCCCCCACAGC
CTTGCCACTTCTCTCTTCTCATTCTTGTATCATCTAGCCAGTTATGAAACAGAGAAAGGT
GGTGAGGCCTTAGTGTCTTGTGGTATGATGGAATCTCTTCTCAAAGTCATCAAATGGCCA
GGAGAAGATGAGCAGCTACATACAACGTTTGTGACGAGGGCTGTACGTGTAGTTGATCTG
ATCACCAACCTTGACATGGCAGCCTTCCAGACCCATGGCGGACTCTCCACATTCATCAAY
AGACTAGAGCATGAGATTGGCATATGTCGGAGRGATGTACCCTACGTCATCAAACCAACG
ATACAGGGCGGCTCAAGGCCAAAGAAGGGTAGATCAGCAACCCAGTGTTTCCCTCAGAGA
GCAGCCCTGCTGAAATCCATGCTCAACTTCCTCAAGAAAGCCATCCAAGATCCTTCTTTC
TCTGACAGCATTAGGCATGTAATGGATGGMTCATTACCCAGCTCATTGAAGCACATCATT
AGCAAYGCTGAATACTACAGTGCATCCCTGTTTCTCCTTGCTTGCGAGCTAGTCACTGTG
TATGTGTTTCAAGAACCATCACTTCTATCATCACTACAAGATACAGGGCTCACTGATGTT
ATGCTGCATGCCCTTCTTATCAAAGATGTTCCTGCAACCAAAGAGGTGTTGGGTTCCTTA
CCTAATATCTTCAGTGCTCTGTGCCTCAACTCAAGGGGTCTGGATGCATTCAATCAGTGC
AAGCCATTYGAAAAGCTCTTCAAAGTCCTCCTGTCTCCAGTGTACCTGCCAGCTATGAGA
AGAAGAAGAACAAATGATGCATTAGGAGACACTGCATCATCGCTAGGTAGTGCCATGGAT
GAGTTGATGAGACATCAGCCCTCTCTCAAAGATCATGCGATGATGGCTATCATCAAGCTG
ATGGAAGATATATGCAGCATGGGGCACAACCCTAACATTGTGTGCAGTCGATCAGCGGTG
AAGGCCAAGACACCAGCATCTAACCAGTCTCAAGCAACGAATGGAGACGACACATCTAGT
GATGACGAAGAYGAAGAAGACGAGGTACCTACATCTGTCAGGGAGCAGGAGTCTAAGATG
GTCACACCCGTCCAACCTCAATCCACAGACCCTAATGAAAAGACTCCTGTACCTCTCATG
GACTACATTCTCAATGTGATGAAGTTTGTTGAAGCTATCCTGTGTAATAATGCAACCGAT
GATCACTGCTGGGAGTTTGTGAGTCATCGTGGTYTGGAACCCCTGCTCAAATTCCTGCGA
CTGCCCAACCTACCCATAGACTTTCCCACCAGTAGTGCCTGCCAGTCCGTTGCTAGTGTA
TGCAAAGCCATTCTGTCACTTGCAAGAGAGTCTGGTGTGTTGAAGGAAGGCCTTCTAATG
CTGAAAGAAGAGCTCACTGCCCTGAAGCCTCTCCAGCTCCCCCTGGAACCTCCRGGTGGA
TCCATCCTTCTCAGGGAGCTAGTCAACTCGCCAAACTTCACTGGTGCTCCCCTAGGAGCT
CCTACCACTCCACTTCTCAGGGCTATGGTCTCGGCTCACTCCTATGTCACCATGCTGGTA
CATGTATGCAGAGTTGGACAGACTGATGTGAGGACTATCTCAGTCAACCAATGGGGTTCG
GATCTCGGACAAGAGGTATTACGTCACTTGAGTCATCTGTACATCTCATTGGTTTGGGAG
AGCATAGTTCTCCTGGCACTGTTCACCCCAGGCACCCTCCCAGAGGGCTGTGAACTTGGC
AAGCTAGAACGGGAGAAACTTCTCCCCAAGGACTTCACCAAGGACTCTTCAGATGCTACC
ACTTCCACAGCATCTGCTTCAACCAGTAAATCTGATAGCAATGCAAGGACTAGTGAAATA
GATCCGGTCATCGAATCAGCAAGCACACTCATGGACGTCAGTGATGCCCTGTCAACCATG
GARGTGGATGATTCTAAAGAAGGGGCCAAGGACCCCAAGGCACGGCCCAAACCCAATGCT
CAGATGCTACAGTTGGTGAAGCAGGCCATGCCAGTGCTCTATGCACCCTCTAGACTTGGG
AAAGCACTCTCTGAGTTGTTTGGTTTGCTTGTGAAGCTTTGTGTCGGGTCATCGGTCAGA
CAGAGAAGCAGGCAACACCTACATCCCAATCCTAGCCCTCCATCTGAAGCAGCCAGAAAT
ACAGCCAAGGTTCTCATGGAACTGCTTCTCAACAGTCTTTCATGGACTCCTCCACCAGCT
AGCCCACTGCCAAAATTCAGGGTAACATTCTACATCTGTGCTGTTAGTTTTGCATCTCCT
ATGCTGTTTGATGAGAAGAAGAATCCTTATCATCTCATGCTACAGAAGTTTGTCAGCACA
GGAGCTCATGCAGCTCTCTTTGATGCATTCCATTGGGCAGTCACCATGGGTGGTAAGATG
AGAGCCTCAGAATGTATGGAACATCCAGACCTTCCAGAGGGAACAGGAGAGTTCATCGAT
GCATGGCTGTCTCTCATAGAGAAGTTGGTCAACCCAGAGTCGGTGTTGGACTCTCCGCAT
GCCATGCCTGCCAAGGGTACAGTTCCTGGCTACACACCCTTCAACCCTGTCCAGTTCCTC
ATCAATACGCACAAATCTGCATTCAATGTGATCATGAATCTGTGGGGTTGYCGATCTCTG
AAATCCCTGGGTAACCATACAGCTGAGAGCCTCCTGGCTATCCTTTGCCACATCGTACGC
GGTGAATCGGTCATTGCAGAGCGGGTCAAGCAGGCCAAGAGTGAGGARGCTGGGAGTAGC
TCTGGAGAGGCGTCATCRGCTGGTGGGCCTAGCACATCATCAGGTTCAGCTGGTTTCAGT
AGGGCAACAAGGGGGCTGTTTGAGTCAGGATTCCTGACTGGGTTGAGCAGGAGCAGTAGC
AGACCACGAGCTGAACCCAATGAGGATCATGTCAGACAGCTGATGGACATGGGCTTCACA
AGGGAACATACRTTAGAGGCTCTACAGCAGTCTACCACCCTKGAGAGAGCAGCTGAGTGG
GCTCTTACACATCCACCAAGACTTCCTCAGACTTTTGGAACAGGACTGAGTGAAGAGGAA
GAAATGATGCAAGCCATAGCYATGTCTCTTGGAGAAGCAATCCAACCATCAGTAGATCAA
CAGGAGGAGGAAAAGAAGAAGAAAGAGGAGGAAGAGCGTAAGAAGAAAGAAGAGGAAGAA
AGGAAGCAGAAGCTGATGGAGGAACAAGACAAGATTCCAGAGGAGGCACCACTTGATAAG
GCTATCCTCAATGAGTTTGTGGATTCTATGCTACCAGGATGTCTCAAGCTGCTAGATGAT
ATACCAGAAACAGTTTACAGAGTGTGTGATCTACTAGTGGTGGCCAATAACAGGAATGGC
ACTGAATGGAGGGACAAGATGCTTGAAATGGTTATCAGTCAGATATCTGAGAATGCCCGG
TTGTTGTGCAATAGCTTTGCCAGTATTTTAGTGGATCCAGCTGGTGTGACAGATCCGAAG
GTCATAGAAAACTTATCATCATGCCTGGCCTCTAGAATTCACCTTCTCTGCCTTCTCTTT
GAGGAGATCCGGATGGCTTGTGCTCAGAGAGTGGAGGCCTCAAACATCCTTGATACACTC
ATTAnnnnnnnnnnnnnnnnnnnnNAATGGATGGCTCAGATGAAGCTCACCAAAACACCA
AAGTGGATGGGTCCAGCAATGCTTCTCATTGATCTCTATGAGAAGACTGTCCTCACATGT
AAGAGGAAGGTGGCACAACTGGGTGCCTCCCATACCTGGAAGTGGTTTGATGACTCCACA
GGCCGATGGTGTACCTACAGTCGTAGTAACAATAAGACCATAGATGATGCTTACTGGGCA
GGCAAGCCTAGTGTGAAGTTCACTGCTGCCAGGAGAAGATATGTTGTCCACTTCAACACC
ATGATTCAGGTGAATGAAGAGACRATGAACAAGAGGCCCATCATGCAGGCCTTGCCCACC
CCAAAGACTGAGGAAGACAAAGGTGATnnnnnnnnnnnnnnnnnnnnnnnnnnnnnnnnn
nnnnnnnnGACCAGTGAGAGTCTGGAATCTGCTGCAAAAGCAGAAGTTGCAGGAACAAGC
CAAGAGAGTAAGGATGAATCCATTGCCAAAGAACCTGAAATYGTTGAGATTCAAGGACTA
GGGGACAAAGAAATTCCAACTCTRATCAGnnnnnnnnnGNNTGCCGAGCTCGGGGGACCT
CGTCTCTTGCTGTCTCTSACCCAAGCATCCTCCTTCAATAGCTTCCCAATCCTAGCCAAC
CTACTTCTSAGGCATGTCTTTGAAGAGAGGATGGTGCTTCAGAATACAATGGACAAGCTA
ATCTATGCAGTAGCCAACAAGGGAGTTGGATGCAACACATGCAATGTTGCTCTGGGCAGT
GTGGGATGCAGAGAAATGAACTTTGTTCTTAGAAAGCTTGGACCTCTAGCATGTCGGGAC
CAGGAACTGTTCATGAACTCTGCTAGAGGTAGCCTCAAGATCGCTCTTCCTCCCGCAAAG
AGAGGAGAAGAAGATGAATCTCGCTACACAGGACCCAATGCTCTACAGCTCTTGAAGGCC
TTGGCCCCTAAGACCTTCACACCACCAACTCTGAACGGACCTATGCTACAGGTTCTCTGT
GATCTCCTGGATGCCTTGATTGTACCTGTCCTACCTTCACAACAAGAAGACAAGGAAGCA
AAGTCTAAACAACCACAACCAACAGCCACAGCCTCAGCCAGTGCTCCTGCAGCCACTGGA
GTGGCCAGCGCTGAAGGAGCAGTTGCAGCTGCTGCTGCTGCTGCTGCTGCTGCAGTCTCG
GACATCCAAACATCAGAAGACATAGGAATGGGACTAAGGGAAATTGGAGACAGACTGCTT
GGGATCTACAGTGGAAGGAGAGGTCCTCCAAGAACAGCAGAGAGGCTCAACAGTGTCCCT
GATGGTGCTGTACAAGAAGAGCCTCATGATCCTTCAACATCCGGTGCTGAGGCAGGGAGC
CCCCCTGTAACCACGGACTCCAAGAAGACTCCTGCCTCATCAGCAGGAACAACTGGACAA
ACCCCCTCTAAAGATGAAACATCCAAGAGCAAACTCCTSATYCCCAAGTCAGCCATCTTG
CGTCTGCTGGCCGAGYTGGTCATGTCWTATGCAGGCATTGCGCAGGCCGTGGCCCAGTAC
CAGTACATGGTCGGTCAGACAAAGCATGTTAAAGAGGATGGAGCTGCACTGGCATACATC
TTGGACCATCTCCTACCGCAGTGCCAGAAAGCAGGGGACAAGGACTGTCCTGGCCTAGCT
CAGGTTCTGCTCGCCAGTATAGCTGCCAGTAACCATAGTCCTGATGCACAGATGCTCCTT
GTCACAGAGATCAAGGGAGCTCTTGGTAGAGCCTTGGCTATGCCAGAAAGCAGTGAGAAA
CATTCTCGCATTCAGGCGCTTACAATGTTGATCAGCGTGATGATCGAGGCATGTCCATCC
TCCAGCTCCGCCCATCAAACAACAATTGGAAGCTCATCTTACAAGAACCAGCTTGGCGGT
ATGAATATCATCACCAGGCTTCTACTCCGCAAGGGACTCGTCACAGACCTAGCCCGCGTC
CCTCACTCCTTGGACCTATCCAGCCCAAATATGGCCTCCACGATCAACTCGGCCCTCAAA
CCCCTGGAGACGCTGTCAAGGATCGTCAACCATCCACCGGTCGGACTGCGAGGGATCGGC
AGGATCAAGAATGGTGCACACATCATTGATCCAAGGTCTACTTCTACTGCTGATGCTACT
GGAGGTACAGGGCTGCGTTGTAGCATGGATGCAGCCATCCAGCGCTCAGCACAGGGTGGT
GGTGGTGGTGGTGGTGGTGTCCGCCGTGCCCATACAGATCGGGAGTCTGTTGCCAATGTG
TTGGGAGTACAGGACGACACCCAAGATTCTACAGACTTAGATGATCAGGCAGATCTTGAG
TGCATTGTTGATGAGCTCCTTGAAGGGACTGGTGGAAGCAGAGCTGAGGTTTTAGGAGAA
ACTCTCATYGCCACAGGACCTGAGAGACTGGGATCCCTCAGATCAGCMTTTGTGGATCAA
GCAGGTGAAGCATCCCAAGATGAGATGGTAATCACCATGACGGAYGAYGGAGAGGAGATG
GACCAATCTCTAGGTGATGCAGAGATGAGAAGTCAGCATAGTCATGAAGGAGTCAGAACA
GATATCGATGCTGATGATGACAGTGTTCAGGACGAAGACTCTGCAGCTGAAAGTGATTCT
GATGAAGGCAATGAAGATAGACAGGATGAAGGTGAAGAAGATGAGGAAGATGAAGAGGAT
GATGAGGAGGAAGAAGAGGAAGATGAAGAGGATCACGATGACGGCTCAGAGATGGATGCA
GAAGACTATGACATCACTGAAGATCTGGACTACTTCAGGGTCGGTGATCGGGATGAGGAT
ATGTGGGTTGGAGACCCYGATGAAGACATGCTGATTCAGTTGGATCCTGTATTCTCAGGT
GTTCCTGCATCCATAAGAACATACCAGCTTCCTGTGGCTATCCATGAAGATACTAGGAAT
GCCAATGATGTCTCAGCTCCTAATATCCCGGTYCCTCCAAGCGTAATCTCAGCCAGCCAT
CCCCTCCTGGTCAGACACAGTGACCACACGAACCTGACCCACGGTGTGAGCCAGACMAAT
CGTAATCAGAGGGTCGCTAGACAGAGGGTCAATCGTCATGGTACAACACAGACTGTTCAC
ATCTACCACTCCGGAGCAACAAGGCCACCTAATGTCCAGAATGTCCTGAGACTGCTGGGC
CTGTCATCGTCGACCGACATCGTCCAGCTGACGACCACAAGCACGGGTCAGGGAAACCAG
ACCAGGGTGTACGTTGCCAACTCTGGAGAGGACATCAACCAGAACCGAGAGGAGGTGTCC
GATATCTTTGAGGAGGGGTACAACATGGGGTATTTCAGTGGTTCCAACTTCCTCTCTGTG
GTGCCTCCCGTGTACAGACGATGGGATGAAGAGAGCAAGGTGCTAGATGGAAGAAGTGTT
CATGATTGTGTGCAGGCCCTCAAACCTGAAATCATCAGTGTTCTGGAGAAGCATCGTGAT
GAAGAGCTGACAGAACGAAAAGAAAAGAGAAAGAAACAGGCAGAGGAAGACGCCAAGAAG
AAGGTAGAGGATGAGGCCAAGAAGAAAGCYGAAGAAGAATTRAAGAAGGCTGCAGAGGAA
GCTAGGAAAGCCACAGAAGCAAAGGCTGGGGTTGCAAARTCAGAGGAGGAGAGCAAAGAG
AAGGAAGAAAATATGGAGGTTGGTGAAAGCAGTGATCAGCCCAAGGAAGCAGAAACAGCT
ACAAATCTATCAACAACAGCTCCCTCACARCCACCCAGATCAGGGATAGATATGGGTCAA
CTTGTCGCGAGTGTTGCTGAGTCYGCCCTTGGCAGTGCCATCTCTTCTGCCYTATCAGCA
GCAACTCTTACCAACACCATTACAACATCCGCTACAACTGCTGTCACCACTACCGCTGCT
TCAGGCATGGCTGCCACTCCAACTGACACAGCCCTGTCAGTGGCCGCATCCTCTCTTTTA
AGTAGCATGGAATCAAGATCTGCGGCAACACCTCAACCTGGACTGACCCGTGTGCCACAG
CTCGTAACAGTRACSGCAAACTCACCAACCCCAACTTCAACAGTATCAGCCACACTAACC
ACCATGTCCACNANNGCTGCAACCCCTACCATGGCTTCAGCATTGTCAGCCATTGCATCA
TCATCATCCTCATCATCCCTTTCATCATCAGCCCAAGCCCCTCCTTGGCAGACCTCCAGG
CCAACCACCTCCATCTTTGCATCACTCATCGAATCAGACATGATGGAAGTACCCTTACCA
TCTGTGCCAAATCCACAAGGTTCATCAAGTCCAATTGTCAGCAGTAGCRTCACTATGTCT
GCTACATCATCTAACAGACCCGATCACACAGAGTCACCTGGGAACATATCTGGGGTCNNN
GGTCTACCAGAGGGTGTAGATCCATCATTCCTTGCTGCTCTACCAGAGAACATCAGGCAA
GAAGTCCTCCAAGAACACCTGGGGATACGCAATGCCCCTCATCAGGCTGCCTCACAAGCA
GCATCTACCCCACCATCAGCTCCAGGCGAACCTGCAATTTCACTTAGTCAGGTGAACCCT
GAGTTCTTAGCTGCTCTGCCACCACATATACAAGAAGAGGTACTTGCACAAGAACGAGCT
GAACAGCAACGTCACACCCTGGCTGCCCAGAGTAGTACATCTGCTCCTGTTGTACCCGCT
GAACCAGTGGACCCTGCAGCCTTCATCCAGAACCTGCCCCCTGGACTTCGTCAGACTGTC
CTTGCTGACATGGATGATAGTGTGCTGGCAGTTCTTCCTGCAGACATCGCTGCTGAAGCC
CAGGCACTCCGACTGGACCGCGTCCTGAGACATCGTCAGCTCATGCAGGATCGACTGCTG
AGGGAGACTGGTTTGCAAGGTCGATTGGGGCATGGAATGAACTACTATCGTTTGTCTGTA
CCCCGTCAAACAGGCCAGTCATGGGGTTGGGGAGGTAGCGGTTCCAATCGAGGCGGCAGT
CACTCCAGRCAGCAAGGAGTGTTTAGTTCCATCACTCAGAACCAGGGCAGACAGCTGGTT
GACCTTGAGGCTCTGACCTGCCTTCTGGTACTCCTATTTGTCAATGAACCCAAGCTTAAT
CTGGTACGTCTGCTACGAGTGCTTCGTAACCTGAGCTTCCATCAGCCTACAAGGCAGTGG
ATCCTTCAGGCTTTACTCAGCATCATGGAGCGCACCAAGGCCTGTAAGACACAAGGTGAT
RGCAAGGCAGGAAGTTCAGAAACAGATATGATGCCCCTGCAGAAGATGGACTCTGGTTCA
GGAAAGGCTTATCAGCAGCCTTCCTGGCTCTCGATCAGCATGGACGCTGCCTTAGGATGC
CGTGCTAGTGTCTTCAAGGTGCAAAGGTCTAGCAAAAAGAGCTCTGACAAGCAAGGGTCT
CTAGTTTGCATACACCCACAGGTAGCACCAATGGTGTGCAGACATGTCATGGACGCTCTC
CTTGCTCTAGCAAAGGAGTTTCCATACCAATTTATTCCCATAGCGAGCAAGAAAGACCCT
CTCAAAGACTTTTCAGGGATTCCTGGTTTATCAAATATGAGTAGTAGTGCCTSTAGCAAC
AATGAACGTAAATCAACGCTCACTTCCAGTCAAGAAATGGGTGAGGATGCAAAGACAAGT
GGAAGTCAGGGTGATTCCAAAGCTAGTAACAAAATAGAATTGGACTTTTGGGACCTTCTG
GTACGACTGGACAACACCAGTCAGGGCAGGAAAGGCAAAGTTACATCCCGSCCTTCAACG
GTTCCTGCAGCAAAGGAAGGCCAGGACCCAGATACTAGTAATTCAGCTCTTTCCAAACTG
ATGGCTATGCTGTCACACCCTGTGGTGAAGCGTAGTACAGCTCTCACTGACAAGCTCCTA
CATCTGCTGTCCATGGTAACCAGCTCCTTACCAGATGGAGACAAGGATAAGATCAGCAGT
CTGCAGTCTGGTGTCATACGGAGACCCAACTCATACCTGTCAGATGCGGTCAGAAGCTCA
TCGAACCGATCCTCATCTATTTTGGCTGTAGCAGCGCCCTCTTGTGGTGACCAGTCAAGC
AGAGGACAAGCCGCCAGTGAAGACACCAGTAGTTCAGCCATCACTCCACCTGTAGGTAGT
CCCATGGATACTGCCTCACAAGAGATTCCAAGTACACAGAGTGTCAATGAAGAAGAGTCA
TCAAGCAGTAAGACGGAACCTCCGGTCCCTGAGAAAACACTGGTTGATGAAAACCTCCTC
CAGTTAGCTGTTGAGnnnnnnnNAGCACATACCTGTTCTGAAGATGGTCTAGAGGATGCT
ACCACCATGTTGATGCAGTTATCTAGGGGTCACTCTACCACTAGGGAAGCTGTCCTGAGA
CTCTTACTCAGAGGAGCACAAGAACTTGGCCAGACGCTCTGCAGNNNNNNNNNNNNNNNN
NNNNNNNNNnnnnnnnnnnnnnnnnnnnnnnnnnnnnnnnnnnnnnnnnnnnnnnnnGAT
CCAGACGATAGCAATACCAACTCCGCCTCTGGTACCTCCTCGTCTGCCTCAGCCCTTCAG
GGCTACATCGCAGATCGCTACAGCCCAAGCACGAGTATTGTTATCAATGCCCCTACCACA
GGCACCAAGAGAACAGGCTTTGAGCTGCGGTTGCAGTCCATGGGACTCTTTACGGGCAAG
ACTTCAAACCAGAACTTCCTGCTGAGGATGCTGAAGGTCATCATCCAGCTGCGAGAGGTT
GCCAAGAAGGCTAAGCGGGTGGCTGATATTCAGAGATTCACTGACACTGGAGAGGTGGTG
AATACTGGACGCACTCCCTCTGCACCTGCAGAAACACCCATGGAGGTAGACTCTGTTGTT
CAACTGCCAGAAGGGGTGGGAGTACGACAACTGGAGCAACAAGCATCAACCAGCACCCAG
TCCAGTCAGAAACAAGAGGATGATGATGATGGTCCTCAGCTGAGTGACCTCCTAGGCCTG
GAGGAACTGTGGGACACCCTGAGCACATGTCTTACAGAGCTCTCCCTCACACCAGACACC
CATGCAGTGCTTGTCCTACAACCTGCTGTAGAGGCCTTTTTCCTYGTCCATGCCTCTGAC
AAGGATGCCAGCAAGACATCCACCRCMGCTGCACCAGAATCCTCTCAACCCTCTGCCTCC
TCATCYTCACAGGCCCTTCATAGAGAAGGGCTTACCAGTAGTGCCTCCGACATGGAGAAA
CATCGCAACGTGCTAAACCAGATCCTTCGCCAATCTACCATTCATCTCTCTGAGGGGCCT
TTCTCTGTGCTCGTCAACCATGTACGCATCCTCGACTTCGACGTCAAGAGACGCTACTTC
CGTCAGGAGATGGAGCGAGGTGACGAAGGYATGCGGCGAGAAGACATGGCTATCCATGTG
AGAAGGGAGCATGTGTTTGAGGACTCSTATCGTGAATTGCATCGTCGTACCCCAGAGCAG
TGGAAGAACCGCTTCTATGTGGTCTTTGAGGGAGAAGAAGGCCAGGATGCTGGAGGACTG
CTCAGGGAGTGGTATCTCATTATCTCAAAGGAGATCTTCAACCAGATGTATGCCCTGTTC
CGTACCTCACCCGGAGACAGAGTAACCTACATCCCCAACCCATCGTCCCACTGCAACTCC
AACCATCTCAGCTACTTCAAGTTTGTGGGCCGCATCATGGCTAAAGCCATCTATGACAAC
AAGCTTCTGGAGTGCTACTTCTCTCGCTCCTTCTACAAGCATATCCTTGGGAAGCCAGTC
AAnnnnnnnnnnnnnnnnnnnnnnnnnnnnnnnnnnnnnnnnnnnnnnnnnnnnnnnnnn
nnnnnnnnnnnnnnnnnnnnnnnnnnnnnnnnnnnnnnnnnTACTGAGATTGAAGAGTTT
GGAGTGACAAGTGCGAGAGACCTGAAGCCnnnnnnnnnnnnnnnnnnnnnnnnnnnnnnn
nnnnnnnnnnnnnnnnnnnnnnnnnnnnnnnnnnnnnnnnnnnnnnnnnnnnnnnnnnnn
nnnnnnnnnnnnnnnnnnnnnnnnnnnnnnnnnnnnnnCCCTAAGAAGCTCATTGGTATC
TTCAATGAGCAGGAGCTTGAGCTGCTGATTGCTGGGCTGCCTACCATTGATGTGGATGAC
CTGAAAGCCAACACAGAGTACCACAAGTATCAGAGCAACTCTCTGCAGATCCAGTGGTTC
TGGAGAGCGCTACGCTCCTTTGATCAAGCCACAAGGGCCAAGTTTGTCCAGTTTGTGACT
GGAACRTCAAAGGTGCCCCTCCAAGGGTTTGCATCACTGGAAGGCATGAATGGACCTCAG
AAATTCCAGATCCATCGGGATGACAGGTCTACAGACAGACTGCCAACTGCTCATACATGC
TTCAACCAGTTAGACTTGCCAGCCTACGAGACGTATGACAAGCTTCGTCGAATGCTCCTC
CTGGCTATTGAAGAGTGCACTGAAGGATTTGGGCTTGCC

>afraSS
ATGAAGATTGACAGGAGTAAATTGAAAAAGAGCACTTCTGAAGTGCCCTTTGACTGTCAA
GCTTTGATAGAGAGACTGAAAACCAGCAACGATCTCCTGTCAGAGCTACAAGGAATCAAA
TCTTGGAACTATGGCAAGTGTGAGCTGTACCACTGGGTGGATGTCTTGGACAGGTTCGAT
GGCATCCTGGAAGATGGTTGCTCGGCACCACCTGACCAGCCATGGCGACTGTCATGTGAC
CAATCCCAGAATACCCGCCTTCGGGACTCTGTACACAGTGTGCTCACCTTCACAGCTCTG
CTCATTGAGCACAGCTTCTCTAGGCATCTCTACAGCTCAGTCGAGCATCTTACAACTCTT
CTAGCTTCCAGTGACATGAACACTGTAYTAGCTGTCTTGAACTTGGTGTATGTTTTCAGT
AAAAGGTCCAACTTCTTGATYAAGCTGGGTGCGGAGAAAAGGAAGGAGCTTTTCAGCAGG
CTAACCTACCTAGCAGAGAGCTGGGGTGGCAAAGAAAATGGCTTTGGCTTGGCAGAGTGC
TGCAAGAAAACCTCAAAACAGGGAATCCCTCCAAGTGCCACAACTCTCCATTTTGAGTTC
TACTCAGAAAACCCAGCAGAAGAAAAGGTTTCATCTAAGAAGCATTCAGTTCAGGCAGTT
ACAGTTCTTCACTTGGAACATGTTGACAAACTTGCACACGACCCAGTAGACATCATGGAA
GATCAGCTGTCACAGCACAACGTTCCCAAAGACAAACTGATGCTTCTATTCACYCACATA
CGACTAGCACATTGCTTCTCYAACCATCAGAAGCGATTACAGTGTGTWCAAGCTAGGCTA
CAAGCCCTCTCTGTCCTAGTCTATTCCAGTGCAATCCAAGAAATCTCTAGTTCTTTGTTG
TATAGTGGCCTCATAGAGGAATTAGTTGATGTTCTCCAGCTTGAAGATGTGAAGTTAGTG
GATATAAAATCTGCTTCTCTTAGAACTCTTACTTCAGTCATTCACCTAGATAGAAATCCA
GAGCTTATTAGCATAATAGAYGCAACTGGTGCTGCCTCTTATCATGGGTTCTTACCTGTT
ATGGTCCGGCAGTGTATACAAGCCATGATYGATCCTAACATGGAGTCATTCCCCCATAGC
CTTGCCACTTCTCTCTTCTCATTCTTATATCATCTAGCCAGTTATGAAACAGAGAAAGGT
GGTGAGGCCTTAGTGTCTTGTGGTATGATGGAATCTCTTCTCAAAGTCATCAAATGGCCA
GGAGAAGATGAACAGCTACATACAACGTTTGTGACGAGGGCTGTACGTGTAGTTGATCTG
ATCACCAACCTTGACATGGCAGCCTTCCAGACCCATGGCGGACTCTCCACATTCATCAAC
AGACTAGAGCATGAGATTGGCATATGTCGGAGGGATGTACCCTACGTCATCAAACCAACA
ATCAARRGYGGCTCAAGGCCAAAGAAGGGTAGATCAGCAACCCAGTGTTTCCCTCAGAGA
GCAGCCCTGCTGAAATCCATGCTCAACTTCCTCAAGAAAGCTATCCAAGAYCCTTCTTTC
TCTGACAGCATTAGGCATGTAATGGATGGCTCATTACCCAGCTCATTGAAGCACATCATT
AGCAACGCTGAATACTACAGTGCATCGCTGTTTCTCCTTGCTTGCGAGCTAGTTACTGTG
TATGTGTTTCAAGAACCATCGCTTCTATCATCACTACAAGATACAGGGCTCACTGATGTC
ATGCTGCAYGCCCTTCTTATCAAAGATGTTCCTGCAACCAAAGAGGTGTTGGGTTCCCTA
CCTAACATCTTCAGTGCCCTGTGCCTCAACTCCAGGGGTCTGGATGCATTCAATCAGTGC
AAGCCATTTGAAAAGCTCTTCAAAGTCCTCCTGTCTCCAGTCTACCTTCCAGCTATGAGA
AGAAGAAGAACAAATGATGCWTTAGGAGACACTGCATCATCGCTAGGTAGTGCCATGGAT
GAGTTGATGAGACATCAGCCCTCTCTCAAAGATCATGCRATGATGGCTATCATCAAGCTG
ATGGAAGATATATGCAGCATGGGGCACAATCCTAACATCGTGTGCAGTCGATCGGCGGTG
AAGGCCAAGACACCRGCATCTAACCAGTCYCAAGCAACSAATGGAGATGACACATCYAGT
GAYGAYGAAGACGAAGAAGACGAGGTACCYACATCTGTCAGRGAGCAGGAGTCTAAGATG
GTCACACCCGTCCAACCTCAATCCACAGACCCTAATGAAAAGACTCCTGTACCTCTCATG
GACTACATTCTCAATGTGATGAAGTTTGTTGAAGCSATCCTCTGTAATAATGCAACCGAT
GATCACTGCTGGGAGTTTGTGAGTCATCGTGGTCTGGAACCCCTGCTCAAATTCCTGCGA
CTGCCCAACCTACCCATAGACTTTCCCACCAGTAGTGCCTGCCAGTCCGTTGCTAGTGTA
TGCAAAGCCATTCTGTCACTTGCAAGAGAGTCTGGTGTGTTGAAGGAAGGCCTTCTAATG
CTGAAAGAAGAGCTCACTGCCCTGAAGCCTCTCCAGCTCCCCCTGGAGCCCCCGGGYGGA
TCCATCCTTCTCAGGGAGCTAGTCAACTCGCCAAACTTCACYGGTGCTCCCCTAGGAGCT
CCTACCACTCCACTTCTCAGGGCGATGGTCTCCGCTCACTCCTATGTCACCATGCTGGTA
CATGTATGCAGAGTCGGACAGACTGATGTGAGGACTATCTCAGTCAACCAATGGGGTTCA
GATCTCGGACAAGAGGTATTACGTCACTTGAGTCATCTGTACATCTCATTGGTTTGGGAG
AGCATAGTTCTCCTGGCACTGTTYACCCCAGGCACCCTCCCAGAGGGCTGTGAACTMGGC
AAGCTAGAACGGGAGAARCTYCTCCCCAAGGACTTCACCAAGGACTCTWCAGATGCYACC
ACTTCCGCAGCATCYGCTTCAACCAGTAAATCTGATAGCAATGCAAGGACTAGTGAAATM
GATCCRGTCATCGAATCMGCAAGCACACTCATGGACGTSAGTGATGCYCTGTCAACCATG
GAGGTGGATGATTCTAARGAAGGGGCCAAGGACCCCAAGGCACGRCCCAAACCCAACGCT
CAGATGCTCCAGTTGGTCAAGCARGCCATGCCRGTGCTCTATGCACCCTCTAGACTWGGG
AAAGCACTCTCYGAGTTGTTTGGTTTGCTTGTGAAGCTCTGCGTCGGGTCATCGGTCAGA
CAGAGAAGCAGGCAACACCTACATCCCAAYCCTAGCCCTCCATCCGAAGCAGCCAGGAAT
ACAGCYAAGGTWCTCATGGAACTGCTACTCAACAGTCTTTCATGGACTCCTCCACCAGCT
AGCCCACTGCCAAAATTCAGGGTAACATTCTACATMTGTGCTGTTAGCTTTGCATCTCCT
ATGCTGTTTGATGAGAAGAAGAATCCTTATCATCTCATGCTACAGAAGTTTGTCAGCACA
GGAGCTCATGCAGCCCTCTTTGATGCATTCCATTGGGCAGTCACCATGGGTGGTAAGATG
AGAGCCTCAGAGTGTATGGAACATCCAGACCTTCCAGAGGGAACAGGAGAGTTCATMGAT
GCATGGCTGTCTCTCATAGAGAAGTTGGTCAACCCAGAGTCTGTGTTGGACTCTCCRCAT
GCCATGCCTGCCAAGGGTACAGTTCCTGGCTACACACCCTTCAACCCTGTCCAGTTCCTM
ATCAATACRCACAAGTCTGCATTYAACGTGATCATGAACCTGTGGGGTTGYCGATCTCTS
AAATCTCTGGGCAACCATACAGCTGARAGYCTCCTGGCYATCCTKTGCCACATCGTACGC
GGTGAATCSGTCATTGCTGAGCGGGTCAAGCAGGCCAAGAGTGAGGAGGCTGGGAGTAGC
KCTGSRGAGGGGGCATCAACCGGTGGGCCTAGCACATCATCAGGYTCGGCTGGKTTCAGT
AGGGCAACGCGGGGGCTGTTTGAGTCTGGATTCCTGACTGGGTTGAGCAGGACCAGTAGC
AGACCACGAGCTGAACCCAATGAGGACCATGTYAGACAGCTGATGGACATGGGCTTCACA
AGGGAGCAYACRTTAGAGGCTCTACAGCAGTCKACCACCCTTGAGAGAGCAGCTGAGTGG
GCTCTKACACATCCACCAAGACTTCCTCAGACTTTTGGAACAGGACTGAGTGAAGAGGAR
GAAATGATGCAAGCCATAGCYATGTCTCTTGGAGAAGCAATCCAACCATCAGTAGATCAA
CAGGAGGAGGAAAAGAAGAAGAAAGAGGAGGAGGARCGTAAGAAGAAAGAAGAGGAAGAA
AGGAAGCAGAAGCTGATGGAGGAACAAGACAAGATTCCAGAGGAGGCTCCACTTGATAAG
GCTATCCTCAATGAGTTTGTGGATTCYATGCTACCGGGATGTCTCAAGCTGCTGGATGAT
ATTCCAGAAACTGTTTACAGAGTGTGTGATCTACTAGTGGTGGCCAATAACAGGAATGGC
ACWGAATGGAGGGACAAGATGCTTGAAATGGTTATCAGTCAGATATCTGAGAATGCTCGT
TTGTTGTGCAATAGCTTTGCCAGTATTTTAGTGGACCCAGCTGGTGTGACAGATCCGAAG
GTCATAGAAAACTTATCATCATGCCTGGCCTCTCGAATTCACCTTCTCTGCCTTCTCTTT
GAGGAGATCCGGATGGCTTGTGCTCAGAGAGTGGAGGCCTCAAACATCCTTGATACACTC
ATCACACTGCTCTACACTGCACAGAAATGGATGGCTCAGATGAAGCTCACCAAAACACCC
AAATGGATGGGTCCAGCAATGCTTCTCATTGATCTCTATGAGAAGACTGTCCTCACATGC
AAGAGGAAGGTGGCACAACAGGGTGCATCCCATACCTGGAAGTGGTTTGATGACTCYACY
GGCCGCTGGTGTACCTACAGCCGTAGYAACAACAAGACCATMGAYGAYGCYTACTGGGCA
GGCAARCCTAGTGTGAAGTTCACTGCTGCCAGGAGAAGATATGTKGTCCACTTCAACACC
ATGATACAGGTGAATGAAGAGACAATGAACAAGAGGCCCATCATGCAGGCCTTGCCCGCC
CCAAAGACWGAGGAAGACAAAGGTGATAAGAAGGAGGACGATGGAGAGAGAGAAGCCAAG
AAACTCAAGACYAGYGAGAGTCTGGAATCTGCTGCAAAAGCAGAAGTTGCAGGAACAAGC
CAAGAGAGTAAGGATGAAACCATTGCCAAAGAACCTGAAATCGTTGAGATTCAAGGACTA
GGRGAYAAAGAAATTCCMACTCTKATCAGYGCCCTCCTGTTTGCMGAGCTCGGTGGACCG
CGYCTCYTGCTCTCTCTCACCCAAGCATCCTCCTTCAATAGCTTCCCWATCCTAGCCAAC
CTACTTCTCAGGCATGTCTTTGAAGAGAGGATGGTGCTTCAGAATACAATGGACAAGTTA
ATCTATGCAGTAGCCAACAAGGGAGTTGGATGCAACACATGCAATGTTGCYCTGGGCAGT
GTKGGATGCAGAGAAATGAACTTTGTTCTCAGRAAGCTTGGACCTCTGGCRTGTCGGGAC
CAGGAACTKTTCATGAACTCTGCTAGAGGTAGCCTCAAGATCGCTCTTCCTCCTGCAAAG
AGAGGAGAAGARGATGAATCTCGCTACACAGGACCCAATGCTCTACAGCTCTTGAAGGCC
TTGGCCCCTAAGACCTTCACACCACCTACTCTGAACGGACCTATGCTTCAGGTTCTGTGC
GATCTCCTGGATGCCTTGATTGTACCTGTCCTACCTTCACAACAAGAAGACAAGGAAGCA
AAGTCTAAACAACCACAACCAACAGCCACMGCCTCGGCCAGTGCTCCTGCAGCCACTGGA
GTGGCCAGTGCYGAAGGGGCAGTTGCAGCTGCKGCTGCTGCTGCYGCKGCTGCAGTCTCK
GACATCCAAACATCAGAAGACATAGGAATGGGACTAAGGGAAATTGGAGACAGACTGCTT
GGGATCTACAGCGGAAGGAGAGGWCCTCCAAGRACAGCAGAGAGGCTCAACAGTGTCCCT
GATGGTGCTGTACAAGAAGAGCCTCATGATGCTTCWACATCCGGTGCTGAGGCRGGGAGC
CCCCCTGTAACCACGGACTCCAARAAGACTCCTGCCTCATCAGCAGGAACAACTGGACAA
ACCCCCTCTAAAGATGAAACATCCAAGAGCAAACTCCTSATCCCMAAGTCGGCCATCTTA
CGTCTSCTGGCCGAGCTGGTCATGTCGTATGCAGGCATTGCGCAGGCCGTGGCCCAGTAC
CAGTAYATGGTYGGTCAGGCAAARCATGTTAAAGAGGATGGAGCTGCACTSGCATACATC
TTGGACCATCTCCTACCGCAGTGCCAGAARGCAGGRGACAAGGACTGTCCTGGCCTRGCT
CAGGTTCTGCTMGCCAGYATAGCMGCCAGTAACCAYAGTCCTGATGCTCAGATGCTCCTT
GTCACAGAGATCAAGGGRGCCCTTGGGAGAGCCTTGGCTATGCCAGAAAGCAGTGAGAAA
CAYTCTCGCATTCAGGCRCTTACAATGTTGATCAGTGTGATGATCGAGGCATGTCCATCC
TCCAGCTCCGCCCATCAGACAACGATCGGAACCACATCTTACAAGAACCAGCTTGGTGGT
ATGAAYATCATCACCAGGCTTCTACTCCGCAAGGGACTCGTCACAGACCTRGCCCGCGTC
CCTCACTCCCTGGACCTATCCAGCCCAAACATGGCCTCCACAATCAACTCTGCCCTCAAA
CCCCTGGAGACGCTGTCAAGGATCGTCAACCATCCACCGGTCGGACTACGAGGGATCGGC
AGGATCAAGAACGGYGCACAYATCATYGATCCAAGGTCTGCTTCTACTGCTGATGCTACT
GGAGGTACAGGGCTGCGTTGTAGCATGGATGCAGCCATCCAGCGCTCAGCACAGGCTGGT
GGTGGTGGTGGTGTCGGTGGCCGTCGTGCCCATACAGATCGGGAGTCTGTTGCCAATGTG
TTAGGAGTACAGGACGACACCCAAGATTCTACAGACTTAGATGATCAGGCCGATCTTGAG
TGCATTGTCGATGAGCTCCTTGAAGGGACTGGTGGAAGCAGGGCTGAGGTTCTAGGAGAA
ACTCTCATCGCCACAGGACCTGAGAGACTGGGATCCCTCAGATCAGCCTTTGTGGATCAA
GCAGGTGAAGCATCCCAAGATGAAATGGTAATCACCATGACGGACGATGGAGAGGAGATG
GACCAATCTCTAGGTGATGCAGAGATGAGAAGTCAGCATAKTCAYGAAGGAGTCRGAACA
GATATCGATGCTGATGATGACAGTGTTCAGGATGAAGACTCTGCGGCTGAAAGTGATTCT
GATGAAGGCAATGAAGATAGACAGGATGAAGGTGAAGAAGATGAGGAGGATGAAGAGGAT
GATGAGGAGGAAGAAGAGGAAGACGAAGAGGATCACGATGATGGCTCAGAGATGGATGCA
GARGACTATGACATCACTGAAGATCTGGACTACTTCAGGGTCGGTGATCGGGATGAGGAT
ATGTGGGTTGGTGACCCAGATGAGGACATGCTGATTCAGTTGGATCCTGTATTCTCAGGT
GTTCCAGCATCAATAAGAACATACCAGCTTCCCGTGGCTATCCATGAAGACACCAGGAAT
GCAAATGATGTCTCAGCTCCTAACATCCCGGTCCCTCCAAGCGTRATCTCAGCCAGCCAT
CCCCTCCTGGTCAGRCACAGTGACCACACRAACCTGACCCACGGTGTGAGCCAGACCAAT
CGTAACCAGAGGGTCGCYAGACAGMGGGTCAATCGCCATGGTACAACACAGACTGTTCAC
ATCTATCACTCGGGAGCAACAAGGCCACCTAATGTCCAGAATGTCCTRAGGCTGCTGGGC
CTGTCATCGTCGACGGACATCGTCCAGCTGACGACCACCAGCACGGGTCAGGGAAACCAG
ACCAGGGTGTACGTTGCCAACTCTGGAGAGGACATCAACCAGAACCGAGAGGAGGTGTCT
GATATCTTTGAGGAGGGGTACAACATGGGGTACTTCAGYGGTTCCAACTTCCTATCTGTK
GTGCCTCCTGTGTACAGRCGATGGGATGAAGAGAGCAAGGTGCTAGATGGRAGAAGTGTT
CATGATTGTGTGCAGGCCCTCAAACCTGAAATCATCAGTRTTCTGGAGAAGCATCGTGAC
GAAGAGYTGACAGAACGAAAAGAGAAGAGAAAGAAACAGGCAGAGGAAGACGCCAAGAAG
AAGGTAGAGGATGAGGCSAAGAAGAAAGCAGAAGAAGAATTGAAGAAGGCTGCAGAGGAA
GCTAGGAAAGCAACAGAAGCAAAGGCKGGGSTTGCWAARTCAGAGGAGGAGAGCAAAGAG
AAGGAAGAAAATATGGAGGTTGGTGAAAGTAGTGATCAGCCCAAGGAAGCWGAAACAGCT
ACAAATCTATCAACAACAGCTCCTTCACAACCACCCAGATCAGGGATAGATATGGGTCAA
CTTGTCGCAAGTGTTGCTGAGTCCGCCCTTGGCAGTGCCATCTCKTCTGCCCTATCGGCA
GCAGCTCTTACCAACACCATCACAACATCCACTACAACTGCTGTCACCACTACCGCTGCT
TCAGRCATGGCTGCCACTCCAACKGACACAGCCCTGTCAGTGGCCGCATCYTCTCTTTTR
AGTAGCATGGAATCAAGATCTTCAGCACCACTTCAACCTGGCCTGACCCGTGTGCCACAG
CTGGTAACAGTGACKGCAAACTCACCAACCCCAACTTCAACGGTATCAGCCACACTAACC
ACCATGTCCACCACTGCTGCAACCCCTACCATGGCTTCARCATTGTCAGCCATTGCATCA
TCATCATCMTCMTCATCCCTTTTATCATCAGCCCAAGCCCCTCCTTGGCAGACCTCCAGG
CCAACCACCTCCATCTTTGCTTCACTCATCGAATCAGACATGATGGAAGTACCCTTACCA
TCTGTGCCAAATCCACAAGGTTCATCAAGTCCAATTGTTAGCAGTAGCATCRCTATGTCT
GCTACATCAGCTAACAGACCCGATCACACAGAGACACCTGGGAACATATCTGCGGTCAGT
GGYCTACCGGAGGGTGTAGATCCATCGTTCCTTGCTGCTTTACCAGAGAACATCAGGCAA
GAAGTCCTCCAAGAACACCTAGGGATACGCAATGCCCCTCATCAGGCTGCCACACAAGCA
GCATCTACACCGCCATCAGCTCCWGGCGAACCTGCAATTTCACTTAGTCAGGTGAACCCA
GAGTTCTTAGCTGCTCTGCCACCACATATACAAGAAGAGGTACTTGCTCAAGAACGAGCT
GAACAGCAACGACACACCCTTGCTGCCCAGAGTAGCACATCTGCTCCTGTKGTACCCGCT
GAACCAGTGGACCCTGCAGCCTTCATCCAGAACCTGCCCCCTGGACTCCGTCAGACTGTC
CTTGCTGACATGGACGACAGTGTGCTAGCAGTTCTTCCTGCAGACATCGCTGCTGAAGCC
CAGGCACTCCGACTGGACCGCGTCCTGAGACATCGTCAGCTCATGCAGGATCGACTGCTG
AGGGAGACTGGTTTGCAAGGTCGATTGGGGCATGGAATGAACTACTATCGTTTGTCTGTA
CCCCGTCAAACAGGCCAGTCATGGGGTTGGGGAGGTAGCGGTTCCAATCGAGGCGGCAGY
CACTCCAGACAGCAAGGAGTGTTTAGTTCCATCACTCAGAACCAGGGCAGACAGCTGGTG
GACCTTGAGGCTCTGACCTGCCTTCTGGTACTCCTATTTGTCAATGAACCCAAGCTTAAC
CTGGTACGTCTGCTACGAGTGCTTCGTAACCTGAGCTTCCATCAGCCTACAAGGCAGTGG
ATCCTTCAGGCTTTACTCAGCATCATGGAGCGCACCAAGGCCTGTAAGACKCAAGGTGAT
GGCAAGGCAGCAAGTGCAGAAGCAGATATGATGCCCCTGCAGAAGATGGACTCTGGTTCA
GGAAAGGCTTATCAGCAGCCTTCCTGGCTCTCAATCAGCATGGACGCTGCCTTRGGATGC
CGTGCTAGTGTCTTCAAGGTGCAAAGGTCAAGCAAAAAGAGCTCTGACAAGCAAGGTTCT
CTAGTTTGCATACACCCACAAGTAGCACCAATGGTGTGCAGACATGTSATGGACGCWCTC
CTTGCTCTAGCRAAGGAGTTTCCATACCAATTTATTCCCATAGCGAGCAAGAAAGACTCT
CTCAAAGACTTCTCAGGGATTCCTGGTTTATCAAMTATGAGTAGTAGTGCCTCTAGCAAC
AATGAACGTAAGTCAACGCTCACTTCCAGTCAAGAAATGGGCGAGGAAGCWAAGACAAGT
GCAAGTCAGGGTGATTCCAAAGCTAGTAACAAAATMGAATTGGACTTCTGGGACCTTCTG
GTACGACTGGACAACACCAGTCAGGGCAGGAAAGGCAAAGTGACATCCCGGCCTTCAACG
GTTCCTGCAGCAAAGGAAGGCCAGGATCCAGATACTAGTAATTCAGCTCTTTCCAAACTG
ATGGCTATGCTGTCGCACCCTGTGGTGAAGCGGAGTACAGCTCTCACCGACAAGCTCCTA
CATCTGCTGTCCATGGTAACCAGCTCTTTACCGGATGGAGACAAGGATAAGATCAGCAGT
CTGCAGTCTGGTGTCATACGGAGACCCAACTCATACCTATCAGATGCGGTCAGAAGCTCA
TCAAACCGATCCTCGTCTATCTTGGCTGTAGCAGCGCCCTCTTGTGGTGACCAGTCAAGC
AGAGGACAAGCNNNTAGTGAGGACACGAGTAGTTCAGCCATCACTCCTCCTGTAGGTAGT
CCCATGGATACTGCCTCACAAGAGCTTCCAACTACACAGGGTGTCAATGAAGAAGAGTCA
TCAAGCAGTAAGACAGAACCTCCGGTCCCTGAGAAAACACTGGTAGATGAAAACCTCCTC
CAGTTAGCTGTTGAGGTGTTGACAGCACATACCTGTTCAGAAGATGGTCTTGAGGATGCT
ACCACCATGTTGATGCAGTTATCTAGGGGTCACTCTACCACTAGGGAAGCTGTCYTGAGA
CTCTTACTCAGAGGAGCACAAGAACTTGGCCAAACTCTCTGCAGAGATATTTTGAAGCTC
CATCGTGAGGTCCAGGATTACCGAGCAAGACAGCTCCAGACAGACGCATCCCCCGAGGAT
CCAGACGATAGCAATACCAACTCGGCCTCTGCTACCTCCTCGTCTGTCTCGGCCCTTCAG
GGCTACATCGCAGATCGCTACAGCCCCAGCACGAGTATYGTCATCAACGCCCCTACCACT
GGCGCCAAGAGAACCGGCTTTGAGCTTCGGTTGCAGTCCATGGGACTCTTTACGGGCAAG
ACGTCAAACCAGAACTTCCTGCTGAGGATGCTGAAGGTCATCATACAGCTGCGAGAGGTC
GCCAAGAAGGCTAAGCGGGTGGCTGATATTCAGAGATTCACCGACACTGGAGAGGTGGTC
AATCCTGGACGCACTCCCTCTGCACCTGCAGAAACACCCATGGAGGTAGACTCTGTGGTT
CAACTGCCTGAAGGGGTGGGAGTAGGACAACTGGAGCGACAAGCATCAACCAGCACCACG
TCCAGTCAGAAACAAGAGGATGATGATGATGGTCCTCAGCTGAGTGACCTCCTAGGCCTG
GAGGAGCTGTGGGACACCCTGAGCACATGTCTTACAGAGCTCTCCCTCACACCAGACACC
CACGCGGTGCTTGTCCTACAGCCCGCTGTAGAGGCCTTTTTCCTCGTCCATGCCTCTGAC
AAGGATGCCGGCAAGGCATCCGCCGCCGCTGCACCCGAATCCTCTCAACCCTCTGCCTCC
TCRTCCTCACAGGCCCTTCATAGAGAAGGGCTCACCAGTAGTGCCTCYGACATGGAGAAA
CATCGCAACGTGCTGAACCAGATCCTTCGCCAATCTACCATTCATCTCTCCGAGGGGCCT
TTCTCCGTGCTCGTCAACCACGTACGCATCCTCGACTTCGACGTCAAGAGACGTTACTTC
CGTCAGGAGATGGAGCGAGGTGACGAAGGCATGCGGCGAGAAGACATGGCTATCCATGTG
AGAAGGGAGCATGTGTTTGAGGACTCGTACCGTGAGTTGCATCGTCGTACCCCGGAGCAG
TGGAAGAACCGCTTCTATGTGGTCTTTGAGGGAGAAGAAGGCCAGGATGCTGGAGGACTG
CTCAGGGAGTGGTATCTTATTATCTCAAAGGAGATCTTCAACCAGATGTACGCCCTGTTC
CGTACCTCACCAGGAGACAGAGTAACCTACATCCCCAACCCATCGTCCCACTGCAACTCC
AACCATCTCAGCTACTTCAAGTTTGTGGGCCGCATCATGGCTAAAGCCATCTATGACAAC
AAGCTTCTGGAGTGCTATTTCTCTCGCTCCTTCTACAAGCATATCCTTGGGAAGCCAGTC
AANNNNNNNNNNNNNNNNNNNNNNNNNNNNNNNNNNNNNNNNNNNNNNNNNNNNNNNNNN
NNNNNNNNNNNNNNNNNNNNNNNNNNNNNNNNNNNNNNNNNNNNNNNNATTGAAGAGTTC
GGAGTGACAGAAGCGAGAGACCTGAAACCAAACGGCAGCAATCTGATTGTGACCGAGGAG
AACAAAGCGGAGTACGTACACCTCGTGTGTCAGATGAAGATGACRTCGGCCATCCGCAAG
CAGATCGATAGCTTCCTGGAAGGCTTCTATGACATCATCCCTAAGAAGCTGATTGGTATC
TTCAATGAGCAGGAGCTTGAGCTGCTGATTGCTGGGCTGCCTACCATCGATGTGGATGAT
CTCAAAGCCAACACAGAGTACCACAAGTATCAGAGCAACTCTCTGCAGACCCAGTGGTTC
TGGAGAGCGCTACGCTCCTTTGATCAAGCCACAAGGGCCAAGTTTGTCCAGTTTGTGACT
GGAACATCCAAGGTGCCCCTCCAAGGGTTTGCATCRYTGGAAGGCATGAACGGACCTCAG
AAATTCCAGATCCATCGTGATGACAGGTCTACAGATAGRCTGCCAACTGCTCATACATGC
TTCAACCAGTTAGACTTGCCAGCCTATGAGACGTATGACAAGCTTCGTCGAATGCTCCTC
CTGGCCATTGAAGAGTGCACTGAAGGATTTGGGCTTGCC

>hpul
ATGAAGATTGACAGGAGTAAATTGAAAAAGAGCACTTCTGAAGTGCCCTTTGACTGTCAG
GCTTTGATAGAGAGACTGAAAACCAGCAATGATCTCYTGTCAGAGCTGCAAGGAATCAAA
TCTTGGAACTATGGCAAGTGTGAGTTGTACCACTGGGTGGATGTCTTGGACAGGTTCGAT
GGCATCCTGGAAGATGGTTGCTCGGCACCACCTGACCAGCCATGGCGACTGTCATGTGAC
CAATCCCAGAATACTCGCCTTCGGGACTCTGTACACAGTGTGCTAACCTTCACAGCTCTG
CTCATCGAGCACAGCTTCTCTAGGCATCTCTACAGCTCAGTTGAGCATCTTACAACTCTT
CTAGCTTCAAGTGACATGAACACTGTACTAGCTGTCTTGAACTTGGTGTATGTTTTCAGT
AAAAGGTCCAACTTCTTGATCAAGCTGGGTGCGGAGAAAAGGAAGGAGCTYTTCAGCAGG
CTAACCTACCTAGCAGAGAGCTGGGGTGGCAAAGAAAATGGCTTTGGCTTGGCAGAGTGC
TGTAAGAAGACCTCAAAACAGGGAATCCCTCCAAGTGCCACAACTCTCCATTTTGAGTTC
TACTCAGAAAACCCAGCCGAAGAAAAGGTTTCTTCTAAGAAGCATTCAGTCCAGGCAGTT
ACAGTTCTTCACTTGGAACACGTAGACAAACTTGCACATGACCCAGTAGACATCATGGAA
GATCAGCTGTCACAGCACAATGTTCCCAAAGACAAACTGATGCTTCTATTCACCCACATA
CGACTAGCACATTGCTTYTCCAACCATCAGAAGCGATTACAGTGTGTACAAGCTAGGCTA
CAAGCCCTCTCTGTCCTAGTCTATTCAAGTGCAATCCAAGAAATCTCTAGTTCTTTGTTG
TATAGTGGCCTCATAGAGGAATTAGTTGATGTTCTCCAGCTTGAAGATGTTAAGCTAGTG
GATATAAAATCTGCTTCTCTTAGAACTCTTACTTCAGTCATTCACTTAGATAGAAATCCA
GAGCTTATTAGCATAATAGACGCAACTGGTGCTGCCTCTTAYCATGGTTTCTTACCTGTT
ATGGTCCGGCAGTGTATACAAGCCATGATCGATCCTAACATGGAGTCATTCCCCCACAGC
CTTGCCACTTCTCTCTTTTCATTCTTATATCATCTAGCAAGTTATGAAACAGAGAAAGGT
GGTGAGGCCTTAGTRTCTTGTGGTATGATGGAATCTCTTCTCAAAGTCATCAAATGGCCA
GGAGAAGATGAGCAGCTTCATACAACGTTTGTGACGAGGGCTGTACGTGTWGTTGATCTG
ATCACCAACCTTGACATGGCAGCCTTYCAGACCCATGGCGGACTCTCCACATTCATYAAC
AGACTAGAGCATGAGATTGGCATATGTCGGAGGGATGTGCCCTACGTCATCAAACCAACG
ATAAAGGGCGGCTCACGGCCAAAGAAGGGTAGATCAGCAAACCAGTGTTTCCCTCAGAGA
GCAGCCCTGCTGAAATCCATGCTCAACTTCCTCAAGAAAGCTATCCAAGATCCTTCTTTC
TCTGACAGCATTAGGCATGTAATGGATGGCTCATTACCCAGCTCRTTGAAGCACATCATT
AGCAATGCTGAATACTACAGTGCATCCCTGTTTCTCCTTGCTTGCGAGCTAGTCACTGTG
TATGTGTTTCAAGAACCATCGCTTCTATCATCACTCCAAGATACAGGGCTCACTGATGTC
ATGCTGCATGCCCTTCTTATCAAAGACGTTCCTGCAACCAAAGAGGTGTTGGGTTCCCTA
CCTAACATCTTCAGTGCCCTGTGCCTCAACTCCAGGGGTCTGGATGCATTCAATCAGTGC
AAGCCATTTGAAAAGCTCTTCAAAGTCCTCCTGTCTCCAGTCTACCTGCCAGCTATGAGA
AGAAGAAGAACAAATGATGCATTAGGAGACACTGCATCCTCGCTAGGTAGTGCCATGGAT
GAGTTGATGAGACACCAGCCCTCTCTCAAGGATCATGCTATGATGGCTATCATCAAGCTG
ATGGAAGATATATGCAGCATGGGGCACAACCCTAACATCGTGTGCAGTCGATCGGCGGTG
AAGGCCAAGACGCCAGCATCTAACCAGTCTCAGGCAACCAATGGAGATGACACGTCTAGT
GATGACGAAGACGAAGAAGACGAGGTACCCACATCTGTCAGGGAGCAGGAGTCTAAGATG
GTCACACCCGTCCAACCTCAATCCACAGACCCTAATGAAAAGACTCCTGTACCTCTCATG
GACTACATCCTCAACGTGATGAAGTTTGTTGAAGCTATCCTCTGTAATAATGCCACTGAT
GATCACTGCTGGGAGTTTGTGAGTCATCGCGGTCTAGAACCCCTGCTCAAATTCCTGCGA
CTGCCCAACCTACCCATAGACTTTCCCACCAGTAGTGCCTGCCAGTCCGTTGCAAGTGTA
TGCAAAGCCATTCTGTCACTTGCAAGAGAGTCTGGTGTGTTGAAGGAAGGSCTTCTAATG
CTGAAAGAAGAGCTCACTGCCCTGAAGCCTCTCCAGCTCCCCCTGGAGCCCCCGGGTGGA
TCCATCCTTCTCAGGGAGCTAGTCAACTCGCCAAACTTCACCGGTGCTCCCCTAGGAGCT
CCTACCACTCCACTTCTCAGGGCGATGGTCTCGGCTCACTCCTATGTCACCATGCTGGTG
CATGTATGCAGAGTCGGACAGACTGATGTGAGGACTATCTCAGTCAACCAATGGGGTTCA
GATCTCGGACAAGAGGTATTACGTCACTTGAGTCATCTGTACATCTCATTGGTTTGGGAG
AGCATAGTTCTCCTGGCACTGTTCACCCCAGGCACCCTCCCAGAGGGCTGTGAACTTGGC
AAGCTAGAACGGGAGAAACTTCTCCCCAAGGACTTCACCAAGGACTCTTCAGATGCTACC
ACTTCTGCAGCATCTGCTTCAACCAGTAAATCCGATAGCAATGCAAGGACTAGTGAAATA
GATCCAGTCATCGAATCAGCAAGCACACTCATGGACGTCAGTGATGCTCTGTCAACCATG
GAGGTGGACGATTCCAAAGAAGGGGCCAAGGACCCCAAGGCACGGCCCAAACCCAATGCT
CAGATGCTCCAGTTGGTGAAGCAGGCYATGCCGGTGCTCTATGCACCCTCTAGACTCGGG
AAAGCACTCTCSGAGTTGTTTGGTTTGCTTGTGAAGCTCTGCGTCGGGTCATCGGTCAGA
CAGAGAAGCAGGCAGCACCTGCATCCCAATCCGAGCCCTCCATCTGAAGCAGCMAGGAAT
ACAGCAAAGGTTCTCATGGAACTCCTACTCAACAGTCTTTCATGGACTCCTCCACCAGCT
AGCCCACTGCCAAAATTCAGGGTAACATTCTATATCTGTGCTGTTAGCTTTGCATCTCCT
ATGCTGTTTGATGAGAAGAAGAATCCTTATCATCTCATGCTCCAAAAGTTTGTCAGCACA
GGAGCTCATGCAGCTCTCTTTGATGCATTCCATTGGGCAGTCACCATGGGTGGTAAGATG
AGAGCCTCAGAGTGTATGGAACATCCAGACCTTCCAGAGGGAACAGGAGAGTTCATTGAT
GCATGGCTGTCTCTCATAGAGAAGTTGGTCAACCCAGAGTCTGTGTTGGACTCTCCGCAT
GCCATGCCTGCCAAGGGTACAGTTCCCGGCTACACACCCTTCAACCCTGTCCAGTTCCTC
ATCAATACACACAAGTCTGCATTCAACGTGATCATGAACCTGTGGGGTTGCCGATCTCTA
AAATCTCTGGGCAACCATACAGCTGAGAGCCTCCTGGCCATCCTGTGCCACATCGTACGC
GGTGAATCCGTCATTGCTGAGCGGGTCAAGCAGGCCAAGAGTGAGGAGGCTGGGAGTAGC
TCCGCAGAGGGGTCATCAACCGGTGGGCCTAGCACATCATCAGGTTCGGCTGGTTTCAGT
AGGGCMACGAGGGGGCTGTTTGAGTCAGGATTCCTGACTGGGTTGAGCAGGACCAGTAGC
AGACCACGAGCTGAACCCAATGAGGACCATGTCAGACAGCTGATGGACATGGGCTTTGCA
AGGGAGCATACCTTGGAGGCTCTACAACAGTCTACCACYCTTGAGAGAGCAGCTGAGTGG
GCTCTTACACACCCACCAAGACTTCCTCAGACTTTTGGAACAGGACTGAGTGAAGAGGAA
GAAATGATGCAAGCCATAGCTATGTCTCTTGGAGAAGCAATCCAACCATCAGTAGATCAA
CAGGAGGAAGAAAAGAAGAAGAAAGAGGAGGAGGAGCGTAAGAAGAAAGAAGAGGAAGAA
AGGAAGCAGAAGCTGATGGAGGAACAAGACAAGATTCCAGAAGAGGCTCCACTTGATAAG
GCTATCCTCAATGAGTTTGTGGATTCTATGCTACCCGGATGTCTCAAGCTGCTTGATGAT
ATTCCAGAAACTGTTTACAGAGTGTGTGATCTACTAGTGGTGGCCAATAACAGGAATGGC
ACTGAATGGAGAGACAAGATGCTTGAAATGGTGATCAGTCAGATATCTGAGAATGCCAGG
TTGTTGTGCAATAGCTTTGCCAGTATTTTAGTGGATCCAGCTGGAGTGACGGATCCGAAG
GTCATAGAAAAYTTATCATCATGCCTGGCCTCAAGAATTCACCTTCTCTGCCTTCTCTTT
GAGGAGATCCGAATGGCTTGTGCTCAGAGAGTGGAGGCCTCAAACATCCTTGATACACTC
ATTACACTGCTCTACACTGCACAGAAATGGATGGCTCAGATGAAGCTCACCAAAACACCC
AAGTGGATGGGTCCAGCAATGCTTCTCATTGATCTCTATGAGAAGACTGTCCTCACRTGC
AAGAGGAAGGTGGCACAACAGGGTGCTTCACATACCTGGAAGTGGTTTGATGACTCTACA
GGCCGCTGGTGTACCTACAGCCGTAGCAACAACAAGACCATAGATGATGCTTACTGGGCA
GGCAAACCTAGCGTGAAGTTCACTGCTGCCAGGAGAAGATATGTTGTCCACTTCAACACC
ATGATACAGGTGAATGAAGAGACAATGAACAAGAGGCCCATCATGCAGGCCTTGCCCGCC
CCAAAGACTGAGGAAGAYAAAGGTGATAAGAAGGAGGACGATGGAGAGAGAGAAGCCAAG
AAACTCAAGACCAGTGAGAGTCTGGAATCTGCTGCAAAAGCAGAAGTTGCAGGCACAAGC
CAAGAGAGTAAGGACGAATCCATTGCCAAAGAACCTGAAATCGTTGAGATTCAAGGACTA
GGAGACAAAGAAATTCCAACTCTGATCAGCGCCCTCCTGTTTGCCGAGCTCGGTGGACCA
CGTCTCTTGCTGTCTCTCACCCAAGCATCCTCCTTCAATAGCTTCCCAATCCTAGCCAAC
CTMCTTCTCAGGCATGTCTTTGAAGAGAGGATGGTGCTTCAGAATACAATGGACAAGTTA
ATCTATGCAGTAGCCAACAAGGGAGTTGGATGCAACACATGCAATGTTGCCCTGGGCAGT
GTGGGATGCAGAGAAATGAACTTTGTTCTCAGGAAGCTTGGACCTCTGGCGTGTCGGGAC
CAGGAACTGTTCATGAACTCGGCTAGAGGTAGCCTCAAGATCGCTCTTCCTCCTGCAAAG
AGAGGAGAAGAAGATGAATCTCGCTACACAGGACCCAATGCTCTGCAGCTCTTGAAGGCC
TTGGCCCCTAAGACCTTCACACCACCAACTCTAAACGGACCTATGCTACAGGTTCTCTGC
GATCTCCTGGATGCCTTGATTGTACCTGTCCTACCTTCACAACAAGAAGACAAGGAAGCA
AAGTCTAAACAACCACAACYAACAACCACAGCCTCGGCCAGTGCTCCTGCAGCCACTGGA
GTGGCCAGTGCCGAAGGGGCAGTTGCAGCAGCCGCAGCAGCAGCMGCTRCTGCAGTCTCG
GACATCCAAACATCGGAAGACATAGGAATGGGACTAAGGGAAATTGGAGACAGACTGCTT
GGGATCTACAGCGGAAGGAGAGGACCTCCAAGAACAGCAGAGAGGCTCAACAGTGTCCCC
GATGGTGCTGTACAAGAAGAGCCTCATGATGCTTCAACCTCCGGTGCTGAGGCAGGGAGC
CCCCCTGTAACCACRGACTCCAAGAAAACTCCTGCCTCATCAGCAGGAACAACTGGACAA
ACCCCCTCTAAAGATGAAACGTCCAAGAGCAAACTCCTGATCCCCAAGTCAGCCATCTTA
CGTCTGCTRGCCGAGCTGGTCATGTCGTATGCAGGCATTGCGCAGGCCGTGGCCCAGTAC
CAGTATATGGTTGGTCAGGCAAAGCATGTTAAAGAGGATGGAGCTGCACTGGCATACATC
TTGGACCATCTCCTACCGCAGTGCCAAAAGGCAGGGGACAAGGACTGTCCCGGCCTAGCT
CAGGTTCTGCTCGCCAGCATAGCTGCCAGTAACCATAGTCCCGATGCTCAGATGCTCCTT
GTCACAGAGATCAAGGGAGCCCTTGGGAGAGCCTTGGCTATGCCAGAAAGCAGTGAGAAA
CACTCTCGCATTCAGGCACTTACAATGTTGATCAGTGTGATGATCGAGGCATGTCCATCC
TCCAGCTCCGCCCATCAGACAACCATCGGAACCACATCTTACAAGAACCAGCTTGGTGGT
ATGAATATCATCACCAGGCTTCTACTCCGCAAGGGACTSGTCACAGACCTAGCCCGCGTC
CCTCACTCCCTGGACCTATCCAGCCCAAACATGGCCTCCACCATCAACTCGGCCCTCAAA
CCCCTGGAGACGCTGTCAAGGATCGTCAACCATCCACCGGTCGGACTGCGAGGGATYGGC
AGGATCAAGAATGGCGCACACATCATTGATCCAAGGTCTGCTTCTACTGCTGATGCTACT
GGAGGTACAGGGCTGCGCTGTAGCATGGATGCAGCCATCCAGCGCTCAGCACAGGGTGGT
GGTGGTGGTGGTGTCGGCGGCCGCCGTGCCCATACAGATCGGGAGTCTGTTGCCAATGTG
TTGGGAGTACAGGACGACACCCAAGATTCTACAGACTTAGATGATCAGGCAGATCTYGAG
TGTATTGTTGACGAGCTGCTYGAAGGGACTGGTGGAAGCAGGGCTGAGGTTTTAGGAGAA
ACTCTCATCGCCACAGGACCTGAGAGACTGGGATCCCTCAGATCAGCCTTTGTGGATCAA
GCAGGTGAAGCATCCCAAGATGAGATGGTAATCACCATGACAGACGACGGAGAGGAGATG
GACCAATCTCTAGGTGATGCAGAGATGAGAAGTCAGCATAGTCATGAAGGAGTCAGAACA
GACATCGATGCTGATGATGACAGTGTTCAGGACGAAGACTCTGCGGCTGAAAGTGATTCT
GATGAAGGCAATGAAGATAGACAGGATGAAGGTGAAGAAGATGAGGAAGATGAAGAGGAT
GATGARGAGGAAGAAGAGGAGGATGAAGAGGATCACGATGACGGCTCAGAGATGGATGCA
GAAGACTATGACATCACTGAAGATCTAGACTACTTCAGGGTCGGTGATCGAGATGAGGAT
ATGTGGGTTGGTGACCCAGATGAGGACATGCTGATTCAGCTGGATCCTGTATTCTCAGGT
GTTCCTGCATCAATAAGAACATACCAGCTTCCTGTGGCTATCCATGAAGATACCAGGAAT
GCCAATGATGTCTCAGCTCCTAACATCCCGGTCCCTCCAAGCGTAATCTCAGCCAGCCAT
CCCCTCCTGGTCAGACACAGTGACCACACGAACCTGACCCATGGTGTGAGCCAGACCAAT
CGTAACCAGAGGGTCGCTAGACAGAGGGTCAATCGTCATGGTACAACGCAGACTGTTCAC
ATCTACCACTCGGGAGCTACAAGGCCACCTAATGTCCAGAATGTCCTGAGGCTGCTGGGC
CTGTCATCGTCGACCGACATCGTCCAGCTGACGACCACCAGCACGGGTCAGGGAAACCAG
ACCAGGGTGTACGTTGCCAACTCTGGAGAGGACATCAACCAGAACCGAGRGGAGGTGTCC
GATATCTTTGAGGAGGGGTACAACATGGGGTATTTCAGTGGTTCCAACTTCCTCTCTGTG
GTGCCTCCTGTGTACAGACGATGGGATGAAGAGAGCAAGGTGCTAGATGGAAGAAGTGTT
CATGATTGCGTGCAGGCCCTCAAACCTGAAATCATCAGTGTTCTGGAGAAGCATCGTGAC
GAAGAGCTGACAGAACGAAAAGAGAAGAGAAAGAAACAGGCAGAGGAAGACGCCAAGAAG
AAGGTAGAGGATGARGCCAAGAAGAAAGTYGAAGAAGAATTGAAGAAGGCTGCAGAGGAA
GCTAGGAAAGCAACAGAAGCCAAGGCTGGGGTTGCAAAAACAGAGGAGGAGAGCAAAGAG
AAGGAAGAGAATATGGAGGTTGGTGAAAGCAGTGATCAGCCCAAGGAAGCAGAAACAGCT
ACAAATCTATCAACAACAGCTCCTTCACAGCCACCCAGATCAGGGATAGATATGGGTCAA
CTTGTCGCAAGTGTTGCTGAGTCCGCTCTTGGCAGTGCCATCTCTTCTGCCCTATCGGCA
GCAGCTCTTACCAACACCATTACAACGTCCACTACAACTGCTGTCACCACTACYGCTGCT
TCAGACATGGCTGCCACTCCAACTGACACAGCCCTGTCAGTGGCTGCATCCTCTCTTTTA
AGCAGCATGGAATCAAGATCTTCAGCAGCACTTCAACCTGGACTGACCCGTGTGCCACAG
CTCGTAACAGTGACGGCAAACTCACCAACCCCAACTTCAACGGTATCAGGCCCACTAACC
ACCATGTCCACCACCGCTGCAACCCCTACCATGGCTTCAGCATTGTCAGCCATTGCATCA
TCATCATCATCCTCATCCCTTTTATCATCAGCCCAAGCCCCTCCATGGCAGACCTCCAGG
CCAACCACCTCCATCTTTGCATCACTCATCGAGTCGGACATGATGGAAGTACCCTTACCA
TCTGTGCCAAATCCACAAGGTTCATCCAGTCCAATWGTTAGCAGTAGCATCACAATGTCT
GCTACATCTGCTAACAGACCCGATCACACAGAGACACCTGGGAACATATCTGGGGTCAGT
GGTCTACCGGAGGGTGTAGATCCGTCGTTCCTTGCTGCTCTACCAGAGAACATCAGGCAA
GAAGTCCTCCAAGAACACCTAGGGATACGCAATGCCCCTCATCAGGCTGCCACACAAGCA
GCATCCACCCCGCCATCAGCTCCAGGCGAACCTGCAATTTCACTTAGTCAGGTGAACCCY
GAGTTCTTAGCCGCTCTGCCACCACATATACAAGAAGAGGTACTTGCACAAGAACGAGCT
GAACAGCAACGTCACACCCTGGCTGCCCAGAGTAGCACATCCGCTCCTGTTGTACCCGCT
GAACCAGTGGACCCTGCAGCTTTCATCCAGAACCTGCCCCCTGGACTTCGTCAGACTGTC
CTTGCTGACATGGATGACAGTGTGCTTGCAGTTCTTCCTGCAGACATCGCTGCTGAAGCC
CAGGCACTCCGACTGGACCGCGTCCTGAGACATCGTCAGCTCATGCAGGATCGACTGCTG
AGGGAGACTGGTTTGCAAGGTCGATTGGGGCATGGAATGAACTACTATCGTTTGTCTGTA
CCCCGTCAAACAGGCCAGTCATGGGGTTGGGGAGGTAGCGGTTCCAATCGAGGCAGCAGT
CACTCCAGACAACAAGGAGTGTTTAGTTCCATCACTCAGAACCAGGGCAGACAGCTGGTG
GACCTTGAGGCTCTGACCTGCCTTCTGGTACTCCTATTTGTCAATGAACCCAAGCTTAAT
CTGGTACGTCTGCTACGAGTGCTTCGTAACCTGAGCTTCCATCAGCCTACAAGGCAGTGG
ATCCTTCAGGCTTTACTCAGCATAATGGAGCGCACCAAGGCCTGTAAGACACAAGGTGAT
GGCAAGGCTGCAAGTGCAGAAGCAGATATGATGCCCCTGCAGAAGATGGACTCTGGTTCA
GGAAAGGCTTATCAGCAGCCTTCCTGGCTCTCAATCAGCATGGACGCTGCCTTAGGATGC
CGTGCTAGTGTCTTCAAGGTGCAAAGGTCAAGCAAAAAGAGCTCTGACAAGCAAGGTTCT
CTAGTTTGCATACACCCGCAAGTAGCACCAATGGTGTGCAGACATGTCATGGACGCTCTC
CTTGCTCTAGCCAAGGAGTTTCCATACCAATTTATTCCCATAGCGAGCAAGAAAGACTCT
CTCAAAGACTTCTCAGGGATTCCTGGTTTATCAAATATGAGTAGTAGTGCCTCTAGCAAC
AATGAACGTAAGTCAACGCTCACTTCCAGTCAAGAAATGGGCGAGGAAGCAAAGACAAGT
GCAAGTCAGGGCGATTCCAAAGCTAGTAACAAAATAGAATTGGACTTCTGGGACCTTCTG
GTACGACTGGACAACACCAGTCAGGGCAGGAAAGGCAAAGTTACATCCCGGCCTTCAACG
GTTCCTGCAGCAAAGGAAGGCCAGGACCCAGATACTAGTAATTCAGCTCTTTCCAAACTG
ATGGCTATGCTGTCGCACCCTGTGGTGAAGCGCAGTACAGCTCTCACTGACAAACTCCTA
CATYTGCTGTCCATGGTAACCAGCTCCTTACCAGATGGAGACAAGGATAAGATCAGCAGT
CTGCAGTCTGGTGTCATACGGAGACCCAACTCCTACCTGTCAGATGCGGTCAGAAGCTCA
TCAAACCGATCCTCGTCTATCTTGGCTGTAGCAGCACCCTCGTGTGGTGACCAGTCAAGC
AGAGCACAAGCCGCCAGTGAGGACACCAGTAGTGCAGCCATCACTCCTCCTGTAGGTAGT
CCCATGGATACTGCCTCACAAGAGCTTCCAAGTGCACAGAGTGTCAATGAAGAAGAGTCA
ACAAGCAGTAAGACAGAACCTCAGGTCCCTGAGAAAACACTGGTAGATGAAAACCTCCTC
CAGTTGGCTGTTGAGGTTTTGACAGCACATACCTGTTCCGAAGATGGTCTRGAGGATGCT
ACCACGATGTTGATGCAATTATCTAGGGGTCACTCTACCACTAGGGAAGCTGTCCTGAGA
CTCTTACTCAGAGGTGCACAAGAACTTGGCCAGACGCTCTGCAGAGACATTTTGAAGCTC
CATCGTGAGGTCCAGGAATACCGAGCAAGACAGCTCCAGACAGATGCATCCCCTGAAGAT
CCAGACGATAGCAATACCAACTCGGCCTCTGGTGCCTCCTCATCTGTCTCAGCCCTCCAG
GGCTACATCGCAGATCGCTACAGCCCCAGCACGAGTATTGTTATCAATGCCCCTACCACT
GGGGCCAAGAGAACYGGCTTTGAGCTTCGGTTGCAGTCCATGGGGCTCTTTACAGGCAAG
ACCTCAAACCAGAACTTCTTGCTGAGGATGCTGAAGGTCATCATCCAGCTGCGAGAGGTC
GCCAAGAAGGCTAAGCGGGTGGCTGATATTCAGAGATTCACTGACACTGGAGAGGTGGTA
AATCCTGGACGCACTCCCTCAGTGCCTGCAGAAACACCAATGGAGGTAGACTCTGTTGTT
CAACTGCCAGAAGGGGTGGGANCNNGACAACTGGAGCGACAAGCATCAACCAGCACCCAG
TCCAGTCAGAAACAAGAGGATGATGATGATGGTCCTCAGCTGAGTGACCTCCTMGGCCTG
GAGGAACTGTGGGACACCCTRAGCACGTGTCTTACAGAGCTCTCCCTYACACCAGACACC
CATGCAGTGCTTGTCCTACAACCTGCTGTAGAGGCCTTTTTCCTCGTCCATGCCTCKGAC
AAGGATGCCAGCAAGGCMTCCGCCGCYGCTGCACCCGAATCCTCTCAACCCTCCGCCTCC
TCGTCCTCACAGGCCCTTCATAGAGAAGGGCTTACCAGTAGTGCCTCYGACATGGAGAAA
CATCGCAACGTGCTGAACCAGATCCTTCGCCAATCTACCATTCATCTCTCAGAGGGGCCT
TTCTCCGTGCTCGTCAACCACGTACGCATCCTCGACTTTGATGTCAAGAGACGTTACTTC
CGTCAGGAGATGGAGCGAGGAGACGAAGGCATGCGGCGAGAAGACATGGCTATCCATGTG
AGAAGGGAGCATGTGTTTGAGGACTCGTATCGTGAATTGCAYCGTCGTACCCCGGAGCAG
TGGAARAACCGCTTCTATGTGGTCTTTGAGGGAGAAGAAGGCCAGGATGCTGGAGGACTG
CTTAGGGAGTGGTATCTCATTATCTCAAAGGAGATCTTCAACCAGATGTATGCCCTGTTC
CGTACCTCMCCCGGAGACAGAGTAACCTACATCCCCAACCCATCGTCCCACTGCAACTCC
AACCATCTCAGCTACTTCAAGTTTGTGGGCCGCATAATGGCTAAAGCCATCTATGACAAC
AAGCTTCTGGAGTGCTACTTCTCTCGCTCCTTCTACAAGCATATCCTGGGGAAGCCAGTC
AANNNNNNNNNNNNNNNNNNNNNNNNNNNNNNNNNNNNNNNNNNNNNNNNNNNNNNNNNN
NNNNNNNNNNNNNNNNNNNNNNNNNNNNNNNNNNNNNNNNNNNNNNNNATTGAAGAGTTT
GGAGTGACAGAAGCGAGAGACCTGAAGCCCAACGGCAGCAATCTGATTGTGACCGAGGAG
AACAAACAGGAGTAYGTMCACCTCGTTTGTCAGATGAAGATGACGTCAGCTATCCGCAAG
CAGATCGATAGCTTCCTGGAAGGCTTCTATGACATCATCCCTAAGAAGCTGATTGGTATC
TTCAATGAGCAGGAGCTTGAGCTGCTGATTGCTGGGCTGCCTACMATYGATGTGGATGAC
CTCAAAGCCAACACAGAGTACCACAAGTATCAGAGCAACTCTCTGCAGACCCAGTGGTTC
TGGAGAGCACTACGCTCCTTTGATCAAGCCACAAGGGCCAAGTTTGTCCAGTTTGTGACT
GGAACATCCAAGGTGCCCCTCCAAGGGTTTGCATCACTGGAAGGCATGAACGGACCTCAG
AAATTCCAGATCCATCGTGATGACAGGTCTACAGACAGACTGCCAACTGCTCATACATGC
TTCAACCAGTTAGACTTGCCAGCCTATGAGACGTATGACAAGCTTCGTCGAATGCTCCTC
CTGGCCATCGAAGAGTGCACTGAAGGATTTGGGCTTGCC

>snud
ATGAAAATTGACAGGAGTAAATTGAAAAAGAGTACTTCTGAAGTGCCCTTTGACTGTCAG
GCTTTGATAGAGAGACTGAAAACCAGCAATGATCTCCTGTCAGAGCTACAAGGAATCAAA
TCTTGGAACTATGGCAAGTGTGAGCTATACCACTGGGTGGATGTCTTGGACAGGTTCGAT
GGCATCCTGGAGGAGGGTTGTTCGGCACCACCTGACCAGCCATGGCGACTGTCATGTGAC
CAATCCCAGAATACCCGCCTTCGGGACTCCGTACACAGTGTGCTTACCTTCACAGCTCTG
CTCATTGAGCACAGCTTCTCTAGGCATCTCTACAGCTCCGTTGAGCATCTTACAACTCTT
CTAGCTTCCAGTGACATGAATACTGTATTAGCTGTCTTGAACTTGGTGTATGTTTTCAGT
AAAAGGTCCAACTTCTTGATCAAGCTGGGTGCGGAGAAAAGGAAGGAGCTCTTTAGCAGG
CTAACCTACCTAGCAGAGAGCTGGGGAGGCAAAGAAAATGGCTTCGGCTTGGCAGAGTGC
TGCAAGAAGACCTCCAAACAGGGAATCCCTCCAAGTGCCACAACTCTCCATTTTGAGTTT
TACTCAGAAAACCCTGCGGAAGAAAAGGTTTCTTCTAAGAAGCATTCAGTTCAGGCAGTT
ACAGTTCTTCACTTGGAACATGTTGACAAACTTGCACATGACCCAGTAGACATCATGGAA
GATCAGCTGTCACAGCACAACGTTCCCAAAGACAAACTGATGCTTCTATTCACCCACATA
CGACTAGCACATTGCTTCTCTAACCATCAGAAGCGATTACAGTGTGTACAAGCTAGGCTA
CAAGCCCTCTCTGTCCTAGTCTATTCAAGTGCAATCCAAGAAATCTCTAGTTCTTTGTTG
TATAGTGGCCTCATAGAGGAATTAGTTGATGTTCTCCAGCTTGAAGATGTAAAGCTAGTG
GATATAAAATCTGCTTCTCTTAGAACTCTTACTTCAGTCATTCACCTAGATAGAAATCCA
GAGCTAATTAGCATAATAGACGCAACTGGTGCTGCCTCTTATCATGGGTTCTTACCTGTC
ATGGTCCGGCAGTGTATACAAGCCATGATTGATCCTAACATGGAGTCATTCCCCCACAGC
CTTGCCACTTCTCTCTTCTCATTCTTGTATCATCTAGCCAGTTATGAAACAGAGAAAGGT
GGTGAGGCCTTAGTGTCTTGTGGTATGATGGAATCTCTTCTCAAAGTCATCAAATGGCCA
GGAGAAGATGAGCAGCTACATACAACGTTTGTGACGAGGGCTGTACGTGTAGTTGATCTG
ATCACCAACCTTGACATGGCAGCCTTCCAGACCCACGGCGGACTCTCCACATTCATCAAC
AGACTAGAGCATGAGATTGGCATATGTCGGAGGGATGTACCCTACGTCATCAAACCAACG
ATACAGGGCGGCTCAAGGCAAAAGAAGGGTAGATCAGCAACCCAGTGTTTCCCTCAGAGA
GCAGCCCTGCTGAAATCCATGCTCAACTTCCTCAAGAAAGCCATCCAAGATCCTTCTTTC
TCTGACAGCATTAGGCATGTAATGGATGGCTCATTACCCAGCTCATTGAAGCACATCATT
AGCAACGCTGAATACTACAGCGCATCACTGTTTCTCCTYGCTTGCGAGCTAGTCACTGTG
TATGTGTTTCAAGAACCCTCGCTTCTATCATCACTACAAGATACAGGGCTCACTGATGTT
ATGCTGCATGCCCTTCTTATCAAAGATGTTCCTGCAACCAAAGAGGTGTTGGGTTCCTTA
CCTAACATCTTCAGTGCTCTGTGCCTCAACTCAAGGGGTCTGGATGCTTTCAATCAGTGC
AAGCCATTTGAAAAGCTCTTCAAAGTCCTCCTGTCTCCAGTGTACCTGCCAGCTATGAGA
AGAAGAAGAACAAATGATGCATTAGGAGACACTGCATCATCTCTAGGTAGTGCCATGGAT
GAGTTGATGAGACACCAGCCCTCTCTCAAAGATCATGCTATGATGGCTATCATCAAGCTG
ATGGAAGATATATGCAGCATGGGGCACAACCCTAACATTGTGTGCAGTCGATCAGCGGTG
AAGGCCAAGACMCCAGCATCTAACCAGTCTCAAGCAACGAATGGAGACGACACATCTAGT
GATGACGAAGACGAAGAAGACGAGGTACCTACATCTGTCAGGGAGCAGGAGTCTAAGATG
GTCACACCCGTCCAACCTCAATCCACAGACCCTAATGAAAAGACTCCTGTACCTCTCATG
GACTACATTCTCAATGTGATGAAGTTTGTTGAAGCTATCCTCTGTAATAATGCAACCGAT
GATCACTGCTGGGAGTTTGTGAGTCATCGTGGTCTGGAACCCCTGCTCAAATTCCTGCGA
CTGCCCAACCTACCCATAGACTTTCCCACCAGTAGTGCCTGCCAGTCCGTTGCTAGTGTA
TGCAAAGCCATTCTGTCACTTGCAAGAGAGTCTGGTGTGTTGAAGGAAGGCCTTCTAATG
CTGAAAGAAGAGCTCACTGCCCTGAAGCCTCTCCAGCTCCCMCTGGAACCTCCGGGTGGA
TCCATCCTTCTCAGGGAGCTAGTCAACTCGCCAAACTTCACTGGTGCTCCCCTAGGAGCT
CCTACCACTCCACTTCTCAGGGCTATGGTCTCGGCTCACTCCTATGTCACCATGCTGGTA
CATGTATGYAGAGTTGGACAGACTGATGTGAGGACTATCTCAGTCAACCAATGGGGTTCA
GATCTCGGACAAGAGGTATTACGTCACTTGAGTCATCTGTACATCTCATTGGTTTGGGAG
AGCATAGTTCTCCTGGCACTGTTCACCCCAGGCACCCTCCCAGAGGGCTGTGAACTAGGC
AAACTAGAACGGGAGAAACTTCTCCCCAAGGACTTCACCAAGGACTCTTCAGATGCTACC
ACTTCCGCAGCATCTGCTTCAACCAGTAAATCTGATAGCAATGCAAGGACTAGTGAAATA
GACCCGGTCATCGAAACAGCAAGCACACTCATGGACGTCAGTGATGCCCTGTCAACCATG
GAGGTGGATGATTCTAAAGAAGGGGCCAAGGACCCCAAGGCACGGCCCAAACCCAATGCT
CAGATGCTACAGTTGGTGAAGCAGGCCATGCCAGTGCTCTATGCACCCTCTAGACTTGGG
AAAGCACTCTCTGAGTTGTTTGGTTTGCTTGTGAAGCTTTGTGTCGGGTCATCGGTCAGA
CAAAGAAGCAGGCAACACCTACATCCCAATCTTAGCCCTCCATCTGAAGCAGCCAGAAAT
ACAGCCAAGGTTCTCATGGAACTGCTTCTCAACAGTCTTTCATGGACTCCTCCACCAGCT
AGCCCACTGCCAAAATTCAGGGTAACATTCTACATCTGTGCTGTTAGCTTTGCATCTCCT
ATGCTGTTTGATGAGAAGAAGAATCCTTATCATCTCATGCTACAGAAGTTTGTCAGCACA
GGAGCTCATGCAGCTCTCTTTGATGCATTCCATTGGGCAGTCACCATGGGTGGTAAGATG
AGAGCCTCAGAATGTATGGAACATCCAGACCTTCCAGAGGGAACAGGAGAGTTCATYGAT
GCATGGCTGTCTCTCATAGAGAAGTTGGTCAACCCAGAGTCCGTGTTGGACTCTCCGCAT
GCCATGCCTGCCAAGGGTACAGTTCCTGGCTACACACCCTTCAACCCTGTCCAGTTCCTC
ATCAATACGCACAAATCTGCATTCAACGTGATCATGAATCTGTGGGGTTGCCGATCTCTG
AAATCTCTGGGTAACCATACAGCTGAGAGCCTCCTGGCTATCCTTTGCCACATCGTACGC
GGTGAATCAGTCATTGCAGAACGGGTCAAGCAGGCCAAGAGTGAGGAGGCCGCGAGTAGC
TCTGGAGAGGCGTCATCRGCTGGTGGGCCTAGCACATCATCAGGTTCAGCTGGTTTCAGT
AGGGCAACGAGGGGGCTGTTTGAGTCGGGATTCCTAACTGGGTTGAGCAGGAGCAGTAGC
AGACCACGAGCTGAACCCAATGAGGATCATGTCAGACAGCTGATGGACATGGGCTTCACA
AGGGAACATACGTTAGAGGCTCTACAACAGTCTACCACCCTTGAGAGAGCAGCTGAGTGG
GCTCTTACGCATCCACCAAGACTTCCTCAGACTTTTGGAACAGGACTGAGTGAAGAGGAA
GAAATGATGCAAGCCATAGCYATGTCTCTTGGRGAAGCAATCCAACCATCAGTAGATCAA
CAGGAGGAGGAAAAGAAGAAGAAAGAGGAGGARGAGCGTAAGAAGAAAGAAGAGGAAGAA
AGGAARCAGAAGCTGATGGAGGAACAGGACAAGATTCCAGAGGAGGCTCCACTTGATAAG
GCTATYCTCAATGAGTTTGTGGATTCTATGCTACCAGGATGTCTCAAGCTGCTTGATGAT
ATTCCAGAAACTGTTTACAGAGTGTGTGATCTACTWGTGGTGGCCAATAACAGGAATGGC
ACTGAATGGAGGGACAAGATGCTTGAAATGGTTATCAGTCAGATATCTGAGAAYGCCCGG
TTGTTGTGCAATAGCTTTGCCAGTATTTTAGTGGATCCAGCSGGTGTGACAGATCCGAAG
GTCATAGAAAACTTATCATCATGCCTGGCCTCTAGAATTCACCTTCTCTGCCTTCTCTTT
GAGGAGATCCGRATGGCYTGTGCTCAGAGAGTGGAGGCCTCAAACATCCTTGATACACTC
ATTACACTGCTCTACACTGCACAGAAATGGATGGCTCAGATGAAGCTCACCAAAACACCC
AAGTGGATGGGTCCAGCAATGCTTCTCATTGATCTCTATGAGAAGACTGTCCTCACATGC
AAGAGGAAGGTGGCACAACTGGGTGCCTCCCATACCTGGAAGTGGTTTGATGACTCCACA
GGCCGCTGGTGTACGTACAGTCGTAGTAACAACAAGACCATAGATGATGCTTACTGGGCA
GGCAAGCCTAGTGTGAAGTTCACTGCTGCTAGGAGAAGATATGTTGTCCACTTCAATACC
ATGATTCAGGTGAATGAAGAGACAATGAACAAGAGGCCCATCATGCAGGCCTTGCCCACT
CCAAAGACTGAGGAAGACAAAGGTGATAAGAAGGAGGACGATGGAGAGAGAGAAGCCAAG
AAACTCAAGACCAGTGAGAGTCTGGAATCTGCTGCAAAAGCAGAAGTTGCAGGAACAAGC
CAAGAGAGTAAGGATGAATCCATTGCCAAAGAACCTGAAATCGTTGAGATTCAAGGACTA
GGGGACAAAGAAATTCCAACTCTGATCAGTGCCCTCCTGTTTGCTGAGCTTGGTGGACCT
CGTCTCTTGCTGTCTCTCACCCAAGCATCCTCCTTCAATAGCTTCCCAATCCTAGCCAAC
CTACTTCTGAGGCATGTCTTTGAAGAGAGGATGGTGCTTCAGAATACAATGGACAAGCTA
ATCTATGCAGTAGCCAACAAGGGAGTTGGATGCAACACATGCAATGTTGCTCTGGGCAGT
GTGGGATGCAGAGAAATGAACTTTGTTCTCAGGAAGCTTGGACCTCTGGCATGTCGGGAC
CAGGAACTGTTCATGAACTCCTCTAGAGGTAGCCTCAAGATCGCTCTTCCTCCTGCAAAG
AGAGGAGAAGAAGATGAATCTCGCTACACAGGACCCAATGCTCTACAGCTCTTGAAGGCC
TTGGCCCCTAAGACCTTCACACCACCAACTCTGAATGGACCTATGCTACAGGTTCTCTGC
GATCTCCTGGATGCCTTGATTGTACCTGTCCTACCTTCACAACAAGAAGACAAGGAAGCA
AAGTCCAAACAACCACAACCAACAGCCACAGCCTCAGCCAGTGCTCCTGCAGCCACTGGA
GTGGCCAGCGCTGAAGGGGCAGYTGCWGCKGCTGCKGCTGCTGCTGCTGCWGCAGTCTCG
GACATCCAAACATCAGAAGACATAGGAATGGGACTAAGGGAAATTGGAGACAGACTGCTT
GGGATCTACAGTGGAAGGAGAGGTCCTCCAAGAACAGCAGAGAGGCTCAACAGTGTCCCT
GATGGTGCTGTACAAGAAGAGCCTCATGATGCTTCAACATCCGGTGCTGAGGCAGGGAGC
CCCCCTGTAACCACGGACTCCAAGAAGACTCCTGCCTCATCAGCAGGAACAACAGGACAA
ACCCCCTCTAAAGATGAAACATCCAAGAGCAAACTCCTGATCCCCAAGTCAGCCATCTTG
CGTCTGCTGGCCGAGCTGGTCATGTCGTATGCAGGCATTGCGCAGGCCGTGGCCCAGTAC
CAGTACATGGTTGGTCAGACAAAGCATGTTAAAGAGGATGGAGCTGCACTGGCATACATC
TTGGACCATCTCCTACCGCAGTGCCAGAAAGCAGGGGACAAGGACTGTCCTGGCCTAGCT
CAGGTTCTGCTTGCCAGTATAGCTGCTAGTAACCATAGTCCTGATGCACAGATGCTCCTT
GTCACAGAGATCAAGGGAGCTCTTGGTAGAGCCTTGGCTATGCCAGAAAGCAGTGAGAAA
CATTCTCGCATTCAGGCGCTTACAATGTTGATCAGTGTGATGATCGAGGCATGTCCATCC
TCCAGCTCCGCCCATCAAACAACAATTGGAAGCTCATCTTACAAGAACCAGCTTGGCGGT
ATGAATATCATCACCAGGCTTCTACTCCGCAAGGGACTCGTCACAGACCTAGCCCGCGTC
CCTCACTCCTTGGACCTATCCAGCCCAAATATGGCCTCCACGATCAACTCGGCCCTCAAA
CCCCTGGAGACGCTGTCAAGGATCGTCAACCATCCACCGGTCGGACTGCGAGGGATCGGC
AGGATCAAGAATGGTGCACACATCATTGATCCAMGGTCTACTTCTACTGCTGATGCTACT
GGAGGTACAGGGCTGCGTTGTAGCATGGATGCAGCCATCCAGCGCTCAGCACAGGGTGGT
GGTGGTGGTGGTGKKGGTGGCCGCCGTGCCCATACAGATCGGGAGTCTGTTGCCAATGTG
TTGGGAGTGCAGGATGACACCCAAGATTCTACAGACTTAGATGATCAGGCAGATCTTGAG
TGCATTGTTGATGAGCTCCTTGAAGGGAGTGGTGGAAGCAGAGCTGAGGTTTTAGGAGAA
ACTCTCATTGCCACAGGACCTGAGAGACTGGGATCCCTCAGATCAGCCTTTGTGGATCAA
GCAGGTGAAGCATCCCAAGATGAGATGGTAATCACCATGACGGACGATGGAGAGGAGATG
GACCAATCTCTAGGTGATGCAGAGATGAGAAGTCAGCATAGTCATGAAGGAGTTAGAACA
GATATCGATGCTGATGATGACAGTGTTCAGGATGAAGACTCTGCAGCTGAAAGTGATTCC
GATGAAGGCAATGAAGATAGACAGGATGAAGGTGAAGAAGATGAGGAAGATGAAGAGGAT
GACGAGGAGGAAGAAGAGGAAGATGAAGAGGATCACGACGACGGCTCAGAAATGGATGCA
GAAGACTATGACATCACTGAAGATCTAGACTACTTCAGGGTCGGTGATCGGGATGAGGAT
ATGTGGGTTGGTGACCCAGATGAGGACATGCTGATTCAGTTGGATCCTGTATTCTCAGGT
GTTCCTGCATCCATAAGAACATACCAGCTTCCTGTGGCTATCCATGAAGATACCAGGAAT
GCCAATGATGTCTCAGCTCCTAACATCCCGGTCCCTCCAAGCGTAATCTCAGCCAGCCAT
CCCCTCCTGGTCAGACACAGTGACCACACGAACCTGACCCACGGTGTGAGCCAGACCAAT
CGTAATCAGAGGGTCGCTAGACAGCGGGTCAATCGTCATGGTACAACACAGACTGTTCAC
ATCTACCACTCCGGAGCAACAAGGCCACCTAATGTCCAGAATGTCCTGAGRCTGCTGGGC
CTGTCATCGTCGACCGACATCGTCCAGCTGACGACCACMAGCACGGGTCAGGGAAACCAG
ACCAGGGTGTACGTTGCCAACTCTGGAGAGGACATCAACCAGAACCGAGAGGAGGTGTCC
GATATCTTTGAGGAGGGGTACAACATGGGGTATTTCAGTGGTTCCAACTTCCTCTCTGTG
GTGCCTCCCGTGTACAGACGATGGGATGAAGAGAGCAAGGTGCTAGATGGAAGAAGTGTT
CATGATTGTGTGCAGGCCCTCAAACCTGAAATCATCAGTGTTCTGGAGAAGCATCGTGAC
GAAGAGCTGACAGAACGAAAAGAAAAGAGAAAGAAACAGGCAGAGGAAGACGCYAAGAAG
AAGGTAGAGGATGAGGCCAAGAAGAAAGTCGAAGAAGAATTGAAGAAGGCTGCAGAGGAA
GCTAGGAAAGCCACAGAAGCAAAGGCTGGGGTTGCAAAATCAGAGGAGGAGAGCAAAGAA
AAGGAAGAAAATATGGAGGTTGGTGAAAGCAGTGATCAGCCCAAGGAAGCAGAAACAGCT
ACAAATCTATCAACAACAGCTCCTTCACAACCACCCAGATCAGGGATAGATATGGGTCAA
CTTGTCGCAAGTGTTGCTGAGTCCGCCCTTGGCAGTGCCATCTCTTCTGCCCTATCAGCA
GCAACTCTTACCAACACCATTACAGCATCCGCTACAACTGCTGTCACCACTACCGCTGCT
TCAGACATGGCTGCCACTCCAACTGACACAGCCCTGTCAGTGGCCACATCCTCTCTTTTA
AGTAGCATGGAATCAAGATCTGCAGCAACACCTCAACCTGGACTGACCCGTGTGCCACAG
CTCGTAACAGTAACGGCAAACTCACCAACCCCAACTTCAACGGTATCAGCCACACTAACC
ACCATGTCTACCNTCGCTGCAACCCCTACCATGGCTTCAGCATTGTCAGCCATTGCATCA
TCATCATCMTCMTCATCCCTTTCATCATCAGCCCAAGCCCCTCCTTGGCAGACCTCCAGG
CCAACCACCTCCATCTTTGCATCACTCATCGAATCAGACATGATGGAAGTACCCTTACCA
TCTGTGCCAAATCCACAAGGTTCATCAAGTCCAATTGTTAGCAGTAGCATCACTATGTCT
GCTACATCATCTAACAGACCCGATCACACAGAGTCACCTGGGAACATAACTGGGGTCNNN
GGTCTACCAGAGGGTGTAGATCCATCGTTCCTTGCTGCTCTACCAGAGAACATCAGGCAA
GAAGTCCTCCAAGAACACCTGGGGATACGCAATGCCCCTCATCAGGCTGCCTCACAAGCA
GCATCTACCCCACCCTCAGCTCCAGGCGAACCTGCAATTTCACTTAGTCAGGTGAACCCC
GAGTTCTTAGCTGCTCTGCCACCACATATACAAGAAGAGGTACTTGCACAAGAGCGAGCT
GAACAGCAACGTCACACCTTGGCTGCCCAGAGTAGTACATCTGCTCCTGTTGTACCCGCT
GAACCAGTGGACCCTGCAGCCTTCATCCAGAACCTGCCCCCTGGACTTCGTCAGACTGTC
CTTGCTGACATGGACGATAGTGTGCTGGCAGTTCTTCCTGCAGACATCGCTGCTGAAGCC
CAGGCACTCCGACTGGACCGCGTCTTGAGACATCGTCAGCTCATGCAGGATCGACTGCTG
AGGGAGACTGGTTTGCAAGGTCGATTGGGGCATGGAATGAACTACTATCGTTTGTCTGTA
CCCCGTCAAACAGGCCAGTCATGGGGTTGGGGAGGTAGCGGTTCCAATCGAGGCGGCAGT
CACTCCAGACAGCAAGGAGTGTTTAGTTCCATCACTCAGAACCAGGGCAGACAGCTGGTG
GACCTTGAGGCTCTGACCTGCCTTCTGGTACTCCTATTTGTCAATGAACCCAAGCTTAAT
CTGGTACGTCTGCTACGAGTGCTTCGTAACTTGAGCTTCCATCAGCCTACAAGGCAGTGG
ATCCTTCAGGCTTTACTCAGCATCATGGAGCGCACCAAGGCATGTAAGACACAAGGTGAT
GGCAAGGCAGGAAGTGCAGAAACAGATATGATGCCCCTGCAGAAGATGGACTCTGGTTCA
GGAAAGGCTTATCAGCAGCCTTCCTGGCTCTCGATCAGCATGGACGCTGCCTTAGGATGC
CGTGCTAGTGTCTTCAAGGTGCAAAGGTCTAGCAAAAAGAGCTCTGACAAGCAAGGGTCT
CTAGTTTGCATACACCCACAGGTAGCACCAATGGTGTGCAGACATGTCATGGACGCTCTC
CTTGCTCTAGCAAAGGAGTTTCCATACCAATTTATTCCCATAGCGAGCAAGAAAGACCCT
CTCAAAGACTTTTCAGGGATTCCTGGTTTATCAAATATGAGTAGTAGTGCCTCTAGCAAC
AATGAACGTAAGTCAACGCTCACTTCGAGTCAAGAAATGGGCGAGGATGCAAAGACAAGT
GGAAGTCAGGGTGATTCCAAAGCTAGTAACAAAATAGAATTGGACTTTTGGGACCTTCTG
GTACGACTGGACAACACCAGTCAGGGCAGGAAAGGCAAAGTTACATCACGGCCTTCAACG
GTTCCTGCAGCAAAGGAAGGCCTGGACCCAGATAGTAGTAATTCAGCTCTTTCCAAACTG
ATGGCTATGCTGTCACACCCTGTGGTGAAGCGTAGTACAGCTCTTACTGACAAGCTCCTA
CATCTGCTGTCCATGGTAACCAGCTCCTTACCAGATGGAGACAAGGATAAGATCAGCAGT
CTACAGTCTGGTGTCATACGGAGACCCAACTCATACCTGTCAGATGCAGTCAGAAGCTCA
TCAAACCGATCCTCGTCTATCTTGGCTGTAGCAGCGCCCTCTTGTGGTGACCAGTCAAGC
AGAGGACAAGCCGCCAGTGAAGACACCAGTAGTTCAGCTATCACTCCACCTGTAGGTAGT
CCCATGGATACCGCCTCACAAGAGATTCCAAGTACACAGAGTGTCAATGMAGAAGAGTCA
TCAAGCAGTAAAACGGAACCTCCGGTCCCTGAGAAGACACTGGTAGATGAAAACCTCCTC
CAGTTGGCTGTTGAGGTGTTGACAGCACATACCTGTTCTGAAGATGGTCTAGAAGATGCT
ACCACCATGTTAATGCAGTTATCTAGGGGTCACTCTACAACTAGGGAAGCTGTTCTGAGA
CTCTTACTCAGAGGAGCACAAGAACTTGGCCAGACGCTCTGCAGAGACATCATGAAGCTC
TTTCGTGAGGTCCAGGAATACCGAGCAAGACAGCTCCAGACAGACACATCCCCCGATGAT
CCAGACGATAGCAATACCAACTCGGCCTCTGGTACCTCCTCGTCTGCCTCGGCCCTTCAG
GGCTACATCGCAGATCGCTACAGCCCCAGCACAAGTATTGTTATCAATGCCCCTACCACA
GGCACTAAGAGAACAGGCTTTGAGCTTCGGTTGCAGTCCATGGGACTCTTTACAGGCAAG
ACTTCAAACCAGAACTTCCTGCTGAGGATGTTGAAGGTCATCATCCAGCTGCGAGAGGTT
GCCAAGAAGGCTAAGCGGGTGGCTGATATTCAGAGATTCACTGACACTGGAGAGGTGGTA
AATACTGGACGCACTCTCTCTGCACCTGCGGAAACACCCATGGAGGTAGACTCTGTTGTT
CAACTGCCAGAAGGGGTGGGAGTACGACAACTGGAGCGACAAGCATCAACCAGCACCCAG
TCCAGTCAGAAACAAGAGGATGATGATGATGGTCCTCAGCTGAGTGACCTCCTAGGCCTG
GAGGAACTGTGGGACACCCTCAGCACATGTCTTACAGAGCTCTCCCTCACACCAGACACC
CATGCAGTGCTTGTTCTACAACCTGCTGTAGAGGCCTTTTTCCTCGTCCATGCCTCTGAC
AAGGATGCCACCAAGTCATCTGCCGCCGCTGCCCCTGAATCCTCTCAACCCTCTGCCTCC
TCATCCTCACAGGCCCTTCATAGAGAAGGGCTTACCAGTAGTGCCTCCGACATGGAGAAA
CATCGMAACGTGCTGAACCAGATCCTTCGCCAATCTACAATTCATCTCTCTGAGGGGCCT
TTCTCCGTGCTTGTCAACCACGTACGCATCCTCGACTTTGACGTCAAGAGACGTTACTTC
CGTCAGGAGATGGAGCGAGGTGACGAAGGCATGCGGCGAGAAGACATGGCTATCCATGTG
AGAAGAGAGCATGTGTTTGAGGACTCGTATCGTGAATTGCATCGTCGTACTCCAGAGCAG
TGGAAGAACCGCTTCTATGTGGTCTTTGAGGGAGAAGAAGGCCAGGATGCTGGAGGACTG
CTCAGGGAGTGGTATCTCATTATCTCAAAGGAGATCTTCAACCAGATGTATGCCCTGTTC
CGTACCTCACCCGGAGACAGAGTAACCTACATCCCCAACCCATCGTCCCACTGTAACTCC
AACCATCTCAGCTACTTCAAGTTTGTAGGCCGCATTATGGCTAAAGCCATCTATGACAAC
AAGCTTCTGGAGTGCTACTTCTCTCGCTCCTTCTACAAGCATATCCTTGGGAAGCCAGTC
AANNNNNNNNNNNNNNNNNNNNNNNNNNNNNNNNNNNNNNNNNNNNNNNNNNNNNNNNNN
NNNNNNNNNNNNNNNNNNNNNNNNNNNNNNNNNNNNNNNNNNNNNNNNATTGAAGAGTTT
GGAGTGACAAGTGCGAGAGACCTGAAGCCAAACGGCAGCAATCTGAGTGTGACCGAGGAG
AACAAACAGGAGTATGTACACCTTGTATGTCAGATGAAGATGACGTCAGCTATCCGCAAG
CAGATCGATAGCTTCCTGGAAGGCTTCTATGACATCATCCCTAAGAAGCTTATTGGTATC
TTCAATGAGCAGGAGCTTGAGCTGCTGATTGCTGGCCTGCCTACCATTGATGTGGATGAC
CTGAAAGCCAACACAGAGTACCACAAGTATCAGAGCAACTCTCTGCAGATCCAATGGTTC
TGGAGAGCGCTACGCTCCTTTGATCAAGCCACAAGGGCCAAGTTTGTCCAGTTTGTGACT
GGAACATCAAAGGTGCCCCTCCAAGGGTTTGCATCACTGGAAGGCATGAATGGACCTCAG
AAATTCCAGATCCATCGTGATGACAGGTCTACAGATAGACTGCCAACTGCTCATACGTGC
TTCAACCAGTTAGACTTGCCAGCCTACGAGACGTATGACAAGCTTCGTCGAATGCTCCTC
CTGGCTATTGAAGAGTGCACTGAAGGATTTGGGCTTGCC

>sintSS
ATGAAGATTGACAGGAGTAAATTGAAAAAGAGCACTTCTGAAGTGCCCTTTGACTGTCAG
GCTTTGATAGAGAGACTGAAAACTAGCAATGATCTCCTGTCAGAGCTACAAGGAATAAAA
TCTTGGAACTATGGCAAGTGTGAGCTGTACCACTGGGTGGATGTCTTGGACAGGTTCGAT
GGCATCCTGGAAGATGGTTGCTCGGCACCACCTGACCAGCCATGGCGACTGTCATGTGAC
CAATCTCAGAATACCCGCCTTCGGGACTCTGTACACAGTGTGCTTACCTTCACAGCTCTG
CTCATTGAGCACAGCTTCTCTAGGCATCTCTACAGCTCTGTTGAGCATCTTACAACTCTT
CTAGCTTCCAGTGACATGAACACTGTATTAGCTGTCTTGAACTTGGTGTATGTTTTCAGT
AAAAGGTCMAACTTCTTGATCAAGCTGGGTGCRGAGAAAAGGAAGGAGCTCTTCAGCAGG
YTAACCTAYCTAGCAGAGAGCTGGGGTGGCAAAGAAAATGGCTTCGGCTTGGCAGAGTGC
TGCAAGAAGACCTCCAAACAGGGAATCCCTCCAAGTGCCACAACTCTCCATTTTGAGTTC
TACTCAGAAAACCCAGCAGAAGAAAAGGTTTCATCTAAGAAGCATTCAGTCCAGGCGGTT
ACAGTTCTTCACTTGGAACACGTAGACAAACTTGCACATGACCCAGTAGACATCATGGAA
GATCAGCTGTCACAGCACAATGTTCCCAAGGACAAACTGATGCTTCTATTCACCCACATA
CGTCTAGCACATTGYTTCTCCAACCATCAGAAGCGATTACAGTGTGTACAAGCTAGGCTA
CAAGCCCTCTCTGTCCTAGTCTATTCCAGTGCAATCCAAGAAATCTCTAGTTCTTTGTTG
TATAGTGGCCTCATAGAGGAATTAGTTGATGTWCTCCAGCTTGAAGATGTGAAGTTAGTG
GATATAAAATCTGCTTCTCTTAGAACTCTTACTTCAGTCATTCACCTAGATAGAAATCCA
GAGCTTATTAGCATAATAGACGCAACTGGTGCTGCCTCTTATCATGGGTTCTTACCTGTT
ATGGTCCGGCAGTGTATACAAGCCATGATTGATCCTAACATGGAGTCATTCCCCCACAGC
CTTGCCACTTCTCTCTTCTCATTCTTATATCATCTAGCCAGTTATGAAACAGAGAAAGGT
GGTGAGGCCTTAGTGTCTTGCGGTATGATGGAATCTCTTCTCAAAGTCATCAAATGGCCA
GGAGAAGATGAGCAGCTACATACAACGTTTGTGACGAGGGCTGTACGTGTAGTTGATCTG
ATCACCAACCTTGACATGGCAGCCTTCCAGACCCATGGCGGACTCTCCACATTCATCAAC
AGACTAGAGCATGAGATTGGTATATGTCGGAGGGATGTACCCTACGTCATCAAACCGACG
ATTCAGGGCGGCTCAAGGCCAAAGAAGGGTAGATCAGCAACCCAGTGTTTCCCTCAGAGA
GCAGCCCTGCTGAAATCCATGCTCAACTTCCTCAAGAAAGCTATCCAAGATCCTTCTTTC
TCTGACAGCATCAGGCATGTAATGGATGGATCATTACCCAGCTCATTGAAGCACATCATW
AGCAATGCTGAATACTACAGTGCATCTCTSTTTCTCCTTGCTTGCGAGCTAGTTACTGTG
TATGTGTTTCAAGAACCATCGCTTCTATCATCACTACAAGATACAGGGCTCACTGATGTC
ATGCTGCATGCCCTTCTTATCAAAGATGTTCCTGCAACCAAAGAGGTGTTGGGTTCMCTA
CCTAACATCTTCAGTGCCCTGTGCCTCAACTCCAGGGGTCTGGATGCATTCAATCAGTGC
AAGCCATTTGAAAAGCTCTTCAAAGTCCTCCTGTCTCCAGTCTACCTGCCAGCTATGAGA
AGAAGAAGAACAAATGATGCATTAGGAGACACWGCATCATCGCTAGGTAGTGCCATGGAT
GAGTTGATGAGGCATCAGCCCTCTCTCAAAGATCATGCTATGATGGCTATCATCAAGCTG
ATGGAAGATATATGCAGCATGGGGCACAATCCTAACATCGTGTGCAGTCGATCGGCGGTG
AAGGCCAAGACACCAGCATCTAACCAGTCTCAAGCAACCAATGGAGACGACACATCTAGT
GATGACGAAGACGAAGAAGATGAGGTACCCACATCTGTCAGGGAGCAGGAGTCTAAGATG
GTCACACCCGTCCAACCTCAATCCACAGACCCTAATGAAAAGACTCCTGTACCTCTCATG
GACTACATTCTCAATGTGATGAAGTTTGTTGAAGCCATCCTCTGTAATAATGCAACCGAT
GATCACTGCTGGGAGTTTGTGAGTCATCGTGGTCTGGAACCCYTGCTCAAATTCCTGCGA
CTGCCCAACCTACCCATAGACTTTCCCACCAGTAGTGCCTGCCAGTCCGTTGCTAGTGTA
TGCAAAGCCATTCTGTCACTTGCAAGAGAGTCTGGTGTGTTGAAGGAAGGCCTTCTAATG
CTGAAAGAAGAGCTCACTGCCCTGAAGCCTCTCCAGCTCCCCCTGGAGCCCCCGGGTGGA
TCCATCCTTCTCAGGGAGCTAGTCAACTCGCCAAACTTCACCGGTGCTCCCCTAGGAGCT
CCCACCACTCCACTTCTCAGGGCRATGGTCTCGGCTCACTCCTATGTTACTATGCTGGTA
CATGTATGCAGAGTCGGACAGACTGATGTGAGGACTATCTCAGTCAACCAATGGGGTTCA
GATCTCGGACAAGAGGTATTACGTCACTTGAGTCATCTGTACATCTCGTTGGTTTGGGAG
AGCATAGTTCTCCTGGCACTGTTCACCCCAGGCACCCTCCCAGAGGGCTGTGAACTAGGC
AAGCTAGAACGGGAGAAACTTCTCCCCAAGGACTTCACCAAGGACTCCTCAGATGCTACC
ACTTCCGCAGCATCCRCTTCAACCAGTAAATCTGATAGCAATGCAAGGACTAGTGAAATA
GATCCAGTCATCGAATCAGCAAGCACACTCATGGATGTCAGTGATGCCCTGTCGACCATG
GAGGTGGATGATTCTAAAGAAGGGGCCAAGGACCCCAAGGCACGGCCCAAACCCAATGCT
CAGATGCTCCAGTTRGTCAAGCAGGCCATGCCMGTGCTCTATGCACCSTCTAGACTWGGG
AAAGCACTCTCTGAGTTGTTYGGWTTGCTTGTGAAGCTCTGCGTYGGGTCATCGGTCAGA
CAGAGRAGCAGGCARCACCTACATCCCAATCCTAGCCCTCCATCYGAAGCAGCCAGGAAT
ACAGCCAAGGTWCTCATGGAACTGCTACTCAACAGTCTTTCATGGACTCCTCCACCAGCT
AGCCCACTGCCAAAATTCAGGGTAACTTTCTACATCTGTGCTGTAAGCTTYGCATCTCCT
ATGCTGTTTGATGAGAAGAAGAATCCTTATCATCTCATGCTACAGAAGTTTGTCAGCACA
GGAGCTCATGCAGCCCTATTTGATGCATTCCATTGGGCAGTCACCATGGGTGGTAAGATG
AGAGCCTCAGAATGTATGGAACATCCAGACCTTCCAGAGGGAACAGGAGAGTTCATTGAT
GCATGGCTGTCTCTCATAGAGAAGTTGGTCAACCCAGAGTCTGTGTTGGACTCTCCGCAT
GCCATGCCTGCCAAGGGTACAGTWCCTGGCTACACACCCTTCAACCCTGTCCAGTTCCTC
ATCAATACGCACAAGTCTGCATTCAACGTGATCATGAACCTGTGGGGTTGCCGATCCCTG
AAATCTCTGGGCAACCATACAGCTGAGAGCCTCCTGGCTATCCTTTGCCACATCGTACGC
GGTGAATCCGTCATTGCTGAGCGGGTCAAGCAGGCCAAGAGTGARGAGGCTGGGAGTAGC
RCTGCAGAGGGGTCATCAACCGGTGGGCCTAGCACATCATCAGGTTCTGCTGGTTTCAGT
AGGGCAACGCGGGGGCTGTTTGAGTCGGGATTCCTAACTGGGTTGAGTAGGACCAGTAGC
AGACCACGAGCTGAACCCAATGAGGACCATGTCAGACAGCTGATGGACATGGGCTTCGCA
AGGGAGCATACCTTRGAGGCTCTACAGCAGTCTACCACCCTTGAGAGAGCAGCTGAGTGG
GCTCTTACACATCCACCAAGACTTCCTCAGACTTTTGGAACAGGACTGAGTGAAGAGGAA
GAAATGATGCAAGCCATAGCTATGTCTCTTGGAGAAGCAATCCAACCATCMGTAGATCAA
CAGGAGGAGGAAAAGAAGAAGAAAGAGGAGGAGGAGCGTAAGAAGAAAGAAGAGGAAGAA
AGGAAGCAGAAGCTGATGGARGAACAAGACAAGATTCCAGAGGAGGCTCCACTWGATAAG
GCTATCCTCAATGAGTTTGTRGATTCWATGCTACCAGGATGTCTCAAGCTGCTKGATGAT
ATTCCAGAAACTGTTTACAGAGTGTGTGATCTACTAGTGGTRGCCAATAACAGGAATGGC
ACTGAATGGAGGGACAAGATGCTTGAAATGGTTATCAGTCAGATATCTGAGAAYGCCAGG
TTGTTGTGCAATAGCTTTGCCAGTATTTTAGTGGAYCCAGCTGGTGTGACRGATCCAAAG
GTCATAGAAAACTTATCATCATGYCTGGCCTCTAGRATTCACCTTCTYTGCCTTCTCTTT
GAGGAGATCCGRATGGCTTGTGCTCAGAGAGTGGAGGCCTCAAACATCCTTGATACACTC
ATTACACTGCTCTACACTGCACAGAAATGGATGGCTCAGATGAAGCTCACCAAAACACCM
AAGTGGATGGGTCCAGCAATGCTTCTCATTGATCTCTATGAGAAGACTGTCCTCACATGC
AAGAGGAAGGTGGCACAACAGGGTGCTTCACATACCTGGAAGTGGTTTGATGACTCTACA
GGCCGCTGGTGTACCTACAGCCGTAGCAACAACAAGACCATAGATGATGCTTACTGGGCA
GGCAAGCCTAGCGTCAAGTTCACTGCTGCCAGGAGAAGATATGTTGTCCACTTCAACACC
ATGATACAGGTGAATGAAGAGACAATGAACAAGAGGCCCATCATGCAGGCCTTGCCCGCC
CCAAAGACTGAGGAAGACAAAGGTGATAAGAAGGAAGACGATGGAGAGAGAGAAGCCAAG
AAACTCAAGACCAGTGAGAGTCTGGAATCTGCTGCAAAAGCAGAAGTTGCAGGTACAAGC
CAAGAGAGTAAGGATGAAACCATTGCCAAAGAACCTGAAATCATTGAGATTCAAGGACTA
GGAGACAAAGAAATTCCAACTCTTATCAGCGCCCTCCTGTTTGCCGAGCTCGGTGGACCG
CGTCTCTTGCTCTCTCTCACCCAAGCATCCTCCTTCAATAGCTTCCCAATCCTAGCCAAC
YTACTTCTCAGGCATGTCTTTGAAGAGAGGATGGTGCTTCAGAATACAATGGACAAGTTA
ATCTATGCAGTAGCCAACAAGGGAGTTGGATGCAACACATGCAAYGTTGCYCTGGGCAGT
GTGGGATGCAGAGAAATGAACTTTGTTCTCAGGAAGCTTGGACCTCTGGCGTGTCGGGAC
CAGGAACTGTTCATGAACTCYGCWAGAGGTAGCCTCAAGATCGCTCTTCCTCCTGCAAAG
AGAGGAGAAGAAGATGAATCTCGCTACACRGGACCCAATGCTCTSCAGCTCTTRAAGGCC
YTGGCCCCTAAGACCTTCACACCACCTACTCTGAACGGACCTATGCTRCAGGTTCTRTGC
GATCTCCTGGATGCYCTGATTGTACCTGTCCTACCTTCACAACAAGAAGACAAGGAAGCA
AAGTCTAAACAACCACAACCARCAGCCACAGCCTCGGCCRGTGCTCCTGCAGCCACTGGA
GTGGCCAGTGCYGAAGGGGCMGTTGCAGCTGCTGCTGCKGCTGCYGCTGCTGCAGTCTCT
GACATCCAAACATCAGAAGACATAGGGATGGGACTAAGGGAAATTGGAGACMGACTGCTT
GGGATCTACAGCGGAAGGAGAGGTCCTCCAAGAACAGCAGAGAGGCTCAACAGTGTCCCG
GATGGTGCTGTACAGGAAGAGCCTCATGATGCTTCMACATCCGGTGCTGAGGCAGGGAGC
CCCCCTGTAACYACRGACTCCAAGAAGAYTCCTGCCTCATCAGCAGGAACARCTGGWCAG
ACCCCCTCTAAAGATGAAACATCCAAGAGCAAACTCCTGATCCCCAAGTCGGCCATCTTA
CGTCTGCTGGCCGAGCTGGTCATGTCGTATGCAGGCATTGCGCAGGCCGTGGCCCAGTAC
CAGTACATGGTCGGTCAGGCAAAGCATGTTAAAGAGGATGGAGCTGCACTGGCATACATC
TTGGACCATCTGCTACCGCAGTGCCAGAAGGCAGGAGACAAGGATTGTCCCGGCCTAGCT
CAGGTTCTGCTCGCCAGTATAGCTGCCAGTAACCACAGTCCTGATGCTCAGATGCTCCTK
GTCACAGAGATCAAGGGGGCTCTWGGKAGAGCCTTGGCTATGCCAGAAAGCAGTGAGAAA
CATTCTCGCATTCAGGCGCTTACAATGTTGATCAGTGTGATGATTGAGGCATGTCCATCC
TCCAGCTCCGCCCATCAGACAACGATCGGAACCACATCTTACAAGAACCAGCTTGGTGGT
ATGAACATCATCACCAGGCTTCTACTCCGCAAGGGACTCGTCACTGACCTGGCCCGCGTC
CCTCACTCCCTGGACCTATCCAGCCCAAACATGGCCTCCACGATCAACTCTGCCCTCAAA
CCCCTGGAGACGCTGTCAAGGATCGTCAACCATCCACCGGTCGGACTGCGAGGGATCGGC
AGGATCAAGAATGGCGCACACATCATCGATCCAAGGTCTGCTTCTACTGCTGATGCTACT
GGAGGTACAGGGCTGCGTTGTAGCATGGATGCAGCCATCCAGCGCTCAGCACAGGCTGCT
GGTGGTGTTGGTGTCGGTGGCCGTCGTGCCCATACAGATCGGGAGTCTGTTGCCAATGTG
TTGGGAGTACAGGACGACACCCAAGATTCTACAGACTTAGATGATCAGGCAGATCTTGAG
TGCATTGTTGATGAGCTTCTTGAAGGGACCGGTGGAAGCAGGGCTGAGGTTTTAGGAGAA
ACTCTCATCGCCACAGGACCTGAGAGACTGGGATCCCTCAGATCAGCCTTTGTGGATCAA
GCAGGTGAAGCATCCCAAGATGAGATGGTAATCACCATGACAGACGACGGAGAGGAGATG
GACCAATCTCTAGGTGATGCAGAGATGAGRAGTCAGCATAGTCAYGAAGGAGTCAGAACA
GATATCGATGCTGATGATGACAGTGTTCAGGACGAGGACTCTGCAGCTGAAAGTGATTCT
GATGAAGGCAATGAAGATAGACAGGATGAAGGTGAAGAAGATGAGGAAGATGAAGAGGAT
GATGAGGAGGAAGAAGAAGAAGAYGAAGAGGATCATGATGATGGCTCAGAGATGGATGCA
GAAGACTATGACATCACTGAAGATCTGGACTACTTYCGGGTCGGTGATCGGGATGAGGAT
ATGTGGGTTGGTGACCCAGATGAGGACATGCTGATTCAGTTGGATCCTGTATTCTCGGGT
GTTCCTGCATCAATAAGAACATACCAGCTTCCTGTGGCTATCCATGAAGATACCAGGAAT
GCCAATGATGTCTCAGCTCCTAACATCCCAGTCCCTCCAAGCGTAATCTCAGCCAGCCAT
CCCCTCCTGGTCAGACACAGTGACCACACGAACCTGACCCACGGTGTGAGCCAGACCAAT
CGTAATCAGAGGGTCGCTAGACAGAGGGTCAATCGTCATGGTACAACACAGACTGTGCAC
ATCTACCACTCGGGAGCAACAAGGCCACCTAATGTCCAGAATGTCCTGAGGCTGCTGGGC
CTGTCATCGTCAACCGACATCGTCCAGCTGACCACCACAAGYACGGGTCAGGGAAACCAG
ACCAGGGTGTACGTTGCCAACTCTGGAGAGGACATCAACCAGAACCGAGAGGAGGTGTCC
GATATCTTTGAGGAGGGTTACAACATGGGGTACTTCAGTGGTTCCAACTTCCTCTCTGTG
GTGCCTCCTGTGTACAGACGATGGGACGAAGAGAGCAAGGTGTTGGATGGAAGAAGTGTT
CATGATTGTGTGCAGGCCCTCAAACCTGAAATCATCAGTGTTCTGGAGAAGCATCGTGAC
GAAGAGCTGACAGAACGTAAAGAGAAGAGAAAAAAACAGGCCGAGGAAGACGCCAAGAAG
AAGGTAGAGGATGAGGCCAAGAAGAAAGTCGAAGAAGAATTGAAGAAGGCTGCAGAGGAA
GCTAGGAAAGCAGCAGAAGCAAAGGCTGGGGTTGCAAAGTCAGAGGAGGAGAGCAAAGAG
AAGGAAGAAAATATGGAGGTTGGTGAAAGCAGTGATCAGCCCAAGGAAGCAGAAACAGCT
ACAAATCTATCAACAACAGCTCCTTCACAGCCACCCAGATCAGGGATAGATATGGGTCAA
CTTGTCGCAAGTGTTGCTGAGTCCGCCCTTGGCAGTGCCATCTCTTCTGCCCTATCAGCA
GCAGCTCTTACCAACACCATTACCACATCCACTACAACTGCTGTCACCACTACCGCTGCT
TCAGACATGGCTGCCACTCCAACTGACACAGCGCTGTCGGTGGCTGCATCCTCTCTTCTA
AGTAGCATGGAATCAAGATCTTCAGCAACACTTCAATCGGGACTGACCCGTGTGCCACAG
CTTGTAACAGTAACGGCAAACTCACCAACCCCAACTTCAACGGTATCAGCCACACTAACC
ACCATGTCCACCACCGCTGCAACCCCTACCATGGCTTCAGCCCTGTCAGCCATTGCATCW
TCATCATCMTCMTCATCCCTTTTATCATCAGCCCAAGCCCCTCCTTGGCAGACCTCCAGG
CCAACAACCTCCATCTTTGCTTCACTCATCGAATCAGACATGATGGAAGTACCCTTACCG
TCTGTGCCAAATCCACAAGGTTCATCAAGTCCAATTGTTAGCAGTAGCATCACTATGTCT
GCTACATCARCTAAYAGACCCGATCACWCAGAGACACCTGGGAACATATCTGGGGTCGGT
GGTCTWCCGGAGGGTGTAGATCCWTCRTTCCTTGCTGCTCTACCAGAGAACATCAGGCAA
GAAGTCCTCCAAGAACACCTRGGGATACGCAATGCCCCTCATCARGCTGCCACACAAGCA
GCATCTACCCCGCCATCRGCTCCAGGCGAACCTGCAATTTCACTTAGTCAGGTGAAYCCM
GAGTTCTTAGCTGCTCTGCCACCACATATACAAGAAGAGGTACTTGCACAAGAACGAGCT
GAACAGCAACGTCACACCCTGGCTGCCCAGAGTAGCACATCYGCTCCTGTTGTACCYGCT
GAACCAGTGGACCCTGCAGCYTTCATCCAGAACCTGCCCCCTGGACTYCGCCAGACTGTC
CTTGCTGACATGGACGACAGTGTGCTWGCRGTYCTTCCTGCGGACATCGCTGCTGAAGCC
CAGGCWCTCCGAYTGGACCGCGTCCTGAGACATCGTCAGCTCATGCAGGATCGACTGCTG
AGGGAGACTGGTTTGCAAGGTCGATTGGGGCATGGAATGAACTACTATCGTTTGTCTGTA
CCCCGTCAAACAGGCCAGTCATGGGGTTGGGGAGGTAGCGGTTCCAATCGAGGCGGCAGT
CACTCCAGACAGCAAGGAGTGTTTAGTTCCATCACTCAGAACCAGGGCAGACAGCTGGTG
GACCTTGAGGCTCTGACCTGCCTTCTGGTACTCCTATTTGTCAATGAACCCAAGCTTAAC
CTGGTACGTCTGCTACGAGTGCTTCGTAACCTGAGCTTCCATCAGCCTACAAGGCAGTGG
ATCCTTCAAGCTTTACTCAGCATCATGGAGCGCACCAAGGCCTGTAAGACACAAGGTGAT
GGCAAGGCAGCAAGTGCAGAAGCAGATATGATGCCCCTGCAGAAGATGGACTCTGGTTCA
GGAAAGGCTTATCAACAGCCTTCCTGGCTCTCAATCAGCATGGACGCTGCCTTAGGATGC
CGTGCTAGTGTCTTCAAGGTGCAAAGGTCTAGCAAAAAGAGCTCTGACAAGCAAGGTTCT
CTAGTTTGCATACACCCGCAAGTAGCACCAATGGTGTGCAGACATGTCATGGACGCTCTC
CTTGCTTTAGCCAAGGAGTTTCCGTACCAATTTATTCCCATAGCGAGCAAGAAAGACTCT
CTCAAAGACTTCTCAGGGATTCCTGGTTTATCAAATATGAGTAGTAGTGCCTCTAGCAAC
AATGAACGTAAGTCAACGCTCACTTCCAGTCAAGAAATGGGTGAGGAAGCAAAGACAAGT
GCAAGTCAGGGTGATTCCAAAGCTAGTAACAAAATAGAATTGGACTTCTGGGACCTTCTG
GTACGACTGGACAACACCAGTCAGGGCAGGAAAGGCAAAGTGACATCCCGGCCTTCAACG
GTTCCTGCAGCAAAGGAAGGCCAGGACCCAGATACTAGTAATTCAGCTCTTTCCAAACTG
ATGGCCATGCTGTCRCAYCCTGTGGTGAAGCGSAGTACAGCTCTCACTGACAAGCTCYTA
CAYCTGCTGTCCATGGTAACCAGCTCCTTACCAGATGGAGACAAGGATAAGATCAGCAGT
CTGCAGTCTGGTGTCATACGGAGACCCAACTCATACCTGTCAGATGCGGTCAGAAGCTCA
TCRAACCGATCCTCGTCTATCTTGGCTGTAGCAGCGCCCTCTTGTGGTGACCAGTCAAGC
AGAGCACAAGCCGCCAGTGAGGACACCAGTAGTTCAGCCATCACTCCTCCTGTAGGTAGT
CCCATGGAYACTGCCTCACAAGAGCTTCCAAGTACACAGAGTGTCAATGAAGAAGAGTCA
TCAAGCAGTAAGACAGAACCTRCGGTCCCTGAGAARACAYTGGTAGATGAAAACCTCCTC
CAGTTAGCTGTTGAGGTATTGACAGCACATACCTGTTCTGAAGATGGTCTAGAGGATGCT
ACCACAATGCTGATGCAGCTATCTAGGGGTCACTCTACCACTAGGGAAGCTGTCCTGAGG
CTCTTACTCAGAGGAGCACAAGAACTTGGCCAAACTCTCTGCAGAGACATTTTGAAGCTC
CATCGTGAGGTCCAGGAATACCGAGCAAGACAGCTCCAGACAGACACATCCCCCGAAGAT
CCAGACGATAGCAATACCAACTCGGCCTCTGGTACCTCCTCGTCTGTCTCAGCCCTTCAG
GGCTACATCGCAGATCGCTACAGCCCGAGCACGAGTATTGTTATCAATGCCCCTACCACA
GGCGCCAAGAGAACCGGCTTTGAGCTTCGGTTGCAGTCCATGGGACTCTTCACGGGCAAG
ACTTCAAACCAGAACTTCCTGCTGAGGATGCTGAAGGTCATCATCCAGCTGCGAGAGGTC
GCCAAGAAGGCTAAGCGGGTGGCTGATATTCAGAGATTCACTGACACTGGAGAGGTGGTG
AATCCTGGACGCACTCCCTCTGCGCCTGCAGAAACACCCATGGAGGTAGACTCWGTTGTT
CAACTGCCAGAAGGGGTGGGAGCACGACAACTGGAGCGACAAGCATCATCCAGCACCACG
TCCAGTCAGAAACAAGAGGATGATGATGATGGTCCCCAGCTGAGTGACCTCCTAGGCCTG
GAGGAGCTGTGGGACACCCTGAGCACCTGTCTTACAGAGCTCTCCCTCACACCAGACACC
CATGCAGTGCTCGTCCTACAACCCGCTGTAGAGGCCTTTTTCCTCGTTCATGCCTCTGAC
AAGGATGCCGGCAAGGCRTCCGCCGCCRCTGCACCCGAATCCTCTCAACCCTCAGCCTCC
TCGTCCTCACAGGCCCTTCATAGAGAAGGGCTCACCAGTAGTGCCTCTGACATGGAGAAA
CATCGCAATGTGCTGAACCAGATCCTTCGCCAATCTACCACTCATCTCTCTGAGGGGCCT
TTCTCTGTGCTCGTCAATCACGTACGCATCCTTGACTTYGACGTCAAGAGACGTTACTTC
CGTCAGGAGATGGAGCGAGGTGACGAAGGCATGCGGCGAGAAGACATGGCTATCCATGTG
AGAAGGGAGCATGTGTTTGAGGACTCGTATCGTGAGTTGCATCGTCGTACCCCSGAGCAG
TGGAAGAACCGCTTCTATGTGGTCTTTGAGGGAGAAGAAGGCCAGGATGCTGGAGGTCTG
CTCAGGGAGTGGTATCTCATTATCTCAAAGGAGATCTTCAACCAGATGTATGCCCTGTTC
CGTACCTCACCCGGAGACAGAGTAACCTACATCCCCAACCCATCGTCCCACTGCAACTCC
AACCATCTCAGCTACTTCAAGTTTGTGGGCCGCATCATGGCTAAAGCCATCTATGACAAC
AAGCTTCTGGAGTGCTACTTCTCTCGCTCCTTCTACAAGCATATCCTTGGGAAGCCAGTC
AANTATANTNACATGGAGANTGAAGACTATGCTTTCNACCAAGGACTTGTANTCCTGTTG
GAGCATGACGTCTCTGAACTTGGTTACGATCTGACCTTCAGTACTGAGATTGAAGAGTTT
GGAGTGACAGAAGCGAGAGACCTGAAGCCAAACGGCAGCAATCTGATCGTGACAGAGGAG
AACAAAGCGGAGTACGTACACCTYGTATGTCAGATGAAGATGACGTCGGCCATCCGCAAG
CAGATCGATAGCTTCCTGGAAGGCTTCTATGACATCATCCCTAAGAAGCTGATTGGTATC
TTCAATGAGCAGGAGCTTGAGCTGCTGATWGCYGGGCTGCCTACCATTGATGTGGATGAC
CTGAAAGCCAACACAGAGTACCACAAGTATCAGAGCAACTCTCTGCAGACCCAGTGGTTC
TGGAGAGCACTACGCTCCTTTGATCAAGCCACAAGGGCCAAGTTTGTCCAGTTTGTGACT
GGAACATCCAAGGTGCCCCTCCAAGGGTTTGCATCCCTGGAAGGCATGAACGGACCTCAG
AAATTCCAGATCCATCGTGATGACAGGTCTACAGATAGACTGCCAACTGCTCATACATGC
TTCAACCAGTTAGACTTGCCAGCCTATGAGACGTATGACAAGCTTCGTCGAATGCTCCTC
CTGGCTATCGAAGAGTGCACTGAAGGATTTGGGCTTGCC

>sprp
ATGAAGATTGACAGGAGTAAATTGAAAAAGAGCACTTCTGAAGTGCCCTTTGACTGTCAG
GCTTTGATAGAGAGACTGAAAACCAGCAATGATCTCCTGTCAGAGCTACAAGGAATCAAA
TCATGGAACTATGGCAAGTGTGAGYTGTACCACTGGGTGGATGTCTTGGACAGGTTCGAT
GGCATCCTGGAAGATGGTTGCTCGGCACCACCTGACCAGCCATGGCGGCTGTCATGTGAC
CAATCCCAGAATACCCGCCTTCGGGACTCTGTACACAGTGTGCTTACCTTCACAGCTCTG
CTCATTGAGCACAGCTTCTCTAGGCATCTCTACAGCTCTGTTGAGCATCTWACAACTCTT
CTAGCTTCCAGTGACATGAAYACTGTATTAGCTGTCTTGAACTTGGTGTATGTTTTCAGT
AAAAGGTCCAACTTCTTGATCAAGCTGGGTGCRGAGAAAAGGAAGGAGCTCTTCAGCAGG
CTGACCTACCTAGCAGAGAGCTGGGGTGGCAAAGAAAATGGCTTCGGCTTGGCAGAGTGC
TGCAAGAAGACCTCCAAACAGGGAATCCCTCCAAGTGCCACAACTCTCCATTTTGAGTTT
TACTCAGAAAAYCCAGCAGAAGAAAAGGTTTCATCTAAGAAGCATTCAGTCCAGGCAGTT
ACAGTTCTTCACTTGGAACACGTAGACAAACTTGCWCATGACCCAGTAGACATCATGGAA
GATCAGCTGTCACAGCACAATGTTCCCAAAGACAAACTGATGCTTCTATTCACSCACATA
CGRCTAGCACATTGYTTCTCTAACCATCARAAGMGATTACAGTGTGTACAAGCTAGGCTA
CAAGCCCTCTCTGTCCTAGTCTATTCAAGTGCAATCCAAGAAATCTCTAGCTCTTTGTTG
TATAGTGGCCTCATAGAGGAATTAGTTGATGTTCTCCAGCTTGAAGATGTRAAGYTWGTG
GATATAAAATCTGCTTCTCTTAGAACTCTTACTTCAGTCATTCACCTAGATAGAAATCCA
GAGCTTATTAGCATAATAGACGCAACTGGTGCTGCCTCTTATCATGGGTTCTTACCTGTT
ATGGTCCGGCAGTGTATACAAGCCATGATYGATCCYAACATGGAGTCATTCCCCCACAGC
CTTGCCACTTCTCTCTTCTCATTCTTATATCATCTAGCCAGTTATGAAACRGAGMAAGGT
GGTGAGGCCTTAGTGTCTTGTGGTATGATGGAATCTCTTCTCAAAGTCATCAAATGGCCA
GGAGAAGATGAGCAGCTGCATACAACGTTTGTGACAAGGGCTGTACGTGTMGTTGATCTG
ATCACCAACCTTGACATGGCAGCCTTCCAGACCCACGGCGGACTCTCCACATTCATCAAC
AGAYTAGAGCATGAGATTGGCATATGTCGGAGGGATGTACCCTACGTCATCAAACCAACG
ATTCAGGGCGGCTCAAGGCCAAAGAAGGGTAGATCAGCAACCCAGTGTTTCCCTCAGAGA
GCAGCCCTGCTGAAATCCATGCTCAACTTCCTCAAGAAAGCTATCCAAGATCCTTCTTTC
TCTGACAGCATTAGGCATGTTATGGATGGATCATTACCCAGCTCATTGAAACACATCATT
AGCAATGCTGAATACTACAGTGCATCGCTGTTTCTCCTTGCTTGCGAGCTAGTTACTGTG
TATGTGTTTCAAGAACCATCRCTWCTATCATCACTACAAGATACAGGGCTCACTGATGTC
ATGCTGCATGCCCTTCTTATCAAAGAYGTYCCTGCAACCAAAGAGGTGTTGGGTTCCCTA
CCTAACATCTTCAGTGCCCTGTGCCTCAACTCCAGGGGTCTGGATGCATTCAATCAGTGC
AAGCCRTTTGAAAAGCTCTTCAAAGTCCTCCTGTCTCCAGTCTACCTGCCAGCTATGAGA
AGAAGAAGAACAAATGATGCATTAGGAGACACTGCATCRTCGCTAGGTAGTGCCATGGAT
GAGTTGATGAGACAYCAGCCCTCTCTCAAAGATCATGCRATGATGGCTATCATCAAGCTG
ATGGAAGATATATGCAGCATGGGGCACAACCCTAACATTGTGTGCAGTCGATCGGCGGTG
AAGGCYAAGACACCWGCATCTAACCAGTCTCAAGCAACCAATGGAGATGACACATCGAGT
GATGACGAAGACGAAGAAGACGAGGTWCCCACRTCTGTCAGGGAGCAGGAGTCTAAGATG
GTCACACCCGTCCAACCTCAATCCACAGACCCTAATGAAAAGACTCCTGTACCTCTYATG
GACTACATTCTCAATGTGATGAAGTTTGTTGAAGCCATCCTCTGTAATAATGCAACCGAT
GATCACTGCTGGGAGTTTGTGAGTCATCGTGGTCTAGAACCCCTGCTCAAATTCCTGCGA
CTGCCCAACCTACCCATAGACTTTCCCACCAGTAGTGCCTGCCAGTCCGTTGCTAGTGTA
TGCAAAGCCATTCTGTCACTTGCAAGAGAGTCTGGTGTGTTGAAGGAAGGCCTTCTAATG
CTGAAAGAAGAGCTCACTGCCCTGAAGCCYCTCCAGCTCCCCCTKGARCCCCCGGGYGGA
TCCATCCTTCTCAGGGAGCTAGTMAACTCGCCAAACTTCACYGGTGCTCCCCTAGGAGCT
CCTACCACTCCACTTCTCAGGGCGATGGTCTCCGCTCACTCCTATGTCACCATGCTRGTA
CATGTWTGCAGAGTCGGACAGACTGATGTGAGGACTATCTCAGTYAACCAATGGGGTTCA
GATCTCGGACAAGAGGTATTACGTCACTTGAGTCATCTGTACATCTCATTGGTTTGGGAG
AGCATAGTTCTCCTGGCACTGTTCACCCCAGGCACCCTCCCAGAGGGCTGTGAACTAGGC
AAGCTAGAACGGGAGAAACTTCTCCCCAAGGACTTCACCAAGGACTCTTCRGATGCTACC
ACTTCCGCAGCATCCGCWTCAACCAGTAAATCTGATAGCAATGCAAGGACTAGTGAAATA
GATCCGGTCATYGAATCAGCAAGCACACTCATGGACGTCAGTGATGCCCTGTCAACCATG
GAGGTGGATGATTCTAARGAAGGGGCCAAGGACCCCAAGGCRCGGCCCAAACCCAAYGCT
CAGATGCTCCAGYTGGTSAAGCAGGCCATGCCRGTGCTCTATGCACCCTCTAGACTWGGG
AAAGCACTCTCTGAGTTGTTTGGTTTGCTTGTGAAGCTCTGCGTCGGGTCATCGGTCAGA
CAGAGAAGCAGGCAACACCTGCATCCCAATCCTAGCCCTCCATCYGAAGCAGCCAGGAAT
ACAGCCAAGGTTCTCATGGAACTGCTACTCAACAGTCTTTCATGGACTCCTCCACCAGCT
AGCCCACTGCCAAAATTCAGGGTAACATTCTACATCTGTGCTGTTAGCTTTGCATCTCCT
ATGCTGTTTGATGAGAAGAAGAATCCTTATCATCTCATGCTACAGAAGTTTGTCAGCACA
GGAGCTCATGCAGCYCTCTTTGATGCATTCCATTGGGCAGTCACCATGGGTGGTAAGATG
AGAGCCTCAGAGTGTATGGAACATCCAGACCTTCCAGAGGGAACAGGAGAGTTCATYGAT
GCATGGCTGTCTCTCATAGAGAAGYTGGTCAACCCAGAGTCKGTGTTGGACTCTCCGCAT
GCCATGCCTGCCAAGGGTACAGTTCCTGGCTACACACCCTTCAAYCCTGTYCAGTTCCTC
ATCAATACRCACAAGTCTGCATTCAAYGTGATCATGAACCTGTGGGGTTGCCGATCTCTG
AARTCTCTGGGCAACCATACAGCTGAGAGCCTCCTGGCYATCCTMTGCCACATCGTACGC
GGTGAATCCGTCATTGCTGAGCGGGTCAAGCAGGCCAAGAGTGAGGAGGCTGGGAGYAGC
GCTGCAGAGGGGTCATCAACCGGTGGGCCTAGCACATCATCAGGYTCGGCTGGTTTCAGT
AGGGCRACGCGGGGGCTGTTTGAGTCTGGATTCCTGACTGGGTTGAGCAGGACCAGTAGC
AGACCACGAGCTGAACCCAATGAGGACCATGTYAGACAGCTGATGGACATGGGCTTCACA
AGGGAGCATACGTTAGAGGCTCTACAGCAGTCTACCACCCTTGARAGAGCAGCTGAGTGG
GCTCTTACACATCCACCAAGACTTCCTCAGACTTTTGGAACAGGACTGAGTGAAGAGGAA
GAAATGATGCAAGCCATAGCYATGTCTCTTGGAGAAGCAATCCARCCATCAGTAGATCAA
CAGGAGGAGGAAAAGAAGAAGAAAGAGGAGGAGGAACGTAAGAAGAAAGAAGAGGAAGAA
AGGAAGCAGAARCTGATGGAGGAACAAGACAAGATTCCAGAGGAGGCTCCACTTGATAAR
GCTATCCTYAATGAGTTTGTGGATTCTATGCTACCAGGATGTCTCAAGCTGCTKGATGAT
ATTCCAGAAACTGTTTACAGAGTGTGTGATCTACTAGTGGTGGCCAATAACAGGAATGGC
ACTGAATGGAGRGACAARATGCTYGAAATGGTYATCAGTCAGATATCTGAGAATGCYCGG
TTGTTGTGCAATAGCTTTGCCAGTATTTTAGTGGATCCAGCTGGWGTGACGGATCCGAAG
GTCATAGAAAACTTATCATCATGTCTGGCCTCWAGAATTCACCTTCTCTGCCTTCTCTTY
GAGGAGATCCGGATGGCCTGTGCTCAGAGAGTGGAGGCCTCAAACATCCTTGATACACTC
ATTACACTGCTCTACACTGCACAGAAATGGATGGCTCAGATGAAGCTCACCAAAACACCA
AAGTGGATGGGTCCAGCAATGCTTCTCATTGATCTCTATGAGAAGACTGTTCTCACATGC
AAGAGGAAGGTGGCACAACAGGGTGCTTCCCATACCTGGAAGTGGTTTGATGACTCCACC
GGCCGCTGGTGTACCTACAGCCGTAGTAACAACAAGACCATAGACGATGCTTACTGGGCA
GGCAAGCCTAGTGTGAAGTTCACTGCTGCCAGGAGAAGATATGTTGTCCACTTCAACACC
ATGATACAGGTGAATGAAGAGACGATGAACAAGAGGCCCATCATGCAGGCCTTGCCCGCC
CCAAAGACWGAGGAAGACAAAGGTGATAAGAAGGAGGACGATGGAGAGAGAGAAGCCAAG
AAACTCAAGACCAGTGAGAGTCTGGAATCTGCTGCAAAAGCAGAAGTTGCAGGMACMAGC
CAAGAGAGTAAGGATGAAACCATTGCCAAAGAACCTGAAATCGTTGAGATTCAAGGACTA
GGAGACAAAGAAATTCCAACTCTGATCAGCGCCCTCCTGTTTGCTGAGCTCGGTGGACCA
CGTCTCCTGCTGTCTCTCACCCAAGCATCCTCCTTCAATAGCTTCCCAATCCTAGCCAAC
CTACTTCTCAGGCATGTCTTTGAAGAGAGGATGGTGCTTCAGAATACAATGGACAAGTTA
ATCTATGCAGTAGCCAACAAGGGAGTTGGATGCAACACATGCAATGTTGCCCTGGGCAGT
GTGGGATGCAGAGAAATGAACTTTGTTCTCAGGAAGCTTGGACCTCTGGCGTGTCGGGAC
CAGGAACTGTTCATGAACTCTGCTAGAGGTAGCCTCAAGATCGCTCTTCCTCCTGCAAAG
AGAGGAGAAGAGGATGAATCTCGCTACACAGGACCCAATGCTCTACAGCTCTTGAAGGCC
TTGGCCCCTAAGACCTTCACACCACCTACTCTGAATGGACCTATGCTGCAGGTTCTCTGC
GATCTCCTGGATGCCTTGATTGTACCTGTCCTACCTTCACAACAAGAAGACAAGGAAGCA
AAGTCTAAACAACCACAACCAACAGCCACAGCCTCGGCCAGTGCTCCTGCAGCCACTGGA
GTGGCTAGTGCCGAAGGGGCAGTTGCAGCTGCGGCTGCGGCTGCCGCTGCTGCAGTCTCT
GACATCCAAACATCAGAAGACATAGGAATGGGACTAAGGGAAATTGGAGACAGACTGCTT
GGGATCTACAGCGGAAGGAGAGGTCCTCCAAGAACAGCAGAGAGGCTCAACAGTGTCCCT
GATGGTGCTGTACAAGAAGAGCCTCATGATGCTTCAACATCCGGTGCTGAGGCAGGGAGC
CCCCCTGTAACCACGGACTCCAAGAAGACTCCTGCCTCATCAGCAGGAACAACTGGACAG
ACCCCCTCTAAAGATGAAACATCCAAGAGCAAACTCCTGATCCCCAAGTCGGCCATCTTA
CGTCTGCTGGCCGAGCTGGTCATGTCGTATGCAGGCATTGCGCAGGCCGTGGCCCAGTAC
CAGTACATGGTTGGTCAGGCAAAGCATGTTAAAGAGGATGGAGCTGCACTGGCATACATC
TTGGACCAYCTMCTACCRCARTGCCAGAAGGCAGGGGACAAGGAYTGTCCTGGCCTGGCT
CAGGTTCTGCTYGCCAGTATAGCTGCCAGTAACCAYAGTCCWGATGCTCAGATGCTYCTT
GTCACAGAGATCAAGGGGGCYCTTGGGAGAGCCTTGGCTATGCCAGAAAGCAGTGAGAAA
CATTCTCGCATTCARGCACTTACAATGTTGATCAGTGTGATGATCGAGGCATGTCCATCC
TCCAGCTCCGCCCATCAGACAACGATCGGAACCACATCTTACAAGAACCAGCTCGGTGGT
ATGAACATCATCACCAGGCTTCTACTYCGCAAGGGACTCGTCACAGACCTAGCCCGGGTC
CCTCACTCCCTKGACCTATCCAGCCCAAACATGGCCTCCACAATCAACTCRGCCCTCAAA
CCYCTGGAGACGCTGTCAAGGATTGTCAACCATCCACCGGTYGGACTGCGAGGGATCGGT
AGGATCAAGAATGGTGCACACATCATCGATCCAAGGTCTGCCTCTACTGCTGATGCTACT
GGAGGTACAGGGCTGCGTTGTAGCATGGATGCAGCCATCCAGCGCTCAGCACAGGCTGGT
GGTGGTGGTGGTGTCGGTGGCCGTCGTGCCCATACAGATCGGGAGTCTGTTGCTAATGTG
TTGGGAGTACAGGATGACACCCAAGATTCTACAGACTTAGATGATCAGGCAGATCTTGAG
TGCATTGTTGATGAGCTGCTTGAAGGGACYGGTGGAAGCAGGGCTGAGGTTTTAGGAGAA
ACCCTCATCGCCACAGGACCTGAGAGACTGGGATCCCTCAGATCAGCCTTTGTGGATCAA
GCAGGTGAAGCATCCCAAGATGAGATGGTAATCACCATGACGGATGATGGAGAGGAGATG
GACCAATCTCTAGGTGATGCAGAGATGAGAAGTCAGCATAGTCACGAAGGAGTCAGAACA
GACATCGATGCTGATGATGACAGTGTTCAGGATGAAGATTCTGCGGCTGAAAGTGATTCT
GATGAAGGCAATGAAGATAGACAGGATGAAGGTGAAGAAGAYGAGGAGGATGAAGAGGAY
GACGAGGAGGAAGAAGAGGAAGAYGAAGAGGATCACGATGAYGGCTCRGAGATGGATGCA
GAAGACTATGACATCACTGAAGATCTGGACTACTTCAGGGTCGGTGATCGGGATGAGGAT
ATGTGGGTTGGAGACCCMGATGAGGACATGCTGATTCARTTGGATCCTGTATTCTCAGGT
GTTCCTGCATCAATAAGAACRTACCARCTTCCTGTGGCTATCCATGAAGAYACCAGGAAT
GCMAATGATGTCTCAGCTCCTAACATCCCGGTCCCWCCAAGCGTAATCTCAGCCAGCCAY
CCCCTCCTGGTCAGACACAGTGACCACACRAACCTGACCCAYGGTGTGAGCCAGACCAAT
CGTAATCAGAGGGTCGCTAGACAGMGRGTCAATCGTCATGGTACAACACAGACTGTTCAC
ATCTACCACTCKGGAGCAACAAGGCCACCCAATGTCCAGAATGTCCTGAGGCTGCTGGGC
CTGTCATCGTCGACKGACATCGTCCAGCTGACSACCACMAGCACRGGTCAGGGAAACCAG
ACCAGGGTGTACGTTGCCAACTCTGGAGAGGACATCAACCAGAACCGAGAGGAGGTGTCC
GATATCTTTGAGGAGGGGTACAACATGGGGTATTTCAGCGGTTCCAACTTCCTMTCTGTG
GTGCCTCCTGTGTACAGACGATGGGAYGAAGAGAGCAAGGTGCTAGATGGAAGAAGTGTT
CATGATTGTGTGCAGGCCCTCAAACCTGAAATCATYAGTGTTCTGGAGAAGCATCGTGAC
GAAGAGCTGACAGAACGAAAAGAAAAGAGAAAGAAACAGGCAGAGGAAGACGCCAAGAAG
AAGGTAGAGGATGAGGCYAAGAAGAAAGCYGAAGAAGAAYTGAAGAAGGCTGCAGAGGAA
GCTAGGAAAGCAACAGAAGCAAAGGCTGGGGTTGCAAAGTCAGAGGAGGARAGCAAAGAG
AAGGAAGARAATATGGAGGTTGGTGAAAGCAGTGATCAGCCCAAGGAAGCAGAAACRGCT
ACAAATCTATCAACAACAGCTCCTTCACAGCCACCCAGATCAGGGATAGATATGGGTCAA
CTTGTCGCAAGTGTTGCCGAGTCCGCCCTYGGCAGTGCCATCTCTTCTGCCCTATCRGCR
GCAGCTCTWACCAACACCATTACMACATCCACTACAACTGCTGTCACCACTACCGCTGCT
TCAGACATGGCTGCCACTCCAACTGACACWGCCCTGTCAGTGGCYGCATCCTCTCTTYTA
AGTAGCATGGAATCAAGATCTTCAGCACCACTTCAACCTGGACTGACACGTGTGCCACAG
CTCGTAACAGTGACGGCAAACTCACCAACCCCAACTTCAACGGTATCAGCCACACTAACC
ACCATGTCCACCATCGCTGCAACCCCTACCATGGCTTCAGCMTTGTCAGCCATTGCATCA
TCATCATCATCCTCATCCCTTTTATCATCAGCCCAAGCCCCTCCTTGGCAGACCTCCAGG
CCAACCACCTCCATCTTTGCTTCACTCATCGAATCAGACATGATGGAAGTACCCTTACCA
TCTGTGCCAAATCCACAAGGTTCATCAAGTCCAATTGTTAGCAGTAGCATCACAATGTCT
GCTACATCAGCTAACAGACCCGATCACACAGAGACACCTGGGAACATATCTGGGGTCAGT
GGTCTACCAGAGGGTGTAGATCCATCGTTCCTTGCTGCTCTACCAGAGAACATCAGGCAA
GAAGTCCTCCAGGAACACCTGGGKATACGCAATGCCCCTCATCAGGCTGCCACACAAGCA
GCATCTACCCCTCCATCAGCTCCAGGYGAACCTGCAATTTCACTTAGTCAGGTGAACCCS
GAGTTCTTAGCYGCTCTGCCACCACATATACAAGAAGAGGTACTTGCACAAGAACGAGCT
GAACAGCAACGTCACACCCTGGCTGCCCAGAGTAGCACATCCGCTCCTGTTGTACCCGCT
GAACCAGTGGACCCTGCAGCCTTCATCCAGAACCTGCCCCCTGGACTCCGTCAGACAGTC
CTTGCCGACATGGAYGATAGTGTGCTTGCAGTTCTTCCTGCTGACATCGCTGCTGAAGCC
CAGGCTCTCCGACTGGACCGCGTCCTGAGACATCGTCAGCTCATGCAGGATCGACTGCTG
AGGGAGACTGGTTTGCAAGGTCGATTGGGGCATGGAATGAACTACTATCGTTTGTCTGTA
CCCCGTCAAACAGGCCAGTCATGGGGTTGGGGAGGTAGTGGTTCCAATCGAGGCGGCAGT
CACTCCAGACAGCAAGGAGTGTTTAGTTCMATCACTCAGAACCAGGGCAGACAGCTGGTG
GACCTTGAGGCTCTGACCTGCCTTCTGGTACTCCTATTTGTCAATGAACCCAAGCTTAAT
CTGGTACGTCTGCTACGAGTGCTTCGTAACCTGAGCTTCCATCAGCCTACAAGGCAGTGG
ATCCTTCAGGCTTTACTCAGCATCATGGAGCGCACCAAGGCCTGTAAGACACAAGGTGAT
GGCAAGGYAGCAAGTGCMGAAGCAGATATGATGCCCCTGCAGAAGATGGACTCTGGTTCA
GGAAAGGCTTATCAGCAGCCTTCCTGGCTCTCAATCAGCATGGACGCTGCCTTAGGATGC
CGTGCTAGTGTCTTCAAGGTGCAAAGGTCCAGCAAAAAGAGCTCTGACAAGCAAGGTTCT
CTAGTTTGCATACACCCGCAAGTAGCACCAATGGTGTGCAGACATGTCATGGAYGCTCTC
CTTGCTCTAGCSAAGGAGTTTCCATACCAATTTATTCCCATAGCGAGCAAGAAAGACTCT
CTCAAAGACTTCTCAGGGATTCCTGGTTTATCAAATATGAGTAGTAGTGCCTCTAGCAAC
AATGAACGTAAGTCAACGCTCACTTCCAGTCAAGAAATGGGTGAGGAAGCAAAGACAAGT
GCAAGTCAGGGTGATTCCAAAGCTAGTAACAAAATAGAATTGGACTTCTGGGACCTTCTG
GTACGACTGGACAACACCAGTCAGGGCAGGAAAGGCAAAGTGACATCCCGGCCTTCAACG
GTTCCTGCAGCAAAGGAAGGCCAGGACCCAGATACTAGTAATTCAGCTCTTTCCAAACTG
ATGGCTATGCTGTCRCACCCTGTGGTGAAGCGTAGTACAGCTCTCACTGACAAGCTCCTA
CATCTGCTGTCCATGGTAACCAGCTCCTTACCAGATGGAGACAAGGATAAGATCAGCAGT
CTGCAGTCTGGTGTCATACGGAGACCMAACTCATACCTGTCAGATGCGGTCAGAAGCTCA
TCAAAYCGATCCTCGTCTATCTTGGCTGTAGCAGCGCCCTCTTGTGGTGACCAGTCAAGC
AGAGGACAAGCCGCCAGTGAGGACACCAGTAGTTCWGCCATCACTCCTCCTGTAGGTAGT
CCCATGGATACTGCCTCACAAGAGCTTCCAAGTACACAGAGTGTCAATGAGGAAGAGTCA
TCAAGCAGTAAGACAGAACCTCCRGTCCCTGAGAARACAYTGGTAGATGAAAACCTCCTC
CAGTTAGCWGTTGAGGTTTTGACAGCACATACTTGTTCTGAAGATGGTCTAGAGGATGCT
ACCACAATGTTGATGCAGTTATCTAGGGGTCACTCTACCACTAGGGAAGCTGTCCTGAGA
CTCTTACTCAGAGGAGCACAAGAACTTGGCCAGACGCTCTGCAGAGACATTTTGAAGCTC
CATCGTGAGGTCCAAGAATACCGAGCAAGACAGCTCCAGACAGACACGTCCCCTGAAGAT
CCAGACGATAGCAATACCAACTCGGCCTCTGGAACCTCCTCGTCTGTCTCAGCCCTTCAG
GGSTACATCGCAGATCGCTACAGCCCCAGCACGAGTATTGTTATCAATGCCCCTACCACT
GGCGCCAAGAGAACTGGCTTTGAGCTTCGGTTGCAGTCCATGGGACTCTTTACGGGCAAG
ACTTCAAACCAGAACTTCCTGCTGAGGATGCTCAAGGTCATCATCCAGCTGCGAGAGGTT
GCCAAGAAGGCTAAGCGGGTGGCTGATATTCAGAGATTCACTGACACTGGAGAGGTGGTG
AATCCTGGACGCACTCCCTCYGCACCTGCAGAAACACCCATGGAGGTRGACTCTGTKGTT
CAACTGCCAGAAGGGGTGGGAGCACGACAACTGGAGCGACAAGCATCAWCCAGCACCACG
TCCAGTCAGAAACAWGAGGATGATGAYGATGGTCCTCAGCTGAGTGACCTCCTAGGCCTG
GAGGAGCTGTGGGACACCCTKAGCACATGTCTTACAGAGCTCTCCCTCACACCAGACACC
CATGCAGTGCTTGTCCTACAACCTGCTGTAGAGGCCTTTTTCCTCGTCCATGCCTCTGAC
AAGGATGCCGGCAAGGCATCCGCCGCCGCTGCACCCGAATCCTCTCAACCCTCTGCCTCC
TCATCCTCACAGGCCCTTCATAGAGAAGGGCTCACCAGTAGTGCCTCCGACATGGAGAAA
CATCGCAACGTGCTSAACCAGATCCTTCGCCAATCTACCATCCATCTCTCMGAGGGGCCT
TTCTCCGTGCTCGTCAACCACGTACGCATCCTCGACTTYGACGTCAAGAGACGTTACTTC
CGTCAGGAGATGGAGCGAGGTGACGAAGGMATGCGGCGWGAAGACATGGCTATCCATGTG
AGAAGGGAGCATGTGTTTGAGGACTCGTATCGTGARYTGCAYCGTCGTACCCCGGAGCAG
TGGAAGAACCGCTTCTATGTGGTCTTTGAGGGAGAAGAAGGCCAGGATGCTGGAGGWCTG
CTCAGGGAGTGGTATCTCATTATCTCAAAGGAGATCTTCAACCAGATGTATGCCCTSTTC
CGTACCTCACCYGGAGACAGAGTAACCTACATCCCCAACCCATCGTCCCACTGCAACTCC
AACCATCTCAGCTACTTCAAGTTTGTGGGCCGCATCATGGCTAAAGCCATCTATGACAAC
AAGCTTCTGGAGTGCTACTTCTCTCGCTCCTTCTACAAGCATATCCTTGGGAAGCCAGTC
AAATACACTGACATGGAGAGTGAAGACTATGCTTTCTACCAAGGACTTGTATTYCTGTTG
GAGCATGATGTCTCTGAACTTGGTTATGATCTSACCTTCAGTACTGAGATTGAAGAGTTT
GGAGTGACAGAAGCGAGAGACCTGAARCCMAACGGCAGCAATCTGATTGTGACCGAGGAC
AACAAACAGGAGTACGTACACCTTGTATGTCAGATGAAGATGACGTCWGCCATCCGCAAG
CAGATCGATAGCTTCCTRGAAGGCTTCTATGACATYATCCCTAAGAAGCTGATTGGTATC
TTCAATGAGCAGGAGCTTGAGCTGCTSATTGCTGGGCTGCCTACCATTGATGTGGATGAY
CTCAAAGCCAACACAGAGTACCACAAGTATCAGAGCAACTCTCTGCAGATCCAGTGGTTC
TGGAGAGCGCTACGCTCCTTTGATCAAGCCACAAGGGCCAAGTTTGTSCAGTTTGTGACT
GGAACATCCAAGGTGCCCCTCCAAGGGTTTGCATCACTGGAAGGCATGAACGGACCTCAG
AAATTCCAGATCCATCGYGATGACAGGTCTACAGAYAGACTGCCAACTGCTCATACATGC
TTCAACCAGTTAGACTTGCCAGCCTATGAGACGTATGACAAGCTTCGTCGAATGCTCCTC
YTGGCTATTGAAGAGTGCACTGAAGGATTTGGGCTTGCC

>spurp
ATGAAGATTGACAGGAGTAAATTGAAAAAGAGCACTTCTGAAGTGCCCTTTGACTGTCAG
GCTTTGATAGAGAGACTGAAAACCAGCAATGATCTCCTGTCAGAGCTACAAGGAATCAAA
TCATGGAACTATGGCAAGTGTGAGTTGTACCACTGGGTGGATGTCTTGGACAGGTTCGAT
GGCATCCTGGAAGATGGTTGCTCGGCACCACCTGACCAGCCATGGCGGCTGTCATGTGAC
CAATCCCAGAATACCCGCCTTCGGGACTCTGTACACAGTGTGCTTACCTTCACAGCTCTG
CTCATTGAGCACAGCTTCTCTAGGCATCTCTACAGCTCTGTTGAGCATCTTACAACTCTT
CTAGCTTCCAGTGACATGAACACTGTATTAGCTGTCTTGAACTTGGTGTATGTTTTCAGT
AAAAGGTCCAACTTCTTGATCAAGCTGGGTGCGGAGAAAAGGAAGGAGCTCTTCAGCAGG
CTGACCTACCTAGCAGAGAGCTGGGGTGGCAAAGAAAATGGCTTCGGCTTGGCAGAGTGC
TGCAAGAAGACCTCCAAACAGGGAATCCCTCCAAGTGCCACAACTCTCCATTTTGAGTTT
TACTCAGAAAATCCAGCAGAAGAAAAGGTTTCATCTAAGAAGCATTCAGTCCAGGCAGTT
ACAGTTCTTCACTTGGAACACGTAGACAAACTTGCACATGACCCAGTAGACATCATGGAA
GATCAGCTGTCACAGCACAATGTTCCCAAAGACAAACTGATGCTTCTATTCACGCACATA
CGGCTAGCACATTGCTTCTCTAACCATCAAAAGAGATTACAGTGTGTACAAGCTAGGCTA
CAAGCCCTCTCTGTCCTAGTCTATTCAAGTGCAATCCAAGAAATCTCTAGCTCTTTGTTG
TATAGTGGCCTCATAGAGGAATTAGTTGATGTTCTCCAGCTTGAAGATGTAAAGCTTGTG
GATATAAAATCTGCTTCTCTTAGAACTCTTACTTCAGTCATTCACCTAGATAGAAATCCA
GAGCTTATTAGCATAATAGACGCAACTGGTGCTGCCTCTTATCATGGGTTCTTACCTGTT
ATGGTCCGGCAGTGTATACAAGCCATGATCGATCCTAACATGGAGTCATTCCCCCACAGC
CTTGCCACTTCTCTCTTCTCATTCTTATATCATCTAGCCAGTTATGAAACAGAGAAAGGT
GGTGAGGCCTTAGTGTCTTGTGGTATGATGGAATCTCTTCTCAAAGTCATCAAATGGCCA
GGAGAAGATGAGCAGCTGCATACAACGTTTGTGACAAGGGCTGTACGTGTCGTTGATCTG
ATCACCAACCTTGACATGGCAGCCTTCCAGACCCACGGCGGACTCTCCACATTCATCAAC
AGATTAGAGCATGAGATTGGCATATGTCGGAGGGATGTACCCTACGTCATCAAACCAACG
ATTCAGGGCGGCTCAAGGCCAAAGAAGGGTAGATCAGCAACCCAGTGTTTCCCTCAGAGA
GCAGCCCTGCTGAAATCCATGCTCAACTTCCTCAAGAAAGCTATCCAAGATCCTTCTTTC
TCTGACAGCATTAGGCATGTTATGGATGGATCATTACCCAGCTCATTGAAACACATCATT
AGCAATGCTGAATACTACAGTGCATCGCTGTTTCTCCTTGCTTGCGAGCTAGTTACTGTG
TATGTGTTTCAAGAACCATCACTTCTATCATCACTACAAGATACAGGGCTCACTGATGTC
ATGCTGCATGCCCTTCTTATCAAAGATGTTCCTGCAACCAAAGAGGTGTTGGGTTCCCTA
CCTAACATCTTCAGTGCCCTGTGCCTCAACTCCAGGGGTCTGGATGCATTCAATCAGTGC
AAGCCGTTTGAAAAGCTCTTCAAAGTCCTCCTGTCTCCAGTCTACCTGCCAGCTATGAGA
AGAAGAAGAACAAATGATGCATTAGGAGACACTGCATCGTCGCTAGGTAGTGCCATGGAT
GAGTTGATGAGACACCAGCCCTCTCTCAAAGATCATGCGATGATGGCTATCATCAAGCTG
ATGGAAGATATATGCAGCATGGGGCACAACCCTAACATTGTGTGCAGTCGATCGGCGGTG
AAGGCTAAGACACCAGCATCTAACCAGTCTCAAGCAACCAATGGAGATGACACATCGAGT
GATGACGAAGACGAAGAAGACGAGGTTCCCACGTCTGTCAGGGAGCAGGAGTCTAAGATG
GTCACACCCGTCCAACCTCAATCCACAGACCCTAATGAAAAGACTCCTGTACCTCTCATG
GACTACATTCTCAATGTGATGAAGTTTGTTGAAGCCATCCTCTGTAATAATGCAACCGAT
GATCACTGCTGGGAGTTTGTGAGTCATCGTGGTCTAGAACCCCTGCTCAAATTCCTGCGA
CTGCCCAACCTACCCATAGACTTTCCCACCAGTAGTGCCTGCCAGTCCGTTGCTAGTGTA
TGCAAAGCCATTCTGTCACTTGCAAGAGAGTCTGGTGTGTTGAAGGAAGGCCTTCTAATG
CTGAAAGAAGAGCTCACTGCCCTGAAGCCCCTCCAGCTCCCCCTGGAGCCCCCGGGCGGA
TCCATCCTTCTCAGGGAGCTAGTCAACTCGCCAAACTTCACCGGTGCTCCCCTAGGAGCT
CCTACCACTCCACTTCTCAGGGCGATGGTCTCCGCTCACTCCTATGTCACCATGCTGGTA
CATGTATGCAGAGTCGGACAGACTGATGTGAGGACTATCTCAGTCAACCAATGGGGTTCA
GATCTCGGACAAGAGGTATTACGTCACTTGAGTCATCTGTACATCTCATTGGTTTGGGAG
AGCATAGTTCTCCTGGCACTGTTCACCCCAGGCACCCTCCCAGAGGGCTGTGAACTAGGC
AAGCTAGAACGGGAGAAACTTCTCCCCAAGGACTTCACCAAGGACTCTTCAGATGCTACC
ACTTCCGCAGCATCCGCTTCAACCAGTAAATCTGATAGCAATGCAAGGACTAGTGAAATA
GATCCGGTCATTGAATCAGCAAGCACACTCATGGACGTCAGTGATGCCCTGTCAACCATG
GAGGTGGATGATTCTAAGGAAGGGGCCAAGGACCCCAAGGCGCGGCCCAAACCCAACGCT
CAGATGCTCCAGTTGGTCAAGCAGGCCATGCCGGTGCTCTATGCACCCTCTAGACTAGGG
AAAGCACTCTCTGAGTTGTTTGGTTTGCTTGTGAAGCTCTGCGTCGGGTCATCGGTCAGA
CAGAGAAGCAGGCAACACCTGCATCCCAATCCTAGCCCTCCATCCGAAGCAGCCAGGAAT
ACAGCCAAGGTTCTCATGGAACTGCTACTCAACAGTCTTTCATGGACTCCTCCACCAGCT
AGCCCACTGCCAAAATTCAGGGTAACATTCTACATCTGTGCTGTTAGCTTTGCATCTCCT
ATGCTGTTTGATGAGAAGAAGAATCCTTATCATCTCATGCTACAGAAGTTTGTCAGCACA
GGAGCTCATGCAGCCCTCTTTGATGCATTCCATTGGGCAGTCACCATGGGTGGTAAGATG
AGAGCCTCAGAGTGTATGGAACATCCAGACCTTCCAGAGGGAACAGGAGAGTTCATCGAT
GCATGGCTGTCTCTCATAGAGAAGTTGGTCAACCCAGAGTCTGTGTTGGACTCTCCGCAT
GCCATGCCTGCCAAGGGTACAGTTCCTGGCTACACACCCTTCAACCCTGTCCAGTTCCTC
ATCAATACGCACAAGTCTGCATTCAACGTGATCATGAACCTGTGGGGTTGCCGATCTCTG
AAATCTCTGGGCAACCATACAGCTGAGAGCCTCCTGGCTATCCTCTGCCACATCGTACGC
GGTGAATCCGTCATTGCTGAGCGGGTCAAGCAGGCCAAGAGTGAGGAGGCTGGGAGCAGC
GCTGCAGAGGGGTCATCAACCGGTGGGCCTAGCACATCATCAGGCTCGGCTGGTTTCAGT
AGGGCAACGCGGGGGCTGTTTGAGTCTGGATTCCTGACTGGGTTGAGCAGGACCAGTAGC
AGACCACGAGCTGAACCCAATGAGGACCATGTTAGACAGCTGATGGACATGGGCTTCACA
AGGGAGCATACGTTAGAGGCTCTACAGCAGTCTACCACCCTTGAGAGAGCAGCTGAGTGG
GCTCTTACACATCCACCAAGACTTCCTCAGACTTTTGGAACAGGACTGAGTGAAGAGGAA
GAAATGATGCAAGCCATAGCCATGTCTCTTGGAGAAGCAATCCAGCCATCAGTAGATCAA
CAGGAGGAGGAAAAGAAGAAGAAAGAGGAGGAGGAACGTAAGAAGAAAGAAGAGGAAGAA
AGGAAGCAGAAACTGATGGAGGAACAAGACAAGATTCCAGAGGAGGCTCCACTTGATAAA
GCTATCCTTAATGAGTTTGTGGATTCTATGCTACCAGGATGTCTCAAGCTGCTTGATGAT
ATTCCAGAAACTGTTTACAGAGTGTGTGATCTACTAGTGGTGGCCAATAACAGGAATGGC
ACTGAATGGAGAGACAAAATGCTTGAAATGGTCATCAGTCAGATATCTGAGAATGCCCGG
TTGTTGTGCAATAGCTTTGCCAGTATTTTAGTGGATCCAGCTGGTGTGACGGATCCGAAG
GTCATAGAAAACTTATCATCATGTCTGGCCTCAAGAATTCACCTTCTCTGCCTTCTCTTT
GAGGAGATCCGGATGGCCTGTGCTCAGAGAGTGGAGGCCTCAAACATCCTTGATACACTC
ATTACACTGCTCTACACTGCACAGAAATGGATGGCTCAGATGAAGCTCACCAAAACACCA
AAGTGGATGGGTCCAGCAATGCTTCTCATTGATCTCTATGAGAAGACTGTTCTCACATGC
AAGAGGAAGGTGGCACAACAGGGTGCTTCCCATACCTGGAAGTGGTTTGATGACTCCACC
GGCCGCTGGTGTACCTACAGCCGTAGTAACAACAAGACCATAGACGATGCTTACTGGGCA
GGCAAGCCTAGTGTGAAGTTCACTGCTGCCAGGAGAAGATATGTTGTCCACTTCAACACC
ATGATACAGGTGAATGAAGAGACGATGAACAAGAGGCCCATCATGCAGGCCTTGCCCGCC
CCAAAGACAGAGGAAGACAAAGGTGATAAGAAGGAGGACGATGGAGAGAGAGAAGCCAAG
AAACTCAAGACCAGTGAGAGTCTGGAATCTGCTGCAAAAGCAGAAGTTGCAGGCACCAGC
CAAGAGAGTAAGGATGAAACCATTGCCAAAGAACCTGAAATCGTTGAGATTCAAGGACTA
GGAGACAAAGAAATTCCAACTCTGATCAGCGCCCTCCTGTTTGCTGAGCTCGGTGGACCA
CGTCTCCTGCTGTCTCTCACCCAAGCATCCTCCTTCAATAGCTTCCCAATCCTAGCCAAC
CTACTTCTCAGGCATGTCTTTGAAGAGAGGATGGTGCTTCAGAATACAATGGACAAGTTA
ATCTATGCAGTAGCCAACAAGGGAGTTGGATGCAACACATGCAATGTTGCCCTGGGCAGT
GTGGGATGCAGAGAAATGAACTTTGTTCTCAGGAAGCTTGGACCTCTGGCGTGTCGGGAC
CAGGAACTGTTCATGAACTCTGCTAGAGGTAGCCTCAAGATCGCTCTTCCTCCTGCAAAG
AGAGGAGAAGAGGATGAATCTCGCTACACAGGACCCAATGCTCTACAGCTCTTGAAGGCC
TTGGCCCCTAAGACCTTCACACCACCTACTCTGAATGGACCTATGCTGCAGGTTCTCTGC
GATCTCCTGGATGCCTTGATTGTACCTGTCCTACCTTCACAACAAGAAGACAAGGAAGCA
AAGTCTAAACAACCACAACCAACAGCCACAGCCTCGGCCAGTGCTCCTGCAGCCACTGGA
GTGGCTAGTGCCGAAGGGGCAGTTGCAGCTGCTGCTGCGGCTGCCGCTGCTGCAGTCTCT
GACATCCAAACATCAGAAGACATAGGAATGGGACTAAGGGAAATTGGAGACAGACTGCTT
GGGATCTACAGCGGAAGGAGAGGTCCTCCAAGAACAGCAGAGAGGCTCAACAGTGTCCCT
GATGGTGCTGTACAAGAAGAGCCTCATGATGCTTCAACATCCGGTGCTGAGGCAGGGAGC
CCCCCTGTAACCACGGACTCCAAGAAGACTCCTGCCTCATCAGCAGGAACAACTGGACAG
ACCCCCTCTAAAGATGAAACATCCAAGAGCAAACTCCTGATCCCCAAGTCGGCCATCTTA
CGTCTGCTGGCCGAGCTGGTCATGTCGTATGCAGGCATTGCGCAGGCCGTGGCCCAGTAC
CAGTACATGGTTGGTCAGGCAAAGCATGTTAAAGAGGATGGAGCTGCACTGGCATACATC
TTGGACCATCTACTACCACAGTGCCAGAAGGCAGGGGACAAGGACTGTCCTGGCCTGGCT
CAGGTTCTGCTTGCCAGTATAGCTGCCAGTAACCATAGTCCAGATGCTCAGATGCTCCTT
GTCACAGAGATCAAGGGGGCCCTTGGGAGAGCCTTGGCTATGCCAGAAAGCAGTGAGAAA
CATTCTCGCATTCAAGCACTTACAATGTTGATCAGTGTGATGATCGAGGCATGTCCATCC
TCCAGCTCCGCCCATCAGACAACGATCGGAACCACATCTTACAAGAACCAGCTCGGTGGT
ATGAACATCATCACCAGGCTTCTACTTCGCAAGGGACTCGTCACAGACCTAGCCCGGGTC
CCTCACTCCCTGGACCTATCCAGCCCAAACATGGCCTCCACAATCAACTCAGCCCTCAAA
CCTCTGGAGACGCTGTCAAGGATTGTCAACCATCCACCGGTCGGACTGCGAGGGATCGGT
AGGATCAAGAATGGTGCACACATCATCGATCCAAGGTCTGCCTCTACTGCTGATGCTACT
GGAGGTACAGGGCTGCGTTGTAGCATGGATGCAGCCATCCAGCGCTCAGCACAGGCTGGT
GGTGGTGGTGGTGTCGGTGGCCGTCGTGCCCATACAGATCGGGAGTCTGTTGCTAATGTG
TTGGGAGTACAGGATGACACCCAAGATTCTACAGACTTAGATGATCAGGCAGATCTTGAG
TGCATTGTTGATGAGCTGCTTGAAGGGACTGGTGGAAGCAGGGCTGAGGTTTTAGGAGAA
ACCCTCATCGCCACAGGACCTGAGAGACTGGGATCCCTCAGATCAGCCTTTGTGGATCAA
GCAGGTGAAGCATCCCAAGATGAGATGGTAATCACCATGACGGATGATGGAGAGGAGATG
GACCAATCTCTAGGTGATGCAGAGATGAGAAGTCAGCATAGTCACGAAGGAGTCAGAACA
GACATCGATGCTGATGATGACAGTGTTCAGGATGAAGATTCTGCGGCTGAAAGTGATTCT
GATGAAGGCAATGAAGATAGACAGGATGAAGGTGAAGAAGACGAGGAGGATGAAGAGGAC
GACGAGGAGGAAGAAGAGGAAGATGAAGAGGATCACGATGACGGCTCGGAGATGGATGCA
GAAGACTATGACATCACTGAAGATCTGGACTACTTCAGGGTCGGTGATCGGGATGAGGAT
ATGTGGGTTGGAGACCCAGATGAGGACATGCTGATTCAATTGGATCCTGTATTCTCAGGT
GTTCCTGCATCAATAAGAACGTACCAACTTCCTGTGGCTATCCATGAAGATACCAGGAAT
GCAAATGATGTCTCAGCTCCTAACATCCCGGTCCCTCCAAGCGTAATCTCAGCCAGCCAC
CCCCTCCTGGTCAGACACAGTGACCACACGAACCTGACCCACGGTGTGAGCCAGACCAAT
CGTAATCAGAGGGTCGCTAGACAGAGGGTCAATCGTCATGGTACAACACAGACTGTTCAC
ATCTACCACTCTGGAGCAACAAGGCCACCCAATGTCCAGAATGTCCTGAGGCTGCTGGGC
CTGTCATCGTCGACTGACATCGTCCAGCTGACCACCACAAGCACGGGTCAGGGAAACCAG
ACCAGGGTGTACGTTGCCAACTCTGGAGAGGACATCAACCAGAACCGAGAGGAGGTGTCC
GATATCTTTGAGGAGGGGTACAACATGGGGTATTTCAGCGGTTCCAACTTCCTATCTGTG
GTGCCTCCTGTGTACAGACGATGGGACGAAGAGAGCAAGGTGCTAGATGGAAGAAGTGTT
CATGATTGTGTGCAGGCCCTCAAACCTGAAATCATTAGTGTTCTGGAGAAGCATCGTGAC
GAAGAGCTGACAGAACGAAAAGAAAAGAGAAAGAAACAGGCAGAGGAAGACGCCAAGAAG
AAGGTAGAGGATGAGGCCAAGAAGAAAGCTGAAGAAGAATTGAAGAAGGCTGCAGAGGAA
GCTAGGAAAGCAACAGAAGCAAAGGCTGGGGTTGCAAAGTCAGAGGAGGAAAGCAAAGAG
AAGGAAGAAAATATGGAGGTTGGTGAAAGCAGTGATCAGCCCAAGGAAGCAGAAACGGCT
ACAAATCTATCAACAACAGCTCCTTCACAGCCACCCAGATCAGGGATAGATATGGGTCAA
CTTGTCGCAAGTGTTGCCGAGTCCGCCCTTGGCAGTGCCATCTCTTCTGCCCTATCGGCA
GCAGCTCTAACCAACACCATTACAACATCCACTACAACTGCTGTCACCACTACCGCTGCT
TCAGACATGGCTGCCACTCCAACTGACACTGCCCTGTCAGTGGCCGCATCCTCTCTTTTA
AGTAGCATGGAATCAAGATCTTCAGCACCACTTCAACCTGGACTGACACGTGTGCCACAG
CTCGTAACAGTGACGGCAAACTCACCAACCCCAACTTCAACGGTATCAGCCACACTAACC
ACCATGTCCACCATCGCTGCAACCCCTACCATGGCTTCAGCCTTGTCAGCCATTGCATCA
TCATCATCATCCTCATCCCTTTTATCATCAGCCCAAGCCCCTCCTTGGCAGACCTCCAGG
CCAACCACCTCCATCTTTGCTTCACTCATCGAATCAGACATGATGGAAGTACCCTTACCA
TCTGTGCCAAATCCACAAGGTTCATCAAGTCCAATTGTTAGCAGTAGCATCACAATGTCT
GCTACATCAGCTAACAGACCCGATCACACAGAGACACCTGGGAACATATCTGGGGTCAGT
GGTCTACCAGAGGGTGTAGATCCATCGTTCCTTGCTGCTCTACCAGAGAACATCAGGCAA
GAAGTCCTCCAGGAACACCTGGGGATACGCAATGCCCCTCATCAGGCTGCCACACAAGCA
GCATCTACCCCTCCATCAGCTCCAGGTGAACCTGCAATTTCACTTAGTCAGGTGAACCCG
GAGTTCTTAGCCGCTCTGCCACCACATATACAAGAAGAGGTACTTGCACAAGAACGAGCT
GAACAGCAACGTCACACCCTGGCTGCCCAGAGTAGCACATCCGCTCCTGTTGTACCCGCT
GAACCAGTGGACCCTGCAGCCTTCATCCAGAACCTGCCCCCTGGACTCCGTCAGACAGTC
CTTGCCGACATGGATGATAGTGTGCTTGCAGTTCTTCCTGCTGACATCGCTGCTGAAGCC
CAGGCTCTCCGACTGGACCGCGTCCTGAGACATCGTCAGCTCATGCAGGATCGACTGCTG
AGGGAGACTGGTTTGCAAGGTCGATTGGGGCATGGAATGAACTACTATCGTTTGTCTGTA
CCCCGTCAAACAGGCCAGTCATGGGGTTGGGGAGGTAGTGGTTCCAATCGAGGCGGCAGT
CACTCCAGACAGCAAGGAGTGTTTAGTTCCATCACTCAGAACCAGGGCAGACAGCTGGTG
GACCTTGAGGCTCTGACCTGCCTTCTGGTACTCCTATTTGTCAATGAACCCAAGCTTAAT
CTGGTACGTCTGCTACGAGTGCTTCGTAACCTGAGCTTCCATCAGCCTACAAGGCAGTGG
ATCCTTCAGGCTTTACTCAGCATCATGGAGCGCACCAAGGCCTGTAAGACACAAGGTGAT
GGCAAGGCAGCAAGTGCAGAAGCAGATATGATGCCCCTGCAGAAGATGGACTCTGGTTCA
GGAAAGGCTTATCAGCAGCCTTCCTGGCTCTCAATCAGCATGGACGCTGCCTTAGGATGC
CGTGCTAGTGTCTTCAAGGTGCAAAGGTCCAGCAAAAAGAGCTCTGACAAGCAAGGTTCT
CTAGTTTGCATACACCCGCAAGTAGCACCAATGGTGTGCAGACATGTCATGGATGCTCTC
CTTGCTCTAGCGAAGGAGTTTCCATACCAATTTATTCCCATAGCGAGCAAGAAAGACTCT
CTCAAAGACTTCTCAGGGATTCCTGGTTTATCAAATATGAGTAGTAGTGCCTCTAGCAAC
AATGAACGTAAGTCAACGCTCACTTCCAGTCAAGAAATGGGTGAGGAAGCAAAGACAAGT
GCAAGTCAGGGTGATTCCAAAGCTAGTAACAAAATAGAATTGGACTTCTGGGACCTTCTG
GTACGACTGGACAACACCAGTCAGGGCAGGAAAGGCAAAGTGACATCCCGGCCTTCAACG
GTTCCTGCAGCAAAGGAAGGCCAGGACCCAGATACTAGTAATTCAGCTCTTTCCAAACTG
ATGGCTATGCTGTCACACCCTGTGGTGAAGCGTAGTACAGCTCTCACTGACAAGCTCCTA
CATCTGCTGTCCATGGTAACCAGCTCCTTACCAGATGGAGACAAGGATAAGATCAGCAGT
CTGCAGTCTGGTGTCATACGGAGACCCAACTCATACCTGTCAGATGCGGTCAGAAGCTCA
TCAAACCGATCCTCGTCTATCTTGGCTGTAGCAGCGCCCTCTTGTGGTGACCAGTCAAGC
AGAGGACAAGCCGCCAGTGAGGACACCAGTAGTTCTGCCATCACTCCTCCTGTAGGTAGT
CCCATGGATACTGCCTCACAAGAGCTTCCAAGTACACAGAGTGTCAATGAGGAAGAGTCA
TCAAGCAGTAAGACAGAACCTCCAGTCCCTGAGAAAACACTGGTAGATGAAAACCTCCTC
CAGTTAGCAGTTGAGGTTTTGACAGCACATACTTGTTCTGAAGATGGTCTAGAGGATGCT
ACCACAATGTTGATGCAGTTATCTAGGGGTCACTCTACCACTAGGGAAGCTGTCCTGAGA
CTCTTACTCAGAGGAGCACAAGAACTTGGCCAGACGCTCTGCAGAGACATTTTGAAGCTC
CATCGTGAGGTCCAAGAATACCGAGCAAGACAGCTCCAGACAGACACGTCCCCTGAAGAT
CCAGACGATAGCAATACCAACTCGGCCTCTGGAACCTCCTCGTCTGTCTCAGCCCTTCAG
GGCTACATCGCAGATCGCTACAGCCCCAGCACGAGTATTGTTATCAATGCCCCTACCACT
GGCGCCAAGAGAACTGGCTTTGAGCTTCGGTTGCAGTCCATGGGACTCTTTACGGGCAAG
ACTTCAAACCAGAACTTCCTGCTGAGGATGCTCAAGGTCATCATCCAGCTGCGAGAGGTT
GCCAAGAAGGCTAAGCGGGTGGCTGATATTCAGAGATTCACTGACACTGGAGAGGTGGTG
AATCCTGGACGCACTCCCTCCGCACCTGCAGAAACACCCATGGAGGTGGACTCTGTGGTT
CAACTGCCAGAAGGGGTGGGAGCACGACAACTGGAGCGACAAGCATCATCCAGCACCACG
TCCAGTCAGAAACAAGAGGATGATGATGATGGTCCTCAGCTGAGTGACCTCCTAGGCCTG
GAGGAGCTGTGGGACACCCTGAGCACATGTCTTACAGAGCTCTCCCTCACACCAGACACC
CATGCAGTGCTTGTCCTACAACCTGCTGTAGAGGCCTTTTTCCTCGTCCATGCCTCTGAC
AAGGATGCCGGCAAGGCATCCGCCGCCGCTGCACCCGAATCCTCTCAACCCTCTGCCTCC
TCATCCTCACAGGCCCTTCATAGAGAAGGGCTCACCAGTAGTGCCTCCGACATGGAGAAA
CATCGCAACGTGCTCAACCAGATCCTTCGCCAATCTACCATCCATCTCTCAGAGGGGCCT
TTCTCCGTGCTCGTCAACCACGTACGCATCCTCGACTTTGACGTCAAGAGACGTTACTTC
CGTCAGGAGATGGAGCGAGGTGACGAAGGCATGCGGCGTGAAGACATGGCTATCCATGTG
AGAAGGGAGCATGTGTTTGAGGACTCGTATCGTGAACTGCATCGTCGTACCCCGGAGCAG
TGGAAGAACCGCTTCTATGTGGTCTTTGAGGGAGAAGAAGGCCAGGATGCTGGAGGTCTG
CTCAGGGAGTGGTATCTCATTATCTCAAAGGAGATCTTCAACCAGATGTATGCCCTGTTC
CGTACCTCACCTGGAGACAGAGTAACCTACATCCCCAACCCATCGTCCCACTGCAACTCC
AACCATCTCAGCTACTTCAAGTTTGTGGGCCGCATCATGGCTAAAGCCATCTATGACAAC
AAGCTTCTGGAGTGCTACTTCTCTCGCTCCTTCTACAAGCATATCCTTGGGAAGCCAGTC
AAATACACTGACATGGAGAGTGAAGACTATGCTTTCTACCAAGGACTTGTATTTCTGTTG
GAGCATGATGTCTCTGAACTTGGTTATGATCTCACCTTCAGTACTGAGATTGAAGAGTTT
GGAGTGACAGAAGCGAGAGACCTGAAGCCCAACGGCAGCAATCTGATTGTGACCGAGGAC
AACAAACAGGAGTACGTACACCTTGTATGTCAGATGAAGATGACGTCAGCCATCCGCAAG
CAGATCGATAGCTTCCTAGAAGGCTTCTATGACATTATCCCTAAGAAGCTGATTGGTATC
TTCAATGAGCAGGAGCTTGAGCTGCTGATTGCTGGGCTGCCTACCATTGATGTGGATGAT
CTCAAAGCCAACACAGAGTACCACAAGTATCAGAGCAACTCTCTGCAGATCCAGTGGTTC
TGGAGAGCGCTACGCTCCTTTGATCAAGCCACAAGGGCCAAGTTTGTCCAGTTTGTGACT
GGAACATCCAAGGTGCCCCTCCAAGGGTTTGCATCACTGGAAGGCATGAACGGACCTCAG
AAATTCCAGATCCATCGCGATGACAGGTCTACAGATAGACTGCCAACTGCTCATACATGC
TTCAACCAGTTAGACTTGCCAGCCTATGAGACGTATGACAAGCTTCGTCGAATGCTCCTC
TTGGCTATTGAAGAGTGCACTGAAGGATTTGGGCTTGCC

>pdep
ATGAAAATTGACAGGAGTAAATTGAAAAAGAGCACTTCTGAAGTGCCCTTTGACTGTCAG
GCTTTGATAGAAAGACTGAAAACCAGCAATGATCTCCTGTCAGAGCTACAAGGAATMAAA
TCTTGGAACTATGGCAAGTGTGAGCTGTACCACTGGGTGGATGTCTTGGACAGGTTCGAT
GGCATCCTGGAAGAGGGTTGCTCGGCACCACCTGACCAGCCATGGCGACTGTCATGTGAC
CAATCCCAGAATACCCGCCTTCGGGACTCTGTACACAGTGTGCTTACCTTCACAGCTCTG
CTCATTGAGCACAGCTTCTCTAGGCATCTATACAGCTCAGTTGAGCATCTTACAACTCTT
CTAGCTTCCAGTGACATGAACACTGTATTAGCTGTCTTGAACTTGGTGTATGTTTTCAGT
AAAAGGTCCAACTTCTTGATCAAACTGGGTGCAGAGAAAAGGAAGGAGCTCTTCAGCAGG
CTAACCTACCTAGCAGAGAGCTGGGGAGGCAAAGAAAATGGCTTCGGCTTGGCAGAGTGC
TGCAAGAAGACCTCGAAACAGGGAATCCCTCCAAGTGCCACAACTCTCCATTTTGAGTTC
TACTCAGAAAACCCTGCAGAAGAAAAGGTTTCATCTAAGAAGCATTCTGTTCAGGCAGTT
ACAGTCCTTCACTTGGAACATGTTGACAAACTTGCACATGACCCAGTAGACATCATGGAA
GATCAGCTGTCACAGCACAACGTTCCCAAAGACAAACTGATGCTTCTATTCACCCATATA
CGACTAGCACATTGCTTCTCTAACCATCAGAAGCGATTACAGTGTGTACAAGCTAGGCTT
CAAGCCCTCTCTGTCCTAGTCTATTCAAGTGCAATCCAAGAAATCTCTAGTTCTTTGTTG
TATAGTGGCCTCATAGAGGAATTAGTTGATGTTCTCCAGCTTGAAGATGTGAAGCTAGTG
nnnnnnnnnnnnnnnnnnnnnnnnnnnnnnnnnnnnnnnnnnnnnnnnnnnnnnnnnnnn
nnGCTAATTAGCATAATAGACGCAACTGGTGCTGCCTCTTATCATGGGTTCTTACCTGTC
ATGGTCCGGCAGTGTATACAAGCCATGATCGATCCTAACATGGAGTCATTCCCCCACAGC
CTTGCCACTTCTCTCTTCTCATTCTTGTATCATCTAGCCAGTTATGAAACGGAGAAAGGT
GGTGAGGCCTTAGTGTCTTGTGGTATGATGGAATCTCTTCTCAAAGTCATCAAATGGCCA
GGAGAAGATGAGCAGCTACATACAACGTTTGTGACGAGGGCTGTACGTGTAGTTGATCTG
ATCACCAACCTTGACATGGCAGCCTTCCAGACCCATGGCGGACTCTCCACATTCATCAAC
AGACTAGAGCATGAGATTGGCATATGTCGGAGGGATGTACCCTACGTCATCAAACCAACG
ATACAGGGCGGCTCAAGGCCAAAGAAGGGTAGATCAGCAACCCAGTGTTTCCCTCAGAGA
GCAGCCCTGCTGAAATCCATGCTCAACTTCCTCAAGAAAGCCATCCAAGATCCTTCTTTC
TCTGACAGCATTAGACATGTAATGGATGGATCATTACCCAGCTCATTGAAGCACATCATT
AGCAATGCTGAATACTACAGCGCATCCCTCTTTCTCCTTGCTTGCGAGCTAGTCACTGTG
TATGTGTTTCAAGAACCCTCACTTCTATCATCRCTACAAGATACAGGGCTCACTGATGTT
ATGCTGCATGCCCTTCTCATCAAAGATGTTCCTGCAACCAAAGAGGTGTTGGGTTCCTTA
CCTAACATMTTCAGTGCTCTGTGCCTCAACTCAAGGGGTCTGGATGCATTCAATCAGTGC
AAGCCATTTGAAAAGCTCTTCAAAGTCCTCCTGTCTCCAGTGTACCTGCCAGCTATGAGA
AGAAGAAGAACAAATGATGCATTAGGAGACACTGCATCATCTCTAGGTAGTGCCATGGAT
GAGTTGATGAGACAYCAGCCCTCTCTCAAAGATCATGCGATGATGGCTATCATCAAGCTG
ATGGAAGATATATGCAGCATGGGGCACAACCCCAACATCGTGTGCAGTCGATCAGCGGTG
AAGGCCAAGACACCAGCATCTAACCAGTCCCAAGCAACGAATGGAGACGACACATCTAGT
GATGACGAAGACGAAGAAGACGAGGTACCTACATCTGTCAGGGAGCAGGAGTCTAAGATG
GTCACACCCGTCCAACCTCAATCCACAGACCCTAATGAAAAGACTCCTGTACCTCTCATG
GACTACATTCTCAATGTGATGAAGTTTGTTGAAGCTATCCTCTGTAATAATGCAACCGAT
GATCACTGCTGGGAGTTTGTGAGTCATCGTGGTCTAGAACCCCTGCTCAAATTCCTGCGA
CTGCCCAACCTACCCATAGACTTTCCCACCAGTAGTGCCTGCCAGTCCGTTGCTAGTGTA
TGCAAAGCCATTTTGTCACTTGCAAGAGAGTCTGGTGTGTTGAAGGAAGGCCTTCTAATG
CTGAAAGAAGAGCTCACTGCCCTGAAGCCTCTCCAGCTTCCYCTGGAACCTCCGGGTGGA
TCCATCCTTCTCAGGGAGCTAGTCAACTCGCCAAACTTCACTGGTGCTCCCCTAGGAGCT
CCTACCACTCCACTTCTCAGGGCGATGGTCTCGGCTCACTCCTATGTCACTATGTTGGTA
CATGTATGCAGAGTTGGACAGACTGATGTGAGGACTATCTCGGTCAACCAATGGGGTTCA
GATCTTGGACAAGAGGTATTACGTCACTTAAGTCATCTGTACATCTCATTGGTTTGGGAG
AGCATAGTTCTCCTGGCACTGTTCACCCCAGGCACCCTCCCAGAAGGCTGTGAACTTGGC
AAGCTAGAACGGGAGAAACTTCTCCCCAAGGACTTCACCAAGGACTCTTCAGATGCTACT
ACTTCYGCRGCATCTGCTTCAWCCAGTAAATCTGATAGCAATGCAAGGACTAGTGAAATA
GATCCGGTCATCGAATCAGCAAGCACACTCATGGACGTCAGTGATGCCCTGTCAACCATG
GAGGTGGATGATTCTAAAGAAGGGGCCAAGGACCCCAAGGCACGGCCCAAACCCAATGCT
CAGATGCTACAGTTGGTGAAGCAGGCCATGCCAGTGCTCTATGCACCCTCTAGACTTGGG
AAAGCACTCTCTGAATTGTTTGGTTTGCTTGTGAAGCTTTGTGTCGGGTCATCGGTCAGA
CAGAGAAGCAGGCAACATCTACATCCCAATCCTAGCCCTCCATCTGAAGCAGCCAGAAAT
ACAGCCAAGGTTCTCATGGAACTGCTTCTCAACAGTCTTTCATGGACTCCTCCACCAGCT
AGCCCACTGCCAAAATTCAGGGTAACATTCTACATCTGTGCTGTTAGCTTTGCATCTCCT
ATGCTGTTTGATGAGAAGAAGAATCCTTATCATCTCATGCTACAGAAGTTTGTCAGCACA
GGAGCYCATGCAGCTCTCTTTGATGCATTCCATTGGGCAGTCACCATGGGTGGTAAGATG
AGAGCCTCAGAATGTATGGAACATCCAGACCTTCCAGAGGGAACAGGAGAGTTCATTGAT
GCATGGCTGTCTCTCATAGARAAGTTGGTCAATCCAGAGTCRGTGTTGGACTCTCCACAT
GCCATGCCTGCCAAGGGCACAGTTCCTGGCTACACACCCTTCAACCCTGTCCAGTTCCTC
ATCAATACGCACAAATCTGCATTTAAYGTGATCATGAACCTGTGGGGTTGCCGATCTCTG
AAATCCCTGGGCAACCATACAGCTGAGAGCCTCCTGGCTATCCTTTGCCACATTGTACGT
GGTGAATCTGTCATCGCCGAGCGGGTTAAGCAGGCCAAGAGTGAGGAAGCCGGGAGTAGC
TCTGCAGAGGGGTCATCRTCTGGTGGGCCTAGCACATCATCAGGTTCAGCTGGTTTCAGT
AGGGCAACRAGGGGGCTGTTTGARTCGGGATTCCTGACTGGGTTGAGCAGGAGCAGTAGC
AGACCACGAGCTGAACCCAATGAGGATCATGTCAGACAGCTGATGGACATGGGCTTCACA
AGGGAACATACGTTAGAGGCTCTACAGCAGTCTACCACTCTTGAGAGAGCAGCTGAGTGG
GCTCTTACACATCCACCAAGACTTCCTCAGACTTTTGGAACAGGACTGAGTGAAGAGGAA
GAAATGATGCAAGCCATAGCCATGTCTCTTGGAGAAGCAATCCAACCATCAGTAGATCAA
CAGGAGGAGGAAAAGAAGAAGAAAGAGGAGGAGGAGCGTAAGAAGAAAGAAGAGGAAGAA
AGGAAGCAGAAGCTGATGGAGGAACAAGACAAGATTCCAGAGGAGGCTCCACTTGATAAG
GCTATCCTCAATGAGTTTGTGGATTCTATGCTACCAGGATGTCTCAAGCTGCTTGATGAT
ATTCCAGAAACTGTTTACAGAGTGTGTGATCTACTAGTGGTGGCCAATAACAGGAACGGC
ACTGAATGGAGGGACAAGATGCTTGAAATGGTTATCAGTCAGATATCTGAGAAYGCCCGA
TTGTTGTGCAATAGCTTTGCCAGTATTTTAGTGGATCCAGCTGGTGTGACAGATCCGAAG
GTCATAGAAAACTTATCATCATGCCTGGCCTCTAGAATTCACCTTCTCTGCCTTCTCTTT
GAGGAGATCCGAATGGCCTGTGCTCAGAGAGTGGAGGCCTCAAACATCCTTGATACACTC
ATTACACTGCTCTACACYGCACAGAAATGGATGGCTCAGATGAAGCTCACCAARACACCC
AAGTGGATGGGTCCAGCAATGCTTCTCATTGATCTGTATGAGAAGACTGTCCTCACATGC
AAGAGGAAGGTGGCACAACAGGGTGCCTCWCAYACCTGGAAGTGGTTTGATGACTCTACA
GGCCGCTGGTGTACCTACAGYCGYAGTAACAACAAGACCATAGATGATGCTTACTGGGCA
GGCAAACCTAGTGTCAAGTTCACTGCTGCCAGGAGAAGATATGTTGTCCACTTCAACACC
ATGATTCAGGTGAATGAAGAGACAATGAACAAAAGGCCCATCATGCAGGCCTTGCCCACC
CCAAAGACTGAGGAAGACAAAGGCGATAAGAAGGAGGACGATGGGGAGAGAGAAGCCAAA
AAACTCAAGACCAGTGAGAGTCTGGAATCTGCTGCAAAAGCAGAAGTTTCAGGAACAAGC
CAAGAGAGTAAGGATGAAATCATTGCCAAAGAACCTGAAATCGTTGAGATTCAAGGACTA
GGGGACAAAGAAATTCCAACTCTGATCAGCGCCCTCCTGTTTGCCGAGCTTGGTGGACCA
CGTCTYTTGCTGTCTCTCACCCAAGCATCCTCCTTCAATAGCTTCCCAATCCTAGCCAAC
TTACTTCTCAGGCATGTCTTTGAAGAGAGGATGGTGCTTCAGAATACAATGGACAAGCTA
ATCTATGCAGTAGCCAACAAGGGGGTTGGATGCAACACATGCAATGTTGCGCTGGGCAGT
GTGGGATGCAGAGAAATGAACTTTGTTCTTAGAAAGCTTGGACCTCTGGCGTGTCGGGAC
CAGGAACTGTTCATGAACTCGGCTAGAGGTAGCCTCAAGATCGCTCTTCCTCCTGCAAAG
AGAGGAGAAGAAGATGAATCTCGCTACACAGGACCCAATGCTCTACAGCTCTTGAAGGCC
TTGGCCCCTAAGACCTTCACACCACCAACTCTGAACGGACCTATGCTACAGGTTCTCTGC
GATCTCCTGGATGCCTTGATTGTACCTGTTCTACCTTCACAGCAAGAAGACAAGGAAGCA
AAGTCTAAACAACCACAACCAACAGCCACAGTCTCGGCCAGTGCTCCTGCAGCCACTGGA
GTGGCCAGCGCTGAAGGAGCAGTTGCAGCCGCCGCCGCAGCTGCYGCTGCTGCAGTCTCG
GACATCCAAACATCAGAAGACATAGGAATGGGACTAAGGGAAATTGGAGACAGACTGCTT
GGGATCTACAGCGGAAGGAGAGGTCCTCCAAGAACAGCAGAGAGGCTCAACAGTGTCCCT
GATGGTGCTGTACAAGAAGAGCCTCATGATGCTTCAACATCCGGTGCTGAGGCAGGGAGC
CCCCCTGTAATCACGGACTCCAAGAAGACTCCTGCCTCATCAGCAGGAACAACTGGACAA
ACCCCCTCTAAAGATGAAACATCCAAGAGCAAACTCCTGATCCCCAAGTCAGCCATCTTG
CGTCTGCTGGCCGAGCTGGTCATGTCGTATGCAGGCATTGCRCAGGCTGTGGCCCAGTAC
CAGTACATGGTCGGTCAGACAAAGCATGTTAAAGAGGATGGAGCTGCACTGGCATACATC
TTGGACCATCTCCTACCGCAGTGCCAGAAAGCAGGTGACAAGGACTGCCCTGGCCTAGCT
CAGGTTCTGCTCGCCAGTATAGCTGCCAGTAACCATAGTCCTGATGCACAGATGCTCCTT
GTCACAGAGATCAAGGGAGCTCTTGGTAGAGCCTTGGCTATGCCAGAAAGCAGTGAGAAA
CATTCTCGCATTCAGGCACTTACAATGTTGATCAGCGTGATGATCGAGGCATGTCCATCC
TCCAGCTCCGCCCATCAAACAACAATTGGAAGCTCATCTTACAAGAACCAGCTTGGCGGT
ATGAATATCATCACCAGGCTTCTACTCCGCAAAGGACTCGTCACAGACCTAGCCCGTGTC
CCTCACTCCTTGGACCTATCCAGCCCAAATATGGCCTCCACGATAAACTCGGCCCTCAAA
CCCCTGGAGACGCTGTCAAGAATCGTCAACCATCCACCGGTAGGACTGCGAGGGATCGGC
AGGATCAAGAATGGTGCACACATCATTGATCCAAGGTCTACTTCTWCTGCTGATGCTACT
GGAGGTACAGGGCTGCGTTGTAGCATGGATGCAGCCATCCAGCGCTCAGCACAGGGTGGT
GGTGGTGGTGGTGKCGGTGGCCGCCGTGCCCATACAGATCGGGAGTCTGTTGCAAATGTG
TTGGGAGTACAGGATGACACCCAAGATTCTACAGACTTAGATGATCAGGCAGATCTTGAG
TGCATTGTTGATGAGCTCCTTGAAGGGACTGGTGGAAACAGGGCYGAGGTTTTAGGAGAA
ACTCTCATCGCCACAGGACCKGAGAGACTGGGATCCCTCAGATCAGCCTTTGTGGATCAA
GCAGGTGAAGCATCCCAAGATGARATGGTAATCACTATGACGGACGACGGAGAGGAGATG
GACCAGTCTCTAGGTGATGCAGAGATGAGAAGTCAGCATAGTCATGAAGGAGTCAGAACA
GATATCGATGCTGATGATGACAGTGTTCAGGAYGAAGACTCTGCAGCTGAAAGTGATTCT
GATGAAGGCAATGAAGATAGACAGGATGAAGGTGAAGAAGATGAGGAAGATGAAGAGGAT
GATGAGGAGGAAGAAGAGGAAGATGAAGAGGATCATGATGACGGCTCAGAGATGGATGCA
GAAGACTATGACATCACYGAAGATCTGGACTACTTCAGGGTCGGTGATCGGGATGAGGAT
ATGTGGGTTGGAGACCCCGATGAAGACATGCTGATTCAGTTGGATCCTGTATTCTCAGGT
GTTCCTGCATCCATAAGAACATACCAACTTCCTGTGGCTATCCATGAAGATACTAGGAAT
GCGAATGATGTCTCAGCTCCTAACATCCCGGTCCCTCCAAGCGTAATCTCAGCCAGCCAT
CCCCTCCTGGTCAGACACAGTGACCACACGAACCTGACCCACGGTGTGAGCCAGACCAAT
CGTAATCAGAGGGTCGCTAGACAGAGGGTCAATCGTCATGGTACAACACAGACTGTTCAC
ATCTACCACTCTGGAGCAACAAGGCCACCTAATGTCCAGAATGTCCTGAGACTGCTGGGC
CTGTCATCGTCGACCGACATYGTCCAGCTGACAACCACCAACACGGGTCAGGGAAACCAG
ACCAGGGTGTACGTTGCCAACTCTGGAGAGGACATCAACCAGAACCGAGAGGAGGTKTCC
GATATCTTTGAGGAGGGATACAGCATGGGGTATTTCAGTGGTTCCAACTTCCTCTCTGTG
GTGCCTCCCGTGTACAGACGATGGGATGAAGAGAGCAAGGTGCTAGATGGAAGAAGTGTT
CATGATTGTGTGCAGGCCCTCAAACCTGAAATCATCAGTGTTCTGGAGAAGCATCGTGAC
GAAGAGCTGACAGAACGAAAAGAAAAGAGAAAGAAACAGGCAGAGGAAGACGCCAAGAAG
AAGGTAGAGGATGAGGCCAAGAAGAAAGCCGAAGAAGAATTGAAGAAGGCTGCAGAGGAA
GCTAGGAAAGCCACAGAAGCAAAGACTGGGGTTGYAAAGTCAGAGGAGGAGAGCAAAGAG
AAGGAAGAGAATATGGAGGTTGGTGAAAGCAGTGATCAGCCCAAGGAAGCAGAAACAGCT
ACAAATCTATCAACAACAGCTCCTTCACAACCACCCAGATCAGGGATAGATATGGGTCAA
CTTGTCGCGAGTGTTGCTGAGTCCGCCCTTGGCAGTGCCATCTCTTCTGCCCTATCAGCA
GCAACTCTTACCAACACCATTACAACATCCGCTACGACTGCTGTCACCACTACCGCTGCT
TCAGACATGGCTGCCACTCCAACTGACACAGCCCTGTCAGTGGCCACTTCCTCTCTTTTA
AGTAGCATGGAATCAAGATCTGCAGCAACACCTCAACCTGGACTGACCCGTGTGCCCCAG
CTCGTAACAGTAACGGCAAACTCACCAACCCCAACTTCAACAGTATCAGCCACACTAACC
ACCATGTCCACCATCGCTGCAACCCCTACCATGGCTTCAGCATTGTCAGCCATTGCATCA
TCATCATCMTCMTCATCCCTTTCATCATCAGCCCAAGCCCCTCCTTGGCAGACCTCCAGG
CCAACCACCTCCATCTTTGCTTCACTCATCGAATCAGACATGATGGAAGTACCCTTACCA
TCTGTGCCAAATCCACAAGGTTCATCGAGTCCAATTGTTAGCAGTAGCATCACTATGTCT
GCTACATCATCTAACAGACCCGATCACACAGAGTCACCTGGAAACATATCTGGGGTCNNN
GGTCTACCGGAGGGTGTAGATCCATCGTTCCTTGCTGCTCTACCAGAGAACATCAGGCAA
GAAGTCCTCCAAGAACACCTGGGGATACGCAGTGCCCCTCATCAGGCTGCCTCACAAGCA
GCATCTACCCCACCATCAGCTCCAGGAGAACCTGCAATTTCACTTAGTCAGGTGAACCCC
GAATTCTTAGCTGCTCTGCCACCACATATACAAGAAGAGGTACTTGCACAAGAACGAGCT
GAACAGCAACGTCACACCCTGGCTGCCCAGAGTAGTACATCTGCTCCTGTTGTACCCGCT
GAACCAGTGGACCCTGCAGCCTTCATCCAGAACCTGCCCCCTGGACTTCGTCAGACTGTC
CTTGCTGACATGGACGATAGTGTGCTGGCAGTTCTTCCTGCAGACATCGCTGCTGAAGCC
CAGGCACTCCGACTGGACCGCGTCCTGAGACATCGTCAGCTCATGCAGGATCGACTGCTG
AGGGAGACTGGTTTGCAAGGTCGATTGGGGCATGGAATGAACTACTATCGTTTGTCTGTA
CCCCGTCAAACAGGCCAGTCATGGGGTTGGGGAGGTAGCGGTTCCAATCGAGGCGGCAGT
CACTCCAGACAGCAAGGAGTGTTTAGTTCCATCACTCAGAATCAGGGCAGACAGCTGGTG
GACCTTGAGGCTCTGACCTGCCTTCTGGTACTCCTATTTGTCAATGAACCCAAGCTTAAT
CTGGTACGTCTGCTACGAGTGCTTCGTAACCTGAGCTTCCATCAGCCTACAAGGCAGTGG
ATCCTTCAGGCTTTACTCAGCATCATGGAGCGCACCAAAGCCTGTAAGACACAAGGTGAT
AGCAAGGCAGGAAGTTCAGAAACAGATATGATGCCCCTGCAGAAGATGGACTCTGGTTCA
GGAAAGGCTTATCAGCAGCCTTCCTGGCTYTCAATCAGCATGGACGCTGCCTTAGGATGC
CGTGCTAGTGTCTTCAAGGTGCAAAGGTCTAGCAAAAAGAGCTCTGACAAGCAAGGGTCT
CTAGTTTGCATACATCCACAAGTAGCACCAATGGTGTGCAGACATGTCATGGACGCTCTC
CTTGCTCTAGCAAAGGAGTTTCCATACCAATTTATTCCCATAGCGAGCAAGAAAGACCCT
CTCAAAGACTTTTCAGGGATTCCTGGTTTATCAAATATGAGTAGTAGTGCCTCTAGCAAC
AATGAACGTAAATCAACGCTCACTTCCAGTCAAGAAATGGGTGAGGATGCAAAGACAAGT
GGAAGTCAGGGTGATTCCAAAGCTAGTAACAAAATAGAATTGGACTTTTGGGACCTTCTG
GTACGACTGGACAACACMAGTCAGGGCAGGAAAGGCAAAGTTACATCCCGGCCTTCAACG
GTTCCTGCAGCAAAGGAAGGCCAGGACCCAGATACTAGTAATTCAGCTCTTTCCAAACTG
ATGGCTATGCTGTCACACCCTGTGGTGAAGCGTAGTACAGCTCTCACTGACAAGCTCCTA
CATCTGCTCTCCATGGTAACCAGCTCCTTACCAGATGGAGACAAGGATAAGATCAGCAGT
TTGCAGTCTGGTGTCATACGGAGACCCAACTCATACCTGTCAGATGCGGTCAGAAGCTCA
TCAAACCGATCCTCGTCTATCTTGGCTGTAGCAGCGCCCTCTTGTGGTGACCAGTCAAGC
AGAGGACAAGCCGCCAGTGAAGACACCAGTAGTTCAGCCATCACTCCACCTGTWGGTAGT
CCCATGGATACTGCCTCACAAGAGATTCCAAGTACACAGAGTGTCAATGAAGAAGAGTCA
TCRAGCAGTAAGACAGAACCTCCAGTCCCTGAGAAAACACTGGTAGATGAAAACCTCCTC
CAGTTAGCTGTAGAGGTGTTGACAGCACATACCTGCTCTGAAGATGGTCTAGAAGATGCT
ACCACCATGTTGATGCAGTTATCYAGGGGTCACTCTACCACTAGGGAAGCTGTCCTGAGA
CTCTTACTCAGAGGAGCACAAGAACTTGGCCAGACGCTCTGCAGAGACATCATGAAGCTC
TATCGTGAGGTCCAGGAATACCGAGCAAGACAGCTYCAGACAGACACATCCCCYGATGAT
CCAGACGATAGCAATACCAATTCGGCCTCTGGTACCTCCTCGTCTGCCTCAGCCCTTCAG
GGCTACATCGCAGATCGCTACAGCCCCAGCACGAGTATTGTTATCAATGCCCCTACCACA
GGCACCAAGAGAACAGGCTTTGAGCTTCGGTTGCAGTCCATGGGACTCTTTACGGGCAAG
ACTTCAAACCAGAACTTCTTGCTGAGGATGCTGAAGGTTATMATCCAGCTGCGAGAGGTT
GCCAAGAAGGCTAAGCGGGTGGCTGATATTCAGAGATTCACTGACACTGGAGAGGTGGTG
AATACTGGACGCACTCCCTCTGCACCTGCAGAAACACCCATGGAGGTAGACTCTGTTGTT
CAACTGCCAGAAGGGGTGGGAGTACGACAACTGGAGCGACAAGCATCAACCAGCACCCAG
TCCAGTCAGAAACAAGAGGATGATGATGATGGTCCTCAGCTGAGTGACCTCCTAGGCCTG
GAGGAACTGTGGGATACCCTGAGCACATGTCTTACAGAACTCTCCCTCACACCAGACACC
CATGCAGTGCTTGTCCTACAACCTGCTGTAGAGGCCTTTTTCCTCGTCCATGCCTCTGAC
AAGGATGCCAGCAAGTCATCCGCCGCCGCTGCACCCGAATCCTCTCAACCYTCTGCCTCC
TCATCCTCACAGGCCCTTCATAGAGAAGGGCTTACCAGTAGTGCCTCCGACATGGAGAAA
CATCGCAACGTGCTAAACCAGATCCTTCGCCAATCTACCATTCATCTCTCTGAGGGGCCT
TTCTCTGTGCTCGTCAACCATGTACGCATCCTCGACTTCGACGTTAAGAGACGCTACTTC
CGTCAGGAGATGGAGCGAGGTGACGAAGGCATGCGGCGAGAAGACATGGCTATCCATGTG
AGAAGGGAGCATGTGTTTGAGGACTCGTATCGTGAATTGCATCGTCGTACCCCAGAGCAG
TGGAAGAACCGCTTCTATGTGGTCTTTGAGGGAGAAGAAGGCCAGGATGCTGGAGGATTG
CTCAGGGAGTGGTATCTCATAATCTCAAAGGARATCTTCAACCAGATGTATGCCCTGTTC
CGTACCTCACCCGGAGACAGAGTAACCTACATCCCCAACCCATCATCCCACTGTAACTCC
AACCATCTCAGCTACTTCAAGTTTGTGGGCCGCATCATGGCTAAAGCCATCTATGACAAC
AAGCTTCTGGAGTGCTACTTCTCTCGCTCCTTCTACAAACATATCCTTGGGAAGCCAGTC
AAnnnnnnnnnnnnnnnnnnnnnnnnnnnnnnnnnnnNNNNNNNNNNNNNNNNNNNNNNN
NNNNNNNNNNNNNNNNNNNNNNNNNNNNNNNNNNNNNNNNNNNNNNNNATTGAAGAGTTT
GGAGTGACAAGTGCAAGAGACCTGAAGCCAAATGGCAGCAATCTGAGTGTGACCGAGGAG
AACAAACAGGAGTATGTACACCTTGTATGTCAGATGAAGATGACATCAGCTATCCGCAAG
CAGATCGATAGCTTCCTGGAAGGCTTCTATGACATTATCCCTAAGAAGCTCATTGGTATC
TTCAATGAGCAGGAGCTTGAGCTGCTGATTGCTGGGCTGCCTACTATTGATGTGGATGAC
CTGAAAGCCAACACAGAGTACCACAAGTATCAGAGCAACTCTCTGCAGATCCAGTGGTTC
TGGAGAGCACTGCGCTCCTTTGATCAAGCCACAAGGGCTAAGTTTGTCCAGTTTGTGACT
GGAACATCAAAGGTGCCCCTCCAAGGGTTTGCATCGCTGGAAGGCATGAATGGACCTCAG
AAATTCCAGATCCATCGTGATGACAGGTCTACAGATAGACTGCCAACTGCTCATACATGC
TTCAATCAGTTAGACTTGCCAGCCTATGAGACGTATGACAAGCTTCGTCGAATGCTCCTC
CTGGCTATTGAAGAGTGCACTGAAGGATTTGGGCTTGCC
