# Supplementary material for: Genome-wide signals of positive selection in strongylocentrotid sea urchins
Source: BMC Genomics. 2017 Jul 21;18:555. doi: 10.1186/s12864-017-3944-7 (PMC5521101; doi:10.1186/s12864-017-3944-7)
Supplement: Supplementary file 3 — Consensus alignment files. A compressed (gzip) tape archive (TAR) file containing 6250 consensus alignment files in FASTA format. (TGZ 14116 kb) [file 12864_2017_3944_MOESM3_ESM.tgz › SPU_018400/consensAlign.ordered.fa]

>sdro
GACATCATGTTTCGCTTCATGCAGTCTGCCTGTCAGGTAGACAGGGTGGCCCTRAAGAAG
ACCTACACAGTCTCCAAGCTACGCTTTCGTGGACTCAAAACATCCTTCATCGCCAGGGCA
GAGGCAGAGGCTCCGGCTGCTCCACCAGGTGCTATTCCTTATAGCGAACTCAAGATCGGA
ATCCCAAAGGAGACCTTCCTCAATGAACGCAGGGTAGCAGCTGCCCCCATCGCAGTCAAG
AATCTTATCAAGGAAGGTTACAATGTAGTCGTAGAGGACGGTGCAGGGTCCAAATCCAAC
TTCAGAAATCAAGATTATGAAGAAGTCGGTGCAAAGATTGTGAGCAGAGATGATGCTTTC
AAGTCAGATCTGGTTTTGAAGGTACGTGCTCCTAATATGGAAGAAGTGGGTCTTCTCAGA
GATCGCTCAAATCTCATCAGTTTCATGTACCCGGCACAAAACAAGGAGTTGCTGGATAAA
TTAGCGGAGAGGCACGCTACAGTGTACGCCATGGACTGTGTTCCTCGGATAAGCAGAGCC
CAAGTGTTTGATGCCCTTAGTTCAATGGCAAATATTGCAGGCTACAAAGCTGTTTTAGAA
GCAGCTAATAACTTTGGCAGGTTCTTCACAGGTCAGATCACTGCTGCTGGAAAGATCCCA
CCAGCAAAAGCTCTCGTCATTGGAGGAGGTGTAGCTGGACTCTCGGCAATGGGCACAGCA
AAGAATATGGGAGCTATTGTGAGAGGTTTTGATACAAGAGCTGCAGTCAAAGAACAGGTG
CAGTCACTGGGAGCCGAGTTCTTGGAGCTGAAGTTTGAGGAATCAGGAGAAGGAACTGGT
GGGTATGCTAAGGAAATGTCTCCAGAGTTCATAAAGGCAGAAATGGAACTGTTTGCTAAG
CAATGCAAAGAAGTCGACATCCTMATTACAACTGCCTTGATTCCAGGTAAGCCTGCACCA
AAGCTGATATCCAAAGAGATGATTGAATCAATGAAGGAGGGGTCTGTTGTTGTGGACTTG
GCTGCGGAAGCAGGGGGCAACATTGAAACCACAATCCCAAATGAGCTGTCTGTTCATAAA
GGTGTTATCCACATTGGTTACACAGATCTACCCAGTCGCCTTCCAACCCAGTCCAGCACC
TTGTACGGCAATAATATCTCAAAGTTCCTCCTCTCTCTYGGACCCAAAGGCTTCTACCAC
ATTGACCTAGAAGATGAAGTTACCCGAGGCTCTATCATCTTAAAGGAAGGCGAGCTTCTT
TGGCCACCCCCASCTCCAAAAGTAGTTCCAGCTCCTCCACCACCCCCACCCAGGCCAGTA
GCAGTTGAGGCTCCACCACCAAGCCCCTTTAGAGATACCCTGAACAGTTCCCTAATGTAT
ACGGCAGGCTTAGGATCATTGTATGGCTTTGGAGTTCTGTCTCCGAATGCTGCATTCAAC
ACCATGCTCACCACCTTCTCTCTAGCTGGAATTGTTGGCTACCACACAGTGTGGGGAGTG
CAACCTGCCCTTCACTCACCCTTGATGTCAGTGACAAATGCCATCTCTGGCATCACAGCT
GTAGGAGGTCTTGTATGCATGAGTGGAGGTTATTATCCTGACTCCACACCTGCCACACTT
GCTGCCATTGCAGCCTTTATCTCATCCATCAACATCTTTGGAGGCTTTCTCGTTACCAAA
AGGATGTTGGATATGTTCCGCCGTCCAGATGATCCACCAGAATACAACTATTTATACCTT
CTTCCTGGTGCCATTGGCATTGGATCCTACTTGGGGGCTGAATTGACYGGCTATTCCATG
CAGGAGATTGCTTACCTCGCAGGTTCTCTTTGCTGTGTTGGTGCTTTGAGTGGACTGTCA
TCGCAATCATCTTGTAGAGTTGGTAATTCTCTAGGCATGATTGGTGTATCCACAGGYATG
ATTGCCACACTTGTTGGGCTCAAAGCTTCGCCAGAGTTGTACACACAGATGGGTGCAGCC
ATCGGTGTAGGTGGTCTCATTGGTGCCACCATTGCCAAGCGAATGGCCATTACTGACCTA
CCCCAGCTTGTTGCTGCCTTCCACAGCTTTGTTGGTCTTGCTGCAGTTCTCACCTGTGTA
TCCACATACATGGCAGAAGCTGCCCACTTTGCTGCAGATCCGGCAAGTGCAGGAATGACC
AAGGCTTTCCTCTACTTTGGAACATACATTGGTGGTGTCACCTTCACAGGTTCTCTTATT
GCATATGGTAAGCTACAAGGTGTGCTCAGTTCTGAACCTCTTCTTCTCCCTGGACGCAAC
GCTCTCAACTTGGGACTCATGGCTGCGAATGTCGGTGCCATGGCATACTACATGACAAAC
CCAGGTTATGCTATGGATATGAGCTGCTTGACTGCAACTAGTGTTCTCTCCTCGGTTATG
GGAGTCACCCTGACCGCAGCCATTGGTGGCGCTGACATGCCTGTTGTCATCACTGTGCTG
AACAGCTACAGTGGCTGGGCTCTATGTGCAGAAGGCTTCATGTTGAACAACAACCTAATG
ACCATTGTTGGTGCCATGATTGGTTCTTCAGGAGCCATCCTCTCATACATCATGTGCAAG
GCTATGAATCGTTCCCTAACCAATGTTATCTTTGGTGGCTACGGAACCCTGACCACAGCT
GGCGGCAAACCAATGGAAATCACAGGCACCCACACAGAGATCAATGTAGAAAACACAGTT
GACATGATCGATGAAGCCGAAAACATCATCATCGTCCCTGGCTATGGTCTATGCGTTGCA
AAGGCCCAGTACCCCATTGCTGAAATGGTGGAGGTGCTTAACAAGCGTGGAAAGAATGTC
CGATTTGGTATCCATCCTGTTGCTGGTCGCATGCCTGGTCAGCTGAATGTCCTCCTGGCT
GAAGCTGGTGTGCCCTATGATATTGTCCTTGAGATGGATGAAATCAATGATGATTTCACT
GCTAACGACCTGGTTCTTGTCATCGGTGCCAACGACACAGTCAATTCTGCTGCTGAAGAG
GATCCCAACTCCATCATTGCTGGCATGCCAGTACTGAGGGTATGGAAGTCTAAGCAAGTG
GTCGTCATGAAGAGATCCTTAGGAGTCGGCTATGCCGCCGTAGACAACCCAATCTTCTTC
AAGCAAAACACTGGCATGTTGCTAGGAGATGCCAAGAAGACATGTGATGCTCTACTTGCA
AGATTGAAGACGGTATATGAATCA

>spal
GACATCATGTTTCGCTTCATGCAGTCTGCCTGTCAGGTAGACAGGGTGGCCCTGAAGAAG
ACCTACACAGTCTCCAAGCTACGCTTCCGTGGGCTCAAAACATCCTTCATCGCAAGGGCA
GAGGCAGAGGCTCCAGCCGCTCCACCAGGTGCTATTCCTTATAGCGAACTCAAGATCGGA
ATCCCAAAGGAGACCTTCCTCAATGAACGCAGGGTAGCAGCTGCTCCCATCGCAGTCAAG
AATCTTATCAAGGAAGGCTACAATGTAGTGGTAGAGGACGGTGCAGGGTCCAAATCCAAC
TTCAGAAATCAAGATTATGAAGAAGTCGGTGCWAAGATTGTGAGCAGAGATGATGCTTTC
AAGTCAGATCTTGTTTTGAAGGTACGTGCTCCTAATATGGAAGAAGTGGGTCTTCTCAGA
GATCGCTCAAATCTCATCAGTTTCATGTACCCGGCACAAAACAAGGAGTTGCTGGATAAA
TTAGCGGAGAGACATGCTACAGTGTACGCCATGGACTGTGTTCCTCGGATAAGCAGAGCC
CAAGTGTTTGATGCCCTTAGTTCAATGGCAAATATTGCAGGCTACAAAGCTGTTTTAGAA
GCAGCTAATAACTTTGGCAGGTTCTTCACAGGTCAGATCACTGCTGCTGGAAAGATCCCA
CCAGCAAAAGCTCTCGTCATTGGWGGAGGTGTAGCTGGACTCTCGGCAATGGGCACAGCA
AAGAATATGGGAGCTATTGTGAGAGGTTTTGATACAAGAGCTGCAGTCAAAGAACAGGTG
CAGTCACTTGGAGCCGAGTTCTTGGAGCTGAAGTTTGAGGAATCAGGAGAAGGAACTGGT
GGGTATGCTAAGGAAATGTCTCCAGAGTTCATAAAGGCAGAAATGGAACTGTTTGCTAAG
CAATGCAAAGAAGTCGACATCCTCATTACAACTGCCTTGATTCCAGGTAAGCCTGCACCA
AAGCTGATATCCAGAGAGATGATTGAATCAATGAAGGAGGGGTCTGTTGTTGTGGACTTG
GCTGCGGAAGCAGGGGGCAACATTGAAACCACAATACCAAATGAGCTGTCTGTTCATAAA
GGTGTTATCCACATTGGTTACACAGATCTACCCAGTCGCCTTCCAACCCAATCCAGCACC
TTGTACGGCAATAATATCTCAAAGTTCCTCCTCTCTCTCGGACCCAAAGGCTTCTACCAC
ATTGACCTAGAAGATGAAGTTACCCGAGGCTCTATCATCTTAAAGGAAGGCGAGCTTCTT
TGGCCACCCCCACCTCCAAAAGTATTACCAGCTCCTCCACCACCCCCACCCAGGCCAGTA
GCAGTTGAGGCTCCACCACCAAGCCCCTTTAGAGATACCCTGAACAGTTCCCTGATGTAT
ACTGCAGGATTAGGATCATTGTACGGCTTTGGAGTTCTGTCTCCGAATGCTGCATTCAAC
ACCATGCTCACCACCTTCTCTCTAGCTGGAATTGTTGGCTACCACACAGTGTGGGGAGTG
CAACCTGCCCTTCACTCACCCTTGATGTCAGTGACAAATGCCATCTCTGGCATCACAGCT
GTAGGAGGTCTTGTATGCATGAGTGGAGGTTATTATCCTGATTCCACACCTGCCACACTT
GCTGCCATTGCAGCCTTTATCTCATCCATCAACATCTTTGGAGGCTTCCTCGTTACCAAA
AGGATGTTGGATATGTTCCGCCGTCCAGATGATCCACCAGAATACAACTATTTATACCTT
CTTCCTGGTGCCATTGGCATTGGATCCTACTTGGGGGCTGAATTGACCGGCTATTCCATG
CAGGAGATTGCTTACCTCGCAGGTTCTCTTTGCTGTGTTGGTGCTTTGAGTGGACTGTCA
TCGCAATCATCTTGTAGAGTTGGTAATTCTCTAGGCATGATTGGTGTATCCACAGGTATG
ATTGCCACACTTGTTGGGCTCAAAGCTTCGCCAGAGTTGTACACACAGATGGGTGCAGCC
ATCGGTGTAGGTGGTCTCATTGGTGCCACCATTGCCAAGCGAATGGCCATTACTGACCTA
CCCCAGCTTGTTGCTGCCTTCCACAGCTTTGTTGGTCTTGCTGCAGTTCTCACCTGTGTA
TCCACATACATGACAGAAGCTGCCCACTTTGCTGCAGATCCGGCAAGTGCAGGAATGACC
AAGGCTTTCCTCTACTTTGGAACATACATTGGTGGTGTCACCTTCACAGGTTCTCTTATT
GCATATGGTAAGCTACAAGGTACGCTCAGTTCTGAACCTCTTCTTCTCCCCGGACGCAAC
GCTCTCAACTTGGGACTCATGGCTGCGAATGTCGGTGCCATGGCATACTACATGACAAAC
CCAGGTTATGCTATGGATATGAGCTGCTTGACTGCAACTAGTGTTCTCTCCTCGGTTATG
GGAGTCACCCTGACCGCAGCCATTGGTGGCGCTGACATGCCTGTTGTCATCACTGTGCTT
AACAGCTACAGTGGCTGGGCTCTATGTGCAGAAGGCTTCATGTTGAACAACAACCTAATG
ACCATCGTTGGTGCCATGATTGGTTCTTCAGGAGCCATCCTCTCATACATCATGTGCAAG
GCTATGAATCGTTCCCTGACCAATGTCATCTTTGGTGGCTACGGAACCCTGACCACAGCT
GGCGGCAAACCAATGGAAATCACAGGCACCCACACAGAGATCAATGTAGAAAACACAGTT
GACATGATCGACGAAGCCGAAAACATCATCATTGTCCCTGGCTATGGTCTATGCGTTGCA
AAGGCCCAGTACCCCATTGCTGAAATGGTGGAGGTGCTTAACAAGCGTGGAAAGAATGTC
CGATTCGGTATCCATCCTGTTGCTGGTCGCATGCCTGGTCAGCTGAATGTCCTTCTGGCT
GAAGCTGGTGTACCCTACGATATTGTCCTTGAGATGGATGAAATCAATGATGATTTCACT
GCTAACGACCTGGTTCTTGTCATCGGTGCCAACGACACAGTCAATTCTGCTGCTGAAGAG
GATCCCAACTCCATCATTGCTGGCATGCCAGTACTGAGGGTATGGAATTCTAAGCAAGTG
GTCGTCATGAAGAGATCCCTAGGAGTCGGCTATGCCGCCGTAGACAACCCAATCTTCTTC
AAGCAAAACACCGGCATGTTGTTAGGAGATGCCAAGAAGACATGTGATGCTCTACTTGCA
AGATTGAAGACGGTATATGAATCA

>sfra
GACATCATGTTTCGCTTCATGCAGTCTGCCTGTCAGGTAGACAGGGTGGCCCTGAAGAAG
ACCTACACAGTCTCCAAGCTACGCTTTCGTGGGCTCAAAACATCCTTCATCGCCAGGGCA
GAGGCAGAGGCTCCANNNNNNCCACCAGGTGCTATTCCTTATAGCGAACTCAAGATCGGC
ATCCCAAAGGAGACCTTCCTCAATGAACGCAGRGTAGCAGCTGCCCCCATCGCAGTCAAG
AATCTTATCAAGGAAGGCTACAGTGTAGTCGTAGAGGACGGTGCAGGGTCCAAAGCCAAT
TTCAGAAATCAAGATTATGAAGAAGTCGGTGCGAAGATTGTGAGCAGAGATGATGCTTTC
AAGTCAGATCTGGTTTTGAAGGTACGTGCTCCTAGTATGGAAGAAGTGGGTCTTCTCAGA
GATCGCACAAATCTCATCAGTTTCATGTACCCGGCACAAAACAAGGAGTTGCTGGATAAA
TTAGCGGAGAGGCAGGCTACAGTGTACGCCATGGACTGTGTTCCTCGTATAAGCAGAGCC
CAAGTGTTTGATGCCCTTAGTTCAATGGCAAATATTGCAGGCTACAAAGCTGTTTTAGAA
GCAGCTAATAACTTTGGCAGGTTCTTCACAGGTCAGATCACTGCTGCTGGAAAGATCCCA
CCAGCAAAAGCTCTTGTCATTGGAGGAGGTGTAGCTGGACTCTCTGCAATGGGCACAGCA
AAGAATATGGGAGCTATTGTGAGAGGTTTTGATACAAGAGCTGCCGTCAAAGAACAGGTG
CAGTCACTGGGAGCTGAGTTCTTGGAGCTGAAGTTTGAGGAATCAGGAGAAGGAACTGGT
GGGTATGCTAAGGAAATGTCTCCAGAGTTCATAAAGGCAGAAATGGAACTGTTTGCTAAG
CAATGCAAAGAAGTCGACATCCTCATTACAACTGCCTTGATTCCAGGTAAGCCTGCACCA
AAGCTGATATCCAAAGAAATGATTGAATCAATGAAGGAGGGGTCTGTTGTTGTGGACTTG
GCTGCGGAAGCAGGGGGCAACATTGAAACCACAAAGCCAAATGAGCTGTCTGTTCATAAA
GGTGTTACCCACATTGGTTACACAGATCTACCCAGTCGCCTTCCAACCCAGTCCAGCACC
TTGTACGGCAATAATATCTCAAAGTTCCTCCTCTCTCTCGGACCCAAAGGCTACTACCAC
ATTGACCTAGAAGATGAAGTTACCCGAGGCTCTATCATCTTAAAGGAAGGCCAGCTTCTT
TGGCCACCCCCACCACCAAAAGTATTACCAGCTCCTCCACCACCCCCACCCAAGCCAGTA
GCAGTTGAGGCTCCACCACCAAGCCCCTTTAGAGATACCCTGAACAGTTCCCTGATGTAT
ACGGCAGGATTAGGATCACTGTATGGCTTTGGAGTTCTGTCTCCGAATGCTGCATTCAAC
ACCATGCTCACCACCTTCTCTCTAGCTGGAATTGTTGGCTACCACACAGTCTGGGGAGTT
CAACCTGCCCTTCACTCACCCTTGATGTCAGTGACAAATGCCATATCTGGCATCACAGCT
GTAGGGGGTCTTGTATGCATGAGTGGAGGTTATTATCCTGACTCCACACCTGCCACACTT
GCTGCCATTGCAGCMTTTATCTCATCCATCAACATCTTTGGAGGCTTCCTCGTCACCAAA
AGGATGTTGGATATGTTCCGCCGTCCAGATGATCCMCCAGAATACAACTATTTATACCTT
CTTCCTGGTGCCATTGGCATTGGATCCTACTTGGGGGCTGAAATGACGGGCTATTCCATG
CAGGAGATTGCTTACCTCGCAGGTTCTCTTTGCTGTGTTGGTGCTTTGAGTGGACTGTCA
TCGCAATCATCATGTAGAGTTGGTAATTCTCTAGGCATGATTGGTGTATCCACAGGTATG
ATTGCCACACTTGTTGGGCTCAAGGCTTCGCCAGAGTTGTACGCACAGATGGGTGCAGCC
ATCGGTGTAGGTGGTCTCATTGGTACCACCATTGCTAAGCGAATGGCCATTACTGACCTA
CCCCAGCTTGTTGCTGCCTTCCACAGCTTTGTTGGTCTTGCTGCAGTTCTCACCTGTGTA
TCCACATACATGGCAGAAGCTGCCCACTTTGCTGCAGATCCGGCAGCTGCAGGAATGACC
AAGGCTTTCCTTTACTTTGGAACATACATTGGTGGTGTCACCTTCACAGGTTCTCTCATT
GCATATGGTAAGCTACAAGGTGTGCTCAGTTCTGAACCTCTTCTTCTCCCTGGACGCAAC
GCTCTCAACTTGGGACTCATGGCTGCGAATGTTGGTGCCATGGCATACTACATGACAAAC
CCAGGTTATGCTATGGATATGAGCTGCTTGACTGCAACTAGYGTTCTCTCCTCGGTTATG
GGAGTCACCCTGACAGCAGCCATTGGTGGYGCTGACATGCCTGTTGTCATCACTGTGCTG
AACAGCTACAGTGGCTGGGCTCTATGTGCAGAAGGCTTCATGTTGAACAACAACCTAATG
ACCATCGTTGGTGCCATGATTGGGTCTTCAGGAGCCATCCTCTCGTACATCATGTGCAAG
GCTATGAATCGTTCTCTGACCAATGTTATCTTTGGTGGCTATGGAACCCTGACCACAGCT
GGCGGCAAACCAATGGAAATCACAGGCACCCACACAGAGATCAATGTAGAAAACACAGTT
GACATGATCGACGAAGCCAACAACATCATCATCGTCCCTGGCTATGGTCTATGCGTTGCA
AAGGCCCAGTACCCCATTGCTGAAATGGTGGATGTGCTTAACAAACGTGGAAAGAATGTC
CGATTTGGTATCCATCCTGTTGCTGGTCGCATGCCTGGTCAGCTGAATGTCCTTCTGGCT
GAAGCTGGTGTACCCTATGATGTTGTCCTTGAGATGGATGAAATCAATGATGATTTCCCT
CAAAACGACCTGGTTCTTGTCATCGGTGCCAACGACACAGTCAATTCTGCTGCTGAAGAG
GATCCCAACTCCATCATTGCTGGCATGCCAGTACTGAAGGTATGGAAGTCTAAGCAAGTG
GTCGTCATGAAGAGATCACTAGGAGTTGGCTATGCCGCCGTAGACAACCCAATATTCTTC
AAGCAAAACACYGGCATGTTGCTAGGAGATGCCAAGAAGACATGTGATGCTCTACTTGCA
AGATTGAAGACGGTATATGAATCA

>afraSS
GACATCATGTTTCGCTTCATGCAGTCTGCCTGTCAGGTAGACAGGGTGGCCCTGAAGAAG
ACCTACACAGTCTCCAAGCTACGCTTTCGTGGGCTCAAAACATCCTTCATCGCCAGGGCA
GAGGCAGAGGCTCCAGCCGCTCCACCAGGTGCTATTCCTTATAGCGAACTCAAGATCGGA
ATCCCAAAGGAGACCTTCCTCAATGAACGCAGGGTAGCAGCTGCCCCCATCGCAGTCAAG
AATCTAATCAAGGAAGGCTACAATGTAGTCGTAGAGGACGGTGCAGGGTCCAAATCCAAC
TTCAGAAATCAAGATTATGAAGAAGTCGGTGCAAAGATTGTGAGCAGAGATGATGCTTTC
AAGTCAGATCTGGTTTTGAAGGTACGTGCTCCTAATATGGAAGAAGTGGGACTTCTCAGA
GATCGCTCAAATCTCATCAGTTTCATGTACCCGGCACAAAACAAAGAGTTGCTGGATAAA
TTAGCGGAGAGGCATGCTACAGTGTACGCCATGGACTGTGTTCCTCGGATAAGCAGAGCC
CAAGTGTTTGATGCCCTTAGTTCAATGGCAAATATTGCAGGCTACAAAGCTGTTTTAGAA
GCAGCTAATAACTTTGGCAGGTTCTTCACAGGTCAGATCACTGCTGCTGGAAAGATCCCA
CCAGCAAAAGCTCTCGTCATTGGAGGAGGTGTAGCTGGACTCTCRGCAATGGGCACAGCA
AAGAATATGGGAGCTATTGTGAGAGGTTTTGATACAAGAGCTGCAGTCAAAGAACAGGTG
CAGTCACTGGGAGCCGAATTCTTGGAGCTGAAGTTTGAGGAATCAGGAGAAGGAACCGGT
GGGTATGCTAAAGAAATGTCTCCAGAGTTCATAAAGGCAGAAATGGAACTGTTTGCTAAG
CAATGCAAAGAAGTYGACATCCTCATTACAACTGCGTTGATTCCAGGTAAGCCTGCACCA
AAGCTGATATCCAAAGAGATGATTGAATCGATGAAGGAGGGGTCTGTTGTTGTGGACTTG
GCTGCAGAAGCAGGGGGCAACATTGAAACCACAAAGCCAAATGAGCTGTCTGTTCATAAA
GGTGTTATCCACATTGGTTACACAGATCTACCCAGTCGCCTTCCAACCCAGTCCAGCACC
TTGTACGGCAATAATATCTCAAAGTTCCTCCTCTCTCTCGGACCCAAAGGCTTCTACCAC
ATTGACCTAGAAGATGAAGTTACCCGAGGCTCTATCATCTTAAAGGAAGGYGAGCTTCTT
TGGCCACCCCCACCACCAAAAGTAGTACCAGCTCCTCCACCACCCCCACCCAGGCCAGTA
GCAGTTGAGGCTCCACCACCAAGCCCCTTTAGAGATACCCTGAACAGTTCCTTGATGTAT
ACGGCAGGATTAGGATCATTGTATGGCTTTGGAGTTCTGTCTCCGAATGCTGCATTCAAC
ACCATGCTCACCACCTTCTCTCTAGCTGGAATTGTTGGCTACCACACAGTGTGGGGAGTG
CAACCTGCCCTTCACTCACCCTTGATGTCAGTAACAAATGCCATCTCTGGCATCACAGCT
GTAGGAGGTCTTGTATGCATGAGTGGAGGTTATTATCCTGATTCCACACCTGCCACACTT
GCTGCCATTGCAGCATTTATCTCATCCATCAACATCTTTGGAGGCTTCCTCGTTACCAAA
AGGATGTTGGATATGTTCCGTCGTCCAGATGATCCACCAGAATACAACTATTTATACCTT
CTTCCTGGTGCCATTGGCATTGGATCYTACTTGGGGGCTGAATTGACCGGCTATTCCATG
CAGGAGATCGCTTACCTCGCTGGTTCTCTTTGCTGTGTTGGTGCTTTGAGTGGACTGTCA
TCCCAATCATCTTGCAGAGTTGGTAATTCTCTAGGCATGATTGGTGTATCCACAGGTATG
ATTGCCACACTTGTTGGGCTCAAAGCTTCGCCAGAGTTGTACACACAGATGGGTGCAGCC
ATCGGTGTRGGTGGTCTCATTGGTTCCACCATTGCCAAGCGAATGGCAATTACTGACCTA
CCCCAGCTTGTTGCTGCCTTCCACAGCTTTGTTGGTCTTGCTGCAGTTCTCACCTGTGTA
TCCACATACATGGCAGAAGCTGCCCACTTTGCTGCAGATCCGGCAAGTGCAGGAATGACC
AAGGCTTTCCTCTACTTTGGAACATACATTGGTGGTGTCACCTTCACAGGTTCTCTTATT
GCATATGGTAAGCTACAAGGTGTGCTCAGTTCTGAACCTCTTCTTCTCCCTGGACGCAAC
GCTCTCAACTTGGGACTCATGGCTGCGAATGTCGGTGCCATGGCATACTACATGACAAAC
CCAGGTTATGCTATGGATATGAGCTGCTTGACTGCAACTAGTGTTCTCTCCTCGGTTATG
GGAGTCACCCTGACCGCAGCCATTGGTGGCGCTGACATGCCTGTTGTCATCACTGTGCTG
AACAGCTACAGTGGCTGGGCTCTATGTGCAGAAGGCTTCATGTTGAACAACAACCTAATG
ACCATCGTTGGTGCCATGATTGGTTCTTCAGGAGCCATCCTCTCATACATCATGTGCAAG
GCTATGAATCGTTCCCTGACCAATGTCATCTTTGGTGGCTACGGAACCCTGACCACAGCT
GGCGGCAAACCAATGGAAATCACAGGCACCCACACAGAGATCAATGTAGAAAACACAGTT
GACATGATCGACGAAGCCGAAAACATCATCATTGTCCCCGGCTATGGTCTATGTGTTGCA
AAGGCCCAGTACCCCATTGCTGAAATGGTGGAGGTGCTTAACAAGCGTGGAAAGAATGTC
CGATTCGGTATCCATCCTGTTGCTGGTCGCATGCCTGGTCAGCTGAATGTCCTCCTGGCT
GAAGCTGGTGTACCCTATGATGTTGTCCTTGAGATGGATGAAATCAATGATGATTTCTCT
GCTAACGACCTGGTTCTTGTCATCGGTGCCAACGACACAGTCAATTCAGCTGCTGAAGAG
GATCCCAACTCCATCATTGCTGGCATGCCAGTACTGAGGGTATGGAAGTCTAAGCAGGTG
GTCGTCATGAAGAGATCCCTAGGAGTTGGCTATGCAGCCGTAGACAACCCAATCTTCTTC
AAGCAAAACACCGGCATGTTGTTAGGAGATGCCAAGAAGACATGTGATGCTCTACTTGCA
AGATTGAAGACGGTATATGAATCA

>hpul
GACATCATGTTTCGCTTCATGCAGTCTGCCTGTCAGGTAGACAGGGTGGCCCTGAAGAAG
ACCTACACAGTCTCCAAGCTACGCTTTCGTGGGCTCAAAACATCCTTCATCGCCAGGGCA
GAGGCAGAGGCTCCAGCCACTCCACCAGGTGCTATTCCTTATAGCGAACTCAAGATCGGA
ATCCCAAAGGAGACCTTCCTCAATGAACGCAGGGTAGCAGCTGCCCCCATTGCAGTCAAG
AATCTTATCAAGGAAGGCTACAATGTAGTCGTCGAAGACGGTGCAGGATCCAAATCCAAC
TTCAGAAATCAAGATTATGAAGAAGCCGGTGCAAAGATTGTGAGCAGAGATGATGCTTTC
AAGTCAGATCTGGTTTTGAAGGTACGTGCTCCTAGTATGGAAGAAGTGAGTCTTCTCAAA
GATCGCACAAATCTCATCAGTTTCATGTACCCGGCACAAAACAAGGAGTTGCTGGATAAA
TTAGCGGAGAGGCAGGCTACAGTGTACGCCATGGACTGTGTTCCTCGGATAAGCAGAGCC
CAAGTGTTTGATGCCCTTAGTTCAATGGCAAATATTGCAGGCTACAAAGCTGTTATAGAA
GCAGCTAATAACTTTGGCAGGTTCTTCACAGGTCAGATCACTGCTGCTGGAAAGATCCCA
CCAGCAAAAGCTCTCGTCATYGGAGGAGGTGTAGCTGGACTCTCGGCAATGGGCACAGCA
AAGAATATGGGAGCTATTGTGAGAGGTTTTGATACAAGAGCTGCAGTCAAAGAACAGGTG
CAGTCACTGGGAGCCGAGTTCTTGGAGCTGAAGTTTGAGGAATCAGGAGAAGGAACTGGT
GGGTATGCTAAGGAAATGTCTCCAGAGTTCATAAAGGCAGAAATGGAACTGTTTGCTAAG
CAATGCAAAGAAGTCGACATCCTCATTACAACTGCCTTGATTCCAGGAAAGCCTGCACCA
AAGCTGATATCCAAAGAGATGATTGAATCAATGAAGGAGGGGTCTGTTGTTGTGGACTTG
GCTGCGGAAGCAGGGGGCAACATTGAAACCACAAAGCCAAATGAGCTGTCTGTTCATAAY
GGTGTTATCCACATAGGTTACACAGATCTACCCAGTCGCCTTCCAACCCAGTCCAGCACC
TTGTACGGCAATAATATCTCAAAGTTCCTCCTCTCTCTCGGACCCAAAGGCTTCTACCAC
ATTGACCTAGAAGATGAAGTTACCCGAGGCTCTATCATCTTAAAGGAAGGCCAGCTTCTT
TGGCCACCCCCACCTCCAAAAGTAGTACCAGCCCCTCCACCACCCCCACCCAGGCCAGTA
GCAGTTGAGGCTCCACCACCAAGCCCCTTTAGAGATACCCTGAACAGTTCCCTTATGTAT
ACTGCAGGCTTAGGATCACTGTATGGCTTTGGAGTTCTGTCTCCGAATGCTGCATTCAAC
ACCATGCTCACCACCTTCTCTCTAGCTGGAATTGTTGGCTATCACACAGTGTGGGGAGTG
CAACCCGCCCTTCACTCACCCTTGATGTCAGTGACAAATGCCATCTCTGGCATCACAGCT
GTAGGAGGTCTTGTATGCATGAGTGGAGGTTATTATCCTGACACCACACCTGCCACACTT
GCTGCTATTGCAGCCTTTATCTCATCCATCAACATCTTTGGAGGCTTCCTCGTCACCAAA
AGGATGTTGGATATGTTCCGCCGTCCAGATGATCCACCAGAATACAACTATTTATACCTT
CTTCCTGGTGCCATTGGCATTGGATCCTACTTGGGGGCTGAAATGACCGGCTATTCCATG
CAGGAGATTGCTTACCTCGCAGGTTCTCTTTGCTGTGTTGGTGCTTTGAGTGGACTGTCA
TCGCAGTCATCTTGTAGAGTTGGTAATTCTCTAGGCATGATTGGTGTATCCACAGGTATG
ATTGCCACACTTGTTGGGCTCAAAGCTTCGCCAGAGTTGTACGCACAGATGGGTGCAGCC
ATCGGTGTAGGTGGTCTCATTGGGTCCACCATTGCCAAGCGAATGGCCATTACTGACCTA
CCCCAGCTTGTTGCTGCCTTCCACAGCTTTGTTGGTCTAGCTGCAGTTCTCACCTGTGTA
TCCACATACATGTCAGAAGCTGCCCACTTTGCTGCAGATCCGGCAAGTGCAGGAATGACC
AAGGCTTTCCTCTTCCTTGGAACATACATTGGTGGTGTCACCTTCACAGGTTCTCTTATT
GCATATGGTAAGCTACAAGGTGTGCTCAATTCTGAACCTCTTCTTCTCCCTGGACGCAAC
GCTCTCAACTTGGGACTCATGGCTGCGAATGTCGGTGCCATGGCATACTACATGACAAAC
CCAGGTTATGCTATGGATATGAGCTGCTTGACTGCAACTAGTGTTCTCTCCTCGGTTATG
GGAGTCACCCTGACCGCAGCCATCGGTGGCGCTGACATGCCTGTTGTCATCACTGTGCTG
AACAGCTACAGTGGCTGGGCTCTATGTGCAGAAGGCTTCATGTTGAACAACAACCTAATG
ACCATTGTTGGTGCCATGATTGGTTCTTCAGGAGCCATCCTCTCATACATCATGTGCAAG
GCTATGAATCGTTCTCTGACCAATGTTATCTTTGGTGGCTACGGAACCCTGACCACAGCT
GGCGGCAAACCAATGGAAATCACAGGCACCCACACAGAGATCAATGTAGAAAACACAGTT
GACATGATCGAAGAAGCCCAAAACATCATCATTGTCCCTGGCTATGGTCTATGCGTTGCA
AAGGCCCAGTACCCCATTGCTGAAATGGTGGACGTGCTTAACAAGCGTGGAAAGAATGTC
CGATTCGGTATCCATCCTGTTGCTGGTCGCATGCCTGGTCAGCTGAATGTCCTTCTGGCT
GAAGCTGGTGTACCCTATGATGTTGTCCTGGAGATGGATGAAATCAATGATGATTTCTCT
GATAACGACCTGGTTCTTGTCATCGGTGCCAACGACACAGTCAATTCTGCTGCTGAAGAG
GATCCCAACTCCATCATTGCTGGCATGCCAGTACTGAGGGTATGGAAGTCTAAGCAAGTG
GTCGTCATGAAGAGATCCCTAGGAGTTGGCTATGCTGCCGTAGACAACCCAATCTTCTTC
AAGCAAAACACCGGCATGTTGCTAGGAGATGCCAAGAAGACATGTGATGCTCTACTTGCA
AGATTGAAGACGGTATATGAATCA

>snud
GACATCATGTTTCGCTTCATGCAGTCTGCCTGTCAGGTAGACAGGGTGGCCCTGAAGAAG
ACCTACACAGTCTCCAAGCTACGCTTTCGTGGGCTCAAAACATCCTTCATCGCCAGGGCA
GAGGCAGAGGCTCCAGCCTNNCCACCAGGTGCTATTCCTTATAGCGAACTCAAGATCGGC
ATCCCAAAGGAGACCTTCCTCAATGAACGCAGGGTAGCAGCTGCCCCTATCGCAGTCAAG
AATCTTATCAAGGAAGGCTACAGTGTAGTCGTAGAGGACGGTGCAGGGTCCAAAGCCAAT
TTCAGAAATCAAGATTATGAAGAAGTCGGTGCAAAGATTGTGAGCAGAGATGATGCTTTC
AAGTCAGATCTGGTTTTGAAGGTACGTGCTCCTAGTATGGAAGAAGTGGGTCTTCTCAAA
GATCGCACAAATCTCATCAGTTTCATGTACCCGGCACAAAACAAGGAGTTGCTGGATAAA
TTAGCAGAGAGGCAGGCTACAGTGTACGCCATGGACTGTGTTCCTCGTATAAGCAGAGCC
CAAGTGTTTGATGCYCTTAGTTCAATGGCAAATATTGCAGGATACAAAGCTGTTATAGAA
GCAGCTAATAACTTTGGCAGGTTCTTCACAGGTCAGATCACTGCTGCTGGAAAGATCCCA
CCAGCAAAAGCTCTCGTCATTGGAGGAGGTGTAGCTGGACTTTCGGCAATGGGCACAGCA
AAGAATATGGGAGCTATTGTGAGAGGTTTTGATACAAGAGCTGCTGTCAAAGAACAGGTG
CAGTCACTGGGAGCTGAGTTCTTGGAGCTGAAGTTTGAGGAATCAGGAGAAGGAACTGGT
GGGTATGCTAAGGAAATGTCTCCAGAGTTCATAAAGGCAGAAATGGAACTGTTTGCTAAG
CAATGCAAAGAAGTCGACATCCTCATTACAACTGCCTTGATTCCAGGTAAGCCTGCACCA
AAGCTGATATCCAAAGAGATGATTGAATCAATGAAGGAGGGKTCTGTTGTTGTGGACTTG
GCTGCGGAAGCAGGGGGCAACATTGAAACCACAAAGCCAAATGAGCTGTCTGTTCATAAA
GGTGTTACCCACATTGGTTACACAGATCTACCCAGTCGCCTTCCAACCCAGTCCAGCACC
TTGTACGGCAATAATATCTCAAAGTTCCTCCTCTCTCTCGGACCCAAAGGCTACTACCAC
ATTGACCTAGAAGATGAAGTTACCCGAGGSTCTATYATCTTAAATGAAGGCCAGCTTCTT
TGGCCACCCCCACCACCAAAAGTATTACCAGCTCCTCCACCACCCCCACCCAAGCCAGTA
GCAGTTGAGGCTCCACCACCAAGCCCCTTTAGAGATACCCTGAACAGTTCCCTGATGTAT
ACGGCAGGATTAGGATCACTGTATGGCTTTGGAGTTCTGTCTCCGAATGCTGCATTCAAC
ACCATGCTCACCACCTTCTCTCTAGCTGGAATTGTTGGCTACCACACAGTCTGGGGAGTT
CAACCTGCCCTTCACTCACCCTTGATGTCAGTGACAAATGCCATATCTGGCATCACAGCT
GTAGGAGGTCTTGTATGCATGAGTGGAGGTTATTATCCTGACTCCACACCTGCCACACTT
GCTGCCATTGCAGCCTTTATCTCATCTATCAACATCTTTGGAGGCTTCCTCGTCACCAAA
AGGATGTTGGATATGTTCCGTCGTCCAGATGATCCACCAGAATACAACTATTTATACCTT
CTTCCTGGTGCCATTGGAATTGGATCCTACTTGGGGGCTGAAATGACGGGCTATTCCATG
CAGGAGATTGCTTACCTCGCAGGTTCTCTTTGCTGTGTTGGTGCTTTGAGTGGACTGTCA
TCGCAATCAACATGTAGAGTTGGTAATTCTCTAGGTATGATTGGTGTATCCACAGGTATG
ATTGCCACACTTGTTGGGCTCAAGGCTTCGCCAGAGTTGTACGCACAGATGGGTGCAGCC
ATCGGTGTAGGTGGTCTCATTGGTACCACCATTGCCAAGCGAATGGCCATTACYGACCTA
CCCCAGCTTGTTGCTGCCTTCCACAGCTTTGTTGGTCTTGCAGCAGTTCTCACCTGTGTA
TCCACATACATGGCAGAAGCTGCCCACTTTGCTGCAGATCCGGCAGCTGCAGGAATGACC
AAGGCTTTCCTTTTCTTAGGAACATACATTGGTGGTGTCACCTTCACAGGTTCTCTTATT
GCATATGGTAAGCTACAAGGTGTGCTCAGTTCTGAACCTCTTCTTCTCCCTGGACGCAAC
GCTCTCAACTTGGGACTCATGGCTGCGAATGTTGGTGCCATGGCATACTACATGACAAAC
CCAGGTTATGCTATGGATATGAGCTGCTTGACTGCAACTAGTGTTCTCTCCTCGGTTATG
GGAGTCACCCTGACAGCAGCCATTGGTGGCGCTGACATGCCYGTTGTYATCACTGTGCTG
AACAGCTACAGTGGCTGGGCTCTATGTGCAGAAGGCTTCATGTTGAACAACAACCTAATG
ACCATCGTTGGTGCCATGATTGGGTCTTCAGGAGCCATCCTCTCGTACATCATGTGCAAG
GCTATGAATCGTTCTCTGACCAATGTTATCTTTGGTGGTTATGGAACCCTGACCACAGCT
GGCGGCAAACCAATGGAAATCACAGGCACCCACACAGAGATCAATGTAGAAAACACAGTT
GACATGATCGACGAAGCCAGCAACATCATCATCGTCCCTGGCTATGGTCTTTGCGTYGCA
AAGGCCCAGTACCCCATTGCTGAAATGGTGGATGTGCTTAACAAACGTGGAAAGAATGTC
CGATTTGGTATCCATCCTGTTGCTGGTCGCATGCCTGGTCAGCTGAATGTCCTTCTGGCT
GAAGCTGGCGTACCCTATGATGTTGTCCTTGAGATGGATGAAATCAATGATGATTTCCCT
CAAAACGACCTGGTTCTTGTCATCGGTGCCAACGACACAGTCAATTCTGCTGCTGAAGAR
GATCCCAACTCCATCATTGCTGGCATGCCAGTACTGAGGGTATGGAAGTCTAAGCAAGTG
GTCGTCATGAAGAGATCACTAGGAGTTGGCTATGCCGCCGTAGACAACCCAATCTTCTTC
AAGCAAAACACCGGCATGTTGCTAGGAGATGCCAAGAAGACATGTGATGCTCTACTTGCA
AGATTGAAGACGGTATATGAATCA

>sintSS
GACAYCATGTTTCGCTTCATGCAGTCTGCCTGTCAGGTAGACAGGGTGGCCCTGAAGAAG
ACCTACACAGTYTCCAAGCTACGCTTTCGTGGGCTCAAAACATCCTTCATCGCCAGGGCA
GAGGCAGAGGCTCCRGCCGCTCCACCAGGTGCTATTCCTTATAGCGAACTCAAGATCGGA
ATCCCAAAGGAGACCTTCCTCAATGAACGCAGGGTAGCAGCTGCCCCCATCGCAGTCAAG
AATCTTATCAAGGAAGGCTACAATGTAGTCGTAGAGGACGGTGCAGGRTCCAAATCCAAC
TTCAGAAATCAAGATTATGAAGAAGTCGGTGCAAAGATTGTGAGCAGAGATGATGCTTTC
AAGTCAGATCTGGTTTTGAAGGTACGTGCTCCTAATATGGAAGAAGTGGGTCTTCTCARA
GATCGCTCAAATCTCATCAGTTTCATGTACCCGGCACAAAACAAGGAGTTGCTGGATAAA
TTAGCGGAGAGGCATGCTACWGTGTACGCCATGGACTGTRTTCCTCGGATAAGCAGAGCC
CAAGTGTTTGATGCCCTTAGTTCAATGGCAAATATTGCAGGCTACAAAGCTGTTTTAGAA
GCAGCTAATAACTTTGGCAGGTTCTTCACAGGTCAGATCACTGCTGCTGGAAAGATCCCA
CCAGCAAAAGCTCTCGTCATTGGAGGAGGTGTAGCTGGACTCTCGGCAATGGGCACAGCA
AAGAATATGGGAGCTATTGTGAGAGGTTTTGATACAAGAGCTGCAGTCAAAGAACAGGTG
CAGTCACTGGGAGCCGAGTTCTTGGAGCTGAAGTTTGAGGAATCAGGAGAAGGAACTGGT
GGGTATGCTAAGGAAATGTCTCCAGAGTTCATAAAGGCAGAAATGGAACTGTTTGCTAAG
CAATGCAAAGAAGTCGACATCCTCATTACAACTGCCTTGATTCCAGGTAAGCCTGCACCA
AAGCTGATATCCAAAGAGATGATTGAATCAATGAAGGAGGGGTCTGTTGTTGTGGACTTG
GCTGCGGAAGCAGGGGGCAACATTGAAACCACAAAGCCAAATGAGCTGTCTGTTCATAAA
GGAGTTATCCACATTGGTTACACAGATCTACCCAGTCGCCTTCCAACCCAGTCCAGCACC
CTGTACGGCAATAATATCTCAAAGTTCCTCCTCTCTCTCGGACCCAAAGGCTTCTACCAC
ATTGACCTGGAAGATGAAGTTACCCGAGGCTCTATCATCTTAAAGGAAGGCGAGCTTCTT
TGGCCACCCCCACCTCCAAAAGTAGTACCAGCTCCTCCACCACCCCCACCCAGGCCAGTA
GCTGTTGAAGCTCCACCACCAAGCCCMTTTAGAGATACCCTGAACAGTTCCCTGATGTAT
ACTGCAGGATTAGGATCATTGTATGGCTTTGGAGTKCTGTCTCCGAATGCTGCATTCAAC
ACCATGCTCACCACCTTCTCTCTWGCTGGAATTGTTGGCTACCACACAGTGTGGGGAGTG
CAACCTGCCCTTCACTCACCCTTGATGTCAGTGACAAATGCCATCTCTGGCATCACAGCT
GTAGGAGGTCTTGTATGCATGAGTGGAGGTTATTATCCTGACTCCACACCTGCCACACTT
GCTGCCATTGCAGCCTTTATCTCATCCATCAACATCTTTGGAGGCTTCCTCGTTACCAAA
AGGATGTTGGATATGTTCCGCCGTCCAGATGATCCACCAGAATACAACTATTTATACCTT
CTTCCTGGTGCCATTGGCATTGGATCCTACTTGGGGGCTGAATTGACSGGCTATTCCATG
CAGGAGATTGCTTACCTCGCAGGTTCTCTTTGCTGTGTTGGTGCTTTGAGTGGACTGTCA
TCGCAATCRTCTTGTAGAGTTGGTAATTCTCTAGGYATGATTGGTGTATCCACAGGTATG
ATTGCCACACTTGTTGGGCTCAAAGCTTCGCCAGAGTTGTACACACAGATGGGTGCAGCC
ATCGGTGTAGGTGGTCTCATTGGTTCCACYATTGCCAAGCGAATGGCMATTACTGACCTA
CCCCAGCTTGTTGCTGCCTTCCACAGCTTTGTTGGTCTTGCTGCAGTTCTCACCTGTGTA
TCMACATACATGGCAGAAGCTGCCCACTTTGCTGCAGATCCRGCAAGTGCAGGAATGACC
AAGGCTTTCCTCTACTTTGGAACATACATTGGTGGTGTCACCTTCACAGGTTCTCTTATT
GCATATGGTAAGCTACAAGGTGTGCTCAGTTCTGAGCCTCTTCTTCTCCCTGGACGCAAC
GCTCTCAACTTGGGACTCATGGCTGCAAATGTCGGTGCCATGGCATACTACATGACAAAC
CCAGGTTATGCTATGGATATGAGCTGCTTGACTGCAACWAGTGTTCTCTCCTCGGTTATG
GGAGTCACCCTGACYGCAGCCATTGGTGGCGCTGACATGCCTGTTGTCATCACTGTGCTG
AACAGCTACAGTGGCTGGGCTCTATGTGCAGAAGGCTTCATGTTGAACAACAACCTAATG
ACCATTGTTGGTGCCATGATTGGTTCTTCAGGAGCCATCCTCTCATACATCATGTGCAAG
GCTATGAATCGTTCCCTGACCAATGTYATCTTTGGTGGCTAYGGAACCCTGACCACAGCT
GGCGGYAAACCAATGGAAATCACAGGCACCCACACAGAGATCAATGTAGAAAACACAGTT
GACATGATTGAAGAAGCCGAAAACATCATCATTGTCCCTGGCTATGGTCTATGCGTTGCA
AAGGCCCAGTACCCCATTGCTGAAATGGTGGAGGTGCTTAACAAGCGTGGAAAGAATGTC
CGATTCGGTATCCATCCTGTTGCTGGTCGCATGCCTGGTCAGCTGAATGTCCTCCTGGCT
GAAGCTGGTGTACCCTATGATGTTGTCCTTGAGATGGATGAAATCAATGATGATTTCTCT
GCTAACGACCTGGTTCTTGTCATCGGTGCCAACGACACAGTCAATTCTGCTGCTGAAGAG
GATCCCAACTCCATCATTGCTGGCATGCCWGTACTGAGGGTATGGAAGTCTAAGCAAGTG
GTCGTCATGAAGAGATCCCTAGGAGTTGGCTATGCCGCCGTAGACAACCCAATCTTCTTC
AAGCAAAACACCGGCATGYTRCTRGGAGATGCCAAGAAGACATGYGATGCTCTACTTGCA
AGATTGAAGACGGTATATGAATCA

>sprp
GACATCATGTTTCGCTTGATGCAGTCTGCCTGTCAGGTAGACAGGGTGGCCCTGAAGAAG
ACCTACACAGTCTCCAAGCTACGCTTTCGTGGGCTCAAAACATCCTTCATCGCCAGGGCA
GAGGCAGAGGCTCCAGCCGCCCCACCAGGTGCTATTCCTTATAGCGAACTCAAGATCGGA
ATCCCAAAGGAGACCTTCCTCAATGAACGCAGGGTAGCAGCTGCCCCCATTGCAGTCAAG
AATCTTATCAAGGAAGGCTACAATGTAGTTGTAGAGGACGGTGCAGGGTCCAAATCCAAC
TTCAGAAATCAAGATTATGAAGAAGTCGGAGCAAAGATTGTGAGCAGAGATGATGCTTTC
AAGTCAGATCTGGTTTTGAAGGTACGTGCTCCTAGTATGGAAGAAGTGGGTCTTCTSAGA
GATCGCTCAAATCTCATCAGTTTCATGTACCCGGCACAAAACAAGGAGTTGCTGGATAAA
TTAGCGGAGAGGCAGGCTACAGTATACGCCATGGACTGTGTTCCTCGGATAAGCAGAGCC
CAAGTGTTTGATGCCCTTAGTTCAATGGCAAATATYGCAGGCTACAAAGCTGTTTTAGAA
GCAGCTAATAACTTTGGCAGGTTCTTCACAGGTCAGATCACTGCTGCTGGAAAGATCCCA
CCAGCAAAAGCTCTCGTCATTGGAGGAGGTGTAGCTGGACTCTCAGCAATGGGCACAGCA
AAGAAYATGGGAGCTATTGTGAGAGGTTTTGATACAAGAGCTGCAGTCAAAGAGCAGGTG
CAGTCACTGGGAGCCGAGTTCTTGGAGCTGAAGTTTGAGGAATCAGGAGAAGGAACTGGT
GGGTATGCTAAGGAAATGTCTCCAGAGTTCATAAAGGCAGAAATGGAACTGTTTGCTAAG
CAATGYAAAGAAGTCGACATCCTCATTACAACTGCCTTGATTCCAGGTAAGCCTGCACCA
AAGCTGATATCCAAAGAGATGATTGAATCAATGAAGGAGGGGTCTGTTGTTGTGGACTTG
GCTGCAGAAGCAGGGGGCAACATTGAAACCACAAAGCCAAATGAGTTGTCTGTTCATAAA
GGTGTTATCCACATTGGTTACACAGATCTACCCAGTCGCCTTCCAACCCAGTCCAGCACC
TTGTACGGCAATAATATCTCAAAGTTCCTCCTCTCTCTCGGACCCAAAGGCTTCTACCAC
ATTGACCTAGAAGATGAGGTTACCCGAGGCTCTATCATCTTAAAGGAAGGCGAGCTTCTT
TGGCCACCCCCACCACCAAAAGTAGTGCCAGCTCCTCCACCACCCCCACCCAGGCCAGTA
GCAGTTGAGGCTCCACCACCAAGCCCCTTTAGAGATACCCTGAACAGTTCCCTGATGTAT
ACGGCAGGATTAGGATCACTGTATGGCTTTGGAGTTCTGTCTCCGAATGCTGCATTCAAC
ACCATGCTCACCACCTTCTCTCTAGCTGGAATCGTTGGCTACCACACAGTGTGGGGAGTG
CAACCTGCCCTTCACTCACCCTTGATGTCAGTCACAAATGCCATCTCTGGCATCACAGCT
GTAGGAGGTCTTGTATGCATGAGTGGAGGTTATTATCCTGACTCCACACCTGCCACGCTT
GCCGCCATTGCAGCCTTTATCTCATCCATCAACATCTTTGGAGGCTTCCTCGTTACCAAA
AGGATGTTGGATATGTTCCGCCGTCCAGATGATCCACCAGAATACAACTATTTATACCTT
CTTCCTGGTGGCATTGGCATTGGATCCTACTTGGGGGCTGAATTGACCGGCTATTCCATG
CAGGAGATTGCTTATCTCGCAGGTTCTCTTTGCTGTGTTGGTGCTTTGAGTGGACTGTCA
TCGCAATCATCTTGTAGAGTTGGTAATTCTCTAGGCATGATTGGTGTATCCACAGGTATG
ATTGCCACACTTGTTGGGCTCAAAGCTTCGCCAGAGTTGTACACACAGATGGGTGCAGCC
ATCGGTGTAGGTGGTCTCATTGGTTGCACCATTGCCAAGCGAATGGCCATTACTGACCTA
CCCCAGCTTGTTGCTGCCTTCCACAGCTTTGTTGGTCTTGCTGCAGTTCTCACCTGTGTA
TCCACATACATGGCAGAAGCTGCCCACTTTGCTGCAGATCCGGCAAGTGCAGGAATGACC
AAGGCTTTCCTCTACTTTGGAACATACATTGGTGGTGTCACCTTCACAGGTTCTCTTATT
GCATATGGTAAGCTACAAGGTGTGCTCAGTTCTGAACCTCTTCTTCTCCCTGGACGCAAC
GCTCTCAACTTGGGACTCATGGCTGCGAATGTCGGTGCCATGGCATACTACATGACAAAC
CCAGGTTATGCTATGGATATGAGCTGCTTGACTGCAACTAGTGTTCTCTCCTCGGTTATG
GGAGTCACCCTGACCGCAGCCATTGGTGGCGCTGACATGCCTGTTGTCATYACTGTGCTG
AACAGCTACAGTGGCTGGGCTCTATGTGCAGAAGGCTTCATGTTGAACAACAACCTAATG
ACCATCGTTGGTGCCATGATTGGTTCTTCAGGAGCCATCCTCTCATACATCATGTGCAAG
GCTATGAATCGTTCCCTGACCAATGTCATCTTTGGTGGCTACGGAACCCTGACCACAGCT
GGYGGCAAACCAATGGAAATCACAGGCACCCACACAGAGATCAATGTAGAAAACACAGTT
GACATGATCGAAGAAGCCGAAAACATCATCATTGTCCCTGGCTATGGTCTATGCGTTGCA
AAGGCCCAGTACCCCATTGCTGAAATGGTGGAGGTGCTTAACAAGCGTGGAAAGAATGTC
CGATTTGGTATCCATCCTGTTGCTGGTCGCATGCCTGGTCAGCTGAATGTCCTCCTGGCT
GAAGCTGGTGTACCCTATGATGTTGTCCTTGAGATGGATGAAATCAATGATGATTTCTCT
GCTAACGACCTGGTTCTTGTCATCGGTGCCAACGACACAGTCAATTCTGCTGCTGAAGAG
GATCCCAACTCCATCATTGCTGGCATGCCAGTACTGAGGGTATGGAAGTCTAAGCAAGTG
GTCGTCATGAAGAGATCCCTAGGAGTTGGCTATGCCGCCGTAGACAACCCAATCTTCTTC
AAGCAAAACACCGGCATGTTGCTAGGAGATGCCAAGAAGACATGTGATGCTCTACTTGCA
AGATTGAAGACGGTATATGAATCA

>spurp
GACATCATGTTTCGCTTGATGCAGTCTGCCTGTCAGGTAGACAGGGTGGCCCTGAAGAAG
ACCTACACAGTCTCCAAGCTACGCTTTCGTGGGCTCAAAACATCCTTCATCGCCAGGGCA
GAGGCAGAGGCTCCAGCCGCCCCACCAGGTGCTATTCCTTATAGCGAACTCAAGATCGGA
ATCCCAAAGGAGACCTTCCTCAATGAACGCAGGGTAGCAGCTGCCCCCATTGCAGTCAAG
AATCTTATCAAGGAAGGCTACAATGTAGTTGTAGAGGACGGTGCAGGGTCCAAATCCAAC
TTCAGAAATCAAGATTATGAAGAAGTCGGAGCAAAGATTGTGAGCAGAGATGATGCTTTC
AAGTCAGATCTGGTTTTGAAGGTACGTGCTCCTAGTATGGAAGAAGTGGGTCTTCTCAGA
GATCGCTCAAATCTCATCAGTTTCATGTACCCGGCACAAAACAAGGAGTTGCTGGATAAA
TTAGCGGAGAGGCAGGCTACAGTATACGCCATGGACTGTGTTCCTCGGATAAGCAGAGCC
CAAGTGTTTGATGCCCTTAGTTCAATGGCAAATATCGCAGGCTACAAAGCTGTTTTAGAA
GCAGCTAATAACTTTGGCAGGTTCTTCACAGGTCAGATCACTGCTGCTGGAAAGATCCCA
CCAGCAAAAGCTCTCGTCATTGGAGGAGGTGTAGCTGGACTCTCAGCAATGGGCACAGCA
AAGAATATGGGAGCTATTGTGAGAGGTTTTGATACAAGAGCTGCAGTCAAAGAGCAGGTG
CAGTCACTGGGAGCCGAGTTCTTGGAGCTGAAGTTTGAGGAATCAGGAGAAGGAACTGGT
GGGTATGCTAAGGAAATGTCTCCAGAGTTCATAAAGGCAGAAATGGAACTGTTTGCTAAG
CAATGTAAAGAAGTCGACATCCTCATTACAACTGCCTTGATTCCAGGTAAGCCTGCACCA
AAGCTGATATCCAAAGAGATGATTGAATCAATGAAGGAGGGGTCTGTTGTTGTGGACTTG
GCTGCAGAAGCAGGGGGCAACATTGAAACCACAAAGCCAAATGAGTTGTCTGTTCATAAA
GGTGTTATCCACATTGGTTACACAGATCTACCCAGTCGCCTTCCAACCCAGTCCAGCACC
TTGTACGGCAATAATATCTCAAAGTTCCTCCTCTCTCTCGGACCCAAAGGCTTCTACCAC
ATTGACCTAGAAGATGAGGTTACCCGAGGCTCTATCATCTTAAAGGAAGGCGAGCTTCTT
TGGCCACCCCCACCACCAAAAGTAGTGCCAGCTCCTCCACCACCCCCACCCAGGCCAGTA
GCAGTTGAGGCTCCACCACCAAGCCCCTTTAGAGATACCCTGAACAGTTCCCTGATGTAT
ACGGCAGGATTAGGATCACTGTATGGCTTTGGAGTTCTGTCTCCGAATGCTGCATTCAAC
ACCATGCTCACCACCTTCTCTCTAGCTGGAATCGTTGGCTACCACACAGTGTGGGGAGTG
CAACCTGCCCTTCACTCACCCTTGATGTCAGTCACAAATGCCATCTCTGGCATCACAGCT
GTAGGAGGTCTTGTATGCATGAGTGGAGGTTATTATCCTGACTCCACACCTGCCACGCTT
GCCGCCATTGCAGCCTTTATCTCATCCATCAACATCTTTGGAGGCTTCCTCGTTACCAAA
AGGATGTTGGATATGTTCCGCCGTCCAGATGATCCACCAGAATACAACTATTTATACCTT
CTTCCTGGTGGCATTGGCATTGGATCCTACTTGGGGGCTGAATTGACCGGCTATTCCATG
CAGGAGATTGCTTATCTCGCAGGTTCTCTTTGCTGTGTTGGTGCTTTGAGTGGACTGTCA
TCGCAATCATCTTGTAGAGTTGGTAATTCTCTAGGCATGATTGGTGTATCCACAGGTATG
ATTGCCACACTTGTTGGGCTCAAAGCTTCGCCAGAGTTGTACACACAGATGGGTGCAGCC
ATCGGTGTAGGTGGTCTCATTGGTTGCACCATTGCCAAGCGAATGGCCATTACTGACCTA
CCCCAGCTTGTTGCTGCCTTCCACAGCTTTGTTGGTCTTGCTGCAGTTCTCACCTGTGTA
TCCACATACATGGCAGAAGCTGCCCACTTTGCTGCAGATCCGGCAAGTGCAGGAATGACC
AAGGCTTTCCTCTACTTTGGAACATACATTGGTGGTGTCACCTTCACAGGTTCTCTTATT
GCATATGGTAAGCTACAAGGTGTGCTCAGTTCTGAACCTCTTCTTCTCCCTGGACGCAAC
GCTCTCAACTTGGGACTCATGGCTGCGAATGTCGGTGCCATGGCATACTACATGACAAAC
CCAGGTTATGCTATGGATATGAGCTGCTTGACTGCAACTAGTGTTCTCTCCTCGGTTATG
GGAGTCACCCTGACCGCAGCCATTGGTGGCGCTGACATGCCTGTTGTCATTACTGTGCTG
AACAGCTACAGTGGCTGGGCTCTATGTGCAGAAGGCTTCATGTTGAACAACAACCTAATG
ACCATCGTTGGTGCCATGATTGGTTCTTCAGGAGCCATCCTCTCATACATCATGTGCAAG
GCTATGAATCGTTCCCTGACCAATGTCATCTTTGGTGGCTACGGAACCCTGACCACAGCT
GGCGGCAAACCAATGGAAATCACAGGCACCCACACAGAGATCAATGTAGAAAACACAGTT
GACATGATCGAAGAAGCCGAAAACATCATCATTGTCCCTGGCTATGGTCTATGCGTTGCA
AAGGCCCAGTACCCCATTGCTGAAATGGTGGAGGTGCTTAACAAGCGTGGAAAGAATGTC
CGATTTGGTATCCATCCTGTTGCTGGTCGCATGCCTGGTCAGCTGAATGTCCTCCTGGCT
GAAGCTGGTGTACCCTATGATGTTGTCCTTGAGATGGATGAAATCAATGATGATTTCTCT
GCTAACGACCTGGTTCTTGTCATCGGTGCCAACGACACAGTCAATTCTGCTGCTGAAGAG
GATCCCAACTCCATCATTGCTGGCATGCCAGTACTGAGGGTATGGAAGTCTAAGCAAGTG
GTCGTCATGAAGAGATCCCTAGGAGTTGGCTATGCCGCCGTAGACAACCCAATCTTCTTC
AAGCAAAACACCGGCATGTTGCTAGGAGATGCCAAGAAGACATGTGATGCTCTACTTGCA
AGATTGAAGACGGTATATGAATCA

>pdep
GACATCATGTTTCGCTTCATGCAGTCTGCCTGTCAGGTAGACAGGGTGGCCCTGAAGAAG
ACTTACACAGTCTCCAAGCTACGYTTTCGTGGGCTCAAAACATCCTTCATCGCCAGGGCA
GAGGCAGAGGCTCCANNNGCTCCACCAGGTGCTATTCCTTATAGCGAACTCAAGATCGGC
ATCCCAAAGGAGACCTTCCTCAATGAACGCAGGGTAGCAGCTGCCCCCATCGCAGTCAAG
AATCTTGTCAAGGAAGGCTACAGTGTAGTCGTAGAGGACGGTGCAGGGTCCAAAGCCAAC
TTCAGAAATCAAGATTATGAAGAAGCTGGTGCAAAGATTGTGAGCAGAGATGATGCTTTC
AAGTCAGATCTGGTTTTGAAGGTACGTGCTCCTAGTATGGAAGAAGTGGGTCTTCTCAGA
GATCGCACAAATCTCATCAGTTTCTTGTACCCAGCACAAAACAAGGAGTTGCTGGATAAA
TTAGCGGAGAGGCAGGCGACAGTSTATGCAATGGACTGTGTTCCTCGGATAAGCAGAGCC
CAAGTGTTTGATGCCCTTAGTTCAATGGCRAATATTGCAGGCTACAAAGCTGTTTTAGAA
GCAGCTAATAACTTTGGCAGGTTCTTCACAGGTCAGATCACTGCTGCTGGAAAGATCCCT
CCAGCAAAAGCTCTCGTCATTGGAGGAGGTGTAGCTGGACTTTCGGCAATGGGCACAGCA
AAGAATATGGGAGCTATTGTGAGAGGTTTTGATACAAGAGCTGCCGTCAAAGAACAGGTG
CAGTCACTGGGAGCTGAGTTCTTGGAGCTGAACTTTGAGGAATCAGGAGAAGGAGCTGGT
GGGTATGCTAAGGAAATGTCTCCAGAGTTCATAAAGGCAGAAATGGAACTGTTTGCTAAG
CAATGCAAAGAAGTCGACATCCTCATTACAACTGCCTTGATTCCAGGTAAGCCTGCACCR
AAGCTGATATCCAAAGAGATGATTGAATCAATGAAGGAGGGGTCTGTTGTTGTGGACTTG
GCTGCGGAAGCAGGGGGYAACATTGAAACCACAAAGCCAAATGAGCTGTCTATTCATAAA
GGTGTTACCCACATTGGTTACACAGATCTACCCAGTCGCCTTCCAACCCAGTCCAGCACC
TTGTAYGGCAACAATATCTCAAAGTTCCTCCTCTCTCTCGGACCCAAAGGCTACTACCAC
ATTGACCTAGAAGATGAAGTTACCCGAGGCTCTATCATCTTAAAGGAAGGCCAGCTTCTY
TGGCCACCCCCACCACCAAAAGAAGTACCAGCTCCTCCTCCACCCCCACCCAAGCCAGTA
GCAGTTGAGGCTCCACCACCAAGCCCCTTTAGAGATACCCTGAACAGTTCCCTGATGTAT
ACGGCAGGATTAGGATCACTGTATGGCTTTGGAGTTCTGTCTCCRAATGCTGCATTCAAC
ACCATGCTCACCACCTTCTCTCTAGCTGGAATTGTTGGCTACCACACAGTCTGGGGAGTT
CAACCTGCCCTTCACTCACCYTTGATGTCAGTGACAAATGCCATATCAGGCATCACAGCT
GTAGGAGGTCTTGTATGCATGAGTGGAGGTTATTATCCTGACTCCACACCTGCCACACTT
GCTGCCATTGCAGCCTTTATCTCATCCATCAACATCTTTGGAGGATTCCTYGTCACCAAA
AGGATGTTGGATATGTTCCGCCGTCCAGGTGATCCACCAGAATACAACTATTTATACCTT
CTTCCAGGTGCCATTGGCATTGGATCCTACTTGGGGGCTGAAATGACCGGCTATTCCATG
CAGGAGATTGCTTACCTTGCAGGTTCTCTTTGCTGTGTTGGTGCTTTGAGTGGACTGTCA
TCGCAAGCAACATGTAGAGTTGGTAATTCTCTAGGCATGATTGGTGTATCCACAGGTATG
ATTGCCACACTTGTTGGGCTCAAGGCTTCGCCAGAGTTGTACGCACAGATGGGTGCAGCC
ATCGGTGTAGGTGGTGTCATTGGTACCACCATTGCCAAGCGAATGGCCATTACTGACCTA
CCCCAGCTYGTTGCTGCCTTCCACAGCTTTGTTGGTCTTGCTGCAGTTCTCACCTGTGTA
TCCACATACATGGCAGAAGCTGCCCACTTTGCTGCAGATCCGGCAACTGCAGGAATGACC
AAGGCTTTCCTCTTCTTAGGAACATACATTGGTGGTGTCACCTTCACAGGTTCTCTCATT
GCATATGGTAAGCTACAAGGTGTGCTCAGTTCTGAACCTCTTCTTCTCCCTGGGCGCAAC
GCTCTTAACTTGGGACTCATGGCTGCGAATGTTGGTGCCATGGCATACTATATGACAAAC
CCAGGTTATGCTATGGATATGAGCTGCTTGACTGCAACTAGTGTTCTCTCCTCTGTWATG
GGAGTCACCCTGACAGCAGCCATTGGTGGCGCTGACATGCCTGTTGTTATCACTGTGCTG
AACAGCTACAGTGGCTGGGCTCTATGTGCAGAAGGCTTCATGTTGAACAACAACCTAATG
ACCATCGTTGGTGCYATGATTGGGTCTTCAGGAGCCATCCTCTCGTACATCATGTGCAAG
GCTATGAATCGTTCTCTGACCAATGTTATCTTTGGTGGCTACGGAACCCTGACCACAGCT
GGCGGCAAACCAATGGAAATCACAGGCACCCACACAGAGATCAATGTAGAAAACACAGTT
GACATGATCGACGAAGCCAGCAACATCATCATCGTCCCTGGCTAYGGTCTRTGCGTTGCA
AAGGCCCAGTACCCCATTGCTGAAATGGTGGATGTGCTTAACAAACGTGGAAAGAATGTC
CGATTTGGTATCCATCCTGTTGCTGGTCGCATGCCTGGTCAGCTGAATGTCCTTCTGGCT
GAAGCTGGTGTACCCTATGATGTTGTCCTTGAGATGGATGAAATCAATGATGATTTCCCT
CAAAACGACCTGGTTCTTGTCATCGGTGCCAACGACACGGTCAATTCTGCTGCTGAAGAG
GATCCCAACTCCATCATTGCTGGCATGCCAGTACTGAGGGTATGGCAGTCTAAGCAAGTG
GTCGTCATGAAGAGATCCCTAGGAGTTGGCTATGCYGCCGTAGACAACCCAATCTTCTTC
AAGCAAAACACCGGCATGTTGCTAGGAGATGCTAAGAAGACATGTGATGCTCTACTTGCA
AGATTGAAGACGGTATATGAATCA
