# Supplementary material for: Genome-wide signals of positive selection in strongylocentrotid sea urchins
Source: BMC Genomics. 2017 Jul 21;18:555. doi: 10.1186/s12864-017-3944-7 (PMC5521101; doi:10.1186/s12864-017-3944-7)
Supplement: Supplementary file 3 — Consensus alignment files. A compressed (gzip) tape archive (TAR) file containing 6250 consensus alignment files in FASTA format. (TGZ 14116 kb) [file 12864_2017_3944_MOESM3_ESM.tgz › SPU_018888/consensAlign.ordered.fa]

>sdro
ATGAAAGAGAATGAGGAATCCTCCATTCCCGGGAGGGTCCTAGTTGAGCCCATCGAGTTT
GTGGACTTGCAGGAGATTGCCAGGGGGAAGCACGGCAGTCATCGAGCTAGCCCAGAGAGG
GACATCCCTGTGGTGAAGAGAGGACCCAAAGGTGAGCCATGCCACCAGGACCACTCATAC
AACTGCCTGCAGTTTGCTCTGCAGGAGGACAAAGTTTCACCAAGAAGAGACGGGAGTTTC
CACAAAGAGGTATCTCCTAGACCACAGGCATCACTAAGAACACCCAGCAAGGATGAGGTG
CTGTCTGTTGTCATACAGAAACTCACGGAATTGGTGAAGAACAGCGAGCAGAAGCAGAAA
GATTAYCCTGACCTGAGCAGTGAGGACGGGAGCGAATATGAAMAGGGTACAGGAAAGAGC
ACAGAGGGTGGGAGAACTAGACTTCACCAGTGTCCCAACTGCCCTTGTCTCTTTGCTGTG
GATAAACACAGGAAAGGTCAGCTGTGCTCCTGCTGCACGCGGGAGAGCCGAAGCACCAGT
CCTGAGGAGATATTTGAAGAAGACAATCCTGAGGCACACTGTCTTAAAGATGGCCAGGAT
CATGGAGGAATAGCGTGTGATGTATGTATATTCAAGGCCACTACATACCATGAACTCCTC
TATCACCTTGCAACACACAATGCCAATATCTTCCGCTGCAAGTTCTGCAACTTTGTCACC
ACGCGGCATCCTGCTATCGAGAACCACCAGGGTGTCCATGTGGCAGAGAAGGTGAAGAAA
TGTCTATGTAATATATGTGGGTACGAGACTAGTGACTTTAGCAGCCTTCAAGTGCATATC
AAAAAAGAGCACCAGAACATCAAAGAGATTCTCCTGAAATGTTCTGAATGTGGATACAGT
ACCGGAAGCGAGAGTAGCCTGAGAGATCACATGTGGAGCCATGTCCATCCTGACAAGGAT
ATTCAGTCACCTGAMCTCGAGATTAGGAGACAAAAGTCAAGATCCCCAGTAAGATCTTAT
ACAGATGAAACTAGGCAGTCAGGACCTGGGAGGAAGGACCCAAAGAGAACTGTCCAGTCT
ACTGGTGAGCAGGATTCAAACACCAAGCTGTTTAAGTGTCTGCTGTGTGGATATCTTTGT
GAGAAACTGTCCACCCTGAAGGCGCATGCCTGGAGACATGCAGGGCAGGAAGGGTGCTCA
TATCCTGTCATGCACAAAGTACAGGACTCTAGTGAAGTAACTTCTGAGGAGAACTCCGCA
AATCACAATAAGGAGACTGGTTTAGGTTATGTGGAAGTAACAGAGGAGGTGGAAATTACC
AAATTTGTCAGAGACGGTCCAAAAAGAAAACACACCAAAGACAAGCGTAAATGCCAATGC
TTTCCCATCATGCTGCCAGAAAAGGAACATGGCATCGTACAGAAGGTGTTTGCAGATGCC
ACCTCAATAAATCTTGAAGGGAATAGCAAAGTGTCCATGACAACGAATGCTTACCAAGAT
AACTGTCCAGCTTCGTCAACTGTCAGTGTGATTAAGAAGGCACCTGATACAACAAAGGAT
TGTTGTAAAGAGGCCCAACCTTTGTGTAGCTCTGTGATTAATGAACATTCAATAGTCACT
TGCCATGACCAGGTCTMTGAGACCCCTTCCACTCACTCTATACCTCTTTCAGTGTGCTGT
AGTGATGTTGTGGTAGAGGAGGTAGTGATCACAGCCAATGAACAATTCACCATTAAGCAA
GATGATGTCAATCCTGCAAAGCTTGGGCTTTGTGATGAGACCAGAGACAAAGAAAATGAA
CGCAATTTGGCACTGGAATCTGTAGAATCAGATGTAAAGGAAGATAGTGTAGAAGAGAAG
CACGGTAGGAACCAGAAGAGAAAAATATGCTGCAGTTCRCCTGGTCAAGATATTAAAAAG
GTTTGCACCCAGCCAGGTATTAGCAAGATGTTGCTAAGTGCTGTAGATAATGCATTACAG
GTGAGAGGAGACATGGAGAAAGTTGTTCAGGACAGTTCAAGTGGTTGCCCTGTCAAAACC
AAAGAAAGCAATGAAATTAATGTTGTCACTGCCACGTCTATGCAGACTTCAGAAGACCAT
TACCAATGTCCGATCTGCAAAGAGATGTTCCCCTTATCTGTCCAAACCCATGTATGCTCC
CAGGGATCAACACCAATCTTCAAGTGCCATCGGTGCTCAGCCACCTTCTGGCATCCTCAA
AGACTCCAGTACCACATGGACACTCATGATGCTATTCTAAAATGCAGCGATTGTCCCTTT
AGTTGCAGCAGTGAAATAGCACTCAGGGATCACGTCAAGAAAGCCCATCTTCCTGCCAAA
TCCAGCATATGCCCAACTTGCCACAACGAGATGAAAGACGAGTTGCCCAAAGACCACGAG
CAGACCTGTGTGCTCAAGTGCTGGTATGGTTGCCGCGAGTGTGACTTTGTGACCGGCTCC
TTGGGAGATCTTCAGGCCCATGGTCGAGARACCCATCAGAAACCGTACAAATGCGGGATG
TGCGACTATTCCTCAGCAACYGCCAATGGCATCAAGAACCACATGAAGTTCCACAAYGCA
GACAAGCCTTACAAGTGTAACAAGTGTGACTTCAGCGGTGCCTACCCGCAGAGCCTCCGC
TCCCACATGAAGAAGCATTCGACSAGCAGCCCRAGYATGTCCAACGACCAGTACAAGTGC
AAGTTCTGCCCCTAYGTCAGTGGACACCTCCCATCGATGAARTCCCACATGTGGCGCCAC
ACCAGTCACCCRGGYTATGAYTATGATGGACAGGACATCATCAAGATGGTCCTCAAAGTC
AAGGATGGAGACTCGGAAGGTAATGACCAAGAAGAAAAAATAGTAGAGGAAAAACRTGAT
GAAAGCCCTCAAAAAGATACGGCTGAAGAGAGGAAAGTTTCAGCAGTTATTCCTTCCGCT
GCTGTATCTGAAAACCTCAAGGATCCTCAGAATTCCAAACAAATACAGTATGGTTCTGTA
ATCTTCCAGTNTNNNNNNNNNNNNNNNNNNNNNNNNNNNNNNNNNNGCTTGGTAGAGCAC
TTGAGAGAACATCTAGCAGGCACTGGCAACTCTGTGAAAAGT

>spal
ATGAAAGAGAATGAGGAATCCTCCATTCCTGGGAGGGTCCTAGTTGAGCCCATCGAGTTT
GTGGACTTGCAGGAGATTGCCAAGGGGAAGCACGGCAGTCATCGAGCTAGCCCAGAGAGG
GACATCCCTGTGGTGAAGAGAGGACCCAAGGGTGAGCCATGYCACCAGGACCACTCRTAC
AACTGCCTGCAGTTTGCTCTGCAGGAGGACAAAGTTTCACCAAGAAGAGACGGGAGTGTC
CACAAAGAGGTATCTCCTAGACCGCAGGCATCACTAAGAACACCCAGCAAGGATGAGGTG
CTGTCTGTTGTCATACAGAAACTCACAGAATTGGTGAAGAACAGCGAGCAGAAGCAGAAA
GATTACCCTGACCTGAGCAGYGAGGACGGGAGCGAMTATGAACAGGGTACAGGAAAGAGC
ACAGAGGGTGGGAGAACTAGACTTCACCAGTGTCCCAACTGCCCTTGTCTCTTTGCTGTG
GATAAACACAGGAAAGGTCAGCTGTGCTCCTGCTGCACACAGGAGAGCCGAAGCACCAGT
CCTGAGGAGATCTTTGAAGAAGACAACCCTGAGGCRCACTGTCTYAAAGATGGCCAGGAT
CATGGAGGAATAGCGTGTGATGTATGTATATTCAAGGCCACGACATACCATGAACTCCTC
TATCACCTTGCAACACACAATnnnnnnnnnnnnnnnnnnnnnnnnnnnnnnnnnnnnnnn
nnnnnnnnnnnnGCTATCGAGAACCACCAGGGTGTCCATGTGACAGAGAAGGTGAAGAAA
TGTCTATGTAATATATGTGGGTACGAGACTAGTGACTTTAGCAGCCTTCAGGTGCATATC
AAAAAAGAGCACCAGAACATCAAAGAGATCCTCCTGNNNNNNNNNNNNNNNNNNNNNNNN
NNNNNnnnnnAGAGTAGCCTAAGGGATCACATGTGGAGCCATGTCCATCCGGACAAGGAT
ATTCTGTCACCTGAACTCGAGATTAGGAGACAAAAGTCAAAATCCCCAGTAAGATCTTAT
ACAGAGGAAACTAGGCAGTCAGGACCTGGCAGGAAGGAACCAAAGAGAACTGCCCAGTCT
GCTGGTGAGCAGGATTCAAACACCAAGTTGTTTAAGTGCCTGCTGTGTGGATATCTTTGT
GAGAAACTGTCCACCCTGAAGGCGCATGCCTGGAGACATGCAGGACAGGAAGGGTGCTCA
TATCCTGTCATGCACAAAGTACAGGACTCTAGTGAAGTAACTTCTGAGGAGAACTCCGCA
AATCACAATAAGGAGACTGGTTTAGGTTATGTGGAAGTAACAGAGGAGGTGGAAATCACA
AGATATGTCAGAGACGGTCCGAAAAGAAAACACACCAAAGACAAGCGTAAATGCCAATGC
TTTCCCATCATGCTCCCAGAGAAGGAACATGGCATCGTACAGAAGGTGTTTGCAGATGCC
ACCTCGGTAAATCCTGAAACAAATGGCAAAGTGTCCACGTCAACGGATGCTTACCAAGAT
AACTGTCCAGCTTCGTCAACTGTCAGTGTGATTAAGAAGGCACCTGATACAACAAAGGAT
TGTTGTAAAGAGGCCCAACCTTTGTGTAGCTCTGTGATTAATGAACATTCAATAGTCACT
TGCCTGGACCAGGTTTCTGAGACCCCTTCCTCTCTCTCTATACCTCTKTCAGTGTGCTGT
ACTGATGTTGTGGTAGAAGAGGTAGTGATCACAGCCAATGAACAATTCACCATTAAGCAA
GATGATGTCAATCCTCTAAAGCTTGGGCTTTGTGATGAGACCAGAGACAAAGAAAATGAA
CAAAATTTGGCACTGGAATCTGTAGAATCAGATGCGAAGGAAGATGGTGTAGAAGAGAAG
CAYGGTAGGAACCAGAAGAGAAAAATACCCTGCTGTTCACCTGGTCAAGATAATAAAAAG
GTTTGCACCCAGCCAGGTATTAGCAAGATGTTGCTAAGTGCTGTAGATAATGCATTACAG
GTGAGAGGAGACATGGAGAAAGTTGTTCAGGACAGTTCAAGTGGTAGCTCTGGAAAAACC
AAAGAAAGCAATGAAATTAACGTTGTCACTGCCACATCTATGCAGACTTCAGAAGACCAT
TACCAATGTCCGATCTGCAAAGAGATGTTCCCCTTATCTGTCCAAACYCATGTATGCTCC
CAGGGATCAACGCCAATCTTCAAGTGYCATCGGTGCTCGGCCACCTTCTGGCATCCTCAA
MGGCTCCAGTACCACATGGACACTCATGATGCTATCCTGAAATGCAGTGATTGTCCCTTT
AGTTGCAGCAGTGAAATAGCTCTCAGGGATCACGTCAAGAANNNNNNNCTNCCTGCCAAA
TCTAGCATATGCCCAACTTGCCACAATGAGATGAAAGACGAGTTGCCCAAAGACCACGAG
CAGACCTGTGTGCTGAAGTGCTGGTATGGTTGCCGCGAGTGTGACTTTGTGACCGGCTCC
TTGGCAGATCTTCAGGCCCACGGTCGAGAGNCCCNTCAGAAACCGTACAAANGNNNNNNN
NNNNNNNNNNNNNNNNNNNNNNNNNNNNNNNNNNNNNNNNNNNNNAAGTNCNNNANNGNA
GACAAGCCTTACAAGTGTAACAAGTGTGACTTCAGCGGTGCCTACCCGCAGAGCCTCCGC
TCCCACATGAAGAAGCATTCGACTAGCAGCCCGAGCATGTNNNNNNNNNNNTACAAGTGC
AAGTTCTGCCCGTATGTCAGTGGACACCTGCCATCGATGAAATCCCACATGTGGCGCCAC
ACCAGTCACCCAGGCTATGACTATGATGGACAGGACATCATCAAGATGGTCGTCAAGGTC
AAGGATGGAGACTCTGAAGGTAATGACCAAGAAGAAAAAATATCAGAGGAAAAAACTGTT
GAAAGCCCTCGAGAAGATACGGCTGAAGAGAGGAAAGTTTCAGCAGTAATTCCTTCCGCT
GCTGTTTCTGAAANCCCCAAGGATCCTCAGAAATCCAAGCAAATACAGTATGGTTCTGTA
ATCTTCCAGTGTTCTCAGTGTGGCTTTAAGAGTACTGATCACAGTTGCTTGGTAGAGCAC
TTGAGAGAACATCTAGCAGGCACTGGCAACTCTGTGAAAAGT

>sfra
ATGAAAGAGAATGAGGATTCATCCATGCCTGGGAGGGTCCTAGTTGAGCCCATCGAGTTT
GTTGACTTGCAGGAGATTGCCAAGGGGAAGCACGGCAGTCATCGAGCTAGCCCAGAGAGG
GACATCCCTGTGGTGAAGAGAGGACCCAAGGGTGTGCCATGCCACCAGGACCACTCATAC
AACTGCCTGCAGTTTGCTCTGCAGGAGGACAAAGTTTCACCAAGAAGAGATGGGAGTGTT
CACAAAGAGGTATCTCCTAGACCGCARGCATCGCCAAGAACACCCAGCAAGGATGAGGTG
CTGTCTGTTGTCATACAGAAACTTACGGAATTGGTnAAGAACAGCGAGCAGAAGCAGAAA
GATTACCCTGACCTGAGCAATGAGGACGGGAGCGAATATGAACAGGGTACAGGAAAGAGC
AAAGAGGATGGGAGAACTAGACTTCACCAGTGCCCTAACTGCCCTTGTCTCTTTGCTGTC
GATGGACACAAGAAAGGTCAGCTGTGCTCCTGCTGCATGCGGGAGAGTAGAAGCACCAGT
CCTGAGGAGATATTCGAAGAAGACGATCCTGAGGCACACTGTCTTAAAGATGGCCAGGAT
CATGGAGGAATAGCGTGTGATGTATGTATATTCAAGGCCACGACATACCATGAACTCCTC
TATCACCTTGCAACAnnnnnnnnnnnnnnnnnnnnnnnnnnnnnnnnnnnnnTTGTCACC
ACACTGCATCCTGCTATCGAGAACCACCAGGGTGTCCATGTGACAAAGAAGGTGAAGAAA
TGTGTATGTAATATATGTGGGTACGAGACTAGTGAATTTAGCAGCCTTCAGGTGCATATA
AAAAAAGAGCACCAGAACATCAAAGAGATTCTCCTGAAATGTTCTGAATGTGGATACAGT
ACCGGAAGTGAnnnnnnnnnnnnnnnnnnnnnnnnnnnnnnnnnnnnnnnnnnnnnnnnn
nnnnnnnnnnnnnnnnnnnnnnnnnnnnnnnnnnnnnnnnnnnnnnnnnnnnnnnnnnnn
nnnnnnnnnnnnnnnnnnnnnnnnnnnnnnnnnnnnnnnnnnnnnnnnnnnnnnnnnnnn
nnnnnnnnnnnnnnnnnnnnnnnnnnnnnnnnnAAGTGTCTGCTGTGTGGATATCTTTGT
GAGAAACTGTCCACCCTGAAGGCGCATGCCTGGAGACATGCAGGGCAGGAAGGGTGCTCA
TATCCTGTCATGCACAAAGTACAGGACACTACTGAAGTTACTTCTGAGGAGAATTCTGCA
AATCAAAATAAAGAGACTGGTTTCGGTTATGTGGAAGTAACAGAGGAGGTGGAAATTACA
AAATATGTTAGAGACAGTCCAAAAAGAAAACACACCAAAGACAAGCGTAAATGCCAATGC
TTTCCCATCATGCTGCCAGAAGAGGAACATGGCATCGTACAGAAGGTGTTTGCAGATGCC
ACCTCAGTAAATCCTGAAGAAAATGGCAAAGTGTCCACGACAACGAATGCCTACCAACAT
AACTGTCCAGCTTCATCAACTGTCAGTGTGATTAAGAAGGCATCTGATATAACAAAGGAT
TGTTCTGAAGAGGCCCAACCTTTGTGTAnCTCTTTGATCAATGAACATTCAATAGTCACT
TGCCATGACCAGATTTCTGAGACCCTTTCCTCTCACTCTATACCTCTTTCAGTGTGCTGT
ACTGATGTTGTGGTAGAAGAGGTAGTGATCACAGCCAATGAACAATTCATCGTTAAGCAA
GATGATGTAAATCTTTCCAAGCTTGGGCTTTGTGATGAGACCAGAGACAAAGAAAATGTT
CAAAATTTGTTACTGGAATCTGTAGAATCAGATGTGAAGGAAGATAGTATAGGAGAGAAG
CAGGGTAGGAACCAGAAGAGAAAAATATCCTGCAGTTCACCTGGTCAAGATAATAAAAAG
GTCTGCACCAAGCCAGGCATCAGCAAGATGTTGCTAAGTGCTGTAGATGATGCATTACAG
GTGAGAGGAGACATGGAGAAAACTGTACAGGACAGTTCAAGGAATAGCCCTGCCAAAACC
AAAGAAAACAGTGAAGTTAATGTTATCACTGCCACATCTATGCAGACTTCAGAAGACTAT
TACCAATGTCTGATCTGCAAGGAGATGTTCCCCTCCTCAGTCCAAACCCATGTATGCTCC
CAGGGATCAACACCAATCnnnnnnnnnnnnnnnnnnnnnnnnnnCTTCTGGCATCCTCAA
AGGCTCCAGTACCACATGGACACTCATGATGCTATTCTGAAATGCAGTGATTGTCTCTTT
AGTTGCAGCAGTGAAATAGCACTCAGGGATCACGTCAAGAAAGTCCATCTTCCTGCCAAA
TCTAGCATATGCCCAACTTGCCACAACGAGATGAAAGATGAGTTGCCCAAAGACCACGAG
CAGACCTGTGTGCTGAAGTGCTGGTATGGTTGCCGCGAGTGTGACTTTGTGACCAGCTCC
ATGGGAGATCTTCAGGCCCATGGTCGAGAAACCCATCnnnnnnnnnnnnnnnnnnnnnnn
nnnnnnnnnnnnnnnnnnnnnnnnnnnnnnnnnnnnnnnCACATGAAGTTCCACAATGCA
GACAAGCCTTACAAGTGTAACAAGTGTGACTTCAGCGGTGCCTACCCGCAGAGCCTCCGC
TCCCACATGAAGAAGCATTCGACCAGCAGCCCAAGCCTGTCCAATGACCAGTACAAGTGC
AAGTTCTGTCCCTATGTCAGTGGACACCTCCCATCGATGAAATCCCACATGTGGCGCCAC
ACCAGTCACCCAGGCTATGATTATGATGGACAGGACATCATCAAGATGGTCGTTAGAGTC
AAGGATGGAGACTCTGAAGGTAATGACCAAGAAGAAAAAATATCAGAGGnnnnnnnnnnn
nnnnnnnnnnnnnnnnnnnnnnnnnnnnnnnnnnnnnnnnnnnnnnnnnnnnnnnnnnnn
nnnnnnnnnnnnnnnnnnnnnnnnnnnnnnnnnnnnnnnnnnnnnnnnnnnnnnnnnnnn
nnnnnnnnnnnnnnnnnnnnnnnnnnnnnnnnnnnnnnnnnnnnnnnnnnnnnnnnnnnn
nnnnnnnnnnnnnnnnnnnnnnnnnnnnnnnnnnnnnnnnNN

>afraSS
ATGAAAGAGAATGAGGAATCCTCCATTCCTGGGAGGGTCCTAGTTGAGCCCATCGAGTTT
GTTGACTTGCAGGAGATTGCCAAGGGGAAGCACGGCAGTCATCGAGCTAGCCCAGAGAGG
GACATCCCTGTGGTGAAGAAAGGACCCAAGGGCGAGCCATGCCACCAGGACCACTCGTAC
AACTGCCTGCAGTTTGCTCTGCAGGAGGACAAAKTTTCACCAAGAAGAGACGGGAGTGTT
CACAAAGAGTTATCTCCTAGACCGCAGGCATCACTAAGAACACCCAGCAAGGATGAGGTG
CTGTCTGTTGTCATACAGAAACTCACAGAATTGGTGAAGAACAGCGAGCAGAAGCAGAAA
GATTACCCTGACCTGAGCAGTGAGGACGGAAGCGAATATGAACAGGGTACAGGAAAGAGC
ACAGAGGGTGGGAGAACTAGACTTCACCAGTGTCCCAACTGCCCTTGTCTCTTTGCTGTG
GATAAACACAGGAAAGGTCAGCTGTGCTCCTGCTGCATGCGAGAGAGTAGAAGCACCAGT
CCTGAGGAGATATTTGAAGAAGACAATCCTGAGGCACACTGTCTTAAAGATGGCCAGGAT
CATGGAGGAATAGCGTGTGATGTATGTATATTCAAGGCCACGACATACCATGAACTCCTC
TATCACCTTGCAACACACAATGCCAATATCTTCCGCTGCAAGTTCTGYAACTTTGTCACC
ACACGGCATCCTGCTATCGAGAACCACCAGGGTGTCCATGTGGCAGAGAAGGTGAAGAAA
TGTCTATGTAATATATGTGGGTACGAGACTTGTGACTTTAGCAGCCTTCAGGTGCATATA
AAAAAAGAGCACCAGAACATCAAAGAGATTCTCCTGAAATGTTCTGAATGTGGATACAGT
ACCGGAAGTGAGAGTAGCCTAAGAGATCACANNNNNNNNNNNNNNNNNNNNNNNNNNNNN
NNNNNNNNNNCTGAACTCGAGATTAGGAGACAAAAGTCTAAATCCCCAGTAAGATCTTAT
ACAGAGGAAACTCGGCAGTCAGGACCTGGCAGGAAGGAACCAAAGAGAACTGTCCAGTCT
GCTGGTGAGCAGGATTCAAACACCAAGCTGTTCAAGTGTCTGCTGTGTGGATATCTTTGT
GAGAAACTGTCCACCCTGAAGGCGCATGCCTGGAGACATGCAGGGCAGGAAGGGTGCTCA
TATCCTGTCATGCACAAAGTACAGGATTCTAGTGAAGTAACTTCTGAGGAGAACTCCGCA
AATCACAATAAGGAGACTGGTTTAGGTTATGTGGAAGTAACAGAGGAGGTGSAAATTACA
AAATATGTCAGAGACGGTCCAAAAAGAAAACACACCAAAGACAAGCGTAAATGCCAATGC
TTTCCCATCATGCTCCCAGAAGAGGAACATGGCATCGTACAGAAGGTGTTTGCAGATGCC
ACCTCAGTAAATCCTGAAGCAAATGGCACAGTGTCCTCGACAACGAATGCTTACCAAGAT
AACTGTGCAGCTTCGTCAACTGTCAGTGTGATTAAGAAGGCCCTTAATACAACAAAGGAT
TGTTGTAAAGAGGCCCAACCTCTGTGTAGCTCTGTGATTAATGAACATTCAATAGTCACT
TGCAATGACCAGGTTTCTGAGACCCCTTCCTCCCTCTCTATCCCTCTTTCAGTGTGCTGT
ACTGATGTTGTGGTAGAAGAGGTAGTGATCACAGCCAATGAACAATTTACCATTAAGCAA
GATGATGTCAATCCTGCAAAGCTTGGGCTTTGTGACGAGACCAGAGACAAAGAAAATGAA
CAGAATTTGGCACTGGAATCTTTCGAATCAGACGTGAAGGAAGATAGTGTAGAGGGGAGG
CATGGTAGGAACCAGAAGAGAAAAATACCCTGCTGTTCACCTGGTCAAGATAATAAAAAG
GTTTGCACACAGCCAGGTATTAGCAAGATGTTGCTAAGTGCTGTAGATAATGCATTACAG
GTGAGAGGAGACATGNNNNNNNNNNTTCAGGACAGTTCAAGTAGTAGCCCTGTCAAAACC
AAAGAAAGCAATGAAATTAACGTTGTCACTGCCACATCTATGCAGACTTCAGAAGACCAT
TACCAATGTCCGATCNGCAAAGAGATGTTCCCCTTNNNNNNnnnnnnnCATGTATGCTCC
CAGGGATCAACACCAATCTTCAAGTGCCATCGGTGCTCAGCCACCTTCTGGCATCCTCAA
AGGCTGCAGTACCACATGGACACTCATGATGCTATTCTGAAATGCAGTGATTGTCCCTTT
AGTTGCAGCAGTGAAATAGCTCTCAGGGATCACGTCAAGAAAGCCCATCTTCCTGCCAAA
TCCAGCATATGCCCAACTTGCCACAACGAGATGAAAGACGAGTTGCCCAAAGACCACGAG
CAGACCTGTGTGCTGAAGTGCTGGTATGGTTGCCGCGAGTGTGACTTTGTGACCGGCTCC
TTGGCAGATCTTCAGGCCCATGGTCGAGAGACCCATCAGAAACCGTACAAATGCGGGATG
TGCGACTATTCCTCAGCAACCGCCAATGGCATCAAGAACCACATGAAGTTCCACAATGCA
GACAAGCCTTACAAGTGTAACAAGTGTGACTTCAGCGGTGCCTACCCACAGAGCCTCCGC
TCCCACATGAAGAAGCATTCGACTAGCAGCCCAAGCATGTCCAACGACCAGTACAAGTGC
AAATTCTGCCCCTATGTCAGTGGACACCTCCCATCGATGAAATCCCACATGTGGCGCCAC
ACCAGTCACCCGGGCTATGATTATGATGGACAGGACATCATCAAGATGGTTGTCAAGGTC
AAGGATGGAGACTCTGATGGTAATGACCAAGAAGAANAATTGGAGGAGGAAAAAACTGTT
GAAAGCCCTCGAAAAGATACGACCGAAGAGAGGAAAGTTTCAGCAGTAGTTCCTTCTGCT
GCACTTTCTGAAAACCCCAAGGATCCTCAGAATTCCAAGCAAATACAGTATGGTTCTGTA
ATCTTCCAGTGTTCTCAGTGTGGCTTTAAGAGTACTGATCACAGTTGCTTGGTAGAGCAC
TTGAGAGAACATCTAGCAGGCACTGGCAACTCTGTGAAAAGT

>hpul
ATGAAAGAGAATGAGGAATCCTCTATTCCTGGGAGGGTCCTAGTTGAGCCCATTGAGTTT
GTTGACTTGCAGGAGATTGCCAAGGGGAAGCAYGGCAGTCATCGAGCTAGCCCAGAGAGG
GACATCCCTGTGGTGAAGAGAGGGCCCAAGGGTGAGCCATGCCACCAGGACCACTCGTAC
AACTGCCTGCAGTTTGCTCTGCAGGAGGACAAAGTTTCACCAAGAAGAGACGGGAGCGTT
YACAAAGAGGTATCTCCTAGACCGCAGGCATTGCTAAGAACACCCAGCAAGGATGAGGTG
CTGTCTGTGGTCATACAGAAGCTCACAGAATTGGTGAAGAACAGTGAGCAGAAGCAAAAA
GATTACCCTGACCTGGGCAGCGAGGACGGGAGTGAATATGAACAGGGTACAGGAAGGAGC
ACAGAGGATGGGAGAACTAGACTTTACCAGTGTCCCAACTGCCCTTGTCTCTTTGCTGTG
GATAAACATAAAAAAGGTCAGCTGTGCTCCTGCTGCATGCGGGAGAGCAGAAGCACCAGT
CCTGAGGAGATTTTTGAAGAAGACAATCCTGAGGCACACTGTCTTAAAGATGGCCAGGAT
CATRGAGGAATAGCGTGTGATGTATGTATATTCAAGGCCACGACATACCATGAACTCCTC
TATCACCTTGCAACACACAATGCCAATATCTTTCGCTGCAAGTTCTGCAACTTTGTCACC
ACACGGCATCATGCCATTGAGAACCACCAGGGTATCCATGTGACAGAGAAGGTGAAGAAA
TGTCTATGTAACATATGTGGGTACGAGACTAGTGACTTTAGCAGCCTTCAGGTGCATATA
AAAAAAGAKCACCAGAACATCAAAGAGATTCTCATGAAATGTTCTGAATGTGGATACAGT
ACCGGAAGTGAGAGTAGCCTAAGAGATCACATGTGGAGCCATGTCCATCCGGACAAGGAT
ATTCAGTCACCTGAACTCGAGATTAGGAGACAAAAGTCAAAATCTCCAGTAAGATCTTAT
ACAGAGGAAACTGGGCAGTCAGGACCTGGGAGGAAGGAACCAAAGAAAACTGTCCAGTCT
GCTGGTGAGCAGGATTCAAACACCAAGTTGTTCAAGTGTCTGCTGTGTGGATATCTTTGT
GAGAAACTGTCCACCCTGAAGGCGCATGCCTGGAGACATGCAGGACAGGAAGGGTGCTCA
TATCCTGTCATGCACAAAGTACAGGACTCTAGTGAAGTAATGTCTGAGGAGAATTCTGCA
AATCACAATCAGGAGACTGGTCTAAATTATGTGGAAGTAACAGAGGAGGTGGAAATTACA
AAATATGTCAGAGACGGTCCCAAAAGAAAACACACCAAAGACAAGCCTAAATGCCAGTGC
TTTCCCATCATGCTCCCAGAAGAGGAACATGGCATCGTACAGAAGGTGTTTGCAGATGCC
ACCTCAGTAAATCCTGAAGCAAATGGCAAAGTGTCCACGACAACAAATGCTTACCAAGAT
AACTGTCCAGCTTYGTCAAATGTCAGTGTGATTAAGAAGGCACCTGATACAACAAAGGAT
TGTTGTAAAGAGGTCCAACCTTTGTGTAGCTCTGTGATTAATGAACATTCAATGGTCACT
TGCCTTGACCAGGTTTCTGAGACCCCTTCCTCTCACTCTATACCTCTTTCRGTGTGCTGT
ACTGATGTTGTGGTAGAAGAGGTAGTGGTCACAGCCAATGAACAATTCACCATTAAGCAA
GATGATGTCATTCCTGCAAAACTTGGGCTTTGTGATGAGACCAGARACAAAGAAAATGAA
CAAAATTTGGCACTGGAATCTGTAGAATCAGATGTGAAGGAGGATAGTGTAGAAGAGAAG
CATGGTAGGAACCAGAAGAGAAAAATACCCTGCAGTTCACCTGGTCAAGATAACAAAAAG
GTTTGCACCCAGCCAGGTATTAGCAAGATGTTGCTAAGTGCTGTAGATAATGCATTGCAG
GTGAGAGGAGACATGGAGAAAGTTGTTCAGGACAGTTCAAGTGGTAGCCCKGTCAAAACC
AAAGAAAGCAATGAAATTAACGTTGTCACTGCCACATCTATGCAGACTTTAGAAGACCAT
TACCAATGTCCGATTTGCAAAGAGATGTTCCCCTTATCTGTCCAAACCCATGTATGCTCC
CAGGGATCAACGCCAATCTTCAAGTGCCATCGGTGCTCAGCCGCCTTCTGGCATCCTCAA
AGGCTCCAGTACCACATGGACACACATGATGCTATTCTGAAATGCAGTGATTGTCCCTTT
AGCTGCAGCAGTGAAATAGCTCTCAGGGATCACGTCAAGAAAGCCCATCTTCCTGCCAAA
TCTAGCATATGCCCAACTTGCCACAATGAGATGAAAGACGAGCTGCCCAAAGACCACGAG
nnnnnnnnnnnnnnnAAGTGCTGNNNTGNNNGCCNCGAGNGTGACTTTGTGACCGNNTNN
ATGGCAGATCTTCnnnnnnnnnnnnnnnnnnnnnnnnnnnnnnnnnnnnnnnnnnnnnnn
nnnnnnnnnnnnnnnnnnnnnnnnnNNNNNNNNNNNNNNNNNATGAAGTTCCACAATGCA
GACAAACCTTACAAGTGTAACAAGTGTGACTTCAGCGGTGCCTACCCGCAGAGCCTCCGC
TCCCACATGAAGAAGCATTCGACTAGCAGCCCCAGCATGTCCAACGAACAGTACAAGTGC
AAGTnNNNNNNNNNNNNNNNNNNNNNNNNNNNNNNNNNNNNNNNNNNNNNNNNNNNNNNN
NNNNNNNNNNNNNGCTACGATTACGATGGAAAGGACATCATCAAGANGGTNGTCAAAGTC
AAGGGTGGAGACTCTGTAGGTAATGACCAAGAAGAAAAAATATCAGAGGAAAAAGCTGTC
GAAAGCCCNNNAAAAGATACNNNNNNNNNNNNNNNNNNNNNNNNNNNNNNNNNNNNNNNN
NNNNNNNNNNNNNNNNNNNNNNNNNNNNNNNNNNNNNNNNNNNNNNNNNNNNNNNNNNNN
NNNNNNNNNNNNNNNNNNNNNNNNNNNNNNNNNNNNNNNNNNNNNNNNNTGGTAGAGCAC
CTGAGAGAACATCTAGCAGGCACTGGCAACTCTGTGAAAAGT

>snud
ATGAAAGAGAATGAGGAATCATCCATGCCTGGGAGGGTCCTAGTTGAGCCCATCGAGTTT
GTTGACTTGCAGGAGATAGCCAAGGGGAAGCACGGCAGTCATCGAGCTAGCCCAGAGAGG
GAGATCCCTGTGGTGAAGAGAGGACCCAAGGGTGTGCCATGCCACCAGGACCACTCATAC
AACTGCCTGCAGTTTGCTCTGCAGGAGGACAAAGTTTCACCAAGAAGAGATGAATGTGTT
CACAAAGAGGTATGTCCTAGACCGCAGGCATCACCAAGAACACCCAGCAAGGATGAGGTG
CTGTCTGTTGTCATCCAGAAACTTACGGAATTGGTGAAGAACAGCGAGCAGAAGCAGAAA
GATTACCCTGACCTGAGCAATGAGGACGGGAGCGAATATGAACAGGGTACAGGAAAGAGC
AAAGAGGATGGGAGAACTAGACTTCACCAGTGCCCCAACTGCCCTTGTCTCTTTGCTGTC
GATGGACACAAGAAAGGTCAGCTGTGCTCCTGCTGCACGCGGGAGAGTAGAAGCACCAGT
CCTGAGGAGATATTCGAAGAAGACAATCCTGAGGCACACTGTCTTAAAGATGGCCAGGAT
CATGGAGGAATAGCGTGTGATGTATGTATATTCAAGGCCACGACATACCATGAACTCCTC
TATCACCTTGCAACACACAATGCCAATATCTTCCGCTGCAAGTTCTGCAACTTTGTCACC
ACACTGCATCCTGCTATCGAGAACCACCAGGRTGTCCACGTGACAAAGAAGGTGAAGAAA
TGTGTATGTAATATATGTGGGTACGAGACTAGTGAATTTAGCAGCCTTCAGGTGCATATA
AAAAAAGAGCACCAGAACATCAAAGAGATTCTCCTGAAATGTTCTGAATGTGGATACAGT
ACCGGAAGTGAGAGTAACCTAAGAGATCACATGTGGAGCCATGTCCATCCGGACAAGGAT
ATTCAGTCACCTGAACTCGAGATAAAGAGACAAAATTCAAAATCCCCAGTAAGATCTTAT
ACAGAGGAAACTAGGCAGTCAGGACCTGGGAGGAAGGAACAAAAGAAAACTGTCCAGTCT
GCTGGTGACCAGGATTCAAACACCAAGTTGTTTAAGTGTCTGCTGTGTGGATATCTTTGT
GAGAAACTGTCCACCCTGAAGGCGCATGCCTGGAGACATGCAGGTCAGGAAGGGTGCTCA
TATCCTGTCATGCACAAAGTACAGGACACTAGTGAAGTTACTTCTRAGGATAATTCTGCA
AATCACAATAAAGAGACTGGTTTCGGTTATGTGGAAGTAACAGAGGAGGTGGAAATTACA
AAATATGTTAGAGACAGTCCAAAAAGAAARCACACCAAAGACAAGCGTAAATGCCAATGC
TTTCCCATCATGCTGCCAGAAGAGGAACATGGCATCGTACAGAAGGTGTTTGCAGATGCC
ACCTCAGTAAATCCTGAAGAAAATAGCAAAGTGTCCACGACAACGAATGCCTACCAAGAT
AACTGTCGAGCTTCGTCAACTGTCAGTGTGATTAAGAAGGCACCTGATACAACAAAGGAT
TKTTCTGAAGAGGCCCAACCTTTGTGTAGCTCTTTGATTAAGGAACATTCAATAGTCACC
TGCCATGACCAGGTTTCTGAGACTCCTTCCACTCACTCTATACCTCTTTCAGTGTGCTGT
ACTGATGTTGTGGTAGAAGAGGTAGTGATCACAGCCAATGAACAATTCACTGTTAAGCAA
GATGATGTAAATCCTGCAAAGCTTGGGCTTTGTGATGAGACCAGAGACAAAGAAAATGAA
CAAAATTTGGCACTGGAATCTGTAGAATCAGATGTGAAGGAAGACAGTGTAGGAGAGAAG
CATGGTAGGAACCAGAAGAGAAAAATTCCCTGCAGTTCACCTGGTCAAGATAATAAAAAG
GTTTGCACACAGCCAGGTATCAGCAAGATGTTGCTTAGTGCCGTAGATGATGCATTACAG
GTGAGAGGAGACATGGAGAAAACTGTACAGGACAGTTCAAGGAATAGCCCTGCCAAAACC
AAAGAAAACAGTGAAGTTAATGYTATCACTGCCACATCTATGCAGACTTCAGAAGACCAT
TACCAATGTCCGATCTGCAAAGAGATGTTCCCCTTATCTGTCCAAACCCATGTATGCTCC
CAGGGATCAACACCAATCTTCAAGTGCCATCGGTGCTCAGCCACCTTCTGGCATCCTCAA
AGGCTCCAGTACCACATGGACACTCATGATGCTATTCTGAAATGCAGTGATTGTCCCTTT
AGTTGCAGCAGTGAAATAGCACTCAGGGATCACGTCAAGAAAGCCCATCTTCCTGCCAAA
TCTAGCATATGCCCAACTTGCCACAACGAGATGAAAGATGAGTTGCCCAAAGACCACGAG
CAGACCTGTGTGCTGAAGTGCTGGTATGGTTGCCGCGAGTGTGACTTTGTGACCAGCTCC
ATGGGAGATCTTCAGGCCCATGGTCGAGAAACCCATCAGAAACCGTACAAATGCGGGATG
TGTGACTATTCCTCAGCAACCGCCAATGGCATCAAGAACCACATGAAGTTCCACAATGCA
GACAAGCCTTACAAATGTAACAAGTGTGACTTCAGCGGTGCCTACCCACAGAGCCTCCGC
TCTCACATGAAGAAGCATTCGACCAGCAGCCCAAGCCTGTCCAATGACCAGTACAAGTGC
AAGTTCTGCCCCTATGTCAGTGGACACCTCCCATCGATGAAATCCCACATGTGGCGCCAC
ACCAGTCACCCAGGCTATGATTATGATGGACAGGACATCATCAAGATGGTTGTTAGAGTC
AAGGATGGAGACTCTGAAGGTAATGACCAAGAAGAAAAAATATCAGAGGAAAAAACTGTT
GAAAGCCCTCAGAAAGACACGGCTGAAGAGAAGAAAGTGTCAGCAGTAATTCCTACTGCT
GCAGTTTCCGAAAAACGTAAGGATCCTCAGAATTCCAAGCAAATACAGTACGGTTCTGTA
ATCTTCCAGTGTTCTCAGTGTGGCTTTAAGAGTACTGATCACAGTTGCTTGGTAGAGCAC
TTGAGAGAACATCTAGCAGGCACTGGCATCTCTNNNNNNNNN

>sintSS
ATGAAAGAGAATGAGGAATCCTCTATTCCTGGGAGGGTCCTAGTTGAGCCCATCGAGTTT
GTGGACTTGCAGGAGATTGCCAAGGGGAAGCACGGCAGTCATCGAGCTAGCCCAGAGAGA
GACATCCCTGTGGTGAAGAGAGGACCCAAGGGTGAGCCATGCCACCGGGACCACTCATAC
AACTGCCTGCAGTTTGCTCTGCAGGAGGACAAAGTTTCACCCAGAAGAGACGGGAGTGTT
TACAAAGAGGTGTCTCCTAGACMGCAGGCATCACTAAGACCACCCAGCAAGGACGAGGTG
CTGTCTGTTGTCATACAGAAACTCACGGAATTGGTGAAGAACAGCGAGCAGAAGCAGAAA
GATTACCCTGACCTGAGCAGTGAGGAYGGGAGCGAATATGAACAGGGTACAGGAAAGAGC
ACAGAGGGTGGGAGAACTAGACTTCACCAGTGTCCCAACTGCCCTTGTCTCTTTGCTGTG
GATAAACACAGGAAAGGTCAGCTGTGCTCCTGCTGCATGCGGGARAGCCGAAGCACCAGT
CCTGAGGAGATCTTTGAAGAAGACAATCCTGAGGCACACTGTCTTAAAGACGGCCAGGAT
CACGGAGGAATAGCGTGTGATGTATGTATATTCAAGGCCACGACATACCATGAACTCCTC
TATCACCTTGCAACACACAATGCCAATATCTTCCGCTGCAAGTTCTGCAACTTTGTCACC
ACACGGCATCCTGCTATCGAGAAACACCAGGGTGTCCATGTGACAGAGAAGGTGAAGAAA
TGTCTATGTAATATATGCGGGTAYGAGACTAGTGACTTTAGCAGCCTTCAGGTGCATATA
AAAAAAGAGCACCAGAACATCAAAGAGATTCTCCTGAAATGTTCTGAATGTGGATACAGT
ACCGGAAGTGAGAGTAGCCTCAGAGATCACATGTGGAGCCATGTCCATCCGGACAAGGAT
ATTCACTCACCTGAACTCGAGATAAGGAGACAAAAGTCAAAATCCCCTGTAAGATCTTAT
ACAGAGGAAACTAGGCAGTCAGGACCTGGGAGGAAGGAACCAAAGAGAACTGTCCAGTCT
GCTGGTGAGCAGGATTCAAACACCAAGTTGTTCAAGTGTCTGCTGTGTGGATATCTTTGT
GAGAAACTGTCCACCCTGAAGGCGCACGCCTGGAGACATGCAGGGCAGGAAGGGTGTTCA
TATCCTGTCATGCACAAAGTACAGGACTCCAGTGAAGTAACTTCCGAGGAGAATTCTGCA
AATCACAATAAGGAGACTGGTTTAAATTATGTGGAAGTAACAGAGGAGGTGGAAATTACA
AAATATGTCAGAGACGGTCCAAAAAGAAAACACACCAAAGACAAGCGTAAATGCCAATGC
TTTCCCATCATGCTGCCAGAAGAGGAACATGGCATCGTACAGAAGGTGTTTGCAGATGCC
ACCTCGGTGAATCCTGAAGCAAATGGCAAAGTGTCCATGGCAACGAATGCTTACCAAGAT
AACTGTCCAGCTTCGTCAACTGTCAGTGTGATTAAGAAGGCACCTGATACAACAAAGGAT
TGTTGTAAAGAGGCCCAACCTTTGTGTAGCTCTGTAATTAATGAACATTCAATAGTCACT
TGCCTTGACCAGGTTTCTGAGACCCCTTCCTCTCACTCTATACCCCTGTCCGTGTGCTGT
AGTGATGTTGTGGTAGAAGAGGTAGTGATCACAGCCAATGAACAATTCACCATAAAGCAA
GATGATGACAATCCTGCAAAGCTTGGGCTTTGTGATGAGACCAGAGACAAAGAAAATGAA
CAAAATTTGRSACTGGAATCTGTCAAATCAGACGTGAAGGAAGATAGTGTAGACGAGAAG
CATGGTAGAAACCAGAAGAGAAAAATACCCTGCTGTTCACCAGGTCAAGATAATAAAAAG
GTTTGCACCCAGCCAGGTATTAGCAAGATGTTGCTAAGTGCTGTAGATAATGCATTACAG
GTGAGAGGAGACATGGAGAAAGTTGTTCAGGACAGTTCAAGTAGTAGCCCTGGCAAAACC
AAAGAAAGCAATGAAATTAACGTTGTCACTGCCACRTCTATGCAGACTTCAGAAGACCAT
TACCAATGTCCGATCTGCAAAGAGATGTTCCCCTTATCTGTCCAAACCCATGTATGCTCC
CAGGGATCAACGCCAATCTTCAAGTGCCATCGGTGCTCAGCCACCTTCTGGCATCCTCAA
AGGCTGCAGTACCACATGGACACTCATGATGCTATTCTGAAATGCAGTGATTGTCCCTTT
AGTTGCAGCAGTGAAATAGCTCTCAGGGATCACGTCAAGAAAGCCCATCTTCCTGCCAAA
TCCAGCATATGCCCAACTTGCCACAAYGAGATGAAARACGAGTTGCCCAAAGACCACGAG
CAGACCTGTGTGCTGAAGTGCTGGTATGGTTGCCGCGAGTGTGACTTTGTGACTGGCTCC
TTGGSAGATCTTCAGGCCCAYGGTCGAGAAACCCATCAGAAACCGTACAAATGCGGGATG
TGCGACTATTCCTCGGCAACCGCCAATGGCATCAAGAACCACATGAAGTTCCACAATGCA
GACAAGCCTTACAAGTGTAACAAGTGTGACTTCAGCGGTGCCTACCCGCAGAGCCTCCGC
TCCCACATGAAGAAGCATTCGACTAGCAGCCCAAGCATGTCCAACGACCAGTACAAGTGC
AAGTTCTGCCCCTACGTCAGTGGACACCTGCCATCGATGAAATCTCACATGTGGCGCCAC
ACCAGTCACCCAGGYTATGACTATGATGGACAGGACATCATCAAGATGGTCGTCAAGGTC
AARGATGGAGACTCTGAARGTAATGACCAAGAAGAAAAAATATCRGAAGAAAAAACTGTT
GAAAGCCCTCAGAAAGATACSSCTGAAGAGAGGAAAGTTTCAGCAGTAATTCCTTCCGCT
GCTGTATCTGAAAGCCCCAAGGANNNNNNNNNNNNNNNNNNNNNNNNNNNNNNNNNNNNN
NNNNNNNNNNNNNNNNAGTGTGGCTTTAAGAGNACTGNTNNNANNTGCTTGGTAGAGCNC
TTGAGAGAACATCTAGCAGGCACTGGCAACTCTGTGAAAAGT

>sprp
ATGAAAGAGAATGAGGAATCCTCCATTCCTGGGAGGGTCCTGGTTGAGCCCATCGAGTTT
GTTGACTTGCAGGAGATTGCCAAGGGRAAGCACGGCAGTCATCGAGCYAGCCCAGAGAGG
GACATCCCTGTGGTGAARAGAGGACCCAAGGGTGAGCCATGYCACCAGGACCACTCATAC
AACTGCCTCCAGTTTGCTCTGCAGGAGGACAAAGTTTCACCAAGAAGAGACGGGAGTGTT
CACAAAGAGGTATCTCCTAGACCGCAGGCATCGCTAAGACCACCCAGCAAGGATGAGGTG
CTGTCTGTTGTCATACAGAAGCTCACGGAATTGGTAAAGAACAGCGAGCAGAAGCAGAAA
GATTACCCTGACCTGAGCAGTGAGGACGGGAGCGAATATGAACAGGGTACAGGAAAGAGC
ACAGAGGGTGGGAGAACTAGACTTCACCAGTGCCCCAACTGCCCTTGTCTCTTTGCTGTG
GATAAACACAGGAAAGGTCAGCTGTGCTCCTGCTGCATGCGGGAGAGCCGAAGCACCAGT
CCTGAGGAGATCTTTGAAGAAGACAATCCTGAGGCACACTGTCTTAAAGATGGCCAGGAT
CACGGAGGAATAGCGTGTGATGTATGTATATTCAAGGCCACTACATACCATGAACTCCTC
TATCACCTTGCAACACACAATGCCAATATCTTCCGCTGCAAGTTCTGCAACTTTGTCACC
ACACGGCATCGTGCTATCGAGAACCACCAGGGTGTCCATGTGACAGAGAAGGTGAAGAAA
TGTCTATGTAATATATGTGGGTACGAGACTAGTGACTTTAGCAGCCTTCAGGTGCATATA
AAGAAAGAGCACCAGAACATCAAAGAGATTCTCCTGAAATGTTCTGAATGTGGATACAGT
ACCGGAAGTGAGAGTAGCCTAAGAGATCACATGTGGAGCCATGTCCATCCGGACAAGGAT
ATTCAGTCACCTGAACTCGAGATTAGGAGACAAAAGTCAAAATCCCCAGTAAGATCTTAT
ACAGAGGAAACTAGGCAGTCAGGACCTGGGAGGAAGGAACCGAAGAAAAGTGTCCAGTCT
ACTGGTGAGCAGGATTCAAACACCAAGTTGTTTAAGTGTCTGCTGTGTGGATATCTTTGT
GAGAAACTGTCCACCCTGAAGGCGCATGCCTGGAGACATGCAGGACAGGAAGGGTGCTCA
TATCCTGTCATGCACAAAGTACAGGACTCCAGTGAAGTAACTTCTGAGGAGAACTCCGCA
AATCACAATAAGGAGACTGGTTTAAATTATGTGGAAGTAACAGAGGAGGTGGAAATTACA
AAATACGTCAGAGACGGTCCAAAAAGAAAGCACACCAAAGACAAGCGTAAATGCCAATGC
TTTCCCATCATGCTGCCAGAAGAGGAACATGGCATCGTACAGAAGGTGTTTGCAGATGCC
ACCTCAGTAAATCCTGAAGCGAATGGCAAAGTGTCCACGACAACGAATGCTTACCAAGAT
AACTGTCCAGCTTCCTCAACTGTCAGTGTGATTAAGAAGGCACCTGATACAACAAAGGAT
TGTTGTAAAAAGGCCCAACCTCTGTGTACCTCTGTGATTAATGAACATTCAATAGTCACT
TGCCATGACCAGGTTTCTGAGACCTCTGCCACTCTCTCTATACCTCTTTCAGTGTGCTGT
AGTGATGTTGTGGTAGAAGAGGTAGTGATCACAGCCAATGAACAATTCACCATGAACCAA
GATGATGTCAATCCTGCAAAGCTTGGGCTTTGTGATGAGACCAGAGACAAAGAAAATGAA
CAAAATTTGGCACTGGAATCTGTTGAATCAGATGTGAAGGAAGATAGTGTAGAAGAGAAG
CATGGTAGGAACCAGAAGAGAAAAATACCCTGCAGTTCACCTGGTCAAGATAATAAAAAG
GTTTGCACCCAGCCAGGTATTAGTAAGATGTTGCTAAGTGCTGTAGATAATGCATTACAG
GTGAGAGGAGACATGGAGAAAGTTGTTCAGGACAGTTCAAGTAGTAGCCCTGGAAAAACC
AAAGAAAGCAATGAAATTAACGTTGTCACTGCCACATCTATGCAGACTTCAGAAGACCAT
TACCAATGTCCAATCTGCAAAGAGATGTTCCCCTTATCTGTCCAAACCCATGTATGCTCC
CAGGGATCAACGCCAATCTTCAAGTGCCATCGGTGCTCAGCCACCTTCTGGCATCCTCAA
AGGCTGCAGTACCACATGGACACTCATGATGCTATTCTGAAATGCAGTGATTGTCCCTTT
AGTTGCAGCAGTGAAATAGCACTCAGGGATCACGTCAAGAAAGCCCATCTTCCTGCCAAA
TCCAGCATATGCCCAACTTGCCACAACGAGATGAAAGACGAGTTGCCCAAAGACCATGAG
CAGACCTGTGTGCTGAAGTGCTGGTATGGTTGCCGCGAGTGTGACTTTGTGACCGGCTCC
TTGGGAGATCTTCAGGCCCACGGTCGAGAAACCCATCAGAAACCATACAAATGCGGGATG
TGCGACTATTCCTCAGCAACCGCCAATGGCATCAAGAACCACATGAAGTTCCACAATGCA
GACAAGCCTTACAAGTGTAACAAGTGTGACTTCAGCGGTGCCTACCCGCAGAGCCTCCGC
TCCCACATGAAGAAGCATTCGACGAGCAGCCCAAGCATGTCCAACGACCAGTACAAGTGC
AAGTTCTGCCCCTATGTCAGTGGACACCTCCCATCGATGAAATCCCACATGTGGCGCCAC
ACCAGTCACCCAGGCTATGATTATGATGGACAGGACATCATCAAGATGGTCCTCAAGGTC
AAGGATGGAGACTCTGAAGGTAATGACCAAGAAGAAAAAATATCAGAGGAAAAACGTGAT
GAAAGCCCTCGAAACGATACGGCTGAAGAGAGGAAAGTTTCAGCAGTAATTCCTTCCGCT
GCTGTATCCGAAAACCCCAAGGATCCTCAGAATTCCAAGCAAATACAGTATGGTTCTGTA
ATCTTCCAGTGTTCTCAGTGTGGCTTTAAGAGTACTGATCACACTTGCTTGGTAGAGCAC
TTGAGAGAACATCTAGCAGGCACTGGCAACTCTGTGAAAAGT

>spurp
ATGAAAGAGAATGAGGAATCCTCCATTCCTGGGAGGGTCCTGGTTGAGCCCATCGAGTTT
GTTGACTTGCAGGAGATTGCCAAGGGGAAGCACGGCAGTCATCGAGCTAGCCCAGAGAGG
GACATCCCTGTGGTGAAGAGAGGACCCAAGGGTGAGCCATGTCACCAGGACCACTCATAC
AACTGCCTCCAGTTTGCTCTGCAGGAGGACAAAGTTTCACCAAGAAGAGACGGGAGTGTT
CACAAAGAGGTATCTCCTAGACCGCAGGCATCGCTAAGACCACCCAGCAAGGATGAGGTG
CTGTCTGTTGTCATACAGAAGCTCACGGAATTGGTAAAGAACAGCGAGCAGAAGCAGAAA
GATTACCCTGACCTGAGCAGTGAGGACGGGAGCGAATATGAACAGGGTACAGGAAAGAGC
ACAGAGGGTGGGAGAACTAGACTTCACCAGTGCCCCAACTGCCCTTGTCTCTTTGCTGTG
GATAAACACAGGAAAGGTCAGCTGTGCTCCTGCTGCATGCGGGAGAGCCGAAGCACCAGT
CCTGAGGAGATCTTTGAAGAAGACAATCCTGAGGCACACTGTCTTAAAGATGGCCAGGAT
CACGGAGGAATAGCGTGTGATGTATGTATATTCAAGGCCACTACATACCATGAACTCCTC
TATCACCTTGCAACACACAATGCCAATATCTTCCGCTGCAAGTTCTGCAACTTTGTCACC
ACACGGCATCGTGCTATCGAGAACCACCAGGGTGTCCATGTGACAGAGAAGGTGAAGAAA
TGTCTATGTAATATATGTGGGTACGAGACTAGTGACTTTAGCAGCCTTCAGGTGCATATA
AAGAAAGAGCACCAGAACATCAAAGAGATTCTCCTGAAATGTTCTGAATGTGGATACAGT
ACCGGAAGTGAGAGTAGCCTAAGAGATCACATGTGGAGCCATGTCCATCCGGACAAGGAT
ATTCAGTCACCTGAACTCGAGATTAGGAGACAAAAGTCAAAATCCCCAGTAAGATCTTAT
ACAGAGGAAACTAGGCAGTCAGGACCTGGGAGGAAGGAACCGAAGAAAAGTGTCCAGTCT
ACTGGTGAGCAGGATTCAAACACCAAGTTGTTTAAGTGTCTGCTGTGTGGATATCTTTGT
GAGAAACTGTCCACCCTGAAGGCGCATGCCTGGAGACATGCAGGACAGGAAGGGTGCTCA
TATCCTGTCATGCACAAAGTACAGGACTCCAGTGAAGTAACTTCTGAGGAGAACTCCGCA
AATCACAATAAGGAGACTGGTTTAAATTATGTGGAAGTAACAGAGGAGGTGGAAATTACA
AAATACGTCAGAGACGGTCCAAAAAGAAAGCACACCAAAGACAAGCGTAAATGCCAATGC
TTTCCCATCATGCTGCCAGAAGAGGAACATGGCATCGTACAGAAGGTGTTTGCAGATGCC
ACCTCAGTAAATCCTGAAGCGAATGGCAAAGTGTCCACGACAACGAATGCTTACCAAGAT
AACTGTCCAGCTTCCTCAACTGTCAGTGTGATTAAGAAGGCACCTGATACAACAAAGGAT
TGTTGTAAAAAGGCCCAACCTCTGTGTACCTCTGTGATTAATGAACATTCAATAGTCACT
TGCCATGACCAGGTTTCTGAGACCTCTGCCACTCTCTCTATACCTCTTTCAGTGTGCTGT
AGTGATGTTGTGGTAGAAGAGGTAGTGATCACAGCCAATGAACAATTCACCATGAACCAA
GATGATGTCAATCCTGCAAAGCTTGGGCTTTGTGATGAGACCAGAGACAAAGAAAATGAA
CAAAATTTGGCACTGGAATCTGTTGAATCAGATGTGAAGGAAGATAGTGTAGAAGAGAAG
CATGGTAGGAACCAGAAGAGAAAAATACCCTGCAGTTCACCTGGTCAAGATAATAAAAAG
GTTTGCACCCAGCCAGGTATTAGTAAGATGTTGCTAAGTGCTGTAGATAATGCATTACAG
GTGAGAGGAGACATGGAGAAAGTTGTTCAGGACAGTTCAAGTAGTAGCCCTGGAAAAACC
AAAGAAAGCAATGAAATTAACGTTGTCACTGCCACATCTATGCAGACTTCAGAAGACCAT
TACCAATGTCCAATCTGCAAAGAGATGTTCCCCTTATCTGTCCAAACCCATGTATGCTCC
CAGGGATCAACGCCAATCTTCAAGTGCCATCGGTGCTCAGCCACCTTCTGGCATCCTCAA
AGGCTGCAGTACCACATGGACACTCATGATGCTATTCTGAAATGCAGTGATTGTCCCTTT
AGTTGCAGCAGTGAAATAGCACTCAGGGATCACGTCAAGAAAGCCCATCTTCCTGCCAAA
TCCAGCATATGCCCAACTTGCCACAACGAGATGAAAGACGAGTTGCCCAAAGACCATGAG
CAGACCTGTGTGCTGAAGTGCTGGTATGGTTGCCGCGAGTGTGACTTTGTGACCGGCTCC
TTGGGAGATCTTCAGGCCCACGGTCGAGAAACCCATCAGAAACCATACAAATGCGGGATG
TGCGACTATTCCTCAGCAACCGCCAATGGCATCAAGAACCACATGAAGTTCCACAATGCA
GACAAGCCTTACAAGTGTAACAAGTGTGACTTCAGCGGTGCCTACCCGCAGAGCCTCCGC
TCCCACATGAAGAAGCATTCGACGAGCAGCCCAAGCATGTCCAACGACCAGTACAAGTGC
AAGTTCTGCCCCTATGTCAGTGGACACCTCCCATCGATGAAATCCCACATGTGGCGCCAC
ACCAGTCACCCAGGCTATGATTATGATGGACAGGACATCATCAAGATGGTCCTCAAGGTC
AAGGATGGAGACTCTGAAGGTAATGACCAAGAAGAAAAAATATCAGAGGAAAAACGTGAT
GAAAGCCCTCGAAACGATACGGCTGAAGAGAGGAAAGTTTCAGCAGTAATTCCTTCCGCT
GCTGTATCCGAAAACCCCAAGGATCCTCAGAATTCCAAGCAAATACAGTATGGTTCTGTA
ATCTTCCAGTGTTCTCAGTGTGGCTTTAAGAGTACTGATCACACTTGCTTGGTAGAGCAC
TTGAGAGAACATCTAGCAGGCACTGGCAACTCTGTGAAAAGT

>pdep
ATGAAAGAGAATGAGGAATTATCCATGCCTGGGAGGGTCCTAGTTGAGCCCATCGAGTTT
GTTGACTTGCAGGAGATTGCCAAGGGGAAGCACGGCAGTCATCGAGCTAGCCCAGAGAGG
GACATCCCTGTGGTGAAGAGAGGACCCATGGGTGTGCCATGCCACCAGGACCACTCGTAC
AACTGCCTGCAGTTTGCTCTGCAGGAGGACAAAGTTTCACCCAGAAGAGATGAATGTGTT
CGCAAAGAGGTATCTCCTAGACCACAAGCATCACCAAGAACACCCAGCAAGGATGAGGTG
CTGTCTGTTGTCATCCAGAAACTTACGGAATTGGTGAAGAACAGCGAGCAGAAGCAGAAA
GATTACCCTGACCCGAGCAATGAGGACGGGAGCGAATATSAACAGGGTACAGGAAAGAGC
AAAGAGGGTGGGAGAACTAGACTTCACCAGTGCCCCAACTGCCCTTGTCTCTTTGCTGTC
GATAGACACAAGAAAGGTCAGCTGTGCTCCTGCTGCATGCAGGAGAGTAGAAGCACCAGT
CCTGAAGAGATATTTGAAGAAGACAATCCTGAGGCACATTGTCTTAAAGATGGCCAGGAT
CATGGAGGAATAGCATGTGATGTATGTATATTCAAGGCCAAGACATACCATGAACTCCTC
TATCACCTTGCAACACATAATGCCAATATCTTCCGCTGCAAGTTCTGCAACTTTGTCACC
ACACAGCATCCTGCTATCGAGAACCACCAGGATGTCCATGTGACAAAGAAAGTGAAGAAA
TGTCTATGTAATATATGTGGGTACGAGACTAGTGAATTTAGCAGCCTTCAGGTGCATATA
AAAAAAGAGCACCAGAACATCAAAGAGATTCTCCTTAAATGTTCTGAATGTGGATACAGT
ACCGGAAGTGAGAGTAGCCTTAGAGATCACATGTGGAGCCATGTCCATCCGGACNAGGAT
ATTCAGTCACCTGAACTAGAGATAAGGAGACAAAAGTCAAAATCCCCAGTAAGATCTTAT
ACAGAGGAAACTAGGCAGTCAGGACCTGGGAGGAAGGAACCAAAGAAAACTGTCCAGTCT
GCTGGTGAGCAGGATTCAAACACCAAGTTGTTTAAGTGTCTGCTGTGTGGATATCTTTGT
GAGAAACTGTCCACCCTGAAGGCACATGCCTGGAGACATGCAGGGCAGGAAGGGTGCTCA
TATCCTGTCATGCACAAAGTACAGGACACAAGTGAAGTTACTTCTGAGGAGAATTCTGCA
AATCAMAATAAAGAGACTGGTTTCAGTTATGTGGAAGTAACAGAGGAGGTGGAAATTACA
AAATATGTCAGAGACAGTCCAAAAAGAAAACACACCAAAGACAAGCGTAAATGCCAATGT
TTCCCCATCATGCTGCCAGAAGAGGAACATGGCATCRTACAGAAGGTGTTTGCAGATGCC
ACCTCAGTAAATCCTGAAGAAAATGACAAAGTGTCCACGACAACGAATGCATACCAAGAT
AACTGTCAAGCTTCATCAACTGTCAGTGTGATTAAGAAGGCACCTGATACAACAAAGGAT
TGTTCTGAAGAGGCCCAACCTTTGTGTAGCTCTTTGATCAATGAACATTCAATAGTCACT
TGCCATGACCAGGTTTCTGAGACCCTTTCCTCTCACTCTATACCTCTTTCAGTGTGCTGT
ACTGATGTTGTGGTAGAAGAGGTWGTGATCACAGCCAATGAACAATTCATCGTTAAGCAA
GATGATGAAAATCTTTCCAAGCTTGGGCTTTGTGATGAGACCAGAGACAAAGAAAATGTT
CAAAATTTGGCAATGGAATCTGTAGAATCAGATGTGAAGGAAGATAGTGTAGGAGAGAAG
CAGGGGAGGAACCAGAAGAGAAAAATACCCTGCAGTTCACCTGGTCAAGATAATAAAAAG
GTCTGCACCAAGCCAGGTATCAGCAAGATGTTGCTCAGTGCTGTAGATGATGCATTACAG
GTGAGAGGAGACATGGAGAAAACTGTACAGGACAGTTCAAGGAAGAGCCCTGCCAAAACC
AAAGAAAGCAGTGAAGTTAATGTTATCACTGCCACATCTATGCAGACTTCAGAAGACTAT
TACCAATGTCCGATCTGCAAGGAGATGTTCCCCTCCTCTGTCCAAACCCATGTATGCTCC
CAGGGATCAACACCAATCTTCAAGTGCCATCGGTGCTCAGCCACCTTCTGGCGTCCTCAA
AGGCTCCAGTACCACATGGACACTCATGATGCTATTCTGAAATGCAGTGATTGTCCCTTT
AGTTGCAGCAGTGAAATAGCACTCAGGGATCACGTCAAGAAAGCCCATCTTCCTGCMAAA
TCTAGCATATGCCCAACTTGCCACAACGAGATGAAAGATGAGTTGCCCAAAGACCAYGAG
CAGACCTGTGTGCTGAAGTGCTGGTATGGTTGCCGCGAGTGTGACTTTGTGACCAGCTCC
ATGGGAGATCTTCAGGCCCATGGTCGAGAAACCCATCAGAAACCATACAAATGCGGGATG
TGTGACTATTCCTCAGCAACCGCCAATGGCATCAAGAACCACATGAAGTTCCACAATGCA
GACAAGCCTTACAAGTGTAACAAGTGTGACTTCAGTGGTGCCTACCCGCAGAGCCTCCGC
TCCCACATGAAGAAGCATTCAACCAGCAGCCCAAGCCTCTCCAACGACCAGTACAAGTGC
AAGTTCTGCCCCTATGTCAGTGGACACCTCCCATCGATGAAATCCCACATGTGGCGCCAC
ACCAGTCACCCGGGCTATGATTATGATGGACAGGACATCATCAAGATGGTCGTTAGAGTC
AAGGATGGAGACTCTGAAGGTAATGATCAAGAAGAAAAAATATCAGAGGAAAAAACTGTT
GGAACCCCTCACAAAGATACGGCTGAAGAAAGGAAAGTTTCAGCAGTAATTCCTTCTGCT
GCAGTTTCTGAAAATCGCAAGGATCCTCAGAATTCCAAGCAAATACAGTATGGTTCTGTA
ATCTTCCAGTGTTCTCAGTGTGGCTTTAAGAGTACTGATCACAGTTGCTTGGTAGAGCAC
TTGANANAACATCTAGNAGGCACTGGCANCTNNNNNNNNNNN
