# Supplementary material for: Genome-wide signals of positive selection in strongylocentrotid sea urchins
Source: BMC Genomics. 2017 Jul 21;18:555. doi: 10.1186/s12864-017-3944-7 (PMC5521101; doi:10.1186/s12864-017-3944-7)
Supplement: Supplementary file 3 — Consensus alignment files. A compressed (gzip) tape archive (TAR) file containing 6250 consensus alignment files in FASTA format. (TGZ 14116 kb) [file 12864_2017_3944_MOESM3_ESM.tgz › SPU_002742/consensAlign.ordered.fa]

>sdro
GTGATGGCTACTGATGATGATAGTGGGGACAATGGTGTCGTMACATAYTCCATCATCAGT
GCTGAGGCSAGACGAATGTTTGACATTGACAGTGAAACAGGAGAGATMCACAGCAGGATG
CTCCTTGACCTTGAGTCCGTCAGTGACAGGAYGCTACCCGTACCCATCATGGCKGTGGAC
GGSGGAGGAAAGACGGCCTACACCACSGTCAACGTCATCCTCAACGACAGGAACGATAAC
GTACCACGCTTTGAGATGAGGGAGTAYAAAGCATTCACAAGATCCRRCATGGAGAGCCAT
GTCCCCATTGGAGTGGTCACTGCAACGGATGTAGACTCTGGAAGCAACGCCTTGTTGACA
TACTCCTTTGAGAGCGGTACAGCTCAATCTGCCTTGGATCTTTTTGAGCTTGATCCCAAG
ACGGGAAGCATCTCAGCATCATCATCTCTGGAAGGAGAAGAGGGATCTACATTCCAATTC
TTTGTTGGTGTGACGGATGGTGGAAATCCTCCACTGAACTGGGTGACAGCAGCAGAGATC
TATGTCCTCTCCCAAGATGATGAGCTGCCATTCTTTGATGGGCTGGTCAATGAACCTGAC
ATTGATGTCGCAGAGAACACACCAGTGGGAACGTTCCTATCCACCTTCTTGGCTCATAGC
AATTCATCCCTCACCTACTCCTTGGTTCCTGGTAACGAAGCCCACACCAACGACCCATCG
CACTTCTCCATCGATGAGCACGGTAACCTGACGTTGGTGAGTTCCTTGGACTTTGAGTCT
GTCTCTTGGTACAAGCTCATCATCAAGGCCAGCACAAACACAGAGCCATCTATATCKACA
TACTTCACCGTCCTTGTGACTGTGACTGATGTCAAYGACAACATGCCTGTGTTTGAAGAC
ACGACGTACAGCATCAGCGTTCCAGAGAACACTCCAGTGGATGATGCCATCTTGAAGGTT
ATTGCCAGGGAYGCAGACGCTGGGTCCAATGGCCAAGTCCTCTACTACCTTGATGTTGAG
AACGACCTGGAAGTGTTTGAGAAGTTTGAGGTCAACGAGATGACMGGTATGTTGACCATC
CAAGAGGGTCTTGACCGGGAGACGGCCGTCACCTACGACATCCTCATCCTAGCCAGGGAT
GTSACCAACGCYGATTTYTCAGCGACCGCCACGGTYCATGTCACCGTGGTKGACTTCAAC
GACTCGCCRCCACGATTYACGCAGAAGGTYTATCCGGGRGAAGTCCTCGARAGTGATCCC
ATCGGAACYGTGACWGTCTCCATCCAAGCTGTTGATGGCGACRTTGGCACCAACGCTCAC
GTYGTCTACTACATCACATCGGGGGACCCTTTCAATCACTTTGCCATCGAGAGYAACTCT
GGCAAGATCTACGTTGCTAACCCTCTGGATCGGGAGCTGAAGGATTCGTATCGCCTCAAT
GTTACAGCCACCGAYGGTCTCTTCTCTGACACYGCTCAGGTTGTGATCWCAGTGCAAGAC
ATCAATGACAACTCTCCTGTCTGTGCACAGACCCTGTACACTGAGAACATCCGGGAGAAC
TTAGCAGCAGGCCATTACATCCTCTATGTATCTGCATCTGATGCAGACATCGGTAGCAAC
GCTGAAATAACCTTCTCTCTGGAAGGTCAAGGGTCAGAACTGTTCACCATCGAGAAAGAC
CTAGGTGTAAACACTGGCACCATCCGCACCTCTGGAGCCCTGGACTACGAGACCCAGCAG
TTCTATCGCTTCCGGGTGATTGCCAGCGATGGCGGTGGACTGTCCTGCTCGTCAGACATC
TCCATCGGTCTACTGGATGTGAACGATAACCCTCCGGCGTTCACACAGCTGGTTTACAAC
GTCAGCGTCAGTGAGAACACAACTGTCAACACACTGCTGACTAGAGTACAGGCCGTCGAT
CCCGATAAAGATGCCAACAGGCGACATAGGTACAGCGTAAGAGGTGGTAACAGTGAAGGA
ACCTTCTCTCTGGATGACCAGTCCGGTATCCTGACCCTGACGGAGCCCCTGGATCGAGAG
CTCCGCAGCCATTACAACCTGACCCTTGCAGTSACCGACATCCTCCAGGCAAGTCTCTCC
ACCTCGTCCCAGCTCATCGTCAATGTCCTGGACGAGAACGACAACGAGCCGCAGTTTGAG
AGTGATCTCTACAATGCGTCCATCGCAGAGGATGCAGAGATTGGAAGCACCGTGGTTACC
GTGATTGCGATCAGCCAGGATGTGGGACTCAACGCTGAGATCATGTACCAGATTGTCTCT
GGCAATGAGCATGGAAAGTTCAAGATTGACAGCACCATAGGTGAGATCACCGTCGCTTCT
GAACTGGACTTTGAGATGTCCAACAAATACTACCTGACGGTCAAGGCCACGGACATGGGC
ACCAACCCACTCTCCGACACCACCACCATCAACATCTTCATCACCGATGCCAACGACAAC
GCTCCRCTCTTCAGCGAGGACATCTACAGCACCACCGTCAATGAGGCAGCAAGAGTGGAA
GGGGATGTCATCCAGGTGATGGCTACGGATGCTGACAGTGGAGCTAACGGTAGAGTGTCT
TACTCCATCATCCATGGTAACCTCTTCAATCAGTTCATCATCAACGCTGACAATGGACTG
GTCAGTCTAGCGGCTAAACTGGACAGAGAACAGATTGCTTCATACTCCCTGGGTGTGAGA
GCCAGCGATGCTGGTGATGAACCAAGTTTCACCGATGTCACCGTCCAGATCATCGTTGAT
GACATCAACGACAACCCTCCTYTGCTTCCAAGACAGAACTATACCATCATACAACAGGCT
GACACTCCAGTGGAGTCTGATATTTTTCAGCTGAATGCTACAGACCTTGACACGCAAGCC
AATGGTCCTCCATTCACTTTTGAGATCGTCAGAGGCAACGACAACGGGGCATTTGTCATC
ACGTCTACCAAGATGTTGAAGAACAGGATTTGGTTCAACCGAGACATTGAGACACAGTAC
AACTTGACCATCAAGGTGACCGATAGCGCCCGGTCACCGCTCTACTCACTCTCCTACATC
AAGATCATCATCGTTGATCCTATGAACGTCCCAGAGGTGGTCACGCCGGTCAAGATCACC
ATCAGTTCCTTCGAGGAGACCTTCCCCGGTGGCTGGATCGGACAGATCTCTGCTCACGAC
AGCGATCCTTATGACGACCTTGTCTTYGAGCTCCAGAACGACAATGTCTTCCGCATCGGT
CGAGAAGATGGCATTATCATCGCCCCACCCGACCTGGATGAAGGCTTCTACCACATCAAC
GCTAGTGTCAGCGATGGACAGTTCACTGTATACGCCGAAGTAAACGTCACGGTCCGGATG
CTGAACCAGGCCATGCTCAATAACAGCGTCACCATCACCTTTGCTGATGTCACGCCCGAG
GAATTCCTTCCAAACTCTGGCATCTTCATGTACACGGTGGCCAACAACTTCCCGGGTGCG
ACCCCAGAGGACGTTACCATCATCACCATTCACCCATCGGATGAAAACATCGAGAATACC
AACGTTGTTTTCTCGATCCATCGCAGCAAGAGCAGGGAGAGTTTCTTCAAACCTAAGCAG
ATCCAGAGACAGGTCGAGTCCCTCAGCGCCGCACTCCAGGAGCGAATGAAGCATGATGTG
GTATCGGCAGTCAGTGATCTGTGCACTCTATTTTCTTGCGAGGAGAGCTACACCTGCAGT
AATGATGTCAGGTTGGACTACTCCAACATCTTGACGTTTTCGACCGATGATGAGAGCTTC
GTGTCGTCCAGACTCTATAGGGACTTCACCTGCACCTGTGTCGTAGATTCATGTGCGACA
ACCACTAAGAAGCCTACCACTACCAAGGCAACGACGACCCCCGCACCTCGCACTCCCTCC
GTCATCAACCAAGACAACCCTTGTGTTAGCAACCCATGCCATGCAAACATGAACTGCCAC
TGGGATGGCTTCGATGGCTACGCTTGTGTATGCACGGATGACTCTTTGTCCTGTCTACGT
AAGTGT

>spal
GTGATGGCTACTGATGATGATAGTGGGGACAATGGTGTCGTGACATATTCCATCATCAGT
GCYGAGGCSAGACGAATGTTTGACATTGACAGTACAACAGGAGAGATACACAGCAGGATG
CTCCTTGACCTTGAGTCCGTCAGTGACAGGACGCTACCCGTACCCATCATGGCTGTGGAC
GGCGNAGNAAAGACGGCCTACACCACCGTCAACGTCATCCTCAACGACAGGAACGATAAC
GTACCACGCTTTGAGATGAGGGAGTATAAAGCMTTCACAAGATCCGACATGGAGRKCCAT
GTCCCCATTGGAGTGGTCACTGCAACCGATGTAGACTCTGGAAGCAACGCCTTGTTGACA
TACTCCTTTGAGAGCGGTACAGCTCAATCWGCMTTAGATCTYTTTGAGCTTGATCCCAAG
ACGGGAAGCATCTCAGCATCATCATCTCTRGAAGGAGAAGAGGGATCTACCTTCCAATTC
TTTGTTGGTGTGACTGATGGTGGAAATCCTCCACTGAACTGGGTGACAGCMGCAGAGATC
TACGTCCTCTCCCAAGATGATGAAMTGCCATTCTTTGATGGGCWGGTCAACGAACCYGAC
ATTGATGTCGCAGAGAATACACCAGTKGGAACGATCCTGTCSACCTTCTTGGCTCAYAGC
AACTCRTCCCTSACGTACTCYTTGGTTCCTGGTAACGARGCMCACACCAACGAYCCATCG
CACTTCTCCATCGAYGAGCACGGTAACCTGACRTTGGTGAGYTCCTTGGACTTTGAGTCY
GTCTCCTGGTACAAGCTCATCATCAAGGCCAGCACAAACACAGAGCCATCTATATCGACG
TACTTCACCGTCCTTGTGACTGTGACCGATRTCAACGACAACATGCCTGTGTTTGAAGAC
AYGACGTACAGCATCAGCGTTCCAGAGAACACTCCGGTYGAYGATGCCATCTTGAAGGTY
ATTGCTAGGGATGCRGATGCYGGGTCCAACGGCCAAGTCCTCTACTACCTYGATGTYGAG
AATGACCTGGAAGTGTTTGAGAAGTTTGAGGTCAACGAGATGTCAGGTATTTTGACCATC
CAAGAGGGTCTTGACCGGGAGACGGCCGTCACCTACGACATCCTCATCCTAGCCAGGGAT
GTCACCAACGCTGATTTCTCAGCAACTGCCACAGTTCATGTCACCGTGGTGGACTTCAAC
GACTCGCCGCCACGATTCACGCAGAAGGTCTATCAGGGAGAAGTCCTCGAGAGTGATCCC
ATCGGTACCGTGACYGTCTCCATYCAAGCTGTTGATGGCGACGTTGGCACCAACGCTCAM
GTYGTCTACTACATCACATCGGGRGACCCTTTCAATCACTTTGCCATCGAGAGCAACTCT
GGCAAGATCTACGTTGCTAACCCKCTKGATCGGGAGCTGAAGGATRCGTATCGCCTCAAT
GTTACAGCCACCGATGGTCTCTTCTCGGACACCGCTCAGGTTGTGATCTCAGTGCAAGAC
ATCAATGACAACTCTCCTGTCTGTGCACAGACCCTGTACACTGAGAACATCCGAGAGAAC
TTAGCAGCAGGCCATTACATYCTCTATGTAACTGCATCTGATGCAGACATYGGWAGCAAC
GCTGAAATAACCTTCTCTCTGGAAGGTCAAGGGTCAGAACTRTTCACTATCGAGAAAGAC
CTAGGTGTAARCACYGGCACCGTCCGCACCTCTGGAGCCCTGGACTACGAGACMCAGCAG
TTCTATCGCTTCCAGGTGATYGCCAGCGATGGYGGTGGACTGTCCTGCTCATCKGACATC
TCCATCGGTCTACTGGATGTGAACGATAACCCTCCGACGTTCACACAGCWGGTCTACAAC
GTCAGCGTCAGYGAGAACACAACTGTCAACACACTGCTGACTAGAGTRCAGGCCGTCGAT
CCKGAYAAAGATGCCAACAGGCGACATAGGTACAGCGTAAGAGGTGGTAACAGTGAAGGA
ACCTTCTCTCTGGATGACCAGTCCGGCATCCTGACCCTGACSGAGCCCCTGGATCGAGAR
CTCCGCAGCCATTACAACCTGACCCTTGCAGTCACCGACATCCTCCAGGCAAGTCTCTCC
ACYTCMTCCCAGCTCATYGTCAATGTCCTGGACGAGAACGACAACGAGCCGCAGTTTGAG
AGYGATCTCTACAACGCTTCCATCGCAGAGGATGCRGAGATMGGAAGCACMGTGGTTACM
GTGATTGCRATCAGCCAGGATGTGGGACTCAAYGCTGAGATCATGTACCAGATTGTCTCY
GGCAATGAGCATGGAAAGTTYAAGATTGACAGYACCATAGGTGAGATCACTGTCGCTTCT
GAACTGGACTTTGAGATGTCCAACAAATACTACCTGACGGTCAAGGCCACGGACATGGGC
ACCAACCCWCTSTCSGACACCACCACCATCAACATCTTCATCACCGATGCCAAYGACAAC
KCTCCGCTCTTCAGCGAGGACATCTACAGCACCACCGTCAATGAGGCAGCMAGAGTKGAA
GGGGATGTCATCCAGGTGATGGCAACAGATGCTGACAGTGGAGCTAACGGTAGAGTGTCT
TACTCCATCATCCATGGCAACCTCTTCAATCARTTCATCATCAACCCTGACAATGGACTG
GTCAGTCTAGCRGCTAAACTGGACAGAGAACAGATCGCTTCATACTCCCTGGGTGTGAGA
GCCAGYGATGCTGGTGATGAACCAAGTTTCACCGAYGTCACCGTCCAGATCATCGTYGAC
GACATCAAYGACAACCCTCCTCTGCTTCCMARACAGAACTATACCATCATACARCAGGCT
GACACYCCAGTGGAGTCTGATATTCTTCAGCTGAATGCTACAGACCTTGACACGCAAGCC
AATGGTCCTCCATTCACYTTTGAGATCGTCAGAGGCAACGACAACGGGGCATTCGTCATC
ACGTCAACCAAAATGTTGAAAAACAGGATCTGGTTCAACCGAGACATTGAGACACAGTAC
AACTTGACCATCAAGGTGACCGATAGCGCCCGGTCGCCGCTCTACTCACTCTCGTACATC
ARGATCATCATCGTTGATCCTATGAACGTCCCGGAGGTGGTCACGCCGGTCAAGATCACC
ATCAGTTCCTTCGAGGAGACCTTCCCCGGTGGCTGGATCGGACAGATCTCTGCTACCGAC
CGYGATCCTTATGACGACCTCGTCTTCGAGCTCGAGAACGACAATGTCTTCCGCATYGGT
CGAGAAGATGGCATTATCATCGCCCCACCYGACCTGGATGAAGGCTTCTACCACATCAAY
GCYAGTGTCAGTGATGGACAGTTCACTGTATACGCCGAAGCAAATGTGACYGTCCGGATG
CTGAAYCAGGCCATGCTCAATAACAGCGTCACCATCACCTTTGCTGACGTCACGCCCGAG
GAATTCCTTCCAAACTCTGGCATCTTCATGTACACGGTGGCCAACCACTTCCCGGGTGCR
ACCCCAGAGGATGTTACCATCATCACCATCCACCCATCGGATGAAAACATYGAGAATACM
GACGTTGTTTTCTCRATCCATCGCAGCAAGAGCAGGGAGAGTTTCTTCAAACCTAAGCAG
ATCCAGAGACAGGTCGAGTCCCTCAGCGCYGCRCTCCAGGAGCGGATGAAGCATGATGTG
GTATCGGCAGTCAGTGACCTGTGCACTCTATTCTCTTGTGAGGAGAGCTACATCTGYAGT
AATGATGTCAGGTTGGACTACTCCAACATCTTGACRTTCTCAACCRATGATGAGAGCTTT
GTGTCGTCCAGACTCTATAGGGACTTCACCTGCACCTGTGYHGTAGATTCATGTGCGACA
ACCACTAAGAAGCCTACCACTACCAAGGCAACGACGACCCCCGCACCTCGCACTCCCTCC
GTYATMAACCAAGACRACCCTTGTGCTAGCAACCCATGCCATGCMAACATGAACTGYCGC
TGGGATGGYTTCGAWGGCTACGTTTGTGTATGCACKGATGACTCTTTGTCCTGTCTACGT
AAGTGT

>sfra
GTGATGGCTACTGATGATGATAGCGGTGACCATGGTGTGGTAACATACTCCATAATCAGT
GCCGAGGCAAGACGAATGTTTGACATTGACAGTGAAACAGGAGAGATCCACAGCAGGATG
CTGCTTGACCTTGAGTCCGTCAGYGACAGGATGCTACCCGTACCCATCATGGCYGTGGAC
GGCGGAGGAAAGACGGCCTACACCACCGTCAATGTCATCCTCAATGACAGGAACGACAAC
GTACCACGCTTTGAGATGACMGAGTATAAAGCATTCACAAGATCCGGTGTGGAGAGCCAT
GTCCCCATTTTAGTGGTCACTGCAACCGATGTAGACTCTGGAAGCAACGCCTTGTTGACA
TACTCCTTTGAGAGCGGTACAGCTCAATCTGCCTTAGATCTCTTTGAGATTGATCCYAAG
ACGGGAAGCATCTCAGCATCATCATCTCTGGATGGAGAAGAGGGATCTACCTTCCAATTC
TTTGTTGGTGTSACTGATGGTGGAAATCCTCCACTGAACTGGGTGACAGCAGCAGAGATC
TATGTCCTCTCCCAAGATGATGAACTGCCATTCTTCGATGGGCTGGTCAACGAACCTGAC
ATTGATGTCGCAGAGAATACACCAGTGGGAACGGTCCTGTCCACCTTTTTGGCTCATAGC
AACTCATCCCTCACATACTCCTTGGTTCCTGGTAACGAAGCCCACACCAACGATCCATCG
CACTTCTCCATCGATGAGCACGGTAATTTGACMTTGGTGAGCTCCTTGGACTTTGAGTCT
GTCTCTTGGTACAAGCTCATCATCAAGGCCAGCACAAACGCAGAGCCATCTATATCTACA
TACTTCACTGTACTTGTGACTGTGACCGATGTCAACGACAACATGCCTGTGTTTGAAGAT
GYGACGTACAGCATCAGCGTTCCAGAGAATACTCTGGTTGATGATCCCATCTTGAAGGTT
ATTGCTAGGGATGCGGATGCTGGGTCCAACGGCCAAGTCCTCTAYTACCTTGATGCTGAG
AATGACCTGGAAGTGTTTGAGAAGTTTGAGGTCAACGAGATGACAGGTATTTTGACCATC
GCAGAGGGTCTTGACCGRGAGACGGCCATCACCTACGACATCCTCATCCTAGCCAGGGAT
GTCACCAACGCTGATTTCTCAGCAACTAGCACAGTTCATGTCACCGTGATGGACTTCAAC
GACTCACCACCACGATTCACGCAGAAGGTCTATCCTGGAGAAGTCCTYGAAAGTGATCCC
ATCGGAACCGTGGCAGTCTCCATTCAAGCTGTTGATGGCGACATTGGCACCAAYGCTCAA
GTTGTCTACTACATCACATCAGGGGACCCTTTCAATCACTTTGCCATCGAGAGCAACTCT
GGCAAGATCTACGTTGCTAACCCTCTGGATCGGGAGCTGAAGGATACATATCGCCTCAAT
GTAACAGCCACCGATGGTCTCTTCTCAGACACTGCTCAGGTTGTGATCTCAGTGCAAGAC
ATCAATGACAACTCTCCTGTCTGTGCACAGACCCTGTACACTGAGAACATCCGAGAGAAC
CTAGCACCAGGCCATTACATCCTCTATGTATCTGCATCTGATGCAGACATTGGAAGCAAY
GCTGARATAACCTTCTCTCTGGAAGGTGAAGGRTCAGAACTATTCACTATCGAGAAAGAC
CTAGGTGTAAACACTGGCACCGTCCGCACCTCTGGAGCCCTGGACTACGAGACCCAGCAG
TTCTATCGCTTCCAGGTGATTGCTAGCGATGGCGGTGGACTGTCCTGCTCGTCGGACATC
TCCATCGGTTTACTGGATGTGAACGATAACCCTCCRGCGTTCACACAGCAGGTCTACAAC
GTCAGCGTTAGTGAGAACACAACTGTCAACACACTGCTGACTAGAGTACAGGCCATCGAT
CCCGATAAAGATGCCAACAGGCGACATAGGTTCAGCATAAGAGGTGGTAACAGTGAAGGA
ACCTTCTCTCTGGATGACCAGTCMGGTATCCTGACCCTGACGCAGCCCCTGGATCGAGAA
CTCCTCAGCCATTTCAACCTAACTCTTGCAGTCACAGACATCCTTCAGGCAAGTCTCTCC
ACTTCGGCCCAGCTCATCGTCAATGTCCTGGACGAAAACGATAACGAGCCGCAGTTTGAA
AGTGATCTCTACAACGCTTCCATTGCTGAGGATGCAGAGATTGGAAGCACTGTGGTTACC
GTGATTGCGATCAGCCAGGATGTTGGACTCAACGCTGAGATCATGTACCAGATTGTCTCT
GGCAATGAGCATGGAAAGTTCAAGATCGATGGYGCCATTGGTGAGATCACCGTCGCTTCT
GAACTGGACTTTGAGATGTCCAACAAATACTACCTGACCGTCAAGGCCACGGACATGGGC
ACCAACCCTCTCTCAGACACCACCACCATCAACATCTTCATCACGGATGCCAATGACAAC
TCTCCGCTATTCAGCGAGGACATCTACAGCACCACCGTCAACGAGGCAGCAAGAGTTGAT
GGGGATGTCATCCAGGTGATGGCTACAGATGCTGACAGTGGAGCTAACGGTAGAGTGTCT
TACTCCATCATCCATGGTAACCTCTTCAATCAATTCATCATCAACCCTGACAATGGACTG
GTTAGTCTAGCAGCTAAACTGGATAGAGAACAGATCTCTTCATACTCCCTGGGTGTGAGA
GCCAGCGATGCTGGTGATGAACCAAGTTTCACCGATGTCACTGTCCAGATCATCGTGGAC
GACATCAATGACAACCCTCCTCTGCTTCCAAGACAGAACTATACCATCATACAACAGGCT
GACACTCCAGTGGAGTCTGATATTCTTCAGCTGAATGCTACAGAYCTTGACACGCAAGCC
AATGGTCCTCCATTCACTTTTGAGATCGTCAGAGGCAACGAMAACGGGGCATTCGTCATC
ACRTCTACCAAAATGTTGAAAAACAGGATCTGGTTCAACCGAGACATTGAGACRCAGTAC
AACTTGACCATCAAGGTGACTGATAGCGCCCGGTCRCCGCTCTACTCACTCTCGTACATC
AAGATCATCATCGTTGATCCTATGAACATCCCRGAGGTGGTCACGCCGGTCAARATCACC
ATYAGTTCCTTCGAGGAGACCTTCCCCGGTGGCTGGATCGGACAGATCTCTGCTTCCGAC
CGYGATCCTTATGACGWMCTTGTCTTCGAGCTCCARAATGACAATGTCTTCCGCATCGGT
CGAGATGATGGCATTATCATCGCCCCACCCGACTTGGAYGAAGGCTTCTACCMCATCAAT
GCTAGTGTCAGTGATGGACAGTTCACTGTATACGCCGAAGCAAATGTCACYGTCCGRATG
CTGAACCAGGCCATGCTCAATAACAGCGTCACCATCACCTTTGCTGACGTCACGCCCGAG
GAATTCCTTCCAAACTCTGGCATCTTCATGTACACAGTGGCCAACCACTTCACGGGTGCA
ACCCCAGARGATGTTWCCATCATCACCATCCACCCATCGGCTGAAAACATCGAGAATACT
GACGTTGTTTTCTCAATCCGTCGCAGCAAGGGCAAGGATAGTTTCTTCAAACCTAAGCAG
ATCCAGAGACAGGTYGAGTCCCTCAGCGCTGCTCTCCAGGAGCGAATGAAGCATGATGTG
GTATCGGCAGTCAGTGACCTGTGCACTTTAGACTCTTGTGAGGAGAGCTACATTTGCAGT
AATGATGTCAGGTTGGACTACTCCAACATCTTGACGTTCTCAACAGATGATGAGAGCTTT
GTGTCTTCCAGAYTCTATAGGGACTTCACCTGCACCTGTATCATAGATTCATGTGCGACA
ACCACTAAGAAGCCTACCACTACTAAGGCGACGACGACCCCCACACCTCGCACTCCCTCC
GTGATCANNNNNGNGGACCCTTGTRCTAGCAATCCATGCCATGCCAACATGAACTGCCGA
AGGAAAAGCTTTGACAGCTACGTTTGTGAATGCGTGGATGACTCTTTGTCCTGCCTACGT
AAGTGT

>afraSS
GTGATAGCTACTGATGATGATAGTGGGGACAATGGTGTCGTAACATACTCCATCATCAGT
GCTGAGGCGAGACGAATGTTTGACATTGACAGTACAACAGGAGAGATACACAGCAGGATG
CTCCTTGACCTTGAGTCCGTGAGTGACAGGACGCTACCCGTACCCATCATGGCGGTGGAC
GGCGGAGGAAAGACGGCCTACACCACCGTCAACGTCATCCTCAACGACAGGAACGATAAC
GTACCACGCTTTGAGATGAGGGAGTACAAAGCATTCACAAGATCYGACATGGAGAGCCAT
GTCCCCATTGGAGTGGTCACTGCAACCGATGTAGACTCCGGAAGTAACGCCTTGTTGACA
TACTCCTTTGAGAGCGGTACAGCTCAATCAGCCTTAGATCTCTTTGAGCTTGATCCCAAG
ACGGGAAGCATCTCRGCATCATCATCTCTGGAAGGMGAAGAGGGATCTACCTTCCAATTC
TTTGTTGGYGTGACGGATGGTGGAAATCCTCCACTGAACTGGGTGACRGCAGCAGAGATC
TAYGTCCTCTCCCAAGATGATGAACTGCCATTCTTTGATGGGCTKGTCAACGAACCTGAC
ATTGATGTCGCAGAGAATACACCAGTTGGAACGATCCTRTCCACCTTCTTGGCTCATAGC
AACTCRTCCCTSACSTACTCCTTGGTTCCTGGTAACGAAGCCCACACCAAYGAYCCATCG
CACTTCTCCATCRAYGAGCACGGTAACYTGACGTTGGTGAGYTCCTTGGACTTTGAGTCT
GTCTCTTGGTACAAGCTCATCATCAAGGCCAGCACAAACACMGAGCCATCTATATCGACR
TACTTCACCGTCCTKGTGACTGTGACCGATGTCAACGACAACATGCCTGTCTTTGAAGAY
GCGACGTACAGCATCAGCGTTCCAGAGAACACTCCGGTCGATGATGCCATCTTGAAGGTC
ATTGCTAGGGATGCGGATGCTGGGTCSAACGGCCAAGTCCTCTACTACCTYGATGYTGAG
AATGAYCTGGAAGTRTTTGAGAAGTTTGAGGTCAACGAGATGTCAGGTATKTTRACCATC
CAAGARGGTCTTGACCGGGARAYGGCMGTSACCTACGACATCCTCATCYTAGCCAGGGAT
GTCACCAAYGCYGATTTCTCAGCGACCGCCACGGTYCAYGTCACCGTGGTKGACTTCAAC
GACTCGCCRCCACGATTCACGCAGAAGGTYTATCCGGGAGAAGTCCTCGARAGTGATCCC
ATCGGAACCGTGAYWGTCTCCATCCAAGCTGTTGATGGCGACGTTGGCACCAACGCTCAC
GTTGTCTACTACATCACATCGGGGGAYCCTTTCAATCACTTTGCCATMGAGAGCAAYTCY
GGCAAGATCTACGTTGCTAACCCYCTGGATCGGGAGCTGAAGGATWCGTATCGCCTCAAT
GTYACAGCCACCGATGGTCTCTTCTCKGACACTGCTCAGGTTGTGATCWCAGTGCAAGAC
ATCAATGACAACTCTCCTGTCTGTGCACAGACCCTGTACACTGAGAACATCCGAGAGAAC
TTAGCASCAGGCCATTACATCCTCTATGTATCYGCATCTGATGCAGACATTGGAAGCAAC
GCTGAAATAACCTTCTCTCTGGAAGGTCAAGGGTCAGAACTGTTCACTATYGARAAAGAC
YTAGGTGTAAACACYGGCACCGTYCGCACCTCTGGAGCCCTGGACTACGAGACCCAGCAG
TTCTATCGCTTCCAGGTGATTGCCAGCGATGGCGGTGGACTSTCCTGCTCATCKGACATC
TCCATCGGTCTACTGGATGTRAACGATAACCCTCCGGCGTTCACACAGCTKGTCTACAAC
GTCAGCGTCAGTGARAACACAACTGTCAACACACTGCTGACTAGAGTACAGGCCGTTGAT
CCYGATAAAGATGCGAACAGGCGACATAGGTACAGCGTAAGAGGTGGTAACAGTGAAGGA
ACCTTCTCTCTGGATGACCAGTCCGGCATCTTGACCCTGACGGAGCCCCTGGACCGAGAG
TTCCGCAGCCATTACAACCTGACCCTTGCAGTCACCGACATCCTCCAGGCAAGTCTCTCC
ACCTCGTCCCAGCTCATCGTCAATGTCCTGGACGARAACGACAACGAGCCGCAGTTTGAG
AGCGATCTCTACAAYGCTTCCATCGCTGAGGATGCGGAGATCGGAAGCACTGTGGTTACC
GTGATCGCGATCAGCCAGGATGTGGGACTCAACGCTGAGATCATGTACCAGATTGTCTCT
GGTAACGAGCATGGAAAGTTCAAGATTGACAGCACCATAGGTGAGATCACCGTTGCTTCT
GAACTGGACTTTGAGATGTCCAACAAATACTACCTGACGGTCAAGGCCACGGACATGGGC
ACCAACCCACTCTCCGACACCACCACCATCAACATCTTCATCACCGATGCCAACGACAAC
GCTCCGCTCTTCAGYGAGGACATCTACAGCACCACCGTCAATGAGGCAGCRAGAGTGGAA
GGGGATGTCATCCAGGTGATGGCTACGGATGCTGACAGTGGAGCTAACGGTAGAGTGTCT
TACTCCATCATCCATGGCAACCTCTTCAATCAATTCATCATCAACCCTGAGAATGGACTG
GTCAGTCTAGCGGCTAAACTGGACAGAGAACAGATTGCTTCATACTCCCTGGGTGTGAGA
GCCAGCGATGCTGGTGATGAACCAAGTTTCACCGATGTCACCGTCCAGATCATCGTTGAT
GACATCAACGACAACCCTCCTCTGCTTCCAAGACAGAACTATACCATCATACAACAGGCT
GACACTCCAGTGGAGTCTGATATTTTTCAGCTGAATGCTACAGACCTTGACACGCAAGCC
AATGGTCCTCCATTCACTTTTGAGATCGTCAGAGGCAACGACAACGGGGCATTTGTCATC
ACGTCTACCAAGATGTTGAAGAACAGGATTTGGTTCAACCGAGACATTGAGACACAGTAC
AACTTGACCATCAAGGTGACCGATAGCGCCCGGTCRCCGCTCTACTCACTCTCCTACATC
AAGATYATCATCGTTGATCCKATGAACRTCCCRGAGGTGGTCACGCCGGTCAAGATCACC
ATCAGTTCCTTCGAGGAGACCTTCCCCGGTGGCTGGATYGGACAGATCTCTGCTACCGAC
CGCGATCCTTACGACGACCTTGTCTTCGAGCTCCAGAACGACAATGTCTTCCGCATCGGT
CGAGAAGATGGCATCATCATCGCCCCACCCGACCTGGATGAAGGCTTCTACCACATCAAC
GCTAGTGTCAGTGATGGACAGTTCACTGTATACGCTGAAGCAAACGTCACCGTCCGGATG
CTGAATCAGGCCATGCTCAATAACAGCGTCACCGTCACCTTTGCTGACGTCACGCCCGAG
GAATTCCTTCCAAACTCTGGCATCTTCATGTACACAGTGGCCAACCACTTCACGGGTGCG
ACCCCAGAGGATGTTACCATCATCACCATTCACCCATCGGATGAAAACATCGAGAATACC
GATGTTGTTTTCTCGATCCATCGCAGCAAGAGYAGGGAGAGTTTCTTCAAACCTAAGCAG
ATCCAGAGACAGGTCGAGTCCCTCAGCGCTGCTCTCCAGGAGCGAATGAAGCATGATGTG
GTATCGGCAGTCAGCGACCTGTGCACTCTATTCTCTTGTGAGGAGAGCTACACCTGCAGT
AATGATGTCAGGTTGGACTACTCCAACATCTTGACGTTCTCAACCGATGATGAGAGCTTT
GTGTCGTCCAGACTCTATAGGGACTTTACCTGCACCTGTGTCGTAGAGTCATGTGCGACG
ACCACTAAGAAGCCTACCACTACCAAGGCAACGACGACCCCCGCACCTCGCACTCCCTCC
GTCATCAACCAAGACGACCCTTGTGCTAGCAACCCATGCCATGCAAACATGAACTGCCGC
TGGGATGGCTTCGATGGCTACGCTTGTGTATGCAYGGATGACTCTTTGTCCTGTCTACGT
AAGTGT

>hpul
GTGATGGCTACTGATGATGATAGTGGGGACAATGGTGTCGTAACATATTCCATCATCAGT
GCCGAGGCGAGACGAATGTTTGACATTGACAGTAAAACAGGAGAGATACAYAGCAGGATG
CTCCTTGACCTTGAGTCCGTCAGTGACAGGACGCTACCCGTACCCATCATGGCGGTGGAC
GGCGGAGGAAAGACAGCCTACACCACCGTCAATGTCATCCTCAACGACAGGAACGAYAAC
GTACCACGCTTTGAGATGAGGGAGTATAAAGCATTCACAAGATCAGGCGTAGAGAGCCAT
GTCCCCATTTTAGTGGTCACTGCAACCGATGTAGACTCTGGAAGCAAYGCCTTGTTGACA
TAYTCCTTTGAGAGTGGTACAGCTCAATCAGCCTTAGATCTCTTTGAGATCGATCCCAAG
ACGGGAAGCATCTCCGCATCGTCATCTTTAGAAGGAGAAGAGGGATCTACCTTCCAATTC
TTTGTTGGTGTGACTGATGGTGGAAATCCTCCATTGAACTGGGTGACAGCGGCTGAGATC
TATGTCCTCTCCCAAGACGATGAACTGCCCTTCTTTGATGGGCTGGTCAACGAACCCGAC
ATCGATGTTGCAGAGAATACACCAGTGGGAACGATCCTATCCACCTTCTTGGCTCATAGC
AACTCATCCCTCACGTACTCCTTGGTTCCTGGTAACGAAGCCCACACCAACGACCCATCG
CACTTCTCCATCGATGAGCACGGTAACCTGACCTTGGTGAGCTCCTTGGACTTTGAGTCT
GTCTCCTGGTACAAGCTTATCATCAAGGCCACCACAAACACAGARCCATCTATATCTACA
TACTTCACTGTCCTTGTGACTGTGACCGATGTCAACGACAACATGCCTGTKTTTGAAGAT
GCGACGTACAGCATCAGCGTTCCAGAGAACACTCCGGTTGATGATGCCATCTTGAAGGTT
ATTGCTAGGGATGCRGAYGCTGGGTCCAAYGGCCAAGTCCTCTACTACCTTGATGTCGAG
AATGACCTRGAAGTGTTTGAGAAGTTTGAGGTCAACGAGATGACAGGTATGTTGACCATC
CAAGAGGGTCTTGACCGGGAGACGGCCGTCATCTACGACATCCTCGTCCTAGCCAGGGAT
GTCACCAACGCTGATTTCTCAGCAACCGCCACAGTTCATGTCACCGTGGTGGACTTCAAC
GACTCGCCGCCACGATTCACGCAGAAAGTCTATCCGGGAGAAGTCCTCGAAAGTGATCCA
ATCGGAACCGTGACAGTCTCCATTCAAGCTGTTGACGGCGACGTTGGCACCAACGCTCAA
GTTGTCTACTACATCACATCRGGGGACCCTTTCAATCACTTTGCCATCGAGAGCAACTCT
GGCAAGATCTAYGTTGCTAACCCTCTGGATCGRGAGCTGAAGGATACTTATCGTCTCAAT
GTTACAGCCACMGATGGTCTCTTCTCAGACACTGCTCAGGTTGTGATCTCGGTGCAAGAC
ATCAATGACAACTCTCCTGTCTGYRCACARACGCTGTATACAGAGAACATCCGAGAGAAC
TTAGCACCAGGCCATTACATYCTCCATGTATCTGCATCTGATGCAGACATTGGWAGCAAC
GCTGAAATTRCCTTCTCTCTGGARGGTGAAGGGTCMGAACTATTCACTATTGAGAAAGAC
CTAGGTGTAAACACTGGCACCATCCGCACCTCTGGAGCCTTGGACTACGARACCCAGCAG
TTCTATCGCTTCCAGGTAATTGCCAGCGATGGCGGTGGACTGTCCTGCTCGTCGGACATC
TCCATTGGTCTCCTGGATGTGAACGATAACCCTCCAGTGTTCACACAGCTYGTCTACAAY
GTCAGCGTCAGTGAGAACACGACTGTCAACACRCTKCTGACTAGAGTACAGGCAGTCGAT
CCYGATAAAGATGCCAACAGGCGACATAGGTTCAGCGTAATAGGTGGTAACAGTGAAGGA
ACCTTCTCTCTGGACGACCAGTCTGGTATCCTGACCCTGACGCAGCCCCTGGATCGAGAA
CTCCGCAGCCATTTCAACCTCACTCTTGCAGTCACCGACATCCTYCAGGCAAGTCTCTCC
ASCTCGTCCCAGCTCATCGTCAATGTCCTGGACGAAAACGACAACGAGCCGCAGTTTGAG
AGTGATCTCTACAATGCTTCCATCGCTGAGGATGCAGAGATTGGAAGCACGGTGGTYACC
GTGATTGCGGTCAGCCARGAYGTGGGACTCAACGCTGAGATTATGTACCAGATTGTCTCT
GGCAATGAGCATGGAAAGTTCAAGATYGACAGCACCATWGGTGAGATCACCGTCGCTTCT
GAACTGGACTTTGAGATGTCCAACAAATACTACCTGACGGTCAAGGCCACAGACATGGGT
ACCAACCCCTTGTCTGACACCACCACCATCAACATCTTCATCACCGATGCCAACGACAAC
TCTCCGATCTTCAGCGAGGACATCTACAGCATCACCGTCAACGAGGCAGCAAGAGTTGAA
GGGGATGTCATCCAGGTGATGGCTACGGATGCTGACAGTGGAGCTAACGGTAGAGTGTCT
TACTCCATCATCCATGGCAACCTCTTCAATCAGTTCATCATCAACCCTGACAATGGACTG
GTCAGTCTTGCAGCCAAACTGGATAGAGAACAGATCGCTTCATACTCCCTGGGTGTGAGA
GCCAGTGATGCTGGCGATGAACCAAGTTTCACCGATGTCACCGTCCAGATCATCGTTGAC
GACATCAATGACAACCCTCCTATGCTTCCAAGACAGAACTATACCATCATACAACAGGCT
GACACTCCAGTGGAGTCTGATATTCTTCAGCTGAATGCTACAGACCTTGACACGCAAGCC
AATGGTCCTCCATTCACTTTTGAGATYGTCAGAGGCAACGACAATGGGGCATTCGTCATC
ACGTCTACCAAAATGTTGAAAAACAGGATCTGGTTCAACCGAGACATTGAGACTCAGTAC
AACTTGACCATCAAGGTGACTGATAGCGCCAGGTCGCCACTCTACTCACTCTCGTACATC
AMGATCATCATYGTGGATCCTATGAACATCCCGGAGGTGGTCACGCCGGTCAAGATCACC
ATCAGTTCCTTTGAGGAGACCTTCCCCGGTGGCTGGATCGGACAGATCTCTGCTTCCGAC
CGCGATCCTTATGATGTCCTTGYCTTCGAACTCCAGAACGACAATGTCTTCCGCATCGGT
CGAGAAGATGGCATTATCATCGCCCCACCCGACTTGGATGAAGGCTTCTACCACATCAAT
GCTAGTGTCAGTGATGGACAGTTCACTGTATACGCCGAAGCAAATGTCACCGTYCGGATG
CTGAACCAGGCCATGCTCAATAACAGCGTTACCATCACCTTTGCTGACGTCACACCCGAG
GAATTCCTTCCAAATTCTGGCATCTTCATGTACACGGTGGCCAACCACTTCCTGGGTGCT
ACCCCAGAGGATGTWACCATCATCACCATCCACCCATCAGCTGAAAACATYGAGAATACT
GAYGTTGTTTTCTCAATCCATCGCAGTAAAGGCAGGGAGAGTTTCTTCAAACCTAAGCAG
ATCCAGAGACAGGTCGAGTCCCTCAGCGCTGCTCTCCAGGAGCGAATGAAGCATGATGTG
GTATCGGCAGTCAGTGACATGTGCACTCTATTCTCTTGTGAGGAGAGCTACACCTGCAGT
AATGATGTCAGGTTGGACTACTCCAACATCTTGACGTTCTCAACCAATGATGAGAGCTTT
GTGTCGTCCAGACTCTACAGGGACTTCACCTGCACCTGTGTCGCAGATTCATGTGCGACA
ACCACTAAGAAGCCTACCACTACCAAGGCGATCACGACCCCCGCACCTCGCACTTCCTCC
ATGATCGANNAAGGNAACCCTTGTGCTAGCAACCCATGCCATGCAAACATGGACTGCCGC
CGGGAGGGCTTCGATGGCTACATTTGTGTATGCATGGATGACTCTTTGTCCTGCCTACGT
AAGTGT

>snud
GTGATGGCTACTGATGATGATAGCGGTGACCATGGTGTGGTAACATACTCCATAATCAGT
GCTGAGGCAAGACGAATGTTTGACATTGACAGTGAAACAGGAGAGATCCACAGCAGGATG
CTGCTTGACCTTGAGTCCGTCAGTGACAGGATGCTACCCGTACCCATCATGGCTGTGGAC
GGCGGAGGAAAGACGGCCTACACCACCGTCAATGTCATCCTCAATGACAGGAACGACAAC
GTACCACGCTTTGAGATGACGGAGTATAAAGCATWCACAAGATCYGGTGTGGAGAGCCAT
GTCCCCATTTTAGTGGTCACTGCAACCGATGTAGACTCTGGAAGCAACGCCTTGTTGACA
TACTCCTTTGAGAGCGGTACAGCTCAATCTGCCTTAGATCTCTTTGAGATTGATCCCAAG
ACRGGAAGCATCTCRGCATCATCATCTCTGGATGGAGAAGAGGGRTCTACCTTCCAATTC
TTTGTTGGTGTGACTGATGGTGGAAATCCTCCACTRAACTGGGTGACAGCAGCAGAGATC
TATGTCCTCTCCCAAGATGATGAATTGCCATTCTTTGATGGGCTGGTCAACGAACCTGAC
ATTGATGTCGCAGAGAATACACCAGTGGGAACGGTCCTGTCCACCTTTTTGGCTCATAGC
AACTCATCCCTCACATACTCCTTGGTTCCTGGTAAYGAAGCCCACACCAACGATCCATCG
CACTTYTCCATCGATGAGCAYGGTAATTTGACATTGGTGAGCTCCTTGGACTTTGAGTCT
GTCTCTTGGTACAAGCTCATCATCAAGGCCAGCACAAACACAGAGCCRTCTATATCYACA
TTCTTCACTGTYCTTGTGACTGTGACCGATGTCAACGACAACATGCCTGTGTTTGAAGAT
GCGACGTACAGCATCAGCGTTCCAGAGAATACTCCGGTTGATGATTCCATCTTGAAGGTT
ATTGCTAGGGATGCGGATGCTGGGTCCAAYGGCCAAGTCCTCTACTACCTTGATGCTGAG
AATGACCTGGAAGTGTTTGAGAAGTTTGAGGTCAACGAGATGACAGGTATTTTGACCATC
CAAGAGGGTCTTGACCGGGAGACGGCCRTCACCTACGACATCCTCATCCTAGCCAGGGAT
GTCACCAATGCTGATTTCTCAGCAACCTCCACAGTTCATGTCACTGTGATGGACTTCAAC
GACTCGCCACCACGATTCACRCAGAAGGTTTATCCAGGAGAAGTCCTCGAAAGTGATCCC
ATCGGAACCGTGGCAGTCTCCATTCAAGCTGTTGATGGTGACATTGGCACCAACGCTCAA
GTTGTCTACTACATCACATCGGGGGACCCTTTCAATCACTTTGCCATCGAGAGCAACTCT
GGCAAGATCTACATTGCTAACCCTCTGGATCGGGAGCTGAAGGATACGTATCGCCTCAAT
GTAACAGCCACCGATGGTCTCTTCTCAGACACTGCTCAGGTTGTGATCTCAGTGCAAGAC
ATCAATGACAATTCTCCTGTCTGTGCACAGACCCTGTACACTGAGAACATCCGAGAGAAC
TTAGCACCAGGCCATTACATCCTCCATGTATCTGCATCTGATGCAGACATTGGAAGCAAY
GCTGAAATAACCTTCTCTCTGGAAGGTGAAGGGTCAGAACAATTCACTATCGAGAAAGAC
CTAGGTGTAAACACTGGCACCGTCCGCACCTCTGGAGCCCTGGACTACGAGACCCAGCAG
TTCTATCGCTTCCAGGTGATTGCTAGCGATGGCGGTGGACTGTCCTGCTCGTCGGACATC
TCCATTGGCTTACTSGATGTGAACGATAACCCTCCGGYATTCACACAGCAGGTCTACAAC
GTCAGCGCCAGTGAGAACACAACTGTCAACACMCTGCTGACTAGAGTACAGGCCATTGAT
CCTGATAAAGATGCCAACAGGCGACATAGGTTCAGCGTAAGYGGTGGTAACAGTGAAGGA
ACCTTCTCTCTGGATGACCAGTCGGGTATCCTGACCCTGACGCAGCCCCTGGATCGAGAA
CTCCGCAGCCATTACAACCTAACTCTTGCAGTCACCGACATCCTCCAGGCAAGTCTCTCC
ACCTCGGCCCAGCTCATCGTCAATGTCCTAGACGAAAACGACAACGAGCCGCAGTTTGAA
AGTGATCTCTACAATGCKTCCATCGCTGAGGATGCAGAGATTGGAAGCACYGTGGTTACG
GTGATTGCAATCAGCCAGGATGTGGGACTCAACGCTGAGATCATGTACCAGATTGTCTCT
GGCAATGAGCATGGAAAGTTCAAGATTGACAGCACCATTGGTGAGATCACCGTCGCTTCT
GAACTGGACTTTGAGATGTCCAACAAATACTACCTGACGGTCAAGGCCACAGACATGGGC
ACCAACCCACTGTCTGACACCACCACCATTAACATCTTYATCACGGATGCCAATGACAAC
TCTCCSCTATTCAGCGAGGACATCTACAGCACCACYGTCAACGAGGCAGCAAGAGTTGAA
GGGGATGTCATCCAGGTGATGGCTACAGATGCTGACAGTGGRGCTAACGGTAGAGTGTCT
TACTCCATYATCCATGGTAACCTCTTCAATCAATTCATCATCAACCCCGACAATGGACTG
GTTAGTCTAGCAGCTAAACTGGATAGAGAACAGATCTCTTCATACTCCCTGGGTGTGAGA
GCCAGCGATGGTGGTGATGAACCAAGGTTCACCGATGTCACTGTCCAGATCATCGTTGAC
GACATCAATGACAACCCTCCTCTGCTTCCAAGACAGAACTATACGATCATACAACAGGCT
GACACTCTAGTGGAGTCTGATATTCTTCAGCTGAATGCTACAGACCTTGACACGCAAGCC
AATGGTCCTCCATTCACTTTTGAGATAGTCAGAGGCAACGACAACGGGGCATTCGTCATC
ACGTCTACCAAAATGTTGAAAAACAGGATCTGGTTCAACCGAGACATTGAGACACAGTAC
AACTTGACCATCAAGGTGACTGATAGCGCCCGGTCGCCGCTCTACTCACTCTCGTACATC
AAGATYATCATCGTTGATCCTATGAACGTCCCGGAGGTGGTCACGCCGGTCAAGATCACC
ATCAGTTCCTTCGAGGAGACCTTCCCCGGTGGCTGGATCGGACAGATCTCTGCTTCCGAC
CGCGATCCTTATGACGTTCTTGTCTTCGAGCTCCAGAATGACAATGTCTTCCGTATCGGT
CGAGATGATGGCATTATCATTGCCCCACCCGACTTGGATGAAGGCTTCTACCACATCAAC
ACTAGTGTCAGTGATGGACAGTTCACTGTATACGCCGAAGCAAATGTCACCGTCCGGATG
CTGAACCAGGCCATGCTCAATAACAGCGTCACCATCACCTTTGCTGACGTCTCGCCCGAG
GAATTCCTTCCAAACTCTGGCATCTTCATGTACACAGTGGCCAACCACTTCACGGGTGCA
ACCCCAGAGGATGTTACCATCATCACCATCCACCCATCGGCTGAAAACATCGAGAATACT
GACGTTGTTTTCTCAATCCGTCGCAGCAAGGGCAAGGATAGTTTCTTCAAACCTAAGCAG
ATCCAGAGACAGGTTGATTCCCTCAGCGCTGCTCTCCAGGAGCGAATGAAGCATGATGTG
GTATCGGCAATCAGTGACATGTGCACTCTATCCTCTTGTGAGGAGAGCTACATCTGCAGT
AATGATGTCAGGTTGGACTACTCCAACATCTTGACGTTCTCAACCGATGATGAGAGCTTT
GTGTCTTCCAGACTCTATAGGGACTTTACCTGCACCTGTATCATAGATTCCTGTGCGACA
ACGACTAAGAAGCCGCCAACTACTAAGGCGACGACGACCCCCACACCTACCACTTCCTCC
nnnnnnnnnNNNNNNAACCCTTGTGCTAGCAATCCATGCCATGCCAACATGAACTGCCGC
AGGGACAGCTTCGACAGCTACGTTTGTGAATGCGTGGATGACTCTTTGTCCTGCCTACGT
AAGTGT

>sintSS
GTGATGGCTACTGATGATGATAGTGGGGACAATGGTGTTGTAACATATTCYATCATCAGT
GCYGAGGCGAGACGAATGTTTGACATTGACAGTGAAACAGGAGAGATACACAGCAGRATG
CTCCTTGACCTTGAGTCYGTGAGTGACAGGACGCTACCSGTACCCATCATGGCTGTGGAC
GGCGGAGGAAAGACGGCCTACACCACCGTCAATGTCATCCTCAACGACAGGAACGAYAAC
GTACCACGCTTTGAGATGAGGGAGTATAAAGCATTCACAAGATCCGGYGTGGAGAGCCAT
GTCCCCATTYTAGTGGTGACTGCAACCGATGTAGACTCTGGAAGCAACGCCTTGTTGACM
TACTCCTTTGAGAGCGGTACWGCTCAATCAGCCTTRGATCTCTTTGAGCTTGATCCCAAG
ACKGGAAGCATCTCRGCATCATCATCTCTAGAAGGAGAAGAGGGATCTACCTTCCAATTC
TTTGTTGGTGTGACTGATGGTGGAAATCCTCCACTGAACTGGGTGACAGCAGCAGAGATC
TAYGTCCTCTCCCAWGAYGATGAACTGCCATTCTTTGATGGGCTGGTCAACGAACCTGAC
ATYGATGTCGCAGAGAATACACCAGTGGGGAWGATCCTGTCCACCTTTTTGGCTCATAGC
AACTCATCCCTCATGTACTCCTTGGTTCCTGGTAACGAAGCCCACACCAACGACCCATCG
CACTTCTCCATCGATGAGCACGGTAACCTGACATTGGTGAGCTCCTTGGACTTTGAGTCT
GTCTCTTGGTACAAGCTCATCATCAAGGCCAGCACAAACACAGAGCCATCTATATCTACG
TACTTCACCGTCCTTGTGACTGTGACCGATGTCAACGACAACATGCCTGTGTTTGAAGAT
GCGACGTACAGCATCAGCGTTCCAGAGAACACTCCGGTTGACGATGCCATCTTGAATRTT
ATYGCCAGGGATGCGGACGCTGGGTCCAACGGCCAAGTCCTCTACTACCTTGATGTTGAA
AATGACCTGGAAGTGTTTGAGAAGTTTGAGGTCAACGAGATGTCAGGTATTTTGACCATC
CAAGAGGGTCTTGACCGGGAGACGGCCGTCACCTACGACATCCTCATMCTAGCCAGGGAT
GTGWCCAACGCTGATTTCTCAGCAACTGCCACSGTTCATGTCACAGTGGTGGACTTCAAY
GACTCGCCRCCACGATTCACGCAGAAGGTCTATCAGGGAGAAGTCCTCGAGAGTGATCCC
ATCGGAACCGTGACTGTCTCCATCCAAGCTGTTGATGGCGACGTTGGCACCAACGCTCAC
GTTGTCTACTACATCACATCGGGGGACCCTTTCAATCACTTTGCCATCGAGAGCAACTCT
GGTAAGATCTACGTTGCTAACCCTCTTGATCGGGAGCTGAAGGATACGTATCGCCTCAAT
GTTACAGCCACCGATGGTCTCTTYTCAGACACTGCTCAGGTTGTGATCACAGTCCAAGAC
ATCAATGACAACTCTCCTGTCTGTGCGCAGACCCTGTACACTGAGAACATCCGAGAGAAC
TTAGCATCAGGCCATTACATCCTCTAYGTATCTGCATCTGATGCAGACATTGGWAGCAAC
GCTGAGATAACCTTCTCTCTGGAAGGTSAAGGGTCAGARCTRTTCACTATCGAGAAAGAC
YTAGGTGTAAACACTGGCACCGTCCGCACCTCTGGAGCYCTGGACTACGAGACCCAGCAG
TTCTATCGCTTCCAGGTGATTGCCAGYGATGGCGGTGGACTGTCSTGCTCMTCRGACATC
TCCATCGGTCTACTGGATGTGAACGATAACCCTCCGAYGTTCACACAGCTGGTCTACAAC
GTCAGCGTCAGTGAGAACACAACTGTCAACACAYTGCTGACTAGAGTRCARGCCGTCGAT
CCYGATAAAGATGCCAACAGGCGACATAGGTACAGCGTAAGAGGTGGTAACAGTGAAGGA
ACCTTCTCYCTGGATGACCAGTCCGGTATCCTGACCCTGACRGAGCCCCTGGATCGAGAR
CTMCGCAGCCATTACAACCTGACCCTTGCAGTCACYGACATCCTCCAGGCAAGTCTCTCM
WCCKYGTCCCAGCTCATCGTCAATGTCCTGGACGAGAACGACAACGAGCCGCAGTTTGAG
AGTGATCTYTACAACGCKTCCATCGCCGAGGATGCRGAGATCGGAAGCACCGTGGTYACC
GTGATTGCGATCAGCCAGGATGTRGGACTCAACGCTGAGATCATGTACCAGATTGTCTCT
GGCAATGAGCATGGAAAGTTCAAGATTGACAGCACCATAGGTGAGATCACCGTCGCYTCT
GAACTGGACTTTGAGATGTCCAACAAATACTACCTGACGGTCAAGGCCACGGACATGGGC
ACCAAYCCACTGTCGGACACCACCACCATCAACATCTTCATCACCGATGCCAAYGACAAC
GCTCCGCTCTTCAGCGAGGACATCTACAGCACCACCGTCAATGAGGCRGCRAGAGTGGAA
GGGGATGTCATCCAGGTGATGGCTACGGATGCTGACAGTGGAGCTAACGGTAGAGTGTCT
TACTCCATCATCCATGGCAACCTCTTCAATCAATTCATCATCAACCCTGACAATGGACTG
GTCAGTCTAGCAGCTAAACTGGACAGAGAACAGATCGCTTCATACTCCCTGGGTGTGAGA
GCCAGYGATGCTGGTRATGAACCAAGTTTCACYGATGTCACCGTCCAGATCATCGTCGAC
GACATCAATGACAACCCTCCTATGCTTCCAAAACAGAACTACACCATCATACARCAGGCY
GACACTCCAGTGGAGTCTGATATTCTTCAGCTGAATGCTACAGAYCTTGACACGCAAGCC
AATGGTCCTCCATTCACTTTTGAGATTGTCAGAGGCAACGACAACGGGGCATTTGTCATC
ACGTCTACCAAAATGTTGAAAAACAGGATCTGGTTCAACCGAGACATTGAGACACAGTAC
AACTTGACCATCAAGGTGACCGATAGCGCCCGGTCRCCGCTCTACTCACTCTCSTACATC
AAGATCATCATCGTTGATCCTATGAACRTYCCGGAGGTGGTCACRCCGGTCAAGATCACC
ATCAGTTCCTTCGAGGAGACCTTCCCCGGTGGCTGGATCGGACAGATCTCTGCTWCCGAC
CGYGATCCTTAYGACGACCTTGTCTTCGAGCTCGAGAACGACAAYGTCTTCCGYATCGGT
CGAGAAGATGGCATTATCATYGCCCCACCCGACCTGGATGAAGGYTTCTACCACATCAAY
GCTAGTGTCAGTGATGGACAGTTCACTGTRTACGCTGAAGCAAACGTCACCGTCCGGATG
CTGAACCAGGCCATGCTCAATAACAGCGTCACCATCACCTTTGCTGACGTCACGCCCGAG
GAATTCCTTCCAAACTCTGGCATCTTCATGTACACRGTGGCCAACCACTTCCCGGGTGCG
ACCCCAGAGGACGTTACCATCATCACCATCCACCCATCGGATGAAAACATTGAGAATACT
GATGTTGTTTTCTCGATCCATCGCAGCAAGAGCAGGGAAAGTTTCTTCAAACCTAAGCAG
ATCCAGAGACAGGTCGAGGCCCTCAGCGCTGCACTCCAGGAGMGAATGAAGCATGATGTG
GTATCGGCAGTCAGTGATCTGTGCACTCTATTCTCTTGTGAGGAGAGCTACACCTGCAGT
AATGATGTCARGTTGGACTACTCCAACATCTTGACGTTCTCAACCGATGATGAGAGCTTT
GTGTCGTCCAGACTCTACAGGGACTTCACCTGCACCTGTGTCGTAGAATCATGTGCGACA
ACCACTAAGAAGCCTACCACTACCAAGGCAACGACGACCCCCGCACCTCGCACTCCCTCC
GTCATCAACCAAGACAAYCCTTGTGCTAGCAACCCATGCCATGCAAACATGAACTGCCGC
TGGGATGGCTTCGACGACTACGTTTGTGTATGCACAGATGACTCTTTGTCCTGTCTACGT
AAGTGT

>sprp
GTGATGGCTACTGATGATGATAGTGGGGACAATGGTGTCGTCACATACTCCATCATCAGT
GCCGAGGCGAGACGAATGTTTGACATTGACAGTGCAACAGGAGAGATMCAYAGCAGGATG
CTCCTTGACCTTGAGTCCGTSAGTGACAGGACGCTACCCGTACCYATCATGGCTGTGGAY
GGCGGAGGAAAGACGGCCTACACCACCGTCAACGTCATCCTCAACGACAGGAACGATAAC
GTACCACGCTTTGAGATGAGGGAGTATAAAGCATTCACAAGATCYGGYGKGGAGAGCCAT
GTCCCCATTTTAGTGGTCACTGCAACSGATGTAGACTCTGGAAGCAAYGCCTTGTTGACA
TACTCCTTTGAGAGCGGTACAGCTCAATCWGCSTTRGATCTCTTTGAGMTTGATCCCAAG
ACGGGAAGCATCTCRGCATCRTCATCTCTGRAAGGAGAAGAGGGATCTACCTTCCAATTC
TTTGTTGGTGTGACTGATGGTGGAAATCCTCCACTGAACTGGGTGACAGCAGCAGAGATC
TACGTYCTCTCCCAAGATGATGAACTGCCATTCTTTGATGGGCTGGTCAACGAACCTGAC
ATTGATGTCGCAGAGAACACACCAGTGGGAACAATCCTATCCACCTTCTTGGCTCATAGC
AACTCATCGCTCACCTATTCCTTGGTTCCTGGTAACGAAGCCCACACCAACGAYCCATCG
CACTTCTCCATCGATGAGCACGGCAACCTGACGTTGGTGAGCTCCTTGGACTTTGAGTCT
GTCTCTTGGTACAAGCTCATCATCAAGGCCAGCACAAACACAGAGCCATCTATAGCTACC
TACTTCACCGTCCTTGTGACTGTGACCGATGTCAAYGACAACATGCCTGTSTTTGAAGAY
RYRRCGTACAGCATCAGCGTTCCAGAGAACACTCCGGTTGAYRATGCYATCYTGAAGGTT
ATTGCYAGGGATGCRGATGCTGGGTCCAACGGCCAAGTCCTCTACTACCTTGATGTTGAG
AATGACCTGGAAGTGTTTGAGAAGTTTGAGGTCAACGAGATGTCAGGTATKTTGACCATC
CAAGAGGGYCTTGACCGRGAGACGGCCGTCACCTACGACATCCTCATCCTAGCCAGGGAT
GTCACCAACGCTGATTTCTCAGCAACKGCYACRGTTYMMGTCACYGTGGTKGACTTCAAC
GACTCGCCRCCACGWTTCACGCAGAAGGTCTATCCGGGAGAAGTCCTCGAAAGTGATCCC
ATCGGAACCGTGACTGTCTCCATCCAAGCTGTTGAYGGCGACGTTGGCACCAACGCTCAC
GTYGTCTACTACATCACATCRGGGGACCCRTTCAATCACTTTGCCATCGAGAGCAACTCT
GGCAAGATCTACGTTGCTAACCCTCTKGATCGGGAGCTGAAGGATACGTATCGCCTCAAT
GTWACAGCCACCGATGGGCTYTTCTCWGACACTGCTCAGGTTGTGATCTCAGTGCAAGAC
ATCAATGACAACTCTCCTGTYTGTGCACAGACCCTGTACACTGAGAACATCCGAGAGAAC
TTAGCASCAGGCCAYTACATYCTCTATGTATCTGCRTCTGATGCAGACATTGGAAGCAAY
GCTGARATAACCTTCTCTCTGGAAGGTCAAGGGTCAGAAYTATTCACYATCGAGAAAGAC
CTAGGTGTAAACACTGGCACCGTCCGCACSTCYGGAGCCCTGGACTACGAGACACAGCAG
TTCTATCGCTTCCAGGTGATTGCCAGCGATGGCGGTGGACTGTCCTGCTCCTCRGACATC
TCCATYGGTCTACTGGATGTGAACGATAACCCTCCGGCGTTCACACAGCTGGTCTACAAC
GTCAGCGTCAGTGAGAACACAACTGTCAACACAYTGCTGACTAGAGTACAGGCCGTCGAT
CCCGATAAAGATGCCAACAGGCGACATAGGTACAGCGTAAGAGGTGGTAACAGTGAAGGA
ACCTTCTCTCTGGATGACCAGTCCGGTATCCTGACCCTGACGGAGCCCCTGGACCGAGAG
CTCCGCAGCCATTACAACCTGACCCTTGCAGTCACCGACATCCTCCAGGCAAGTCTCTCC
ACCTCGTCCCAGCTCATCGTCAATGTCCTGGACGAGAACGACAACGAGCCGCAGTTTGAG
AGCGATCTCTACAATGCTTCCATTGCTGAAGATGCGGAGATYGGAAGCACCGTGGTCACT
GTGATTGCRATCAGCCAGGACGTGGGACTCAACGCTGAGATCATGTACCAGATTGTCTCT
GGCAATGAGCATGGAAAGTTCAAGATTGACAGTGCCATAGGTGAGATCACCGTCGCTTCT
GAATTGGACTTTGAGATGTCCAACAAATACTACCTGACGGTCAAGGCCACGGAYATGGGC
ACCAACCCACTGTCCGACACCACCACCATCAACATATTCATCACCGATGCCAACGACAAC
GCTCCGCTCTTCAGCGAGGACATCTACAGCACCACCATCAACGAGGCAGCGAGAGTGGAA
GGGGATGTCATCCAGGTGATGGCAACAGATGCTGACAGTGGAGCTAACGGTAGAGTGTCT
TACTCCATCATCCATGGCAACCTCTTCAATCAGTTCATCATCAACCCTGACAATGGACTG
GTCAGTCTAGCAGCTAAACTGGACAGAGAACAGATCGCTTCATACTCCCTGGGTGTGAGA
GCCAGTGATGCCGGTGATGAACCAAGTTTCACTGATGTCACCGTCCAGATCATCGTTGAC
GACATCAATGACAACCCTCCTGTGCTWCCAAGRCAGAACTATACCATCATACAGCAGGCT
GATACTCCAGTGGAGTCTGATATTCTTCAGCTRAATGCTACAGACCTTGACACGCTAGCC
AATGGTCCTCCATTCACTTTTGAGATCGTCAGAGGCAACGACAACGGGGCATTCGTCATC
ACGTCTACCAAAATGTTGAAAAACAGGATCTGGTTCAACCGAGACATTGAGACACAGTAC
AACTTGACCATCAAGGTGACCGATAGCGCCCGGTCGCCGCTCTACTCACTCTCGTACATC
AAGATTATCATCGTTGATCCTATGAACGTYCCAGAGGTGGTCACGCCGGTCAAGATCACC
ATCAGTTCCTTCGAGGAGACMTTCCCCGGTGGCTGGATCGGACAGATCTCTGCTACCGAC
CGCGATCCTTATGACGACCTTGTCTTCGAGCTCCAGAACGACAATGTCTTCCGCATCGGT
CAAGAAGATGGCATTATCATCGCCCCACCCGACCTGGATGAAGGCTTCTACCACATCAAC
GCTAGTGTCAGTGATGGACAGTTCACTGTATACGCCGAAGCAAACGTAACCGTCCGGATG
CTGAATCAGGCCATGCTCAATAACAGCGCCACCATCACCTTTGCTGACGTCACGCCCGAG
GAATTCCTTCCAAACTCTGGCATCTTCATGTACACRGTGGCCAACCACTTCCCGGGTGCG
ACCCCAGAGGATGTTACCATCATCACCATCCACCCATCGGAGGAAAACATCGAGAATACC
GACGTTGTTTTCTCAATCCATCGTAGCAAGAGCAGGGAGAGTTTCTTCAAACCGAAGCAG
ATCCAGAGACAGGTCGAGGCCCTCAGCGCCGCTCTCCAGGAGCGGATGAAGCATGATGTG
GTATCGGCAGTCAGTGACCTGTGCACTCTATTCTCCTGTGAGGAGAGCTACATCTGCAGT
AATGATGTCAGGTTGGACTATTCCAACATCTTGACGTTCTCAACCGATGATGAGAGCTTT
GTGTCGTCCAGACTCTATAGGGACTATACCTGCACCTGTGTCGTAGGTTCATGTGCGACA
ACCACTAAGAAGCCTACCACTACCARGGCCACGACGACMCCTGCACTYCGCACTCCCTCC
GTCATCAACCAAGACAACCCTTGTGCTAGCAACCCATGCCATGCCAACATGAACTGCCGC
TGGGATGGCTTCGATGGCTACGTTTGTGTATGCACGGATGACTCTTTGTCCTGTCTACGT
AAGTGT

>spurp
GTGATGGCTACTGATGATGATAGTGGGGACAATGGTGTCGTCACATACTCCATCATCAGT
GCCGAGGCGAGACGAATGTTTGACATTGACAGTGCAACAGGAGAGATCCACAGCAGGATG
CTCCTTGACCTTGAGTCCGTCAGTGACAGGACGCTACCCGTACCTATCATGGCTGTGGAT
GGCGGAGGAAAGACGGCCTACACCACCGTCAACGTCATCCTCAACGACAGGAACGATAAC
GTACCACGCTTTGAGATGAGGGAGTATAAAGCATTCACAAGATCTGGCGGGGAGAGCCAT
GTCCCCATTTTAGTGGTCACTGCAACCGATGTAGACTCTGGAAGCAACGCCTTGTTGACA
TACTCCTTTGAGAGCGGTACAGCTCAATCTGCGTTGGATCTCTTTGAGATTGATCCCAAG
ACGGGAAGCATCTCAGCATCGTCATCTCTGGAAGGAGAAGAGGGATCTACCTTCCAATTC
TTTGTTGGTGTGACTGATGGTGGAAATCCTCCACTGAACTGGGTGACAGCAGCAGAGATC
TACGTTCTCTCCCAAGATGATGAACTGCCATTCTTTGATGGGCTGGTCAACGAACCTGAC
ATTGATGTCGCAGAGAACACACCAGTGGGAACAATCCTATCCACCTTCTTGGCTCATAGC
AACTCATCGCTCACCTATTCCTTGGTTCCTGGTAACGAAGCCCACACCAACGATCCATCG
CACTTCTCCATCGATGAGCACGGCAACCTGACGTTGGTGAGCTCCTTGGACTTTGAGTCT
GTCTCTTGGTACAAGCTCATCATCAAGGCCAGCACAAACACAGAGCCATCTATAGCTACC
TACTTCACCGTCCTTGTGACTGTGACCGATGTCAACGACAACATGCCTGTCTTTGAAGAC
ACAACGTACAGCATCAGCGTTCCAGAGAACACTCCGGTTGATGATGCTATCCTGAAGGTT
ATTGCTAGGGATGCGGATGCTGGGTCCAACGGCCAAGTCCTCTACTACCTTGATGTTGAG
AATGACCTGGAAGTGTTTGAGAAGTTTGAGGTCAACGAGATGTCAGGTATGTTGACCATC
CAAGAGGGTCTTGACCGGGAGACGGCCGTCACCTACGACATCCTCATCCTAGCCAGGGAT
GTCACCAACGCTGATTTCTCAGCAACTGCCACGGTTCACGTCACTGTGGTTGACTTCAAC
GACTCGCCGCCACGTTTCACGCAGAAGGTCTATCCGGGAGAAGTCCTCGAAAGTGATCCC
ATCGGAACCGTGACTGTCTCCATCCAAGCTGTTGATGGCGACGTTGGCACCAACGCTCAC
GTCGTCTACTACATCACATCAGGGGACCCATTCAATCACTTTGCCATCGAGAGCAACTCT
GGCAAGATCTACGTTGCTAACCCTCTGGATCGGGAGCTGAAGGATACGTATCGCCTCAAT
GTAACAGCCACCGATGGGCTCTTCTCAGACACTGCTCAGGTTGTGATCTCAGTGCAAGAC
ATCAATGACAACTCTCCTGTCTGTGCACAGACCCTGTACACTGAGAACATCCGAGAGAAC
TTAGCAGCAGGCCATTACATTCTCTATGTATCTGCATCTGATGCAGACATTGGAAGCAAC
GCTGAAATAACCTTCTCTCTGGAAGGTCAAGGGTCAGAATTATTCACTATCGAGAAAGAC
CTAGGTGTAAACACTGGCACCGTCCGCACGTCTGGAGCCCTGGACTACGAGACACAGCAG
TTCTATCGCTTCCAGGTGATTGCCAGCGATGGCGGTGGACTGTCCTGCTCCTCAGACATC
TCCATTGGTCTACTGGATGTGAACGATAACCCTCCGGCGTTCACACAGCTGGTCTACAAC
GTCAGCGTCAGTGAGAACACAACTGTCAACACATTGCTGACTAGAGTACAGGCCGTCGAT
CCCGATAAAGATGCCAACAGGCGACATAGGTACAGCGTAAGAGGTGGTAACAGTGAAGGA
ACCTTCTCTCTGGATGACCAGTCCGGTATCCTGACCCTGACGGAGCCCCTGGACCGAGAG
CTCCGCAGCCATTACAACCTGACCCTTGCAGTCACCGACATCCTCCAGGCAAGTCTCTCC
ACCTCGTCCCAGCTCATCGTCAATGTCCTGGACGAGAACGACAACGAGCCGCAGTTTGAG
AGCGATCTCTACAATGCTTCCATTGCTGAAGATGCGGAGATTGGAAGCACCGTGGTCACT
GTGATTGCAATCAGCCAGGACGTGGGACTCAACGCTGAGATCATGTACCAGATTGTCTCT
GGCAATGAGCATGGAAAGTTCAAGATTGACAGTGCCATAGGTGAGATCACCGTCGCTTCT
GAATTGGACTTTGAGATGTCCAACAAATACTACCTGACGGTCAAGGCCACGGACATGGGC
ACCAACCCACTGTCCGACACCACCACCATCAACATATTCATCACCGATGCCAACGACAAC
GCTCCGCTCTTCAGCGAGGACATCTACAGCACCACCATCAACGAGGCAGCGAGAGTGGAA
GGGGATGTCATCCAGGTGATGGCAACAGATGCTGACAGTGGAGCTAACGGTAGAGTGTCT
TACTCCATCATCCATGGCAACCTCTTCAATCAGTTCATCATCAACCCTGACAATGGACTG
GTCAGTCTAGCAGCTAAACTGGACAGAGAACAGATCGCTTCATACTCCCTGGGTGTGAGA
GCCAGTGATGCCGGTGATGAACCAAGTTTCACTGATGTCACCGTCCAGATCATCGTTGAC
GACATCAATGACAACCCTCCTGTGCTTCCAAGGCAGAACTATACCATCATACAGCAGGCT
GATACTCCAGTGGAGTCTGATATTCTTCAGCTGAATGCTACAGACCTTGACACGCTAGCC
AATGGTCCTCCATTCACTTTTGAGATCGTCAGAGGCAACGACAACGGGGCATTCGTCATC
ACGTCTACCAAAATGTTGAAAAACAGGATCTGGTTCAACCGAGACATTGAGACACAGTAC
AACTTGACCATCAAGGTGACCGATAGCGCCCGGTCGCCGCTCTACTCACTCTCGTACATC
AAGATTATCATCGTTGATCCTATGAACGTTCCAGAGGTGGTCACGCCGGTCAAGATCACC
ATCAGTTCCTTCGAGGAGACATTCCCCGGTGGCTGGATCGGACAGATCTCTGCTACCGAC
CGCGATCCTTATGACGACCTTGTCTTCGAGCTCCAGAACGACAATGTCTTCCGCATCGGT
CAAGAAGATGGCATTATCATCGCCCCACCCGACCTGGATGAAGGCTTCTACCACATCAAC
GCTAGTGTCAGTGATGGACAGTTCACTGTATACGCCGAAGCAAACGTAACCGTCCGGATG
CTGAATCAGGCCATGCTCAATAACAGCGCCACCATCACCTTTGCTGACGTCACGCCCGAG
GAATTCCTTCCAAACTCTGGCATCTTCATGTACACGGTGGCCAACCACTTCCCGGGTGCG
ACCCCAGAGGATGTTACCATCATCACCATCCACCCATCGGAGGAAAACATCGAGAATACC
GACGTTGTTTTCTCAATCCATCGTAGCAAGAGCAGGGAGAGTTTCTTCAAACCGAAGCAG
ATCCAGAGACAGGTCGAGGCCCTCAGCGCCGCTCTCCAGGAGCGGATGAAGCATGATGTG
GTATCGGCAGTCAGTGACCTGTGCACTCTATTCTCCTGTGAGGAGAGCTACATCTGCAGT
AATGATGTCAGGTTGGACTATTCCAACATCTTGACGTTCTCAACCGATGATGAGAGCTTT
GTGTCGTCCAGACTCTATAGGGACTATACCTGCACCTGTGTCGTAGGTTCATGTGCGACA
ACCACTAAGAAGCCTACCACTACCAAGGCCACGACGACACCTGCACTTCGCACTCCCTCC
GTCATCAACCAAGACAACCCTTGTGCTAGCAACCCATGCCATGCCAACATGAACTGCCGC
TGGGATGGCTTCGATGGCTACGTTTGTGTATGCACGGATGACTCTTTGTCCTGTCTACGT
AAGTGT

>pdep
GTGATGGCTACTGATGATGATAGCGGTGACCATGGTGTGGTAACATACTCCATAATCAGT
GCTGAGGCAAGACGAATGTTTGACATTGACAGTGAAACAGGAGAGATCCACAGCAGGATG
CTGCTTGACCTTGAGTCCGTCAGTGACAGGATGCTACCCGTACCCATCATGGCCGTGGAC
GGTGGAGGAAAGACGGCCTACACCACCGTCAATGTCATCCTCAATGACAGGAACGACAAC
GTACCACGCTTTGAGATGACGGAGTATAAAGCATTCACAAGATCCGGTGTGGAGAGCCAT
GTCCCCATTTTAGTGGTCACTGCAACCGATGTAGACTCTGGAAGCAACGCCTTGTTGACA
TACTCCTTTGAGAGCGGTACAGCTCAATCTGCCTTAGACCTCTTTGAGATTGATCCCAAG
ACGGGAAGCATCTCAGCATCATCATCTCTGGATGGAGAAGAGGGATCTACCTTCCAGTTC
TTTGTTGGTGTGACTGATGGTGGAAATCCTCCACTGAACTGGGTGACAGCAGCAGAGATC
TATGTCCTATCCCAAGATGATGAACTGCCATTCTTTGATGGGCTGGTCAACGAACCTGAC
ATTGATGTCGCAGAGAATACACCAGTGGGAACAGTCCTGTCCACCTTTTTGGCTCATAGC
AACTCATCCCTCACATACTCCTTGGTTCCTGGTAACGAAGCCCACACCAACGATCCATCG
CACTTCTCCATTGATGAGCACGGTAATTTGACATTGGTGAGCTCCTTGGACTTTGAGTCT
GTGTCTTGGTAYAAGCTCATCATCAAGGCCAGCACAAACACAGAGCCATCTATATCGACA
TACTTCACTGTCCTTGTAACTGTGACCGATGTCAACGACAACATGCCTGTGTTTGAAGAT
GTGACGTACAGCATCAGCGTTCCAGAGAATACTCCAGTTGATGATCCCATCTTGAAGGTT
ATTGCTAGGGATGCGGATGCTGGGTCCAACGGCCAAGTCCTCTATTACCTTGATGTTGAG
AATGACCTGGAAGTGTTTGAGAAGTTTGAGGTAAACGAGAATACAGGTATTTTGACCATC
CAAGAGGGTCTTGACCGGGAGACGGCCATCACCTACGACATCCTCATCCTAGCCAGGGAT
GTCACTAACGCTGATTTCTCAGCAACATCCACAGTTCATGTCACCGTGATGGACTTCAAC
GACTCGCCACCACGATTCACACAGAAGGTCTATCCTGGAGAAGTCCTCGAAAGTGATCCC
ATYGGAACCGTGGCAGTCTCCATTCAAGCTGTTGATGGCGACATTGGCACCAATGCTCAA
GTTGTCTACTACATCACATCGGGGGACCCTTTCAATCACTTTGCCATCGAGAGCAATTCT
GGCAAGATCTACGTTGCTAACCCTCTGGATCGGGAGCTAAAGGATACGTATCGCCTCAAT
GTAACAGCCACCGATGGTCTCTTCTCAGACACTGCTCAGGTTGTGATCTCAGTGCAAGAC
ATCAATGACAACTCTCCTGTCTGTRCACAGACCCTGTACACTGAGAACATCCGAGAGAAC
TTAGCACCAGGCCATTACATCCTCTATGTATCTGCATCTGATGCAGACATTGGAAGCAAT
GCTGAAATAACCTTCTCTCTGGAAGGTGAAGGGTCAGAACTATTCACTATCGAGAAAGAC
CTAGGTGTAAACACTGGCACCGTCCGCACCTCTGGAGCCCTGGACTACGAGACTCAGCAG
TTCTATCGCTTCCAGGTGATTGCTAGCGATGGTGGTGGACTGTCCTGCTCTTCGGACATC
TCCATTGGATTACTGGACGTGAACGATAACCCTCCGGCATTCACACAACACGTCTACAAC
GTAAGCGTCAGTGAGAACACAACTGTCAACACACTGCTAACTAGAGTACAGGCCATCGAT
CCCGATAAAGATGCCAACAGGCGACATAGGTTCAGCATAAGAGGTGGTAACAGTGAAGAA
ACCTTCTCTCTGGATGACCAGTCCGGTATCCTGACCCTGACGCAACCCCTGGATCGAGAA
CTCCGCAGCCATTTCAACCTAACTCTTGCAGTCACCGACATCCTCCAGGCAAGTCTCTCC
ACCTCGGCCCAGCTCATCGTCAATGTCCTGGACGAAAACGACAACGAGCCGCAGTTTGAA
AGTGATCTCTACAATGCTTCCATCGCTGAGGATGCAGAGATTGGAAGCACCGTGGTTACC
GTGATTGCGATCAGCCAGGATGTGGGACTCAACGCTGAGATCATGTACCAGATTGTCTCT
GGCAATGAGCATGGAAAGTTCAAGATTGACGGTGCCATTGGTGAGATCACTGTCGCTTCT
GAACTGGACTTTGAGATGTCCAACAAATACTACCTGACCGTCAAGGCCACAGACATGGGC
ACCAACCCTCTCTCCGACACCACCACCATCAACATCTTCATCACTGATGCCAATGACAAC
TCTCCGCTATTCAGCGAGGACATCTACACCACCACCGTCAATGAGGCAGCAAGAGTTGAA
GGGGATGTCATCCAGGTTATGGCTACAGATGCTGACAGTGGAGCTAACGGTAGAGTGTCT
TACTCCATCATCCATGGTAACCTCTTCAATCAATTCATCATCAACCCCGACAATGGACTG
GTTAGTCTAGCAGCTAAACTGGATAGAGAACAGATCTCTTCATACTCCCTGGGTGTGAGA
GCCAGCGATGCTGGTGATGAACCACGTTTCACTGATGTCACTGTCAAGATCATCGTTGAA
GACATCAATGACAACCCTCCTCTGCTTCCAAGACAGAACTATACCATCATACAACAGGCT
GACACTCCAGTGGAGTCTGATATTCTTCAGCTGAATGCTACAGACCTTGACACACAAGCC
AATGGTCCTCCATTCACTTTTGAGATCGTCAGAGGCAACGACAATGGGGCATTCGTCATC
ACGTCTACCAAAATGTTAAAAAACAGGATCTGGTTCAACCGAGACATTGAGACACAGTAC
AACTTGACCATTAAGGTGACTGATAGTGCCCGGTCACCGCTCTACTCACTCTCATACATC
AAGATTATCATAGTTGATCCTATGAACATCCCGGAGGTGGTCACGCCGGTCAAAATCACC
ATCAGTTCCTTCGAGGAGACCTTCCCCGGTGGCTGGATCGGACAGATCTCTGCTTCCGAC
CGCGATCCTTATGACGACCTTGTCTTYGAGCTCCAGAATGACAATGTCTTCCGCATCGGT
CGAGATGATGGCATTATCATCGCCCCACCCGACTTGGATGAAGGCTTCTACCACATCAAC
GCTAGTGTCAGTGATGGACAGTTCACTGTATACGCCGAAGCAAATGTCACCGTCCGGATG
CTGAACCAGGCCATGCTCAATAACAGCGTCACCATCACCTTTGCTGACGTCACGCCCGAG
GAATTCCTTCCAAACTCTGGCATCTTCATGTACACAGTGGCCAACCACTTCCTGGGTGCA
ACCCCAGAGGATGTTACCATCATCACTATCCACCCATCGGCTGAAAACATCGAGAATACT
GACGTTGTTTTCTCAATCCATCGCAGCAAGGGCAGGGAGAGTTTCTTCAAACCTAAGCAG
ATCCAGAGACAGGTTGAGTCCCTCAGCGCTGCTCTCCAGGAGCGAATGAAGCATGATGTG
GTGTCGGCAGTCAGTGACCTGTGCACTCTAGACCCTTGTGAGGAGAGCTACGTTTGCAGT
AATGATGTCAGATTGGACTACTCCAACATCTTGACATTCTCAACAGATGATGAGAGCTTT
GTGTCTTCCAGACTCTATAGGGGCTTCACCTGCACCTGTATCGTAGATTCATGTGTGACA
ACCACTAAGAAGCCTACCACTACTAAGGCAACGACGACCCYYGCACCTCGCATTCCCCCC
GNNNNCAGTCNNGAAAACCCTTGTGCTAGCAACCCATGCCATGCCAACATGATCTGCCGT
ACGGACATCTACAATGACTACGTTTGTGAATGCACGGATGACTCTTTGTCCTGCCTACGT
AAGTGT
