# Supplementary material for: Genome-wide signals of positive selection in strongylocentrotid sea urchins
Source: BMC Genomics. 2017 Jul 21;18:555. doi: 10.1186/s12864-017-3944-7 (PMC5521101; doi:10.1186/s12864-017-3944-7)
Supplement: Supplementary file 3 — Consensus alignment files. A compressed (gzip) tape archive (TAR) file containing 6250 consensus alignment files in FASTA format. (TGZ 14116 kb) [file 12864_2017_3944_MOESM3_ESM.tgz › SPU_021670/consensAlign.ordered.fa]

>sdro
ATKGACACTTRTTGCAAASGRAAATGGGAACTTGTCAAAGGAAAAKGGCGTGAAATCATC
TCTATTCATATCGGCCAAGCCGGAGTCCAGATGGGCAATGCATGCTGGGAACTCTTCTGC
CACGAGCACGACATCAAGCCTGATGGCCAGATGCCCTCAGACAAGACCATCGGAGGTGGT
GACGACTCCTTCAACACCTTCTTCAGTGAGACTGGAGCTGGCAAGCACGTACCTCGCGCT
GTGTTCATCGATCTTGAACCGTCTGTTATAGATGAAGTCCGGACTGGAAAATTTCGTGAA
CTCTATCACCCAGACCAACTGATCAGCGGCAAGGAAGATTCCGCMAACAACTTCGCTCGT
GGTCATTACAGCATCGGGAGACAACATCTCGATGACACCATTGACAGGATTCGGAAGTTG
GCAGATCGGTGCAGTGGTCTTCAGGGTTTCATGCTGTTCCGGAGCTTTGGTGGTGGCACT
GGGTCTGGRTTTGCWGCTCTGCTCGAGGGTAGACTCTCAGTCGATTATGGAAAAACAACC
AAGATGGAGTTCGATATCTATCCTTCACCGTTGGTTTCGACCGCCGTGGTMGAGCCGTAT
AACACCGTTTTGTCGACCCACACGACCTTGGATCATTCCGATGTCTCCTTCATGTTTGAC
AACGAAGCCATGTTCGACATTTGCAAGAAAAAATTGAGCATCGAGCGTCCCTCATACCAG
AATCTGAATCGCCTGCTGGCACAAATTGTGTCCTCCATGACATGTTCTCTGCGATTCGAC
GGTGAACTCAACGTTGACCTGAACGAGTTCCAGACAAATCTTGTGCCATATCCACGCATC
CATTTCCCACTCTCCTGCCTCTCGCCGATCATGTCCAGTGAAAAATCATTCCATGAGACA
AACASKGTAGCGGATATCACAAATGAGTGTTTCGAMCCTGCGAACCAGATGGTGCAGTGT
GATCCMMGKMAMGGMAARTACATGGCCTGCTGTCTCCTGTACCGTGGTGATGTCGTCCCC
AAGGATGTTAACGTTGCTATCGCTACCATCAAGACCAAGCGTACCATCCAATTCGTCGAC
TGGTGTCCAACTGGCTTCAAGGTCGGTATCAACCACCAGTCGCTTGGGATGGTACAAGGA
GGAGACATAGCAAAAGTCCAAAGGGCGGTGTGCATGCTGAGCAACAATACTGCCATAGCC
GAGGCTTGGGCACGCGTCAACCACAAGTTCGATCTGATGTACGCCAAGCGGGCGTTTGTC
CATTGGTTTGTTGGGGAAGGGATGGAGGAAGGAGAGTTCTCCGAGGCTCGTGAGGATTTG
GCTGCTCTCGAGAAGGACTACGAAGAAGTCGCCTCAGAGACGGGGGATGGTATGGAGGAG
GACGATGATGAGGAATAC

>spal
ATGGAMACTTATTGCAAASGRAAATGRGMACTTGTCAMAGGAAAAKGGCGTGAAATCATC
TCTATTCATATCGGCCAAGCCGGAGTCCAGATGGGCAATGCATGCTGGGAACTCTTCTGC
CACGAGCACGACATCCAGCCTGATGGCCAGATGCCCTCAGACAAGACGGTCGGATATGGT
GACGACTCCTTCAACACCTTCTTCAGTGAGACTGGAGCTGGCAAGCACGTACCTCGCGCT
GTGTTCGTCGATCTAGAACCGTCTGTTATAGATGAAGTCCGGACTGGAAAATATCGTGAA
CTCTATCACCCAGACCAACTGATCAGCGGCAAGGAAGATTCCGCAAACAACTTCGCTCGT
GGTCATTACAGCATCGGGAnnnnnnnnnnnnnnnnnACCATTGACAGGATTCGGAAGTTG
GCAGATCGGTGCAGTGGTCTTCAGGGTTTCATGCTGTTCCGGAGCTTTGGTGGTGGCACT
GGGTCTGGATTTGCTGCTCTGCTCGAAAATAGACTCTCAGTCGATTATGGAAAAACAACC
AAGATGGAGTTCGATATCTATCCTTCACCGTTGGTTTCGACCGCCGTGGTCGAGCCGTAT
AACACCGTTCTGTCGACCCACACGACCTTGGATCATTCCGATGTCTCCTTCATGTTTGAC
AACGAAGCCATGTTCGACATTTGCCAGAAAAAATTGAGCATCGAGCGTCCCTCATACCAG
AATCTGAATCGCCTGCTGGCACAAATTGTGTCCTCCATTACATGTTCTCTGCGATTCGAC
GGTGAACTCAACGTTGACCTGAACGAGTTCCAGACAAATCTTGTGCCATATCCACGCATC
CATTTCCCACTCTCCTGCCTCTCGCCGATCATGTCCAGTGAAAACGCATACCATTCGACA
AACACGGTAGCGGATATCACAAATGAGTGTTTCGAACCTGCGAACCAGATGGTGCAGTGT
GATCCAAGGAAAGGAAAGTACATGGCCTGCTGTCTCCTGTACCGTGGTGATGTCGTCCCC
AAGGATGTCAAYGTTGCYATCGCTACCATCAAGACCAAGCGTACCATCCAATTCGTCGAC
TGGTGTCCAACTGGCTTCAAGGTCGGTATCAACAACGAGTCGCTTGGGATGGTAGAAGGA
GGAGACATAGCAAAAGTCCAAAGGGCGGTGTGCATGCTGAGCAACAATACTGCCATAGCC
GAGGCTTGGGCACGCGTCAACCACAAGTTCGATCTGATGTACGCCAAGCGGGCATTTGTC
CATTGGTTTGTTGGGGAAGGGATGGAGGAAGGAGAGTTCTCCGAGGCTCGTGAGGATTTG
GCTGCTCTCGAGAAGGACTACGAAGAAGTCGCCTCAGAGACGGGGGATGGTGAGGAGGAG
GACGAAGATGAGGAATAC

>sfra
ATGGACACTTATTGCAAAGGAAAATGGGAAATTGTCGAAGGAAAARGGCGTGAAATCATC
TCTATTCATATCGGCCAAGCCGGGGTCCAGATGGGCAATTCATGCTGGGAACTSTTTTGC
CACGAGCACGGCATCCAGGCTGATGGCCAGATGCCCTCAGACAAGACCATTGGCGGTGGT
GACGACTCCTTCAATACCTTCTTCAGTGAGACTGGAGCTGGCAAGCACGTACCTCGCGCT
GTGTTCGTCGATCTAGAACCGTCTGTTATAGATGAAGTCCGGACTGGAACCTATCGTGAG
CTCTATCACCCAGACCAACTGATCAGCGGGAAGGAAGATGCCGCAAACAACTACGCTCGT
GGTCAATTCACCATCGGGACGNAGGGTCTCGACGGAGCCATTGACAAGATTCGGAAGTTG
GCAGATCGGTGCAGTGGTCTTCAGGGTTTCCTGCTGTTCCGGAGCTTTGGTGGTGGCACT
GGGTCTGGATTTGCCGCTCTGCTCGAGGATAGACTCTCGGTCGAATATGGAAAAACATCC
AAGTTGGAGTTCTCCATCTATCCTTCACCGTTGGTTGCGACCGCGGTGGTCGAGCCGTAT
AACACCGTTCTGTCGACCCACACGACCATGGATCATTCCGATGTCTCCTTCATGTTTGAC
AACGAAGCCATGTTCGACATTTGCCAGAAAAAGTTGGACATCGAGCGTCCTTCATACCAG
AATCTGAATCGCCTGCTGGCACAAACTGTGTCCTCCATTACCTGTTCTCTGCGATTCGAC
GGCGCCCTCAACGTTGACCTGAACGAGTTCCAGACAAATCTTGTGCCATATCCTCGCATC
CATTTCCCACTCTCCTGCCTCTCGCCGATCCTCTCCAATGAAAAATCATTCCATGAGACA
AACAGTGTAGCAGATATCACAAATGCGTGTTTCGAACCTGCGAACCAGATGGTGCAGTGT
GATCCAAGGAAAGGAAAATACATGGCCTGCTGTCTTCTGTACCGTGGTGATGTCGTCCCC
AAGGATGTCAACGCTGCTATTGCTACCATCAAGACCAAACGTTCAATCCAATTCGTYGAC
TGGTGTCCAACAGGCTTCAAGGTCGGTATCAACAACCAGTCGCTTGCGGTAGTACCAGGA
GGAGAATTGGCAAAAGTCCAGAGGGCGGTGTGCATGCTGAGCAACAATACTGCCATAGCC
GAGGCTTGGGCACGCGTCAACCACAAGTTCGATCTGATGTATGCCAAGCGGGCATTTGTC
CATTGGTTTGTTGGGGAAGGAATGGAGGAAGGAGAGTTCTCCGAGGCTCGTGAGGATTTG
GCTGCTCTCGAGAAGGACTACGAAGAAGTCGCCTCAGAGACGGCGGATGGTGAGGnnNNN
NNNGAAGAAGAGGAATAT

>afraSS
ATSGACACTTAYTGCAAASGRAAATGGGAACTTGTCAAAKGAAAAKGGCGTGAAATCATC
TCTATTCATATCGGCCAAGCCGGAGTCCAGATGGGCAATGCATGCTGGGAACTCTTCTGC
CACGAGCACGACATCAAGCCTGATGGCCAGATGCCCTCAGACAAGACCATCGGAGGTGGT
GACGACTCCTTCAACACCTTCTTCAGTGAGACTGAAGCTGGCAAGCACGTACCTCGCGCT
GTGTTCATCGATCTTGAACCGTCTGTTATAGATGAAGTCCGGAMTGGAAAATTTCGTGAA
CTCTATCACCCAGACCAACTGATCAGCGGCAAGGAAGATTCCGCAAACAACTTCGCTCGT
GGTCATTACAGCATCGGGAGACAACATCTCGATGGCACCATTGACAGGATTCGGAAGTTG
GCAGATCGGTGCAGTGGTCTTCAGGGTTTCATGCTGTTCCGGAGCTTTGGTGGTGGCACT
GGGTCTGGATTTGCAGCTCTGCTCGAGGGTAGACTCTCAGTCGATTATGGAAAAACAACC
AAGATGGAGTTCGATATCTATCCTTCACCGTTGGTTTCGACCGCCGTGGTCGAGCCGTAT
AACACCGTTTTGTCGACCCACACGACCTTGGATCATTCCGATGTCTCCTTCATGTTTGAC
AACGAAGCCATGTTCGACATTTGCAAGAAAAAATTGAGCATCGAGCGTCCCTCGTACCAG
AATTTAAATCGCCTGCTGGCACAAATTGTGTCCTCCATGACATGTTCTCTGCGATTCGAC
GGTGAACTCAACGTTGACCTGAACGAGTTCCAGACAAATCTTGTGCCATATCCACGCATC
CATTTCCCACTCTCCTGCCTCTCGCCGATCATGTCCAGTGAAAAATCATTCCATGAGACA
AACACGGTAGCGGATATCACAAATGAGTGTTTCGAACCTGCGAACCAGATGGTGCAGTGT
GATCCCCGTCACGGCAAGTACATGGCCTGCTGTCTCCTGTACCGTGGTGATGTCGTCCCC
AAGGACGTCAACGTTGCTATCGCTACCATCAAGACCAAGCGTACCATCCAATTCGTCGAC
TGGTGTCCAACTGGCTTCAAGGTCGGTATCAACCACCAGTCGCTTGGGATGGTACAAGGA
GGAGACATAGCAAAAGTCCAAAGGGCGGTGTGCATGCTGAGCAACAATACTGCCATAGCC
GAGGCTTGGGCACGCGTCAACCACAAGTTCGATCTGATGTACGCCAAGCGGGCATTTGTC
CATTGGTTTGTTGGGGAGGGGATGGAGGAAGGAGAGTTCTCCGAGGCTCGTGAGGATTTG
GCTGCTCTCGAGAAGGACTACGAAGAAGTCGCCTCAGATACGGGGGCTGGTGAGGAGGAG
GACGAAGATGAGGAATAC

>hpul
ATGGRCACTTATTGCAAASGRAAATGKRAACTTGTYWAAGRAAARGGGCGTGAAATCATC
TCTATTCAYATGGGCCAAGCCGGAGTCCAGATGGGYAATGCATGCTGGGAACTCTTCTGC
CACGAGCACGACATCGAKGCTGATGGCCAGATGCCCTCAGACAAGACCGTCGGATTTGGT
GAMGACTCCTTCAATACCTTCTTCAGTGAGACTGGAGCTGGCAAGCACGTACCTCGCGCT
KTGTTCGTTGATCTAGAACCGTCTGTTATAGATGAAGTCCGGACTGGAACCTATCGTGAG
CTCTATCACCCAGACCAACTAATCAGCGGCAGGGAAGATGCCGCAAACAACTTCGCTCGT
GGTYATTWCACCATCGGGAAGGAWAATGYCGACCTTTCCCTTGACAAGATTCGGAAGATG
GTAGAACGGTGCAGTGGTCTTCAGGGTTTCMTGCTGTTCCGGAGCTTTGGTGGTGGCACT
GGGTCTGGATTTGCTGCTTTGCTCGAGAGTAAWCTCTCAGMCGATTATAYAAAAACAACC
AAGATGGAGTTCTCTATTTATCCTTCACCGTTGGTTTCGACCGCYGTGGTCGAGCCGTAC
AACACCGTTTTGTCGACCCACRYGACCTTGGATCATTCCGATGTCTCCTTCATGTTTGAC
AACGAAGCCATGTTCGACATTTGTAAGAAAAAATTGGACATCGAGCGTCCCTCATACCAG
AACCTGAATCGCCTRCTGGCACAAATTGTGTCCTCCATTACAAGTTCTCTGCGATACGAG
GGTGAACTCAACGTTGACCTGAACGAGTTCCAGACAAATCTTGTGCCATATCCACGCATC
CATTTCCCACTCTCCTGCCTGTCGCCGATCATGTCCAATGAAAAATCATTCCATGAGACA
AACAGTGTTGCAGATATCACAAATGAGTGTTTCGAACCTGCGAACCAGATGGTGCAGTGT
GATCCAAGGAAAGGAAAATACATGGCCTGCTGTCTCCTGTACCGTGGTGATGTCGTCCCC
AAGGATGTCAACGTTGCTATCGCTACCATCAAGACCAAGCGTACCATCCAATTCGTCGAC
TGGTGTCCAACTGGCTTCAAGGTCGGTATCAACCACCAGTCGCTTGGGATAGTACCAGGA
GCAGACATAGCAAAAGTCCAGAGGGCGGTGTGCATGCTGAGCAACAATACTGCCATAGCC
GAGGCTTGGGCACGTGTCAACCACAAGTTCGATCTGATGTACGCCAAGCGGGCGTTTGTC
CATTGGTTTGTTGGGGAAGGGATGGAGGAAGGAGAGTTCTCCGAGGCACGTGAGGATTTG
GCTGTTCTCGAGAAGGACTACGAAGACGTCGCYTCAGAGACGGGGTTYGGTGAAGAGGAC
GACGAAGATGAGGAGTAC

>snud
ATGGACACTTATTGCAAAGGAAAATRGGAACTTGTYRAMGGAAAAKGRCGTGAAATCATC
TCTATTCATATCGGCCAAGCCGGGGTCCAGATGGGCAATTCATGCTGGGAACTCTTTTGC
CACGAGCACGGCATCCACCCTGATGGCCAGATGCCCTCAGACAAGACCATCGGAGGTGGT
GACGACTCCTTCAATACCTTCTTCAGTGAGACTGGAGCTGGCAAGCACGTACCTCGCGCT
GTGTTCGTCGATCTAGAACCGTCTGTTATAGATGAAGTCCGGACTGGAACCTATCGTGAG
CTCTATCACCCAGACCAACTGCTCAGCGGGAAGGAAGATGCCGCAAACAACTACGCTCGT
GGTCAATTCACCATCGGGAGAGGGCATCTCGACGAAACCCTTGACAAGATTAGGAAGTTG
GCAGGTCGGTGCAGTGGTCTTCAGGGTTTCCTGCTGTTCCGGAGCTTTGGTGGTGGCACT
GGGTCTGGATTTGCTGCTCTGCTCGAGGATAAACTCTCGGTCGAATATGGAAAAACATCC
AAGTTGGAGTTCTCCATCTATCCTTCACCGTTGGTTTCGACCGCCGTGGTCGAGCCGTAT
AACACCGTTCTGTCGACCCACACGACCATGGATCATTCCGATGTCTCCTTCATGTTTGAC
AACGAAGCCATGTTCGACATTTGCCAGAAAAAGTTGGACATTGAGCGTCCCTCATACCAG
AATCTGAATCGCCTGCTGGCACAAACTGTGTCCTCCATTACCTGTTCTCTGCGATTCGAC
GGGGCCCTCAACGTTGACCTGAACGAGTTCCAGACAAATCTTGTGCCATATCCTCGCATC
CATTTYCCACTCTCCTGCCTCTCGCCGATCCTCTCCAAAGAAAAATCATTCCATGAGACA
AACAGGGTAGCAGATATCACAAATGAGTGTTTCGAACCTGCGAAYCAGATGGTGCAATGT
GATCCAAGGAAAGGAAAATACATGGCCTGCTGTCTTCTGTACCGTGGTGATGTCGTCTCC
AAGGATGTCAACGCTGCTATCGCTACCATCAAGACCAAACGTTCAATCCAATTCGTTGAC
TGGTGTCCAACAGGCTTCAAGGTCGGTATCAACAGCGAGTCGCTTGCGGTAGTACCAGGA
GGATACATGGCAAAAGTCCAGAGGTCGGTGTGCATGCTGAGCAACAATACTGCCATAGCC
GAGGCTTGGGCACGCGTCAATCACAAGTTCGATCTGATGTATGCCAAGCGSGCATTTGTC
CATTGGTTTGTTGGGGAAGGGATGGAGGAAGGAGAGTTCTCCGAGGCTCGTGAGGATTTG
GCTGCTCTCGAGAAGGACTACGAAGAAGTCGCCTCAGAGACGGCGGATGGTGAGGAGGAG
GAAGACGATGAGGAATAT

>sintSS
ATGGACACTTRTTGCAAASGRAAATGGGAACTTGTCAAAGGAAAARGGCGTGAAATCATC
TCTATTCATATCGGCCAAGCCGGAGTCCAGATGGGCAATGCATGCTGGGAACTCTTCTGT
CACGAGCACGGCATCCAGCCTGATGGTCAGATGCCCTCAGACAAGACTATCGGAGGTGGT
GACGACTCCTTTAACACCTTCTTCAGTGAGACTGGAGCTGGCAAGCACGTACCTCGCGCT
GTGTTCGTCGATCTAGAACCGTCTGTTATAGATGAAGTCCGGACTGGATCCTTTCGTGAG
CTCTATCACCCAGAGCAACTGATCAGCGGCAAGGAAGATGCCGCAAACAACTTCGCTCGT
GGYCATTACTCCATCGGGAGAGGGCATCTCGATGAAACCATTGACAGGATTCGGAAGTTG
GCAGATCGGTGCAGTGGTCTTCAGGGTTTTATGCTGTTCCGGAGCTTTGGTGGTGGCACT
GGGTCTGGATATGCTGCTCTGCTCGAGGGCAGACTCTCAGTCGATTATGGAAAAACAACC
AAGATGGAGTTCGATATCTATCCTTCACCGTTGGTTTCGACCGCCGTGGTCGAGCCGTAT
AACACCGTTTTGTCGACCCACACGACCTTGGATCATTCCGATGTCTCCTTCATGTTTGAC
AACGAAGCCATGTTCGACATTTGCAAGAAAAAATTGAGCATCGAGCGTCCCTCATACCAG
AATCTGAACCGCCTGCTGGCACAAATTGTGTCCTCCATGACRTGTTCTCTGCGATTCGAC
GGTGAGCTCAACGTTGACCTGAACGAGTTCCAGACAAATCTTGTGCCATATCCACGCATC
CATTTCCCACTCTCCTGCCTCTCGCCGATCATGTCCAGTGAAAAATCATTCCATGAGACA
AACACGGTAGCGGATATCACAAATGAGTGTTTCGAGCCTGCGAACCAGATGGTGCAGTGT
GATCCAAGGAAAGGAAAATACATGGCCTGCTGTCTCCTGTACCGTGGTGATGTCGTCCCC
AAGGATGTCAACGTTGCGATCGCTACCATCAAGACCAAGCGTTCTATCCAATTCGTCGAC
TGGTGTCCAACTGGCTTCAAGGTCGGTATCAACCACCAGTCGCTTGGGATGGTACAAGGA
GGAGACATAGCAAAAGTCCAAAGGGCGGTGTGCATGCTGAGCAACAATACTGCCATAGCC
GAGGCTTGGGCACGCGTCAACCACAAGTTCGATCTGATGTACGCCAAGCGGGCGTTTGTC
CATTGGTTTGTTGGGGAAGGGATGGAGGAAGGAGAGTTCTCCGAGGCTCGTGAGGATTTG
GCTGCTCTCGAGAAGGACTACGAAGAAGTCGCCTCAGAGACGGGGGATGGTGAGGAGGAC
GACGATGATGAGGAATAC

>sprp
ATGGACACTTAWTGCAAACGRAAATGGGAACTTGTCAAAGGAAAAGGGCGTGAAATYATC
TCTATTCATATCGGCCAAGCCGGAGTCCAGATGGGCAATGCATGCTGGGAACTCTTCTGC
CACGAGCACGAAATCGAGGCTGATGGCCAGATGCCCTCAGACAGGACCGTCGGATTTGGT
GACGACTCCTTCAATACCTTCTTCAGTGAGACTGGAGCTGGCAAGCACGTACCTCGCGCT
GTGTTCGCCGATCTTGAACCGTCTGTTATAGATGAAGTCCGGACTGGATCCTATCGTGAG
CTCTATCACCCAGACCAACTGATCAGCGGCAAGGAAGATGCCGCAAACAACTTCGCTCGT
GGTCATTACACCRTCGGGAAGSAGAGTGTCGACCTTACCATGGACAAGATTCGGAAGATG
ACAGAACGGTGCAGTGGTCTTCAGGGTTTCATGCTGTTCCGGAGCTTTGGGGGTGGCACT
GGGTCTGGGTTTGCTGCTCTGCTCGAGGAAAGACTCTCAGTCGATTATGGAAAAACAACC
AAGATGGAGTTCGATATCTATCCTTCACCGTTGGTTTCGACCGCCGTGGTCGAGCCGTAC
AACACCGTTTTGTCGACCCATACGACATTGGATCATTCCGATGTCTCCTTCATGTTTGAC
AACGAAGCCATGTTCGACATTTGCAAGAAAAAATTGAGCATCGAGCGTCCCTCATACCAG
AATCTGAATCGCCTGCTGGCACAAATTGTGTCCTCCATGACATGTTCTCTGCGATTCGAC
GGTCAACTCAACGTTGACCTGAACGAGTTCCAGACAAATCTTGTGCCATATCCACGCATC
CATTTCCCACTCTCCTGCCTCTCGCCGATCATGTCCAGTGAAAAATCATTCCATGAGACA
AACAGTGCAGCGGATATCACAAATGAGTGTTTCGAACCTGCGAACCAGATGGTGCAGTGT
GACCCAAGGAAAGGAAAATACATGGCCTGCTGTCTCCTGTACCGTGGTGATGTCGTCCCC
AAGGATGTCAATGCTGCTATCGCTACCATCAAGACCAAGCGTACCATACAATTCGTCGAC
TGGTGTCCAACTGGCTTCAAGGTCGGTATCAACYACCAGTCGCTTGSGATGGTACCAGGA
GGAGACATAGCAAAAGTCAAAAGGGCGGTGTGCATGCTAAGCAACAATACTGCCATAGCC
GAGGCTTGGGCACGCGTCAACCACAAGTTCGATCTGATGTACGCCAAGCGGGCGTTTGTC
CATTGGTTTGTTGGGGAAGGGATGGAGGAGGGAGAGTTCTCCGAGGCTCGTGAGGATTTG
GCTGCTCTCGAGAAGGACTACGAAGAWGTCGCCTTAGAGACGGGGGCTGATGAGGAGGAG
GACGAAGATGAGGAATAC

>spurp
ATGGACACTTATTGCAAACGGAAATGGGAACTTGTCAAAGGAAAAGGGCGTGAAATTATC
TCTATTCATATCGGCCAAGCCGGAGTCCAGATGGGCAATGCATGCTGGGAACTCTTCTGC
CACGAGCACGAAATCGAGGCTGATGGCCAGATGCCCTCAGACAGGACCGTCGGATTTGGT
GACGACTCCTTCAATACCTTCTTCAGTGAGACTGGAGCTGGCAAGCACGTACCTCGCGCT
GTGTTCGCCGATCTTGAACCGTCTGTTATAGATGAAGTCCGGACTGGATCCTATCGTGAG
CTCTATCACCCAGACCAACTGATCAGCGGCAAGGAAGATGCCGCAAACAACTTCGCTCGT
GGTCATTACACCATCGGGAAGCAGAGTGTCGACCTTACCATGGACAAGATTCGGAAGATG
ACAGAACGGTGCAGTGGTCTTCAGGGTTTCATGCTGTTCCGGAGCTTTGGGGGTGGCACT
GGGTCTGGGTTTGCTGCTCTGCTCGAGGAAAGACTCTCAGTCGATTATGGAAAAACAACC
AAGATGGAGTTCGATATCTATCCTTCACCGTTGGTTTCGACCGCCGTGGTCGAGCCGTAC
AACACCGTTTTGTCGACCCATACGACATTGGATCATTCCGATGTCTCCTTCATGTTTGAC
AACGAAGCCATGTTCGACATTTGCAAGAAAAAATTGAGCATCGAGCGTCCCTCATACCAG
AATCTGAATCGCCTGCTGGCACAAATTGTGTCCTCCATGACATGTTCTCTGCGATTCGAC
GGTCAACTCAACGTTGACCTGAACGAGTTCCAGACAAATCTTGTGCCATATCCACGCATC
CATTTCCCACTCTCCTGCCTCTCGCCGATCATGTCCAGTGAAAAATCATTCCATGAGACA
AACAGTGCAGCGGATATCACAAATGAGTGTTTCGAACCTGCGAACCAGATGGTGCAGTGT
GACCCAAGGAAAGGAAAATACATGGCCTGCTGTCTCCTGTACCGTGGTGATGTCGTCCCC
AAGGATGTCAATGCTGCTATCGCTACCATCAAGACCAAGCGTACCATACAATTCGTCGAC
TGGTGTCCAACTGGCTTCAAGGTCGGTATCAACCACCAGTCGCTTGCGATGGTACCAGGA
GGAGACATAGCAAAAGTCAAAAGGGCGGTGTGCATGCTAAGCAACAATACTGCCATAGCC
GAGGCTTGGGCACGCGTCAACCACAAGTTCGATCTGATGTACGCCAAGCGGGCGTTTGTC
CATTGGTTTGTTGGGGAAGGGATGGAGGAGGGAGAGTTCTCCGAGGCTCGTGAGGATTTG
GCTGCTCTCGAGAAGGACTACGAAGATGTCGCCTTAGAGACGGGGGCTGATGAGGAGGAG
GACGAAGATGAGGAATAC

>pdep
ATGGACACTTATTGCAAAGGAAAATGGGAAYTTGTYRAAGGAAAAGGGCGTGAAATCATC
TCTATTCATATCGGCCAAGCCGGGGTCCAGATGGGCAATTCATGCTGGGAACTCTTTTGC
CACGAGCACGGCATACAGCCTGATGGCCAGATGCCCTCAGACAAGACCATAGGAGGTGGT
GACGACTCCTTCAATACCTTCTTCAGTGAGACTGGAGCTGGCAAGCACGTACCTCGCGCT
GTGTTCGTCGATCTAGAACCGTCTGTTATAGATGAAGTCCGGACTGGAACCTATCGTGAG
CTCTATCACCCAGACCAACTGATCAGCGGGAAGGAAGATGCCGCAAACAACTACGCTCGT
GGTCATTTCACCATTGGGAAAGAGCATGTCGACGAAACCCTTGAAAAGATTCGGAGGTTG
GCAGAGCGGTGCAGTGGTCTTCAGGGTTTCATGCTGTTCCGGAGCTTTGGTGGTGGCACT
GGGTCTGGATTTGCTGCTCGGCTCGAGGATAGACTCTCGGTCGAATATGGAAAAACATCC
AAGTTGGAGTTCTCCATCTATCCTTCACCATTGGTTTCGACCGCCGTGGTTGAGCCGTAT
AACACGGTTCTGTCGACCCACACGACCATGGATCATTCCGATGTCTCCTTCATGTTTGAC
AACGAAGCCATGTTCGACATTTGCCAGAAAAAGTTGGACATCGAGCGTCCCTCATACCAG
AATCTGAATCGCCTGCTGGCACACACTGTGTCCTCCATTACCTGTTCTCTGCGATTCGAC
GGCGCCCTCAACGTTGACCTGAACGAGTTCCAGACAAATCTTGTGCCATATCCTCGCATC
CATTTCCCACTCTCCTGCCTCTCGCCGATCCTCTCCAATGAAAAATCATTCCATGAGACA
AACAGTGTAGCAGATATCACAAATGAGTGTTTCGAACCTGTGAACCAGATGGTGCAGTGT
GATCCAAGGAAAGGAAAATACATGGCCTGCTGTCTTCTTTACCGTGGTGATGTCGTCCCC
AAGGATGTCAACGTTGCTATCGCTACCATCAAGACCAAACGTTCAATCCAATTCGTTGAC
TGGTGTCCAACAGGCTTCAAGGTCGGTCTCAACAACCAGTCGCTTGCGGTAGTACCAGGA
GAAGTCATGGCAAAAGTCCAGAGGGCGGTGTGCATGCTGAGCAACAGTACCGCCATAGCC
GAGGCTTGGGCACGTGTCAACCACAAGTTCGATCTGATGTATGCCAAGCGAGCATTTGTC
CATTGGTTTGTTGGGGAAGGGATGGAGGAAGGAGAGTTCTCCGAGGCTCGTGAAGATTTG
GCTGCTCTCGAGAAGGACTACGAAGAAGTCGCCTCGGAGACGGCGGATGGTGAGGAGGAG
GAAGAAGAAGAGGAATAT
