# Supplementary material for: Genome-wide signals of positive selection in strongylocentrotid sea urchins
Source: BMC Genomics. 2017 Jul 21;18:555. doi: 10.1186/s12864-017-3944-7 (PMC5521101; doi:10.1186/s12864-017-3944-7)
Supplement: Supplementary file 3 — Consensus alignment files. A compressed (gzip) tape archive (TAR) file containing 6250 consensus alignment files in FASTA format. (TGZ 14116 kb) [file 12864_2017_3944_MOESM3_ESM.tgz › SPU_014785/consensAlign.ordered.fa]

>sdro
ATGGGATGCGGAGCATCGTCACAACAAACCACGGCCACAGGTGGTCAACCAGCTGCTGGT
GCAAAGGCAAACCAGGCCCCCGCTAAAGACAATCCAAAAGCAGCAAACAAAGCAGAAACG
ACAGGAGCAGCTGAAGAACTCACTAAAGAATCTGAACCATTTGTGGAACCGGATCCCAAT
TACCCTGACCTAAGCAAGCACAACAATTATCTGGCAGAATCTTTGAAGCCTTCCATCTAC
AACAAAATCTGTAACCTTCGCACACTTTCTGGTTACTCTGTGGATGGTTGCATGCAGACC
GGGGTGGACAACCCAGGACATCCTTTCATCAAGACTGTCGGATTGGTGGCTGGGGATGAA
GAGTGTTACGATCTTTTTGCTGACCTCTTCGATCCAACTATTGACAAAAGACACAACGGA
TATCCCCGCAATGCAAAGCACACAACTGATCTCAACCCTGATCATCTCAAGGGTGGTGAT
GACTTCGATCCAAAGTATGTCCTTTCATGCAGAGTTCGTACAGGCCGCTGCATTAGAGGG
TACGGCCTCCCACCGCATTGCACGAGGGCTGAACGTCGAGACGTTGAGACAGTTTGCAAA
GACGCACTGGCAACTTTAGATGGGCCACTCAAAGGCACGTATTACCCACTAACGGGGATG
ACAGAGGAAATGCAGGACAAACTAATTGAAGATCACTTCCTATTCGATAAGCCCGTTTCT
CCTTTGCTTATGTCAGCTCGCATGGCCCGTGATTGGCCTGATGGACGTGGGATCTGGCAC
AATGCCGATAAGAACTTCCTGGTTTGGGTTAATGAGGAAGATCACACTCGAGTCATTTCC
ATGGAAACAAGTGGAAACATGAGGAATGTCTTTAAACGATTCTGTAATGGTCTCAACAAA
GTCGAGAATGCTCTCAAAGCGAAAGGGTATGAATTCTCATGGAATGAGCATCTTGGATAT
GTGCTCACTTGTCCATCCAATCTTGGTACAGGTGTGCGTGCAGGAGTCCACATCAAGATT
CCTCTTTTCAGCAAGCACGCTGGATTTGAATCCATTCTGAAGCATTATCGTCTCCAGAAA
CGTGGTACAGGAGGCGTGGATACGGCATCCACTGACGGCACATTCGACATCTCAAACCTA
GACCGTCTTGGCACTTCTGAAGTACAACAGGTTCAATCCGTTGTTGACGGTGTCAAGAAG
CTGATTGAGTTGGAAAAAGCCCTAGAAAAGGGATCAGATATCAGCGGCCAGATTCCCCGG
GACCCTGCAATAATTCGTGCAGAACAAGTGAAAGAAGGATATCCAGACCTATCCAAACAC
AGCAATCATCTGGCCCACTGTCTGACATACGACATTTGGAAAAATCTCAAGGACAAAAAG
ACGCCCAGTGGCTTTACTCTGGATGGCTGCATCCAAACGGGAGTCATGAACCCTGGTCAT
CCTCACATCATGACCGTTGGAATGGTTGCAGGAGATGAGGAATCCTATGACGTCTTTGCT
GATATCTTTGACCCGGTCATTGATGCACGACACGGAGGTTATCCCAAAGATGCCGTCCAT
GTCACCAACATAAACCATGCAGATCTTAAAGGAGGAGATAACCTGGATCCCAAATATGTT
TTGTCTTGCCGTGTTCGCACAGGACGCAGCATCATCGGGTATTCTCTGCCCCCGCATTGC
ACCGTGGAAGAGAGAGCTGCCGTAGAGACGATCACGATCGGAGCTCTTGATAAATTCGAT
GGAGACTTGCAAGGAAAATACTACCCACTAGAAGGAATGTCTGATGAAACACAAACACAG
CTGATAGATGACCATTTTCTCTTTGACAAACCTGTTTCTCCTCTTCTTACCGCCGCAAGA
ATGCATCGTGATTGGCCACAGGGAAGAGGAATTTGGCATAACGAGAACAAGAACTTCTTG
GTGTGGGTCAATGAAGAAGATCATATCCGTGTCATCTCTATGGAGAAGGATGGGAATATG
CGAGCGGTCTTCAAGCGATTCTGTGAAGGTTTGCAGAAGTTCGAGCAGATGATCAAAARG
GATGGCAAGGAGTTCATGTGGAACAAACATCTGGGATACGTACTTACTTGTCCGTCTAAC
CTGGGAACCGGCCTACGCGCTGGCGTACATGTGAAACTGCCTCTTCTGAGCAAGTATCCG
AGATTCGACCAGATCCTAAGAGCTCTCCGACTCCAGAAGAGAGGTACAGGTGGAGTAGAT
ACTGCCTCAACTGATGGAACCTTCGACATCTCTAACCTCGACAGGCTTGGATCATCAGAA
GTACAGCAAGTTCAGTTTGTTGTCGACGGCGTTGAACTTCTCGTCCAAATGGAGAAGAAA
CTTGAAAAGGGCGAGGACATTTTTGATATTCTACCACAGCAATGCCGTCCCAAACCACCA
ATAAAGCCTTTCAGTTCTGACTACCCCGATTTCTCTCTGCACAACAACTGGATGTCCAAA
TGCATGACAGAAGAAATCTACAACAAACTTTGCAACTTGAAGACAAAAGGTGGAGTCACC
CTGAACGACTGCATTCAAACTGGCATTGACAATCCTGGACATCCATACATCATGACTGTT
GGTTTGGTAGCTGGWGATGAAGAGTGCTATGAGGTTTTTGCTCCTCTCTTCGACCCGGTG
ATAAGTGCCAGGCACGGCGGCTACGCTCTTGATGCCAAACACCCTACCAACCTCAATGCA
GCAGAACTCRAAGGCGGAGATGATTTGGACCCTGAGTTCGTCCTATCTTGTCGTGTACGT
ACTGGTCGTTGCATCCGCGGATTGGCTCTCCCGCCATGTTCCACCAGAGCAGAACGTGCG
GAAGTAGAGAAGATTACAACAGAAGCATTATCTACCCTAAGTGGACCTCTGAAGGGAAAG
TACTACCCACTAACCGGTATGACAGACGAAGAGCAAGAGAAGCTCATCGAGGACCACTTC
CTCTTTGACAAGCCTGTATCCCCGCTTTTGCTTTGTGCCAATATGGCACGTGACTGGCCA
CAGGGTCGTGGTATCTGGCAYAAYGATGAGAAGAATTTCCTTGTCTGGGTCAACGAGGAA
GATCACACTCGAGTCATCTCCATGGAGAAGRGCGGAAACATGAAGCGAGTGTTTGAGAGG
TTCTGCGACGGTCTCAAAAAGGTCGAAGACTCCATCAAGTCYAAGGGTTACSAGTTCATG
TGGAATGAGCATCTTGGTTATGTACTGACATGTCCATCYAAYCTMGGKACGGGACTGCGT
GCAGGCGTCCATGTCAAGGTTCCTTTGTTAAGTCAACAGAAAATCTTTGACTCTATCCTW
GATCACATGCGTCTGCAAAAGCGAGGAACAGGAGGTGTAGACACRGCCTCTACTGACGGC
ACCTTTGATATCTCCAACTCRGATCGCATCGGTTTYTCCGAAGTCYATCTYGTCCAACAA
CTCGTAGACGGTGTCAAGCTCCTCGTCAMCCTCGAAAAGGCTCTCATGAAGGGAGATGAC
ATCAACAGTCTCCTGCCAGAGAAGCTAAGGGGAGATTCCTCA

>spal
ATGGGATGCGCAGCATCGTCACAACAAACCACGGCCGCAGGTGGTCAACCAGCTGCTGGT
GCAAAGGCAAACCCGGCCCCCGCTAAAGACAATCCAAAAGCAGCAAACAAAGCAGAAACR
ACAGGAGCAGCTGAAGAACTCACTAAAGAATCTGAACCATTTGTGGAACCGGATCCCAAT
TACCCTGACCTAAGCAAGCACAACAAYTAYCTGGCAGAATCTTTAAAGCCTTCCATCTAC
AACAAAATCTGTAACCTTCGCACACTTTCTGGTTACTCTGTGGATGGTTGCATGCAGACC
GGSGTGGACAATCCRGGACATCCTTTCATCAAGACTGTCGGATTGGTGGCTGGGGATGAA
GAGTGTTACGATCTTTTTGCTGACCTCTTYGATCCAACTATTGCCAAAAGACACAACGGA
TATCCCCGCAAYGCRAAGCACACAACTGATCTCAACCCWGATCATCTCAAGGGTGGTGAT
GACTTCGATCCAAAGTATGTCCTTTCATGCAGAGTTCGTACAGGCCGCTGCATTAGAGGG
TACGGCCTCCCACCACACTGCACGAGGGCTGAACGGCGAGACGTTGAGAAAGTTTGCAAA
GACGCACTGGCAACTCTAGATGGGCCATTCAAAGGSACGTATTACCCACTAACGGGAATG
ACAGAGGAAATGCAGGACAAACTAATTGAAGATCATTTCCTATTYGATAAGCCCGTWTCT
CCTTTGCTTATGTCAGCTCGCATGGCCCGTGATTGGCCTGATGGACGTGGGATCTGGCAC
AATGCYGATAAGAACTTCCTGGTTTGGGTTAATGAGGAAGATCACACTCGKGTTATTGCC
ATGGAAACAAGTGGCAACATGARGAACGTCTTTAAMCGATTCTGTRATGGWCTCAACAAA
GTCGAGAATGCTCTCAAAGCGAAAGGGTATGAATTCTCATGGAATGAGCATCTTGGATAT
GTGCTCACTTGTCCATCCAAYCTTGGTACAGGTGTRCGTGCAGGAGTCCAYATCAAGATT
CCTCTTTTCAGCAAGCACGCTGGATTTGAATCCATTCTGAAGCATTATCGTCTCCAGAAA
CGTGGCACAGGAGGCGTGGATACGGCATCCACTGACGGCACRTTCGACATYTCAAACCTA
GATCGTCTTGGCACTTCTGAAGTACAACAGGTTCAATCCGTTGTTGATGGTGTCAAGAAG
CTRATTGAGTTGGAAAAAGCCTTAGAAAAGGGATCAGATATCAGCGGCCAGATTCCCCGG
GACCCAGCAATAGTTCGTGCAGAACAAGTGAAAGAAGGATATCCAGACCTATCCAAACAC
AGCAATCATCTGGCCCACTGTCTGACATACGACATTTGGAAAAGTCTYAAGGACAAAAAG
ACGCCAAGTGGCTTTACTCTGGATGGCTGCATCCAAACGGGAGTCATGAACCCTGGTCAT
CCTCACATCATGACCGTTGGAATGGTTGCAGGAGATGAGGAATCCTATGACGTCTTCGCT
GATATCTTTGACCCKGTCATTGATGCACGACACGGAGGTTATCCCAAAGATGCCGTCCAT
GTCACCAACATAAACCATGCAGATCTTAAAGGAGGAGAAAACCTGGATCCCAAATATGTT
TTGTCTTGCCGTGTTCGCACAGGACGCAGCATCATCGGGTATTCTCTGCCCCCGCATTGC
ACCGTGGAAGAGAGAGCTGCCGTAGAGACGATCACGATCGGAGCTCTTGATAAATTCGAT
GGAGAYTTGCAAGGAAAATACTACCCACTAGAAGGAATGTCTGATGAAACACAAACACAG
CTGATAGATGACCATTTTCTCTTTGACAAACCTGTTTCTCCTCTTCTTACCGCCGCAAGA
ATGCATCGTGATTGGCCACAGGGAAGRGGAATTTGGCATAACGAGAACAAGAACTTCTTG
GTGTGGGTCAATGAAGAAGATCATATCCGTGTCATCTCTATGGAGAAGGATGGGAATATG
CGAGCGGTCTTCAAGCGATTCTGTGAAGGTTTGCAGAAGTTCGAGCAGATGATCAAAAAG
GATGGCAAGGAGTTCATGTGGAACAAACATCTGGGWTACGTACTTACTTGTCCGTCYAAC
YTGGGAACCGGCCTACGCGCTGGCGTMCATGTRAAACTGCCTCTWYTGAGCAAGTATCCG
AGATTCGACCAGATCCTRAGAGCCCTCCGACTTCAGAAGAGAGGTACAGGTGGAGTAGAT
ACTGCCTCAACTGATGGAACCTTCGACATCTCTAACCTCGACAGGCTTGGATCATCAGAA
GTACAGCAAGTTCAGTTTGTTGTCGACGGCGTTGAACTTCTCGTCAAAATGGARAAGAAA
CTTGAAAAGGGCGAGGACATTTTTGATATTCTACCACAGCAATGCCGTCCCAAACCACCA
ATAAAGCCTTTCAGTTCTGACTACCCCGATTTCTCTCTGCACAACAACTGGATGTCCAAA
TGCATGACCGAAGAAATCTACAACAAGATYTGCAACTTGAAGACAAAAGGTGGAGTCACC
CTRAACGACTGCATTCAAACTGGCATTGACAATCCTGGACATCCATACATCATGACTGTT
GGTTTGGTAGCTGGAGATGAAGAGTGCTATGAGGTWTTTGCTCCTATCTTCGACCCGGTG
ATAAGTGCCAGGCACGGCGGCTACGCTCTTGATGCCAAACACCCTACCAACCTCAATGCA
GCAGAACTCAAAGGCGGAGATGATTTGGACCCTGAGTTCGTCCTATCTTGTCGTGTACGT
ACTGGTCGTTGCATCCGCGGCTTGGCNCNCCCGCCATGTTCCACCAGAGCAGAACGTGCG
GAAGTAGAGAAGATTACAACAGAAGCATTATCTACCCTAAGTGGACCTCTGAAGGGAAAG
TACTACCCACTAACCGGTATGACAGACGAAGAGCAAGAGAAGCTCATCGAAGACCACTTC
CTCTTTGACAAGCCTGTATCCCCGCTTTTGCTTTGTGCCAATATGGCACGTGACTGGCCA
CAGGGTCGTGGTATCTGGCAYAAYGAYGAGAAGAATTTCCTTGTCTGGGTCAACGAGGAA
GATCACACTCGAGTCATCTCCATGGAGAAGAGCGGGAACATGAAGCGAGTGTTTGAGAGG
TTCTGCGACGGTCTCAAAAAGGTCGAAGACTCCATCAAGTCTAAGGGTTACCAGTTCATG
TGGAATGAGCATCTTGGTTATGTACTGACATGTCCATCTAACCTCGGGACGGGACTGCGT
GCAGGCGTCCATGTCAAGGTTCCTTTGTTAAGTCAACAGAAAATCTTYGACWCTATCCTT
GATCACATGCGTCTGCAAAAGCGAGGAACRGGAGGTGTAGACACAGCCTCTACTGACGGC
ACCTTTGATATCTCCAACTCGGATCGCATCGGTTTCTCCGAAGTCCATCTTGTCCAACAA
CTCGTAGAYGGTGTCAAGCTCCTCGTCAMCCTCGAAAAGGCTCTCATGAAGGGAGAAGAC
ATCAACAGTCTCCTGCCAGAGAARCTAAGGGAAGATTCCTCA

>sfra
ATGGGATGCGCAGCATCGTCACAACAAACYACGGCCACAGGTGGTCAACCAGCTGCTGGT
GCAAAGGYAAACCCGGCCSCCGCTAAAAACAATCCAAAAGCAGCAGACAAAGCAGAAATG
GCAGCAGCAGCTGAAGAACTCACTAAAGAATCTGAACCATTTGTGGAACCGGATCCCAAT
TACCCTGACCTAAGCAAGCACAACAATTATCTGGCAGAATCTTTAAAGCCTTCCATCTAC
ARCAAAATCTGTAACCTTCGCACACTTTCTGGTTACTCTGTGGATGGTTGCATGCAGACC
GGGGTGGACAATCCAGGACATCCTTTCATCAAGACTGTCGGATTGGTGGCTGGGGATGAA
GAGTGTTACGATCTTTTTGCTGACCTCTTCGATCCAGCAATTGACAAAAGGCACAACGGA
TATCCCCGCAATGCAAAGCACACAACTGATCTCAACCCTGATCATCTCAAGGGTGGTGAT
GACTTCGATCCAAAGTATGTCCTTTCATGCAGAGTTCGTACAGGCCGCTGCATTAGAGGG
TACGGACTCCCACCACATTGCACGAGGGCTGAACGTCGAGACGTTGAGAAAATTGTCATG
GACGCACTGGCAACTCTAGATGGGCCACTAAAAGGCACGTATTACCCACTAACGGGAATG
ACAGAGGAACAGCAGGACAAACTAATTGCAGATCATTTCCTATTCGATAAGCCCGTTTCT
CCTTTGCTTATGTCGGCTCGCATGGCCCGTGATTGGCCTGATGCACGTGGGATCTGGCAC
AATGCCGATAAGAACTTYCTGGTTTGGGTTAATGAGGAAGATCACACTCGRGTTATTTCC
ATGGAAACARGTGGCAACATGAGGAATGTCTTTMAACGATTCTGTAATGGTCTCAACRAA
GTCGAGAATGCTCTCAAATCGAAAGGGTATGAATTCACGTGGAATGAGCATYTWGGATAT
GTGCTCACTTGTCCATCCAATCTTGGTACAGGTGTTCGTGCAGGAGTCCACATCAAGATT
CCTCTTTTCAGCAAGCACACTGGATTTGAATCCATTCTGAAGCATTATCGACTCCAGAAA
CGCGGTACAGGAGGCGTGGATACGGCATCCACTGACGGCACATTCGACATCTCAAACCTG
GATCGTCTTGGCACTTCTGAAGTACAACAGGTTCAATCCGTTGTTGATGGTGTCAAGAAG
CTGATTGAGTTGGAAAAAGCCTTAGAAAAGGGATCASATRTCAGCGGCCAGATTCCCCGG
GACCCAGCAGTAGTTCGTGCAGAACAAGTGAAAGAAGGATATCCAGACCTGTCCAAGCAC
AGCAATCATCTGGCCCAYTGTCTGACATACGACATTTGGAAAAATCTCAAGGACAAAAAG
ACGCCAAGTGGCTTTACTCTGGATGGCTGCATCCAAACGGGAGTCATGAACCCTGGTCAT
CCTCACATCATGACTGTTGGAATGGTTGCAGGAGATGAAGAATCCTATGACGTCTTCGCT
GATATCTTTGACCCGGTCATTGATGCACGACACGGAGGTTATCCCAAAGATGCCGTCCAT
GTCACCAACATAAACTATGCAGATCTTAAAGGAGGCGATAACCTGGATCCCAAATATGTT
TTGTCTTGTCGTGTTCGCACAGGACGCAGCATCTGCGGATATTCTCTGCCCCCGCATTGT
ACCGTGGAAGAGAGAGCTGCCGTAGAGACGATCACGATCGGAGCACTTGATAAATTCGRT
GGAGAGTTGCAGGGCAAATACTTYCCACTGGAGGGAATGTCTGACGAAACACAAACACAA
CTGATAGATGACCATTTTCTCTTTGACAAGCCTGTTTCTCCTCTTCTTACCGCCGCAAGA
ATGCATCGTGATTGGCCACAGGGAAGAGGAATTTGGCATAACGAGAACAAGAACTTCTTG
GTGTGGGTCAATGAAGAAGATCATATCCGTGTCATCTCTATGGAGAARGATGGGAATATG
CGAGCGGTCTTCAAGCGATTCTGTGAAGGTTTGCAGAAGTTCGAGCAGATGATCAAACAG
GATGGCAAGGAGTTCATGTGGAACAAACATCTGGGTTACGTACTTACTTGTCCGTCTAAC
TTGGGAACCGGCCTACGCGCTGGCGTCCATGTGAAACTGCCTCTTMYGAGCAAGTATCCR
AGATTYGACCAGATCCTAAGAGCCCTCCGACTTCAGAAGAGAGGTACAGGTGGAGTAGAT
ACTGCCTCAACTGATGGAACCTTCGACATCTCTAACCTCGACAGGCTTGGTTCATCAGAA
GTACAGCAAGTTCAGTTTGTTGTCGACGGCGTTGAGCTTCTCGTCAAAATGGAGAARAAA
CTTGAAAAGRGAGAGGACATCTTTSATATTCTACCGCAGCAATGCCGWCCCAAACCACCA
ATAAAGCCTTTCAGTTCTGACTACCCCGATTTCTCTCAGCACAACAACTGGATGnnnnnn
nnnATGACCGAAGAAATTTACAACAAACTTTGCAACTTGAAGACAAAAGGTGGAGTCACC
CTGAACGACTGCATTCAAACCGGCATTGACAATCCTGGACATCCCTACATCATGACTGTT
GGTTTGGTAGCTGGAGATGAAGAGTGCTATRAGGTTTTYGCTCCTCTCTTCGACCCGGTG
ATAAGTGCCAGGCACGGCGGCTACGCTATTGATGCCAAACACCCTACCAACCTCAATGCA
GCAGARCTYAAAGGCGGAGATGATTTGGACCCTGAGTTCGTTCTATCTTGTCGTGTACGT
ACTGGTCGTTGCATCCGCGGCTTGGCACTCCCTCCATGTTGCACCAGAGCAGAACGTGCG
RARGTAGAGAAAATTACAATAGRAGCATTAGCTACCCTAAGTGGACCTCTAAAGGGAAAG
TACTACCCACTAACCGGTATGACAGACGAWGAGCAAGAGAAGCTCATCGCAGACCACTTC
CTCTTTGACAAACCCGTATCCCCGCnnnnnnnnnnnnnnnnnnnnnnnnnnnnnnnGCCA
CAGGGTCGAGGTATCTGGCACAATAATGAGAAGAATTTCCTTGTCTGGGTCAACGAGGAA
GATCACACCCGAGTCATCTCCATGGAGAAGAGCGGGAACATGAAGCGAGTATTTGAGAGG
TTCTGCGACGGTCTCAAAAAGGTCGAAGACGCCATCAAGTCCAAGGGTTACSAGTTCATG
TGGAATGAGCATCTTGGTTATGTACTGACWTGTCCATCCAACCTCGGTACGGGRCTGCGT
GCAGGYGTYCATGTCAAGGTKCCTYTGTTAAGTCAACAGAAAWKCTTTGACYCTATCCTT
GAYCACATGCGYCTGCAAAAGCGAGGAACAGGAGGTGTAGACACAGCCTCTACTGACGGC
ACCTTTGATATYTCTAACTCGGATCGCATCGGTTTCTCCGAAGTCCATCTYGTCCAACAA
CTCGTAGACGGTGTCAAGCTCCTCGTCAAYCTCGAAAAGGCTCTCATGAAGGGAGAAGAC
ATCAACAGTCTCCTGCCAGAGAAGCTAMGGGAAGnnnnnnnn

>afraSS
ATGGGATGCGCAGCATCGTCACAACAAACCACGGCCACAGGTGGTCAACCAGCTGCTGGT
GCAAAGGCAAACCCGGCCCCCGCTAAAGACAATCCAAAAGCAGCAAACAAAGCMGAAACG
ACAGGAGCAGCTGAAGAACTCACTAAAGAATCTGAACCATTTGTGGAACCGGATCCCAAT
TACCCWGACCTAAGCAASCACAAYAATTACCTGGCAGAATCTTTAAAGCCTTCCATCTAC
AACAAAATCTGTAACCTTCGCACACTTTCTGGTTACTCTGTSGATGGTTGCATGCAGACC
GGYGTGGACAAYCCRGGWCAYCCTTTCATCAAGACTGTCGGATTGGTGGCTGGKGATGAA
GAGTGTTACGATCTTTTTGCTGACCTCTTCGATCCAACTATTGACAAAAGACACAACGGA
TATCCCCGCAATGCGAAGCACACAACTGATCTCAACCCTGATCATCTCAWGGGTGGTGAT
GACTTTGATCCAAAGTATGTCCTTTCATGCAGAGTTCGTACAGGCCGCTGCATTAGAGGR
TACGGCCTCCCACCACATTGCACGAGGGCTGAACGGCGAGACGTAGAGACGGTTTGCAAA
GACGCACTGGCAACTCTAGATGGGCCACTCAAAGGCACGTATTACCCACTAACGGGAATG
ACAGAGGAAATGCAGGACAAAYTAATTGAAGATCATTTCCTATTCGATAAGCCCGTTTCT
CCYTTGCTTATGTCRGCTCGCATGGCCCGTGATTGGCCTGATGGACGTGGGATCTGGCAC
AATGCMGATAAGAACTTCCTGGTTTGGGTTAATGAGGAAGATCATACTCGGGTCATTTCC
ATGGAAACAAGTGGMAACATGAGGAAYGTCTTTAAACGATTCTGTAATGGTCTCAACAAA
GTCGAGAATGCTCTCAAAGCGAAAGGGTATGAATTCTCATGGAATGAGCATCTTGGATAT
GTGCTCACTTGTCCATCCAATCTTGGTACAGGTGTRCGYGCAGGAGTYCACATCAAGATT
CCTCTTTTCAGCAAGCACGCTGGATTTGAATCCATTCTGAAGCATTATCGTCTCCAGAAA
CGTGGTACAGGAGGCGTGGAYACGGCATCYACTGACGGCACATTCGACATCTCAAACCTA
GAYCGTCTTGGCACTTCTGAAGTACAACAGGTTCAATCCGTTGTTGATGGTGTCAAGAAG
CTGATTGAGTTGGAAAAAGCCCTAGAAAAGGGWTCAGATATCAGCGGCCAGATTCCCCGG
GACCCTGCAATAATTCGTGCAGAACAAGTGAAAGAAGGATATCCAGACCTATCCAAACAC
AGCAATCATCTGGCCCACTGTCTGACATACGACATTTGGAAAAATCTCAAGGACAAAAAG
ACGCCCAGTGGCTTTACTCTGGATGGCTGCATCCAAACGGGAGTCATGAACCCTGGTCAT
CCTCACATCATGACCGTTGGAATGGTTGCAGGAGATGAGGAATCCTATGACGTCTTTGCT
GATATCTTTGACCCGGTCATTGATGCACGACACGGAGGTTATCCCAAAGATGCCGTCCAT
GTCACCAACATAAACCATGCAGATCTTAAAGGAGGAGATAACCTGGATCCCAAATATGTT
TTGTCTTGCCGTGTTCGCACAGGACGCAGCATCATYGGGTATTCTCTGCCCCCGCATTGC
ACYGTGGAAGAGAGAGCTGCCGTAGAGACGATCACGATCGGAGCTCTTGATAAATTCGAT
GGAGACTTRCAAGGAAAATACTACCCACTAGAAGGAATGTCTGATGAAACACAAACACAG
CTGATAGATGACCATTTTCTCTTTGACAAACCTGTTTCTCCTCTTCTTACCGCCGCAAGA
ATGCATCGTGATTGGCCACAGGGAAGAGGAATTTGGCATAACGAGAACAAGAACTTCTTG
GTGTGGGTCAATGARGAAGATCATATCCGTGTCATCTCTATGGAGAAGGATGGAAATATG
CGAGCGGTCTTCAAGCGATTCTGTGAAGGTTTGCAGAAGTTCGAGCAGATGATCAAAAAG
GATGGCAAGGAGTTCATGTGGAACAAACATCTGGGTTACGTACTTACTTGTCCGTCCAAC
CTGGGAACCGGCCTACGCGCTGGCGTACATGTGAAACTGCCTCTGCTGAGCAAGTATCCG
AGATTCGACCAGATCCTAAGAGCCCTCCGACTTCAGAAGAGAGGTACAGGTGGAGTAGAT
ACTGCCTCAACTGATGGAACCTTCGACATCTCTAACCTCGACAGGCTTGGTTCATCAGAA
GTACAGCAAGTTCAGTTTGTTGTCGACGGCGTTGAACTTCTCGTCAAAATGGAGAAGAAA
CTTGAAAAGGGCGAGGACATTTTTGATATTCTACCACAGCAATGCCGTCCCAAACCACCA
ATAAAGCCTTTCAGTTCTGACTACCCCGATTTCTCTCTGCACAACAACTGGATGTCCAAA
TGCATGACCGAAGAAATCTACAACAAGATCTGCAACTTGAAGACAAAAGGTGGAGTCACC
CTGAACGACTGCATTCAAACTGGCATTGACAATCCTGGACATCCATACATCATGACTGTT
GGTTTGGTAGCTGGAGATGAAGAGTGCTATGAGGTATTTGCTCCTATCTTCGACCCGGTG
ATAAGTGCCAGGCACGGCGGYTACGCTCTTGATGCCAAACACCCTACCAACCTCAATGCA
GCAGAACTCAAAGGCGGAGATGATTTGGACCCTGAGTTCGTYCTATCTTGYCGTGTACGT
ACTGGTCGTTGCATCCGCGGCTTGGCTCTCCCGCCATGTTSCACCAGAGCAGAACGTGCG
GAAGTAGAGAAGATTACAACAGAAGCATTATCTACCCTAAGTGGACCTCTGAAGGGAAAG
TACTACCCACTRACYGGTATGACAGACGAAGAGCAAGAGAAGCTCATCGAAGACCACTTC
CTCTTTGACAAGCCTGTATCCCCGCTTTTGCTTTGTGCCAATATGGCACGTGACTGGCCA
CAGGGTCGTGGTATCTGGCAYAAYGAYGAGAAGAATTTCCTTGTCTGGGTCAACGAGGAA
GATCACACTCGAGTCATCTCCATGGAGAAGRGCGGRAACATGAAGCGAGTGTTTGAGAGG
TTCTGCGACGGTCTCAAAAAGGTYGAAGACTCCATCAAGTCYAAGGGYTACSAGTTCATG
TGGAATGAGCATCTTGGTTATGTAYTGACATGTCCATCCAACCTMGGKACGGGACTGCGT
GCAGGCGTMCATGTCAAGGTTCCTTTGTTAAGTCAACAGAAAATCTTTGACTCTATCCTW
GATCACATGCGTCTGCAAAAGCGAGGAACAGGAGGTGTAGACACRGCCTCTACTGACGGC
ACCTTTGATATCTCCAACTCRGATCGCATCGGTTTYTCCGAAGTCYATCTYGTCCAACAA
CTCGTAGACGGTGTCAAGCTCCTCGTCAMCCTYGAAAAGGCTCTCATGAAGGGAGAAGAC
ATCAACAGTCTCCTGCCAGAGAAGCTAAGGGAAGATTCCTCA

>hpul
ATGGGATGCGCTGCATCGTCACAACAAACCACGGCCGCAGGTGGTCAGCCAGCTGCTGGT
GCGAAGGCAAACCCGGCCCCTGCTAAAGACAATCCAAAATCATCAAACAAAGGGGAAACG
ACAGCAGCAGCTGAAGAACTCACTAAAGAATCTGAACCATTTGTAGAACCGGATCCCAAT
TACCCTGACCTAAGCAAGCACAACAACTATCTGGCAGAATCTTTAAAGCCTTCCATCTAC
AACAAAATCTGTAACCTTCGCACACTTTCTGGTTACTCTGTGGATGGTTGCATGCAGACC
GGGGTGGACAATCCAGGACATCCTTTCATCAAGACTGTCGGATTGGTGGCTGGGGATGAA
GAGTGTTACGATCTTTTTGCTGACCTCTTCGATCCAACTATTGACAAAAGACACAATGGA
TATCCCCGCAATGCGAAGCACACAACTGATCTCAACCCTGATCATCTAAAGGGTGGTGAT
GACTTCGATCCAAAGTATGTCCTTTCATGCAGAGTTCGTACAGGCCGCTGCATTAGAGGT
TACGGCCTCCCACCACATTGCWCGAGGGCTGAACGTCGAGACGTTGAGAAAATTGTCATG
GATGCACTGGCAACTCTAGATGGGCCACTAAAAGGCACGTATTACCCACTAACGGGAATG
ACAGAGGAAATGCAGGACAAACTAATTGCAGATCATTTCCTATTCGATAAGCCCGTTTCT
CCTTTGCTTATGTCAGCCCGCATGGCCCGTGATTGGCCTGATGGACGTGGGATCTGGCAC
AATGCCGATAAGAACTTCCTGGTTTGGGTTAATGAGGAAGATCAYACTCGGGTTATTTCC
ATGGAAAMARGTGGCAACATGAGGAAYGTCTTTSAACGRTTYTGTAATGGTCTSAACAAA
GTCGAGAATGCTCTCAAAGCGAAAGGGTATGAATTCATGTGGAATGAGCATCTTGGATAC
GTGCTCACTTGTCCATCCAATCTTGGTACAGGTGTACGTGCAGGAGTCCACATCAAGATT
CCTCTTTTCAGCAAGCACGCTGGATTTGAATCCATTCTGAAGCATTATCGTCTCCAGAAA
CGTGGTACAGGAGGCGTKGATACGGCATCCACTGACGGCACATTCGACATCTCAAACCTA
GATCGTCTTGGCACTTCTGAAGTACAACAGGTTCAATCCGTTGTTGATGGTGTCAAGAAG
CTGATTGAGTTGGAAAAAGCCCTAGAAAGGGGATCAGATATCAGTGGCCAGATTCCCCGG
GACCCAGCGATAGTTCGTGCAGAACAAGTGAAAGAAGGATATCCAGACCTATCCAAACAC
AACAATCATCTGGCCCAYTGTCTGACATACGACATTTGGAAAAATCTCAAGGACAAAAAG
ACGGCAAGTGGCTTTACTCTGGATGGTTGCATCCAAACGGGAGTCATGAACCCTGGTCAT
CCTCACATCATGACCGTTGGAATGGTTGCAGGAGATGAGGAATCCTATGACGTCTTCGCT
GATATCTTTGACCCGGTCATTGATGCACGACACGGAGGTTATCCCAAAGATGCCGTCCAT
GTTACCAACATAAACTTTGCAGATCTTAAAGGAGGAGAAAACCTGGATCCCAAATATGTT
TTGTCTTGCCGTGTTCGCACAGGACGCAGCATCTGCGGATATTCTCTGCCCCCGCATTGC
ACCGTGGAAGAGAGAGCTGCCGTAGAGACGATCACGATCGGAGCTCTTGATAAATTCGAT
GGAGACTTGCAAGGAAACTACTACCCACTGGAAGGAATGTCTGATGAAACACAAACACAG
CTGATAGATGACCATTTTCTCTTTGACAAACCTGTTTCTCCTCTTCTTACCGCCGCAAGA
ATGCATCGTGATTGGCCACAGGGAAGAGGAATTTGGCATAACGAGAACAAGAACTTCTTG
GTGTGGGTCAATGAAGAAGATCATATCCGTGTCATCTCTATGGAGAAGGATGGGAATATG
CGAGCGGTCTTCAAGCGATTCTGTGAAGGTTTGCAGAAGTTCGAGCAGATGATCAAAAAG
GATGGCAAGGASWTCATGTGGAACAAACATCTGGGWTACGTACTTACYTGTCCGTCTAAC
TTGGGAACMGGYCTACGCGSTGGCGTCCATGTGAAACTGCCTCTGCTKAGCAAGTATCCG
AGATTCGACCAGATCCTMARAGCSCTCCGACTTCAGAAGAGAGGTACRGGTGGAGTAGAT
ACWGCCTCAACTGATGGAACCTTCGACATCTCTAACCTCGACAGGCTTGGTTCATCAGAA
GTACAGCAAGTTCAGTTTGTTGTCGACGGCGTTGAGCTTCTCGTCAAAATGGAGAAGAAA
CTTGAAAAGGGAGAGGACATCTTTGATATTCTACCGCAGCAATGCCGTCCCAAACAACCA
ATAAAGCCTTTYAGTTCTGACTACCCCGATTTCTCTCAGCACAACAACTGGATGGCCAAG
TGCATGACYGAAGAAATCTACAACAAACTTTGCAACTTGAAGACAAAAGGTGGAGTCACC
CTGAACGACTGCATTCAAACCGGCGTTGAYAATCCTGGACATCCMTACATCATGACTGTT
GGTTTRGTAGCTGGRGATGAAGAGTGCTATGAGGTTTTTGCTCCTCTCTTCGACCCGGTG
ATAAGTAAGAGGCACGGYGGATACGCTCTTGATGCCAARCACCCTACCAACCTCAATGCA
GCAGARCTCAAAGGCGGAGATGATTTGGACCCTGAGTTTGTTCTCTCTTGTCGTGTACGT
ACTGGTCGTTGCATCCGCGGTTTGGCTCTCCCTCCRTGTTGCACCAGAGCAGARCGTGCG
GAAGTAGAGAAAATTACAAYAGAWGCATTGGCTACCCTAAGTGGACCTCTAAAGGGAAAG
TACTACCCACTAACCGGTATGACAGACGAAGAGCAAGAGAAGCTTATCGCGGACCACTTC
CTCTTTGACAAACCCGTATCCCCGCTTTTGCTTTGTGCCAATATGGCACGTGACTGGCCA
CAGGGTCGTGGYATMTGGCATAAYGATGAGAAGAMTTTYCTTGTCTGGRTCAACGAGGAA
GATCACACTCGAGTCATCTCCATGGAGAAGRGYGGAAACATGAARCGAGTGTTTGAGAGG
TTCTGCGACGGTCTCAAAAAGGTCGAAGACTCMATCAAGTCCAAGGGYTACCAGTTCATG
TGGAATGAGCATCTTGGYTATGTRCTGACATGTCCWTCCAAYCTCGGGACGGGACTGCGT
GCAGGCGTYCATGTCAAGGTTCCTTTGTTRAGTCAAMAGAMRATCTTTGACTCTATCCTT
GATCAYATGCGTCTGCAAAAGCGAGGAACAGGAGGTGTAGACACAGCCTCTACTGACGGC
ACCTTTGATATCTCCAACTCGGATCGCATCGGTTTCTCCGAAGTYCATCTTGTCCAACAA
CTCGTAGACGGTGTCAAGCTCCTCRTCAACCTCGAAAAGGCGCTCATGAAGGGAGAAGAC
ATCAACRGTCTCCTGCCAGARAAGCTAAGGAAAGATTCCTCA

>snud
ATGGGATGCGCAGCATCGTCACAACAAACCACGGCCACAGGTGGTCAACCAGCTGCTGGT
GCGAAGGCAAACCCGGCCCCTGCTAAAGACAATCCAAAAGCAGCAGACAAAGAAGAAATG
ACAGCAGCAGCTGAAGAACTCACTAAAGAATCTGAACCATTTGTGGAACCGGATCCCAGT
TACCCTGACCTAAGCAAGCACAACAATTATCTGGCAGAATCTTTAAMGCCTTCCATCTAC
AACAAACTYKKTRAYCTTCGYACACTTTCTGGTTACTCTGTGGATGGTTGCATGCAGACC
GGGGTGGACAATCCAGGACATCCTTTCATCAAGACTGTCGGATTGGTGGCTGGGGATGAA
GAGTSTTWCGATCTYTTTGCTGACCTCTTCGATCCAGCTATTGACAAAAGGCACAACGGA
TATCCCCGCAATGCGAAGCACACAACTGATCTCAACCCTGATCATCTCAAGGGTGGTGAT
GACTTCGATCCAAAGTATGTCCTTTCATGCAGAGTTCGTACAGGCCGCTGCATTAGAGGA
TACGCCCTCCCACCACATTGTACGAGGGCTGAGCGGCGAGACGTTGAGAAAATTGTCATG
GACGCACTGGCAACTCTAGATGGGCCACTAAAAGGCACGTATTACCCACTAACGGGAATG
ACAGAGGAACAGCAGGACAAACTAATTGCAGATCATTTCCTATTCGATAAGCCCGTTTCT
CCTTTGCTTAYGTCGGCTCGCATGGCCCGTGATTGGCCTGATGCACGTGGGATCTGGCAY
AATGCCGATAAGAACTTCCTGGTTTGGRTTAATGAGGAAGATCACACTCGGGTTATTTCY
ATGGAAACARGTGGCAACATGAGGAATGTCTTTMAACGATTCTGTAATGGTCTCAACRAA
GTCGAGAATGCTCTCAAGTCGAAAGGGTATGAATTCATGTGGAATGAGCATCTTGGATAT
GTGCTCACTTGTCCATCCAATCTTGGTACAGGTGTTCGTGCAGGAGTCCACATCAAGATT
CCTCTTTTCAGCAAGCACACTGGATTTGAATCCATTCTGAAGCATTATCGACTCCAGAAA
CGCGGTACAGGAGGCGTGGATACAGCATCCACTGACGGCACATTCGACATCTCAAACCTG
GATCGTCTTGGCACTTCTGAAGTACAACAGGTTCAATCCGTTGTTGATGGTGTCAAGAAG
CTGATTGAGTTGGAAAAAGCCTTAGAAAAGGGATCAGATATCAGCGGCCAGATTCCCCGG
GACCCAGCAGTAGTTCGTGAAGAACAAGTGAAAGAAGGATATCCAGACCTGTCCAAGCAC
AACAATCATCTGGCCCACTGTCTGACATACGACATTTGGAAAACTCTCAAGGACAAAAAG
ACGCAAAGTGGCTTTACTCTGGATGGCTGCATCCAAACGGGAGTCATGAACCCTGGTCAY
CCTCACATCATGACYGTTGGAATGGTTGCAGGAGATGAAGAATCCTATGAMGTCTTCGCT
GATATCTTTGACCCGGTCATTGATGCACGACACGGAGGTTATCCCAAAGATGCWGTYCAT
GTCACCAACMTRAAMTWTRMAGATCTYAAAGGAGGMGAWAACYTGGATCCCAARTAYGTW
TTGTCTTGYCGTGTTCGCACAGGACGCAGCATCTGCGGATATTCTCTGCCCCCGCATTGC
ACCATGGAAGAGAGAGCTGCCGTAGAGACGATCACGATCGGAGCACTTGATAAATTCGAT
GGAGAGTTGCAGGGCAAATACTACCCACTGGAGGGAATGTCTGACGAAACACAAACACAA
CTGATAGATGACCATTTTCTCTTTGACAAGCCTGTTTCTCCTCTTCTTACCGCCGCAAGA
ATGCATCGTGATTGGCCACAGGGAAGAGGAATTTGGCATAACGAGAACAAGAACTTCTTG
GTGTGGGTCAATGAAGAAGATCATATCCGTGTCATCTCTATGGAGAAGGATGGGAATATG
CGAGCGGTCTTCAGGCGATTCTGTGAAGGTTTACAGAAGTTCGAGCAGATGATCAAACAG
GATGGCAAGGAGTTCATGTGGAACAAACATCTGGGTTACGTACTTACTTGTCCGTCTAAC
TTGGGAACCGGCCTACGCGCTGGCGTCCATGTGAAACTGCCTCTTCTKAGCAAGTATCCG
AGATTCGACCAGATCCTAARAGCCCTCCGACTYCAGAAGAGAGGTACAGGTGGAGTRGAT
ACTGCCTCAACTGATGGAACCTTCGACATCTCTAACCTTGACAGGCTTGGCTCATCAGAA
GTACAGCAAGTTCAGTTTGTTGTCGACGGCGTTGAGCTTCTCGTCAAAATGGAGAAGAAA
CTTGAAAAGGGAGAGGACATCTTTGATATTCTACCGCAGCAATGCCGTCCCAAACCACCA
ATAAAGCCTTTCAGTTCTGACTACCCCGATTTCTCTCAGCACAACAACTGGATGGCCAAG
TGCATGACCGAAGAAATYTACAACAARMTTTGCAAMTTGAAGACAAAAGGTGGAGTCACC
CTGAAYGACTGCATTCAAACCGGCGTWGACAATCCTGGACATCCCTAYATCATGACTGTT
GGTWTGGTAGCTGGAGATGAAGAGTSCTATGAGGTTTTTGCTCCTMTYTTCGACCCGGTG
ATAAGTGCCAGGCACGGCGGMTACGCTATTGATGCCAAACACCCTACCAACCTCAATGCA
GCAGARCTYAAAGGCGGAGATGATTTGGACCCYGAGTTCGTTCTATCTTGTCGTGTACGT
ACTGGTCGTTGCATCCGCGGCTTGGCTCTCCCTCCATGTTGCACCAGAGCAGAACGYGCK
GMAGTWGAGAAAATTACAATAGAAGCATTAGCTACCCTAAGTGGACCTTTAAAGGGAAAG
TACTACCCACTAACCGGTATGACAGACGAAGAGCAAGAGAAGCTCATCGAAGACCACTTC
CTCTTTGACAAACCCGTATCCCCGCTTCTGATTTGTGCCAATATGGCACGTGACTGGCCA
CAGGGTCGAGGTATCTGGCACAATGATGAGAAGAATTTCCTTGTCTGGGTCAACGAAGAA
GATCATACTCGAGTCATCTCCATGGAGAAGAGCGGGAACATGAAGCGAGTGTTTGAGAGG
TTCTGCGACGGTCTCAAAAAGGTCGAAGACGCCATCAAGTCCAAGGGTTACCAGTTCATG
TGGAATGAGCATCTTGGTTATGTACTGACTTGTCCATCCAACCTCGGTACGGGRCTGCGT
GCRGGCGTYCATGTCAAGGTKCCTYTGTTAAGTCAAMAGAAAWKCTTTGACTCYATCCTT
GATCASATGCGTCTGCAAAAGCGAGGAACAGGAGGTGTAGACACAGCCTCTACTGACGGC
ACCTTTGATATYTCYAACTCGGATCGYATCGGTTTCTCCGAAGTCCATCTCGTCCAACAA
CTCGTAGACGGTGTCAAGCTCCTCRTCAAYCTCGAAAAGGCTCTCATGAAGGGAGAAGAC
ATCAACAGTCTCCTGCCAGAGAAGCTAMGGGAAGnnnnnnnn

>sintSS
ATGGGATGCGCAGCATCGTCACAACAAACCACGGCCACAGGTGGTCAACCAGCTGCTGGT
GCAAAGGCAAACCCGGCCCCCGCTAAAGACAATCCAAARGCAGCAAACAAAGCAGAAAYG
ACAGTAGCAGCTGAAGAACTCACTAAAGAATCTGAACCATTTGTGGAACCGGATCCCAAT
TACCCAGACCTAAGCAAGCACAACAACTATCTCGCAGAATCTTTAACGCCTTCCATCTAC
AACAAACTCTGTAACCTTCGCACACTTTCTGGTTACTCTGTGGATGGTTGCATGCAGACC
GGGGTGGACAACCCAGGACATCCTTTCATCAAGACTGTCGGATTGGTGGCTGGGGATGAA
GAGTGTTACGATCTTTTTGCTGACCTCTTTGATCCAACTATCGACAAAAGACACAACGGA
TATCCCCGCAATGCGAAGCACACAACTGATCTCAACCCAGATCATCTCAAGGGTGGTGAT
GACTTTGATCCAAAGTATGTCCTGTCATGCAGAGTTCGTACAGGCCGCTGCATTAGAGGG
TACGGCCTCCCACCACATTGCACGAGGGCTGAACGTCGAGACGTTGAGACAGTTTGCAAA
GACGCACTGGCAACTTTARATGGGCCACTCAAAGGCACGTATTACCCACTAACGGGGATG
ACAGAGGAAATGCAGGACAAACTAATTGCAGATCATTTCCTATTCGATAAGCCCGTTTCT
CCYTTGCTTATGTCAGCTCGCATGGCCCGTGATTGGCCTGATGSMCGTGGGATCTGGCAC
AATGCCGATAAGAACTTCCTGGTTTGGGTTAATGAGGAAGATCAYACTCGGGTTATTTCC
ATGGAAACAAGTGGCAACATGAGGAATGTCTTTAACCGATTCTGTAATGGTCTCAACCAA
GTCGAGAATGCTCTCAAAGCGAAAGGGTATGAATTCATGTGGAATGAGCATCTTGGGTAT
GTGCTCACTTGTCCATCCAATCTGGGTACAGGTGTACGTGCAGGAGTCCACATCAAGATT
CCTCTTTTCAGCAAGCACGCTGGATTTGAATCCATTCTGAAGCATTATCGTCTCCAGAAA
CGTGGCACGGGAGGCGTGGATACGGCATCCACTGACGGCACGTTCGACATTTCAAACCTA
GATCGTCTTGGCACTTCTGAAGTACAACAGGTTCAATCCGTTGTTGATGGTGTCAAGAAG
CTGATTGAGTTGGAAAAAGCCTTAGAAAAGGGATCAGATATCAGCGGCCAGATTCCCCGG
GACCCAGCAATAGTTCGTGCAGAACAAGTGAAAGAAGGATATCCAGACCTATCCAAACAC
AACAATCATCTGGCCCACTGTCTGACATACGACATTTGGAAAAGTCTCAAGGACAAAAAG
ACGCCAAGTGGCTTTACTCTGGATGGCTGCATCCAAACGGGAGTCATGAACCCTGGTCAT
CCTCACATCATGACCGTTGGAATGGTTGCTGGAGATGAGGAATCCTATGACGTCTTCGCT
GATATCTTTGACCCGGTCATTGATGCACGACACGGAGGCTATCCCAAAGATGCCGTCCAT
GTCACCAACATAAACYATGCAGATCTTAAAGGAGGAGATAACCTGGAYCCCAAATATGTT
TTGTCTTGCCGTGTTCGCACAGGACGCAGCATCTGCGGATATTCTCTRCCCCCGCATTGC
ACCGTGGAAGAGAGAGCTGCCGTAGAGACGATCACGATCGGAGCTCTTGATAAATTCGAT
GGAGACTTGCAAGGAAAATACTACCCACTGGAAGGAATGTCTGATGAAACACAAACACAG
CTGATAGATGACCATTTTCTCTTTGACAAACCTGTTTCTCCTCTTCTTACCGCCGCAAGA
ATGCATCGTGATTGGCCACAGGGAAGAGGAATTTGGCATAACGAGAACAAGAACTTCTTG
GTGTGGGTCAATGAAGAAGATCATATCCGTGTCATCTCTATGGAGAAGGATGGGAATATG
CGAGCGGTCTTCAAGCGATTCTGTGAAGGTTTGCAGAAGTTCGAGCAGATGATCAGAAAG
GATGGTAAGGAGTTCATGTGGAACAAACATCTGGGTTACGTACTTACTTGTCCGTCCAAC
TTGGGAACCGGCCTACGCGCTGGCGTCCATGTAAAACTGCCTCTTCTGAGCAAGTATCCG
AGATTCGACCAGRTCCTRAGAGCCCTCCGACTTCAGAAGAGAGGTACAGGTGGAGTAGAT
ACTGCCTCAACTGATGGAACCTTCGACATCTCTAACCTCGACAGGCTTGGATCATCAGAA
GTACAGCAAGTTCAGTTTGTTGTCGACGGCGTTGAACTTCTCGTCAAAATGGAGAAGAAA
CTTGAAAAGGGCGAGGACATTTTTGATATTCTACCACAGCAATGCCGTCCCAAACCACCA
ATAAAGCCTTTCAGTTCTGACTACCCCGATTTCTCTCTGCACAACAACTGGATGTCCAAA
TGCATGACCGAAGAAATCTAYAACAAACTTTGCAACTTGAAGACAAAAGGTGGAGTCACC
CTGAACGACTGCATTCAAACTGGCATTGACAATCCTGGACATCCATACATCATGACTGTT
GGTTTGGTAGCTGGAGATGAAGAGTGCTATGAGGTTTTTGCTCCTATCTTCGACCCGGTG
ATAAGTGCCAGGCACGGCGGCTACGCTCTTGATGCCAAACACCCTACCAACCTCAATGCA
GCAGAACTCAAAGGCGGAGATGATTTGGACCCTGATTTCGTCATATCTTGTCGTGTACGC
ACTGGTCGTTGCATCCGCGGCTTGGCTCTCCCGCCATGTTGCACCAGAGCAGAACGTGCG
GAAGTAGAGRAGATTACAACAGAAGCATTATCTACCCTAAGTGGACCTCTGAARGGAAAG
TACTACCCACTAACCGGTATGACAGACGAAGAGCAAGAGAAGCTCATCGAAGACCACTTC
CTCTTTGACAAGCCCGTATCCCCGCTGYTGCTTTGTGCCAATATGGCRCGTGACTGGCCC
CAGGGTCGTGGCATATGGCACAATGATGAGAAGAATTTCCTTGTCTGGGTCAACGAGGAA
GATCACACTCGAGTCATCTCCATGGARAAGRGCGGRAACATGAARCGAGTGTTTGAGAGG
TTCTGCGACGGTCTCAAAAAGGTYGAAGACKCCATCAAGTCCAAGGGTTACSAGTTCATG
TGGAATGAGCATCTTGGTTATGTACTGACATGYCCATCCAACCTYGGGACGGGACTGCGT
GCAGGCGTCCATGTCAAGGTTCCTTTGTTAAGTCAACAGAAAATCTTYGACYCTATCCTT
GAYCACATGCGTCTGCAAAAGCGAGGAACAGGAGGTGTAGACACRGCYTCTACTGACGGC
ACCTTTGATATCTCCAACTCGGATCGCATCGGTTTYTCCGAAGTCYATCTYGTCCAACAA
CTCGTAGACGGTGTCAAGCTCCTCGTCAMCCTCGAGAAGGCTCTCATGAAGGGAGAAGAC
ATCAACAGTCTCCTGCCAGAGAAGCTAAGGGAAGATTCCTCA

>sprp
ATGGGATGCGCAGCATCGTCACAACAAACSACGGSCACAGGTGGTCAACCAGCTGCTGGT
GCAAAGGCAAACCCGGCCCCCGCTAATAACAATCCAAACGCAGCAAACAWAGCAGAAACG
ACAGGAGCAGCTGAAGAACTCACTAAAGAATCTGAACCATTTGTGKWACCGGATCCCAAT
TACCCTGACCTAAGCAAGCACAACAATTACCTGGCAGAATCTTTAACGCCTTCCATYTAC
AACAAAATCTGTAACCTTCGCACACTTTCTGGTTACTCTGTGGATGGTTGCATGCAGACC
GGCGTGGACAATCCAGGACATCCTTTCATCAAGACTGTCGGATTGGTGGCTGGGGATGAA
GAGTGTTACGATCTCTTTGCTGACCTCTTTGATCCAACTATTGACAAAAGACACAACGGA
TATCCCCGCAATGCAAAGCACACAACTGATCTCAACCCTGATCATCTCAAGGGTGGTGAT
GACTTTGATCCAAAGTATGTCCTTTCATGCAGAGTTCGTACAGGCCGCTGCATTAGAGGG
TACGGCCTCCCACCACATTGCACGAGGGCTGAACGTCGAGACGTTGAGAAAGTTTGCAAR
GACGCACTGGCAACTCTAGATGGGCCACTCAAAGGCACGTATTACCCACTAACGGGGATG
ACAGAGGAAATGCAGGACAAACTAATTGCAGATCATTTCCTATTCGATAAGCCCGTTTCT
CCTTTGCTTATGTCAGCTCGCATGGCCCGTGATTGGCCTGATGGACGTGGGATCTGGCAC
AATGCCGATAAAAACTTCCTGGTTTGGRTWAATGAGGAAGATCAYACTCGGGTTATTTCC
ATGGAAACAAGTGGCAACATGAAGAATGTCTTTAAACGATTCTGTAATGGTCTCAACAAA
GTCGARAATGCTCTCAAAGCAAAAGGGTATGAATTCTCATGGAATGAGCATCTTGGATAT
GTGCTCACTTGTCCATCCAACCTTGGKACAGGTGTACGTGCAGGAGTCCACATCAAGATT
CCTCTTTTCAGCAAGCACGCTGGATTTGAATCCATTCTGAAGCATTATCGTCTCCAGAAA
CGTGGCACAGGAGGCGTGGATACGGCATCCACTGACGGCACKTTCGACATTTCAAACCTA
GATCGTCTTGGCACTTCTGAAGTACAACAGGTTCAATCCGTTGTTGATGGTGTCAAGAAG
CTGATTGAGTTGGAAAAAGCSTTAGAAAAGGGATCAGATATCAGCGGCCAGATTCCCCGG
GACCCWGCAATAGTTCGTGCAGAACAAGTRAAAGAAGGATATCCAGACCTATCCAAACAC
AACAATCATCTGGCCCACTGTCTGACATACGACATTTGGAAAARTCTCAAGGACAAAAAG
ACGCCMAGTGGCTTTACTCTGGATGGCTGCATCCAAACGGGAGTCATGAACCCTGGTCAT
CCTCACATCATGACCGTTGGAATGGTTGCAGGAGATGAGGARTCATATGACGTCTTCGCT
GATATCTTTGACCCGGTCATTGATGCACGACACGGAGGTTATCCCAAAGATGCCGTCCAT
GTCACCAACATAAACCATGCAGATCTTAAAGGAGGAGATAACCTGGATCCCAAATATGTT
TTGTCTTGCCGTGTTCGCACAGGACGCAGCATCATCGGGTATTCTCTGCCCCCGCATTGC
ACCGTGGAAGAGAGAGCTGCCGTAGAGACGATCACGATYGGAGCTCTTGATAAATTCGAT
GGAGACTTGCAAGGAAAATACTACCCACTGGAAGGAATGTCTGATGAAACACAAACACAG
CTGATAGATGACCATTTTCTCTTTGACAAACCTGTTTCTCCTCTTCTTACCGCCGCAAGA
ATGCATCGTGATTGGCCACAGGGAAGAGGRATTTGGCATAACGAGAACAAGAACTTCTTG
GTGTGGGTCAATGAAGAAGATCATATCCGTGTCATCTCTATGGARAAGGATGGRAATATG
CGAGCGGTCTTCAAGCGATTCTGTGAAGGTTTGCARAAGTTCGAGCAGATGATCAAAAAG
GATGGCAAGGAGTTCATGTGGAACAAACATCTGGGTTACGTACTTACTTGTCCGTCTAAC
CTGGGAACCGGCCTACGCGCTGGCGTACATGTGAAACTGCCTCTGCTGAGCAAGTATCCG
AGATTCGACCAGATYCTAAGAGCCCTCCGACTTCAGAAGAGAGGTACAGGTGGAGTAGAT
ACTGCCTCAACTGATGGAACCTTCGACATCTCKAACCTCGACAGGCTTGGATCATCAGAA
GTACAGCAAGTTCAGTTTGTTGTCGACGGCGTTGAACTTCTCGTCCARATGGAGAAGAAA
CTTGAAAAGGGCGAGGACATTTTTGATATTCTACCACAGCAATGCCGTCCCAAACCACCA
ATAAAGCCTTTCAGTTCTGACTACCCCGATTTCTCTCTGCACAACAACTGGATGTCTAAA
TGTATGACMGAAGAAATCTACAACAAACTTTGCAACKTGAAGACAAAAGGTGGAGTCACC
CTGAACGACTGCATTCAAACTGGCATTGACAATCCTGGACATCCATACATCATGACTGTT
GGTTTGGTAGCTGGAGATGAAGARTGCTAYGAGGTTTTTGCTCCTCTCTTCGACCCGGTG
ATAAGTGCCAGGCACGGCGGCTACGCTCTTGATGCCAAACACCCTACCAACCTCAATGCA
GCAGAACTCAAAGGCGGAGATGATTTGGACCCTGAGTTCGTCCTMTCTTGTCGTGTRCGT
ACTGGTCGTTGCATCCGCGGCTTGGCTCTCCCGCCATGTTGCACCAGAGCAGAACGTGCG
GAAGTAGAGAAGATTACAACRGAAGCATTATCTACCCTAAGTGGACCTCTGAAGGGAAAG
TACTACCCACTAACCGGTATGACAGACGAAGAGCAAGAGAAGCTCATCGAAGACCACTTC
CTCTTTGACAAGCCCGTATCCCCGCTGTTGCTTTGTGCYAATATGGCACGTGACTGGCCC
CAGGGTCGTGGCATATGGCACAATGATGAGAAGAATTTCCTTGTCTGGGTCAACGAGGAA
GATCACACTCGAGTCATCTCCATGGAGAAGAGCGGGAACATGAAGCGAGTGTTTGAGAGG
TTCTGCGACGGTCTCAAAAAGGTCGAAGACTCCATCAAGTCYAAGGGTTACCAGTTCATG
TGGAATGAGCATCTTGGTTATGTACTGACATGTCCATCCAACCTMGGGACGGGACTGCGT
GCAGGCGTYCATGTCAAGGTTCCKTTGTTAAGTCAACAGAAAATCTTTGACWCTATCCTT
GATCACATGCGTCTGCAAAAGCGAGGAACAGGAGGTGTAGACACAGCCTCTACTGACGGC
ACCTTTGATATCTCCAACTCGGATCGCATCGGTTTCTCCGAAGTCCATCTTGTCCAACAA
CTCGTAGACGGTGTCAAGCTCCTCGTCAACCTCGAAAAGGCTCTCATGAAGGGAGAAGAC
ATCAACAGTCTCCTGCCAGAGAAGCTAAGGGAAGATTCCTCA

>spurp
ATGGGATGCGCAGCATCGTCACAACAAACGACGGCCACAGGTGGTCAACCAGCTGCTGGT
GCAAAGGCAAACCCGGCCCCCGCTAATAACAATCCAAACGCAGCAAACAAAGCAGAAACG
ACAGGAGCAGCTGAAGAACTCACTAAAGAATCTGAACCATTTGTGTTACCGGATCCCAAT
TACCCTGACCTAAGCAAGCACAACAATTACCTGGCAGAATCTTTAACGCCTTCCATCTAC
AACAAAATCTGTAACCTTCGCACACTTTCTGGTTACTCTGTGGATGGTTGCATGCAGACC
GGCGTGGACAATCCAGGACATCCTTTCATCAAGACTGTCGGATTGGTGGCTGGGGATGAA
GAGTGTTACGATCTCTTTGCTGACCTCTTTGATCCAACTATTGACAAAAGACACAACGGA
TATCCCCGCAATGCAAAGCACACAACTGATCTCAACCCTGATCATCTCAAGGGTGGTGAT
GACTTTGATCCAAAGTATGTCCTTTCATGCAGAGTTCGTACAGGCCGCTGCATTAGAGGG
TACGGCCTCCCACCACATTGCACGAGGGCTGAACGTCGAGACGTTGAGAAAGTTTGCAAA
GACGCACTGGCAACTCTAGATGGGCCACTCAAAGGCACGTATTACCCACTAACGGGGATG
ACAGAGGAAATGCAGGACAAACTAATTGCAGATCATTTCCTATTCGATAAGCCCGTTTCT
CCTTTGCTTATGTCAGCTCGCATGGCCCGTGATTGGCCTGATGGACGTGGGATCTGGCAC
AATGCCGATAAAAACTTCCTGGTTTGGATAAATGAGGAAGATCACACTCGGGTTATTTCC
ATGGAAACAAGTGGCAACATGAAGAATGTCTTTAAACGATTCTGTAATGGTCTCAACAAA
GTCGAAAATGCTCTCAAAGCAAAAGGGTATGAATTCTCATGGAATGAGCATCTTGGATAT
GTGCTCACTTGTCCATCCAACCTTGGTACAGGTGTACGTGCAGGAGTCCACATCAAGATT
CCTCTTTTCAGCAAGCACGCTGGATTTGAATCCATTCTGAAGCATTATCGTCTCCAGAAA
CGTGGCACAGGAGGCGTGGATACGGCATCCACTGACGGCACGTTCGACATTTCAAACCTA
GATCGTCTTGGCACTTCTGAAGTACAACAGGTTCAATCCGTTGTTGATGGTGTCAAGAAG
CTGATTGAGTTGGAAAAAGCCTTAGAAAAGGGATCAGATATCAGCGGCCAGATTCCCCGG
GACCCAGCAATAGTTCGTGCAGAACAAGTAAAAGAAGGATATCCAGACCTATCCAAACAC
AACAATCATCTGGCCCACTGTCTGACATACGACATTTGGAAAAATCTCAAGGACAAAAAG
ACGCCCAGTGGCTTTACTCTGGATGGCTGCATCCAAACGGGAGTCATGAACCCTGGTCAT
CCTCACATCATGACCGTTGGAATGGTTGCAGGAGATGAGGAGTCATATGACGTCTTCGCT
GATATCTTTGACCCGGTCATTGATGCACGACACGGAGGTTATCCCAAAGATGCCGTCCAT
GTCACCAACATAAACCATGCAGATCTTAAAGGAGGAGATAACCTGGATCCCAAATATGTT
TTGTCTTGCCGTGTTCGCACAGGACGCAGCATCATCGGGTATTCTCTGCCCCCGCATTGC
ACCGTGGAAGAGAGAGCTGCCGTAGAGACGATCACGATTGGAGCTCTTGATAAATTCGAT
GGAGACTTGCAAGGAAAATACTACCCACTGGAAGGAATGTCTGATGAAACACAAACACAG
CTGATAGATGACCATTTTCTCTTTGACAAACCTGTTTCTCCTCTTCTTACCGCCGCAAGA
ATGCATCGTGATTGGCCACAGGGAAGAGGGATTTGGCATAACGAGAACAAGAACTTCTTG
GTGTGGGTCAATGAAGAAGATCATATCCGTGTCATCTCTATGGAAAAGGATGGAAATATG
CGAGCGGTCTTCAAGCGATTCTGTGAAGGTTTGCAGAAGTTCGAGCAGATGATCAAAAAG
GATGGCAAGGAGTTCATGTGGAACAAACATCTGGGTTACGTACTTACTTGTCCGTCTAAC
CTGGGAACCGGCCTACGCGCTGGCGTACATGTGAAACTGCCTCTGCTGAGCAAGTATCCG
AGATTCGACCAGATCCTAAGAGCCCTCCGACTTCAGAAGAGAGGTACAGGTGGAGTAGAT
ACTGCCTCAACTGATGGAACCTTCGACATCTCTAACCTCGACAGGCTTGGATCATCAGAA
GTACAGCAAGTTCAGTTTGTTGTCGACGGCGTTGAACTTCTCGTCCAAATGGAGAAGAAA
CTTGAAAAGGGCGAGGACATTTTTGATATTCTACCACAGCAATGCCGTCCCAAACCACCA
ATAAAGCCTTTCAGTTCTGACTACCCCGATTTCTCTCTGCACAACAACTGGATGTCTAAA
TGTATGACCGAAGAAATCTACAACAAACTTTGCAACTTGAAGACAAAAGGTGGAGTCACC
CTGAACGACTGCATTCAAACTGGCATTGACAATCCTGGACATCCATACATCATGACTGTT
GGTTTGGTAGCTGGAGATGAAGAATGCTATGAGGTTTTTGCTCCTCTCTTCGACCCGGTG
ATAAGTGCCAGGCACGGCGGCTACGCTCTTGATGCCAAACACCCTACCAACCTCAATGCA
GCAGAACTCAAAGGCGGAGATGATTTGGACCCTGAGTTCGTCCTCTCTTGTCGTGTGCGT
ACTGGTCGTTGCATCCGCGGCTTGGCTCTCCCGCCATGTTGCACCAGAGCAGAACGTGCG
GAAGTAGAGAAGATTACAACGGAAGCATTATCTACCCTAAGTGGACCTCTGAAGGGAAAG
TACTACCCACTAACCGGTATGACAGACGAAGAGCAAGAGAAGCTCATCGAAGACCACTTC
CTCTTTGACAAGCCCGTATCCCCGCTGTTGCTTTGTGCTAATATGGCACGTGACTGGCCC
CAGGGTCGTGGCATATGGCACAATGATGAGAAGAATTTCCTTGTCTGGGTCAACGAGGAA
GATCACACTCGAGTCATCTCCATGGAGAAGAGCGGGAACATGAAGCGAGTGTTTGAGAGG
TTCTGCGACGGTCTCAAAAAGGTCGAAGACTCCATCAAGTCTAAGGGTTACCAGTTCATG
TGGAATGAGCATCTTGGTTATGTACTGACATGTCCATCCAACCTAGGGACGGGACTGCGT
GCAGGCGTCCATGTCAAGGTTCCGTTGTTAAGTCAACAGAAAATCTTTGACACTATCCTT
GATCACATGCGTCTGCAAAAGCGAGGAACAGGAGGTGTAGACACAGCCTCTACTGACGGC
ACCTTTGATATCTCCAACTCGGATCGCATCGGTTTCTCCGAAGTCCATCTTGTCCAACAA
CTCGTAGACGGTGTCAAGCTCCTCGTCAACCTCGAAAAGGCTCTCATGAAGGGAGAAGAC
ATCAACAGTCTCCTGCCAGAGAAGCTAAGGGAAGATTCCTCA

>pdep
ATGGGATGCGCAGCATCGTCACAACAAACCACGGCCACAGGTGGTCAACCGGCTGCTGGT
GCAAAGGCAAACCCGGCCCCCGCTAAAGACAATCCAAAAGCAGCAGACAAAGAAGAAATG
ACAACAGCAGCTGAAGAACTCACTAAAGAATCTGAACCATTTGTGGAACCGGATCCCAAT
TACCCTGACCTAAGCAAGCACAATAATTATCTGGCAGAATCCTTAAAGCCTTCCATCTAC
AACAAAATCTGTAACCTTCGCACACTTTCTGGTTACTCTGTGGATGGTTGCATGCAGACC
GGTGTGGACAATCCAGGACATCCTTTCATCAAGACTGTCGGATTGGTGGCTGGGGATGAA
GAGTGTTACGATCTTTTTGCTGACCTCTTCGATCCAGCAATTGACAAAAGGCACAATGGA
TATCCCCGCAATGCAAAGCACACAACTGATCTCAACCCTGATCATCTCAAGGGTGGTGAT
GACTTCGATCCAAAGTATGTCCTTTCATGCAGAGTTCGTACAGGCCGCTGCATTAGAGGG
TACGGCCTCCCACCACATTGCACGAGGGCTGAACGTCGAGACGTTGAGAAAATTGTCATG
GACGCACTGGCAACTCTAGATGGGCCACTAAAAGGCACGTATTACCSACTAACGGGAATG
ACAGAGGAACAGCAGGACAAACTAATTGCAGATCATTTCCTATTCGATAAGCCCGTTTCT
CCTTTRCTTAYGTCRGCTCGCATGGCMCGTGATTGGCCTGATGCACGTGGGATCTGGCAC
AATGCCGATAAGAACTTCCTKGTTTGGRTTAATGAGGAAGATCACACTCGGGTTATTTCC
ATGGAAACARGTGGCAACATGAGGAATGTMTTTMAACGATTCTGTAATGGTCTCAACAAA
GTCGAGAATGCTCTCAAATCGAAAGGGTATGMATTCATGTGGAATGAGCATYTKGGATAT
GTGCTCACTTGTCCATCCAATCTTGGTACAGGTGTTCGTGCAGGAGTCCACATCAAGATT
CCTCTTTTCAGCAAGCACACTGGATTTGAATCCATTCTGAAGCATTATCGTCTCCAGAAA
CGCGGTACAGGAGGCGTGGATACGGCATCCACTGACGGCACATTCGACATCTCGAACTTA
GATCGTCTTGGCACTTCTGAAGTACAACAGGTTCAATCCGTTGTTGATGGTGTCAAGAAG
CTGATTGAGTTGGAAAAAGCCTTAGAAAAGGGATCAGATATCAGCAGCCAGATTCCCCGG
GACCCAGCAGTAGTTCGTGCAGAACAAGTAAAAGAAGGATATCCAGACCTGTCCAAGCAC
AACAATCATCTGGCCCACTGTCTGACATACGACATTTGGAAAAATCTCAAGGACAAAAAG
ACGTCAAGTGGCTTTACTCTGGATGGCTGCATCCAAACGGGAGTCATGAACCCTGGTCAT
CCTCACATCATGACTGTTGGAATGGTTGCAGGAGATGAAGAATCCTATGACGTCTTCGCT
GATATCTTTGACCCGGTCATTGATGCACGACACGGAGGTTATCCCAAAGATGCCGTCCAT
GTCACCAACATAAACTATGCAGATCTTAAAGGCGGAGAAAACCTGGATCCCAAATATGTT
TTGTCTTGCCGTGTTCGCACAGGACGCAGCATCTGCGGATATTCGCTGCCCCCGCACTGC
ACCGTGGAAGAGAGAGCTGCTGTAGAGACGATCACGATCGGAGCTCTTGATAAATTCGAT
GGAGAGTTGCAGGGAAAATACTACCCACTGGAGGGAATGTCTGATGAAACACAAACACAG
CTGATAGATGACCATTTTCTCTTTGACAAACCTGTTTCTCCTCTTCTTACCGCAGCAAGA
ATGCATCGTGATTGGCCACAGGGAAGAGGAATTTGGCATAACGAGAATAAGAACTTCTTG
GTGTGGGTCAATGAAGAAGATCATATCCGTGTCATCTCTATGGAGAAGGGTGGGAATATG
CGAGCTGTCTTCAAGCGATTCTGTGAAGGTTTGCAGAAGTTCGAGCAGACGATCAAAAAG
GATGGCAAGGAGTTCATGTGGAACAAACATCTGGGATACGTACTTACTTGTCCGTCTAAC
TTGGGAACCGGCCTACGAGGTGGCGTCCATGTGAAACTGCCTCTTCTGAGCAAGTATCCR
AGATTCGACCAGATCCTAAGAGCCCTCCGACTTCAGAAGAGAGGTACAGGTGGAGTAGAT
ACTGCCTCAACTGATGGAACCTTCGACATCTCTAACCTCGACAGGCTTGGTTCATCAGAA
GTACAGCAAGTTCAGTTTGTTGTCGACGGCGTTGAGCTTCTCGTCAAAATGGAGAAGAAA
CTTGAAAAGGGAGAGGACATCTTTGATATTCTACCGCAACAATGCTGTCCCAAACCACCA
ATAAAGCCTTTCAGTTCTGACTACCCCGATTTATCTCAGCACAACAACTGGATGKCCAAR
TGCATGACSGAAGAAATCTACAACAARCTTTGCAAMTTGAAGACAAAAGGTGGRGTMACC
CTGAAYGACTGCATTCAAACCGGCGTTGACAATCCAGGACATCCATACATCATGACTGTT
GGTTTGGTAGCCGGAGATGAAGARTGCTATGAGGTTTTTGCTCCYCTCTTCGACCCGGTG
ATAAGTGCCAGGCACGGCGGMTAYGCTRTTGATGCCAAACACCCTACCAACCTCAATGCA
GCAGARCTYAAAGGCGGAGATGATYTGGACCCTGAGTTCGTTCTATCATGTCGTGTACGT
ACTGGTCGTTGCATCCGCGGCTTGGCACTCCCTCCATGTTGCACCAGAGCAGAACGTGCG
GAAGTAGAAAAAATTACAATAGAAGCATTAGCTACCCTAAGTGGACCTCTGAAGGGAAAG
TACTACCCACTAACCGGTATGACAGACGAAGAGCAAGAGAAGCTTATCGCAGACCACTTC
CTCTTTGACAAACCYGTATCCCCGCTYTTGCTTTGTGCCAATATGGCACGTGACTGGCCA
CAGGGTCGWGGTATCTGGCACAATGATGAGAAGAATTTCCTYGTCTGGGTCAACGAGGAA
GATCACACTCGAGTCATCTCCATGGAGAAGRGCGGGAACATGAAGCGAGTGTTTGAGAGG
TTCTGYGACGGTCTCAAAAAGGTCGAAGACTCCATCAARTCCAAGGGTTACCAGTTCATG
TGGAATGAGCATCTTGGTTATGTACTGACWTGTCCATCCAACCTCGGTACGGGRCTGCGT
GCAGGMGTYCATGTCAARKTKCCTYTGTTAAGTCAACAGAAAWKCTTTGACTCTATCCTT
GATCACATGCGTCTGCAAAAGCGAGGAACAGGAGGYGTAGACACMGCCTCTACTGACGGC
ACCTTTGATATYTCYAACTCGGAYCGYATCGGYTTYTCCGAAGTCCATCTYGTCCAACAA
CTCGTAGACGGTGTCAAGCTCCTCRTYAACCTCGAAAARGCTCTCATGAAGGGAGAAGAC
ATCAACAGTCTCCTGCCAGAGAAGCTAAGGGAAGnnnnnnnn
