# Supplementary material for: Genome-wide signals of positive selection in strongylocentrotid sea urchins
Source: BMC Genomics. 2017 Jul 21;18:555. doi: 10.1186/s12864-017-3944-7 (PMC5521101; doi:10.1186/s12864-017-3944-7)
Supplement: Supplementary file 3 — Consensus alignment files. A compressed (gzip) tape archive (TAR) file containing 6250 consensus alignment files in FASTA format. (TGZ 14116 kb) [file 12864_2017_3944_MOESM3_ESM.tgz › SPU_015108/consensAlign.ordered.fa]

>sdro
ATGTCTCTTATCATGAAGCTCCAGCAGCTCCAGGGTGGAGACCTGGAGAAGCTGCAGAGT
CTCTACCAGAACCTTGAGTTCCCTATGGAGATCAGATACTACTGTGCGCACTGGATAGAG
GCACAAAACTGGAGTTCAATTGACATTGATAACCCAGTGTTTGAGCCTGATGCTATTGAT
CTACTTCATGGGATGATCAAGCAGGTCCAAGCAAAGATTGAAGAGCTTTCTGATGATGAG
ATGTTCCCTATCAAGCTCAAGCTCAATAACTTCACACAAGAACTGAATAAACGTTTCAGT
AACCAGCCTTTCGCCTTTGTCAGGCTTATTAACCACTGTTTAGAGAGTGAGGAGAGACTG
GTACAGAATTCAATGCAGAACAGAACTGTGGAATCTCCTCAAGCCCCACCATGCAACAAA
GATATTACAGAAAACATTACCAACATAAGAATGATGACACAGAAAACAGAAGAAGACCTG
AGCAATCTGCAACAGAAGCAGGAAATGTTTGTCTTTCAGTACCAGGAAAATTTGCGCTTT
CAAGGTCGTTTGAACCAGCTGGCCAATTCTCTGGCAGAGAGTGATCCTAACAGACGAGCA
GAGGAAATCTCTCTACGCAAGAAAAAAGCTGAAGTAGAACAGCAGCTACAGACAGAGGCA
CAAGAACTACTCCGAATGAGAATGGACTTGGCTGAAAAGCACAGGAAAACCTTGTACAGC
TTGAAGATCCTCCAGAGCAGAGTTCTAGAAGATGAACTCATCCGTTGGAAGAGACAGCAG
CAGCTGGCTGGTATTGGTGGACCTCCAGAGGGCACCCTTGATCAACAACAGTGCTGGTGT
GAGGCTCTGGCTGAGCTGATTTGGCACAACAGACAACAAGTGAAGAAAGTAGAACTACTC
AGACAACAGCTGCCAATTCCYGTACCTCATGGACAAGACYTGTTACCAGAGCTTAATCGC
TGCTTCATGGCTCARCTATCAACYCTTGTTACCAGTACATTCATCATTGAGAAGCAGCCC
CCACARGTTTTGAAGAAAGAGACTAGATTCTCAGCATCTGTCAGATTGTTAGTTGGCGGG
AAGCTCAATGTACACATGAACCCTCCTCAAGTCAAAGCTACAATCATCAGTGAATCTCAA
GCMAAGGCGGTGCTAGCTAGTGAGACATCAAGTTGGAATGAGACGAGYGGAGAYATCTTG
AACAACTGTGGTGTGATGGAGTATCATAGAGAGACCGGAGTGCTCAATGTCACCTTCAGA
AACATGTCMCTGAAGAGAATTCGCAGAGCAGATCGAAGGGGSTCTGAGTTTGTTACSGAG
GAGAAGTTCACAATCCTGTTCCAGTCCCAATTTTCTGTGGCGAGTGGTGAACTTGTCTTC
CAAGTTAGGACCATGTCACTTCCAGTTGTTGTCGTTTCCCATGGCAACCAGGAATGTAAT
GCTCTTGCCACTATCCTCTGGGATAATGCATTTGGTGAATCAACTATGTCACTGCCCGTG
GTTGTCATAGTTCATGGAAACCAGGAGTCAAATGCGCTTGCCACAGTTTTGTGGGACAAT
GCGTTTGCCAGCTCTGGACGAGTCCCTTTTGTGGTACCCGATGGTGTTCCCTTCGCAGAC
ATGGGCCGAGCCCTCAACTCCAAGTTTATGCTGGCAAACGGGCGTAGCCTGAGTGACGCT
AATCTGCTCTATCTGGCGCAGAAAGCTTTTAGTCACCACAATGTTGGCCAAACAGAGGAC
TTCTCCAATGTCTACATCACATGGAGTATTTTCAACAGGGACCCTTTGCCGAATCGTACC
TTTACTTTCTGGCGCTGGTTCCATGGTGTACTAGAGCTGACCCGGAAGCACTTGAGAGGA
CCTTGGAATGATGGATCCATTATGGGCTTTGTGTCTCGTAGCATGGCTCACGATCTTCTC
CTGTCCCAGCAAGTAGGATGCTTCTTGCTACGCTTCAGTGACTCGGAGATTGGAGGCATC
ACCATAGCTTGGCTGGCAGAGGATGCCAATACAGGAGAGCGCCAGGTCTACAATCTGCAG
CCATTCACTGCAGATGACTTCAACATCCGTTCTCTAGCRGACCGCATCCATGACTTGAGC
CATCTGACCCAYCTCTACCCTGACAAACCAAAGGACACAGCCTTTGGACAGTATTACACC
ACTGATCGTGGACCACCCCAGCATCACAGCCAGGAGATGGGTAACCGTGAGCCCATGTCG
CCCCCCTCCCAGCAGCTGATGACCTCCTCATCCCTCAGGGTGTCGTCCAGTGATGGAATG
GTGGGCACCACCTCCATGGACCAAAACCTTGATCCCCTGGAGGAACTACCCATCTTGGAA
GACTACGACGACCCACAAGCCGGTATCATGGAGGATCTTCTTCGGTGGAGCGCAAGCACG
TCA

>spal
ATGTCTCTTATCATGAAGCTCCAGCAGCTCCAGGGTGGAGACCTGGAGAAGCTGCAGAGT
CTCTACCAGAACCTKGAGTTCCCTATGGAGATCAGATACTACTGTGCGCACTGGATAGAG
GCACARAACTGGAGTTCAATTGACATTGATAACCCAGTGTTTGAGCCTGATGCTATTGAT
CTACTTCATGGGATGATCAAGCAGGTCCAAGCAAAGATTGAAGAGCTTTCTGATGATGAG
ATGTTCCCTATCAAGCTCAAGCTCAATAACTTCACACAAGAACTGAATAAACGTTTCAGT
AACCAGCCTTTCGCCTTTGTCAGGCTTATTAACCACTGTTTAGAGAGTGAGGAGAGACTG
GTACAAAATTCAATGCAGAACAGAACTGTGGAATCTCCTCAAGCCCCACCATGCAACAAA
GATATTACAGAAAACATTACCAACATAAGAATGATGACACAGAAAACAGAAGAAGACCTG
AGCAATCTGCAACAGAARCAGGAAATGTTTGTCTTTCAGTACCAGGAAAATTTGCGCTTT
CARGGTCGTTTGAACCAGCTGGCCAATTCTCTGGCAGAGAGTGATCCTAACAGACGAGCA
GAGGAAATCTCTCTACGCAAGAAAAAAGCTGAAGTAGAACAGCAGCTACAGACAGAGGCA
CAAGAACTACTCCGAATGAGAATGGACTTGGCTGAAAAGCACAGGAAAACATTGTACAGC
TTGAAGATCCTKCAGAGCAGAGTTCTGGAAGATGAACTCATCCGWTGGAAGAGACAGCAA
CAGCTGGCTGGTATCGGTGGACCTCCAGAGGGCACCCTTGATCAACAACAGTGCTGGTGT
GAGGCTCTGGCTGAGCTGATTTGGCACAACAGACAACAAGTGAAGAAAGTAGAACTACTC
AGACAACAGCTGCCAATTCCTGTACCTCATGGACAAGACCTGTTACCAGAGCTTAATCGC
TGCTTCATGGCTCAGCTATCCACCCTTGTTACCAGTACATTCATCATTGAGAAGCAGCCC
CCACAGGTTTTGAAGAAAGAGACTAGATTCTCAGCATCTGTCAGATTGTTAGTTGGCGGC
AAGCTCAATGTACACATGAACCCTCCTCAAGTCAAAGCTACAATCATCAGTGAATCTCAA
GCCAAGGCGGTGCTAGCTAGTGAGACATCAAGTTGGAATGAGACCAGCGGAGACATCTTG
AACAACTGTGGTGTGATGGAGTATCATAGAGAGACCGGAGTGCTCAATGTCACCTTCAGA
AACATGTCACTGAAGAGAATTCGCAGAGCAGATCGAAGGGGCTCTGAGTTTGTTACTGAG
GAGAAGTTCACAATCCTGTTCCAGTCCCAATTTTCTGTGGCGAGTGGTGAACTTGTCTTC
CAAGTTAGGACCATGTCACTTCCAGTTGTTGTCGTTTCCCATGGCAACCAGGAATGTAAT
GCTCTTGCCACTATTCTCTGGGATAACGCATTTGGTGAATCAACTATGTCACTGCCCGTG
GTTGTCATAGTTCATGGAAACCAGGAGTCAAATGCGCTTGCCACAGTTTTGTGGGACAAT
GCRTTTGCCAGCTCTGGACGAGTCCCTTTTGTGGTACCCGATGGTGTTCCCTTCGCAGAC
ATGGGCCGAGCCCTCAACTCCAAGTTTATGCTGGCAAACGGGCGTAGCCTGAGTGAYGCT
AATCTGCTSTATCTGGCGCAGAAAGCTTTTAGTCACCACAATGTTGGCCAAACGGAGGAC
TTCTCCAATGTCTACATCACATGGAGTATCTTCAACAGGGACCCTTTGCCGAATCGTACC
TTTACTTTCTGGCGCTGGTTCCATGGTGTACTAGARYTGACCCGGAAGCACTTGAGAGGA
CCATGGAATGATGGATCCATCATGGGCTTTGTGTCTCGTAGCATGGCTCATGACCTTCTT
CTGTCCCAGCAAGTAGGGTGCTTCTTGCTACGCTTCAGTGACTCAGAGATTGGAGGCATC
ACCATAGCTTGGCTGGCAGAGGATGCCAATACAGGAGAGCGCCARGTCTACAACCTGCAG
CCATTCACTGCAGATGATTTCAACATCCGTTCTCTAGCGGACCGCATCCATGACTTGAGC
CATCTGACCCATCTCTACCCTGACAAACCAAAGGACACAGCCTTTGGACAGTATTACACC
ACTGATCGTGGACCACCCCAGCACCACAGCCAGGAGATGGGCAACCGTGAGCCCATGTCG
CCCCCATCCCAGCAGCTGATGACCTCTTCATCCCTCAGGGTGTCGTCCAGTGATGGAATG
GTGGGCACCACCTCCATGGACCAAAACCTTGATCCCCTGGAGGAACTACCCATCTTGGAA
GACTACGACGACCCACAAGCCGGTATCATGGAGGATCTTCTTCGGTGGAGCGCAAGCACG
TCA

>sfra
ATGTCTCTTATCATGAAGCTCCAGCAGCTCCAGGGTGGAGACCTGGAGAAGCTACAGGGT
CTCTACCAGAACCTGGAGTTCCCTATGGAGATCAGATACTACTGTGCGCACTGGATAGAG
GCTCAAAACTGGAGTTCAATTGACATTGATAACCCAGTGTTTGAGCCTGATGCTATTGAT
CTACTTCATGGGATGATCAAGCAGGTCCAAGCAAAGATTGAAGAGCTTTCTGATGATGAG
ATGTTCCCTATCAAGCTCAAGCTCAATAACTTCACACAAGAACTGAATAAACGTTTCAGT
AACAACCCTTTCGCCTTTGTCAGGCTTATTAACCACTGTTTAGAGAGTGAGGAGAGACTA
GTACAAAATTCAATGCAAAACAGAACTGTAGAATCTCCACAAGCCCCACCATGCAACAAA
GATATTACAGAAAACATTACCAACATAAGACTGATGACACAGAAAACGGAAGAAGACCTG
AGCAATTTGCAACAGAAGCAGGAAATGTTCGTCTTTCAGTACCAGGAAAATTTGCGCTTT
CAGGGTCGTTTGAATCAGCTGGCCAATTCTCTGGCAGAGAGTGATCCTAACAGACGAGCA
GAGGAAGTCTCTCTACGCAAGAAAAAAGCTGAAGTAGAACAAGTGCTACAGACAGAGGCA
CAAGAACTACTCCGAATGAGAATGGACTTGGCTGAAAAGCACAGAAAAACATTGTACAGC
TTGAAGATCCTGCAGAGCAGAGTTCTGGAAGATGAACTCATCCGTTGGAAGAGACAGCAA
CAGCTGGCTGGTATTGGTGGACCTCCAGAGGGCACCCTTGATCAACAACAGTGCTGGTGT
GAGGCTCTGGCTGAGCTGATTTGGCACAACAGACAACAAGTGAAGAAAGTAGAACTACTC
AGACAACAGCTGCCAATTCCTGTACCTCATGGACAAGACCTGTTACCGGAGCTTAATCGC
TGCTTCATGGCTCAGCTATCAACCCTTGTTACCAGTACATTCATCATTGAGAAGCAGCCC
CCACAGGTTTTGAAGAAAGAGACTAGATTCTCAGCATCTGTCAGATTGCTAGTTGGTGGC
AAGCTCAATGTACACATGAACCCTCCTCAAGTCAAAGCTACAATCATCAGTGAATCTCAA
GCCAAAGCGGTGCTAGCTAGTGAGACATCAAGTTGGAATGAGACCAGTGGAGACATCTTG
AACAACTGTGGTGTCATGGAGTATCATAGAGAGACCGGRGTGCTCAATGTCACCTTCAGA
AACATGTCACTGAAGAGAATTCGCAGAGCAGATCGAAGGGGATCTGAGTTTGTTACCGAG
GAGAAGTTCACAATCCTGTTCCAGTCCCAATTTTCCGTGGCGAGTGGTGAACTTGTCTTC
CAAGTTAGGACCATGTCGCTTCCAGTTGTTGTCGTTTCCCATGGCAACCAGGAATGTAAT
GCTCTTGCCACTATTCTCTGGGATAACGCATTTGGTGAATCAACTATGTCACTGCCCGTG
GTTGTCATAGTTCATGGAAACCAGGAGTCAAATGCGCTTGCCACAGTTTTGTGGGACAAT
GCGTTTGCCAGCTCTGGACGAGTCCCTTTTGTGGTACCCGATGGTGTTCCCTTCGTAGAC
ATGGGGCGAGCCCTCAACTCCAAGTTTATGCTGGCAAACGGGCGTAGTCTGAGTGATGCT
AATCTGCTCTATCTGGCGCAGAAAGCTTTTAGTCACCACAATGTTGGCCAAACAGAGGAC
TTCTCCAATGTCTACATCACATGGAGTATCTTCAACAGGGACCCTTTGCCGAATCGTACC
TTTACTTTCTGGCGCTGGTTCCATGGTGTACTAGAGCTGACCCGGAAGCACTTGAGAGGA
CCATGGAATGATGGRTCCATCATGGGCTTTGTGTCTCGTAGCATGGCTCATGATCTGCTC
CTGTCCCAGCAAGTAGGATGCTTCTTGCTACGCTTCAGTGACTCGGAAATTGGAGGCATC
ACCATAGCTTGGCTGGCAGAGGATGCCAATACAGGAGAGCGCCAAGTCTACAACCTGCAA
CCATTCACTGCAGATGATTTCAACATCCGTTCTCTAGCRGACCGCATCCATGACTTGAGC
CATCTGACCCACCTCTACCCTGACAAACCAAAGGACACAGCCTTCGGACAGTATTACACC
ACTGATCGTGGACCACCCCAGCACCACAGCCAGGAGATGGGCAACCGTGAGCCCATGTCG
CCCCCATCCCAGCAGCAGATGACCTCCTCCTCCCTCAGGGTGTCGTCCAGTGATGGAATG
GTGGGCACCACCTCCATGGACCAAAACCTTGACCCCCTGGAGGAACTACCAATCTTGGAA
GACTACGACGACCCCCAAGCCGGTATCATGGAGGATCTTCTTCGGTGGAGCGCAAGCACG
TCA

>afraSS
ATGTCTCTTATCATGAAGCTCCAGCAGCTCCAGGGTGGAGACCTGGAGAAGCTCCAGGGT
CTCTACCAGAACCTGGAGTTCCCTATGGAGATCAGATACTACTGTGCGCACTGGATAGAG
GCACAGAACTGGAGTTCAATTGACATTGATAACCCAGTGTTTGAGCCTGATGCTATTGAT
CTACTTCATGGGATGATCAAGCAGGTCCAAGCAAAGATTGAAGAGCTTTCTGATGATGAG
ATGTTCCCTATCAAGCTCAAGCTCAATAACTTCACACAGGAACTGAATAAACGTTTCAGT
AACCAGCCTTTCGCCTTTGTCAGGCTTATTAACCACTGTTTAGAGAGTGAGGAGAGACTG
GTACAAAATTCAATGCAGAACAGAACTGTGGAATCTCCTCAAGCCCCACCATGCAACAAA
GATATTACAGAAAACATTACCAACATAAGAATGATGACACAGAAAACAGAAGAAGACCTS
AGCAATCTGCAACAGAAGCAGGAAATGTTTGTCTTTCAGTACCAGGAAAATTTGCGCTTT
CAGGGTCGTTTGAACCAGCTGGCCAATTCTCTGGCAGAGAGTGATCCTAACAGACGAGCA
GAGGAAGTCTCTCTACGCAAGAAAAAAGCTGAAGTAGAACAGGTGCTACAGACAGAGGCA
CAAGAACTACTCCGAATGAGAATGGACTTGGCTGAAAAGCACAGGAAAACATTGTACAGC
TTGAAGATCCTSCAGAGCAGAGTTCTRGAAGATGARCTCATCCGTTGGAARAGACAGCAG
CAGCTGGCTGGCATCGGTGGACCTCCAGAGGGCACACTTGATCAACAACAGTGCTGGTGT
GAGGCTCTGGCTGAGCTGATTTGGCACAACAGACAACAAGTGAAGAAAGTAGAACTACTC
AGACAACAGCTGCCAATTCCTGTACCTCATGGACAAGACCTGTTACCAGAGCTTAATCGC
TGCTTCATGGCTCAGCTATCAACCCTTGTTACCAGTACATTCATCATTGAGAAGCAGCCC
CCACAGGTTTTGAAGAAAGAGACTAGATTCTCAGCATCTGTCAGATTGTTAGTTGGCGGG
AAGCTCAATGTACACATGAACCCTCCTCAAGTCAAAGCTACAATCATCAGTGAATCTCAA
GCCAARGCGGTGCTAGCTAGTGAGACATCAAGTTGGAATGAGACCAGCGGAGAYATCTTG
AACAACTGTGGTGTGATGGAGTATCATAGAGAGACCGGAGTGCTCAATGTCACCTTCAGA
AACATGTCACTRAAGAGAATTCGYAGAGCAGATCGAAGGGGATCTGAGTTTGTMACYGAG
GAGAAGTTCACAATCCTGTTCCAGTCCCAATTTTCTGTGGCGAGTGGTGAACTTGTCTTC
CAAGTTAGGACCATGTCACTTCCAGTTGTTGTCGTTTCCCATGGCAACCAGGAATGTAAT
GCTCTTGCCACTATCCTCTGGGATAATGCATTTGGTGAATCAACTATGTCACTGCCCGTG
GTTGTCATAGTTCATGGAAACCAGGAGTCAAATGCGCTTGCCACAGTTTTGTGGGACAAT
GCGTTTGCCAGCTCTGGACGAGTCCCTTTTGTGGTACCCGATGGTGTTCCCTTCGCAGAC
ATGGGCCGAGCCCTCAACTCCAAGTTTATGCTGGCAAACGGGCGTAGCCTGAGTGACGCT
AATCTGCTCTATCTGGCGCAGAAAGCTTTTAGTCACCACAATGTTGGCCAAACAGAGGAC
TTCTCCAATGTCTACATCACATGGAGTATCTTCAACAGGGACCCTTTGCCGAATCGTACC
TTTACTTTCTGGCGCTGGTTCCATGGTGTACTAGAGCTGACCCGGAAGCACTTGAGAGGA
CCTTGGAATGATGGATCCATCATGGGCTTTGTGTCTCGTAGCATGGCTCACGATCTTCTC
CTGTCCCAGCAAGTAGGATGCTTCTTGCTACGCTTCAGTGACTCGGAGATTGGAGGCATC
ACCATAGCTTGGCTGGCAGAGGATGCCAATACAGGAGAGCGCCAGGTCTACAACCTGCAG
CCATTCACTGCAGATGACTTCAACATCCGTTCTCTAGCAGACCGCATCCATGACTTGAGC
CATCTGACCCATCTCTACCCTGACAAACCAAAGGACACAGCCTTTGGACAGTATTACACC
ACTGATCGTGGACCACCCCAGCATCACAGCCAGGAGATGGGTAACCGTGAGCCCATGTCG
CCCCCCTCCCAGCAGCTGATGACCTCCTCATCCCTCAGGGTGTCGTCCAGTGATGGAATG
GTGGGCACCACCTCCATGGACCAAAACCTTGATCCCCTGGAGGAACTACCCATCTTGGAA
GACTACGACGACCCACAAGCCGGTATCATGGAGGATCTTCTTCGGTGGAGCGCAAGCACG
TCA

>hpul
ATGTCTCTTATCATGAAGCTCCAGCAGCTCCAGGGTGGAGACCTGGAGAAGCTGCAGGGG
CTCTACCAGAACCTCGAGTTCCCWATGGAGATCAGATACTACTGTGCACACTGGATAGAG
GCACAAAACTGGAGTTCAATTGACATTGATAACCCAGTGTTTGAGCCTGATGCTATTGAA
TTACTTCATGGGATGATCAAGCAGGTCCAAGCAAAGATTGAAGAGCTTTCTGATGATGAG
ATGTTCCCTATCAAGCTCAAGCTCAATAACTTCACGCAAGAACTGAATAAACGTTTCAGT
AACCAGCCTTTCGCCTTTGTCAGGCTTATTAATCACTGTTTAGAGAGTGAGGAGAGACTG
GTACAAAATTCAATGCAGAACAGAACTGTAGAATCTCCACAAGCCCCACCATGCAACAAA
GATATTACAGAAAACATAACCAACATAAGAATGATGACACAGAAAACAGAAGAAGACCTG
AGCAATCTGCAACAGAAGCAGGAAATGTTCGTCTTTCAGTACCAGGAAAATTTGCGCTTT
CAGGGTCGTTTGAACCAGCTGGCCAATTCTCTGGCAGAGAGTGATCCTAACAGACGAGCA
GAGGAAATCTCTCTACGCAAGAAAAAAGCTGAGGTAGAACAGGTGCTACAGACAGAGGCA
CAAGAACTACTCCGAATGAGAATGGACTTGGCTGAAAAGCACAGGAAAACATTGTACAGC
TTGAAGATCCTGCAGAGCAGAGTTCTGGAAGATGAACTCATCCGTTGGAAGAGACAGCAA
CAGCTGGCTGGTATCGGTGGACCTCCAGAGGGCACACTTGATCAACAACAGTGCTGGTGT
GAGGCTCTGGCTGAGCTGATTTGGCACAACAGACAACAAGTGAAGAAAGTCGAACTACTC
CGACAACAGCTGCCAATTCCTGTACCTCATGGACAAGACCTGTTACCAGAGCTTAATCGC
TGCTTCATGGCTCAGCTATCAACCCTGGTTACCAGTACATTCATCATTGAGAAGCAGCCC
CCACAAGTTTTGAAGAAAGAGACCAGATTCTCAGCATCTGTCAGATTGTTAGTTGGCGGC
AAGCTCAATGTACACATGAACCCTCCTCAAGTCAAAGCTACAATCATCAGTGAATCTCAA
GCAAAGGCGGTGCTAGCTAGTGAGACATCAAGTTGGAATGAGACCAGCGGAGACATCTTG
AACAACTGTGGTGTGATGGAGTATCATAGAGAGACTGGAGTGCTCAATGTCACCTTCAGA
AACATGTCACTGAAGAGAATTCGCAGAGCAGATCGAAGGGGATCTGAGTTTGTTACCGAG
GAGAAGTTCACAATCCTGTTCCAGTCCCAATTCTCTGTGGCGAGTGGTGAACTTGTCTTC
CAAGTTAGGACCATGTCACTTCCAGTTGTTGTCGTTTCCCATGGCAACCAGGAATGTAAT
GCTCTTGCCACTATTCTCTGGGATAACGCATTTGGTGAATCAACTATGTCACTGCCCGTG
GTTGTCATAGTTCATGGAAACCAGGAGTCAAATGCGCTTGCCACAGTTTTGTGGGACAAT
GCGTTTGCCAGCTCTGGACGAGTCCCTTTTGTGGTACCCGATGGTGTTCCCTTYGCAGAC
ATGGGCCGGGCCCTCAACTCGAAGTTTATGCTGGCAAACGGGCGTAGCCTGAGTGACGCT
AATCTGCTCTATCTGGCRCAGAAAGCTTTTAGTCACCACAATGTTGGCCAAACAGAGGAC
TTCTCCAATGTCTACATCACATGGAGTATCTTYAACAGGGACCCTTTGCCRAATCGTACC
TTTACTTTCTGGCGCTGGTTCCATGGTGTTCTAGAGCTGACCCGGAAGCACTTGAGAGGA
CCATGGAATGATGGATCCATCATGGGCTTTGTGTCTCGTAGCATGGCTCATGACCTTCTC
CTGTCCCAGCAAGTAGGATGCTTCTTGCTACGCTTCAGTGACTCGGAGATTGGAGGCATC
ACCATAGCTTGGCTGGCAGAGGATGCCAATACAGGAGAGCGTCAAGTCTACAACCTGCAG
CCRTTCACCGCAGATGATTTCAACATCCGWTCTCTAGCGGACCGCATCCATGACTTGAGC
CATCTGACCCACCTCTACCCTGACAAACCAAAGGACACAGCCTTTGGACAGTATTACACC
ACTGATCGTGGACCACCCCAACACCACAGCCAGGAGATGGGCAACCGTGAGCCCATGTCT
CCCCCATCCCAGCAGCTGATGACCTCTTCCTCCCTCAGGGTGTCGTCCAGTGATGGAATG
GTGGGCACCACCTCCATGGACCAAAACCTTGATCCCCTGGAGGAACTACCCATCTTGGAA
GACTACGACGACCCACAAGCCGGTATCATGGAGGATCTTCTTCGGTGGAGCGCAAGCACA
TCA

>snud
ATGTCTCTTATCATGAAGCTCCAGCAGCTCCAGGGTGGAGACCTGGAGAAGCTGCAGGGT
CTCTACCAGAACCTGGAGTTCCCTATGGAGATCAGATACTACTGTGCGCACTGGATAGAG
GCTCAAAACTGGAGTTCAATTGACATTGATAACCCAGTGTTTGAGCCTGATGCTATTGAT
CTACTTCATGGGATGATCAAGCAGGTCCAAGCAAAGATTGAAGAGCTTTCTGATGATGAG
ATGTTCCCTATCAAGCTCAAGCTCAATAACTTCACACAAGAACTGAATAAACGTTTCAGT
AACAACCCTTTTGCCTTTGTCAGGCTTATTAACCACTGTTTAGAGAGTGAGGAGAGACTG
GTACAAAATTCAATGCAAAACAGAACTGTAGAATCTCCACAAGCCCCACCATGCAACAAA
GATATTACAGAAAACATTACCAACATAAGACTGATGACACAGAAAACAGAAGAAGACCTG
AGCAATTTGCAACAGAAGCAGGAAATGTTCGTCTTTCAGTACCAGGAAAATTTGCGCTTT
CAGGGTCGTTTGAACCAGCTGGCCAATTCTCTGGCAGAGAGTGATCCTAACAGACGAGCA
GAGGAAGTCTCTCTACGCAAGAAAAAAGCTGAAGTAGAACAGGTGCTACAGACAGAGGCA
CAAGAACTACTCAGAATGAGAATGGACTTGGCTGAAAAGCACAGGAAAACATTGTACAGC
TTGAAGATCTTGCAGAGCAGAGTTTTGGAAGATGAACTCATCCGCTGGAAGAGACAGCAA
CAGCTGGCTGGTATTGGTGGACCCCCAGAGGGCACCCTTGATCAACAACAGTGCTGGTGT
GAGGCTCTGGCTGAGCTGATTTGGCACAACAGACAACAAGTGAAGAAAGTAGAACTACTC
AGACAACAGCTGCCAATTCCTGTACCCCATGGACAAGACCTGTTACCAGAGCTTAATCGC
TGCTTCATGGCTCAGCTATCAACCCTTGTTACCAGTACATTCATCATTGAGAAGCAGCCC
CCACAGGTTTTGAAGAAAGAGACTAGATTCTCAGCATCTGTCAGATTGCTAGTTGGTGGC
AAGCTCAATGTACACATGAACCCTCCTCAAGTCAAAGCTACAATCATCAGTGAATCTCAA
GCCAAGGCGGTGCTAGCTAGTGAGACATCAAGTTGGAATGAGACCAGTGGAGACATCTTG
AACAACTGTGGTGTGATGGAGTATCATAGAGAGACTGGAGTGCTCAATGTCACCTTCAGA
AACATGTCACTGAAGAGAATTCGCAGAGCAGATCGAAGAGGATCTGAGTTTGTTACCGAG
GAGAAGTTCACAATCCTGTTCCAGTCCCAATTTTCCGTGGCGAGTGGTGAACTTGTCTTC
CAAGTTAGGACCATGTCGCTTCCAGTTGTTGTCGTTTCCCATGGCAACCAGGAATGTAAT
GCTCTTGCCACTATTCTCTGGGATAACGCATTTGGTGAATCAACTATGTCACTGCCCGTG
GTTGTCATAGTTCATGGAAACCAGGAGTCAAATGCGCTTGCCACAGTTTTGTGGGACAAT
GCGTTTGCCAGCTCTGGACGAGTCCCTTTTGTGGTACCCGATGGTGTTCCCTTCGTTGAC
ATGGGGCGAGCCCTCAACTCCAAGTTTATGCTGGCAAACGGGCGTAGCCTGAGTGATGCT
AATCTTCTCTATCTGGCGCAGAAAGCTTTTAGTCACCACAATGTTGGCCAAACAGAGGAC
TTCTCCAATGTCTACATCACATGGAGTATCTTCAACAGGGACCCTTTGCCGAATCGTACC
TTTACTTTCTGGCGATGGTTCCATGGTGTACTAGAGCTGACCCGGAAGCACTTGAGAGGA
CCATGGAATGATGGATCCATCATGGGCTTTGTGTCTCGTAGCATGGCTCATGATCTGCTC
CTGTCCCAGCAAGTAGGATGCTTCTTGCTACGCTTCAGTGACTCGGAAATTGGAGGCATC
ACCATAGCTTGGCTGGCAGAGGATGCCAATACAGGAGAGCGCCAAGTGTACAACCTGCAG
CCATTCACTGCAGATGATTTCAACATCCGTTCTCTAGCGGACCGCATCCATGACTTGAGC
CATCTGACCCACCTCTACCCTGACAAACCAAAGGACACAGCCTTCGGACAGTATTACACC
ACTGATCGTGGACCACCCCAGCACCACAGCCAGGAGATGGGCAACCGTGAGCCCATGTCG
CCCCCATCCCAGCAGCAGATGACCTCCTCCTCCCTCAGGGTGTCGTCCAGTGATGGAATG
GTGGGCACCACCTCCATGGACCAAAACCTTGACCCCCTGGAGGAACTACCAATCTTGGAA
GACTACGACGACCCCCAAGCCGGTATCATGGAGGATCTTCTTCGGTGGAGCGCAAGCACG
TCA

>sintSS
ATGTCTCTYATCATGAAGCTCCAGCAGCTCCAGGGTGGAGACCTGGAGAAGCTCCAGGGT
CTCTACCAGAACCTGGAGTTCCCTATGGAGATCAGATACTACTGTGCGCACTGGATAGAG
GCACAAAACTGGAGTTCAATTGACATTGATAACCCAGTGTTTGAGCCTGATGCTATTGAT
CTACTTCATGGGATGATCAAGCAGGTYCAAGCAAAGATTGAAGAGCTTTCTGATGATGAG
ATGTTCCCTATCAAGCTCAAGCTMAATAACTTCACMCAAGAACTGAATAAACGTTTCAGT
AACCAGCCTTTCGCCTTTGTMAGGCTYATTAACCACTGTTTAGAGAGTGAGGAGAGACTG
GTACAAAATTCAATGCAGAACAGAACTGTGGAATCTCCTCAAGCCCCACCATGCAACAAA
GATATTACAGAAAACATTACCAACATAAGAATGATGACACAGAAAACAGAAGAAGACCTC
AGCAATCTGCAACAGAAGCAGGAAATGTTCGTCTTTCAGTACCAGGAAAATTTGCGCTTT
CAGGGTCGTTTGAACCAGCTRGCCAATTCTCTGGCAGAGAGTGATCCTAACAGACGAGCA
GAGGAAGTCTCTCTACGCAAGAAAAAAGCTGAAGTAGAACAGGTGCTACAGACAGAGGCA
CARGAACTACTCCGAATGAGAATGGACYTGGCTGAAAAGCACAGGAAAACATTGTACAGC
TTGAAGATCCTWCAGAGCAGAGTTCTGGAAGATGAACTCATCCGTTGGAAGAGACAGCAA
CAGCTGGCTGGYATYGGYGGACCTCCAGAGGGCACCCTTGATCAACAACAGTGCTGGTGT
GAGGCYCTGGCTGAGCTGATTTGGCACAACAGACAACAAGTGAAGAAAGTAGAACTACTC
CGACAACAGCTGCCAATTCCTGTACCTCATGGACAAGACCTATTACCAGAGCTTAATCGC
TGCTTCATGGCTCAGCTATCMACCCTTGTTACCAGTACATTCATCATTGAGAAGCAGCCC
CCACARGTTTTGAAGAAAGAGACTAGATTCTCAGCATCTGTCAGATTGTTAGTTGGCGGG
AAGCTCAATGTACACATGAACCCTCCTCAAGTCAAAGCTACAATCATCAGTGAATCTCAA
GCCAAGGCRGTGCTAGCTAGTGAGACATCAAGTTGGAATGAGACCAGCGGAGACATCTTG
AACAACTGTGGTGTGATGGAGTATCATAGAGAGACCGGAGTGCTCAATGTCACCTTCAGA
AACATGTCACTAAAGAGAATTCGCAGAGCAGATCGAAGGGGATCTGAGTTTGTAACTGAG
GAGAAGTTCACAATCCTGTTCCAGTCCCAGTTTTCTGTGGCGAGTGGTGAACTTGTCTTC
CAAGTTAGGACCATGTCACTTCCAGTTGTWGTCGTTTCCCATGGCAACCAGGAATGTAAT
GCTCTTGCCACTATTCTCTGGGATAACGCATTTGGTGAATCAACTATGTCACTGCCCGTG
GTTGTCATAGTTCATGGAAACCAGGAGTCAAATGCGCTTGCCACAGTTTTGTGGGACAAT
GCGTTTGCCAGCTCTGGACGAGTCCCTTTTGTGGTACCYGATGGTGTTCCCTTCGCAGAC
ATGGGCCGAGCCCTCAACTCCAAGTTTATGCTGGCAAACGGGCGTAGCCTGAGTGAYGCY
AATCTGCTCTATCTGGCGCAGAAAGCTTTTAGTCACCACAATGTTGGCCAAACAGAGGAC
TTCTCCAATGTCTACATCACATGGAGTATCTTCAACAGGGATCCTTTGCCGAATCGTACC
TTTACTTTCTGGCGCTGGTTCCATGGTGTACTAGAGCTGACCCGGAAGCATTTGAGAGGA
CCATGGAATGATGGATCCATCATGGGCTTTGTGTCTCGTAGCATGGCTCATGATCTTCTC
CTGTCCCAGCAAGTAGGATGCTTCTTGCTACGCTTCAGTGACTCRGAGATTGGAGGCATC
ACCATTGCTTGGCTGGCAGAGGATGCCAATACAGGAGAGCGCCAGGTCTACAACCTGCAG
CCATTCACTGCAGATGATTTCAACATCCGATCTCTAGCGGACCGCATCCATGACTTGAGC
CATCTGACCCATCTCTACCCTGACAAACCAAAGGACACAGCCTTTGGACAGTATTACACY
ACTGATCGTGGACCACCCCAGCACCACAGCCAGGAGATGGGCAACCGTGAGCCCATGTCG
CCCCCCTCCCAGCAGCTGATGACCTCTTCATCCCTCAGGGTGTCGTCCAGTGATGGAATG
GTGGGCACCACCTCCATGGACCAAAACCTTGATCCCCTGGAGGAACTACCCATCTTGGAA
GACTACGACGACCCACAAGCCGGTATCATGGAGGATCTTCTTCGGTGGAGCGCAAGCACG
TCA

>sprp
ATGTCTCTTATCATGAAGCTCCAGCAGCTCCAGGGTGGAGACCTGGAGAAGCTCCAGGGT
CTCTACCAGAACCTGGAGTTCCCTATGGAGATCAGATACTACTGTGCACACTGGATAGAG
GCACARAACTGGAGTTCAATTGACATTGATAACCCAGTGTTTGAGCCTGATGCTATTGAT
CTACTTCATGGGATGATCAAACAGGTCCAAGCAAAGATTGAAGAGCTTTCTGATGATGAG
ATGTTCCCTATCAAGCTCAAGCTCAAYAACTTCACACAAGAACTGAATAAACGTTTCAGT
AACCAGCCTTTCGCCTTTGTCAGGCTTATTAACCACTGTTTAGAGAGTGAGGAGAGACTG
GTACAAAATTCAATGCAGAACAGAACTGTGGAATCTCMTCAAGCCCCACCATGCAACAAA
GATATTACAGAAAACATTACCAAYATMAGAATGATGACACAGAAAACAGAAGAAGACCTG
AGCAATCTCCAACAGAAGCAGGAAATGTTYGTCTTTCAATACCAGGAAAATTTGCGCTTT
CAAGGTCGTTTGAACCAGCTGGCCAATTCTCTGGCAGAGAGTGATCCTAACAGACGAGCA
GAGGAAGTCTCTCTACGCAAGAAAAAAGCTGAAGTAGAACAGGTGCTACAGACAGAGGCA
CAAGAACTRCTMCGAATGAGAATGGACTTGGCTGAAAAGCACAGGAAAACATTGTACAGC
TTGAAGATCCTGCAGAGCAGAGTTCTGGAAGATGAACTCATCCGWTGGAAGAGACAGCAR
CAGCTGGCTGGTATTGGTGGACCTCCAGAGGGCACCCTTGATCAACAACAGTGCTGGTGT
GAGGCTCTGGCTGAGCTGATTTGGCACAACAGACAACAAGTGAAGAAAGTAGAACTACTC
MGACAACAGCTGCCAATYCCTGTACCTCATGGACAAGACCTGTTACCAGAGCTTAATCGC
TGCTTCATGGCYCAGCTWTCMACCCTTGTTACYAGTACATTCATCATTGAGAAGCAGCCC
CCACAGGTTTTGAAGAAAGAGACTAGATTCTCAGCATCTGTCAGATTGTTAGTTGGYGGC
AAGCTCAATGTACACATGAACCCTCCTCAAGTCAAAGCTACRATCATCAGTGAATCTCAA
GCMAAGGCGGTGCTAGCTAGTGAGACATCAAGTTGGAATGAGACSAGCGGAGACATCTTG
AACAACTGTGGTGTGATGGAGTATCATAGAGAGACCGGAGTGCTCAATGTCACCTTCAGA
AACATGTCACTGAAGAGAATTCGCAGAGCAGATCGAAGGGGATCTGAGTTTGTTACCGAG
GAGAAGTTCACAATCCTGTTCCAGTCCCAATTTTCTGTGGCGAGTGGTGAACTTGTCTTC
CAAGTTAGGACTATGTCACTTCCAGTTGTTGTCGTTTCCCATGGCAACCAGGAATGTAAT
GCTCTTGCCACTATTCTCTGGGATAACGCATTTGGTGAATCAACTATGTCACTGCCCGTG
GTTGTCATAGTTCATGGAAACCAGGAGTCAAATGCGCTTGCCACAGTTTTGTGGGACAAT
GCGTTTGCCAGCTCTGGACGAGTCCCTTTTGTGGTACCCGATGGTGTTCCCTTCGCAGAC
ATGGGCCGAGCCCTCAACTCCAAGTTTATGCTGGCAAACGGGCGTAGCCTGAGTGATGCT
AATCTGCTCTATCTGGCGCAGAAAGCTTTTAGTCACCACAATGTTGGCCAAACAGAGGAC
TTCTCCAATGTCTACATCACATGGAGTATCTTCAACAGGGACCCTTTGCCRAATCGTACC
TTTACTTTCTGGCGCTGGTTCCATGGTGTACTAGAGCTGACCCGGAAGCACTTGAGAGGR
CCATGGAATGATGGATCCATCATGGGCTTTGTRTCTCGTAGCATGGCTCAYGAYCTTCTC
CTGTCCCAGCAAGTAGGATGCTTCTTGCTACGCTTCAGTGACTCKGAGATTGGAGGCATC
ACCATAGCTTGGCTGGCAGARGATGCCAATACAGGAGAGCGYCAGGTCTACAACCTGCAG
CCATTCACTGCAGATGATTTCAACATCCGTTCTCTAGCGGACCGCATCCATGACTTGAGC
CATCTGACCCACCTCTACCCTGACAAACCAAAGGACACAGCCTTTGGACAGTATTACACC
ACTGATCGTGGACCACCCCARCACCACAGCCAGGAGATGGGCAACCGTGAGCCCATGTCR
CCCCCATCCCAGCAGCTGATGACCTCTTCMTCCCTCAGGGTGTCGTCCAGTGATGGAATG
GTGGGCACCACCTCCATGGACCAAAACCTTGATCCCCTGGAGGAACTACCCATCTTGGAA
GACTACGACGACCCACAAGCCGGTATCATGGAGGATCTTCTTCGGTGGAGCGCAAGCACG
TCA

>spurp
ATGTCTCTTATCATGAAGCTCCAGCAGCTCCAGGGTGGAGACCTGGAGAAGCTCCAGGGT
CTCTACCAGAACCTGGAGTTCCCTATGGAGATCAGATACTACTGTGCACACTGGATAGAG
GCACAGAACTGGAGTTCAATTGACATTGATAACCCAGTGTTTGAGCCTGATGCTATTGAT
CTACTTCATGGGATGATCAAACAGGTCCAAGCAAAGATTGAAGAGCTTTCTGATGATGAG
ATGTTCCCTATCAAGCTCAAGCTCAATAACTTCACACAAGAACTGAATAAACGTTTCAGT
AACCAGCCTTTCGCCTTTGTCAGGCTTATTAACCACTGTTTAGAGAGTGAGGAGAGACTG
GTACAAAATTCAATGCAGAACAGAACTGTGGAATCTCCTCAAGCCCCACCATGCAACAAA
GATATTACAGAAAACATTACCAACATAAGAATGATGACACAGAAAACAGAAGAAGACCTG
AGCAATCTCCAACAGAAGCAGGAAATGTTCGTCTTTCAATACCAGGAAAATTTGCGCTTT
CAAGGTCGTTTGAACCAGCTGGCCAATTCTCTGGCAGAGAGTGATCCTAACAGACGAGCA
GAGGAAGTCTCTCTACGCAAGAAAAAAGCTGAAGTAGAACAGGTGCTACAGACAGAGGCA
CAAGAACTGCTACGAATGAGAATGGACTTGGCTGAAAAGCACAGGAAAACATTGTACAGC
TTGAAGATCCTGCAGAGCAGAGTTCTGGAAGATGAACTCATCCGTTGGAAGAGACAGCAA
CAGCTGGCTGGTATTGGTGGACCTCCAGAGGGCACCCTTGATCAACAACAGTGCTGGTGT
GAGGCTCTGGCTGAGCTGATTTGGCACAACAGACAACAAGTGAAGAAAGTAGAACTACTC
AGACAACAGCTGCCAATTCCTGTACCTCATGGACAAGACCTGTTACCAGAGCTTAATCGC
TGCTTCATGGCTCAGCTTTCAACCCTTGTTACTAGTACATTCATCATTGAGAAGCAGCCC
CCACAGGTTTTGAAGAAAGAGACTAGATTCTCAGCATCTGTCAGATTGTTAGTTGGTGGC
AAGCTCAATGTACACATGAACCCTCCTCAAGTCAAAGCTACAATCATCAGTGAATCTCAA
GCAAAGGCGGTGCTAGCTAGTGAGACATCAAGTTGGAATGAGACGAGCGGAGACATCTTG
AACAACTGTGGTGTGATGGAGTATCATAGAGAGACCGGAGTGCTCAATGTCACCTTCAGA
AACATGTCACTGAAGAGAATTCGCAGAGCAGATCGAAGGGGATCTGAGTTTGTTACCGAG
GAGAAGTTCACAATCCTGTTCCAGTCCCAATTTTCTGTGGCGAGTGGTGAACTTGTCTTC
CAAGTTAGGACTATGTCACTTCCAGTTGTTGTCGTTTCCCATGGCAACCAGGAATGTAAT
GCTCTTGCCACTATTCTCTGGGATAACGCATTTGGTGAATCAACTATGTCACTGCCCGTG
GTTGTCATAGTTCATGGAAACCAGGAGTCAAATGCGCTTGCCACAGTTTTGTGGGACAAT
GCGTTTGCCAGCTCTGGACGAGTCCCTTTTGTGGTACCCGATGGTGTTCCCTTCGCAGAC
ATGGGCCGAGCCCTCAACTCCAAGTTTATGCTGGCAAACGGGCGTAGCCTGAGTGATGCT
AATCTGCTCTATCTGGCGCAGAAAGCTTTTAGTCACCACAATGTTGGCCAAACAGAGGAC
TTCTCCAATGTCTACATCACATGGAGTATCTTCAACAGGGACCCTTTGCCAAATCGTACC
TTTACTTTCTGGCGCTGGTTCCATGGTGTACTAGAGCTGACCCGGAAGCACTTGAGAGGG
CCATGGAATGATGGATCCATCATGGGCTTTGTATCTCGTAGCATGGCTCACGATCTTCTC
CTGTCCCAGCAAGTAGGATGCTTCTTGCTACGCTTCAGTGACTCGGAGATTGGAGGCATC
ACCATAGCTTGGCTGGCAGAAGATGCCAATACAGGAGAGCGTCAGGTCTACAACCTGCAG
CCATTCACTGCAGATGATTTCAACATCCGTTCTCTAGCGGACCGCATCCATGACTTGAGC
CATCTGACCCACCTCTACCCTGACAAACCAAAGGACACAGCCTTTGGACAGTATTACACC
ACTGATCGTGGACCACCCCAACACCACAGCCAGGAGATGGGCAACCGTGAGCCCATGTCA
CCCCCATCCCAGCAGCTGATGACCTCTTCATCCCTCAGGGTGTCGTCCAGTGATGGAATG
GTGGGCACCACCTCCATGGACCAAAACCTTGATCCCCTGGAGGAACTACCCATCTTGGAA
GACTACGACGACCCACAAGCCGGTATCATGGAGGATCTTCTTCGGTGGAGCGCAAGCACG
TCA

>pdep
ATGTCTCTTATCATGAAGCTCCAGCAGCTCCAGGGTGGAGACCTGGAGAAGCTCCAGGGT
CTCTACCAGAACCTGGAGTTCCCTATGGAGATCAGATACTACTGTGCGCACTGGATAGAG
GCACAAAACTGGAGTTCAATTGACATTGATAACCCAGTGTTTGAGCCTGATGCTATTGAT
CTACTTCATGGGATGATCAAGCAGGTCCAAGTCAAGATTGAAGAGCTTTCTGATGATGAG
ATGTTTCCTATCAAGCTCAAGCTCAATAACTTCACACAAGAACTGAATAAACGTTTCAGT
AACAACCCTTTTGCCTTTGTCAGGCTTATTAACCACTGTTTAGAGAGTGAGGAGAGACTG
GTACAGAATTCAATGCAAAACAGAACTGTAGAATCTCCACAAGCCCCACCATGCAACAAA
GATATTACAGAAAACATTACCAACATAAGAATGATGACACAGAAAACAGAAGAAGACCTG
AGCAATTTGCAACAGAAGCAGGAAATGTTCGTCTTTCAGTACCAGGAAAATTTGCGCTTT
CAGGGTCGTTTGAACCAGCTGGCCAATTCTCTGGCAGAGAGTGATCCTAACAGACGAGCA
GAGGAAGTCTCTCTACGCAAGAAAAAAGCTGAAGTAGAACAGGTGCTACAGACAGAGGCA
CAAGAACTACTCCGAATGAGAATGGACTTGGCTGAAAAGCATAGGAAAACATTGTACAGC
TTGAAGATCCTGCAGAGCAGAGTTCTGGAAGATGAACTTATCCGTTGGAAGAGACAGCAA
CAGCTAGCTGGTATTGGTGGACCTCCAGAGGGCACCCTTGATCAACAACAGTGCTGGTGT
GAGGCTCTGGCTGAGCTGATTTGGCACAACAGACAACAAGTGAAGAAAGTAGAACTACTC
AGACAACAGCTGCCAATTCCTGTACCCCATGGACAAGACCTGTTACCAGAGCTTAATCGC
TGCTTCATGGCTCAGCTATCAACCCTTGTTACCAGTACATTCATCATTGAGAAGCAGCCC
CCACAGGTTTTGAAGAAAGAGACTAGATTCTCAGCATCTGTCAGATTGCTAGTTGGTGGC
AAGCTCAATGTACACATGAACCCACCTCAAGTCAAAGCTACAATCATCAGTGAATCTCAA
GCCAAGGCTGTGCTAGCTAGTGAGACATCAAGTTGGAATGAGACCAGCGGAGACATCTTG
AACAACTGTGGTGTGATGGAGTATCATAGAGAGACCGGAGTGCTCAATGTAACCTTCAGA
AACATGTCACTGAAGAGAATTCGCAGAGCAGATCGAAGGGGATCTGAGTTTGTTACCGAG
GAGAAGTTCACAATCCTGTTCCAGTCGCAATTTTCCGTGGCAAGTGGTGAACTTGTCTTC
CAAGTCAGGACCATGTCGCTTCCAGTTGTTGTCGTTTCCCATGGCAACCAGGAATGTAAT
GCTCTTGCCACTATTCTCTGGGATAACGCATTTGGTGAATCAACTATGTCACTGCCCGTG
GTTGTCATAGTTCATGGAAACCAGGAGTCAAATGCGCTTGCCACAGTTTTGTGGGACAAT
GCGTTTGCCAGCTCTGGACGAGTCCCTTTTGTGGTACCCGATGGTGTTCCCTTCGCTGAC
ATGGGGCGAGCCCTCAACTCCAAGTTTATGCTGGCAAACGGGCGCAGCCTGAGTGATGCT
AATCTGCTCTATCTGGCGCAGAAAGCTTTTAGTCACCACAATGTTGGCCAAACAGAGGAC
TTCTCYAATGTCTACATCACATGGAGTATCTTCAACAGGGACCCTTTGCCGAATCGTACC
TTTACTTTCTGGCGCTGGTTCCATGGTGTACTAGAGCTGACCCGGAAGCACTTGAGAGGA
CCATGGAATGATGGATCGATCATGGGCTTTGTGTCTCGTAGCATGGCTCATGATCTGCTC
CTGTCCCAGCAAGTAGGATGCTTCTTGCTACGCTTCAGTGACTCTGAAATTGGGGGCATC
ACCATAGCTTGGCTGGCAGAGGATGCCAATACAGGAGAGCGCCAGGTCTACAACCTGCAG
CCATTCACTGCAGATGATTTCAACATCCGTTCTCTAGCGGACCGCATCCACGACTTGAGT
CATCTGACCCACCTCTACCCGGACAAACCAAAGGACACAGCCTTTGGACAGTATTACACC
ACTGATCGTGGACCACCCCAGCACCACAGCCAGGAGATGGGCAACCGTGAGCCCATGTCA
CCCCCATCCCAGCAGCAGATGACCTCCTCCTCCCTCAGGGTGTCGTCCAGTGATGGAATG
GTGGGCACCACCTCCATGGACCAAAACCTTGACCCCCTGGAGGAACTACCAATCTTGGAA
GACTACGACGACCCCCAAGCCGGTATCATGGAGGATCTTCTTCGGTGGAGCGCAAGCACG
TCA
