# Supplementary material for: Genome-wide signals of positive selection in strongylocentrotid sea urchins
Source: BMC Genomics. 2017 Jul 21;18:555. doi: 10.1186/s12864-017-3944-7 (PMC5521101; doi:10.1186/s12864-017-3944-7)
Supplement: Supplementary file 3 — Consensus alignment files. A compressed (gzip) tape archive (TAR) file containing 6250 consensus alignment files in FASTA format. (TGZ 14116 kb) [file 12864_2017_3944_MOESM3_ESM.tgz › SPU_002737/consensAlign.ordered.fa]

>sdro
ATKGGACGGGCACCCCTRCCGAGACMTAAGGGTTGGCCTCCCCGTCACACCTGCCTGGCT
CGCGGCAGGGCGCTAGGAATGCAACYCGCTCCAACGTGTAGAWCGCGATGGGTGCCTGGC
TGGGTGATCGATATAATCTTATTAGASACTCTCGAATCAGGTCATGATGAGAGAAATCAA
GTTATGACGACGAGTCTGTGGGTGAGACAGCGATGGGAAGACTACCGTCTTGTCTGGGAC
CCTGCAGACTATGGGAACATCACCATGGTTCATATCCCTATCTTTCTACTCTGGAAACCT
GACATTGTGCTCTATAACAATGTTGGAGGTTCCTACGCCATTACCATGCTGACCATGACT
CAGGTCTATCCCAACGGCACCGTGGACTGGTTCCCTCCCGCCGTCTACCGAAGYTCCTGC
CCCATCAACATCCACGACTTCCCCTTCGACGAACAGCGATGCCCCCTCAAATTTGGATCC
TGGACCCATGATTATAGCAAGATCGACCTGCAACCCATCTCGGAGTTCGTGGGTCTCGAG
CGGTTTTGGGAAAACCAGGAATGGGACATAGCCGAGACACCAATCGAGAGGCACAAACTC
CAGTATCCTTGCTGCGATACCGAAACTTACGTTGACCTGACCTTTACGTTCGTCTTGCAC
CGGAAGTCGCTGTTCTACGTCGTGACCTTTGTTCTGCCCTGCTGCATGATAGCGTTTCTC
ACCATCTTCGTCTTCTACGTAACGCTCTGCATCTCCATCCTCCTCGCCCTCATCGTGTTC
CTGCTCCTGATCGCCGAGATGATCCCGACGACCGCAGGCTCGATCCCGCTCATYGGCATC
TATCTTCTCTTCTCCATGGCYATGGTGAGCGTCTCCATCACCGTCACCGTCATCATCATC
AATCTCTTCCACCGATCGGCCCTGACGCATACCATGCCCGGCTGGGTCAAGTTAGTGTTC
ATTGATTGGCTGCCGCCGTATCTTCACATGAAGAGGCCAGAGAACTACAAGTCCTACTAC
CCCCAGGCGGATCAACAGGAGGTGGACCATAGCAACAATGTGCATCTTACAAGAATGATG
TACGGTCGTAACTCAGACACGGACCGGCAGTGCTTCAACCGTCACCCCTACCTCCGTGGA
GGTTGCGGCACCGGGTCGGACGGGCTCCCCAACCTGCACAACCTCGGCATGGACAACGAG
TGGCAGACACACGGACACGAGACCGAAGAGGAGATGCTCATGGATGCTAACATTGATCTC
AARGGGCTGAGRGATAACGGCAAGACACCGGCTAGACTYAAAGAGGGACTGGAGTATCTC
AATTACATCGTCGAGAGGACCAAAGATGCAGATAAAGACCATAAGGTCCAAGCAGAATGG
CATTACGTTGCCATGGTGATAGATCGGATATTTCTCTGGATCTACATCTTCATYGTTCTG
ACTGGAAGTATGGGCATCTTCCTCTATTCTCCGTTGCTATGGGAGACCAGTGATGTCCAC
ATACCCGTTCCGTGGGAGAAACCTATCGAAGTCAACAGGACCGAATATCTAAATTCACTG

>spal
ATGGGACGGGCACCCCNACCGAGACCTAAGGGTTGGCCTCCCCGTCACACCTGCCTGGCT
CGCGGCAGGGCGCTAGGAATGCAACTCGCTCCAACGTGTAGAACGCTATGGGTGCCTGGC
TGGGTGATCGATATAATCTTATTAGAGACTCTCGAATCAGGTCATGATGAGAGAAAACAA
GTTATGACGTCGAGTCTGTGGGTGAGACAGCGATGGGAAGACTACCGTCTTGTCTGGGAC
CCTGCACTCTATGGGAACATCACCATGGTTCATATCCCTATCTTTCTACTCTGGAAACCC
GACATTGTGCTCTATAACAATGTTGGAGGTTCCTACGCCATTACCATGCTGACCATGACT
CAGGTCTATCCCAACGGCACSGTGGACTGGTTCCCTCCCGCCGTCTACCGAAGTTCCTGC
CCCATCAACATCCACGACTTCCCCTTCGACGAACAGCGATGCCCCCTCAAATTTGGATCC
TGGACCCATGATTATAGCAAGATCGACCTGCAACCCATCTCGGAGTTCGTGGGTCTCGAG
CGGTTTTGGGAAAACCAGGAATGGGACATAGCCGAGACACCAATCGAGAGGCACAAACTC
CAGTATCCTTGCTGCGATACCGAAACCTACGTTGACCTGACCTTTACGTTCGTCTTGCAC
CGGAAGTCGCTGTTCTACGTCGTGACCTTTGTACTGCCCTGCTGCATGATAGCGTTTCTC
ACCATCTTCGTCTTCTACGTAACGCTCTGCATCTCCATCCTCCTCGCCCTCATCGTGTTC
CTGCTCCTGATCGCCGAGATGATCCCGACGACCGCAGGCTCGATCCCGCTCATCGGCATC
TATCTCCTCTTCTCCATGGCGATGGTTAGCGTCTCCATTACCGTCACCGTCGTCATCATC
AATCTCTTCCACCGATCSGCCCTGACGCATACCATGCCCGGCTGGGTCAAGATAGTGTTC
ATTGATTGGTTGCCGCCGTACCTTCACATGAAGAGGCCAGAGAACTACAAGTCCTACTAC
CCACAGGCGGATCAACAGGAGGTGGACCATAGCAACAACGTGCACCTTACACGAATGATG
TACGGYCGTAACTCGGACACGGACCGGCAGTGCTTCAAYCGTCATCCCTACCTCCGTGGA
GGTTGTGGCACCGGGTCGGACGGGCTCCCCAACCTGCACAACCTCGGCATGGACAACGAG
TGGCAGACACACGGMCACGAGACCGAGGAGGAGATGCTCATGGATGCTAGCATTGATCTC
AAGGGGCTGAGGGATAACGGCAAGACACCGGCTAGACTCAAAGAGGGKCTSGAGTATCTC
AATTACATCGTCGAGAGGACCAAAGATGCCGATAAAGACCATAAGGTCCAAGCAGAATGG
CATTACGTTGCCATGGTGATAGATCGGATATTTCTCTGGATCTACATCTTCATAGTTATT
AGTGGGAGTATGGGCATCTTCCTCTATTCCCCGTTGCTATGGGAGACCAGTGATGTCCAC
ATACCCGTCCCGTGGGAGAAACCTATCGAGGTCAACCGGACCGAATATCTAAATTCACTG

>sfra
ATGGGACGAGCACCCNTGCCGAGACCGAAGGGTTGGCCTCCCCGTCACACCTGCCTGGCT
CGCGGCAGGGCGCTAGGAAYGCAACTCGCTCTAACGTGTAGAACGCGCTGGGTGnnnnGC
TGGGTGATCGATATAATCTTATTAGAGAGTCTGGAATCAGGTCATGATGAGAGAAATCAR
GTTATGACAACAAGTCTGTGGGTGAGACAGCGATGGGAAGACTACCGTCTTGTCTGGGAC
CCTGCWGACTATGGTAACATCACCATGGTTCATATCCCTATCTTTCTACTATGGAAACCT
GACATTGTGCTCTATAACAATGTTGGAGGTTCCTACGCCATTACCATGCTGACCATGACT
CAGGTCTATCCCAACGGTACCGTGGACTGGTTCCCTCCCGCCGTCTATCGAAGTTCCTGC
CCCATCAACATTCACGACTTCCCCTTCGACGAACAGCGATGCCCCCTGAAATTTGGATCC
TGGACCCATGATTATAGCAAGATCGACCTGCAACCCATCTCGGAGTTCGTGGGTCTCGAG
CGGTTTTGGGAAAACCAGGAATGGGACATAGCCGAGACACCAATCGAGAGGCACAAACTC
CAGTATCCTTGCTGCGATACCGAAACCTACGTTGACCTGACYTTTACGTTCGTCTTGCAC
AGGAAGTCGCTATTCTACGTCGTCACCTTTGTACTGCCCTGCATCATGATMGCGTTTCTY
ACCATCTTCGTMTTCTACGTAACGCTCTGCATCTCCATCCTCCTCGCCCTCATCGTGTTC
CTGCTCCTGATCGCCGAGATGATCCCGACGACCGCAGGCTCGATCCCGCTCATCGGCATC
TATCTCCTCTTCTCCATGGCCATGGTTAGYGTCTCCATTACCGTCACCGTYATCATCATC
AATCTCTTCCACCGATCGGCCCTGACGCATACCATGCCCAGATGGGTCAAGTTCATGTTC
ATTGATACGTTGCCGCCGTACCTTCATATGAAGAGGCCAGAGAACTACAAGTCCTACTAC
CCTCAGGCGGAYCAACATGAGGTGGACCATAGCAACAATGTGCACCTTACAAGAATGATG
TACGGTCGTAACTCGGACACGGACCGGCAGGGCTTCAACCGTCATCCCTACCTCCGTGGA
GGTTGCGGCACCGGGTCGGACGGGCTCCCCAAYCTGCACAACCTCGGCATGGACAACGAG
TGGCAGACACACGGCCACGAGACCGAAGAGGAGATGCTCATGGATGCTAACATTGATCTC
AAGGGGCTGAGGGACAACGGCAAGACACCGGCTAGGCTCAAAGAGGGGCTGGAGTATCTC
AATTACATCGTCGAGAGGACCAAAGACGCCGATAAAGACCAYAAGGTCCAAGCAGAATGG
CATTACGTTGCCATGGTGATAGATCGGATATTTCTCTGGGTCTACATCTTCATCGTTCTG
ACnnnnnnnnnnnnnnnnnnnnnnnnnnnnnnnnnnnnnnnnnnnnnnnnnnnnnnnnnn
nnACCCGTTCCGTGGGAGAAACCYATCGAAGTCAACAGGACCGAATATCTAAATTCACTG

>afraSS
ATGGGACGGGCACCCCTGTCGAGACCTAAGGGTTGGCCTCCCCGTCACACCTGCCTGGCT
CGCGGCAGGGCGCTAGGAATGCAACCCGCTCCAACGTGTAGAACGCGCTGGGTGCCTGGC
TGGGTGATCGATATAATCTTATTAGAGACTCTCGAATCAGGTCATGATGAGAGAAATCAA
GTTATGACGACTAGTCTGTGGGTGAGACAGCGATGGGAAGACTACCGCCTTGTCTGGGAC
CCTGCAGACTATGGGAACATCACCATGGTTCATATCCCTATCTTTCTACTCTGGAAACCT
GACATTGTGCTCTACAACAATGTTGGAGGTTCCTACGCCATTACCATGCTGACCATGACT
CAGGTCTATCCCAACGGCACCGTGGACTGGTTCCCTCCCGCCGTCTACCGAAGYTCCTGC
CCCATCAACATCCACGACTTCCCCTTCGACGAACAGCGATGCCCCCTCAAATTTGGATCC
TGGACCCATGATTATAGCAAGATCGACCTGCAACCCATCTCGGAGTTCGTGGGTCTCGAG
CGGTTTTGGGAAAACCAGGAATGGGACATAGCCGAGACACCAATCGAGAGGCACAAACTC
CAGTATCCTTGCTGCGATACCGAAACTTACGTTGACCTGACCTTTACGTTCGTCTTGCAC
CGGAAGTCGCTGTTCTACGTCGTRACCTTTGTTCTGCCCTGCTGCATGATAGCGTTTCTC
ACCATCTTCGTCTTCTACGTAACGCTCTGCATCTCCATCCTCCTCGCCCTCATCGTGTTC
CTGCTCCTGATCGCCGAGATGATCCCTACGACCGCAGGCTCGATCCCGCTCATCGGCATC
TATCTTCTCTTCTCCATGGCCATGGTGAGCGTCTCCATCACCGTCACCGTCATCATCATC
AATCTCTTCCACCGATCGGCCCTGACGCATACCATGCCCGGCTGGGTCAAGTTAGTGTTC
ATTGATTGGCTGCCGCCGTATCTTCACATGAAGAGGCCAGAGAACTACAAGTCCTACTAC
CCCCAGGCGGATCAACAGGAGGTGGACCATAGCAACAATGTGCATCTTACAAGAATGATG
TACGGTCGTAACTCAGACACGGACCGGCAGTGCTTCAACCGTCAYCCCTACCTCCGTGGA
GGTTGCGGCACCGGGTCGGACGGGCTCCCCAACCTGCACAACCTCGGCATGGACAACGAG
TGGCAGACACACGGACACGAGACCGAAGAGGAGATGCTCATGGATGCTAACATTGATCTC
AAGGGGCTGAGRGATAACGGCAAGACACCGGCTAGACTCAAAGAGGGMCTGGAGTATCTC
AATTACATCGTCGAGAGGACCAAAGATGCMGATAAAGACCATAAGGTCCAAGCAGAATGG
CATTACGTTGCCATGGTGATAGATCGGATATTTCTCTGGATCTACATCTTCATTGTTCTG
ACTGGGAGTATGGGCATCTTCCTCTATTCTCCGTTGCTATGGGAGACCAGTGATGTCCAC
ATACCCGTTCCGTGGGAGAAACCTATYGAAGTCAACAGGACCGAATATCTAAATTCACTG

>hpul
ATGGGACGGGCACCCCTGYCGAGACCTAAGGGTTGGCCTCCCCGTCACACCTGCCTGGCT
CACGGCAGGGCGCTAGGAATGCAACTCGCTCCAACGTGTAGAACGCGATGGGTGNNNNNN
TGGGTGATCGATATAATCTTATTAGAGACTCTCGAATCAGGTCAGGATGAGAGAAATCAA
GTTATGACGACAAGTCTGTGGGTGAGACAGCGATGGGAAGACTACCGTCTTGTCTGGGAC
CCTGCCGACTATGGGAACATCACMATGGTWCATATCCCTATCTTTCTACTCTGGAAACCY
GACATTGTGCTCTATAACAATGTTGGAGGTTCCTACGCCATTACCATGCTGACCATGACT
CAGGTCTATCCCAACGGCACCGTGGACTGGTTCCCACCCGCCGTCTACCGAAGTTCCTGC
CCCATCAACATCCACGACTTCCCCTTCGACGAACAGCGATGCCCCCTGAAATTTGGATCC
TGGACCCATGATTATAGCAAGATCGACCTGCAACCCATCTCGGAGTTCGTGGGTCTCGAG
CGGTTTTGGGAAAACCAGGAATGGGACATAGCCGAGACACCAATCGAGAGGCACAAACTC
CAGTATCCTTGCTGCGATACCGAAACCTACGTTGACCTGACCTTTACGTTCGTCTTGCAC
CGGAAGTCGCTGTTCTACGTCGTGACCTTTGTTCTGCCCTGCTGCATGATAGCGTTTCTC
ACCATCTTCGTCTTCTACGTAACGCTCTGCATCTCCATCCTCCTCGCCCTCATCGTGTTC
CTGCTCCTGATCGCTGAGATGATCCCAACGACCGCAGGCTCGATCCCGCTCATAGGCATC
TATCTCCTCTTCTCTATGGCCATGGTTAGCGTMTCCATTACCGTCACCGTCATCATCATC
AATCTCTTCCACCGATCGGCCCTGACGCATACCATGCCCACCTGGGTCAAGATGGTGTTC
ATTGACTGGTTGCCGCCGTACCTTCACATGAAGAGACCAGAGAACTACAAGTCMTATTAC
CCACAGGCGGATCAACAGGAGGTGGACCATAGCAACAATGTGCACCTTACYAGAATGATG
TACGGTCGTAACTCGGACACGGACCGGCAGTGCTTCAACCGTCATCCCYACCTCCGGGGA
GGTTGCGGCACTGGGTCGGACGGGCTCCCCAACCTGCACAACCTCGGCATGGACAACGAG
TGGCAGACACACGGCCACGAGACCGAAGAGGAGATGCTCATGGATGCTAACATTGATCTM
AAGGGGCTGAGGGATAACGGCAAGACACCGGCTAGACTCAAAGAGGGGCTGGAGTATCTC
AATTACATCGTCGAGAGGACCAAAGATGCCGATAAAGACCATAAGGTCCARGCWGAATGG
CATTACGTTGCCATGGTAATAGATCGGATATTTCTCTGGATCTAYATCTTCATCGTTCTG
ACTGGRAGTATGGGCATCTTCCTCTATTCTCCGTTGCTATGGGAGACCAGTGATGTCCAC
ATANCCGTTCCGTGGGAGAAACCTATCGAAGTCAACAGGACCGAATATCTAAATTCACTG

>snud
ATGGGACAGGCACCCCTGCCGAGACCGAAGGGTTGGCCTCCCTGTCACACCTGCCTGGCT
CGCGGCAGGGCGCTAGGAATGCAACCCGCTCTAACGTGTAGAACGCGCTGGGTGnnnnGC
TGGGTGATCGATATAATCTTATTAGAGAGTCTGGAATCAGGTCATGATGAGAGAAATCAA
GTTATGACAACAAGTCTGTGGGTGAGACAGCGATGGGAAGATTACCGTCTTGTCTGGGAC
CCTGCAGACTATGGTAACATCACCATGGTTCACATCCCTATCTTTCTACTATGGAAACCT
GACATTGTGCTCTATAACAATGTTGGAGGTTCCTACGCCATTACCATGCTGACCATGACT
CAGGTCTATCCCAACGGTACCGTGGACTGGTTCCCTCCCGCCGTCTATCGAAGTTCATGC
CCCATCAACATTCACGACTTCCCCTTCGACGAACAGCGATGCCCCCTGAAATTTGGATCC
TGGACCCATGATTATAGCAAGATCGACCTGCAACCCATCTCGGAGTTCGTGGGTCTCGAG
CGGTTTTGGGAAAACCAGGAATGGGAYATAGCCGAGACACCAATCGAGAGGCACAAACTC
CAGTATCCTTGCTGCGATACCGAAACCTACGTTGACCTGACCTTTACGTTTGTCTTGCAC
AGGAAGTCGTTGTTCTACGTCGTCACCTTTGTACTGCCCTGCATCATGATCGCGTTTCTC
ACCATCTTCGTCTTCTACGTAACGCTCTGCATCTCCATCCTCCTAGCCCTCATCGTGTTC
CTGCTCCTGATCGCCGAGATGATCCCGACGACCGCAGGCTCGATCCCGCTCATCGGCATC
TATCTCCTCTTCTCCATGGCCATGGTTAGCGTCTCCATTACCGTCACCGTCATCATCATC
AATCTCTTCCACCGATCGGCCCTGACGCATACCATGCCCAGATGGGTCAAGTTCGTGTTC
ATTGATACGTTGCCGCCGTACCTTCATATGAAGMGGCCAGAGAACTACAAGTCTTACTAC
CCTCAGGCGGATCAACATGAGGTGGACCATAGCAACAATGTGCATCTTACAAGAATGATG
TACGGTCGTAACTCGGACACGGACCGGCAGGGCTTCAACCGTCATCCCTACCTCCGTGGA
GGTTGCGGCACCGGKTCGGACGGGCTCCCCAACCTGCACAACCTCGGCATGGACAACGAG
TGGCAGACACACGGCCACGAGACCGAAGAGGAGATGCTAATGGATGCTAACATTGATCTC
AAGGGGCTGAGGGACAACGGCAAGACACCGGCTAGGCTCAAAGAGGGTCTGGAGTATCTC
AATTACATCGTCGAGAGGACCAAAGACGCCGATAAAGACCATAAGGTCCAAGCAGAATGG
CATTACGTTGCCATGGTGATAGATCGGATATTTCTCTGGGTCTACATCTTCATCGTTCTG
ACTGGGAGTATGGGTATCTTCCTCTATTCTCCGTTGCTATGGGAGACTAGTGATGTCCAC
ATACCCGTTCCGTGGGAGAAACCTATCGAAGTCAACAGGACCGAATATCTAAATTCACTG

>sintSS
ATGGGACGGRCRCCCCTGCCGAGACCTAAGGGTTGGCCTCCCCGTCACACCTGCCTGGCT
CGCGGCAGGGCGCTAGGAATGCAACTCGCTCCAACGTGTAGAWCGCGATGGGTGCCTGGC
TGGGTGATCGATATAATCTTATTAGAGACTCTCGAATCAGGTCATGATGAGAGAAATCAA
GTTATGACGACGAGTCTGTGGGTGAGACAGCGATGGGAAGACTACCGTCTTGTCTGGGAC
CCTGCRGACTATGGGAACATCACMATGGTTCATATYCCTATCTTTCTWCTCTGGAAACCT
GAYATTGTGCTCTATAACAATGTTGGAGGTTCCTACGCCATTACCATGCTGACCATGACT
CAGGTCTATCCCAACGGCACTGTGGACTGGTTCCCTCCCGCCGTCTACCGGAGTTCCTGC
CCCATCAACATCCACGACTTCCCCTTCGACGAACAGCGATGCCCCCTCAAATTTGGATCC
TGGACCCATGATTATAGCAAGATCGACCTGCAACCCATCTCGGAGTTCGTGGGTCTCGAG
CGGTTTTGGGAAAACCAGGAATGGGACATAGCCGAGACACCAATCGAGAGGCACAAACTC
CAGTATCCTTGCTGCGATACCGAAACCTACGTTGACCTGACCTTTACGTTCGTCTTGCAC
CGGAAGTCGCTGTTCTACGTCGTGACCTTTGTTCTGCCCTGCTGCATGATAGCGTTTCTC
ACCATCTTCGTCTTCTACGTAACGCTCTGCATCTCCATCCTCCTCGCCCTCATCGTGTTC
CTGCTCCTGATCGCCGAGATGATCCCGACGACCGCAGGCTCGATCCCGCTCATCGGYATM
TATCTCCTCTTCTCCATGGCSATGGTRAGCGTCTCCATTACMGTCACCGTCATCATCATC
AATCTCTTCCACCGATCGGCCCTGACGCATACCATGCCCAGCTGGGTCAAGATAGTGTTC
ATTGAATGGTTGCCGCCGTACCTTCAYATGAAGAGGCCAGAGAACTACAAGTCCTACTAC
CCCCAGGCGGATCAACAGGAGGTKGACCATAGCAACAATGTCCACCTYACAAGAATGATG
TACGGTCGTAACTCGGACACGGACCGGCARTGCTTCAACCGTCATCCCTACCTCCGYGGR
GGTTGCGGYACCGGGTCGGACGGKCTCCCCAACCTGCACAACCTCGGCATGGACAACGAG
TGGCAGACACACGGACACGAGACRGAAGAGGAGATGCTCATGGATGCTAACATTGATCTC
AAGGGGCTGAGGGATAACGGCAAGACACCGGCTAGACTCAAAGAGGGKCTMGAGTATCTC
AATTACATCGTCGAGAGGACCAAAGATGCCGATAAAGACCATAAGGTCCAAGCAGAATGG
CATTACGTTGCCATGGTGATAGATCGGATATTTCTCTGGATCTACATCTTCATCGTTCTG
ACTGGGAGTATGGGCATCTTCCTCTACTCTCCGTTGCTATGGGAGACCAGTGATGTACAC
ATACCCGTTCCGTGGGAGAAACCTATCGAAGTCAACAGGACCGAATATCTAAATTCACTG

>sprp
ATGGGACGGGCACCCCTGCCGAGACCTAAGGGTTGGCCTCCCCGTCACACCTGCCTGGCT
CRCGGCAGGGTGCTAGGAATGCAACCCGCTCCAWCGTGTAGAACGCTATGGGTGCCKGGC
TGGGTGATCGATATAATCTTATTAGAGACTCTCGAATCAGGTCATGATGARAGAAATCAA
GTTATGACGACRAGTCTGTGGGTGAGACAGCGATGGGAAGAYTACCGTCTTGTCTGGGAY
CCTGCAGACTATGGGAACATCACCATGGTTCATATCCCTATCTTTCTACTCTGGAAACCT
GACATTGTGCTCTACAACAATGTTGGAGGTTCCTACGCCATTACCATGCTGACCATGACT
CAGGTCTATCCCAACGGCACCGTGGACTGGTTCCCTCCCGCCGTCTACCGAAGTTCCTGT
CCCATCAACATCCACGACTTCCCCTTCGACGAACAGCGATGCCCCCTCAAATTTGGATCC
TGGACCCATGATTATAGCAAGATCGACCTGCAACCCATCTCGGAGTTCGTGGGTCTCGAG
CGGTTTTGGGAAAACCAGGAATGGGACATAGCCGAGACACCAATCGAGAGGCACAAACTC
CAGTATCCTTGCTGCGATACCGAAACCTACGTTGACCTGACCTTTACGTTCGTCTTGCAC
CGGAAGTCGCTGTTCTACGTCGTGACCTTTGTTCTGCCCTGCTGCATGATAGCGTTTCTC
ACCATCTTCGTCTTCTACGTAACGCTCTGCATCTCCATCCTCCTCGCCCTCATCGTGTTC
CTGCTCCTGATCGCCGAGATGATCCCGACGACCGCAGGCTCGATCCCGCTCATCGGCATC
TATCTCCTCTTCTCCATGGCCATGGTTAGCGTCTCCATTACAGTCACCGTCATCATCATC
AATCTCTTCCACCGATCGGCCCTGACGCATACCATGCCCTGCTGGGTCAAGTTAGTGTTC
ATTGATTGGTTGCCGCCGTACCTTCACATGAAGAGGCCAGAGAACTACAAGTCCTATTAC
CCCCAGGCGGATCAACAGGAGGTGGACCATAGCAACAATGTCCACCTTACAAGAATGATG
TACGGTCGTAACTCGGACACGGACCGGCAGTGCTTCAACCGTCATCCCTACCTCCGTGGA
GGTTGTGGCACCGGGTCGGACGGGCTCCCCAACCTGCACAACCTCGGCATGGACAACGAG
TGGCAGACACACGGACACGAGACGGAGGAGGAGATGCTCATGGATGCTAACATTGATCTC
AAGGGGCTGAGGGATAACGGCAAGACACCGGCTAGACTCAAAGAGGGCCTGGAGTATCTC
AATTACATCGTCGAGAGGACCAAAGATGCCGATAAAGACCATAAGGTCCAAGCAGAATGG
CATTACGTTGCCATGGTGATAGATCGGATATTTCTCTGGATCTACATCGTCATCGTTCTG
ACTGGGAGTATGGGCATCTTCCTCTATTCTCCGTTGCTATGGGAGACCAGTGATGTCCAC
ATACCCGTTCCGTGGGAGAAACCTATCGAAGTCAACAGGACCGAATATCTAAATTCACTG

>spurp
ATGGGACGGGCACCCCTGCCGAGACCTAAGGGTTGGCCTCCCCGTCACACCTGCCTGGCT
CGCGGCAGGGTGCTAGGAATGCAACCCGCTCCATCGTGTAGAACGCTATGGGTGCCTGGC
TGGGTGATCGATATAATCTTATTAGAGACTCTCGAATCAGGTCATGATGAAAGAAATCAA
GTTATGACGACAAGTCTGTGGGTGAGACAGCGATGGGAAGATTACCGTCTTGTCTGGGAT
CCTGCAGACTATGGGAACATCACCATGGTTCATATCCCTATCTTTCTACTCTGGAAACCT
GACATTGTGCTCTACAACAATGTTGGAGGTTCCTACGCCATTACCATGCTGACCATGACT
CAGGTCTATCCCAACGGCACCGTGGACTGGTTCCCTCCCGCCGTCTACCGAAGTTCCTGT
CCCATCAACATCCACGACTTCCCCTTCGACGAACAGCGATGCCCCCTCAAATTTGGATCC
TGGACCCATGATTATAGCAAGATCGACCTGCAACCCATCTCGGAGTTCGTGGGTCTCGAG
CGGTTTTGGGAAAACCAGGAATGGGACATAGCCGAGACACCAATCGAGAGGCACAAACTC
CAGTATCCTTGCTGCGATACCGAAACCTACGTTGACCTGACCTTTACGTTCGTCTTGCAC
CGGAAGTCGCTGTTCTACGTCGTGACCTTTGTTCTGCCCTGCTGCATGATAGCGTTTCTC
ACCATCTTCGTCTTCTACGTAACGCTCTGCATCTCCATCCTCCTCGCCCTCATCGTGTTC
CTGCTCCTGATCGCCGAGATGATCCCGACGACCGCAGGCTCGATCCCGCTCATCGGCATC
TATCTCCTCTTCTCCATGGCCATGGTTAGCGTCTCCATTACAGTCACCGTCATCATCATC
AATCTCTTCCACCGATCGGCCCTGACGCATACCATGCCCTGCTGGGTCAAGTTAGTGTTC
ATTGATTGGTTGCCGCCGTACCTTCACATGAAGAGGCCAGAGAACTACAAGTCCTATTAC
CCCCAGGCGGATCAACAGGAGGTGGACCATAGCAACAATGTCCACCTTACAAGAATGATG
TACGGTCGTAACTCGGACACGGACCGGCAGTGCTTCAACCGTCATCCCTACCTCCGTGGA
GGTTGTGGCACCGGGTCGGACGGGCTCCCCAACCTGCACAACCTCGGCATGGACAACGAG
TGGCAGACACACGGACACGAGACGGAGGAGGAGATGCTCATGGATGCTAACATTGATCTC
AAGGGGCTGAGGGATAACGGCAAGACACCGGCTAGACTCAAAGAGGGCCTGGAGTATCTC
AATTACATCGTCGAGAGGACCAAAGATGCCGATAAAGACCATAAGGTCCAAGCAGAATGG
CATTACGTTGCCATGGTGATAGATCGGATATTTCTCTGGATCTACATCGTCATCGTTCTG
ACTGGGAGTATGGGCATCTTCCTCTATTCTCCGTTGCTATGGGAGACCAGTGATGTCCAC
ATACCCGTTCCGTGGGAGAAACCTATCGAAGTCAACAGGACCGAATATCTAAATTCACTG

>pdep
ATGGGACAGGCACCCCTGCCGAGACCGAAGGGTTGGCCTCCCCGTCACACCTGCCTGGCT
CGCGGCAGGGCGCTAGGAATGCAACTCGCTCTAACGTGTAGAACGCGATGGGTGNnnnnn
TGGGTGATCGATATAATCTTATTAGAGAGTCTGGAATCAGGTCATGATGAGAGAAATCAA
GTTATGACAACAAGTCTGTGGGTGAGACAGCGATGGGAAGACTACCGTCTTGTCTGGGAT
CCTGCAGACTATGGTAACATCACCATGGTTCATATTCCTATCTTTCTACTATGGAGACCT
GACATTGTGCTCTATAACAATGTTGGAGGTTCATACGCCATTACCATGCTGACCATGACT
CAGGTCTATCCTAACGGTACCGTGGACTGGTTCCCTCCCGCCGTCTACCGAAGTTCCTGC
CCCATCAACATTCACGACTTCCCCTTTGACGAACAGCGATGCCCCCTGAAATTTGGATCC
TGGACCCATGATTATAGCAAGATCGACCTGCAACCCATCTCGGAGTTCGTGGGTCTCGAG
CGGTTTTGGGAAAACCAGGAATGGGACATAGCCGAGACACCAATCGAGAGGCACAAACTC
CAGTATCCTTGCTGCGATACCGAAACCTACGTTGACCTGACCTTTACGTTCGTCTTGCAC
AGGAAGTCGCTGTTCTACGTCGTCACCTTTGTACTGCCCTGCATCATGATCGCGTTTCTC
ACCATCTTCGTCTTCTACGTAACGCTCTGCATCTCCATCCTCCTCGCCCTCATCGTGTTC
CTGCTCCTGATCGCCGAGATGATCCCGACGACCGCAGGCTCGATCCCGCTCATCGGCATC
TATCTCCTCTTCTCCATGGCCATGGTTAGCGTCTCCATTACCGTCACCGTCATCATCATC
AATCTCTTCCACCGATCGGCCCTGACGCATACCATGCCCGGCTGGGTCAAGTACATGTTT
ATTGATACGTTGCCGCCGTACCTTCATATGAAGAGACCAGAGAACTACAAGTCTTACTAC
CCTCAGCCAGATCAACATGAGGTGGATCATAGCAACAATGTGCACCTTACAAGAATGATG
TACGGTCGTAACTCGGACACGGACCGGCAGTGCTTCAACCGTCATCCCTACCTCCGTGGA
GGTTGCGGCACCGGGTCGGACGGGCTCCCCAACCTGCACAACCTCGGCATGGACAATGAG
TGGCAGACACACGGCCACGAGACCGAAGAGGAGATGCTCATGGATGCTAACATTGATCTC
AAGGGGCTGAGGGATAACGGCAAGACGCCGGCTAGGCTCAAAGAGGGGCTGGAGTATCTC
AATTACATCGTCGAGAGGACCAAAGACGCCGATAAAGACCATAGGGTCCAGGCAGAGTGG
CATTACGTTGCCATGGTGATAGATCGGATATTTCTCTGGGTCTACATCTTCATCGTTCTA
ACTGGGAGTATGGGCATCTTCCTCTATTCTCCGTTGCTATGGGAGACCAGTGATGTCCAC
ATACCCGTTCCGTGGGAGAAACCTATCGAAGTCAACAGGACCGAATATCTAAATTCACTG
