# Supplementary material for: Genome-wide signals of positive selection in strongylocentrotid sea urchins
Source: BMC Genomics. 2017 Jul 21;18:555. doi: 10.1186/s12864-017-3944-7 (PMC5521101; doi:10.1186/s12864-017-3944-7)
Supplement: Supplementary file 3 — Consensus alignment files. A compressed (gzip) tape archive (TAR) file containing 6250 consensus alignment files in FASTA format. (TGZ 14116 kb) [file 12864_2017_3944_MOESM3_ESM.tgz › SPU_017211/consensAlign.ordered.fa]

>sdro
ATGGAATCAGTCACCGCTAAGTCTCCGCCCACATCGGCGTCATCGATGTCCATGAGCGAC
GTCGATATGTCGGAAAATTCGTTATCATCGAATTACGAGCCTCCTGCTGGACTCAGCGGA
CCGTCYGCCATCTTGCATGAAATACTTCAAACCTATGATCACAGGGTCCGGCCAAACTTT
GGGGGAGCTGCCACAAACGTTGCGTGCAGTATCAATATCATCAGTTTGGACTCTGTTACA
GAAATTACGATGGACTTCGGAATGACCATCCTGTTRAAGGAGTACTGGAACGATCCKAGA
CTAGCCTACGGGAACAAGTCYCACTTGCCTTACCTWGGATCGGGGAAGGATATGATAGAA
CAGATCTGGGCCCCGGATCTATTYTTCGCCAACGAGAAACAGGCCAACTATCATGACGTC
ACGCAACCAAATAGGCTCGTTCGCATCTATCCAAATGGGGATATTTACTACAGCATGAAG
TTAACTTTGGTTCTCTCGTGTCGAATGAATTTTGAGACTTTCCCCATGGACATGCAACGG
TGTAGAACCGTTGTGGAAAGTTATCAGAGTACGGATAACGAGCTAACGTTAGAATGGAGA
GAACCGGACGCAGTGGTCCTCAGCACATTAATCATGTTGCCTCAATTCAGTGTTATACCC
GAGCTCAGTCATGGCCCTTGCACCGACCAGTTCTATACCACAGGCAACTATTCCTGCATC
GAGTTCTCCTTCATTCTCATCCGCGAGCTCACCTTCTATGTGGTCCAGGCCTACATGCCC
ACCGCCCTCCTCGTCATCATATCATGGGTGTCCTTCTGGATCGACATCAGTCAAGCCGCC
GCTCGGGTCTCTCTTGGCGTCACCACCATACTCACGATGACGACAACGACCACGGGCTAC
GCGGGGTCCGCCGGCCTGCCGAAAGTTTCGTATACAAAGGCCATCGATATTTGGTTCGAT
GCTTGTTTAGCCTTCGCCATATCCAGTTTATTTGAATACTCTGTGGTTCACTATTTATGG
ACAAAAGACAGGACAGAGAGACAAAGACAAAAGGTCTTGAGGAAAAATAATAAAAAGTTC
CATTTTCCCAGCACCTGTTTGAGTGGTCCCGACAACGAGTCCCCAAACCGTCACCATCGT
CATCAGTTCCGTTCGGCCACCAGCGTTCGATCGAGCGAATACACCGTCGCCATCGACGAG
AACAAGCCCGACCCGCGATTCGCCAATTACAACTACGGACCAACATACCGACCCGTCCGA
AGTGAACAGTACAGAAACAACTACGACAACGAAACCCCAAGGATGGACTCGCTAGACGAG
GACGTCGAAAATGGAGTGGCTTACGAGAGTCGCAACCACAGAGACTGTCATGTTCCAGGT
GAAAAAGAGCATCCCGTATTCTTTGGGCTCTTCAAATCGTCGTCTTCGTCGTCTTCGCCC
TCACCTTCGCAGGGCTCGCACCGGAGCTCGAAGCTGCTGGCCCTGCGGATCGACCAGCTG
GCTCGCGTCTTATTCCCGCTCACTTTCCTCCTCCTTTCCGTCACTTATTGGTCGTATTAT
CTAAGCCAGCGCAGAGTGTCTGATTTATTA

>spal
ATGGAATCGGTCACCGCTAAGTCTCCGCCGACATCGGCTTCGTCGATGTCCATGAGCGAC
GTCGATATGTCGGAAAATTCGTTATCATCGAACTACGAGCCACCCGTTGGACCCAGCGGA
CCGTCCGCCATCTTGCATGAAATACTTCAAACCTATGATCACAGGGTMCGGCCAAACTTT
GGGGGAGCAGCCACGAACGTTGCGTGCAGTATYAATATCATCAGTTTGGAYTCTGTTACM
GAAATTACGATGGACTTCGGAATGACCATCCTGTTAAAGGAGTACTGGAACGATCCKAGA
CTAGCMTACGGGAACAAGTCCCACTTGCCTTACCTWGGATCGGGGAAGGACATGATAGAA
CAGATCTGGGCCCCGGATCTATTTTTCGCCAACGAGAAACAGGCYAACTATCATGACGTC
ACGCAACCAAATAGGCTCGTTCGCATCTATCCAAATGGGGATATTTACTACAGCATGAAG
TTGACATTGGTTCTCTCGTGTCGAATGAATTTTGAGACTTTCCCCATGGACATGCAACGG
TGTAGAACCGTTGTGGAAAGTTATCAGAGTACGGATAACGAGCTAACGTTGGAATGGCGA
GAGCCGGACGCAGTGGTCCTCAGCACATTGATCATGTTGCCTCAATTCAGTGTGATACCC
GAGCTCAGTCATGGCCCTTGCACTGACCAGTTTTATACCACAGGCAACTATTCCTGCATC
GAGTTCTCCTTCGTGCTCATCCGCGAGCTCACCTTCTACGTCGTCCAGGCCTACATGCCC
ACCGCCCTCCTCGTCATCATATCCTGGGTATCMTTCTGGATCGACATCAGTCARGCCGCC
GCTCGGGTCTCTCTCGGCGTCACCACCATACTCACGATGACRACMACGACCACGGGCTAC
GCGGGGTCCGCCGGCCTGCCGAAAGTTTCGTATACAAAGGCCATCGATATTTGGTTTGAT
GCTTGTTTAGCCTTCGCCATATCCAGTTTATTTGAATACTCTGTGGTTCACTATTTATGG
ACAAAAGACAGGACAGAGAGACAAAGACAAAAGGTCTTGAGGAAAAATAATAAAAAGTTC
CATTTTCCCAGCACTTGTTTGAGTGGTCCCGACAACGAGTCCCCAAACCGTCACCATCGT
CATCAGTTCCGTTCGGCCACCAGCGGTCGATCGAGCGAATACACCGTCGCCATCGACGAG
AACAAGCCCGACCCGCGATTCGCCAATTACAACTACGGACCAACGTACCGACCCGTCCGA
AATGAACAGTACCGAAACAACTACGACAACGAAACCCCAAGGATGGACTCGCTAGACGAG
GACGTCGAGAATGGAGTGGCTTACGAGAGTCGCAACCACAGAGACTGTCATGTTCCAGGT
GAAAAAGAGCATCCCGTATTCTTTGGGCTCTTCAAATCGTCGTCTTCGTCRTCTTCGCCC
TCACCTTCGCAGGGCTCGCACCGGAGCTCGAAGCTGCTGGCCCTGCGGATCGACCAGCTG
GCCCGCGTCYTATTCCCGCTMACTTTCCTCCTCCTTTCCGTCACTTATTGGTCGTATTAT
CTAAGCCAGCGCAGRGTGTCTGATTTATTA

>sfra
ATGGAATCGGCCACCGCTAAGTCTCCACCCACTTCGTCTTCATCGATGTCCATGAGCGAC
GTCGATATGTCGGAAAATTCGTTATCATCGAATTACGAGCCACCTGCTGGACTCAGCGGA
CCATCCGCCATCTTGCATGAAATACTTCAAACCTATGATCATAGGGTCCGGCCAAACTTC
GGGGnnnnAGCCACGAACGTTGCGTGCAGTATCAACATCATCAGTTTGGATTCTGTTACA
GAAATTACGATGGACTTCGGAATGACCATCCTGTTGAAGGAGTACTGGAACGATCCTAGA
CTAGCCTACGGGAACAAGTCCCACTTGCCTTACCTAGGATCGGGGAAGGACATGATAGAA
CAGATCTGGGCCCCGGATCTATTTTTCGCTAACGAGAAACAGGCCAACTATCATGACGTC
ACGCAACCAAATAGGCTCGTTCGCATCTATCCAAATGGGGATATTTACTACAGCATGAAG
TTGACGTTGGTTCTCTCGTGTCGAATGAATTTCGAGACTTTCCCCATGGACATGCAACGG
TGTAGAACCGTTGTGGAAAGTTATCAGAGTACGGATAACGAGCTAACGTTGGAATGGAGA
GAGCCGGAGGCAGTGGTCCTCAGCTCATTAATCATGTTGCCTCAATTCAGTGTTATACCC
GAACTCAGTCACGGCCCTTGCACCGATCAGTTTTATACCACAGGCAACTATTCCTGCATT
GAGTTCTCCTTCGTGCTCATCCGCGAGCTCACCTTCTATGTCGTCCAGGCCTACATGCCC
ACCGCCCTCCTCGTCATCATCTCCTGGGTGTCCTTCTGGATCGACATCAGTCAAGCCGCC
GCTCGGGTCTCTCTCGGCGTCACMACCATACTCACGATGACAACAACGACTACGGGCTAC
GCGGGGTCCGCCGGCCTGCCGAAAGTTTCGTATACAAAGGCCATCGATATTTGGTTTGAT
GCTTGTTTAGCCTTCGCCATATCCAGTTTATTTGAATACTCTGTGGTCCACTATTTATGG
ACAAAGGACAGGACAGAGAGACAAAGACAAAAGGTCTTGAGAAAAACTAATAAAAAGTTC
CATTTTCCCAGCACTTGTTTGAGTGGTCCCGACAACGAGTCCCCAAACCGTCACCATCGT
CATCAGTTCCGTTCGGCMACCAGCGGTCGATCGAGCGACTACACCGTCGCCATCGACGAG
AACAAGCCCGACCCGCGATTCGCCAATTACAACTACGGACCAACATACCGACCCGTCCGA
AATGAACAGTACCGCAACAACTACGACACCGACACCACGAGGATGGACTCGCTAGACGAG
GAYGTCGAGAATGGATTGGTTCACGAGAGAAACAACCACAGAGACTGTCATGTTCCAGGT
CAAAAAGAGCACCCCGTATTCTTTGGGCTCTTCAAGTCGTCGTCGTCGTCGTCTTCGCCC
TCGCCTTCGCAGGGCTCGCACCGCAGCTCGAAGCTGCTGGCCCTGCGGATCGACCAGCTG
GCCCGCGTCTTATTCCCGCTAACTTTCTTCCTCCTTTCCGTCGCTTATTGGTCGTATTAT
CTAAACAGGCGCAGTGTGTCTACTTTATTA

>afraSS
ATGGAATCGGTCACCGCTAAGTCTCCGCCGACATCGGCTTCGTCGATGTCCATGAGCGAC
GTCGATATGTCGGAAAATTCGTTATCATCGAAYTACGAGCCACCCGCTGGACTCAGCGGA
CCGTCCGCCATCCTGCATGAAATACTTCAGACCTATGACCACAGGGTCAGGCCAAACTTT
GGGGGAGCAGCAACGAACGTTGCGTGCAGTATCAATATCATCAGTTTGGATTCTGTTACA
GAAATTACGATGGACTTCGGAATGACCATCCTGTTAAAGGAGTACTGGAACGATCCTAGA
CTAGCCTACGGGAACAAGTCCCACTTGCCTTACCTAGGATCGGGGAAGGACATGATAGAA
CAGATCTGGGCCCCGGATCTATTTTTCGCCAACGAGAAACAGGCCAACTATCATGACGTC
ACGCAACCAAATAGGCTCGTTCGCATCTATCCAAATGGGGATATTTACTACAGCATGAAG
TTGACTTTGGTTCTCTCGTGTCGAATGAATTTCGAGACTTTCCCCATGGACATGCAACGG
TGTAGAACCGTTGTGGAAAGTTATCAGAGTACGGATAACGAGCTAACGTTGGAATGGCGA
GAGCCGGACGCAGTGGTCCTCAGCACATTAATCATGTTACCTCAATTCAGTGTTATACCC
GAGCTCAGTCATGGCCCTTGCACCGACCAGTTTTATACCACRGGCAACTATTCCTGCATC
GAGTTCTCCTTCGTGCTCATCCGCGAGCTCACCTTCTACGTCGTCCAGGCCTACATGCCC
ACCGCCCTCCTCGTCATCATCTCCTGGGTGTCCTTCTGGATCGACATCAGTCAAGCCGCC
GCTCGGGTCTCTCTCGGCGTCACCACCATACTCACGATGACGACAACGACCACGGGCTAC
GCGGGGTCCGCCGGCCTGCCGAAAGTTTCGTATACAAAGGCCATCGATATTTGGTTTGAT
GCTTGTTTAGCCTTCGCCATATCCAGTTTATTTGAATACTCTGTGGTTCACTATTTATGG
ACAAAAGACAGGACAGAGAGACAAAGACAAAAGGTCTTGAGGAAAAATAATAAAAAGTTC
CATTTTCCCAGCACCTGTTTGAGTGGTCCCGACAACGAGTCCCCAAACCGTCATCATCGT
CATCAGTTCCGTTCGGCCACCAGCGGTCGATCGAGCGAATACACCGTCGCCATCGACGAG
AACAAGCCCGACCCGCGATTCGCCAATTACAACTACGGACCAACATACCGACCCGTCCGA
AATGAACAGTACCGGAACAACTACGACAACGAAACCCCAAGGATGGACTCGCTAGACGAG
GACGTCGAGAATGGAATGGCTTACGAGAGAAGCAACCACAGAGACTGTCATGTTCCAGGT
GAAAAAGAGCATCCCGTATTCTTTGGGCTCTTTAAATCGTCGTCTTCTTCGTCTTCGCCC
TCACCTTCGCAGGGCTCGCACCGGAGCTCGAAGCTGCTGGCCCTGCGGATCGATCAGCTG
GCCCGCGTCCTATTCCCGCTAACTTTCCTCCTCCTTTCCGTCACTTATTGGTCGTATTAT
CTAAGCCAGCGCAGAGTGTCTGATTTATTA

>hpul
ATGGAATCGGTCACCGCTAAGTCTCCACCCACATCGGCCTCATCGATGTCCATGAGCGAC
GTCGATATGTCGGAAAATTCGTTATCATCGAATTACGAGCCACCTGCTGGACTCAGCGGA
CCGTCCGCCATCTTGCATGAAATACTTCAAACCTATGATCACAGGGTCCGGCCAAACTTT
GGGGNNNNNNNCACGAACGTTGCGTGCAGTATCAATATCATCAGTTTGGATTCTGTTACA
GAAATTACGATGGACTTCGGAATGACCATCCTGTTGAAGGAGTACTGGAACGATCCTAGA
CTAGCCTACGGGAACAAGTCCCACTTGCCATACCTTGGATCGGGGAAAGACATGATAGAA
CAGATCTGGGCCCCGGATCTATTTTTCGCCAACGAGAAACAGGCCAACTATCATGACGTC
ACGCAACCAAACAGGCTCGTTCGCATCTATCCAAATGGAGATGTTTACTACAGCATGAAG
TTGACTTTGGTTCTCTCGTGTCGAATGAATTTCGAGACTTTCCCCATGGACATGCAACGC
TGTAGAACAGTTGTGGAAAGTTATCAGAGTACGGATAATGAACTAACGTTGGAATGGAGA
GAGCCGGACGCAGTGGTCATYAGCACATTAATCATGTTGCCTCAATTCAGTGTAATACCC
GAGCTCAGTCATGGCCCTTGCACAGACCAGTTTTATACCACAGGCAACTATTCCTGCATT
GAGTTCTCCTTCGTGCTCATCCGCGAGCTCACCTTCTATGTGGTCCAGGCCTACATGCCC
ACCGCCCTCCTMGTCATCATCTCSTGGGTGTCCTTCTGGATCGACATCAGTCAAGCCGCC
GCTCGGGTCTCTCTCGGCGTCACCACCATACTCACGATGACGACGACGACCACGGGCTAC
GCGGGGTCCGCTGGCCTGCCCAAAGTTTCGTAYACAAAGGCCATCGATATTTGGTTTGAT
GCTTGTTTAGCCTTTGCCATATCCAGTTTATTTGAATACTCTGTGGTTCACTATTTATGG
ACGAAGGACAGRACAGAGAGGCAAAGACAAAAGGTCTTGAGAAAAAATAATAAAAAGTTC
CATTTTCCCAGCACGTGTTTGAGTGGTCCCGACAACGAGTCCCCAAACCGCCACCATCGT
CATCAGTTCCGTTCGGCCACCAGCGGTCGAGCGAGCGAATACACCGTCGCCATCGACGAG
AACAAGCCCGACCCGCGATTCGCCAATTACAACTACGGACCAACATACCGACCCGTCCGA
AATGAACAGTACCGAAACAACTACGACAACGACACCCCAAGGATGGACTTGCTAGACGAG
GACGTCGAGAATGGAGGGGCCTACGAGAGAAGTAACCACAGAGACTGTCATGTTCCAGGT
SAAAAAGAGCACCCCGTTTTCTTTGGGCTCTTCAAATCGTCGTCGTCGTCGTCTTCGCCC
TCGCCTTCGCAGAGCTCGCACCGGAGCTCGAAGCTGCTGGCCATGCGGATCGACCAGCTG
GCCCGMGTTCTATTCCCGGTAACTTTCCTCCTCCTTTCCGTCACWTACTGGTCATATTAT
TTAAGCAGGCGCAGCGTGTCTACTGTATTA

>snud
ATGGAATCGGCCACCGCTAAGTCTCCGCCCACATCAGCTTCATCGATGTCCATGAGTGAC
GTCGATATGTCTGAAAATTCGTTRTCATCAAGTTACGAGCCCCCTGCTGGACTCAGCGGA
CCGTCCGCCATCTTGCATGAAATACTTCAAACATATGATCATAGGGTCCGGCCAAACTTT
GGGGGAGCAGCCACGAACGTTGCGTGCAGTATCAACATCATCAGTTTGGATTCTGTTACA
GAAATTACGATGGACTTCGGAATGACCATCCTCTTAAAGGAGTACTGGAACGATCCTAGA
CTAGCCTACGGGAACAAGTCCCACTTGCCTTACCTAGGATCGGGGAAGGACATGATAGAA
CAGATCTGGGCCCCGGATCTATTTTTCGCTAACGAGAAACAGGCCAACTACCATGACGTC
ACGCAACCAAATAGGCTCGTTCGCATCTATCCAAATGGGGATATTTACTACAGCATGAAG
TTGACCTTGGTTCTCTCGTGTCGAATGAATTTTGAGACTTTCCCCATGGACATGCAACGG
TGTAGAACCGTTGTGGAAAGTTATCAGAGTACGGATAACGAGCTAACGTTGGAATGGAGA
GAGCCGGAGGCAGTGGTCCTCAGCTCATTAATTATGTTGCCTCAATTCAGTGTTATACCC
GAACTCAGTCATGGCCCTTGCACCGATCAGTTTTATACCACAGGCAACTATTCCTGCATT
GAGTTCTCCTTCGTGCTCATCCGCGAGCTCACCTTCTATGTCGTCCAGGCCTACATGCCC
ACCGCCCTCCTCGTCATCATCTCCTGGGTGTCCTTCTGGATCGACATCAGTCAAGCCGCC
GCTCGGGTCTCTCTCGGCGTCACAACCATACTCACGATGACGACAACGACTACGGGCTAC
GCGGGGTCCGCCGGCCTGCCGAAAGTTTCGTATACAAAGGCCATCGATATTTGGTTTGAT
GCTTGTTTAGCCTTCGCCATATCCAGTTTATTTGAATACTCTGTGGTTCACTATTTATGG
ACAAAGGACAGGACGGAGAGACAAAGACAAAAAGTCTTGAGAAAAACTAATAAAAAGTTC
CATTTTCCCAGCACTTGTTTGAGTGGTCCCGACAACGAGTCCCCAAACCGTCACCATCGT
CATCAGTTCCGTTCGGCAACCAGCGGTCGATCGAGCGACTACGCCGTCGCCATCGACGAG
AACAAACCCGACCCGCGATTTGCCAATTACAACTACGGACCAACATACCGACCTGTCCGA
AATGAACAGTACCGCAACAACTACGACACCGATACCACAAGGATGGACTCGCTAGACGAG
GACGTCGAGAATGGAGGGGCTTACGAGAGTAGAAACCACAGAGACTGTCATGTTCCAGGT
CAAAAAGAGCACCCCGTATTCTTTGGGCTTTTCAAGTCGTCGTCGTCGTCGTCTTCGCCC
TCGCCTTCGCAGGGCTCGCACCGGAGCTCGAAGCTGCTGGCCCTGCGGATCGACCAGCTG
GCCCGCGTTTTATTCCCGCTAGCTTTCTTCCTCCTTTCCGTCACTTATTGGTCGTATTAT
CTAAACAAGCGCAGTGTGTCTACTATATCA

>sintSS
ATGGAATCGGTCACCGCTAAGTCTCCGCCCACATCGGCGTCATCGATGTCCATGAGCGAC
GTCGATATGTCGGAGAATTCGTTATCATCGAATTACGAGCCTCCTGCTGGACTCAGCGGA
CCGTCCGCCATYYTRCATGAAATWCTTCAAACCTATGATCACAGGGTCCGGCCAAACTTT
GGGGGWGCAGCMACGAACGTTGCRTGCAGTATCAATATCATCAGTTTGGATTCTGTTACA
GAAATTACGATGGACTTCGGAATGACCATCCTGTTRAAGGAGTACTGGAACGATCCKAGA
CTAGCCTAYGGGAACAAGTCCCACTTGCCTTACCTWGGATCGGGGAAGGACATGATAGAA
CAGATCTGGGCCCCSGATCTATTTTTCGCCAACGAGAAACAGGCCAACTATCATGACGTC
ACGCAACCAAATAGGCTCGTTCGCATCTATCCAAATGGGGATATTTACTACAGCATGAAG
TTAACTTTGGTTCTCTCGTGTCGAATGAATTTCGAGACTTTCCCCATGGACATGCAACGG
TGTAGAACCGTTGTGGAAAGTTATCAGAGTACGGATAACGAGCTAACGTTGGAATGGCGA
GAGCCGGACGCAGTYATCCTCAGCACATTAATCATGTTGCCTCAATTCAGTGTTATACCC
GAGCTCAGTCATGGCCCTTGCACTGATCAGTTTTATACCACAGGCAACTATTCCTGYATC
GAGTTCTCCTTCGTGCTCATCCGCGAGCTCACCTTCTACGTMGTCCAGGCCTACATGCCC
ACCGCCCTCCTCGTCATCATCTCCTGGGTGTCCTTCTGGATCGACATCAGTCAAGCYGCC
GCTCGGGTCTCTCTCGGCGTCACMACCATACTCACGATGACGACAACGACCACGGGCTAC
GCGGGGTCCGCCGGCCTGCCGAAAGTGTCGTATACAAAGGCCATCGATATTTGGTTTGAY
GCTTGTTTAGCCTTCGCCATATCCAGTTTATTTGAATACTCTGTGGTTCACTATTTATGG
ACAAAAGACAGGACAGAGAGACAAAGACAAAAGGTCTTGAGGAAAAATAATAAAAAGTTC
CATTTTCCCAGCACCTGTTTGAGTGGTCCCGACAACGAGTCCCCAAACCGTCACCATCGT
CATCAGTTCCGTTCGGCCACCAGCGGTCGATCGAGCGAATACACCGTCGCCATCGACGAG
AACAAGCCGGACCCGCGATTCGCCAATTACAACTACGGACCAACATACCGACCCGTCCGA
AATGAACAGTACCGAAACAACTACGACAACGAAACCCCAAGGATGGACTCGCTAGACGAG
GACGTCGAGAATGGAGGGGCTTACGAGAGGAGCAACCACAGAGACTGTCATGTTCCAGGT
GAAAAGGAGCATCCCGTATTCTTTGGGCTCTTCAAATCGTCRTCATCGTCGTCTTCGCCC
TCACCTTCGCAGGGCTCGCACCGGAGCTCGAAGCTGCTGGCCCTGCGGATCGACCAGCTG
GCCCGCGTCCTATTCCCGCTCACTTTCCTCCTCCTTTCCGTCACTTATTGGTCGTATTAT
CTAAGCCAGCGCAGGGTGTCTGATWKAKTA

>sprp
ATGGAATCGGTCACCGCTAAGTCTCCGCCCACATCGGCTTCGTCGATGTCCATGAGCGAC
GTCGATATGTCGGAAAATTCGTTATCATCGAGCTACGAGCCWCCTGCTGGACTCAGCGGA
CCGTCCGCCATCTTGCATGAGATACTTCAAACCTATGATCACAGGGTCCGSCCAAACTTT
GGGGGAGCAGCCACGAACGTTGCGTGCAGTATTAATATCATCAGTTTGGATTCTGTTACT
GAAATTACGATGGACTTYGGAATGACCATCCTGYTGAAGGAGTACTGGAACGATCCGAGA
CTAGCCTACGGGAACAAGTCCCACTTGCCTTACCTWGGATCGGGGAAGGACATGATAGAA
CAGATCTGGGCCCCGGATCTRTTTTTCGCCAACGAGAAACAGGCCAACTATCATGACGTC
ACGCAACCAAATAGGCTCGTTCGCATCTATCCAAATGGGGATATTTACTACAGCATGAAG
YTGACKTTGGTTCTCTCGTGTCGAATGAATTTTGAGACTTTCCCCATGGACATGCAACGG
TGTAGAACCGTYGTGGAAAGTTATCAGAGTACGGATAACGAGCTAACGTTGGAATGGAGG
GAGCCGGACGCAGTGGTCCTCAGCACATTGATCATGTTGCCTCARTTCAGTGTKATACCC
GAGCTCAGTCATGGCCCTTGCACCGACCAGTTTTATACCACAGGCAACTATTCCTGCATC
GAGTTCTCCTTCGTGCTCATCCGCGAGCTCACCTTCTACGTSGTCCAGGCCTACATGCCC
ACCGCCCTCCTCGTCATCATCTCCTGGGTGTCCTTCTGGATCGACATCAGTCAGGCCGCC
GCTCGGGTCTCTCTCGGCGTCACCACCATACTCACGATGACGACAACGACCACGGGCTAC
GCGGGGTCCGCCGGCCTGCCGAAAGTKTCGTATACAAAGGCCATCGATATTTGGTTTGAT
GCTTGTTTAGCCTTCGCCATATCCAGTTTATTTGAATACTCTGTGGTTCACTATTTATGG
ACAAAAGACAGGACAGAGAGACAAAGACAAAAGGTCTTGAGGAAAAATAATAAAAAGTTC
CATTTTCCCAGCACCTGTTTGAGTGGTCCCGACAACGAGTCCCCAAACCGTCACCATCGT
CATCAGTTCCGTTCGGCCACCAGCGGTCGATCGACCGAATACACCGTCGCCATCGACGAG
AACAAGCCCGACCCGCGATTCGCYAATTACAACTACGGACCAACATACCGACCCGTCCGA
AATGAACAGTACCGAAACAACTACGACAACGAAACCCCAAGGATGGACTCGCTAGACGAG
GACGTCGAGAATGGAATGGCTTACGAGAGTCGTAACCACAGAGACTGTCATGTTCCAGGT
GAAAAAGAGCATCCCGTATTCTTTGGGCTCTTCAAATCGTCGTCTTCGTCGTCTTCGCCC
TCACCTTCGCAGGGCTCGCACCGGAGCTCGAAGCTGCTGGCCCTGCGGATCGACCAGCTG
GCCCGCGTCCTATTCCCGCTCACTTTCCTCCTCCTTTCCGTCACTTATTGGTCGTATTAT
CTAAGCCGGCGYAGGGTGTCTGATATATTA

>spurp
ATGGAATCGGTCACCGCTAAGTCTCCGCCCACATCGGCTTCGTCGATGTCCATGAGCGAC
GTCGATATGTCGGAAAATTCGTTATCATCGAGCTACGAGCCTCCTGCTGGACTCAGCGGA
CCGTCCGCCATCTTGCATGAGATACTTCAAACCTATGATCACAGGGTCCGCCCAAACTTT
GGGGGAGCAGCCACGAACGTTGCGTGCAGTATTAATATCATCAGTTTGGATTCTGTTACT
GAAATTACGATGGACTTTGGAATGACCATCCTGTTGAAGGAGTACTGGAACGATCCGAGA
CTAGCCTACGGGAACAAGTCCCACTTGCCTTACCTTGGATCGGGGAAGGACATGATAGAA
CAGATCTGGGCCCCGGATCTGTTTTTCGCCAACGAGAAACAGGCCAACTATCATGACGTC
ACGCAACCAAATAGGCTCGTTCGCATCTATCCAAATGGGGATATTTACTACAGCATGAAG
TTGACGTTGGTTCTCTCGTGTCGAATGAATTTTGAGACTTTCCCCATGGACATGCAACGG
TGTAGAACCGTTGTGGAAAGTTATCAGAGTACGGATAACGAGCTAACGTTGGAATGGAGG
GAGCCGGACGCAGTGGTCCTCAGCACATTGATCATGTTGCCTCAATTCAGTGTGATACCC
GAGCTCAGTCATGGCCCTTGCACCGACCAGTTTTATACCACAGGCAACTATTCCTGCATC
GAGTTCTCCTTCGTGCTCATCCGCGAGCTCACCTTCTACGTGGTCCAGGCCTACATGCCC
ACCGCCCTCCTCGTCATCATCTCCTGGGTGTCCTTCTGGATCGACATCAGTCAGGCCGCC
GCTCGGGTCTCTCTCGGCGTCACCACCATACTCACGATGACGACAACGACCACGGGCTAC
GCGGGGTCCGCCGGCCTGCCGAAAGTTTCGTATACAAAGGCCATCGATATTTGGTTTGAT
GCTTGTTTAGCCTTCGCCATATCCAGTTTATTTGAATACTCTGTGGTTCACTATTTATGG
ACAAAAGACAGGACAGAGAGACAAAGACAAAAGGTCTTGAGGAAAAATAATAAAAAGTTC
CATTTTCCCAGCACCTGTTTGAGTGGTCCCGACAACGAGTCCCCAAACCGTCACCATCGT
CATCAGTTCCGTTCGGCCACCAGCGGTCGATCGACCGAATACACCGTCGCCATCGACGAG
AACAAGCCCGACCCGCGATTCGCCAATTACAACTACGGACCAACATACCGACCCGTCCGA
AATGAACAGTACCGAAACAACTACGACAACGAAACCCCAAGGATGGACTCGCTAGACGAG
GACGTCGAGAATGGAATGGCTTACGAGAGTCGTAACCACAGAGACTGTCATGTTCCAGGT
GAAAAAGAGCATCCCGTATTCTTTGGGCTCTTCAAATCGTCGTCTTCGTCGTCTTCGCCC
TCACCTTCGCAGGGCTCGCACCGGAGCTCGAAGCTGCTGGCCCTGCGGATCGACCAGCTG
GCCCGCGTCCTATTCCCGCTCACTTTCCTCCTCCTTTCCGTCACTTATTGGTCGTATTAT
CTAAGCCGGCGTAGGGTGTCTGATATATTA

>pdep
ATGGAATCGGTCACCGCTAAGTCTCCGCCCACATCGGCTTCATCRATGTCCATGAGCGAC
GTCGATATGTCGGAAAATTCGTTATCATCGAGTTACGAGCCACCTGCTGGACTCAGCGGA
CCATCCGCCATCTTGCATGAAATACTTCAAACCTATGATCATAGGGTCCGGCCAAACTTC
GGGGGAGCAGCCACGAACGTTGCGTGCAGTATCAACATCATCAGTTTGGATTCTGTGACA
GAAATTACGATGGACTTTGGAATGACCATCCTGTTGAAGGAGTACTGGAACGATCCTAGA
CTAGCCTACGGGAATAAGTCCCACTTGCCTTACCTAGGATCGGGGAAGGACATGATAGAA
CAGATCTGGGCCCCGGATCTATTTTTCGCTAACGAGAAACAGGCCAACTATCATGACGTC
ACGCAACCAAATAGGCTCGTTCGCATCTATCCAAATGGGGATATTTACTACAGCATGAAG
TTGACGTTGGTTCTCTCGTGTCGAATGAATTTTGAGAATTTCCCAATGGACATGCAACGG
TGTAGAACCGTTGTGGAAAGTTATCAAAGTACGGATAACGAGCTAACGTTGGAATGGAGA
GAGCCGGAGGCAGTGGTCCTTAGCTCATTAATCATGTTGCCTCAATTCAGTGTTATACCC
GAACTCAGTCATGGCCCTTGCACCGATCAGTTTTATACCACAGGCAACTATTCCTGCATT
GAGTTTTCCTTCGTGCTCATCCGCGAGCTCACCTTCTATGTCGTCCAGGCCTACATGCCC
ACCGCCCTCCTCGTCATCATCTCCTGGGTGTCCTTCTGGATCGACATCAGTCAAGCCGCA
GCTCGAGTCTCTCTCGGCGTCACCACCATACTCACGATGACGACAACGACTACGGGCTAC
GCGGGGTCCGCCGGCCTACCGAAAGTTTCGTATACAAAGGCCATCGATATTTGGTTTGAT
GCTTGTTTAGCCTTTGCCATATCCAGTTTATTTGAATACTCTGTGGTCCACTATTTATGG
ACAAAGGACAGGACAGAGAGACAAAGACAAAAGGTGTTGAGAAAAACCAATAAAAAGTTC
CATTTTCCCAGCACTTGTTTGAGTGGTCCCGACAACGAGTCCCCAAACCGTCATCATCGT
CATCAGTTCCGTTCGGCCACCAGCGGTCGATCGAGCGACTACACCGTCGCCATCGACGAG
AACAAGCCCGATCCGCGATTCGCCAATTACAACTACGGACCAACATACCGACCCGTCCGA
AATGAACAGTACCGCAACAACTACGACGTCGACACCACAAGGATGGACTCGGTAGACGAG
GACGTCGAGCATGGGTTGGTTCACGAGAGAAATAACTACAGAGACTGTCATGTTCCAGGT
CAAAAAGAGCACCCCGTATTCTTTGGACTCTTCAAGTCGTCGTCGTCGTCGTCGTCGCCC
TCGCCTTCGCAGGGCTCGCACAGGAGCTCGAAGCTGCTGGCCATGCGGATCGACCAGCTG
GCCCGCGTCTTATTCCCGGTAACTTTCTTCTTCCTTTCCGTYACTTATTGGTCGTATTAT
CTAACCAGGCGCAAAGTGTCTNACNTNTTA
