# Supplementary material for: Genome-wide signals of positive selection in strongylocentrotid sea urchins
Source: BMC Genomics. 2017 Jul 21;18:555. doi: 10.1186/s12864-017-3944-7 (PMC5521101; doi:10.1186/s12864-017-3944-7)
Supplement: Supplementary file 3 — Consensus alignment files. A compressed (gzip) tape archive (TAR) file containing 6250 consensus alignment files in FASTA format. (TGZ 14116 kb) [file 12864_2017_3944_MOESM3_ESM.tgz › SPU_002236/consensAlign.ordered.fa]

>sdro
ATGGGAAGCAGCATCTTGCCCTTACACCAGACGGCTTGTACTGTGGTGGTTAGAACCTTG
CTTGATCGCAGTGATCCACACTCCGAAGAGAATCAGAGGGCAGGAAAGCATCTCGTAAAG
CAGCTAGAGAGCAATGTCTTTACTTCCGTCAGCGGTGATGTGCTGAAGATGTTTGTGAAG
AGGTATCCGTCTCGTGTCTCATCGGATCTTGCGCTCCTCTTAGCTCCACCTCATCTTAGA
GTTTTGGATCTTACAAGATGCCATAAAATCGGAACGCCTGAAAATGACCTGCAGGTTCTC
CGAAAAGCACTCTCAAAATGCATGCATCTGAAAACCCTGATTCTGGATAATATAAGGAGA
AGTGATGGACACTGCGTTGAAGGATTGATGAAAGCCATTGTTGATACAGCTCCTCAACTT
ATGTCAATATCTTTGGAACATATGTCATTAATTGAAGACGAGCATGTTYATATGTTGTTG
AGGGGATTACCTCGTCTGACCTCCCTGAAGCTGTCCAAGTGTGCTGGACTGACGGATGAT
GTCTTCTACCTGAGTCCGAGCCAACTTTCAGAGCTYRCGCCGTTCAGAGATTCCATTCTT
CCCGGGAGTCATCTTGCATCCGTTGACCTCTCTGGGTGTCAGAAGCTGACCAATACCTGT
ATAAGACATCTGCTGGAGCTTTGTGGACCTAACCTGAGGAATCTCRATGTTTCYTACACA
GGAATGGACTGCACTGTCCTGTGGTACCTGTCCGGTTATAGTTTGTCCTCAACAGTTCAA
TTGGCAATACAGTCAATTAAACAACTAGAGCCGAACACTGTACTGGCCGTCAAACAGCTT
CTGCAGACCTTGAACAACTCACAGAAGAGACTAGATGAGATTAAAAGAGCTGCCTTGGTT
GATGGGCCTCAAGGTGCATCATCTGATGTTGGAACTCCTGTACAGGATAACTCCAGAGAA
GTTGTTGGGAACAGAGAGTCATCTGTGACTTCTGAAACAGCTTCAAAAAAGCAGATTGAT
GGACTGGGTGAATCAAGTACTGCATCAGGAAGTGCGATAGAAGAATGCCAGGATGCAGCT
GCAGGAATTAGTTGTCCAACAAGCATAGCATCTAGTAGTACTGATACTGCTGCAGCAAGA
GACGAGTTGGAAGACTGTGATTCAGTTGTAACATCACAGCTTGAAGCCCTAGATATCAAC
TCTGGAGCGAACCTTGTGGTGTTCAGGGACACTGAGGTTGGTCAATCAGGACTGACTTCT
GAGTTAGGAATTGACCCAAATATCCAGTTATCAATCTGCTCTGCAACTTATAATGGCCCA
AATATGGATACAGGACAAGACAGGAGCATATGTGGCATTGAAGATGTCAGTCTTGAAATG
GATTCTGGAGAACAGACACTAGAAAGTGATGAAATGGTAAGTACCAATGCCAATGTCAAA
AATGGTGAAGCATCATTGGCTCAAGACCCAGCAAACAGTGGTGCATGTGACTTGTTAAAT
TCACGTAGATCTGACCAGCTTCATAATTTGGATGATGAAAACGACAAGGTACATGTAACA
ACTGATAGAAACATGAATGTCAGGTATCCGAGCAATGTCAACATGCAATGCCAGTTTTGT
TGTCATAACAATAGAACTCACCGATTAGGTAAAACGGGATCAGCAAATGAGGTTCTAGAA
CAAAAAGATGATTCAGGTGAGACTGGGACTCTGCCAACACAGCCTGATATTCAAGTCGGT
ATCACAAGTGAAATGTCAGTTGGTGACACACCGGAAAGCAGATGTAGTGGTATAAACCAA
AACCAGAGTCCAGCTTTGAATTCAAGCTTCCCCAAACCTGTGAACAACGATTCAAGTTCT
GCTTTAGGAAGTAATCGTAATGTATGTCATGATGCCCCCTCTTCTTGTTTTCCTGTAGAG
GATAACACAAACGCATCAGCAAGTTCTTTCACTCCTACACATTCCCTTGTGGAATGTAAA
GAACATTTATCTTGTGAAAAGAGTAGACAAAATGTCTCGCTGGATGCTGTTCCCTTGCCA
AGTGAAGGTGCTTCTGAATGTTCCGGGTTTTCAGCTTCTTCTACAGCTTCACGTTATGTG
ATGGAAACCACAGACTTATTTGGAGANGAAGGAAGTTTACAAATGAATAATGCAAGTCTT
TCAAGTAGTAGCCAAACACCCCATGCTGAAGCTACTGCCGTGTGTTGTGCAATCGAAACA
AAAGACAGCAATTCAAGTGGAGAAGGGAGTTCATCTCTGAGTGACAGGGATGCAAATACT
GCTGGATCTCCTGCCAATATGCGATCCACCATGGAGGTCTCAGATGATGATGACACNNNA
CAGGCTGGTATGTCTTCAGAACCTAGAGAAGGTCTTGACCCATCATTGCCAGCTGCTATG
CAAACACTACCTCGCCTCTTTCAACCTTACATAGTCTCCCTGGACATTAGTTTCATTGAC
TGGGACCATGCTGTTGTTGCATCATGTTTGGAAGACTTCTTTTCAGTCAATCAACGTCTG
CAGAAATTGGTCCTGTCACAGAAAGGTCTGACAAATGCCACGCTGGAAATCATCTCTAAA
AACGTCAAGGAACTTAGACATTTCAGTATGTTTGACTGTCCTGAAATCAGCAATGAAGGT
CTTGCATCATTCCTGAAAGGATGTCCCAAGCTCCAACACCTAGATATCCAAGGCCTGAGC
CATGTTGGTGATCAAGGAATATATCCCCTSTTTGAAGATGGCACTAACAGCAGACTGAGC
GCCATCAAGCTGGCAGAGAACTCTATCATGGACCTCACCCTGTCAGCAACCTGTATCACT
GACATCACCCTCCACAGAATTGCTACAACCGTTGGTCCAAAGCTTCAAGAGCTGGTGCTA
CTATGGTGTGAAGATGTTACAGATGCAGGTCTTCAAAAGATAGCCCTTCACTGCCCATCT
CTGAAGACCTTACTCCTACGGCAGCGCTTCATGCGATCAGAAACGCTTCAGGCATTCGCT
GATAATTGTCCAAACCTGGAGGACGTTGGCCTGTCTTCGGTTAGTTGTATAGCAGGGGAT
CTCATGGAATCTGTAGCACCTAGACTCAAGAGGCTTAAAATCCTGGATGTCAGCTGGAAT
GCAGATTACTCGAAGTGGAAGAGGTGCCAGATACTGATTCAGCTTAAACTGAAGGAACAG
AAGTTGAGGAGAGATACAGGGATGGCTCAGCTTTCTAGTGACGAGTTACTAACAATnnnn
nnnnnnnnnnnnnnnnnnnnnnnnGAATTTGAAGATCTGTATGTTCCTCACCGTTCTACC
AGCTATGCTCCATCTCTTTGTGATCTCAACTTGAGTTACTGTGATCACGTCAAAGACAAC
CGCCTGCAGGAAATAGTGGCCGTTTGCAGAGGTACTCTCAACATAGTAGATTATTATGGT
GAGGACATTGCTCCAAAGCTTCTGCATTCATTA

>spal
ATGGAAAGCAGCGTCTTGCCCTTACACCAGACGGCTTGTACTGTGGTTGTTAGAACCTTG
CTTGATCGCWGTGATCCACACTCCGAAGAGAATCGGAGGGCAGGAAAGCATCTCGTCAAG
CAGCTAGAGAGCAATGTCTTTACTTCCGTCAGCGGTGATGTGCTGAAGATGTTTGTGAAG
AGGTACCCGTCTCGTGTCTCATCGGATCTTGTGCTCCTCCTAGCTCCACCTCATCTTAGA
GTTTTGGATCTTACAAGATGCCATAAAATTGGAAAGCCTGAAAATGACCTGCAGGTTCTC
CGAAAAGCACTCTCAAAATGCATGCATCTGAAGACCCTGATTCTGAATGATATAAGGAGA
AGTGATGGACACTGCATTGAAGCATTGGTGGAAGCCATTGTTGATACAGCTCCTCAACTT
ATGTCAATATCTTTGGAAAATATGTCAGTAATGGAAGATGAGCATGTTCATATGTTGTTG
AGGGGATTACCTCGTCTGACTTCCCTGAAGCTGTCCAAGTGTGCTGGACTGACGGATGAT
GTCTTCTACCTGAGTCAGGATCAACTTTCAGAGCTCASGCCGTCRAGAGATTCCATTCTT
CCCGGGAGTCATCTTGCATCCGTTGACCTCTCTGGGTGTCAGAAGCTGACCAATACCTGT
ATAAGACATCTGCTGGAGCTTTGTGGACCTAACCTGAGGAATCTCAATGTTTCYTACACA
GGAATGGACTGCACTGTCCTGTGGTACCTGTCTGGTTATAGTTTGTCCTCAACAGTTCAA
TTGGCACTACAGTCAATTAACCAACTAGAGCCGAATACTGTATTGGCGGTCAAACAGCTY
CTGCAGACCTTGAACGCATCACAGAAGAGACTAGATGAGATTAAAAGAGGTACCTTGGTT
GATGGGCCTCAAGGTGCATCAGCTGATGTTGGAACTCCTGTACAGGATAACTCCAGAGAA
GTCAGTGAGAACAGAGAGTCATCTGTGACTTCTGAAACAGCTTCAAAAAAGCAGATTGAT
GGACTGGGTGAATCAAGTACTGCATCAGGAAGTGCGATAGAAGAATGCCAGGATGCAGCT
GCAGGAAGTAGTTGTCCACCAAACATAGCATCTAGTAGTACTGATACTGCTGCAGCAAGA
GACGGGTTGGAAGACCTTGATTCAGTTGTAACATCACAGCTTGAAGCGCTAGATATCAAC
TCTGGAGCGAACCTTGTGGTGTTCAAGAACACTGAGGTTGGTCAATCAGGACTGACTTCT
GAGTTAGGAATCGACCCAAATATCCAGTTATCAATGTGCTCTGCAACTTATAATGGCCYA
AATATGGATACAAGACAAGACAGGAGCATATGTGGCATTGAAGATGTCAGTCTTGAAATG
GATTMTGGAGAACAAACACAAGAAAGYGATGATATGGAAAGTACCAATGCCAATGTCAAA
AATGGTGAAGCATCATTGGCTCAAGACCAAGCATACAGTGGTGCATGTGACTTGTTAAAT
TCAAGTAGATCTGACCAGCTTCATAATTTGGATGATGAAAACGACAAGGTACATGTAAAA
ACTGATAGAAACATGAACGTCAAGTATCCGAGCAATGTCAACGTGCAATGCCAGTTTTGT
GAACATAACGATAGAACTCACAGATTAGGTAAAAYGGGATCAGCAAATGAGATTCTAGAA
CAAAAAGGTGATTCAGGTGAGACTGGGACTCTGCCAACACAGCCATATATTCAAGTCGGT
ATTACAAGTGAAATGCCAGTCAGTGACACACCAGAAAGCAGATGTAGTGGTATAAACCAA
AACCAGAGAACAGCTTTGAATTCAAGCTTCCCTAAACCTGTGAACAAAGATTCAATTTCT
GCTTTAGGAAGTAATTGTAATGTATGTCACGATGCCCCCTCTTCTTGTTTTCCTGTAGAG
GATAACACAAACGCATCAGCAAGTTCTTTCACTCCTACACAnnnnnnnnnnnnnTGTAGT
GAACACATATCTAGTGAAAATAGTGGACAAAATGTCTCGCTGGATGCTGTTCCCTTGCCA
AGTGAAGGTGCTTCTGAATGTTCAGGGTTTTCAGCTTCTTCTACAGCTTTAGNNTGTGTG
ATGGAAGCCACAGACTTCAGTGGAGANGAAGGAAGCTTACAAATGAATAAGACAAGTCTT
TCAAGTAGTAGCCAAACACCACATGCTGAAGCTASTGCCGTGTGTTGTGCAATCRAAACA
AAAGACRGCAATTCAAGTGGAGAAGGGAGTTCTTCTCTGACTGACAGGGATACAAATACY
GCTGGATCTYCTGTCAATATGCAATCCACCRTGGAGGTCTCAGATAATGATGACACACTR
CARGCTGGKAYGTCTTCAGAACCTARAGAAGGYCTYGACCCATCATTGCCAGCTGCTATG
CAAACACTACCTCGCCTCTTTGAACCTCACATAGTCTCCCTGGACATTAGTTTCATTGAC
TGGGACCATGCTGTTGTTGCATCATGTTTGGAAGACTTCTTTTCAGTCAATCATCATCTG
CAGAAATTGGTCCTGTCACAGAAAGGTCTGACAAATGCCACGCTGGAAATCATCTCTAAA
AACGTCAAGGAACTTAGACATTTCAGTATGTTTGACTGTCCTGAAATCAGCAATGAAGGT
CTTGCATCATTCCTAAAAGGATGTCCCAAGCTCCAACACCTAGATATCCAAGGCCTGAGT
CATGTTGGTGATCAAGGAATATATCCCCTCTTTGAAGATGGCACTAACAGCAGACTGAGC
GCCATCAAGCTGGCAGAGAACTCTATCATGGACCTCACCCTGTCAGCAACCTGTATCACT
GACATCACCCTCCACAGAATTGCTACAACCGTTGGTCCAAAGCTTCAAGAGCTAGTGCTA
CTGTGGTGTGAAGACGTTACAGATGCAGGTCTTGAGAAGATAGCCGTTAACTGCCCATCT
CTGAAGACCTTACTCCTAAGGCAGCGCTTCATGCGATCAGAAACGCTTCAGGCATTCGCT
GATAATTGTCCAAACTTGGAGGACGTTGGCCTGTCTTCGGTTAGTTGTATAGCAGGGGAT
CTCATGGAATCTGTAGCACCTAGACTCAAGAGGCTTAAAATCCTGGATGTCAGCTGGAAT
GCAGATTACTCGAAGTGGAAGAGGTGCCAGATACTGATTCAGCTTAAACTGAAGGAACAG
AAGTTGAGGAGAGAAACAGGGATGGCTCAGCTTTCTAGTGACGAGTTACTTACAATNNNN
NNNNNNNNNNNNNNNNNNNNNNNNGAATTTGAAGATCTGTATGTTCCTCACCGTTCTACC
AGCTATGCTCCATCTCTGTGGGATCTCAACTTGAGTTACTGTGATCACGTCAAAGACAAC
CGTCTGCAGGAAATAGTGGCCGTTTGCAGAGGTACTCTCAACATAGTAGATTATTATGGT
GAGGACATTGCTCCAAAGCTTCTGCATTCATTA

>sfra
ATGGGAAGCAGCATCTTGCCCTTACACCAGACAGCTTGTACTGTGGTTGTTAGAACCTTG
CTTGATCGCAGTGATCCACACTCCGAAGAGAATCGGAGGACAGGAAAGCATCTCGTAAAG
CAGTTAGAGAGCAATGTCTTTACTTCCGTCAGCGGTGATGTACTGAAGATGTTTGTGAAG
AGGTACCCGTCTTGTGTCTCATCAGATCTTGTGCTCCTCCTAGCTCCACCTCATCTTAGA
GTTTTGGATCTTACAAGATGCCATAAAATAGGAAAGCCTGAAAATGACCTGCAGGTTCTC
CGAAAAGCACTCTCAAAATGCATGCATCTGAAAACTCTGATTCTGGATGATATAAGGAGA
AGTGATGGACACGGCATTGAAGCACTGATGGAAGCCATTGTTGAAACAGCTCCTCAACTT
ATGTCAMTATCTTTGGAACATATGTCAATAATGGAAGATGAGCATGTTCAGATGTTGTTG
AGGGGATTACCTCGTCTGACTTCCCTGAAGCTGTCCATGTGTGCTGGACTGACGGATGAT
GTCTTCTACCTGAGTCAGAATCAACTTTCAGAGTTCCTGCCATTGAGAGATTCCATTCTG
CCCGGGAGTCATCTTGCATCCGTTGACCTCTGTGGGTGTCAGAAGCTGACCAATACCTGT
ATAAGACATCTGCTGGAGCTTTGTGGACCCAACCTGAGGAATCTCAATGTTTCTTGCACA
GGAATGGACTGCACTCTCCTGTGGTACCTGTCCGGTTACAGTTTGTCCTCAACAGTTCAA
TTGGCACAACAGTCAATTAACCAAGTAGAGCCGTACACTGGATTGGCCGTTAAACAGCTT
CTGCAGACCTTGAACACATTACAGAAGAGACTAGATGAGATTAAAAGAGGTACCTTGGTT
GATGGGCCTCAAGGTGCATCGTCTGATGTTGGAACTCCTGTACAGGATAACTCCAGAGAA
GTCGGTGGGAACAGAGAGTCATCTGTGACTTCTGAAACAGCTTCAAAAAAGCAGATTGAT
GGACTGGGTGAATCAAGTACTGTAACAGGAAGTGCAACAGANGAATGCCAGGATGCAGCT
GCAGGAAGTAGTTGTCCACCAAGCATAGTATCTAGTAGTACTGATACTGCTGCAGCAAGA
GACGAGTTGGAAGACCGTGATTCAGTTGTAACATCACAGCTTGAAGCCCTAGATGTCAAC
TCTAGAGCGAACCTTGTGGTGTTCAGGGACACTGAGGTTGGTCAATCAGGACTAACTTCT
GAGTTAGGAATTGACCCAAATACCCAGTTATCAATGTGCTCTGCAACTTATAATGGCCCA
CATATRGATACAAGACAAGACAGGAGCATATGTGGCATTGAAGGTGTCAGTCTTGAAATT
GATTCTGGAGAACAAACACAAGAAAGTGATGATATGGTAAATACCAATGCCAATGTCAAA
AATGGTGAAGCATCATTTGCTCAAGACCAAGCAAACAGTGGTGCATGTGACTTGTTAAAT
TCAAGTAGATCTGACCAGCTTCATAATTTGGATGATGAAAACGACAAGGTACATGTAACA
ACTGATAGAAACATGAATGTCAAGTATCCGGGCAATGTCAACATGCAATGCCAGTTTTGT
GGTCGTAACAATAGAACTCACAGATTAGGTAAAACAGGATCAGCAAATGAGATTCTAGAA
CAAAAAGGTGATTCAGGTGAGACTGGGACTCTTCCAACACAGCCCGATATTCAAGTTAGT
ATCACAAGTGAAATGTCAGTCAGTGACACACCGGAAAGCAGATGTAGTGGTATAAACCAA
AACCAGAGAACAGCTTTGAATTCAAGCTTCCCCGAACCTGTGAACGATGATTCAAGTTCT
GCTTTAGGAAGTAATCCTTATCTATGTCATGATGCCCCCTCTTCTTGTTTTCCTGTAGAG
GATAACACAAACGCATCAGCAAGTTCTTTTACTCCTACACATTCCCTTGTGGAATGTAGT
GAACACATATCTCGTGAAAAGAGTGGACAAAATGTCTCGCTGGATGCTGTTCCCTTGCCA
AGTGAAGGTGCTTCAGAATGTTCAGGGTTTTCAGCTTCTTCTACAGCTTCACATTGTGTG
ATGGAAACCACAGACTTAAGTGGAGANNNAGGAAGCTTACAAATGAATAnnnnnnnnnnn
nnnnGTAGTAGCCAAACACCACATGTTGAAGGTACTGCTGTGTGTTGTGCAATCGAAACA
AAAGACAGCAGTTTAAGTGGAGAAGGGAGTTCATCTCTAAATGACAGGGATACAAATACT
GCTGAATCTCCTGTCAATATGCAATCCACCATGGAGATCTCAGATAATGATGACACNNNA
CAGGCTGGTATGTCTCCAGAAACTAGAGACAGTCTTGACCCATCATTGCCAGCTGCTATG
CAAACACTACCTCGCCTCTTTGAACCTAACATAGTCTCCCTGGACATTAGTTTCATTGAC
TTGGACCATGCTGTTGTTGCATCATGTTTGGAAGACTTCTTTTCAGTCAATCATCATCTG
CAGAAATTGGTCCTGTCACAGAAAGGTCTGACAAATGCCATGCTGGAAATCATGTCTAAA
AACGTCAAGGAACTTAGACATTTCAGTATGTTTGACTGTCCTGAAATCAGCAATGAAGGT
CTTGCATCCTTCCTGAAAGGATGTCCCAAGCTCCAACACCTAGACATCCAAGGCCTGAGC
CATGTTGGTGATCAAGGACTATATCCCCTCTTTGAGCATGGCGATAACAGCAGACTAAGT
GTCATCAGGCTGGCAGAAACCTGTATCCTTGACATCACTCTGTCAGAGACCTGTATCACT
GACATTACCCTCAACAAAATAGCTAYAACCATTGGTCCAAAGCTTCAAGAGCTGGTGCTA
CTATGGTGTGAAGACGTTACAGATGCAGGTCTCGACAAGATAGCCCTTCACTGCCCATCT
CTGAAGACCTTACTCCTAAGGCAGCGCTTCATGCGATCAGAAACGCTTCAGGCATTCGCT
GACAATTGTCCAAACCTGGAGGACGTTGGCCTGTGTTCGGTTAGTTGTATAGCAGGGGAT
CTCATGGAATCTATAGCACCTAGACTCAAGAGGCTTAAAACACTGGATGTCAGCTGGAAT
GCAGATTACTCAAAGTGGAAGAGGTGCCAGATACTGATTCAGCTTAAAGTGAGGGAACAG
AAGTTGAGGAGAGATACAGGGATGGCTCAGCTTTCTAGTGACGAGGTACTAACAATnnnn
nnnnnnnnnnnnnnnnnnnnnnnnGAATTCGAAGATCTGTATGTTCCTCACCGTTCTACC
AGCTATGCTCCATCTCTTTGTGATCTCAACTTGAGTTTCTGTGACCACGTCAAAGACAAG
CGTCTGCAGGAAATAGTGGCTGTTTGCAGAGGTACTCTCAACGTAGTAGATTACTATGGT
GAGGACATTGCTCCAAAGCTTCTGCATTCACTA

>afraSS
ATGGGAAGCAGCGTCTTGCCCTTACACCAGACAGCTTGTACTGTGGTTGTTAGAACCTTG
CTTGATCGCAGTGATCCACACTCCGAAGAGAATCGGAGGGCAGGAAAGCATCTCGTAAAG
CAGCTAGAGAGCAATGTCTTTACTTCYGTCAGCGGTGATGTGCTGAAGATGTTTGTGAAG
AGGTAYCCGTCTCGTGTCTCATCRGATCTTGTGCTCCTCCTAGCTCCACCTCATCTTAGA
GTTTTGGATCTYACAAGATGCCATAAAATCGGAACGCCTGAAAATGACCTGCAGGTTCTC
CGAAAAGCATTTTCAAAATGCATKCATCTRAAAACCCTGATTCTGGATAATATAAGGAGA
AGTGATGGATACTGCATTGAAGCATTGATGGAAGCCATTGTTGATACAGCTCCTCAACTT
ATGTCAATATCTTTGGAACATATGTCAATAATGGAAGATGARCATGTTCATATGTTGTTG
AGGGGAYTACCTCGTCTGACYTCCCTGAAGCTGTCCAAGTGTGCKGGACTGACGGATGAT
GTCTTCTACCTSRGTCMGARYCAACTTTCAGAGCTCGCGCCGTTCAGAGATTCCATTCTT
CCCGGGAGTCATCTTGCATCCGTTGACCTCTCTGGGTGTCAGAAGCTGACCAATACCTGT
GTAAGACATCTGCTGGAGCTTTGTGGAYCTAACCTGAGGAATCTCAATGTTTCTTACACA
GGAATGGACTGCACTGTCCTGTGGTACCTGTCCGGTTATAGTTTGTCCTCAACAGTTCAA
TTGGCAMTAAAGTCAATTAACCAAGTAGAGCCGTACACTGTATTGGCCGTCAAACAGCTT
CTGCAGACCTTGAACGCATCACAGAAGAGACTAGATGAGATTAAAAGAGGTACCTTGGTT
GATGGSCCTCAAGGTGCATCATCTGATGTTGGARCTCYTGTACAGGATAACYCCARAGAA
GTCGGTGGGAACAGAGAGTCATCTGTGACTTCTGAAACAGCTTCAAAAAAGCAGATTGAT
GGACTGGKTGAATCAAGTACTGYATCAGRAAGTGMRAYAGAWGAATGCCAGGATGCAGCT
GCAGGAAGTAGTTGTCAACCAAGCWTAGCATCMAGTRRTACTGATACTGCYGCAGCAAGW
GACGAGTTGGAAGACMKTGATTCAGTTGTAACATCACAGCTTGAAGCCCTAGATATCAGC
TCTGGAGCAAACCTTGTGGTGTCTAGGGACACTGAGGTTGGTCAATCAGGACTGACTTCC
GAGTTAGGAATTGACCCAAATATCCAGTTTTCAATGTGCTCTGCAACTTATAATGGCCCA
AATATGGATACAAGACAAGACAGGAGCATATGTGGCATTGAAGATGTCATTCTTGAAATG
GATTCTGGAGAACAAACACAAGAAAGGGATGATATGGTAAATACCAATGCCAATGTTAAA
CTTGGTGAAGCATCAATGGCTCAAGACCAAGCAAACAGTGGTGCATGTGACTTGTTRAAT
TCAAGTAGATCTGATCAGCTTCATAATTTGRAAGATGAAAACGACAAGGTACATGTAACA
RCTGATAGAAACATGAATGTCAAGTATCCGAGCAATGTCAACATGCAATGCCAGTTTTGT
TGCCATAACAATAGAACTCACAGATTAGGTAAAACGGGATCAGCAAATGAGATTCTAGAA
CAAAAAGGTGACTCAGGTGAGACTGGGACTCTGCCAACACAGCCCGATATTCAAGTCGGT
ATCACAAGTGAAATGTCAGTCAGTGACACACCGGAAAGCAGATGTAGTGGTATAAACCAA
AACCAGAGAACAGCTCTGAATTCAAGCTTCCCCAAACCTRTGAACAAAGATTCAAGTTCT
GCTTTAGGAAGTAATTGTAATCTATGTCATGATACTCCCTCTTCTTGTTTTGGTGTAGAG
GATAACACAAACACATCAGCAAGTTCTTTCACTCCTACACAATCCCTTGTGGAATGTAGT
GAATATATATCTTGTGGAAAGAGTGGACAAAATGTCTCGCTGGATGCTGTTCCCTTGCCA
AGTGAAGGTGCTTCTGAATGTTCAGGGTTTTCAGCTTCTTCTACAGCTTCACGTTGCRTG
ATGGAAACCACAGACTTCTGTGGAGANGAAGGAAGCTCACAAATGAATAAGGCAAGTCTT
TCAAGTAGTAGCCAAACATTASATGTTGAAGCTACTGCCGTGTGTTGTGCAATCGAAACA
AAAGACAGCAATTTAAGTGGAGCTGGGAGTTCATCTCTGAGTGACAGGGATACATATACT
GCTGGATCTCCTGTCAATATGCAATCCACCATGGAGGTCTCAGATGATGATGACACCCTG
CAGGCTGGTACGTCTTCAGAACCTAGAGAAGGCCTTGACCCATCATTGCCAGCTGCTATG
CAAACACTACCTCGCCTCTTTGAACCTTACATAGTCTCCCTGGACATTAGTTTCATTGAC
TGGGACCATGCTGTTGTTGCATCATGTTTGGAAGACTTCTTTTCAGTTAATCGTCATCTG
CAGAAATTGGTCCTGTCACAGAAAGGTCTGACAAATGCCACGCTTGAAATCATCTCTAAA
AACGTCAAGGAACTTAGACATTTCAGTATGTTTGACTGTCCTGAAATCAGCAATGAAGGT
CTTGCATCATTCCTGAAAGGATGTCCCAAGCTCCAACACCTAGATATCCAAGGCCTGAGC
CATGTTGGTGATCAAGGAATATACCCCCTCTTTGAAGATGGCGCTAACAGCAGACTGAGC
GCCATCAAGCTGGCAGAGAACAGTATCATGGACCTCACCCTGTCAGCGACCTGTATCACT
GACATCACCCTCTACAGAATTGCTACAACCGTTGGTCCAAAGCTTCAAGAGCTGGTGCTA
CTATGGTGTGAAGACGTTACAGATGCTGGTCTTGAGAAGATAGCCCTTAACTGCCCATCT
CTGAAGACCTTACTCCTAAGGCAGCGCTTCATGCGATCAGAAACGCTTCAGGCATTCGCT
GATAATTGTCCAAACCTGGAAGACGTTGGCCTGTCTTCGGTTAGTTGTATAGCAGGGGAT
CTCATGGAATCTGTAGCACCTAGACTCAAGAGGCTTAAAATCYTGGATGTCAGCTGGAAT
GCAGATTACTCAAAGTGGAAGAGGTGCCAGATACTGATTCAGCTTAAAGTGAGGGAACAG
AAGTTAAGGAGAGATACAGGGATGGCTCAGCTTTCTAGTGATGAGTTAGTAACAATAGCG
CGCTTTCGCAAACACGACTGTAACGAATTTGAAGATCTGTATGTTCCTCACCGTTCTACC
AGTTATGCTCCATCTCTTTGTGATCTCAACTTGAGTTACTGTGACCACGTCAAAGACAAC
CGTCTGCAGGAAATAGTGGCCGTTTGCAGAGGTACTCTCAACATAGTAGATTATTATGGT
GAGGACATTGCTCCAAAGCTTCTGCATTCATTA

>hpul
ATGGGAAGCAGTGTTTTGCCCTTACACCACACAGCTTGTACTGTGGTTGTTAGAACCTTG
CTAGATCGCAGCGATCCACACTCCGAAGAGAATCGGAGGACAGGAAAACATCTCGTAAAG
CAGCTAGAGAGCAATGTCTTTACTTCTGTCAGCGGTGATGTGCTGAAGATGTTTGTTAAG
AGGTACCCGTCTCGTGTCTCATCAGATCTTGTGCTCCTCCTAGCTCCACCTCATCTTAGA
GTTTTGGATCTTACAAGATGCCATAAARTCGGAWCGCCTGAAAATGACCTGCAGGTTCTC
CGAAAAGCACTCTCAAAATGCATGCATCTGAAAACCCTGATTCTGGATAATATAAGGAGA
AGTGATGGATACTGCATTGAAGCATTGATGGAAGCCATTGTTGATACAGCTCCTCAACTT
ATGTCAATATCTTTGGAACATATGTCAATAATGGAAGATGAGCATGTTCATATGTTGTTG
AGGGGATTACCTCGTCTGACTTCCCTGAAGCTGTCCAAGTGTGCTGGACTGACAGATGAT
GTCTTTTACCTGAGTCACAATCAACTTTCAGAGCTCCTGCCGTTYAGAGATTCCATGCTT
CCCGGGAGTCATCTTGCATCCATTGACCTCTCTGGGTGTCAGAAGCTGACAAATACCTGT
ATAAGACATCTCCTGGAGCTTTGTGGACCTAACCTGAGGAATCTCAATGTTTCTTACACA
GGAATGGACTGCACTGTCCTGTGGTACCTGTCCGGTTATAGTTTGTCCTCAACAGTTCAA
TTGGCACTACAGTCAATTAACCAAGTGGAGCCGAACACTGTATTGGCCGTCAAACAGCTT
CTGCAGACCTTGAACGCATCACAGAAGAGACTAGATGAGATCAAAAGAGGTACCTTGGTT
GATGGGCCTCAAGGTGCATCATCTGATGTTGGAACTCCTGTACAGGATAACTCCAGAGAA
GTCGGTYKGAACAGAGAGTCATCTGTGACTTCTGAAWCAGCTTCAAAAAAGCAGATTGAT
GGACTGGGTGAATCAAGTACTGTATCAGGAAGTGCAATAGAAGAATGCCAGGATGCAGCT
GCAGGAAGTAGTTGTCCACCAAGCATAGCATCYAGTAGTACTGATRCTGCTGCRGCAAGA
GACRGGTTGGAAGACTGTGATTCAGTTGTAACATCACAGCTTGAAGCSCTAGATGTCAAC
TCTGGAGCGAACCTTGTGGTGTTCAGGGACACTGGGGTTGGTCAATCAGGACTGACTTCT
GAGTTAGGAATTGACCCAAATACCCAGTTATCAATGGGCTCTGCAACTTATAATWGCCCA
AATATGGATACAWGGCAAGACAGGAGCATATGTGGCATTGAAGACGTCAGYCTTGAAATT
GATTCTGGAGAACAAACACAKGAAAGTGATGATATGGTAAATACCAATRYCAATGTCAAA
AATGGTGAAGCATYATTGGCTCAAGACCAAGMAAAMAGTGGTGAATGTGACTTGTTAAAT
TCAAGTATATCTGACCAGCTTCATAATTTGGATGATGAAAACGACAAGGTACATGTARCA
ACTGATRGAAACATGAACGTCAAGTATCYGAGCAATGTCAACATGCAATGCCWGTTTTGT
AGCCRTAACAATAGAACTCACAGATTAGGTAAAACGGGRWCAGCAAATGAGATTCTAGAA
CAMAAAGRTRATTCAGGTGAGACTGGGAYTCTGCCAACACAGCCGGATATTCAAGTCGGT
ATCACAAGTGAAATGTCAGTCGTTGACACACTGGAAAGCAGATGTAGTGCTATAAACCAA
AACCAGAGAACAGCTTTGAATTCAAGCTTCCCCAAGCCTGTGAACAATGATTCAAGTTCT
GCCTTAGGAAGTAATTGTAATCTATGTCGTGATGCCCCCTCTTTTTGTTTACGTGTGGAG
GATAACACAAAGGCATCAGCARGTTCTTTCACTCCTACACATTCCCKTGTGGAATATAGT
GAACATATATCTTGTGAAAAGAGTGGACAGAATGTCTCACTGGATGCTGTTCCCTTGCCA
TGTGAAGGTGCTTCTGAATGTTCAGGGTTTTCAGCTTCTTYTACAGCTTCACRTTGTGTG
ATGGAAACCACAGACCTAAGTGGAGANGAAGGAAGCTTACAAATGAATAAGGCAAGTCTT
TCAAGTAGTAGCCAAACACCATATGTTGAAGCTTCTGCCGTGTGTTGTGCAGTCGAAACA
AAAGACAGCGATTCAAGTGGAGCCGGGAGTTCATCTCCGACTGACAGGGATAYACATACT
GCTGGATCTCTTGTCAATATGCGATCCACCATGGAGGTCTCAGATRATGATGACACAGTG
CAGGCTGGTACGTCTTCAGAACCTAGAGAAGGTCTTGACCCATCATTGCCAGCTGCTATG
CAAACACTACCTCGCCTCTTTGAACCATACATAGTCTCCCTGGACATTAGTTTAGTTGAC
TGGGACCATGCTGTTGTTGCATCATGTTTGGAAGACTTCTTTTCRGTCAATCGTCATCTG
CAGAAATTGGTCCTGTCACAGAAAGGTCTGACAGATGCCACGCTGGAAATCATCTCGAAA
AACGTCAAGGAACTTAGACATTTTAGTATGTTTGACTGTCCTGAAATCAGCAATGAAGGT
CTYGCATCATTCCTGAAAGGATGTCCCAAGCTCCAACACCTAGATATCCAAGGCCTGAGC
CATATTGGTGATCAAGGTATATATCCCCTCTTTGAAGATGGCGCTAMCAGCAGACTGAGY
GCCATCAAGCTGGCAGAGAACTCTATCATGGACCTCACCCTGTCAGCGACCTGTATCACT
GACATCACCCTCTACAGAATTGCTACAACCATTGGTCCAAAACTTCAAGAGCTGGTGCTA
CTATGGTGTGAAGATGTCACAGATGCTGGTCTTGAGAAGATAGCCCTTAACTGCCCATCT
CTGAAGACCTTACTCCTGAGGCAGCGCTTTATGCGACCAGAAACACTTCAGGCATTTGCT
GATAATTGTCCAAACCTGGAGGACGTTGGCCTGTCTTCGGTTAGTTGTGTAGCAGGGGAT
CTCATGGAATCTGTAGCACCYAGACTCRCGAGGCTTAAATCACTGGATGTCAGCTGGAAT
GCAGATTACTCGAAGTGGAAGAGGTGCCAGATACTGATTCAGCTTAAAGTGAGGGAACAA
AAGTTGAGGAGAGATACAGGGATGGCTCAGCTTTCTAGTGACGAGnnnnnnnnnnnnnnn
nnnnnnnnnnnnnnnnnnnnnnnnGAATTTGAAGATCTGTATGTTCCTCACCGTTCTACM
AGCTATGCTCCATCTCTTTGTGATCTCAACTTGAGTTTCTGTGATCACGTCAAAGACAAC
CGCCTGCAGGAAATAGTGGCTGTTTGCAGAGGTACTCTCAACATAGTAGATTATTATGGT
GAGGACATTGCTCCAAAGCTTCTGCATTCATTA

>snud
ATGGGAAGCAGCATCTTGCCCTTACACCAGACAGCTTGTACTGTGGTTGTTAGAACCTTG
CTTGATCGCAGTGATCCACACTCCGAAAAGAATCGGAGGACAGGAAAGCATCTCGTAAAG
CAGCTAGAGAGCAATGTCTTTACTTCCGTCAGCGGTGATGTACTGAAGATGTTTGTGAAG
AGGTACCCGTCTTGTGTCTCATCAGATCTTGTGCTCCTCCTAGCTCCACCTCATCTTAGA
GTTTTGGATCTTACGAGATGCCATAAAATAGGAAAGCCTGAAAAGGACCTGCAGGTTCTC
CGAAAAGCACTCTCAAAATGCATGCATCTGAAAACTCTGATTCTGGATGATATAAGGAGA
AGTGATGGACACGGCATTGAAGCATTGATGGAAGCCATTGTCGATACAGCTCCTCAACTT
ATGTCAATATCTTTGGAACATATGTCAATAATGGAAGATGAGCATGTTCAGATGTTGTTG
AGGGGATTACCTCGTCTGACTTCCCTGAAGCTGTCCATGTGTGCTGGACTGACGGATGAT
GTCTTCTACCTGAGTCAGAAKCAACTTTCAGAGTTCCTRCCGTTGAGAGATTCCATTCTT
CCCGGGAGTCATCTTGCATCCGTTGACCTCTCCGGGTGTCAGAAGCTGACCAATACCTGT
ATAAGACATCTGCTGGAGCTTTGTGGACCCAACCTGAGGAATCTCAATGTTTCTTGCACA
GGAATGGACTGCACTCTCCTGTGGTACCTGTCCGGTTACAGTTTGTCCTCAACMGTTCAA
TTGGCACAACAGTCCATTAACCAAGAAGAGCCGTACACTGGATTGGCCGTTAAACAGCTT
CTGCAAACCTTAAACACATTACAGAAGAGACTAGATGAGATTAAAAGAGGTACCTTGGTT
GATGGGCCTCAAGGTGCATCGTCTGATGTTGGAACTCCTGTACAGGATAACTCCAGAGAA
GTCRGTGGGAACAGAGAGTCATCTGTGACTTCTGAAACAGCTTCAAAAAAGCAGATTGAT
GGACTGGGTGTATCAnnnnnTGTATCAGGAAGTGCAACAGANGAATGCCAGGATGCAGCT
GCAGGAAGTAGTTGTCCACCAAGCATAGCATCTAGTAGTACTGATACTGCTGCAGCAAGA
GATGAGTTGGAAGACCGTGATTCAGTTGTAACATCACAGCTTGAAGCCCTAGATGTCAAC
TCTAGAGCGAACCTTGTGGTGTTCAGGGACACTGAGGTTGGTCAATCAGGACTAACTTCT
GAGTTAGGAATTGACCCAAATACCCAGTTATCAATGTGCTCTGCAACTTATAATGGCCCA
AATATGGACACAAGACAAGACAGGAGCATATGTGGCATTGAAGGTGTCAGTCTTGAAATT
GATTCTGGAGAACAAACACAAGAAAGTGATGATATGATAAATACCAATGCCAATGTCAAA
AATGGTGAAGCATCATTCRCTCAAGACCAAGCAAACAGTGGTGCATGTGACTTGTTAAAT
TCAAGTAGATCTGACCAGCTTCATAATTTGGATGATGAAAACGACAAGGTACATGTAACA
ACTGATAGAAACTTGAATGTCAAGTATCCGAGCAATGTCAACATGCAATGCCAGTTTTGT
GATCGCAACAATAGAACTCACAGATTAGGTCAAASGGGATCAGCAAATGAGATTCTAGAA
CAAAAARGTGATTCAGGTGAGACTGGGACTCTTCCAACACAGCCCGATACTCAAGTTAGT
ATCACAAGTGAAATGTCAGTYAGTGACACACCAGAAAGCAGATGTAGTGGTATAAACCAA
AACCAGAGAACGGCTTTGAATTCAAGCTTCTCCAAACCTGTGAACAATGATTCAAGTTCT
GCTTTAGGAAGTAATCGTTATCTATGTCATGATGCCCTCTCTTCTTGTTTTCCTGTAGAG
GATAACAAAAACGCATCAGCAAGTTCTTTCACTCCTACACATTCCCTTGTGGAATGTAGT
GAACACATATCTTGTGAAAAGAGTGGACAAAATGTCTCGCTGGATGCTGTTCCCTTGCCA
AGCGAAGGTGCTTCAGAATGTTTAGGGTTTTCAGCTTCTTCTACAGCTTCACATTGTGTG
ATGGAAACCACAGACTTAAGTGGAGANGANGGAAGCTTACAAATGAATAAGGCAAGTGTT
TCAAGTAGTAGCCAAACACCACATGTTGAAGCTACTGCTGTGTGTTGTGCAATCRAAACA
AAATACAGCAATTTAAGTGGAGAAGGGAGTTCATCTCTGAATGACAGGGATACAAATACT
GCTGAAGCTCCTGTCAATATGCAATCCACCRTGGAGATCTCAGATAATGATGACACCCNN
NAGGCTGGTATGTCTCCAGAACCTAGAGACAGTCTTGACCCGTCATTGCCAGCTGCTATG
GAAACACTACCTCGCCTCTTTGAACCTAACATAGTCTCCCTGGACATTAGTTTCATTGAC
TTGGACCATGCTGTTGTTGCATCATGTTTGGAAGACTACTTTTCAGTCAATCATCATCTG
CAGAAATTGGTCCTGTCACAGAAAGGTYTGACAAATGCCATGCTGGAAATCATGTCTAAA
AACGTCAAGGAACTTAGACATTTCAGTATATTTGACTGTCCTGAAATCAGCAATGAAGGT
CTTGCATCATTCCTGAAGGGATGTCCCAAGCTCCAACACCTAGAAATCCAAGGCCTGAGC
CATGTTGGTGATCAAGGACTATATCCCCTCTTTGAGCATGGCARTAACAGTAGACTAAGT
GTCATCAGGCTGGCAGAGACCTGTATCCTTGACATCACCCTGTCAGAGACCTGTATCACT
GACATTACCCTCAACAGAATWGCTRCAACCATTGGTCCAAAGCTTCAAGAGCTGGTGCTA
CTATGGTGTGAAGACATTACAGATGCAGGTCTCGACAAGATAGCCCTTCACTGCCCATCT
CTGAAGACCTTACTCCTAAGGCAGCGCTTCATGCGATCAGAAACGCTTCAGGCATTGGCT
GACAATTGTCCAARCCTGGAGAACGTTRGCCTGTCTTCAGTTAGTTGTATAACAGGGGAT
GTCATGGAATCTATAGCACCTAGACTCAAGAGGCTTAAAACACTGGAYGTCAGCTGGAAT
GCAGATTACTCAAAGTGGAAGAGGTGCCAGATACTGATTCAGCTTAAAGTGAGGGAACAG
AAGTTGAGGAGAGATACAGGGATGGCTCAGCTTTCTAGTGACGAGGTACTAACAATnnnn
nnnnnnnnnnnnnnnnnnnnnnnnGAATTCGAAGATCTGTATGTTCCTCACCGTTCTACC
AGCTATGCTCCATCTCTTTGTGATCTCAACTTGAGTTTCTGTGACCACGTCAAAGACAAG
CGTCTGCAGGAAATAGTGGCTGTTTGCAGAGGTACTCTCAACATAGTAGATTATTATGGT
GAGRACATTGCTCCAAAGCTTCTGCATTCACTA

>sintSS
ATGGGAAGCAGCGTCTTGCCCTTACACCAGACAGCTTGTACTGTGGTTGTTAGAACCTTG
CTTGATCGCAGCGATCCCCACTCCGAAGAGAATCGGAGGGCAGGAAAGCATCTCGTCAAG
CAGCTAGAGAGCAATGTCTTTACTTCCGTCAGCGGTGATGTGCTGAAGATGTTTGTTAAG
AGGTATCCGTCTCGTGTCTCATCCGATCTTGTGCTCCTCCTGGCTCCACCTCATCTTAGA
GTTTTGGATCTCACAAGATGCCATAAAATCGGAACGCCTGAAAATGACCTGCAGGTTCTC
CGAAAAGCATTCTCAAAATGCATGCATCTGAAGACCCTGATTCTGGATGATATAAGGAGA
AGTGATGGATACTGCATTGAAGCATTGATGGAAGCCATTGTTGATACAGCTCCTCAACTT
ATGTCAATATCTTTGGAACAGATGTCATTAATGGAAGACGAGCATGTTCATATGTTGTTG
AGGGGATTACCTCGTCTGACCTCCCTGAAGCTGTCCAAGTGTGCTGGACTGACGGATGAT
GCCTTCTACCTGAGTCCGAGCCAACTTTCAGAGGTCRCRCCGTTCAGAGATTCCATTCTT
CCCGGGAGCCATCTTGCATCCGTCGACCTCTCTGGGTGTCAGAAGCTGACCAATACCTGT
ATAAGACATCTGCTGGAGCTTTGTGGATCTAACCTGAGGAATCTCAATGTTTCTTACACA
GGAATGGACTGCACTGTCCTGTGGTACCTGTCCGGTTATAGTTTGTCCTCAACAGTTCAA
TTGGCACTACAGTCAATTAACCAAGAAGAGCCGCACACTGTATTGGCTGTCAAACAGCTT
CTGCAGACCTTGAACGCATCACAGAAGAGACTAGATGAGATTAAAAGAGGTACCTTGGTT
GATGGGCCTCAAGGTGCATCAGCTGATGTTGGGACTCCTGTACANNNNNNNNNNNNAGAA
GTCGGTGGGAATAGAGAGTCATCTGTGACTTCTGAAACAGCTTCAAAAAAGCAGATTGAT
GGACTGGGTGAATCAAGTACTATATCAGGAAGTGCGATAGAAGAATGCCAGGAAGCAGCT
GCAGGAAGTAGTTGCCCACCAAGCATAGCATCTAGTAGTACTGATACTGCTGCAGCAAGA
GACGAGTTGGAAGACCGTGATTCAGTTGTAACATCACAGCTTGAAGCCCTAGATATCAGC
TCTGGAGCGAACCTTGTGGTRTTCAGGGACACTGAGGTTGGTCAATCAGGATTGACTTCT
GAGTTAGGAATTGACCCAAATATCCAGTTATCAATGTGCTCTGCAACTTATAATGGCCCA
AATATGGATACAAGACAAGACAGAAGCATATGTGGCATTGAAGATGTCAGTCTTGAAATG
GATTCTGGAGAACAAACACAAGAAAGTGATGATATGGTAAATACCAATGCCAATGTCAAA
AATGGTGAAGCATCATTGGCTCAAGACCAAGCAAACAGTGGTGAATGTGACTTGTTAAAT
TCAAGTATATCTGACCAGCTTCATAATTTGGATGATGAAAAGGATAAGGTACATGTAACA
ACTGATAGAAACATGAATGTCAAGTATCCGAGCAATGTCAACATGCAATGCCAGTTTTGT
TGCCATAACAATAGAACTCACAGATTAGGTAAAACAGGATCAGCAAATGAGATTGAAGAA
CAAAAAGGTGATCCAGKTGAGACTGGGACTCTGCCAACACAGCCCAATRTTCAAGTCGTT
AATACAAGTGAAATGTCAGTCAGTGACACACTGGAAAGTAGATGTAGTGGTATAAACCAA
AACCAGAGTACAGCTTTGAATTCAAGCTTCCCCAAACCTGTGAACAAGGATTCAAGTTCT
GCTTTAGGAAGTAATTGTAATTTATGTCATGATGCCCCCTCTTCTTGYTTTCCTGTAGAG
RATAACACAAACGCATCAGCAAGTTCTTTCACTCCTACACATTCCTTTGTGGAATGTAGT
GAACATTTATCTTGTGAAAAGAGTGGACAAAATGTCTCGCTGGATGCTGTTCCCTTGCCA
AGTGAAGGTGCTTCTGAATGTTCAGGGTTTTCAGCTTCTTCTACAGATTCACGCTGTGTG
ATGGAAACCACAGACTTAAGTGGAGANGAAGGAAGCTTACAAATGAATAAGGCRAGTCTT
TCAAGTAGTAGCCAAACACCACATGTTGAAGCTASTGCYGTGTGTTGTGCAATCRAAACA
AAAKACAGCAATTCAAGTGGAGMMGGRAGTTCATCTCTGRMTGACAGGGAYRCAAATACT
GCTGAATCTCCTGTCAATATGCAATCCACCATGGAGRTCTCMGATRATGAYGACACACWR
CAGGCTGGKACGTCTTCAGAACCTAGAGAASGYCTTGACCCATCTTTGCCAGCTGCTATG
CAAACACTACCTCGCCTCTTTGAACCTTACATAGTCTCCCTGGACATTAGTTTCATTGAC
TGGGACCATGCTGTTGTTGCATCATGTTTGGAAGACTTCTTTTCAGTCAATCATCATCTG
CAGAGATTGGTCCTGTCGCAGAAAGGTCTGACAAATGCCACGCTGGAAATCATCTCTAAA
AACGTCAAGGAACTTAGACATTTCAGTATGTTTGACTGTCCTGAAATCAGCAATGAAGGT
CTTGCATCATTCTTGAAAGGATGTCCCAAGCTACAACACCTAGATATTCAAGGCCTGAGC
CATGTTGGTGATCAAGGAATATATCCCCTCTTTGAAGATGGCGGTAACAGCAGACTGAGC
TCCATCAAGCTGGCAGAGTCCTCTATCATGGACCTCACCCTGTCAGCAACCTGTATCACT
GACATCACCCTCCACAGAATTGCTACAACCGTTGGTCCAAAGCTTCAAGAGCTGGTGCTA
CTATGGTGTGAAGACGTTACAGATGCCGGTCTTGAGAAGATAGCCCTTCACTGCCCATCT
CTGAAGACCTTACTCCTAAGGCAGCGCTTCATGCGATCAGAAACGCTTCAGGCATTCGCT
GATAATTGTCCAAACCTGGAGGACGTTGGCCTGTCTTCGGTTAGTTGTATAGCAGGGGAT
CTCATGGAATCTGTAGCACCAAGACTCAAGAGGCTTAAAATACTGGATGTCAGCTGGAAT
GCAGATTACTCGAAGTGGAAGAGGTGCCAGATACTGATTCAGCTTAAACTGAGGGAACAG
AAGTTGAGAAGAGATACAGGGATGGCTCAGCTTTCTAGTGATGAGTTACTAACAATNNNN
NNNNNNNNNNNNNNNNNNNNNNNNGAATTTGAAGATCTKTATGTTCCTCACCGTTCTACC
AGCTATGCTCCATCTCTTTGTGATCTCAACTTGAGTTACTGTGATCACGTCAAAGACAAC
CGYCTGCAGGAAATAGTGGCCGTTTGCAGAGGTACTCTCAACATAGTAGATTATTATGGT
GAGGACATTGCTCCAAAGCTWCTGCATTCATTA

>sprp
ATGGGAAGCAGCATCTTGCCCTTACACCAGACAGCTTGTACTGTGGTTGTTAGAACATTG
CTTGATCGCAGCGATCCACAYTCCGAAGAGAATCGGAGGACAGGAAAGCATCTCGTAAAG
CAGCTAGAGAGCAATGTCTTTACTTCYGTCAGCGGTGATGTGCTGAAGATGTTTGTGAAG
AGGTAYCCGTCTCGTGTCTCATCRGATCTTGTGCTCCTCCTAGCTCCACCTCATCTTAGA
GTTTTGGATCTYACAAGATGCCATAAAATCGGAACGCCTGAAAATGACCTGCAGGTTCTC
CGAAAAGCAYTYTCAAAATGCATGCATCTGAAAACCCTGATTCTGGATAATATAAGGAGA
AGTGATGGATACTGCATTGAARCATTGATGGAAGCCATTGTTGATACAGCTCCTCAACTT
ATGTCAATATCTTTGGAAMATATGTCAATAATGGAAGATGAGCATGTTCATATGTTGTTG
AGGGGAYTACCTCRTCTGACYTCCCTGAAGCTGTCCAAGTGTGCKGGACTGACGGATGAT
GTCTTCTACCTSRGTCMGARYCAACTTTCAGAGCTCGCGCCRTTCAGAGATTYCATTCTT
CCCGGGAGTCATCTTGCATCCGTTGACCTCTCTGGGTGTCAGAAGCTGACCAATACCTGT
RTAAGACATCTGCTGGAGCTYTGTGGACCTAACCTGAGRAATCTCAATGTTTCTTACACA
GGAATGGACTGCACTGTCCTGTGGTACCTGTCCGGTTAYAGTTTGTCCTCAACAGTTCAA
TTGGCACTAMAGTCAATTAACCAARTAGAGCCRTACACTGTAYTGGCSGTCAAACAGCTT
CTGCAGACCTTGAACGCATCACAGAAGAGACTAGATGAGATTAAAAGAGGTACCTTGGTT
GATGGSCCTCAAGGTGCATCATCTGATGTTGGARCTCYTGTACAGGATAACYCCARAGAA
GTCGGTGGGAACAGAGAGTCAKCTGWGACTTCTGAAACAGCTTCAAAAAAGCAGATTGAT
GGAMTGGKTGAATCAAGTACTGYATCWGRAAGTRMRAYAGAWGAATGCCAGGATGCAGCT
GCAGGAAGTAGTTGTCCACCAAGCWTWGCATCWAGTRRTACTGATACTGCYGCAGCAAGA
GACGAGKTGGAAGACYWTGATTCAGKTGTAACATCRCAGCTTGAWGCSCTAGATATCAGC
TCTGGAGCRAACCTTGTGGTGTYYAGGGACACTGAGGTTGGTCAATCAGGACTGACTTCY
GAGTTAGGAATYGACCCAAATATCCAGTTWTCRATGTGCTCTGCMACWTATAATGGCCCA
AATATGGATACAAGACAAGACAGRARCATATGTGGCMTTGAAGATGTCAKTCTTGAAATG
GATTCTGGAGAACAAACACAAGAAAGKGATGATATGGTAAATACCAATGCCAATGTYAAA
MWTGGTGAAGCATCAWTGGCTCAAGACCAAGCAAACAGTGGTGCATGTGACTTGTTRAAT
TCAAGTAGATCTGATCAGCTTCATAATTTGGAAGATGAAAACGACAAGGTACATGTAACA
GCTGATAGAAACATGAATGTCAAGTATCCGAGCAATGTCAACATGCAATGCCAGTTTTGT
TGCCATAACAATAGAACTCACAGATTAGGTAAAACGGGATCAGCAAATGAGATTCTAGAA
CAAAAAGGTGACTCAGGTGAGACTGGGACTCTGCCAACACAGCCCGATATTCAAGTCGGT
ATCACAAGTGAAATGTCAGTCAGTGACACACCGGAAAGCRGATGTAGTGGTATAAACCAA
AACCAGAGAACAGCTCTGAATTCAAGCTTCCCCAAACCTRTGAACAAAGATTCAAGTTCT
GCTTTAGGAAGTAATTGTAATCTATGTCATGATACTCCCTCTTCTTGTTTTGGTGTAGAG
GATAACACAAACACATCAGCAARTTCTTTCACTCCTACACAATCCCTTGTGGAATGTAGT
GAAYATATATCTTGTGGAAAGAGTGGACAAAATGTCTCGCTGGATGCTGTTCCCTTGCCA
WGTGAAGGTGCTTCTGAATGTTCAGGGTTTTCAGCTTCTTCTACAGCTTCACGTTGCGTG
ATGGAAACCACAGACTTMTGTGGAGATGAAGGAAGCTTACAAATGAATAAGGCAAGTSTT
TCAAGTAGTAGCCAAACATTACATGTTGAAGCTACTGCCGTGTGTTGTGCAATCGAAACA
AAAGACAGCAATTTAAGTGGAGCTGGGAGTTCATCTCTGAGTGACGGGGWTACAAATACT
GCTGGATCTCCTGTCAATATGCAATCCACCATGGAGGTCTCGGATGATGATGACACCCTG
CAGGCTGGTACGTCTTCAGAACCTAGAGAAGGCCTTGACCCATCATTGCCAGCTGCTATG
CAAACACTACCTCGCCTCTTTGAWCCTTACATAGTCTCCCTGGACATTAGTTTCATTGAC
TGGGACCATGCTGTTGTTGCATCATGTTTGGAAGACTTCTTTTCAGTTAATCGTCATCTG
CAGAAATTGGTCCTGTCACAGAAAGGTCTGACAAATGCCACGCTTGAAATCATCTCTAAA
AACRTCAAGGAACTTAGACATTWCAGTATGTTTGACTGTCCTGAAATCAGCAATGAAGGT
CTTGCATCATTCCTGAAAGGATGTCCCAAGCTCCAACACCTAGATATCCAAGGCCTGAGC
CATGTTGGTGATCAAGGAATATACCCCCTCTTTGAAGATGGCGCTAACAGCAGACTGAGC
GCCATCAAGCTGGCAGAGAACAGTATCATGGACCTCACCCTGTCAGCGACCTGTATCACT
GATATCACCCTGTACAGAATTGCTACAACCGTYGGTCCAAAGCTTCAAGAGCTGGTGCTA
CTATGGTGTGAAGACGTTACAGATGCTGGTCTTGAGAAGATAGCCCTTAACTGCCCATCT
CTGAAGACCTTACTCCTAAGGCAGCGCTTCATGCGATCAGAAACGCTTCAGGCATTCGCT
GATAATTGTCCAAACCTGGAGGACGTTGGCCTGTCTTCRGTTAGTTGTATWGCAGGGGAT
CTCATGGAATCTGTAGCACCTAGACTCAAGAGGCTTAAAATCCTGGATGTCAGCTGGAAT
GCAGATTACTCAAAGTGGAAGAGGTGCCAGATACTGATTCAGCTTAAAGTGAGGGAACAG
AAGTTAAGGAGAGATACAGGGATGGCTCAGCTTTCTAGTGATGAGTTAGTAACAATAGCG
CGCTTTCGCAAACWCGACTGTAACGAATTTGAAGATCTGTATGTTCCTCACCGTTCTACC
AGTTATGCTCCATCTCTTTGTGATCTCAACTTGAGTTACTGTGACCACGTCAAAGACAAC
CGTCTGCAGGAAATAGTGGCCGTTTGCAGAGGTACTCTCAACATAGTAGATTATTATGGT
GAGGACATTGCTCCAAAGCTTCTGCATTCATTA

>spurp
ATGGGAAGCAGCATCTTGCCCTTACACCAGACAGCTTGTACTGTGGTTGTTAGAACATTG
CTTGATCGCAGCGATCCACATTCCGAAGAGAATCGGAGGACAGGAAAGCATCTCGTAAAG
CAGCTAGAGAGCAATGTCTTTACTTCCGTCAGCGGTGATGTGCTGAAGATGTTTGTGAAG
AGGTATCCGTCTCGTGTCTCATCGGATCTTGTGCTCCTCCTAGCTCCACCTCATCTTAGA
GTTTTGGATCTTACAAGATGCCATAAAATCGGAACGCCTGAAAATGACCTGCAGGTTCTC
CGAAAAGCATTTTCAAAATGCATGCATCTGAAAACCCTGATTCTGGATAATATAAGGAGA
AGTGATGGATACTGCATTGAAACATTGATGGAAGCCATTGTTGATACAGCTCCTCAACTT
ATGTCAATATCTTTGGAACATATGTCAATAATGGAAGATGAGCATGTTCATATGTTGTTG
AGGGGACTACCTCATCTGACCTCCCTGAAGCTGTCCAAGTGTGCTGGACTGACGGATGAT
GTCTTCTACCTCGGTCAGAATCAACTTTCAGAGCTCGCGCCATTCAGAGATTTCATTCTT
CCCGGGAGTCATCTTGCATCCGTTGACCTCTCTGGGTGTCAGAAGCTGACCAATACCTGT
ATAAGACATCTGCTGGAGCTCTGTGGACCTAACCTGAGGAATCTCAATGTTTCTTACACA
GGAATGGACTGCACTGTCCTGTGGTACCTGTCCGGTTATAGTTTGTCCTCAACAGTTCAA
TTGGCACTAAAGTCAATTAACCAAGTAGAGCCATACACTGTATTGGCCGTCAAACAGCTT
CTGCAGACCTTGAACGCATCACAGAAGAGACTAGATGAGATTAAAAGAGGTACCTTGGTT
GATGGCCCTCAAGGTGCATCATCTGATGTTGGAACTCTTGTACAGGATAACCCCAGAGAA
GTCGGTGGGAACAGAGAGTCATCTGTGACTTCTGAAACAGCTTCAAAAAAGCAGATTGAT
GGAATGGTTGAATCAAGTACTGTATCAGAAAGTGAAACAGATGAATGCCAGGATGCAGCT
GCAGGAAGTAGTTGTCCACCAAGCTTAGCATCAAGTGATACTGATACTGCCGCAGCAAGA
GACGAGGTGGAAGACCTTGATTCAGTTGTAACATCACAGCTTGATGCCCTAGATATCAGC
TCTGGAGCAAACCTTGTGGTGTCTAGGGACACTGAGGTTGGTCAATCAGGACTGACTTCC
GAGTTAGGAATTGACCCAAATATCCAGTTTTCAATGTGCTCTGCAACATATAATGGCCCA
AATATGGATACAAGACAAGACAGGAACATATGTGGCATTGAAGATGTCATTCTTGAAATG
GATTCTGGAGAACAAACACAAGAAAGGGATGATATGGTAAATACCAATGCCAATGTTAAA
CTTGGTGAAGCATCAATGGCTCAAGACCAAGCAAACAGTGGTGCATGTGACTTGTTGAAT
TCAAGTAGATCTGATCAGCTTCATAATTTGGAAGATGAAAACGACAAGGTACATGTAACA
GCTGATAGAAACATGAATGTCAAGTATCCGAGCAATGTCAACATGCAATGCCAGTTTTGT
TGCCATAACAATAGAACTCACAGATTAGGTAAAACGGGATCAGCAAATGAGATTCTAGAA
CAAAAAGGTGACTCAGGTGAGACTGGGACTCTGCCAACACAGCCCGATATTCAAGTCGGT
ATCACAAGTGAAATGTCAGTCAGTGACACACCGGAAAGCAGATGTAGTGGTATAAACCAA
AACCAGAGAACAGCTCTGAATTCAAGCTTCCCCAAACCTATGAACAAAGATTCAAGTTCT
GCTTTAGGAAGTAATTGTAATCTATGTCATGATACTCCCTCTTCTTGTTTTGGTGTAGAG
GATAACACAAACACATCAGCAAGTTCTTTCACTCCTACACAATCCCTTGTGGAATGTAGT
GAACATATATCTTGTGGAAAGAGTGGACAAAATGTCTCGCTGGATGCTGTTCCCTTGCCA
TGTGAAGGTGCTTCTGAATGTTCAGGGTTTTCAGCTTCTTCTACAGCTTCACGTTGCGTG
ATGGAAACCACAGACTTATGTGGAGATGAAGGAAGCTTACAAATGAATAAGGCAAGTGTT
TCAAGTAGTAGCCAAACATTACATGTTGAAGCTACTGCCGTGTGTTGTGCAATCGAAACA
AAAGACAGCAATTTAAGTGGAGCTGGGAGTTCATCTCTGAGTGACGGGGTTACAAATACT
GCTGGATCTCCTGTCAATATGCAATCCACCATGGAGGTCTCGGATGATGATGACACCCTG
CAGGCTGGTACGTCTTCAGAACCTAGAGAAGGCCTTGACCCATCATTGCCAGCTGCTATG
CAAACACTACCTCGCCTCTTTGAACCTTACATAGTCTCCCTGGACATTAGTTTCATTGAC
TGGGACCATGCTGTTGTTGCATCATGTTTGGAAGACTTCTTTTCAGTTAATCGTCATCTG
CAGAAATTGGTCCTGTCACAGAAAGGTCTGACAAATGCCACGCTTGAAATCATCTCTAAA
AACGTCAAGGAACTTAGACATTACAGTATGTTTGACTGTCCTGAAATCAGCAATGAAGGT
CTTGCATCATTCCTGAAAGGATGTCCCAAGCTCCAACACCTAGATATCCAAGGCCTGAGC
CATGTTGGTGATCAAGGAATATACCCCCTCTTTGAAGATGGCGCTAACAGCAGACTGAGC
GCCATCAAGCTGGCAGAGAACAGTATCATGGACCTCACCCTGTCAGCGACCTGTATCACT
GATATCACCCTGTACAGAATTGCTACAACCGTCGGTCCAAAGCTTCAAGAGCTGGTGCTA
CTATGGTGTGAAGACGTTACAGATGCTGGTCTTGAGAAGATAGCCCTTAACTGCCCATCT
CTGAAGACCTTACTCCTAAGGCAGCGCTTCATGCGATCAGAAACGCTTCAGGCATTCGCT
GATAATTGTCCAAACCTGGAGGACGTTGGCCTGTCTTCAGTTAGTTGTATAGCAGGGGAT
CTCATGGAATCTGTAGCACCTAGACTCAAGAGGCTTAAAATCCTGGATGTCAGCTGGAAT
GCAGATTACTCAAAGTGGAAGAGGTGCCAGATACTGATTCAGCTTAAAGTGAGGGAACAG
AAGTTAAGGAGAGATACAGGGATGGCTCAGCTTTCTAGTGATGAGTTAGTAACAATAGCG
CGCTTTCGCAAACACGACTGTAACGAATTTGAAGATCTGTATGTTCCTCACCGTTCTACC
AGTTATGCTCCATCTCTTTGTGATCTCAACTTGAGTTACTGTGACCACGTCAAAGACAAC
CGTCTGCAGGAAATAGTGGCCGTTTGCAGAGGTACTCTCAACATAGTAGATTATTATGGT
GAGGACATTGCTCCAAAGCTTCTGCATTCATTA

>pdep
ATGGGAAGCAGCATCTTGCCCTTACACCAGACAGCTTGTACTGTGGTTGTTAGAACCTTG
CTTGATCGCAGTGATCCACACTCCGAAGAGAATCGGAGGACAGGAAAGCATCTCATAAAG
CAGCTAGAGAGCAATGTCTTTACTTCCGTCAGCGGTGATGTACTGAAGATGTTTGTGAAG
AGGTACCCGTCTTGTGTCTCATCAGATCTTGTGCTCCTCCTAGCTCCACCTCATCTTAGA
GTTTTGGATCTAACAAGATGCCATAAAATAGGAAAGCCTGAAAATGACCTGCAGGTTCTC
CGAAAAGCACTCTCAAAATGTATGCATCTGAAAACTCTGATTCTGGATGATATAAGGACA
AGTGATRGACATGGCATTGAAGCACTGATGGAAGCCATTGTTGAAACAGCTCCTCAACTT
ATGTCAATATCTTTGGAACATATGTCAATAATGGAAGATRAGCATGTTCAGATGTTGTTG
AGGGGATTACCTCGTCTGACTTCCCTGAAGCTGTCCATGTGTGCTGGACTGACGGATGAT
GTCTTCTACCTGAGTCAGAATCAACTTTCAGAGCTCCTGCCATTGAGAGATTCCATTCTT
CCTGGGAGTCATCTTGCATCCGTTGACCTCTCTGGGTGTCAGAAGCTGACCAATACCTGT
ATAAGACATCTGCTGGAGCTTTGTGGACCCAACCTGAGGAATCTCAATGTTTCTTGCACA
GGAATGGACTGCACTCTCCTGTGGTACCTGTCCGGTTACAGTTTGTCCTCAACAGTTCAA
TTGGCACAACAGTCAATTAACCAAGTAGAGCCGTACACTGGATTGGCCGTTAAGCAGCTT
CTGCAGACCTTGAACACATTACAGAAGAGACTAGATGAGATTAAAAGAGGTACCTTRGTT
GATGGGCCTCAAGGTGCATCATCTGATGTTGGAACTCCTGTACAGGATAACTCCAGAGAA
GTCGGTGGGAACAGAGGGTCATCTGTGACTTCTGAAACAGCTTCAAAAAAGCAGATTGAT
GGACTGGGTAAATCAAGTACTGTATCAGGAAGTGCAACAGANGAATGCCAGGATGCAGCT
GMAGGAAGTAGTTGTCCACCAAGCAAAGCATCTAGTAGTACTGATACTGCTGCAGCAAGA
GACGAGTTGGAAGACCGTGATTCAGTTGTAACATCACAGCTTGAAGCCCTAGATGTCAAC
TCTAGAGCAAACCTTGTGATGTTCAGGGACACTGAGGTTGGTCAATCAGGACTAACTTCT
GAGTTAGSAATTGACCCAAATACCCAGTTATCAATGTGCTCCTCAACTTATAATGGCCCA
AATATGGATACAAGACAAGACAGGAGCATATGTGGCATTGAARGTGTCAGTCTTGAAATT
GCTTCTGGAGAACAAACACAAGAAAGTGAYGATATGGTAAATACCAGTGCCAATGTCAAA
AATGGTGAAGYATCATTTGCTCAAGACCAAGCAAAAAGTGGTGCATGTAACTTGTTAAAT
TCAAGTAGATCTGACCAGCTTCATAATTTGGATGATGAAAACGACAAGGTACATGTAACA
ACTGATAGAAACATGAATGTCAAGTATCYGAGCAATGTCAACATGCAATGCCAGTTTTGT
GGTCGTAACAATAGAACTCACAGATTAGGTAAAACRGGATCACCAAATGAAATTCTAGAA
CAAAAAGGTGATTCAKGTGAGACTKGGACTCTTCCAACACAGCCCGATATTCAAGTTAGT
ATCACAAGTGAAATGTCAGTCAGTGACACACTGGAAAGCAGATGTAGTGGTATAAACCAA
AACCAGAGAACAGCTTTGAATTCAAGCTTCCCCAAACCTGTGAACAATGATTCAAGTTCT
GCTTTAGGAAGTAATCGTTATCTATGTCATGATGCCCCCTCTTCTTGTTTTCCTATAGAG
GATAACACAAACGAATCAGCAAGTTCTTTYACTCCTACWCATTCCCTTGTGGAATGTAGT
GAACACATATCTCGTGAAAAGAGTGGACAAAATGTCTCGCTGGATGCTGTTCCCTTGCCA
AGTGAAGGTGCTTYAGAATGTTCAGGGTTTTCAGCTTCTTCTACAACTTCACATTGTGTG
ATGGAAACCACAGACTTAAATGGAGANGAAGGAAGCTTACAAATGAATAAAGCAAGTGTT
TCAAGTAGTAGCCAGACACCACATGTTGAAGCTACTGCTGTGTGTTGTGCAATCGAAACA
AAAGACAGCAATTTAAGTGGAGAAGGGATTTCATCTCTGAATGACAGGGATANNAATACT
GCTGAATCTCCTGTCAATATGCAATCCACCATGGAGATCTTAGATAATGATGACACACNR
CAGGCTGGTATGTCTCCAGAACCTAGAGATAGTCTTGACCCATCATTGCCAGCTGCTATG
CAAACACTACCTCGCCTCTTTGAACCTAACATAGTCTCCCTGGACATTAGTTTCATTGAC
TTGGACCATGCTGTTGTTGCATCATGTTTGGAAGACTACTTTTCAGTCAATCATCATCTG
CAGAAATTGGTCCTGTCACAGAAAGGTCTGACAAATGCCATGCTGGAAATCATGTCTAAA
AACGTCAAGGAACTTAGACATTTCAGTATGTTTGACTGTCCTGAAATCAGCAATGAAGGT
CTTGCATCATTCCTGAAAGGATGTCCCAAGCTCCAACACCTAGATATCCAAGGCCTGAGC
CATGTTGGTGATCAAGGACTATATCCCCTCTTTGAGCATGGCGATAAYGGCAGACTAAGT
GTCATCAGGCTGGCAGAGACCTGTATCCTTGACATCACCCTGTCAGAGACCTGTATCACT
GACATTACCCTCAACAGAATAGCTACAACCATTGGTCCAAAGCTTCAAGAGCTGGTGCTA
CTATGGTGTGAAGACGTTACAGATGCAGGTCTCAACAAGATAGCCCTTCACTGCCCATCT
CTGAAGACCTTACTCCTAAGGCAGCGCTTCATGCGATCAGAAACGCTTCAGGCATTCGCT
GACAATTGTCCAAACCTGGAGGACGTTGGCCTGTCTTCGGTTAGTTGTATCGCAGGGGAT
CTCATGGAATCTGTAGCACCTAGACTCAAGAGGCTTAAAACACTGGATGTCAGCTGGAAT
GCAGATTACTCAAAGTGGAAGAGGTGCCAGATACTGATTCAGCTTAAAGTGAGGGAACAG
AAGTTGAGGAGAGATACAGGGATGGCTCAGCTTTCTAGTGACGAGGTACTAAMAATNNNN
NNNNNNNNNNNNNNNNNNNNNNNNGAATTCGAAGATCTGTATGTTCCTCACCGTTCTACC
AGCTATGCTCCATCTCTTTGTGATCTCAACTTGAGTTTCTGTGACCACGTCAAAGACAAG
CGTCTGCAGGAAATAGTGGCTGTTTGCAGAGGTACTCTCAACATAGTAGATTATTATGGT
GAGGACATTGCTCCAAAGCTTCTACATTCACTA
