# Supplementary material for: Genome-wide signals of positive selection in strongylocentrotid sea urchins
Source: BMC Genomics. 2017 Jul 21;18:555. doi: 10.1186/s12864-017-3944-7 (PMC5521101; doi:10.1186/s12864-017-3944-7)
Supplement: Supplementary file 3 — Consensus alignment files. A compressed (gzip) tape archive (TAR) file containing 6250 consensus alignment files in FASTA format. (TGZ 14116 kb) [file 12864_2017_3944_MOESM3_ESM.tgz › SPU_025287/consensAlign.ordered.fa]

>sdro
ATGGCTGACAATCTGAGCACGTCTGTGCAAGACACAGATTCAGATGTTTCCCTAAAAAAT
CTGGAGGACTCCAAGATGTCTGAGCGAGAAATAGATTCAGATGTTTCTCTAATAAACCTC
AAGGAGATGAAGAGGTATCAGCCTCTTCTTAGAGAAAAAGGCTACAATTTTGTTGAGAAT
GGTTCTGATGGGCAGGTTGATGATCATCTCCTGGCCGTTAGTGACCCACAGGGCAGAGCT
ATGAACTTGGGAATGAGTCGGATGACCCTAGGAGTAGGACTCAGAAATGAACATCACTAT
CAAGCATGGCTTTCGGTGGATAGTGTGCAGACGGATAAGGTGCTTCAAGATGAACTTGAC
GAGACTAATGATGTCAATAATCAAAGCTCGCTGGAGnnnnnnnnnnnnnnnnnnnnnnnn
nnnnnnnnnnnnnnnnnnnnnnnnnnnnnnnnnnnnnnnnnnnnnnnnnnnnnnnnnnnn
nnnnnnnnnnnnnnnnnnnnnnnnCAAGCTTTGTTGAAGAAAACGTTCACTCAATACACC
GTCTGTTTGGAGAAGATCTTGCTTTCCGATGGAAATGGATGGAGTTTCCTTTTGGATGAT
ATCGTGAAGATCATTTGTGATCTCATGAGCTGGCTTGCTGGTCTACATGATAAATCCATA
GTATATGGAGATGTGCGAGCYGGGAATATCTTCATCAATGACCACATGAAAGCCTTTCTC
ATCAGCTCTGAAAAATCCAAGGAGCAGAACAATGAGACTGCACTTCTTGATGAGTCTCTC
ATTGATGTGAAAGCAATGTGCAAGGTCATGGGTGGTCTCTGCACATTCTACAKGAGGATG
AAACCTCGAGACTCTCAGAAGAAAGCAGCGACAGCATTGTTCGCTCTTCTTCATAGAGGA
TACAGAGAGGACCTATCAGCGAAGGACTTTTTGGAAGTGCTTGGGCGAATCGTAGTAGAC
GGCGAGCAAGAAGAGGCTCCCCAAGAAGAGGCTCCGCGACAACTGCAAATAAAGAAAACT
TCAGAGCTGGGATCCGCAGTTGCSAACAGCCAGGGTCGATCAATGAACAGCCCGGRTTCA
GAGCCGCGAYCTGAAGCCGTCAGCMACAAAGTTCCGCTGCAAGCATCAAGAGACACCAAC
AATGAAGGTCCAGGWAACAAGTCTATGGACAAAACCAGCGAGWTRGACAGYAGAGCCATG
GTAGATCACTGCTCTACAGTTGGAACAACCACCCATGCAGATCGWGTTMGCGAGCAAAAR
GRGGCWGGAGCTGTCACTRACAAGATTTCAGAGCTGGGATCTGCAGTTCAGAGCCAGGGT
TCAGAGCAAGTACCTGAAGCTYATGTCAGCAACCAAGTTCCTGATGCTGTCAGCAACCAA
Gnnnnnnnnnnnnnnnnnnnnnnnnnnnnnnnnnnnnnnnnnnnnnnnnnnnnnnnnnnn
nnnnnnnnnnnnnnnnnnnnnnnnnnnnnnnnnnnnnnnnnnnnnnnnnnnnnnnnnnnn
nnnnnnnnnnnnnnnnnnnnnnnnnnnnnnnnnnnTGTCAGCAACCAAGTTCCTGATGCT
GTCAGCAACCAAGCTCTGCTGCAAGCATCAGGAGCGAACAAYGARGGTCCAGRAAATGAR
TCTAGGGACACAACCGGCGAGCTAGATAGTAGAGAGATGGAAGATGGCTACTCTACAGAC
GGARCATCCATTCATGAGACGCTCATGGCAGATATGGAGATGGAGATGTTCCAATCTAAT

>spal
ATGGCTGMCAAYCTGAGCACGTCTGTGCAAGACACAGATTCAGATKTTTCCCTAAWAAAT
CTGGAGGAMTCAAGGATATCTGAGCGAGAAATAGATTCAGATGTTTCTCTAATAAATCTC
AAGGAGATRAARAGGTATCAGCCTCTTCTTRGAGAAAARGGCTACAATYTTGTTGAGAAG
GGTTCTGATGRGCAGGTTGATGATCATCTTCTGGCCATTAGTGACCCACAGGGCAGAGCT
ATGAMCTTRGGAAKGARTCGRATGACCCTWGGAGTAGGACTCAGAAATGAAGAYCACTAT
CRAGCATGGCTTTCGGCKGATARTGTKCAGAYGGATAASGTGCTTSAAGATGAACTTGAC
GAGACTAATGATGTCARTRATCMAAGCTTGCTGGAGnnnnnnnnnnnnnnnnnnnnnnnn
nnnnnnnnNNNNNNNNNNNNNNNNNNNNNNNNNNNNNNNNNNNNNNNNNNNNNNNNNNNN
NNNNNNNNNNNNNNNNNNNNNNNNCAAGCTTTGGAGAAAAAAGAGTTTACTCAATACACC
GTCTGTCTGGTGAACATCTTGCTATCCGATGGAGATGGATGGATTTTCTGTTTTGATGAT
ATCGCAAAGATCATTTTTGATCTCATGAGCTGGCTTGCTGGTCTACATGATAAATCCATA
GTATATGGAGATGTGCGAGnnnnnnnnnnnnnnnnnnnnnnnnnnnnnnnnnnnnnnnnn
nnnnnnnnnnnnnnnnnnnnnnnnnnnnnnnnnnAGGCTGCACTTCTTGATGAGTCTCTC
ATTGATGTGAAAGCAATGTGCAAGGTCATGGGTGGTCTCTGCACATTCTACACGAGGATG
AAACCTCAAGACTCTCAGAAGAAAGCAGAAAGAGCATTGTTCACTTTGCTTCGTAGAGGA
TACAGAGATGGAATAACAGCAAAGGACTTTTTGGAAGTGCTTGGGCGAATCGTTGTTGAT
GGKGAACAAGAAGAGGCTCCCCAAGAAGAGGCTCCGCGACAATTACCAATAAAGAAAATT
TCAGAGCTGGGATCTGCAGTTGCCATCAGCCAGGGTCTATCAATGAAGATCCCGAGTTCA
GAGCCGCGACCTGAAGCCGTCAGCAACAAAGTTCCGCTGCAAGCATCAAGAGACGCCAAC
AATGAAGGTCCAGGAAACAAGTCTATGGACAAAACCAGCAAGCTAGATACCAGAGCCATG
GAAGACCACTGCTCTACAGTTGGAGCAGCCACCCATGCAGATCGTGTTAGCGAGCAAAAA
GGGGCAGGANNTGNCANTAACAANNNNNCAGAGCTGGNNNNNNNNNNNNNNAGCCAGGGT
TCAGCACAAGTACCTGAAGCATATGTCAGCAACCAGGTTCnnnnnnnnnnnnnnnnnnnn
nnnnnnnnnnnnnnnnnnnnnnnnnnnnnnnnnnnnnnnnnnnnnnnnnnnnnnnnnnnn
nnnnnnnnnnnnnnnnnnnnnnnnnnnnnnnnnnnnnnnnnnnnnnnnnnnnnnnnnnnn
nnnnnnnnnnnnnnnnnnnnnnnnnnnnnnnnnnnnnnnnnnnnnnnnnnnnnnnnnnnn
nnnnnnnnnnnnnnnnnnnnnnnnnnnnnnnnnnnnnnnnnnnnnnnnnnnnnnnnnnnn
nnnnnnnnnnnnnnnnnnnnnnTAGATANNAGAGAGATGGAAGANGGCTACNCTACAGAC
GGAGCATCCATTCGTGAGACGCTCATGGCAGATATGGAAATGAAGATGTTCCAATCTTAT

>sfra
ATGGCTGCCGAGCTGAGCACGTCTGTGCAAGACACAGATTTAGATGTTTCTCTAATAAAT
CTGGAGGANNNNNNNNNNNNNNNNNNNNNNNNNNNTTCAGATGTTTCTCTAATTAATCTG
GAGGAGGTGAAGAGGTATCAGCCTCTTCTTGAAGAAAAAGGCTACAATTATGTTGAGNNN
NNNNNNNNNNNNNNNNNNNNNNNNnnnnnnnnnnnnnnnnnnnnnnnnnnnnnnnnnnnn
nnnnnnnnnnnnnnnnnnnnnnnnnnnnnnnnnnnnnnnnnnnnnnnnnnnnnnnnnnnn
nnnnnnnnnnnnnnnnnnnnnnnnnnnnnnnnnnnnnnnnnnnnnnnnnnnnnnnnnnnn
nnnnnnnnnnnnnnnnnnnnnnnnnnnnnGCTGGAGnnnnnnnnnnnnnnnnnnnnnnnn
nnnnnnnnnnnnnnnnnnnnnnnnnnnnnnnnnnnnnnnnnnnnnnnnnnnnnnnnnnnn
nnnnnnnnnnnnnnnnnnnnnnnnCAAGCTTTGTTGAAGAAAGCATTCACTCAATACACC
GTCTGTTTGGAGAAGATCTTGCTATCCAANNNATATGGATGGAGTTTCCTTTTGGATGAC
ATCATACAGATCATTCGTGATNNNNNNNNNNNNNNNNNNNNNNNNNNNNNNNNNNNNNNN
NNNNNNNNNNNNNNNNNNNnnnnnnnnnnnnnnnnnnnnnnnnnnnnnnnnnnnnnnnnn
nnnnnnnnnnnnnnnnnnnnnnnnnnnnnnnnnnAGGATGCACTTCGTGACGAGTCTATC
ATTGATGTGAAAGCAATGTGCAAGGTCATGGGAGGTCTCTGCTCATTCTACATGAGGATG
AAACCTCGAGACTCTCAGAAnAAAGCAGAGACAGCATTGTTCACTTTGCTTCGAAGAGGA
TACGGAGATGGAATGACAGCAAAGGATTTCTTGGAAGTGCTTGGCCAAATCATTGTGGAT
GNNNNNCAAGAAGAGGCTCCCCAARTAGAGGCTCCACGACAACTGCCAATAAAGAAAATT
TCAGAGCTGGGATCTGCAGTTGTAAACAACCAGGGYCGATCAATGAAnnnnnnnnnnnnn
nnnnnnnnNNNNNNNNNNNNNNNNNNNNNNNNTCCGCTGCCAGCATCAGGAGCTACCAAC
AAYGAAGGTCCARRAAACGAGYYTMKGGACAAAACCAKCRASCTAGATAGTAGAGCCATG
GAAGATCRCTGCTCTACAGTTGGAGCAACCACCCATGCAGnnnnnnnnnnnnnnnnnnnn
nNNNNNNNNNNNNNNNNNNNNNNNNNNNNNNNNNNNNNNNNNNNNNNNNNNNNNNNNNNN
NNNNNNNNNNNNNNNNNNNNNNNNNNNNNNNNNNNNNnnnnnnnnnnnnnnnnnnnnnnn
nnnnnnnnnnnnnnnnnnnnnnnnnnnnnnnnnnnnnnnnnnnnnnnnnnnnnnnnnnnn
nnnnnnnnnnnnnnnnnnnnnnnnnnnnnnnnnnnnnnnnnnnnnnnnnnnnnnnnnnnn
nnnnnnnnnnnnnnnnnnnnnnnnnnnnnnnnnnnnnnnnnnnnnnnnnnNNNNNNNNNN
NNNNNNNNNNNNNNNNNNNNNNNNNNNNNNNNNNNNNNNNNNNNNNNNNNNNNNNNNNNN
NNNNNNNNNNnnnnnnnnnnnnTAGATAGTAGAGCCATGGAAGATCGCTGCTCTACAGAT
GGGGCAACCACCCATGAGATACTCATGGCAGATATGGAGAGGGAGATATACCTATCAAAA

>afraSS
ATGGCTGACAATCTGAGCACGTCTGTGCAAGACACAGATTCAGATGTTTCCCTAAAAAAC
CTGGAGGACTCCAAGATGTCTGAGCGAGAAATAGATTCAGATGTTTCTCTAATAAACCTC
AAGGAGATGAAGAGGTATCAGCCTCTTCTTAGAGAAAAAGGCTACAATTTTGTTGAGAAT
GGTTCTGATGAGCAGGTTGATGATCAACTCCTGGCCGTTAGTGACCCACAGGGCAGAGCT
ATGAACTTGAGAAGGAATCGGATGATCCTTGGAnnnnnnnnnnnnnnnnnnnnnCACTAT
CGGGCTTGGCTTTCCCCGGATAGTGTTCAGACAGATGACGTGCTTCAAGATGAACTTGAC
GAGACTAATGATGTCAATAATCAAAGCTCGCTGGAGNNNNNNNNnnnnnnnnnnnnnnnn
nnnnnnnnnnnnnnnnnnnnnnnNNNNNNNNNNNNNNNNNNNNNNNNNNNNNNNNNNNNN
NNNNNNNNNNNNNNNNNNNNNNNNCAAGCTTTGATGAAGAAAACGTTCACTCAATACACC
GTCTGTTTGGAAAAGATCTTGCTGTTTGCTGGAGATGAATGGAGTTTCCTTTTCAATGAT
ATCATAAAGATCATTTTTGATCTCATGAGCTGGCTTGCTGGTCTACATGCTAACTTTATA
GTATATGGAGACGTGCGAGCTGGCAATATCTTCATCAATGACCACATGAAAGCCTTTCTC
ATCAACTCAGACAAATCCAAGGAGCAGAACAATGAGACTGCACTTCTTGATGAGTCTCTC
GTTGATGTGAAGGCAATGTGCAAGGTCATGGGTGGTCTCTGCACATTCTACAGGAGGATG
AAACCTCGAGACTCTCAGAAGAAAGCAGAGACAGCATTGTTCGCTCTTCTTCGTAGAGGA
TACGGAGATGGTATAACAGCAAAGGACTTTTTGGAAGTGCTTGGGCGAATCGTAGTTGAT
GSYGAGCAAGAAGAGGCTCCCCAAGAAGAGGCTCCGCGACAACTGCAAATAAAGAAAACT
TCAGAGCTGGGATCCGCAGTTGCCAACAGCCAGGGTCGATCAATGAACAGCCCGGGTTCA
GAGCCGCGACCTGAAGCCGTCAGCAACAAAGTTCCGCTGCAAGCATCAAGAGACACCAAC
AATGAAGGTCCAGGAAACAAGTCTATGGACAAAACCAGCGAGATAGACAGCAGAGCCATG
GTAGATCACTGCTCTACAGTTGGAACAACCACCCATGCAGATCGAGTTCGCRAGCAAAAG
GAGGCTGGAGCTGTCACTGACAAGATTTCAGAGCTGGGNNNNNNNGTTCANANCCAGGGT
TCAGAGCAAGTACCTGAAGCTTATGTCAGCAACCAAGTTCCnnnnnnnnnnnnnnnnnnn
nnnnnnnnnnnnnnnnnnnnnNNNNNNNNNNNNNNNNnnnnnnnnnnnnnnnnnnnnnnn
nnnnnnnnnnnnnnnnnnnnnnnnnnnnnnnnnnnnnnnnnnnnnnnnnnnnnnnnnnnn
nnnnnnnnnnnnnnnnnnnnnnnnnnnnnnnnnnnnnnnnnnnnnnnnnnnnnnnnnnnn
nnnnnnnnnNNNNNNNNGGTACTAGCATCAGGAGCTAACAATGAAGGTCCAGAAAATGAG
TCTAGGGACACAACCGGCGAGCTAGATAGTAGAGAGATGGAAGATGGCTACTCTACAGAC
GGAACATCCGTTCATGAGACGCTCATGGCAGATATGGAAATGGAGATGTTCCAATCTTAT

>hpul
nnnnnTGCCAGTCTTAGCACGTCTGTTCAAGACACAGATTCAGATGTTTCTCTAATAAAT
CTGGAGGAATCCAAGATATCTGAGCGAGACACRGATTCAGATGTTTYTCTAATAAATCTC
AAGGAGATGAAGAGGTATCAGTCTCTTCTTGGAGAAAAGGGCTACAATTTTGTTGAGATA
AACNCTGATGAGCAGGTTAATGATCAACTCCTGGCCATTAGTGACCCACAGGGCAGAGCT
RTGAACTTGGGAATGAGTCRGATGACCTTAGnnnnnnnnnnnnnnnnnnnnnnnnACTTT
CGGGCATGGCTTTCGGCGGATAGTGTTCAGACGGATAACGTGCTCCAAGATGAACTTGAC
GAGCCTAATGATGTCGGTGATCCAAGCTTGCTGGAGnnnnnnnnnnnnNNNNNNNNNNNN
NNNNNNNNNNNNNNNNNNNNNNNNNNNNNNNNNNNNAAGGCTGTAGGAATCACAAAGACA
AGGAAAGATTACAGCCCCAAAGAGCAAGCTTTGATGAAGAAAGYGTTCATTCAATACACC
GTCTGCTTGGAGGAGATCTTGCTATCTGATGGAGTTCGATGGAGTTTCGTTGTGTTTGAT
ATTGTAAAAATCATTTTTGATCTCATGAGCTGGCTTGCTGGTCTCCATGCTAAATTCATA
GTATATGGAGATGTGCGAGCTGGGAATATCTTCATCAATGACTACATGAAAGCCTTTCTC
ATCAGCTCAGACAAATCCAAGGAGCAGAACAATGAGGCTGCACTTCGTGAGGAATCTACC
CGTGACGTGAAAGCAWTGTGCAAGGTCATGGGTGGTCTCTGCAATTTCTACACGAGGATG
AAWCCTYGTGACACTCAGAAGAAAGCCGAGGAAGCATTGTTCGCTCTTCTTCGTAGAGGA
TACAGAGATGATATAACGGCAAAGGACTTTCTGGAAGTGCTTGGGCGAATCGTAGCTGAT
GGTGAGCAAGAAGAGGCTCCCCAAGAAGAGGCTCCGCGACAACTACCAGTRAAGAAAATK
YCAGAGCTGGGATCCGCAGCTGTRAACAACCAGGGTCTACCAAKGAWCAGCCMKRGTTCA
GAGCCGCGACCTGAMGCCRTCAGYAACAAAGTTCCGCTGCAAGCAWCAAGAGACACCAAC
CATGNNNNNNNNGGAAACGAGTCTATGGACAAAACCAGCGAGSTAGAAAGTAGAGCCATG
GWAGATCACTGCTCTACAGTTGGAGCAACCACCCATGCAGATCGAGTTAGCGAGCAAAAA
AAGGCTGGAGCTGTCACTGACAAGATTTCAGRCCTGGGATCTGCAGGTCACAGCCAGGGT
TYAGAGCAAGTACCTGAAGCTCATGTCAGCAACCAAGTTCCnnnnnnnnnnnnnnnnnnn
nnnnnnnnnnnnnnnnnnnnnnnnnnnnnnnnnnnnnnnnnnnnnnnnnnnnnnnnnnnn
nnnnnnnnnnnnnnnnnnnnnnnnnnnnnnnnnnnnnnnnnnnnnnnnnnnnnnnnnnnn
nnnnnnnnnnnnnnnnnnnnnnnnnnnnnnnnnnnnnnnnnnnnnnnnnnnCCTGATGCT
GTCAGCAACCAAGCTCTGCTGCAAGCATCAGGAGCGAACAATGAAGGTCCAGAAAACGAG
TCTAGGGACACAACCGGCGAGCTAGATAGTAGAGAGATGGAAGATGGCTACTCTACAGAC
GGAGCATCCATTCACGAGATGCTGATGGCAGATATGGAGATGGAGATGTTCCAATCCAAC

>snud
ATGGCTGCCGAGCTGAGCACGTCTGTGCAAGACACWGATKTAGATGTTTCTYTAAAAAAT
CTGGAGGATTCCGAGATGTYTGTGCGAGACACAGGTTCAGATGTTTCTCTGATWAATCTG
GAGGTGATGAAGAGGTATCAGCCTCTTCTTGRAGAAAAAGGCTACAATTATGTTGAGAAT
GGTTCTGATGAGGAGGTTGATGATTTCATCCTGGCTGTTGGTGACCCACAGAGCAGAGCT
ATGACCTTAGGAAAGAGTCGGATGACCCTAGGAnTAGGACTAAGAAAAGAAGATCACTTT
CGGGCATGGCTTTCGGCGGATAGTGTTCAGACGGATGTCACGCTTCAAGATGAACTGAAC
ATGCCTAATGATGTCAGTGATCCAAGCTTGCTGGAGNNNNNNNNNNNNNNNNNNNNNNNN
Nnnnnnnnnnnnnnnnnnnnnnnnnnnnnnnnnnnnnnnnnnnnnnnnnnnnnnnnnnnn
nnnnnnnnnnnnnnnnnnnnnnnnCAAKCTTTGATAAAGAAAGCATTCACTCAATACACC
GTCCCTTTGGAGAAGATCTTGCTATCCAATGGAGATAGATGGAGTTTCCTTTTGGATGAC
ATCTTGCAGATCATTCGTGATGTGATGACCGAGCTTGCTGATCTACATGCTAAATAYATM
ATATATGGAGATGTGCGAGNNNNNNNNNNNNNNNNNNNNNNNNNNNNNNNNNNNNNNNNn
nnnnnnnnnnnnnnnnnnnnnnnnnnnnnnnnnnAGRCTGCAYTTCRTGACGAGTCWMTC
RYTGATGTGAAAGCAATGTGCAAGGTCATGGGGRGTCTCTGCTCATTCKACRTGAGGATG
AAACCTCCAGACTCTCAGAAGAAAGCAGAGACAGCATTGTTCACTTTGCTTCGTARAGGA
TACRGAGATGGYATAACGGCAAAGGACTTTCTGGAAGTGCTTAGCCGAATCATTGTTGAT
GTTGAGCAAGAAGAGGCTCCCCAAGTAGAGGCTCCACGACAACTGCCAATAAAGAAAATT
TCAGAGCTGGGATCTGCAGTTGTAAACAACCAGGGTCGATCAATGAACAGCCCAGGTTCA
GAGCCACGACCTGAAGTCATCAGCAACCAWGTTCCGCTRCCAGMATCRGGAGCTWYCAAC
ARTGAAGGTCCAGSRAASRAGKMTRGGGACRAAASCAGYGAGCTAGATRGTAGAGCCATS
RAASATSGCTGCTCTACAGTTGGAGCAACCACCCATGCAKATCGACTTAGCAAGCAAAAA
GAGGCTGGAGCTGTCACTAACAAGATTTCAGAGCTGGGATCTGCAGTTCAGAGCCAGGGT
TCAGAGCAAGTACCTGAAGNTTNTGTCAGCAACCAAGTTCCnnnnnnnnnnnnnnnnnnn
nnnnnnnnnnnnnnnnnnnnnnnnnnnnnnnnnnnnnnnnnnnnnnnnnnnnnnnnnnnn
nnnnnnnnnnnnnnnnnnnnnnnnnnnnnnnnnnnnnnnnnnnnnnnnnnnnnnnnnNNN
NNNNNNNNNNNNNNNNNNNNNNNNNNNNNnnnnnnnnnnnnnnnnnnnnnACCTGAAGTT
GTCAGCAACCAAGTTCCGCTACCAGCATCAGGAGCTATCAACnnnnnnnnnnnnnnnnnn
nnnnnnnnnnnnnnnnnnnnnnnnNNNNNNNNNNNNNNNNNNNNNNNNNNNNNNNNNNNN
NNNNNNNNNNNNNNNNNNNNNNNNNNNNNNNATATARAGATGGAGATGTACCTATCTCAA

>sintSS
ATGGCTGCCAATCTGAGCACGTCTGTGCAAGACACAGATTCAGATGTTTCCCTAAAAAAT
CTGGAGGACTCCAAGACGTCTGAGCGAGAAATAGATTCAGATGTTTCTCTAATAAACCTC
AAGGAGATGAAGAGGTATCAGCCTCTTCTTAGAGAAAAAGGCTACAATTTTGTTGAGAAK
GGTTCTGAKSAGCAGGTTGATGATCATCTCCTGGCCGTTAGTGACCCACAGRGCAGAGCT
ATGAACTTGGGAAGGAGTCGGATGACCCTTGGAnnnnnnnnnnnAAATGGAGATCRCTAT
CGAGCATGGCTTTCGGTGGATAGATTTCAGACGGATAACGTGCTTCAAGATGAACTTGAC
GAGACTAATGATGTCARTRATCMAAGCTTGCTGGAGnnnnnnnnnnnnnnnnnnnnnnnn
nnnnnnnnnnnnnnnnnnnnnnnnnnnnnnnnnnnnnnnnnnnnnnnnnnnnnnnnnnnn
nnnnnnnnnnnnnnnnnnnnnnnnCAAGCTTTGTTCAAGAAAACGTTCACTCAATACACC
GTCTGTTTGGAGAAGATCTTGCTTTCCGATGGAGATGGATGGAGTTTCCTTTTGGATGAT
ATCGTAAAGATCATTAGTGATCTCATGAGCTGGCTTGCTGGTCTACATGATAAATCCATA
GTATATGGAGATGTGCGAGCTGGCAATATCTTCATCAATGACCACATGAATGCCTTTCTC
ATCAGCTCTGAAAAATCCAAGGAGCAGAAnnnnnAGACTGCACTGCTTGATGAGTCTCTC
GTTGATGTGAAAGCAATGTGCATGGTCATGGGTGGTCTCTACGCATTCTACATGAGGATG
AAACCTCGAGACTCTCAGAAGAAAGCAGAGATGGCATTGTTCACTTTGCTTCGTAGAGGA
TACAAAGATGGTATATCAGCAAAGGACTTTTTGGAAGAGCTTGGGCGAATCGTAGTTGAT
GGCGAGCAAGAAGAGGCTCCCCAAGCAGAGGCTCCGCGACAACTGCMAATAAAGAAAAYT
TCAGAGCTGGGATCCGCAGTTRCCAACAGCCAGGGTCGATCAATGAACAGCCCGGGTTCA
GAGCCGCGACCTGAAGCCGTCAGCAACAAAGTTCCGCTGCAAGCATCAAGAGACACRAAC
AATGAAGGTTCAGGAATCAAGTCTATGGACAAAACCAGCGAGCTAGATAGCAAAGCCATG
GAAGATCATTRCTCTACAGTTGGAACAACCCATCATGCAGATCGAGTAGGCGAGCAAAAA
GGGGCTGGAGCTGTCAATGACAAGATTTCAGAGCnnnnnnnnnnnnnnnnnnnnnnnnnT
TCAGAGCAAGTACCGGAAGCTCATGTCAGCAATCAAGTTCCnnnnnnnnnnnnnnnnnnn
nnnnnnnnnnnnnnnnnnnnnnnnnnnnnnnnnnnnnnnnnnnnnnnnnnnnnnnnnnnn
nnnnnnnnnnnnnnnnnnnnnnnnnnnnnnnnnnnnnnnnnnnnnnnnnnnnnnnnnnnn
nnnnnnnnnnnnnnnnnnnnnnnnnnnnnnnnnnnnnnnnnnnnnnnnnnnnnnnnnnnT
GTCAGCAATCAAGTTCCGGTGCCAGCATCAGGAGCGAACAACGAGGRTCCAGGAAMCGAA
TSTAGGGACACRACCGGCGAGCTAGATAGTAGAGAGATGGAAGATGGCTACTCTACAGAC
GGAACATCYGTTCATGAGACGCTCATGGCAGATATGGAGATGGAGATGTTCCAATCTAAT

>sprp
ATGGMTGCCAATCTGAGCACGTCTGTGCAAGACACAGATTCAGATGTTTCCCTRAAAAAT
CTGGRGGACTCSAAGACGTCTGAGCGAGAAATAGATTCCGATGTTTCTCTGATAAACCTC
AAGGAGATGAAGAGGTATCAGCCTCTTCTTAGAGAAAAAGGCTACAATCTTGTTGAGAAT
GSYTCTGATGGGCAGGTTGATGATCAKCTCCTKGCMGTCGGTGACCCACAGRGCAGAGCT
ATGAACTTGGGAATGAGTCGGATGACCCTAGGAGTAGGACTCMSAAATGAACATCACTAT
CAGGCATGGCTTTCGSYGGATAGTGTGCAGACGGATAAGGTGCTTCAAGATGAACTTGAC
GAGACTAATGATGTCAATAATCAAAGCTCGCTGGAGGAAATACAGCCTAAATGTGACCTT
GAGAGAAACGACTTTCGGGATGGAGAAAGACATGCAAAGGCTGTAGGAATCACAAAGACA
AGGACAGGATACACCCCCAAAGAGCAAGCTTTGTTSAAGAAAACGTTCACTCAATACACC
GTCTGTYTGGAGAAGATCTTGCTTTCCGATGGAGATGGATGGAGTTTCCTTTTGGATGAT
ATCGTAAAGATCATTTGTGATCTCATGAGCTGGCTTGCTGGTCTACATGATAAATCCATA
GTATATGGAGATGTGCGAGCTGGGAATATCTTCATCAATGACCAYWTGAAAGCCTTTCTC
ATCAGCTCTGAAAAATCCAAGGAGCAGAACAACGAGGCTGCACTTCTTGATGAGTCTCTC
ATTGATGTGAAAGCAATGTGCAAGGTCATGGGTGGCCTCTACGCATTCTACATGAGGATG
AAACCTCGAGACTCTCAGAAGAAAGCAGAGACAGCATTGTTCRCTCTTCTYCGTAGAGGA
TACAGAGATGGTATATCAGCAAAGGACTTTTTGGAAGTGCTTAGGCGAATCGTAGTTGAT
GGYGAGCAAGAAGAGGCTCCCCAAGAAGAGGCTCYGCGACAACYACCAATAAAGAAAAYT
TCAGAGYTGGGAYCTGCAGYTGYCAWCAGCCAGGGTCTATCAATGAAGAKCCCGAGTTCA
GAGCCRCGACCTGAAGCCGTCRSYAACAAAGTTCCGCTGCAAGCATCAAGAGACGCCAAC
AATGAAGGTCCAGGAAACAAGTCTATGGACAAAACCAGCAAGGTAGATTGTAAAGCCATR
GAAGATCRCTGCTCKACAGTTGGARCAACCACCCATGCMGATCGAGTTCGCGAGCAAAAG
AAGGCTGGAGCTGTCACTAACAWGATACCAGAGCTGGGATCTGCAGCTCAGAGCCAGGGT
TCAGAGCAAGTACCTGAAGCTTATGTCAGCAACCAAGTWCCTGATGCTGTCAGYAACCAA
GTACCTGATGCTGTCAGCAACCAAGTTCCTGATGCTGTCAGCAACCAAGTACCTGATGCT
GTCAGCAACCAAGTACCTGATGCTGTCAGCAACCAAGTTCCTGATGCTGTCAGCAACCAA
GTACCTGATGCTGTCAGCAACCAAGTTCCTGATGCTGTCAGYAACCRAATACCTGATGCT
GTCAGCAACCAAGCTCCGGTGCCAGCATCAGGAGCGAACAACGAGGGTCCAGGAAACGAA
TCTAGGGACACGACCGGYGATTTAGATAGTAGAGAGATGGAAGATGGCTACTCTACAGAC
GGAACATCCATTCATGAGACGCTCATGGCAGATATGGAGATGGAGATGTTCCAATCTAAW

>spurp
ATGGATGCCAATCTGAGCACGTCTGTGCAAGACACAGATTCAGATGTTTCCCTAAAAAAT
CTGGGGGACTCGAAGACGTCTGAGCGAGAAATAGATTCCGATGTTTCTCTGATAAACCTC
AAGGAGATGAAGAGGTATCAGCCTCTTCTTAGAGAAAAAGGCTACAATCTTGTTGAGAAT
GCCTCTGATGGGCAGGTTGATGATCAGCTCCTGGCAGTCGGTGACCCACAGGGCAGAGCT
ATGAACTTGGGAATGAGTCGGATGACCCTAGGAGTAGGACTCACAAATGAACATCACTAT
CAGGCATGGCTTTCGCCGGATAGTGTGCAGACGGATAAGGTGCTTCAAGATGAACTTGAC
GAGACTAATGATGTCAATAATCAAAGCTCGCTGGAGGAAATACAGCCTAAATGTGACCTT
GAGAGAAACGACTTTCGGGATGGAGAAAGACATGCAAAGGCTGTAGGAATCACAAAGACA
AGGACAGGATACACCCCCAAAGAGCAAGCTTTGTTGAAGAAAACGTTCACTCAATACACC
GTCTGTTTGGAGAAGATCTTGCTTTCCGATGGAGATGGATGGAGTTTCCTTTTGGATGAT
ATCGTAAAGATCATTTGTGATCTCATGAGCTGGCTTGCTGGTCTACATGATAAATCCATA
GTATATGGAGATGTGCGAGCTGGGAATATCTTCATCAATGACCATATGAAAGCCTTTCTC
ATCAGCTCTGAAAAATCCAAGGAGCAGAACAACGAGGCTGCACTTCTTGATGAGTCTCTC
ATTGATGTGAAAGCAATGTGCAAGGTCATGGGTGGCCTCTACGCATTCTACATGAGGATG
AAACCTCGAGACTCTCAGAAGAAAGCAGAGACAGCATTGTTCACTCTTCTTCGTAGAGGA
TACAGAGATGGTATATCAGCAAAGGACTTTTTGGAAGTGCTTAGGCGAATCGTAGTTGAT
GGTGAGCAAGAAGAGGCTCCCCAAGAAGAGGCTCCGCGACAACCACCAATAAAGAAAATT
TCAGAGCTGGGATCTGCAGTTGCCATCAGCCAGGGTCTATCAATGAAGATCCCGAGTTCA
GAGCCGCGACCTGAAGCCGTCGGCAACAAAGTTCCGCTGCAAGCATCAAGAGACGCCAAC
AATGAAGGTCCAGGAAACAAGTCTATGGACAAAACCAGCAAGGTAGATTGTAAAGCCATG
GAAGATCACTGCTCGACAGTTGGAGCAACCACCCATGCAGATCGAGTTCGCGAGCAAAAG
AAGGCTGGAGCTGTCACTAACATGATACCAGAGCTGGGATCTGCAGCTCAGAGCCAGGGT
TCAGAGCAAGTACCTGATGCTTATGTCAGCAACCAAGTTCCTGATGCTGTCAGTAACCAA
GTACCTGATGCTGTCAGCAACCAAGCTCCTGATGCTGTCAGCAACCAAGTACCTGATGCT
GTCAGCAACCAAGTACCTGATGCTGTCAGCAACCAAGTTCCTGATGCTGTCAGCAACCAA
GTACCTGATGCTGTCAGCAACCAAGTTCCTGATGCTGTCAGCAACCGAATACCTGATGCT
GTCAGCAACCAAGCTCCGGTGCCAGCATCAGGAGCGAACAACGAGGGTCCAGGAAACGAA
TCTAGGGACACGACCGGTGATTTAGATAGTAGAGAGATGGAAGATGGCTACTCTACAGAC
GGAACATCCATTCATGAGACGCTCATGGCAGATATGGAGATGGAGATGTTCCAATCTAAA

>pdep
ATGGCTGCCGAGCTGAGCACGTCTGTGCAAGACACAGATTCTGATGTTTCTCTAATAAAT
CTGGAGGACTCnnnnnnnnnnnnnnnnnnnnnnnnnnnnnnNNNNNNNNNNNNNNNNNNN
NNNNNNNNNAAGAGGTATCGGCCTCTTCTTGAGGAAAAAGGCTACAATTATGTTGAGAAT
GGTTCTGATGAGGAGGTTGATGATCATCTCCTGGCCGTTGGTGAnnnnnnnnnnnnnnnn
nnnnnnnnnnnnnnnnnnnnnnnnnnnnnnnnnnnnnnnnnnnnnnnnNNNNNNCACTTT
CAGGCATGGCTTTTGGCGGATAGTGTTCAGACGAATCTCACGCTTCAAGATGAACTGAAC
ACACCTATTGATGTCAGTGATCCAAGCTTGCTGGAGnnnnnnnnnnnnnnnnnnnnnnnn
nnnnnnnnnnnnnnnnnnnnnnnnnnnnnnnnnnnnnnnnnnnnnnnnnnnnnnnnnnnn
nnnnnnnnnnnnnnnnnnnnnnnnGAAGCTTTGATAAAGAAAGCGTTCCCTCAAWACACC
GTCTGTTTGGAGGAKATCTTGCTATCCAAAGGARATAGATGGAGTTTCCTTTTGGATGAC
ATCTTACAGATCATCCGTGATGTCATGACCGWGCTTGCTGATCGACATGCTAMATCCMTA
GTATATGGAGAYGTGCGAGNNNNNNNNNNNNNNNNNNNNNNNNNNNNNNNNNNNNNNNNN
NNNNNnnnnnnnnnnnnnnnnnnnnnnnnnnnnnAGTATGCACTTCRTGACGAGTCTATY
ATTGATGTGAAAGCAATGTGCAAGGTCATGGGGGGTCTCTGCTCATTCTACAYGAGGATG
AAACCYCGAGACTCTCAGAAGAAAGCAGAGACAGAATTGTTCACTTTGCTTCGTAGAGGA
TACAGAGATGGTATAACAGCAAAGGATTTTCTGGAAGTGCTTGGGCGAATCATTGTTGAT
GNNNNNNNNNNNGAGGCTCCCCAAGAAGAGGCACCACGACAACTGCAAATAAAGRCAATT
TCAGAGCTGGGATCTGCAGTTGTAAACAGCCAGGGTCGATCAATGAAnnnnnnnnnnnnn
nnnnnnnnnnnnnnnnnnGTCAGCAACCAAGTTCCCCTGCCAGCAACAGGAGCTATCAGC
ATTAAAGGTCCAGGAAACGAGTCTATGGACAAAACCAGCAAGCTAGATAGCAGAGCCATG
GAAGATCGCTGCTTTACAGTTGGAGCAACCACCCATGCAGNNNNNNNNNNNNNNNNNNNN
NNNNNNNNNNNNNNNNNNNNNNNNNNNNNNNNNNNNNNNNNNNNNNNNNnnnnnnnnnnn
nnnnnnnnnnnnnnnnnnnnnnnnnnnnnnnnnnnnnnnnnnnnnnnnnnnnnnnnnnnn
nnnnnnnnnnnnnnnnnnnnnnnnnnnnnnnnnnnnnnnnnnnnnnnnnnnnnnnnnnnn
nnnnnnnnnnnnnnnnnnnnnnnnnnnnnnnnnnnnnnnnnnnnnnnnnnnnnnnnnnnn
nnnnnnnnnnnnnnnnnnnnnnnnnnnnnnnnnnnnnnnnnnnnnnnnnnnnnnnnnnnn
nnnnnnnnnnnnnnnnnnnnnnnnnnnnnnnnnnnnnnnnnnnnnnnnnnnnnnnnnnnn
nnnnnnnnnnnnnnnnnnnnnnnnnnnnnnnnnnnnnnNNNNNNNNNNNNNNNNNNNNNN
NNNNNNNNNNNNNNNNNNNNNNNNNNNNNNNATATGGAGAGGGAGATGTTCCAATCACAA
