# Supplementary material for: Genome-wide signals of positive selection in strongylocentrotid sea urchins
Source: BMC Genomics. 2017 Jul 21;18:555. doi: 10.1186/s12864-017-3944-7 (PMC5521101; doi:10.1186/s12864-017-3944-7)
Supplement: Supplementary file 3 — Consensus alignment files. A compressed (gzip) tape archive (TAR) file containing 6250 consensus alignment files in FASTA format. (TGZ 14116 kb) [file 12864_2017_3944_MOESM3_ESM.tgz › SPU_020303/consensAlign.ordered.fa]

>sdro
ATGGGTTCTGGGATAAGCAGTAATACTGCAGGATTCATAGGGTCTGCAGTAGCGATTGTT
GGATTTGGAAGCAACTTTGTTCCTGTAAAACACGTAGAGACGGGAGATGGTGTGTTCTTC
CAGTGGATAATGTGCTCTGGTATTTGGTTTGTTGGTCTCATGATCAATTTATTCCGCTAC
AGTCCAATCTTCTATCCTCTCTCCATGCTAGGTGGATTCCTCTGGTGCACAGGAAACATA
ATGGTGGTGCCAATTTTGAAGACCATCGGACTGGGRCCAGGCTTACTGATMTGGGCATCA
GTCAATATGATAGCTGGATGGGCCAGTGGACACTTTGGGTGGTTCGGCTTGAACAAAGAT
GTGTTAACACGACCGACTCTGAATTACATYGGATTTGCTTTGGCGTTTATGAGATTGGTG
ATATTTGTTTGGGTCAAGCCAGATCCAGTTGGTCTAAAACAAAAGAAACTGGGTTCAWCR
WCCYCTGCAAGCTCATCTAATGACAACAATCCTTTRCTTAATGATGATCAGCATGCAGTA
AAYGTWTCACAAGAAGGAAGCCATGAAGCGAACGACCAGCCMTYRTCYACWGATGCATCA
TGGGTAGATAACCTGTCTACTTTGCAGAAGAGAATAGTAGGCTGTGTGCTGTCCACAATA
TCTGGCGTTCTATAYGGCTTCAACTTCATTCCATGTTTRTGGATTCAGGAYAAYGTCAAA
GGAGCCAGTCAAGAGGNNNNNNNNNNNNNNNNNNNNNNNNNNNNNNNNNNNNNNNNNNNN
NNNNNNNNNNNNNNNNNNNNNNNNNNNNNNNNNNNNNNNNNNNNNNNNNNNTACTCGCAG
AGCCTTGTCTTACCTAGTCTAGTGTGTGGTGCTATGTGGGCGGTTGCTCAGGCAGGGTGG
NNTGTTGCCAACACAAACCTCTCCGAATCTGNNNNNNNNNNNNNNNNNNNNNNNnnnnnn
nnnnnnnnnnnnnnnnnnnnnnnnnnnnnnnnnnnCCGAGAGATCCGTGGACTTAGGAAC
TACATCCTACTCATCAYTGCCTTTACTGTAGCTACGGCTGGAGTTGTATGTACCGCTTTC
TCTAAAGTA

>spal
ATGGGTTCTGGGATAAGCAGTAATACTGCAGGATTCATAGGGTCTGCAGTAGCGATTGTT
GGATTTGGAAGCAACTTTGTTCCTGTAAAACACGTAGAGACGGGAGATGGTGTGTTCTTY
CAGTGGATAATGTGCTCRGGTATTTGGTTTGTTGGTCTCATGATCAATTTATTCCGCKAC
AGTCCWATCTTCTATCCTCTCTCCATGCTRGGTGGATTCCTCTGGTGYACAGGAAACATA
ATGGTGGTGCCAATTTTGAAGACCATCGGACTGGGGCCAGGCTTACTKATCTGGGCATCA
GTCAATATGATAGCTGGATGGGCCAGTGGACACTTTGGGTGGTTCGGCTTAAACAAAGAT
GTGTTATCGAATCCAACTCTGAATTACATYGGATTTGCTTTGGCGTTTATGAGATTGGTG
ATATTTGTTTGGATCAAGCCAGATCCAGTTGGTCTAAAACAAAAGAAACTGGGTTCARCG
ACCTCTGCAAGCTCWTCTAATGACAACAATCCTTTACTTAATGATGATCAGCATGCAGTA
AATGTATCACAAGAAGRAAGCCATGAAGCGAWCGACCAGCCATCATCCACAGATGCATCA
TGGGTAGATAACCTGTCTACTTTGCAGAAGAGAATAGTAGGCTGTGTGCTGTCCACAATA
TCTGGCGTTCTGTATGGCTTCAACTTCATTCCATGTTTATGGATTCAGGATAACGTCAAA
GGAGCCAGTCAAGAGGNNNNNNNNNNNNNNNNNNNNNNNNNNNNNNNNNNNNNNNNNNNN
NNNNNNNNNNNNNNNNNNNNNTACTCTGCCTACAAGCAGAACAAGCCCCAGTACTCGCAG
AGCCTTGTCTTACCTAGTCTAGTGTGTGNNGCTATGTGGGCGGNTGCTCNNGCAGGGNNN
NnnnnNNNNNNNNNNNNNNNNNNNNNNNNNNNNNNNNNNNNNNNNNNNNNNNNNnnnnnn
nnnnnnnnnnnnnnnnnnnnnnnnnnnnnnnnnnnnnnnnnnnNNNGTGNACTTAGGANC
TNCNNCCTACTCATCATTGCCTTTACTGTAGCTACGGCTGGAGTTGTATGTACCGCTTTC
TCTAAAGTA

>sfra
ATGGGTTMTGGGATAAGCAGTAATACTGCAGGATTCATAGGGTCTGCAGTAGCGATTGTT
GGATTTGGAAGCAACTTTGTTCCTGTAAAACACGTAGAGACGGGAGATGGTATGTTCTTC
CARTGGATAATGTGCTCGGGTATTTGGTTTGTTGGTCTCATGATCAATATAGTGCGCTAC
AGTCCAATCTTCTATCCTCTCTCCATGCTAGGTGGATTCCTCTGGGCTACAGGAAACATA
ATGGTGGTGCCAATTTTGAAGACSATCGGACTAGGACCAGGCTTACTGATCTGGGCATCA
GTCAATATGATAGCTGGATGGGCCAGTGGACACTTTGGRTGGTTCGGCTTAAACAAAGAT
GTGTTAACACATCCGACTCTGAATTACATCGGATTTGCTTTGGCGTTTATGAGATTGGTG
ATATTTGTTTGGGTCAAGCCAGATCCAGTTGGTCTAAAACAAAAGAAGCTGGGTTCWACG
GCCTCTGCAAGCTCATCTAAYGACAACAATCCTTTACTTAATGATGATCAGCATGCAGTA
AATGTATCACATGAAGGAAGCCATGAAGCGAATGACCATCCACCATCCACAGATRCATCA
TGGGTAGATAACCTGTCTACTTTGCAGAAGAGAATAGTAGGCTGTGTGCTGTCCATAATG
TCTGGCTTTCTGTATGGCTTCAACTTCATTCCATGTTTGTGGATTCAGGATAACGTCAAA
GGGGCCAGTCAAGAGGnnnnnnnnnnnnnnnnNNNNNNNNNNNNNNNNNNNNNNNNNNNN
NNNNNNNNNNNNNNNNNNNNNNNNNNNNNNNNNNNNNNNNNNNNNNNNNNNNNNNNNNNN
NNNNNNNNNNNNNNNNNNNNNNNNNNNNNNNNNNNNNNNNNNNNNNNNNNNNNNNNNNNN
NNNNNNNNNNNNNNNNNNNNNNNNNNNNNNNNnnnnnnnnnnnnnnnnnnnnnnnnnnnn
nnnnnnnnnnnnnnnnnnnnnnnnnnnnnnnnnnnnnnnnnnnnnnnnnnnnnnnnnnnN
NNNNNNNNNNNNNNNNNNNNNNNNNNNNNNNNNNNNNNNNNNNNNNNNNNNNNNNNNNNN
NNNNNNNNN

>afraSS
ATGGGTTCTGGGATAAGCAGTAATACTGCAGGATTCATAGGGTCTGCAGTAGCGATTRTT
GGATTTGGAAGCAACTTTGTTCCTGTAAAACACGTAGAGACGGGAGATGGTGTGTTCTTC
CAGTGGATAATGTGCTCGGGTATTTGGTTTGTTGGTCTCATGATCAATTTATTCCGCTCC
AGTCCAATCTTCTATCCACTCTCCATGCTAGGTGGATTCCTCTGGTGCACAGGAAACATA
ATGGTGGTGCCAATTTTGAAGACCATTGGACTGGGACCAGGCTTACTGATCTGGGCATCA
GTCAATATGATAGCTGGATGGGCCAGTGGACACTTTGGATGGTTCGGCTTAAACAAAGAT
GTGTTAACACGACCGACTCTGAATTACATCGGATTTGCTTTGGCGTTTATGAGATTGGTG
ATATTTGTTTGGGTCAAGCCAGATCCAGTTGGTTTAAAACAAAAGAAACTGGGTTCAACG
ACCGCTGCCAGCTCATCTAATGACAACAATCCTTTACTTAATGATGATCAGCATGCAGTA
AATGTATCACAAGAAGGAAGCMATGAAGCGAWCGAYCAGCYATYATCCACAGATGCATCA
TGGGTAGAYAACCTGTCTACTTTGCAGAAGAGAATAGTAGGCTGTGTGCTGTCCACAATR
TCTGGCGTTCTATATGGMTTCAACTTCATTCCATGTTTATGGATTCAGGAYAACGTCAAA
GGAGCCAGTCAAGAGGGTTTAGACTATGTATTTGCCCATTTCTGTGGGATCTATGCTACT
NNNNNNNNNNNNNNNNNNNNNNNNNNNNNNNNNNNNNNNNNNNNNNNNNNNNNNNNNNNN
NNNNNNNNNNNNNNNNNNNNNNNNNNNNNNNNNNNNNNNNNNNNNNNNNNNNNNNNNNNN
NNNNNNNNNNNNNNNNNNNNNNNNNNNNNNNNNNNNNNNNNNNNNNNNNNNNNNGGTCCT
TCTATCCTTGCTGGCCTGTGGAGCGTGTTCTATTTCCGAGAGATCCGTGGACTTAGRAAC
TACATCCTACTCATCAYTGCCTTTACTGTAGCTACGGCTGGAGTTGTATGTACCGCTTTC
TCTAAAGTA

>hpul
ATGGGTTCTGGGATAAGCAGTAATACTGCAGGATTCATAGGGTCTGCAGTAGCGATTGTT
GGATTTGGAAGCAACTTTGTTCCTGTAAAACACGTAGAGACGGGAGATGGTGTGTTTTTC
CAGTGGATAATGTGCTCTGGTATTTGGTTTGTTGGTCTCATGATCAATTTATTCCGCAAC
AGTCCCATCTTCTATCCTCTCTCCATGCTAGGGGGATTCCTCTGGGCTACAGGAAACATA
ATGGTGGTGCCAATTTTGAAGACCATCGGACTGGGACCAGGCTTACTGATCTGGGCATCR
GTCAATATGATAGCTGGATGGGCCAGTGGACACTTTGGATGGTTCGGCTTGAACAAAGAT
GTGTTAACACGACCGACTCTGAATTACATTGGATTTGCTTTGGCGTTYATGAGATTGGTG
ATATTTGTTTGGGTCAAACCAGATCCAGTTGGTCTAAAGCAAAAGAAAATGGGTTCAAYG
ACCTCTGCAAGCTCATCTAATGACAACAATCCTTTACTTAATGATGATCAGCATGCAGTA
AATRTATCACAAGAAGRAAGCCATGAAGCRAACGWCCAGCCATCATCCACAGATGCATCA
TGGGTAGATAAYCTGTCTACTTTGCAGAAGAGAATAGTAGGCTGTGTGCTGTCCACAATA
TCTGGCGTTCTATATGGCTTCAACTTCATTCCATGTTTATGGATTCAGGATAACRWMAAM
GRAGCCAGTCAAGAGGGTTTAGACTATGTATTTGCCCATTTCTGTGGGATCTATGCTACC
AGTTCGGCCTACTTCCTTATCTACTCTGCCTACATGCAGAACAAGCCCCAGTACTCNNNN
NNNNNNNNNNNNNNNNNNNNNNNNNNNNNNNNNNNNNNNNNNNNNNNNNNNNNNNNNNNN
NNNNNNNNNNNNNNNNNNNNNNNNNNNNNNNNNNNNNNNNNNNNNNNNNNNNNNNNNNNN
NNNNNNNNNNNNNNNNNNNNNNNNNNNNNNNNNNNNNNNNNNNNNNNNNNNNNNNAGANC
TACATCCTGCTTNTCACTGCCTTTATTGTAGCTACAGCTGGAGTTGTATGTACCGCTCTC
TCTAAACTA

>snud
ATGGGTTCTGGGATAAGCAGTAATACTGCAGGATTCATAGGGTCTGCAGTAGCGATTGTT
GGATTTGGAAGCAACTTTGTTCCTGTAAAACACGTAGAGACGGGAGATGGTATGTTCTTC
CAGTGGATAATGTGCTCGGGTATTTGGTTTGTTGGTCTCATGATCAATTTAGTGCGCTAC
AGTCCAATCTTCTATCCTCTCTCCATGCTAGGTGGATTTCTCTGGGCTACAGGAAACGTA
ATGGTGGTGCCAATTTTGAAGACCATCGGACTAGGACCAGGCTTACTGATCTGGGCATCA
GTCAATATGATAGCTGGATGGGCCAGTGGACACTTTGGGTGGTTCGGCTTAAACAAAGAT
GTGTTAACACAACCGACTCTGAATTACATCGGATTTGCTTTGGCATTTATGAGATTGGTG
ATATTTGTTTGGGTCAAGCCAGATCCAGTTGGGCTACAACAAAAGAAACTGGGTTCAACG
GCCTCTGCAAGCTCATCTAATGACAGCAATCCTTTACTTAATGATGATCAACATGCAGTA
AATGTATCACATGAAGGAAGCCATGARGCGAACGACCAGCCAYCATCCACWGATGCATCA
TGGGTAGATAACCTGTCTACTTTGCAGAAGAGAATAGTAGGCTGTGTGCTGTCCATAATA
TCTGGCTTTCTGTATGGCTTCAACTTCATTCCATGTTTATGGATTCAGGATAACGTCAAA
GGGGCCAGTCAAGAGGNNNNNNNNNNNNNNNNNNNNNNNNNNNNNNNNNNNNNNNNNNNN
NNNNNNNNNNNNNNNNNNNNNNNNNNNNNNNNNNNNNNNNNNNNNNNNNNNNNNNNnnnn
nnnNNNNNNNNNNNNNNNNNNNNNNNNNNNNNNNNNNNNNNNNNNNNNNNNNNNNNNNNN
NNNNNNNNNNNNNNNNNNNNNNNNNNNNNNNNNNNNNNNNNNNNNNNNNNNNNNNNNNNN
NNNNNNNNNNNNNNNNNNNNNNNNNNNNNNNNNNNNNNNNNNNNnnnnnnnnnnnnnnnn
nnnnnnnnnnnnnnnnnnnnnnnnnnnnnnnnnnnnnnnnnnnnnnnNNNNNNNNNNNNN
NNNNNNNNN

>sintSS
ATGGGTTCTGGGATAAGCAGTAATACTGCAGGATTCATAGGGTCTGCAGTAGCGATTGTT
GGATTTGGAAGCAACTTTGTTCCTGTAAAACACGTAGAGACGGGAGATGGTGTGTTCTTC
CAGTGGATAATGTGCTCRGGTATTTGGTTTGTYGGTCTCATGATCAATTTATTCCGCTAC
AGTCCAATCTTCTATCCTCTCTCCATGCTRGGTGGATTCCTGTGGGCTACAGGAAACATA
ATGGTGGTGCCAATTTTGAAGACCATCGGACTGGGGCCAGGCTTACTGATCTGGGCATCA
GTCAATATGATAGCTGGATGGGCCAGTGGACACTTTGGGTGGTTCGGCTTAAACAAAGAT
GTGTTAACACGACCGACTCTGAATTACATCGGATTTGCTTTGGCGTTTATGAGATTGGTG
ATATTTGTTTGGGTCAAGCCAGATCCAGTTGGTCTAAAACAAAAGAAACTGGGTTCATCR
ACCTCTGCAAGCTCATCTAATGACAACAATCCTTTACTTAATGATGATCAGCATGCAGTA
AATGTATCACAAGAAGGAAGCCATGAAGCGAACGATCAGCCATTATCCACAGATGCATCA
TGGGTAGATAACCTGTCTACTTTGCAGAAGAGAATAGTAGGCTGTGTGCTGTCCACAATA
TCTGGCGTTCTGTATGGCTTCAACTTCATTCCATGTTTATGGATTCAGGATAACGTCAAA
GGAGCCAGTCAAGAAGNNNNNNNNNNNNNNNNNNNNNNNNNNNNNNNNNNNNNNNNNNNN
NNNNNNNNNNNNNNNNNNNNNNNNNNNNNNNNNNNNNNNNNNNNNNNNNNNNNNNNNCAG
AGTCTCGTCTTACCTAGTCTAGTGTGTGGTGCTATGTGGGCGGTTGCTCAGGCAGGGNGG
TTCGTTGCCAATACAAACCTCTCTGAATCTNNNNNNNNNNNNNNNNNNNNNNNNnnnnnn
nnnnnnNNNNNNNNNNNNNNNNNNNNNNNNNNNNNNNGAGAGATCCGTGGACTTAAGAAC
TACATCCTACTCATCATTGCCTTTACTGTAGCTACRGCTGGAGTTGTATGTACTGCTTTC
TCTAAAGTA

>sprp
ATGGGTTCTGGGATAAGCAGTAATACTGCAGGATTCATAGGGTCTGCAGTAGCGATTGTT
GGATTTGGAAGCAACTTTGTWCCTGTAAAACACGTAGAGACGGGAGATGGTGTGTTCTTC
CAGTGGATAATGTGCTCAGGTATTTGGTTTGTTGGTCTCATGATCAATTTATTCCGCTAC
AGTCCAATCTTCTATCCTCTCTCCATGCTSGGTGGATTCCTCTGGGCTACAGGAAACATA
ATGGTGGTGCCAATTTTGAAGACCATCGGACTGGGSCCAGGCTTACTGATCTGGGCATCA
GTCAATATGATAGCTGGATGGGCCAGTGGACACTTTGGGTGGTTCGGCTTAAACAAAGAT
GTGTTAACACGACCGACTCTGAATTACATCGGATTTGCTTTGGCGTTTATGAGATTGGTG
ATATTTGTTTGGGTCAAGCCAGATCCAGTTGGTCTAAAACAAAAGAAACTGGGTTCATCG
ACCTCTGCAAGCTCATCTAATGACAACAATCCTTTACTTAATGATGATCAGCATGCAGTA
AATGTATCACAAGAAGGAAGCCATGAAGCGATCGATCAGCCATCATCCACAGATGCATCA
TGGGTAGACAATCTGTCTACTTTGCAGAAGAGAATAGTAGGCTGTGTGCTGTCGACAATA
TCTGGCGTTCTATATGGCTTCAACTTCATTCCATGTTTATGGATTCAGGATAACGTCAAA
GGAGCCAGTCAAGAGGGTTTAGACTATGTATTTGCCCATTTCTGTGGGATCTACGCTACT
AGTACAGCCTACTTTCTCATCTACTCTGCCTACAAGCAGAACAAGCCCCAGTACTCTCAG
AGCCTTGTCCTACCTAGTCTAGTGTGTGGTGCTATGTGGGCGGTTGCTCAGGCAGGGTGG
TTTGTTGCCAATACAAACCTCTCTGAATCTGTGGCGTTTCCTATCGTCACAACGGGTCCT
TCTATCCTTGCTGGCCTGTGGAGCGTGTTCTATTTCCGAGAGATCCGTGGACTTAAGAAC
TACATCCTACTCGTCATTGCCTTTACTGTAGCTACGGCTGGAGTTGTATGTACCGCTTTC
TCTAAAGTA

>spurp
ATGGGTTCTGGGATAAGCAGTAATACTGCAGGATTCATAGGGTCTGCAGTAGCGATTGTT
GGATTTGGAAGCAACTTTGTTCCTGTAAAACACGTAGAGACGGGAGATGGTGTGTTCTTC
CAGTGGATAATGTGCTCAGGTATTTGGTTTGTTGGTCTCATGATCAATTTATTCCGCTAC
AGTCCAATCTTCTATCCTCTCTCCATGCTCGGTGGATTCCTCTGGGCTACAGGAAACATA
ATGGTGGTGCCAATTTTGAAGACCATCGGACTGGGCCCAGGCTTACTGATCTGGGCATCA
GTCAATATGATAGCTGGATGGGCCAGTGGACACTTTGGGTGGTTCGGCTTAAACAAAGAT
GTGTTAACACGACCGACTCTGAATTACATCGGATTTGCTTTGGCGTTTATGAGATTGGTG
ATATTTGTTTGGGTCAAGCCAGATCCAGTTGGTCTAAAACAAAAGAAACTGGGTTCATCG
ACCTCTGCAAGCTCATCTAATGACAACAATCCTTTACTTAATGATGATCAGCATGCAGTA
AATGTATCACAAGAAGGAAGCCATGAAGCGATCGATCAGCCATCATCCACAGATGCATCA
TGGGTAGACAATCTGTCTACTTTGCAGAAGAGAATAGTAGGCTGTGTGCTGTCGACAATA
TCTGGCGTTCTATATGGCTTCAACTTCATTCCATGTTTATGGATTCAGGATAACGTCAAA
GGAGCCAGTCAAGAGGGTTTAGACTATGTATTTGCCCATTTCTGTGGGATCTACGCTACT
AGTACAGCCTACTTTCTCATCTACTCTGCCTACAAGCAGAACAAGCCCCAGTACTCTCAG
AGCCTTGTCCTACCTAGTCTAGTGTGTGGTGCTATGTGGGCGGTTGCTCAGGCAGGGTGG
TTTGTTGCCAATACAAACCTCTCTGAATCTGTGGCGTTTCCTATCGTCACAACGGGTCCT
TCTATCCTTGCTGGCCTGTGGAGCGTGTTCTATTTCCGAGAGATCCGTGGACTTAAGAAC
TACATCCTACTCGTCATTGCCTTTACTGTAGCTACGGCTGGAGTTGTATGTACCGCTTTC
TCTAAAGTA

>pdep
ATGGGTTCTGGGATAAGYAGTAATGCTGCAGGATTCATAGGGTCTGCAGTAGCGATTGTT
GGATTTGGAAGCAACTTTGTTCCTGTAAAACACGTAGAGACGGGAGATGGCGTGTTCTTC
CAGTGGATAATGTGCTCGGGTATTTGGTTTGTTGGTCTCATGATCAATTTAGTGCGCAAC
AGTCCAGTCTTCTATCCTCTCTCCATGCTAGGTGGATTCCTCTGGGCTACAGGAAACATA
ATGGTGGTGCCAATTTTGAAGACCATCGGACTAGGACCAGGCTTACTGATCTGGGCATCA
GTCAATATGATAGCTGGATGGGCCAGTGGACACTTTGGGTGGTTCGGTTTAAACAAAGAT
GTGTTAACACGACCGACTCTGAATTACATCGGATTTGCTTTGGCGTTTATGAGATTGGTG
ATATTTGTTTGGGTCAAGCCGGATCCAGTTGGTCTAAAACAGAAGAAACTGGGTTCAACA
GCCCCTGCAAGCTCATCTAATGACAACAATCCTTTACTTAATGATGATCAACATGCAGTC
AATGTATCACATGAAGGAAGCCATGTGGAAAATGACCATCCACCATCCACAGATGCATCA
TGGGTAGATAACCTGTCTACTTTGCAGAAGAGAATAGTAGGCTGTGTGCTGTCCATAATA
TCTGGCTTTCTGTATGGCTTCAACTTCATTCCATGTTTGTGGATTCAGGACAACGTCAAA
GGGGCCAGTCAAGAGGNNNNNNNNNNNNNNNNNNNNNNNNNNNNNNNNNNNNNNNNNNNN
NNNNNNNNNNNNNNNNNNNNNNNNNNNNNNNNNNNNNNNNNNNNNNNNNNNNNNNNNNNN
NNNNNNNNNNNNNNNNNNNNNNNNNNNNNNNNNNNNNNNNNNNNNNNNNNNNNNNNNNNN
NNNNNNNNNNNNNNNNNNNNNNNNNNNNNNNNNNNNNNNNNNNNNNNNNNNNNNnnnnnn
nnnnnnnnnnnnNNNNNNNNNNNNNNNNNNNNNNNNNNNNNGATCCGTGGACTTAAGAAC
TACATCCTACTCATCCTTGCCTTTATTGTAGCTACAGCTGGAGTTGTATGTACCGCTCTC
TCTAAAGTA
