# Supplementary material for: Genome-wide signals of positive selection in strongylocentrotid sea urchins
Source: BMC Genomics. 2017 Jul 21;18:555. doi: 10.1186/s12864-017-3944-7 (PMC5521101; doi:10.1186/s12864-017-3944-7)
Supplement: Supplementary file 3 — Consensus alignment files. A compressed (gzip) tape archive (TAR) file containing 6250 consensus alignment files in FASTA format. (TGZ 14116 kb) [file 12864_2017_3944_MOESM3_ESM.tgz › SPU_018947/consensAlign.ordered.fa]

>sdro
ATGACCAGAGCAAATGCACCTTGCATCTCCACCGTTTCATCCCCCTCCTTTGTGCTGCTA
GGGATCATCATTTCTTGCGTCTATGGTTTCACAAGAGCCTCCTCAGCTGGACCAACGACC
TTAGAGTATCAGACAGGGACCGGTTTTCCATTTACCAATGACCCGGTGATGACATCTCAG
CCAATGATTTCCATGATGACACCTAGGTATGTTGGTCATACCGTTCCAACACGTCGCTCT
CCAGTGATGGATGAATCGAGCAATTCTTCATCTACGGAACCAACTGAGAGAGAATCGATG
CAGCCCTGGAACGAATCCGATGTGATAAAYCCGACCAGCCTTGAYCAGACAACAAACCAA
TATGGACGATCTGCTCCCGAAGACAACCCCGAATACYCCGACTCAGTACCATCGGTGTAT
GCAGATGGTAATGAAACCCTGTCAGACTGGCTCTGGTACGACATGGAGTGGCCTTGGTTT
CTCATCATTCCCGCAATTTCGGGAGTTGTAGGAATAGTTGGCAACCTCCTCGTCATACTT
GTGCTCTTTCAGAGGAGGTCGGCTGGTCGATCGACCGATACACTGATTGGTGGACTAGCT
TTGGCCGACTTTTTGACGTCCTTCCTCATCATTCCAATTCCTCGGCAGCGGAGAATTCCC
CCAACAGTGCTAGGTAATATATACTGCAAGCTCATACATTCTTCTTATTTCTTATGGGTC
AGTGTCATTGCTTCTACCTACATCCTCATGGCCATATCTATCGAACGTTTAATCGCTATT
GCCTACCCAATTTATTTCAATCGGGTCCTAACTAGACGTCGTGTCCAGTCAGTCATCGTG
TTCATCTGGTTCCTATCATACGTGTCTACCATGTTTGCCTTCTTCGTGCAGCAAGTAGAC
CCTATCAAACACAATTGTGTATTCAAAGTCCCTTCCCCAGAAAGCCAGATTATCATCGCG
TACTACTGGTTTTTCCTTCGTATGGTCATCCCGATGCTTACAATGGTGATCAGCCAGACG
TTAATAGCCAAAGAGCTCCATACTCAGTCCCTCCGCTTTAAAGGTAACAAGGAAAGCTCG
ACAACGAAGACGGTTCATCTGGTCGCCAGGAACCGTGTCTTGAAGATGATGTTTGAGGTC
ATCATCATCTACATCGTCTGTTGGGCACCCAATCAAGTGGCTTACATGTGCTACGTCTTA
GGGATCATCCCAGTRTCGTATATTGGCTCCCCTCTTCACCATACCCTGACAGTCCTGGGG
TTCTGCAACTCGTGTGCCAATCCTTTCATCTACACTGCCCGCCATCCTCAGTTCAGGGAA
GCTCTTAAGGGTATGCTGACTTGCACCAGAGGTGGTTCCACGCCCCTCTTCGAACAGAAG
ATGGAGTCTAGCTATGCTTCCCGCAAAAGCGGTCAAACAGAACAATCAAACCAGGACAAA
GAGGTA

>spal
ATGACCAGGGCAAATAAAGCTTGCATCTTCACCGTTTCGTCCCCCTCCTTTGCGTTGCTA
GGGATCATCATTTCTTGCGTCTATGGTTTCACAAGAGCCTCCTCAGCTGGACCAACGACC
TTAGAGTATCAGACAGGGACCGGTTTTCCATTTACAAATGGTCCGGTGACGACATCTCAG
CCAATGCTTTCCATGCTGACATCTACGTATGTTGGTCATACCGTTCCAACACGTCGCTCT
CCGGTGATGGATGAATCRACCAATTCATCATCTACGGAACCAACTGAGAGAGAATCGATG
CAGCCCTGGAACGAATCCCATGTGATAAACCCGACMAGCCTTGACCAGACAACAAACCAA
KATGGACGATCTGCTCCCGAAGACATCCCCGAATACTCCGACTCAGTACCATCGGTGTAT
GCAGATGGTAATGATACCCTGTCAGACTGGCTCTGGTACGACATGGAGTGGCCTTGGTTT
CTCATCATTCCCGCAATCTCGGGAGTTGTAGGAATAGTTGGCAACCTCCTCGTCATACTT
GTGCTCTTTCAGAGGAGGTCGGCTGGTCGATCGACCGATACACTGATTGGTGGACTAGCT
TTGGCCGACTTTTTGACGTCCTTCCTCATCATTCCAATTCCTCGRCAKCGGAGAATTCCC
CCAACAGTGCTAGGTAATATATACTGCAARCTCATACATTCTTCTTATTTCTTATGGGTC
AGTGTCATTGCTTCTACCTACATCCTCATGGCCATATCTATCGAACGTTTAATCGCTATT
GCCTACCCAATTTATTTCAATCGGGTCCTAACTAGACGTCGTGTCCAGTCAGTCATCGTG
TTCATCTGGTTCCTATCAAACGTGTCTACCATGTTTGCCTTCTTCGTGCAGCAAGTAGAC
CCTATCAAACACAATTGTGTATTCAAAGTCCCTTCCCCAGAAAGCCAGATTATCATCGCG
TACTACTGGTTTTTCCTTCGTATGGTCATCCCGATGCTTACAATGGTGATCAGCCAGACG
TTGATAGCCAGAGAGCTCCATACTCAGTCCCTCCGCTTTAAAGCTAACAAGGAAAGCTCG
ACAACGAAGACGGTTCATCTGGTCGCCAGGAACCGTGTCTTGAAGATGATGTTTGAGGTC
ATCATCATCTACATCGTCTGCTGGGCACCCAATCAAGTGGCTTACATGTGCTACGTCTTA
GGGATCATCCCAGTGTCGTATATTGGCTCCCCTCTTCACCATACCCTGACAGTCCTGGGR
TTCTGCAACTCKTGTGCCAATCCTTTCATCTACACYGCCCGTCATCCKCAGTTCAGGGAA
GCTCTYAAGGGTATGCTGACKTGCRCCAGAGGTGGTTCCACGCCCCTCTTCGAACAGAAG
ATGGARTCTAGCTATGCTTCCCGCAAAAGCGGTCAAACAGAACAATCAAACCARGACAAA
GMGGTR

>sfra
ATGACCAGAGCAAATAAAGCTTGCATTTCCGCCGATTCGTCCTCCTCCTTTGTGTTGCTA
GGGATCATCATTTCTTTCGTCTATGGTTTCACAGGAGCCTCCTCAGCTGGACCAACGACC
TTAGAGTATCAGACAGGGACCGGTTTTCCATTTACCAATGGTCCGGTGATGACATCTCAG
CCTATGCTTTCCATGATAACATCTAAGAATGTTGGTCATACCGTTCCCACACGTCGCTCT
CCAGCGATGGATGAATCGACCAATTCTTCATCTACGGAACCAACTCAGAGAGAATCGATG
CAGCCCTGGAACGAATCCCATGTGATAAACCCGACCAGCCTTGACCAGACAACAAGCCAR
TATGAACGATCTGCTCCCGAAGACATCCCCGAATACTTCGACTCAGTACCATCGATGTAT
GCAAGTGGTAATGAAACCCTGTCAGACTGGCTCTGGTACGATATGGAGTGGCCTTGGTTT
CTCATCATTCCGGCAATCTCCGGAGTTGTAGGAATAACTGGCAACCTCCTTGTCATACTT
GTGCTCTTTCAGAGGAGGTCGGCTGGTCGATCGACCGATACACTGATTGGTGGACTAGCT
TTGGCCGACTTTTTGACGTCCTTCTTCATCATTCCAATTCCTCGGACGCGGAGAATTCCC
GCAACATGGCTAGGTAATATATACTGCAAGCTCATACATTCTTCGTATTTTTTATGGGTC
AGTGTCATTGCTTCTACCTACATCCTCATGGCCATATCTATCGAACGTTTAATCGCTATT
GCCTACCCAATTTATTTCAACCGGGTCCTTACTAGACGTCGTGTCCAGTCTGTCATCGTG
TTCATCTGGTTCCTATCACTTGTGTCTACCATGTTTGCATTCTTTGTGCAGCTAGTAGAC
CCTATCAGAAACGTCTGTATATTCAAAGTCTCTTCCCCAGAAAGCCAGGTTATCATCGCG
TACTACTGGTTTTTCCTTCGTATGGTCATCCCGATGCTTACAATGCTGATTAGCCAGACG
TTGATAGCCCGAGAGCTCCATCGTCAGTCCCTCCGTTTTAAAGGTAACAAGAACAGCTCG
ACAACTAAGGCGGTTCATCTGGTTGCCAGGAACCGTGTCTTGAAGATGATGTTTGAGGTC
ATCATCATCTACATCGTCTGCTGGGCACCCAATCAAATTGCTTACATGTGCTACGTCTTG
GGGCTCGTCCCACAGTCGTATATTGGCTCCCCTCTTCACCATACCCTGACAGTCCTGGGA
TTCTGCAACTCTTGTGCCAATCCTTTCATCTACACTGCCCGCCATCCACAGTTCAGGGAA
GCTCTTAAGGGTATGCTGACTGGCGTCAGAGGTGGTACCACGCCCCTCTTCGAACAGAAG
ATGGATTCTAGCTATGCTTCCCGCAACAGTGGTCAAACAGAACAATCAAACCAGGACAAA
GAGGTA

>afraSS
ATGACCAGGGCAAATAAAGCTTGCATCTCCACCGTTTCGTCCCCCTCCTTTGTGTTGCTA
GGGATCATCATTTCTTGCGTCTATGGTTTCACAGGAGCCTCCTCGGCTGTACCAACAACC
TTCGAGTATCAGACAGGGACCGGTTTTCCATTTACCAATGATCCGGTGATGACATCTCAG
CCAATGCTTTCCATGATGACACCTAGGTACGTTGGTCATACCGTTCCCATACGTAGCTCT
CCAGTGATGGATGAATCGACCAATTCCTCATCTACGGAACCAACTGAGAGAGAATCGATG
CAGCCCTGGAACGAATCCCATGTGATAAACCCGACCAGCCTTGACCAGACAACAAACCAA
TATGGACGATCTGCTCCCGAAGACATCCCGGAATACTCCGACTCAGTACCATCGGTGTAT
GCAGATGGGAACGAAACCCTGTCAGACTGGCTCTGGTACGATATGGAGTGGCCTTGGTTT
CTCATCATTCCAGCAATCTCAGGAGTTGTAGGAATAGTTGGCAACCTCCTCGTCATACTT
GTGCTGTTTCAGAGGAGGTCTGCTGGTCGATCGACCGATACACTGATTGGTGGACTAGCT
TTGGCCGACTTTTTGACGTCCTTCTTAATCATTCCAATTCCTCGGCAGCGGAGAATTCCT
TCAACATTGCTGGGTAATATATATTGCAAGCTCATACATTCTTCGTATTTCTTATGGGTC
AGTGTCATTGCTTCTACCTATATCCTCATGGCCATATCTATCGAACGTTTAATCGCTATT
GCCTACCCAATTTATTTCAATCGGGTCCTAACTAGACGTCGTGTCCAGTCTGTCATCGTG
TTCATCTGGTTCCTTTCAAACGTGTCTGCCATGTTTGCCTTCTTTGTGCAGCAAGTAGAC
CCTATCAAACTCACTTGTGTATTCAAACTCCCTTCCCCAGAAAGCCAGATTATCGTCGCG
TACTACTGGTTTTTCCTTCGTATGGTCATCCCGATGCTTACAATGGTGATCAGCCAGATG
TTGATAGCCAGAGAGCTCCATACTCAGTCCCTCCGCTTTAAAGGTAACAAGGAAAGCTCG
ACAACGAAGACGGTTCATCTGGTCGCCAGGAACCGTGTCTTGAAGATGATGTTTGAGGTC
ATCATCATCTACATCGTCTGTTGGGCACCCAATCAAGTGGCTTACATGTGCTACGTCTTA
GGGATCATCCCAGTGTCGTATATTGGCTCCCCTCTTCACCATACCCTGACAGTCCTGGGG
TTCTGCAACTCGTGTGCCAATCCTTTCATCTACACTGCCCGCCATCCTCAGTTCAGGGAA
GCTCTTAAGGGTATGCTGACTTGCACCAGAGGTGGTTCCACGCCCCTCTTCGAACAGAAG
ATGGAGTCTAGCTATGCTTCCCGCAAAAGCGGTCAAACAGAACAATCAAACCAGGACAAA
GAGGTA

>hpul
ATGACCAGGGCAACAAAACCTTGCATCTCCGCTGTTTCGTCCCCCTACTTTGTGTTGCTA
GGGACCATCATGTCTTGCGTCTATGGTTTCACAGGAGCCTCCTCAGCTGGACCAACGACC
TTAGCGTATCAGGCAGGGACCGGTTTTCCATTTACCAATGGTCCGGTGATGACATCCCAG
CCGTTGCTTTCCATGATGACATCCAAGGATGTTGGTCATACCGTTCCGACACGTCACTCT
CCGGTGATGGATGAATCGACCAATTCTCCATCTACGGAACAAACTGAGAGAGAATCGATG
CAGCCCTGGAACGAATCCCATGTGATAAACCCGACCAGCCTCGACCAGACAACAAACCAA
TATGAACGATCTGCTCCCGAAGACATCTCCGAATACTTCGACYCAGTACCATCGGTGTAT
GCAGATGGTAATGAAACCCTGTCAGACTGGCTCTGGTACGATATGGAGTGGCCTTGGTTT
CTCATCATTCCGGCAATCTCAGGAGTTGTAGGAATAATTGGCAACCTCCTTGTAATACTT
GTGCTCTTTCAGAGGAGGTCGGCTGGCCGATCGACCGATACACTGATTGGTGGACTAGCT
TTGGCCGACTTTTTGACGTCCTTCTTCATCATTCCAATTCCTAGGCAGCGGAGAATTCCC
CCAACATGGCTTGGTAATACATACTGCAAGCTCATACAGTCTTCGTTTTTCTTATGGGTC
AGTGTCATTGCTTCTACCTACATCCTCATGGCCATATCTATCGAACGTTTAATCGCTATT
GCCTACCCAATTTATTTCAGTCGGGTCCTAACTAGACGTCGTGTCCAGTCTGTCATCGTG
TTCATCTGGATCCTATCATGCGTGTCTACCATATTTGCCTTCTTTGTGCAGCAAGTAGAC
CCTATTAGAAACAAATGTGTATTTAAAGTCTCTTCCCCAGAAAGCCAGATTATCATCGCG
TACTACTGGTTTTTCCTACGTATGGTCATCCCGATGATTACAATGCTGATTAGCCAGATG
TTGATAGCCCGAGAGCTCCATCGTCAGTCCCTCCGCTTTAARGGTAACAAGGACAGCTCG
ACAACTAAGACGGTTCATCTGGTCGCCAGGAACCGTGTCTTGAAGATGATGTTTGAGGTC
ATCATCATCTACATCGTCTGCTGGGCACCCAATCAAGTGGCTTACATGTGCTACGTCTTA
GGGATCATCCCACAGTCGTATATTGGCTCCCCTCTTCACCATACCCTGACAGTCCTGGGA
TTCTGCAACTCTTGTGCCAATCCTTTCATCTACACTGCCCGCCATCCACAGTTCAGGGAA
GCTCTTAAGGGTATGCTGACTTGCGTCAGAGGTGGTACCACGCCCYTATTCGAACAGAAG
ATGGATTCTAGCTATGCTTCCCGCAGAAGCGGTCAAACAGAACAATCAAACCAGGACAAA
GAGGTG

>snud
ATGACGAGAGCAAATAAAGCTTGCATTTCCGCCGATTCTTCCTCCTCCTTTGTGTTGCTA
GGGATCATCATTTCTTGCGTCTATGGTTTCACAGGAGCCTCCTCAGCTGGACCAACGACC
TTAGAGTATCAGACAGGGACCGGTTTTCCATTTACCAATGGTCCAGTGATGACATCTGAG
CCTATTCTTTCCATGATGACATCTAAGTATGTTGGTCATACCGTTCCCACACGTCGCTCT
CCAGTGATGGATGACTCGACCAATTCTTCATCTACGGAACCAACTGAGAGAGAATCGATA
CAGCCCTGGAACGAATCCCATGTGATAAACCCGACCAGCCTTGACCAGACAACAAACCAA
TATGAACGATCTGCTCCCGAAGACATCCCCGAATACTTCGACTCAGTACCATCGATGTAT
GCAGATGGCAATGAAACCCTGTCAGGCTGGCTCTGGTACGATATGGAGTGGCCTTGGTTT
CTCATWATTCCGGCAATCTCAGGAGTTGTAGGAATAACTGGCAATCTCCTTGTCATACTT
GTGCTCTTTCAGAGGAGGTCGGCTGGTCGATCGACCGATACACTGATTGGTGGACTAGCT
TTGGCCGACTTTTTGACGTCCTTCTTCATCATTCCATTTCCTCGGCAGCGGAGAATTCCC
GCAACATGGCTAGGCAATATATACTGCAAGCTCATACATTCTTCGTATTTTTTATGGGTC
AGTGTCATTGCTTCTACCTACATCCTCATGGCCATATCTATCGAACGTTTAATCGCTATT
GCCTACCCAATTTATTTCAATCGGGTCCTTACTAGACGTCGTGTTCAGTCTGTCATCGTG
TTCATCTGGTTCCTATCATTTGTGTCTACCATGTTTGCCTTCTTTGTGCAGCTAGTAGAC
CCTATCAGAAACGTCTGTACATTCAAAGTCTCTTCCCCAGAAAGCCAGGTTATCATCGCG
TACTACTGGTTTTTCCTTCGTATGGTCATCCCGATGCTTACAATGCTGATCAGCCAGACG
TTGATAGCCCGAGAGCTCCATCGTCAGTCCATCCGCTTTAAAGGTAACAAGGACAGCTCG
ACAACTAATGCGGTTCATCTGGTTGCCAGGAACCGTGTGTTGAAGATGATGTTTGAGGTC
ATCATCATCTACATCGTCTGCTGGGCACCCAACCAAGTTGCTTACATGTGCTACGTCTTG
GGGCTCGTCCCACATTCGTATATTGGCTCCCCTCTTCACCATACCCTGACAGTCCTGGGA
TTCTGCAACTCTTGTGCCAATCCTTTCATCTACACTGCCCGCCATCCACAGTTCAGGGAA
GCTCTTAAGGGTATGCTGACTTGCGTCAGAGGTGGTACCACGCCCCTCTTCGAACAGAAG
ATGGATTCTAGCTATGCTTCCCGCAACAGTGGTCAAACAGAACAATCAAAACAGAACAAA
GAGGTA

>sintSS
ATGACCAGGGCAAAGAAACCTCGCATCTCCACCATTTCGTYCCCCTCCTTGGTGTTGCTA
GGGATCATCATTTCTTGCGTCTATGGTTTCACAGGAGCCTCCTCAGCTGGACCAACGACC
TTAGAGTATCAGACAGGGACGGGGTTTCCATTTACCAATGATCCGCTGATGACATCTCAG
CCAATGCTTTCCATGCTGACCTCTAAGTATGTCRGTCATACCGTTCCCACACGTCGATCT
CCTGTGATGGATGAATCGACCAATTCTTCATCTACGAAACCAACTGAGAGAGAATCGATG
CAGCCCTGGAACGAATCCCRTGTGATAAACCCGACCAGCCTTGACCAGACAACAAACCAA
TATGGACGATCTGCTCCAGAAGACATCCCCGAATACTCCGACTCAGTACCCTCGGTGTAT
GCAGATGGTAATGAAACCTTGTCAGACTGGCTCTGGTACGACATGGAGTGGCCTTGGTTT
CTCATYATTCCGGCAATCTCAGGAGTTGTAGGAATAGTTGGCAACCTCCTTGTCATACTT
GTGCTCTTTCAGAGAAGGTCGGCTGGTCGATCGACCGATACACTGATCGGTGGACTAGCT
TTGGCCGACTTTTTGACGTCCTTCTTCATCATTCCAATTCCTCGRCAGCGGAGAATTCCC
CCAACATTGCTAGGTAATATATACTGCAAGCTCATACATTCTTCGTATTTCTTATGGGTC
AGTGTCATTGCCTCTACCTACATCCTCATGGCCATATCTATCGAACGTTTAATCGCTATT
RCCTACCCAATTTATTTCAATCGGGTCCTAACTAGACGTCGTGTCCAGTCTGTCATCGTG
TTCATCTGGTTCCTGGCAAACGTGTCTACCATGTTTGCCTTCTTTGTGCAGCAAGTAGAC
CCTATCAAACACGTCTGTGTATTCAAACTTCCTTCCCAAGAAAGCCAGATTATCGTCGCG
TACTACTGGTTTTTCCTTCGTATGGTCATCCCGATGCTTACAATGGTGATCAGCCAGACG
TTGATAGCCAGAGAGCTCCATACTCAGTCCCTCCGCTTTAAAGGTAACAAGGAAAGCTCG
ACAACSAAGACGGTTCATCTGGTCGCCAGGAACCGTRTCTTGAAGATGATGTTTGAGGTC
ATCATCATCTACATCGTCTGCTGGGCACCCAATCAAGTGGCTTACATGTGCTACGTCTTA
GGGATCATCCCWGTGTCGTATATTGGCTCCCCTCTTCACCATACCCTGACTGTCCTGGGA
TTCTGCAACTCGTGTGCCAATCCTTTCATCTACACTGCCCGTCATCCACAGTTCAGGGAA
GCTCTCAAGGGTATGCTGACTTGCACCAGAGCTGGTTCCACGTCCCTCTTCGAACAGAAG
ATGGAGTCTAGCTATGCTTCCCGCAAAAGCGGTCAAACAGAACAATCAAACCAAGACAAA
GAGGTG

>sprp
ATGACCAGGGCCAATAAAGCTTCCATCTTYACCGTTTCGTCCCCCTCCTTTGCGTTGCTA
GGGATCATCATTTCTTGCGTCTATGGTTTCACAGGAGCCTCCTCAGCTGGACCAACGACC
TTAGASTATCAGACAGGGACCGGTTTTCCATTTACCAATGGTCCGCTGATGACATCTCAG
CCAATGCTTTCCATGCTGACCTCTAAGTATGTTGGTCACACCGTTCCCACACGTCGCTCT
CCAGTGAAGGATGAATCGACCAATTCTTCATCTACGGAACCAACTGAAAGAGAATCGACG
CAGCCCTGGAACGAATCCCATGTGATAAACCCGACCAGTCTTGACCAGACAACAAACCAA
TATGGACGATCTGCTCCCGAAGACATCCCCGAATACTCCGACTCAGTACCATCGGTGTAT
GCAGATGGTAATGAKACCCWRTCAGACTGGCTCTGGTACGACATGGAGTGGCCTTGGTTT
CTCATCATTCCGGCAATCTCGGGAGTTGTAGGAATAGTTGGYAAYCTCCTTGTCATACTT
GTGCTCTTTCAGAGGAGGTCGGCTGGTCGATCGACCGATACACTGATTGGTGGACTAGCT
TTGGCCGACTTTTTGACGTCCTTCTTCATCATTCCAATTCCTCGGCAGCGGAGAATTCCC
TCAACATTGCTAGGTAATATATACTGCAAGCTCATCCAYTCTTCGTATTTCTTATGGGTC
ACTGTCATTGCTTCTACCTACATCCTCATGGCCATATCTATCGAACGTTTRATCGCTATT
GCCTACCCAATTTATTTTAATCGGGTCCTAACTAGACGTCGTGTCCAGTCTGTCATCGTG
TTCATCTGGCTTCTATCAAACGTGTCTACCATGTTTGCCTTCTTTGTGCAGCAAGTAGAC
CCTATCAAACACGAATGTGTATTCAAACTCCCTTCCCCAGAAAGCCAGATTATCATCGCG
TACTACTGGTTTTTCCTTCGTATGGTCATCCCAATGCTAACAATGGTGATCAGCCAGACG
TTAATAGCCAGAGAGCTCCATACTCAGTCCCTCCGCTTTAAAGGTAACAAGGAAAGCTCS
ACAACGAAGACGGTTCATCTGGTCGCCAGGAACCGTGTCTTGAAGATGATGTTTGAGGTC
ATCATCATCTACATCGTCTGCTGGGCACCCAATCARGTGGCTTACATGTGCTACGTCTTA
GGGATCATCCCAGTGTCGTATATTGGCTCCCCTCTTCACCATACCCTGACAGTCCTAGGA
TTCTGCAACTCGTGTGCCAATCCTTTCATCTACACTGCCCGTCATCCTCAGTTCAGGGAA
GCGCTTAAGGGTATGCTGACTTGCACCAGAGGTGGTTCCACGCCCCTCTTCGAACAGAAG
ATGGAGTCTAGCTATRCTTCCCGCAGAAGCGGTCAAACAGAACAATCRAACCAGGACAAA
GAGGTA

>spurp
ATGACCAGGGCCAATAAAGCTTCCATCTTTACCGTTTCGTCCCCCTCCTTTGCGTTGCTA
GGGATCATCATTTCTTGCGTCTATGGTTTCACAGGAGCCTCCTCAGCTGGACCAACGACC
TTAGAGTATCAGACAGGGACCGGTTTTCCATTTACCAATGGTCCGCTGATGACATCTCAG
CCAATGCTTTCCATGCTGACCTCTAAGTATGTTGGTCACACCGTTCCCACACGTCGCTCT
CCAGTGAAGGATGAATCGACCAATTCTTCATCTACGGAACCAACTGAAAGAGAATCGACG
CAGCCCTGGAACGAATCCCATGTGATAAACCCGACCAGTCTTGACCAGACAACAAACCAA
TATGGACGATCTGCTCCCGAAGACATCCCCGAATACTCCGACTCAGTACCATCGGTGTAT
GCAGATGGTAATGAGACCCTATCAGACTGGCTCTGGTACGACATGGAGTGGCCTTGGTTT
CTCATCATTCCGGCAATCTCGGGAGTTGTAGGAATAGTTGGTAATCTCCTTGTCATACTT
GTGCTCTTTCAGAGGAGGTCGGCTGGTCGATCGACCGATACACTGATTGGTGGACTAGCT
TTGGCCGACTTTTTGACGTCCTTCTTCATCATTCCAATTCCTCGGCAGCGGAGAATTCCC
TCAACATTGCTAGGTAATATATACTGCAAGCTCATCCACTCTTCGTATTTCTTATGGGTC
ACTGTCATTGCTTCTACCTACATCCTCATGGCCATATCTATCGAACGTTTGATCGCTATT
GCCTACCCAATTTATTTTAATCGGGTCCTAACTAGACGTCGTGTCCAGTCTGTCATCGTG
TTCATCTGGCTTCTATCAAACGTGTCTACCATGTTTGCCTTCTTTGTGCAGCAAGTAGAC
CCTATCAAACACGAATGTGTATTCAAACTCCCTTCCCCAGAAAGCCAGATTATCATCGCG
TACTACTGGTTTTTCCTTCGTATGGTCATCCCAATGCTAACAATGGTGATCAGCCAGACG
TTAATAGCCAGAGAGCTCCATACTCAGTCCCTCCGCTTTAAAGGTAACAAGGAAAGCTCG
ACAACGAAGACGGTTCATCTGGTCGCCAGGAACCGTGTCTTGAAGATGATGTTTGAGGTC
ATCATCATCTACATCGTCTGCTGGGCACCCAATCAAGTGGCTTACATGTGCTACGTCTTA
GGGATCATCCCAGTGTCGTATATTGGCTCCCCTCTTCACCATACCCTGACAGTCCTAGGA
TTCTGCAACTCGTGTGCCAATCCTTTCATCTACACTGCCCGTCATCCTCAGTTCAGGGAA
GCGCTTAAGGGTATGCTGACTTGCACCAGAGGTGGTTCCACGCCCCTCTTCGAACAGAAG
ATGGAGTCTAGCTATACTTCCCGCAGAAGCGGTCAAACAGAACAATCGAACCAGGACAAA
GAGGTA

>pdep
ATGGCCAGAGCAAATAAAGCTTTCATTTCCGCCGATTCGTCCCCCTCCTTTGTGTTGCTA
GGGATCATCATTTCTTGCGTCTATAGTTTCATAGGAGCCTCCTCAGCTGGACTAACGACC
TTAGATTATCAGACAGGGACCAGTTTTCCATTTACCAATGGTCCGATGATGACATCTCAG
CCTATGCTTTCCATGAAGACATCTAAGTATGTTGGTCATACAGTTCCCGCACGTCGCTCT
CCAGCGACGGATGAATCGACCAATTCTTCATCTACGGAACCAATTGAGAGAGAATCGATG
CAGCCCTGGAACGAATCCCAAGTGATAAACCCGACCAGCCTTGACCAGACAACAAACCAA
TATGGACGATCTGCTCCCGAAGACATCCCCGAATACTTCRACTCAGTACCAACGATGTAT
GCAGATGGTAATGAAACCCTGTCAGACTGGCTCTGGTACGATATGGAGTGGCCTTGGTTT
CTCATCATTCCGGCAATCTCAGGAGTTGTAGGAATAACTGGCAACCTCCTTGTCATACTT
GTGCTCTTTCAGAGGAGGTCGGCTGGTCGATCGACCGATACACTGATTGGTGGACTAGCT
TTGGCCGACTTTTTGACGTCCTTCTTCATCATTCCAATTCCTGAGGAGCGGAGAGTTCCC
GAAACATGGCTAGGTAATATGTACTGCAAGCTCATAGCTTCTTCGTATTTTTTATGGGTC
AGTGTCATTGCTTCTACCTACATCCTCATGGCCATATCTATCGAACGTTTAATCGCTATT
GCCTACCCAATTTATTTCAACCGGGTCCTTACTAGACGTCGTGTCCAGTCTGTCATCGTG
TTCATCTGGTTCCTATCACTTGTGTCTACCATGTTTGCCTTCTTTGTGCAGCAAGTAGAC
CCTATCAGAAACGTCTGTTTATTCAAAGTCTCTTCCCCAGAAAGCCAGGTTATCATCGCG
TACTACTGGTTTTTCCTTCGTATGGTCATCCCGATGCTTACAATGATGATTAGCCAGACG
TTGATAGCCCGAGAGCTCCATCGTCAGTCCCTCCGCTTTAAAGGTAACAAGAACAGCTCG
ACCACTAAGGCGGTTCATTTGGTCGCCAGGAACCGTGTCTTGAAGATGATGTTTGAGGTC
ATCATCATCTACATCGTTTGCTGGGCACCCAATCAAGTTGCTTACATGTGCTACGTCTTA
GGGCTCGTCCCACAGTCGTATATTGGCTCCCCTCTTCACCACACCCTGACAGTCCTGGGA
TTCTGCAACTCTTGTGCCAATCCTTTCATCTACACTGCACGTCATCCACAGTTCAGGGAA
GCTCTTAAGGGTATGCTGACTGGCGTCAGAGGTGGTACCACGCCCCTCTTCGAACAGAAG
ATGGATTCTAGCTATACTTCCCGCAACAGCGGTCAAACAGAGCAATCAAACCAGGACAAA
GAGGTA
