# Supplementary material for: Genome-wide signals of positive selection in strongylocentrotid sea urchins
Source: BMC Genomics. 2017 Jul 21;18:555. doi: 10.1186/s12864-017-3944-7 (PMC5521101; doi:10.1186/s12864-017-3944-7)
Supplement: Supplementary file 3 — Consensus alignment files. A compressed (gzip) tape archive (TAR) file containing 6250 consensus alignment files in FASTA format. (TGZ 14116 kb) [file 12864_2017_3944_MOESM3_ESM.tgz › SPU_026104/consensAlign.ordered.fa]

>sdro
ARGCGRMAGCTTGAACCCAGGAGGTATCWAGCTGATGGCAGATACGATCTSAATGCACGT
CCGAGGCAAGGGCAAAGTGTCTTCCGGGCCATTTGGGATGTGCCGAATTCCTGMAGRGAT
YGCTACAGCATCGATATACCTCTTGGGGMCTACRGTATTGAATTCAACCAAAATCACGAR
TGGCGAGTTGGTGATGTTCTGAATGTATTYAACCATCAGTCTGGATGCTWCCCCTACGTG
AATCGTACGACTGGAATATTCATGAATGGCGGTCTTCCCCAGCTTGGGAACATCACAGCC
CATCTGGAGAAGATGGCGGATGACATCAATCGGGAGATACCAGATCGGAAATATAATGGC
TTCGTAATGATAGATTGGGAGGAGTGGAGTCCAAAATGGTTAGGAATTGAGCCTCGCTAC
CGGAGATTCTCTATGGACAGTGTTCGCAGTAAGCACCCGGGATGGGACAATGCTACTATC
GAGGCTGTTGCAAAGCTGGAGTGGACGCAGGGCGCTAAGCTTTTCATGGAAAGCACCCTT
AAGCTGTTCAAGCAGCTAAGACCCGAAGCACTGTGGGGCTACTACAGATACCCACAATGC
GCAGTCACGTTTGGGCGCCCCACAGAGTGCCATCCTGGTCAGGGGAAACTAAACGACCGG
AGTCTCTGGTTGGTCGACGCGTCAGCTATCCTATATCCGAGTATCTATTTGAAACCCGAG
AAGTTCGCTGACTTTGTAGGTGCGGTGAGAGCAAAGCTTGAGGAGACATTCAGGGTGCTA
ACCGAGTCTAAACATCCTGATGGAGCTGTAATGAGCTACACAAGATTCAATTATTCTCTC
ACCGATTACTATTTCACTTTGGAAGATTTGAACAACACTATTTTGACCTCGGCCGAATTT
GGCACCCACGGTGTAGTGCTCTGGGGAGATAACTACGATGATCTGACGTCACAGAGCTGT
CAAGAGCTGAGAGACTACGTCATCAAAGCCCTCGGACCTACAGTGGTCATGGCTAAAGAG
GGGGCCGAATCGTGCAGTAGGAGAGTTTGCTCAGGGCGAGGTAGATGCGTCGGTGAGATA
CTTACTTGTGACAAAGGCGACCCTGGGGAAAAGAAGAAGAACATAGAAGAGAAAGATAGT
GTTTGTACTTGTAGATGCTTTGTTGGATGGCAAGGATATGATTGTAGTAAGAGTAAGTTG
GTTCCTGGTACAGAG

>spal
AWGCGRMAGCTTGAACCCAGSWGGTATCWAGCTGATGGCAGRTACGATCTSAATGCACGT
CCGAGGCAAGGGCAAAGTGTCTTCCGGGCCATTTGGGATGTGCCGAATTCCTGMAGRGAT
YGCTACAGCATCGATATACCTCTTGGGGCCTACRGTATTGAATTCAACCAAAATCACGAR
TGGCGAGTTGGTGATGTTCTGAATGTATTTAACCATCAGTCTSGATGCTACCCCTACGTG
AATCGTACGACTGGAATATTCATGAATGGCGGTCTTCCCCAGCTTGGGAACATCACAGCC
CATCTGGAAAAAATGGCGGATGACATCAATCGGGAGATACCAGATCGGRAATATAATGGC
CTCGTAATGATAGATTGGGAGGAGTRGAGTCCACAATGGTTAGGAATTGAGCCTCGCTAC
CGGAGATTCTCTATGGACAGTGTTCGCAGTAAGCACCCGGGATGGGACAATGCTACCATC
GAGGCTGTTGCAAAGCTGGAGTGGACRCAGAGYGCTAAGCTTTTCATGGAAAGCACCCTT
AATCTGTTCAAGCAGCTGAGACCCGAAGCACTGTGGGGCTACTATAGATACCCACAATGC
GCAGTCAAGTTTGGAAGCACCCCAGAGTGTCAGCCTGATCAGGGGAAACTAAACGACCGG
AGTCTCTGGTTGGTCGACGCGTCATCTATCCTATATCCGAGTATCTRTTTGAAACCCGAG
AAGTTTGGTGACTTTGCAGGTGCGGTAAGAGCAAAGCTTGAGGAGACATTTAGGGTGCTA
ACCGAGTCTAAACATCCTGATRGAGCTGTAATGAGCTACACAAGATTMAATTATTCTCTC
ACCGATTACTATTTCACWTTGGAAGATTTGAACAACACYATTTTGACCTCGGCCGAATTT
GGCACCCACGGTGTAGTGCTCTGGGGAGATAACTACGATGATMTGACGTCACAGAGCTGT
CAAGAGCTGAGAGACTACGTCATCAAAGCCCTCGGACCTACAGTGGTCATGGCTAAAGAG
GGGGCCGAATCGTGCAGTAGGAGAGTTTGCTCAGGGCGAGGTAGATGCGTCGGTGAGATA
CTTACTTGTGACAAAGGCGACCMTGGGGAAAAGAAGAAGAACATAGAAGAGAAAGATAGT
GTKTGYACYTGTAGATGYTTTGTTGGATGGCAAGGATATGATTGTAGTAAGAGTAAGTTG
GTTCCTGGTAMAGAG

>sfra
ATGCGnnnnnnnnnnnnnnnnnnnnnnnnnnCTGATGGCAGGTACGATTTGAACGCACAT
CCGATGCAAGGGGAAAGTGTCTTCCGGGCCATTTGGGACGCACCGAATTCCTGCAGAGAT
CGCTACAGCATCGATATACCTCTTGGGGACTACGGAATTGAATTCAACCAAAATCACGAT
TGGCGAGTTGGTGATGTTCTGAATGTATTTAACCGTCAGTTTGGATGCTATCCCTACGTG
AATTATAAGACTGGAATATTCATAAATGGCGGTCTTCCCCAGCTTGGGAACATCACAGCC
CATCTGGAAAAAATSGTGGATGACATTAATAACTCGATACCGGATCGGAAATACAATGGC
CTCGTAATGATAGATTGGGAGGAGTGGAGTCCACAATGGTTAGAAACTGAAGCTCGCTAC
CGGGGATTCTCTATGGACAATGTTCGCAGTAAGCACCCGGAATGGGACAACGCTACCATC
GAGGCTGTTGCAAAGCTGGAGTTTACGCGGAGCGCTAAGCTTTTCATGGAAAGCACCCTA
AAACTGGCCAAGCAGCTAAGACCCGAAGCACTGTGGGGCTACTACAGGTACCCAAATTGC
TTRGTCAAATTTGGAGACATCACACAGTGTCAGCCTGATCAGGGGAAATTAAACGACCGG
AATCTCTGGTTGATCGACGAGTCAACTATCGTATATCCGAGTATCTATTTGAAACCCGAT
AAATTCGCTGACTTTGCCGGTGCGGTGAGAGTGAAGCTTGAGGAGACCTACAGGGTCATA
ACCGAGTCTAAACATCCCAATGTAGCTGTAATGAGCTACACAAGATTCAATTATTCTCTC
ACCGATTACTATTTCACTTTGGAAGATTTGAACAACACCATTTTGACCTCGGCCGAATTT
GGCASCCACGGTGTAGTGCTTTGGGGAGATAACTACGATGATATGACGTCACAGAGCTGT
CAAGAGCTGAGAGACTACGTCATTAAGGCCCTCGGACCGACAGTGGTCATGGCTAAAGAG
GGGGCCGAATCGTGCAGTAGGAGAGTTTGCTCAGGGCGAGGTAGATGCGTCGGTGAGATA
CTTACTTGTGACAAAGGCGACCATGGGGAAAAGAGGAAGAACATAGAAGAGAACAATAGT
GTTTGTACCTGTAGATGTTTTGTTGGATGGCAAGGATATGATTGTAGTAAGAGTAAGTTG
GTTTCTGGTAAAGAT

>afraSS
AGGCGGCAGCTTGAACCCAGGAGGTATCAAGCTGATGGCAGATACGATCTGAATGCACGT
CCGAGGCAAGGGCAAAGTGTCTTCCGGGCCATTTGGGATGTGCCGAATTCCTGCAGGGAT
CGCTACAGCATCGATATACCTCTTGGGGACTACGGTATTGAATTCAACCAAAATCACGAA
TGGCGAGTTGGTGATGTTCTGAATGTATTCAACCATCAGTCTGGATGCTTCCCCTACGTG
AATCGTACGACTGGAATATTCATGAATGGCGGTCTTCCCCAGCTTGGGAACATYACAGCC
CATCTGGAAAARATGGCGGATGACATCAATCGGGAGATACCAGATCGGMAATATAATGGC
CTSGTAATGATAGATTGGGAGGAGTGGAGTCCACAATGGTTAGGWATTGAGCCTCGCTAC
CGGASATTCTCTATGGACAGTGTTCGCAGTAAGCACCCGGGATGGGACAATGCTACTATC
GAGGCTGTTGCRAMGCTGGAGTGGACGCAGGGYGCTAAGCTTTTCATGGAAAGCACCCTT
AAGCTGGTCAAGCAGCTGAGACCCGAAGCACTGTGGGGCTACTATAGATACCCACAATGC
GCAGTCAAGTTTGGGCGMATCCCAGAGTGTCAGCCTGATCAGGGGAAACTAAACGACCRG
AGTCTCTGGTTGGTCGACGCGTCATCTATCCTATATCCGAGTATCTAYTTGAAACCCGAG
AAGTTCGCTGACTTTGCAGGTGCGGTGAGAGCAAAGCTTGAGGAGACATTCAGGGTGCTA
ACCGAGTCTAAACATCCTGATGGAGCTGTAATGAGCTACACAAGATTCAATTATTCTCTC
ACCGATTACTATTTCACTTTGGAAGATTTGAACAACACCATTTTGACCTCGGCCGAATTT
GGCACCCACGGTGTAGTGCTCTGGGGAGAYAACTAYGATGATATGACGTCACAGAGCTGT
CAAGAGCTGAGAGACTACGTCATCAAAGCCCTCGGACCTACAGTGGTCATGGCTAAASAG
GGGGCCGAATCGTGCAGTAGGAGAGTTTGCTCAGGGCGAGGTAGATGCGTCGGTGAGATA
CTTACTTGTGACAAAGGCRACCATGGGGAAAAGAAGAAGARCATAGAAGAGAMARATAGT
GTTTGTACCTGTAGATGYTTTGTTGGATGGCAWGGATATGATTGTAGWAAGAGTAAGTTG
GTTCMWGGYAAAGAG

>hpul
ATGCGGCAGCTTGAACACAGnnnnnnnnnnGCTGATGACAGGTACGCTCTGAACCCACGT
CCGACGCAAGAACAAAGTGTTTTCCGGGCTATTTGGGATGTGCCGAATTCCTGCAGAGAT
CGCTACAGCATCGATATACCTCTTGGGGACTACGGAATCGAATTCAACCAAAATCATGAG
TGGCGAGTTGGTGATGTTCTGAATGTATTTGCMCATCAGTTTGGATGCTATCCCTACGTC
AATAAAAGGACTGGAATATTCAATAATGGCGGTCTTCCCCAGCTTGGGAACATCACAGCC
CATCTGGAAAAAATGGCGGATGACATTAATCAGGTGATACCGGATCGGAAATATAAGGGC
CTCGTTATGATAGATTGGGAGGAGTGGAGTCCACAGTGGTTAGAAACTGAGCTTCGCTAT
CGGAGATTCTCTATGGACAATGTTCGCAGTAAGCACCCGGAATGGGACGAAGCCACCATC
GAGACTGTTGCAAAGCTGGAATGGACGCAGAGCGCTAAGCTTTTCATGGAAAGCACCCTA
AAACTGGCCAAGCAACAGAGACCCGAAnnnnnnnnnnnnnnnnnnnnnnnnnnnnnnnnn
nnnnnnnnnnnnnnnnnnATCACAGAGTGTCACCATGATCAGGGGAAATTGAACGACCGG
AATCTCTGGTTGATCGACGAGTCAACTATCCTATATCCGAGTATCTATTTAAAACCCCAG
GATTTTGCAGACTCTGCAGGTGCGGTGAGAGCAAAGCTTGAGGAGACATTCAGGGTGCTA
ACCGAGTCTAAACATCCCAATGTAGCTGTAATGAGCTACACAAGATTCAATTATTCTCTC
ACCGATTACTATTTCACTTTGGAAGATTTGAACAACACCATTTTGACCTCGGCCGAATTT
GGMACCCACGGTGTAGTGCTCTGGGGAGATAACCACGATGATAAGACGTCACAGAGCTGC
CAAGAGCTGAGAGACTATGTCATCAAGGCCCTCGGACCTACAGTGGTCATGGCTAAAGAG
GGGGCCGAATCGTGCAGTAGGAGAGTTTGCTCAGGGCGMGGTAGATGCGTCGGTGAGATA
CTTACTTGTGACAAAGGCGACCATGGGGAAAAGAGGAACAAAATAGGAGAGAAAGATAGT
GTTTGCACCTGTAGATGTTTTGTTGGATGGCAAGGATATGATTGTAGTAAGAGTAAATTC
GATCCTGGTAAAGAG

>snud
ATGCGnnnnnnnnnnnnnnnnnnnnnnnnnnCTGATGGCAGGCACGATCTGAACGCACAT
CCGATGCAAGGGGAAAGTGTCTTCCGGGCAATTTGGGATGCGCCGAATTCCTGCAGAGAT
CGCTACAGCATCGATATACCTCTTGGGGACTACGGAATTGAATTCAACCAAAATCACGAT
TGGCGAGTTGGTGATGTTCTGAATGTATTTAACCGTCAGTTTGGATGCTATCCTTATGTG
AATTATAAGACTGGAATATTCATGAATGGCGGTCTTCCCCAGCTTGGGAACATCACAGCC
CATCTGGAAAAAATGGCGGATGACATTAATCAGGTGATACCGAATCGGAAATATAATGGC
CTCGTAATGATAGATTGGGAGAAGTGGAGTCCACAATGGTTAGAAACTGAGGCTCGCTAC
CGGAGATTTTCTATGGACAGTGTTCGCAGTAAGCACCCGGAATGGGATAATGCTACCATC
GAGGCTGTAGCCAAGCTGGAGTGGACGCAGAGCGCTCAGCTTTTCATGGAAAGCACCCTA
AAACTGGCCAAGCAGCTGAGACCCGAAGCACTGTGGGGCTACTACAGGTACCCAAATTGC
TTAGTCAAATTTGGAGACATCACACAGTGTCAGCCTGATCAGGGGAAATTAAATGACCAG
AATCTCTGGTTGATCGACGAGTCAACTATCGTATATCCGAGTATCTATTTGAAACCCCAG
AAATTCGCTGACTTTGCCGGTGCGGTGAGAGTGAAGCTTGAAGAGGCATTCAGGGTGATA
TCCGAGTCTAAACATCCCAAAGTAGCTGTAATGAGCTACACAAGATTCAACTATTCTCTC
ACCGATTACTATTTCACTTTGGAAGATTTGAACAACACCATTTTGACCTCGGCCGAATTT
GGCACCCACGGTGTAGTGCTCTGGGGAGATAACTACGATGATATGACGTCACAGACCTGT
CAAGAGCTGAGAGACTACGTCATCAAGGCCCTCGGACCGACAGTGGTCATGGCTAAAGCG
GGGGCCGAATCGTGCAGTAGGAGAGTTTGCTCAGGGCGAGGTAGATGCGTCGGTGAGATA
CTTACTTGTGACAAGGGCAACCATGGTGAAAGGAGGAAGAACATTGAAGAGAAAGATAGT
GTTTGTACCTGTAGATGTTTTGTTGGATGGCAAGGATATGATTGTAGTAAGAGTAAGTTG
GTTCCTGGTAAAGAT

>sintSS
AAGCGACAGCTTGAACCCAGSAGGTATCTAGCTGATGGCAGRTACGATCTGAATGCACGT
CCGAGGCAAGGGCAAAGTGTCTTCCGGGCCATTTGGGATGTGCCGAATTCCTGCAGAGAT
CGCTACAGCATCGATATACCTCTTGGGRACTACGGAATWGAATTCAACCAAGATCACGAA
TGGCGAGTTGGTGATGTTCTGAATGTATTCAACCATCRGTCTGGATGCTACCCCTACGTG
AATCGTARKACTGGAATATTCAKGAATGGCGGTCTTCCCCAGCTTGGGAACATCACAGYC
CATCTKGAAAAAATGGCGGATGACATCAATCGGGAGATACCAGATCGGAAATATAATGGC
CTGGTAATGATAGATTGGGAGGAGTGGAGTCCACAATGGTTAGGAAWTGAAGCTCGCTAC
CGGAGATTCTCTATGGACAGTGTTCGCAGTAATCACCCGGGATGGGACAATGCTACTATC
GAGGCTGTTGCAAAGCTGGAGTGGACGCAGGGYGCTAAGCTTTTCATGGAAAGCACYCTW
AAKCTGGTCAAKCWGCTGAGACCYGAAGCACTKTGTGGCTACTACAGATACCCACAATGY
GCWGTCACGTCTGGRCGCCCCACAGAGTGCCATCCTGGTCAGGGGAAACWAAACGACCRK
AGTCTCTGGTTGGTCGACGCGTCAWCTATCCTATATCCGAGTATCTATTTGAAACCCGAG
AAGTTCGCTGACTTTGCAGGTGCGGTGAGAGCAAAGCTTGAGGAGACATTCAGGGTGCTA
AYCGAGTCTAAACATCCTGATGGAGCTGTWATGAGCTACACAAGATTCAATTATTCTCTC
ACYGATTACTATTTCACTYTGGAAGATTTGAACAACACYMTTTTGACCTCGGCCSAATTT
GGCACCAACGGCGTAGTGCTCTGGGGAGACAACTACGATGATATGACGTCACARAGCTGT
CAAGAGCTGAGAGACTACGTCATCAAAGCCCTCGGACCTACAGTGGTCATGRCTAAAGAG
GGGGCCGAATCSTGCAGTAGGAGAGTTTGCTCAGGGCGAGGTAGATGCGTCGGTGAGATA
CTTACTTGTGACAAAAGCGACCCTGGGGAAAARARGAAGAGCATAGAAGAGACARATAGT
GTTTGTACMTGTAGATGYTTTGTTGGATGGCAAGGATATGATTGTAGTAARASTAAGTTG
GTTCCTGGTAAAGAG

>sprp
ATGCGGCAGCTTGAACCCAGGAGGTATCTAGCTGATGGGAGGTACGATCTGAATGCACGT
CCGATGCAAGGGCAAAGTGTCTTCCGGGCCATTTGGGATGTGCCCAATTTCTGCAAAGAT
CGCTACAGCATCGATATACCTCTTGGGGCCTACGGAATTGAATTCAACCAAAATCACGAG
TGGCGAGTTGGTGATGTTCTGAATGTATTTAACCATCAGTCTGGGTGCTTTCCCTACGTG
AATCGTACGACTGGAATATTCATGAATGGCGGTCTTCCCCAGCTTGGGAACATCACAGCC
CATCTGGAAAAGATGGCGGATGACATCAATCGGGAGATACCAGATCGGCAATATAATGGC
CTCGTAATGATAGATTGGGAGGAGTGGAGTCCACAGTGGTTAGGAACTGAGCCTCGCTAC
CGGAGATTCTCTATGGACAGTGTTCGCAGTAAGCACCCGGGATGGGACAATGCTACTATC
GAGGCTGTTGCAAAGCTGGAGTGGACGCAGGGCGCTAAGCTTTTCATGGAAAGCACCCTT
AAGCTGTTCAAGCAGCTGAGGCCTGAATCACTGTGGGGCTACTATAGATACCCACAATGC
GCAGTCAAGTTTGGGCGCATCCCAGAGTGTCAGCCTGATCAGGGGAAACTAAACGACCAG
AGTCTCTGGTTGGTCGACGCGTCATCTATCCTATATCCGAGTATCTACTTGAAACCCGAG
AAGTTCGCTGACTTTGCAGGTGCGGTGRGAGCAAAGCTTGAGGAGACATTCAGGGTGCTA
ACCGAGTCTAAATATCCTGATGGAGCTGTAATGAGCTACACAAGATTCAATTATTCTCTC
ACCGATTACTATTTCACTTTGGAAGATTTGAACAACACCATTTTGACCTCGGCCGAATTT
GGCACCCACGGTGTAGTGCTCTGGGGAGACAACTACGATGATAAGACGTCACAGAGCTGT
CAAGAGCTGAGAGACTACGTCATCAAAGCCCTCGGACCTACAGTGGTCATGGCTAAAGAG
GGGGCCGAATCGTGCAGTAGGAGAGTTTGCTCAGGGCGAGGAAGATGCGTCGGTGAGATA
CTTACTTGTGTCAAAGGCGACCATGGGGAAAAGAARAAGAACATAGGAGAGAMAGATAGT
GTTTGTACTTGTAGATGCTTTGTTGGATGGCAAGGATATGATTGTAGTGAGAGTAAGTTG
GTTCCTGGTAAAGAG

>spurp
ATGCGGCAGCTTGAACCCAGGAGGTATCTAGCTGATGGGAGGTACGATCTGAATGCACGT
CCGATGCAAGGGCAAAGTGTCTTCCGGGCCATTTGGGATGTGCCCAATTTCTGCAAAGAT
CGCTACAGCATCGATATACCTCTTGGGGCCTACGGAATTGAATTCAACCAAAATCACGAG
TGGCGAGTTGGTGATGTTCTGAATGTATTTAACCATCAGTCTGGGTGCTTTCCCTACGTG
AATCGTACGACTGGAATATTCATGAATGGCGGTCTTCCCCAGCTTGGGAACATCACAGCC
CATCTGGAAAAGATGGCGGATGACATCAATCGGGAGATACCAGATCGGCAATATAATGGC
CTCGTAATGATAGATTGGGAGGAGTGGAGTCCACAGTGGTTAGGAACTGAGCCTCGCTAC
CGGAGATTCTCTATGGACAGTGTTCGCAGTAAGCACCCGGGATGGGACAATGCTACTATC
GAGGCTGTTGCAAAGCTGGAGTGGACGCAGGGCGCTAAGCTTTTCATGGAAAGCACCCTT
AAGCTGTTCAAGCAGCTGAGGCCTGAATCACTGTGGGGCTACTATAGATACCCACAATGC
GCAGTCAAGTTTGGGCGCATCCCAGAGTGTCAGCCTGATCAGGGGAAACTAAACGACCAG
AGTCTCTGGTTGGTCGACGCGTCATCTATCCTATATCCGAGTATCTACTTGAAACCCGAG
AAGTTCGCTGACTTTGCAGGTGCGGTGGGAGCAAAGCTTGAGGAGACATTCAGGGTGCTA
ACCGAGTCTAAATATCCTGATGGAGCTGTAATGAGCTACACAAGATTCAATTATTCTCTC
ACCGATTACTATTTCACTTTGGAAGATTTGAACAACACCATTTTGACCTCGGCCGAATTT
GGCACCCACGGTGTAGTGCTCTGGGGAGACAACTACGATGATAAGACGTCACAGAGCTGT
CAAGAGCTGAGAGACTACGTCATCAAAGCCCTCGGACCTACAGTGGTCATGGCTAAAGAG
GGGGCCGAATCGTGCAGTAGGAGAGTTTGCTCAGGGCGAGGAAGATGCGTCGGTGAGATA
CTTACTTGTGTCAAAGGCGACCATGGGGAAAAGAAAAAGAACATAGGAGAGACAGATAGT
GTTTGTACTTGTAGATGCTTTGTTGGATGGCAAGGATATGATTGTAGTGAGAGTAAGTTG
GTTCCTGGTAAAGAG

>pdep
ATGCNGCAGCTTGAACCCANNNNNNANNTANCTGATGGCAGGTACGATCTGAATGCACGT
CCGATGCAAGCTAAAAGTGTCTTCCGGGCCATTTGGGATGTGCCAAATTCCTGCAGAGAT
CGCTACAGCATCGATATACCTCTTGGGGATTACGGAATTGAATTCAACCAAAATCACGAG
TGGCGAGTTGGTGATGTTCTGAGTGAATTTAACCATCAGTTTGGATACTATCCCTACGTG
AATTATACGACYGGAATATTCGAGAATGGCGGTCTTCCCCAGCTTGGGAACATCACARCC
CATCTGGAAAAAATGGCGGATGATATTAATAACTCGATACCGGATCGGAAATACAATGGC
CTCGTAATGRTAGAYTGGGAGGAGTGGAGTCCACAATGGTTAGAAACTGAAGCTCGCTAC
CGGAGATTCTCTATGGACAATGTTCGCAGTAASCACCCGGAATGGGACAATGCTACCATC
AACGCTGTTGCAAAGCTAGAGTTTACTCAGAGCGCTAAGCTTTTCATGGAAAGCACCCTA
AAACTGGCCAAGCAGCTGAGACCCGAAGCACTGTGGGGCTACTACAGGTACCCAAATTGC
GCAGTAAAATTTnnnnnnnnnnnnnnnnnnnnnnnnnnnnnnnGGAAATTAAACGACATG
AATCTCTGGTTGATCGACGAGTCAACTATTGTATATCCCAGTATCTATTTGAAACCCGAG
AAATTCGCGGACTTTGCAGGTGCGGTGAGAGTGAAGCTTGAGGAGACTTTCAGGGTGATA
ACCGAATCTAAACATCCCAATGTAGCTGTAATGAGCTACACAAGATTCAATTATTCTCTC
ACCGATTACTATTTCACTTTGGAAGATTTGAACAACACCATTTTGACCTCGGCCGAATTT
GGCACCCACGGTGTAGTGCTCTGGGGAGATAACTACGATGATATGACGTCACAGAGCTGT
CAAGAGCTGAGAGACTACGTCATCAAGGCCCTCGGACCTACAGTGGTCATGGCTAAAGAG
GGGGCCGAATCGTGCAGTAGGAGAGTTTGCTCAGGGCGAGGTAGATGCGTCGGTGAGATA
CTTACTTGTGACAAAGGNNNNNNTGGGRAAAAGAGGAAGAACACAGAAGAGAAAGATAGT
GTTTGTACCTGTAGATGTTTTGTTGGATGGCAAGGATATGATTGTAGTAAGAGTAAGTTG
AATCCTGGTAAAGAT
