# Supplementary material for: Genome-wide signals of positive selection in strongylocentrotid sea urchins
Source: BMC Genomics. 2017 Jul 21;18:555. doi: 10.1186/s12864-017-3944-7 (PMC5521101; doi:10.1186/s12864-017-3944-7)
Supplement: Supplementary file 3 — Consensus alignment files. A compressed (gzip) tape archive (TAR) file containing 6250 consensus alignment files in FASTA format. (TGZ 14116 kb) [file 12864_2017_3944_MOESM3_ESM.tgz › SPU_006142/consensAlign.ordered.fa]

>sdro
ATGATTTCGGCGTCGTCRACCACGGAGCTCAATCCCCATCGCCTCCCGACCCCTGCCCAA
ACACCATGTCGACATCACAACAGTCACTTGCCCGGGTACCTGTCCGTACCAGGGCTCACA
GCCAATGGCATCGGCTCCGATCTCTCACTTATATCAGGAGTTAGTAACATCCCCTTGCAG
nnnnnnnnnnnNNNNNNNNNNNNNNNNNNNNNNNNNNNNNNNNNNNNNNNNNNNNNNNNN
NNNNNNNNNNNNNNNNNNNNNNNNNNNNNNNNNNNNNNNNNNNNNNNNNNNNNNNNNNNN
NNNNNNNNNNNNNNNNNNNNNNNCGCATTACAGATGGCGGTAGATAATGAAAATCTGGAA
ATTGTTGAACTACTGCTGGCTCAGCCTGATGTGGAGATAGGCGATGCTCTACTACAGGCG
ATACGCGAAGGTGTCTACCGCATGGTGGAAATGATGGTGAACCATCCAAGTATTTCCCGC
CAAATGTTGGGAGAAGGTTGGGCTTCGGCCAACAAGTCGCGGCACCAGGAGAGCTCGGAC
TACTCGCCGGACATCTCGCCGGTCATCTTGGCCGCACACTGCAACCAGTTTGAGATCCTA
CAACTGCTCCTGACCCGAGGCGCAACCATATATAAGCCGCACCCCTGCGTCTGCGCTTGC
GCAGTGTGTGAGGAGAAACAGAAGCAAGATAGTTTGCGGTACTCACTTGACCGTATCAAT
ACGTACCGCGCCCTCGCCAGTCCGGCCTGGATCTCGTTGACCAGTTGTGATCCCGTTCTC
ACTGCCTTTAAGTTAAGCTGGGAGCTACAACGTCTAGCCATGAGAGAGAATGAATTCAAG
GACATCTATGTGACCCTCAGCGGRCAGGCAAAAGCATATGCCGTGGATCTTCTTGAGCAA
TGCCGGAGCTCGGAGGAGGTCATCGCCCTACTCGACAAGCAGAGCATGGAAGATGATGAC
GACGAGGGGTATGGGGCGGATGAGATGAACAGTGGCAAGCTCACTCTATCCCGACTCAAA
CTAGCTCTAAAATATGACCAGAAACAGTTTGTGGCCCATCCGCACACCCAGCAGCTCCTA
GCATCTATTTGGTACGAGGGACTTCCGGGCTGGAGAAGGCGGAACTGGTTTGTCAAGAGC
TTAATCTGTTGCGCTCTGATCTGCCTCTTTCCTCTCATGGCGATCTACTACCTGATATTC
CCTCGYACCCCGGTCGGGACACTGCTGMGGTCGCCCTTCATGAAGTTCTTGAACCATAGC
GCATCGTTCATCTTCTTTCTCTTCCTCCTGGTGATGGCATCATCATCTGTCAGTGCGACA
TCAGACCGAGGTCGAGCACCCGACACCGTCGAGGTCTTCATCCTCGTCTTCGTACTCGGT
ATGATCTGGGCCGAATGCAAACAGCTTTGGGAAGAAGGTTTAAGAGCATACATAAGACAG
TGGTGGAACTGGTTGGACTTCATAATGCTCTCATTATACCTCTGTACATTCAGTCTACGT
CTGGTGGCAGCAATCCAGCTCAGCCGAGGGGTGTATAATGACGGGTTGATACGAACCCAA
TGNNNNNNNNNNNNNNNNNNNNNNNNNNNNNNNNNNNNNNNNNNNNNNNNNNNNNNNNNN
NNNNNNNNNNNNNNNNNNNNNNNNNNNNNNnnnnnnnnnnnnnnnnnnnnnnnnnnnnnn
nnnnnnnnnnnnnnnnnnnnnnnnnnnnnnnnnnnnnnnnNNNTCTTCTTCCTCGTGCTT
TGTTCGTTCGCCTGCGGTCTCAACAAACTCTATTCAGACTACCTTAATAGCTTTAGAGAC
AGTTGTAAGGAGGGCGCAGAAGRGRMSWTCAGCTCAGAAGATAAWTACTGTTCAGCGGTA
GACAAAGACTTTGATGGG

>spal
ATGATTTCKKCGTCGTCGACCACGGAGCTYAATCCCCATCGCCTCCCGACCCCTGCTCAA
ACACCATGTCGACATCACAACAGTCACCTGCCCGGGTACCTGTCCGTACCAGGGCTCACA
GCCAATGGCATCGGCTCCGATCTCTCACTYATATCAGGWGTTAGTAACATCCCCTTGCAG
NNNNNNNNNNNNNNNNNNNNNNNNNCCGTNAAGGAANGGGAATTTCTCGNGNCTGCCGAG
ANNNNNNNNNNNNNNNNNNNNNNNNNNNNNNNnnnnnnnnnnnnnnnnnnnnnnnnnnnn
nnnnnnnnnnnnnnnnnnnnnnnnnnnnnnnnnnnnnnnnnnnnnnnnnnnnnnnnnnnn
nnTGTTGAACTACTGCTGGCTCAGCCTGATGTGGAGATAGGTGATGCTCTACTACAGGCG
ATACGCGAAGGTGTCTACCGYATGGTGGAAATGATGGTGAACCATCCAAGTATTTCCCGC
CAAATGTTGGGAGAAGGTTGGGCCGTGGCCAACAAGTCTCGGCACCAGGAGAGCTCGGAC
TACTCGCCGGACATCTCGCCGGTCATCTTGGCCGCACACTGCAACCAGTTTGAGATCCTA
CAACTTCTCCTGACTCGAGGCGCCACCATATATAAGCCGCACCCCTGCGTCTGCGCTTGC
GCAGTGTGTGAGGAGAAACAGAAGCAAGATAGTTTGCGGTACTCACTTGACCGTATCAAT
ACGTACCGYGCCCTCGCCAGTCCGGCCTGGATCTCGTTGACCAGTTGTGATCCCGTTCTC
ACTGCCTTTAAGTTAAGCTGGGAGCTACAACGTCTAGCCATGAGAGAGAATGAATTCAAG
GACATCTATGTGACCCTCAGYGGACAGGCAAAAGCATATGCCGTGGATCTYCTTGAGCAA
TGCCGTAGCTCGGAGGAGGTCATCGCCCTACTCGACAAGCAGAGCATGGAAGATGACGAC
GACGAGGGGTATGGGGCGGATGAGATGAACAGTGGCAAACTCACTCTATCCCGACTCAAA
CTAGCTCTAAAATATGACCAGAAACAGTTTGTGGCCCATCCGCATACCCAGCAGCTCCTA
GCATCTATCTGGTACGAGGGACTTCCGGGCTGGAGAAGGCGGAACTGGTTCGTCAAGAGC
TTAATCTGTTGCGCTCTGATCTGCCTCTTTCCTCTCATGGCGATCTACTACCTGATATTC
CCTCGTACCCCGGTCGGGACACTGCTGAGGTCGCCCTTCATGAAGTTCTTGAACCATAGC
GCANCGTTCATCTTCTTTCTCTCCCTCCTGGTCATTGCATCATCATCTGTCAGTGCGACA
TCAGACCGAGGTCGAGCACCCGACACCGTCGAGGTCTTCATCCTCGTCTTCGTACTCGGT
ATGATCTGGGCCGAATGCAAACAGCTTTGGGAAGAAGGTTTAAGAGCATACATAAGACAG
TGGTGGAACTGGCTGGACTTCATAATGCTGTCATTATACCTCTGTACATTCAGTCTACGT
CTGNnnnnnnnnnnnnnnnnnnnnnnnnnnnnnnnnnnnnnnnnnnnnnnnnnnnnnnnn
nnnnnnnNNNNNNNNNNNNNNNNNNNNNNNNNNNNNNNNNNNNNNNNNNNNNNNNNNNNN
NNNNNNNNNNNNNNNNNNNNNNNNNNNNNNNNNNNNNNNNNNNNNNNNNNNNNNNNNNNN
NNNNNNNNNNNNNNNNNNNNNNNNNNNNNNNNNNNNNNnnnnnnnnnnnnnnnnGTGCTT
TGTTCGTTCGCCTGCGGTCTCAACAAACTCTATTCAGACTACCTTAATAGCTTTAGAGGC
ACTTGTAAGGACGGCTCAGAAGGGCAGAACGGCTCAGAAGCGAAGTACTGCCAAGCGGTA
GACAAAGACTTTGATGGG

>sfra
ATGATTTCGGCGTCGTCGACCACGGAGCTCAATCCTCATCGCCTCCCGACCCCTGCTCAA
ACACCATGTCGACATCACAACAGTCACCTGCCCGGGTACCTTTCCGTACCAGGGCTTACA
GCCAATGGCATCGGCTCCGATCTCTCACTCATATCTGGAGTTAGTAACATTCCCTTGCAG
nnnnnnnnnnnnnnnnnnnnnnnnnnnnnnnnnnnnnnnnnnnnnnnnnnnnnnnnnnnn
nnnnnnnnnnnnnnnnnnnnnnnnnnnnnnnnnnnnnnnnnnnnnnnnnnnnnnnnnnnn
nnnnnnnnnnnnnnnnnnnnnnnnnnnnnnnnnnnnnnnnnnnnnnnnnnnnnnnnnnnn
nnnnnnnnnnnnnnnnnnnnnnnnnnnnnnnnnnnnnnnnnnnnnnnnnnnnnnnnnGCG
ATACGCGAAGGTGTCTACCGCATGGTGGAAATGATGGTGAACCATCCCAGCATTTCCCGC
CAAATGTTGGGAGAAGGTTGGGCTTCGGCCAACAAGTCGCGGCACCAGGAGAGCTCGGAC
TACTCACCGGACATCTCCCCGGTCATCTTGGCCGCACACTGCAACCAGTTTGAGATCCTA
CAACTTCTCCTGACCCGAGGCGCCACCATATATAAGCCGCACCCCTGCGTCTGCGCTTGC
GCAGTGTGTGAGGAGAAACAGAAGCAAGATAGTTTGCGGTACTCACTGGACCGTATCAAT
ACGTACCGTGCCCTCGCCAGTCCGGCCTGGATCTCGTTGACCAGTTGTGATCCCGTTCTC
ACTGCCTTTAAGTTAAGCTGGGAGCTACAACGTCTAGCCATGAGAGAGAACGAATTCAAG
GACATCTATGTGACCCTCAGCGGACAGGCAAAAGCATATGCCGTAGATCTTCTTGAGCAA
TGCCGGAGCTCGGAGGAGGTCATCGCCCTANTCGnnnnnnnnnnnnnnnnnnnnnnnnnn
nnnnnnnnnnnnnnnnnnnnnnnnnnnnnnnnnnnnnnnnnnnnnnnnnnnnnnnnnnnn
nnnnnnnnnnnnnnnnnnnnnnnnnnnTTTGTGGCCCATCCGCACACCCAGCAGCTCCTA
GCGTCTATCTGGTACGAGGGACTCCCGGGCTGGAGAAGGCGTAACTGGTTCGTCAAGAGC
TTGATCTGCTGCGCTCTGATCTGCCTCTTTCCTCTCATGGCGATCTACTACNNNNNNNNN
NNNNNNNNNNNNNNNNNNNNNNNNNNNNNNNNNNNNNNNNNNNNNNNNNNNNNNNNNNNN
NNNNNNNNNNNNNNNNnnnnnnnnnnnCTGGTCATGGCATCATCATCTGTCAGTGCGACA
TCCGACCGAGGTCGAGCACCCGACACCACCGAGGTCTTCATCCTCGTCTTCGTACTCGNN
NNNNNNNNNNNNNNNNNNNNNNNNNNNNNNNNNNNNNNNNNNNNNNNNNNNNNNnnnnnn
nnnnnnnnnnnnnnnnnnnnnnnnnnnnnnnnnnnnnNNNNNNNNNNNNNNNNNNNNNNN
NNNNNNNNNNNNNNNNNNNNNNnnnnnnnnnnnnnnnnnnnnnnnnnnnnnnnnnnnnnn
nnnnnnnnnnnnnnnnnnnnnnnnnnnnnnNNNNNNNNNNNNNNNNNNNNNNNNNNNNNN
NNNNNNNNNNNNNNNNNNNNNNNNNNNNNNNnnnnnnnnnnnnnnnnnnnnnnnnnnnnn
nnnnnnnnnnnnnnnnnnnnnnnnnnnnnnnnnnnnnnnnnnNNNNNNNNNNNNNNNNNN
NNNNNNNNNNNNNNNNNNNNNNNNNNNNNNNNNNNNNNNNNNNNNNNNNNNNNNNNNnnn
nnnnnnnnnnnnnnnnnnnnnnnnnnnnnnnnnnnnnnnnNNNNNNNNNNNNNNNNNnnn
nnnnnNNNNNNNNNNNNN

>afraSS
ATGATTTCGGCGTCGTCGACCACGGAGCTCAATCCCCATCGCCTCCCGACCCCTGCCCAA
ACACCATGTCGACATCACAACAGTCACTTGCCCGGGTACCTGTCCGTACCAGGGCTCACA
GCCAATGGCATCGGCTCCGATCTCTCACTTATATCAGGAGTTAGTAACATCCCCTTGCAG
nnnnnnnnnnnnnnnnnnnnnnnnnnnnnnnnnnnnnnnnnnnnnnnnnnnnnnnnnnnn
nnnnnnnnnnnnnnnnnnnnnnnnnnnnnnnnnnnnnnnnnnnnnnnnnnnnnnnnnnnn
nnnnnnnnnnnnnnnnnnnnnnnnnnnnnnnnnnnnnnnnnnnnnnnnnnnnnnnnnnnn
nnnnnnnnnnnnnnnnnnnnnnnnnnnnnnnnnnnnnnnnnnnnnnnnnnnnnnnnnGCG
ATACGCGAAGGTGTCTACCGCATGGTGGAAATGATGGTGAACCATCCAAGTATTTCCCGC
CAAATGTTGGGAGAAGGTTGGGCTTCGGCCAACAAGTCGCGGCACCAGGAGAGCTCGGAC
TACTCGCCGGACATCTCGCCGGTCATCTTGGCCGCACACTGCAACCAGTTTGAGATCCTA
CAACTGCTCCTGACCCGAGGCGCAACCATATATAAGCCGCACCCCTGCGTCTGCGCTTGC
GCAGTGTGTGAGGAGAAACAGAAGCAAGATAGTTTGCGGTACTCACTTGACCGTATCAAT
ACGTACCGCGCCCTCGCCAGTCCGGCCTGGATCTCGTTGACCAGTTGTGATCCCGTTCTC
ACTGCCTTTAAGTTAAGCTGGGAGCTACAACGTCTAGCCATGAGAGAGAATGAATTCAAG
GACATCTATGTGACCCTCAGCGGACAGGCAAAAGCATATGCCGTGGATCTTCTTGAGCAA
TGCCGGAGCTCGGAGGAGGTCATCGCCCTACTCGACAAGCAGAGCATGGAAGATGACGAT
GACGAGGGGTATGGGGCGGATGAGATGAACAGTGGCAAGCTCACTCTATCCCGACTCAAA
CTAGCTCTAAAATATGACCAGAAACAGTTTGTGGCCCATCCGCACACCCAGCAGCTCCTA
GCATCTATCTGGTACGAGGGACTTCCGGGCTGGAGAAGGCGGAACTGGTTTGTCAAGAGC
TTAATCTGTTGCGCTCTGATCTGCCTCTTTCCTCTCATGGCGATCTACTACCTGATATTC
CCTCGTACCCCGGTCGGGACACTGCTGAGGTCGCCCTTCATGAAGTTCTTGAACCATAGC
GCATCGTTCATCTTCTTTCTCTTCCTCCTGGTGATGGCATCATCATCTGTCAGTGCGACA
TCAGACCGAGGTCGAGCACCCGACACCGTCGAGGCCTTCATCCTCGTCTTCGTACTCGGT
ATGATCTGGGCCGAATGCAAACAGCTTTGGGAAGAAGGTTTAAGAGCATACATAAGACAG
TGGTGGAACTGGTTGGACTTCATAATGCTCTCATTATACCTCTGTACATTCAGTCTACGT
CTGGTGGCAGCAATCCAGCTCAGCCGAGGGGTGTATAATGACGGGTTGATACGAANNNNN
NNNNNNNNNNnnnnnnnnnnnnnnnnNNNNNNNNNNNNNNNNNNNNNNNNNNNNNNNNNN
NNNNNNNNNNNNNNNNNNNNNNNNNNNNNNnnnnnnnnnnnnnnnnnnnnnnnnnnnnnn
nnnnnnnnnnnnnnnnnnnnnnnnnnnnnnnnnnnnnnnnTCATCTTCTTCCTCGTGCTT
TGTTCGTTCGCCTGCGGTCTCAACAAACTCTATTCAGACTACCTTAATAGCTTTAGAGAC
AGTTGTAAGGAGGGCGCAGAAGGGCAGTACAGCTCAGAGAAGAAGTACTGTTCAGCGGTA
GACAAAGACTTTGATGGG

>hpul
ATGCATTCGGCGTCATCGACCACGGAGCTCAATCCCCATCGCCTCCCGACCCCTGCTCAA
ACACCATGTCGACATCACAACAGTCACCTGCCCGGGTACCTGTCCGTACCAGGGCTCACA
GCCAATGGCATCGGCTCCGACCTCTCACTCATATCAGGAGTTAGTAACATCCCTTTGCAG
nnnnnnnnnnnnnnnnnnnnnnnnnnnnnnnnnnnnnnnnnnnnnnnnnNNNNNNNNNNN
NNNNNNNNNNNNNNNNNNNNNNNNNNNNNNNNNNNNNNNNNNNNNNNNNNNNNNNNNNNN
NNNNNNNNNNNNNNNNNNNNNNNNNNNNNNNNNNNNNNNNNNNNNNNNNNNNNNNNNNNN
NNNNNNNNNNNNNNNNNNNNNNNNNNNNNNNNNNNNNNNNNNNNNNNNNNNNNNNNNGCG
ATACGGGAAGGTGTCTACCGCATGGTGGAAATGATGGTGAACCATCCCAGTATTTCCCGC
CAAATGTTGGGAGAAGGTTGGGCTTCGGCCAACAAGTCGCGGCACCAGGAGAGCTCGGAC
TACTCACCGGACATCTCGCCGGTCATCTTGGCCGCACACTGCAACCAGTTTGAGATCCTA
CAACTTCTACTGACTCGAGGCGCCACCATATATAAGCCGCACCCCTGCGTCTGCGCTTGC
GCAGTATGTGAGGAGAAACAGAAGCAAGATAGTTTACGGTACTCACTTGACCGTATCAAT
ACGTACCGCGCCCTCGCCAGTCCGGCCTGGATCTCGTTGACCAGTTGTGATCCCGTTCTC
ACTGCCTTTAAGTTAAGCTGGGAGCTACAACGTCTAGCCATGAGAGAAAATGAATTCAAG
GACATCTATGTGACCCTCAGTGGACAGGCAAAAGCATATGCCGTAGATCTTCTTGAGCAA
TGTCGGAGCTCGGAGGAGGTCATCGCCCTACTCGACAAGCAGAGCATGGAAGATGATGAC
GACGAGGGGTATGGGGCGGATGAGATAAACAGTGGCAAGCTCACTCTATCCCGACTCAAA
CTAGCYCTAAAATATGACCAGAAACAGTTTGTGGCCCATCCGCACACCCAGCAGCTCCTA
GCTTCTATCTGGTACGAGGGACTCCCGGGCTGGAGAAGGCGGAACTGGTTCGTCAAGAGC
TTAATCTGCTGTGCTCTGATCTGCCTCTTTCCTCTCATGGCGATCTACTACCTGATATTC
CCTCGGACCCCGGTCGGGACACTGCTAAGGTCGCCCTTTATGAAGTTCTTGAACCATAGC
NCGTCGTTCATCTTCTTTCTCTTCCTCCTGGTCATGGCATCGTCATCGGTCAGTGCAACG
TCAGACCGAGGTCGAGCACCCGACACCACCGAGGTTTTCATCCTCGTCTTTGTACTCGGT
ATGATCTGGGCCGARTGCAAACAGCTTTGGGAAGAAGGnnnnnnnnnnnnnnnnnNNNNN
NNNNNNNNNNNNNNNNNNNNNNNNNTGCTATCATTATACCTCTGTACATTCAGTCTACNN
NNNNNNNNNNNNNNNNNNNNNNNNNNNNNNNNNNNNNNNNNNNNNNNNNNNNNNNNNNnn
nnnnnnnnnnNNNNNNNNNNNNNNNNNNNNNNNNNNNNNNNNNNNNNNNNNNNNNNNNNN
NNNNNNNNNNNNNNNNNNNNNNNNNNNNNNGCCAATCCCTACCTGGGACCACTACAGATC
TCACTGGGTTGTATGTTGATAGACATCGCTAAGTTnnnnnnnATCTTCTTCCTCGTGCTT
TGTTCGTTCGCCTGCGGTCTCAACAAACTCTATTCAGACTACCTTACTAGCTTTAAAGAC
AATTGTAAGGCCGACTCAGAAGGGAAGTACAGNTCAGAAGGGAAGTACTGTTTAGCGGTT
AACAAAGACTTTGATGGG

>snud
ATGCATTCGGCRTCGTCGACCACGGAGCTCAATCCTCATCGCCTCCCGACCCCTGCTCAA
ACACCATGTCGACATCACAACAGTCACCTGCCCGGGTACCTTTCCGTACCAGGGCTCACA
GCCAATGGYATCGGCTCCGATCTCTCACTCATATCAGGAGTTAGTAACATCCCCTTGCAG
nnnnnnnnnnnnnnnnnnnnnnnnnnnnnnnnnnnnnnnnnnnnnnnnnnnnnnnnnnnn
nnnnnnnnnnnnnnnnnnnnnnnnnnnnnnnnnnnnnnnnnnnnnnnnnnnnnnnnnnnn
nnnnnnnnnnnnnnnnnnnnnnnnnnnnnnnnnnnnnnnnnnnnnnnnnnnnnnnnnnnn
nnnnnnnnnnnnnnnnnnnnnnnnnnnnnnnnnnnnnnnnnnnnnnnnnnnnnnnnnGCG
ATACGCGAAGGTGTCTACCGCATGGTGGAAATGATGGTGAACCATCCCAGTATTTCCCGC
CAAATGTTGGGAGAAGGCTGGGCTTCGGCCAACAAGTCGCGGCACCAGGAGAGCTCGGAC
TACTCACCGGACATCTCACCGGTCATCTTGGCCGCACACTGCAACCAGTTTGAGATCCTA
CAGCTTCTCCTGACCCGAGGCGCCACCATATATAAGCCGCAYCCATGCGTCTGCGCTTGC
GCAGTGTGTGAGGAGAAACAGAAGCAAGATAGTTTGCGGTACTCACTGGACCGTATCAAT
ACGTACCGTGCCCTCGCCAGTCCGGCTTGGATCTCGTTGACCAGTTGTGATCCCGTTCTC
ACTGCCTTTAAGTTAAGCTGGGAGCTACAACGTCTAGCCATGAGAGAGAATGAATTCAAG
GACATCTATGTGACCCTCAGCGGACAGGCAAAAGCATATGCAGTAGATCTTCTTGAGCAA
TGCCGGAGCTCGGAGGAGGTCATCGCCCTACTCGACAAGCAGAGCATGGAAGATGACGAT
GACGATGGGTATGGGGCGGATGAGATGAACAGTGGCAAGCTCACTCTATCCCGACTCAAA
CTAGCTCTAAAATATGACCAGAAACAGTTTGTGGCCCATCCACACACCCAGCAGCTCCTA
GCATCTATCTGGTACGAGGGTCTCCCGGGCTGGAGAAGGCGTAACTGGTTCGTCAAGAGC
TTAATCTGCTGCGCTCTGATCTGCCTCTTTCCTCTCATGGCGATCTACTACCTGATATTC
CCTCGGACCCCGGTCGGGACATTGCTGAGGTCGCCCTTCATGAAGTTCTTGAACCATAGC
GCCTCGTTCATCTTCTTTCTCTTCCTCCTGGTCATGGCATCATCATCTGTCAGTAAGACA
TCCGACCGAGGTCGAGCACCCGACACCACCGAGCTCTTCATCCTCGTCTTCGTACTTGGT
ATGATCTGGGCAGAATGCAAACAGCTTTGGGAAGAAGGCTTGAGAGCNNNNNNNnNNNNN
TGGTGGAACTGGCTGGACTTCATAATGCTCTCATTATACCTCTGTACATTCAGNNNNNNN
NNNNNNNNNNNNNNNNNNNNNNnnnnnnnnnnnnnnnnnnnnnnnnnnnnNNNNNNNNNN
NNNNNNNNNNNNNNNNNNNNNNNNNNNNNNNNNNNNNNNNNNNNNNNNNNNNNNNNNNNN
NNNNNNNNNNNNNNNNNNNNNNNNNNNNNNnnnnnnnnnnnnnnnnnnnnnnnnnnnnnn
nnnnnnnnnnnnnnnnnnnnnnnnnnnnnnnnnnnnnnnnnnnnnnnnnnnnnnnnnnnn
nnnnnnTTCGCCTGCGGTCTCAACAAACTCTATTCAGATTACCTTAGTAGCTTTAGAGAC
GATTGTAAnnnnnnnnnnnnnnnnnnnnnnnnnnnnnnnnnnnnnnnnnnnnnnnnnnnn
nnnnAAGACTTTGATGGG

>sintSS
ATGATTTCGGCGTCGTCGACCACGGAGCTCAATCCCCATCGCCTCCCGACCCCTGCCCAA
ACACCATGTCGACATCACAACAGTCACCTGCCCGGGTACCTATCCGTACCAGGGCTCACA
GCCAATGGCATCGGCTCCGATCTCTCTCTCATATCAGGAGTTAGTAACATCCCCTTGCAG
NNNNNNNNNNNNNNNNNNNNNNNNNNNNNNNNNNNNNNNNNNNNNNNNNNNNNNNNNNNN
NNNNNNNNNNNNNNNNNNNNNNNNNNNNNNNNNNnnnnnnnnnnnnnnnnnnNNNNNNNN
NNNNNNNNNNNNNNNNNNNNNNNNNNNNNNNNNNNNNNNNNNNNNNNNNNNNNNNNNNNN
NNNNNNGAACTACTGCTGGCTCAGCCTGATGNGGAGATAGGCGATGCTCTACTACAGGCG
ATACGCGAAGGTGTCTACCGCATGGTGGAAATGATGGTGAACCATCCAAGTATTTCCCGC
CAAATGTTGGGAGAAGGTTGGGCTTCGGCCAACAAGTCGCGGCACCAGGAGAGCTCGGAC
TACTCGCCGGACATCTCGCCGGTCATCTTGGCCGCACACTGCAACCAGTTTGAGATCCTA
CAACTGCTCCTGACCCGAGGCGCAACCATATATAAGCCGCACCCCTGCGTCTGCGCTTGC
GCAGTGTGTGAGGAGAAACARAAGCAAGATAGTTTGCGRTACTCACTTGACCGTATCAAT
ACGTACCGCGCCCTCGCCAGTCCGGCCTGGATCTCGTTGACCAGTTGTGATCCCGTTCTC
ACTGCCTTTAAGTTAAGCTGGGAGCTACAACGTYTAGCCATGAGAGAGAATGAATTCAAG
GACATCTATGTGACCCTCAGCGGACAGGCAAAAGCATACGCCGTGGATCTTCTTGAGCAA
TGCCGGAGCTCGGAGGAGGTCATCGCCCTACTCGACAAGCAGAGCATGGAAGATGACGAC
GACGAGGGGTATGGGGCGGATGAGATGAACAGTGGCAAGCTCACTCTATCCAGACTCAAA
CTAGCTCTAAAATATGACCAGAAACAGTTTGTGGCCCATCCGCACACCCAGCAGCTCCTA
GCATCTATCTGGTACGAGGGACTCCCGGGTTGGAGAAGGCGGAACTGGTTCGTCAAGAGC
TTAATCTGTTGCGCTCTGATCTGCCTCTTTCCTCTCATGGCGATCTAYTACCTGATATTC
CCTCGCACCCCGGTCGGGACACTGCTGAGGTCGCCCTTCATGAAGTTCTTGAACCATAGC
GCATCGTTCATCTTCTTTCTCTTCCTCCTGGTCATGGCATCATCATCTGTCAGTGTGACG
TCAGACCGAGGTCGAGCACCCGACACCACCGAGGTCTTCATCCTCGTCTTCGTACTCGGT
ATGATCTGGGCCGAATGCAAACAGCTTTGGGAAGAAGGCTTGAGAGCATACNNNnnNNNN
NGGTGGAACTGGCTGGACTTCATAATGCTCTCATTATACCTCTGTACATTCAGTCTACGT
CTGGTGGCAGCAATCCAGCTCAGCCGAGGGGNNNNNNNNNNNNNNNNNNNNNNNNNNNNN
NNNnnnnnnnnnnnnnnnnnnnnnnnnnnNNNNNNNNNNNNNNNNNNNNNNNNNNNNNNN
NNNNNNNNNNNNNNNNNNNNNNNNNNNNNNGCCAATCCCTACCTGGGACCACTWCAGATC
TCGCTGGGTTGTATGTTGATAGACATCGCTAAGTTTCTnNTCATCTTCTTCCTCGTGCTT
TGTTCGTTCGCCTGCGGTCTCAACAAACTATATTCAGACTACCTTACTAGCTTTAGAGAC
AATTGTAAGGAGGGCGCAGAAGGGAGTTACGGACCAGAAGGGAAGTACTGCCAAGCGGTA
GACAAAGACTTTGATGGG

>sprp
ATGCATTCGGCGTCATCGACCACGGAGCTCAATCCGCATCGCCTGCCTACCCCTGCTCAA
ACACCATGTCGACATCACAACAGTCACCTGCCCGGGTACCTGTCYGTACCAGGGCTCACA
GCCAATGGCATCGGCTCCGATCTCTCACTCATATCGGGAGTTAGTAACATYCCCTTACAG
CTCTTCAGCGAAGGGCAACGCATCACCGTCAAGGAACGGGAATTTCTCGAGGCTGCCGAG
AAGGGAGATAAAGCCACCATCGTTCGCTGCGTCCAGGGAGAGAATCCGGTTAACGTGAAT
GTCAGCAACCTTCTCGGGCGCAGCGCATTGCAGATGGCGGTAGATAATGAAAATCTGGAA
ATTGTTGAACTACTGCTGGCTCAGCCTGATGTGGAGATAGGCGATGCTCTACTACAGGCG
ATACGCGAAGGTGTCTACCGCATGGTGGAAATGATGGTGAACCATCCAAGTATTTCCCGC
CAAATGTTGGGAGAAGGTTGGGCTTCGGCCAACAAGTCGCGGCACCAGGAGAGCTCGGAC
TACTCGCCGGACATCTCGCCGGTCATCTTGGCCGCACACTGCAACCAGTTTGAGATCCTA
CAACTTCTCCTGACTCGAGGCGCCACCATATATAAGCCGCACCCCTGCGTCTGCGCTTGC
GCAGTGTGTGAGGAGAAACAGAAGCAAGATAGTTTGCGGTACTCACTTGACCGTATCAAT
ACGTACCGCGCCCTCGCCAGTCCGGCCTGGATCTCGTTGACCAGTTGTGATCCCGTTCTC
ACTGCCTTTAAGTTAAGCTGGGAGCTTCAACGTCTAGCAATGAGAGAGAATGAATTCAAG
GACATCTATGTGACCCTCAGTGGACAGGCAAAAGCATATGCCGTGGATCTTCTTGAGCAA
TGCCGGAGCTCGGAGGAGGTCATCGCCCTACTCGACAAGCAGAGCATGGAAGATGACGAC
GACGAGGGGTATGGGGCGGATGAGATGAACAGTGGCAAGCTTACTCTATCAAGACTCAAA
CTAGCTCTAAAATATGACCAGAAACAGTTTGTGGCCCATCCGCACACCCAGCAGCTCCTA
GCTTCTATCTGGTACGAGGGACTCCCGGGCTGGAGAAGGCGGAACTGGTTCGTCAAGAGC
TTAATCTGTTGCGCTCTGATCTGCCTCTTTCCTCTCATGGCGATCTACTACCTGATATTC
CCTCGAACCCCGGTCGGGACACTGCTGAGGTCGCCCTTCATGAAGTTCTTGAACCATAGC
GCGTCGTTCATCTTCTTTCTCTTTCTCCTGGTCATGGCATCATCATCTGTCAGTGCGACG
TCAGACCGAGGTCGAGCACCCGACACCACCGAGGTCTTCATCCTCGTCTTCGTACTCGGT
ATGATCTGGGCCGAATGCAAACAGCTTTGGGAAGAAGGTTTGAGAGCCTACATACGACAG
TGGTGGAACTGGCTGGACTTCATAATGCTCTCATTATACCTCTGTACATTCAGTTTACGT
CTGGTGGCAGCTATCCAGCTCAGCCGAGGGGTGTATAATGACGGCTTGATACGAACCCAA
TGGAGTACTTCCGACCCTACCCTAGTCTCTGAAGGTGTCTTTGCCATCGCTAACGTGTTC
AGCTTCGCTAGAATCATCTACCTCTTTCAGGCCAATCCCTACCTGGGACCCCTGCAGATC
TCGCTGGGTTGTATGTTGATAGACATCGCTAAGTTTCTCCTCATCTTCTTTCTCGTGCTT
TGTTCGTTCGCCTGCGGTCTCAACAAACTCTATTCAGACTACCTTACTAGCTTTAGAGGC
AGTTGTAAGGACGGCGCAGACGAGAAGTACGGCTCAGAAGCGAAGTACTGTTCAGCGGTA
GACAAAGACTTTGATGGG

>spurp
ATGCATTCGGCGTCATCGACCACGGAGCTCAATCCGCATCGCCTGCCTACCCCTGCTCAA
ACACCATGTCGACATCACAACAGTCACCTGCCCGGGTACCTGTCTGTACCAGGGCTCACA
GCCAATGGCATCGGCTCCGATCTCTCACTCATATCGGGAGTTAGTAACATCCCCTTACAG
CTCTTCAGCGAAGGGCAACGCATCACCGTCAAGGAACGGGAATTTCTCGAGGCTGCCGAG
AAGGGAGATAAAGCCACCATCGTTCGCTGCGTCCAGGGAGAGAATCCGGTTAACGTGAAT
GTCAGCAACCTTCTCGGGCGCAGCGCATTGCAGATGGCGGTAGATAATGAAAATCTGGAA
ATTGTTGAACTACTGCTGGCTCAGCCTGATGTGGAGATAGGCGATGCTCTACTACAGGCG
ATACGCGAAGGTGTCTACCGCATGGTGGAAATGATGGTGAACCATCCAAGTATTTCCCGC
CAAATGTTGGGAGAAGGTTGGGCTTCGGCCAACAAGTCGCGGCACCAGGAGAGCTCGGAC
TACTCGCCGGACATCTCGCCGGTCATCTTGGCCGCACACTGCAACCAGTTTGAGATCCTA
CAACTTCTCCTGACTCGAGGCGCCACCATATATAAGCCGCACCCCTGCGTCTGCGCTTGC
GCAGTGTGTGAGGAGAAACAGAAGCAAGATAGTTTGCGGTACTCACTTGACCGTATCAAT
ACGTACCGCGCCCTCGCCAGTCCGGCCTGGATCTCGTTGACCAGTTGTGATCCCGTTCTC
ACTGCCTTTAAGTTAAGCTGGGAGCTTCAACGTCTAGCAATGAGAGAGAATGAATTCAAG
GACATCTATGTGACCCTCAGTGGACAGGCAAAAGCATATGCCGTGGATCTTCTTGAGCAA
TGCCGGAGCTCGGAGGAGGTCATCGCCCTACTCGACAAGCAGAGCATGGAAGATGACGAC
GACGAGGGGTATGGGGCGGATGAGATGAACAGTGGCAAGCTTACTCTATCAAGACTCAAA
CTAGCTCTAAAATATGACCAGAAACAGTTTGTGGCCCATCCGCACACCCAGCAGCTCCTA
GCTTCTATCTGGTACGAGGGACTCCCGGGCTGGAGAAGGCGGAACTGGTTCGTCAAGAGC
TTAATCTGTTGCGCTCTGATCTGCCTCTTTCCTCTCATGGCGATCTACTACCTGATATTC
CCTCGAACCCCGGTCGGGACACTGCTGAGGTCGCCCTTCATGAAGTTCTTGAACCATAGC
GCGTCGTTCATCTTCTTTCTCTTTCTCCTGGTCATGGCATCATCATCTGTCAGTGCGACG
TCAGACCGAGGTCGAGCACCCGACACCACCGAGGTCTTCATCCTCGTCTTCGTACTCGGT
ATGATCTGGGCCGAATGCAAACAGCTTTGGGAAGAAGGTTTGAGAGCCTACATACGACAG
TGGTGGAACTGGCTGGACTTCATAATGCTCTCATTATACCTCTGTACATTCAGTTTACGT
CTGGTGGCAGCTATCCAGCTCAGCCGAGGGGTGTATAATGACGGCTTGATACGAACCCAA
TGGAGTACTTCCGACCCTACCCTAGTCTCTGAAGGTGTCTTTGCCATCGCTAACGTGTTC
AGCTTCGCTAGAATCATCTACCTCTTTCAGGCCAATCCCTACCTGGGACCCCTGCAGATC
TCGCTGGGTTGTATGTTGATAGACATCGCTAAGTTTCTCCTCATCTTCTTTCTCGTGCTT
TGTTCGTTCGCCTGCGGTCTCAACAAACTCTATTCAGACTACCTTACTAGCTTTAGAGGC
AGTTGTAAGGACGGCGCAGACGAGAAGTACGGCTCAGAAGCGAAGTACTGTTCAGCGGTA
GACAAAGACTTTGATGGG

>pdep
ATGCATTCGGCGTCGTCGACCACGGAGCTCAATCCCCATCGCCTCCCGACCCCTGCTCAA
ACACCATGTCGACATCACAACAGTCACCTGCCCGGGTACCTGTCCGTACCAGGGCTCACA
GCCAATGGCATCGGCTCCGATCTCTCCCTCATATCAGGAGTTAGTAACATCCCCTTGCAG
nnnnnnnnnnnnnnnnnnnnnnnnnnnnnnnnnnnnnnnnnnnnnnnnnnnnnnnnnnnn
NNNNNNNNNNNNNNNNNNNNNNNNNNNNNNNNNNNNNNNNNNNNNNNNNNNNNNNNNNNN
NNNNNNNNNNNnnnnnnnnnnnnnnnnnnnnnnnnnnnnnnnnnnnnnnnnnnnnnnnnn
nnnnnnnnnnnnnnnnnnnnnnnnnnnnnnnnnnnnnnnnnnnnnnnnnnnnnnnnnGCG
ATACGCGAAGGTGTCTACCGCATGGTGGAAATGATGGTRAACCATCCCAGTATTTCCCGC
CAAATGTTGGGAGAAGGTTGGGCTTCGGCCAACAAGTCGCGGCACCAGGAGAGCTCGGAC
TACTCACCGGACATCTCGCCGGTCATCTTGGCCGCACACTGCAACCAGTTTGAGATYCTA
CAACTTCTCCTRACCCGAGGCGCCACCATATATAAGCCGCAYCCCTGCGTCTGCGCTTGC
GCAGTGTGTGAGGAGAAACAGAAGCAAGATAGTTTGCGGTACTCACTGGACCGTATCAAT
ACGTACCGTGCCCTCGCCAGTCCKGCCTGGATCTCGTTGACCAGTTGTGATCCCGTTCTC
ACTGCYTTTAAGTTAAGCTGGGAGCTACAACGTCTAGCCATGAGAGAGAATGAATTCAAG
GACATCTATGTGACCCTCAGCGGACAGGCAAAAGCATATGCCGTAGATCTTCTTGAGCAA
TGTCGGAGCTCGGAGGAGGTCATCGCCCTACTCGACAAGCAGAGCATGGAAGATGACGAT
GACGAGGGGTATGGGGCGGATGAGATAAACAGTGGCAAGCTCACTCTATCCCGACTCAAA
CTAGCTCTAAAATATGNCCAGAAANNNTTTGTGGCCCATCCACACACCCAACAGCTCCTA
GCATCTATCTGGTACGAGGGACTCCCGGGCTGGAGAAGGCGTAACTGGTTCGTCAAGAGC
TTAATCTGTTGCGCTCTGATCTGCCTCTTTCCTCTCATGGCGATCTACTACCTGATATTC
CCTCGGACCCCGGTCGGGACATTGCTGAGGTCGCCCTTCATGAAATTCTTGAACCATAGC
GCATCGTTCATCTTCTTTCTCTTCCTCCTGGTCATGGCATCATCATCTGTCAGTGAGACA
TCAGACCGAGGTCGAACACCCGACACCACCGAGGTCTTCATCCTCGTCTTCGTACTCGGT
ATGATCTGGGCCGAATGCAAACAACTTTGGGAANNNNNNNNNNNNNNNNNNNNNnnnnNN
NNNNNNNNNNNNCTGGACTTCATAATGCTCTCATTATACCTCTGTACATTCAGNCTACGT
ATGGTGGCAGCNGTCCAGCTCAnnnnnnnnnnnnnnnnnnnnnnnnnnnnnnnnnnnnnn
NNNNNNNNNNNNNNNNNNNNNNNNNNNNCTGAAGGTGTCTTTGCTATCGCTAACGTGTTC
AGCTTCGCTAGAATCATCTACCTCTTTCAGNNNNNNNNNNNNNNNNNNNNNNNNNNNNNN
NNNnnnnnnnnnnnnnnnnnnnnnnnnnnnnnnnnnnnnCTCATCTTCTTCCTCGTACTA
TGTTCGTTCGCCTGCGGTCTCAACAAACTCTATTCAGATTACCTTAGTAGCTTTAGAGnn
nnnnnnnnnnnnnnnnnnnnnnnnnnnnnnnnnnnnnnnnnnnnnnnnnnnnnnnnnnnn
nnnAAAGACTTTGATGGG
