# Supplementary material for: Genome-wide signals of positive selection in strongylocentrotid sea urchins
Source: BMC Genomics. 2017 Jul 21;18:555. doi: 10.1186/s12864-017-3944-7 (PMC5521101; doi:10.1186/s12864-017-3944-7)
Supplement: Supplementary file 3 — Consensus alignment files. A compressed (gzip) tape archive (TAR) file containing 6250 consensus alignment files in FASTA format. (TGZ 14116 kb) [file 12864_2017_3944_MOESM3_ESM.tgz › SPU_005009/consensAlign.ordered.fa]

>sdro
ATGGCGCAATTCATCACACCAATTTCAGAGACAAGAGAAAAGGTTCCAAGATTCAAAGGG
GACTATCGTTTTGGAAATTTTGAGGTCATCCCAAGCCTTCCCACTTCAGGCCCTGCCCMC
AAGTCTGAGAAGCATGTCAGAACTTATTTCAATAACAAACAAATCTTTCGAACCATCAGC
GAGTGGTTTGAGGTTTGGATGCCATGGCAGAGGCGCATCGTTCTCTGTGGTACCACAGAT
AGGTGTTCTACATCTCAGCTTGAGTATCTTGCAACAGCCTTGGAACCAGTGTTTCACAGA
GACTTTCAGAACTCACTCAGAGGGAGCTATCCATCACTGACCTCCAGGAAAGTGAACCAC
ACCAACGAGCAGGCGGAGAGAACAGTGAAATTGTCTGATTCTGGAATGAGTAGTGTCTAC
ACMAAGCAAGAAAATCAATCTCTATCAAGCGAGGGATTACATTCTATAAACTCCTTTGCT
TTAAAATTTGTCAATGACGTCATTTCAGAAGCAGTTCAGATGGCTGCAGGGAGGAATGTA
GAATTTGATCTGGGTGAGGAAAGTAATGATGAAAGTCAGAAATCGAAAGGCAAGAAAGGA
CCTAAGAGAAAGCCTTCACCTATCAAGGAAGTTCAAGAGAGCTCCTCTTTTGAACTTGAA
AGCAAAGTATCTCACACATTGAGCCCAAYGAGAAGTCGGTCACCMCAAAGTACATATTCA
TCATCTTCCAGAGACTCTATGCTTAGAGTGCCTATGAGTGACAAGACCAGTTTCTCTGGC
ACAAAACACAGCACCACTTCCAGTCAAAAAGACGGCCTTCTGCTCATAGAGCGGAAAAGT
GTCGACACCTCATCTTTCKTCAACCAATTCAACTCTTCCACTCGTCCTCTGGAGTCTTCC
TTTTCTGCAAAGCCATCAGAAAGACGCAAGGCAAAGAATCGATCGCAGGCTTACAATCAT
TATTTCTGTGGAGAGGAGGACACTGTCTTGGCTGATGAGCATCACTTGGATGATCTTCCA
CCTCTGGAAGCCAAGAAGGTGTCCACTTTCAACTGGTGTATGAGTCACAGGGTCACACCC
TCTGCAGGGTCGACTGCAGTCGGATCGGCCGAGAGCCGTGCAATGAAAGGAGTTTTGCGT
ACTGGTCAAATCAACAAGCCACCCCATGTTCAAGATCTCTACATCCCCGTCCAGAAGACT
TTCAAGCCAAGCAAGTGGTGGACACCTCAACAAGTAGTGGTCCCTGCTAAGAAGCAACAA
CTGAGGGCAGYATTCAAGGATCAGTTGGAACAGATATGGAGTTGGTTGARGGAATGGGAA
GATCATGAGAAAGGAGACCTTTTGGTGGAACTCATCAAGATGTGCGACCAGGAACTTATC
AAGTTCTTTGCTTCTTGTCTCACCAAACGGTTGGAAGATCGTATGGATATCAACAGCCTT
CCAGACAAAGTGCTACTCCGTGTCTTCTACATGCTGTCTTCTACAGACCTWCTGCAGGTA
GAGTTGGTTTGTAAGAGATGGAGATTCCTTGTCTCACATGAAGAGCTCTGGCGCTACAAT
TGCAGACTCTTAGGTACCCGTTACAATTCACCAGACCTTGTTCAGCTGATTGAGTTCTAT
ATGAGTGAGGATGCTGTAGACTGGAGAGAAGCTTTCTGGCAGCTTACTGAYATCATGGTG
CATCATGATGAAGCAGTCCnnnnACCGGTTGAGATAGCCATTGCTGTTGCCCGTCCAAGA
CCAACCAGTGCTCGCACAGAAACATCATCTGATGATGGAATGGATGAACCAGATARGGGC
TCATCTGGATCCCATACCCCTGTGGATGAGATGCTAACTATGAGAAGGAGAGGTGCTTTA
AAGCCGCAGAGAAAATCCATAAAGATGGAAGATTTTGCCTTGGATATCAGGCCTGAGCTA
CATCGAGCTGAGGACCTACTGAACCAATCATCTGAAAATGAAGAGCACATGCATTATGAT
GGAAAGATCAAGCAAATCAAGAGAGTCCGTCGACTTCAGGGACACAGTGACACCATCTGC
TGTGTGAGGTTTGACATAAGGAGACTGATCACTGGTTCCATGGATCGCACCATTAGAGTC
TGGGATATCCGCAGTGGCAAAGGCATACGCAGGCTCACAGGACACAAGGGAGGAATCCGA
TGTCTGCAGTTTGACGAGACTCGGATAGTCTCAGGATCCTGGGACATGTCAGTCATGGTC
TGGGATGTGGTAAGGTTTGAACTGCTAGCGGAACTCACCGGCCACACAGGCGTTGTATCG
TGTCTCCAGTTCAACGACCGTCTCCTTGTGACGGGATCCCATGACCGTACTATACGCGTT
TGGAGCATGTTTAGTTACGMGTGTAAACACATSATCAAGCACCACTCTGATGYTGTTACA
TGCCTGGTTCTAGAAGATGAGGCCGTCATCAGTGGCTCATTTGATAGGCATGCAAGCAAA
AGCAGAGAAATACAA

>spal
ATGGCGCAATTCATCACACCAATTTCAGAGACAAGAGAAAAGGTTCCAAGATTCAMAGGG
GATTATCGTTTTGGAAATTTTGAGGTCATCCCAAGYCTTCCCACTTCAGGTCCTGCCCAC
AARTCTGAGAAGCATGTCAGAACTTATTTCAATAACAAACAAATMTTTCGAACCATTAGC
GAGTGGTTTGAGGTWTGGATGCCGTGGCARARGCGCATCGTTCTCTGTGGTACYACAGAT
AGGTGTTCTACATCTCAGCTYGAGTAYCTTGCAACAGCYTTGGAACCAGTRTTTCACAGA
GACTTTCAGAACTCACTCAGAGGGAGCTATCCWTCACTGACCTCCAGGAAAGTGAMCCAY
RCCAATGAGCAGWSKRAGAKAACRGTGAAATTGTCTGATTCTGATATGRRTASTGTCTAC
ACCAAGCAAGAAGATCAATCTCTATCAAGCGARGGATTRCATTCTMTAAACTCCTTTGCT
TTAAAMTTTGTCAATAACGTCATTTCAGARGCAGTTCAGATGGCTGCAGGGAGGAATGTA
GAATTTRATCTGGGTGAGGAAAGTAATGATGAAAGTGAGAAATCGARAGGCAAGAAAGGA
CCTAAAAGAAAGCCTTCACCTATCRWGGAAGTTCAAGAGAGCTCCTCTTTTGAACTTGAA
AGCAATGTACCTCACACATTGAGCCCRACGAGAAGTCGGTCACAACAAAGTACATATTCA
TCATCTTCCAGAGACTCTATGCTTAAAGTACCWATGAGTGACAAGACCAGYTTCTCTGGC
ACAAAACACAGCACCACTTCCAGTCAAAAAGATGGCCTTCTGCTCATAGAGCGGAAAAGT
KTTGACACCTCATCTTTYGTCAACCAATTCAACTCTTCCACTCGCCCTCTRGAGTCTTCC
TTYTCTGCAAAGCCATCAGAAAGRCGCAAGGCAAAGAATCRMTCACAGGCTTACAATCAT
TATTTCTGTGGACAGGAGGACACTGYCTTGGCTGATGAGCATCACTTGGATGACCTACCA
CCTCTGGAAGCCAAGAAGGTGTCYACKTTCAACTGGTGTATGAGTCACAGGGTCACACCC
TCTGCAGGGTCGACCGCAGTCGGATCGGCTGAGAGCCGTGCMATGAAAGGAGTKTTGCGT
ACMGGTCAAATCAACAARCCACCCCAWGTTCAAGATCTCTACATCCCCGTCCAGAAGACT
TTCAAGCCAAGCAAGTGGTGGACACCTCGACCTGTAGTCGTCCCTGCTAAGAAGCAACAA
CTGAGGGCAGCATTCAAGGATCAGTTGGAACAGATATGGAGTTGGTTGAAGGAATGGGAA
GATCATGAGAAAGGAGACCTTTTGGTTGAACTCATCAAGATGTGTGACCAGGAACTTATC
AAATTCTTTGCTTCATGTCTCACCAAACGGTTGGAAGATCGTATGGATATCAACAGCCTT
CCAGAYAAKGTKCTWCTCCGTGTCTTCTACATGCTGTCTYCTACAGACCTGCTRCAGGTA
GAGTTGGTKTGTAAGAGATGGMGATTCCTTGTCTCACATGAAGARCTRTGGCGCTACAAT
TGCAGACTCTTAGGTACCCGTTACAATTCACCAGACCTTGTTCAGCTGATTGAGTTCTAT
ATGAGTGAGGATGCTGTAGACTGGAGAGAAGCTTTCTGGCAGCTTACTGACATCATGGTG
CATCRTRATGAAGCAGTCCnnAAACCGGTTGAGATAGCCATTGGTGTTGCCYGTCTAAGA
CCAACCAGTGCTCGCACAGAAWCRTCATCTGATGATGGAATGGATGAACCAGATAGGGGC
TCATCTGGATCCCATACTCCTGTRGATGAGATGCTACATATGAGRAGGAGAGGTGCTTTA
AAGCCGCAGAGAGGATCTATGAAGATGGAGGATATTGCCTTGGATATCAGGCCTGAGCTA
CATCGAGCTCAGGACCTACTGAACCGATCATCTGAAAATGAAGAGCACATACATTATGAT
GGAAAGATCAAGCAAATCAAGAGAGTCCGTCGACTTCAGGGACACAGTGACACCATCTGC
TGTGTGAGGTTTGACATAAGGAGACTAATCACAGGCTCCATGGATCGCACCATTAGAGTC
TGGGATATCCGCAGTGGCAAAGGCATACGCAGGCTCACAGGACACAAGGGAGGAATCCGA
TGTCTGCAGTTTGACGAGACTCGGATAGTCTCTGGGTCCTGGGACATGTCAGTCATGGTC
TGGGATGTGGTAAGGTTTGAACTGCTAGCGGAACTCACAGGCCACACAGGCGTTGTATCG
TGTCTCCAGTTCAACGACCGTCTCCTTGTGACMGGATCCCATGACYGTACTCTWCGMGTT
TGGAGCATGTTTAGTTAYGAGTGTAAACTCATCATCAAGCACCATTCCGATGCTRTTACA
TGCCTGGTTCTAGAAGAKGAKGCYGTCATCAGTGGCTCATTTGATAGGCATGCAAGCAGA
AGCAGAGAAGTACAA

>sfra
ATGGCGCAATTCATCACACCAATTTCAGAGACAAGAGAAAGGGTTCCAAGATTCAAAGGG
GACTATCGTTTTGGAAATTTTGAGGTCATCCCAAGCCTTCCCACTTCAGGTCCTGCCCAC
AAGTCTGAGAAGCATGTCAGAAATTATTTCAATAACAAACAAATCTTTCGAACCRTTTGT
GAGTGGTTTGAGGTTTGGATGCCTTGGCAGAGGCGCATCGTTCTCTGTGGTACTACAGAC
AGGTGTTCTACATCTCAGCTTGAGTATCTTGCAACAGCCTTGGAACCAGTGTTTCACAGA
GACTTTCAGAACTCACTCAGAGGGAGCTATCCATCACTGACCTCCAGGAAAGTGATCCAC
ACCAATGAGCAGTGGGACAGAACAGTGAAATTGTCTGAATCTGATATGAGTAGTGTCTAC
ACCAAGCAAGAAKATCAATCTCTATCAAACGAAGGATTACATKCTCTAAACTCCTTTGCT
ATAAAATTTGTCAATAACGTCATTTCAGAAGCAGTTCAGATGGCTGCAGGGAGGAACGTA
GAATTTGATTTGGGTGAGGAAAGTTATGATGAAAGTCAGAAATCAAAAGGCAAGAAAGGA
CCTAGGAGAAAGCCTTCACCTATAGTGGAAGTTCAAGAGAGCTCCTCTATTGAASTTGAA
AGCAATGTATCTCGCACATTGAGCCCAACGACAAGTCGGTCACAACAAAGTACATATTCA
TCGTCTTCCAGCGACTCTATGCTTAAAGTACCTAAGAGTGACAGGACCAGTTTCTCTGGC
ACAAAACACAGCACCACTTCCAGTCAAAAAGATGGCCTTCTGCTCATAGAGCGGAAAAGT
GTTGACACTTCATCTTTCGTCAACCAATTCAACTCTTCCACTCGCCCTCTAGAGTCTTCC
TTTTCTGCAAAGCCATCAGAAAGGCGCAAGGCAAAGAATCGATCACAGGCTTACAATCAT
TATTTCTGTGGACAGGAGGACACTGTCTTGGCCGATGAGCATCACTTGGATGATCTACCA
CCTCTTGAAGCCAAGAAGGTGTCCACTTTCAACTGGTGTATGAGTCACAGGGTCACACCC
TCTGCAGGGTCGACTGTAGCTGGATCGGCTGAGAGCCGTGCAATGAAAGGGGTTATGCGT
ACAGGTCAAATCAACAAACCACCCCATGTTCAAGATCTCTACATCCCTGTCCAGAAGACT
TTCAAGCCAAGCAAGTGGTGGACACCTCGACCTGTAGTGGTCCCTGCTAAGAAGCACCAA
CTGAGGGCAGCATTCAAGGATCAGTTGGAACAGATATGGACTTGGATGAAGGAATGGGAA
GATCATGAGAAAGGTGACCTTTTGGTTGAACTCATCAAGATGTGTGACCARGAACTTATC
AAATTCTTTGCCTCTTGTCTCACCAAAAGGTTGGAAGATCGTATGGATATCAACAGCCTT
CCAGACAAAGTGCTACTCCGTGTCTTCTACATGCTGTCTCCTAATGACCTGCTGCAGGTA
GAGTTGGTTTGTAGGAGATGGCGATTCCTTGTCTCACATGAAGAGCTGTGGCGCTACAAT
TGCAGACTCTTAGGTGCCCGTCACGGTTCACCAGACCTTGTTCAGCTGATTGAGTTCTAT
ATGAGTGAGAATGCTGTGGACTGGAGAGAAGCTTTTTTGGAGCTTACTGCTATCATGGTG
CATCATGATGAAGTAGTCCnnnnACCTGTTGAGATAGCTATCGCTGTTGCCCGTCCAAGA
CAAAGCAGTGCTCGCACGGAATCATCCTCTGATAAYGGAATGGATGAACCAGATAGGGGC
TCTTCTGGACCCCATACCCCTGTGGATGAGATTCTAGGTATGAGGAGGAGAGCTACTCTA
AANNNGCAGAGAAAATCTACCAAGATGGAGGATTTTGCTTTGGATATCnnnnnnnnnnnn
nnnnnnnnnnnnnnnnnnnnnAACCCATCATCTGAAGACGAAGAGCACATGCACTATGAT
GGAAAGATCAAGCAAATCAAGAGAGTCCGCCGACTTCAGGGACACAGTGACGCCATCTGC
TGTGTGAGGTTTGACATCAGGAGACTAATCACTGGCTCCATGGATCGCACCATTAGAATC
TGGGATATCCGCAGTGGCAAAGGCATACGCAGGCTAACAGGACACAAGGGAGGAATCCGA
TGTCTGCAGTTTGACGAGACTCGGATAGTCTCTGGATCATGGGACATGTCAGTCATGGTC
TGGGATGTGGTAAGGTTTGAACTGCTAGCGGAACTCACCGGCCACACAGGCGTTGTATCG
TGTCTCCAGTTCAACGACCGTCTCCTTGTGACAGGATCCGATGACCGTACTCTACGCGTT
TGGAGCATGATTAGTTACGAGTGTAAACACATCATCAAGCACCATTCTGATGCTGTTACA
TGCCTGGTTCTAGAAGATGATGCCATCATCAGTGGGTCATTYGATAGGCATGCAAGCAGA
AGCAGAGAAGTACAA

>afraSS
ATGGCGCAATTCATCACACCAATTTCAGAGACAAGAGAAAAGCTTCCAAGATTCAAAGGG
GACTATCGTTTTGGAAATTTTGAGGTCATCCCAAGCCTTCCCACTTCAGGTCCTGCCCAC
AAGTCTGAGAAGCATGTCAGAACTTATTTCAATAACAAACAAATCTTTCGAACCATTAGC
GAGTGGTTTGAGGTATGGATGCCGTGGCAAAGGCGCATCGTTCTCTGTGGTACTACAGAT
AGGTGTTCTACGTCTCAGCTTGAGTATCTTGCAACAGCCTTGGAACCAGTGTTTCACAGA
GACTTTCAGAACTCACTCAGAGGGAGCTATCCATCACTGACCTCCAGGAAAGTGATCCAC
ACCAATAAGCAGTCGGAGRGAACAGTGAAATTGTCTGATTCTGATATGGGTAGTGTCTAC
ACCAAGCAAGAATATCAATCTCTATCTAGCGAGGGATTACATTCTCTAAACTCCTTTGCT
TTAAAATTTGTCAATAACGTCATTTCAGAAGCAGTTCAGATGGCTGCAGGGAGGAATGTA
GAATTTGATTTGGGTGAGGARAGTTATGATGAAAGTCAGAAATCGAAAGGCAAGAAAGGA
CCTAAGAGAAAGCCTTCACCTATCAAGGAAGTTCAAGAGAGCTCCTCTTTTGAACTTGAA
AGCAAGGCATCTCACATATCGAGCCCAACGAGAAGTCAGTCACCACAAAGTACATATTCA
TCATCTTCCAGAGACTCTATGCTTAAAGTACCTATGAGTGACATGACCAGTTTCTCTGGC
ACAAAACACAGCACCACTTCCAGTCAAAAAGATGGCCTTCTGCTCATAGAGCGRAAAAGT
GTCGACACCTCATCTTTCGTCAACCAATTCAACTCTTCCACTCGCCCTCTAGAGTCTTCC
TTTTCTGCAAAGCCATCAGARAGRCGCAAGGCAAAGAATCGATCACAGGCTTACAATCAT
TATTTCTGTGGACAGGAGGACACTGYCTTGGSTGATGAGCATCACTTGGATGACCTACCA
CCTCTGGAAGCCAAGAAGGTGTCCACTTTCAAYTGGTGTATGAGTCACAGGGTCACACCC
TCTGCAGGGTCGACTGCRGTMGGATCGGCTGAGAGCCGCGCAATGAAAGGAGTTTTGCGT
ACAGGTCAAATCAACAAACCACCCCAAGTTCAAGATCTCTTCATCCCCGTCCAGAAGACT
TTCAAGCCAAGCAAGTGGTGGACACCTCGACCTGTAGTYGTCCCTGCTAAGAAGCAACAA
CTGAGGGCAGCATTCAAGGATCAGTTGGAACAGATATGGAGTTGGTTGAAGGAATGGGAA
GATCATGAGAAAGGAGACCTTTTGGTTGAACTCATCAAGATGTGTGACCAGGAACTTATC
AAATTCTTTGCTTCATGTCTCACCAAACGGTTGGAAGATCGTATGGATATCAACAGCCTT
CCAGACAAAGTGCTTCTCCGTGTSTTCTACATGCTGTCTCCTACAGACCTGCTGCAGGTA
SAGTTGGTTTGTAAAAGATGGCGATTCCTTGTCTCACATGAAGAGCTTTGGCGCTACAAT
TGCAGACTCTTAGGTACCMGTTACAATTCACCAGACCTTGTCCAGCTGATTGAGTTCTAT
ATGAGTGAGGATGCTGTAGACTGGAGAGAAGCTTTCTGGCAGCTTACTGATATYATGGTG
CATCMTGRTGAAGCAGTCCnnnnnnnnGTTGAGATAGCCATTGCTGTTGCCCGTCCGAGA
CTGACCAGTGCTYGCACAGAATCATCWKMTGATGATGGAATGGATGAAGCAGATAGGGGC
TCATCTGGATCCCATACTCCCGTGGATGAGATGCTAAATATGAGAAGGAGAGGTGCTKTA
AAGCCGCAGAGAAAATCTTTGAAGATGGAGGATTTTGCCTTGGATATTAGGCCTGAGCTA
CATCGAGCMGAGGACCTACTGAACCSATCATCTGAARATGAAGAGCACATGCATTATGAT
GGAAARATCAAGCAAATCAAGAGAGTCCGWCGACTTCAGGGACACAGTGACACCATCTGC
TGTGTGAGGTTTGACATAAGGAGACTGATCACTGGTTCCATGGATCGCACCATTAGAGTC
TGGGATATCCGCAGTGGCAAAGGCATACGCAGGCTCACAGGACACAAGGGAGGAATCCGA
TGTCTGCAGTTTGACGAGACTCGGATAGTCTCAGGATCCTGGGACATGTCAGTCATGGTC
TGGGATGTGGTAAGGTTTGAACTGCTAGCGGAACTCACCGGCCACACAGGCGTTGTATCG
TGTCTCCAGTTCAACGACCGTCTCCTTGTGACGGGATCCCATGACCGTACTATACGTGTT
TGGAGCATGTTTAGTTACGAGTCTAAACACATCATCAAGCACCACTCTGATGCTGTTACA
TGCCTGGTTCTAGAAGATGAGGCCGTCATCAGTGGCTCATTTGATAGGCATGCAAGCAGA
AGCAGAGAAGTACAA

>hpul
ATGGCGCAATTTATCACACCAATTTCAGAGACGAGAGAAAAGGTTCCAAGATTCAAAGGG
GACTATCGTTTTGGAAATTTTGAGGTCATCCCAAGCCTTCCTACTTCAGGTCCTGCCCAC
AAGTCTGAGAAGCATGTCAGAACTTATTTCAATAACAAACAAATCTTTCGAACCATTAGC
GAGTGGTTTGAGGTTTGGATGCCATGGCAGAGGCGCATCGTTCTCTGTGGTACGACAGAT
AGGTGTTCTACATCTCAGCTTGAGTATCTTGCAACAGCCTTGGAACCAGTGTTTCACAGA
GACTTTCAGAACTCACTCAAAGGGAGCTATCCATCACTGACCTCCAGGAAAGTGATCCAC
ACAAATGCGCAGTCGGAGAGAACAGTGAAATTGTCTGATTCTGATATGGGTAGTGTCTAC
ACCAAGCAAGAATATCAATCTCTATCGAGCGAGGGATTACATTCTCTAAACTCCTTTGCT
TTAAAATTTGTTAATAACGTCATTTCAGAAGCAGTTCAGATGGTTGCAGAGAGGAATGTA
AAATTTGATTTAGGTGAGGAAAGTTATGATGAAAGTCAGAAATCAAAAGACAAGAAGGGA
CCAAAGAGAAAGCCTTCACCTATCGTGGAAGTTCAAGAGAGCTCCTCTATTGAACTTGAA
AGCAATGTATCTCACACGTTGAGCCCAACAACAAGTCGGTCACAACAAAGTACATATTCA
TCATCTTCCGGAGACTCTATGCTTAAAGTACCTATGAGTGACAAGACCAGTTTCTCTGGC
ACAAAACACAGCACCACTTCCAGTCAAAAAGATGGCCTTCTGCTCATAGAGCGTAAAAGT
GTTGACACCTCATCTTTCGTCAACCAATACAACTCTTCCACTCGCCCTCTAGAGTCTTCC
TTTTCTGCAAAGCCATCAGAAAGGCGCAAGGCAAAGAATCGATCACAAGCTTACAATCAT
TATTTCTGTGGACAGGAGGACACTGCTTTGGCTGATGAGCATCACTTGGATGATCTACCA
CCTTTGGAAGCCAAGAAGGTGTCCACCTTCAACTGGTGTATGAGTCACAGGGTCACACCC
TCTGCAGGGTCAACTGCGGTCGGATCGGCTGAAAGCCGTGCAATGAAAGGAGTTTTGCGT
ACAGGTCGGATCAACAAACCACCCCATGTTCAAGATCTCTACATCCCCGTCCAGAAGACT
TTCAAGCCAAGCAAGTGGTGGACACCTCGTCCTGTAGTGGTCCCTGCTAAGAAGCACCAA
CTGAGGGCAGCATTCAAGGATCAGTTGGAACAGATATGGAGTTGGTTGAAGGAATGGGAA
GATCATGAGAAAGGAGACCTTTTGGTTGAGCTCATCAAGATGTGTGACCAGGAACTTATC
AAATTCTTTGCTTCATGTCTCACCAAACGGTTGGAAGATCGTATGGATATCAACATCCTT
CCAGACAAAGTGCTACTCCKTGTCTTCTATATGCTGTCTACTAAAGACCTGCTGCAAGTA
GAGTTGGTTTGCAGGAGATGGCGATTCCTTGTCTCACATGAAGAGCTGTGGCGCTACAAT
TGCAGACTCTTAGGTACCCGTTTCAATTCACCAGACCTTGTTTCGCTGATTGAGTTCTAT
ATGAGTGAGGATGCTGTAGACTGGAGAGAAGCTTTCTGGCAGCTTACTGACATCATGGTG
CATCATGTGGACGAACACCACGNACCGGTTGAGATAGCCATTGCTGTTGCCCGTCCAAGA
CCAAGCAGTGCTCGCACGCAATCATCATCTGACAATGGAATGGATGAACCAGATACGGGC
TCATCTGGATCCCATACTCCAGTGGATGAKATGCTACAAATGAGGAGGAGAGGTGCTTTA
CAGTCGCAGAGAAGATCCATGAAGTTGGAGGATATTGCCTTGGATATTAGGCCTGAGCTA
CATCGAGCTGAGGACCTGCTSAACCAATCATCTGAAAATGAAGAGCACATACATTATGAT
GGAAAGATCAAGCAAATCAAGAGAGTCCGTCGACTTCAGGGACACAGTGACACCATCTGC
TGTGTGAGGTTTGACATAAGGAGACTGATCACTGGCTCAATGGATCGCACCATTAGAGTC
TGGGATATCCGCAGTGGCAAAGGCATACGCAGGCTSACAGGACACAAGGGAGGAATCCGA
TGTCTGCAGTTTGAYGAGACTCGGATAGTCTCAGGATCCTGGGACATGTCAGTCATGGTC
TGGGATGTGGTAAGGTTTCAACTGCTAGCGGAACTCACCGGCCACACAGGCGTTGTATCG
TGTCTCCAGTTCAACGACCGTCTCCTTGTKACAGGATCCCATGACCGTACTCTACGTGTT
TGGAGCATGTTTAATTACGAGTGTAAACACATCATCAAGCACCACTCCGATGCTGTTACR
TGCCTGGTTCTAGAAGATGAGGCCRTCATCAGTGGCTCATTTGATAGGCATGCAAGCAGA
AGCAGAGAAGTAMAA

>snud
ATGGCRCAATTCATCACACCAATTTCAGAGACAAGAGACAGGGTTCCAAGATTCAAAGGG
GACTATCGTTTTGGAAATTTTGAGGTCATCCCAAGCCTTCCCACTTTAGGTCCTGCCCAC
AAGTCTGAGAAGCATGTCAGAACTTATTTCAATAACAAACAAATCTTTCGAACCATTTGT
GAGTGGTTTGAGGTTTGGATGCCTTGGCAGAGGCGCATCGTTCTCTGTGGTACTACAGAT
AGGTGTTCTACATCTCAGCTTGAGTATCTTGCAACAGCCTTGGAACCAGTGTTTCACAGA
GACTTTCARAACTCRCTCAGAGGGAGCTATCCATCACTGACCTCCAGGAAAGTGATCCAC
ACCAATGAGCAGTTGGAGAGAACAGTGAAATTGTCTGAATCTGATATKAGTAGTGTCTAC
ACCAAGCAAGAATATCAATCTCTATCAAACGAAGGATTACATTCTCTAAACTCCTTTGCT
TTAAAATTTGTCAATAACGTCATTTCAGAAGCAGTTCAGATGGCTGCAGGGAGGAACGTA
GAATTTGATTTGGGTGAGGAAAGTTATGATGAAAGTCACAAATCAAAAGACAAGAAAGGA
CSTAGGAGAAAGCCTTCACCTATAGTGGAAGTTCAAGAGAACTCCTCTATTGAACTTGAA
AGCAATGTATCTCGAACATTGAGCYCAGCAACAAGTCGGTCACAACAAAGTACATATACA
TCATCTTCCAGCGACTCTATGCTTARAGTACCTAAGAGTGACAGGACCAGTTTCTCTGGC
ACAAAACACAGCACCACTTCCAGTCAAAAAGATGGCCTTCTGCTCATAGAGCGGAAAAGT
GTTGACACCTCRTCTTTCGTCAACCAATTCAACTCTTCCACTCGCCCTCTAGAGTCTTCC
TTTTCTGCAAAGCCATCAGAAAGGCGCAAGGCAAAGAATCGATCACAGGCTTACAATCAT
TATTTCTGTGGACAGGAGGACACTGTCTTGGCCGATGAGCATCACTTGGATGATCTACCA
CCTCTTGAAGCCAAGAAGGTGTCCACTTTCAACTGGTGTATGAGTCACAGGGTCACACCC
TCTGCWGGGTCGACTGTAGCTGGATCGGCTGAGAGCCGTGCAATGAAAGGGGTTATGCGT
ACAGGTCAAATCAACAAACCACCCCATGTTCAAGATCTCTACATCCCTGTCCAGAAGACT
TTCAAGCCAAGCAAGTGGTGGACACCTCGACCTGTAGTAGTCCCTGCTAAGAAGCAYCAA
CTGAGGGCRRCATTCAAGGATCAGTTGGAACAGATATGGACTTGGATGAAGGAATGGGAA
GATCATGAGAAAGGTGACCTTTTGGTTGAACTCATCAAGATGTGCGACCAGGAACTTATC
AAATTCTTTGCTTCATGCCTCACCAAACGGTTGGAAGATCGTATGGATATCAAYAGCCTT
CCAGACAAAGTGCTACTCCRTGTCTTCTACATGCTGTCTCCTAATGACCTGCTGCAGGTA
GAGTTGGTTTGTAGGAGATGGCGATTCCTTGTCTCACATGAAGAGCTGTGGCGCTACAAT
TGCAGACTCTTAGGTGCCCGTCACGGTTCACCAGACCTTGTTCAGCTGATWGAGTTCTAT
ATGAGTGAGAATGCTGTTGACTGGAGAGAAGCTTTTTGGCAGCTTRMTGCTATCATGGTG
CATCATGATGAAGTAGTCCnnnnACCTGTTGAGATAGCCATCACTGTTGCCCGTCCAAGA
CAAAGCAGTGCTCGCACAGAATCATCCTCTGATAATGGAATGGATGAACCAGATAGGGGC
TCTACTGGACCCCATACCCCTGTGGATGATATTCTAGCTATGAGGAAGAGAGCTACTCAA
AANNNGCAGAGAAGATCTACCAAGATGGAGGATATTGCTTTGGATATCAGGCCTGAGCTA
CATCGAGCTGAGGACCTACTGAACCCATCATCTGAAGATGAAGAGCACGTGCATTATGAT
GGAAAGATCAAACAAATCAAGAGAGTCCGCCGACTTCAGGGACACAGTGACGCCATCTGC
TGTGTGAGGTTTGACATAAGGAGACTAATCACTGGCTCCATGGATCGCACCATTAGAGTC
TGGGATATCCGCAGTGGCAAAGGCATACGCAGGCTGACAGGACACAAGGGAGGAATCCGA
TGTCTGCAGTTTGACGAGACTCGKATAGTCTCTGGATCATGGGACATGTCAGTCATGGTC
TGGGATGTGGTAAGGTTTGAACTGCTAGCGGAACTCACCGGCCACACAGGCGTTATATCG
TGTCTCCAGTTCAACGACCGTCTCCTTGTGACAGGATCCCATGACCGTACTCTACGCGTT
TGGAGCATGATTAGTTACGAGTGTAAACACATCATCAAGCACCACTCTGATGCTGTTACA
TGCCTGGTTCTAGAAGATGATGCCATCATCAGTGGGTCATTTGATAGGCATGCAAGCAGA
AGCAGAGAAGTACAA

>sintSS
ATGGCGCAATTCATCACACCWATTTCAGAGACGAGGGAAAAGCTTCCAAGATTCAAAGGR
GACTATCGTTTTGGAAATTTTGAGGTCATCCCAAGCCTTCCCACTTCAGGTCCTGCCCAT
AAGTCTGAGAAGCATGTCAGAACTTATTTCAATAACAAACAAATCTTTMGAACCATTAGC
GAGTGGTTTGAGGTATGGATGCCGTGGCAGAGGCGCATCGTTCTCTGTGGTACGACAGAT
AGGTGTTCTACWTCTCAGCTCGAGTAYCTTGCAACAGCCTTGGAACCKGTGTTTCACAGA
GACTTTCAGAACTCACTCAGAGGGAGCTATCCATCACTGACCTCCAGGAAAGKGAYCCAC
ACCAATGAGMAGKCGGAGAGAACAGTGAAATTGTCTGATTCTGATATGGGTAGTGTCTAC
ACCAAGCAAGAAAATCAATCTCTATCAARCGAGGGATTACATTCTATAAACTCCTTTGCT
TTAAAATTTGTCAATAACGTCATTTCAGAAGCAGTTCAGATGGCTGCAGGGAGAAATGTA
GAATTTGATCTGGGTGAGGAAAGTAATGATGAAAGTGAGAAATCGAAAGGCAAGAAAGGA
CCTAAMAGAAAGCCTTCACCTATCGTGGAAGTTCAAGAGAGCTCCTCKTTTGAACTTGAA
AGCAATGTACCTCACACATYGAGCCCGACGAGAAGTCGGTCACAACAGAGTACATATTCA
TCATCTTCCAGAGACTCTATGCTTAAAGTACCTATGAGTGACAAGACCAGTTTCTCTGGC
ACAAAACACAGCACTACTTCCAGTMAAAAAGATGGCCTTCTGCTCATAGAGCGGAAAAGT
GTTGACACYTCATCYTTCGTCAACCAATWCAACTCTTCCACTCGYCCTCTSGAGTCYTCC
TTTTCTGCAAAGCCATCAGAAAGGCGCAAGGCAAAGAATCGATCACAGGCTTACAATCAT
TATTTCTGTGGACAGGAGGACACTGTCTTGGCTRATGAGCATCACTTGGATGATCTWCCA
CCTCTGGAAGCCAAGAAGGTGTCCACTTTCAACTGGTGTATGAGTCACAGRGTCACACCC
TCTGCAGGRTCGACTGCAGTTGGATCGGCTGARAGCCGTGCAATGAAAGGAGTTTTGCGT
ACAGGTCAAATCAACAAACCACCCCAGGTTCAAGATCTCTWCATCCCCGTCCAGAAGACT
TTCAAGCCAAGCAAGTGGTGGACACCTCGACCTGGAGTAATCCCTGCTAAGAAGCAACAA
CTGAGRGCAGCATTYAAGGATCAGTTGGAACAGATATGGAGTTGGTTGAAGGAATGGGAA
GATCAYGAGAAAGGWGACCTTTTGGTKGAACTCATCAAGATGTGTGACCAGGAACTTATC
AAATTCTTTGCTTCTTGTCTCACCAAACGGTTGGAAGATCGKATGGACATCAACAGCCTT
CCAGACAAGGTGCTACTCCGTGTCTTCTACATGCTGTCTCCTACAGACCTGCTGCAGGTA
GAGTTGGTTTGTAAGAGATGGCGATTCCTTGTCTCACATGAAGAGCTCTGGCGCTACAAT
TGCAGACTCTTAGGTACCCRTTACAATTCACCAGACCTTGTTCAGCTGATTGAGTTCTAT
ATGAGTGARGATGCTGTAGACTGGAGAGAAGCTTTCTGGCAGCTKACTGACATCATGGTG
CATCATGATGAAWCAGTCCnnAAACCGGTTGAGATAGCCATTGGTGTTGCCCATCTAAGA
CCAACCAGTGCTCGCACAGAAWCATCATCTGATGATGGAATGGATGAACCAGATAGGGGC
TCATCTGGATCYCATACCCCTGTGGATGAGATGCTAAATATGAGAAGGAGAGGTGCTTTA
AAGCCTCAGAGAAGATCCACGAAGATGGAGGATATTGCCTTGGATATCAGGCCTGAGCTA
CATCGAGCTGAGGACCTGCTGAACCGATCATCTGAAAATGAAGAGCACATACATTATGAT
GGAAAGATCAAGCAAATCAAGAGAGTCCGTCGACTTCAGGGGCACAGTGACACCATCTGC
TGTGTGAGGTTTGACATAAGGAGACTWATCACCGGCTCTATGGATCGCACCATCAGAGTC
TGGGATATCCGCAGTGGCAAAGGCATACGCAGACTCACAGGACACAAGGGAGGAATCCGA
TGTCTGCAGTTTGACGAGACTCGGATAGTCTCAGGATCCTGGGACATGTCAGTCATGGTC
TGGGATGTGGTAAGGTTTGAACTGCTAGCGGAACTCACCGGCCACACAGGCGTTGTATCG
TGTCTCCAGTTCAACGACCGTCTCCTTGTGACTGGATCCCATGACCGTACTCTACGTGTT
TGGAGCATGTTTAGTTACGAGTGTAAACACACTATCAAGCACCACTCCGATGCTGTTACR
TGCCTGGTTCTAGAAGATGAKGYCGTCATCAGTGGSTCATTTGATAGGCATGCAAGCAGA
AGCAGAGAAGTRCAA

>sprp
ATGGCGCAATTCATCACACCAATTTCAGAGACGAGAGAAAAGCTTTCAAGATTCAAAGGG
GACTATCGTTTTGGAAATTTTGAGGTCATCCCAAGCCTTCCCACTTCAGGTCCTGCCCAC
AAGTCTGAGAAGCATGTCAGAACTTATTTCAATAACAAACAAATCTTTAGAACCATTAGT
GAGTGGTTTGAGGTTTGGATGCCATGGCAGAGGCGCATCGTTCTCTGTGGTACTACAGAT
AGGTGCTCTACGTCTCAGCTTGAGTATCTTGCAACAGCSTTGGAACCAGTGTTTCACAGA
GACTTTCAGAACTCACTCAGAGGGAGCTATCCATCACTGACCTCCAGGAAAGTGATCCAC
ACTAATGAGCAGTCAGAGAGAACAGTGAAATTGTCTGATTCTGATATGGGTAGTGTCTAC
ACCAARCAAGAAGATCAATCCCTATCAAGCGAAGGATTRCATTCTCTAAACTCCTTTGCT
TTAAAATTTGTCAATAACRTCATTTCAGAAGCAGTTCAGATGGCTGCAGGGAGAAATGTA
GAATTTGATCTGGGTGAGGAAAGTTATGATGAAAGTCAGAAATCGAAAGGCAAGAAAGGA
CCTAAGAGAAAGCCTTCACCTATCAAGGAAGTTCAAGAGAGCTCCTCTTTTGAACTTGAA
AGCAAAGTATCTCACACATTGAGCCCAACGAGAAGTCAGTCACAACAAAGTACATATTCA
TCATCTTCCAGAGACTCTATGCTAAAAGTACCTATGAGTGACAAGACCAGTTTCTCTGGC
ACAAAACACAGCACCACTTCCAGTCAAAAAGATGGCCTTCTGCTCATAGAGCGGAAAAGT
RTCGACACCTCATCTTTCCTCAACCAATTCAACTCTTCCACTCGCCCTCTAGAGTCTTCC
TTTTCTGCCAAGCCATCAGAAAGGCGCAAGGCAAAGAATCGATCACAGGCTTACAATCAT
TATTTCTGTGGACAGGAGGACACTGTCTTGGCCGATGAGCATCACTTGGATGACCTACCA
CCTCTGGAAGCCAAGAAGGTGTCCACGTTCAACTGGTGTATGAGTCACAGGGTCACACCC
TCTGCAGGGTCGACCGCAGTCGGATCGGCTGAGAGCCGTGCAATGAAAGGAGTTTTGCGT
ACAGGTCAAATCARCAAACCACCCCARGTTCAAGATCTCTACATCCCCGTCCAGAAGACT
TTCAAGCCMAGCAAATGGTGGACACCGCGACCTGTAGTGGTCCCTGCTAAGAAGCAACAA
CTGAGGGCAGCATTCAAGGATCAGTTGGAACAGATATGGAGTTGGATGAAGGAATGGGAA
GATCATGAGAAAGGAGACCTTTTGGTTGAAMTCATCAAGATGTGTGACCAGGAACTTATC
AAATTCTTTGCTTCATGTCTCACCAAACGGTTGGAAGATCGTATGGATATCAACAGCCTT
CCAGACAAAGTGCTTCTCCGTGTCTTCTACATGCTGTCTCCTACAGACCTKCTGCAGGTA
GAGTTGGTTTGTAAGAGATGGCGATTCCTTGTCTCACATGAAGAGCTGTGGCGCTACAAT
TGCAGACTCTTAGGTACCCGTTACAATTCASCAGACCTTGTTCAGCTGATTGAGTTCTAT
ATGAGTGAGGATGCTGTAGACTGGAGAGAAGCTTTCTGGCAGCTTACTGACATCATGGTG
CATCATGATGAAGCAGTCCAGAAACCTGTTGAGATAGCCATTGCTGTTGCCCGTCCAAGA
CCAACCAGTGCTCGCACAGAATCATCATCTGATAATGGAATGGATGAACCAGATAGGGGC
TCATCTGGATCCCATACCCCTGTGGATGAGATGCTACATATGAGAAGGAGAGGTGCTTTA
AGGCCGCAGAGAAAATCTATGAAGATGGAGGATATTGCCTTGGACATCAGGCCTGAGTTA
CATCGTGCTGAGGACCTGCTGAACCCATCGTCTGAACATGAAGAGCACATGCATTATGAT
GGAAAAATCAAGCAAGTCAAGAGAGTCCGCCGATTGCAGGGACACAGTGACACCATCTGC
TGTGTGAGGTTTGACATAAGGAGAYTRATCACTGGCTCCATGGATCGYACCATCAGAGTS
TGGGATATCCGCAGTGGCAAAGGCATACGCAGGCTMACAGGACACAAGGGAGGAATCCGA
TGTCTGCAGCTTGACGAGACTCGGATAGTCTCTGGGTCCTGGGACATGTCAGTCATGGTG
TGGGATGTGGTAAGGTTTGAACTGCTAGCGGAACTCACCGGCCACACAGGCGTTGTATCG
TGTCTCCAGTTCAACGACCGTCTCCTTGTGACCGGATCCCATGACCGTACTCTACGTGTT
TGGAGCATGTTTAGTTACGAGTGTAAACACACSATCAAGCACCACACCGATGTTGTTACA
TGCCTGGTTCTAGAAGATGAGGCCGTCATCAGTGGCTCATTTGATAGGCATGCAAGCAGA
AGCAGAGAAGTACAA

>spurp
ATGGCGCAATTCATCACACCAATTTCAGAGACGAGAGAAAAGCTTTCAAGATTCAAAGGG
GACTATCGTTTTGGAAATTTTGAGGTCATCCCAAGCCTTCCCACTTCAGGTCCTGCCCAC
AAGTCTGAGAAGCATGTCAGAACTTATTTCAATAACAAACAAATCTTTAGAACCATTAGT
GAGTGGTTTGAGGTTTGGATGCCATGGCAGAGGCGCATCGTTCTCTGTGGTACTACAGAT
AGGTGCTCTACGTCTCAGCTTGAGTATCTTGCAACAGCGTTGGAACCAGTGTTTCACAGA
GACTTTCAGAACTCACTCAGAGGGAGCTATCCATCACTGACCTCCAGGAAAGTGATCCAC
ACTAATGAGCAGTCAGAGAGAACAGTGAAATTGTCTGATTCTGATATGGGTAGTGTCTAC
ACCAAACAAGAAGATCAATCCCTATCAAGCGAAGGATTACATTCTCTAAACTCCTTTGCT
TTAAAATTTGTCAATAACGTCATTTCAGAAGCAGTTCAGATGGCTGCAGGGAGAAATGTA
GAATTTGATCTGGGTGAGGAAAGTTATGATGAAAGTCAGAAATCGAAAGGCAAGAAAGGA
CCTAAGAGAAAGCCTTCACCTATCAAGGAAGTTCAAGAGAGCTCCTCTTTTGAACTTGAA
AGCAAAGTATCTCACACATTGAGCCCAACGAGAAGTCAGTCACAACAAAGTACATATTCA
TCATCTTCCAGAGACTCTATGCTAAAAGTACCTATGAGTGACAAGACCAGTTTCTCTGGC
ACAAAACACAGCACCACTTCCAGTCAAAAAGATGGCCTTCTGCTCATAGAGCGGAAAAGT
ATCGACACCTCATCTTTCCTCAACCAATTCAACTCTTCCACTCGCCCTCTAGAGTCTTCC
TTTTCTGCCAAGCCATCAGAAAGGCGCAAGGCAAAGAATCGATCACAGGCTTACAATCAT
TATTTCTGTGGACAGGAGGACACTGTCTTGGCCGATGAGCATCACTTGGATGACCTACCA
CCTCTGGAAGCCAAGAAGGTGTCCACGTTCAACTGGTGTATGAGTCACAGGGTCACACCC
TCTGCAGGGTCGACCGCAGTCGGATCGGCTGAGAGCCGTGCAATGAAAGGAGTTTTGCGT
ACAGGTCAAATCAGCAAACCACCCCAGGTTCAAGATCTCTACATCCCCGTCCAGAAGACT
TTCAAGCCCAGCAAATGGTGGACACCGCGACCTGTAGTGGTCCCTGCTAAGAAGCAACAA
CTGAGGGCAGCATTCAAGGATCAGTTGGAACAGATATGGAGTTGGATGAAGGAATGGGAA
GATCATGAGAAAGGAGACCTTTTGGTTGAAATCATCAAGATGTGTGACCAGGAACTTATC
AAATTCTTTGCTTCATGTCTCACCAAACGGTTGGAAGATCGTATGGATATCAACAGCCTT
CCAGACAAAGTGCTTCTCCGTGTCTTCTACATGCTGTCTCCTACAGACCTTCTGCAGGTA
GAGTTGGTTTGTAAGAGATGGCGATTCCTTGTCTCACATGAAGAGCTGTGGCGCTACAAT
TGCAGACTCTTAGGTACCCGTTACAATTCACCAGACCTTGTTCAGCTGATTGAGTTCTAT
ATGAGTGAGGATGCTGTAGACTGGAGAGAAGCTTTCTGGCAGCTTACTGACATCATGGTG
CATCATGATGAAGCAGTCCAGAAACCTGTTGAGATAGCCATTGCTGTTGCCCGTCCAAGA
CCAACCAGTGCTCGCACAGAATCATCATCTGATAATGGAATGGATGAACCAGATAGGGGC
TCATCTGGATCCCATACCCCTGTGGATGAGATGCTACATATGAGAAGGAGAGGTGCTTTA
AGGCCGCAGAGAAAATCTATGAAGATGGAGGATATTGCCTTGGACATCAGGCCTGAGTTA
CATCGTGCTGAGGACCTGCTGAACCCATCGTCTGAACATGAAGAGCACATGCATTATGAT
GGAAAAATCAAGCAAGTCAAGAGAGTCCGCCGATTGCAGGGACACAGTGACACCATCTGC
TGTGTGAGGTTTGACATAAGGAGATTGATCACTGGCTCCATGGATCGCACCATCAGAGTG
TGGGATATCCGCAGTGGCAAAGGCATACGCAGGCTAACAGGACACAAGGGAGGAATCCGA
TGTCTGCAGCTTGACGAGACTCGGATAGTCTCTGGGTCCTGGGACATGTCAGTCATGGTG
TGGGATGTGGTAAGGTTTGAACTGCTAGCGGAACTCACCGGCCACACAGGCGTTGTATCG
TGTCTCCAGTTCAACGACCGTCTCCTTGTGACCGGATCCCATGACCGTACTCTACGTGTT
TGGAGCATGTTTAGTTACGAGTGTAAACACACGATCAAGCACCACACCGATGTTGTTACA
TGCCTGGTTCTAGAAGATGAGGCCGTCATCAGTGGCTCATTTGATAGGCATGCAAGCAGA
AGCAGAGAAGTACAA

>pdep
ATGGCGCAATTCATCACACCAATTTCAGAGACAAGAGACAGGGTTCCAAGATTCAAAGGG
GACTATCGTTTTGGACACTTTGAGRTCATCYCAAGCCTTCCCACTTCAGGTCCTGCCCAC
AAGTCTGAGAAGCATGTCAGAAATTATTTCAATAACAAACAAATCTTTCGAACCATTTGT
GAGTGGTTTGAGGTATGGATGCCTTGGCAGAGGCGCATCGTTCTCTGTGGTACTACAGAC
AGGTGTTCTACATCTCAGCTTGAGTATCTTGCAACAGCCTTGGAACCAGTATTTCACAGA
GACTTTCAGAACTCACTCAGAGGGAGCTATCCATCACTGACCTCCAGGAAAGTGATCCAC
ACCAATGAGCAGTGGGAGAAAACAGTGAAATTGTCTGAATCTGATATGAGTAGTGTCTAC
ACCAAGCAAGAAGATCAATCTCTATCAAACGACGGATTACATTCTCTAAACTCCTTTGCT
TTAAAATTTGTCAATAACGTCATTTCAGAAGCAGTTCAGATGGCTGCAGAGAGGAACGTA
GAATTTGATTTGGGTGAGGAAAGTTATGATGAAAGTCAGAAATCAAAAGGCAAGAAAGGA
CCTAGGAGAAAGCCTTCACCTATAGTGGAAGTTCAAGAGAGCTCCTCTATTGAACTTGAA
AGCAATGTATCTCGCACATTGAGCCCAACTACAAGTCGGTCACAACAAAGTACATATTCA
TCATCTTCCAGCAACTCTATGCTGAAAGTACCTAAGAGTGACAGGACCAGTTTCTCCGGC
ACAAAACACAGCACCACTTCCAGTCAAAAAGATGGCCTTCTGCTCATAGAGCGGAAAAGT
GTTGACACCTCATCTTTCGTCAACCAATTCAACTCTTCCACTCGCCCACTAGAGTCTTCC
TTTTCTGCAAAGCCATCAGAAAGGCGCAAGGCAAAGAATCGATCACAGGCTTACAATCAT
TATTTCTGTGGACAGGAGGACACTGTCTTRGCCGATGAGCATCACTTGGATGATCTACCA
CCTCTTGAAGCCAAGAAGGTGTCCACTTTCAACTGGTGTATGAGTCACAGGGTCACACCC
TCTGCAGGGTCGACTGTAGCTGGATCGGCTGAGAGCCGTGCAATGAAAGGGGTTATGCGT
ACAGGTCCAATCAACAAACCACCCCATGTTCAAGATCTCTACATCCCTGTCCAGAAGACT
TTCAAGCCAAGCAAGTGGTGGACACCTCGACCTGTAGTGGTCCCTGCTAAGAAGCACCAA
CTGAGGGCAGCATTCAAGGATCAGTTGGAACAGATATGGACTTGGATGAAGGAATGGGAA
GATCATGAGAAAGGTGACCTTTTGGTTGAACTCATCAAGATGTGTGACCAGGAACTTATC
AAATTCTTTGCTTCTTGTCTCACCAAAAGGTTGGAAGATCGTATGGATATCAACAGCCTT
CCAGACAAAGTTCTACTCCGTGTCTTCTACATGCTGTCTCCTAATGACYTGCTGCAGGTA
GAGTTGGTTTGTAGGAGATGGCAATTCCTTGTYTCACATGAAGAGCTGTGGCGCTACAAT
TGCAGACTCTTAGGTGCCCGTCATGGTTCACCAGACCTTGTTCAGCTGATTGAGTTCTAT
ATGAGTGAGAATGCTGTTGACTGGAGAGAAGCTTTTTGGCAGCTTACTGATATCATGGTG
CATCATGATGAAGnnnnnnnnnnACCTGTTGAGATAGCTATCTCTGTTGCCCRTCCAAGA
CAAAGCAGTGCTCATACAGAATCATCCTCTGATAATGGAATGGATGAACCTGATAGTGGT
TCTACTGGACCCCATACCCCTGTGGATGAGATTCTAAGTATGAGGAGGAGAGCTACTTTA
nnnnnnnnnnnnnnnnnnnnnnnnnnnnnnnnnnnnnnnnnnnnnnnnnnnnnnnnnnnn
nnnnnnnnnnnnnnnnnnnnnAACCCATCGTATGAAGATGAAGAGCACATGCATTATGAT
GGAAAGATCAAGCAAATCAAGAGAGTCCGTCGACTTCAGGGACACAGTGACACCATCTGC
TGTGTGAGGTTTGACATAAGGAGACTAATCACTGGCTCCATGGATCGTACCATTAGAGTC
TGGGATATCCGCAGTGGCAAAGGCATACGCAAACTTATAGGACACAAGGGAGGAATCCGA
TGTCTGCAGTTTGACGAGACTCGGATAGTCTCTGGATCATGGGACATGTCAGTCATGGTC
TGGGATGTGGTAAGGTTTGAACTGCTAGCGGAACTCACCGGCCACACAGGCGTTGTATCG
TGTCTCCAGTTCAACGACCGTCTCCTTGTGACTGGATCCCATGACCGTACTCTACGCGTT
TGGAGCATGATTAGTTACGAGTGTAAACACATCATCAAGCACCACTCCGATGCTGTTACA
TGCCTGGTTCTAGAAGATGATGCTGTCATCAGTGGCTCATTCGATAGGCATGCAAGCAGA
AGCAGAGGAGTACAA
