# Supplementary material for: Genome-wide signals of positive selection in strongylocentrotid sea urchins
Source: BMC Genomics. 2017 Jul 21;18:555. doi: 10.1186/s12864-017-3944-7 (PMC5521101; doi:10.1186/s12864-017-3944-7)
Supplement: Supplementary file 3 — Consensus alignment files. A compressed (gzip) tape archive (TAR) file containing 6250 consensus alignment files in FASTA format. (TGZ 14116 kb) [file 12864_2017_3944_MOESM3_ESM.tgz › SPU_002733/consensAlign.ordered.fa]

>sdro
ATGGAAAACAATGCTGGAGAGGAAGCATTTAAGCACTTTGTTGGAAAAACAAAGCAAAAA
CTGAAAGAGGAGCGTGAAGCGAAGCGGGCCCGAATCGAGGTACGCCATGAATTTGTCATG
GATGCCGTGGCAGACTCTCTCCATCTGGAGAAGAGTGATGTCGAGGATGCCATCTTGGAA
GGCAATAATNNNNNNNNNNNNNNNNNNNNNNNNNNNNNNNNNNNNNNNNNNNNNNNNNNN
NNNNNNNNNNNNNNNNNNNNNNNNNNNNNNNNNNNNNATGGAACTAGGCATGCTTGGATG
CAAGATAGTGCTGGTGAGCCCATGAGACTTGGCCCACAGGGAACCAAGGCCAAGAGTAAC
AAACCTCGGGTCTATGTAACCGATGGCAACGACATGCCACTCAATGGAGTCTGTGTTTTT
TTCCTGAGGGCCAATAGCAACAAGCCTGTACAAGAAGAGACCATTCACAAAGAGCTGATT
TTCACATCMCTGGATACTTCTGGCATTGGCTTACTGAATGCTGTGGAGAAGTACTTGGCA
GACATCATCATCCCCTTCCTCCGTACCAACACCAATGGATGGGGGCAGCTAGGTACCCCT
GCCAACCAGCAGGCACGTCATGAYTTCCTGCTGAGYCTGGAGGCCTTTGTCTCCATCCTA
GGTGGAGCCAAGGACTCCCTGGGAGAGCGCATGGATCTCAAGAAGTGTGAGACGTACGAY
GTCTCCAAGCTCACCAAGGCATCGGACCAGATCGCYGTGGCTAACAGCACACATGAYCTG
GAGAAGGTGGAGGAGATCATGGCCGTCTGGATCAAACAAATMGAACAGGTGCTGGCAGAA
AGCGAACAAATGAGGAAGGAGGCRGACAACATYGGWCCGCGAGCCGARYTAGATCATTGG
AAGAAACGCATGTCYCGTTTCAACTACCTCCTWGAGCAGATCAARGGRYTAGAGGTCAAG
GCTGTGCTGGGTGTCCTGCAGGCCGCCAAGTCWCGCACTCTCAAGCAAAAATGGATGGAR
CTTGATCGTCGCATYACYGATGCAGCCAATGAGGCCAAGGATAAYGTCAAGTTYCTCTAC
ACTCTGGAGAAGTTCTGTGACCCTCTCTATAACAGCGACCCTGTTGGTATGGTAGAGACA
ATTCCTGGCCTGATCAACGCCATTCGTATGATCCACAGCATCTCCAGATACTACAACACA
TCAGAGAGAATGACATCACTCTTTGTCAAGGTGACCAACCAGATGATCACMTCCTGCAAG
TCSTACATCACCGACGCGGGCGTATCCACCATCTGGGAGCAACCGCGAGAAGAGCTRATC
CCCAAGCTCAAGAACTGCATCACCCTGAACCACGAGTACCAGGCCTGCTTCCAGAAGACC
AAGCTCAAACTGGAGAGCATGCCCAAGGAGCGCCAGTTTGAGTTCTCAGAGATGTACATC
TTTGGCAAGTTTGACACCTTCGAGCGYCGTCTGGTCAAGATCATYGATATGTTTGATATC
ATTGAACGCTACTCCCACCTGGCTGATTCCCGTATCGAAGGTATGGACTCCCTGGCAAAC
CGTTTCACCGTGGTGTATACCTCYATGAAGAAGAAGCCTTATGATCCTCTGGACCAGAGG
AAAGCWGAGTTTGATTCAGACTATGCAGACTTCAAGAGATCYGTCAATGACYTACTGGTG
GCGGTCAAGACCTTCATGAATAACATGCTGGACAAGATCTACAATGTACCTAGGGCACTC
ATGACTCTACGAAAGTTTGAGAGAGTCGATGTGCCAAATCTTGGTATCCATGAGAAGTAT
GCCCAGATCCTGCAGCGCTTTGGCCGGGAGATCGAGAACACCTCCAAGAACTACCARCGC
MACAAGAATGACCCTCCCATMGGTCGCGACCTGCCTCCCATCTCCGGCAAGATCACGTGG
GCGCGGCAGATGTTCCGTCGCATCCAGGAGCCGATGGATGCGTTCCAACAGCGCCCTCAG
CTGCTGAATGGCAACGAGGCTCGGCGCATCATCAAGAACTATAACAAGCTGGCCAAGGTC
CTGATGGAGTTTGAAGTGCTCTACCAGCGTGCCTGGTATAGACAGGTTGAAGCCGTCAAG
ACTGGCCTCCACGCCTCCCTTCTGGTGCGTCATCCAGACACTCAGGAGCTCTATGTGAAC
TTTGACCCTCAGATCCTCACCCTGATCAAGGAGACTGAATGCATGTACCGTCTGGGGCTG
GAGGTACCCATCGCAGCTAGGGCGATCTTCCAGAAACAGAGCCTCTTTAAAGAGAACTAT
AACAAACTCAAGCTTCTGTTGGAGGAGAACAAGCGAGTCTGCAGCAAGATCCAGCCAGCC
TTYGAGCCGTTGATGGAGACCCATCTAGATAAACTGAACAGGGTCCTAGATCCTGGTCTA
ACTGCCCTGACCTGGACCAGTATGAACATAGACCCGTTYGTAGAGGAAGTCTATGCGGCT
CTGGGTGAACTGGAGCTGTTGATGGTTCGGGCCTCAGATCTGTGCCAGTTCCGCATCAAT
GTAGTTCTGAAAGAGATGAGCGAGATCCAGCTCTGTGAGCTACCCGAAGATGAGGCCTGG
ACCACGGACCAGTTTCTAAAGAGGACCCAGGAGCTGTCTAACAAAGGAGCCRTCATGCTC
CAGGTGAAGAGTATCCAGGTGGAGGAGGCCGCCAATGAGCTCATCAACATGCTCCTGGCC
GAGCGGGACGTGGAAGAGGAGGAGGAGGAGGATGAGGAGAACGAAGATGAAGATGGTGAG
AARAAGCGTTCCAGCCCTACTCCRTCCCGCATGAGTGCCCGTAGCCGACCCGGTAGCATG
TCGTCCCGCTCCCAGTCTGCCGCKGCCACGACAGCGGCCAAGAAGCGCCGCGAGAAGCGG
GAGCACCTTGAGGAATCCGCCCAGGAGCTCCTAGCTCACTTTAACCATCGTAACCTTGAC
GCTCTTCTCAAGGTCACTCGCTCAACCATGGACGCCATCAGGAAGAGGATCACATCGAGC
TCTGCACTCAGCTACATCTCTGTTGACCAGGGAGAAAAYAAACGGAAGGAGAGTCCTTTC
TTCCGCTGYGCCGTGGCTCTGGCCATTCCAAACATYATCATGCAGCCCGCCCTCGACGAG
GTCCAACAGACAGTCAACAAAGCCGCACAGATGGTGCTAGGCGTGGCAAGGGGTGTGGCC
CAGTGGAACAAGGAGAGAAAATCCAAGGCTAAGCAAGAAGCTGACATGCGTGCTACAGCG
TTACCTGACTCTGGTCGTCGTAGCAGCATCTCMAGCATGGCTGCTTCAGAGAGCTCTAGG
AGTGATATAACCTCAACCAGGAAAGGTCGTTCTGATGAACTGGCTTCAGTCAACCTGGTG
CCTCAGGTACAGGTTAAAAACTACTTCAAGAATGTGAGCGAGAACAAGGAGATCGCCAAG
CTGGTCTCACTGCTCTCCACCTGCGTCATGTCGACTAAGAAGGAGGTGATTACTGCCCTG
GAGCGGTTTGGACGCTACCATCCCATCTGNCAGAAGNNANNGANNNAGACTGNNNNNNNN
NNNNNNNNNNNNNNNNNNNNNNNNNNNNNNNNNNNNNNNNCCATTGNCCACTACAGGNAN
CTGGNNGAGGCCATCTTGGCTGANCCTGACTTCTACAATGTCGGTGCAATTGCGCTCTAT
ACAGAGAAGCTGAAGATCTCACTGACGACCGAGACCAAGGCATGGTGCGTGGCCTTCGGT
AAGGCCTGCAACGAGAAGTACCGCACCATGATGGAAGGCATCATTGATTTCATYGATGAC
TCCACCAAGAAGCTCAACCGCCCCATCAAGGACCTGGATGACATCCGTCTGGCCATGAAG
GCGCTCAAGGATGTGAGRGAGAATGAGATCCGTATYGAAATGGCTATCGKACCGATTGRG
AATGGTCCCATGGTAACTGGACTTCCTCCCAAGGAGGCTAGCGACCGTCTCCTCATCTAC
CAGAACCACTTTGACAACCTCAACCGCAAGTTCATCACCTACACCGGTGGCGAGGAGCTC
TTCGGTCTCTCCGTGACGGAATACCCGGAGCTCCTGGTSATCCGCAAGGAGCTCAACCTC
CTGCAGAAGCTCTACRGYCTCTACAAYGAYGTCATCGACCGCGTCAAYGGCTACTATGAC
ATCCTCTGGCTCGATGTGGACATTGAGAGCATCAATAATCAGCTCATTGAGTTCCAGAAC
AGATCnnnAGATAAACATAAA

>spal
ATGGAAAAGAATGCTGGAGAGGAAGCATTTAAGCACTTTGTTGGAAAAACAACGCAAAAG
CTGAAAGAGGAGCGTGAAGCGAAGCGRGCCCGAATCGAAGTGCGCCATGAATTTGTCATG
GATGCTGTGGCAGACTCTCTCCATCTGGACAAGAGTGATGTCGAGGATGCCATTTTGGAA
GGCAATAATATTGAGAAGATGAACAAATTCTTTGACTCTGAGACTGGTGTCAGTACACAT
CTCATGTTCTTCTATCAAGAGCCTGATACTGGGGAAAATGGNANNAGGCATGCTTGGATG
CAAGATAGTGCTGNNNNNNNNNNNNNNNNNNNNNNNNNNNNNNNNNNNNNNNNNNNNNNN
NNNNNNNNNNNNNNNNNNNNNNNNNNNNNNNNNNNNNNNNNNNNNNNNNNNNNNNNNNNN
NNNNNNNNNNNNNNNNNNNNNNNNNNNNNNNNNNNNNNNNNNNNNNNNNNNGAGCTGATT
TTCACATCACTGGATACTTCCGGCATTGGCTTACTGAATGCTGTGGAGAAGTACTTGGCA
GnnnnnnnnnnnnnnnnnnnnNNNNNNNNNNNNNNNNNNNNNNNNNNNNNNNNNNNNNNN
NNNNNNNNNNNNGCACGTCATGACTTCCTGCTGAGTCTGGAGGCCTTTGTCTCCATCCTA
GGTGGAGCCAAGGACTCCCTGGGAGAGCGCATGGATCTCAAGAAGTGTGAGACGTACGAT
GTCTCCAAGCTCACCAAGGCATCGGACCAGATCGCTGTGGCTAACAGCACACATGACCTG
GAGAAGGTGGAGGAGATCATGGCCGTCTGGATCAAACAAATAGAACAGGTGCTGGCAGAA
AGCGAACAAATGAGGAAGGAGGCAGACNNNNNNNnnnnnnnnnnnnnnnnnnNNNNNNNN
NNNNNNNNNNNNNNNNNNNNNNNNNNNNNNNNNNNNNNNNNNNNNNNNNNNNNNNNNNNN
NNNNNNNNNNNNNNNNNNNNNNNNNNNNNNNNNNNNNNNNNNNNNCAAAAATGGATGGAG
NNNNNNNNNNNNNTCACTGATGCAGCCAATGAGGCCAAGGATAATGTCAAGTTCCTCTAC
ACTCTGGAGAAGTTCTGTGACCCTCTCTATAACAGCGACCCTGTTGGTATGGTAGAGACA
ATTCCTGGCCTGATCAACGCCATTCGTATGATCCACAGCATCTCCAGATACTACAACACC
TCAGAGAGGATGACATCACTCTTTGTCAAGGTGACCAACCAGATGATCACCTCATGCAAG
TCGTACATCACCGACGCGGGCGTGTCCACCATCTGGGAGCAACCGCGAGAAGAGCTAATC
CCCAAGCTCAAGAACTGCATCACCCTGAACCACGAGTACCAGGCCTGCTTCCAGAAGACC
AAGCTCAAGCTGGAGAGCNTGCCTAANGANCGCCAGTTCGAGTTCTCCGAGATGTACATC
TTTGGCAAGTTCGACACCTTCGAGCGCCGCCTGGTCAAGATCATCGATATGTTTGATATT
ATCGAACGCTACTCCCACCTGGCTGATTCCCGTATCGAAGGTATGGACTCCCTGGCGAAC
CGCTTCACTGTGGTGTATACCTCCATGAAGAAGAAGCCTTATGATCCTCTGGACCAGAGG
AAAGCAGAGTTTGATTCAGACTATGCAGNCTNCAAGAGATCCGTCAATGACTTACTGATT
GCAGTCAAGAACTTCATGAATAACATGCTGGACAAGATCTACAATGTACCAAGGGCACNC
ATGACTNNNNNNNNNNNTGAGAGAGTCGATGTGCCMAATCTTGGTATCCATGAAAAGTAT
GCCCAGATCCTGCAGCGCTTTGGCCGGGAGATCGAGAACACCTCCAAGAACTACCAGCGC
AACAAGAACGACCCTCCCATCGGTCGCGACCTGCCTCCCATCTCCGGCAARATCACATGG
GCACGGCAGATGTTCCGTCGCATCCAGGAGCCGATGGATGCGTTYCAACAGCGCCCTCAR
CTGCTGAAYGGSAACGAGGCTCGGCGCATCATCAAGAACTAYAACAAGCTGGCCAAGGTC
CTGATGGAGTTTGAAGTGCTCTACCARCGTGCCTGGTATAGACAGGTTGAAGCCGTCAAG
ACSGGCCTSCAYGCCTCCCTCCTGGTGCGTCACCCRGACACSCAGGAGCTCTATGTGAAC
TTTGAYCCYCAGATCCTCACCCTSATCAAGGAGACWGAATGCATGTACCGTCTGGGGCTG
GAGGTGCCCATCGCAGCGAGGGCAATCTTCCAGAAACAGAGCCTCTTCAAAGAGAACTAT
AACAAACTCAAGCTTCTGTTGGAGGAGAACAAGCGAGTCTGCAGCAAGATCCAGCCAGCC
TTTGAGCCATTGATGGAGACTCATCTAGATAAACTGAACAGGGTCCTAGATCCTGGTCTA
ACTGCCCTGACCTGGACTAGTATGAACATAGACYCGTTTGTAGAGGAAGTCTATGCGGCT
CTGGGTGAGCTGGAGCTGTTGATGGTTCGGGCCTCGGATCTGTGCCAGTTCCGCATCAAT
GTAGTCCTGAAAGAGATGAGCGAGATCCAGCTCTGTGAGCTACCTGAAGACGAGGCCTGG
ACCACGGACCAGTTCCTAAAGAGGACCCAGGAGCTGTCTAACAAAGGAGCCGTCATGCTC
CAGGTGAAGAGTATCCAGGTGGAGGAGGCCGCCAATGAGCTCATCAACATGCTCCTGGCM
GAGCCRGACRTGSARGAGGAGGAGGAGGAGGATGAGGAGAACGAAGATGAAGATGGTGAG
AAGAAGNGNTCCANNCNTACnnnnnnnnnnnnnnnnnnnnnnnnnnnnnnnnnnnnnnnn
nnnnnnnnnnnnnnnnnnnnnnnnnnnnnnnNNNNNGCCAAGAAGCGCCGGGAGAAGCGG
GAGCACCTTGAGGAATCCGCCCAGGAGCTCCTAGCTCnnnnnnnnnnnnnnnnnnnnnnn
nnnnnnnnnnnnnnnnnnnnnnnnnnnnnnnnnnnnnnnnnnnNNNNNNNNNNNNNNNNN
NNNNNNNNNNNNNNNNNNNNNNTTGACCAGGGAGAAAACAAACGGAAGGAGAGNCCTTTC
TTCCGCTGTGCCGTGGCACTGGCCATTCCAAACATCATCANGCNGCCTGCCCTCGACGAG
GTCNAACAGACAGTCAACAAAGCCGCACAGACGGTGCTAGGCGTGGCAAGGGGTGTGGCC
CAGTGGAACAAGGAGCGAAAATCCAAGGCTAAGCAAGAAGCTGACATGCGTGCTACAGCG
TTACnnnnnnnnnnnnnnnGTAGCAGCNTCTNCAGCATGGCTGCTTCAGAGAGCTCTAGG
AGTGATATTACATCGACCAGGAAAGGTCGTTCAGATGAACTAGCTTCAGTCAACCTGGTG
CCTCAGGTACAGGTTAAAAACTACTTCAAGAACGTGAGTGAGAACAAGGAGATCGCCAAG
CTGGTCTCACTCCTCTCCACCTGTGTCATGTCCACTAAGAAGNNNNNNNNNNNNNNNNNN
NNNNNNNNNNNNNNNNNNNNNNNNNNNNNNNNNNNNNNNNNnnnnNNNNNNNNNNNNNNN
NNNNNNNNNNNNNNNNNNNNNNNNNNNNNNNNNNNNNNNNNNNNNNNNNNNNNNNNNNNN
NNNNNNNNNNNNNNNNNNNNNNNNNNNNNNNNNNNNNNNNNNNNNNNNNNNNNNNNNNNN
NNNNAGAAGCTGAAGATCTCACTGACGACCGAGACCAAGGCRTGGTGCGTGGCCTTCGGT
AAGGCCTGCAACGAGAAGTACCGCACCATGATGGAAGGCATCATTGATTTCATTGATGAC
TCTACCAAGAAGCTCAACCGCCCTATCAAGGACCTGGATGACATCCGTCTGGCTATGAAG
GCTCTAAAGGATGTGAGAGAGAATGAGATCCGTATTGAAATGGCTATTGGACCAATTGAG
AATGGTCCCATGGTAACCGGACTGCCTCCCAARGAGGCTAGCGACCGTCTCCTCATCTAC
CAGAACCACTTTGACAACCTCAACCGCAAGTTCATCACCTACACYGGAGGYGAGGAGCTC
TTCGGTCTCTCCGTGACGGAATACCCGGAGCTCCTGGTCATCCGCAAGGAGCTCAACCTC
CTGCAGAAGCTCTATGGCCTCTACAACGATGTCATTGACCGCGTCAACGGCTACTACGAC
ATCCTCTGGCTSGATGTGGACATTGAGAGCATTAATAATCAGCTCATTGAGTTCCAGAAC
AGATCAnnnnnnnnnnnnnnN

>sfra
ATGGAAAACTTTGCTGGAGAGGAAGCATTTAAACACTTTGTTGGAAAAACAAAGCAAAAA
CTGAAAGAGGAGCGTGAAGCGAAGCGKGCCCGAATCGAGGTGCGCCATGAATTCGTCATG
nnnnnnnnnnnnnnnnnnnnnnnnnnnnnnnnnnnnnnnnnnnnnnnnnnnnnnnnnnnn
nnnnnnnnnnnnnnnnnnnnnnnnnnnnnnnnnnnnnnnnnnnnnnnnnnnnnnnnnnnn
nnnnnnnnnnnnnnnnnnnnnnnnnnnnnnnnnnnnnATGGNANNAGGCATGCTTGGATG
CAAGATAGTGCTGGTGAGCCCATGAGACTGGGCCCACAGGGAACCAnnnnnnnnnnnnnC
AAACCTCGGGTCTATGTGACCGATGGCAATGACATGCCACTCAATGGAGTCTGTGTTTTC
TTCCTGAGGGCCAATACCACCAARCCTGTAAATGAGGAGACCATTCACAAAGAGCTGATT
TTCACATCCCTGGATACYTCCGGCATTGGCTTACTGAATGCTGTGGAGAAGTACTTnnnn
nnnnnnnnnnnnnnnnnnnnnnnnnnnnnnnnnnnnnnnnnnnnnnnnnnnnnnnnnnnn
nnnnnnnnnnnnGCMCGTCATGATTTCCTGCTGAGCCTGGAGGCCTTTGTATCCATCCTA
GGTGGARMAAAGGACTCCCTGGGAGAACGCTTGGATCTCAAGACGTGTGAGACATACGAT
GTCTCCAAGCTCACCAAGGCATCYGACTACATCGCTGTCGCTAACAGCACTCATGACCTG
GAGAAAGTAGAGGAGATCATGACCGTCTGGATCAAACAAATTGAACAGGTGCTGGCAGAA
AGCGAACAAATGAGGAAGGAGGCAGACAACATTGGnnnnnnnnnnnnnnnnnnnnnnnnn
nnnnnnnnnnnnnnnnnnTTCAACTACCTTTTAGAACAAATCAAAGGACYAGAGGTCAAG
GCAGTGCTGGGTGTCCTGCAGGCYGCCAAGTCACGYACTCTCAAGCAAAAATGGATGGAG
CTTGATCGCCGCATCACCGATTCAGCCAACGAGGCCAAGGATAATGTCAAGTTTCTCTAC
ACTCTGGAGAAGTTCTGTGACCCTCTCTATAACAGCGACCCTGTTGGTATGGTAGAGACA
ATTCCTGGCCTGATCAACGCCATTCGTATGATCCACAGCATCTCCAGATACTACAACACC
TCAGAGAGAATGACATCACTCTTTGTCAAGnnnnnnnnnnnnnnnnnnnnnnnCTGCAAG
TCCTACATCACCGACGCAGGCACATCCACCATCTGGGAGCAACCKCGAGAAGAGCTAATC
CCCAAGCTCAAGAACTGCATCACCCTGAACCACGAGTACCAGGCCTGCTTCCAGAAGACC
AAGCTGAAACTGGAGAGCATGCCCAAGGAACGCCAGTTTGAGTTCTCCGAGATGTACATC
TTTGGCAAGTTCGACACCTTTGAGCGCCGCCTGGTCAAGATCATTGATATGTTTGATATT
ATTGAACGCTACTCCCACCTGGCTGATTCCCGTATCGAAGnnnnnnnnnnCCTGGCGANC
CGCTTCACCGTGGTGTATACCTCTATGAAGAAGAAGCCTTACGATCCTCTGGACCAGAGG
AAAGCTGAGTTTGATTCWGACTATGCAGACTTCAAGAGATCTGTCAGTGACTTACTGGTG
GCAGTCAAGAACTTCATGAATAACATGTTGGACAAGATCTACAATGTCCCAAGGGCACTC
AnnnnnnnnnnnnnnnnnnnnnnAGTCGATGTGCCAAATCTTGGTATCCATGAGAAGTAT
GCCCARATCCTGCAGCGCTTTGGCCGGGAGATCGAGAACACCTCYAAGAACTACCAGCGC
AACAAGAAYGATCCTCCCATCGGTCGYGAYCTGCCTCCCATCTCCGGCAAGATCACCTGG
GCGCGGCAGATGTTCCGTCGCATCCAGGAGCCGATGGATGCGTTCCAACAGCGCCCTCAG
CTRCTGAATGGGAATGAGGCTCGGCGCATCATCAAGAACTACAACAAGCTGGCCAAGGTC
CTGATGGAGTTTGAAGTGCTCTACCAGCGTGCMTGGTATAGACAGGTTGAAGCTGTCAAG
ACTGGCCTCCACGCCTCCCTTCTGGTGCGTCATCCAGACACCCAGGAGCTCTATGTGAAC
TTTGACCCTCARATCCTCACCCTGATCAAGGAGACCGARTGCATGTACCGTCTGGGGYTG
GAGGTRCCCATMGCAGCTAGGGCAATCTACCAGAAACAGAGCCTCTTYAAAGAGAACTAT
AACAAACTCAAGCTTYTGTTGGAGGAGAACAAGCGAGTCTGCAGCAAGATCCAGCCAGCC
TTTGAGCCGTTGATGGAGACTCATCTAGnnnnnnnnnnnnnnnnnnnnnnnCCTGGTCTA
ACTGCCCTGACCTGGACCAGTATGAACATAGACCAATTTGTAGAGGAAGTCTATGTGGCT
CTGGGTGAACTGGAGCTGTTGATGGTTCGGGCCTCAGATCTGTGCCAGTTCCGMATCAAT
GTAGTMCTGAAAGAGATGAGCGAGATCCAGCTCTGTGARCTACCTGAAGAMGAGGCCTGG
ACCACGGACCAGTACCTAAAGAGGACCCAGGAGCTTTGTAACAAAGGAGCAGTCATGCTC
CAGGTGAAGAGTATTCAGGTCGAGGAGGCCGCCAATGAGCTCATCAACATGCTCTTGGCn
nnnnnnnnnnnnnAGGAGGAGGAGGATGAGGAGAAGGAGAGCGAAGATGAAAATGGAGAG
AAGAAGCGTTCCAGCCCTACTCCCTCCCGCATGAGTGCCCGTAGCCGCCCTGGTAGCATG
ACATCCCGCTCCCAGTCTGCSGCGGCCACGACGGCRGCCAAGAAGCGCCGCGAGAAGCGG
GAGnnnnnnnnnnnnnnnnnnnnnnnnnnnnnnnnnnnnnnnnnnnnnnnnnnnnnnnnn
nnnnnnnnnnnnnnnnnnnnnnnnnnnnnnnnnnnnnnnnnnnnnnnnnnnnnnnnnnnn
nnnnnnnnnnnnnnnnnnnnnnTTGACCAGGGAGAAAACAAACGAAAGGAGAGTCCTTTC
nnnnnnnnnnnnnnnnnnnnnnnnnnnnnnnnnnnnnnnnnnnnGCCCGCCNNCGACGAG
GTCCAACAGACGGTCAACAAAGCCGCACAGATGGTGCTAGGYGTGGCAAGGGGTGTGGCC
CAGTGGAACAAGGAGCGAAAATCCAAGnnnnnnCAAGAAGCTGACATGCGTGCTACAGCG
TTACCTGACTCKGCTCGTCGTAGCAGCATMTCAAGCATGGCTGCTTCAGAGAGCTCTAGG
AGTGATATCACGTCAACCAGGAAAGGCCGTTCAGATGAACTTGCTTCAGTCAACCTGGTG
CCTCAAGTACAGGTTAAGAACTACTTTAAGAACGTGAGCGAGAACAAGGAGATCGCCAAG
CTGGTCTCACTCCTCTCCACCTGCGTCATGTCGACTAAGAAGGAGGNGATTACTGCCCTG
GAGNnnnnnnnnnnnnnnnnnnnnnnnnnnnnnnnnnnnnnnnnnnnnnnnnnnnnnnnn
nnnnnnnnnnnnnnnnnnnnnnnnnnnnnnnnnnnnnnnnnnnnnnnnnnnnnnnnnnnn
nnnnnnnnnnnnnnnnnnnnnnnnnnnnnnnnnnnnnnnnnnnnnnnnnnnnnnnnnnnn
nnnnAGAAGCTGAAGATCTCACTGACGGCAGAGACCAAGGCTTGGTGCGTTGCCTACGGC
AAGGCCTGCAACGAGAAGTACCGCACCTTGATGGAAGGCATCATTGAGTTCATTGATGAC
TCCACCAAGAAGCTCAACCGCCCCATCAAGGACCTGGACGACATCCGTCTGGCCATGAAA
GCGCTCAAGGATGTGAGAGAGAATGAGATCCGTATCGAAATGGATATTGGACCAATTGAG
AATGGTCCCATGGTAACTGGACTACCTCCCAAGGAGGCTAGCGACCGTCTCCTCATCTAC
CAGAACCACTTTGACAAYCTCCAYCGTAARTTTGTCACCTACACCGGAGGCGAGGAGCTC
TTCGGTCTCCCCGTGACRGACTACCCGGAGCTCCTGGTGATCCGTAAGGAGCTCAACCTC
TTGCAGAAGCTCTATGGCCTCTACAACGATGTCATCGACCGCGTCAAYGGCTACTATGAC
ATCCTTTGGCTYGATGTGGACATTGAGAGTATCAATAATCAGCTCATTGAGTTCCAGAAC
AGATCANNAGATAAGCATTAA

>afraSS
ATGGAAAACATTGCTGGAGAGGAAGCATTTAAGCACTTTGTTGGAAAAACAAAGCAAAAG
CTGAAAGAGGAGCGTGAAGCGAAGCGGGCCCGAATCGAGGTGCGCCATGAATTTGTCATG
GATGCTGTGGCAGACTCTCTCCATCTGGAGAAGAGTGATGTCGAGGATGCCATCTTGGAA
GGCACTAATATTGAGAAGATGAACAAATTCTTTGACTCTGAGACTGGTGTCAGTACTCAT
CTCATGTTCTTCTATCAAGNNCCTGATACTNNNNNNNATGGNANNAGGCATGCTTGGATG
CAAGATAGTGCTGGTGAGCCCATGAGACTTGGCCCACAGGGAACTAAGGCCAAGAGTAAC
AAACCTCGGGTCTATGTAACCGATGGCAACGACATGCCACTCAATGGAGTCTGTGTTTTC
TTCCTGAGGGCCAATACCACCAAGCCTGTAAATGAAGAGACCATTCACAAAGAGCTGATT
TTCACATCGCTGGATACTTCCGGCATTGGCTTACTGAATGCTGTGGAGAAGTACTTGGCA
Nnnnnnnnnnnnnnnnnnnnnnnnnnnnnnnnnnnnnnnnnnnnnnnnnnnnnnnnnnnn
nnnNNNNNNNNNGCACGTCATGACTTCCTGCTGAGCCTGGAGGCCTTTGTCTCCATCCTA
GGTGGAGCCAAGGACTCCCTGGGAGAGCGCATGGATCTCAAGAAGTGTGAGACRTACGAT
GTCTCCAAGCTCACCAAGGCATCGGACCAGATCGCTGTGGCTAACAGCACACATGACCTA
GAGAAGGTGGAGGAGATCATGGCTGTCTGGATCAAACAAATAGAACAGGTGCTGGCAGAA
AGCGAACAAATGAGGAAGGAGGCGGACAACATTGGTCCCCGAGCCGAGCTAGATCATTGG
AAGAAACGCATGTCTCGTTTCAACTACCTCCTAGAGCAGATCAAGGGACTGGAGGTGAAG
GCTGTGCTGGGTGTCCTGCAGGCTGCCAAGTCACGCACTCTCAAGCAAAAATGGATGGAG
CTTGATCGnnnnnnnnnnnnnnnnnnnnnnnnnnnnnnnnnnnnnnnnnnnnnnCTCTAC
ACTCTAGAGAAGTTCTGTGACCCTCTCTATAACAGCGACCCTNNNNNNNNNNNNNNNNNN
NNNNNNNNnnnnnnnnnnnnnnnnnnnnnnnnnnnnnnnnnnnnnnnnnnnnnnnnnnnn
nnnnnnnnnnnnnnnnnnnnnnnnnnnnnnGTGACCAACCAGATGATCACATCCTGCAAG
TCCTACATCACCGACGCGGGCGTATCCACCATCTGGGAGCAACCGCGAGAAGAGCTGATC
CCCAAGCTCAAGAACTGCATCACCCTGAACCACGAGTACCAGGCGTGCTTCCAGAAGACC
AAGCTCAAACTGGAGAGCATGCCCAAGGAGCGCCAGTTTGAGTTCTCCGAGATGTACATC
TTCGGCAAGTTTGACACCTTTGAGCGCCGTCTGGTCAAGATCATTGATATGTTTGATATC
ATCGAACGCTACTCCCACCTGGCTGATTCCCGTATCGAAGGTATGGACTCCCTGGCAAAC
CGCTTCACCGTGGTGTATACCTCCATGAAGAAGAAGCCTTATGATCCTCTGGACCAGAGG
AAAGCTGACTTTGATTCAGATTATGCAGACTTCAAGAGATCTGTCAACGACTTACTGATT
GCAGTCAAGAATTTCATGAATAACATGCTGGACAAGATCTACAATGTACCGAGGGCACTC
ATGACTCTACGAAAGTTTGAGAGAGTCGATGTGCCAAATCTTGGTATCCATGAGAAGTAT
GCCCAGATCCTGCAGCGCTTTGGCCGGGAGATCGAGAACACCTCCAAGAACTACCAGCGC
AACAAGAATGACCCTCCCATCGGTCGCGACCTGCCTCCCATCTCTGGCAAGATCACGTGG
GCGCGGCAGATGTTCCGTCGCATCCAGGAGCCGATGGATGCGTTTCAACAGCGCCCTCAG
CTGCTGAATGGCAACGAGGCTCGGCGCATCATCAAGAACTACAACAAGCTTGCCAAGGTC
CTGATGGAGTTTGAAGTGCTCTACCAGCGTGCCTGGTATAGACAGGTTGAAGCCGTCAAG
ACTGGCCTGCACGCCTCCCTCTTGGTGCGTCACCCAGACACCCAGGAGCTCTACGTGAAC
TTTGACCCTCAGATCCTGACCCTGATCAAGGAGACCGAATGCATGTATCGTCTGGGGCTG
GAGGTACCCATCGCAGCGAGGGCCATCTTCCAAAAACAGAGCCTCTTCAAAGAGAACTAT
AACAAGCTCAAGCTTCTGTTGGAGGAGAACAAGCGAGTCTGCAGCAAGATCCAGCCAGCC
TTTGAGCCGTTGATGGAGACCCATCTAGATAAACTGAACAGGGTCCTAGATCCTGGTCTA
ACTGCCCTGACCTGGACCAGTATGAACATAGACCCGTTTGTAGAGGAAGTCTATGCGGCT
CTGGGTGAACTGGAGCTGTTGATGGTTCGGGCCTCAGATCTGTGCCAGTTCCGCATCAAT
GTAGTCCTGAAGGAGATGAGCGAGATCCAGCTCTGTGAGCTACCTGAAGACGAGGCCTGG
ACCACGGACCAGTTCCTAAAGAGGACCCAGGAGCTTTCTAACAAAGGAGCAGTCATGCTC
CAGGTGAAGAGTATCCAGGTGGAGGAGGCCGCCAATGAGCTCATCAACATGCTCCTGGCC
GAGCCGGACGTGGAAGAGGAGGAGGAGGACGATGAGGAGAACGAAGATGAAGnnnnnnnn
nnnnnnnnnnnnnnnnnnnnnnnnnnnnnnnnnnnnnnnnnnnnnnnnnnnnnnnnnnnn
nnnnnnnnnnnnnnnnnnnnnnnnnnnnnnnnnnnnnnnnnnnnnnnnnnnnnnnnnnnn
nnnnnnnnnnnnnnnnnnnnnnnnnnnnnnnnnnnnnnnnnnnnnnnnnNNNNNNNNNNN
NNTCTTCTCAAGGTCACTCGCTCCACCATGGACGCCATCAGGAAGAGGATCACATCCAGC
TCTGCACTCAGCTACATCTCTGTTGACCAGGGAGAAAACAAACGAAAGGAGAGTCCTTTC
TTCCGCTGTGCCGTGGCTCTGGCCATTCCAAACATCATCATGCAGCCCGCCCTCGAYGAG
GTCCAACAGACAGTCAACAAAGCCGCACAGATGGTGCTAGGCGTGGCAAGGGGTGTGGCC
CAGTGGAAYAAGGAGCGAAAATCCAAGGCTAAGCAAGAAGCTGACATGCGTGCTGCAGCG
TTACCTGACTCTGGTCGTCGTAGCAGCATCTCCAGCATGGCTGCTTCAGAGAGCTCTAGG
AGCGATATCACGTCAACCAGGAAAGGTCGATCAGATGAACTAGCTTCAGTCAACCTGGTG
CCTCAGGTACAGGTTAAAAACTACTTCAAGAACGTGAGCGAGAACAAAGAGATCGCCAAG
CTGGTCTCACTCCTCTCCACCTGTGTCATGTCGACTAAGAAGGAGGNGATTACTGNCCTG
GANCGGNTTGGACGCTACCATCCCNNNTGGCAGAAGGAACNNNCGGAGNCTGTCCAGNAN
TTNNNTNCTNNNGNCCCCAAGCAGAGTGNNNNCCAGTNTACNNNCGNCCANTACANGGAG
CTGGAGGAGGCCATCTTNGCnnnnnnnnnnnnnnnnnnnnnnnnnnnnnnnnnnnnnnnn
nnnnAGAAGCTGAAGATCTCACTGACGACCGAGACCAAGGCATGGTGCGTGGCCTTCGGT
AAGGCCTGCAACGAGAAGTACCGCACCATGATGGAAAGCATCATTGATTTCATTGATGAC
TCCACCAAGAAACTCAACCGCCCCATCAAGGACCTGGACGACATCCGTCTGGCCATGAAG
GCGCTTAAGGATGTGCGGGAGAATGAGATCCGTATCGAGATGGCCATCGGACCGATTGAG
AATGGTCCCATGGTAACCGGACTTCCTCCCAAGGAGGCTAGCGATCGCCTCCTCATCTAC
CAGAACCACTTTGACAACCTCAACCGCAAGTTCATCACCTACACCGGTGGCGAGGAGCTC
TTCGGTCTCTCCGTGACGGAATACCCGGAGCTCCTGGTCATCCGCAAGGAGCTCAACCTC
CTCCAGAAGCTCTACAGCCTCTACAATGATGTCATCGACCGCGTCAACGGCTACTACGAC
ATCCTCTGGCTCGATGTGGATATTGAGAGCATCAATAATCAGCTCATTGAGTTCCAGAAC
AGATCnnnnnnnnnnnnnnnn

>hpul
ATGGAAAACAATGCGGGGGAGGAAGCATTTAAGCACTTTGTTGGAAAAACAAAGCAAAAA
CTGAAAGAGGAGCGTGAAGCGAAGCGGGCCCGAATCGAAGTGCGTCATGAATTCGTCATG
GATGCTGTGGCAGACTCTCTCAATCTGGAGAAGAGTGATGTCGAGGATGCCATCTTGGAA
GGCAATAATATTGAGAAGATGAACAAATTCTTTGACTCTGAGACTGGTGTCAGTACACAT
CTCATGTTCTTCTACCAAGAGCCTGATACTGGGGAAAATGGNANNAGGCATGCTTGGATG
CAAGATAGTGCTGGTGAGCCCATGAGACTTGGCCCACAGGGAACCAAGGCCAAGAGTAAC
AAACCTCGGGTCTATGTAACCGATGGCAACGACATGCCACTCAATGGAGTCTGTGTTTTC
TTCCTGAGAGCCAATACCACCAAGCCTGTAAATGAAGAGACCATTCACAAAGAGCTGATT
TTCACATCGCTGGATACTTCCGGCANNNNNNNNNNNNNNNnnnnnnnnnnnnnnnnnnnn
NNNNNNNNNNNNNNNNNNnnnnnnnnnnnnnnnnnnnnnnnnnnnnnnnnnnnnnnnnnn
nnnnnnnnnnnnGCACGTCATGACTTCCTGCTAAACCTGGAGGCCTTTGTCTCCATCCTA
GGTGGAGCCAAGGACTCCCTGGAAGAACGCATGGATCTCAAGAAGTGTGAGACGTACGAT
GTCTCCAAGCTCACCAAGGCWTCGGACTACATCGCCGTCGCTAACAGCACACATGACCTG
GAGAAAGTGGAGGAGATCATGGCCGTCTGGATCAAACAAATCGAACAGGTGCTGGCAGAA
AGCGAACAAATGAGGAAGGAGGCGGACAACATTGGACCGCGAGCCGAGCTAGATCATTGG
AAGAAACGCATGTCCCGTTTCAACTACCTTCTGGAGCAGATCAAAGGACCAGAGGTTAAG
GCAGTGCTGGGGGTCCTGCAGGCCGCCAAGTCACGCACGCTCAAGCAAAAATGGATGGAG
CTTGATCGTCGCATCACCGATGCAGCCAACGAGGCCAAGGATAATGTCAAGTTTCTCTAC
ACCCTGGAGAAGTTCTGTGACCCTCTCTATAACAGTGACCCCGTTGGTATGGTAGAGACG
ATTCCTGGTCTGATCAACGCCATTCGTATGATCCACAGCATCTCCAGGTACTACAACACC
TCAGAGAGAATGACATCTCTCTTTGTCAAGGTGACCAACCAGATGATCACCTCCTGCAAG
TCCTACATCACCGACGCGGGCACCTCSACCATCTGGGAGCAACCGCGAGAAGAGCTAATC
CCCAAGCTCAAGAACTGCATCACCCTCAACCACGAGTACCAGGCCTGCTTCCAGAAGACC
AAGCTCAAACTGGAGAGCATGCCCAAGGAGCGCCAGTTCGAGTTYTCYGAGATGTACATC
TTTGGCAAGTTTGACACCTTCGAGCGCCGYCTTGTCAAGATCATYGATATGTTTGATATY
ATTGAACGCTACTCCCATCTGGCTGATTCTCGTATCGAAGGTATGGACTCCYTGGCAAAC
CGCTTCACMGTGGTGTAYACCTCYATGAAGAAGAAGCCTTAYGATCCYCTGGACCAGAGG
AAAGCTGAGTTTGATTCAGACTATGCAGACTTCAAGAGATCYGTCAATGACTTACTGNNN
NNNNNNNNNNNNNNNNNNNNNNNNNNNNNNNNNNNNNNNNNNNNNNNNNNNNNNNNNNnn
nnnnnnnnnnnnnnnnnnnnnnnAGTCGATGTGCCMAATCTTGGTATTCATGAGAAGTAT
GCCCARATCCTGCAGCGCTTTGGCCGGGAGATTGAGAACACCTCMAAGAACTACCAGCGC
AACAAGAAYGACCCTCCCATYGGTCGYGACCTGCCTCCCATMTCCGGCAAGATCACRTGG
GCWCGGCAGATGTTCCGTCGCATCCAGGAGCCGATGGATGCGTTTCAACAGCGCCCTCAG
CTGCTGAATGGSAACGAGGCKCGGCGCATCATCAAGAACTACAACAAGCTGGCCAAGGTC
CTGATGGAGTTTGAAGTGCTCTACCAGCGTGCCTGGTATAGACAGGTCGAAGCYGTCAAG
ACCGGCCTSCACGCCTCCCTCCTGGTGCGTCACCCAGAYACCCAGGAGCTCTATGTGAAC
TTTGACCCTCAGATCCTGACCCTGATCAARGAGACCGAATGCATGTACCGTCTGGGGCTG
GAGGTRCCYATYGCAGCGAGGGCGATCTTCCAGAAACAGAGCCTCTTCAAAGAGAACTAT
AACAAACTCAAGCTTCTGTTGGAGGAGAACAAGCGAGTCTGCAGCAAGATCCAGCCAGCC
TTTGAGCCGTTGATGGAGACCCATCTAGATAAACTGAACAGGGTCCTNNNNCCTGGTCTA
ACTGCCCTGACCTGGACTAGTATGAACATAGACCCGTTTGTAGAGGAYGTCTATGTGGCT
CTGGGTGARCTGGAGCTGTTGATGGTTMGGGCCTCGGATCTGTGCCAGTTCCGCATCAAT
GTAGTCCTGAAAGAGATGAGCGAGATCCARCTCTGTGAGTTACCTGAAGACGAGGCMTGG
ACCACRGACCAGTTCCTAAAGAGGACCCAGGAGCTWTCTAACAAAGGAGCMGTCATGCTC
CAGGTSAAGAGTATCCAGGTGGAGGAGGCCGCCAATGAGCTCATCAACATGCTCCTGGCC
GAGCCGGACGTGGAAGAGGAGGAGGAGGAGGATGAGGAGAACGAAGATGAAAATGGAGAG
AAGAAGCGTTCCAGCCCTACTCCCTCCCGCATGAGTGCCCGTAGCCGCCCTGGTAGCATG
ACATCCCGCTCCCAGTCTGCCGCGGCCACGTCGGCWGCCAAGAAGCGCCGCGAGAAGCGG
GAGCACCTTGAGGAATCCGCCCAGGAGCTCCTAGCTCACTTTAACCATCGTAACCTTGAC
GCTCTTCTCAAGGTCACTCGCTTCACCATGGACGCCATCAGGAAGAGGATCACGTCAAGC
TCTGCACTCAGCTACATCTCTGTTGACCAGGGAGAAAACAAACGGAAGGAGAGTCCTTTC
TTCCGTTGTGCAGTGGCACTGGCCATTCCAAACATCATCATGCAGCCCGCCCTCGACGAG
GTCCAACAGACAGTCAACAAAGCCGCACAGATGGTGTTAGGCGTGGCAAGGGGTGTGGCC
CAGTGGAACAAGGAGCGAAAATCCAAGGCAAAGCAAGAAGCTGACATGCGCGCTGCAGCG
TTACCTGACTCGGGTCGTCGTAGCAGCATCTCAAGCATGGCTGCTTCAGAGAGCTCTAGG
AGTGATATCACSTCAACCAGGAAAGGTCGTTCAGATGAACTRGCTTCAGTCAACCTGGTA
CCTCAGGTACAGGTCAAGAACTACTTCAAGAATGTGAGTGAGAACAAGGAGATCGCCAAG
CTGGTCTCACTCCTCTCCACCTGCGTCATGTCRACTAAGAAGGAGGTGATTACTGCCCTG
GAACGGTTTGGACGCTACCATCCCATCTGGCAGAAGGAACGGAGTGAGACTGTCCAGGAG
TTCCNTGCNNNNNNNNNNNNNNNNNNNNNNNTCCAGTCTANCATCGTCCACTACAGGGAN
CTAGAGGAGGCCATCTTGGCCGAACCTGACTTCTACAATGTCGGTGCCATTGCACTCTAT
ACAGAGAAGCTGAAGATCTCACTGACGACCGAGACGAAGGCATGGTGCGTGGCCTTCGGT
AAGGCCTGCAACGAGAAGTACCGCACCATGATGGAAGGCATCATTGATTTYATTGACGAC
ACTACCAAGAAGCTCAACCGCCCCATCAAGGACCTGGATGACATCCGTCTGGCCATGAAG
GCGCTCAAGGAYGTGAGAGAGAATGAGATCCGTATTGAAATGGCTATTGGACCAATTGAG
AATGGTCCCATGGTAACCGGACTGCCTCCCAAGGAGGCTAGCGACCGTCTCCTCATCTAC
CAGAACCACTTTGACAACCTCAACCGCAAGTTCATCACCTACACCGGAGGCGAGGAGCTY
TTCGGTCTCCCCGTGACGGAATACCCGGAGCTCCTGGTGATCCGCAAGGAGCTCAACCTC
YTGCAGAAGCTCTACAGCCTCTACAATGATGTCATCGACCGTGTCAACGGCTACTACGAC
ATCYTGTGGCTYGATGTGGACATTGAGAGTATCAATAATCAGCTCATTGAGTTCCAGAAC
AGATCAnnnnnnnnnnnnnnn

>snud
ATGGAAAACTTTGCTGGAGAGGAAGCATTTAAGCACTTTGTTGGTAAAACAAAGCAAAAA
CTGAAAGAGGAGCGTGAAGCGAAGCGGGCCCGAATTGAGGTGCGCCATGAATTCGTCATG
GATGCCNTGGCAGACTCTCTCCATCTGGAGAGGAGTGATGTTGAGGATGCCATCTTGGAA
GGCAATAATNNNNNNNNNNNNNNNNNNNNNNNNNNNNNNNNNNNNNNNNNNNNNNNNNNN
NNNNNNNNNNNNNNNNNNNNNNNNNNNNNNnnnnnnnNNNNnnnnnnnCATGCTTGGATG
CAAGATAGTGCTGGTGAGCCCATGAGACTTGGCCCACAGGGAACCAAGGTCAAGAGTAAC
AAACCACGAGTCTATGTGACCGATGGCAAYGACATGCCACTCAATGGAGTCTGYGTTTTC
TTCCTGAGGGCCAATACWACCAAGCCTGTAAATGARGAGACCATTCACAAAGAGCTGATT
TTCACATCACTGGATACCTCCGGCATTGGCTTACTGANNNNnnnnnnnnnnnnnnnnnnn
nnnnnnnnnnnnnnnnnnnnnNNNNNNNNNNNNNNNNNNNNNNNNNNNNTAGGTACCCCT
GCCAACCAACAGGCACGTCATGATTTCCTGCTGAGCCTGGAGGCCTTTGTCTCCATCCTA
GGTGGAGCCAAGGACTCCCTGGAAGAACGCTTGGATCTCAAGAAGTGTGAGACATACGAT
GTCTCCAAACTCACGAAGGCATCRGACTACGTCGCTGTTGCTAACAGCACCCATGACCTG
GAGAAAGTGGAGGAGATCATGGCCGTCTGGATCAAACAAATCGAACAGGTGCTGGCAGAA
AGCGAACAAATGAGGAAGGAGGCAGACAACATTGGTCCGCGAGCTGAGCTAGATCATTGG
AAGAAACGCATGTCTCGTTTCAACTACCTTTTAGAACAAATCAAAGGACCAGAGGTCAAG
GCAGTGCTGGGTGTCCTGCAGGCYGCCAAGTCACGCACTCTCAAGCAAAAATGGATGGAG
CTTGATCGnnnnnnnnnnnnnnnnnnnnnnnnnnnnnnnnnnnnnnnnnnnnnnnnnnnn
nnnnnnnnnnnnnnnnnnnnnnnnnnnnnnnnnnnnnnnnnnGTTGGTATGGTAGAGACA
ATTCCTGGCCTGATCAACGCCATTCGTATGATCCACAGCATCTCYAGATACTACAACACC
TCAGAGAGAATGACATCACTCTTTGTCAAGGTGACCAACCAGATGATCACATCCTGCAAG
TCCTACATCACCGATGCAGGCACATCCACCATCTGGGAGCAACCGCGAGAAGAGCTAATC
CCCAAGCTCAARAACTGCATCACCCTGAACCACGAGTACCAGGCCTGCTTCCAGAAGACC
AAGCTGAAACTGGAGAGCATGCCCAAGGAACGCCAGTTCGAGTTCTCCGAGATGTACATC
TTTGGCAAGTTCGACACCTTCGAGCGCCGCTTGGTCAAGATCATTGATATGTTTGACATC
ATCGAACGCTAYTCCCACCTGGCTGATTCTCGTATCGAAGGTATGGACTCCCTGGCCAAC
CGCTTCACCGTGGTGTATACCTCTATGAAGAAGAAGCCTTACGATCCTCTGGACCAGAGG
AAAGCTGAGTTTGATTCAGAYTATGCAGACTTCAAGAGATCTGTCAATGACTTACTGNNN
NNNNNNNNNNNNNNNNNNNATAACATGTTGGACAAGATCTACAATGTACCGAGGGCACTC
GTGACTCTACGAAAGTTTGAGAGAGTCGATGTGCCAAATCTTGGTATCCATGAGAAGTAT
GCCCAGATCCTGCAGCGCTTTGGCCGGGAGATCGAGAACACCTCCAAGAACTACCAGCGC
AACAAGAACGACCCTCCCATYGGYCGYGACCTGCCTCCCATCTCCGGCAAGATCACCTGG
GCGCGGCAGATGTTCCGTCGCATCCAGGAGCCGATGGATGCRTTCCAACAGCGCCCTCAG
CTKCTGAATGGGAATGAGGCAAGGCGCATCATCAAGAACTACAACAAGCTGGCCAAGGTC
CTGATGGAGTTTGARGTGCTCTACCAGCGTGCCTGGTATAGACAGGTTGAAGCYGTCAAG
ACTGGCCTCCAYGCCTCCCTWCTRGTGCGTCATCCAGACACCCAGGAGCTCTATGTKAAC
TTTGACCCTCAGATCCTCACCCTGATCAAGGAGACCGAATGCATGTACCGTCTKGGTTTG
GAGGTRCCCATAGCAGCTAGGGCAATCTACCAGAAACAGAGCCTCTTCAAAGAGAACTAT
AACAAACTCAAGCTTCTGTTGGAGGAGAACAAGCGAGTCTGCAGCAAGATCCAGCCAGCT
TTTGAGCCGTTGATGGAGACCCATCTAGATAAACTGAACAGGGTCCTAGAYCCTGGTCTA
ACTGCCCTGACCTGGACCAGCATGAACATAGACCAGTTTGTAGARGACGTCTATGTRGCT
CTGGGTGAACTGGAGCTGTTGATGGTTCGGGCCTCAGATCTGTGCCAGTTCCGCATCAAT
GTAGTCCTGAAAGAGATGAGCGAGATCCAGCTCTGTGAGCTACCTGAAGATGAGGCCTGG
ACCACGGACCAGTACCTAAAGAGGACCCAGGAGCTTTGTAACAAAGGAGCAGTCATGCTC
CAGGTGAAGAGTATTCAGGTGGAGGAGGCTGCCAATGAGCTCATYAACATGCTCTTGGCG
GAGCCGGACGAGGARGAGGAGGAGGAKGAGGAKRAGGAGAACGAAGATGAAAATGGAGAG
AAGAAGCGTTCCAGCCCTACTCCCTCCCGCATGAGTGCCCGTAGCCGTCCTGGTAGCATG
ACATCCCGCTCCCAGTCTGCCGCGGCCACGACGGCGGCCAAGAAGCGCCGCGAGAAGCGG
GAGCACCTTGAGGAATCCGCCCAGGAGCTCCTAGCTCACTTTAACCATCGTAACCTCGAC
GCTCTTCTCAAGGTCACTCGCTTCACYATGGACGCCATCAGGAAGAGGATCACATCGAGC
TCTGCACTCAGCTACATCTCTGTTGACCAGGGAGAAAGCAAACGAAAGGAGAGTCCTTTC
TTCCGCTGTGCCGTGGCACTGGCCATTCCAAACATCATCATGCAGCCCGCCCTCGACGAG
GTCCAACAGACGGTCAACAAAGCCGCACAGATGGTGCTAGGCGTGGCAAGGGGTGTGGCC
CAGTGGAACAAGGAGCGAAAATCCAAGGCTAAGCAAGAAGCTGACATGCGTGCTACAGCG
TTACCTGACTCGGCTCGTCGTAGCAGCATCTCAAGCATGGCTGCTTCAGAGAGCTCTAGG
AGTGATATCACATCAACCAGGAAAGGTCGTTCAGATGAGCTAGCTTCAGTCAACCTGGTG
CCTCAGGTACAGGTTAAGAACTACTTCAAGAACNTGNGNNNNNNNNNNNNNNNNNNNAAG
CTGGTCTCACTCCTCTCAACCTGCGTCATGTCGACTAAGAAGGAGGTGACTACTGCCCTG
GAGCGGTTTGGACGCTACCATCCCATCTGGCAGAAGGAACGGGGCGAGACTGTCCAAGAG
TTCCTCGCTCAGCAACCCAAGCAGAGTGACTTCCATTCTACCATTGTCCACTACAGAGAG
CTGGAGGAGGCCATCTTGGCTGANCCTGACTTCTACAATGTCGGTGCCATTGCGCTCTAT
ACAGAGAAGCTGAAGATCTCACTGACGGCAGAGACCAAGGCTTGGTGCGTTGCCTTTGGC
AAGGCCTGCAACGAGAAGTACCGCACCTTGATGGAAGGCATCATTGAGTTCATTGATGAC
TCCACCAAGAAGCTCAACCGCCCCATCAAGGACCTGGACGACATCCGTCTGGCCATGAAG
GCGCTCAAGGATGTGAGAGAGAATGAGATCCGTATCGAAATGGATATTGGACCAATTGAG
AATGGTCCCATGGTAACTGGACTACCTCCCAAGGAGGCTAGCGACCGTCTCCTCATCTAC
CAGAACCATTTTGACAACCTCAACCGCAAGTTCATCACCTACACCGGAGGCGAGGAGCTC
TTCGGTCTCCCTGTGACAGAATACCCGGAGCTCCTAGTGATCCGCAAGGAGCTCAACCTC
CTGCAGAAGCTCTATAGCCTTTACAACGATGTCATCGACCGCGTCAACGGCTACTACGAC
ATCCTTTGGCTCGATGTGGACATTGAGAGTATCAATAATCAGCTCATTGAGTTCCAGAAC
AGATCAnnnGATAAACATAAA

>sintSS
nnGGAAAACAATGCTGCTGAGGAAGCATTTAAGCACTTTGTTGGAAAAACAAAGCAAAAR
CTGAAAGAGGAGCGTGAAGCRAAGCGGGCCCGAATCGAAGTGCGCCATGAATTCGTCATG
GATGCCGTGGCAGACTCTCTCCATCTGGAGAAGAGTGATGTCGAGGATGCCATCTTGGAA
GGCAATAATNNNNNNNNNNNNNNNNNNNNNNNNNNNNNNNNNNNNNNNNNNNNNNNNNNN
NNNNNNNNNNNNNNNNNNNNNNNNNNNNNNNNNNNNNATGGNANNAGGCATGCTTGGATG
CAAGATAGTGCTGGTGAGCCCATGAGACTTGGCCCGCAGGGAACCAAGGCCAAGAGNNAN
NAACCTCGGGTCTATGTAACCGATGGCAACGACATGCCACTCAATGGAGTCTGTGTTTTC
TTCCTGAGGGCCAATACCACCAAGCCTGTAAATGAAGAGACCATTCACAAGGAGCTGATT
TTCACATCMCTGGATACTTCCGGCATTGGCTTACTGAATGCTGTGGAGAAGTACNNNNNN
nnnnnnnnnnnnnnnnnnnnnnnnnnnnnnnnnnnnnnnnnnnnnnnnnnnnnnnnnnnn
nnnnnnnnnnnnGCRCGTCATGACTTCCTGYTGAGCCTGGAGGCCTTTGTCTCCATCCTA
GGTGGAGCCAAGGACTCTCTGGGAGAGCGCATGGATCTCAAGAAGTGTGAGACGTACGAT
GTCTCCAAGCTCACCAAGGCATCGGAGCAGATCGCCGTGGCTAACAGCACACACGACCTG
GAGAAGGTGGAAGAGATCATGGCCGTCTGGATCAAACAAATAGAACAGGTGCTTGCAGAA
AGCGAACAAATGAGGAAGGAGGCAGACAACATTGGTCCRCGAGCCGAGCTAGATCATTGG
AAGAAACGCATGTCYCGTTTCAACTACCTCCTAGAGCAGATCAAAGGACCGGAGGTCAAG
GCAGTGCTGGGTGTCCTGCAGGCCGCCAAGTCACGCACTCTCAAGCAAAAATGGATGGAG
CTAGATCGTCGCATTACCGATGCTGCCAACGAGGCCAAGGATAATGTCAAATTTCTCTAC
ACTCTGGAGAAGTTCTGTGACCCTCTCTACAACAGCGACCCTGTTGGTATGGTAGAGACG
ATCCCTGGCCTGATCAACGCCATTCGYATGATCCACAGCATCTCTAGATACTACAACACA
TCAGAGAGAATGACATCGCTTTTTGTCAAGGTGACCAACCAGATGATCACCTCCTGCAAG
TCCTACATCACCGAYGCGGGCGTRTCCACCATCTGGGAGCAACCGCGAGAAGAGCTAATC
CCCAAGCTCAAGAACTGCATCACCCTGAACCACGAGTACCAGGCRTGCTTCCAGAAGACC
AAGCTCAAACTGGAAAGCATGCCTAAGGAGCGCCAGTTCGAGTTCTCCGAGATGTACATC
TTTGGCAAGTTCGACACYTTCGAGCGCCGTCTGGTCAAGATCATCGATATGTTTGATATC
ATCGAACGCTACTCCCACCTGGCTGATTCCCGTATYGAAGGCATGGACTCCCTGKCAAAC
CGTTTCACCGTGGTSTATACCTCYATGAAGAARAAGCCTTATGATCCTCTGGACCAGAGG
AAAGCTGAGTTTGATTCAGACTATGCAGACTTCAAGAGATCMGTCAACGACTTACTGNNN
NNNNNNNNNNNNNNNNNNNNNNNNNNNNNNNNNNNNNNNNNNNNNNNNCCGAGGGCACTC
ATGACTCTACGAAAGTTTGAGAGAGTYGATGTGCCAAATCTTGGTATCCATGAGAAGTAT
GCCCAGATCCTGCAGCGCTTTGGCCGGGAGATYGAGAACACCTCCAAGAACTACCAGCGC
AACAAGAAYGACCCTCCCATCGGTCGCGACCTGCCTCCCATCTCCGGCAAGATCACGTGG
GCGCGGCAGATGTTCCGTCGCATCCAGGAGCCRATGGATGCGTTYCAACARCGCCCTCAG
CTGCTGAAYGGSAACGAGGCTCGGCGCATCATCAAGAACTACAACAAGCTGGCCAAGGTC
CTGATGGAGTTTGAAGTGCTCTACCAGCGTGCCTGGTATAGACAGGTYGAAGCCGTCAAG
ACCGGCCTCCACGCCTCCCTCCTGGTGCGTCACCCAGACACCCAGGAGCTCTATGTGAAC
TTTGACCCTCAGATCCTCACYCTGATCAAGGAGACYGAATGCATGTACCGTCTGGGGCTG
GAGGTGCCCATCGCAGCRAGGGCMATCTTCCAGAAACAGAGCCTCTTCAAAGAGAACTAT
AACAAACTCAAGCTTCTGTTGGAGGAGAACAAGCGAGTCTGCAGCAAGATCCAGCCGGCC
TTTGAGCCGNNGATGGAGACCCATCTAGATAnnnnnnnnAGGGTCCTAGATCCTGGTCTA
ACKGCCCTGACCTGGACTAGTATGAACATAGACCCGTTTGTAGAGGATGTCTATGCRGCT
CTGGGTGAGCTGGAACTGTTGATGGTTCGGGCCTCCGATCTGTGCCAGTTCCGCATCAAT
GTAGTTCTGAAAGAGATGAGCGAGATACAGCTCTGTGAGCTACCTGAAGATGAAGCCTGG
ACCACAGACCAGTTCCTAAAGAGGACCCAGGAGCTATCTAACAAAGGAGCAGTCATGCTC
CAGGTGAAGAGTATCCAGGTGGAGGAGGCCGCCAATGAGCTCATCAACATGCTYYTGGCS
GAGCCGGAAGTGGAAGAGGAGGAGGAGGAGGATGAGGAGAACGAAGAYGAWAATGGWGAG
AAGAAGCGTTCCAGCCCYACTCCATCCCGCATGAGTGCCCGTAGCCGCCCYGGTAGCATG
ACRTCCCGCTCCCAGTCTGCYGCGGCCACRTCGGCAGCCAAGAAGCGCCGCGAGAAGCGG
GAGCACCTTGAGGAATCCGCCCAGGAGCTCCTAGCTCACTTTAACCATCGTAACCTTGAC
GCTCTTCTCAAGGTCACTCGCTCAACCATGGAYGCCATCAGGAAGAGGATCACATCSAGC
TCTGCACTCAGCTACATCTCTGTTGACCAGGGAGARAACAAACGGAAGGAGAGTCCTTTC
TTCCGCTGTGCCGTGGCACTGGCCATTCCAAACATCATCATGCAGCCTGCCCTCGACGAG
GTCCAACAGACAGTCAACAAAGCCGCACAGATGGTGCTAGGCGTGGCAAGGGGTGTGGCC
CAGTGGAACAAGGAGCGAAAATCCAAGGCYAAGCAAGAAGCTGACATGCGTGCTGCAGCG
TTACCTGACTCTGGTCGTCGTAGCAGTATCTCCAGCATGGCTGCTTCAGAGAGCTCTAGG
AGTGATATCACCTCAACCAGGAAAGGTCGTTCAGATGAACTGGCTTCAGTCAACCTGGTG
CCTCAGGTACARGTYAARAACTACTTCAAGAAYGTGAGCGAGAACAAGGAGATCGCYAAG
YTGGTSTCACTCCTCTCCACCTGTGTMATGTCGACYAAGAAGGAGGTGATCACTGCCCTG
GAGCGGTTTNNNNNNNNNNNNNNNNNNNNNNNNNNNNNNNNNNNNNNNNNNNNNNNNNNN
NNNNNNNNNNNNNNNNNNNNNNNNNNNNNNNNNNNNNNNNNNNNNNNNNNNNNNNNNNNN
NNNNNNNNNNNNNNNNNNNNNNNNNNNNNNNNNNNNNNNNNNNNNNNNNnnnnnnnnnnn
nnnnAGAAGCTGAAGATCTCACTGACGACCGAGACCAAGGCATGGTGCGTGGCCTTCGGT
AAGGCCTGCAACGAGAAGTACCGCACCATGATGGAAGGCATYATTGATTTCATYGATGAC
TCCACMAAGAAACTCAACCGCCCCATCAAGGACCTGGAYGACATCCGTCTRGCYATGAAG
GCACTCAAGGATGTGAGGGAGAATGAGATCCGTATCGARATGGCTATCGGACCAATTGAG
AAYGGTCCCATGGTAACCGGYCTWCCTCCCAAGGAGGCTAGCGACCGTCTCCTCATCTAC
CAGAACCACTTTGACAACCTCAACCGCAAGTTCATCACCTACACCGGAGGYGAGGAGCTC
TTCGGTCTCCCKGTGACGGAATACCCGGAGCTCCTGGTGATCCGCAAGGAGCTCAACCTC
CTCCAGAAGCTCTATGGCCTCTACAATGATGTCATCGACCGCGTCAACGGCTACTACGAC
ATCCTCTGGCTCGATGTGGATATTGAGAGCATCAATAATCAGCTCATTGAGTTCCAGAAC
AGATCANNAGATAAACATGAA

>sprp
ATGGAAAACATTGCTGGAGAGGAAGCATTTAAGCACTTTGTTGGAAAAACAAAGCAAAAG
CTGAAAGAGGAGCGTGAAGCGAAGCGGGCCCGAATCGAAGTGCGTCATGAATTTGTCATG
GATGCCGTGGCAGACTCTCTCCATCTGGAGAAGAGTGATGTCGAGGATGCCATCTTGGAA
GGCAATAATATTGAGAAGATGAACAAATTCTTTGACTCTGAGACTGGTGTCAGTACACAT
CTCATGTTCTTCTATCAAGAGCCTGATACTGGGGAAAATGGCACTAGGCATGCTTGGATG
CAAGATAGTGCTGGTGAGCCCATGAGACTTGGCCCCCAGGGAACCAAGGCCAAGAGTAAC
AAACCTCGGGTCTATGTAACCGATGGCAACGACATGCCACTCAATGGAGTCTGTGTTTTC
TTCCTGAGGGCCAATACCAACAAACCTGTAAATGAAGAGACCATTCACAAGGAGCTGATT
TTTACATCACTGGATACTTCCGGCATTGGCTTACTGAATGCCGTAGAGAAGTACTTAGCA
GACATTATCATCCCCTTTCTCCGTACCAACACCAATGGATGGGGGCAGCTAGGTACCCCA
GCTAACCAACAGGCACGTCATGATTTCCTGCTGAGCCTGGAGGCCTTTGTCTCCATCCTA
GGTGGAGCCAAGGACTCCCTGGGAGAGCGCATGGATCTCAAGAAGTGTGAGACGTACGAC
GTCTCCAAGCTCACCAAGGCGTCGGACCAGATCGCTGTGGCTAACAGCACACATGACCTA
GAGAAGGTGGAGGAGATCATGGCCGTCTGGATCAAACAAATTGAACAGGTGCTGGCAGAA
AGCGAACAAATGAGGAAGGAGGCAGACAACATTGGACCGCGAGCCGAGTTAGATCATTGG
AAGAAACGCATGTCCCGATTCAACTACCTTCTAGAGCAGATCAAGGGACCGGAGGTCAAG
GCTGTGCTGGGTGTCCTGCAGGCCGCCAAGTCTCGCACTCTCAAGCAAAAATGGATGGAG
CTTGATCGCCGCATCACCGATGCAGCCAACGAGGCCAAGGATAATGTCAAGTTCCTCTAC
ACTCTAGAGAAGTTCTGTGACCCTCTCTATAACAGCGACCCTGTTGGTATGGTAGAGACG
ATTCCTGGCCTGATCAACGCCATTCGTATGATTCACAGCATCTCCAGATACTACAACACA
TCAGAGAGAATGACCTCACTCTTTGTCAAGGTGACCAACCAGATGATCACATCCTGCAAG
TCCTACATCACCGACGCGGGCATATCCACCATCTGGGAGCAACCGCGAGAAGAGCTAATC
CCCAAGCTCAAGAACTGCATCACCCTGAACCACGAGTACCAGGCCTGCTTCCAGAAGACC
AAGCTGAAGCTGGAGAGCATGCCCAAGGAACGCCAGTTCGAGTTCTCCGAGATGTACATC
TTTGGCAAGTTTGACACCTTCGAGCGTCGCCTGGTCAAGATTATCGATATGTTTGATATC
ATCGAACGCTACTCCCATCTGGCTGATTCCCGTATCGAAGGTATGGACTCCCTGGCAAAC
CGTTTCACAGTGGTATACACCTCCATGAAGAAGAAGCCTTATGATCCTCTGGACCAGAGG
AAAGCTGACTTTGATTCAGACTATGCAGACTTCAAGAGATCCGTCAATGACTTACTGATT
GCCGTCAAGAACTTCATGAATAACATGCTGGACAAGATCTACAATGTACCGAGGGCACTC
ATGACTCTACGAAAGTTTGAGAGAGTCGATGTGCCAAATCTTGGTATCCATGAGAAGTAC
GCCCAGATCCTGCAGCGCTTTGGCCGGGAGATCGAGAACACCTCCAAAAACTATCAGCGC
AACAAGAACGACCCTCCCATCGGCCGMGACCTGCCTCCCATCTCCGGCAAGATCACGTGG
GCGCGGCAGATGTTCCGTCGCATCCAGGAGCCGATGGATGCGTTCCAACAGCGCCCTCAG
CTKCTRAAYGGCAACGAGGCTCGGCGCATCATCAAGAACTACAACAAGCTGGCCAAGGTC
CTGATGGARTTTGAAGTGCTCTACCAGCGTGCCTGGTATAGACAGGTTGAAGCCGTCAAG
ACTGGSCTCCACGCCTCYCTCCTGGTGCGYCACCCAGACACCCAGGAGCTCTATGTGAAC
TTTGACCCTCAGATCCTCACCCTSATCAAGGAGACCGAATGCATGTAYCGTCTGGGGTTG
GAGGTGCCCATCGCAGCGAGGGCGATCTTCCAGAAACAGAGCCTCTTCAAAGAGAACTAT
AACAAACTCAAGCTTCTGTTGGAGGAGAACAAGCGAGTCTGCAGCAAGATCCAACCAGCC
TTTGAGCCCTTGATGGAGACCCATCTAGATAAACTGAACAGGGTCCTTGACCCTGGTCTA
ACTGCCCTGACCTGGACCAGTATGAACATAGACCCGTTTGTAGAGGATGTCTATGCGGCT
CTGGGTGAACTGGAGCTTTTGATGGTTCGGGCCTCGGATCTGTGTCAGTTCCGCATCAAT
GTAGTCCTGAAAGAGATGAGCGAGATCCAGCTCTGTGAGCTACCTGAAGACGAGGCCTGG
ACCACGGACCAGTTCCTAAAGAGGACCCAGGAGCTGTCTAACAAGGGAGCAGTCATGCTC
CAGGTGAAGAGTATCCAGGTGGAGGAGGCCGCCAATGAGCTCATCAACATGCTCCTGGCC
GAGCCCGACGTGGAGGAGGAGGAGGAGGAGGATGAGGAGAACGAAGATGAAGATGGTGAG
AAGAAGCGTTCCAGCCCTACCCCGTCCCGCATGAGTGCCCGTAGCCGGCCCGGTAGCATG
ACATCCCGCTCCCAGTCTGCGGCAGCCACGTCGGCAGCCAAGAAGCGCCGCGAGAAGCGG
GAGCACCTTGAGGAATCGGCCCAGGAGCTCCTAGCTCATTTTAACCATCGTAACCTTGAC
GCTCTTCTCAAGGTCACTCGCTCAACCATGGATGCCATCAGGAAGAGGATCACATCGAGC
TCTGCACTCAGCTACATCTCTGTTGACCAGGGAGAAAACAAACGGAAGGAGAATCCTTTC
TTCCGCTGTGCGGTGGCACTGGCCATTCCAAACATCATCATGCAGCCCGCCCTCGACGAG
GTCCAACAGACAGTCAACAAAGCCGCACAGATGGTGCTGGGCGTGGCAAGGGGTGTGGCC
CAGTGGAACAAGGAGCGAAAATCCAAGGCCAAGCAAGAAGCTGACATGCGTGCTGCAGCG
TTACCTGACTCGGGTCGTCGTAGCAGTATCTCAAGCATGGCTGCTTCAGAGAGCTCTAGG
AGTGATATCACCTCAACCAGGAAAGGTCGTTCAGATGAGCTAGCTTCAGTCAACCTGGTG
CCTCAAGTACAGGTCAAGAACTACTTCAAGAATGTGAGCGAGAACAAGGAGATCGCTAAG
CTGGTCTCACTCCTCTCCACCTGCGTCATGTCGACTAAGAAGGAGGTGAGTACTGCCCTG
GAGCGGTTTGGACGCTACCATCCCATCTGGCAGAAGGAACGGTCCGAGACTGTCCAGGAG
TTCCTTGCTCAGCAACCCAAGCAGAGTGACTTCCAGTCTACCATTGTCCACTACAGGGAG
CTGGAGGAGGCCATCTTGGCTGAGCCTGACTTCTACAATGTCGGTGCCATTGCGCTCTAC
ACAGAGAAGCTGAAGATCTCACTGACAACCGAGACCAAGGCCTGGTGCGTGGCCTTCGGT
AAGGCCTGCAACGAGAAGTACCGCACCATGATGGAAGGCATCATTGATTTCATTGATGAC
TCTACCAAGAAACTCAACCGCCCTATCAAGGACCTGGATGACATCCGTTTGGCCATGAAG
GCGCTAAAGGATGTGAGAGAGAATGAGATCCGTATCGAGATGGCCATTGGACCAATTGAG
AATGGTCCCATGGTAACCGGACTACCTCCCAAGGAGGCTAGCGACCGCCTCCTCATCTAC
CAGAACCACTTTGACAACCTCAACCGCAAGTTCATCACCTACACCGGTGGCGAGGAGCTC
TTCGGTCTCTCCGTGACGGARTACCCGGAGCTCCTGGTSATCCGCAAGGAGCTCAACCTC
CTGCAGAAGCTTTACGGCCTCTACAAYGATGTCATCGACCGCGTCAACGGCTACTACGAC
ATCCTGTGGCTCGATGTGGACATTGAGAGCATCAATAATCAGCTCATTGAGTTCCAGAAC
AGATCACAAGATAAGCATGGA

>spurp
ATGGAAAACATTGCTGGAGAGGAAGCATTTAAGCACTTTGTTGGAAAAACAAAGCAAAAG
CTGAAAGAGGAGCGTGAAGCGAAGCGGGCCCGAATCGAAGTGCGTCATGAATTTGTCATG
GATGCCGTGGCAGACTCTCTCCATCTGGAGAAGAGTGATGTCGAGGATGCCATCTTGGAA
GGCAATAATATTGAGAAGATGAACAAATTCTTTGACTCTGAGACTGGTGTCAGTACACAT
CTCATGTTCTTCTATCAAGAGCCTGATACTGGGGAAAATGGCACTAGGCATGCTTGGATG
CAAGATAGTGCTGGTGAGCCCATGAGACTTGGCCCCCAGGGAACCAAGGCCAAGAGTAAC
AAACCTCGGGTCTATGTAACCGATGGCAACGACATGCCACTCAATGGAGTCTGTGTTTTC
TTCCTGAGGGCCAATACCAACAAACCTGTAAATGAAGAGACCATTCACAAGGAGCTGATT
TTTACATCACTGGATACTTCCGGCATTGGCTTACTGAATGCCGTAGAGAAGTACTTAGCA
GACATTATCATCCCCTTTCTCCGTACCAACACCAATGGATGGGGGCAGCTAGGTACCCCA
GCTAACCAACAGGCACGTCATGATTTCCTGCTGAGCCTGGAGGCCTTTGTCTCCATCCTA
GGTGGAGCCAAGGACTCCCTGGGAGAGCGCATGGATCTCAAGAAGTGTGAGACGTACGAC
GTCTCCAAGCTCACCAAGGCGTCGGACCAGATCGCTGTGGCTAACAGCACACATGACCTA
GAGAAGGTGGAGGAGATCATGGCCGTCTGGATCAAACAAATTGAACAGGTGCTGGCAGAA
AGCGAACAAATGAGGAAGGAGGCAGACAACATTGGACCGCGAGCCGAGTTAGATCATTGG
AAGAAACGCATGTCCCGATTCAACTACCTTCTAGAGCAGATCAAGGGACCGGAGGTCAAG
GCTGTGCTGGGTGTCCTGCAGGCCGCCAAGTCTCGCACTCTCAAGCAAAAATGGATGGAG
CTTGATCGCCGCATCACCGATGCAGCCAACGAGGCCAAGGATAATGTCAAGTTCCTCTAC
ACTCTAGAGAAGTTCTGTGACCCTCTCTATAACAGCGACCCTGTTGGTATGGTAGAGACG
ATTCCTGGCCTGATCAACGCCATTCGTATGATTCACAGCATCTCCAGATACTACAACACA
TCAGAGAGAATGACCTCACTCTTTGTCAAGGTGACCAACCAGATGATCACATCCTGCAAG
TCCTACATCACCGACGCGGGCATATCCACCATCTGGGAGCAACCGCGAGAAGAGCTAATC
CCCAAGCTCAAGAACTGCATCACCCTGAACCACGAGTACCAGGCCTGCTTCCAGAAGACC
AAGCTGAAGCTGGAGAGCATGCCCAAGGAACGCCAGTTCGAGTTCTCCGAGATGTACATC
TTTGGCAAGTTTGACACCTTCGAGCGTCGCCTGGTCAAGATTATCGATATGTTTGATATC
ATCGAACGCTACTCCCATCTGGCTGATTCCCGTATCGAAGGTATGGACTCCCTGGCAAAC
CGTTTCACAGTGGTATACACCTCCATGAAGAAGAAGCCTTATGATCCTCTGGACCAGAGG
AAAGCTGACTTTGATTCAGACTATGCAGACTTCAAGAGATCCGTCAATGACTTACTGATT
GCCGTCAAGAACTTCATGAATAACATGCTGGACAAGATCTACAATGTACCGAGGGCACTC
ATGACTCTACGAAAGTTTGAGAGAGTCGATGTGCCAAATCTTGGTATCCATGAGAAGTAC
GCCCAGATCCTGCAGCGCTTTGGCCGGGAGATCGAGAACACCTCCAAAAACTATCAGCGC
AACAAGAACGACCCTCCCATCGGCCGCGACCTGCCTCCCATCTCCGGCAAGATCACGTGG
GCGCGGCAGATGTTCCGTCGCATCCAGGAGCCGATGGATGCGTTCCAACAGCGCCCTCAG
CTGCTAAATGGCAACGAGGCTCGGCGCATCATCAAGAACTACAACAAGCTGGCCAAGGTC
CTGATGGAATTTGAAGTGCTCTACCAGCGTGCCTGGTATAGACAGGTTGAAGCCGTCAAG
ACTGGCCTCCACGCCTCCCTCCTGGTGCGCCACCCAGACACCCAGGAGCTCTATGTGAAC
TTTGACCCTCAGATCCTCACCCTCATCAAGGAGACCGAATGCATGTATCGTCTGGGGTTG
GAGGTGCCCATCGCAGCGAGGGCGATCTTCCAGAAACAGAGCCTCTTCAAAGAGAACTAT
AACAAACTCAAGCTTCTGTTGGAGGAGAACAAGCGAGTCTGCAGCAAGATCCAACCAGCC
TTTGAGCCCTTGATGGAGACCCATCTAGATAAACTGAACAGGGTCCTTGACCCTGGTCTA
ACTGCCCTGACCTGGACCAGTATGAACATAGACCCGTTTGTAGAGGATGTCTATGCGGCT
CTGGGTGAACTGGAGCTTTTGATGGTTCGGGCCTCGGATCTGTGTCAGTTCCGCATCAAT
GTAGTCCTGAAAGAGATGAGCGAGATCCAGCTCTGTGAGCTACCTGAAGACGAGGCCTGG
ACCACGGACCAGTTCCTAAAGAGGACCCAGGAGCTGTCTAACAAGGGAGCAGTCATGCTC
CAGGTGAAGAGTATCCAGGTGGAGGAGGCCGCCAATGAGCTCATCAACATGCTCCTGGCC
GAGCCCGACGTGGAGGAGGAGGAGGAGGAGGATGAGGAGAACGAAGATGAAGATGGTGAG
AAGAAGCGTTCCAGCCCTACCCCGTCCCGCATGAGTGCCCGTAGCCGGCCCGGTAGCATG
ACATCCCGCTCCCAGTCTGCGGCAGCCACGTCGGCAGCCAAGAAGCGCCGCGAGAAGCGG
GAGCACCTTGAGGAATCGGCCCAGGAGCTCCTAGCTCATTTTAACCATCGTAACCTTGAC
GCTCTTCTCAAGGTCACTCGCTCAACCATGGATGCCATCAGGAAGAGGATCACATCGAGC
TCTGCACTCAGCTACATCTCTGTTGACCAGGGAGAAAACAAACGGAAGGAGAATCCTTTC
TTCCGCTGTGCGGTGGCACTGGCCATTCCAAACATCATCATGCAGCCCGCCCTCGACGAG
GTCCAACAGACAGTCAACAAAGCCGCACAGATGGTGCTGGGCGTGGCAAGGGGTGTGGCC
CAGTGGAACAAGGAGCGAAAATCCAAGGCCAAGCAAGAAGCTGACATGCGTGCTGCAGCG
TTACCTGACTCGGGTCGTCGTAGCAGTATCTCAAGCATGGCTGCTTCAGAGAGCTCTAGG
AGTGATATCACCTCAACCAGGAAAGGTCGTTCAGATGAGCTAGCTTCAGTCAACCTGGTG
CCTCAAGTACAGGTCAAGAACTACTTCAAGAATGTGAGCGAGAACAAGGAGATCGCTAAG
CTGGTCTCACTCCTCTCCACCTGCGTCATGTCGACTAAGAAGGAGGTGAGTACTGCCCTG
GAGCGGTTTGGACGCTACCATCCCATCTGGCAGAAGGAACGGTCCGAGACTGTCCAGGAG
TTCCTTGCTCAGCAACCCAAGCAGAGTGACTTCCAGTCTACCATTGTCCACTACAGGGAG
CTGGAGGAGGCCATCTTGGCTGAGCCTGACTTCTACAATGTCGGTGCCATTGCGCTCTAC
ACAGAGAAGCTGAAGATCTCACTGACAACCGAGACCAAGGCCTGGTGCGTGGCCTTCGGT
AAGGCCTGCAACGAGAAGTACCGCACCATGATGGAAGGCATCATTGATTTCATTGATGAC
TCTACCAAGAAACTCAACCGCCCTATCAAGGACCTGGATGACATCCGTTTGGCCATGAAG
GCGCTAAAGGATGTGAGAGAGAATGAGATCCGTATCGAGATGGCCATTGGACCAATTGAG
AATGGTCCCATGGTAACCGGACTACCTCCCAAGGAGGCTAGCGACCGCCTCCTCATCTAC
CAGAACCACTTTGACAACCTCAACCGCAAGTTCATCACCTACACCGGTGGCGAGGAGCTC
TTCGGTCTCTCCGTGACGGAGTACCCGGAGCTCCTGGTGATCCGCAAGGAGCTCAACCTC
CTGCAGAAGCTTTACGGCCTCTACAATGATGTCATCGACCGCGTCAACGGCTACTACGAC
ATCCTGTGGCTCGATGTGGACATTGAGAGCATCAATAATCAGCTCATTGAGTTCCAGAAC
AGATCACAAGATAAGCATGGA

>pdep
ATGGAAACCCAAGCTGGAGAGGAAGCATTTAAGCACTTTGTTGGAAAAANNNNNCAAAAA
CTGAAAGAGGAGCGTGAAGCCAAGCGGGCCCGAATCGAGGTGCGCCATGAATTCGTCATG
GATGCCGTGGCAGACTCTCTCCATCTGGAGAGGAGTGATGTCGAGGATGCCATCTTGGAA
GGCAATAATnnnnnnnnnnnnnnnnnnnnnnnnnnnnnnnnnnnnnnnnnnnnnnnnnnn
nnnnnnnnnnnnnnnnnnnnnnnnnnnnnnnnnnnnnATGGNANNAGGCATGCTTGGATG
CAAGATAGTGCTGGTGAGCCCATGAGACTTGGCCCACAGGGAACCAAGGCAAAGAGTAAC
AAACCACGAGTCTATGTGACCGATGGCAACGACATGCCACTCAATGGAGTCTGTGTTTTC
TTCCTGAGGGCCAATACCACCAAGCCTGTTAATGAGGAGACCATTCACAAAGAGCTGATT
TTTACATCACTGGATACTTCCGGCATTGGCTTACTRAATGCTGTGGAGAAGTACTTGGCA
GACATCATCATCCCCTTCCTACGTACCAACACCAATGGATGGGGGCAGCTAGGTACACCT
GCCAACCAACAGGCACGTCATGATTTCCTGCTGAGCCTGGAGGCTTTTGTCTCCATCCTA
GGTGGAGCCAGGGACTCCCTGGGAGAACGCCTGGATCTCAAGAAGTGTGAGACATACGAT
GTCTCCAAGCTCACCAAGGCTTCCGACTACATCGCTGTCGCTAACAGCACCCATGACCTG
GAGAAAGTAGAGGAGATCATGGCCGTCTGGATCAAACAAATTGAACAGGTGCTGGCAGAA
AGTGAACAAATGAGGAAGGAGGCAGACAACATTGGTCCGCGAGCTGAGCTAGATCATTGG
AAGAAACGCATGTCTCGTTTCAACTACCTTTTAGAACAAATCAAAGGACCAGAGGTCAAG
GCAGTGCTGGGTGTCCTGCAGGCAGCCAAGTCACGCACTCTCAAGCAAAAATGGATGGAG
CTTGATCGTCGCATCACAGATTCAGCCAACGAGGCCAAGGATAATGTCAAGTTTCTCTAC
ACTCTGGAGAAGTTCTGTGACCCTCTCTATAACAGCGACCCTGTTGGTATGGTAGAGACA
ATTCCTGGCCTGATCAACGCCATTCGTATGATCCACAGCATCTCCAGATACTACAACACA
TCAGAGAGAATGACATCACTCTTTGTCAAGGTGACCAACCAGATGATCACATCTTGCAAA
TCCTACATCACCGACGCAGGCACATCGACCATCTGGGAGCAAGCGCGAGAAGAGCTAATC
CCCAAGCTYAAGAACTGCATCACCCTGAACCACGAGTACCAGGCCTGCTTCCAGAAGACC
AAGCTGAAACTGGAGAGCATGCCCAAGGAACGCCAGTTCGAGTTCTCCGAGATGTACATC
TTTGGCAAGTTTGACACCTTTGAGCGCCGCCTGGTCAAGATCATTGATATGTTTGACATC
ATCGAACGCTACTCCCACCTGGCTGATTCTCGTATCGAAGGTATGGACTCCTTGGCAAAC
CGTTTCACCGTGGTGTATACCTCTATGAAGAAGAAGCCTTACGATCCTCTGGACCAGAGG
AAAGCTGAGTTTGATTCAGACTATGCAGACTTCAAGAGATCCGTCAATGACTTACTGnnn
nnnnnnnnnnnnnnnnnnnnnnnnnnnnnnnnnnnnnnnnnnnnnnnnnnnnnnnnnnnn
nnnnnnnnnnnnnnnnnnnnnnGAGTTGATGTGCCAAATCTTGGTATCCATGAGAAGTAT
GCCCAGATCCTGCAGCGCTTTGGCCGKGAGATCGAGAACACCTCCAAGAACTACCAGCGC
AACAAGAACGACCCTCCCATCGGTCGCGACCTGCCTCCCATCTCCGGCAAGATCTCGTGG
GCGCGGCAGATGTTCCGTCGCATCCAGGAGCCGATGGATGCATTCCAACAGCGCCCTCAG
CTGCTGAATGGGAACGAGGCAAGGCGCATCATCAAGAACTACAACAAGCTGGCCAAGGTT
CTCATGGAGTTTGAAGTGCTCTACCAGCGTGCCTGGCATAGACAGGTTGAAGCTGTCAAG
ACTGGCCTCCATGCCTCCCTTCTGGTGCGTCATCCAGACACCCAAGAGCTCTATGTGAAC
TTTGACCCTCAGATCCTCACCCTGATCAAGGAGACCGAGTGCATGTACCGTCTGGGGTTG
GAGGTACCCATCGCAGCGAGGGCGATCTACCAGAAACAGAGCCTATTCAAAGAGAACTAT
AACAAACTCAAGCTTCTGTTGGAGGAGAACAAGCGAGTCTGCAGCAAGATYCAGCCAGCC
TTTGAGCCGTTGATGGAGACCCATCTAGATAAACTGAACAGGGTCCTAGATCCTGGTCTA
ACTGCCCTGACCTGGACCAGCATGAACATAGACCAGTTTGTAGAGGAAGTSTATGCGGCC
CTGGGTGATCTCGAGCTGTTGATGGTTCGGGCCTCAGATCTGTGCCAGTTCCGMATCAAY
GTAGTCCTGAAAGAGATGAGCGAGATCCAGCTCTGTGAGCTACCTGAAGACGAGGCCTGG
ACCACGGAACAGTTCCTAAAGAGGACCCAGGAGCTTTGTAACAAAGGAGCAGTCATGCTC
CAGGTGAAGAGTATYCAGGTGGAGGAGGCCGCCAATGAGCTCATCAACATGCTCTTGGCG
GAGCCRGACGTGGAAGAGGAGGAGGAGGAGGAKGAGGAGAACGAAGATGAAAATGGAGAG
AAGAAGCGTTCCAGCCCTACTCCCTCTCGCATGAGTGCCCGTAGCCGCCCTGGTAGCATG
ACATCCCGCTCCCAGTCTGCCGCGGCCACGACGGCGGCCAAGAAGCGCCGCGAGAAGCGG
GAGCACCTTGAGGAATCCGCCCAGGAGCTCCTAGCTCACTTTAACCATCGTAACCTTGAC
GCTCTTCTCAAGGTTACTCGCTTCACCATGGACGCCATYAGGAAGAGGATCACATCGAGC
TCTGCACTCAGCTACATCGCTGTTGACCAGGGAGAAAACAAACGAAAGGAGAGTCCTTTC
TTCCGCTGTGCAGTGGCACTGGCCATTCCAAACATCATCATGCAGCCCGCCCTCGACGAG
GTCCAACAGACGGTCAACAAAGCCGCACAGATGGTGCTAGGCGTGGCAAGGGGTGTGGCC
CAGTGGAACAAGGAGCGAAAATCCAAGGCTAAGCAAGAAGCTGACATGCGTGCTGCAGCG
TTACCTGACTCGGCTCGTCGTAGCAGCATCTCAAGCATGGCTGCTTCAGAGAGTTCTAGG
AGTGATATCACATCAACCAGGAAAGGCCGYTCRGATGAACTAGCTTCAGTCAACCTGGTG
CCTCAGGTACAGGTTAAGAACTACTTCAAGAACGTGAGCGAGAATAAGGNGATCGCCAAG
CTGGTCTCGCTCCTCTCAACCTGCGTTATGTCGACTAAGAAGGAGNNGANTACTGCCCNG
GAGCGGTNCGGATGCTACCATCCCNTCTGGCAGAAGGAACGGNNNNNNNNNNNNNNNNNN
NNNNNNNNNNNNNNNNNNNNNNNNNNNNNNNNNNNNNNNNNNNNNNNNNNNNNNNNNNNN
NNNNNNNNNNNNNNNNNNGCTGAACCCGACTTCTACAATGTTGGTGCCATTGCGCTCTAT
ACAGAAAAGCTGAAGATCTCACTGACGACCGAGACCAAGGCATGGTGCGTGGCCTACGGT
AAGGCCTGCAACGAGAAGTACCGCACCATGATGGAAGGCATCATTGATTTCATTGATGAC
AGCACCAAGAAACTCAACCGCCCCATCAAGGACCTGGACGACATTCGTCTGGCCATGAAG
GCGCTCAAGGATGTGAGGGAGAACGAGATCCGTATCGAAATGGCTATTGGACCAATTGAG
AATGGTCCCATGGTAACTGGACTACCTCCCAAGGAGGCTAGCGACCGTCTCCTCATCTAC
CAGAACCACTTTGACAACCTCCACCGTAAGTTTGTCACCTACACCGGAGGTGAGGAGCTC
TTCGGTCTCCCCGTGACGGAATACCCGGAGCTCCTGGTGATCCGTAAGGAGCTCAACCTA
CTGCAGAAGCTCTATAGCCTCTACAAYGATGTCATCGACCGCGTCAACGGCTACTACGAC
ATCCTTTGGCTYGATGTGGACATTGAGAATATCAATAATCAGCTCATTGAGTTCCAGAAC
AGATCANNAGATAAGCATTAA
