# Supplementary material for: Genome-wide signals of positive selection in strongylocentrotid sea urchins
Source: BMC Genomics. 2017 Jul 21;18:555. doi: 10.1186/s12864-017-3944-7 (PMC5521101; doi:10.1186/s12864-017-3944-7)
Supplement: Supplementary file 3 — Consensus alignment files. A compressed (gzip) tape archive (TAR) file containing 6250 consensus alignment files in FASTA format. (TGZ 14116 kb) [file 12864_2017_3944_MOESM3_ESM.tgz › SPU_005151/consensAlign.ordered.fa]

>sdro
ATGACATATGTTGCTGCCTACTATCACTACTTTGCTAAGATGAAGACAGAAAAGACAGGT
GGCAAAAGAATAGCAAAGATCATCAGTCAAATCAAGGAGATAGACACCCTTCAGGATGAG
TATGAGAGACTTGTGACTGATCTGTTAGAATGGATCACTAGTACCACCAGGAAGATGAAT
GATAGAGATCTTCCCAACCTACTAGCCGGTATCCAGGAGGAGATGGCCAGATTCAAGACA
TATAGGATGGTGGAGAAACCTCCCAAGTATGCTGAGAGGGGAAACATAGAAGCCACATTG
TTCAGTATCCAGACCAAGATCAGGGCGTGCAGACGGAAGATGTATGTGCCACCCGAAGGC
AAACTCATCAACGACATTGAGAAGAAATGGGCCCTCTTGGAAGAGGCAGAACACAAGAGG
AAGACTGCACTCCGAGAGGAGCTAGCTCGGCAAGAAAAACTGGAGAGACTGGCTGAGAAG
TTTGAGAGAAAGGTACTCTTGAGAGAATCTTGGCTTGAGGATATGATGAGTGTATTGACn
nnnnnnnnnnnnnnnnnnNNTGATGTCCATGCTGTGGACGCAGCTACTAAGAGACACGAA
GCTATAACAGCTGATGTCATGGCAAGGnNNNNNNNNNNNNNNGACTTGGAATCCATGGCA
CTGGNGCTGGNCNAAGAGGGCNNNCACCGAGAAANAGAGGTCACTCAANAGNCACAGGAG
GTNANNCGGNANTGGAAGGANCNTCTGNNGCTGNTAGAGAAGAGACAGGAGATACTGAAA
GGGATCAANNAACTGNNNGGCATCTTCCGNGAGGNGGATNGTANCATGNCGGAGATGAAA
GAnnnnnnnTCTGATGAGAGAGGGAAGCATCTGCAGGCTGTGGAGGACCTACTTCAGAAG
CAGAGCCTGGTAGACACCCAGATCCTGACCCAGGGAGAGAGGATTAATCAAGTCAATGTG
ATCGCTGATAGGTGCCTCAAACAAGATCATCCAGAGAGCTCTACCATCAAGCGCAGAACG
GTGGACCTCAANnnnnnnnnnnnnnnAATCAAAGAGATGAGTCATTTGAGAAAGTCTTGC
CTTGAGGATTCCTTGAAGTTCTTCCAGTTCATGAGAGACAGTGAGGAGGAGGAGTCTTGG
TTGATGGAGAAGCAACGTATTGCCAAGTCAGCTGTCACAGGCCGTGATCTGCGCAGTGTG
CTGAGCATGAAACAGAAGCATGCAGTGCTTGAATCGGAGGTGACAGCCAGACAGCGGACA
GTCCAGGGAGTACTGGACACTGGTCAAGAGCTGATAGATACCGGTCATCCATCCAAGCGG
AAGATCAAGACAAGGATGGAGAGTGTAGGGGAGAAGATGGATCAGCTGAGGGAGTATGTG
GAGGGAAGGAAACTGAGGCTACAGATGGCTGTAGAATCTCATCAGTACTACATTGATGCC
AACGAGGCTGAGTCCTGGATGAGAGAGAAGATGCCTTTGGTGTGCAGCGATGACTACGGG
AAGGACGCAGACTCGGCCAAGGTCATGCTGCAGAAACACACTGTGCTTCATGAGCAGATC
CAAGCCTATGAGAATGAGGTCGTACAACTCAGAGACAATGGACAGAAGATGATGGCTACC
ATCAAATCAAATCAGGCAAAGATGCAAGACAGGTCATCACCCCCGACCGATGAGGAATCC
TTCACGACGGAGACAGTGGATGTTCCTTATGAGGTGGAGGAGGAGGAGATCGTTGAGCGA
GAGGTCATCAAGGAAGTGATTGAGGAGAGGAAGTACCCTCAGGTCAAGGCCCTGTATAAC
TACAAAGGAGAAGAAATGCAAATAGCCAAGGGAGAGATCATGATATTAATAGATAAGACC
AACAATGATTGGTGGAGTGTGAGGAGAGGTAACGCCCAGGAAGGCTTCATCCCAGCAAAC
TACATCAAAGAGGTCAGCCCCAAGGTCGTCAAGAAGAAGGTCAAAAGAAAGGTCAAAATT
CAAGAGAAGGTCATGGTTAAGAAGACTAAGATCAGACAGGAGGTGGTCAAGAAGAGGATT
AAACCGAAGGATAGGAAGAGTATGCTGTCAAGATCAGGGAGTGTGCGAAGACAGAGTCAT
CACTTTGATGAGGACAACATAGAGTTAAGGCTGGCTGCTATCAACAGCACCTACAAGAGA
CTACGCAAGCTGAGTGAGGCCAnnnnnnnnnnnnnnnnnnnnnnnnnnnnnnnnnnnnnn
nnnnnnnnnnnnnnnnnnnnnnnnnnnnnnnGGATGAAGGAGAAGGAGAAAGCCCTGAAG
AAGAAGGAGAGCTTCTCAGAACACGTCGAGGCAACGAGGAGAAAGTTTGAGAACCTTCTT
ATTGACCTGGTGGCRAAYCARGGCAGGGTTGAGAGGATCAACAAGATGGCCGACAGGTTC
GTTGAGACGGGTCACAGCAAGCAGGGAGACGTAAGGAGCAGACAGAAGGAGGNnnnnnnn
nnnnnnnnnnnnnnnnnnGAGCTCAAAGCTGAGAAGGAGAAGATGCTGGAAGGAGCCTCC
AGCATTGAGCTGTACAATCATTCCTGGGGTGAGACCAAGGAATGGATCATGGATAAGTTC
AAAGCTCTGACGTCCGATGATCCAGGCAAACAACCCCTTCAAGCAGAGGCTCTACAGCGC
AAGTATGAGAACCTACAGAGGGAGCTCACACCTGTTATGGACAAACTACGCAAACTGGGA
CTCCTTGCTAAGGCAGTAAAGACATCATACCCTGATGAGGGTGATCACATCAGCAATCGT
CAAGATGACATCCGTAAGCTGTGGGATAATCTGGAGGATAAGGCTACAGAGAGGAAAACC
CAGCTGGCTCAATCTAGGGATATCACTACATTCCATAATGAATCCAAAGAATTGCTTGCA
TGGTGCAATGAGATGAATGGTAAACTCCTAGACACTGAGCTGGCTAAAGATGTAGCAGGA
TCAGAAGACTTGCTCAAGAGGCATGGTGATCTACTCCAGGACATTCAAGCTCATGGAGAC
AAATTCTCAAAACTGACCAAACTGGGAGGGCAGCTCCTGAAGACCTTACCTGATTCACTG
ACCATTGCACACAAGGTAGAGAAGCTATCAGCCATGAAGGAAGGTCTGGGAAYCAGATGG
GATAAGAGAAATACACACCTGGAAGATGCTCTGGATTTAGCCATGTTCAATCGAGAGGCA
GATCAGATTGATGTAACCACCAGTGGTCATGAAGACTTCCTCGACTTTCGTGATCTAGGG
AGCACAGTGGAGAGTGTCATTTCACTGCTGAAGAGGCATGGGGATTTCATGAAGAAATTT
GACCTTCAAGAAGAGAAGGTCAAAGGCTTGCAGRACATGGCTGAATCACTCCTTGCCAAA
CAACACTACGCAAAGAACTTTGTTGGTTCTCGGAGAGATGAAGTGATAGAGCGAAGGAAT
AAAGTGAAGGAGAGGAGCGAGCAGAGAAGCAAAGCCTTGAAGGAATCTCAAGAACATCTA
GAGTTTGTTAGAGATGCTGATGAGATATCAACATGGCTTGCTGAAAAGTTTGAAATTGCT
GACGATGAGTCCTACAGAGAACTGACCAACCTACCRGGGAAAGTRAAGAAACATCAAGCC
TTTGAAGCAGAGATAACGGCCAACAAGGAGAGACTAGATAAACTCAATGAGACTGGCGCT
GCTATCGTYAAGTCCGACAATGCCAACTCGGAGGAGATCCAGGTYTTACTGAAAGCCATC
AACTCKCGCTGGAYGGATCTGACRGACMGGTTCAAGGAGAGAGGGAAGAAGCTYCAGCAG
GCYGTGGAGGAGCAGCAGCTGATACGRGGGATGGAGGATGCTGCKGGTAACATYCAGGAG
ATAGAGGTTGCCATGGCATCGCAGGATGTGGGTCATGACCTTCGAAGCGTSAAGAGYCTT
CTCAAAAGGCAGCAGGTGTTGGATACAGAGATGTCTCTGCAGGCCGAGAGGATGMAGAAA
CTATCCCAGGATTCCAAGGAGCTWGCAGACCAAGGTCACTTTGACACAGACAAGATTAAA
TCTGAGACAGCTTACGTCACACAAAGATTYAAAGAGTTGCAKGCTCCRGCTGAGAAGAGG
CGCAAGAAGCTTGAGGAATCCCTCAGGGTRCAGCAGTTCTACCATGAYGTCGACACTGAG
CTTCAATGGATCAAAGACCACTCTCCTGCAGCCAGCTCTACMAACTACGGAAGRGATTTC
ACCTCYACTCAGAGCATGGTCAAGAAACATCAGAAACTTGAAGCTGAGATATCTGGTCAC
CAGCCTGTTATYGACAAGGATCTGAGCACCGGWCAGCATCTCATTGACTCSGGTCACTTT
GCCTTGCATGAAGTCCAGGAACGATGTCAGGACCTGTCCCTRTCRTGGGACCAGTTACTA
GACCARGCCYTGGCTAGGAAGAAGCAACTGGATATGGCATTTGAAGCCCAGAAGTACTAC
TCAGAGGCTGCTGAAGCTGAATCCTGGATGATTGAGAAACTGTCTCTGGCGATGATCACT
GACTATGGCAAAGATGAGGATGCTACAGAAAAGATGCTTGCAAAGAATAAGGCSCTAGAA
CTGAACATAGAGCACTATAACARTGTGATCAGGGCACTAGGAGACAGGAAGGRSCAGATG
GTGTCATCMGGRAACCCTGARGCKGAAGGCATCTCTGAAGSACAGGATGAGCTTCTTCAG
CAGTTCAAGAATGTTATGGACCAGGGTACCCACCGGACCTTCAAGCTAGAGCAGACCAAG
CTGATGCAnnnnnnnnnnnnnnnnnnnnnnnnnnnnnnnnnnnnnnnnnnnGAACAGTAT
CAGGTGGCCAGCTCAGGGGAGTACGGTCAGGATTATGAACATCTGGAGGAGCTGAGCAAG
AAGTTTGATGAGTTTTGTCGCCATGTAGAGACRGGYATGGATCAGTTCAAGAGATGTGAT
AAGCARGTCCAGAGCCTTGTCGCRGAGAGATATGAGCARAGTGACTCATTGATWGAGAAA
CAGGATAGCTTGCAACAAGCACTGGATATGTTGATGGATAGGYTAAACAGTAGGAAAGAG
AAACTGGAAGCAGCAAGACAGATCCACCRGTTTAACAGAGACTATGAGGAAGCYATGTCT
AGRATACAGGAGAAATATGCCATCATACCTGAAGAGCTTGGTAAGGATGTGAACGCTGTA
CAGTCACTGGTCAGGAAACATGAGGCCTTTGAAAGTGACCTGGTAGCCCTTGAAGGACAG
TTGCAGACCCTTGTCAACGAGGCTGTTCGTCTTCAGGAGGAGTACCCAGGAGAGAACGCC
ATGCAGCTTGATGAGCAGCAGAGTGTCATGGTAGCCGACTGGAATCTCCTCCAAGARAGA
GCCACAGAGAGAAGATCAAGTCTCCAAGCAGCAAACGACTTCCACAGACTCATGGCTACC
TGTAAGGACCTGATCAAGTGGTCAGACAATGCGAATGCAGAGATACAAGCTGAGGAACCT
GTAAAGGATGTGTACACTACTATGAGTATGATCAACAACCATGTACAGCTGAGGTCAGAG
ATTGAGGCCAGAGAAGAYAACTTTAGTTCCTTGGTTCAGGCAGGAGAGATCCTCATTCAG
CAGGGGCACTTTGCCAGTGAAGAGATCCAGGAGAGAATTGAAGCAGTCTTACAGGCCAGA
GAGGACCTTCACGGAGGCTGGCAGACTAAGAAGGAGAAACTAGACCAGGCCCACCAACAG
CAACAGTTCTACAGAGAGGCCAAGATCCTAGAAACCCTTAGTAGCCAACAAGAGGTCTAC
CTTCAAAGCAGTGACATGGGAGCAACGGTGGAAGAAGTCGAAGCACAGATCAAGAAGCAT
GAAGCTTTTGAGAAAATTCTTGCAACTCAAGAGGAGAAGACAAATACACTTCAGGTATTT
GGTAGTCAGCTGATGGAAGAAGGTCATTTTGATGCACCGGGTATTCAAGAGAAACTGAAA
GAAGTTACAAAAAGGCGAGCAAGGCTTCGAGATCTGAGTGCAGAGAGGAGACAGAAATTA
TCATCTGCTAAGCTGTATGCTCAGTTCAGCAGAGACATTGCAGAAGCWCAGGCATGGATT
GGTGAGAARTGGAAGACMTTTGGAGACGATGACCTGGAATCCCTSAGTAACCTGAAGGAG
AAGATGAAGAGAYTGCAGAARCATCAAGCCTTTGAGGCTGARATCAAAGCCAATGARAAG
CTCATCTCTGATGTCAAACAGGARGSRGAATCGCTTTTGAAGCAGCAKCATCCWGACTCT
ACAAACATCAAKCAAAGAATGTCAGAAATGATGAAATCATGGAATGACYTKMGACAGGCA
TCCATCAAGAGAGGGCAGCATTTAGAAGAGGTCAGRGACTTGCTGGAGTACAACCAAATG
GCAGAGAAGATWGAAAAGTGGACGAGAGAGAAGGAAGTGATGGTGTCKGCRCATGACGTT
GGRAATGACTATGARCACTGTATGGARCTACAGAAGAAACTCAATGACATTGGTTCAGAT
CTATCCGTGGAYGACACCTTTGTGAAGCGTATGTGTGAGATGGGTGAGAGRCTGATGAAR
GAAGGCAACCCAGATCAGACGAAYAACATCAGRAAGAGAACYAAGGATATCAAAACAAGC
TGGSAAGGYCTTCAGTCTGGACTCACCAAGTATCGYAAGGAGCTCACCAATGCTGCTGAG
ATMCATGCCTTCAATAGRGACATGGATGATGTCATGGAAAGGATTGGTGAAAAGGAGCTA
AAGAAGACTGCTGCRGAGCTCAGCAAGAGGCAACCTTCTGCAAAAGCCTCAGTCCTAGCC
ACAGAACAGGAAGCAGAGAARCGATGGGGCACCCTCTGTGAACTGAGTSAGCAGCGACAG
GARAAGCTCGACARCTCCCTCAATCTKCAAAAGTTCTACAAGGACTACAGAGAAATGATG
GGTTGGACTGGTCAGGTGATYAATCACATGACTTCYGGGGAGCTCGCCAAAACATCTAGT
GAAGTGGAGAATTTGTGTGAGCTTCAYAAGGAGAGAAAGGTATGTTGGTYRAAT

>spal
ATGACATATGTTGCTGCCTACTATCACTACTTTGCTAAGATGAAGACRGAGAAGACAGGT
GGCAAAAGAATAGCAAAGATCATCAGTCAAATCAAGGAGATAGACACCCTTCAGGATGAG
TATGAGAGACTTGTGACTGATCTGTTGGAATGGATCACTAGTACCACCAGGAAGATGAAT
GATAGAGATCTTCCCAACCTSCTAGCYGGTATCCAGGAGGAGATGGCCAGATTYAAGACG
TATAGGATGGTGGAGAAACCTCCCAAGTACGCTGAGAGGGGAAACATAGAAGCCACGTTG
TTCAGTATCCAGACCAAGATCAGGGCGTGCAGACGCAAGATGTACGTGCCACCCGAAGGC
AAACTCATCAACGACATCGAGAAGAAATGGGCCCTCTTGGAAGAAGCAGANNNNNNNNNN
NNNNNNNnnnnnnnnNAGGAGCTAGCTCNGCAAGAAAAGCTNGAGAGACTGGCTGAGAAG
TTTGAGAGAAAGNNNNNNNNNNNNNNNNNNNNNNNNNNNNNNNNNNNNNNNNNNNNNNNN
NAGAGTGTCGTCCCCAGCAGTGATGTCCATGCTGTGGATGCAGCTACTAAGAGACACGAA
GCTATAACAGCNGATGTCATGGCAAGGnnnnnAAGATTTGCTGACTTNGAATCCATGGCA
CTGGAGCTTGCCAAAGAGGGCTACCACCGAGAAAGAGAGGTCACTCAGAAATCCCAGGAG
GTCAGTCGGNAATGGAAGGnGCTTCTGAGGCTGTTAGAGAAGAGACAGGAGGTACTGAAA
GGGATCAATGAGCTGATGGGCATGTTCCGAGAGGTGGATGGTATCATGGCGGAGATGAAA
GAAANACAGTCTGATGAGAGAGGGAAGCATCTGCAGGCTGTGGAGGACCTCNNNNNNNNN
NNNNNNNNNNNNNNNNNNNNnnnnnnnnnnnnnnnnnnnnnnnnnnnnnnnnnnnnnnnn
nnnnnnnnnnnnnnnnnnnnnnnnnnnnnnnnnnnnnnnnnnnnnnnnnnnnnnnnnnnn
nnnnnnnnnnnnnnnnnnnnnnnnnnAATCAAAGAGATGAGTCATACGAGAAAGTCTTGC
CTGGAGGATTCCTTGAAGTTCTTCCAGTTCATGAGAGACAGTGAGGAGGAGGAGTCTTGG
CTGATGGAGAAGCAACGTATTGCCAAGTCAGCAGTCACAGGTCGTGATCTGCGCAGTGTG
CTCAGCATGAAACAGAAGCATGCAGTGCTTGAATCGGAGGTGACAGCAAGACAGCGGACA
GTCCAGGGAGTACTGGACACTGGTCAAGAGCTGATAGATACCGGTCATCCATCCAAGCGG
AAGATCAAGACCAGGATGGAGAGTGTAGGAGAGAAGATGGATCAGCTGAGGGAGTATGTG
GAGGGAAGGAAATTGAGGCTACAGATGGCTGTAGAGTCTCATCAGTACTACATTGATGCC
AATGAGGCTGAGTCCTGGATGAGAGAAAAGATGCCTTTGGTGTGCAGCGATGACTACGGG
AAGGATGCAGACTCGGCCAAGGTCATGCTGCAGAAACACACAGTGCTTCATGAGCAGATA
CAAGCCTATGACAATGAGGTCGTACAACTCAGAGACAATGGACAGAAGATGATGACTACC
ATCAAATCTAATCAGGCAAAGATGCAAGACAGGTCATCACCCCCGACCGATGAGGAATCC
TTCACGACAGAGACAGTGGATGTTCCTTATGAGGTGGAGGAGGAGGAGATCGTCGAGCGT
GAGGTCATCAAGGAAGNGNTTGAGGAGAGNNANNACCCNCNGGnnnnGGCGCTNTATAAC
TACAAAGGAGAAGAAATGCAGATAGCCAAGGGAGAGATCATGATATTAATAGATAAGACC
AACAATGATTGGTGGAGTGTGAGGAGARGTAAYGCMCAGGAAGGCTTCATCCCAGCAAAC
TACATCAAAGAGGTCAGYCCCAAGGTCGTCAAGAAGAAGGTCAAGMGAAAGGTCAAAGTT
CCTGAGAAGGTCATGGTCAAGAAGACTAAGATCMGACAGGAGGTGRTCAAGAAGAGAATT
AAACCRAAGGATAGGAAGAGTATGCTGTCAAGATCAGGGAGTGTGCGAAGACAGAGTCAT
CACTTTGATGAGGAYAACATTGAGTTAAGACTAGCCGCTATCAACAGCACCTACAAGAGA
CTACGCAAGCTGAGTGAGGCCAGGTCTAGGTACTTAGAGGATGCCATCAAACTCTTTACA
TTCTACCATGATTGTGATGAGTTCCAGGATTGGATGAAAGAGAAGGAGAAAGCCCTGAAG
AAGAAGGAGAGCTTCTCAGAACACGTCGAGGCAACAAGGAGAAAATTTGAGAACCTTCTC
ATTGACCTGGTGGCAAACCAGGGAAGGGTGGAGAGGATCAACAAGATGGCCGACAGGTTC
GTTGAGACGGGNCACAGCAAGCAGGGAGACGNAAGGAGCAGACAGnNNNNNNNNNNNNNN
NNNNNNNNNNNNNNNNNNNNNNNNNNNNNNNNNNNNNNNNNNNNNNNNNNAGGAGCCTCC
AGCATTGAGCTGTACAATCATTCYTGGGGTGARACCAAGGAATGGATCATGGATAAGTTC
AAAGCTYTRACGTCCGATGATCCAGGCAAACAACCCCTGCCAGCAGAGGCTCTACARCGC
AARTATGAGAACCTACAGAGGGAGCTCACACCKGTCATGGACAAACTACGCAAACTGGGA
CTCCTYGCTAAGGCAGTAAAAACCTCYTACCCAGATGAGGGTGATCACATCAGYAATCGT
CAAGATGAYATCCGTAAGCTTTGGGATAAYCTGGAGGATAAGGCTACMGAGAGGAARACC
CAGCTGGCTCAGTCTAGGGATATCACTACWTTCCATAATGAATCCAAAGAATTGCTTGCA
TGGTGTAATGAGATGAATGGTAAACTACTGGACACTGAGCTGGCTAAAGACGTAGCAGGT
TCAGAAGACTTGCTCAAGAGACATGGTGATCTACTTCAGGACATTCAAGCTCATGGAGAC
AARTTCACCAAACTGACCAAACTGGGAGRGCAGCTSCTGAAGACCTTACCTGATTCACTG
ACCATTGCACACAAGGTAGAGAAGCTATCAGCCATGAAGGAAGGTCTGGGAACCAGATGG
GATAAGAGGAACACACATYTKGAAGATGCTCTGGAYTTAKCTATGTTCAATCGAGAGGCA
GATCAGATTGATGTAACCACCAGTGGTCATGAAGACTTYCTGGACTTTCGTGATCTAGGG
AGCACAGTGGAGAGTGTCATTTCACTGCTGAAGAGACAYGGGGATTTCATGAAGAAATTT
GACCTTCAAGAAGAGAAGGTCAAAGGCTTGCAGGATATGGCKGAATCMCTCCTTGCCAAR
CAACACTACGCAAAGAACTTTGTTGGYTCTCGGAGAGATGAAGTRATAGAGCGAAGRAAT
AAMGTGAAGGAGAGGAGCGAGCAGAGATACAAAGCCTTGAAGGAATCTCAAGAACATCTA
GAGTTTGTTAGAGATGCTGATGAGATATCRTCATGGCTTGCTGAAAAGTTTGAAATMGCY
GATGAYGAGTCSTAYAGAGAACTSACCAACCTACCRGGGAAAGTGAAGAAACATCAAGCT
TTTGAAGCAGAGATAACRGCCAACAAGGAGAGACTAGATAAACTCAATGAGACTGGCGCY
GCTATCGTTAMGTCCGACAATGCCAACTCGGASGAGATCCAGRTSTTACTGAMAGCMATM
AACTCGCGCTGGACGGATCTGACCGACAGGTTCAAGGAGAGAGGGAAGAAGCTCCAGCAG
GCYGTGGAGGAGCAGCAGCTGATACGGGCAATGGAGGATGCTGCTGGTAACATCCAGGAG
ATAGAGGTTGCCATGGCATCGCAGGATGTGGGTCATGACCTTMGAAGCGTCAAGAGTCTT
CTCAARAGGCAGCAGGTGTTGGATACGGAGATGTCTCTGCAGGCCGAGAGGATGAAAAAA
CTATCCCAGGATTCCAAGGAGCTAGCAGACCAAGGTCACTTTGACACAGACAAGATTAAA
TCTGAGACAGCTTACGTCACACAAAGATTCAAAGAGTTGCAGGCACCAGCTGAGAAGAGG
CGCAAGAAGCTTGAGGAATCCCTCAGGNNACAGCAGNTCTAnnnnnnnnnCGNCACNGAG
CTTCAATGGATCAAAGACNNCTCNCCTGCAGCCAGCTCTACCAACTATGGGAGGGATTTC
ACCTCTACTCAGAGCATGGTCAAGAAACATCAGAAACTTGAAGCTGAGATATCYGGTCAC
CAGCCTGTTATTGACAARGATCTGAGCACCGGTCAGCATCTCATTGACTCTGGTCACTTT
GCCTTGCATGAAGTCCAGGAACGATGTCAGGACCTGTCCCTGTCATGGGACCAGTTACTA
GACCAGGCCTTRGCTAGGAAGAAGCAACTRGATATGGCATTTGAAGCCCAGAAGTACTAC
TCTGAGGCTGCTGAAGCTGAATCCTGGATGATTGAGAAACTGTCTCTGGCGATGATCACT
GACTATGGCAAAGATGAGGATGCTACGGAAAAGATGCTTGCAAAGAATAAGGCCCTAGAA
CTGAACATAGAGCACTAYAACAGTGTGATCAGGGCACTAGGAGATAGGAAGGATCAGATG
GTTTCATCAGGGAACCCWGARGCWGAAGGCATCTCTGAAGGACAGGATGAGCTNCTTCAN
NAGTACAAGnnnnnnnnnnnnnnnnnnnnnnnnnnnnnnnnnnnnnnnnnnnnnnnnnnn
nnnnnnnnnnnnnnnnnnnnnnnnnnnnnnnnnnnnnnNNNNNNNNNNNNNNNNNNNNNN
NNnnnnnnnnnnnnnnnnnnnnnnnnnnnnnnnnnnnnnnnnnnnnnnGAGCTGAGCAAG
AAGTTTGATGAGTTTTGTCGCCATGTAGAGACAGGCATGGATCAGTTCAAGAGATGTGAT
AAGCAGGTCCAGAGCCTTGTCGCRGAGAGATATGARCAGAGTGACTCATTGATAGAGAAA
CAGGATAGCTTGCAACAAGCACTGGATATGTTGATGGATAGGTTAAACAGTAGGAAAGAG
AAACTGGAAGCAGCAAGACAGATCCACCGGTTTAACAGAGACTATGAGGAAGCCATGTCT
AGNNNNNNNGAGAAATATGCCATCATACCTGAAGAGCTTGGNAAGGATGTCAATGCTGTA
CAGTCACTGGTCAGGAAACATGAGGCCTTTGAAAGTGACCTGGTAGCTCTTGAAGGACAG
TTGCAGACCCTTGTCAACGAGGCTGGCCGTCTTCAGGAGGAGTATCCAGGAGAGAACGCC
ATGCAGCTTGATGAGCAGCAGAGTGTGATGGTAGCTGACTGGAANCTCCTNNNGGANNGA
GCCNCAGAGAGGAGATCAAGTNTTCAAGCAGCAAACGACTTCCACAGNCTCATGGCTACC
TGTAAGGACCTGATCAAGTGGTCAGACAATGCGAATCTAGAGATACAGGCTGAGCAACCT
CTGAAGGATGTGTACACTACTATGAGTATGATCAACAACCATGTCCAGCTCAGGTCAGAG
NTTGAGGCCAGAGAAGACAACTTTAGCTCCTTGGTCCAGGCAGGAGAGATCCTCATTCAA
CAGGGGCACTTTGCTAGTGAAGAGATCCAGGAGAGAATTGAAGCAGTCTTACAGGCCAGA
GAGGACCTTCATGGAGGNTGGnnnnnnnnNAAGGNNAANNNGGACNNGNCCCATCAACAG
CAACAGTTCTACAGAGAGGCCAAGATCCTAGAAACTCTTAGCAGCCAACAAGAGGTCTAC
CTTCAAAGCAGTGACATGGGAGCTACAGTGGAAGAAGTTGAAGCACAGATCAAGAAGCAT
GAAGCTTTTGAGAAAATTCTTGCAACTCAAGAAGAGAAGACAAATACACTTCAAGTATTT
GGTAGCCAGCTGATGGAAGAAGGTCATTTTGATGCACTAGGTATTCAAGAGAAACTGAAA
GAAGTTACAAAAAGGCGAGCAAGGCTTCGAGATCTGAGTGCAGAGAGRAGACAGAAATTA
TCAAGTGCTAAGCTGTATGCTCAGTTCAGCAGAGACATTGCAGAGGCTCAGGCATGGATT
GGTGAGAAGTGGAAGACCTTTGGWGAYGATGACCTGGAATCCCTCARWAACCTTAAGGAG
AAGATGAAGAGACTGCAGAARCATCAAGCCTTTGAGGCTGARATCAAAGCCAATGAGAAG
CTCATCTCTGATGTCAAACAGGAGGGGGAATCGCTTTTGAAGCAGCAGCAYCCTGACTCT
ACRAACATCAATCAAAGAATGTCAGAAATGATGAAATCATGGAAYGACTTGAGACAGGCA
TCCATCAAGAGAGGGCAGCATTTAGAAGAGGTCAGGGACTTGCTGGAGTACAACCAAATG
GCAGAGAAGATYGAAAAGTGGACGAGAGAGAAGGAAGTGATGGTGTCTGCACATGACGTT
GGRAATGACTATGAGCACTGTATGGAACTACAGAAGAAACTCAATGAYATTGGTTCAGAT
CTATCCGTGGACGACACCTTTGTGAAGCGTATGTGTGAGATGGGTGAGAGACTGATGAAG
GAGGGCAACCCAGATCAGACGAACAACATTAGAAAGAGAACTAAGGATATCAAAACAAGC
TGGCAAGGTCTTCAGTCTGGACTCACCAAGTATCGTAAGGAGCTCACCAATGCTGCTGAG
ATMCATGCCTTYAATAGGGACATGGATGATGTCATGGAAAGGATTGGTGAAAAGGAGCTA
AAGAARACTGCTGCAGAGCTCAGCAAGAGGCAACCTTCTGCWAAAGCCTCAGTCCWAGCC
ACMGAACAGGAGGCAGAGMAGCGATGGGGCACMCTCTGYGAACTGAGTCAGCAGCGACAG
GAGAAGCTCGACARCTCCCTCAATCTACAAAAGTTCTACAAGGACTACAGAGAAATGATG
GGTTGGACTGGTCAGGTGATCAATCACATGACTTCTGGGGAGCTYGCCAAAACATCTAGT
GAAGTGGAGAATTTGTGTGAGCTTCACAAGGAGAGAAAGGTATGTTSGTYMAAT

>sfra
ATGACATATGTTGCTGCCTACTATCACTACTTTGCTAAGATGAAGACAGAGAAGACAGGT
GGCAAAAGAATAGCAAAGATCATCAGTCAAATCAAGGAGATAGACAACCTTCAGGATGAG
TATGAGAGACTTGTGACTGATCTGTTGGAATGGATCAATAGTACCACCAGGAAGATGAGT
GATAGAGATCTTCCAAACCTACTTGCTGGTATCCAGGAGGAAATGGCCAGATTCAAGACA
TATAGGATGGTGGAGAAACCTCCCAAGTATACTGAGAGGGGAAACATAGAAGCCACATTG
TTCAGTATTCAGACCAAGATCAGAGTGTGCAGRCGGAAGATGTACGTGCCACCCGAAGGC
AAACTCATCAACGACATTGAGAAGAAATGGGCCCTCTTGGAAGAGGCAGAACACAAGAGG
AATACTnnnnnnnnnnnnnnnnnnnnnnnnnnnnnnnnnnnnnnnnnnnnnnnnnnnnnn
nnnnnnnnnnnnGTACTCTTGAGAGAATCTTGGCTAGAAGATATGATGAGTGTATTGACC
GAGAGTGTCACCCCCAGCAGTGATGTCCATGCTGTGGATGCAGCTACAAAGAGACATGAA
GCTATAACAGCTGATGTCATGGCAAGGAAAGAAAGATTTGCTGACTTGGAATCCATGGCA
CTGGAGCTCGCCAAAGAGGGCTACCACCGAGAAAGAGAGGTCACTCAAAAGTCACAGGAG
GTCAGTCGGAAATGGAAGGAGCTTCTCAGGCTGTTAGACAAGAGACAGGAGGTACTGAAA
GGGATCAATGAACTGATGGGCATGTTTCGAGAGGTGGATGGTATCATGGCTGAGATGAAA
GAAATACAGTCTGATGAGAGAGGCAAGCATCTGCAGGCTGTGGAGGACYTACTTCARAAG
CAGAGCCTGGTGGACACCCAGATCTTGACCCAGGCAGAGAGGATCAATCAAGTCAATGTG
ATCGCTGATAGGTGTCTCAAnnnnnnnnnnnnnnnnnnnnnnnnnnnnnnnnnnnnnnnn
nnnnnnnnnnnnnnnnnnnnnnnnnnAATCAAAGAGATGAGTCATATCAGGAAGTCTTGT
CTGGARGATTCCTTGAAGTTCTTCCAGTTTATGAGAGACAGTGAGGAGGAGGAGTCTTGG
TTGATGGAGAAACAACGTATTGCCAAGTCTGCTGTCACAGGTCGTGATCTGCGCAGTGTG
CTCAGCATGAAACAGAAGCATGCAnnnnnnnnnnnnnnnnnnnnnnnnnnnnnnnNGACN
GNCCAGGGAGTACTGGACACAGGTCAAGAGTTGATAGATACTGGTCATCCATCTAAGCGG
AAGATCAAGACAAGGATGGAGAGTGTAGGAGAAAAGATGGAnnnnnnnnnnnnnnnnnnn
nnnnnnnnnnnnnnnnnnnnnnnnnnnNNNNNNNNNNNNNNNNNNnnnnnnnnnnnnnnn
nnnnnnnnnnnnnnnnnnnnnnnnnnnnnnATGCCTTTGGTCTGCAGCGATGACTACGGG
AAGGACGCAGACTCTGCKAAGACCATGCTACAGAAACACACAGTGCTTCATGAGGAGATC
CAAGCCTATGAGAGTGAGGTTGTWCAACTCAGAGACAATGGACAGAAGATGATGGCTACA
ATTAAATCTAATCAGGCAAAGATGCAAGACAGGTCATCACCCCCGACCGATGRGGAATCC
TTCACGACAGAGACAGTGGATGTTCCTTATGAAGTGGAGGAGGAGGAGATTGTCGAGCGA
GAGGTCATCAAGGAAGTGATTGAGGAGMGGAAGTACCCTCAGGTCAAGGCCTTGTATAAC
TACAAAGGnnnnnnnnnnnnnnnnnnnnnnnnnnnnATCATGATATTAATAGATAAGACC
AACAATGATTGGTGGAGTGTGAGGAGAGGTAATGCCCAGGAAGGCTTCATCCCAGCAAAC
TACATCAAAGAGGTCAGCCCAAAGGTTGTGAAGAAGAAGGTCAAGAGAAAAGTCAAAGTT
TCTGAAAAGGTCATGGTGAAGAAGACTAAAATCAGACAGGAGGTGATCAAGAAGAGGANN
AAACCAAAGGATAGGAAGAGTATGCTGTCAAGATCAGGGAGTGTGCGAAGACAGAGTCAT
CACTTTGATGAGGACAACATTGAGTTAAGGCTAGCCGCTATCAACAGCACCTACAAGAGA
CTACGCAAGCNNNNNNNNNNNNNNNNNNNNNNNNNNNNNNNNNNNNNNNNNNNNNNNNNN
NNNNNNNNNNNNNNNNNNNNNNNnnnnnnnnnnnnnnnnnnnnnnnnnnnnnnnnnnnnn
nnnnnnnnnnnnnnnnnnnnnnnnnnnnnnnnnnnnnnnnnnnnnnnnnnnnnnNNNNNN
NNNNNNNNNNNNNNNNNCCAAGGCAGGGTGGAGAGAATCAACAAGATGGCTGACAGGTTC
GTTGAGACGGGTCACAGCAAGCAGGGAGATGTGAGGAGCAGACAGAAGGAGGTCAATGAG
CAGTGGAAGAGGCTTCTGGAGCTGAAAGNNNNNNNNNnnnnnnnnnnnnnnnnnnnnnnn
nnCATTGAGCTGTACAATCATTCATGGGGTGAAACCAAGGAATGGATAATGGATAAGTTC
AAAGCTCTGACGTCCGATGATCCAGGCAAACAACCCCTGCCAGCAGAGGCTCTACAGCGC
AAGTATGAGAACCTACAGAGGGAGCTCACACCGGTCATGGACAAACTACGCAAACTGGGA
CTCCTCGCTAAGGCAGTAAAAACCTCCTACCCAGATGAGGGTGATCATATCAGCAATCGT
CAAGATGATATCCATAAGCTGTGGGATAGTCTGGAGGATAAGGCTACAGAGAGGAAGACC
CAGCTGGCTCAGTCTAGGGATATCACTACATTCCATAATGAATCCAAAGAATTGCTTGCA
TGGTGTAATGAGAYGAATGGTAAACTCCTAGACACTGAGCTGGCTAAAGATGTAGCAGGC
TCAGAAGACTTACTGAAGAGACATGGTGATCTACTTCAGGACATACAAGCTCATGGAGAC
AAATTCTCAAAACTGACCAAACTGGGAGAGCAGCTCCTGAAGACCTTACCTGATTCACTG
ACCATTACACACAAGGTAGAGAAGTTATCAGCCATGAAGGAAAGTCTAGGAACCAGATGG
GATAAGAGGAACGCACACCTGGAAGATGCTCTGGATTTAGCTATGTTCAATCGAGAGGCA
GATCAGATTGATGTAACCACCAGTGGCCATGAAGACTTCCTGGACTTTCATGATCTAGGG
AGCACAGTGGAGAGTGTCATTTCACTGCTGAAGAGACATGAGAATTTCATGAAGAAATTT
GACCTTCAARAAGAGAAGGTCAAAGGCTTGCAGGATATGGCTGAATCACTCCTTRCCAAA
CAACACTACGCAAAGAACTTTGTTGGTTCYCGGAGAGATGAAGTGATAGAGCGAAGGAAT
ACAGTGAAAGAGAGAAGTGAGAAGAGATACAAAGCCTTGAAGGAATCTAAAGAACATCTG
GAGTTTGTCAGAGATGCTGATGAGATATCATCATGGCTTGCTGAAAAGTTTGAAATTGCT
GATGATGAGTCCTACAGAGAACTCACCAACYTASCRGGGAAAGTGAAGAAACATCAAGCT
TTTGAAGCAGAGATAACAGCCAACAARGAGAGAYTAGATAAACTCAATGAGACTGGGTCT
GCCCTTGTTAAGTCCGACAATGCCAACTCAGATGAGATCCAGGTTTTACTGCAAGCCATC
AACTCCCGCTGGACAGACCTGACCGCCAGGGCCAAGGAGAGAGAGAAGAAGCTCCAGCAG
GCCGTGGAGGAGCAGGAGCTGATACGGGGAATGGAGGATGCTGCTGGTAACATCCAGGAG
ATAGAGGTTGCCATGGCATCGCAGGATGTTGGTCATGAYCTTCGAAGYGTGAAGAGTCTT
CTCAAAARGCAGCAGGTGTTGGACACAGAGATGTCTCTAGAGGCTGAGAGGATGAAGAAG
CTATCCCAGGATTCTAAGCAACTTGCAGACCRAGGTCACTTTGATGCAGACAAGATYAAA
TCTGAGACAGCATACGTCACWCAAAGATTCAAAGAGTTGCAGGCTCCAGCTGAGAAGAGG
CGCAAGAAGCTTGAGGAATCCCTCAGGGTACAGCAGTTCTACCATGATGTCGACACTGAG
CTTCAnnnnnnnnnnnnnnnnnnnnnnnnnnnnnnnnnnnnnnnnnnTGGAAAGGATTTC
ACTTCTACTCAGAGCATGGTCAAGAAACATCAGAAACTTGAAGCTGAGATATCTGGTCAC
CAGCCTGCTATTGACAAGGTCCTGAGCACCGGTCAGCATCTCATTGACTCRGGTCACTTT
GCMTTGCATGAAGTCCARGAACGATGTCAGGACCTGTCCCTKTCATGGGACCAGTTACTA
GACCAGGCCTTGGCCAGGAAGAAGCAACTGGATATGGCATTTGAAGCCCAGAAGTACTAC
TCAGAGGCTGCTGAAGCTGAATCnnnnnnnnnnnnnnnnnnnnnnnnnnnnATGATCACT
GACTATGGCAAAGATGAGGATGCTACTGAAAAGATGCTTGCAAAGAATAAGGCCCTAGAA
CTGAACATAGAGCACTACAACAGTGTGATCAGGACRCTRGGAGACAGGAAGGATCAGATG
GTGTCATTAGGGAACCCTGAGGCTGAAGGCATCTCTGAAAGACAGnnnnnnnnnnnnnnn
nnnnnnnnnnnnnnnnnnnnnnnnnnnnnnnnnnnnnnnnnnnnnnnnnnnnnnnnnnnn
nnnnnnnnnnnnnnnnnnnnnnnnnnnnnnnnnnnnnnnnnnnnnnnnnnnnnnnnnnnn
nnGGTGGCCAGCTCAGGGGAGTATGGTCAGGATTATGAACATCTGGAGGAGCTGAGCAAG
AAGTTTGATGAGTTTTGTCGTCATGTAGAGACAGGCATGGATCAGTTCAAGAGATGTGAT
AAGCAAGTCCAGAGCCTTGTTGCAGAGAGATATGAACAGAGTGACTCGTTGATAGAGAAA
CAGGATAGCTTGCAACAAGCACTGGATATGTTGATGGATAGGATTAGCAGTAGGAGGGAG
AAGCTGGAAGCAGCAAGACAGATCCATCAGTTTAACAGAGACTATGAGGAAGCCATGTCT
AGAATACAGnnnnnnnnnnnnnnnnnnnnnnnnnnnnnnnnnnnnnnnnnnAACGCTGTA
CAGTCACTGGTCAGGAAACATGAGGCCTTTGAAAATGACCTGGTAGCTCTTGAAGGACAA
TTGCAGACCCTTGTCAATGAGGCTGTTCGTCTTCAGGAGGATTACCCAGGAGAGAATGCC
ATGCAGCTTGAGGAGCAGCAGAGTGTCATGGTAGCTGACTGGAATCTCCTGCAAGAGAGA
GCTRCGGAGAGAAGATCAAGTCTTCAAGCCGCAAATGACTTCCACAGACTCATGGCTACT
TGTAAGGACCTGATCAAGTGGTCAGACAATGCAAATGCAGAGATACAGGCTGAGGAACCT
GTGAAGnnnnnnnnnnnnnnnnnnnnnnnnnnnnnnnnnnnnnnnnnnnnnAGGTCAGAG
ATTGAGGCCAGAGAAGATAACTTTAGTTCCTTGGTCCAGGCAGGAGAGATCCTCATTCAG
CAGGGGCACTTTGCCAGTGAAGAGATCCAGGAGAGAATTGAAGCAGTGTTACAGGCCAGA
GAGGACCTTCATGGAGGCnnNNNNNNNNNNNNNNNNNNNNNnnnnnnnnnnnnnnnnnnn
nnnnnnnnnnnCAGAGAGGCCAAGATCCTAGAAACTCTTAGCAGCCAACAAGAGGTCTAC
CTTCAAAGCAGTGACATGGGAGCAACAGTGGAAGAAGTCGAAGCACAGATCAAGAAGCAT
GAAGCCTTTGAGAAAATTCTTGCAACTCAAGAAGAGAAGACAAATACACTTCAGGTATTT
GGTAGCCAGCTGATGGAAGAAGGTCATTTTGATGCACCGGGTATTCAAGAGAAACTGAAA
GAAGTTACCAAAAGGCGAGCAAGGCTTCGAGATCTGAGTGCAGAGAGGAGACAGAAATTA
TCAACTGCTAAGCTGTATGCTCAGTTCAGCAGAGACATTGCAGAAGCTCAGGCATGGATT
GGTGAGAAGTGGAAGACCTTTGGAGATGATGACCTGGAATCCATCAGTAACCTGAAGGAK
AAAATGAAGAGACTACAGAAACATCAAGCCTTTGAGGCTGAAATCAAAGCCAATGAGAAG
CTGATCTCTGATGTCAAACAGGAGGGGGAATCGCTTTTGAAGCAGCAGCACCCTGACTCW
ACAAACATCAAGCAGAGAATGTCGGACATGATGAAATCATGGAATGACCTGASACAGGCA
TCCATCAAGAGAGGGCAGCATTTAGAAGAGGTCAGGGACTTGCTGGAGTACAACCAAATG
GCAGAGAAGATTGAAAAGTGGACGAGAGAGAAGnnnnnnnnnnnnnnnnnnnnnnnnnnn
nnnnnnnnnnnnnnnnnnnnnnnnnnnnnnnnnnnnnnnnnnnnnnnnnnnnnnnnnGAT
CTATCAGTGGATGACGCCTTTGTAAAGCGTATGTGTGAAATGGGTGASAGACTGATGAAA
GAAGGCAACCCAGATCAGACGAACAACATCAGAAAGAGAACTAAGGATATCAAAACAAGC
TGGCAAGGTCTTCAGTCTGGACTCACCAAGTATCGTAAGGAGCTCACCAATGCTGCTGAG
ATCCATGCATTCAATAGGGACATTGATGATGTCATGGAAAGGATTAGTGAAAAGGAGCTA
AAGAAGACTGCTGCAGAGCTCAGCAAGAGGCAACCTTCCCAGAAGGCCTCAGTTCTAGCC
ACAGAACAGGAGGCAGAGAAGCGATGGGGCGCCCTCTGTGAACTGAGTCAGCAGCGACAG
GAGAAGCTTGATAGCTCCCTCAATCTTCAAAAGTTCTACAAGGACTACAGAGAAATGATG
GGTTGGACTGGTCAGGTGATMAATCACATGACTTCTGGGGAGCTCGCCAAAACATCTAGT
GAAGTGGAGAATTTGTGTGAGCTTCACAAGGAGAGAAAGGTATGTTGGTCRAAT

>afraSS
ATGACATATGTTGCTGCCTACTATCACTACTTTGCTAAGATGAAGACAGAGAAGACWGGT
GGCAAAAGAATAGCAAAGATCATCAGCCAAATCAAGGAGATAGACACCCTTCAGGATGAG
TATGAGAGACTTGTGACTGATCTGTTGGAATGGATCACTAGTACCACCAGGAAGATGAAT
GATAGAGATCTTCCCAACCTACTAGCCGGTATCCAGGAGGAGATGGCCAGATTCAAGACR
TAYAKGATGRTRGAGAAACCTCCMAAGTACGCTGAGAGGGGAAACATAGAAGCCACGYTG
TTCAGTATCCAGACCAAGATCAGGGCGTGCAGACGSAAGATGTACGTGCCACCCGAAGGC
AAACTCATCAACGACATTGAGAAGAAATGGGCCCTCTTGGAAGARGCAGAACACAAGAGG
AAGACTGCACTCMGAGAGGAGCTRGCTCGGCAAGAAAAACTRGAGAGACTGGCTGAGAAG
TTTGAGAGAAAGGTGCTSTTGAGAGAATCTTGGCTAGARGATATGATGAGTGTACTGACC
GAGAGTGTSGTCCCTAGCAGTGATGTCCATGCTGTGGAYGCAGCTACTAARAGACACGAA
GCTATAACAGCCGATGTCATGGCAAGGAAAGAAAGATTTGCTGACTTGGAATCCATGGCA
CTGGAGCTCGCnnnnnnnnnnnnnnnnnnnnnnnnnnnnnnnnnnnnnnnnnnnnnnnnn
nnnnnnnnnnnnnnnnnnnnnnnnnnnnnnnNNNNNNNNNNNNNNNNNGAGGTACTGAAA
GGGATCAATGAACTGATGGGCATGTTCCGAGAGGTGGATGGTATCATGGCGGAGATGAAA
GAAATACAGTCTGATGAGAGAGGCAARCACCTGCAGGCTGTAGAGGACCTMCTTCAGAAG
CAGAGCCTGGTGGACACCCAGATCCTGACCCAGGGAGAGAGGATCAATCAAGTCAATGTG
ATCGCTGAYAGGTGTCTCAAACAAGATCATCCAGAGAGCTCTACCATCAAGAGGAGAACG
GTGGATCTCAATGTCACTTACAATGCAATCAAAGAGATGAGTCATACAAGAAAGTCTTGC
CTTGAGGATTCCTTGAAGTTCTTCCAGTTYATGAGAGACAGTGAGGAGGAGGAGTCTTGG
YTGATGGAGAAGCAACGTATTGCCAAGTCAGCAGTCACAGGCCGTGATCTGCGCAGTGTG
CTCARCATGAAACAGAAGCATGCGGTGCTTGAATCGGAGGTGACAGCCAGACAGCGGACA
GTCCAGGGGGTACTGGACACTGGTCAAGAGCTGATAGATACCGGTCATCCATCCAAGMGG
AAGATCAAGACCAGGATGGAGAGTGTARGAGAGAAGATGGAKCAGCTGAGGGAGTATGTG
GAGGGAAGGAAATTGAGGCTACAGATGGCTGTAGAGTCTCATCAGTACTACATYGATGCC
AACGAGGCYGAGTCATGGATGAGAGAGAAGATGCCYTTGGTGTGCAGCGATGACTACGGG
AAGGATGCAGACTCGGCCAAGGTCATGCTKCAGAAACACACKGTGCTTCATGAGCAGATC
CAAGCMTATGAGAATGAGGTCGTACAACTCAGAGACAATGGACAGAAGATGATGGCTACC
ATYAAATCTAATCAGGCAAAGATGCAAGACAGGTCATCACCCCCGACCGATGAGGAATCC
TTCACGACGGAGACAGTGGATGTTCCTTATGAGGTGGAGGAGGAGGAGATCATCGAGCGA
GAGGTCATCAAGGAAGTGATTGAGGAGAGGAAGTACCCTCAGGTCAAGGCCCTGTATAAC
TACAAAGGAGAAGAAATGCAAATAGCCAAGGGAGAGATCATGATATTAATAGATAAGACC
AACAATGATTGGTGGAGTGTGAGGAGAGGWAAYGCCCAGGAAGGCTTCATCCCAGCWAAC
TACATCAAAGAGGTCAGCCCCAAGGTCGTCAAGAAGAAGGTCAAGAGAAAGGTCAAAGTT
CCTGARAAGGTCATKGTSAAGAAGACTAAGATCAGACAGGAGGTGGTCAAGAAGAGGATT
AAACCRAAGGATAGGAAGAGTATGCTGTCAAGATCAGGGAGTGTGCGAAGACAGAGTCAT
CACTTTGATGAGGACAACATAGAGTTAAGGCTRGCYGCTATCAACAGCACCTACAAGAGA
CTACGCAAGCTGAGTGAGGCCAGGTCTAGGTACTTAGAGGATGCCATCAAGCTCTTTACA
TTCTACCATGATTGTGATGAGTTCCAGGATTGGATGAARGAGAAGGAGAAAGCCCTGAAG
AAGAAGGAGAGCTTCTCAGAACACGTCGAGGCAACGAGGAGAAAATTTGAGAACCTTCTC
ATTGACCTGGTGGCGAACCAGGGCAGGGTTGAGCGGATCAACAAGATGGCCGACAGGTTC
GTTGAGACGGGTCACAGCAAGCAGGGAGACGTAAGGAGCAGACAGAAGGAGNNNNNnnnn
nnnnnnnNNNNNNNNNNNGAGCTCAAAGCTGAGAAGGAGAAGATGCTGGAAGGAGCMTCC
AGYATTGAGCTGTACAACCATTCMTGGGGTGAGACCAAGGAATGGATCATGGATAARTTC
AAAGCTCTGACGTCCGATGATCCAGGCAAACAACCCCTRCCAGCAGARGCTCTACAGCGC
AAATATGAGAACCTACAGAGGGAGCTCACACCTGTCATGGACAAACTRCGCAAACTGGGA
CTCCTCGCTAAGGCAGTAAAGACATCATACCCAGATGAGGGTGATCACATCAGCAATCGT
CAAGATGACATCCGTAAGCTTTGGGATAATCTGGAGGATAAGGCTACCGAGAGGAAGACC
CAGCTGGCTCAGTCTAGGGATATCACTACATTCCATAATGAATCCAAAGAATTGCTTGCA
TGGTGTAATGAGATGAATGGTAAGCTCCTAGACACTGAGYTGGCTAAAGACGTAGCAGGM
TCAGAAGACTTGCTCAAGAGACATGGTGATCTACTTCAGGACATTCARGCTCATGGAGAC
AAATTCACCAAATTGACCAGACTGGGAGGGCAGCTCCTGAAGACCTTACCTGACTCACTG
ACCATTGCACACAAGGTAGAGAAGCTATCAGCCATGAAGGAAAGTCTGGGAACCAGGTGG
GATAAGAGGAACACACACCTGGAAGATGCTCTGGACTTAGCTATGTTCAATCGAGAGGCA
GATCAGATTGATGTAACCACTAGTGGTCATGAAGACTTCCTGGACTTTCGGGATCTAGGG
AGCACAGTGGAGAGTGTCATTTCACTGCTGAAGAGACATGGGGATTTCATGAAGAAATTT
GACCTTCAAGAAGAGAAGGTCAAGGGCTTGCAGGATATGGCTGAATCGCTCCTTGCCAAA
CAACACTACGCAAAGAACTTTGTTGGTTCTCGGAGAGATGAAGTGATAGAGCGAAGGAAT
AAAGTGAAGGAGAGGAGCGAGCAGAGACACAAAGCCTTGAAGGAATCTCAAGAACATCTA
GAGTTTGTTAGAGATGCTGATGAGATATCATCATGGCTCGCTGAAAAGTTTGAAATCGCA
GATGATGAGTCCTACAGAGAACTAACCAACCTCCCTGGGAAAGTGAAGAAACATCAAGCT
TTTGAAGCAGAGATAACAGCCAACAAGGAGAGACTAGATAAACTCAATGAAACTGGCGCT
GCTATCGTTAAGTCCGACAATGCCAACTCTGAGGAGATCCAGGTCTTACTGACAGCCATC
AACTCGCGCTGGATGGATCTGACGGACAGGTTCAAGGAGAGAGGGAAGAAGCTCCAGCAG
GCTGTGGAGGAGCAGCAGCTGATACGGGCAATGGAGGATGCTGCTGGTAAYATCCAGGAG
ATAGAGGTTKCCATGGCATCGCAGGATGTGGGTCATGACCTTCGAAGCGTGAAGAGTCTT
CTCAAAAGGCAGCAGGTGTTGGATACAGAGATGTCTCTGCAGGCCGAGAGGATGACGAAA
CTATCCCAGGAWTCCAAGRAGCTTGCAGACCAAGGTCACTTTGACACAGACAAGATTAAA
TCTGAGACAGCTTACGTCACACAAAGATTCAAAGAGTTGCAGGCTCCAGCTGAGAAGAGG
CGCAAGAAGCTTGAGGAGTCCCTCAGGGTMCAGCAGTTCTACCATGATGTCGACTCTGAC
CTTCAGTGGATCAAAGACCACTCTCCTGCAGCYAGCTCTACCAACTAYGGAAGAGATTTC
ACTTCTACTCAGAGYATGGTCAAGAAACATCAGAAACTTGAAGCTGAGATATCTGGTCAC
CAGCCTGTTATTGAYAARGATCTGAGCACYGGTCAGCATCTCATYGACTCGGGTCACTTT
GCCTTGCATGAAGTCCAGGAACGATGTCAGGACCTGTCCCTGTCATGGGACCAGTTACTA
GACCAGGCCTTGGCCAGGAAGMAGCAATTGGATATGGCATTTGAAGCCCAGMAGTACTAC
TCAGAGGCTGCTGAAGCTGAATCCTGGATGATTGAGAAACTCTCTCTGGCGATGATCACT
GACTATGGCAAAGATGAGGATGCTACAGAAAAGATGCTTGCAAAGAATAAGGCCCTAGAA
CTAAACATAGAGCACTATAACAGTGTAATCAGGGCACTAGGAGACAGGAAGGAGCAGATG
GTTTCATCAGGGAACCCWGAGGCTGAAGGCATCTCTGAAGGACAGGATGAGCTTCTTCAG
CAGTACAAGAACGTGATGGACCAGGGTACCCATCGGACCTTCAAGCTAGAACAGACCAAG
CTGATGCATCAGTATGTGAGGGAGAGCGATGAGCTTGGAGAATGGATAGAGGAACAGTAT
CAGGTGGCCAGCTCAGGGGAGTATGGTCAGGATTATGAACATCTGGAGGAGCTGAGCAAG
AAGTTTGATGAGTTTTGTCGCCATGTAGAGACRGGYATGGATCAGTTCAAGAGATGTGAT
AAGCAGGTCCAGAGCCTTGTCGCRGAGAGATATGAGCAGAGTGACTCATTGATAGAGAAA
CAGGATAGCTTGCAACAAGCACTGGATATGTTGATGGATAGGYTAAACAGTAGGAAAGAG
AAGCTGGAAGCAGCAAGACAGATCCACCAGTTTAACAGAGACTATGAGGAAGCCATGTCT
AGGATACAGGAGAAATATGCCATCATACCTGAAGAGCTTGGTAAGGATGTGAACGCTGTA
CAGTCACTGGTCAGGAAACATGAGGCCTTTGAAAGTGACCTGGTAGCCCTTGAAGGRCAR
TTGCAGACCCTTGTCAACGAGGCCGTTCGTCTTCAGGAGGAGTACCCAGGAGAGAACGCC
ATGCAGCTTGATGAGCAGCAGAGTGTCATGGTAGCTGACTGGAAYCTCCTGCARGAGAGA
GCCACAGAGAGGAGATCAAGTCTTCAAGCAGCAAATGACTTCCACAGRCTCATGGCTACY
TGTAAGGACCTGATCAAGTGGTCAGACAATGCGAATGCAGAGATACARGCTGAGGAACCT
GTAAARGATGTGTACACCACTATGAGTATGATCAACAACCATGTACAGCTCAGGTCAGAG
ATTGAGGCCAGAGAAGATAACTTTAGTTCCTTGGTTCAGGCAGGAGAGATCCTCATTCAG
CAGGGGCACTTTGCMAGTGAAGAGATCCAGGAGAGAATTGAAGCAGTCYTACAGGCCAGA
GAGGAYCTTCATGGAGGCTGGCAGACYAAGAAGGAGAAACTAGACCAGGCCCATCAACAG
CAACARTTCTACAGAGAGGCCAAGATCCTAGAAACCCTTAGCAGCCAACAAGAGGTCTAC
CTTCAAAGCAGTGACATGGGAGCAACAGTGGAAGAAGTKGAAGCACAGATCAAGAAGCAT
GAAGCTTTTGAGAAAATTCTTGCAACTCAAGAAGAGAAGACWAATACACTTCAGGTRTTT
GGTAGYCARCTRATGGAAGAAGGTCATTTTGATGCACCAGGTATTCAAGAGAAACTGAAA
GAAGTTACAAAAAGGCGAGCAAGGCTTCGAGATCTGAGTGCAGAGAGGAGACAGAAATTA
TCATCTGCTAAGCTGTATGCTCARTTCAGCAGAGACATTGCAGAGGCTCAGGCATGGATT
GGTGAGAAGTGGAAGACCTTTGGAGACGATGACCTGGAATCCCTSAGTAACCTGAAGGAG
AAGATGAAGAGACTGCAGAAGCATCAAGCCTTTGAGGCTGARATCAAAGCMAATGAGAAG
CTCATCTCTGATGTCAAACAGGAGGGGGAATCGCTTTTGAAGCAGCAGCAYCCTGACTCT
ACAAACATCAAGCAAAGAATGTCMGAAATGATGAAATCATGGAATGACYTGAGACAGGCA
TCCATCAAGAGAGGGCAGCATTTAGAAGAGGTCAGAGACTTRCTGGAGTACAACCAAATG
GCAGAGAAGATMGAAAAGTGGACGAGAGAGAAGGAAGTGATGGTGTCTGCACATGACGTT
GGGAATGACTATGAGCACTGTATGGARCTACAGAAGAAACTCAATGACATTGGTTCAGAT
CTATCCGTGGAYGACACCTTTGTGAAGCGTATGTGTGAGATGGGTGAGAGRCTGATGAAR
GAAGGCAACCCAGATCAGACGAAYAACATCAGRAAGAGAACYAAGGATATCAAAACRAGC
TGGCAAGGCCTTCAGTCTGGACTCACCAAGTATCGCAAGGAGCTCACCAATGCTGCTGAG
ATACATGCCTTCAATAGGGACATGGATGATGTCATGGAAAGGATTGGTGAAAAGGAGCTA
AAGAAGACTGCTGCAGAGCTCAGCAAGAGGCAACCTTCTGCAAAAGCCTCAGTCCTAGCC
ACAGAACAGGAAGCAGAGAAGCGATGGGGCACCCTCTGTGAACTGAGTCAGCAGCGACAG
GAGAAGCTCGACAGCTCCCTCAATCTTCAAAAGTTCTACAAGGACTACAGAGAAATGATG
GGTTGGACTGGTCAGGTGATCAATCACATGACTTCTGGGGAGCTCGCCAAAACATCTAGT
GAAGTGGAGAATTTGTGTGAGCTTCATAAGGAGAGAAAGGTATGTTGGTTGAAT

>hpul
ATGACATATGTTGCTGCCTACTATCACTACTTTGCTAAGATGAAGACGGAGAAGACAGGT
GGCAAAAGAATAGCAAAGATMATCAGTCAAATCAAGGAGATAGACACCCTTCAGGATGAG
TATGAGAGACTTGTGACTGATCTGTTGGAATGGATCACTAGTACCACYAGGAAGATGAAT
GATAGAGATCTTCCCAACCTACTAGCYGGTATCCAGGAGGAGATGGCCAGATTCAAGACR
TACAGGATGGTGGAGAAACCTCCCAARTACGCTGAGAGGGGAAACATAGAAGCCACAYTG
TTCAGYATYCAGACCAAGATCAGGGYSTGCAGACGCAAGATGTACGTGCMACCCGAAGGC
AAACTCRTCAACGACATTGAGAAGAAATGGGCCCTCTTGGAAGAAGCAGAACACAARAGG
AAGACTGCACTCCGAGAGGAGCTAGCTCGGCAAGAAAAACTGGAGAGACTGGCTGAGAAG
TTTGAGAGAAAGGTRCTRTTGAGAGAATCTTGGCTAGAGGATATGATGAGTGTCTTGACC
GAGAGTGTCGTCCCTAGCAGTGATGTCCATGCTGTGGATGCAGCTACTAAGAGACATGAA
GCTATAACAGCCGATGTCATGGCAAGGAAAGAAAGATTTGCTGACTTGGAATCNATGGCA
CTGGAGCTTGCCAAAGAGGGCTACCACCGAGAAAGAGAGGTCACTCAAAAGTCACAGGAG
GTCAGTCGGAAATGGAAGGAGCTTTTGAGGCTGTTAGAGAAGAGGCAGGAGATACTGAAA
GGGATCAATGAACTGATGGGCATGTTCAGAGAGGTGGATGGTATCATGGCGGAGATGAAA
GAAATACAGTCTGATGAGAGAGGSAAGCACCTGCAGGCTGTGGAGGACCTACTTCAGAAG
CAGAGCCTGGTGGATACCCAGATCCTGACCCAGGGAGAGAGGATCAATCAAGTCAATGTC
ATCGCTGATAGGTGTCTCAAACAAGATCATCCAGAGAGCTCTACCATCAAGAGGAGAACG
GTGGACCTCAATGTCACTTACAATGCAATCAAAGAGATGAGTCATTTGAGAAAGTCTTGC
CTTGAGGATTCCTTGAAGTTCTTCCAGTTCATGAGAGACAGTGAGGAGGAGGAGTCTTGG
TTGATGGAGAAGCAACGTATTGCCAAGTCAGCAGTCACAGGCCGTGATCTGCGCAGTGTG
CTCAGCATGAAACAGAAGCATGCAGTGCTTGAAGCGGAGGTGACAGCCAGACAGCGGACA
GTCCAGGGAGTACTGGACACTGGTCAAGAGTTGATAGATACYGGTCATCCWTCCAAGCGG
AAGATCAARACCAGGATGGAGAGTGTAGGAGAGAAGATGGATCAGCTGAGGGAGTATGTG
GAGGGAAGGAAATTGAGGCTACAGATGGCTGTAGAGTCTCATCAGTACTACATTGATGCC
AACGAGGCTGAGTCCTGGATGAGAGAGAAGATGCCTTTGGTGTGCAGCGATGACTAYGGG
AAGGACGCAGACTCGGCCAAGGTCATGCTGCAGAAACACACAGTGCTTCACGAGCAGATC
CAAGCCTATGAGAATGAGGTCGTACAACTYAGAGACAAYGGACAGAAGATGATGGCTACC
ATCAAATCTAATCAGGCAAAGATGCAAGACAGGTCATCACCTCCGACCGATGAGGAATCY
TTCACGACAGAGACAGTGGATGTWCCTTATGAGGTGGAGGAGGAGGAGATYGTCGAGCGA
GTGGTCATCAAGGAAGTGATTGAGGAGAGGAAGTACCCTCAGGTCAAGGCCCTGTATAAC
TACAAAGGAGAAGAAATGCAAATAGCCAAGGGAGAGATCATGATATTAATAGATAAGACC
AACAMTGATTGGTGGAGTGTGAGGMGAGGTAAYGCCCAGGAAGGCTTCATCCCAGCAAAC
TACATCAAAGAGGTCAGCCCCAAGGTKGTCAAGAAGAAGGTCAAGAGAAAGGTCAAAGTT
CCTGAGAAGGTCATGGTCAAGAAGACYAAGATCAGACAGGAGGTGATCAAGAAGAGSATT
AAACCAAAGGATAGGAAGAGTATGCTGTCAAGATCAGGGAGTGTGCGAAGACAGAGTCAT
CACTTTGATGAGGACAACATTGAGATGAGGCTAGCAGCTATCAACAGCACCTACAAGAGA
CTACGCAAGCTGAGTGAGGCCAnnnnnnnnnnnnnnnnnnnnnnnnnnnnnnnnnnnnnn
nnnnnnnnnnnnnnnnnnnnnnnnnnnnnnnnnnTGAAGGAGAAGGAGAAAGCCCTGAAG
AAGAAGGAGAGCTTCTCAGAACACGTCGAGGCAACAAAGAGAAAGTTTGAGAACCTTCTT
ATCGATCTGGTGGCAAACCAAGGCAGGGTTGAGAGGATCAACAAGATGGCCGACAGGTTC
GTTGAGACAGGTCACAGCAAGCAGGGAGACGTTCGGAGCAGACAGAAGGAGGTCAAAGAG
CAGTGGAAGAGACTTCTGGAGCTCAAAGCTGAGAAGGAGAAGATGCTGGAAGGAGCCTCC
AGCATTGAGCTGTACAAYCATTCCTGGGGTGAGACCAAGGAATGGATCATGGATAAGTTC
AAAGCTCTGACATCWGATGATCCAGGCAAACAACCCCTACCAGCAGAGGCTCTACAGCGC
AAGTACGAGAACCTRCAGAGGGAGCTCACACCWGTCATGGACAAACTACGCAAACTRGGA
CTCCTYGCMAAGGCGGTAAAAACCTCCTACCCWGATGAGGGTGAYCACATCAGCAATCGT
CAGGATGACATCCGTAAGCTGTGGGATAATCTGGAGGAGAAGGCTACCGAGAGGAAGACC
CAGCTGGCTCAGTCTAGGGATATCACTACATTYCATAATGAATCCAAAGAATTGCTTGCA
TGGTGTAATGAGATGAATGGTAAACTCCTAGACACTGAGCTGGCTAAAGACGTAGCAGGC
TCAGAAGACTTGCTCAAGAGACATGGAGATCTACTMCAGGACATTCAAGCTCATGGAGAC
AAATTCASCAAACTGACCAAACTGGGMGRGCAGCTGCTGAAGACCTTACCTGAYTCASTG
ACCATTGCACACAAGGTAGAGAAGCTATCAGCCATGAAGGAAGGTCTGGGRACCAGATGG
GATAAGAGGAACACACACCTGGAAGATGCTCTGGACTTAGCTATGTTCAATCGAGAGGCA
GATCAGATTGATGTWACCACCRGTGGTCATGAAGACTTCYTGGACTTTCGTGATCTAGGG
AGCACAGTGGAGAGTGTCATTTCACTGCTGAAGAGACATGGGGATTTCATGAAGAAATTT
GACMTTCAAGAAGAGAAGGTCAAGGGCTTGCARGATATGGCTGAATCACTCCTTGCCAAA
CAACACTACGCAAAGAACTTTGTTGGTTCTCGGAGAGATGAAGTGATGGAGCGAAGGAAT
AAAGTGAAGGAGAGGAGCGAGCAGAGATACAAAGCCCTGAAGGAATCTCAAGAACATCTA
GAGTTTGTTAGAGATGCTGATGAGATATCGTCATGGCTTGCTGAAAAGTTTGAAATYGCT
GAYGATGARTCCTACAGAGAACTSACMAACCTMCCAGGGAARGTGAAGAAACATCAAGCT
TTTGAAGCAGAGATWACAGCCAAYAAGGAGAGACTAGATAAACTCAATGAGACTGGCGCA
GCTATCGTCAAGTCCGACAATGCCAACTCGGAGGAGATCCAGGTTTTACTGAAAGCCATC
AACTCACGCTGGACGGATCTGACCGACAGGTTCAAGGAGAGAGGGAARAAGCTCCARCAG
GCTGTGGAGGAGCAGCAGCTGATACGGGCAATGGAGGATGCTGCTGGTAACATCCAGGAG
ATAGAGGTTGCCATRGCATCGCAGGATGTRGGTCATGACCTWMGAAGCGTGAAGAGTCTT
CTCAAAAGGCAGCAGGTGTTGGATACAGAGATGTCTCTGCAGGCCGAGAGGATGAAGAAA
CTATCCCARGATTCCAAGGAGCTTGCAGACCAAGGTCACTTTGACACRGACAAGATTAAA
TCTGAGACAGCTTACRTCACWCARAGATTCAAAGAGTTGCAGGCTCCAGCTGAGAAGAGG
CGCAAGAAGCTTGAGGAATCCCTCAGGGTACAGCAGTTCTACCATGACGTCGACACTGAG
CTYCAATGGATCAAAGACCACTCTCCTGCAGCCAGCTCTACCAACTATGGAAGAGATTTC
ACTTCTACTCAGAGCATGGTCAAGAAACATCAGAAACTTGAAGCTGAGATATCTGGTCAC
CAGCCTGTTATTGACAAGAATCTGAGCACTGGTCAGCATCTCATTGACTCGGGTCATTTT
GCCTTGCATGAAGTCCAGGAACRATGTCAGGACCTGTCCCTATCATGGGACCAGTTACTA
GACCAGGCCTTGGCTAGGAAGAAGCAACTGGATATGGCATTTGAAGCCCAAAAGTACTAC
TCAGARGCTGCTGAAGCTGAATCCTGGATGACTGAGAAACTRTCCTTGGTGATRATCACY
GACTATGGCAAAGATGAGGATGCTACGGAAAAGATGCTTGCAAAGAATAAGGCCCTAGAA
CTGAACATAGAGCACTACAATAGTGTGATCAGGGCACTAGGAGACAGGAAAGAGCAGATG
GTGTCATCAGGGAACCCTGARGCKGAAGGCATCTCTGAAARACAGnnnnnnnnnnnnnnn
nnnnnnnnnnnnnnnnnnnnnnnnnnnnnnnnnnnnnnnnnnnnnnnnnnnnnnnnnnnn
nnnnnnnnnnnnnnnnnnnnnnnnnnnnnnnnnnnnnnnnnnnnnnnnnnnnnnnnnnnn
nnnnnnnnnnnnnnnnnnnnnnnnnnnnnnnnnnnnnnnnnnnnnnnnGAGCTGAGCAAG
AAGTTTGATGAGTTTTGTCGCCATGTRGARACRGGCATGGATCAGTTCAAGAGATGTGAC
AAGCAAGTCCAGAGCCTTGTCGCTGAGAGATATGARCAGAGTGACTCATTGATAGAGAAA
CAGGATAGCTTGCAACAAGCACTGGATATGTTGATGGATAGGCTAAACAGTAGGAGAGAG
AARCTGGAAGCAGCAAGACAGATCCATCGGTTTAACAGAGACTATGAGGAAGCCATGTCT
AGAATACAGGARAAATATGCCATCATACCTGATGAGCTTGGTAAGGATGTGAACGCTGTA
CAGTCACTGGTCAGGAAACATGAGGCCTTTGAAAGTGACCTGGTAGCCCTTGAAGGACAG
TTGCAGACTCTTGTCAACGAGGCCGTYCGTCTTCAGGAGGAGTAYCCWGGAGAGAACGCM
ATGCAGCTTGATGAGCAGCAGAGTGTCATGGTAGCYGACTGGAATCTCCTGCAGGAGAGA
GCCACAGAGAGGAGATCAAGTCTTCAAGCCGCGAATGACTTCCAYAGACTCATGGCTACG
TGTAAGGACCTGATCAAGTGGTCAGAAAATGCCAATGCAGAGATACAAGCTGAGGAACCT
GTTAAAGATGTGTACACTACTATGAGTATGATTAACAACCATGTGCAGCTCAGGTCAGAG
ATTGAGGCCAGAGAAGACAACTTTAGCTCCTTGGTTCAGGCAGGAGAGATCCTCATTCAA
CAGGGGCACTTTGCCAGTGAAGAGATCCAGGAGAGAATTGAAGCAGTCTTACAGGCCAGG
GAGGACCTTCACGGAGGCTGGCAAACTAAGAAGGAGAAACTAGACCAGGCCCACCAACAG
CAACAGTTCTACAGAGAGGCCAAGATCCTAGAAACCCTTAGTAGCCAACAAGAGnnnnnn
nnnnnnnnnnnnnnnATGGGAGCTACTGTGGAAGAAGTTGAAGCTCAGATCAAGAAGCAT
GAAGCTTTTGAGAAAATTCTTGCAACTCAAGAAGAKAAGACAAATACACTTCAGGTATTT
GGTAGCCAGCTGATGGAAGAAGGTCATTTTGATGCACCGGGTATTCAAGAGAAACTGAAA
GAAGTTACAAAAAGGCGAGCGAGGCTTCGAGATCTRAGTGCAGAGAGRAGACAGAARTTA
TCAWSTGCTAAGCTGTATGCTCAGTTCAGYAGAGACATTGCAGAGGCTCAGGCATGGATT
GGTGAGAAGTGGAARACCTTTGGAGATGATGACCTGGAATCCCTCAGTAACCTSAAGGAG
AAGATGAAGAGACTGCAGAAGCATCAAGCCTTTGAGGCYGARATCAAAGCCAATGAGAAR
CTCATCTCMGATGTCAAACAGGAGGGGGAATCGCTTTTGAAGCAGCAGCACCCTGACTCT
ACAAACATCAAGCAAAGAATGTCCGAAATGATGAAATCATGGAATGACCTGAGACAGGCW
TCYRTCARGAGAGGGCAGCATTTAGAAGAGGTCAGGGACTTGCTGGAGTACAACCAAATG
GCGGAGAAGATCGAAAAGTGGACGAGAGAGAAGGAAGTGATGGTGTCTGCACATGACGTT
GGGAATGACTATGARCACTGTATGGAACTACAGAAGAAACTCAATGACATYGGTTCAGAT
CTCTCYGTGGATGACGCCTTTGTGAAGCGTATGTGTGAGATGGGTGAGAGACTGATGAAR
GAAGGCAACCCAGATCAGACAAACAACATCAGAAAGAGAACWAARGATATCAAAGCAAGC
TGGCAAGGTCTTCAGTCTGGACTCACCAAGTATCGMAARGAGCTCACCAATGCTGCTGAG
ATCCATGCCTTCAATAGGGACATGGATGATGTCATGGAAAGGATTAGTGAAAAGGAGCTA
AAGAAGACTGCTACTGAGCTCAGCAAGAGGCAACCTTCCAAAAAGGCCTCARTCCTAGCC
ACAGAACAGGAAGCAGAGAAGCAATGGGGCGCCCTCTGTGAACTGAGCCAGCAGCGACAG
GAGAAGCTYGATAGCTCCCTSAATCTACAAAAGTTCTACAAGGACTACAGAGAAATGATG
GGTTGGACTGGTCAGGTGATCAATCACATGACTTCTGGGGAGCTTGCCAAAACATCTAGT
GAAGTGGAGAATTTGTGTGAGCTTCACAAGGAGAGAAAGGTATGTTGGTCWMWT

>snud
ATGACATATGTTGCTGCCTACTATCACTACTTTGCTAAGATGAAGACAGAGAAGACAGGT
GGCAAGAGAATAGCAAAGATCATCAGTCAAATCAAGGAGATAGACAACCTTCAGGATGAG
TATGAGAGACTTGTGACTGATCTGTTGGAATGGATCAATAGTACAACCAGGAAGATGAGT
GATAGAGATCTTCCCAACCTACTAGCTGGTATCCAGGAGGAAATGGCCAGATTCAAGACA
TACAGGATGGTGGAGAAACCTCCCAAGTATACTGAGAGGGGAAACATAGAAGCCACATTG
TTCAGYATTCAAACCAAGATYAGAGTGTGCAGACGGAAGATGTACGTGCCACCCGAAGGC
AAACTCATCAACGACATTGAGAAGAAATGGGCCCTCTTGGAAGAGGCAGAACACAAGAGG
AAGACTGCACTCGGAGAGGAGCTAGCTCGGCAAGAAAAACTGGAGAGACTGGCTGAGAAG
TTTGACAGAAAGGTACTCTTGAGAGAATCTTGGCTAGAAGATATGATGAGTGTATTGACA
GAGAGTGTCACACCCAGTAGCGATGTCCATGCTGTGGATGCAGCTACAAAGAGACATGAA
GCTATAACAGCTGATGTCATGGCAAGGAAAGAAAGATTTGCTGACTTGGAATCCATGGCA
CTGGAGCTCGCCAAAGAGGGCTACCACCGAGAAAGAGAGGTCACTCAAAAGTCACAGGAG
GTCAGTCGGAAATGGAAGGAGCTTCTCAGGCTGTTAGACAAGAGACAGGAGGTACTGAAA
GGRATCAATGAACTGATGGGCATGTTTCGAGAGGTGGATGGTATCATGGCTGAGATGAAA
GAAATWCAGTCTGATGAGAGAGGCAAGCAYCTGCAGGCTGTGGAGGACCTACTTCAGAAG
CAGAGCCTGGTGGACACCCAGATCTTGACCCAGGCTGAGAGGATCAATCAAGTCAATGTG
ATCGCTGATAGATGTCTCAAACAAGATCATCCAGAGAGCTCTACCATCAAGCGGAGAACT
GTGGACCTCAATGTCACTTACAATGCAATCAAAGAGATGAGTCAYATGAGGAAGTCTTGT
CTGGAGGATTCCTTGAAGTTCTTCCAGTTYATGAGAGACAGTGAGGAGGAGGAGTCTTGG
TTGATGGAGAAACAACGTATTGCCAAGTCAGCTGTCACAGGCCGTGATCTGCGCAGTGTG
CTTAGCATGAAACAGAAGCATGCAGTGCTTGAAGCGGAGGNGACAGCCAGACAGCGGACA
GTCCAGGGAGTACTGGACACTGGTCAAGAGTTGATAGATACCGGTCATCCATCTAAGCGG
AAGATCAAGACAAGGATGGAGAGTGTAGGRGAGAAGATGGAGCAGCTGAGGGAGTATGTR
GARGGAAGGAAATKGMGGCTGCAGATGGCTGTAGAATCTCATCAGTACTACATTGATGCT
AACGAGGCYGAGTCTTGGATGAGRGAGAAGATGCCTTTGGTCTGCAGYGATGACTACGGG
AAGGAYGCAGACTCTGCRAAGACCATGCTACAGAAACACACAGTGCTTCATGAGGAGATC
CAAGCCTATGAGAATGAGGTCRTACAACTCAGAGACAATGGACAGAAGATGATGGYTACM
ATYAAATCTAATCAGGCAAAGATGCAAGACAGGTCATCACCCCCAACCGATGAGGAATCC
TTCACAACAGAAACAGTGGATGTTCCTTATGAGGTTGAAGAGGAGGAGATTGTCGAGCGA
GAGGTCATCAAGGAAGTGATTGAGGAGAGGAAGTATCCTCAGGTCAAGGCCCTGTATAAC
TACAAAGGAGAAGAAATGAAAATAGCCAAGGGAGAGATCATGATATTAATAGATAAGACC
AACAATGATTGGTGGAGTGTGAGGAGAGGTAATGCCCAGGAAGGCTTCATCCCAGCAAAY
TACATCAAAGAGGTCAGCCCCAAGGTTGTGAAGAAGAAGGTCAAGAGAAAAGTCAAAGTT
TCTGAAAAGGTCATGGTCAAGAAGACTAAGATCAGACAGGAGGTGATCAAGAAGAGNANN
AAACCAAAGGATAGGAAGAGTATGCTGTCAAGATCAGGGAGTGTGCGAAGACAGAGTCAT
CACTTTGATGAGGACAACATTGAGTTAAGGCTAGTCGCTATCAACAGCACCTACAAGAGA
CTACGCAAGCTGAGTGAGGCAAGGTCTAGGTACTTAGATGATGCCATCAAGCTCTTTACA
TTTTACCATGATTGTGATGAGTTnnnnnnnnnnnnnnnnnnnnnnGAGAAAGCTCTGAAG
AAGAAGGAGAGCTTCTCAGAGCATGTCGAGGCAACAAGAAGANNnnnnnnnnnCCTTCTT
ACCGACCTGGTGGCAAACCAAGGCAGGGTGGAGAGAATCAACAAGATGGCCGACAGGTTC
GTTGAGACGGGTCACAGCAAGCAGGGAGATGTGAGGAGCAGACAGAAGGAGGTCAATGAG
CAGTGGAAGAGGCTTCTGGAGCTCAAAGCTGAGAAGGAGAAGATGCTTGAAGGAGCCTCC
AGCATTGAGCTGTACAATCATTCATGGGGTGAGACCAAGGAATGGATTATGGATAAGTTC
AAAGCTCTGACGTCCGATGATCCYGGCAAACAACCCCTGCCAGCAGAGGCTCTACAGCGC
AAGTATGAGAACCTACAGAGGGAACTCACACCGGTCATGGACAAACTACGCAAACTGGGA
CTCCTCGCTAAGGCAGTAAAAACCTCCTACCCAGATGAGGGGGATCATATCAGCAATCGT
CAAGATGATATCCGTAAGCTGTGGGATAGTCTGGAGGATAAGGCTACAGAGAGGAAGACC
CAGCTGGCTCAGTCTAGGGATATCACTACATTCCACAGTGAATCTAAAGAATTGCTTGCA
TGGTGTAATGAGATGAATGGTAAACTCCTAGACACTGAGCTGGCTAAAGATGTAGCAGGC
TCAGAAGACTTGCTCAAGAGACATGGAGATCTACTACAGGACATTCAGTCTCATGGAGAC
AAGTTCACCAAACTGACCAAACTGGGAGAGCAGCTCCTGAAGACCTTACCTGATTCACTG
ACCATTGCACACAAGGTAGAGAAGCTATCAGCCATGAAGGAAAGTCTAGGAACTAGATGG
GATAAGAGGAACACACACCTGGAAGATGCTCTGGATTTGGCTATGTTCAATCGAGAGGCA
GATCAGATTGATGTAACCACCAGTGGTCATGAAGACTTCCTGGACTTTGATGATCTAGGG
AGCACAGTGGAGACTGTCATTTCACTGCTGAAGAGACATGATAATTTCATGAAGAAATTT
GACATTCAAGAAGAGAAGGTCAAAGGCTTGCTGGATATGGCTGAATCACTCCTTGCCAAA
CAACACTACGCAAAGAACTTTGTTGGTTCGCGGAGAGATGAAGTGATAGAGCGAAGGAAT
ACAGTGAAAGAGAGAAGTGAGAAGAGATACAAATCCTTGAAGGAATCTAAAGAACATCTG
GAGTTTGTCAGAGATGCTGATGAGATATCATCATGGCTTGCTGAAAAGTTTGAAATCGCT
GATGATGAGTCTTACAGAGAACTCACCAACCTTCCAGGGAAAGTGAAGAAACATCAAGCT
TTTGAAGCAGAGATAGCAGCCAACAAGGAGAGACTAGATAAACTCAATGAGACTGGGTCT
GCCCTTGTTAAGTCCGACAATGCCAACTTAGAAGAGATCCAGGTTTTACTGCAAGCCATC
AACTCCCGCTGGACAGACCTGACCGCCAGGGCCAAGGAGAGAGAGAAGAAGCTCCAGCAG
GCCGTGGAGGAGCAGGAGCTGATCCGGGGAATGGAGGATGCTGCTGGTAACATCCAGGAG
ATAGAGGTTGCCATGGCATCGCAGGATGTTGGTCATGACCTTCGAAGCGTGAAGAGTCTT
CTCAAAAGGCAGCAGGTGTTGGACACAGAGATGTCTCTAGAGGCTGAGAGAATGAAGAAG
CTATCCCAGGATTCTAAGCAACTTGCAGACCAAGGTCACTTTGATGCAGACAAGATCAAA
TCTGAGACAGCATACATCACACAAAGATTCAAAGAGTTGCAGGCTCCAGCTGAGAAGAGG
CGCAAGAAGCTTGAGGAATCCCTCAGGGTACAGCAGTTCTACCATGATGTCGACACTGAG
CTTCAATGGATCAAAGACCACTCTCCTGCAGCCAGCTCTACCAACTATGGAAGAGATTTC
ACTTCTACTCAGAGCATGGTCAAGAAACATCAGAAACTTGAAGCAGAGATATCTGGTCAC
CAGCCTCCTATTGACAAGGTCCTGAGCACCGGTCAGCATCTCATCGACTTGGGTCACTTT
GCCTTGCATGAAGTCCAGGAACGATGTCAGGACCTGTCCCTGTCATGGGACCAGTTACTA
GACCAGGCCTTGGCCAGGAAGAAGCAACTGGATATGGCATTTGAAGCCCAGAAGTACTAN
TCNNNNGNTNCTGAAGCNGAANCANGNNTGATTGAGnnnnnnnnnnnnnnnnnnnnnnnn
nnnTATGNCAAANNNNANGATGCTACTGAAAAGATGCTTGCAAAGAATNAGGCCCTAGAA
CTGAACATAGAGCACTACAACAGTGTGATCAGGACACTAGGAGACAGGAAGGATCAGATG
GTGTCATTAGGGAACCCTGAGGCTGAAGGCATCTCTGAAAGACAGnnnnnnnnnnnnnnn
nnnnnnnnnnnnnnnnnnnnnnnnnnnnnnnnnnnnnnnnnnnnnnnnnnnnnnnnnnnn
nnnnnnnnnnnnnnnnnnnnnnnnnnnnnnnnnnnnnnnnnnnnnnnnnnnnnnnnnnnn
nnnnnnnnnnnnnnnnnnnnnnnnnnnnnnnnnnnnnnnnnnnnnNNNGAGCTGAGCAAG
AAGTTTGATGAGTTTTGTCGTCATGTAGAGACGGGCATGGATCAGTTCAAGAGATGTGAT
AAGCAAGTCCAGAGCCTTGTTGCAGARAGATATGAGCAGAGTGACTCRYTGATAGAGAAA
CAGGATAGCTTGCAACAAGCACTGGATATGTTGATGGAKAGGAKTRGCRGTAGGAGRGAG
AAACTGGAAGCAGYAAGACAGATCCACCAGTTTAACAGAGACTATGAGGAAGCCATGTCT
AGAATACAGGAGAAATATGCCATCATACCTGAAGAGCTTGGTAAGGATGTCAACGCTGTA
CAGTCACTGGTCAGGAAACATGANNNNNNNNNNNNNNNNNNNNNNNNNNNNNNNNNNNNN
TTGCAGACCCTTGTCAATGAGGCCGTTCGTCTTCAGGAGGAGTATCCAGGAGAGAATGCC
ATGCAGCTTGAGGAGCAGCAGAGTGTCATGGTAGCTGACTGGAATCTCCTGCAGGAGAGA
GCTACAGAGAGAAGATCAAGTCTTCAAGCCGCAAATGACTTCCACAGACTCATGGCTACT
TGCAAGGACTTGATTAAGTGGTCAGACAATGCCAATGCAGAGATACAAGCCGAGGAACCT
GTAAAGGATGTATACACCACTATGAGTATGATCAACAACCATGTACAGCTCAGGTCAGAG
ATTGAGGCTAGAGAAGACAACTTTAGCTCCTTGGTCCAGGCAGGAGAGATCCTCATTCAG
CAGGGGCACTTTGCCAGTGAAGAGATCCAGGAGAGAATTGAAGCAGTCTTACAGGCCAGA
GAGGACCTTCATGGAGGCTGGCAGACTAAGAAGGAGAAACTTGACCAGGCCCATCAGCAG
CAACAGTTCTACAGAGAGGCCAAGATCCTAGAAACCCTTAGYAGCCAACAAGAGGTCTAC
CTTCAAAGCAGTGACATGGGAGCAACTGTYGAAGAAGTTGAAGCACAGATCAAGAAGCAY
GAAGCCTTTGAGAAAATTCTTGCAACTCAAGAGGAGAAGACAAATACACTTCAGGTATTT
GGTAGTCAGCTGATGGAAGAAGGTCATTTTGATGCACCAGGCATTGAAGAGAAACTGAAA
GAAGTTACAAAAAGGCGAGCAAGGCTTCGAGATCTGAGTGCAGAGAGGAGACATAAATTA
TCGACTGCTAAGCTGTATGCTCAGTTTAACAGAGACATTGCAGAGGCTCAGGCATGGATT
GGTGAGAAGTGGAAGACCTTTGGAGACGATGACCTGGAATCAATCAGCAACCTGAAGGAG
AAGATGAAGAGACTRCAGAARCATCAAGCCTTTGAAGCTGAGATCAAAGCCAATGAGAAG
CTCATCTCTGATGTCAAACAGGAGGGRGAATCACTTTTGAAGCAGCAGCACCCTGACTCT
ACAAACATCAAGCAGAGAATGTCGGCCATGATGAAATCATGGAAYGACYTGAGACAGGCA
TCCATCAAGAGAGGGCAGCATTTAGAAGAGGTCAGGGACTTGCTGGAGTACAACCAAATG
GCAGAGAAGATCGAAAAGTGGACGAGAGAGAAGGAAGTGATGGTGTCTGCACATGACGTT
GGGAATGACCATGAGCACTGTTTGGAACTACAAAAGAAACTCAATGACATTGGTTCAGAT
CTATCCGTGGATGAYGCCTTTGTGAAGCGTATGTGTGAGATGGGTGAGAGACTGATGAAA
GAAGGCAAYCCAGATCAGACRAACAACATCAGAAAGAGAACTAAGGATATCAAAACAAGC
TGGCAAGGTCTTCAGTCTGGACTCACCAAGTATCGTAAAGAGCTCACCAATGCCGCTGAG
ATCCATGCATTCAATAGGGACATTGATGATGTCATGGAAAGGATTAGTGAAAAGGAGCTC
AAGAAGACTGCTGCAGAGCTCAGCAAGAGGCAACCTTCCCAGAAGGCCTCAGTCCTAGCC
ACAGAACAGGAGGCAGAGAAGCGATGGGGYGCCCTCTGTGAACTGAGTCAGCAGCGACAG
GAGAAGCTTGATAAYKCCCTCWATCTTCAAAAGTTCTACAAGGACTACAAAGAAATGATG
GGTTGGACTGGTCAGGTGATCAATCACATGACTTCTGGGGAGCTCGCCAAAACATCTAGT
GAAGTGGAGAATTTGTGTGAGCTTCACAAGGAGAGAAAGGTATGTTGGTCRAAT

>sintSS
ATGACATATGTTGCTGCCTACTATCACTACTTTGCTAAGATGAAGACAGAGAAGACAGGT
GGCAAAAGAATAGCAAAGATCATCAGTCAAATCAAGGAGATCGACACCCTTCAGGATGAG
TATGAGAGACTTGTGACTGATCTKTTGGAATGGATCACTAGTACCACCAGGAAGATGAAT
GATAGAGATCTTCCCAACCTMCTAGCTGGYATCCAGGAGGAGATGGCCAGATTCAAGACA
TATAGGATGGTGGAGAAGCCWCCMAAGTAYGCTGAGAGGGGAAACATAGAAGCCACRTTG
TTCAGTATTCAGACCAAGATCAGRGCGTGCAGACGGAAGATGTAYGTGCCACCYGAAGGC
AAACTCATCAACGACATTGAGAAGAAATGGGCCCTCTTGGAAGARGCAGAACACAAGAGG
AAGACTGCACTCCGAGAGGAGCTAGCTCGSCAAGAAAAACTRGAGAGAYTGGCTGARAAG
TTTGAGAGAAAGGTGCTCTTGAGRGAATCTTGGCTAGAGGATATGATGAGTGTMYTGACC
GAGAGTGTCGTCCCMAGCAGTGATGTCCATGCTGTGGATGCAGCTACTAAGAGACAYGAA
GCTATAACAGCTGATGTYATGGCAAGGAAAGAAAGATTTGCTGACTTGGAATCCATGGCA
CTGGAGCTCGCCAAAGAGGGCTACCACCGAGAAAGAGAGGTCACTCAGAAATCCCAAGAG
GTCAGTCGGAAATGGAAGGAGCTTCTGAGGCTGTTAGAGAAGAGACAGGAGGTACTGAAA
GGGATCAATGAACTAATGGGCATGTTCAGAGAGGTGGATGGTATCATGGCGGAGATGAAA
GAAATACAGTCTGATGAGAGAGGCAAGCACCTGCAGGCTGTGGAGGACCTRCTTCAGAAG
CAGAGCCTGGTGGATACCCAGATCCTAACCCAGGGAGAGAGGATCAATCAGGTCANNGTG
ATCGCTGNNNNGTNTNNCAAACAANNCCATNCAGAGAGCNNTNNNANNAAGCGCAGAACA
GTCGACCNCAATGTCACnnnnnATGCAATCAAAGAGATGAGTCATTTGAGAAAGTCTTGC
CTTGAGGATTCCTTGAAGTTCTTYCAGTTCATGAGAGACAGTGAGGAGGAGGAGTCTTGG
CTGATGGAGAAGCAACGGATTGCCAAGTCWGCWGTCACKGGYCGTGATCTRCGCAGTGTG
CTCAGCATGAAACAGAAGCATGCAGTGCTTGAAGCGGAGGTGACAGCCAGACAGCGGACA
GTCCAGGGAGTACTGGACACTGGTCAAGAGCTGATAGATACCGGTCATCCRTCCAAGAGG
AAGATCAAGACCAGGATGGRGAGTGTAGGAGAGAAGATGGATCAGCTGAGGGAGTATGTG
GAGGGAAGGAAACTGAGGCTACAGATGGCTGTAGAGTCTCATCAGTACTACATTGATGCC
AACGAGGCTGAGTCGTGGATGAGAGAGAAGATGCCTTTGGTGTGCAGCGATGACTACGGG
AAGGACGCAGACTCRGCCAAGGTCATGCTRCAGAAACACACRGTGCTTCAYGAGCAGATC
CAAGCCTATGAGAATGAGGTCGTACAACTCAGAGACAATGGACAGAAGATGATGGCTACC
ATCAAATCTAATCAGGCAAAGATGCAAGACAGGTCATCACCCCCGACCGAYGAGGAATCC
TTCACGACAGAGACAGTGGATGTTCCTTATGAGGTGGAGGAGGAGGAGATYGTCGAGCGA
GAGGTCATCAAGGAAGTGATTGARGAGAGGAAGTACCCTCAGGTCAAGGCCCTGTATAAC
TACAAAGGAGAAGACATGCAAATAGCCAAGGGAGAGATCATGATMTTAATAGATAAGACC
AACAATGATTGGTGGAGTGTGAGGAGAGGTAACGCCCAGGAAGGCTTCATCCCAGCWAAY
TACATCAAAGAGGTCAGCCCCAAGGTCGTYAAGAAGAARGTCAAGMGAAAGGTCAAAGTT
CCTGAGAAGGTCATGGTCAAGAAGACTAAGATCAGRCAGGAGGTGGTCAAGAAGAGRATY
AAACCAAAGGATAGGAAGAGTATGCTGTCAAGATCRGGGAGTGTGCGAAGACAGAGTCAT
CACTTTGATGAGGACAACATWGAGTTRMGGCTAGCWGCTATYAACAGCACCTAYAAGAGA
CTACGCAAGCTGAGTGAGGCCAGGTCTAGGTACTTAGAGGATGCCATCAAGCTCTTTACA
TTCTACCATGATTGNNNNNNNNNNNNNNNNNNNnNNNNNNNNNAGGAGAAAGCCCTGAAG
AAGAAGGAGAGCTTCTCGGAACACGTCGAGGCAACGAGGAGGAAATTTGAGAACCTTCTT
ATTGACCTGGTGGCAAACCAGGGCAGGGTCGAGAGGATCAACAAGATGGCCGACAGGTTC
GTTGAGACGGGCCACAGCAAGCAGGGAGACGTGAGGAGCAGACAGAAGGAGGTCAAGGAG
CAGTGGAAGAGGCTTCTAGAGCTGAAAGCTGAGAAGGAGAAGATGCTGGAAGGAGCCTCC
AGCATTGAGCTGTACAATCATTCMTGGGGTGARACCAAGGAATGGATCATGGATAAGTTC
AAAGCTCTGACGTCMGATGATCCAGGCAAACAACCCCTRCCAGCAGAGGCTCTACAGCGC
AAGTATGAGAACCTACAGAGGGAGCTCACACCMGTCATGGACAAAYTACGCAAACTKGGA
CTCCTCGCTAAGGCAGTAAAAACCTCCTACCCAGATGAGGGTGATCACATCAGCAATCGT
CAAGATGAYATCCGTAAGCTTTGGGATAATCTGGAGGATAAGGCTACCGAGAGGAARACC
CAGCTGGCTCAGTCTAGGGATATCACTACATTCCAYAATGAATCCAAAGAATTRCTTGCA
TGGTGTAATGAGATGAATGGTAAACTCCTAGACACTGAGCTGGCTAAAGACGTAGCAGGT
TCAGAAGACTTGCTCAAGAGACATGGTGAYCTACTWCAGGACATYCAAGCTCATGGAGAC
AAATTCACCAAACTGACCAAACTGGGAGGGCAGCTCCTGAAGACCTTACCTGATTCACTG
ACCATTGCACACAAGGTAGAGAAGCTAWCAGCCATGAAGGAAGGTCTGGGAACCAGRTGG
GATAAGAGGAACACWCACCTGGAAGATGCTCTGGAYTTAGCTATGTTCAATCGAGAGGCA
GATCAGRTTGATGTAACCACCAGTGGTCATGAAGACTTCCTRGACTTTCGTGATCTAGGG
AGCACAGTGGAGAGTGTCATTWCACTGCTGAAGAGACATGGGGATTTCATGAAGAAATTT
GACCTTCAARAAGAGAAGGTCAAAGGCTTGCAGGATATGGCTGAMTCACTCCTTGCCAAA
CAACACTACGCAAARAACTTTGTTGGTWCTCGKAGAGATGAAGTAATAGAGCGAAGGAAT
AAAGTGARGGAGAGGAGCGAGCAGAGATACAAAGCYTTGAAGGAATCYCAAGAACATCTR
GAGTTTGTTAGAGATGCTGATGAGATATCATCATGGCTTGCTGAAAAGTTTGAAATYGCT
GATGATGAGTCCTACAGAGAACTGACCAACCTCCCAGGGAAAGTGAAGAAACATCAAGCT
TTTGAAGCAGARATAAYAGCCAACAAGGAGAGACTAGATAAACTCAATGAGACTGGCGCT
GCTATYGTYAAGTCCGACAATGCCAACTCGGAGGAGATCCAGGTKTTACTGACAGCCATC
AACTCGCGCTGGACGGATCTGACCGACAGGTTCAAGGAGAGAGGGAAGAAGCTCCAGCAG
GCCGTGGAGGAGCAGCAGCTGATACGGGGAATGGAGGATGCAGCTGGTAACATCCAGGAG
ATAGAGGTTGCCATGGCATCGCAGGATGTGGGTCATGACCTTCGAAGCGTGAAGAGTCTT
CTCAAAAGGCAGCAGGTGTTGGACACAGAGATGTCTCTGCAGGCCGAGAGGATGRAGAAA
CTATCCCARGATTCCAAGGAGCTTGCAGACCAAGGTCACTTTGACACKGACAAGATTAAA
TCTGAGACAGCTTAYGTCACACAAAGATTCAAAGAGTTGCAGGCTCCAGCSGAGAAGAGG
CGCAAGAAGCTTGAGGAATCCCTCAGGGTACAGCARTTCTACCATGATGTCGACACTGAG
CTKCAATGGATCAAAGACCACTCTCCTGCAGCCAGCTCTACCAACTATGGAAGAGATTTC
ACTTCTACTCAGAGCATGGTCAAGAAACATCAGAAACTKGAAGCTGAGATATCTGGTCAC
CAGCCTGTTATTGACAAGAATCTGAGCACYGGTCAGCATCTCATTGACTCTGGTCACTTT
GCCTTGCATGAAGTCCAGGAACGATGTCAGGACCTGTCCCTATCATGGGACCAGTTACTA
GACCAGGCCTTGGCTAGGAAGAAGCAACTGGATATGGCATTTGAAGCCCAGAAGTACTAC
TCCGAGGCTGCTGAAGCTGAATCCTGGATGACTGAGAAACTGTCTCTGGCGATGATCACT
GACTACGGCAAAGATGAGGATGCTACCGAAAAGATGCTTGCAAAGAATAAGGCCCTAGAA
CTGAACATAGARCACTACAACAGTGTGATCAGGGCTCTAGGAGATAGGAAGGAGCAGATG
GTATCATCAGGGAACCCTGAGGCTAAAGGCATCTCTGAAARACAGGATGAGCTTCTTCAG
CAGTACAAGAACGTGANNNNCCAGNNNNNNNNNNNNNNNNNNNNNNNNNNNNNNACCAAG
CTGATGCATCANNNNNNNNNNNNNNNNNNNNNNNNNNNNNNATGGANNNAAGAACAGTAT
CAGGTGGCCAGCTCAGGGGAGTATGGTCAGGANNNNNNNNNNNNNNNNGAGCTGAGCAAG
AAGTTTGATGAGTTTTGTCGCCATGTAGAKACRGGYATGGATCAGTTCAAGAGATGTGAY
AAGCARGTCCAGAGCCTTGTYGCAGAGAGATATGAGCAGAGTGAYTCATTGATAGAGAAA
CAGGATAGCTTGCAACAAGCACTGGATATGTTGATGGATAGGYTAAACAGTAGRARAGAG
AAACTGGAAGCAGCAAGACAGATCCATAAGTTTAACAGAGACTATGAGGAAGCCATGTCT
NNAANNCAGGAGAAATATGCCATCATACCTGAAGAGCTTGGTAAGGATGTGAACGCTGTA
CAGTCACTGGTCAGGAAACATGAGGCCTTTGAAAGTGACCTGGTAGCTCTTGAAGGACAG
TTGCAGACSCTYGTCAAYGAGGCTGTTCGTCTTCAGGAGGAGTACCCAGGAGAGAACGCC
ATGCAGCTTGATGAGCAGCAGAGTGTGATGGTAGCTGACTGGAAYCTCCTGCAGGAGAGA
GCCACAGAGAGGAGATCAAGTCTYCAAGCMGCAAAYGACTTCCACAGACTCATGGCTACC
TGTAAGGACCTGATCAAGTGGTCAGACAATTCGATTGCAGAGATACAAGCTGAGGAACCT
GTGAAAGATGTGTACACTACTATGAGTATGATCAACAACCATGTACAGCTCAGGTCAGAG
ATTGAGGCCAGGGAAGATAACTTTAGTTCCTTGGTTCAGGCAGGAGAGATCCTCATTCAA
CAGGGGCACTTTGCCAGTGAAGAGATCCAGGAGAGAATTGAAGCAGTCTTACAGGCCAGG
GAGGACCTTCATGGAGGCTGGCAGNCTAAGAAGGAGAAACTAGACCAGGCCCATCAACAG
CAACAGTTCTACAGAGAGGCCAAGATCCTAGAAACTCTTAGCAGCCAACAAGAGGTCTAC
CTKCARAGCAGTGACATGGGAGCWACAGTGGAAGAAGTSGAAGCACAGATCAAGAAGCAT
GAAGCTTTTGAGAARATTCTTGCAACTCAAGAAGAGAAGACAAATACACTTCAGGTGTTT
GGTAGCCAGCTGATGGAAGAAGGTCATTTTGATGCACCNGGTATTGAAGAGAAACTGAAA
GAAGTTACAAAAAGGMGAGCAAGGCTTCGAGATCTGAGTGCAGAGAGGAGACAGAAATTA
TCATCTGCTAAGCTGTATGCTCAGTTCAGCAGAGACATYGCAGAAGCTCAGGCATGGATT
GGTGAGAAGTGGAAGACCTTTGGAGACGATGACCTGGAATCCCTCAGTAACCTRAAGGAG
AAGATGAAGAGAYTGCAGAAGCATCAAGCCTTTGAGGCTGAGATCAAAGCMAATGAGAAG
CTCATCTCTGATGTCAAACAGGAGGGGGAATCGCTTTTGAAGCAGCAKCAYCCTGACTCT
ACAAACATCAAGCARAGAATGTCCGAAATGATGAAATCATGGAATGACCTGAGACAGGCA
TCCATCAAGAGAGGGCAGCATTTAGAAGAGGTCAGGGACTTGCTGGAGTACAACCAAATG
GCAGAGAAGATYGAAAAGTGGACGAGAGAGAAGGAAGTAATGGTGTCTGCACATGATGTT
GGGAATGACTATGAACACTGTATGGAACTACAGAAGAAACTCAATGACATTGGTTCAGAT
CTMTCCGTGGATGACGCCTTTGTGAAGCGTATGTGYGAGAWGGGTGAGAGRCTGATGAAA
GAAGGCAACCCAGATCAGACRAACAACATCAGAAAGAGAACYAAGGATATCAAAACRAGC
TGGCAAGGTCTTCAGTCTGGACTCACCAARTATCGYAAGGAGCTCACCRAYGCTGCTGAG
ATCCATGCCTTCAATAGGGACATGGATGATGTCATGGAAAGGATTRGTGAAAAGGAGCTA
AAGAAGACTGCTGCAGARCTCAGCAAGAGGCAACCTTCTGCAAAAGCCTCAGTCCTAGCC
ACAGAACAGGARGCRGAGAARCGATGGGGMGCYCTCTGYGARCTGAGTCAGCAGCGACAG
GAGAAGCTYGACAGCTCCCTCAATCTGCAAAAGTTCTACAAGGACTACAGAGAAATGATG
GGYTGGACTGGTCAGGTGATCAATCACATGACTTCTGGKGAGCTCGCYAAAACATCWAGT
GAAGTGGAGAAYTTGTGTGAGCTTCACAARGAGAGAAAGGTATGTTGGTYRAAT

>sprp
ATGACATATGTTGCTGCCTACTATCACTACTTTGCTAAGATGAAGACGGAGAAGACAGGT
GGCAAAAGAATAGCAAAGATCATCAGTCAAATCAAGGACATAGACACCCTCCAGGATGAG
TATGAGAGACTTGTGACTGATCTGTTGGAATGGATTACTAGTACCACCAGGAAGATGAAT
GATAGAGATCTTCCCAACCTCCTAGCCGGTATCCAGGAGGAGATGGCCAGATTCAAGACG
TACAGGATGACGGAGAAACCTCCCAAGTATGCAGAGAGGGGGAACATAGAAGCCACATTG
TTCAGTATCCAGACCAAGATCAGGGCGTGCAGACGGAAGATGTACGTGCCAGCTGAAGGC
AAACTCATCAACGACATTGAGAAGAAATGGGCCCTCTTGGAAGAAGCAGAGCACAAGAGG
AAGACTGCACTACGAGAGGAGCTAGCTCGGCAAGAAAAACTGGAGAGACTGGCTGAGAAG
TTTGAGAGAAAGGTGCTCTTGAGAGAATCTTGGCTAGAGGATATGATGAGTGTCTTGACT
CAGAGTGTCGTCCCCAGCAGTGATGTCCATGCTGTGGATGCAGCTACTAAGAGACATGAA
GCTATAACAGCAGATGTCATGGCAAGGAAAGAAAGATTTGCTGACTTGGAATCCATGGCA
CTGGAGCTCGCCAAAGAGGGCTACCACCGAGAAAGAGAGGTCACTCAGAAATCACAGGAG
GTCAGTCGGAAATGGAAGGAGCTTCTCAGGCTGTTGGAGAAGAGACAGGAGGTACTGAAA
GGGATCAATGAGCTGATGGGCATGTTTCGAGAGGTGGATGGTATCATGGCGGAGATGAAA
GAAATACAGTCTGATGAGAGAGGCAAGCATCTGCAGGCTGTAGAGGACCTCCTTCAGAAG
CAGAGCCTGGTGGACACCCAGATCCTGACACAGGGAGAGAGGATCAACCAAGTCAATGTG
ATCGCTGATAGGTGCCTCAAACAAGATCATCCAGAGAGCTCTACCATCAAGCGCAGAACA
GTGGACCTCAATGTCACTTACAATGCAATCAAAGAGATGAGTCATTTGAGAAAGTCTTGC
CTTGAGGATTCCTTGAAGTTCTTCCAGTTCATGAGAGACAGCGAGGAGGAGGAGTCTTGG
CTGATGGAGAAGCAACGTATTGCCAAGTCAGCTGTCACAGGCCGTGATCTGCGCAGTGTG
CTCAGCATGAAACAGAAGCATGCAGTGCTTGAAGCAGAGGTGACAGCTAGACAGCGGACA
GTCCAGGGAGTACTGGACACTGGTCAAGAGCTGATAGATACCGGTCATCCATCCAAGAGG
AAGATCAAGACCAGGATGGAGAGTGTAAGAGAGAAGATGGATCGGCTGAGGGAGTATGTG
GAGGGAAGGAAACTGAGGCTACAGATGGCTGTAGAATCTCATCAGTACTACATTGATGCC
AATGAGGCTGAGTCCTGGATGAGAGAGAAGATGCCCTTGGTGTGCAGCGATGACTACGGG
AAGGATGCAGACTCGGCCAAAGTCATGCTACAGAAACACACAGTGCTTCATGAGCAGATC
CAAGCCTATGACAATGAGGTCGTACAACTCAGAGACAATGGACAGAAGATGATGGCTACC
ATCAAATCTAATCAGGCAAAGATKCAAGACAGGTCATCACCYCCGACYRATGAGGAATCC
TTCACGACAGAGACRGTGGATGTWCCTTAYGAGGTSGARGAGGAGGAGATCGTCGAGCGA
GAGGTCATCAAGGAAGTGATTGAGGAGAGGAAGTACCCTCAGGTCAAGGCCCTGTATAAC
TACAAAGGAGAAGACATGCAAATAGCCAAGGGAGAGATCATGATATTAATAGATAAGACC
AACAATGATTGGTGGAGTGTGAGGAGAGGTAACGCCCAGGAAGGCTTCATCCCAGCAAAC
TACATCAAAGAGGTCAGCCCCAAGGTCGTCAAGAAGAAGGTCAAGAGAAAGGTCAAAGTT
CCTGAAAAGGTCATGGTCAAGAAGACCAAGATCAGACAGGAGGTGATCAAGAAGAGGATT
AAACCGAAGGATAGGAAGAGTATGCTGTCAAGATCAGGGAGTGTGCGAAGACAGAGTCAT
CACTTTGATGAGGACAACATTGAATTAAAACTAGCCGCTATCAACAGCACCTACAAGAGA
CTACGCAAGCTGAGTGAGGCCAGGTCTAGGTACTTAGAGGATGCCATCAAGCTCTTTACA
TTCTACCATGATTGTGATGAGTTTCAGGATTGGATGAAAGAGAAGGAGAAAGCCCTGAAG
AAGAAGGAGAGCTTCTCAGAACACGTTGAGGCAACAAGGAGAAAATTTGAGAACCTTCTT
ATTGATCTGGTGGCAAACCAGGGCAGGGTTGAGAGGATCAACAAGATGGCCGACAGGTTC
GTTGAGACGGGTCACAGCAAGCAGGGAGAGGTGAGGAGCAGACAGAAGGAGGTCAAAGAG
CAGTGGAAGAGGCTCCTCGAGCTCAAAGCTGAGAAGGAGAAGATGCTGGAAGGAGCCTCC
AGCATTGAGCTGTACAATCATTCCTGGGGTGAGACCAAGGAATGGATCATGGATAAGTTC
AAAGCTCTGACGTCCGATGATCCAGGCAAACAACCCCTGCCAGCAGAGGCTCTACAGCGC
AAATATGAGAACCTACAGAGGGAGCTCACACCTGTCATGGACAAACTACGCAAACTGGGA
CTCCTYGCTAAGGCAGTRAAAACCTCCTACCCAGATGAGGGTGATCACATCAGCAATCGT
CAAGAYGACATCCACAAGCTTTGGGATAATCTGGAGGATAAGGCTACAGAGAGGAARACC
CAGCTGGCTCAGTCTAGGGATATCACTACATTCCATAATGAATCCAAAGAATTGATTGCA
TGGTGTAATGAGATGAATGGTAAACTCCTAGACACTGAGCTSGCTAAAGAYGTRGCAGGC
TCAGAAGACTTGCTCAAGAGRCATGGTGATCTACTTCAGGACATTCAAGCTCATGGAGAC
AARTTCACCAAACTGACCAAAYTGGGAGGGCAGCTSCTGAAGACCTTACCTGATTCACTG
ACCATTGCACACAAGGTAGAGAAGCTATCAGCCATGAAGGAAGGTCTGGGAACCAGATGG
GATAAGAGGAAYACACACCTGGAAGATGCTCTGGACTTAGCTATGTTCAATCGAGAGGCA
GATCAGATTGATGTAACCACCAGTGGTCATGAAGACTTCCTGGACTTTCGTGATCTAGGG
AGCACAGTGGAGAGTGTCATTTCACTGCTGAAGAGACATGGGGATTTCATGAAGAAATTT
GACCTYCAAGAAGARAAGGTCAARGGCTTGCAGGATATGGCTGAATCACTCMTTGCCAAA
CAACACTACGCAAAGAACTTTGTTGGTTCTCGGAGAGATGAAGTSATAGAGCGAAGGAAT
AAAGTGAAGGAGAGGAGCGAGCAGAGATRCAAAGCCTTGAAGGAATCTMAAGARCATCTA
GAGTTTGTTAGAGATGCTGATGAGATATCATCRTGGCTYGCTGAAAAGTTTGAAATCGCT
GATGATGAGTCCTACAGAGAACTSACCAACCTMCCWGGSAAAGTGAAGAAACATCAAGCT
TTTGAAGCAGAGATAACRGCCAACAAGGAGAGACTAGATAAACTCAATGAGACTGGCGCY
GCTATCGTYAAGTCCGACAATGCCAACTCRGAGGAGATCCAGGTCTTACTGAAAGCCATC
AACTCGCGCTGGACGGATCTGACSGACAGGTTCAAGGAGAGAGGGAAGAAGCTCCAGCAG
GCYGTGGAGGAGCAGCAGCTGATACGGGSWATGGARRATGCTGCGGGTAACATCCAGGAG
ATAGAGGTTGCCATGGCATCGCAGGATGTGGGTCATGACCTTCGAAGCGTCAAGAGTCTT
CTCAAAAGRCAGCAGGTGTTGGATACAGAGATGTCTCTGCAGGCCGAGAGGATGCAGAAA
CTATCCCAGGATTCCAAGGAGCTTGCAGACCAAGGTCACTTTGACACGGACAAGATTAAA
TCTGAGACAGCTTACGTCACACAAAGATTCAAAGAGTTGCAGGCTCCGGCTGAGAAGAGG
CGCAAGAAGCTTGAGGAATCCCTCAGGGTACAGCAGTTCTACCATGATGTCGACAATGAG
CTTCARTGGATCAAAGACCACTCTCCTGCAGCCAGCTCTACCAACTATGGAAGRGACTTC
ACTTCTACTCAGAGCATGGTCAAGAAACATCAGAAACTTGAAGCTGAGATATCTGGTCAC
CAGCCTGTTATTGACAAGGATCTGAGCACCGGTCAGCATCTCATTGACTCTGGTCACTTT
GCCTTGCATGAAGTCCAGGAACGATGTCAGGACCTGTCCCTGTCATGGGACCAGTTACTA
GACCAGGCCTTGGCCAGGAAGAAGCAACTGGATATGGCATTTGAAGCCCAGAAATACTAC
TCCGAGGCTGCTGAAGCTGAATCCTGGATGATTGAGAAACTGTCCTTGGCGATGATCACT
GACTATGGCAAAGATGAGGATGCTACGGAAAAGATGCTTGCAAAGAATAAGGCCCTAGAA
CTGAACATAGAGCACTATAACAGTGTGATCAGGGCACTAGGAGATAGGAAGGACCAGATG
GTTTCATCAGGGAACCCTGAGGCCGAAGGCATCTCTGAAAGACAGGATGAGCTTCTTCAG
CAGTACAAGAACGTGATGGACCAGGGTACCCACCGGACCTTCAAGCTAGAACAGACCAAG
CTGATGCATCAGTATGTGAGGGAGAGCGATGAGCTTGGTGAATGGATTGAAGAACAGTAT
CAGGTGGCCAGCTCAGGGGAGTATGGTCAGGACTATGAACATCTGGAGGAGCTGAGCAAG
AAGTTTGATGAGTTTTGTCGCCATGTAGAGACAGGCATGGATCAGTTCAAGAGATGTGAT
AAGCAGGTCCAGAGCCTTGTCGCAGAGAGATATGAGCAGAGTGACTCATTGATAGAGAAA
CAGGATAGCTTGCAACAAGCACTGGATATGTTGATGGATAGGTTAAACAGTAGGAGAGAG
AAGCTAGAAGCAGCAAGACAGATCCACCAGTTTAACAGAGACTATGAGGAAGCTATGTCT
AGGATACAGGAGAAATATGCCATTATACCTGAAGAGCTTGGTAAGGATGTGAACGCTGTA
CAGTCACTGGTCAGGAAACATGAGGCCTTTGAAAGTGACCTGGTAGCTCTTGAAGGACAG
TTGCAGACCCTTGTCAACGAGGCCGTTCGTCTTCAGGAGGAGTATCCAGGAGAGAACGCC
ATGCAGCTTGATGAGCAGCAGAGTGTGATGGTAGCCGACTGGAATCTCCTTCAGGAGAGA
GCCACAGAGAGGAGATCAAGTCTTCAAGCAGCAAATGACTTCCACAGACTCATGGCTACC
TGTAAGGACCTGATCAAGTGGTCAGACAATGCGAATGCAGAGATACAAGCTGAGGAACCT
GTTAAGGATGTGTACACTACTATGAGTATGATTAACAACCATGTACAACTCAGGTCAGAG
ATTGAGGCCAGAGAAGACAACTTTAGCTCCTTGGTACAGGCAGGAGAGATCCTCATTCAA
CAGGGGCACTTTGCCAGTGAAGAGATCCAGGAGAGAATTGAAGCAGTCTTACAGGCCAGA
GAGGACCTTCACGGAGGCTGGCAGACCAAGAAGGAGAAACTAGACCAGGCTCATCAACAG
CAACAGTTCTACAGAGAGGCCAAGATCCTAGAAACCCTTAGCAGCCAACAAGAGGTCTAT
CTGCAAAGCAGTGACATGGGAGCAACAGTGGAAGAAGTCGAAGCACAGATCAAGAAGCAT
GAAGCTTTTGAGAAAATTCTTGCAACTCAAGAAGAGAAGACAAATACACTTCAGGTATTT
GGTAGTCAACTGATGGAAGAAGGTCATTTTGATGCACCTGGTATTCAAGAGAAACTGAAA
GAAGTTACAAAAAGGCGAGCAAGGCTTCGAGATCTGAGTGCAGAGAGGAGACAGAAATTA
TCATCTGCTAAGCTATATGCTCAGTTCAGCAGAGACATTGCAGAAGCTCAGGCATGGATY
GGTGAGAAGTGGAAGACCTTTGGAGAYGATGAYCTGGAATCCCTCAGTAACCTGAAGGAG
AAGATGAAGAGACTGCAGAAACATCAAGCCTTTGAGGCTGAGATCAAAGCCAATGAGAAG
CTCATCTCTGATGTCAAACAGGARGGGGAATCGCTTTTRAAGCARCAKCATCCTGACTCT
ACAAACATCAAKCAAAGAATGTCMGAAATGATGAAATCATGGAATGACCTGAGACAGGCA
TCCRTCAAGAGAGGGCAGCATTTAGAAGAGGTCAGGGACTTGCTGGAGTACAACCAAATG
GCAGAGAAGATCGAAAAGTGGACGAGAGAGAAGGAAGTGATGGTGTCTGCACATGACGTT
GGGAATGACTATGAACACTGTATGGAACTACAAAAGAAACTCAATGATATTGGTTCAGAT
CTATCCGTGGATGACGCCTTTGTGAAGCGTATGTGTGAGATGGGTGAGAGACTGATGAAA
GAAGGCAACCCAGATCAGACGAACAACATCAGAAAGAGAACCAAGGATATCAAAACAAGC
TGGCAAGGTCTTCAGTCTGGACTCACCAAGTATCGCAAGGAGCTCACCAATGCTGCTGAG
ATCCATGCCTTCAATAGGGACATGGATGATGTCATGGAAAGGATTAGTGAAAAGGAGCTA
AAGAAGACTGCTGCAGAGCTCAGCAAGAGGCAACCTTCTGCAAAAGCCTCAGTCCTAGCC
ACAGAACAGGAAGCAGAGAAGAAATGGGGCGCCCTCTGTGARCTGAGTCAGCAGCGRCAG
GAGAAGCTTGAYARCTCCCTCAATCTGCAAAAGTTCTACAAGGACTACAGAGAAATGATG
GGTTGGACTGGTCAGGTGATCAATCACATGACTTCYGGGGAGCTCGCCAAAACATCTAGT
GAAGTGGAGAATTTGTGTGAGCTTCACAAGGAGAGAAAGGTATGTTGGTCAAAY

>spurp
ATGACATATGTTGCTGCCTACTATCACTACTTTGCTAAGATGAAGACGGAGAAGACAGGT
GGCAAAAGAATAGCAAAGATCATCAGTCAAATCAAGGACATAGACACCCTCCAGGATGAG
TATGAGAGACTTGTGACTGATCTGTTGGAATGGATTACTAGTACCACCAGGAAGATGAAT
GATAGAGATCTTCCCAACCTCCTAGCCGGTATCCAGGAGGAGATGGCCAGATTCAAGACG
TACAGGATGACGGAGAAACCTCCCAAGTATGCAGAGAGGGGGAACATAGAAGCCACATTG
TTCAGTATCCAGACCAAGATCAGGGCGTGCAGACGGAAGATGTACGTGCCAGCTGAAGGC
AAACTCATCAACGACATTGAGAAGAAATGGGCCCTCTTGGAAGAAGCAGAGCACAAGAGG
AAGACTGCACTACGAGAGGAGCTAGCTCGGCAAGAAAAACTGGAGAGACTGGCTGAGAAG
TTTGAGAGAAAGGTGCTCTTGAGAGAATCTTGGCTAGAGGATATGATGAGTGTCTTGACT
CAGAGTGTCGTCCCCAGCAGTGATGTCCATGCTGTGGATGCAGCTACTAAGAGACATGAA
GCTATAACAGCAGATGTCATGGCAAGGAAAGAAAGATTTGCTGACTTGGAATCCATGGCA
CTGGAGCTCGCCAAAGAGGGCTACCACCGAGAAAGAGAGGTCACTCAGAAATCACAGGAG
GTCAGTCGGAAATGGAAGGAGCTTCTCAGGCTGTTGGAGAAGAGACAGGAGGTACTGAAA
GGGATCAATGAGCTGATGGGCATGTTTCGAGAGGTGGATGGTATCATGGCGGAGATGAAA
GAAATACAGTCTGATGAGAGAGGCAAGCATCTGCAGGCTGTAGAGGACCTCCTTCAGAAG
CAGAGCCTGGTGGACACCCAGATCCTGACACAGGGAGAGAGGATCAACCAAGTCAATGTG
ATCGCTGATAGGTGCCTCAACCTTGTTCGTCAAGAGAGCTTTACCATCAAGCGCAGAACA
GTGGACCTCAATTTCACTTTCAATGCAATCAAAGAGATGAGTCATTTGAGAAAGTCTTGC
CTTGAGGATTCCTTGAAGTTCTTCCAGTTCATGAGAGACAGCGAGGAGGAGGAGTCTTGG
CTGATGGAGAAGCAACGTATTGCCAAGTCAGCTGTCACAGGCCGTGATCTGCGCAGTGTG
CTCAGCATGAAACAGAAGCATGCAGTGCTTGAAGCAGAGGTGACAGCTAGACAGCGGACA
GTCCAGGGAGTACTGGACACTGGTCAAGAGCTGATAGATACCGGTCATCCATCCAAGAGG
AAGATCAAGACCAGGATGGAGAGTGTAAGAGAGAAGATGGATCGGCTGAGGGAGTATGTG
GAGGGAAGGAAACTGAGGCTACAGATGGCTGTAGAATCTCATCAGTACTACATTGATGCC
AATGAGGCTGAGTCCTGGATGAGAGAGAAGATGCCCTTGGTGTGCAGCGATGACTACGGG
AAGGATGCAGACTCGGCCAAAGTCATGCTACAGAAACACACAGTGCTTCATGAGCAGATC
CAAGCCTATGACAATGAGGTCGTACAACTCAGAGACAATGGACAGAAGATGATGGCTACC
ATCAAATCTAATCAGGCAAAGATTCAAGACAGGTCATCACCCCCGACCAATGAGGAATCC
TTCACGACAGAGACGGTGGATGTTCCTTATGAGGTGGAAGAGGAGGAGATCGTCGAGCGA
GAGGTCATCAAGGAAGTGATTGAGGAGAGGAAGTACCCTCAGGTCAAGGCCCTGTATAAC
TACAAAGGAGAAGACATGCAAATAGCCAAGGGAGAGATCATGATATTAATAGATAAGACC
AACAATGATTGGTGGAGTGTGAGGAGAGGTAACGCCCAGGAAGGCTTCATCCCAGCAAAC
TACATCAAAGAGGTCAGCCCCAAGGTCGTCAAGAAGAAGGTCAAGAGAAAGGTCAAAGTT
CCTGAAAAGGTCATGGTCAAGAAGACCAAGATCAGACAGGAGGTGATCAAGAAGAGGATT
AAACCGAAGGATAGGAAGAGTATGCTGTCAAGATCAGGGAGTGTGCGAAGACAGAGTCAT
CACTTTGATGAGGACAACATTGAATTAAAACTAGCCGCTATCAACAGCACCTACAAGAGA
CTACGCAAGCTGAGTGAGGCCAGGTCTAGGTACTTAGAGGATGCCATCAAGCTCTTTACA
TTCTACCATGATTGTGATGAGTTTCAGGATTGGATGAAAGAGAAGGAGAAAGCCCTGAAG
AAGAAGGAGAGCTTCTCAGAACACGTTGAGGCAACAAGGAGAAAATTTGAGAACCTTCTT
ATTGATCTGGTGGCAAACCAGGGCAGGGTTGAGAGGATCAACAAGATGGCCGACAGGTTC
GTTGAGACGGGTCACAGCAAGCAGGGAGAGGTGAGGAGCAGACAGAAGGAGGTCAAAGAG
CAGTGGAAGAGGCTCCTCGAGCTCAAAGCTGAGAAGGAGAAGATGCTGGAAGGAGCCTCC
AGCATTGAGCTGTACAATCATTCCTGGGGTGAGACCAAGGAATGGATCATGGATAAGTTC
AAAGCTCTGACGTCCGATGATCCAGGCAAACAACCCCTGCCAGCAGAGGCTCTACAGCGC
AAATATGAGAACCTACAGAGGGAGCTCACACCTGTCATGGACAAACTACGCAAACTGGGA
CTCCTTGCTAAGGCAGTAAAAACCTCCTACCCAGATGAGGGTGATCACATCAGCAATCGT
CAAGATGACATCCACAAGCTTTGGGATAATCTGGAGGATAAGGCTACAGAGAGGAAAACC
CAGCTGGCTCAGTCTAGGGATATCACTACATTCCATAATGAATCCAAAGAATTGATTGCA
TGGTGTAATGAGATGAATGGTAAACTCCTAGACACTGAGCTCGCTAAAGATGTAGCAGGC
TCAGAAGACTTGCTCAAGAGACATGGTGATCTACTTCAGGACATTCAAGCTCATGGAGAC
AAGTTCACCAAACTGACCAAATTGGGAGGGCAGCTGCTGAAGACCTTACCTGATTCACTG
ACCATTGCACACAAGGTAGAGAAGCTATCAGCCATGAAGGAAGGTCTGGGAACCAGATGG
GATAAGAGGAACACACACCTGGAAGATGCTCTGGACTTAGCTATGTTCAATCGAGAGGCA
GATCAGATTGATGTAACCACCAGTGGTCATGAAGACTTCCTGGACTTTCGTGATCTAGGG
AGCACAGTGGAGAGTGTCATTTCACTGCTGAAGAGACATGGGGATTTCATGAAGAAATTT
GACCTCCAAGAAGAGAAGGTCAAGGGCTTGCAGGATATGGCTGAATCACTCATTGCCAAA
CAACACTACGCAAAGAACTTTGTTGGTTCTCGGAGAGATGAAGTGATAGAGCGAAGGAAT
AAAGTGAAGGAGAGGAGCGAGCAGAGATGCAAAGCCTTGAAGGAATCTCAAGAACATCTA
GAGTTTGTTAGAGATGCTGATGAGATATCATCGTGGCTTGCTGAAAAGTTTGAAATCGCT
GATGATGAGTCCTACAGAGAACTCACCAACCTCCCAGGCAAAGTGAAGAAACATCAAGCT
TTTGAAGCAGAGATAACAGCCAACAAGGAGAGACTAGATAAACTCAATGAGACTGGCGCC
GCTATCGTTAAGTCCGACAATGCCAACTCGGAGGAGATCCAGGTCTTACTGAAAGCCATC
AACTCGCGCTGGACGGATCTGACCGACAGGTTCAAGGAGAGAGGGAAGAAGCTCCAGCAG
GCTGTGGAGGAGCAGCAGCTGATACGGGGTATGGAGGATGCTGCGGGTAACATCCAGGAG
ATAGAGGTTGCCATGGCATCGCAGGATGTGGGTCATGACCTTCGAAGCGTCAAGAGTCTT
CTCAAAAGGCAGCAGGTGTTGGATACAGAGATGTCTCTGCAGGCCGAGAGGATGCAGAAA
CTATCCCAGGATTCCAAGGAGCTTGCAGACCAAGGTCACTTTGACACGGACAAGATTAAA
TCTGAGACAGCTTACGTCACACAAAGATTCAAAGAGTTGCAGGCTCCGGCTGAGAAGAGG
CGCAAGAAGCTTGAGGAATCCCTCAGGGTACAGCAGTTCTACCATGATGTCGACAATGAG
CTTCAGTGGATCAAAGACCACTCTCCTGCAGCCAGCTCTACCAACTATGGAAGGGACTTC
ACTTCTACTCAGAGCATGGTCAAGAAACATCAGAAACTTGAAGCTGAGATATCTGGTCAC
CAGCCTGTTATTGACAAGGATCTGAGCACCGGTCAGCATCTCATTGACTCTGGTCACTTT
GCCTTGCATGAAGTCCAGGAACGATGTCAGGACCTGTCCCTGTCATGGGACCAGTTACTA
GACCAGGCCTTGGCCAGGAAGAAGCAACTGGATATGGCATTTGAAGCCCAGAAATACTAC
TCCGAGGCTGCTGAAGCTGAATCCTGGATGATTGAGAAACTGTCCTTGGCGATGATCACT
GACTATGGCAAAGATGAGGATGCTACGGAAAAGATGCTTGCAAAGAATAAGGCCCTAGAA
CTGAACATAGAGCACTATAACAGTGTGATCAGGGCACTAGGAGATAGGAAGGACCAGATG
GTTTCATCAGGGAACCCTGAGGCCGAAGGCATCTCTGAAAGACAGGATGAGCTTCTTCAG
CAGTACAAGAACGTGATGGACCAGGGTACCCACCGGACCTTCAAGCTAGAACAGACCAAG
CTGATGCATCAGTATGTGAGGGAGAGCGATGAGCTTGGTGAATGGATTGAAGAACAGTAT
CAGGTGGCCAGCTCAGGGGAGTATGGTCAGGACTATGAACATCTGGAGGAGCTGAGCAAG
AAGTTTGATGAGTTTTGTCGCCATGTAGAGACAGGCATGGATCAGTTCAAGAGATGTGAT
AAGCAGGTCCAGAGCCTTGTCGCAGAGAGATATGAGCAGAGTGACTCATTGATAGAGAAA
CAGGATAGCTTGCAACAAGCACTGGATATGTTGATGGATAGGTTAAACAGTAGGAGAGAG
AAGCTAGAAGCAGCAAGACAGATCCACCAGTTTAACAGAGACTATGAGGAAGCTATGTCT
AGGATACAGGAGAAATATGCCATTATACCTGAAGAGCTTGGTAAGGATGTGAACGCTGTA
CAGTCACTGGTCAGGAAACATGAGGCCTTTGAAAGTGACCTGGTAGCTCTTGAAGGACAG
TTGCAGACCCTTGTCAACGAGGCCGTTCGTCTTCAGGAGGAGTATCCAGGAGAGAACGCC
ATGCAGCTTGATGAGCAGCAGAGTGTGATGGTAGCCGACTGGAATCTCCTTCAGGAGAGA
GCCACAGAGAGGAGATCAAGTCTTCAAGCAGCAAATGACTTCCACAGACTCATGGCTACC
TGTAAGGACCTGATCAAGTGGTCAGACAATGCGAATGCAGAGATACAAGCTGAGGAACCT
GTTAAGGATGTGTACACTACTATGAGTATGATTAACAACCATGTACAACTCAGGTCAGAG
ATTGAGGCCAGAGAAGACAACTTTAGCTCCTTGGTACAGGCAGGAGAGATCCTCATTCAA
CAGGGGCACTTTGCCAGTGAAGAGATCCAGGAGAGAATTGAAGCAGTCTTACAGGCCAGA
GAGGACCTTCACGGAGGCTGGCAGACCAAGAAGGAGAAACTAGACCAGGCTCATCAACAG
CAACAGTTCTACAGAGAGGCCAAGATCCTAGAAACCCTTAGCAGCCAACAAGAGGTCTAT
CTGCAAAGCAGTGACATGGGAGCAACAGTGGAAGAAGTCGAAGCACAGATCAAGAAGCAT
GAAGCTTTTGAGAAAATTCTTGCAACTCAAGAAGAGAAGACAAATACACTTCAGGTATTT
GGTAGTCAACTGATGGAAGAAGGTCATTTTGATGCACCTGGTATTCAAGAGAAACTGAAA
GAAGTTACAAAAAGGCGAGCAAGGCTTCGAGATCTGAGTGCAGAGAGGAGACAGAAATTA
TCATCTGCTAAGCTATATGCTCAGTTCAGCAGAGACATTGCAGAAGCTCAGGCATGGATC
GGTGAGAAGTGGAAGACCTTTGGAGATGATGACCTGGAATCCCTCAGTAACCTGAAGGAG
AAGATGAAGAGACTGCAGAAACATCAAGCCTTTGAGGCTGAGATCAAAGCCAATGAGAAG
CTCATCTCTGATGTCAAACAGGAAGGGGAATCGCTTTTGAAGCAGCATCATCCTGACTCT
ACAAACATCAATCAAAGAATGTCCGAAATGATGAAATCATGGAATGACCTGAGACAGGCA
TCCATCAAGAGAGGGCAGCATTTAGAAGAGGTCAGGGACTTGCTGGAGTACAACCAAATG
GCAGAGAAGATCGAAAAGTGGACGAGAGAGAAGGAAGTGATGGTGTCTGCACATGACGTT
GGGAATGACTATGAACACTGTATGGAACTACAAAAGAAACTCAATGATATTGGTTCAGAT
CTATCCGTGGATGACGCCTTTGTGAAGCGTATGTGTGAGATGGGTGAGAGACTGATGAAA
GAAGGCAACCCAGATCAGACGAACAACATCAGAAAGAGAACCAAGGATATCAAAACAAGC
TGGCAAGGTCTTCAGTCTGGACTCACCAAGTATCGCAAGGAGCTCACCAATGCTGCTGAG
ATCCATGCCTTCAATAGGGACATGGATGATGTCATGGAAAGGATTAGTGAAAAGGAGCTA
AAGAAGACTGCTGCAGAGCTCAGCAAGAGGCAACCTTCTGCAAAAGCCTCAGTCCTAGCC
ACAGAACAGGAAGCAGAGAAGCAATGGGGCGCCCTCTGTGAACTGAGTCAGCAGCGACAG
GAGAAGCTTGACAACTCCCTCAATCTGCAAAAGTTCTACAAGGACTACAGAGAAATGATG
GGTTGGACTGGTCAGGTGATCAATCACATGACTTCCGGGGAGCTCGCCAAAACATCTAGT
GAAGTGGAGAATTTGTGTGAGCTTCACAAGGAGAGAAAGGTATGTTGGTCAAAT

>pdep
ATGACATATGTTGCTGCCTACTATCACTACTTTGCTAAGATGAAGACAGAGAAAACAGGT
GGCAAAAGAATAGCAAAGATCATCAGTCAAATCAAGGAGATAGATAATCTGCAGGATGAG
TATGAGAGACTTGTGACTGATCTGTTGGAATGGATCAATAGTACCACCAGGAAGATGAGT
GATAGAGATCTTCCMAACCTACTAGCTGGTATCCAGGAGGAAATGGCCARATTCAAGACA
TACAGGATGGTGGAGAAACCTCCCAAGTATACTGAGAGGGGAAACATAGAAGCCACATTG
TTCAGTATTCAGACCAAGATCAGAGTGTGCAGACGGAAGATGTAYGTGCCACCCGAAGGC
AAACTCATCAACGACATTGAGAAGAAATGGGCCCTCTTGGAAGAGGCAGAACACAAGAGG
AAGACTGCACTCGGAGAGGAGCTAGCTCGGCAAGAAAAACTGGAGAGACTGGCTGAGAAG
TTTGACAGAAAGGTGCTCTTGAGAGAATCTTGGCTAGAAGATATGATGAGTGTATTGACC
GAGAGTGTCACCCCCACCAGTGATGTCCATGCTGTGGATGCAGCTACAAAAAGACATGAA
GCTATAACAGCTGATGTCATGGCAAGGAAAGAAAGATTTGCTGACTTGGAATCCATGGCA
CTGGAGCTCGCCAAAGAGGGCTACCACCGAGAAAGAGAGGTCACTAAAAGGTCACAGGAG
GTCAGTCGGAAATGGAAGGAGCTTCTCAGGCTGTTAGACAAGAGACAGGAGGTACTGAAA
GGGATCAATGAACTGATGGGCATGTTTCGAGAGGTGGATGGTATCATGGCTGAGATGAAA
GAAATACAGTCCGATGAGAGAGGCAAGCATCTGCAGGCTGTGGAGGACCTACTTCAGAAG
CAGAGCCTGGTGGACACCCAGATCTTGACCCAGGCTGAGAGGATCAATCAAGTCAATGTG
ATCGCTGATAGGTGTCTCAAACAAGATCATCCAGAGAGCTnnnnnnnnnnnnnnnnnnnn
nnnnnnnnnnnnnnnnnnnnnnnnnnAATCAAAGAGATGAGTCACATGAGGAAGTCTTGC
CTTGAGGATTCCTTGAAGTTCTTCCAGTTTATGAGAGACAGTGAGGAGGAGGAGTCTTGG
CTGATGGAGAAGCAACGTATTGCCAAGTCAGCAGTCACAGGCCGTGATCTACGCAGTGTG
CTCAGCATGAAACAGAAGCATGCTGTGCTTGAAGCAGAGGTGACAGCCAGACAGCGGACA
GTCCAGGGAGTACTGGACACCGGTCAAGAGCTGATCGATACCGGTCATCCATCTAAGCGG
AAGATCAAGACAAGGATGGAGAGTGTAGGAGAGAAGATGGAGCAGCTGAGGGAGTATGTG
GAGGGAAGAAAATTGAGGCTGCAGATGGCTGTAGAATCTCATCAGTACTACATTGATGCT
AATGAGGCTGAGTCTTGGATGAGGGAGAAGATGCCTTTGGTCTGCAGCGATGACTACGGG
AAGGATGCAGACTCTGCCAAGGCCATGCTACAGAAACACACAGTGCTTCATGAGGAGATC
CAAGCCTATGAGAATGAGGTCGTACAACTCAGAGACAACGGACAGAAGATGATGGCTACC
ATCAAATCTAATCAGGCAAAGATGCAAGAYAGGTCATCACCGCCGACYGATGAGGAATCC
TTCACAAYGGAGACAGTGGATGTTCCTTATGAGGTGGAGGAGGAGGAGATCGTCGAACGA
GAGGTCATCAAGGAAGTGATTGTGGAGAGGAGCTACCCTCAGGTCAAGGCCCTGTATAAC
TACAAAGGAGAAGAAATGCAAATAGCCAAGGGAGAGATCATGATATTAATAGATAAGACC
AACAATGATTGGTGGAGTGTGAGGAGAGGTAATGCCCAGGAAGGCTTYATCCCAGCAAAC
TACATCAAAGAGGTCAGCCCCAAGGTTGTGAAGAAGAAGGTCAAGAGAAAGGTCAAAGTT
CCTGAAAAGGTCATGGTCAAGAAGACTAAGATCAGACAGGAAGTGATCAAGAAGAGGNNN
AAACCAAAGGATAGAAAGAGTATGCTGTCAAGATCAGGAAGTGTGCGAAGACAGAGTCAT
CACTTTGATGAGGACAACATTGAGTTAAGGCTAGCCGCTATCAACAGCACCTACAAGAGA
CTACGCAAGCTGAGTGAGGCCAGGTCTAGGTACTTAGATGATGCCATCAAGCTCTTTACA
TTTTACCATGATTGTGATGAGTTCCAGTATTGGATGAAAGAGAAGGAGAAAGCTCTGAAG
AAGAAGGAGAGCTTTTCAGAGCATGTCGAGGCAACAAGNAGAAnnNNNNNNNNNCTTCTT
ACCGACCTGGTGGCAAACCAAGGCAGGGTGGAGAGAATCAACAAGATGGCTGACAGGTTC
GTTGAGACAGGTCACAGCAAGCAGGGAGATGTGAGGAGCAGACAGAAGGAGGTCAATGAG
CAGTGGAAGAGGCTTCTGGAGCTGAAAGCTGAGAAGGAGAAGATGCTTGAAGGAGCCTCC
AGCATTGAGCTGTACAATCATTCATGGGGTGARACCAAGGAATGGATMATGGATAAGTTC
AAAGCTCTGACGTCYGATGATCCAGGCAAACAACCCCTGCCAGCAGAGGCTCTACAGCGC
AAGTATGAGAACCTACAGAGGGAGCTCACACCSGTCATGGACAAACTACGCAAACTRGGA
CTCCTYGCTAAGGCAGTAAAAACCTCCTACCCAGATGAGGGTGATCATATCAGCAATCGT
CAAGATGATATCCGTAAGCTGTGGGATAGTCTGGAGGATAAGGCTACAGAGAGGAAGACC
CAGCTGGCTCAGTCTAGGGATATCACTACATTCCACAATGAATCCAAGGAATTGCTTGCG
TGGTGTAATGAGATGAATGGTAAACTACTGGACACTGAGCTGGCTAAAGATGTAGCAGGC
TCAGAAAACTTACTGAAGAGACATGGAGATCTACTACAGGACATTCAGTCACATGGAGAC
AARTTCAYMAAACTGACCAAACTGGGAGAGCAGCTCCTRAAGACCTTACCTGATTCACTG
ACCATTGCACACAAGGTAGAGAAGCTATCAGCCATGAAGGAAGGTCTGGGAACCAGATGG
GATAAGAGGAACACACACCTGGAAGATGCTCTGGATTTGGCTATGTTCAATCGAGAGGCA
GATCAGATTGATGTGACCACCAGTGGCCATGAAGACTTCCTGGACTTTCATGATCTAGGG
AGCACAGTGGAGAGTGTCATTTCATTGCTGAAGAGACATGAGGATTTCATGAAGAAATTT
GACCTTCAAGAAGAGAAGGTCAAAGGCTTGCAGGATATGGCTGAATCACTCATTGCCAAA
CAACACTACGCAAAGAACTTTGTTGGTTCGCGGAGAGATGAAGTAATAGAGCGAAGGAAT
AAAGTGAAGGAAAGAAGCGAGCAGAGATACAAAGCCTTGATGGAATCTAAAGAACATCTA
GAGTTTGTCAGAGATGCTGATGAGATATCATCATGGCTTGCTGAAAAGTTTGAAATYGCT
GATGATGAGTCCTACAGAGAACTCACCAACCTACCAGGGAAAGTRAAGAAACATCAAGCT
TTTGAAGCAGAGATARCAGCCAACAAGGAGAGACTAGATAAACTYAATGAGACTGGGTCT
GCTCTTRTTAAGTCTGACAATGCCAACTCAGATGAGATCCAGGTTTTACTGCAAGCCATC
AACTCCCGCTGGACAGACCTGACCGCCAGGGCCAAGGAGAGAGAGAAGAARCTCCAGCAG
GCCGTGGAGGAGCAGGAGCTGATACGGGGAATGGAGGATGCTGCTGGTAACATCCAGGAG
ATRGAGGTTGCCATGGCATCGCAGGATGTTGGTCATGACCTTCGAAGYGTGAAGAGTCTT
CTCAAAAGGCAGCAGGTGTTGGACACAGAGATGTCTCTAGAGGCTGAGAGGATGAAGAAG
CTATCCCAGGATTCTAAACAACTTGCAGACCAAGGTCACTTTGATGCAGACAAGATCAAA
TCTGAGACAGCATACATCACACAAAGATTCAAAGAGTTGCAGGCTCCAGCAGAGAAGAGG
CGTAAGAAGCTTGAGGAATCCCTCAGGGTACARCAGTTCTACCAYGATGTTGACACTGAG
CTTCAATGGATCAAAGACCACTCTCCTGCAGCCAGCTCTACCAACTATGGAAGAGATTTC
ACTTCTACTCAGAGCATGGTCAAGAAACATCAGAAACTTGAAGCTGAGATATCTGGTCAC
CAACCTGCTATTGACAARGTCCTGAGCACCGGTCAGCATCTCATTGACTCGGGTCACTTT
GCCTTGCATGTAGTCCAGGAACGATGTCAGGACCTGTCGCTGTCGTGGGACCAGTTACTG
GACCAGGCCTTGGCCAGRAAGAAGCAACTGGATATGGCATTTGAAGCCCAGAAGTACTAC
TCAGAGGCTGCTGAAGCTGAATCCTGGATGACTGAGAAACTGTCCTTGGCRATGATCACT
GACTATGGCAAAGATGAGGATGCTACAGAAAAGATGCTTGCAAAGAATAAGGCCCTAGAA
CTGAACATAGAGCACTACAACAGTGTGATCAGGACACTAGGAGACAGGAAGGATCAGATG
GTGTCATTAGGGAACCCTGAGGCTGAAGGCATCTCTGAAAGACAGNNNNNNNNNNNNNNN
NNNNNNNNNNNNNNNNNNNNNNNNNNNNNNNNNNNNNNNNNNNNNNNNNNNNNNNNNNNN
NNNNNNNNNNNNNNNNNNNNNNNNNNNNNNNNNNNNNNNNNNNNNNNNNNNNAACAGTAT
CAGGTGGCCAGCTCAGGGGAGTATGGTCAAGATTATGAACACCTGGAGGAGCTGAGCAAG
AAGTTTGACGAGTTTTGTCGTCATGTAGAGACAGGCATGGATCAATTCAAGAGATGTGAT
AAGCAAGTTCAGAGCCTTGTTGCAGAGAGATATGAACAGAGTGACTCGTTAATAGAGAAA
CAGGATAGCTTGCAACAAGCACTGGATATGTTGATGGATAGGATTAGCAGTAGGAGAGAG
AAACTGGAAGCAGCAAGACAGATCCATCAGTTTAACAGAGACTATGAGGAAGCCATGTCT
AGAATACAGnnnnnATATGCCATCATACCTGATGAGCTTGGTAAGGATGTCAATGCTGTA
CAGTCACTGGTCAGGAAACATGAGGCCTTTGAAAATGACCTGGTAGCCCTTGAAGGACAG
TTGCAGACCCTTGTCAATGAGGCTGTTCGTCTTCAGGAGGAGTACCCAGGAGAGAATGCC
ATGCAGCTTGAGGAGCAGCAGAGTGTCATGGTAGCTGACTGGAATCTCCTGCAGGAGAGA
GCCACAGAGAGGAGATCAAGTCTTCAAGCCGCAAATGACTTCCACAGACTCATGGCTACT
TGTAAGGACCTGATCAAGTGGTCAGACAATGCGAATGCAGAGATACAAGCCGAGGAACCT
GTAAAGGATGTATACACCACTATGAGTATGATTAACAATCATGTACAGCTTAGGTCAGAG
ATTGAGGCCAGAGAAGACAACTTTAGCTCCTTGGTTCAGGCAGGAGAGATCCTCATTCAG
CAGGGGCACTTTGCCAGTGAAGAGATCCAGGAGAGAATTGAAGCAGTCTTACAGGCCAGA
GAGGACCTTCATGGAGGCTGGCAGATTAAGAAGGAGAAACTAGACCAGGCCCATCAACAG
CAACAGTTCTNCAAAGAGGCNAAGATACTAGAAACCCTTAGCAGCCAACAAGAGGTCTAC
CTTCAAAGCAGTGATATGGGAGCAACTGTGGAAGAAGTCGAAGCACAGATCAAGAAGCAT
GAAGCCTTTGAGAAAATTCTTGCAACTCAAGAAGAGAAGACGAACACTCTTCAGGTATTT
GGTAGTCAGCTGATGGAAGAAGGTCACTTTGATGCTCCAGGTATTCAAGAGAAACTGAAA
GAAGTTACCAAGAGGCGAGCAAGGCTTCGAGATCTGAGTGCAGAGAGAAGACAGAAGTTA
TCAACTGCCAAGCTGTATGCNNAGTTNAACAGAGANNNNNNNNNNGCTCAGGCATGGATT
GGTGAGAAGTGGAAGACCTTTGGAGACGATGACCTGGAATCCATCAGTAACCTGAAGGAG
AAGATGAAGAGACTGCAGAAACATCAAGCCTTTGAGGCTGAGATCAAAGCCAATGAGAAG
CTCATCTCTGATGTAAAACAGGAGGGGGAATYRCTTTTGAAGCAGCAGCACCCTGACTCT
AYAAACATCAAGCAGAGAATGTCCGACATGATGAAATCATGGAATGACCTGAGACAGGCA
TCCATCAAGAGAGGGCAGCATTTAGAAGAGGTCAGGGACTTGCTGGAGTACAACCAAATG
GCAGAGAAAATCGAAAAGTGGACGAGAGAGAAGGAAGTGATGGTGTCTGCACATGACGTT
GGGAATGACCATGAGCACTGTTTGGAACTACAGAAGAAACTCAATGACATTGGTTCAGAT
CTMTCTGTGGATGACGCCTTTGTWAAGCGTATGTGTGAGATGGGTGAGAGACTGATGAAA
GAAGGCAACCCAGATCAGACGAACAACATCAGAAAGAGAACTAAGGATATCAAAACAAGC
TGGCAAGGTCTTCAGTCTGGACTCACCAAGTATCGTAAGGAGCTCACCAATGCTGCTGAG
ATCCATGCATTCAGTAGGGACATTGATGATGTCATGGAAAGGATTAGTGAAAAGGAGCTC
AAGAAGACTGCTGCAGAGCTCAGCAAGAGGCAACCTTCCCAGAAGGCCTCAGTCCTAGCC
ACAGAACAGGAGGCAGAGAAGCGATGGGGCGCTCTCTGTGAACTGAGTCAGCAGAGACAG
GAGAAGCTCGATAGCTCCCTCAATCTTCAAAAGTTCTACAAGGACTACAGAGAAATGATG
AGTTGGACTGGTCAGGTGATCAATCACATGACTTCTGGGGAGCTAGCTAAAACATCTAGT
GAAGTGGAGAATTTGTGTGAGCTTCACAAGGAGAGAAAGGTTTGTTGGTCGAAT
