# Supplementary material for: Genome-wide signals of positive selection in strongylocentrotid sea urchins
Source: BMC Genomics. 2017 Jul 21;18:555. doi: 10.1186/s12864-017-3944-7 (PMC5521101; doi:10.1186/s12864-017-3944-7)
Supplement: Supplementary file 3 — Consensus alignment files. A compressed (gzip) tape archive (TAR) file containing 6250 consensus alignment files in FASTA format. (TGZ 14116 kb) [file 12864_2017_3944_MOESM3_ESM.tgz › SPU_021991/consensAlign.ordered.fa]

>sdro
ATGGCTGACAACTCGAGCGACAATCATGACAAGTCTGACTTCGAACCCCTGTCCTTYTGG
CTCGAACCRTCATCTGTTGGTAGACCAGTCGAYGTCATGGTATCTCCYTCCTCGGCARAR
AAACTTACMGCTTACTTCAAAAGATCTTTYTCTTCATTCGAGGTCTTACAGACGGACATT
CAGARGGTCATTACAGARCAGTACATGGACAGGGCCCRACCCGGTTTGGAATTYGAATAT
GAMCARTACCATAACCTTGATGAGATCAATGCTTGGATGGATACTATGGTGAGCAAGCAC
GCCGATCTTGCCACCAAAATAGCGATTGGTACATCTTACGAAGGAAGGACAATGAGTGCG
CTAAAGATCAGCGTTCCCGCCCAGGCATCACGTTACCATAGCAACAGAACCAACGCGGGT
AAACCCTCCATCTTCATCCAAGGGGGAATACACGCGAGGGAGTGGATCTCTCCCGCCACT
GTAGTTTACATGACCAATCAGCTACTGAAGGGTTATAAGACGAGCGAAGATGTTAAAAGG
ATTCTGACTGCATTTGATTGGTATGTCTTACCGGTCTTCAACGTGGATGGATATGTCTTC
ACGTGGACTACGAATCGCATGTGGCGCAAGACCCGCTCTCCAACTTCCAATCCCTTGTGT
AAGGGAACAGACCCAAACAGGAACTGGGACAATCATTGGTGTGAGAATGGAGCTAGCAAG
AATCCCTGCAGCGATACGTACTGCGGGAAGAGCGCGTTTTCAGAGGTTGAAGTCCAATCA
GTCTCAAGTTTCCTCTCATCGGGAATCAATTTTGTCGGGTTTATCGATTTTCATAGTTAC
TCCCAACTCTGGATGACCCCGTACGGATACACCTATTCACTTCCAAAAACGAGCGATTAT
TTCAAACAGAATACGCAGAGCGAGAAAAGTGTACAAGCCCTCGAAGGCGTGCATGGAACT
CGATACGAGTATGGAACCATTTCTAATACACTATACACGGCATCGGGTGCCTCGGTCGAT
TGGACTTACGACGACGCTGGCATCCTGTACTCGGCCACGGTCGAGCTTCGTGACATGGGG
CATCYGTGGTTACATTTGATATTTGAAACGATACTCATGGGGATTATACAATCGCAGATG
ACTATTACANNNAAG

>spal
ATGGCTGACAACTCGAGCGACAATCATGACAAGTCTGACTTCAAACCCCTGTCCTTCTGG
CTCGAACCGTCATCTGTTGGTAGACCAGTYGAYGTCATGGTATCTCCTTCCTCGGCAGAG
AAACTTACAGCTTACTTCAAAAGATTTTTCTCTTCATTCGAGGTCTTACAGACGGACATT
CAGAGGGTCATTACAGAACAGTACATGGACAGGGCCCGACCCGGTTTGGAATTCGAATAT
GAACAATACCATAACCTTGATGAGATCAATGCTTGGATGGATACTATGGTGAGCAAGCAC
GCCGATCTTGCCACCAAAATAGCGATTGGTACATCTTACGAAGGAAGGACAATGAGTGCR
CTWAAGATCAGTGTTCCCGCCCAGGCATCACGTTACCATAGCAACAGAACTAACGCGGGT
AAACCCTCCATCTTCATCCAAGGGGGAATACACGCTAGGGAGTGGATCTCTCCCGCCACT
GTAGTTTACATGACCAATCAGCTACTGAAGGGTTATAAGACGAGTGAAGATGTTAAAAGG
ATTCTGACTGCATTTGATTGGTATGTYTTACCGGTCTTCAACGTCGATGGATATGTCTTC
ACGTGGAATACGAATCGCATGTGGCGCAAGACCCGCTCTCCAACTTCCAATCCCTTGTGT
AAGGGAACAGACCCAAACAGGAACTGGGACAATCATTGGTGTGAGGAAGGAGCTAGCAGG
AATCCCTGCAGCGAGTCATACTGCGGGAAGAGCGCGTTTTCAGAGGTTGAAGTCCAATCA
GTCTCAAGTTTCCTCTCATCGGGAATCAATTTTGTCGGGTTTATCGATTTTCATAGTTAC
TCCCAACTCTGGATGACCCCGTACGGATACACCCATTCACTTCCCAAAACGAGTGATTAT
TTCAAACAGAATACGCAGAGCGAGAAAAGTGTAGAAGCCCTCGAAGGCGTGCATGGAACT
CGATACGAGTATGGAACCATTTCTAATACAATATACACGGCATCGGGTGCCTCGGTCGAT
TGGACKTACGACAACGCTGACATYCTGTACTCKGCCACGGTSGARCTCCGTGACATGGGG
CATCTGTGGTTAMATTTGATATTTGAAACGATACTCATRGCGATWATACAATCGCAGATG
ACTACTACATTGAAG

>sfra
nnnnnnnnnnnnnnnnnnnnnnnnnnnnnnnnnnnnnnnnnnnnnnnnCTGTCATTCTGG
CTCGAACCGTCATCTGTTGGTAGACCAGTCGATGTCATGGTATCTCCTTCCTCGGCAGAC
AAACTTACAACTTnnnnnnnnnnnnnnnnnnnNNNNNNNNNNGTCTTACAGACGGACATT
CAGAGGGTCATTACAGARCAGTACATGGACAGGGCTCGACCTGGTTTGRAATTTGAATAT
GAACAATACCATAACCTTGACGAGATCAATGCTTGGATGGATACTATGGTCAGCAAGCAC
GCCGATCTTRCTACCAAAATAACGATTGGCACATCTTACGAAGGAAGGACTATGAGTGCG
YTTAAGATCAGCGTTCCCKCCCAGGCATCACGTTACCATAGCAACAGAACCAACGCGGGT
AAACCCTCCATCTTCATCCAAGGGGGAATACACGCCAGAGAGTGGATTTCTCCCGCCACT
GTAGTTTACATGACCAATCAGCTACTGAAGGGGTATAAGACGAGTGATGATGTTAAAAGG
ATTCTGACTGCATTTGATTGGTATGTCTTACCGGTCTTCAACGTCGATGGATATGTCTTC
ACGTGGAATAAAAATCGCATGTGGCGCAAGACCCGCTCTCCAACTTCAAATCCCTTGTGT
AAGGGAACAGACCCAAACAGGAACTGGGACAATCATTGGTGTGAGAATGGAGCTAGCAGA
AACCCCTGCAGYGAGACGTACTGCGGGTCKAGCGCATTTTCAGAGRTTGAAGTCCAAGCT
GTCTCAAGTTTCCTTTCATCGGGAAYCAATTTTGTCGGGTTTATCGAYTTTCATAGTTAC
TCCCAACTCTGGATGACCCCGTACGGATACACCTATTCACTTCCAAAAACGAGTGATTAT
TTCAAACAGAATACGCAGAGCGAGAGAAGCGTTGAAGCCCTAGAAGGCGTGCATGGGACT
CGATACGAGTATGGAACCATTGCTAACACACTATACACGGCATCGGGWAACTCGGTCGAY
TGGACGTACGACRMCGCTGGCATCCTGTACTCGGCCACGGTYGAGCTTCGTGACATGGGA
CAnnnNNNNNNNNNNNNNNNNNNNNNNNNNNNNNNNNNNNNNNNTATACAATTGCAGATG
ACTACTACNNNNAAG

>afraSS
ATGGCTGACAACTCGAGCGACAATCATGACAAGTCTGACTTTGAACCCCTGTCCTTCTGG
CTCGAACCRTCATCTGTTGGTAGACCAGTCGATGTCATGGTATCTCCTTCCTCGGCAGAG
AAACTTACAGCTTTCTTCAAAAGATCTTTCTCTTCATTCGAGGTCTTACAGACGGACATT
CAGAAGGTCATTACAGAACAGTACATGGACAGGGCTCGACCCGGTTTGGAATTTGAATAT
GAACAATACCATAACCTTGAYGAGATCAATGCTTGGATGGATACTATGGTGAGCAAGCAC
GCCGATCTTGCCACCAAAATAGCGATTGGTACATCTTACGAAGGAAGGACAATGAGTGCK
TTAAAGATCAGTGTTCCCGCCCAGGCATCACGTTACCATAGCAACAGAACCAACGCGGGT
AAACCCTCCATCTTCATCCAAGGGGGAATTCACGCTAGGGAGTGGATCTCTCCCGCCACT
GTAGTTTACATGACCAATCAGCTACTGAAGCAGTATAAGACGAGTGATGATGTCAAAAGG
ATTCTGACTGCATTTGATTGGTATGTCTTACCGGTCTTCAACGTCGATGGATATGTCTTC
ACGTGGACTACGAATCGCATGTGGCGCAAGACCCGCTCTCCAACTTCCAATCCCTTGTGT
AAGGGAACAGACCCAAACAGGAACTGGGACAATCATTGGTGTGAGAATGGAGCTAGTAGG
AATCCCTGCAGCGAGACATACTGCGGGAAGAGYGCGTTTTCAGAAGTTGAAGTCCAAGCC
GTCTCAAGTTTCCTCTCATCGGGAATCAATTTTGTCGGGTTTATCGATTTTCATAGTTAC
TCCCAACTCTGGATGACCCCGTACGGRTACACCTATTCACTTCCAAAAACGAGCGATTAT
TTCAAACAGAATACGCAGRGCGAGAAAAGTGTACAAGCCCTCGAAGGCGTGCATGGAACT
CGATACGAGTATGGAACCATTTCTAATACACTATACACGGCATCGGGTGCCTCGGTCGAT
TGGACTTACGACGACGCTGGCATCCTGTACTCGGCCACGGTCGAGCTTCGTGACATGGGG
CATCTGTGGTTACATTTGATATTTGAAACGATACTCATGGGGATTATACAGTCGCAGATG
ACTATTACNNNNAAG

>hpul
NNNNNNNNNNNNNNNNNNGACAATCGTGACAAGTCTGACTTTGAACCCCTGTCCTTCTGG
CTCGCGCCGTCATCTGTTGGTAGACCAGTCGATGTCATGGTATCTCCTTCCTCGGCAAAC
AAACTTACAGCTTACTTCAAACGATATTTTTCTTCATTCGAGGTCTTACAGACGGACATC
CAGAAAGTCATTACAGAACAGTACATGGACAGGGCCCGACCCGGTTTGGAGTTTGAATAT
GAACAATACCATAACCTTGATGAGATCAATGCTTGGATGGATACTATGGTGACCAAACAC
GCCGCTCTTGCCACCAAAATAGCGATTGGTACATCTTACGAAGGAAGGACTATAAGTGCG
CTAAAGATCAGCGTCCCCGCCCAGGCATCACGTTACCATAGCAACAGAACCAACGCGGGT
AAACCCTCCATCTTCATCCAAGGGGGAATACACGCCAGGGAGTGGATCTCTCCMGCCACT
GTAGTTTACATGACCAATCAGCTTCTGAAGAGGTATACGACGAGTGATGATGTTAAAAGG
ATTCTAACTGCATTTGATTGGTATATCTTGCCGGTCTTCAACGTCGATGGATATGTCTTC
ACGTGGACTACGAATCGCATGTGGCGCAAGACCCGCTCTCCAACTTCCAATCCCTTGTGT
AAGGGAACAGACCCAAACAGGAACTGGGACAATCATTGGTGTGAGRAAGGAGCTAGCAAG
AATCCCTGCAGCGATACATACTGCGGGAAGAGCGCGTTTTCAGAGGTWGAAGTCCAAGCG
GTCTCAAGTTTCCTTTCATCGGGAATCAATTTTGTCGGGTTTATCGATTTTCATAGTTAC
TCCCAACTCTGGATGACCCCGTACGGATACACCCATTCACTTCCCAAAACGAGTGATTAT
TTCAAACAGAATACGCAGAGCGGGAAAAGCGTTGAAGCYCTGAAAGGCGTGCATGGGACT
CAGTACGAGTATGGAACCATTTCTAACACATTATACACGGCATCGGGTGCCTCGGTCGAT
TGGACTTACGACGACGCTGGCATTYTGTACTCKKCCACTGTCGAGCTTCGTGACATGGGG
CATCTGTGGTAACATTTGATATTTGAAACGATACTCATRGCGATCATACAATCACAGATG
TCTACTACANNNAAG

>snud
NNNNNNNNNNNNNNNNNNNNNNNNNNNNNNNNNNNNNNNNNNNNNNNNNNNNNNNnnnnn
nnnnnnnnnnnnnnnnnnnnnnnnnnnnnnnnnnnnnnnnnnnnnnnnnnnnnnnnnnnn
nnnnnnnnnnnnnnnnnnnnnnnnnnnnnnnnnnnnnnnnnnGTCTTACAGACGGACATT
CAGAGGGTCATWACAGAACAGTACATGGACAGGGCTCGACCTGGTTTGGAATTTGAATAC
AAACAATATCATAACCTTGATGAGATCAATGCTTGGATGGATACTATGGTGAGCAAGCAC
GCCGATCTTGCCACCAAAATAGCGATTGGTACMTCTTACGAAGGAAGGAGTATTAGTGGK
CTAAAGATCAGCGTTCCCGCCCAGACATCACGTTACCATAGCAACAGAACCAAAGCGGGT
AAACCCTCCATCTTCATCCAAGGGGGAATACACGCCAGAGAGTGGATTTCTCCCGCCACW
GTAGTATACATGACCAATCAGCTACTGAAGGAGTATAAGACGAGTGATGATGTTAAAAGG
ATTCTGACTGCATTTGATTGGTATGTCTTGCCGGTCTTCAACGTCGATGGATATGTCTTC
ACGTGGAATAAAAATCGCATGTGGCGCAAGACCCGCTCTCCAACTTCCAATCCCTTGTGT
AAGGGAACAGACCCAAACAGGAACTGGGACAATCATTGGTGTGAGAATGGAGCTAGCAGA
AACCCCTGCAGCGATACGTACTGCGGGTCGAGCGCATTTTCAGAGGTTGAAGTCCAAGCT
GTCTCAAGTTTCCTTTCATCGGGAATCAATTTTGTCGGGTTTATCGATTTTCATAGTTAC
TCCCAACTCTGGATGACCCCGTACGGATACACCTATTCACTTCCAAAAACGAGTGATTAT
TTCAAACAGAACACGCAGAGTGAGAGAAGCGTTGAAGCCCTAGAAGGCGTGCATGGGACT
CGATACGAGTATGGAACCATTGCTAACACACTATACACGGCATCGGGTAACTCKGTCGAT
TGGACGTACGACGACGCTGGCATCCTGTACTCAGCCACGGTCGAGCTTCGTGACATGGGA
CAnnnnnnnnnnnnnnnnnnnnnnnnnnnnnnnnnnnnnnnnnnnnnnnnnnnnnnnnnn
nnnnnnnnnnnnnnn

>sintSS
nnnnnnNNNNNNNNNNNNNNNNNNNNNNNNNNNNNNNNNNNNNNNNNNCTGTCCTTCTGG
CTCGAACCATCATCTGTTGGTAGACCAGTCGAYGTCATGGTATCTCCWTCCTCGGCAAAC
AAACTTACAGCTTTCTTCAAAAGATCTTTCTCTTCATTCGAGGTCTTACAGACGGACATT
CAGAGGGTCATCACAGAACAGTACATGGACAGGGCCCGACCCGGTTTGGAATTTGAATAT
GAACAGTACCATAACCTTGATGAGATCAATGCTTGGATGGATACTATGGTGASCARGCAC
GCCGATCTTGCCATCAAAATAGCGATTGGTACATCTTACGAAGGAAGGACTATGAGTGCG
CTAAAGATCAGTGTTCCCGCCCAGGCATCACGTTACCATAGCAACAGAACCAACGCGGGT
AAACCCTCCATCTTCATCCAAGGGGGAATACACGCCAGAGAGTGGATCTCTCCCGCCACT
GTAGTTTACATGACCAATCAGCTACTGAAGCAGTATAAGACGAGTGAAGATGTTAAAAGG
ATTCTGACTGCATTTGATTGGTATGTCTTACCGGTCTTCAACGTCGATGGATATGTCTTC
ACGTGGAATAACAATCGCATGTGGCGCAAGACCCGCTCTCCAACTTCCAATCCCTTGTGT
AAGGGAACAGACCCRAACAGGAACTGGGACAATCATTGGTGTGAGAATGGAGCTAGTARG
AATCCCTGCAGCGATACGTACTGCGGGAAGAGYGCGTTTTCAGARGTTGAAGTCCAATCA
GTCTCARGTTTCCTCTYATCGGGAATCAATTTTGTCGGGTTTATCGATTTTCATAGTTAC
TCCCAACTCTGGATGACCCCGTACGGATACACCTATTCACTTCCAAAAACGAGCGATTAT
TTCAAACAGAATACGCAGAGCGAGAAAAGTGTAGAAGCCCTCGAAGGCGTGCATGGAACT
CGATACGAATACGGAACCATTTCTAATACACTATACACGGCATCGGGTGCCTCGGTCGAT
TGGACGTACGACAACGCTGGCATCCTGTACTCGGCCACGGTCGAGCTCCGTGACATGGGG
CATCTGTGGTTACATTTGATATTTGAAACGATACTCANNGCGATTATACAATCGCAGATG
ACTAnnnnnnnnnnn

>sprp
ATGGCCGACAACTCGAGCGACGATCATGACAAGTCTGACTTCGAACCCCTGTCCTTTTGG
CTCGAACCATCATCTGTTGGTAGACCAGTCGATGTCATGGTATCTCCCTCCTCGGCAGAG
AAACTTACAGCTTACTTCAAAAGATATTTCTCTTCATTCGAGGTCTTACAGACGGACATT
CAGARGGTCATTACAGAACAGTACATGGACAGGGCCCGACCCGGTTTGGAATTTGAATAT
GAACARTACCATAACCTTGATGAGATCAATGCTTGGATGGATACTATGGTGAGCAAGCAC
GCCGATCTTGCCACCAAAATAGCGATTGGTACATCTTACGAAGGAAGGACGATAAGTGCG
CTAAAGATCAGCGTTCCCGCCCAGGCATCACGTTACCATAGCAACAGAACCAACGCGGGT
AAACCCTCCATCTTCATCCAAGGGGGAATWCACGCGAGGGAGTGGATCTCTCCCGCCACT
GTAGTTTACATGACYAATCAGCTACTGAAGCAGTATAARACGAGTGATGATGTCAAAAGG
ATTCTKACTGCATTTGATTGGTATGTCTTACCGGTCTTCAACGTCGATGGATATGTCTTC
ACGTGGAMTACRAATCGCATGTGGCGCAAGACCCGCTCTCCAACTTCMAATCCCTTGTGT
AAGGGAACAGACCCAAACAGGAACTGGGACAATCATTGGTGTGAGAATGGAGCAAGCAGG
AATCCCTGCAGCGAGACATACTGCGGGAAGAGTGCGTTTTCAGAGGTTGAAGTCGTAGCG
GTCTCAAGTTTCCTTTCATCGGGAATCAATTTTGTCGGGTTTATCGATTTTCATAGTTAC
TCCCAACTCTGGATGACCCCGTACGGATACACCTATTCACTTCCAAAAACGAGCGATTAT
TTCAAACAGAATACGCAGAGCGAGAAAAGTGTACAAGCCCTCGAAGGCGTGCATGGAACT
CGATACGARTATGGAACCATTTCTAATACACTATACACGGCWTCGGGTGCCTCGGTCGAT
TGGACGTACGACRACGCTGGCATYCTGTACTCGGCCACGGTSGAGCTTCGTGACATGGGG
CATCTGTGGTTACMTTTGATATTTGAAACGATACTCRTGGCGATTATACAATCGCAGATG
ACTACTACATTSAAG

>spurp
ATGGCCGACAACTCGAGCGACGATCATGACAAGTCTGACTTCGAACCCCTGTCCTTTTGG
CTCGAACCATCATCTGTTGGTAGACCAGTCGATGTCATGGTATCTCCCTCCTCGGCAGAG
AAACTTACAGCTTACTTCAAAAGATATTTCTCTTCATTCGAGGTCTTACAGACGGACATT
CAGAGGGTCATTACAGAACAGTACATGGACAGGGCCCGACCCGGTTTGGAATTTGAATAT
GAACAGTACCATAACCTTGATGAGATCAATGCTTGGATGGATACTATGGTGAGCAAGCAC
GCCGATCTTGCCACCAAAATAGCGATTGGTACATCTTACGAAGGAAGGACGATAAGTGCG
CTAAAGATCAGCGTTCCCGCCCAGGCATCACGTTACCATAGCAACAGAACCAACGCGGGT
AAACCCTCCATCTTCATCCAAGGGGGAATACACGCGAGGGAGTGGATCTCTCCCGCCACT
GTAGTTTACATGACCAATCAGCTACTGAAGCAGTATAAAACGAGTGATGATGTCAAAAGG
ATTCTTACTGCATTTGATTGGTATGTCTTACCGGTCTTCAACGTCGATGGATATGTCTTC
ACGTGGACTACGAATCGCATGTGGCGCAAGACCCGCTCTCCAACTTCCAATCCCTTGTGT
AAGGGAACAGACCCAAACAGGAACTGGGACAATCATTGGTGTGAGAATGGAGCAAGCAGG
AATCCCTGCAGCGAGACATACTGCGGGAAGAGTGCGTTTTCAGAGGTTGAAGTCGTAGCG
GTCTCAAGTTTCCTTTCATCGGGAATCAATTTTGTCGGGTTTATCGATTTTCATAGTTAC
TCCCAACTCTGGATGACCCCGTACGGATACACCTATTCACTTCCAAAAACGAGCGATTAT
TTCAAACAGAATACGCAGAGCGAGAAAAGTGTACAAGCCCTCGAAGGCGTGCATGGAACT
CGATACGAGTATGGAACCATTTCTAATACACTATACACGGCATCGGGTGCCTCGGTCGAT
TGGACGTACGACAACGCTGGCATCCTGTACTCGGCCACGGTGGAGCTTCGTGACATGGGG
CATCTGTGGTTACCTTTGATATTTGAAACGATACTCATGGCGATTATACAATCGCAGATG
ACTACTACATTGAAG

>pdep
NNNNNNNNNNNNNNNNNNNNNnnnnnnnnnnnnnnnnnnnnnnnnnnnCTGTCCTTCTGG
CTTGAACCATCATCTGTTGGGAGACCAGTCGATGTCATGGTATCTCCTTCCTCGGCAGAC
AAACTTACAGCTTTCTTCAACAGATCTTTCTCTTCATTCGAGGTCTTACAGACGGACATT
CAGAGGGTCATTACAGAGCAGTACATGGACAGGGCTCGACCTGGTTTGGAATTTGAATAT
GAAAAATATCATAACCTTGATGAGATCAATGCTTGGATGGATACTATGGTGACCAAGCAC
GCCGATCTTGCMACCAAAATAGCGATTGGTACATCTTACGAAGGAAGGACTATTAGTGCG
TTAAAGATCRTCGTTCCCGCCCAGACATCACGTTACCATAGCAACAGAACCAATGCGGGT
AAACCCTCCATCTTCATCCAAGGGGGAATACACGCCAGAGAGTGGATTTCTCCCGCCACT
GTAGTTTACATGACCAATCAGCTACTGAAGGGGTATAAGACGAGTGATGATGTTAAAAGG
ATTATGACTGCATTTGATTGGTATGTCTTGCCGGTCTTCAACGTCGATGGATATGTCTTT
ACGTGGAATAAAAATCGCATGTGGCGCAAGACCCGCTCTCCAACTTTCAATCCCTTGTGT
AAGGGAACAGACCCAAACAGGAACTGGGACAATCATTGGTGTGAGAATGGAGCTAGCAAA
AACCCCTGCAGCGAGACGTACTGCGGGTCGAGCGCATTTTCAGAGATTGAAGTCAAAGCT
GTCTCAAGTTTCCTTTCATCGGGAATCAATTTTGTCGGGTTTATCGATTTTCATAGTTAT
TCCCAACTCTGGATGACCCCGTACGGATACACCTATTCACTTCCAAAAACGAGTGATTAT
TTCAAACAGAAYACGCAGAGCGAGAGAAGCGTTAAAGCCCTAGAAGGCGTGCATGGGACT
CGATACGAGTATGGAACCATTGCTAACACACTATACACGGCATCGGGTAACTCGGTCGAT
TGGACGTACGACGACGCTGGCATCCTGTACTCGGCCACGGTCGAGCTTCGTGACATGGGR
CAnnnnnnnnnnnnnnnnnnnnnnnnnnnnnnnnnnnnnnnnnnnnnnnnnnnnnnnnnn
nnnnnnnnnnnnnnn
