# Supplementary material for: Genome-wide signals of positive selection in strongylocentrotid sea urchins
Source: BMC Genomics. 2017 Jul 21;18:555. doi: 10.1186/s12864-017-3944-7 (PMC5521101; doi:10.1186/s12864-017-3944-7)
Supplement: Supplementary file 3 — Consensus alignment files. A compressed (gzip) tape archive (TAR) file containing 6250 consensus alignment files in FASTA format. (TGZ 14116 kb) [file 12864_2017_3944_MOESM3_ESM.tgz › SPU_021979/consensAlign.ordered.fa]

>sdro
NNNNNNNNNNNNNNNNNNNNNNNNNNNNNNNNNNNNNNNNNNNNNNNNNATCCATTTGCC
AAGCAAGGTACGAAGATGGTAGGGGATGTAGACTATGAAGGAGTGAGGGAGGTAGCAGGG
GCTATCACCCCTGTCCCCGGTGGCGTGGGACCCATGACTGTAGCCATGCTGATGGGTAAC
ACGGTCGAGAGTGCCAAGAAGACTGTCGAAGGAACTCTGGGTGACCAATGGAAGATGAGA
TACCTACCCCTTCATCTCAAGCAACCCGTCCCTACCGACATCGAGGTCTCCAGGGCCCAG
AAACCCAAGGAGGTATCAGAGTTAGCCCAGGAACTACAGCTCCTACCAAGTGAGATAGAC
TACTATGGCAAGACCAAGGCCAAGATCTCTCTATCGGTTCTAGATCGGCTGAAAGACAGG
GCTCCAGGGAAGTACATCGTTGTTGGAGGAATCACACCCACTCCTCTAGGTGAAGGCAAG
AGCACCACCACCATCGGTCTGGTGCAGGCAATGGGCTCGCATCTCAAGAAGAATGTCTTT
GCCTGTGTGAGACAGCCATCCCAAGGACCCACCTTTGGTATCAAGGGCGGGGCAGCAGGT
GGTGGTTACGCCCAGGTCATTCCTATGGAAGAGTTTAATCTTCACCTTACCGGAGACATC
CATGCAATCACAGCCTCAAACAACTTGCTCGCTGCAGCCATCGATGCTAGGATCTTTCAT
GAATCAACTCAGACAGATAGCGCCCTCTATGGCAGACTAGTGCCRGCCAAGAAGGGTGTC
CGACAGTTTTCAAACATCCAGATAGGCAGGCTTCAGCGTCTTGGCATCGAGAAGACCAAC
CCAGATGATCTGACAGAAGATGAGATACACAGATTTGCTCGCCTTGACATCGACCCATCT
ACCATCACATGGCAGAGAGTCTTGGACACCAATGACCGCTACCTGCGTAAGATCACCATC
GGTCAGTCWCCCACCGAGAAGGGCTTCACYCGTGAGACACAGTTCGACATCGCYGTGGCC
AGYGAGATCATGGCCATYCTGGCMCTSACCACYGACCTCAAGGACATGAGGGAGCGTCTG
AGTAAGATCGTTGTTGCWAGCAACAAGCAGGGAGAACCAGTGACTGCTGATGATGTTGGT
GTGGGAGGTGCTCTGGCTGTWCTCATGAAGGATGCTATCAAACCAAACCTCATGCAGACA
CTKGAGGGAAATCCAGTATTTGTSCATGCTGGTCCATTTGCCAACATTGCCCATGGTAAC
TCTTCAATCCTGGCTGATAAAATTGCTCTCAARCTTGTTGGAGAACATGGATTTGTAGTY
ACYGAGGCTGGTTTTGGATCAGACATTGGAATGGAGAAGTTCTTTGACATCAAGACTCGT
TACTCTGGYYTGACTCCCAATGCYGCTGTGATWGTAGCTACTGTCAGAGCACTCAAGATG
CAYGGAGGCGGACCTAATGTGACAGCTGGAAGGCCTCTTGCTCCTGAATACAATGARGAG
AATCTAGAACTCCTAGAGAAGGGATTCTGTAACCTTAGGAAGCAGATTGAAAACACAGCC
CACTTYGGTGTCCCCTGCGTCGTTGCAATCAACCAGTTTGTAACGGACACACCCAATGAG
CTAGCCCTTCTACAGCAGTTGTCCAAGGAGTGTGGTGCCTTTGATGCTGTGGTCTCAAAC
CACTGGGCTCTCGGAGGAAGCGGTGCAGTGGACCTGGCTAAGGCTGTAGAGAGGGCCTGC
TACCAGCCAAGCGACTTCAAGTTCCTCTACGACCTAGATATTCCCGTTGAAGACAAGATC
TCCGCCATTGCCATGAAGATCTATGGAGCCGACGGCATTGAACTCTCCGAGGAGGCACAG
AAGAAGATCAACCTCTACCGTAGCCAGGGCTTCAACGATCTACCCATCTGCATGGCCAAG
ACGCATCTTTCCTTGTCACATGACCCGAAACTGAAGGGCACGCCCACTGGGTTCACTCTG
CCAATCAGGGATGTCCGAGCCAGTGTAGGGGCGGGATTCCTCTACCCGCTTGTTGGAACG
ATGAGTACCATGCCTGGCCTATCCACCAGACCTTGCTTCTACGACATTGACATCGACACC
GAGACTGAAACCATTTTTGGCCTCTTC

>spal
NNNNNNNNNNNNNNNNNNNNNNNNNNNNNNnnnnnnnnnnnnnnnnnnnATCCATTTGCC
AAGCAAGGTAGGAAGATGGTAGGGGATGTAGACTATGAAGGAGTGAGGGAGGTAGCAGGG
GCTATCACCCCMGTCCCWGGTGGCGTAGGACCCATGACTGTAGCCATGCTGATGGGTAAC
ACAGTGGAGAGTGCMAAGAAGACTGTGGAAGGAACTCTGGGCGACCAATGGAAGATGAGA
TACCTACCCCTTCATCTCAAGGAACCCGTMCCTACCGACATCGAGGTCTCCAGGGCCCAG
AAACCMAAGGAGGTATCAGAGCTRGCCCAGGAACTACAGCTCCTACCCAGTGAGATAGAC
TACTATGGMAAGACCAAGGCCAAGATCTCTCTATCSGTTCTAGATCGGCTGAAAGACAGG
GCTCCAGGGAAGTACATYGTTGTTGGAGGAATCACACCAACTCCTCTRGGTGAAGGCAAG
AGCACCACCACCATCGGTCTGGTCCAGGCAATGGGCTCKCATCTCAAGAAGAATGTSTTT
GCCTGTGTGAGACAGCCATCYCAAGGACCCACCTTTGGTATCAAGGGMGGKGCAGCAGGT
GGYGGTTACGCYCAGGTCATTCCTATGGAAGAGTTCAATCTTCACCTTACCGGAGACATC
CATGCAATCACAGCCTCAAACAACTTGCTCGCCGCAGCCATTGATGCCAGGATCTTTCAC
GAATCAACTCAGACAGATAGCGCCCTCTATGGCAGGCTAGTGCCAAGCAAGAAGGGTGTC
CGACAGTTTTCAAAAATCCAGATAGGCAGGCTTGAGCGTCTTGGCATCGAGAAGACCAAC
CCAGATGATCTGACAGAAGATGAGATCCATAGATTTGCTCGTCTTGACATCGACCCATCT
ACCATCACATGGCAGAGAGTCTTGGACACCAATGACCGTTACCTGCGTAAGATCACCATC
GGTCAGTCTCCCACCGAGAAGGGCTTCACCCGTGAGACACAGTTCGACATCGCCGTGGCC
AGTGAGATCATGGCCATCCTGGCCCTCACCACCGACCTCAAGGACATGAGGGAGCGTCTG
AGTAAGATCGTCGTTGCTAGCAACAAGCAGGGAGAACCAGTGACTGCTGATGATGTTGGT
GTGGGAGGTGCTCTGGCTGTACTCATGAAGGATGCTATCAAACCGAACCTCATGCAGACA
CTTGAGGGAAATCCAGTATTTGTKCATGCTGGTCCATTTGCCAACATTGCCCATGGTAAC
TCTTCAATCCTGGCTGATAAAATTGCTCTCAAACTTGTTGGAGAACATGGATTTGTAGTM
ACTGAGGCTGGTTTYGGATCAGACATTGGAATGGAGAAGTTCTTTGACATCAAGACTCGT
TACTCTGGYCTGACTCCCAATGCYGCTGTGATTGTAGCTACTGTCAGAGCACTCAAGATG
CATGGAGGYGGACCTAATGTGACAGCTGGAAGGCCTCTTGCTSCTGAATACAATGAGGAG
AATCTAGAACTCCTAGAGAAGGGATTCTGTAACCTTAGGAAGCAGATTGAAAACACAGCC
CACTTTGGTGTCCCATGCGTCGTTGCAATCAACCAGTTTGTAACGGACACACCCAATGAG
CTAGCCCTTCTMCAGCAGCTRTCCAAGGAATGTGGTGCCTTTGATGCTGTGGTYTCAAAC
CACTGGGCTCACGGAGGAGCCGGTGCAGTGGACCTTGCTAAGGCTGTAGAGAGGGCCTGC
TACCAGCCAAGCGACTTCAAGTTCCTCTATGACCTAGATATTCCCGTTGAAGACAAGATC
TCCGCCATTGCCACRAAGATCTATGGAGCYGACGGCATTGAACTCTCTGAGGAGGCACAG
AAGAAGATCAACCTCTACCGTAGCCAGGGCTTCAACGATCTACCCATCTGCATGGCTAAG
ACGCATCTTTCCTTGTCACATGACCCSAAACTGAAGGGCACGCCCACTGGRTTCACTCTR
CCAATCAGGGATGTSAGAGCCAGTGTAGGGGCGGGATTCCTCTACCCGCTTGTTGGAACG
ATGAGTACYATGCCTGGSTTATCCACCAGACCTTGCTTCTACGACATTGACATCGACACM
GAGACTGAAACCATCTTTGGCCTCTTC

>sfra
nnnnnnnnnnnnnnnnnnnnnnnnnnnnnnnnnnnnnnnnnnnnnnnnnATCCATTTGCC
AAGAAAGGTAGGAAGATGGTGGGGGATGTAGACTATGAAGGAGTGAGGGAGGTAGCAGGG
GCTATMACCCCCGTCCCCGGTGGCGTAGGACCCATGACTGTAGCCATGCTGATGGGTAAC
ACKGTGGAGAGTGCCAAGAAGACAGTGGAAGGAACTCTGGGAGACCAATGGCAGATGAGA
TACCTACCCCTGAATCTCAAGGAACCTGTCCCTTCTGACATYGAGGTCTCCAGAGCCCAG
AAACCCAAGGAGGTATCAGAGCTAGCCCAGGAACTACAGCTCCTACCCAGTGAGATAGAC
TACTATGGCAAGACCAAGGCCAAGATCTCTCTATCGGTTCTAGATCGGCTGAAAGACAGA
GCTCCAGGGAAGTACATCGTTGTTGGAGGAATCACACCAACTCCTCTWGGTGAAGGCAAG
AGCACCACCACCATYGGTCTGGTCCAGGCAATGGGCTCRCATCTYAAGAAGAATGTCTTT
GCCTGTGTGAGACAGCCATCACAAGGACCCACCTTTGGTATCAAGGGAGGAGCAGCAGGT
GGCGGTTACGCTCAGGTCATTCCTATGGAAGAGTTCAATCTTCACCTTACCGGAGACATC
CATGCAATCGTAGCCGCAAACAACTTGCTCGCTGCAGCCATCGATGCCAGGATCTTCCAT
GAATCAACTCAGACAGATAGCGGCCTCTATGGCAGGCTAGTGCCAAGCAAGAAGGGTGTC
CGACAGTTTTCAGACATCCAGTTAGGCAGGCTTCAGCGTCTTGGCATCGACAAGACCAAC
CCAAATGATCTGACAGAAGATGAGATTCATAGATTTGCTCGCCTTGACATCGACCCATCT
ACCATCACATGGCAGAGAGTCATGGACACCAATGACCGCTACCTGCGCAAGATCACCATC
GGTCAGTCTCCCACCGAGAAGGGCATCACTCGTGAGACACAGTTCGACATCGCCGTGGCC
AGTGAGATCATGGCCATCCTGGCCCTCACCACCGACYTAGGAGACATGAGGACGCGTCTG
AGTAAGATCGTCGTCGCTAGCAACAAGCAGGGAGAACCAGTGACTGCTGATGATGTTGGT
GTGGGAGGTGCTCTGGCTGTACTCATGAAGGATGCCATCAAACCAAACCTCATGCAGACA
CTTGAGGGAAATCCGGTATTTGTTCATGCTGGTCCATTTGCCAACATTGCCCATGGTAAC
TCTTCAATCCTAGCTGATAAAATTGCTCTCAAACTTGTTGGAGAACATGGATTTGTAGTC
ACTGAGGCTGGTTTCGGATCAGACATTGGAATGGAGAAGTTCTTTGACATCAAGACTCGT
TACTCTGGTCTGACTCCCAATGCCTGTGTGATTGTAGCTACTATCAGAGCACTCAAGATG
CATGGAGGTGGACCTAATGTGACAGCTGGAAAGCCTCTTGCTTCTGAATACAATGAGGAG
AATCTAGAACTCCTAGAGAAGGGATTCTGTAACCTTAGGAAGCAGATTGAAAACACAGCC
CACTTTGGTGTCCCATGTGTCGTTGCCATCAACCAGTTTGTAACGGACACACCCAATGAG
CTAGCCCTTCTACAGCAGCTGTCCAAGGAATGTGGKGCCTTTGATGCTGTGGTCTCAAAC
CACTGGGCTCATGGAGGAACAGGTGCAGTGGACCTGGCTAAGGCKGTAGAGAGGGCCTGC
TACCAGCCAAGCGACTTCAAGTTCCTCTATGACCTAGATAGTTCCGTTGAAGACAAGATC
TCCACCATCGCCAAGAAGATCTATGGAGCCGACGGCATTGAACTCTCTGAGGAGGCACAG
AAGAAGATCAACCTCTACCGTAGCCAGGGCTTCAACGATCTACCCATCTGCATGGCTAAG
ACGCATCTTTCCTTGTCACATGACCCGACTCTGAAGGGCACRCCCACTGGGTTCACTCTA
CCAATTAGGGATGTCCGAGCCAGTGTAGGGGCGGGATTCCTCTACCCGCTTGTTGGAACG
ATGAGTACCATGCCTGGCTTACCCACCAGACCTTGCTTCTATGACATTGACATCGACACC
AAGACTGAAACCATCTTTGGCCTCTTC

>afraSS
NNNNNNNNNNNNNNNNNNNNNNNNNNNNNNNNNNNNNNNNNNNNNNNNNATCCATTTGCC
AAGCAAGGTAGGAAGATGGTAGGGGATGTAGACTATGAAGGAGTGAGGGAGGTAGCAGGR
GCTATYACCCCYGTCCCTGGTGGCGTAGGACCCATGACTGTAGCCATGCTGATGGGTAAC
ACSGTGGAGAGTGCCAAGAAGACAGTGGAAGGAACTCTGGGTGACCAATGGAAGATGAGA
TACCTACCCCTTCATCTCAAGCAACCMGTMCCTACCGACATCGAGGTCTCCAGGGCCCAG
AAACCCAAGGAGGTATCAGAGCTAGCCCAGGAACTACAGCTCCTACCCAGTGAGATAGAC
TACTATGGYAAGACCAAGGCCAAGATCTCTCTATCGGTTCTAGATCGGCTGAAAGACAGG
GCTCCAGGGAAGTACATCGTTGTTGGAGGAATCACWCCAACTCCTCTAGGKGAAGGCAAG
AGCACCACCACCATCGGTCTGGTCCAGGCAATGGGCTCKCATCTCAAGAAGAATGTCTTT
GCCTGTGTGAGACAGCCATCCCAAGGACCCACMTTTGGTATCAAGGGCGGAGCAGCAGGT
GGTGGTTAYGCCCAGGTCATTCCTATGGAAGAGTTCAATCTTCACCTTACCGGAGACATC
CATGCAATCACAGCCTCRAACAACTTGCTCGCTGCAGCCATCGATGCTAGGATCTTTCAC
GAATCAACTCAGACAGATAGCGCCCTCTATGGCAGGCTAGTGCCAAGCAAGAAGGGTGTC
CGAGAATTTTCAAACATCCAGATAGGCAGGCTTCAGCGTCTTGGCATCGASAAGACCAAC
CCAGATGATCTGACMGAAGAWGAGATACACAGATTTGCTCGTCTTGACATCGACCCATCT
ACCATCACATGGCAGAGAGTCTTGGACACCAATGACCGYTACCTGCGTAAGATCACCATY
GGYCAGTCTCCYACCGAGAAGGGCTTCACYCGTGAGACRCAGTTCGACATCGCCGTGGCC
AGTGAGATCATGGCCATCCTGGCACTGACCACYGACCTCAARGACATGAGGGAGCGTCTG
AGTAAGATCGTTGTYGCTAGCAACAAGCAGGGAGAACCGGTSACTGCTGATGATGTTGGT
GTGGGAGGTGCTCTGGCTGTTCTCATGAAGGATGCYATCAAACCRAACCTCATGCAGACA
CTTGAGGGAAATCCAGTATTTGTSCATGCTGGTCCATTTGCCAACATTGCCCATGGWAAC
TCTTCAATCCTGGCTGATAAAATTGCTCTCAAACTTGTTGGAGAACATGGATTTGTAGTC
ACTGAGGCTGGTTTYGGATCMGACATTGGAATGGAGAAGTTCTTTGACATCAAGACTCGT
TACTCWGGYCTGACTCCCAATGCYGCTGTGATTGTAGCTACTGTCAGAGCACTMAAGATG
CATGGWGGTGGACCTAATGTGACAGCTGGAAGGCCTCTTGCTSCTGAATACAATGAGGAG
AATCTAGAACTCCTAGAGAAGGGATTCTGTAACCTTAGGAAGCAGATTGAAAACACAGCC
CACTTTGGTGTCCCATGCGTCGTTGCAATCAACCAGTTTGTAACGGACACACCCAATGAG
CTAGCCCTTCTCCAGCAGCTGTCCAAGGAATGTGGTGCCTTTGATGCTGTGGTCTCAAAC
CACTGGGCTCACGGWGGAGCCGGTGCAGTGGACCTTGCTAAGGCCGTAGAGAGGGCCTGC
TACCAGCCAAGCGACTTCAAGTTCCTCTATGAACTAGATACTCCCGTTGAAGACAAGATC
TCCGCCATTGCCACAAAGATCTATGGAGCCGACGGCATTGAACTCTCTGAGGAGGCACAG
AAGAAGATCAACCTCTACCGTAGCCAGGGCTTCAACGATCTACCCATCTGCATGGCTAAG
ACSCATCTTTCCTTGTCACATGACCCRAAACTGAARGGCACGCCCACTGGGTTCACTCTG
CCAATCAGGGATGTCCGAGCCAGCGTAGGGGCGGGATTCCTCTACCCGCTTGTTGGAACG
ATGAGTACCATGCCTGGCTTATCTACCAGACCTTGCTTCTACGACATTGACATCGACACC
GAGACTGAAACCATCTTTGGCCTCTTC

>hpul
nnnnnnnnnnnNNNNNNNNNNNNNNNNNNNNNNNNNNNNNNNNNNNNNNATCCATTTGCC
AAGCAAGGTAGGAAGATGGTAGGGGATGTAGACTATGAAGGAGTGAGGGAGGTAGCAGGR
GCTATCACCCCCGTCCCYGGTGGCGTAGGACCCATGACTGTAGCCATGCTGATGGGTAAC
ACRGTGGAGAGTGCCAAGAAGACTGTGGAAGGAACKCYGGGTGACCAATGGAAGATGAGA
TACCTACCCCTTCATCTCAAGGAACCTGTACCTACCGACATYGAGGTCTCCAGGGCCCAG
AAACCCAAGGAGGTMTCRGAGCTAGCCCAGGAACTACARCTCCTACCYAGTGAGATAGAY
TACTATGGCAAGACCAAGGCCAAGATCTCTCTATCYGTTCTAGATCGRCTGAAAGAYAGG
GCTCCAGGRAARTACATYGTTGTTGGAGGAATCACACCAACTCCTCTAGGTGAAGGCAAG
AGCACCACCACCATCGGTCTAGTCCAGGCGATGGGCTCGCATCTYAAGAAGAATGTCTTT
GCCTGTGTGAGACAGCCATCCCAAGGACCCACCTTTGGTATCAAGGGCGGAGCAGCAGGT
GGTGGTTACGCCCAGGTCATTCCTATGGAAGAGTTCAATCTTCACCTTACCGGAGAYATC
CATGCAATCACAGCCGCAAACAACTTGCTCGCTGCAGCCATCGATGCTAGGATCTTTCAT
GAATCAACTCAGACAGATAGCGCCCTCTATGGCAGRCTAGTGCCAAGCAAGAARGGTGTC
CGACAGTTTTCAAACATCCAGATAGGCAGGCTTCAGCGTCTTGGCATCGACAAGACTAAC
CCAGATGATCTGACAGAAGATGAGATACACAGATTTGCTCGTCTTGACATCGACCCATCT
ACCATCACATGGCAGAGAGTCTTGGACACCAATGACCGCTACCTGCGTAARATCACCATC
GGTCAGTCTCCCACTGAGAAGGGCTTCACCCGTGAGACACAGTTCGACATTGCTGTGGCC
AGTGAGATCATGGCCATCCTGGCACTTACCACTGACCTGAAGGACATGAGGCAGCGTCTG
GGTAAGATCGTCGTCGCTAGTAACAAGCAGGGAGAACCAGTGACTGCTGATGATGTCGGT
GTGGGAGGTGCTCTGGCTGTTCTCATGAAGGATGCTATCAAACCAAACCTCATGCAGACA
CTTGAGGGAAATCCAGTATTTGTCCATGCTGGTCCATTTGCTAACATTGCCCATGGTAAC
TCTTCAATCCTGGCTGATAAAATTGCTCTCAAACTTGTTGGAGAACATGGATTTGTAGTC
ACTGAGGCTGGTTTTGGATCAGACATTGGAATGGAGAAGTTCTTTGACATCAAGACTCGT
TACTCTGGTCTGACTCCCAATGCTGCTGTGATTGTAGCTACTGTCAGAGCACTCAAGATG
CACGGAGGCGGACCTAATGTGACAGCTGGAAAGCCTCTTGCTGCTGAATACAATGAGGAG
AATCTAGAACTCCTAGAGAAGGGATTCTGTAACCTTAGGAAGCAGATTGAAAACACAGCT
CACTTTGGTGTCCCCTGCGTCATTGCAATCAACCAGTTTGTAACGGACACACCCAATGAG
CTAGCCCTTCTACAGCAGTTGTCCAAGGAATGTGGTGCCTTTGATGCTGTGGTCTCAAAC
CACTGGGCTCGGGGAGGAGCAGGTGCAGTGGACCTGGCTAAGGCTGTGGAGAGGGCCTGC
TACCAGCCAAGCGACTTCAAGTTCCTCTATGAACTAGATAGTCCCGTTGAAGACAAGATC
TCCGCCATCGCCATGAAGATCTACGGAGCCGACGGCATCAAACTCTCCGAGGAGGCACAG
AAGAAGATCAACCTCTACCGTAGCCAGGGCTTCAATGATCTACCCATCTGCATGGCTAAG
ACGCATCTTTCCTTGTCACATGACCCGTCTCTCAAGGGCACGCCCACTGGGTTCACTCTG
CCAATCAGGGATGTCCGAGCCAGTGTAGGGGCGGGATTCCTCTACCCTCTTGTTGGAACG
ATGAGTACCATGCCTGGCCTATCCACTAGACCTTGCTTCTACGACATTGACATTGACACC
GAGACTGAAACCATCTTTGGCCTCTTC

>snud
nnnnnnnnnnnnnnnnnnnnnnnnnnnnnnnnnnnnnnnnnnnnnnnnnATCCATTTGCC
AAGAAAGGTAGGAAGATGGTGGGGGATGTAGACTATGAAGGAGTGAGGGAGGTAGCAGGG
GCTATCACCCCCGTCCCCGGTGGTGTAGGACCCATGACTGTAGCCATGCTGATGGGTAAC
ACGGTGGAGAGTGCCAAGAAGACAGTGGAAGGAACTCTGGGTGACCAATGGCAGATGAGA
TACCTACCCCTGCATCTCAAGGAACCCGTCCCTTCCGATATTGAGGTCTCCAGAGCCCAG
AAACCCAAGGAGGTATCAGAGCTAGCCCAGGAACTACAGCTCCTACCCAGTGAGATAGAC
TACTATGGCAAGACCAAGGCCAAGATCTCTCTATCCGTTTTAGATCGGCTGAAAGACAGA
GCTCCAGGGAAGTACATCGTTGTTGGAGGAATCACACCAACTCCTCTAGGTGAAGGCAAG
AGCACCACCACCATCGGTCTGGTCCAGGCAATGGGCTCGCATCTCAAGAAGAATGTCTTT
GCCTGTGTGAGACAGCCATCACAAGGACCCACCTTTGGTATCAAGGGAGGAGCAGCAGGT
GGTGGTTACGCTCAGGTCATTCCTATGGAAGAGTTCAATCTTCACCTTACTGGAGACATC
CATGCAATCACAGCTGCAAACAACTTGCTCGCTGCAGCCATCGATGCCAGGATCTTTCAT
GAATCAACTCAGACAGATAGCGGCCTCTATGGCAGGCTAGTGCCAAGCAAGAAGGGTGTC
CGACAGTTTTCAGACATCCAGTTAGGCAGGCTTCAGCGTCTTGGCATCGACAAGACCAAC
CCAAATGATCTGACAGAAGATGAGATACATAGATTTGCTCGTCTTGACATTGACCCATCT
ACCATCACATGGCAGAGAGTCTTGGACACCAATGACCGCTACCTGCGCAAGATCACCATC
GGTCAGTCTCCCACCGAGAAGGGCATCATTCGTGAGACACAGTTCGAYATCGCCGTGGCC
AGTGAGATCATGGCCATCCTGGCCCTCACCACCGACCTAGAAGACATGAGGAAGCGTCTG
AGTAAGATCGTCGTCGCTAGCAACAAGCAGGGAGAACCAGTGACTGCTGATGATGTTGGT
GTGGGAGGTGCTCTGGCTGTACTCATGAAGGATGCCATCAAGCCAAACCTCATGCAGACA
CTTGAGGGAAATCCAGTATTTGTTCATGCTGGTCCATTTGCCAACATTGCCCATGGTAAC
TCTTCAATCCTGGCTGATAAAATTGCTCTCAAACTTGTTGGAGAACATGGATTTGTAGTC
ACTGAGGCTGGTTTCGGATCAGACATTGGAATGGAGAAGTTCTTTGACATCAAGACTCGT
TACTCTGGACTGACTCCCAATGCCTGTGTGATTGTAGCTACTATCAGAGCACTCAAGATG
CATGGTGGTGGACCTAATGTGACAGCTGGAAAGCCTCTTGCTTCTGAATACAATGAGGAG
AATCTAGAACTCCTAGAGAAGGGATTCTGTAACCTTAGGAAGCAGATTGAAAACACGGCC
CACTTTGGTGTCCCATGTGTCGTTGCCATCAACCAGTTTGTAACGGACACACCCAATGAG
CTAGCCCTTCTACAGCAGTTGTCCAAGGAATGTGGGGCCTTTGATGCTGTGGTCTCAAAC
CATTGGGCTCACGGAGGAACAGGTGCAGTGGACCTGGCTAAGGCTGTAGAGAGGGCCTGC
TACCAGCCAAGCGATTTCAAGTTCCTCTATGACCTAGATAGTTCCGTTGAAGACAAGATC
TCCACCATCGCCAAGAAGATCTATGGAGCCGACGGGATCGAACTCTCTGAGGAGGCACAG
AAGAAGATCAACCTCTACCGTAGCCAGGGCTTCAACGATCTACCCATCTGCATGGCTAAG
ACGCATCTTTCCTTGTCACATGACCCGACTCTGAAGGGCACGCCCACTGGGTTCACTCTA
CCAATTAGGGATGTCCGAGCCAGTGTAGGGGCGGGATTCCTCTACCCGCTTGTTGGAACG
ATGAGTACCATGCCTGGATTACCCACCAGACCTTGCTTCTACGACATTGACATCGACACC
GAGACTGAAACCATCTTTGGCCTCTTC

>sintSS
nnnnnnnnnnnnnnnnnnnnnnnnnnnnnnnnnnnnnnnnnnnnnnnnnATCCATTTGCC
AAGCAAGGTAGGAAGATGGTAGGGGATGTAGACTATGAAGGAGTGAGGGAGGTAGCAGGA
GCTATCACCCCTGTCCCCGGTGGCGTAGGACCAATGACTGTAGCCATGCTGATGGGTAAC
ACGGTGGAGAGTGCCAAGAAGACTGTGGAAGGAACTCTGGGTGACCAATGGAAGATGAGA
TACCTACCCCTTCATCTCAAGCAACCMGTCCCTACCGACATCGAGGTCTCCCGGGCCCAG
AAACCCAAGGAGGTATCAGAGCTAGCCCAGGAACTACAGCTCCTACCCAGTGAGATAGAC
TWCTATGGMAAGACCAAGGCCAAGATCTCTCTATCCGTTCTAGATCGGCTKAAGGACAGG
GCTCCAGGGAAGTACRTCGTTGTTGGAGGAATCACACCAACTCCTCTAGGKGAAGGCAAG
AGCACCACCACCATCGGTCTGGTCCAGGCAATGGGCTCKCATCTCAAGAAGAATGTSTTT
GCCTGTGTGAGRCARCCATCCCAAGGACCCACCTTTGGTATCAAGGGYGGAGCAGCAGGT
GGTGGTTACGCTCAGGTCATTCCTATGGAAGAGTTCAATCTTCACCTTACCGGAGACATC
CATGCAATCACAGCCTCAAACAACTTGCTCGCTGCAGCCATCGATGCTAGGATCTTTCAT
GAATCAACTCAGACAGATAGCGCCCTCTATGGCAGGCTAGTGCCAAGCAAGAAGGGTGTC
CGAGAATTTTCAAAAATCCAGATAGGCAGGCTTCAGCGTCTTGGCATCGACAAGACCAAC
CCAGATGATCTGACAGAAGATGAGATACACAGATTTGCTCGTCTTGACATCGACCCATCT
ACCATCACATGGCAGAGAGTCTTGGACACCAATGACCGCTACCTGCGTAAGATCACCATC
GGTCAGTCTCCCACCGAGAAGGGCTTCACCCGTGAGACMCAGTTYGACATCGCCGTGGCC
AGTGAGATCATGGCCATCCTGGCAYTGACCACCGACCTCAAGGACATGAGGGAGCGTCTG
AGTAAGATCGTCGTKGCTAGCAACAAGCAGGGAGAACCRGTCACTGCTGATGATGTTGGT
GTGGGAGGTGCTCTGGCTGTWCTCATGAAGGATGCTATCAAACCAAACCTYATGCAGACA
CTTGAGGGAAATCCAGTATTTGTCCATGCTGGTCCATTTGCCAACATTGCCCACGGTAAC
TCTTCAATCCTGGCTGATAAAATTGCTCTYAAACTTGTTGGAGAACATGGATTTGTAGTC
ACTGAGGCTGGTTTCGGATCRGACATTGGAATGGAGAAGTTCTTTGACATCAAGACTCGT
TACTCTGGTCTGACTCCCAATGCYGCTGTGATYGTAGCTACTGTCAGAGCACTCAAGATG
CATGGAGGTGGACCTAATGTGACAGCTGGAAAGCCTCTTGCTGCTGAATACAATGAGGAG
AATCTAGAACTCCTAGAGAAGGGATTCTGTAACCTTAGAAAGCAGATTGAAAACACAGCC
CACTTTGGTGTCCCATGCGTCGTTGCAATCAACCAGTTTGTWACGGACACACCYAATGAG
CTAGCCCTTCTMCAGCAGYTGTCCAAGGAATGTGGTGCCTTTGATGCTGTGGTCTCCAAC
CACTGGGCTCTTGGAGGAAGCGGTGCAGTGGACCTGGCTAAGGCTGTAGAGAGGGCCTGC
TACCAGCCAAGCGACTTCAAGTTCCTSTATGAACTAGATACTCCYGTTGAAGACAAGATC
TCCRCCATTGCCACAAAGATCTATGGAGCMGAYGGCATTGAACTCTCYGAGGAGGCACAG
AAGAAGATMAACCTCTACCGKAGCCAGGGSTTCAACGATCTACCCATCTGCATGGCTAAG
ACKCATCTTTCCTTGTCACATGACCCSAAACTGAAGGGCACGCCCACTGGGTTCACTCTG
CCAATCAGGGATGTCCGAGCCAGTGTAGGGGCGGGATTCCTCTACCCGCTTGTTGGAACG
ATGAGTACCATGCCTGGCTTATCCACCAGACCTTGCTTCTACGACATTGACATCGACACC
GAGACTGAAACCATCTTTGGCCTCTTC

>sprp
ATGANCGNCAATATCATCGGCGCTCGAGAAAATAAAAGAAAGATAGATCATCCATTTGCC
AAGCAAGGTAGGAAGATGGTAGGKGATGTAGACTATGAAGGAGTGAGGGAGGTAGCAGGR
GCTATCACCCCYGTCCCYGGTGGCGTRGGACCCATGACTGTAGCCATGCTGATGGGYAAC
ACGGTGGAGAGTGCCAAGAAGACMGTSGAAGGAACTCTGGGTGACCAATGGAAGATGAGA
TACCTACCCCTTCATCTCAAGCAACCCGTCCCTACCGACATCGACGTCTCCAGGGCCCAG
AAACCCAAGGAGGTATCAGAGCTAGCCCAGGAACTACAGCTCCTACCCAGTGAGATAGAC
TACTATGGCAAGACCAAGGCCAAGATCTCTCTATCYGTTCTAGATCGGCTGAARGACAGG
GCTCCAGGGAAGTACGTCGTYGTTGGAGGAATCACACCAACTCCTCTAGGTGAAGGCAAG
AGCACCACCACTATCGGTCTGGTCCAGGCGATGGGCTCGCATCTCAAAAAGAATGTGTTT
GCCTGCGTGAGACAGCCATCCCAAGGACCCACCTTTGGTATCAAGGGCGGAGCAGCAGGT
GGTGGTTACGCCCAGGTCATTCCTATGGAAGAGTTCAATCTTCAYCTTACCGGAGACATC
CATGCAATCACAGCCTCGAACAACTTGCTCGCTGCAGCCATTGATGCYAGGATCTTTCAT
GAATCAACTCAGACAGATAGCGCCCTCTATGGCAGGCTAGTGCCAAGCAAGAAGGGTGTC
CGAGAATTTTCAAACATCCAGATAGGCAGGCTTCAGCGTCTTGGYATYGACAARACCAAC
CCAGATGATCTGACRGAAGATGAGATACACAGATTTGCTCGYCTTGACATCGACCCATCT
ACCATCACATGGCAGAGAGTMTTGGACACCAATGACCGCTACCTGCGTAAGATCACCATT
GGKCAGTCWCCCACMGAGAAGGGCTTCACYCGTGAGACWCAGTTCGACATCGCSGTGGCC
AGYGAGATCATGGCCATCCTGGCCCTCACCACCGACCTSAAGGACATGAGGGAGCGTCTG
AGTAAGATCGTYGTYGCTAGCAACAAGCAGGGAGAACCAGTGACTGCTGATGATGTTGGT
GTGGGAGGTGCTCTGGCTGTTCTCATGAAGGATGCTATYAAACCRAAYCTCATGCAGACA
CTTGAGGGAAATCCAGTATTTGTGCATGCTGGTCCATTTGCCAACATTGCCCACGGTAAC
TCTTCAATCCTGGCTGATAAAATTGCTCTCAAACTTGTTGGAGAACATGGATTTGTAGTC
ACTGAGGCTGGTTTTGGATCAGACATCGGAATGGAGAAGTTCTTTGACATCAAGACTCGT
TACTCTGGTCTGACTCCCAATGCCGCTGTGATCGTAGCYACTGTCAGAGCACTCAAGATG
CATGGAGGCGGACCTAATGTGACAGCTGGAAAGCCTCTTGCTGCTGAATACAATGAGGAG
AATCTAGAACTCCTRGAGAAGGGATTCTGTAACCTTMGGAAGCAGATTGAAAACACAGCC
CACTTTGGTGTCCCCTGYGTCGTTGCAATCAACCAGTTTGTAACGGACACACCCAAYGAG
CTAGCCCTTCTACAGCAGYTGTCCAAGGAATGTGGAGCCTTTGATGCTGTGGTCTCAAAC
CACTGGGCTCTCGGAGGAAAAGGTGCAGTGGACCTGGCTAAGGCTGTAGAGAGGGCCTGC
TACCAGCCAAGTGACTTCAAGTTCCTCTATGAACTAGATACTCCAGTTGAAGACAAGATC
TCCGCCATTGCCAAAAAGATCTATGGAGCCGACGGCATTGAACTCTCTGAGGATGCACAG
AAGAAGATCAACCTCTACCGTAGCCAGGGCTTCAACGATCTACCCATCTGCATGGCTAAG
ACGCATCTTTCCTTGTCACATGACCCGAAACTGAAGGGCACGCCCACTGGGTTCACTCTG
CCAATCAGGGATGTCAGAGCCAGTGTAGGGGCAGGATTCCTCTACCCGCTTGTTGGAACG
ATGAGTACCATGCCTGGGTTATCCACCAGACCTTGCTTCTACGACATTGACATCGACACC
GAGACTGAAACCATCTTTGGCCTCTTC

>spurp
ATGAACGCCAATATCATCGGCGCTCGAGAAAATAAAAGAAAGATAGATCATCCATTTGCC
AAGCAAGGTAGGAAGATGGTAGGGGATGTAGACTATGAAGGAGTGAGGGAGGTAGCAGGG
GCTATCACCCCCGTCCCCGGTGGCGTGGGACCCATGACTGTAGCCATGCTGATGGGTAAC
ACGGTGGAGAGTGCCAAGAAGACAGTGGAAGGAACTCTGGGTGACCAATGGAAGATGAGA
TACCTACCCCTTCATCTCAAGCAACCCGTCCCTACCGACATCGACGTCTCCAGGGCCCAG
AAACCCAAGGAGGTATCAGAGCTAGCCCAGGAACTACAGCTCCTACCCAGTGAGATAGAC
TACTATGGCAAGACCAAGGCCAAGATCTCTCTATCCGTTCTAGATCGGCTGAAGGACAGG
GCTCCAGGGAAGTACGTCGTTGTTGGAGGAATCACACCAACTCCTCTAGGTGAAGGCAAG
AGCACCACCACTATCGGTCTGGTCCAGGCGATGGGCTCGCATCTCAAAAAGAATGTGTTT
GCCTGCGTGAGACAGCCATCCCAAGGACCCACCTTTGGTATCAAGGGCGGAGCAGCAGGT
GGTGGTTACGCCCAGGTCATTCCTATGGAAGAGTTCAATCTTCATCTTACCGGAGACATC
CATGCAATCACAGCCTCGAACAACTTGCTCGCTGCAGCCATTGATGCCAGGATCTTTCAT
GAATCAACTCAGACAGATAGCGCCCTCTATGGCAGGCTAGTGCCAAGCAAGAAGGGTGTC
CGAGAATTTTCAAACATCCAGATAGGCAGGCTTCAGCGTCTTGGCATCGACAAGACCAAC
CCAGATGATCTGACAGAAGATGAGATACACAGATTTGCTCGCCTTGACATCGACCCATCT
ACCATCACATGGCAGAGAGTCTTGGACACCAATGACCGCTACCTGCGTAAGATCACCATT
GGTCAGTCACCCACAGAGAAGGGCTTCACCCGTGAGACTCAGTTCGACATCGCCGTGGCC
AGTGAGATCATGGCCATCCTGGCCCTCACCACCGACCTGAAGGACATGAGGGAGCGTCTG
AGTAAGATCGTCGTTGCTAGCAACAAGCAGGGAGAACCAGTGACTGCTGATGATGTTGGT
GTGGGAGGTGCTCTGGCTGTTCTCATGAAGGATGCTATTAAACCGAACCTCATGCAGACA
CTTGAGGGAAATCCAGTATTTGTGCATGCTGGTCCATTTGCCAACATTGCCCACGGTAAC
TCTTCAATCCTGGCTGATAAAATTGCTCTCAAACTTGTTGGAGAACATGGATTTGTAGTC
ACTGAGGCTGGTTTTGGATCAGACATCGGAATGGAGAAGTTCTTTGACATCAAGACTCGT
TACTCTGGTCTGACTCCCAATGCCGCTGTGATCGTAGCTACTGTCAGAGCACTCAAGATG
CATGGAGGCGGACCTAATGTGACAGCTGGAAAGCCTCTTGCTGCTGAATACAATGAGGAG
AATCTAGAACTCCTAGAGAAGGGATTCTGTAACCTTAGGAAGCAGATTGAAAACACAGCC
CACTTTGGTGTCCCCTGCGTCGTTGCAATCAACCAGTTTGTAACGGACACACCCAACGAG
CTAGCCCTTCTACAGCAGTTGTCCAAGGAATGTGGAGCCTTTGATGCTGTGGTCTCAAAC
CACTGGGCTCTCGGAGGAAAAGGTGCAGTGGACCTGGCTAAGGCTGTAGAGAGGGCCTGC
TACCAGCCAAGTGACTTCAAGTTCCTCTATGAACTAGATACTCCAGTTGAAGACAAGATC
TCCGCCATTGCCAAAAAGATCTATGGAGCCGACGGCATTGAACTCTCTGAGGATGCACAG
AAGAAGATCAACCTCTACCGTAGCCAGGGCTTCAACGATCTACCCATCTGCATGGCTAAG
ACGCATCTTTCCTTGTCACATGACCCGAAACTGAAGGGCACGCCCACTGGGTTCACTCTG
CCAATCAGGGATGTCAGAGCCAGTGTAGGGGCAGGATTCCTCTACCCGCTTGTTGGAACG
ATGAGTACCATGCCTGGGTTATCCACCAGACCTTGCTTCTACGACATTGACATCGACACC
GAGACTGAAACCATCTTTGGCCTCTTC

>pdep
NNNNNnnnnnnnnnnnnnnnnnnnnnnnnnnnnnnnnnnnnnnnnnnnnATCCATTTGCC
AAGAAAGGCAGGAAGATGGTGGGGGATGTAGACTATGAAGCAGTGAGGGAGGTAGCCGGG
GCTATCACCCCCGTCCCCGGTGGCGTAGGGCCCATGACTGTAGCCATGCTGATGGGTAAC
ACAGTGGAGAGTGCCAAGAAGACAGTGGAAGGAACTTTGGGAGACCAATGGCAGATGAGA
TACCTACCCCTGAATCTCAAGGAACCTGTTCCTTCTGACATCGAGGTCTCCAGAGCCCAG
AAACCCAAGGAGGTATCAGAGCTAGCCCAGGAACTACAGCTCCTACCCAGTGAGATAGAC
TACTATGGCAAGACCAAGGCCAAGATCTCTCTGTCGGTTCTAGATCGGCTGAAAGACAGA
GCTCCAGGGAAGTACATCGTTGTTGGAGGAATCACACCAACTCCTCTAGGTGAAGGTAAG
AGCACCACCACCATCGGTCTGGTCCAGGCAATGGGCTCGCATCTCAAGAAGAATGTCTTT
GCCTGTGTGAGACAGCCATCACAAGGACCCACCTTYGGTATCAAGGGAGGAGCAGCAGGT
GGTGGTTATGCTCAGGTTATTCCTATGGAAGAGTTCAATCTTCACCTTACTGGAGACATC
CATGCAATCACAGCTGCAAACAACTTGCTTGCTGCAGCCATCGATGCCAGGATCTTTCAT
GAATCAACTCAGACAGATAGCGGCCTCTATGGCAGGCTAGTGCCAAGCAAGAAGGGTGTC
CGACAGTTTTCAGACATCCAGTTAGGCAGGCTTCAGCGTCTTGGCATTGACAAGACCAAC
CCAAATGATCTGACAGAAGATGAGATACATAGATTTGCTCGCCTTGACATTGACCCATCT
ACMATCACATGGCAGAGAGTCATGGACACCAATGACCGCTACCTGCGCAAGATCACCATC
GGTCAGTCTCCCACCGAGAAGGGCTTCACTCGTGAGACACAGTTCGACATCGCCGTGGCC
AGTGARATCATGGCCATCCTGGCCCTCACCACCGACCTAGAAGACATGAGGAAGCGTCTG
AGTAAGATMGTCGTCGCTAGCAACAAGCAGGGAGAACCAGTGACTGCTGATGATGTTGGT
GTGGGAGGTGCTCTGGCTGTACTCATGAAGGATGCCATCAAACCAAACCTCATGCAGACA
CTWGAGGGAAATCCAGTATTTGTTCATGCTGGTCCATTTGCCAATATTGCCCATGGTAAC
TCTTCAGTCCTGGCTGATAAAATTGCTCTCAAACTTGTTGGAGAACATGGATTTGTAGTC
ACTGAGGCTGGTTTTGGATCAGACATTGGAATGGAGAAGTTCTTTGACATCAAGACTCGT
TACTCTGGTCTTACTCCCAATGCCTGTGTGATTGTAGCTACCATCAGAGCACTCAAGATG
CATGGAGGTGGACCTAATGTGACAGCTGGAAAGCCTCTTGCTTCTGAATACAATGAGGAG
AATCTAGAACTCCTAGAGAAGGGATTCTGTAACCTTAGGAAGCAGATTGAAAACACAGCC
CACTTTGGTGTCCCATGTGTCGTTGCRATCAACCAGTTTGTGACSGACACACCCAATGAG
CTAGCCCTTCTACAGCAGCTGTCCAAGGAATGTGGGGCCTTTGATGCTGTGGTCTCGAAC
CACTGGGCTCACGGAGGAACAGGTGCAGTGGACCTGGCTAAGGCTGTAGAGAGGGCCTGC
TATCAGCCAAGCAACTTCAAGTTCCTCTATGACCTAGATAGTTCCGTTGAAGACAAGATC
TCCACCATTGCCAAGAAGATCTATGGAGCGGATGGCATCGAACTCTCTGAGGAGGCACAG
AAGAAGATCAACCTCTACCGTAGCCAGGGCTTCAATGATCTACCCATCTGCATGGCTAAG
ACGCATCTTTCCTTGTCACATGACCCGACTCTGAAGGGCACGCCCACTGGGTTCACTCTA
CCAATTAGGGATGTCCGAGCCAGTGTAGGGGCGGGATTCCTCTACCCCCTTGTTGGAACG
ATGAGTACCATGCCTGGCTTACCCACCAGACCTTGCTTCTACGACATTGATATCGACACC
GAGACTGAGACCATCTTTGGCCTCTTC
