# Supplementary material for: Genome-wide signals of positive selection in strongylocentrotid sea urchins
Source: BMC Genomics. 2017 Jul 21;18:555. doi: 10.1186/s12864-017-3944-7 (PMC5521101; doi:10.1186/s12864-017-3944-7)
Supplement: Supplementary file 3 — Consensus alignment files. A compressed (gzip) tape archive (TAR) file containing 6250 consensus alignment files in FASTA format. (TGZ 14116 kb) [file 12864_2017_3944_MOESM3_ESM.tgz › SPU_013770/consensAlign.ordered.fa]

>sdro
ATGTCTAAGCCCACATACAAAGTCGCTGACATCAGCCTGGCCGAATTTGGCCGCAAGGAG
ATGGAACTTGCTGAGAACGAGATGCCAGGTTTGATGCAGATGAGGAAGAAGCATGGACCA
AGTAAGCCACTCAAAGGGGCCCGCATTGCTGGCTGTCTTCACATGACCATTCAGACTGCT
GTCCTTATTGAAACTCTCACAGAGCTTGGAGCTGAAGTCACATGGTCCAGCTGCAACATC
TTCTCCACCCAGGACCACGCGGCCGCTGCCATTGCCGTGACGGGGGTGCCAGTGTATGCC
TGGAAGGGAGAGACCGATGAGGAATACATCTGGTGCGTTGAGCAGACCATTGTCTTCCCT
GATGGTCAGCCACTCAACCTGATCCTTGATGATGGCGGTGATCTCACCAACCTAGTCCAC
ACCAAATACCCACAGTACCTTCCAGGCATCAAGGGGTTATCTGAGGAGACTACCACTGGA
GTCCACAACCTCTACAAGATGATGGAGAAGGGAGAGCTTAAAATACCAGCAATCAATGTC
AATGATTCAGTAACTAAGAGCAAATTTGACAACCTGTACGGCTGCCGTGAGTCACTCGTC
GATGGTATCAAGAGGGCGACAGATGTCATGTTGGCTGGAAAGACCTGTGTCGTTGCTGGT
TATGGTGATGTAGGCAAAGGTAGTGCCCAGTCCTTGAGGGCTTTCGGTGCTCGTGTGATT
ATCACAGAGGTGGATCCAATCAATGCTCTTCAGGCCTCCATGGAAGGTTATGAAGTGACA
ACCATGGATGAAGCCTGCAAGAAGGCACACATCTTTGTTACCGCCAGCGGCTGCAGTGGA
ATCATCGAGGCGCGTCACTTCAAAGAGATGAAGAATGACTCCATTGTCTGCAACATCGGC
CATTTCGATTGTGAGATTGATYTGGATTGGCTGAATACCAATGCCAAGAAGGACACCATC
AAACCACAGGTCGACCGTTACACTATGCCCAGTGGGAGGCACATCATTGTTCTGGCCGAG
GGCCGTCTGGTCAACCTTGGCTGTGCCATGGGTCACCCCAGCTTTGTCATGTCAAACTCA
TTCACCAACCAGGTCCTGGCCCAGCTTGAGCTCTGGACYAAGGCAGACCAGTACAAGGTT
GGCGTTGTTATGCTCCCCAAGACGCTCGACGAGGAGGTAGCTCGTCTTCATCTGGATCAT
CTGGATGTCAAACTGACCCACCTCACCACTGAACAATCCACATACCTTGGACTGAGCACA
GAGGGACCATTCAAACCTGATCATTACCGTTAT

>spal
ATGTCTAAGCCCACATACAAAGTCGCTGACATCRRMCTGGCCRAATTTGGCCGCAAGGAG
ATAGAACTTGCTGAGAACGAGATGCCWGGTTTGATGCAGATGAGGAAGAAGCATGGACCA
AGTAAGCCACTCAAAGGGGCCCGCATTGCTGGCTGTCTTCACATGACCATTCAGACTGCT
GTCCTTATTGAAACTCTCACMGAGCTTGGAGCYGAKGTCACATGGTCCAGCTGCAACATY
TTCTCCACCCAGGACCACGCGGCCGCTGCCATTGCCGTGACGGGGGTGCCAGTGTAYGCC
TGGAAGGGAGAGACCGATGAGGAATACATCTGGTGCGTTGAGCAGACCATTRTCTTCCCT
GATGGWCAGCCACTCAACCTGATCCTTGATGATGGCGGTGACCTCACCAACCTAGTCCAC
GARAAATACCCACAGTACCTTCCAGGCATCAAGGGGTTATCTGAGGAGACTACCACTGGA
GTCCACAACCTCTACAAGATGATGGAGAAGGGACTGCTTAAAATACCAGCAATCAATGTC
AATGATTCAGTAACYAAGAGCAAATTTGACAACCTGTACGGCTGCCGTGAGTCACTCGTC
GATGGTATTAAGAGGGCAACAGATGTCATGTTGGCTGGAAAGACCTGTGTCGTCGCTGGT
TACGGTGATGTGGGCAAAGGTAGTGCCCAGTCCTTGAGGGCTTTCGGTGCTCGTGTGATT
ATCACAGAGGTGGATCCAATCAATGCTCTTCAGGCCTCTATGGAAGGTTATGAAGTGACA
ACCATGGATGAAGCCTGCAAGAAGGCACACATCTTTGTTACCGCCAGCGGCTGCAGTGGA
ATCATCGAGGCGCGTCACTTCAAAGAGATGAAGAATGACTCCATTGTCTGCAACATCGGC
CATTTCGATTGTGAGATTGATYTGGATTGGCTGAATACCAATGCCAAGAAGGACACCATC
AAACCACAGGTCGACCGTTACACTATGCCCAGTGGGAGGCACATCATTGTTYTGGCCGAG
GGCCGTCTGGTCAACCTTGGCTGTGCCATGGGTCACCCCAGCTTTGTCATGTCAAACTCA
TTCACCAACCAGGTCCTGGCCCAGCTTGAGCTCTGGACYAAGGCAGACCAGTACAAGGTT
GGCGTTGTTATGCTCCCCAAGACGCTCGACGAGGAGGTAGCTCGTCTTCATCTGGATCAT
CTGGATGTCAAACTGACCCACCTCACCACTGAACAATCCACATACCTTGGACTGAGCACA
GAGGGACCATTCAAACCTGATCATTACCGTTAT

>sfra
ATGTCTAAGCCCACATACAAAGTCGCTGACATCAGCCTGGCCGAGTTTGGCCGCAAGGAG
ATGGACCTTGCCGAGAATGAGATGCCAGGTTTGATGGAGATGAGGAAGAAGTATGGACCC
AGTAAGCCACTCAAAGGGGCCCGCATTGCTGGCTGTCTTCACATGACCATTCAGACTGCT
GTCCTTATTGAAACTCTCACGGAGCTTGGAGCTGAGGTCACATGGTCCAGCTGCAACATC
TTCTCCACCCAGGACCACGCGGCCGCTGCCATTGCCAAGACTGGKGTGCCAGTGTATGCS
TGGAAGGGAGAGACCGATGAGGAATACATCTGGTGCGTTGAGCAGACCGTTGTCTTCCCT
GATGGACAGCCACTCAACCTGATCCTTGATGATGGCGGTGAYCTCACCAACCTAGTCCAC
ACCAAATACCCACAGTACCTTCCTGGCATCAAGGGGCTATCTGAGGAGACTACCACTGGA
GTCCACAACCTCTACAAGATGATGGAGAAGGGAGAGCTCAAAATACCAGCAATYAATGTC
AATGATTCAGTAACTAAGAGCAAATTTGACAACCTGTATGGCTGCCGTGAGTCACTCGTC
GATGGCATCAAGAGGGCGACAGATGTCATGTTGGCTGGAAAGACCTGTGTCGTTGCTGGT
TATGGTGATGTGGGCAAAGGTAGTGCCCAGTCCTTGAGGGCTTTCGGTGCTCGTGTGATT
ATCACAGAGGTGGATCCAATCAATGCTCTTCAGGCCTCCATGGAAGGTTATGAAGTGACA
ACCATGGATGAAGCCTGCAAGAAGGCACACATCTTTGTTACCGCCAGTGGCTGCAGTGGA
ATCATCGAGGAGCGTCACTTTGTCGAGATGAAGAATGACTCCATCGTCTGCAACATTGGC
CATTTCGATTGTGAGATTGATCTGGATTGGCTGAATGCCAATGCCAAGAAGGACACCATC
AAACCACAGGTCGACCGTTACACAATGCCCAGCGGGAAGCACATCATTGTCCTGGCTGAA
GGCCGTCTGGTCAACCTTGGCTGCGCCATGGGTCACCCCAGCTTCGTCATGTCAAACTCA
TTCACCAACCAGGTCCTGGCCCAGCTTGAGCTCTGGACCAAGGCAGACCAGTACAAGGTT
GGCGTTGTTATGCTCCCCAAGACRCTTGACGAGGAGGTAGCTCGTCTTCATCTGGATCAT
CTTGATGTCAAACTGACCCACCTCACCAACACCCAATCCAAATACCTTGGACTGAAGCAA
GAGGGACCATTCAAACCTGATCATTACCGTTAT

>afraSS
ATGTCTAAGCCCACATACAAAGTCGCCGACATCGAACTGGCCAAGTTTGGCCGCAAGGAG
ATAGAACTTGCTGAGAACGAGATGCCAGGTTTGATGCAGATGAGGAAGAAGCATGGACCC
AGTAAGCCACTCAAAGGGGCCCGTATTGCTGGCTGTCTTCACATGACCATTCAGACTGCT
GTCCTTATTGAAACTCTCACCGAGCTTGGAGCTGATGTCACATGGTCCAGCTGCAACATC
TTCTCCACCCAGGACCACGCGGCCGCTGCCATTGCCGTGACGGGGGTGCCAGTGTAYGCC
TGGAAGGGAGAGACCGATGAGGAATACATCTGGTGCGTTGAGCAGACCATTATCTTCCCT
GATGGACAGCCACTCAACCTGATCCTTGATGATGGCGGTGACCTCACCAACCTAGTCCAC
GAAAAATACCCACAGTACCTTCCAGGCATCAAGGGGTTRTCTGAGGAGACTACCACTGGA
GTCCACAACCTGTACAAGATGATGGAGAAGGGACTGCTTAAAATACCAGCAATCAATGTC
AATGATTCAGTAACTAAGAGCAAATTTGACAACCTGTACGGCTGCCGTGAGTCACTCGTC
GATGGTATCAAGAGGGCGACAGACGTCATGTTGGCTGGAAAGACCTGTGTCGTTGCTGGT
TACGGTGATGTGGGCAAAGGTAGTGCCCAGTCCTTGAGGGCTTTCGGTGCTCGTGTGATT
ATCACWGAGGTGGATCCAATCAATGCTCTTCAGGCCTCTATGGAAGGTTATGAAGTGACA
ACCATGGATGAAGCCTGCAAGAAGGCACACATCTTTGTTACCGCCAGCGGCTGCAGTGGA
ATCATCGAGGCGCGTCACTTCAAAGAGATGAAGAATGACTCCATTGTCTGCAACATCGGC
CATTTCGATTGTGAGATTGATCTGGATTGGCTGAATGCCAATGCCACGAAGGACACCATC
AAACCACAGGTCGACCGTTACACAATGCCCAGTGGGAACCACATCATTGTTCTGGCCGAG
GGCCGTCTGGTCAACCTTGGCTGTGCCATGGGTCACCCCAGCTTTGTCATGTCAAACTCA
TTCACCAACCAGGTCCTGGCCCAGCTTGAGCTCTGGACCAAGGCAGACCAGTACAAGGTT
GGCGTTGTTATGCTCCCCAAGACGCTCGACGAGGAGGTAGCTCGGCTTCATCTGGATCAT
CTGGATGTCAAACTGACCCACCTCACCACCGAACAATCCACATACCTTGGACTGAGCACA
AAGGGACCATTCAARCCTGATCATTACCGTTAT

>hpul
ATGTCTAAGCCCACATACAAAGTCGCTGACATCAGCCTGGCCGAGTTTGGCCGCAAGGAG
ATGGAACTTGCTGAGAATGAGATGCCAGGTTTGATGGAGATGAGGAAGAAGTATGGACCA
GCTAAGCCACTCAAAGGGGCCCGCATTGCTGGTTGTCTTCACATGACCATTCAGACTGCT
GTCCTTATTGAAACTCTTACAGAGCTTGGAGCTGAGGTCACATGGTCCAGCTGCAACATC
TTCTCCACCCAGGACCATGCTGCCGCTGCCATTGCCAAGACGGGGGTGCCAGTGTATGCC
TGGAAGGGAGAGACCGATGAGGAATACATCTGGTGCGTTGAGCAGACCGTTGTCTTCCCT
GATGGACAGCCACTCAACCTGATCCTTGATGATGGCGGTGACCTCACCAACCTAGTCCAC
ACCAAATACCCACAGTTCCTTCCAGGCATYAAGGGGCTATCTGAGGAGACTACCACTGGA
GTCCACAACCTCTACAAGATGATGGAGAAGGGAGAGCTTAAAGTACCAGCAATCAAYGTC
AATGATTCAGTAACTAAGAGCAAATTTGACAACCTSTACGGCTGCCGTGAGTCRCTCGTC
GATGGTATCAAGAGGGCGACAGATGTCATGTTGGCTGGAAAGACCTGTGTCGTYGCTGGT
TACGGTGATGTGGGCAAAGGTAGTGCCCAGTCCTTGAGGGCTTTCGGTGCTCGTGTGATT
ATCACAGAGGTGGATCCAATCAACGCTCTTCAGGCCTCCATGGAAGGTTATGAAGTGACA
ACCATGGATGAAGCCTGCAAGAAGGCACACATCTTTGTAACCGCCAGCGGCTGCAGTGGA
ATCATCGAGGCGCGTCACTTCAACGAGATGAAGAATGACTCCATTGTCTGCAACATTGGC
CATTTCGATTGTGAGATTGATCTGGATTGGCTGAATGCCAATGCCAAGAAGGACACCATC
AAACCACAGGTCGACCGTTACACTATGCCCAGTGGGAAGCACATCATTGTCYTGGCCGAG
GGCCGTCTGGTCAACCTTGGTTGTGCCATGGGTCACCCCAGCTTYGTCATGTCAAACTCA
TTCACCAACCAGGTCCTGGCCCAGCTTGAGCTCTGGACCAAGGCAGACCAGTACAAGGTT
GGCGTTGTTATGCTCCCCAAGACGCTYGACGAGGAGGTAGCTCGTCTTCATCTGGATCAT
CTCGATGTCAAACTGACCCACCTCACCAGCTCCCAATCCAAATACCTTGGACTGAAGCAA
GAGGGACCATTCAAACCTGATCATTACCGTTAT

>snud
ATGTCTAAGCCCACTTACAAAGTCGCTGACATCAGCCTGGCCGAATTTGGCCGCAAGGAG
ATGGACCTTGCCGAGAATGAGATGCCAGGTTTGATGGAGATGAGGAAGAAGTATGGACCC
AGTAAGCCACTCAAAGGGGCCCGCATTGCTGGCTGTCTTCACATGACCATTCAGACTGCT
GTCCTTATTGAAACTCTCACAGAGCTTGGAGCTGAGGTCACATGGTCCAGCTGCAACATC
TTCTCCACCCAGGACCACGCGGCYGCTGCCATTGCCAAGACAGGTGTGCCAGTGTATGCC
TGGAAGGGAGAGACTGATGAGGAATACATCTGGTGCGTTGAGCAGACCGTTGTCTTCCCT
GATGGACAGCCACTCAACCTGATCCTTGATGATGGCGGTGACCTCACCAACCTAGTCCAC
ACCAAATACCCACAGTACCTTCCTGGCATCAAGGGGCTATCCGAGGAGACTACCACTGGA
GTCCACAACCTCTACAAAATGATGGAGAAGGGAGAGCTCAAAATACCAGCAATCAATGTC
AATGATTCAGTAACGAAGAGCAAATTTGACAACCTGTATGGCTGCCGTGAGTCACTCGTC
GATGGCATCAAGAGGGCGACAGATGTCATGTTGGCTGGAAAGACCTGTGTTGTTGCTGGT
TATGGTGATGTCGGCAAAGGTAGTGCCCAGTCCTTGAGGGCTTTCGGTGCTCGTGTGATC
ATCACAGAGGTGGATCCAATCAATGCTCTTCAGGCCTCCATGGAAGGTTATGAAGTGACA
ACCATGGATGAAGCCTGCAAGAAGGCACACATCTTTGTTACCGCCAGTGGCTGCAGTGGA
ATCATCGAGGAGCGTCACTTCAAAGAGATGAAGAATGACTCCATCGTCTGCAACATTGGC
CATTTCGATTGTGAGATTGATCTGGATTGGCTGAATGCCAATGCCAAGAAGGACACCGTC
AAACCACAGGTCGACCGTTACACGATGCCCAGTGGTAAGCACATCATTGTCCTGGCTGAA
GGCCGTTTGGTCAACCTTGGCTGCGCCATGGGTCACCCCAGCTTCGTCATGTCAAACTCA
TTCACCAACCAGGTCCTGGCCCAGCTTGAGCTCTGGACCAAGGCAGACCAGTACAAGGTT
GGCGTTGTTATGCTCCCCAAGACGCTTGACGAGGAGGTAGCTCGTCTTCATCTGGATCAT
CTCGATGTCAAACTGACCCACCTCACCACCACCCAATCCAAATACCTTGGACTGAAGCAA
GAGGGACCATTCAAACCTGATCATTACCGTTAT

>sintSS
ATGTCTAAGCCCACATACAAAGTCGCTGACATCAGCCTGGCCGAATTTGGCCGCAAGGAG
ATGGAACTTGCTGAGAACGAGATGCCAGGTTTGATGCAGATGAGGAAGAAGCATGGACCC
AGTAAGCCACTCAAAGGGGCCCGCATTGCTGGCTGTCTTCACATGACCATTCAGACTGCT
GTCCTTATTGAAACTCTCACAGAGCTTGGAGCTGAAGTCACATGGTCCAGCTGCAACATC
TTCTCCACCCAGGACCACGCGGCCGCTGCCATTGCCAAGACGGGGGTGCCAGTGTACGCC
TGGAAGGGAGAGACCGATGAGGAATACATCTGGTGCGTTGAGCAGACCATTGTCTTCCCT
GATGGACAGCCACTCAACCTGATCCTTGATGATGGCGGTGATCTCACCAACCTAGTCCAC
ACCAAATACCCACAGTACCTCCCAGGCATCAAGGGGCTATCTGAGGAGACTACCACTGGA
GTCCACAACCTCTACAAGATGATGGAGAAGGGAGAGCTTAAAATACCAGCCATCAATGTC
AATGATTCAGTAACTAAGAGCAAATTTGACAACCTGTAYGGCTGCCGTGAGTCACTCGTY
GATGGTATCAAGAGAGCGACAGATGTCATGTTGGCTGGAAAGACCTGTGTCGTYGCTGGT
TACGGTGATGTGGGCAAAGGTAGTGCCCAGTCCTTGAGGGCTTTCGGTGCYCGTGTGATT
ATCACAGAGGTGGATCCAATCAATGCTCTTCAGGCCTCCATGGAAGGTTATGAAGTGACA
ACCATGGATGAAGCCTGCAAGAAGGCACACATCTTTGTTACYGCCAGCGGCTGCAGTGGA
ATCATCGAGGCGCGTCACTTCAAAGAGATGAAGAATGACTCCATTGTCTGCAACATCGGC
CATTTCGATTGTGAGATTGATCTGGATTGGCTGAATRCCAATGCCAAGAAGGACACCATC
AAACCACAGGTCGACCGTTACACTATGCCCAGTGGGAAGCACATCATTGTCCTGGCTGAG
GGCCGTCTGGTCAACCTTGGCTGTGCCATGGGTCACCCCAGCTTTGTCATGTCAAACTCA
TTCACYAACCAGGTCCTGGCCCAGCTTGAGCTCTGGACCAAGGCTGACCAGTACAAGGTT
GGCGTTGTTATGCTCCCCAAGACGCTCGACGAGGAGGTAGCTCGTCTTCATCTGGATCAT
CTGGATGTCAAACTGACCCACCTCACCACCGAACAATCCACATACCTTGGACTGAGCACA
GAGGGACCATTCAAACCTGATCATTACCGTTAT

>sprp
ATGTCTAAGCCCACATACAAAGTCGCTGACATCAGCCTGGCCGAATTTGGCCGCAAGGAG
ATGGAACTTGCTGAGAACGAGATGCCAGGTTTGATGCAGATGAGGAAGAAGCATGGACCC
AGTAAGCCACTCAAAGGGGCCCGCATTGCTGGCTGTCTTCACATGACCATCCAGACTGCT
GTCCTCATTGAAACTCTCACAGAGCTTGGAGCTGAAGTCACATGGTCCAGCTGCAACATC
TTCTCCACCCAGGACCACGCGGCCGCTGCCATTGCCAAGACGGGGGTGCCAGTGTATGCC
TGGAAGGGAGAGACCGATGAGGAATACATCTGGTGCGTTGAGCAGACCATTGTCTTCCCT
GATGGACAGCCACTCAACCTGATCCTTGATGATGGCGGTGATCTCACCAACCTAGTCCAC
ACCAAATACCCACAGTACCTTCCAGGCATCAAGGGGTTATCTGAGGAGACTACCACTGGA
GTCCACAACCTCTACAAGATGATGGAGAAGGGAGAGCTTAAAATACCAGCCATCAATGTC
AATGATTCAGTAACTAAGAGCAAATTTGACAACCTGTACGGCTGCCGTGAGTCACTCGTC
GATGGTATCAAGAGGGCAACTGATGTCATGTTGGCTGGAAAGACCTGTGTTGTCGCTGGT
TACGGTGATGTGGGCAAAGGTAGTGCCCAGTCCTTGAGGGCTTTCGGTGCTCGTGTGATT
ATCACAGAGGTCGATCCAATCAACGCTCTTCAGGCCTCCATGGAAGGTTATGAAGTGACA
ACCATGGATGAAGCCTGCAAGAAGGCACACATCTTTGTTACCGCCAGCGGCTGCAGTGGA
ATCATCGAGGCGCGTCACTTCACCGAGATGAAGAATGACTCCATTGTCTGCAACATCGGC
CATTTCGATTGTGAGATTGATCTGGATTGGCTGAATGCCAATGCCAAGAAGGACACCATC
AAACCACAGGTCGACCGTTACACTATGCCCAGTGGGAAGCACATCATTGTCCTGGCCGAG
GGCCGTCTGGTCAACCTTGGCTGCGCCATGGGTCATCCCAGCTTCGTCATGTCAAACTCA
TTCACCAACCAGGTCCTGGCCCAGCTTGAGCTCTGGACCAAGGCAGACCAGTACAAGGTT
GGCGTTGTTATGCTCCCCAAGACGCTCGACGAGGAGGTAGCTCGTCTTCATCTGGATCAT
CTGGATGTCAAACTGACCCACCTCACCACCAAACAATCCACATACCTTGGACTGAACACA
CAGGGACCATTCAAACCTGATCATTACCGTTAT

>spurp
ATGTCTAAGCCCACATACAAAGTCGCTGACATCAGCCTGGCCGAATTTGGCCGCAAGGAG
ATGGAACTTGCTGAGAACGAGATGCCAGGTTTGATGCAGATGAGGAAGAAGCATGGACCC
AGTAAGCCACTCAAAGGGGCCCGCATTGCTGGCTGTCTTCACATGACCATCCAGACTGCT
GTCCTCATTGAAACTCTCACAGAGCTTGGAGCTGAAGTCACATGGTCCAGCTGCAACATC
TTCTCCACCCAGGACCACGCGGCCGCTGCCATTGCCAAGACGGGGGTGCCAGTGTATGCC
TGGAAGGGAGAGACCGATGAGGAATACATCTGGTGCGTTGAGCAGACCATTGTCTTCCCT
GATGGACAGCCACTCAACCTGATCCTTGATGATGGCGGTGATCTCACCAACCTAGTCCAC
ACCAAATACCCACAGTACCTTCCAGGCATCAAGGGGTTATCTGAGGAGACTACCACTGGA
GTCCACAACCTCTACAAGATGATGGAGAAGGGAGAGCTTAAAATACCAGCCATCAATGTC
AATGATTCAGTAACTAAGAGCAAATTTGACAACCTGTACGGCTGCCGTGAGTCACTCGTC
GATGGTATCAAGAGGGCAACTGATGTCATGTTGGCTGGAAAGACCTGTGTTGTCGCTGGT
TACGGTGATGTGGGCAAAGGTAGTGCCCAGTCCTTGAGGGCTTTCGGTGCTCGTGTGATT
ATCACAGAGGTCGATCCAATCAACGCTCTTCAGGCCTCCATGGAAGGTTATGAAGTGACA
ACCATGGATGAAGCCTGCAAGAAGGCACACATCTTTGTTACCGCCAGCGGCTGCAGTGGA
ATCATCGAGGCGCGTCACTTCACCGAGATGAAGAATGACTCCATTGTCTGCAACATCGGC
CATTTCGATTGTGAGATTGATCTGGATTGGCTGAATGCCAATGCCAAGAAGGACACCATC
AAACCACAGGTCGACCGTTACACTATGCCCAGTGGGAAGCACATCATTGTCCTGGCCGAG
GGCCGTCTGGTCAACCTTGGCTGCGCCATGGGTCATCCCAGCTTCGTCATGTCAAACTCA
TTCACCAACCAGGTCCTGGCCCAGCTTGAGCTCTGGACCAAGGCAGACCAGTACAAGGTT
GGCGTTGTTATGCTCCCCAAGACGCTCGACGAGGAGGTAGCTCGTCTTCATCTGGATCAT
CTGGATGTCAAACTGACCCACCTCACCACCAAACAATCCACATACCTTGGACTGAACACA
CAGGGACCATTCAAACCTGATCATTACCGTTAT

>pdep
ATGTCTAAGCCCGCATACAAAGTCGCTGACATCAGCCTGGCCGAGTTTGGCCGCAAGGAG
ATGGATCTTGCTGAGAATGAGATGCCAGGTTTGATGGAGATGAGAAAGAAGTATGGACCC
AGTAAGCCACTCAAAGGGGCCCGCATTGCTGGCTGTCTTCACATGACCATTCAGACTGCT
GTCCTTATTGAAACTCTCACGGAGCTTGGAGCTGAGGTCACATGGTCCAGCTGCAACATC
TTTTCCACCCAAGACCACGCGGCTGCTGCCATTGCCAAGACGGGGGTGCCAGTGTATGCC
TGGAAGGGAGAGACCGATGAGGAATACATCTGGTGCGTTGAGCAGACCGTTGTCTTCCCT
GATGGACAGCCACTCAACCTGATCCTTGATGATGGCGGTGACCTCACCAACCTAGTCCAC
ACCAAATACCCACAGTACCTTCCTGGCATCAAGGGGCTATCTGAGGAGACTACCACTGGA
GTCCACAACCTCTACAAGATGATGGAGAAAGGAGAGCTCAAAATACCAGCAATCAATGTC
AATGACTCAGTAACTAAAAGCAAATTTGACAACCTGTACGGCTGCCGTGAGTCACTCGTC
GATGGCATCAAGAGGGCGACAGATGTCATGTTGGCAGGAAAGACCTGTGTTGTTGCTGGT
TATGGTGATGTCGGCAAAGGTAGTGCCCAGTCCTTGAGGGCTTTCGGTGCTCGTGTGATT
ATCACAGAGGTGGATCCAATCAATGCTCTTCAGGCCTCCATGGAAGGTTATGAAGTGACA
ACCATGGATGAAGCCTGCAAGAAGGCACACATCTTTGTTACCGCCAGTGGCTGCAGTGGA
ATCATCGAGGAGCGTCACTTCGTCGAGATGAAGAATGACTCCATCGTCTGCAACATTGGC
CATTTCGATTGTGAGATTGATCTGGATTGGCTGAATGCCAATGCCAAGAAGGACACCATC
AAACCACAGGTCGACCGTTACACAATGCCCAGTGGGAAGCACATCATTGTCCTGGCTGAA
GGCCGTCTGGTCAACCTTGGCTGCGCCATGGGTCACCCTAGCTTCGTCATGTCAAACTCA
TTCACCAACCAGGTCCTGGCCCAGCTTGAGCTCTGGACCAAGGCAGATCAGTACAAGGTT
GGCGTTGTTATGCTCCCCAAGACGCTTGACGAGGAGGTAGCTCGTCTTCATCTGGATCAT
CTCGATGTCAAACTGACCCACCTCACCGTTTCCCAATCCAAATACCTTGGACTGAAGCAA
GAGGGACCATTCAAACCTGATCATTACCGTTAT
