# Supplementary material for: Genome-wide signals of positive selection in strongylocentrotid sea urchins
Source: BMC Genomics. 2017 Jul 21;18:555. doi: 10.1186/s12864-017-3944-7 (PMC5521101; doi:10.1186/s12864-017-3944-7)
Supplement: Supplementary file 3 — Consensus alignment files. A compressed (gzip) tape archive (TAR) file containing 6250 consensus alignment files in FASTA format. (TGZ 14116 kb) [file 12864_2017_3944_MOESM3_ESM.tgz › SPU_013010/consensAlign.ordered.fa]

>sdro
CCTAAMTTCAGAKTRTTCCTTGAYTTTTMTTCTATCCTTACAGCACAAGATGACCCAAAC
TTTTTCAAGATGGTGGAGCTGTTTTACGACCGTGGAGCAGCCCTTTTCGAAGACAGGNNN
NNNNNNNNNNNNNNNNNNNNNNNNNNNNNNNNNNNNNNNNNNNTCAAGGTTCAAGGAATT
YTGAGRCTACTGAAGCCATGCAACCATGTACTAAGCATCAACTTTCCWCTTCTAAGGGAC
GATGGTTCATTTGAAATGATCCAGGCATACAGGGCCCAGCACAGCCAACATAGAACACCA
TGCAAAGGRGGTATCMGATACAGCATGGACGTGAGYGAGGACGAAGTMAARGCCCTGGCC
TCTYTGATGACGTACAAGTGTGCCGTGGTGGACGTCCCCTTCGGYGGWGCCAAGGGCGGG
ATCAAGATCGACCCCAGGAAATACTCCGAGAGGGAGCTGGAGAAGATCACCAGGAGGTTC
TGCATGGAGCTRGCCAAGAAGGGCTTTATTGGACCYGGYATYGATGTACCTGCYCCAGAC
ATGGGYACMGGAGAGAGGGAGATGAGCTGGATGGCTGACACCTAYGCCATGACTATCGGT
TATCAAGACATCAATGCTCATGCRTGCGTTACGGGCAARCCTATTACACAGnnnnnnnnn
nnnnnnnnnnnnnnnnnnnnnnnnnnnnnnnnnnnnnnnnnnnnnnnnnnnnnnnnnnnn
nnnnnnnCCTACATGAGCGCTGTTAGTCTGACTCNAGGCCTCGGTGATAAGTCATTCATT
GTACAGATCACAGCTGACAATGCCCATGACATCAAGGCCAAGATCATTGCMGAGGGAGCY
AAYGGCCCTACCACCCCTGCTGCTGATGCCATMCTGCTGTCTAAGAATGTGCTTGTTATA
CCAGACATGTTCATTAATGCCGGTGGTGTGACKGTGTCGTACTTCGARTGGCTCAAGAAC
CTCAACCATGTCAGCTACGGTCGTCTCACCTTCAAATATGAGAGGGATTCCAACACACAT
CTTCTCCAGAGTGTACAGGAGAGTTTGGAGAGGAAGTTTGGTCGCCATGGTAGTGGCATC
CCCATCACACCGTCCGACCAATTCAAGGATCGCATCCAGGGTGCCAGTGAGAAGGACATC
GTCCACAGTGGTCTTTCATACACCATGGAGAGGTCTGCAAGGGTAAGTGAAGAGCGCCCT
CAACAGGAGCGCATGGTTAATGTCAAGTGCTCTGCCCCAAGGTCTTTA

>spal
CCTAACTTCAGATTGTTCCTTGATTTTTCTTCTATCCTTACAGCACACGATGACCCAAAC
TTTTTCAAGATGGTGGAGCTGTTTTACGACCGTGGAGCAGCCCTGGTCGAAGACAGGCTT
GTTGAGACACTCAAGGGACCAGAATCAAGCAATGAGAAAAGACTCAAGGTTCAAGGAATT
TTGAGACTRCTGAAGCCATGCAACCACGTACTAAGCATCAACTTTCCWCTACTGAGGGAC
GAYGGTTCATTTGAAATGATCCAGGCATACAGGGCCCAGCACAGTCARCATAGAACACCA
TGCAAAGGAGGTATCCGATACAGCATGGACGTGAGCGAGGACGAAGTCAARGCCCTGGCS
TCTCTGATGACGTACAAGTGTGCCGTGGTGGACGTCCCCTTCGGCGGCGCCAAGGGCGGC
ATCAAGATCGACCCCAGGAAATACTCCGAGAGGGAGCTGGAGAAGATCACCAGGAGGTTC
TGCATGGAGCTAGCCAAGAAGGGCTTTATTGGACCYGGTATCGATGTACCTGCTCCAGAC
ATGGGCACCGGAGAGAGGGAGATGAGCTGGATGGCTGACACCTATGCCATGACTATTGGT
TATCAAGACATCAATGCTCATGCNNNNNNNNNNNNCAAGCCTATTACACAGGGNGGNNNN
NNNNNNNNNNNNNNNNNNNNNNNNNNNNnnnnnnnnnnnnnnnnnnnnnnnnnnnnnnnC
GAGGCTTCCTACATGAGCGCTGTTAGTCTGACTCCAGGACTCGGTGACAAGTCATTCATT
GTACAGATCACAGCTGACAATGCCCATGACATCAAGGCCAAGATCATTGCWGAGGGAGCC
AACGGCCCTACCACCCCTGCTGCTGATGCCATCCTGCTGKCTAAGAATGTGCTTGTTATA
CCAGAYATGTTYATTAATGCCGGTGGTGTGACTGTGTCGTACTTCGARTGGCTCAAGAAC
CTCAACCATGTCAGCTACGGTCGTCTCACCTTCAAATATGAGAGAGATTCCAACACACAT
CTTCTYCAGAGTGTGCAGGAGAGTTTGGAGAGGAAGTTTGGTCGCCATGGTAGCGGNATC
CCCATCACACCGTCCGACCAATTCAAGGATCGCATCCAGGGTGCCAGTGAGAAGGACATC
GTCCACAGTGGTCTTTCATACACCATGGAGAGGTCTGCAAGGGTAAGTGAACAGCGCCCT
CAACGGGAGCGCATGGTCAATTTCAAGCGCTCTGCCCTAAAGTCTTTA

>sfra
NNNNNNNNNNNNNNNNNNNNNNNNNNNNNNNNNNNNNNNNNNNNACAGGATGACCCAAAC
TTTTTCAAGATGGTGGAGCTGTTTTACGACCGTGGAGCAGCCCTGGTCGAAGACAGGCTC
GTAGAGACACTAAGAGGRCCAGAAACAAGCAATGAGAAAAGACTCAAGGTTCAAGGAATT
TTGAGACTACTGAAGCCATGCAACCATGTACTAAGCATCAACTTTCCTCTTCTGAGGGAC
GATGGTTCATTTGAAATGATTCAGGCATACAGGGCCCAGCNNNNNNNNNNNNNnnnnnnn
nnnnnnnnnnGTATCCGATACAGTATGGACGTGAGCGAGGACGAAGTCAAAGCCCTGGCA
TCTCTGATGACATACAAGTGTGCCGTGGTGGACGTCCCCTTCGGTGGCGCCAAGGGCGGG
ATCAAGATCGACCCTAGGAAATACTCTGAGAGGnnnnnnnnnnnnnnnnnnnnnnnnnnn
nnnnnnnnnnnnnnnnnnnnnnnnnnnnnnnGACCTGGTATCGATGTACCTGCTCCAGAC
ATGGGCACAGGAGAGAGGGAGATGAGCTGGATGGCTGACACCTAYGCCATGACTATCGGT
TATCAAGACATCAATGCTCATGCTTGTGTTACAGGCAAGCCTATTACACAGnnnnnnnnn
nnnnnnnnnnnnnnnnnnnnnnnnnnnnnnnnnnnnnnnnnnnnnnnnnnnnnnnnnnnn
nnnnnnnnnnnnnnnnnnnnnnnnnnnnnnnnnnnnnnnnnnnnnnnnnnnnnnnnnnnn
nnnnnnATCACAGCTGACAATGCCCACGACATCAAGGCCAAGATCATCGCCGAGGGAGCC
AACGGCCCTACCACCCCTGCTGCTGATGCCATCCTGCTGTCTAAGAATGTGCTTGTTATA
CCAGACATGTTCATTAATGCCGGTGGTGTGACTGTGTCATACTTCGAATGGCTCAAGAAC
CTCAACCATGTCAGCTACGGTCGTCTCACCTTTAAATATGAGAGAGATTCCAACACACAC
CTTCTTCAGAGTGTACAGGAGAGTTTGGAGAGGAAGTTTGGTCGCCATGGTAGTGGCATC
CCCATCACACCATCGGACCAATTCAAGGATCGCATCGCTGGTGCCAGTGAGAAGGATATC
GTCCACAGTGGTCTTTCATACACCATGGAGAGGTCTGCAAGGGTAAGTGAAGAGCACCCT
CAATGGGAGCGCWTAGGTMATATCAAGTGCTCTGCCTCAAGGTCTTTA

>afraSS
CCTAWMWWCAGAKTRTTCCTTKATTTTTCTTCTATCCTTACAGCWCAAGATGACCCRAAC
TTTTTCAAGATGGTGGAGCTGTTTTACGACCGTGGAGCAGCCCTTGTCGAAGACAGGNNN
NNNNNNNNNNNNNNNNNNNNNNNNNNNNNNNNNNNNNNNNNNNNNNNNGTTCAAGGAATT
CTGAGGCTACTAAAGCCATGCAACCATGTACTAAGCATCAACTTTCCTCTTCTAAGGGAC
GATGGTTCATTTGAAATGATCCAGGCATACAGGGCCCAGCACAGCCAACATAGAACACCA
TGCAAAGGAGGTATCCGATACAGCATGGACGTGAGCGAGGACGAAGTAAAAGCCCTGGCC
TCTCTGATGACGTACAAGTGTGCTGTGGTGGACGTCCCCTTCGGTGGCGCCAAGGGCGGC
ATCAAGATCGACCCCAGGAAATACTCTGAGAGGGAGCTGGAGAAGATCACCAGGAGGTTC
TGCATGGAGCTAGCCAAGAAGGGCTTTATTGGACCCGGTATTGATGTACCTGCTCCAGAC
ATGGGCACAGGAGAGAGGGAGATGAGCTGGATGGCTGACACCTATGCCATGACTATCGGT
TATCAAGACATCAATGCTCATGCATGCGTTACGGGCAAACCTATTACACAGnnnnnnnnn
nnnnnnnnnnnnnnnnnnnnnnnnnnnnnnnnnnnnnnnnnnnnnnAGAACTTTGTCAAC
GAGGCTTCCTACATGAGCGCTGTTAGTCTGACCCCAGGCCTCGGTGACAAGTCATTCATT
GTACAGATCACAGCTGACAATGCCCATGACATCAAGGCCAAGATCATTGCTGAGGGAGCC
AACGGACCCACCACCCCTGCTGCTGATGCCATCCTGCTGTCTAAGAATGTGCTTGTTATA
CCAGACATGTTCATTAATGCCGGTGGTGTGACTGTGTCGTACTTCGAGTGGCTCAAGAAC
CTCAACCATGTCAGCTACGGTCGTCTCACCTTCAAATATGAGAGAGATTCCAACACACAT
CTTCTCCAGAGTGTACAGGAGAGTTTGGAGAGGAAGTTTGGTCGCCATGGTAGCGGCATC
CCCATCACCCCGTCAGACCAATTCAAGGATCGCATCCAGGGCGCCAGTGAGAAGGACATC
GTCCACAGTGGTCTTTCATACACCATGGAGAGGTCTGCAAGGGTAAGTGAAGAGTCCCCT
CAATGGGAGCGCATGGTTAATATCAAGTGCTCAGACCCTAGGNNNNNN

>hpul
CCTTAAATCAAAGTATTCCTTGATTTTTCTTTTATCCTTACAGCACAGGATGACCCAAAC
TTTTTCAAGATGGTGGAGCTGTTTTACGATCGTGGAGCAGCCCTGGTCGAAGACAGGCTT
GTAGAGACACTCAAGGGACCAGAAACCAGCAATGAGAAAAGRCTCAAGGTTCAAGGAATT
TTGAGACTACTGAAGCCATGCAACCATGTACTAAGCATCAACTTTCCACTTCTAAGGGAC
GATGGTTCGTTTGAAATGATCCAGGCATACAGGGCCCAGCACAGCCARCATAGAACRCCG
TGCAAAGGAGGTATCCGATACAGCATGGACGTGAGCGAGGAYGAAGTCAAAGCCCTKGCR
TCYCTGATGACRTACAAGTGTGCCGTGGTGGACGTCCCCTTCGGCGGCGCCAAGGGCGGG
ATCAAGATCGACCCCAGGAAATACTCTGAGAGGGAGCTGGAGAAGATCACCAGGAGGTTC
TGCATGGAGCTAGCCAAGAAGGGMTTTATTGGACCTGGTATCGATGTACCTGCTCCAGAC
ATGGGCACAGGAGAGAGGGAGATGAGCTGGATGGCCGACACCTATGCCATGACCATCGGT
TATCAAGACATMAATGCTCATGCTTGCGTTACAGGAAAGCCTATTACACAGNNNNNNNNN
NNNNNNNNNNNNNNNNNNNNNNNNnnnnnnnnnnnnnnnnnnnnnnnnnnnnnnnnnnnn
nnnnnnnnnnnnnnnnnnnnNNNNNNNNNNNNNNNNNNNNNNNNNNNNNNNNNNNNNNNN
NNNNNNATCACAGCTGACAATGCCCATGACATCAAAGCCAAGATCATCGCCGAGGGAGCC
AACGGACCTACCACCCCTGCTGCTGATGCCATTCTGCTGGCCAAGAATGTGCTTGTTATA
CCAGACATGTTCATTAATGCCGGTGGTGTGACTGTGTCGTACTTYGAGTGGCTCAAGAAC
CTCAACCATGTCAGCTAYGGTCGTCTCACCTTCAAATATGAGAGAGATTCCAACACACAT
CTTCTTCAGAGTGTACAGGAGAGTTTGGAGAGGAARTTYGGTCGCCATGGTAGTGGCATC
CCCATCACACCGTCTGATGAATTCAAGGATCGCATCCAGGGTGCCAGTGAGAAGGACATY
GTCCACAGTGGTCTTTCATACACCATGGAGAGGTCTGCAAGGGTAAGTAAAGAGCGCCCT
CAACAAGAGYGCATGGTCAGTGTCAAGTGCTCTGACCCAAGGTCTATA

>snud
CCTGAAATCAGAGTATTCCTTGATTGTTTTTTTATCCTTGCAGTACATGATGACCCAAAC
TTTTTCAAGATGGTGGAGCTGTTTTAYGACCGTGGAGCAGCCCTGGTCGAAGACAGGCTC
GTAGAGACACTCAGGGGACCAGAATCAAGCAATGAGAAAAGNCTNAAGGTTCAAGGAATT
CTRAGACTACTGAAGCCATGCAACCATGTACTAAGCATCAACTTTCCTCTTCTGAGGGAC
GATGGTTCATTTGAAATGATTCAGGCATACAGGGCYCAGCACAGCCAACATAGAACACCG
TGCAAAGGAGGTATACGATACAGCATGGACGTGAGCGAGGACGAAGTCAAAGCCCTGGCA
TCTCTGATGACATACAAGTGTGCCGTGGTGGACGTCCCCTTCGGTGGCGCCAAGGGCGGG
ATCAAGATCGACCCTAGGAAATACTCTGAGAGGGAGCTGGAGAAGATCACCAGGAGGTTC
TGCATGGAGCTAGCCAAGAAGGGCTTTATTGGACCTGGTATCGATGTACCTGCTCCAGAC
ATGGGCACAGGAGAGAGGGAGATGAGCTGGATGGCTGACACTTATGCCATGACCATCGGT
TATCAAGACATCAATGCTCATGCTTGTGTTACAGGCAAACCTATTACACAGnnnnnnnnn
nnnnnnnnnnnnnnnnnnnnnnnnnnnnnnnnnnnnnnnnnnnnnnnnnnnnnnnnnnnn
nnnnnnnnnnnnnnnnnnnnnnnnnnnnnnnnnnnnnnnnnnnnnnnnnnnnnnnnnnnn
nnnnnnATCACAGCTGACAATGCCCATGACATCAAGGCCAAGATCATCGCMGAGGGAGCC
AACGGCCCTACCACCCCTGCTGCTGATGCCATCCTGCTGGCTAAGAATGTGCTTGTTATA
CCAGACATGTTCATTAATGCCGGTGGTGTGACTGTGTCGTACTTCGAATGGCTCAAGAAC
CTCAACCATGTCAGCTACGGTCGTCTCACCTTYAAATATGAGAGAGATTCCAACACACAC
CTTCTTCAGAGTGTACAGGAGAGTTTGGAGAGGAAGTTTGGTCGCCATGGTAGTGGCATC
CCCATCACACCRTCYGACCAATTCAAGGATCGCATCGCTGGTGCCAGTGAGAAGGACATT
GTCCACAGTGGTCTTTCRTACACCATGGAGAGGTCTGCAAGGGTAAGTGAAGAGCGCCCT
CAATGGGAGCGCATGGTTAATATCAAGTGCTCTGCCCCAAGGTCTTTA

>sintSS
CCTAAATTCAGAGTATTCCTTGGTKTTTYTTTTATCYTTACAGCACAAGATGACCCAAAC
TTTTTCAAGATGGTGGAGCTGTTTTACGACCGTGGGGCAGCCCTGGTCGAAGACAGGCTC
GTAGAGACACTCAAGGGACCAGAAACRAGCAATGAGAAAAGACTCAAGGTTCAAGGAATT
TTGAGRCTACTGAAGCCATGCAACCATGTACTAAGCATYAACTTTCCWCTTCTGAGGGAC
GATGGTTCATTTGAAATGATCCARGCATACAGGGCCCAGCACAGCCARCATAGAACACCR
TGCAAAGGAGGTATCMGATACAGCATGGACGTGAGCGAGGAYGAAGTCAARGCCCTKGCM
TCTCTGATGACATACAAGTGTGCCGTGGTGGACGTCCCCTTCGGTGGCGCCAAGGGCGGS
ATCAAGATCGACCCCAGGAAATACTCTGAGAGGGAGCTGGAGAAGATYACMAGGAGGTTC
TGCATGGAGCTMGCCAAGAAGGGCTTTATTGGACCYGGTATCGATGTACCTGCTCCAGAC
ATGGGTACAGGAGAGAGGGAGATGAGCTGGATGGCWGACACCTATGCCATGACTATCGGC
TATCAAGACATCAATGCTCATGCSTGCGTTACRGGCAAGCCTATWACACAGnnnnnnnnn
nnnnnnnnnnnnnnnnnnnnnnnnnnnnnnnnnnnnnnnnnnnnnnnnnnnnnnnnnnnn
nnnnnnnnnnnnnnnnnnnnnnnnnnnnnnnnnnnnnnnnnnnnnnnnnnnnnnnnnnnn
nnnnnnATCACAGCTGACAATGCCCATGATATCAAGGCCAAGATCATCGCGGAGGGAGCC
AATGGCCCTACCACCCCTGCTGCTGATGCCATCCTGCTGTCTAAGAATGTGCTTGTTATA
CCAGACATGTTCATTAATGCTGGTGGTGTGACTGTGTCGTACTTCGAGTGGCTCAAGAAC
CTCAACCATGTCAGCTACGGTCGTCTCACATTCAAATATGAGAGAGATTCCAACACACAT
CTTCTCCAGAGTGTACAGGAGAGTTTAGAGAGGAAGTTTGGTCGCCATGGTAGCGGCATC
CCCATCACACCGTCAGACCAATTTAAGGATCGCATCCAGGGTGCCAGTGAGAAGGACATC
GTCCACAGTGGCCTTTCATACACCATGGAGAGGTCTGCAAGGGTAAGTGAAGAGCGTCCT
CAATGGAAGCACATGGTCAATATCAAGTGCTCTGCCCCAAGGTTTATA

>sprp
CCTAAATTCAGAGTATTCCTTGATTTTTCGTTTATCCTTACAGCACAGGATGACCCAAAC
TTTTTCAAGATGGTGGAGCTGTTTTACGACCGTGGAGCAGCCCTGGTCGAGGACAGGCTC
GTTGAGACACTCAAGGGACCAGAAACAAGCAATGAAAAAAGACTCAAGGTTCAAGGAATT
TTGAGACTACTGAAGCCATGCAACCATGTACTAAGCATCAACTTTCCACTTCTAAGGGAC
GATGGTTCATTTGAAATGATTCAAGCATACAGGGCCCAGCACAGTCAACATAGAACACCA
TGCAAAGGAGGTATCCGATACAGCATGGACGTGAGCGAAGACGAAGTTAAGGCCCTGGCC
TCTCTGATGACATACAAGTGTGCCGTGGTGGACGTCCCCTTCGGTGGCGCCAAGGGCGGC
ATCAAGATCGACCCAAGGAAATACTCCGAGAGGGAGCTGGAGAAGATCACCAGGAGGTTC
TGCATGGAGCTAGCCAAAAAGGGCTTTATTGGACCCGGTATCGATGTACCTGCTCCAGAC
ATGGGCACCGGAGAGAGGGAGATGAGCTGGATGGCTGACACCTATGCCATGACTATCGGC
TATCAAGACATCAATGCTCATGCTTGCGTTACAGGCAAACCTATTACACAGGGTGGTATA
CATGGTCGTATCTCAGCCACCGGGCGTGGTGTGTACCATGGTGTAGAGAACTTTGTCAAC
GAGGCTTCCTACATGAGTGCTGTTAGTCTGACTCCGGGCCTCGGTGACAAGTCATTCATT
GTACAGATCACAGCTGACAATGCCCATGACATCAAGGCCAAGATCATYGCRGAGGGAGCC
AACGGACCTACCACCCCTGCTGCTGATGCCATCCTGCTGTCTAAGAATGTGCTTGTTATA
CCAGACATGTTCATTAATGCCGGTGGTGTGACTGTGTCGTACTTCGAGTGGCTCAAGAAC
CTCAACCATGTCAGCTACGGTCGTCTCACCTTCAAATATGAGAGAGATTCCAACACACAT
CTTCTYCAGAGTGTACAGGAGAGTTTGGAGAGGAAGTTTGGTCGCCATGGTAGCGGCATC
CCCATCACACCATCAGACCAATTCAAGGATCGCATCCAGGGTGCCAGTGAGAAGGACATC
GTCCACAGTGGTCTTTCATACACCATGGAGAGGTCTGCAAGGGTAAGTGAACAGCACCCT
CAACGGGAGCGCATGATTAATGTCAAGCGCTCTGCCCCAAGGTCTTTA

>spurp
CCTAAATTCAGAGTATTCCTTGATTTTTCGTTTATCCTTACAGCACAGGATGACCCAAAC
TTTTTCAAGATGGTGGAGCTGTTTTACGACCGTGGAGCAGCCCTGGTCGAGGACAGGCTC
GTTGAGACACTCAAGGGACCAGAAACAAGCAATGAAAAAAGACTCAAGGTTCAAGGAATT
TTGAGACTACTGAAGCCATGCAACCATGTACTAAGCATCAACTTTCCACTTCTAAGGGAC
GATGGTTCATTTGAAATGATTCAAGCATACAGGGCCCAGCACAGTCAACATAGAACACCA
TGCAAAGGAGGTATCCGATACAGCATGGACGTGAGCGAAGACGAAGTTAAGGCCCTGGCC
TCTCTGATGACATACAAGTGTGCCGTGGTGGACGTCCCCTTCGGTGGCGCCAAGGGCGGC
ATCAAGATCGACCCAAGGAAATACTCCGAGAGGGAGCTGGAGAAGATCACCAGGAGGTTC
TGCATGGAGCTAGCCAAAAAGGGCTTTATTGGACCCGGTATCGATGTACCTGCTCCAGAC
ATGGGCACCGGAGAGAGGGAGATGAGCTGGATGGCTGACACCTATGCCATGACTATCGGC
TATCAAGACATCAATGCTCATGCTTGCGTTACAGGCAAACCTATTACACAGGGTGGTATA
CATGGTCGTATCTCAGCCACCGGGCGTGGTGTGTACCATGGTGTAGAGAACTTTGTCAAC
GAGGCTTCCTACATGAGTGCTGTTAGTCTGACTCCGGGCCTCGGTGACAAGTCATTCATT
GTACAGATCACAGCTGACAATGCCCATGACATCAAGGCCAAGATCATTGCAGAGGGAGCC
AACGGACCTACCACCCCTGCTGCTGATGCCATCCTGCTGTCTAAGAATGTGCTTGTTATA
CCAGACATGTTCATTAATGCCGGTGGTGTGACTGTGTCGTACTTCGAGTGGCTCAAGAAC
CTCAACCATGTCAGCTACGGTCGTCTCACCTTCAAATATGAGAGAGATTCCAACACACAT
CTTCTTCAGAGTGTACAGGAGAGTTTGGAGAGGAAGTTTGGTCGCCATGGTAGCGGCATC
CCCATCACACCATCAGACCAATTCAAGGATCGCATCCAGGGTGCCAGTGAGAAGGACATC
GTCCACAGTGGTCTTTCATACACCATGGAGAGGTCTGCAAGGGTAAGTGAACAGCACCCT
CAACGGGAGCGCATGATTAATGTCAAGCGCTCTGCCCCAAGGTCTTTA

>pdep
CCTAAAATCGGAGTATTCCTTGATTTnnnnnnnnnnnnnnnnnnACAGGATGATCCAAAC
TTTTTCAAGATGGTGGAGCTGTTTTATGACCGTGGAGCAGCCCTGGTTGAAGACAGGCTT
GTAGAAACACTCAGAGGACCAGAATCAACCAATGAGAAAAGACTCAAGGTTCAAGGAATT
TTGAGACTACTGAAGCCATGCAACCATGTACWAAGCATCAACTTTCCTCTTYTGAGGGAC
GATGGTTCATTTGAAATGATTCAGGCATACAGGGCCCAGCACAGCCAACATAGAACACCA
TGCAAAGGAGGTATCCGATACAGTACGGACGTGAGCGAGGATGAAGTCAAAGCCCTGGCA
TCTCTGATGACATACAAGTGTGCCGTGGTGGACGTCCCCTTCGGTGGCGCCAAGGGCGGG
ATCAAGATYGACCCTAGGAAATACTCTGAGAGGGAGCTGGAGAAGATCACCAGGAGGTTC
TGCATGGAGTTAGCCAAGAAGGGCTTTATTGGACCTGGTATMGATGTACCTGCTCCAGAC
ATGGGTACAGGAGAAAGGGAGATGAGCTGGATGGCTGACACCTATGCCATGACTATCGGT
TATCAAGACATCAATGCTCATGCTTGCGTTACAGGCAAACCTATTACACAGGGTGGTATA
CATGGTCGTATCTCAGCCACCGGGCGTGGTGTGTTCCATGGTGTAGAGAACTTTGTCAAC
GAGGCTTCCTACATGAGCGCTATTAGTCTGACTCCAGGCCTCGGCGACAAGTCATTCATT
GTACAGATCACAGCTGACAATGCCCATGACATCAAGGCCAAGATYATTGCCGAGGGAGCC
AATGGCCCTACCACCCCTGCTGCTGATGCTATCCTGCTGGCTAAGAATGTGCTTGTTATA
CCAGACATGTTCATTAATGCCGGTGGTGTGACYGTGTCRTACTTTGAATGGCTCAAGAAT
CTCAACCATGTCAGCTACGGTCGTCTCACCTTCAAATATGAGAGAGATTCCAACACACAC
CTTCTTCAGAGTGTACAGGAGAGTTTAGAGAGGAAGTTTGGTCGCCATGGTAGTGGCATC
CCCATCACACCGTCCGACCAATTCAAGGATCGCATCGCTGGTGCCAGTGAGAAGGATATC
GTCCACAGTGGTCTTTCATACAYCATGGAGAGGTCTGCAAGGGTAAGTCAAGAGCACCCT
CAATGGGAGCGCATGGTTAATATCAAGTGCTCTGCCCCAAGGTCTTCA
