# Supplementary material for: Genome-wide signals of positive selection in strongylocentrotid sea urchins
Source: BMC Genomics. 2017 Jul 21;18:555. doi: 10.1186/s12864-017-3944-7 (PMC5521101; doi:10.1186/s12864-017-3944-7)
Supplement: Supplementary file 3 — Consensus alignment files. A compressed (gzip) tape archive (TAR) file containing 6250 consensus alignment files in FASTA format. (TGZ 14116 kb) [file 12864_2017_3944_MOESM3_ESM.tgz › SPU_015352/consensAlign.ordered.fa]

>sdro
ATGTTCAAATGGCGCGTACAAACACCCCCTCCCCAGCGCAGAGCGGGGCTCACGTTTCCT
GTGGAGAGAGGGGGCAAGGAGGGGTATTCAAGCGAGGGTTCGGGGCGCGTGCCAAATTTA
GATCCAAGTTGTTTGTCATCGGTTGTGACTCTTAGCTTGGCCAGTGRTGTTTCGATAGAC
ASTGCTTCATCTCTGATGGCACACGCTTCAGACATTGATCTAGAAAGCAACATGGACGGT
GGACACGTCCTGGGAGACGATASGAMGACGACGAGGGCKAAATCGAATAACGGAGTTCTA
AACGGAGATTGCAGTGCTGATAGTGATGTCTTCGGTGATTCGAAACACGATTATTTGAAC
AGAACGGATTCACAGGGTTATGAAACTTATGGTGTCGGGTTTGAGAGTTTCAGCAGCGAT
GCGTTTGGAGATTTGACCGCCGTTTTGGAAAATACGGACGGACTGGAAGATGACGACTAC
GAGGATGATTTCACCGACGATGAGGANNNCGATGAGGAGGGCGAGGAATGTTCACCGATG
CTACCGCCCGCAGCACCAAGGAAATTAATGAGATATCCACGCATTGACGAGGATGATGGT
TATGGTGATAGCTTCGATATCAGTGGGAAGGCAAAAACAATAGAGGAGGAAGAGACTGAG
GATGGGAGGCTCATTCGTTCGAGCAGTCTCTCGAGACTACAGGACGAAGAAGATGGAGGC
CATGATCACAGCCAGGAAGGTGACTACCAAAACCAATCTACACCGAACGGTTTAGCGCCT
CACCCTGGTCACCGGTACTACACCCCACAGCCAGCCAAGAGGAAGGCTTTAAAACCTAGT
CTATCCGCTAAACCTCAACCCTCCGCCAAACCTCAAGTTTCGCAGAAACCTCAGACACCC
CCTGTCAAGGAAAATGGCTCCAGACAACCAAAGCTAACTCTCACCATCCCGAAGCGRACA
GGAACCTTCGGGAGTCCGAGCCCGGACTCAGGGGAGCAGACGGGATCGATTGATGGGAGC
TTTGACAGCGGGACTGGAAGCGCGAGTGCGGGAATATTGACCAAACGAGCTCTGAAGCCA
CCTAGTGCACAAGCCAGGACTGGTGCCGGCAAGACTAGTAGCATCTCGAGCACACCTAGT
ACTGCAGAAAGTGTCTTCTCACCGGAAGGGCTCCGAATTACACCGGAATATGACGGGGAC
GAACCCATTCAACCCAAGCGAAGGGCTCCATCGAAGCCACCTGTTGGTCGTCGGAAGTCA
GACCCCTCGTCTAACTCTCGAACCAGACGAGGTGAAAGACTGCAAAGAAATGATTCTGGT
GATGAAAACACGAAGCCAAAATTATCTCGCAATAGAACACTGGAAGGTGGAATATCACCG
TCAGAGATGGAAAAATACAGTGTGAGCCGTCATCGTTATTTCACTCCTCAGCCAAGCCGA
CGTAAGTTCAGTTTCCGAGATGGTCAAGGnnnnnnnnnnnnAGGGAACAGCTCACCTGCT
GCTACTCTACAGCATCCTCCTCATTATACCAGATCACCTGTGGAACGCCTTGCAAACCAG
ATGCGGAGTAATAAACAGCTTGATCGACCAGCCAGTTCTGAGACGATAAGTCCCGAGACC
ACTCCCGTGAACTCACCGGTGAAGAAACCTAGGACACCTACTAAAGGAGCACCATCTCCT
CCYAATCAGGCAGCCAAGACCGGGCCAGAGCCTTATGACTTCGTCACTGATGACGAAGTC
AACGTGGCTCGTAAACACGTAGGCGGTGCACGTCGATGCCGTTCGATGAGTGGAGGATCC
ATGCAATCCATAAAGCGAAGGCCCCTCCCGACGGTTCCCCATCGCCCTCGATCAGGTTCC
GCATCAAGAGCAGACAAGGACATACCGACCGTTTCGAGCAAAGCAATCCAACGAAAGCGA
CGAAATCGCCAATCAGCGCCAGCTGGCCGAGTTGCTAGCATCCTCATCGACTCCAACACC
TCTCTTCACAACGCCGCAAATAATTCCGGAGCGTCGTCTGCCCCGGGTGAAAAAAGGCGG
GAAACCTTACGTGAGGAGCTCCTACGATCCTTGGTGGACGGTACGTCCAAGAAGGACAGT
TCAACCCTTCCAATCAAGCGAACTGATCTAGGAGAAGGTATGRTCAGTGATAGTGATAGG
TCTAACAGCCTGAATCAGGTGGAGAACTCTTTGAAGATCAACATGGTTCGACAGAAGTCG
GGTTATGATGAACCCGACACGGCCCCTCGGTTCTCACCGCTTCCAGAAAAGAAATCCTTC
TCTAACGGAGGCAATACACCCTCCCCACCCTCGACACCGAACGGGTCACCATCGAGACAA
CATCCTAGAAGGAGACGAAATAAGAGTTCTTTGAGTAGCTTGGTGTCCATGCCCAAGAGT
CTTATGGCTAGCAACGAATTCCTCAACGACATTCTGCTCAGTGATCGCGGTTCACATAAA
AAGCTCAAGGCCATCGTCGGGTTCCTAGTCGGTCTCATCCTCGGTGGTCTTCTCTTCTTA
GGACTCTACTACGGCCTCGACTACCCGATCTATCCTGCTCTCATCATCGCAGTGATCGGG
ACTCTCTTCATGGCACTTTGCCTCGCGTTCACCGTTCGTGCAAGGTGTGTTGCTGCCCTG
ATGGTGCCAACAATMTGCACCTCCAGAGGGCGGGCTGCCTTCCTGACCTTCATCGTTACC
CTCCTACTTCGCGGACCCATCCACAACATCTACCTGAACTCCAACGAAGTTTCTGACTCY
ATGAGCTGCAGTGCACAGCTCGCCTACAACCAGACCCGTGAGATCCAGGAAGCCGCTCAA
CGTGTTCTAGATGCGTATGTCGGGGGTCTTCTGACCAGTGTAGGGCGGATCCAAGGTGCC
GTAGCTCAAGTCCAACAGGTCTTTCAACCGGTTGAAGATGGCCTCGGTATACTCAATGAA
GGACTCGATCAAGTCTCCGACGCGCTCCGAGAGGCTGCAGATGGTTGTACTGATATTATT
GGATCGACTCATAGGTCATGTGTTGACAGCCTTGATCGGGTGCGTTTAGACTGTGTCGAG
GTCTTGTCACAGCAGAATGTTTTCGAATCTCTAGGTGAACTCTGTAACATCTTCGACGCA
CGAGGCTTGTGTGCCATCCTGGATATCGACAGTGTKTGTCAGGTACCGACCTATGTTGAC
AATGCTGTAGCGGATTCTCTTGCAGGCACACRAAGRGCTATACAGTCCGTCATCAATACG
TTTTCTGCAGATGTGGACATTTCCCGTCAATTTGWGACCAACGTCAATCAGAGTACGACC
GTTGAGAAGATCCAGGAAGCGATTCAACAGGARCTGGATSMAGCATACAGCAAAATTGAC
TGGGTCCTGGCTATTTCGGACAAGCTYCTGGCCCTCACTTTCGTCTGGCTTTGCATCAAG
TCCTACATGTACCACTCGAGCTATCGCTCCAAGGATTCMTTTGATAACCAATACATTACC
GCTCARTTTAAAAGATTGGATTCCAGTCGSAAGGAACGTGGAGCGTCTCATATTCTRCCT
CTYAAGAAGAATGAAAAGAATCACCTKATCGACGCCACCGCTCTGCGTCTTAGCAGATCC
GAAAAACAGTACCTTACCATGGGACTTTCAAGGGTTCTTCTTCACATCATCATTGCAGGA
ATCCTTATGTTCATGGATTTCGGGTTGTACTGGCTATTGTCAAAGATTCAAGAACATGGC
CGTTATGAGGTTGAGGTGTCAGGMGGAACAGGGGCTAGTGTAGACATAGGTGGAACGGGG
ATTCTCTCGGAGTTTGTCCGTCTTCTCTTTGCCGAGGGCTTCCAGGCGTCYACCGCCTTC
AACACCACCCTCAACACCACAAAATGTCTGCCACAACCAAGCCCACCAAATAATAATTTG
GCTGTTGCAATAGGTTTCCTCTACGCCACCACCATAATCATGGTGTTGTCCCAGGCGTAC
GCGCGCCGGCTACTCCGTTACATCGCTGCCTACTACTACCCCGAGCGCGAAGTAGAACGC
ACCAAGTACCTGTACGGTCGCACCATGCAGAAGAGACAAACGCTAAAGAAAATGTTGCGT
GATGCAGTGAAAATAAACAAGAAAGAACGAGACGCAAATGAACGGATCAGCATAACGGCA
TACCTTGCCAGAAATATTCCTTGTTGTAAATCACTCCTGAGCTGCTGTGGGTTTAAAAAG
CTACAGTGTCTTGGCTGTCGTTGCCCGGATGACGGGTTCCTTGCTTACTGTTCGGATACG
GAATGTGATGGAGTGTATTGCGAGGAGTGCGCACGCGCATTGAAAGGAAAGTGTACCATT
TGTGATGATATAATCAGCCTAGGGCAGAAACCAAAAGAAGCTGAACACCAATTC

>spal
ATGTTCAAATGGCGCGTRCAAACACCCCCTCCCCAGCGCAGAGCGGGGCTCAYGTTTCCT
GTAGAGAGAGGGGGYAAGGAGGGGTATTCRAGCGAGGGTTCGGGGMGCGTGCCAAATTTA
GATCCAAGTTGTTTGTCATCGGYTGTGACTCCTAGCTTGGSCAGTGGTGTTTCGATAGAC
AGTGCYTCATCTCTGACGGCACACGCTTCAGACATTGATCTAGAAAGCAACATGGACGGT
GGACACGTCCTGGGAGACGATASGACGACGGCGARGGCGAAATYGAATAACGGAGTTYTA
AACRRAGATTGCAGTGCTGATAGTGATGTCTTTGGCGATTCGAAACACGATTATTTGAAC
AGAACGGATTCACAGGGTTATGAAACTTATGGCGTCGGGTTTGAGAGTTTCAGCAGCGAT
GCGTTTGGAGATTTGACCGCCGTTTTGGAAAATACGGACGGACTGGAAGATGACGACTAC
GAGGATGATTTCACCGACGATGAGGANNNCGATGAGGAGGGCGAGGAATGTTCACCGATG
TTACCGCCCGCAGCACCAAGGAAATTAATGAGATATCCACGCATTGACGAGGATGATGGT
TATGGTGATAGCTTTGATATCAGTGGGAAGACAAAARCAATAGAGGAGGAAGAGACTGAG
GATGGGAGGCTCATTCGTTCGAGCAGTCTCTCRMGGCTACAGGACGAAGAAGAAGGTGGT
CATGATCACAGCCAGGAGGGTGACTACCAAAACCAATTGACACCAAACGGTKCARTGCCT
CACCCTGGTCACCGGTACTACACCCCACAGCCAGCCAAGAGGAAGGCTTTAAAACCTAGT
CYATCCGCTAAACCTCAACYCTCCGCCAAACCTMAMGTTTCRCAGAAACCTCAGACACCC
CCTGTCAAGGAAAAYGGCTCCAGACAACCCAAGCTAACTCTMACCATCCCGAAGCGAACW
GGRACCTTCGGGAGTCCAAGCCCGGACTCTGGAGAGCAAACGGGATCGATTGATGGGAGC
TTCGACAGCGGGACTGGAAGCGCGAGTGCGGGAATACTGACCAAACGAGCCCTGAARCCA
CCTAGTGCACAAGCCAGGACTGGTGCCRRCAAGACTAGTAGCATATCRAGCACACCTAGY
ACTGCAGGAAGTGTCTTCTCACCGGAAGGGCTCCGAATTACGCCGGAATATGACGGGGAC
GAACCCATTCAACCCAAGCGAAGGGCTCCATCGAAGCCMCCTGTTGGTCGTCGGAAGTCA
GACCCCTCGTCTAACTCTCGAACCAGACGAGGTGAAAGACTGCAAAGAAATGATTCTGGT
GATGAAAACACGAAGCCAAAATTATCTCGCAATAGAACACTGGAAGGTGGGATATCACCG
TCAGAGATGGAAAAATACAGTGTGAGCCGTCATCGTTATTTCACTCCTCAGCCGAGCCGA
CGTAAGTTYAGTTTCCGAGATGGTCAAGGnnnnnnnnnnnnAGGGAAYAGCTCACCTGCT
GCTACTCTKCAGCATCCTCCTCATTATACCAGATCACCTGTGGAGCGCCTTGCAAACCAG
ATGCGGAGTAATAAACAGCTTGATCGACCACCCAGTTCTGAGACGATMAGTCCAGAGACG
ACTCCYGTGAACTCRCCGGTGAAGAAACCTAGGACACCGACYAAACCAGCACCATCTCCC
CCTAATCAGGCAGCCAAGACCGGGCCAGAGCCTTATGACTTCGTCACTGATGACGAAGTC
AATGTGGCTCGTAAACACGTAGGCGGTGCACGTCGATGCCGTTCCATGAGTGGAGGGTCC
ATGCAATCCATAAAGCGAAGGCCCCTCCCGACGGTNCCCCATCGCCCTCGATCAGGTTCC
GCATCAAGGGCAGACAAGGACATACCKACCGTTTCGAGCAAAGCAATCCAACGAAAGCGA
CGNNNNNGNNAATCAGCGCCAGCTGGCCGAGTGGCTAGCATCCTCATCGACTCAAACACC
TCTCTTCACAACGCCGCAGCTAATTCCGGAGCGTCGTCTGCCCCGGGTGAGAAAAGGCGR
GAAACCTTACGTGAGGAGCTCCTGCGATCCTTGGTGGACGGTACGTCCAAGAAGGACAGT
TCAACCCTTCCAATAAAGCGRRCTGATCTAGGAGAAGGTATGGTCAGTGATRGTGATMGG
ACCAACARYCTGAAACAGGTGGATAACTCTTTGAAGATCAACATGGTTCGACAGAAGTCG
GGTTATGATGAACCSGACACGGCCCCTCGGTTCTCACCGCTTCCAGAAAAGAAATCCTTC
TCTAACGGAGGCAATACACCCTCTCCACCCTCAACACCGAACGGTTCACCATCGAGACAA
CATCCTAGAAAGAGACGAAATAAGAGTTCTTTGAGTAGCTTGGTGTCAATGCCAAAGAGT
CTTGTGGCTAGCAATGAATTCCTCAACGACATTCTGCTCAGTGATCGTGGTTCACATAAA
AAGCTCAAGGCCATTGTCGGGTTCCTAGTCGGCCTCATCCTCGGTGGTCTTCTCTTCTTA
GGACTCTACTACGGCCTCGACTACCCGATCTAYCCTGCTCTCATCATCGCAGTGATTGGG
ACTCTCTTCATGGCACTTTGCCTCGCGTTCACTGTTCGTGCMAGGTGTGTTGCAGCMCTG
ATGGTGCCAACAATCTGCACCTCCAGAGGGCGGGCTGCCTTCCTGACCTTCATCGTTACC
CTCCTACTTCGCGGACCCATCCACAACATCTACCTGAACTCCAACGAAGTTTCTGACTCC
ATGAGCTGTAGTGCACAGCTCGCCTACAACCAGACCCGYGAGATCCAGGAAGCCGCTCAA
CGTGTTCTTGATGCGTATGTCAARGGTCTTCTGACCAGTGTAGGGCGKATCCAAGGTGCT
GTAGCTCAGGTYCAAGAGGTCTTTCAACCGGTKGAAGATGGTCTYGGTATACTMAATGAA
GGACTCGATCAAGTCTCCGACGCGCTCCGWGAGGCYGCAGATGGTTGTACTGATATTATT
GGATCCACTCATAGATCATGTGTTGACAGCCTTGATCGGGTGCGTTTAGACTGTGTCGAG
GTCTTGTCACAGCAGAATGTTATCGAGTCTCTAGGTGATCTCTGTAACATCTTYGACGCA
CGAGGCTTGTGTGCCATCCTGGATATCGACAGTGTSTGYCAGGTACCGACCTATGTGGAC
AATGCTGTAGCGGATTCTCTTGCAGGCACACGAAGGGCTATACAGTCCGTCATCAATACG
TTTTCTGCAGATGTGGACATTTCCCGTCAATTTGAGACCAACGTCAATCAGAGCACGACC
GTTGAGAAAATCCAGGAAGCGATTCAACAGGAGCTGGATCAAGCATACAGCAAAATTGAC
TGGGTCCTRGCTATTTCGGACAAGCTCCTGGCCCTCACTTTCGTCTGGCTTTGCATYAAG
TCCTAYATGTACCACTCGAGCTATCGCTCCAAGGATTCCTTTGATAACCAATACATTACC
GCTCAATTTAAAAGATTGGATTCCAGTCGCAAGGAACGTGGAGCGTCTCATATTCTGCCT
CTWAAGAAGCATGAAAAGAATCACCTTATCGACGCCACCGCTCTSCGTCTWAGCAGAACC
GAAAAACAGTACCTTACCATGGGACTTTCAAGGGTTCTYCTTCACATCATCATTGCAGGM
ATCCTTATGTTCATGGATTTCGGGCTGTACTGGCTATTGTCAAAGATTCAAGAACATGGC
CGTTATGAGGTGGAGGTGTCAGGAGGAACAGGGGCTAGTGTAGACATAGGTGGAACAGGG
ATTCTCTCGGAGTTTGTCCGTCTTCTCTTTGCCGAGGGCTTCCAGGCGTCCACCGCCTTC
AACACCACCCTYAACACCACAAAATGTCTGCCACAACCAAGCCCACCAAACAACAATTTG
GCTGTTGCTATAGGTTTCCTYTACGCCACCACCATWATCATGGTGYTGTCTCAGGCGTAC
GCGCGCCGGCTACTCCGTTACATCGCTGCCTACTACTACCCCGAGCGCGAAGTAGAACGC
ACCAAGTACCTGTACGGTCGCACCATGCAGAAGAGACAAACGCTAAAGAAAATGTTGCGT
GAYGCWGTGAAAATAAACAAGAAAGAACGAGACGCAAATGAACGAATCAGCATAACGGCA
TACCTTGCCAGAAATATTCCTTGTTGTAAATCACTCCTGGCCTGCTGTGGGTTTAAAAAG
YTACAGTGTCTTGGCTGTCGTTGCCCGGAYGACGGGTTCCTTGCTTACTGTTCGGATACS
GAATGTGATGGAGTGTATTGCGAGGAGTGCGCACGCGCATTGAAAGGAAAGTGTACCATT
TGTGATGATATAATCARCCTAGGGCAGAAACCAAAAGAAGCTGAACACCAATTC

>sfra
ATGTTCAAATGGCGCGTACAAACACCCCCTCCCCAGCGCAGAGCGGGGCTCACGTTTCCT
GCAGAGAGAGGGGGCAAGGAGAGGTATTCAGGCGAGGGTTCGGGGCGCGTGCCAAATTTT
GATCCAAGTTGTTTGTCATCGGCTGTGACTCTTAGCTTGGCCAGTGGTGTTTCGATAGAC
AGTGCTTCATCTCTGATGGCACACGCTTCAGACATTGATCTAGAAGTCAACATGGACGGT
GGACACGTCCAGGAAGATAATCCGACGACGNNNNNNNNNNNNNNNAATTACGGAGTTCTA
AACGAAGGTTACAGTGTTGATAGTGATGTCTTTGGTGATTCGAAACACGATCATTTGAAC
AGAACGGATTCGCATGGTTATGAAACTTATGGTGTCGGGTTTGAGAGTTTCAGCAGCGAT
GCGTTTGGAGATTTGACCGCCGTTTTGGAAAATACGGACGGACTGGAAGATGACGACTAC
GAGGATGATTTCACCGACGATGAGGACGTTGAGGAAGAGGGCGAGGAATGTTCACCGATG
CTACCGACCTCATCACCAAGGAAATTAATGAGATATCCACGCATTGATGAGGATGATGGT
TATGGTGATAGCTTTGATACCTGTGGGAAGGCAAAAGCAATAGAGGAGGAAGAGACTGAG
GATGGGAGGCTCATTCGTTCGAGCAGTCTCTCGAGGCTACAGGACGAAGAAGATGATGGC
CATGATCAGAGCCAGAGGGGTGACTACCAAAACCTATCTCCACCAAATGGTTCAGTGCCT
CACCCTGGTCACCGATACTACACCCCACAACCAGCCAAGAGGAAGGCTTTAAAGCCTAGT
CTATCCTCTAAACCTCAACTCTCCGCCAAACCTCAAGTTTCACAGAAACCTCAGACACCC
CCTGTCAAGGAAAATGGCTCCAGACAACCCAAGCTAACTCTCACCATCCCGAAGCGAACA
GGAACCTTCGGGAGTCCGAGCCCGGACTCTGGAGAGCAAACGGGATCAATTGATGGGAGC
TTTGACAGTGGGAATGGAAGCGCGAGTGCGGGAATACTGACCAAACGAGCCCTGAAGCCA
CCTAGTGCACAATCCAGGACTGGTGTCGGCAAGACTAGCAGCATATCGAGCACACCTAGT
ACTGCAGGAAGTGTGTTCACACCGGAAGGGCTCCGAATTAGTCCGGAATATGAAGAGGAC
GAACCCATTCAACCCAAGCGAAAGGCTCCATCGAAGCCCCCTGTTGGTCGTAGGAAGTCA
GACCCCTTGTCTAACTCTCGAATCAGACGAGGTGAAAGACAGCAAAGAAATGACTTTGGT
GATGAAAACACGAAGCCAAAATTATCTCGCAATAGAACACTGGAAGGTGGAATATCACCA
TCAGAGATGGAGAAATACAGTGTGAGCCGTCATCGTTATTTCACTCCTCAGCCAAGCCGA
CGTAAGTTCAGTTTCCGAGATGGACAGAGTCGTGGGATGTCAGGGAACAGCTCACCTGCT
GCTACTCTACAGCATCCTCCTCATTATACCAGATCACCTGTGGAGCGCCTTGCAAACCAG
ATGCGGAGTAATAAACAGCTTGATCGACCACCTAGTTCTGAGGCGATGAGTCCAGAGATC
ACTCCCGTCAACTCTCCGGTGAAGAAACCTAGAACACCGACTAAAGCAGCACCATCTCCT
CCTACTCAGGCAGCCAAGACCAAGCCAGAGCCTTATGACTTCGTCACTGATGAAGAAGTC
AATGTGGCTCGTAAACACGTAGGCGGTGCACGTCGATGCCGTTCGATGAGCGGGGGGTCC
ATGCnnnnnnnnnnGCGAAGACCCCTTCCGTCGGTTCCCCATCGCCCTCGATCAGGTTCT
GCATCAAGAGCAGACAAGGACATACCTACTGTTTCGAGCAAAGCAATCCAACGAAAGCGA
CGTAATCGCCAATCAGCGCCAGCTGGCCGAGTGGCTAGCATCCTCATCGATTCTAACACC
TCTCTTCACAACGCCGCAACTAATTCCGGAGCGACGTCTGCCTCGGGTGAGAAAAGGCGG
GAAACCTTACGTGAGGAGCTTCTGCGATCCTTGGTGGACGGTGCCTCCAAGAAGGACAGT
TCAACCCTTCCTATCAAACGGACTGATCTAGAAGAAGGTATGGTCAGTGATGGTGATAGG
ACCAACAACCTGAAACAGGTGGAGAACTCTTTAAAGATCAACATGGTTCGACAGAAGTCG
GGTTATGATGAACCGGACACGGCCCCTCGGTTCTCACCGCTTCCAGAAAAGAAACCCTTC
TCTAACGGAGGCAATACACCCTCTCCACCCTCAACACCAAACGGATCACCATCGAGACAA
CATCCTAGAAGAAGACGAAATAAGAGTTCTTTGAGTAGCTTGGTGTCCATGCCCAAGAGT
CTTGTGGCTAGCAACGAATTCCTCAACGACATTCTGCTCAGTGATCGCGGTTCACATAAA
AAGCTCAAGGCCATTGTTGGGTTCCTAGTCGGCCTCATCCTCGGTGGTCTTCTCTTCTTA
GGACTCTACTACGGCCTCGACTACCCGATCTACCCTGCTCTCATCATTGCAGTGGTCGGG
ACTTTATTCATGGCACTTTGCCTCGCGTTCACTGTACGTGCAAGATGTGTTGCAGCCCTG
ATGGTGCCAACAATCTGCACCTCAAGAGGGCGGGCTGCCTTCCTGACATTCATCGTAACC
CTACTACTTCGCGGACCCATCCACAACATCTACCTGAACTCCAACGAAGTTTCTGACTCT
ATGAGCTGCAGTGCACAGCTCGCCTACAACCAGACCCGTGAGATCCAGGAAGCAGCTCAA
CGTGTCCTTGATGCGTATGTCAGGGGTCTTCTGACCAGTGTAGGGCGAATCCAAGGTGCT
GTAGCTCAGGTTCAAGATGTCTTTCAACCGGTTGAAGACGGTCTCGGTGTACTCAATGAA
GGACTCGATCAAGTCTCCGACGCGCTCCGCCAGGCTGCAGATGGTTGTACTGATATTATT
GGATCGACTCATAGATCATGTGTTGACAGCCTTGATCGGGTGCGTTTAGACTGTGTCGAG
TTCTTGTCACAGCAGAATGTTATCGATTCTCTAGGTGAAATCTGTAACATCTTCGACGCA
CGAGGCTTGTGTGCCATCCTGGATATCGACAGTGTTTGTCAGGTCCCGTCCTATGTGGAC
AGTGCTATAGAGGATTCTCTTGCAGGCACACGAAGGGCTATACAGACCGTCATCGATACG
TTTTCTGCAGATGTGGACATTTCCCGTCAATTTGAGACCAACGTCAATCAGAGCACGACC
GCTGAGCGAATCCAGGAAGCGATTCAAAAGGAGCTGGATGAAGCATACAGCAAAATTGAC
TGGGTCCTGGCTATTTCGGACAAACTCCTGGCCCTCACTTTCGTCTGGCTTTGCATCAAG
TCCTACATGTACCACTCGAGCTATCGCTCCAAGGATTCATTTGATAACCAATACATTACC
GCTCAATTTAAAAGATTGGATTCCAGTCGCAAGRAACGTGGAGCGTCTCATATTCTGCCT
CTAAAGAAGCATGAACAGAATCATCTTATCGACGCCACCGCTCTGCGTCTTAGCAGAACC
GAAAAACAGTACCTTACCCTGGGACTTTCAAGGGTTGTCCTTCACGTCATCATTGCAGGA
ATCCTTATGTTCATGGATTTCGGGTTGTACTGGCTATTGTCAAAGATTCAAGAACATGGC
CGTTATGAGGTTGAGGTGTCAGGAGGAACAGGGGCTAATGTAGACATAGGAKSAACAGGT
MTTCTCTCGGATTTTGTCSGTCTTCTCTTTGCCGAGGGCTTCCAGGCGTCTACCRCCTTC
AACACCACCCTGAACACCACAAAATGTCTGCCACAACCAAGCCCACCAAACAACAATTTG
GCTGTTGCTATAAGTTTCCTCTACGCCACCACCATAATCATGGTGTTGTCTCAGGCGTAC
GCGCGCCGACTTCTCCGTTACATCGCTGCCTACTACTACCCCGAGCGCGAAGTAGAACGC
ACCGCGTACCTGTACGGACGCACCATGCAGAAGAGACAAACGCTAAAGAAAATGTTGCGT
GATGCAGTGAAAATAAACAAGAAAGAACGAGACGCAAATGAACGAATCAGCATAACGGGA
TACCTTGCCAGAAGAATTCCTTGTTGTAAATCACTCCTGGGCTGCTGTGGGTTTAAAAAG
TTACAGTGTCTTGGCTGTCGTTGCCCGGATGACGGGTTCCTTGTATACTGCTCGGATAGG
GAATGTGATGGAGTGTATTGCGAGGAATGCGCACGCGCATTGCGAGGAAAGTGTACCATT
TGTGATGATATAATCAACCTAGCGCAGAAACCACAAGAAGCTGAACACCAATTC

>afraSS
ATGTTCAAATGGCGCGTGCAAACACCCCCTCCCCAGCGCAGAGCGGGGCTCACGTTTCCT
GTAGAGAGTGGGGGCAAGGAGGGGTATTCAAGCGAGGGTTCGGGGCGCGTGCCAAATTTA
GATCCAAGTTGTTTGTCATCGGCTGTGACTCCTAGCTGGRCCAGTGGTGTTTCGATAGAC
AGCGCTTCATCTCTGATGGCACACGCTTCAGACATTGATCTAGAAAGCAACATGGACGGT
GGACACGTCCTGGGAGACGATASGAMGACGGCGAGGGCGAAATCGAATAACGGAGTTTTA
AACGGAGATTGCGGTGTTGATAGTGATGTCTTTGTAGATTCGAAACACGATTATTTGAAC
AGAACGGATTCACAGGGTTATGAAACTTATGGTGTCGGGTTTGAGAGTTTCAGCAGCGAT
GCGTTTGGAGATTTGACCGCCGTYTTGGAAAATACGGACGGACTTGAAGATGACGACTAC
GAGGATGATTTCACCGACGATGAGGACGTCGATGAGGAGGGCGAGGAATGTTCACCGATG
CTACCGGCCGCAGCACCAAGGAAATTAATGAGATATCCACGCATTGACGAGGATGATGGT
TATGGTGATAGCTTTGATACCAGTGGGAAGnnnnnnnnnnnnnnnnnnnnnnAGACTGAG
GATGGGAGGCTCATTCGTTCGAGCAGTCTCTCACGGCTACAGGACGAAGAAGATGGAGGC
CATGATCAGAGCCAGGAGGGTGACTACCAAAATCAATCTACACCAAACGGTTCAGCGCCT
CACCCTGGTCACCGGTACTACACCCCACAGCCAGCCAAGAGGAAGGCTTTAAAACCTAGT
CCATCCGCTAAACCTCAACTCTCCGCCAAACCTAACGTTTCGCAGAAACCTCAGACACCC
CCTGTCAAGGAAAACGGCTCCCGRCAACCCAAGCTAACTCTCACCATCCCGAAGCGAACA
GGGACCTTCGGGAGTCCAAGCCCGGACTCTGGGGAGCAAACGGGATCGATTGATGGGAGC
TTTGACAGCGGGACTGGAAGCGCGAGTGCRGGAATACTGACCAAACGAGCCCTGAAGCCA
CCAAGTGCACAAGCCAGGACTGGTGCCAGCAAGACTAGTAGCATATCGAGCACACCTAGC
ACTGCAGGAAGTGTCTTCTCACCGGAAGGGCTCCGAGTTACGCCGGAATATGACGGGGAC
GAACCCATTCAACCCAAGCGAAGGGCTCCATCGAAGCCACCTGTTGGTCGTCGGAAGTCA
GACCCCTCGTCTAACTCTCGAACCAGACGAGGTGAAAGACTGCAGAGAAATGATTCTGGT
GATGAAAACACGAAGCCAAAATTATCTCGCAATAGAACACTGGAAGGTGGAATATCACCG
TCAGAGATGGAAAAATACAGTGTGAGTCGTCATCGTTATTTCACTCCTCAGCCRAGCCGA
CGTAAGTTCAGTTTCCGAGATGGTCAAGGTCGTGTGGTCTCAGGGAACAGCTCACCTGCT
GCTACTCTACAGCATCCTCCTCATTATACCAGATCACCYGTGGARCGCCTTGCAAAYCAG
ATGCGGAGTAAYAAACAGCTTGATCGACCACCCAGTTCTGARACGATAAGTCCAGAGACC
ACTCCYGTGAACTCACCGGTRAAGAAACCTAGGACACCKACTAAAGCAGCACCATCTCCT
CCYAATCAGGCAGCCAAGACCGGRCCAGAGCCTTATGACTTCGTCACTGATGACGAAGTC
AAYGTGGCTCGTAAACACGTAGGCGGTGCACGTCGATGCCGYTCGATGAGTGGRGGRTCC
ATGCAATCCATMAAGCGAAGGCCYCTCCCRACGGTTCCCCATCGCCCTCGATCAGGTTCY
GCATCAAGGGCAGACAAGGACATACCGACCATTTCGAGCAAAGCAATCCAACGAAAGCGA
CGTAATCGCCAATCAGCGCCAGCTGGCCGAGTGGCTAGCATCCTCATCGACTCAAACACC
TCTCTCCACAACGCCGCAACTAATTCCGGAGCGTCGTCTGCCCCGGGTGAGAAAAGGCGG
GAAACCTTACGTGAGGAGCTCCTGCGATCCTTGGTGGACGGTACGCCCAAGAAGGACAGT
TCAACCCTTCCAATCAAGCGGACTGATCTAGGAGAAGGTATGGTCAGTGATGGTGATGGG
ACCAGCAGCCTGAAACAGGTGGACAACTCTTTGAAGATCAACATGGTTCGACAGAAGTCG
GGTTATGATGAACCGGACACGGCCCCTCGGTTCTCACCGCTTCCAGAAAAGAAATCCTTC
TCTAACGGAGGCAATACACCCTCTCCACCCTCAACACCGAACGGTTCACCATCGAGACAA
CATCCTAGAAAGAGACGAAATAAGAGTTCTTTGAGTAGCTTGGTGTCAATGCCAAAGAGT
CTTGTGGCTAGCAATGAATTCCTCAACGACATTCTGCTCAGTGATCGTGGTTCACATAAA
AAGCTCAAGGCCATTGTCGGGTTCCTAGTCGGCCTCATCCTCGGTGGTCTTCTCTTCTTA
GGACTCTACTACGGCCTCGACTACCCGATCTATCCTGCTCTCATCATCGCAGTGATTGGG
ACTCTCTTCATGGCACTTTGCCTCGCGTTCACTGTTCGTGCCAGGTGTGTTGCAGCACTG
ATGGTGCCAACAATCTGCACTTCCAGAGGGCGGGCTGCCTTCCTGACCTTCATCGTTACC
CTCCTACTTCGCGGACCCATCCACAACATCTACCTGAACTCCAACGAAGTTTCTGACTCC
ATGAGCTGTAGTGCACAGCTCGCCTACAACCAGACCCGTGAGATCCAGGAAGCAGCTCAA
CGTGTTCTTGATGCGTATGTCAAAGGTCTTCTGACCAGTGTAGGGCGGATCCAAGGTGCC
GTAGCTCAGGTCCAAGAGGTCTTTCAACCGGTTGAAGATGGCCTCGGTATACTCAATGAA
GGACTCGACCAAGTCTCCGACGCGCTCCGAGAGGCTGCAGATGGTTGTACTGATATTATT
GGATCCACTCATAGATCATGTGTTGACAGCCTTGATCGGGTGCGTTTAGACTGTGTCGAG
GTCTTGTCACAGCAGAATGTTATCGAGTCTTTAGGTGATCTCTGTAACATCTTCGACGCA
CGAGGCTTGTGTGCCATCCTGGATATCGACAGTGTGTGCCAGGTACCGACCTATGTGGAC
AATGCTGTAGCGGATTCTCTTGCAGGCACACGAAGGGCTATACAGTCCGTCATCAATACG
TTTTCTGCAGATGTGGACATTTCCCGTCAATTTGAGACCAACGTCAATCAGAGCACGACC
GTTGAGAAAATCCAGGAAGCGATTCAACAGGAGCTGGATCAAGCATACAGCAAAATTGAC
TGGGTCCTAGCTATTTCGGACAARCTCCTGGCCCTCACTTTTGTCTGGCTTTGCATCAAG
TCCTACATGTACCACTCGAGCTATCGCTCCAAGGATTCCTTTGATAACCAATACATTACC
GCTCARTTTAAAAGATTGGATTCCAGTCGCAAGGAACGTGGAGCGTCTCATATTCTGCCT
CTTAAGAAGCATGAAAAGAATCACCTAATCGACGCCACCGCTCTGCGTCTTAGCAGAACC
GAAAAACAGTACCTTACCCTGGGACTTTCAAGGGTTCTYCTTCACATCATCATTGCAGGA
ATCCTTATGTTCATGGATTTCGGGCTGTACTGGCTATTGTCAAAGATTCAAGAACATGGC
CGTTATGAGGTTGAGGTGTCWGGRGGAACAGGGGCTAGTGTAGACATAGGTGGAACRGGT
ATTCTCTCGGAGTTTGTCCGTCTTCTCTTTGCCGAGGGCTTCCAGGCGTCCACCGCCTTC
AACACCACCCTCAACACCACAAAATGTCTGCCACAACCAAGCCCACCAAACAACAATTTG
GCTGTTGCTATAGGTTTCCTCTACGCCACCACCATTATCATGGTGTTGTCTCAGGCGTAC
GCGCGCCGGCTACTCCGTTACATCGCTGCCTACTACTACCCCGAGCGCGAAGTAGAACGC
ACCAAGTACCTGTACGGTCGCACCATGCAGAAGAGACAAACGCTAAAGAAAATGTTGCGT
GATGCAGTGAAAATAAACAAGAAAGAACGAGACGCAAATGAACGGATCAGCATAACGGCA
TACCTTGCCAGAAATATTCCTTGTTGTAAATCACTCCTGGCCTGCTGTGGGTTTAAAAAG
TTACAGTGTCTTGGCTGTCGTTGCCCGGATGACGGGTTCCTTGCTTACTGTTCGGATACC
GAATGTGATGGAGTGTATTGCGAGGAGTGCGCACGCGCATTGAAAGGAAAGTGTACCATT
TGTGATGATATAATCAGTCTAGGGCAGAAACCAAAAGAAGCTGAACACCAATTC

>hpul
ATGTTCAAATGGCGCGTGCAAACACCCCCTCCCCAGCGCAGAGCGGGGCTCACGTTTCCT
GTAGAGAGCTGGGGMAMGGAGGGGTATTCAAGCGAGGGTTCGGGGAGCGTGCCAAATTTA
GATCCAAGTTGTTTGTCATCGGTTGTGACTCCTAGCTTGGCCAGTGGTGTTTCGATAGAC
AGTGCTTCATCTCTGAAGGCACACGCTTCAGACATTGATCTAGAAAGCAACATGGACGGT
GGACACGTCCTGGGAGAYGATWCGACGACGTCGAGGGCGAAATCGAATTACGnnnnnnnA
AACGAAGACTGTAGTGTTGATAGTGATGTTTTTGCTGATGCGAAACACGATTATTTGAAC
AGAACGGATTCACAGGGTTACGAAACTTATGGTGTTGGGTTTGAGAGTTTYAGTAGCGAT
GCGTTTGGAGATTTGACCGCCGTTTTGGAAGATACGGACGGACTGGAAGATGACGACTAC
GAGGATGATTTCACCGACGATGAGGAGGTCGATGAGGAGGTCGAGGAATGTTCACCGATG
CTACCGTCCCAAGCACCAAGGAAATTAATGAGATATCCACGAATTGATGAAGATGATGGT
TATGGTGATAGCTTTGATATGAGTGGGAAGGCAAAAGCAATAGAGGAGGAAGAGACCGAG
GATGGGAGGCTCATTCGTTCGAGTAGTCTCTCGAGGCTACAGGACGAAGGCRATGATGGT
CATGATCAGATCCAGGAGGGTGACTACCAAAACCAATCTACACCAAATGGTTCAGTGCCT
CACCCTGGTCACCGGTACTACACCCCACAGCCAGCCAAGAGGAAGGCTTTAAAACCTAGT
MTATCCTCTAAACCTCAACTCTCCGCCAAACCTCAAGTTTCGCAGAAACCTCAGACACCC
CCTGTCAAGGAAAAYGGCTCCAGACAACCTAAGCTAACTCTCACCATYCCGAAGCGAACA
GGAACCTTCGGGAGTCCGAGCCCTGACTCTGGGGAGCAAACGGGATCGATTGATGGGAGC
TTTGACAGCGGGAATGGAAGCGCGAGTGCGGGAGTACTGACCAAACGAGCMCTGAAGCCA
CCTAGTGCACAAGCCAGGACTGGTGCCAGCAARACTAGTAGCAYATCGAGCACACCTAGT
ACTGCAGGAAGTGTCTTCTCACCGGAAGGGCTCCGAGTTACGCCGGAATATGACGAGGAC
GAACCCATTCAACCCAAGCGRAGGGCTCCATCGAAGCCCCCTGTTGGCCGTCGGAAGTCA
GACCCCTCGTCTAACTCTCGAACCCGACGnGGTGACAGACTGCAAAGAAATGACTTTGGT
GACGAAAACACGAAGCCAAAATTAYCTCGCAATAGAACACTGGAAGGTGGAATWTCACCG
TCAGAGATGGAAAAATACAGTGTGAGTCGTCACCGTTATTTCACTCCTCAGCCAAGCCGA
CGTAAGTTCAGTTTCCGAGATGGTCAAGGTCGAGTGGTCTCAGGAAACAGCTCACCTGCT
GCTACTCTACAGCATCCTCCTCATTATACCAGATCACCTGTGGAGCGCCTTGCAAATCAG
ATGCGGAGTAATAAACAGCTTGATCGACCACCCAGTGCTGAGACGATAAGTCCRGASACT
ACTCCTGTGAACTCACCGGTGAAGAAACCTAGGACACCGACTAAAGCAGCACCATCTCCT
CCTAATCAGGCAACCAAGACTGGGCCAGAGCCTTATGACTTCGTCACTGATGACGAAGTC
AATGTGGCTCGTAAACACGTAGGCGGTGCACGTCGATGCCGTTCGATGAGTGGGGGATCC
ATGCAATCCATAAAGCGTAGGCCCCTCCCTACGGTTCCCCATCGCCCTCGATCAGGTTCT
GCATCAAGAGCAGATAAGGACATCCCTACCGTTTCGAGCAAAGCAATCCAACGAAAGCGA
CGAAATCGCCAATCAGCGCCAGCTGGCCGAGTGGCTAGCATCCTCATCGACTCCAACACC
TCTCTTCACAACGCCGCAGCTAATTCCGGCTCGTCGTCTGCCCCGGGTGAGAAAAGGCGT
GAAACCTTACGTGAGGAGCTCCTSCGATCCTTGGTGGACGGTACGTCCAAGAAGGACAGT
TCGACCCTTCCAATCAAGCGGACTGATCTAGGAGAAGGTATGGTCAGTGATGGTGATAGG
ACCAACAGCCTGAAACAGGTGGAGAACTCTTTGAAGATCAACATGGTTCGACAGAAGTCG
GGTTATGATGAGCCGGACACTGCCCCTMGGTTCTCACCGCTTCCAGAGAAGAAATCCTTA
TCTAACGGAGKCAATACACCCTCTCCACCCTCAACACCGAACGGTTCACCATCGAGACAA
CATCCTAGGAGGAGACGAAATAAGAGTTCTTTGAGTAGCTTGGTGTCCATGCCTAAGAGT
CTTGTGGCTAGCAACGAATTCCTCAACGACATTCTGCTCAGTGATCGCGGTTCACATAAA
AAGCTCAAGGCCATTGTTGGATTCCTAGTCGGTCTCATCCTCGGTGGTCTTCTCTTCTTG
GGACTCTACTACGGCCTCGACTACCCGATCTATCCTGCTCTCATCATCACAGTGGTCGGG
ACTGCCTTCATGGCACTTTGCCTCGCGTTCACTGTTCGTGCCAGGTGTGTTGCAGCCCTG
ATGGTGCCAACAATCTGCACCTCCAGAGGGCGGGCTGCCTTCCTGACCTTCATCGTTACC
CTGCTACTTCGCGGACCCATCCACAACATCTACCTGAACTCCAACGAAGTTTCTGACTCC
ATGAGCTGCAGTGCACAGCTCGCCTACAACCAGACCCGTGAGATCCAGGAAGCAGCTCAA
CGTGTTCTAGATGCGTATGTCAAAGGTCTTCTGACGAGTGTAGGGCGGATCCAAGGTGCC
GTAGSTCAGGTCCAAGAGGTCTTTCAACCGGTTGAAGATGGTCTCGGTATACTCAACGAA
GGACTCGATCAAGTCTCCGACGCGCTCCGAGAGGCCGCAGATGGTTGCACTGATATTATT
GGATCCACTCATAGATCATGTGTTGACAGCCTTGATCGGGTGCGTTTAGACTGTGTCGAG
GTCTTGTCTCAGCAGAATGTKTTCGAAACTCTAGGTGATCTCTGCAACATCTTTGACGCA
CGAGGCTTGTGTGCCATCCTSGATATCGACAGTGTTTGTCAGGTACCGACATATGTGGAC
AATGCTGTAGCGGATTCTCTTGCAGGCACACGAAGGGCTATACAGAGCGTCATCGATACG
TTTTCTGCAGATGTGGACATTTCCCGTCAATTTGAGACCAATGTCAATCAGAGCACGACC
GTTGAGCGAATCCAGGAAGCGATTCAAAAGGAGCTGGATGAAGCATAYAGCAAAATTGAC
TGGGTCCTAGCTATTTCGGACAAACTCTTGGCCCTCACTTTCGTCTGGCTTTGCATTAAG
TCCTACATGTACCACTCGAGCTATCGCTCCAAGGATTCATTTGATAACCAATACATTACC
GCTCAATTCAAAAGATTGGATTCCAGTCGCAAGGAACGTGGAGTGTCTCATATTCTGCCT
CTAAAGAAGCATGAAAAGAATCACCTTATTGACGCCACCGCTCTGCGTCTTAGCAGAACC
GAAAAACAGTACCTTACCCTGGGACTTTCAAGGGTTCTCCTTCACATCATCATTGCAGGA
ATCCTTATGTTCATGGATTTCGGGTTGTACTGGCTATTGTCAAAGATTCAAGAACATGGC
CGTTATGAGGTTGAGGTGTCAGGAGGAACAGGGGCTAATGTAGACATAGGTGGAACGGGT
ATTCTCTCGGAGTTTGTCCGTCTTCTCTTTGCCGAGGGCTTCCAGGCGTCTACCGCCTTC
AACACCACCCTSAACACCACAAAATGTCTGCCACAACCAAGCCCACCAAACAACAATTTA
GCTGTTGCTATAGGTTTCCTCTACGCCACCACCATAATCATGGTGTTGTCTCAAGCGTAC
GCGCGCCGGCTACTCCGTTACATCGCAGCCTACTACTATCCCGAGCGCGAAGTAGAACGC
ACCAAGTACCTGTATGGTCGCACCATGCAGAAGAGACAGACGCTAAAGAAAATGTTGCGT
GATGCAGTGAAAATAAACAAGAAAGAACGAGACGCAAATGAACGAATTAGCATAACGGCA
TACCTTGCCAGAAATATTCCTTGTTGTAAACCACTCCTGAGCTGCTGTGGGTTTAAAAAG
CTTCAGTGTCTTGGCTGTCGTTGCCCAGATGACGGGTTCCTTGCTTACTGCTCGGATGGG
GAATGTGATGGAGTGTATTGCGAGGAGTGCGCACGCGCATTGAAAGGAAAGTGTACCATT
TGTGATGATATAATTAGCCTAGGGCAGAAACCAAAAGAAGCTGAACACCAATTC

>snud
ATGTTCAAATGGCGCGTACAAACACCCCCTCCCCAGCGCAGAGCGGGGCTCACGTTTCCT
GCAGAGAGAGGGGGCAAGGAGGGGTATTCAAGCGAGGGTTCGGGGCGCGTGCCAAATTTT
GATCCAAGTTGTTTGTCATCGGTTGTGACTCCTAGCTTGGCCAGTGGTGTTTCGATAGAC
AGTGCTTCATCTCTGATAGCACACGCTTCAGACATTGATCTAGAAGGCAACATGGACGGT
GGACACGTCCAGGAAGATAATACGACGACGGCGACGGGGAAACCGAATTACGGAGTTCTA
AACGAAGGTTACAGTGTTGATAGTGATGTCTTTGATGATTCGAAACACGATTATTTGAAC
AGAACGGATTCGCATGGTTATGAAACTTACGGTGTCGGGTTTGAGAGTTTCAGCAGCGAT
GCGTTTGGAGATTTGACCGCCGTTTTGGAAAATACGGACGGACTGGAAGATGACGACTAC
GAGGATGATTTCACCGACGATGAGGACGTTGAGGAGGAGGGCGAGGAATGTTCACCGATG
CTACCGAGCCCATCACCAAGGAAAATAATGAGATATCCACGCATTGATGAGGATGATGGT
TATGGTGATAGCTTTGATACCAGTGGAAAGGCAAAATCAATAGAGGAGGAAGAGACTGAA
GATGGGAGGCTCATTCGTTCGAGCAGTCTCTCGAGGCTACAGGACGAAGAAGATGGTGGC
CATGATCAGAGCCAGAGGGGTGACTACCAAAACCTATCTCCACCAAATGGTTCAGCGCCT
CACCCTGGTCACCGATATTACACCCCACAGCCAGCCAAGAGGAAGGCTTTAAAGCCTAGT
CTATCCTCTAAACCTCAACTCTCCGCCAAACCTCAAGTTTCACAGAAACCTCAGACACCC
CCTGTCAAGGAAAATGGCTCCAGACAACCCAAGCTAACTCTCACCATCCCCAAGCGAACA
GGAACCTTCGGGAGTCCGAGCCCGGACTCTGGGGAGCAAACGGGATCGATTGATGGGAGC
TTTGACAGCGGGAATGGAAGCGCGAGTGCGGGAATACTGACCAAACGAGCCCTGAAGCCA
CCTAGTGCACAATCCAGGACTAGTGTCGGCAAGACTAGTAGCATATCGAGCACACCTAGT
ACTGCAGGAAGTGTGTTCACACCGGAAGGGCTCCGAATCAGTCCGGAATATGAAGAGGAC
GAACCCATTCAACCCAAGCGAAAGGCTCCATCGAAGCCCCCTGTTGGTCGTAGGAAGTCA
GACCCCTTGTCTAACTCCCGAATCAGACGAGGTGAAAGACAGCAAAGAAATGACTTTGGT
GATGAAAACACGAAGCCAAAATTATCTCGCAATAGAACACTGGAAGGTGGAATATCACCA
TCAGAGATGGAGAAATACAGTGTGAGCCGTCATCGTTATTTCACTCCTCAGCCAAGCCGA
CGTAAGTTCAGTTTCCGAGATGGACAGGGTCGTGGGATGTCAGGGAACAACTCACCTGCT
GCTACTCTACAGCATCCTCCACATTATACCAGATCACCTGTGGAGCGCCTTGCAAACCAG
ATGCGGAGTAATAAACAGCTTGATCGACCACCTAGTTCTGAGGCGATGAGTCCAGAGATC
ACTCCCGTCAACTCTCCGGTGAAGAAGCCTAGGACACCGACTAAAGCAGCACCATCTCCT
CCTACTCAGGCAGTCAAGTCCAAGCCAGAGCCTTATGACTTCGTCACTGATGACGAAGTC
AATGTGGCTCGTAAACACGTAGGCGGTGCACGTCGATGCCGTTCGATGAGCGGGGGGTCC
ATGCNNNNCATNNNGCGAAGACCCCTTCCGTCGGTTCCCCATCGCCCTCGATCAGGTTCT
GCATCAAGGGCAGACAAGGACATACCTACCGTTTCGAGCAAAGCAATCCAACGAAAGCGA
CGTAATCGCCAATCAGCGCCAGCTGGTCGAGTGGCTAGCATCCTCATCGACTCCAATACC
TCTCTTCACAACGCCGCAAATAATTCCGGAGCGTCTTCTGCCTCGGGTGAGAAAAGGCGG
GAAACCTTACGTGAGGAGCTTCTGCGATCCTTGGTGGACGGTGCCTCCAAGAAGGACAGT
TCAACACTTCCTATCAAGCGGACTGATCTAGGAGAAGGTATGGTCAGTGATGGTGATAGG
ACCAACAGCCTGAAACAGGTGGAGAACTCTTTGAAGATCAACATGGTTCGACAGAAGTCG
GGTTATGATGAACCGGACACGGCCCCTCGGTTCTCACCGCTTCCAGAAAAGAAACCCTTC
TCTAACGGAGGCAATACACCCTCTCCACCCTCTACACCAAACGGATCACCATCGAGACAA
CATCCTAGAAGAAGACGAAATAAGAGTTCTTTGAGTAGCTTGGTGTCCATGCCCAAGAGT
CTTGTGGCTAGCAACGAATTCCTCAACGACATTCTTCTCAGTGATCGCGGTTCACATAAA
AAGCTCAAGGCCATTGTTGGGTTCCTAGTCGGCCTCATCCTCGGTGGTCTTCTCTTCTTA
GGACTCTACTACGGCCTCGATTACCCGATCTACCCTGCTCTCATCATCACAGTGGTCGGG
ACTCTCTTCATGGCACTTTGCCTCGCGTTCACTGTACGTGCAAGATGTGTTGCAGCCCTG
ATGGTGCCAACAATCTGCACCTCAAGAGGGCGGGCTGCCTTCCTGACATTCATCGTAACC
CTACTACTTCGCGGACCCATCCACAACATCTACCTGAACTCCAACGAAGTTTCTGACTCT
ATGAGCTGTAGTGCACAGCTCGCCTACAACCAGACCCGTGAGATCCAGGAAGCAGCTCAA
CGTGTTCTTGATGCGTATGTCAGGGGTCTTCTGACCAGTGTAGGGCGAATCCAAGGTGCT
GTAGCTCAGGTTCAAGATGTCTTTCAACCGGTTGAAGACGGTCTCGGTGTACTCAATGAA
GGACTCGATCAAGTCTCCGACGCGCTCCGCCAGGCTGCAGATGGTTGTACTGATATTATT
GGATCGACTCATAGATCATGTGTTGACAGCCTTGATCGGGTGCGTTCAGACTGTGTCGAG
GTCTTGTCACAACAGAATGTTTTCGATTCTCTAGGTGAAATCTGTAACATCTTCGACGCA
CGAGGCTTGTGTGCCATCCTGGATATCGACAGTGTTTGTCAGGTCCCGTCCTATGTGGAC
AATGCTATAGAGGATTCTCTTGCAGACACACGAAGGGCTATACAGACCGTCATCGATACG
TTTTCTGCAGATGTGGACATTTCCCGTCAATTTGAGACCAACGTCAATCAGAGCACGACC
GCTGAGCGAATCCAGGAAGCGATTCAAAAGGAGCTGGATGAAGCATACAGCAAAATTGAC
TGGGTCCTGGCTATTTCGGACAAACTCCTGGCCCTCACTTTCGTCTGGCTTTGCATCAAG
TCCTACATGTACCACTCGAGCTATCGCTCCAAGGATTCCTTTGATAACCAATACATTACC
GCTCAATTTAAAAGATTGGATTCCAGTCGCAAGGAACGTGGAGCGTCTCATATTCTGCCT
CTAAAGAAGCATGAACAGAATAATCTTATCGACGCCACCGCTCTGCGTCTTAGCAGATCC
GAAAAACAGTACCTTACCCTGGGACTTTCAAGGGTTGTCCTTCACGTCATCATTGCAGGA
ATCCTTATGTTCATGGATTTCGGGTTGTACTGGCTATTGTCAAAGATTCAAGAACATGGC
CGTTATGAGGTTGAGGTCTCAGGAGGAACAGGGGCTAATGTAGACATAGAAGGAACAGGT
ATTCTCTCGGAATTTGTCCGTCTTCTCTTTGCCGAGGGCTTCCAGGCGTCTACCGCCTTC
AACACCACCCTGAACACCACAAAATGTCTGCCACAACCAAGCCCACCAAACAACAATTTG
GCTGTTGCTATAAGTTTCCTCTACGCCACTACCATAATCATGGTGTTGTCTCAGGCGTAC
GCGCGCCGACTTCTCCGTTACATCGCTGCCTACTACTACCCCGAGCGCGAAGTAGAACGC
ACCGCGTACCTGTACGGACGCACCATGCAGAAGAGACAAACGCTAAAGAAAATGTTGCGT
GATGCAGTGAAAATAAACAAGAAAGAACGAGACGCAAATGAACGAATCAGCATAACGGCA
TACCTTTCCAGAAAAATTCCTTGTTGTAAATCACTCCTGGGCTGCTGTGGGTTTAAAAAG
TTACAGTGTCTTGGCTGTCGTTGCCCGGATGACGGGTTCCTTGTATACTGCTCGGAAAGG
GAATGTGATGGAGTGTATTGCGAGGAATGCGCACGCGCATTGCGAGGAAAGTGTACCATT
TGTGATGATATAATAAACCTAGGGCAGAAACCACAAGAAGCTGAACACCAATTC

>sintSS
ATGTTCAAATGGCGCGTRCAAACACCCCCTCCCCAGCGCAGAGCGGGGCTCACGTTTCCT
GCAGAGAGTGGGGGCAAGGAGGGGTATTCAAGCGAGGGTTCGGGGAGCGTGCCAAATTTA
RATCCAAGTTGTTTGTCATCGGTTGTGACTCCTAGCTTGGTCAGTGGTGTTTCGATAGAC
AGTGCTTCATCTCTGAGAGCACACGCTTCAGACATTGATCTAGAAAGCAACATGGACGGT
GGACACGTCCTGGGAGACGATASGAMGACGGCGAGGGCGAAATCGAATAACGGAGTTYTA
AACGAAGRTTGCGGTGTTGATAATGATGTCTTTGGTGATTCGAAACAYGATTATTTGAAC
AGAACGGATTCACAGGGTTATGAAACTTATGGTGTCGGGTTTGAGAGTTTCAGCAGCGAT
GCGTTTGGAGATTTGACCGCCGTTTTGGAAAATACRGACGGACTGGAAGATGACGACTAC
GAGGATGATTTCACCGACGATGAGGACGTCGATGAGGAGRGCGAGGAAYGTTCACCGATG
CTWCCGGCCGCAGYACCAAGGAAATTAATGAGATATCCACGCATTGAYGAGGAYGATGGT
TATGGTGATAGCTTTGATAYCAGTGGGAAGACAACATCAATAGAGGAGGAAGAGACTGAG
GATGGGAGGCTCATTCGTTCGAGCAGTCTCTCGCGGCTACAGGACGAAGAAGATGGAGGC
CATGATCACATCCAGGAAGGTGACTACCAAAACCAATCTACACCGAACGGTTTAGCGCCT
CACCCTGGTCACCGGTACTACACCCCACAGCCAGCCAAGAGGAAGGCTTTAAAGCCTAGT
CTATCCTCTAAACCTCAACCCTCCGCCAAACCTCAAGTTTCGCAGAAACCTCAGACACCC
CCTGTCAAAGAAAACGGCTCCAGACAACCCAAGCTAACTCTCACCATYCCGAAGCGAACA
GGAACCTTCGGGAGTCCTAGCCCGGACTCTGGGGAGCAAACGGGATCGATTGATGGGAGC
TTTGACAGCGGGACTGGAAGCGCAAGTGCGGGAATACTGACCAAACGAGCCCTGAAGCCA
CCCAGTGCACAAGCCAGGACTGGTGCTGGCAAGACTAGTAGCATATCRAGCACACCTAGC
ACTGCAGGAAGTGTCTTCTCACCGGAAGGGCTCCGAATTACGCCGGAATATGACGGGGAC
GAACCCATTCAACCCAAGCGAAAGGCTCCATCGAAGCCCCCTGTTGGTCGTCGGAAGTCA
GACCCCTCGTCTAACTCTCGAACCAGACGAGGTGAAAGACAGCAAAGAAATGATTCTGGT
GATGAAAACACGAAGCCRAAATTATCTCGCAATAGAACACTGGAAGGTGGAATTTCACCG
TCAGAGATGGAAAAATACAGTGTGAGCCGTCACCGTTATTTCACTCCTCARCCRAGCCGA
CGTAAGTTCAGTTTCCGAGATGGTCAAGGTCGAGTGGTCTCAGGGAATAGCTCACCTGCT
GCTACTCTACAGCATCCTCCTCATTATACCAGATCACCTGTGGAGCGCCTTGCAAACCAG
ATGCGGAGTAATAARCAGCTYGATCGACCACCCAGYTCTGAGACGATMAGTCCAGAGACC
ACTCCCGTRAACTCACCGGTGAAGAAACCTAGGACACCGACTAAARCAGCACCATCTCCT
CCTAATCAGGCAGCCAAGACCGGACCAGAGCCTTATGACTTCGTCACTGATGACGAARTC
AATGTGGCTCGWAAACACGTAGGCGGTGCACGTCGATGCCGTTCGATGAGTGGGGGATCC
ATGCAATCCATAAAGCGAAGGCCCCTCCCGACGGTTCCCCATCGCCCTCGATCAGGTTCC
GCATCRAGAGCAGACAAGGACATACCTACCGTTTCGAGCAAAGCAATCCAACGAAAGCGA
CGAAACCGCCAATCAGCGCCGGCTGGCCGAGTGGCTAGCATCCTCATCGACTCCAACACC
TCTCTTCACAACGCCGCAAATAATTCCGGAGCGTCGTCTGCCCCGGGTGAGAAAAGGCGG
GAAACCTTACGCGAGGAGCTTCTGCGATCCTTGGTGGACGGTACGTCCAAGAAGGACAGT
TCAACCCTTCCTATCAAGCGGACTGATCTAGGAGAAGGTATGGTCAGTGATGGGGATAGG
ACCAACAGCCTGAAACAGGTGGAGAACTCTTTGAAGGTCAACATGGTGCGACAGAAGTCG
GGTTATGATGAAGCGGACACGGCCCCTCGGTTCTCACCGCTTCCAGAAAAGAAATCTTTC
TCTAACGGAGGCAATACACCCTCTCCACCCTCAACACCGAACGGTTCACCGTCGAGACAA
CATCCTAGAAGGAGACGAAATAAGAGTTCTTTGAGTAGCTTGGTGTCCATGCCCAAGAGT
CTTGTGGCTAGCAACGAATTCCTCAACGACATTCTGCTCAGTGATCGTGGCTCACATAAA
AAGCTCAAGGCCATCGTTGGGTTCCTAGTCGGCCTCATCCTCGGTGGTCTTCTATTCTTA
GGACTCTACTACGGCCTCGACTACCCGATCTATCCTGCTCTCGCCATCACAGTGGTCGGG
ACTCTCTTCATGGCACTTTGCCTCGCGTTCACTGTTCGTGCAAGGTGTGTTGCTGCCCTG
ATGGTGCCAACAATCTGCACCTCCAGAGGGCGGGCTGCCTTCCTGACCTTCATCGTAACC
CTCCTACTTCGCGGACCCATCCACAACATCTACCTTAACTCCAACGAAGTTTCTGACTCC
ATGAGCTGCAGTGCACAGCTCGCCTACAACCAGACCCGYGAGATCCAGGAAGCAGCTCAA
CGTGTTCTAGATGCGTATGTCAAGGGTCTTCTGACCAGTGTAGGRCGTATCCAAGGTGCC
GTAGCTCAGGTTCAAGAGGTCTTTCAACCGGTTGAAGACGGTCTTGGTATACTCAATGAA
GGACTCGAYCAAGTCTCCGACGCGCTCCGTGAGGCCGCAGATGGTTGTACTGATATTATT
GGATCCACTCATAGATCATGTGTTGACAGCCTTGATCGGGTGCGTTTAGACTGCGTCGAG
GTCTTGTCACAGCAGAATGTTATCGAGTCTCTAGGTGATCTCTGTAACATCTTCGACGCA
CGAGGCTTGTGTGCCATCCTGGATATCGACAGTGTTTGTCAGGTACCGACCTATGTGGAC
AATGCTGTAGCGGATTCTCTTGCAGGCACACGAAGGGCTATACAGTCCGTCATCAATACG
TTTTCTGCAGATGTGGACATTTCCCGTCAATTTGAGACCAACGTCAATCAGAGTACGACC
GTTGARAAGATCCAGGAAGCAATTCAACAGGAGCTGGATGAAGCATACAGCAAAATTGAC
TGGGTCCTTGCTATTTCGGACAAACTCTTGGCCCTCACTTTCGTCTGGCTTTGCATTAAG
TCCTACATGTACCACTCGAGCTATCGMTCCAAGGATTCCTTTGATAACCAATACATTACC
GCTCAATTCAAAATTTTGGATTCCAGTCGCAAGGAACGTGGAGCGTCTCATATTCTGCCT
CTCAAGAAGCATGAAAAGAATCATCTTATCGACGCCACCGCTCTGCGTCTTAGCAGAACC
GAAAAACAGTACCTTACCATGGGACTTTCAAGGGTTCTTCTTCACATCATCATTGCAGGA
ATCCTTATGTTCATGGATTTCGGGTTGTACTGGCTATTGTCAAAGATTCAAGAACATGGC
CGTTATGAGGTTGAGGTGTCAGGGGGAACAGGGGCTAATGTAGACATAGGAGGAACGGGT
ATTCTCTCGGAGTTTGTCCGTCTTCTCTTTGCCGAGGGCTTCCAGGCGTCTACCGCCTTC
AACACCACCCTCAACACCACAAAATGTCTGCCACAACCAAGCCCACCAAACAACAATTTG
GCTGTTGCTATAGGCTTCCTCTACGCCACCACCATAATCATGGTGCTGTCTCAGGCGTAC
GCGCGCCGGCTACTCCGTTACATCGCTGCCTACTACTACCCCGAGCGCGAATTAGAACGC
ACCAAGTACCTGTACGGACGCACCATGCAGAAGAGACAAACGCTAAAGAAAATGTTGCGT
GATGCAGTGAAAATAAACAAGAAAGAACGAGACGCAAATGAACGGATCAGCATAACGGCA
TACCTTGCCAGAAATATTCCTTGTTGTAAATCACTCCTRAGCTGCTGTGGGTTTAAAAAG
CTACAGTGTCTTGGCTGTCGTTGCCCGGATGACGGGTTCCTTGCTTACTGTTCGGATACG
GAATGTGATGGAGTGTATTGCGAGGAGTGCGCACGCGCATTGAAAGGAAAGTGTACCATT
TGTGATGATATAATCAGCCTAGGGCAGAAACCTAAAGAAGCTGAACACCAATTC

>sprp
ATGTTCAAATGGCGCGTGCAAACACCCCCTCCCCAGCGCAGAGCGGTGCTCACGTTTCCT
GYWGAGAGAGGGGGYAAGGAGGGGSRTTCAAGCGAGGGTTCGGGGMGCGTGCCAAATTTA
GATCCAAGTTGTTTGTCATCGGTTGTGACTCCTAGCTTGGCCAGTGGTGTTTCGATAGAC
AGTGCTTCATCTCTGAWGGMACACGCTTCAGACATTGATCTAGAAAGCAACATGGACGGT
GGACACGTCCTGGGAGACGATAGGACGACGGCGAGGGCGAAATCGARTAACGGAGTTYCA
AACGRAGATTGCRGTGTTGAKAGTGATGTCTTYGGTGATTCGAAACACGATTATTTGAAC
AGAACGGATTCACAKGGTTATGAAACTTATGGTGTCGGGTTTGAGAGTTTCAGYAGCGAT
GCGTTTGGAGATTTGACCGCCGTTTTGGAAAATACGGACGGACTGGAAGATGACGACTAC
GAGGATGATTTCACCGACGATGAGGACGTCGATGAGGAGGGCGAGGAATGTTCACCGATG
CTACCGGCCGCAGCACCAAGGAAATTAATGAGATATCCACGCATAGATGAGGATGATGGT
TATGGGGATAGCTTTGATACCAGTGGGAAGGCAAAATCAATAGAGGAGGGAGAGACTGAG
GATGGGAGGCTCATTCGTTCGAGCAGTCTCTCGCGGCTGCAGGACGAAGAAGATGGTGTT
CATTATCAGAGCCAGGAGGGTGACTACCAAAACCCATCTACACCAAACGGTTCAGTGCCT
CACCCTGGTCACCGGTACTACACCCCACAGCCAGCCAAGAGGAAGGCTTTAAAACCTAGT
CCATCCGCTAAACCTCAACCCTCCGCCAAACCTCAAGTTTCGCAGAAACCTCAGACACCC
CCTGTCAAGGAAAATGGCTCCAGACAGCCCAAGCTAACTCTGACCATCCCGAAGCGAACA
GGAACCTTCGGGAGTCCGAGCCCGGACTCTGGGGAGCAAACGGGATCGATTGATGGGAGC
TTTGACAGCGGGAATGGAAGCGCGAGTGCAGGAATACTGACCAAACGAGCCCTGAAGCCA
CCTAGTGCACAAGCCAGGACTGGTGCCGGCAAGACTAGTAGCATCTCGAGCACACCTAGC
ACTGCAGGAAGTGTCTTCTCACCGGAAGGGCTCCGAGTTACGCCGGAATATGACGGGGAC
GAACCCATTCAACCCAAGCGAAGGGCTCCATCGAAGCCCCCTGTTGGTCGTCGGAAGTCA
GACCCCTCGTCTAACWCTCGAACCAGACGAGGTGAAAGACAGCAAAGAAATGATTCTGGT
GATGAAAACACGAAGCCAAAATTATCTCGCAATAGAACACTGGAAGGTGGAATATCACCG
TCAGAAATGGAAAAATACAGTGTGAGTCGTCACCGTTATTTCACTCCTCAGCCTAGCCGA
CGTAAGTTCAGTTTCCGAGATGGTCAAGGTCGAGTGGTCTCAGGGAATAGCTCACCTGCT
GCTACTCTGCAGCATCCTCCTCCTTATACCAGGTCACCCGTGGAGCGCCTTGCAAACCAG
ATGCGGAGTAATAAACAGCTTGATCGACCACCCAGTTCTGAGACGATAAGTCCAGAGACC
ACTCCCGTGAACTCACCGGTGAAGAAACCTAGGACACCGACTAAAGCAGCACCATCTCCT
CCTAATCAGGCAGCTAAGACCGGGCCAGAGCCTTATGACTTCGTCACTGATGACGAAGTC
AATGTGGCTCGTAAACACGTAGGCGGTGCACGTCGATGCCGTTCGATGAGTGGAGGATCC
ATGCAATCCATAAAGCGAAGGCCCCTCCCGACGGTTCCCCATCGCCCTCGATCAGGTTCC
GCATCAAGGGCAGACAAGGACATACCGACCATTTCCAGCAAAGCAATCCAACGAAAGCGA
CGAAATCGCCAATCAGCGCCGGCTGGCCGAGTGGCTAGCATCCTTATCGACTCCAACACC
TCTCTTCACAACGCCGCAAATAATTCCGGAGCGTCGTCTGCCCCGGGTGAGAAAAGGCGG
GAAACCTTACGTGAGGAGCTCCTGCGATCCTTGGTGGACGGTACGTCCAAGAAGGACAGT
TCAACCCTTCCTATCAWGCGGACTGATCTAGGAGAAGGTATGGTCAGTGATGGTGATAGG
ACCAACAGTCTGAAACAGGTGGAGAACTCTTTGAAGATCAACATGGTTCGACAGAAGTCG
GGTTATGATGAAGCGGACACGGCCCCTCGGTTCTCACCACTTCCAGAAAAGAAATCTTTC
TCTAACGGAGGCAATACACCCTCTCCACCCTCAACACCGAACGGTTCACCATCGAGACAG
CATCCCAGAAGGAGGCGAAATAAGAGTTCTTTGAGTAGCTTGGTGTCCATGCCCAAGAGT
CTTGTGGCTAGCAACGAATTCCTCAACGACATTCTGCTCAGTGATCGTGGTTCACATAAA
AAGCTCAAGGCCATCGTTGGGTTCCTAGTCGGTCTCATCCTCGGTGGTCTTCTCTTCTTA
GGACTCTACTACGGCCTCGACTACCCGATCTATCCGGCTCTCATCATCGCARWRATCGGG
ACTCTCTTCATGGCACYTTGCCTCGCGTTCACTGTTCGTGCAAGGTGTGTTGCAGCCCTG
ATGGTGCCAACAATCTGCACCTCCAGAGGGCGGGCTGCCTTCCTGACCTTCATCGTTACC
CTCCTACTACGCGGACCTATCCACAACATCTACCTGAACTCCAACGAAGTTTCTGACTCC
ATGAGCTGCAGTGCACAGCTCGCCTACAACCAGACCCGTGAGATCCAGGAGGCAGCTCAA
CGTGTTCTTGATGCATATGTCAAAGGTCTTCTGACCAGTGTAGGGCGGATCCAAGGTGCC
GTAGCTCAGGTTCAAGAGGTCTTTCAACCGGTGGAAGATGGCCTCGGTATACTCAATGAA
GGACTCGACCAAGTCTCCGACGCGCTCCRAGAGGCTGCAGATGGTTGTACTGATATTATT
GGATCCACTCATAGGTCATGTGTTGACAGCCTTGATCGGGTGCGTTTAGACTGTGTCGAG
TTCTTGTCACAGCAGAATCTTTTCGAATCTCTAGGTGATGTCTGCAACATCTTCGACGCA
CGAGGCTTGTGTGCCATCCTGGATATCGACAGTGTTTGTSAGGTACCGGCCTATGTGGAC
AATGCTGTAGCGGATTCTCTTGCAGGCACACGAAGGGCTATACAGTCCGTCATCAATACG
TTTTCTGCAGATGTGGACATTTCCCGTCAATTTGAGACCAACGTCAATCAGAGTACGACC
GTTGAGCGAATCCAGGAAGCGATTCAACAGGAGCTGGATGAAGCATACAGCAAAATTGAC
TGGGTCCTAGCTATTTCGGACAAGCTCCTGGCCCTCACTTTCGTCTGGCTTTGCATCAAG
TCCTACATGTACCACTCRAGCTATCGCTCCAAGGATTCATTTGATAACCAATACATTACC
GCTCAGTTTAAAAGATTGGATTCTAGTCGCAAGGAACGTGGAGCGTCTCATATTCTGCCT
CTCAAGAAGCATGAAAAGAATCACCTTATCGACGCCACCGCTCTGCGTCTTAGCAGAACC
GAAAAACAGTACCTTACCCTGGGACTTTCAAGGGTTCTCCTTCACATCATCATTGCAGGA
ATCCTTATGTTCATGGATTTCGGGCTGTACTGGCTATTGTCAAAGATTCAAGAACATGGC
CGTTATGAGGTTGAGGTGTCAGGGGGAACAGGGGCTAATGTAGACATAGGAGGAACAGGT
ATTSTCTCGGAGTTTGTCCGTCTTCTATTTGCCGAGGGCTTCCAGGCGTCCACCGCCTTC
AACACCACCCTCAACACCACAAAATGTCTGCCACAACCGAGCCCACCAAACAACAATTTG
GCTGTTGCTATAGGTTTCCTCTACGCCACCACCATTATCATGGTGTTGTCTCAGGCGTAC
GCGCGCCGGCTACTCCGTTACATCGCTGCCTACTACTACCCCGAGCGCGAAGTAGAACGC
ACCAAGTACCTGTACGGACGCACCATGCAGAAGAGACAAACGCTAAAGAAGATGTTGCGA
GATGCAGTGAAAATAAACAAGAAAGAACGAGACGCAAATGAACGGATCAGCATAACGGCA
TACCTTGCCAGAAATATTCCTTGTTGTAAATCACTCYTGAGCTTCTGTGGGTTTAAAAAG
TTACAGTGTCTTGGCTGTCGTTGCCCGGATGACGGGTTCCTTGCTTACTGCTCGGATGGG
GAATGTGAYGGAGTGTATTGCGAGGAGTGCGCATGCRCATTGAAAGGAAAGTGTATCATT
TGTGATGATATAATAAGCCTAGGGCAGAAACCAGAAGAAGCTGAACACCAATTC

>spurp
ATGTTCAAATGGCGCGTGCAAACACCCCCTCCCCAGCGCAGAGCGGTGCTCACGTTTCCT
GTAGAGAGAGGGGGCAAGGAGGGGCGTTCAAGCGAGGGTTCGGGGAGCGTGCCAAATTTA
GATCCAAGTTGTTTGTCATCGGTTGTGACTCCTAGCTTGGCCAGTGGTGTTTCGATAGAC
AGTGCTTCATCTCTGAAGGCACACGCTTCAGACATTGATCTAGAAAGCAACATGGACGGT
GGACACGTCCTGGGAGACGATAGGACGACGGCGAGGGCGAAATCGAATAACGGAGTTTCA
AACGAAGATTGCAGTGTTGATAGTGATGTCTTCGGTGATTCGAAACACGATTATTTGAAC
AGAACGGATTCACATGGTTATGAAACTTATGGTGTCGGGTTTGAGAGTTTCAGTAGCGAT
GCGTTTGGAGATTTGACCGCCGTTTTGGAAAATACGGACGGACTGGAAGATGACGACTAC
GAGGATGATTTCACCGACGATGAGGACGTCGATGAGGAGGGCGAGGAATGTTCACCGATG
CTACCGGCCGCAGCACCAAGGAAATTAATGAGATATCCACGCATAGATGAGGATGATGGT
TATGGGGATAGCTTTGATACCAGTGGGAAGGCAAAATCAATAGAGGAGGGAGAGACTGAG
GATGGGAGGCTCATTCGTTCGAGCAGTCTCTCGCGGCTGCAGGACGAAGAAGATGGTGTT
CATTATCAGAGCCAGGAGGGTGACTACCAAAACCCATCTACACCAAACGGTTCAGTGCCT
CACCCTGGTCACCGGTACTACACCCCACAGCCAGCCAAGAGGAAGGCTTTAAAACCTAGT
CCATCCGCTAAACCTCAACCCTCCGCCAAACCTCAAGTTTCGCAGAAACCTCAGACACCC
CCTGTCAAGGAAAATGGCTCCAGACAGCCCAAGCTAACTCTGACCATCCCGAAGCGAACA
GGAACCTTCGGGAGTCCGAGCCCGGACTCTGGGGAGCAAACGGGATCGATTGATGGGAGC
TTTGACAGCGGGAATGGAAGCGCGAGTGCAGGAATACTGACCAAACGAGCCCTGAAGCCA
CCTAGTGCACAAGCCAGGACTGGTGCCGGCAAGACTAGTAGCATCTCGAGCACACCTAGC
ACTGCAGGAAGTGTCTTCTCACCGGAAGGGCTCCGAGTTACGCCGGAATATGACGGGGAC
GAACCCATTCAACCCAAGCGAAGGGCTCCATCGAAGCCCCCTGTTGGTCGTCGGAAGTCA
GACCCCTCGTCTAACTCTCGAACCAGACGAGGTGAAAGACAGCAAAGAAATGATTCTGGT
GATGAAAACACGAAGCCAAAATTATCTCGCAATAGAACACTGGAAGGTGGAATATCACCG
TCAGAAATGGAAAAATACAGTGTGAGTCGTCACCGTTATTTCACTCCTCAGCCTAGCCGA
CGTAAGTTCAGTTTCCGAGATGGTCAAGGTCGAGTGGTCTCAGGGAATAGCTCACCTGCT
GCTACTCTGCAGCATCCTCCTCCTTATACCAGGTCACCCGTGGAGCGCCTTGCAAACCAG
ATGCGGAGTAATAAACAGCTTGATCGACCACCCAGTTCTGAGACGATAAGTCCAGAGACC
ACTCCCGTGAACTCACCGGTGAAGAAACCTAGGACACCGACTAAAGCAGCACCATCTCCT
CCTAATCAGGCAGCTAAGACCGGGCCAGAGCCTTATGACTTCGTCACTGATGACGAAGTC
AATGTGGCTCGTAAACACGTAGGCGGTGCACGTCGATGCCGTTCGATGAGTGGAGGATCC
ATGCAATCCATAAAGCGAAGGCCCCTCCCGACGGTTCCCCATCGCCCTCGATCAGGTTCC
GCATCAAGGGCAGACAAGGACATACCGACCATTTCCAGCAAAGCAATCCAACGAAAGCGA
CGAAATCGCCAATCAGCGCCGGCTGGCCGAGTGGCTAGCATCCTTATCGACTCCAACACC
TCTCTTCACAACGCCGCAAATAATTCCGGAGCGTCGTCTGCCCCGGGTGAGAAAAGGCGG
GAAACCTTACGTGAGGAGCTCCTGCGATCCTTGGTGGACGGTACGTCCAAGAAGGACAGT
TCAACCCTTCCTATCAAGCGGACTGATCTAGGAGAAGGTATGGTCAGTGATGGTGATAGG
ACCAACAGTCTGAAACAGGTGGAGAACTCTTTGAAGATCAACATGGTTCGACAGAAGTCG
GGTTATGATGAAGCGGACACGGCCCCTCGGTTCTCACCACTTCCAGAAAAGAAATCTTTC
TCTAACGGAGGCAATACACCCTCTCCACCCTCAACACCGAACGGTTCACCATCGAGACAG
CATCCCAGAAGGAGGCGAAATAAGAGTTCTTTGAGTAGCTTGGTGTCCATGCCCAAGAGT
CTTGTGGCTAGCAACGAATTCCTCAACGACATTCTGCTCAGTGATCGTGGTTCACATAAA
AAGCTCAAGGCCATCGTTGGGTTCCTAGTCGGTCTCATCCTCGGTGGTCTTCTCTTCTTA
GGACTCTACTACGGCCTCGACTACCCGATCTATCCGGCTCTCATCATCGCAGTGATCGGG
ACTCTCTTCATGGCACTTTGCCTCGCGTTCACTGTTCGTGCAAGGTGTGTTGCAGCCCTG
ATGGTGCCAACAATCTGCACCTCCAGAGGGCGGGCTGCCTTCCTGACCTTCATCGTTACC
CTCCTACTACGCGGACCTATCCACAACATCTACCTGAACTCCAACGAAGTTTCTGACTCC
ATGAGCTGCAGTGCACAGCTCGCCTACAACCAGACCCGTGAGATCCAGGAGGCAGCTCAA
CGTGTTCTTGATGCATATGTCAAAGGTCTTCTGACCAGTGTAGGGCGGATCCAAGGTGCC
GTAGCTCAGGTTCAAGAGGTCTTTCAACCGGTGGAAGATGGCCTCGGTATACTCAATGAA
GGACTCGACCAAGTCTCCGACGCGCTCCGAGAGGCTGCAGATGGTTGTACTGATATTATT
GGATCCACTCATAGGTCATGTGTTGACAGCCTTGATCGGGTGCGTTTAGACTGTGTCGAG
TTCTTGTCACAGCAGAATCTTTTCGAATCTCTAGGTGATGTCTGCAACATCTTCGACGCA
CGAGGCTTGTGTGCCATCCTGGATATCGACAGTGTTTGTGAGGTACCGGCCTATGTGGAC
AATGCTGTAGCGGATTCTCTTGCAGGCACACGAAGGGCTATACAGTCCGTCATCAATACG
TTTTCTGCAGATGTGGACATTTCCCGTCAATTTGAGACCAACGTCAATCAGAGTACGACC
GTTGAGCGAATCCAGGAAGCGATTCAACAGGAGCTGGATGAAGCATACAGCAAAATTGAC
TGGGTCCTAGCTATTTCGGACAAGCTCCTGGCCCTCACTTTCGTCTGGCTTTGCATCAAG
TCCTACATGTACCACTCAAGCTATCGCTCCAAGGATTCATTTGATAACCAATACATTACC
GCTCAGTTTAAAAGATTGGATTCTAGTCGCAAGGAACGTGGAGCGTCTCATATTCTGCCT
CTCAAGAAGCATGAAAAGAATCACCTTATCGACGCCACCGCTCTGCGTCTTAGCAGAACC
GAAAAACAGTACCTTACCCTGGGACTTTCAAGGGTTCTCCTTCACATCATCATTGCAGGA
ATCCTTATGTTCATGGATTTCGGGCTGTACTGGCTATTGTCAAAGATTCAAGAACATGGC
CGTTATGAGGTTGAGGTGTCAGGGGGAACAGGGGCTAATGTAGACATAGGAGGAACAGGT
ATTGTCTCGGAGTTTGTCCGTCTTCTATTTGCCGAGGGCTTCCAGGCGTCCACCGCCTTC
AACACCACCCTCAACACCACAAAATGTCTGCCACAACCGAGCCCACCAAACAACAATTTG
GCTGTTGCTATAGGTTTCCTCTACGCCACCACCATTATCATGGTGTTGTCTCAGGCGTAC
GCGCGCCGGCTACTCCGTTACATCGCTGCCTACTACTACCCCGAGCGCGAAGTAGAACGC
ACCAAGTACCTGTACGGACGCACCATGCAGAAGAGACAAACGCTAAAGAAGATGTTGCGA
GATGCAGTGAAAATAAACAAGAAAGAACGAGACGCAAATGAACGGATCAGCATAACGGCA
TACCTTGCCAGAAATATTCCTTGTTGTAAATCACTCTTGAGCTTCTGTGGGTTTAAAAAG
TTACAGTGTCTTGGCTGTCGTTGCCCGGATGACGGGTTCCTTGCTTACTGCTCGGATGGG
GAATGTGACGGAGTGTATTGCGAGGAGTGCGCATGCACATTGAAAGGAAAGTGTATCATT
TGTGATGATATAATAAGCCTAGGGCAGAAACCAGAAGAAGCTGAACACCAATTC

>pdep
ATGTTCAAATGGCGCGTACAAACACCCCCTCCCCAGCGCAGAGCGGGGCTCACGTTTCCT
GCAGAGAGAGGGGGCAAAGAGAGGTATTCAGGCGAGGGTTCGGGGCGCGTGCCAAATTTT
GATCCAAGTTGTTTGTCATCGGTTGTGACTCCTAGCTTGGCCAGTGGTGTTTCGATAGAC
AGTGCTTCATCTCTGATAGCTCACGCTTCAGAGATTGATCTAGAAAGCAACATGGAATGT
GGAAACGTCCAAGAAGATAATACGACGACGnnnnnnnnnnnnnnnAATTACGGAGTTCTA
AAAGAAGGTTACGGTGTTGATAGTGATGTCTTTAGTGATTCGnnnnnnnnnnnnnnnnnn
nnnnnnGATTCGCATGGATATGAAACTTATGGTGTTGGGTTTGAGAGTTTCAGCAGCGAT
GCGTTTGGAGATTTGACCGCCGTTTTGGAAAATACGAACGAACTGGAAGATGACGACTAC
GAGGATGATTTCACCGACGATGAGTACGTTGAGGAGGAGGGTGAGGAATATTCACCGATG
TTCCCTCCCCCTTTATCAAGGAAATTAATGAGATATCCACGCATTGATGAGGATGATGGT
TATGGTGATAGCTTTGATACCAGTGGGAAGGCAAAAGCAATAGAGGAGGAAGAGACTGAG
GATGGGAGGCTCATTCGTTCGAGCAGTCTCTCGACGCTACAGGACGAAGAAGATGGTGGC
CATGATCAGAGCCAGAGGGGTGACTACCAAAACCTATCTCCACCAAATGGTTCAAAGCCT
CATCCTGGTCACCGATACTACACCCCACAGCCAGCCAAGAGGAAGGCTTTAAAGCCTAGT
CTATCCTCTAAACCTCAACTCTCCGCCAAACCTCAAGTTTCACAGAAACCTCAGACACCC
CCTGTAAAGAAAAATGGCTCCAGACAACCCAAGCTAACTCTCACCATCCCGAAGCGAACA
GGAACCTTCGGGAGTCCGAGCCCGGACTCTGGGGAGCAAACGGGATCGATTAATGAGAGC
TTTGACAGCGGGATAGGAAGCGCGAGTGCGGGAATACTGGCCAAACGAGCCCTGAAGCCA
CCTAGTGCACAATCCAGGACTAGTTTCGGCAAGACTAGTAGCACATCGAGCACACCTGGT
ACTGCAGGAAGTGTGTTCACACCGGAAGGGCTCCGAATTAGTCCGGAATATGACGAGGAC
GAACCCATTCAACCCAAGCGAAAGGCTCCATCGAAGCCTCCTGTTGGTCGTCGGAAGTCA
GACCCCTTGTCTAACTCTCGAATCAGACGAGGTGAAAGACAGCAAAGAAATGATNNNNNT
GATGAAAACACGAAGCCAAAATTATCTCGCAATAGAACACTGGAAGGTGGAATATCACCA
TCAGAGATGGAGAAATACAGTGTGAGCCGTCATCGTTATTTCACTCCTCAGCCAAGCCGA
CGTACGCTCAGTTTCCGAGATGGTCAGGGTCGTATGGTCTCAGGGAACAGTTCACCTGCT
GTTACTCTACAGCATCCTCTTCATTATTCCAGATCACCTGTGGAGCGCCTTGCAAACCAG
ATGCGGAGTAATAAACAGCTTGATCGACCACCTAGTTCTGAGGCGATGAGTCCAGAGATC
ACTCCCGTTCATTCTCCGGTGAAGAAACCTAAGACACCGACTAAAGCAGCACCATCTCCT
CCTACTCAGGCAGCCAAGACAAAGCCAGAGCCTTATGACTTCGTCACTGATGACGAAGTC
AATGTGGCTCGTAAACACGTAGGCGGTGCACGGCGATGCCGTTCGATGAGCGGGGGGTCC
ATGCNNTCCATNNNGCGAAGACCCCTCCCTTCGGTTCCCCATCGCCCTCGATCAGGTTCT
GCATCAAGAGCAGACAAGGACATACCTACTGTTTCGAACAAAGCAATCCAACGAAAGCGA
CGTAATCGCCAATCAGCGCCGGCTGGCCGTGTAGCTAGCATCCTCATCGACTCCAACACC
TCTCTCCACAACGTCGCAACTCATTCCGGAGCGTCGTCTGCCCCGGGTGAGAAAAGGCGG
GAAACCTTACGTGAGGAGCTCCTGCGATCCTTGGTGGACGGTACCTCCAAGAAGGACAGT
TCAAACCTTCCTATCAAGCGGACTGATCTAGGAGAAGGTATGGTCAGTGATGGTGATAGG
ACCAACAGCCTGAAACAGGTGGAGAACTCTTTGAAGATCAACATGGTTCGACAGAAGTCG
GGTTATGATGAACCGGACACGGCCCCTCGATTCTCACCGCTTCCAGAAAAGAnnnnnTTC
TCTAAAGGAGGCGATACACCCTCTCCACCCTCAACACCGAGCGGATCACCATCGAGACAA
CATCCTAGAAGAAGACGAAATAAGAGTTCTTTGAGTAGCTTGGTGTCCATGCCCAAGAAT
CTTGTGGCTAGTAACGAATTACTCAACGACATTCTGCTCAGTGATCGCGGTTCACATAAA
AAGCTCAAGGCCGTTGTTGGATTCCTAGTCGGCATCATCCTCGGTACACTTCTCTTCTTA
GGACTCTACTACGGCCTCGACTACCCGATCTACCCTGCTCTCATCATCACAGTAATCGGG
GCTGCCTTCATGGCAGTTTGCCTCGCGTTCACTGTACGTGCAAGATGTGTTGCAGCCCTG
ATGGTGCCAACAATCTGCACCTCGAGAGGGCGGGCTGCCTTCCTGACATTCATCGTAACC
CTACTACTTCGCGGACCCATCCACAACATCTACCTGAACTCCAACGAAGTTTCTGACTCT
ATGAGCTGCAGTGCACAGCTCGCCTACAACCAGACCATTGAGATCCAGGAAGCAGCTCAA
CGTGTCCTTGATGCGTATGTCAAGGGCCTTCTGACCAGTGTAGGGCGGATCCAAGGTGCT
GTAGCTCAGGTTCAAGACGTCTTTCAACCGGTTGAAGACGGTCTCGGTGTACTCAATGAA
GGACTCGATCAAGCCTCCGACGCGCTCCGCCAGGCTGCAGATGGTTGTACTGATATTATT
GGATCGACTCATAGATCATGTGTTCACAGCCTTGATCAGGCACGTTTAGACTGCGTCGAG
ATCTTGTCACTGCGGAATTTTTTCGATTATCTAGGTGAAGTCTGTAACATCTTCAACGCA
CGAGATTTGTGTGCCATCTTGGATATCGACAGTGTTTGTCAGGTACCGTCCTATGTGGAC
AATGCTGTAGAGGATTCTCTTGCAGGCACACGAAGGGCGATACAGACCGTCATCGATACG
TTTTCTGCAGATGTGGACATTTCCCGACAATTTGAGACCAACGTCAATCAGAGCACGACC
GCTGAGCGAATCCAGGAAGCGATTCAAAAGGAGCTGGATGAAGCATACAGCAAAATTGAC
TGGGTCCTGGCTATTTCGGACAAACTCCTGGCCCTCACTTTCGTCTGGCTTTGCATTAAG
TCCTACATGTACCATTCGAGCTATCGCTCCAAGGATTCATTTGATAACCAATACATTACC
GCTCAATTTAAAAGATTAGATTCCAGTCGCAAGGAACGTGGGGCGTCTCATATTCTGCCT
CTAAAGAAGCATGAGCAGAATCATCTTATCGACGCCACCGCTCTGCGACTTAGCAGAACT
GAAAAACAGTACCTTACACTGGGACTTTCAAGGGTTGTCCTTCACGTCATCATTGCAGGA
ATCCTTATGTTCATGGATTTCGGGTTGTACTGGCTACTGTCAAAGATTCAAGAACATGGC
CGTTATGAGGTTGAGGTGTCAGGAGGAACAGGGGCTAATATAGACATAGGAGGAACAGGA
ATTTTCTCGGATTTTGTCGGTCTTCTCTTTGCCGAGGGCTTCCAGGCGTCTACCGCCTTC
AACACCACCCTAAACACCACAAAATGTTTGCCACAACCAAGCCCACCAAACAATAATTTG
GCTGTTGCTATAGGTTTCCTCTACGCCACAACCATAATCACGGTGTTATTTCAGGCGTAC
GCGCGCCGGCTACTCCGTTACATCGCTGCCTACTACTACCCCGAACGCGAAGTAGAACGC
ACCGCGTACCTGTACGGACGCACCATGCAGAAGAGACAAACGCTAAAGAAAATGTTGCGT
GATGCAGTGAAAATAAACAAGAAAGAACGAGACGCAAATGAACGAATCAGCATAACTGCA
CACCTTGCCAGAACAATTCCTTGTTGTAAATCACTCCTGGGATTCCTTGGGTTTAAAATG
TTACAGTGTCTTGGCTGTCGTTGCCCGGATGACGGGTTCCTTGTATACTGCTCGGATAGT
GAATGTGATGGAGTGTATTGCGAAGAATGCGCACGCGCATTGCGAGGAAAGTGTACCATT
TGTGATGATATAATAAACCTAGGACAAAATCCACAAGAAGATGAACACCAATTT
