# Supplementary material for: Genome-wide signals of positive selection in strongylocentrotid sea urchins
Source: BMC Genomics. 2017 Jul 21;18:555. doi: 10.1186/s12864-017-3944-7 (PMC5521101; doi:10.1186/s12864-017-3944-7)
Supplement: Supplementary file 3 — Consensus alignment files. A compressed (gzip) tape archive (TAR) file containing 6250 consensus alignment files in FASTA format. (TGZ 14116 kb) [file 12864_2017_3944_MOESM3_ESM.tgz › SPU_019344/consensAlign.ordered.fa]

>sdro
TGCGAGTGTCGAAGAGGCTATGATATCGATAGACTCGATAGAACAAATTGCCTTGATAGG
AATGAATGCGAACTCCACGATGGTCTATGTCAGCAGCATTGTACCAATACTGATGGTTCT
TATAAATGCTCATGTGATCCGGGATTCCAGCTTCATTCAGATAGATCATCTTGTATGGAC
TTCAACGAATGTAATATCAACAATGGGGGCTGTGAGGAAGTATGCATCAACTCAGCCGGA
TCCTACAGATGTGACTGCGGTCCGACCAGTGCACTAGTRCTAAACAGTACAACACRMTGT
CAAGATGTGAACGAGTGTGGAGATGCGAACGGGGCGTGTGAACACACCTGTGTGAATACA
ATAGGCAGTTATCACTGTACATGTAAGACTGGATATATGGTCAGAGCACGGAATAGATAC
AGGTGTGATGCCGTATGCGACCCACCATGTTTGAATTACGGTAAATGCACTGGACCAAAC
TATTGCGTCTGCCCTGTCGGTTATGGAGGACCAACATGTTCACCTACATGCACTCCACCC
TGTATGCACGATGGCACTTGCCAAAGGTATAACCAATGCTCTTGTACCAGCCAGTATACT
GGAGCTCACTGCCAACTCCCTACATGTGAACTACCCTGCATGAATGGTGGTAACTGCATC
GGACCAAACGAATGCCAGTGTTCCGCAGGATTTGAAGGAAATCAATGTCAAACACCTAAA
TGTCAACCTTCTTGTGGCAATGGAGGTACATGTTATGCGTCCGATACCTGTATCTGTCGT
CCAGGGTTCTACGGGCCGAGATGTCAGCAAGAGCAAATTCGATGTACCAGACCGTGTAGG
AATGGAGGAACCTGTGTGGGYATCAACAAGTGTRGGTGTACTCCKGGATATCATGGAYCA
TTCTGCCATCTAGTGGGTAACGTCCAGTGCCGTCCTGCTTGCCAACATGGAGGCACCTGT
ATGCCAAACAATAGATGTGTCTGTCTTTCAGGAACATCGGGAATGCGATGTGAGAAGCGT
GACTGTCCACTACAGACGTTCTCCCAGACCTTACGGCGTGGATCCAGGCGATTCGTAAMG
GAGAGCAGACAGGCTTCGTGTGGGACATTCGGGTGGAGAACATGCACAGTATACAGGACG
GTGCAGAAATACGTTTAYGATACGATGACCAGGGTTGGATACAGAATGTCATGT

>spal
TGCGAGTGTCGAAGAGGCTATGATATCGATAGACTCGATTACACAAATTGCCTTGATAGG
AATGAATGTGAACTCCACGATGGTCTATGTCAGCAACATTGTACCAATACTGATGGYTCT
TATAAATGCWCRTGTGATCCAGGATTCCAGCTTCATTCAGACAGATCATCTTGTATGGAC
TTCAACGAATGTAATATCAACAATGGGGGATGTGAGGAAGTATGCATCAACTCGGCCGGA
TCTTACAGATGTGACTGCGGTCCGACCAGTGCACTAGTACTAAACAGTACAACACAATGT
CAAGATCTGAACGAGTGYGGCGATGCAAACGGGGCGTGCGAACACACCTGTGTGAATACA
RTAGGCAGTTATCACTGTACATGTAAGACTGGATATATGGTCAGAGCACGAAATAGATAC
AGGTGTGAYGCCGTATGCGACCCACCATGTTTGAAYTACGGTAAATGYACTGGACCAAAC
TATTGCGTCTGCCCTCTCGGCTATGGAGGACCAACATGTTCACCTACATGCAATCCACCC
TGTATGCACGATGGTACTTGCCAGAGGTATAACCAATGTTCTTGTACCAGCCAGTATACT
GGARMTTWCTGCCAACTCCCTACATGTGAACTACCCTGTATGAATGGTGGTAACTGCATC
GGACCAAACGAATGCCAGTGYTCAGCAGGATTTGAAGGAAATCAATGTCAAACACCTAAA
TGTCAACCTTCTTGTGCCAATGAAGGTACATGYTATGCGGCCGATACCTGTATCTGTCGT
CCTGGTTTCTACGGGCCGAGATGTCTGTCTGAGCRWAYTCGATGTACCAGACCGTGYAGG
AATGGAGKRACCTGTGYGGGTATCAACAAGTGTAGGTGTACTCCRGGATAYCATGGAKCA
TTCTGCCATCTAGTGGGTGACGTCCAGTGCCGTCCTGCTTGTCAACATGGTGGTACTTGT
ATGCCAAACAATAGATGTATCTGTCCTTCAGGAACATCGGGATTRAGATGTGAGAAGCGT
GACTGTCCRCTACAGACKTTCTCSCAGACCTTACGGCGTGGATCAAGGCGATTCGTGAAG
GAGAGCAGACAGGCTTCGTGTGGGACATTCGGSTGGAGAACATGCACAGTATACAGGACG
GTGCAGAAATACGTTTACGATACGATGACCAGGGTTGGATACAGAATGTCATGT

>sfra
TGCGAGTGTCGAAGAGGCTATGATATCGATAGACTCGATAACTCACAATGCCTTGATAGG
AATGAGTGTGAACTCCACGATGGTCTATGCCAGCAGCATTGTACCAATACTGATGGTTCY
TATAAATGCTCATGTGATCCMGGATTYCAGCTTCATTCAGATCGATCATCATGTATGGAC
TTCAACGAATGTMATATCAACAATGGGGGATGTGAGGAAGTATGCATCAACTCAGCCGGA
TCTTACAGATGTGACTGCGGTCCGACCAGTGCACTAGTACTAAACAGTACAACACRGTGT
CAAGATATGAACGAGTGTGGCGATGCAAACGGGGCGTGTGAACACACTTGTGTGAATACA
ATAGGCAGTTATCACTGTACATGTAAGACTGGATATATGGTCAGAGCACGAAACAGATAC
AGGTGTGATGCCATATGTGACCCGCCTTGTTTGAATTACGGTAAATGTACTGGACCAAAC
AATTGCGTCTGCCCAATCGGCTATGGAGGNNNNNNNNNNNnnnCTACATGCAATCCACCC
TGTATGCACGATGGTACTTGCCAGAGGTATAACCAATGTTCTTGTAACAGCCAGTATACT
GGAGCTTACTGCCAACTCCCTACATGTGAACTACCCTGTATGAATGGTGGTAACTGCATC
GGACCAAACGAATGCCAGTGTTCAGCAGGATTTGAAGGAAATCAATGTCAAACACCTAAA
TGTCAGCCTTCTTGTGACAATGGAGGTACATGTTATGCGACCGACACCTGTATCTGTCGA
CCTGGTTTCTACGGGCCGAGATGTCAGTATGAGCAAATTCGATGTACCAGACCGTGTAGG
AATGGAGGAACCTGTGTTGGTGTCAACAAGTGTAGGTGNNNNNNNNNNNNNNNNNNNNNN
NNNNNNNNnnnnnTGGGCAACGTCCTGTGCCGTCCTGCTTGTCAACATGGAGGTACTTGC
ATGCCAAACAATAGGTGTATCTGTCCTTCAGGAACATCGGGATTGAGATGTGAGAAGCGT
GACTGTCCACTACAGACGTTCTCTCAGACCTTACGGCGTGGATCTAGGCGATTCGTGAAG
GAGAGTAGGCTGGAACCGTGTGGGACATTCGGATGGAGAACATGCACAGTATACAGGACG
GTGCAGAAATACGTTTACGATACGATGACCAGGGTTGGATACAGAATGTCATGT

>afraSS
TGCGAGTGTCGAAGAGGCTATGATATCGATAGACTCGATAGAACAAATTGCCTTGATAGG
AATGAATGTGAACTCCACGATGGTTTATGTCAGCAGCATTGTACCAATACTGATGGCTCT
TATAAATGCTCATGTGATCCAGGATTCCAGCTTCATTCAGATAGATCATCTTGTATGGAC
TTCAACGAATGTAATATCAACAATGGGGGCTGTGAGGAAGTATGCATCAACTCAGCCGGA
TCCTACAGATGTGACTGCGGTCCGACCAGTGCWCTAGTACTAAACAGTACAACACAATGT
CAAGATGTGAACGAGTGTGGAGATGCGAACGGGGCGTGTGAACACACCTGTGTGAATACA
GTAGGCAGTTATCACTGTACATGTAAGACTGGATATATGGTCAGAGCACGAAATAGATAC
AGGTGTGATGCCGTATGCGACCCGCCATGTTTGAATTATGGTAAATGTACTGGACCAAAC
TATTGCGTCTGCCCTGTCGGCTATGGAGGACCAACATGTTCACCTACATGCACTCCACCC
TGTTTGCACGATGGTACTTGCCAGAGGTATAATCAATGTTCTTGTACCAGCCAGTATACT
GGAGCTCACTGCCAACTCCCTACATGTGAACTACCCTGTATGAATGGTGGTAACTGCATC
GGACCAAACGAATGCCAGTGTTCAGCAGGATTCGAAGGAAATCAATGTCAAACACCTAAA
TGTCAACCTTCTTGTGGCAATGGAGGTACATGTTATGCGTCCGATACCTGTATCTGTCGT
CCTGGTTTCTACGGGCCGAGATGTCAGCAAGAGCAAATYCGATGTACCAGACCGTGTAKG
AATGGAGGAACCTGTGCGGGTATCAACAAGTGTAGGTGTACTMCRGGATATCATGGATCA
TTCTGCCAKCTAGTGGGTAACGTCCAGTGCCGTCCTGCTTGCCAACATGGAGGCACCTGT
ATGCCAAACAATAGATGTGTCTGTCTTTCRGGAACATCGGGATTGAGATGTGAGAAGCGT
GACTGTCCACTACAGACRTTCTCCCAGACCTTACGGCGTGGATCTAGGCGATTCGTRAAG
GAGAGCAGACAGGCTTCGTGTGGGACATTCGGGTGGAGAACATGCACYGTATACAGGACG
GTGCAGAAATACGTTTACGATACGATGACCAGGGTTGGATACAGAATGTCATGT

>hpul
TGYGAGTGTCGAAGAGGCTATGATATCGATAGACTCGATAACTCAAATTGCCTTGATAGG
AATGAATGTGAACTCCACAATGGTTTATGTCAGCAACATTGTACCAATACTGATGGTTCT
TATAAATGCTCATGTGATCCAGGATTCCAGCTTCATTCAGACAGATCATCTTGTATGGAC
TTCAACGAATGTAATGTCAACAATGGGGGATGTGAGGAAGTATGCATCAACTCAGCCGGA
TCTTACAGATGTGACTGCGGTCCGASCAGTGCAYTAGTRCTAAACAGTACAACACGCTGT
CAAGATCTGAACGAGTGTGGCGATGCAAACGGGGCGTGTGAACACACCTGTGTGAATACA
ATAGGCAGTTATCACTGTACATGTAAGACTGGATATATGGTCAGAGCACGAAATAGATAC
AGGTGTGATGCCATATGCGACCCACCATGTTTGAATTACGGTAAATGTACTGGACCAAAC
TATTGCGTTTGCCCTGTCGGCTATGGAGGACCAACATGTTCACCTACATGCAATCCACCT
TGTATGCATGATGGTACTTGCCAGAGGTATAACCAATGTTCTTGTACCAGCCAGTATACT
GGAGCTTACTGCCAACTCCCTACATGTGAACTACCCTGTATGAATGGTGGTAACTGCATC
GGACCAAACGAATGCCAGTGTTCAGCAGGATTTGAAGGMAATCAATGTCAAACACCTAAA
TGTCAACCTTCTTGTGACAATGGAGGTACATGTTATGCGTCCGATACCTGTATCTGTCGT
CCGGGTTTCTACGGGCCGAGATGTCAGTATGAGCAAATTCGATGTACCAGACCGTGTAGG
AATGGAGGAACCTGTGTGGGTATCAACAAGTGCAGATGTACTCCGGGATATCATGGATCC
ATCTGCCAACnnnTGGGTAACGTCCAGTGCCGTCCTGCTTGCCAACATGGAGGTACTTGT
ATGCCAAACAATAGATGTACCTGTCCTTCAGGAACATCGGGATCGAGATGTGAGAAGCGT
GACTGTCCACTACAGACGTTCTCCCAGACCTTACGGCGTGGATCAAGGCGATTCGTGAAG
GAGAGCAGACAGGCTTCGTGTGGGACATTCGGATGGAGAACATGCACAGTATACAGGACG
GTGCAGAAATACGTTTACGATACGATGACCAGGGTTGGATACAGAATGTCATGT

>snud
TGCGAGTGTCGAAGAGGTTATGAGATCGATAGACTCGATAACTCACARTGCCTCGATAGG
AATGAGTGTGAACTCCACGATGGTCTATGTCAGCAGCATTGTACCAATACTGATGGTTCT
TATAAATGCTCATGTGATCCAGGATTCCAGCTTCATTCAGATAGATCATCATGTATAGAC
TTCAACGAATGTCATATCAACAATGGGGGATGTGAGGAAGTATGCATCAACTCAGCCGGA
TCTTACAGATGTGACTGCGGTCYSACCAGTGCACTAGTACTRAACAGTACAACRCGCTGT
CAAGATATGAACGAGTGTGACGATGCAAACGGGGCGTGTGAACACACCTGYGTGAATACA
ATAGGCAGTTATCATTGTACATGTAAGACTGGATATATGGTCAGAGCACGAAATAGATAC
AGGTGTGATGCAATATGTGACCCGCCATGTTTGAACTACGGTGAATGTACTGGACCAAAC
AATTGCGTCTGTCCAACCGGCTATGGAGGnnnnnnnnnnnnnnCTACATGCAACCCACCC
TGTATGCACGATGGTACTTGCCAGAGGTATAACCAATGTTCTTGTACCAGCCAGTATACT
GGAGCTTACTGYCAACTCCCTACATGTGAACTACCCTGTATGAATGGTGGTAACTGCATC
GGACCWAACGAATGCCAGTGTTCAGCAGGATTTGAAGGAAATCAATGTCAAACACCTAAA
TGTCAGCCTTCTTGTGGCAATGGAGGTACATGTTATGCTGCCGATACCTGTATCTGCCGA
CCGGGTTTCTACGGGCCGAGATGTCAGCATGAGCAAATTCGATGTAACAGACCGTGTAGG
AATGGAGGAACCTGTGTGGGTGTCAACAAGTGTAGGTGTACTCCGGGATATCATGGATCA
TACTGCCAACTAGTGGGCAACGTCCTGTGCCGTCCTGCTTGTCAACATGGAGGTACTTGC
ATGCCAAACAATAGGTGTATCTGTCCTTCAGGAACATCGGGATTGAGATGTGAGAAGCGT
GACTGTCCACTACAGACGTTCTCTCAGACCTTACGGCGTGGATCTAGGCGATTCGTGAAG
GAGAGTAGGCTGGAACCGTGTGGGACATTCGGATGGAGAACATGCACAGTATACAGGACG
GTGCAGAAATACGTTTACGATACGATGACCAGGGTTGGATACAGAATGTCATGT

>sintSS
TGCGAGTGTCGAAGAGGYTATGATATCGATAGACTCGATCACTCAAATTGCCTTGATAGG
AATGARTGTGAACTYCACGATGGTCTRTGTCAGCARCATTGTACCAATACTGATGGTTCT
TATAAATGCTCATGTGATCCAGGWTTCCAGCTTCATTCAGACAGATCTTCTTGTATGGAC
TTCAACGAATGTAATATCAACAATGGGGGATGTGAGGAAGTATGCATCAACTCRGCCGGA
TCTTACAGATGTGACTGCGGTCCRACCAGTGCACYAGTACTAAACAGTACAACACAATGT
CAAGATCTGAACGAGTGYGGCGATGCTAACGGGGCGTGTGAACACACCTGTGTGAATACA
GTAGGCAGTTATCACTGTACATGTAAGACTGGATATATGGTCAGAGCACGAAATAGATAC
AGRTGTGATGCCGTATGCGACCCACCATGTTTGAATTACGGTAAATGYACTGGACCAAAC
TATTGCGTCTGCCCYGTCGGYTATGGAGGACCTACATGTTCACCTACATGCAATCCACCC
TGTATGCACGATGGTACTTGCCAGAGGTATAAYCAATGTTCTTGTACCAGCCAGTATACT
GGAAMTTACTGCCAACTCCCTACATGTGAACTACCCTGTATGAATGGTGGTAACTGCATC
GGACCAAACGAATGCCAGTGTTCAGCAGGATTTGAAGGAAATCAATGTCAAACACCTAAA
TGYCAACCKTCTTGTGGCAATGGAGGTACATGTTATGCGGCCGATACCTGTATYTGTCGT
CCKGGTTTCTAYGGRCCKAGATGTCAGCAAGAGCAAATTCGATGTACCAGACCGTGTAGG
AATGGAGGAACCTGTGCGGGTATCAACAAGTGTAGGTGTACTCCGGGATAYCATGGATCA
TTCTGCCARCTAGTGGGTAACGTCYAYTGCCGTCCTGCTTGCCAACATGGWGGYACYTGT
ATGCCMAACAATAGRTGTGTCTGTCCTTCAGGAACATCKGGATCGAGATGTGAGAAGCGT
GACTGTCCATTACAGACGTTCTCCCAGACCTTAMGGCGTGGATCTAGGCGATTCGTGAAG
GAGAGCAGACAGGCTTCGTGTGGRACATTCGGGTGGAGAACATGCACAGTATACAGGACR
GTGCAGAAATACGTTTACGATACGATGACCAGGGTTGGATACAGAATGTCATGT

>sprp
TGCGAGTGTCGAAGAGGCTATGATATCGATAGACTCGATCACTCAAATTGCCTTGATAGG
AATGAATGTGAACTCCACGATGGTCTATGTCAGCAGCATTGTACCAAYACTGAYGGTTCT
TATAAATGCWCATGCGATCCAGGATTCCAGCTTCATTCAGACAGATCATCTTGTATGGAC
TTCAACGAATGTAATATCAACAATGGGGGCTGTGAGGAAGTATGCATCAACTCGGCCGGA
TCTTACAGATGTGACTGCGGTCCGACCAGTGCACTAGTACTAAACAGTACAACACAATGT
CAAGATCTGAACGAGTGTGGCGATGCTAACGGGGCRTGTGAACACACCTGTGTGAATACA
GTAGGCAGTTATCACTGTACATGTAAGACTGGATATATGGTCAGGGCACGAAATAGATAC
AGGTGTGATGCCGTATGCGACCCACCATGTTTGAATTACGGTAAATGTACTGGACCAAAC
TCTTGCGTCTGCCCTGTCGGTTATGGAGGACCAACATGTTCACCTACATGCAATCCACCC
TGTATGCACGATGGCACTTGCCAGAGGTATAACCAATGTTCTTGTAGCAGCCAGTATACT
GGAAATTACTGCCAACTCCCTACATGTGAACTACCATGCATGAATGGTGGTAACTGCATC
GGACCAAACGAATGCCAGTGTTCAGCAGGATTCGAAGGAAATCAATGTCAAACACCTAAA
TGTCAACCTTCTTGTGGCAATGGAGGTACATGTTATGCGGCCGATACCTGTATCTGTCGT
CCGGGTTTCTACGGGCCGAGATGTCTGCAGGAGCAAATTCGATGTACCAGACCGTGTAGG
AATGGAGGAACCTGTGCGGGTATCAACAAGTGTAGGTGTACTCCGGGATACCATGGATCA
TTCTGCCAACTAGTGGGTATCGTCCARTGCCGTCCTGCTTGCCAACATGGAGGCACTTGT
ATGCCAAACAATAGATGTACCTGTCTTTCAGGAACATCGGGATTGAGATGTGAGAAGCGT
GACTGTCCACTACAGACGTTCTCCCAGACCTTACGGCGTGGATCTAGGCGATTCGTGAAG
GAGAGCAGACAGGCTTCGTGTGGGACATTCGGGTGGAGAACATGCACAGTATACAGGACG
GTGCAGAAATACGTTTACGATACGATGACCAGGGTTGGATACAGAATGTCATGT

>spurp
TGCGAGTGTCGAAGAGGCTATGATATCGATAGACTCGATCACTCAAATTGCCTTGATAGG
AATGAATGTGAACTCCACGATGGTCTATGTCAGCAGCATTGTACCAATACTGATGGTTCT
TATAAATGCTCATGCGATCCAGGATTCCAGCTTCATTCAGACAGATCATCTTGTATGGAC
TTCAACGAATGTAATATCAACAATGGGGGCTGTGAGGAAGTATGCATCAACTCGGCCGGA
TCTTACAGATGTGACTGCGGTCCGACCAGTGCACTAGTACTAAACAGTACAACACAATGT
CAAGATCTGAACGAGTGTGGCGATGCTAACGGGGCATGTGAACACACCTGTGTGAATACA
GTAGGCAGTTATCACTGTACATGTAAGACTGGATATATGGTCAGGGCACGAAATAGATAC
AGGTGTGATGCCGTATGCGACCCACCATGTTTGAATTACGGTAAATGTACTGGACCAAAC
TCTTGCGTCTGCCCTGTCGGTTATGGAGGACCAACATGTTCACCTACATGCAATCCACCC
TGTATGCACGATGGCACTTGCCAGAGGTATAACCAATGTTCTTGTAGCAGCCAGTATACT
GGAAATTACTGCCAACTCCCTACATGTGAACTACCATGCATGAATGGTGGTAACTGCATC
GGACCAAACGAATGCCAGTGTTCAGCAGGATTCGAAGGAAATCAATGTCAAACACCTAAA
TGTCAACCTTCTTGTGGCAATGGAGGTACATGTTATGCGGCCGATACCTGTATCTGTCGT
CCGGGTTTCTACGGGCCGAGATGTCTGCAGGAGCAAATTCGATGTACCAGACCGTGTAGG
AATGGAGGAACCTGTGCGGGTATCAACAAGTGTAGGTGTACTCCGGGATACCATGGATCA
TTCTGCCAACTAGTGGGTATCGTCCAGTGCCGTCCTGCTTGCCAACATGGAGGCACTTGT
ATGCCAAACAATAGATGTACCTGTCTTTCAGGAACATCGGGATTGAGATGTGAGAAGCGT
GACTGTCCACTACAGACGTTCTCCCAGACCTTACGGCGTGGATCTAGGCGATTCGTGAAG
GAGAGCAGACAGGCTTCGTGTGGGACATTCGGGTGGAGAACATGCACAGTATACAGGACG
GTGCAGAAATACGTTTACGATACGATGACCAGGGTTGGATACAGAATGTCATGT

>pdep
TGCGAGTGTCGTAGAGGCTATGATATCGATAGACTCGATAACTCACAATGCCTTGAYAGG
AATGAGTGTGAACTCCACGATGGTCTWTGCCAGCAGCATTGTACCAATACTGAKGGTTCT
TATAAATGCTCATGTGATCCAGGATTTCAGCTTCATTCAGAYCGATCATCATGTATGGAC
TTCAACGAATGTCAAATCAATAATGGGGGATGTGAGGAAGTATGCATCAACTCAGCCGGA
TCTTACAGATGTGACTGTGGTCCGACCAGTGCACTAGTACTAAACAGTACAACACGCTGT
CAAGATATGAACGAGTGTAGCGATGCAAACGGGGCGTGTGAACACACTTGTGTGAATACA
ATAGGCAGTTATCACTGTACATGTAAGACTGGATATATGGTCAGAGCACGAAACAAATAC
AGGTGTGATGCCATATGTGACCCGCCTTGTTTGAATTACGGTCAATGTACTGGACCAAAC
AATTGCGTCTGCCCnnnNNNNNNNNNNNNNNNNNNNNNNNNNnCTACATGCAACCCACCC
TGTATGCATGATGGTACTTGCCAGAGGTATAACCAATGTTCTTGTACAAGCCAGTATACT
GGAGCTTACTGYCAACTCCCTACGTGTGAACTACCATGTATGAATGGTGGTAACTGCATC
GGACCAAACGARTGCCAGTGTTCAGCAGGATTTGAAGGAAATCAATGTCAAACACCTAAA
TGTCAGCCTTCTTGTGGTAATGGAGGTACATGTTATGCGACCGATACCTGTATCTGTCGA
CCGGGTTTCTACGGGCCGAGATGTCAGCATGAGCAAATTCGATGTACCAGACCGTGTAGG
AATGGAGGCACCTGTGCGGGTATCAACAAGTGTAGGTGTATTCCGGGATATCATGGATCA
TACTGCCAACTAGTGGGCAACGTCCTGTGCCGTCCTGCTTGTCAACATGGAGGTACYTGC
ATGCCAAACAATAGGTGTATCTGTCCTTCAGGAACATCGGGGTTGAGATGTGAGAAGCGT
GACTGTCCACTACAGACGTTCTCTCAGACTGTACGGCGTGGATCTAGGAGATTCGTGAAG
GAGAGTAGGCTGGAACCGTGTGGGACATTCGGATGGAGAACGTGCACAGTATACAGGACG
GTGCAGAAATACGTTTACGATACGATGACCAGGGTTGGATACAGAATGTCATGT
