# Supplementary material for: Genome-wide signals of positive selection in strongylocentrotid sea urchins
Source: BMC Genomics. 2017 Jul 21;18:555. doi: 10.1186/s12864-017-3944-7 (PMC5521101; doi:10.1186/s12864-017-3944-7)
Supplement: Supplementary file 3 — Consensus alignment files. A compressed (gzip) tape archive (TAR) file containing 6250 consensus alignment files in FASTA format. (TGZ 14116 kb) [file 12864_2017_3944_MOESM3_ESM.tgz › SPU_001235/consensAlign.ordered.fa]

>sdro
ATGGTGTTTGAATCTCTTGTTGCGGACCTTCTGAACAGGTTCCTCGGTCCTTACGTCGAG
AACTTAGACGCTTCACAGCTAAAACTTGGCATTTGGTCCGGTGATGTTGTACTCCAAAAC
CTGTTCGTTAAGGAAGGTGCTCTGGATGAGCTTGACCTGCCAGTGAAGATCAAGGTTGGT
AACATTGGAAAGCTCACCCTCAAGATCCCTTGGAAGAACATCTATGCTTCTCCGGTAGTA
GCCACCCTTGAAGGATTGTACGTAATTGCAGCCCCAAATGCTGATATYAAGTACAATGCA
GAGAAGGACAAGAAGCAGAAGTTTGAAGCCAAGCAGAGGACACTGCAGAGAGTGGAAGAT
GCCAAGACAAAGGAAAAGGAAAAAGATAAAGTGAAAGACCCCAAGGCAGACTCCTTTGCA
GAGAAGCTAGCCATGCAGGTGGTCAAGAATGTTCAGGTCAARATACGTGATATTCATGTC
AGGTACGAGGACAGGACAACCAATCCCAAGGCTCCGTTTGCYCTCGGTGCTACTCTTCAG
AACATCTCCTTAGAGACGACAGATGAGAATTGGCTTCCGTGTGTTGTGGACCAAACAGTG
CAACTTGTACACAAGATGCTTCGACTTGATTCGCTCGCTGTCTAYTTCAACTCTGGATCT
GATATGTACACCACRAAARACAGGCAARAAATGCTGGATATAATGAAGAGTTCYATTGGT
ACAGAAGGCAGTATACCAAAGGGGTATCAGTACTTGATCGAGCCAATCTCATCACAAGCC
CAGCTACGGCTCAACCCCAAACCAGAGTCCAACTTGTCTGTCCCTCAAGCGTATGTCAAT
CTGGTCATACAGAGCATTGGAGTGGGTGTCCGTCGCAAGCAATACAGGGACGTGATGCAG
CTGCTTGTATCGTTTGAAAGGATGTCTCGCAATGAACCGTTCAGGAAGTACAAACCAGAT
GTTCCTCTTCATGGCCATGCTAAAGAATGGTGGCACTATGCTCAGAACAGCATCTTGGAG
GAAACCGTGAGACGGAGACATCGTATGTGGTCGTGGGCTCACATCAGCAAGCATCGGAAG
CTGGTCAAGCGTTACATCAACCTGTATGTGGACAAACTGGACACCAACAAACCTTCCAAA
GACTTGCTGAAGAAGCTTGAGGACATGGAGAGAGAACTTGATGTGTTCAACATCACCCTG
AGCCGACAGCAGGCTGAGGTAGAGTTCAAGAAGAGAGGACTGAAGAAGAAGAAGGAGAAA
GCAGAAAGCGGAGGATGGTTTGGNNNNNNGTGGGGAGGAAAGAAGAAGGATCAGAAGAAG
CAAGCAGAAGAGGATGACTTAGCATCTATGGCTAACAAATTCCAGGATGCCATGACCGAG
GAAGAGAAAGCCAAGCTCTACGCAGCCATCGGATTCAGTGAGACTTCAGTCAATACTAMA
CTACCCAAAGACTATGTTGGAATAGATGCCAACTTCAAGCTGCTAGAAACCAGTGTGAAG
CTCTTTGAGGATGATGATGAATTACAGATCTTGGACCTTGCTGTCACAGACCTAGGAGCA
GTCTTCAAACAACGGCCAGCAGCTGAAGCCATTAAGCTTGATCTACAGCTTGGCGAGTTC
AGCGTCCTTGGGGCACCCACCAATGGACAGCGCCCTCAGATGGTAGAGTCACAGGTCACT
CTCGAAGACGAGAAGGTCTCTGAGGTCAGTCTTCAGTTTGAGACTAACCCCATGGACGGC
AAGGCTGATCAACGCATTACTCTACGCACCCAACCTCTCAAGGTTGTCTATGATGCGCAT
ACAATCAACAGTATAGCTGCTTTCTTCAAACCTCCACAAGACGTGCACCTGGATGAGCTT
TCTGCAGCTGCTATGTCCAACCTGACAGAACTGAGCGACACCTCAACCACGGGTCTCCAG
TTCATGGTAGACAACAAGCAGATCCTGGATATCAATGTGGATGTCAAGTCTACCTATGTC
ATCATCCCAGAGAATGGTGTCTTTGATGGCTCGGGATCAGTGCTCGTTGTGGACCTTGGA
AATGTGAAAATGACAACAGAAAGTGAGGAGAGACATSTAGGAGAAAGAACTGAGAATGAA
ACACTTGAGGACCTCAAGCGCAAGGCCTACGATCGATTCAACCTTGATATTCAAGATGTT
CAGGTCATCTTTGCTCCAAAAGGTGAAGATTGGCAGGCTATACGTAAGCAGCATGGATCG
TCACCCTTGCATCTTCTTCAGCCAATGGATCTCCATATCTCACTACAGAAATGCATGGTG
GAGGATGCTAGACTTCCCAAGATGAAAGTGATGGGTGAACTACCTGATGTATCAATCGAT
CTATCAGACCACAAGCTGAAGGAGATACTGGCCCTTGCAACCNGTATACCGCTACCTGAG
AGTGANNNNNNNNNNNNNNNNNNNNNNNNNNNNNNNNCCAAGAGTGAGACCTATGCTGTA
GGTAGAGGCGTGTCGGACAGCAAACTCATGGCCGTGGCAGGAGACGATAGCGACGATGAC
TTTTTATCGGCAGACGAGGGATCAAGTCCCTCGCTGCTATCCAAGAAGAAACAGGCCATA
CAACGCCAGCAGAGTACCAGCGTCTATTTGAGATCAGACGTGGAGCTCCAATTTGAACTA
AAGAGAGTTACTTTGAACCTAGGCCAGCGMGAGGCTGATGGATCRGAGAGCCCTGTTCTA
GGTGTAGCCATCCATTCCTTAGGAGCTAAGGTTACTTTGAACCTAGGCCAGCGAGAGGCT
GATGGATCGGAGNGCCCTGTTCTAGGTGTAGCCATCCATTCCTTAGGAGCTAAGGTCCAA
GTCAGACCTCTAGACATGGATGTAGAGCTGTCYCTAGGGAGTATAGCAGCTCAGCATCAC
AAGTTCCAAGTACCTGGATCTGATGAGTTGTACCTGGTAAGAACACCRGCCTATGATGAG
AAAGCTGAAAGGCTCTTGTCTGTCAAATATCATAAGATTGACAAGAACAACCCTGAGTTT
GCGACCACCTACAAGTCCACAGAGCAGATGATCACAGCTCACTTCACCACCCTAGAGGTA
GTAGCTCACTGTGAGGCCATCCTGGATATCACAGAGTTTGCAGACACCCTGGTGGCTAGC
CTGGACCAGNNNGGCAAGACACCGGCAGTGGAGGATGGGCATGCAGAGGATGAAGGATAC
ATCAGTGAAGACGATAAGAAACCTGAACGCAAGCGAACCAAGGGAGTCAAGCCCACTGAT
GTCATTGATGTCCAAGTTGTAGCTACACTTGACACCATAGCTCTAGTAGTATGCACTCAG
GAGGCTAGTCTCACAGAGGTCGCTGTCAAAGGATTGGAGGCTAATGTGACTGTTCAGAAG
CACAAGACTTGTGTGAACGCCTGCCTCCAGGAGATCACTGTAGTTGATCCTACACCAGAT
GCTCYTCATCCAAGGATTCTGTCTACCTTAGATAAAGAGGTGTTCAAGATGGCCCTGACC
CTCTACAACCATGCTACAGTAGGAGACCTGTACTCAGACATGGAGGCCGTTGATATGAGA
ATGGGATTGAAGGTGGGRTGTATCAGAGCTGTCTTCCTCAATAAGTTTGTCAACAATCTA
CTGGGTTTTGTTGATCACTTCAACCGTGCCAAGGCGCTTGCAGCAGAGGCCGGTGCCAAC
GCAGCATCTGCAGCCCAACATGCAGCAGAGGACATCAACGCTAAAGCCACACGCATCGCC
ATGGACATCGTCGTCAAGGCACCCGTCATCGTCATCCCTAGTAACTCCACATCTGAGACA
GGAATGGTTGCTGACTTTGGACAGTTGAGTGTGAAGAATTCCTTCAGGATAGTACCRGGR
TCTGAGAAGCTTGAGAACCCAGCTGTGATAGACACCATGCATGTGGCTTTGGAGTCCATG
CAGCTGTCTAGATCTATCATCCAAAAAGAGGCAGTGAAATCAGATGTACTTATCCTGCAT
CCCATGTGTCTACATGTCAACCTTGCCAGGAACCnnnnnnnnnnnnnnnnnnnnnnnnnn
nnnnnnnnnnnnnnnnnnnnnnnnnnnnnnnnnnnnnnnATCTCCTTGGCAACGGATGAC
TTTGGCATTGTGATGTCGGTCCTGAACGAGAACCTACAGGAAGGTCAGCCGGAGAGTAAG
CCATCTGTCAAGCCTGTCCAAGGAGCAGGGGATGCACCTGCAGTCGAGGGTGGGTCACCA
AAAGATGGTGCAGCTACAGAAACAACTGCAGCAGAAGTCACACCAGGTGGTAAGCCAGAG
GAAGAGAAACCTGCTGAAGAGCCCTGGGTACAGGTCAAGGCTGATTTTGAGATGGAGAAG
GTCGGGGTCTCACTCTACACAGGGACGCATGACCTGACTCTACTGAGTGGACGTCAGGAA
AGGCAAGACAAGAACACCCTGGGGCACTTTGCTGTGTGTCAGCTGATTGTAGGAGCTACA
GTCATGTCAGATCAGGCTGTTGAGGCTAAGACTAAGCTTGGAGATATCCTCCTCAATGAT
ATGAGGTCCAACAATCCTAATGCCATCACTAGAATGATTTACAGATATGGAGAGACAGAT
GAGAACATTGTGGATGTGGACTTCAAGATGTCAGCCAAGAAAGCCATCATATTGGATGCA
ATCCTGCGCAACCTGCGCGCCTGCATCTGCACCGAGTTCCTGGTGACTTGTGCAGAGATC
TTCACCAAGGCTCTTCCAGCNGNNGCCCAGGGTACCAAGTCCGGCACCARTATAGCAGCC
AAGCCCTCTACCACCARTCAAGCCCCTGCTGCTGCAGCAGCTCCTGCTGAAGAAGGGACC
AAGAATGATATGCAGATCAAGGCCATTCTGCAGAATCCAGAGATCATCCTGGTGGCTGAC
TCAAGCACCAAGGACACCAACGCTCTCATCTTGCAGNNNNNNNNNNNNNNNNNNNNNNNN
NNNNNNNNNNNNNNNNNNNNNNNNNNNNNNNNNNNNNNNNNNNNNNNNNnnnnnnnnnnn
nnnnnnnnnnnnnnnnnnnnnnnnnnnnnnnnnnnnnnnGTTCTTGTTCCATGCCACATT
GACTTCCACCTGAGCTCCCCTGAAGGTCAGGGGCAGAGGNTCTCAGNAGACCTCCCAGAG
CTGGTACTCAATATCTCACCAGAAACGGTCAAGATTCTCTCTGCTGTGGCTCAAACYGTT
TCCCCCTCTAAGGCTGAAGAAGAGATAGAGAAGAAGAAGGCTGTTGATATGTCAGATGTT
TGGGATGTGAAACATCTCAAAACAAGTGATTTCTGGTTCCTCCATCAAGATGAAGGTGCT
GATGTAGATGACTTTACACTGCCTCTGGTCCCYGTAGTGCCCCCTCCCCACCAGGTGGAG
GAGCTAGTAGCYAACATAAAGACCATTGTAGTGAAGATWGAGGCTGCCAGTGGAYGCCGC
TTTGTCCCTATGCTCATCCTAGAAGCYAGCATGCATGCTATCGTCAAGGACTGGTCCTCA
CGGTTGTATGTTGAGAGCCACATGAAGCTGGAAGTTTCAACGTACAACGAGAAGGTTGCA
GCATGGGAGCCATTGATTGAGTCCATTGAGCAGGCTAATGAGAAGTACATCCCATGGAGT
CTCTCTGTCAACGTGGTCAAGAATGATGACCTGCTGGATGCCGGCTCAACTACCGTCTCA
TCAGAAGATGAGGACAGTGACAACGTGAGCCTTGCCCCTCCAGCCATGACCGTCACTGTG
TCTGCAGAAGAAACACTTCAGATGACCGTCACAAAGACATCACTGGCGCTCTTCAATAAA
CTAGGACAGGTGTTTGGTCTAGCGATGGCAGAACCAACGACATCMTTGAAGGACACTGAT
GTCATACCAGCTTGCACTGTAACCAACCAAACAGGAGTAGCCATTACTGTCAAACCTGGT
TCCTACTATCAGAGACCCAAGACTGGAGATGTAGCTTCTGTCAAGCACACAGAGAGCATT
GATTTGGATGTATCAGAGAAGGTCAGAGCAAGCAAGAAGATGGCCGTGGTCAACAAATCA
CCCATCTCACCTTCTGATATGGAACTGTCCATTCAGGTTGAGGGGTATGAGGAGCTCCAC
CATATCCCGATAGTACAGGCAGGTAACGTCCTCTACAACCTACAACCAATCAAGAAGTCT
TCAGAGACGGTCTTCTCTATCACCCTGGAGATCAAGGCGACCCTTGACATGAGAAAAGTC
ATTGTCAGGTCACCACTTCAGATTTTCAATCACTTTGACAAACCAGTTGACATCTACACC
AGAGACTCTACCATTGTGAAGAAGCTTGGTGAGGTCCAACCCAATGAGAGTTATGTAGTA
CCCCTTCATGTCGCTCACACCCAGGAACTACTCGCTAAACCAGTCGATGACAGCCATCTG
ATGTGCGACCAGCCTATATTGTATGAGAATCTCTGGAAAGAGAAGATGGCTGCTGGTAAG
AAACAGGTCACRTTCAGRTGCCCTGCCAAAGTCGCTGGATACACTTCACTCTTCTTCAAC
GTTCAAATTCTGGAGGATGCTTTGTTAGATGTCAAAGGAACATCGCTTCATTCTCCRAAG
TATAACATCCATCTTCACCCAGTAGTATCTCTCCGGAATCTCCTTCCAATCCCCATCTAC
TACACACTACAGGGTTCGGCAGATGAAGTGAAGATTGAGCCATGTGAGCAGAGCAAGATG
TTCAATGTGGAACTTGCCAAGACCATGATGTTTGTCAGGGAGTACTCWCAGCTTGGATTC
AGAGCCGATAACAAGTGGACAGAGGCTGGTGTCTGGTACGACTACAGCCAGGGATTCATT
GATATGGCCATGTTTGTACCCTACACACTCATCAACAAGACTGGACTACCCATTGCCTAC
AAGGGAGGAGGAGAGGAACAGATAGAGCATCCGGCWGATAARGARGGTCCMATCTTCTTC
TCCTATCCATCCAAGGCCTTCAGCCCTGGCAAGAACAAGGTAAGCATTGTGCTA

>spal
ATGGTGTTTGAATCYCTTGTTGCGGACCTTCTGAACAGGTTCCTCGGTCCTTACGTCGAG
AAYTTAGACGCTTCACAGCTAAAACTTGGCATTTGGTCCGGTGATGTTGTACTCCAGAAC
CTGTTTGTTAAGGAAGGTGCTCTGGATGARCTTGACCTGCCAGTGAAGATCAAGGTTGGT
AACATTGGAAAGCTCACCCTCAAGATCCCYTGGAAGAACATCTATGCTTCTCCGGTAGTA
GCCACCCTTGAAGGATTGTACGTARTTGCAGCCCCAAATGCTGATATCAAGTACAATGCA
GAGAAGGACAAGAAACAGAAGTTTGAAGCCAAGCAGAGGACACTGCAGAGAGTGGAAGAT
GCCAAAACAAAGGAAAAGGAAAAAGATAAAGTGAAAGACCCCAAGGCAGACTCCTTTGCA
GAGAAGCTAGCCATGCAGGTGGTCAAGAATGTTCAGGTCAAGATACGTGATATTCACGTC
AGGTACGAGGACAGGACAACCAATCCCAAGGCTCCATTTGCCCTCGGTGCTACTCTTCAG
AACATCTCCTTAGAGACGACAGATGAGAATTGGCTTCCRTGTGTTGTRGACCAAACAGTG
CAACTTGTACACAAGATGCTTCGACTYGATTCGCTYGCTGTCTACTTCAACTCTGGATCY
GATATGTACACCACGAAAGACAGRCAAGAAATGCTGGATATNNNNNNNNNNNNNNNNNNN
NNNNNNNNNNNNNNNNNNNNNNNNNNNNNNNNNNTGATYGARCCAATCTCATCACAAGCC
CAGCTACGGCTCAACCCCAAACCWGAGTCCAACCTGTCTGTCCCTCAAGCMTATGTCAAT
CTGGTCATACAAAGCATTGGAGTGGGWGTCCGTCGCAAGCAATACAGGGAYGTGATGCAG
CTGCTTGTATCGTTTGAAGGAATGACTCGCAATGAACCGTTCAGGAAGTACAAACCAGAT
GTTCCTCTTCAAGGCCATGCMAAAGAATGGTGGCACTATGCTCAGAACAGCATCTTGGAG
GAAACYGTKAGACGGAGACATCGTATGTGGTCRTGGGCTCACATYAGCAAGCATCGTAAG
CTGGTCAAGCATTACATCAACCTGTATGTGGACAAACTGGACACCAACAAACCTTCCAAA
GACTTGCTGAAGAAGCTTGAGGACATGGAGAGAGAACTYGATGTGTTCAACATCACCCTG
AGCMGACAGCAGGCTGAGGTAGAGTTCAARAAGAGAGGACTSAAGAAGAAGAAGGAGAAA
GCAGARAGYGGMGGATGGTTTGGAGGATTGTGGGGWGGAAARAAGAAAGATCAGAAGAAG
CAAGCAGAAGAGGATGACTTAGCATCTATGGCTAACAAATTCCAGGATGCYATGACAGAG
GAAGAGAAAGCCAAGCTCTATTCAGCCATYGGATTCAGTGAGACTTCAGTCAATACTACA
CTACCCAAAGAYTATGTTGGAATAGATGCCAACTTCAAGCTGCTAGAAACSAGTGTGAAG
CTCTTTGAGGATGATGATGAATTACARATCTTGAACCTTGCTGTCACWGACCTAGGAGCA
GTCTTCAAACAACGGCCAGCAGCTGAAGCAATCAAGCTTGATCTACAGCTTGGCGAGTTC
AGCGTCCTTGGGGCACCCACCAATGGAMAGCGCCCTCAGATGGTAGAGTCACAGGTCACT
CTCGAAGACGAGAAGGTCTCTGAGGTCTGTCTTCAGTTTGAGACCAACCCTATGGACGGC
AGGGCTGATCAACGCATCCTTCTACGCACCCAACCTCTCAAAGTCGTCTATGATGCACAT
ACAATCAACAGTATAGCTGCTTTCTTCAAACCTCCACAAGATGTGCACCTGGATGAGCTT
TCTGCAGCTGCCATGTCCAACCTGACAGAACTGAGCGACACCTCAACCACWGGTCTCCAG
TTCATGGTAGACAACAAGCAGATCCTMGATATCAATGTGGATGTYAGGTCTACCTATGTC
ATCATCCCAGAGAATGGTGTCTTTGATGGCTCAGGATCAGTGCTCGTTGTGGACCTTGGA
AATGTGAAAATGACAACAGAAAGTGAGGAGAGACATGTAGGAGAAAGAACAGAGAATGAA
ACACTTGAGGACCTCAAGCGCAAGGCCTACGATCGATTCAACCTTGACATTCAAGATGTT
CAGGTCATCTTTGCTCCAAAAGGTGAAGATTGGCAGGCTATACGTAAGCAGCATGGATCG
TCMCCCTTGCATCTCCTTCARCCRATGGATCTMCATATCTCACTACAGAAATGCATGGTG
GAGGATGCTAGACTTCCCAAGATGAAAGTGAAGGGTGAACTACCTGATGTATCAATCGAT
CTATCAGACCACAAGCTGAnnnnnnnnnnnnNNNNNNNNNNNNNNNNNNNNNNNNNNNNN
NNNNNNNNNNNNNNNNNNNNNNNNNNNNNNNNNNNNNNNNNNAGTGAGACCTATGCTGTA
GGKMGAGGCGTGTCRGACAGYAAACTCATGGCCGTGGCAGGAGACGATAGCGACGATGAT
TTTGTATCGGCAGACGAGGNNTCAAGTCCCTCGCTGCTATCCAAGAAGAAACAGGCCATA
CAACGCCAGCAGAGTACCAGCGTCTACTTGAGATCAGACGTGGAGCTCCAATTTGARCTA
AAGAGAGTTACTTTGAACCTAGGCCAGCGAGAGGCTGATGGATCGGAGAGCCCTGTTCTA
GGTGTAGCCATCCATTCCTTAGGAGCTAAGGTTACTTTGAACCTAGGCCAGCGAGAGGCT
GATGGATCTGAGAGCCCTGTTCTnnnNNNNNNNATCCATTCCTTAGGAGCTAAGGTCCAA
GTCAGACCTCTAGACATGGATGTAGAGCTRTCCCTAGGGAGTATAGCAGCTCAGCATCAC
AAGTTCCAAGTACCTGGATCTGATGAGTTGTACCTGGTAAGAACACCRGCCTATGATGAG
AAAGCTGAAAGGCTCTTGTCTGTCAAATATCAYAAGATTGACAAGAACAACCCTGAGTTT
GCCACCACCTACAAGTCCACYGAGCAGATGATCACMGCTCACTTCACCACCCTCGAGGTC
GTAGCTCACTGTGARGCCATCCTGGATATCACAGAGTTTGCWGACACCCTGGTGGCTAGY
CTKGACCAGNNNGGCAAGACACCRGCRGTGGAGGATGGACAYRCAGAGGAYGAAGGATAC
ATCAGTGAAGACGATAAGAAACCKGAACGCAAGCGAACCAARGGAGTGAAGSCCACTGAT
GTCATTGATGTCCAAGTYGTAGCTACRCTTGACACYATCGCTCTAGTAGTATGCACCCAG
GAGGCTAGTCTYACAGAGGTCGCTGTYAAAGGATTGGAGGCTAATGTGACTGTTCAGAAG
CAYAAGACTTGTGTGAACGCCTGTCTMCAGGAGATCACTGTAGTTGATCCTACACCAGAT
GCTCTTCATCCAAGGATTCTGTCTACCTTAGATAAGGAGGTGTTCAAGATGGCCCTGACC
CTCTACAACCATGCTACAGTAGGTGACCTGTACTCAGACATGGAGGCYGTTGATATGAGA
ATGGGATTGAAGGTGRGATGTWTCAGAGCTGTCTTCCTCAAYAWGTTTRTCAACAAYCTA
YTGGGTTTTGTTGATCACTTCAACCGTGCCAAGGCGCTTGCAGCAGAGGCCGGTGCCAAC
GCAGCATCYGCAGCCCARCATGCAGCGGAGGACATCAACGCTAAAGCYACACGCATCGCC
ATGGACATCGTSGTCAARGCACCCGTCATYGTCATCCCTAGTAACTCCACRTCKGAGACW
GGAATGGTTGCTGACTTTGGTCAGTTGAGTGTGAAGAATTCCTTCAGGATMGTWCCAGGG
TCTGAGAAGCTTGAGAACCCAGCTGTGATAGACACCATGCATGTGGCCTTGGAGTCCATG
CAGCTGTCTAGATCTATCATCCAAAAAGAGGCAGTGAAATCAGATGTACTTATCCTGCAT
CCCATGTGTCTNNNNNNNNNNNNNNNNNNNNNNNNNNNNNNNNNNNNNNNNNNNNNNNNN
NNNNNNNNNNNNNNNNNNNNNNNNNNNNNNnnnnnnnnnATCTCCATGGCAACTGATGAY
TTTGGCATTGTGATGTCRGTCYTGAACGAGAATCTACAGGAAGGTCAGCCGGAGAGTAAG
CCGTCTGTCAAGCCTGTAGAAGGAGCAGGGGATGCMCCTRCAGTCGAGGGTGGAYCACCA
AAAGATGGTGCMGCTACAGAWACAACTGCAGCAGAAGTCACACCTGGTGGTAAGCCAGAA
GAAGAGAAACCTGCKGAAGAGCCCTGGGTRCAGGTCAAGGCTGATTTTGAGATGGAGAAG
ATTGGTGTCTCACTCTACACAGGGACGCATGACCTGACTGCACTGAGTGGACGACAGGAA
AGGCAAGCCAAGAACACCCTGGGGCACTTTGCTGTGTGTCAGTTGATTGTAGGAGCTACA
GTCATGTCAGATCAGGCTGTTGAGGCTAAGACTAAGCTTGGAGATATCCTCCTCAATGAT
ATGAGGTCCAACAATCCTAATGCYATCACTAGAATGATTTACAGATATGGGGAGACAGAT
GAGAACATTGTGGATGTGGACTTCAAGATGTCWGCCAAGAAAGCCATCATTTTGGATGCM
ATCCTGCGCAACCTGCGYGCCTGCATCTGCACCGAGTTCCTGGTGACWTGTGCAGAGATC
TTCACCAAGGCTCTTCCAGCAGCGGCTCAGGGTACAAAGTCCGGCACCAGTATAGCAGCC
AAGCCCTCTACCACCAGTCAAGCCTCYGCTGCWGCAGCAGCWCCTGCTGAAGAAGGGACY
AAGAATGATATGCAGATCAAGGCCATCCTGCAGAATCCTGAGATCATCCTGGTGGCYGAC
TCSAGCACSAAGGACACCAATGCTCTCATYCTGCAGGCATCAGGTGAGGNNNNNNNNNNN
NNNNNNNNNNNNNNNNNNNNNNNNNNNNNNNNNNNNNNNNNNNNNNNNNNNNNNNNNNNN
NNNNNNNNNNNNNnnnnnnnnnnnnnnnnnnnnnnnnnnGTTCTCGTGCCNNNNNNNNNN
NNNNNNNNNNNNNNNNNNNNNNNNNNNNNNNNNNNNNNNNNNNNNNNNNNNNNNNNNNNN
NNNNNNNNNNNNNNNNNNNNNNNNNNNNTNAAGATTCTCTCTGCTGTGGCTCAAACTGTT
TCCCCCTCTAAGGCTGAAGAAGAGATTGAGAAGAAGAAGGCTGTYGATATGTCAGATGTT
TGGGATGTGAAACATCTCAAAACAAGYGATTTCTGGTTCCTCCATCAAGATGAAGGTGCT
GATGTAGATGACTTYACACTGCCTCTGGTMCCTGTMGTGCCCCCTCCCCAGCAGGTCGAG
GAGCTRGTAGYYAACATAAAGACCATTGTAGTGAAGATWGAGGCTGCCAGTGGACGYCGY
TTTGTCCCTATGCTCATCCTAGARGCYAGCATGCATGCCATCGTCAAGGAYTGGTCCTCC
CGGTTGTATGTTGAGAGCCACATGAAGTTGGAAGTATCAACGTACAATGAGAAGGTTGCA
GCATGGGAGCCATTGATTGAGTCCATTGAGCAGCCTAATGAGAAGTACATCCCATGGAGT
CTCTCTGTCAACGTGGTCAAGAATGATGACCTGCTGGAYGCCGGCTCAACTACCGTCTCA
TCAGAAGATGAGGACAGTGATAACGTGAGCCTTGCCCCTCCAGCCATGACYGTCACTGTG
TCTGCAGAAGARACMCTTCAGATGACAGTCACTAAGACATCACTGGCRCTCTTCAATAAA
CTAGGACAGGTGTTTGGTCAAGCGATGGCAGAACCAACAACATCATTGAAGGACACTGAT
GTCATCCCAGCCTGCACTGTAACCAACCAAACAGGAGTAGCCATTACTGTCAAACCTGGT
TCATACTATCAGAGMCCCAAGACTGGAGATGTAGCTTCKGTCAAGCACACAGAGAGCATT
GATTTGGATGTATCAGAGAARGTCAGAGCAAGCAAGAAGATGGCTGTGGTCAACAAATCA
CCCATCTCACCCTCTGATATGGAACTGTCCATTCAGGTTGAGGGGTATGAGGAGCTCCAT
CATATCCCGATAGTACAGGCAGGTAACGTCCTCTACAACCTACAACCAATCAAGAAGTCT
TCAGAGAAGGTCTTCTCTATCACCCTRGAGATCAAGGCGACCCTTGACATGAGAAAGGTC
ATTGTCAGGTCACCRCTTCAGATTTTCAATCACTTTGACAAACCAGTTGACATCTACACC
AGAGACTCTACCATTGTGAAGAAGCTTGGTGAAGTCCAACCCAATGAGAGTTTTGTAGTA
CCCCTTCAGCAAGCTCACACACTGGAACTCCTCGCTAAACCAGTGGATGACAGCCATCTG
ATGTGTGACCAGCCTATATTGTATGAGAATCTATGGAAAGAGAAGATGGCTGCTGGTAAG
AAGCAGGTGACATTCAGGTGCCCTGCCAAGGTCGCTGGATACACAGCACTCTTCTTCAAT
GTTCAAATTCTGGAGGATGCTTTGTTAGATGTCAAAGGAACATCGCTTCATTCTCCCAAG
TAYAACATCCATCTTCACCCAGTAGTRTCTCTCCGGAATCTSCTTCCRATCCCCATCTAC
TACACACTACAGGGTTCKGCAGATGAAGTRAAGATTGAGCCATGTGAGCAGAGCAAGATG
TTCAATGTGGAACTWGCCAAGACYATGATGTTTGTCAGGGAGTACTCTCAGCTTGGATTC
AGAGCYGATAACAAGTSGACAGAGGCYGGTGTCTGGTATGATTACAGCCAGGGATTCATT
GATATGGCYATGTTTGTACCYTACACACTCATCAACAAGACTGGACTACCYATTGCCTAC
AAGGGAGGAGGAGAGGAACAGATAGAGCATCCAGCTGATAAAGAGGGTCCMATCTTCTTC
TCCTATCCATCCAAGGCCTTCAGCCCTGGCAAGAACAAGGTAAGCATTGTGYTA

>sfra
ATGGTGTTTGAATCCCTTGTTGCGGACCTTCTGAACAGGTTCCTTGGTCCTTACGTCGAG
AATTTGGATGCTTCACAGCTAAAACTTGGCATTTGGTCCGGTGATGTTGTACTCCAAAAC
CTGTTCGTTAAGGAAGGTGCTCTGGATGAGCTTGACCTGCCAGTGAAGATCAAGGTTGGT
AACATTGGAAAGCTCACCCTCAAGATCCCTTGGAAGAACATCTACTCTTCTCCAGTAGTA
GCCACTCTTGAAGGATTGTACGTAGTTGCAGCCCCAAATGCTGATATCAARTACAATGCA
GAGAAGGACAAGAAACAGAAGTTTGAAGCCAAGCAGAGGACCCTGCAGAGAGTKGAAGAT
GCMAAGACAAAAGAAAAGGAAAAAGATAAAGTGAAAGACCCCAAGGCAGATTCCTTTGCA
GAGAAGCTAGCCATGCAGGTAGTCAAGAATGTTCAGGTCAAGATACGTGATATTCACRTC
AGGTACGAGGACAGAACAACCAATCCCAAGGCTCCGTTYGCCCTYGGTGCTACTCTTCAG
AACATCTCCTTAGAGACAACAGATGAAAATTGGCTTCCRTGTGTTGCRGACCAAACAGTG
CARCTTGTACACAAGATGCTTCGACTTGATTCGCTTGCTGTCTACTTCAACTCTGGATCT
GATATGTACACCACGAAAGACAGGCAGGAAATGCTGGATATAATGAAGAGTTCCATTGGT
ACGGAAGGCAGTATACCAAAGGGGTATCAGTACTTGATAGAGCCAATCTCWTCATCAGCC
CAGCTACGGCTCAACCCCAAACCAGAGTCCAACTTGTCTGTCCCTCAAGCCTATGTCAAT
CTGGTCATACAAAGCATTGGAGTGGGTCTCCGTCGCAAGCAATACAGGGACGTGATGCAG
CTGCTTGTATCGTTTGAACGAATGACTCGCAATGAACCGTTCAGGAAGTACAAACCAGAT
GTTCCTCTTCGTGGCCATGCCAAAGAATGGTGGCACTATGCTCAGAACAGCATCTTGGAG
GAAACTGTGAGACGGAGACATCGTATGTGGTCGTGGGCTCACATCAGCAAGCATCGTAAG
CTGGTCAAGCAATACATCAACCTATATGTGGACAAACTGGACACCAACAAACCTTCCAAA
GACTTGCTGAAGAAGCTTGAGGACATGGAGAGTGAACTTGACGTGTTCAACATCACACTG
AGCCGACAGCAGGCAGAGGTAGAGCTCAAGAAGAGAGGACTGAAAAAGAAGAAGGAGAAA
GCAGAAAGCGGAGGATGGTTTGGGGGATTGTGGGGAGGAAARAAGAAAGAAAAGAAGAAG
CAAGCAGAAGAGGATGACTTAGCATCTATGGCTGACAAATTCCAGGATGCTATGACAGAG
GAAGAGAAAGCCAAGCTCTATTCAGCCATCGGATACAGTGAGACTTCAGTCRATACTACW
CTRCCYAAAGATTATATTGGAGTAGATGCCAACTTCAAGCTGCTAGAAACCAGTGTGAAG
CTCTTTGAGGATGATGATGAATTACAGATCTTGAACCTTGCTGTCACAGACCTAGGAGCC
GTCTTCAAACAACGGCCAGCAGCTGAAGCCATCAAGCTTGATCTACAGCTTGGCGAGTTC
AGCGTCCTTGGGTCGCCCACAAATGGAAAGCGCCCTCAGATGGTAGAGTCACAGGTCACT
CTCGAAGATGAGAAGGTCTCTGAGGTCAGTCTTCAGTTTGAGACCAACCCTATGGACGGC
AAGGCTGATCAACGCATCACTCTACRGACCCAACCTCTCAAAGTTGTCTATGATGCGCAT
ACAATCAACAGTATAGCTGCTTTCTTCAAACCTCCAGAAGATGTGCGCCTGGATGACCTT
TCTGCAGCTGCTATGTCCAACCTGACAGAACTGAGCGACACCTCAACAACAGGTCTTCAG
TTCATGGTAGACAACAAGCAGATCCTRGATATCAATGTGGATGTCAAGTCTACCTATGTC
ATCATCCCAGAGAATGGTGTCTTTGATGGCTCAGGATCAGTGCTYGTTGTGGACCTTGGA
AATGTGAAAATGACAACGGAAAGTGAGGAGAGACATGAAGGAGAAAGAACARAGAATGAA
TCACTTGAGGACCTCAAGCGGAAGGCCTACGATCGATTCAGCCTTGACATTCAAAAYGTT
CAGGTCATCTTTGCTCCAAAAGGTGAAGATTGGCAGGCTATACGTAAGCAGAATGGATCN
TCACCCTTGCATCTCCTTCAACCAATGGATCTACATATCTCACTACAGAAATGCATGGTG
GAGGATGTTAGACTTCCYAAnnnnnnnnnnnnnnnnnnnnnnnnnnnnnnnnnnnnnnnn
nnnnnnnnnnnnnnnnnnnnnnnnnnnnnnnnnnnnnnnnnnnnnnnnnnnnnnnnnnnn
nnnnnnnnnnnnnnnnnnnnnnnnnnnnnnnnnnnnnnnnnnAGTGAGACMTATGCTGTA
GGGAGAGGYGTTTCGGACAGCAAACTCATCGCCGTGGCAGGAGATGACAGCAGCGATGAG
TTCATGTCGGCAGACGAGGGATCAAGTCCCTCGCTGCTATCCAAGAAGAAACRKGCCATA
CAACGACAGGAGAGTACCAGTGTCTACTTGAGAGCYGAYGTGGAGCTCCAATTTGAACTA
AAGAGAGTTGCTTTGAACCTAGGCCAGCAAGAGGCTGATGGATCCGAGAGCCCTGTTCTA
GGTGTAGCCATCCATTCCTTAGGAGCTAAGGTTNNNNNNNNNNNNNNNNNNNNNNNNNNN
NNNNNNNNNNNNNNNNNNGTTCTAGGTGTAGCCATCCATTCCTTAGGAGCTAAGGTCCAA
GTCAGACCTCTAGACATGGATGTAGAGCTGTCCCTAGGGAGTATAGCAGCTCAGCATCAC
AAGTTCCAAGTACCTGGATCTGACAAGTTGTACCTGGTAAGAACACCAGCCTATGATGAG
AAAGCTGAAAGGCTCTTGTCTGTCAAATATCATAAGATTGACAAGAACAACCCTGAGTTT
GCCACCACCTACAAGTCTACRGAGCAGATGATCACAGCTCACTTCACCACCCTAGAGGTT
GTAGCTCACTGTGAAGCCATCCTGGATATCACAGAGTTTGTTGATACCCTGGTGGCTAGT
CTGGACCAGNNNAGCAAGGCACCGTCRGTGGAGGATGGACATGCAGAGGATGAAGGATAC
AGCAGTGAAGACGATAAGAAACCTGAACGCAAGCGAACCAAAGGAGTGAAGGTCACTGAT
GTCATTGATGTCCAAGTTGTAGCTACACTTGACACCATCGCTCTAGTAGTATGCACCCAG
GAGGCTAGTCTCACAGAGGTTGCTGTTAAAGGATTGGAGGCTAATGTGACTGTTCAGAAG
CACAAGACTTGTGTGAATGCCTGTCTACAGGAGATCACTGTAGTTGATCCTACACCAGAT
GCTCTTCATCCAAGGATTCTGTCTACCTTAGATAAGGAGGTGTTCAAGATGGCCCTGACM
CTCTACAACCATGCTACAGTAGGTGACCTGTACTCAGACATGGAGGCCGTTGATATGAAA
ATGGGATTGAAAGTGGGATGTATCAGAGCCGTCTTCCTCAATAAGTTTGTCAACAATCTA
TTGGGTTTCGTTGATAACTTCAACCGTGCCAAGGCGCTTGCAGCAGAGGCCGGTGCCAAC
GCAGCAACCGCAGCCCAACATGCAGCAGAGGACATCAACGCTAAGGCCACACGCATCGCC
ATGGACATYGKCGTCAAAGCACCCGTCATTGTCATCCCTAGTAACTCCACATCTGAGACA
GGAATGGTTGCTGACTTTGGTCAGTTGAATGTGAARAATTCCTTCAGGATAGTACCRGGA
TCTGAGGGGCTTGAGAACCCAGCTGTGATAGACTCCATGCATGTAGCCTTGGAGTCCATG
CAGCTGTCTAGnnnnnnnnnnnnnnnnnnnnnnnnnnnnnnnnnnnnnnnnnnnnnnnnn
nnnnnnnnnnnnnnnnnnnnnnnnnnnnnnnnnnnnnnnnnnnnnnnnnnnnnnnnnnnn
nnnnnnnnnnnnnnnnnnnnnnnnnnnnnnnnnnnnnnnATCTCCATGGCAACTGATGAC
TTTGGCATTGTGATGTCRGTCCTGAACGAGAATCTACAGGAAGGTCAGCCGGGGAGTAAG
CCATCTGTCAAGCCTGTACAAGGAGCAGGGGATGCACCTGCAATCGAGGGTGGGTCACCA
AAAGATGGTGCAGCTACAGAAACAACKGCAGCAGAAGTCACACCTGGTGGTAAGCCAGAA
GAAGAGAAACCTGCTGAAGAGCCCTGGGTACAGGTCAAGGCTGATTTTGAGATGGAGAAG
ATTGGTGTCTCACTCTACACAGGAACGCATGACCTGACTGCACTGAGTGGACGTCAGGAA
AGGAAAGCCAAGAACACCCTGGGGCACTTTGCTGTGTGTCAGTTGATTGTAGGAGCTACA
GTCATGTCAGATCAGGCTGTAGAGGCTAAGACTAAGCTTGGAGATATCCTCCTCAATGAT
ATGAGGTCCAACAATCCTAATGCCATCACCAGAATGATATACAGATATGGGGAGACCGAT
GAGAACATTGTGGATGTGGAYTTCAAGATGTCTGCCAAGAAAGCCATMAAATTGGATGCA
ATCCTGCGCAACCTGCGCGCCTGCATCTGCACCGAGTTCCTGGTGACTTGTGCAGAGATC
TTCACCAAGGCTCTTCCAGCAGATGCTCAGGGTACCAAGTCCAGCACCAGTGTAGCAGTC
AAGCCCTCTACCACTAGTCAAGCCCCTGCTGCWGCAGCAGCTCCTGCTGAAGAAGGGACC
AAGAATGATATGCAGATCAAGGCTGTCCTGCAGAATCCTGAGATCATCCTGGTGGCTGAC
TCAAGCACTAAGGACACCAACGCTCTCGTCCTGCAGnnnnnnnnnnnnnnnnnnnnnnnn
nnnnnnnnnnnnnnnnnnnnnnnnnnnnnnnnnnnnnnnnnnnnnnnnnnnnnnnnnnnn
nnnnnnnnnnnnnnnnnnnnnnnnnnnnnnnnnnnnnnnGTTCTTGTGCCATGCAACATT
GACTTCCACCTGAGnnnnnnnnnnnnnnnnnnnnnnnnnnnnnnnnnnnnnnnnnnnnnn
nnnnnnnnnnnnnnnnnnnnnnnnnnnnnnnnnnnnnnnnnnnnnnnnnnnnnnnnnnnn
nnnnnnnnnnnnGCTGAAGAAGAGGAAGAGAAGAAGAAGGCTGTTGATATGTCGGATGTT
TGGGATGTGAAACATCTCAAAACAAGCGAGTTCTGGTTCCTCCATCAAGATGAAGGTACT
GAAGTAGATGAGCTNNNATTGCCTCTGGTCCCCRTAGTGCCCCCTCCCCAGCAGGTAGAG
GAGCTAGTAGCCAACATYAAGACCATTGTAGTGAAGATTGAGGCTGCCAGTGGACGACGC
TTTGTCCCTATGCTCATCCTAGAGGCCAGCATGCATGCCATCGTCAAGGACTGGTCCTCC
CGGTTGTATGTTGAGAGCCACATGAAGTTGGAAGTTTCAACGTACAACGAGAAGGTTGCA
GCATGGGAGCCATTGATTGAGTCCATTGAGCARCCTAATGAGRAATACATCCCATGGAGT
CTCTCTGTCAACGTGRTCAAGAATGATGACCTGCTAGATGCCAGCTCCACTACCGTCTCA
TCTGAAGAAGAGGACAGTGAAAACGTKAGCCTTGCCCCTCCAGCCATGACTGTCACTGTG
TCYGCAGAAGAAACAYTRCAGATGACAGTCACAAAGACATCACTGGCACTCTTCAACAAA
CTAGGACAGGTGTTTGGTCAAGCGATGGCAGAACCAACAACATCATTGAAGGACACTGAT
GTCATCCCAGCTTGCACTGTAACCAACCAAACAGGAGTAGCCATTACTGTCAAACCTGGT
TCCTACTATCAGARACCCAAGTCTGGAGATGTAGCTTCTATCAAGCACACAGAGAGCATT
GATTTGGATGTATCAGAGAAGGTCAGAGCAAGCAAGAAGATGGCTGTGGTCAACAAATCA
CCCATCTCACCCTCTGATATGGAAGTGTCCATTCAGGTTGAGGGGTATGARGAGCTCCAT
CGTATCCCGATAGTACAGGCAGGTAACGTCCTCTACAACCTACAACCAATCAAGAAGTCT
TCAGAGAAGGTCTTCTCTATCACCCTAGAGATCAAGGCRACCCTTGACATGAGAAAGGTC
ATTGTCAGGTCACCACTTCAGATTTTCAATCACTTTGACAAACCAGTTGACATCTACACC
AGAGTTTCTACTCTTGTAACGAAGCTTGGTGAAATCCAACCCAATGAGAGTTTTGTAGTA
CCCCTTCAGGTCGCTCACACCCAGGAACTACTCGCTAAACCAGTGGATGACAGCCATCTG
ATGTGTGACCAGCCTATATTGTATGAGAATCTGTGGAAAGAGAAGATGGCTGCTGGTAAG
AAGCAGGTAACATTCAGGTGCCCTGCCCAGGTAGCTGGATACACATCACTCTTCTTCAAT
GTTCAAATTCTGGAGGATGCTTTGTTAGATGTCAAAGGAACATCGCTTCATTCTCCCAAG
TATAACATCCATCTTCACCCAGTAGTATCTCTCCGGAATCTCCTTCCAATCCCCATCTAC
TACACACTACAGGGTTCAGCAGAGGAAGTAAAGATTGAACCATGCGAGCAGAGCAAGATG
TTYAATGTAGAACTTGCCAAGACTATGATGTTTGTCAGGGAGTACTCTCAGCTTGGATTC
AGAGCCAATAACAAGTGGACAGAGGCTGGTGTCTGGTATGATTATAGCCAGGGATTCATT
GATATGGCCATGTTTGTACCCTACACACTCATCAACAAGACTGGACTACCCATTGCCTAC
AAGGGAGGRGGAGAGGAACAGATAGAGCATCCGGCTGATAARGARGGTCCCATCTTCTTC
TCCTATCCATCCAAGGTCTTCAGCCCTGGCAAGAACAAGGTAAGCATTGTGTTA

>afraSS
ATGGTGTTTGAATCCCTTGTTGCGGACCTTCTGAACAGGTTCCTCGGTCCTTACGTCGAG
AATTTAGACGCTTCACAGCTAAAACTTGGCATTTGGTCCGGTGATGTTGTACTCCAAAAC
CTGTTTGTTAAGGAAGGTGCTCTGGATGAGCTTGACCTGCCAGTGAAGATCAAGGTTGGT
AACATTGGAAAGCTCACCCTCAAGATCCCTTGGAAGAACATCTATGCTTCTCCAGTAGAA
GCCACCCTTGAAGGATTGTACGTAATTGCAGCCCCAAATGCTGATATCAAGTACAATGCA
GAGAAGGACAAGAAACAGAAGTTTGAAGCCAAACAGAGGACCCTGCAGAGAGTGGAAGAT
GCAAAGACAAAGGAAAAGGAAAAAGATAAAGTGAAAGACCCCAAGGCAGACTCCTTTGCA
GAGAAGCTAGCCATGCAGGTGGTCAAGAATGTTCAGGTCAAGATACGTGATATTCAYGTC
AGGTACGAGGACAGGACAACCAATCCCAAGGCTCCGTTTGCCCTCGGTGCTACTCTTCAG
AACATCTCCTTAGAGACGACAGAYGAGAATTGGCTTCCGTGTGTTGTGGACCAAACAGTG
CAACTTGTACACAAGATGCTTCGACTTGATTCGCTCGCTGTCTATTTCAACTCTGGATCT
GATATGTACACCACGAAAGACAGGCAAGAAATGCTGGATATAATGAAGAGTTCTATTGGT
ACAGAAGGCAGTATACCAAAGGGGTATCAGTACTTGATAGAGCCCATCTCATCACAAGCC
CAGCTACGGCTCAACCCCAAACCAGAGTCCAACCTGTCTGTCCCTCAAGCCTATGTCAAT
CTGGTCATACAAAGCATTGGAGTAGGTGTCCGTCGCAAGCAATACAGGGACGTGATGCAG
CTGCTTGTATCGTTTGAAGGRATGACTCGCAATGAACCGTTCAGGAAGTACAAACCAGAT
GTTCCTCTTCAAGGCCATGCCAAAGAATGGTGGCACTATGCTCAGAACAGCATCTTGGAG
GAAACCGTGAGACGGAGACATCGTATGTGGTCGTGGGCTCACATCAGCAAGCATCGGAAG
CTGGTCAAGCATTACATCAACCTATATGTGGACAAACTGGACACCAACAAACCTTCCAAA
GACTTGCTGAAGAAGCTTGAGGACATGGAGAGAGAACTTGATGTGTTCAACATCACCCTG
AGCCGACAGCAGGCTGAGGTAGAGTTCAAGAAGAGAGGACTGAAGAAGAAGAAGGAGAAA
GCAGAAAGCGGAGGATGGTTTGGNNNNNNGTGGGGAGGAAAGAAGAARGATCAGAAGAAG
CAAGCAGAAGARGATGAYTTRGCATCYATGGCTAACAAATTCCAGGATGCCATGACMGAR
GAAGAGAAAGCCAAGCTCTAYKCAGCCATCGGATTCAGTGAGACTTCAGTCAACACTACA
CTACCCAAAGAYTATRTTGGAATAGATGCCAACTTCAAGCTGCTAGAAACCAGTGTGAAG
CTCTTTGARGATGATGATGAATTACAGATCTTGAACCTTGCTGTCACWGACCTAGGAGCA
GTCTTYAARCAAMGGCCAGCAGCTGARGCCATCAAGCTTGATCTACAGCTYGGCGAGTTC
AGCGTCCTTGGGGCACCCACCAATGGACAGCRCCCTCAGATGGTASAGTCACAGGTCACT
CTCGAAGACGAGAAGGTCTCTGAGGTCAGTCTTCAGTTTGAGACCAACCCTATGGACGGC
AAGGCTGATCARCGCATCACTCTACGSACCCAACCTCTCAARGTYGTCTATGATGCGCAT
ACAATCAACAGTATAGCTGCTTTCTTCAAACCTCCACAAGATGTGCGCCTGGATGAGCTT
TCTGCAGCTGCTATGTCCAACCTGACGGAACTGAGCGACACCTCAACCACGGGTCTCCAG
TTCATGGTAGACCACAAGCAGATCCTAGATATCAATGTGGATGTCAGGTCTACCTATGTC
ATCATCCCAGAGAATGGTGTCTTTGATGGCTCRGGATCAGTGCTCGTTGTGGACCTTGGA
AATGTGAAAATGACAACAGARAGTGAGGARAGACAYGTAGGAGAAAGAACTGAGAATGAA
ACACTTGAGGAMCTCAAGCGCAAGGCCTACGATCGATTCAACCTTGAYATTCAAGATGTT
CAGGTCATCTTTGCTCCAAAAGGTGAAGATTGGCAGGCTATACGTAAGCAGCATGGATCG
TCACCCTTGCATCTTCTTCAGCCAATGGATCTCCATATCTCACTACAGAAATGCATGGTG
GAGGATGCTAGACTTCCCAANNNNNNNGTGATGGGTGAACTACCTGATGTATCAATCGAT
CTATCAGACCACAAGCTGAAGGAGATACTGGCCCTTGCAACCAGTATACCGCTACCTGAG
AGTGACGAACCTGAAGCACCTGCTGCTCAAAAAGNCCCCAAGAGTGAGACCTATGCTGTA
GGTAGAGGCGTGTCGGACAGCAAACTCATGGCCGTGGCAGGAGACGATAGCGACGATGAC
TTTTTATCGGCAGACGAGGGATCAAGTCCCTCGCTGCTATCCAAGAAGAAACAGGCCATA
CAACGCCAGCAGAGTACCAGCGTCTATTTGAGATCAGACGTGGAGCTCCAATTTGAACTA
AAGAAAGTTACTTTGAACCTAGGCCAGCGAGAGGCTGATGGATCGGAGAGCCCTGTTCTA
GGTGTRGCCATCCATTCCTTAGGAGCTAAGGTTACTTTGAACCTAGGCCAGCGAGAGGCT
GATGGATCGGAGAGCCCTGTTCTAGGTGTRGCCATCCATTCCTTAGGAGCTAAGGTTCAA
GTCAGACCTCTAGACATGGATGTAGAGCTGTCCCTAGGGAGTATAGCAGCTCAGCATCAC
AAGTTCMAAGTRCCYGGAWCTGAYRAGTTGTACCTGGTAAGAACACCRGCCTATGATGAG
AAAGCTGAAAGGCTCTTGTCYGTCAAATATCATAAGATTGACAAGAACAACCCTGAGTTT
GCSACCACCTACAAGTCWACAGAGCAGATGATCACMGCTCACTTCACCACCCTMGAGGTR
GTAGCTCACTGTGAAGCCATCCTGGATATCACAGAGTTTGCAGACACCCTGGTGGCYAGY
CTGGACCAGNNTGGCAAGACACCRGCRGTRGAGGATGGRCAYGCAGAGGATGAAGGATAC
ATCAGTGAAGACGATAAGAAACCTGAACGCAAGCGAACCAAAGGAGTGAAGCCCACTGAT
GTCATTGATGTCCAAGTTGTAGCTACRCTTGACACCATCGCTCTAGTAGTATGCACYCAG
GAGGCTAGTCTTACAGAGGTYGCTGTTAAAGGATTGGAGGCTAATGTGACTGTTCAGAAG
CACAAGACTTGTGTGAACGCCTGTCTACAGGAGATCACTGTAGTTGATCCTACACCAGAA
GCTCTTCATCCAAGGATTCTKTCTACCTTGGATAAGGAGGTGTTCAAGATGGCCCTGACC
CTCTACAACCATGCTACAGTAGGTGACCTGTACTCAGACATGGARGCYGTTGATATGAGA
ATGGGATTGAAGGTGRGATGTATCAGAGCYGTCTTCCTCAATAAGTTTGTCAACAAYCTA
YTGGGTTTTGTTGATCACTTCAACCGTGCCAAGGCGCTYGCAGCAGAGGCCGGTGCCAAC
GCAGCAWSTGCAGCCCARCATGCAGCAGAGGAYATYAACGCTAAAGCCACMCGYATCGCC
ATGGACATYGTSGTCAARGCACCCGTCATCGTCATCCCTAGTAACTCCACRTCWGAGACA
GGAATGGTTGCTGACTTTGGTCAGTTGAGTGTGAAGAATTCCTTCAGGATMGTACCAGGR
TCTGAGAAGCTTGAGAACCCAGCTGTGATAGACACCATGCATGTGGCCTTGGAGTCCATG
CAGCTGTCTAGATCTATCATCCAGAAAGAGGCAGTGAAATCAGATGTACTTATCCTGCAT
CCCATGAGTCTACATGTCAACNNNNNNNNNNNNNNNNNNNNNNNNNNNNNNNNNNNNNNN
NNNNNNNNNNNNNNNNNNNNNNNNNNNNNNNNNNNNNNNATCTCCYTGGCAACTGATGAT
TTTGGCATTGTGATGTCRGTCCTGAAYGARAATCTACAGGAAGGTCAGCYGGAGASTAAG
CCATCTGTCAAGCCTGTMGAAGGAGCAGGGGATGCACCTGCAATCGAGGGTGGGKCACCA
AAAGATGGTGCAGCWACAGAAACAACTGCAGCAGAAGTCACACCKGGTGGTAAGCCWGAA
GAAGAGAAACCTGCTGAAGAGCCCTGGGTACAGGTCAAGGCTGAYTTTGAGATGGAGAAG
ATTGGTGTCTCACTCTACACAGGGACGCATGACCTGACYSYWCTGAGTGGACGWCAGGAA
AGGCAAGACAAGAACACCCTGGGGCACTTTGCTGTGTGTCAGTTGATTGTAGGAGCTACA
GTCATGTCAGATCAGGCTGTTGAGGCTAAGACGAAGCTTGGAGATATYCTCCTCAATGAT
ATGAGGTCCAACAATCCTAATGCCATCACTAGAATGATTTACAGATATGGGGAGACAGAT
GAGAACATTGTGGATGTGGACTTCAAGATGTCAGCYAAGAAAKCCATCATTTTGGATGCA
ATCCTGCGCAACYTGCGCGCCTGCATCTGCACCGAGTTCCTGGTGACTTGTGCAGAGATC
TTCACCAAGGCTCTTCCAGCAGATGCTCAGGGTACCAAGTCCGGCACCAGTATAGCAGCC
AAGCCCTCTACCACCAGTCAARCCCCTGCTGCAGCAGCAGCTCCTGCTGAAGAAGGGACC
AAGAATGATATGCAGATCAAGGCCATCCTGCAGAATCCAGAGATCATCCTGGTGGCTGAC
TCCAGCACTAAGGACACCAATGCTCTCATCCTGCAGGCATCAGGTGAGGTGAATCTGATC
CAATGTGATGGTACCATGAAGATGACTGGAGGACTACCTATGCTTAGGATTGATGCTTGT
CCATTCAAGGAAGAGCTCAGGAAAGGAAGAACCAGCAAGGTTCTCGTGCCATGCCACATT
GACTTCCACCTGAGCTCCCCTGAAGGTCAGGGNCAGAGGATCTCAGTAGACCTCCCAGAG
CTGGTCCTCAATATCTCACCAGAAACGGTCAAGATTCTCTCTGCTGTGGCTCAAACCGTT
TCCCCCTCTAAGGCTGAAGAARWGRWWGAGAAGAAGAAGGCTGTTGATATGTCGGATGTT
TGGGATGTGAAACATCTCAAAACAAGCGATTTCTGGTTYCTCCATCAMGATGAAGGTGCT
GAYGTAGATGACTTTACRCTGCCTCTGGTCCCCGTAGTGCCCCCTCCCCATCAGGTKGAG
GAGCTAGTAGCCAACATAAAGACCATTGTAGTGAAGATAGAGGCTGCCAGTGGACGRCGC
TTTGTCCCTATGCTCATCCTAGAAGCCAGCATGCATGCCATCGTCAAGGAYTGGTCCTCC
CGGTTGTATGTTGAGAGCCACATGAAGTTGGAAGTATCAACGTACAATGAGAAGGTTGCA
GCATGGGAGCCATTGATTGAGTCCATTGAGCAACCTAATGAGAAGTACATCCCATGGAGT
CTCTCTGTCAAYGTGGTCAAGAATGATGACCTGCTGGATGCYGGCTCAACYACSGTCTCA
TCAGAAGAYGAGGACAGTGATAACGTGAGCCTTGCCCCTCCAGCCATGACKGTCACTGTG
TCTGCAGAAGAAACMCTTCAGATGACWGTCACWAAGACATCACTGGCRCTCTTCAATAAA
CTWGGACAGGTGTTTGGTCAAGCSATGGCMGAACCAACRACATCMTTGAAGGACACTGAT
GTCATCCCAGCTTGCACTGTAACCAACCAAACAGGAGTAGCCATTACTGTCAAACCTGGT
TCCTACTATCAGAGYCCMAAGACTGGAGATGTAKCTTCTGTCAAGCACACAGAGAGCATT
GATYTGGATGTATCAGAGAAGGTCAGAGCAAGCAAGAAGATGGCTGTGGTCAACAAATCW
CCCATCTCACCCTCTGATATGGAACTGTCCATTCAGGTYGAGGGGTAYGAGGAGCTCCAY
CATATCCCGATAGTACAGGCAGGTAACGTCCTCTACAACCTACAACCAMTCAAGAAGTCT
TCAGAGACGGTCTTCTCTATCACCCTAGAGATCAAYGCGACCCTTGACATGAGAAAGGTC
ATYGTCAGGTCACCACTTCAGATTTTCAATCATTTTGACAAACCAGTTGACATCTACACC
AGAGACTCTACCATTGTGAAGAAGCTTGGTGAAGTCCAACCCAATGAGAGTTATGTAGTA
CCCCTTCATGTCGCTCACACCCAGGAACTACTTGCTAAACCAGTGGATGACAGCCATCTG
ATGTGTGACCARCCTATATTGTATGAGAATCTCTGGAAAGAGAAGATGGCTGCTGGTAAG
AAACAGGTCACATTYAGGTGCCCWGCMAAGGTWGCTGGATACACACCACTCTTCTTCAAT
GTTCAAATTCTGGAGGATGCTTTGTTAGATGTCAAAGGAACATCGCTTCATTCTCCCAAG
TATAACATCCATCTTCACCCAGTAGTGTCTCTCCGGAATCTCCTTCCAATCCCCATCTAC
TACACACTACAGGGTTCTGCAGATGAAGTAAAGATTGAGCCATGTGAGCAGAGCAAGATG
TTCAATGTGGAACTAGCCAAGACTATGATGTTTGTCAGGGAGTACTCTCAGCTTGGATTC
AGAGCTGATAACAAGTCGACAGAGGCCGGTGTCTGGTATGATTACAGCCAGGGATTCATT
GATATGGCTATGTTTGTACCCTACACACTCATCAACAMGACTGGACTACCYATTGCCTAC
AAGGGAGGAGGAGAGGAACAGATAGAGCATCCAGCCGATAAAGAGGGTCCCATCTTCTTC
TCCTATCCATCCAAGGCCTTCAGCCCTGGCAAGAACAAGGTAAGCATTGTGCTA

>hpul
ATGGTGTTTGAATCCCTTGTTGCGGACCTTCTGAACAGGTTCCTGGGTTCTTACGTCGAG
AATTTAGACGCTTCACAGCTAAAACTTGGCATTTGGTCCGGTGATGTTGTACTCCAAAAC
CTGTTTGTTAAGGAAGGTGCTCTGGATGAGCTTGACCTGCCAGTGAAGATCAAGGTTGGT
AACATTGGAAAGCTCACCCTCAAGATCCCTTGGAAGAACATCTATGCTGCTCCGGTAGTA
GCCACCCTTGAAGGATTGTACGTAGTTGCAGCCCCAAATGCTGATATCAAGTACAATGCM
GAGAAGGACAAGAAACAGAAGTTTGAAGCCAAGCAGAGAACCCTGCAGAGAGTGGAAGAT
GCCAAGACAAAGGAAAAGGAAAAAGATAAAGTGAAAGACCCCAAAGCAGACTCCTTTGCA
GAGAAGCTAGCCATGCAGGTGGTCAAGAATGTTCAGGTCAAGATACGTGATATTCATGTC
AGGTACGAGGACAGGACAACCAATCCCAAGGCTCCGTTTGCCCTTGGTGCTACTCTGCAG
AACATCTCCTTAGAGACGACAGATGAGAATTGGCTTCCGTGTGTTGTGGACCAAACAGTG
CAACTTGTACACAAGATGCTTCGACTTGATTCGCTCGCTGTCTACTTCAACTCTGGATCT
GATATGTACACCAYGAAAAACAGGCAAGAAATGCTGGATATAATGAAGAGTACAATTGGT
ACAGAAGGCAGTATACCAAAGGGATATCAGTACTTGATAGAGCCAATCTCATCAAAAGCT
CAGCTACGGCTCAACCCCAAACCAGAGTCCAACCTGTCTGTCCCTCAAGCCTATGTCAAT
CTGGTCATACAAAGCATTGGATTGGGWGTCCGTCGCAAGCAATACAGGGACGTGATGCAG
CTGCTTGTATCGTTTGAAAGAATGACTCGCAATGAACCATTCAGGAAGTACAAACCAGAT
GTTCCTCTTCATGGCCATGCCAAAGAATGGTGGCACTATGCTCAGAACAGTATCTTGGAG
GAAACTGTGAGACGGAGACATCGTATGTGGTCGTGGRCTCACATCAGGAAGCATCGTAAG
CTGGTCAAGCATTACATCAACCTGTATGTGGACAAACTGGACACCAACAAACCTTCCAAA
GACTTGCTGAAGAAGCTTGAGGACATGGAGAGAGAACTTGATGTGTTCAACATCACCTTG
AGCCGACAGCAGGCTGAGGTAGAGTTCAAGAAGAGAGGACTCAAAAAGAAGAAGGAGAAA
GCAGAAAGCGGAGGATGGTTTGGAGGATTGTGGGGAGGAAAAAAGAAAGACCAGAAGAAG
CAAGCAGAAGAAGATGACTTAGCATCTATGGCTAACAAATTCCAGGATGCCATGACAGAG
GAAGAGAAGGCCAAGCTCTATGCAGCCATCGGATTCAGTGAGACTTCAGTCAATACTACA
CTACCCAAAGATTATGTTGGAATAGATGCCAACTTCAAGCTGCTAGAAACCAGTGTGAAG
CTCTTTGAAGATGATGATGAATTACAGATCTTGAACCTAGCTGTCACAGACTTAGGAGCA
GTCTTCAARCAACGRCCAGCAGCTGAAGCTATCAAGCTAGATCTACAGCTTGGTGAGTTT
AGCGTCCTCGGGGCACCCACCAATGGACAGCGCCCCCAGATGGTAGAGTCACAGGTCACC
CTCGAAGACGAGAAGGTCTCTGAGGTCAGTTTTCAGTTTGAGACCAACCCTATGGACGGC
AAGGCTGATCAACGCATCACTCTACGGACCCAACCTCTCAAGGTTGTCTATGATGCGCAT
ACAATCAACAGTATAGCTGCTTTCTTCAAACCTCCACAAGATGTGCAGCTGGATAACCTT
TCTGCAGCTGCTATGTCCAATCTGACAGAACTGAGCGACACCTCAACCACAGGTCTYCAG
TTCATGGTAGACAACAAGCAGATCCTTGATATCAATGTGGATGTCAAGTCTACCTATGTC
ATCATCCCAGAGAAGGGTGTCTTTGATGGCTCAGGATCAGTGCTCGTTGTGGACCTTGGA
AATGTGAAAATGACAACAGAAAGTGAGGAGAGACATGTAGGAGGAAGAAYGGAGAATGAA
ACACTTGAGGAACTCAAGCGCAAGGCCTACGATCGATTCAACCTTGACATTCAAAACGTT
CAGGTCATCTTTGCTCCAAAAGGTGAAGATTGGCAGGCTATACGTAAGCAGCATGGATCG
TCACCCTTGCATCTCCTTCAACCCATGAATCTTCATATCTCACTACAGAAATGCATGGTG
GAGGATGCTAGACTTCCCAAGATGAAAGTGAAGGGTGAACTACCTGATGTATTAATCGAT
CTATCAGACCACAAGCTGAAAGAGATACTGGCCCTTGCAACCAGTATACCGTTACCTGNG
AGNGATGANCCTGAAGCACCTACTNCTCAAAAAGACCCCAAGAGTGAGACCTATGCTGTA
GGGCGAGGCGTGTCRGACAGCAAACTCATCGCAGTGGCAGGAGAAGACAGCGAAGATGAG
TTCTTATCAGCAGACGAGGGATCAAGTCCCTCGCTGCTATCCAAGAAGAAACAGGCCATA
CAACGCCAGCAGAGTAGCAGCGTCTATTTGAGATCAGACGTGGAGCTCCAATTTGAACTA
AAGAGAGTCACTTTGAACCTAGGCCAGCGAGAGGCTGATGGATCGGAGAGCCCTGTTCTA
GGTGTAGCCATCCATTCCTTAGGAGCTAAGGTCACTTTGAACCTAGGCCAGCGAGAGGCT
GATGGATCNNNNNNnNCTGTTCTAGGTGTAGCCATCCATTCCTTAGGAGCTAAGGTCCAA
GTCAGACCTCTAGACATGGATGTAGAGCTGTCTCTAGGGAGTATAGCAGCTCAGCATCAC
AAGTTCCAAGTACCCGGAACTGACAAGTTGTACCTGGTAAGAACACCGGCCTATGATGAG
AAAGCTGAAAGGCTCTTGTCTGTCAAATATCATAAGATTGACAAGAACAACCCTGAGTTT
GCCACCACCTACAAGTCTACTGAGCAGATGATCACAGCTCACTTCACCACCCTTGAGGTG
GTAGCTCACTGTGAAGCCATCCTGGATATCACAGAGTTTGTAGACACCCTGGTRGCTAGC
CTGGACCAGTCTGRCAAGGCACCCGCAGTGGAGGATGGACAGRCAGAGGAYGAAGGGTAC
ATCAGTGAAGACGATAAGAAACCTGAACGCAAGCGAACCAAGGGAGTGAAGCCTACTGAT
GTCATTGATGTCCAAGTTGTAGCTACTCTTGACACCATTGCTCTAGTAGTATGCACTCAG
GAGGCAAGTCTTACAGAGGTCGCTGTTAAAGGATTGGAGGCCAATGTGACTGTTCAGAAG
CACAAGACTTGTGTGAACGCCTGYCTACAGGATATCACTGTAGTTGATCCTACACCAGAA
GCTCTTCATCCMAGGATTCTGTCTACCTTGGATAAGGAGGTGTTCAAGATGGCCCTGACC
CTCTACAACCATGCTACAGTAGGTGACCTGTACTCAGACATGGAGGCCGTCGATATGAGA
ATGGGATTRAAGRTGRGATGTATCAGAGCYGTCTTYCTCAATAAGTTTGTCAACAAYCTA
YTGGGTTTTGTTGACAACTTCAACCGTGCCAAGGCGCTTGCAGCAGAGGCCGGTGCAAAC
GCGGCATCYGCAGCCCAGCATGCAGCAGAGGACATCAACGCTAAAGCCACCCGCATCGCC
ATGGACATCGTCGTCAAAGCACCCGTCATCGTTATCCCTAGTAACTCCACATCCGAGACA
GGAATGGTTGCTGACTTTGGTCAGTTGAGTGTGAAGAATTCCTTCAGGATCGTACCWGGG
TCTGAGAAGCTTGAGAACCCAGCTGTGATAGACWCCATGCATGTGGCCTTGGAGTCCATG
CAGCTGTCTCGATCTATCATCCAGAAAGAGGCCGTGAAATCGGATGTACTTATCCTGCAT
CCCATGAGTCTACATGTCAACCTTGCCAGGAACCTCTCAGCGGCCTGGTACCATGATGCT
CCGGCTATAGCAGTCTCRGGAAAACTTSAGGCRATTCAGATCTCCATGGCAACTGATGAC
TTTGGCATTGTGATGTCTGTCCTGAATGAGAATCTACAGGAAGGTCAGCCGCAGAGTAAG
CCAKCTGTCAAGTCTGTCCAAGGAGCAGGGGATGCACCTGCAGTCGAGGGTGGGTCACCA
AAAGATGGTGCAGCTACAGAAACAACTGCAGCAGAAGTCACACCTAGTGGTAAGCCAGAA
GAAGAGAAACCCGCTGAAGAGCCCTGGGTACAGGTCAAGGCTGATTTTGAGATGGAGAAG
GTTGGTGTCTCACTCTACACAGGCAGGCATGACCTGACCCTACTGAGTGGACGTCAGGAA
AGGCAAGCCAAGAACACCCTGGGGCACTTTGCTGCGTGTCAGTTGATAGTAGGAGCTACA
GTCATGTCAGATCAGGCTGTTGAGGCTAAGACTAAGCTTGGAGATATCCTCCTCAATGAT
ATGAGGTCCAACAATCCCAATGCCATCACTMGAATGATCTACAGATATGGGGAGACAGAT
GAGAACATTGTGGATGTGGACTTCAAGATGTCTGCCAAGAAAGCCATCATTTTGGATGCA
ATCTTGCGCAACCTGCGTGCCTGCATCTGCAGCGARTTCCTGGTGACTTGTGCAGAGATC
TTCACCAAGGCTCTTCCAGCAGATGCTCAGGGTACCAAGTCCGGCACCAGTATAGCAGCC
AAGCCCTCTACCACCGGTCAAGCCYCTGCTGCTGCWGCAGCTCCTGCTGAASAAGRGACC
AAGAAYGATATGCAGATCAAGGCCATCCTGCAGAATCCTGAGATCATCCTGGTGGCTGAC
TCAAGCACCAAGGACACCAATGCTCTCATCCTGCAGGCATCAGGTGAGGTGAACCTGATC
CAATCTGATGGTACCATGAAGATGACTGGAGGACTACCTATGCTTAGnnnnnnnnnnnnn
nnnnnnnnnnnnnnnnnnnnnnnnnnnnnnnnnnnnnnnGTTCTTGTGCCATGCCACATT
GACTTCCACCTGAGTTCCCCTGAAGGTCAGGGGCAGAGGATCTCAGTAGACCTCCCAGAG
CTGGTCCTTAATATCTCACCAGAGACGGTCAAGATTCTCTCTGCTGTGGCTCAAACTGTT
TCCCCCTCTAAGGCTGAAGAAGAGGAAGAGAAGAAGAAGGCTGTTGATATGTCGGATGTA
TGGGATGTGAAACATCTAAAAACAAGCGACTTCTGGTTCCTCCATCAAGATGAAGGTGCT
GATGTAGATGACTTCACACTTCCTCTGGTCCCCGTAGTGCCCCCTCCCCAGCAGGTAGAG
GAGCTAGTGGCCAACATTAAGACCATTGTAGTGAAGATTGAGGCTGCCAGTGGACGACGC
TTTGTCCCTATGCTCATCCTAGAGGCCAGCATGCATGCCATCGTCAAGGACTGGTCCTCC
CGGTTGTATGTTGAGAGCCACATGAAGTTGGAAGTTTCAACATACAAYGAGAAGGTTGCA
GCATGGGAGCCATTGATTGAGTCCATCGAGCAGCCTAATGAGAAGTACATCCCATGGAGT
CTCTCTGTYAATGTGGTCAAGAATGATGACCTGCTGGATGCCGGCTCAACTACCGTCTCC
TCAGAAGACGAGGACAGCGATAACGTGAGCCTTGCCCCTCCAGCCATGACTGTCACTGTG
TCTGCAGAAGAAACACTTCAGATGACAGTCACAAAGACRTCACTGGCACTCTTCAATAAA
CTAGGACAGGTGTTTGGTCAAGCGATGGCAGAACCAACAACATCATTGAAAGACACTGAT
GTCATCCCAGCTTGCACTGTAACCAACCAAACAGGAGTMGCYATWACTGTCAAACCTGGT
TCCTACTATCAGAGACCCAAGACTGGAGATGTAGCTTCTGTCAAGCACACAGAGAGCATT
GATTTGGATGTATCAGAGAAGGTCAGAGCAAGCAAGAAGATGGCTGTGGTCAACAAATCA
CCCATCTCACCCTCTGATATGGAACTCTCCATTCAGGTTGAGGGGTAYGAGGAGCTCCAT
CATATCCCGATAGTACAGGCAGGTAACGTCCTCTACAACCTACAACCACTCAAGAAGTCT
TCAGAGAAGGTCTTCTCTGTAACCCTAGAGATCAAGGCAACCCTTGACATGAGAAAGGTC
ATTGTCAGGTCACCACTTCAGATTTTCAATCACTTTGACAAAGCAGTTGACATCTACACC
AGAGACTCTACCATTGTGAAGAAGCTTGGTGAAGTCCAACCCAATGAGAGTTATGTAGTA
CCCCTTCATGTCGCTCACACCCAGGAACTACTCGCTAAACCAGTGGATGACAGCCATCTG
ATGTGTGACCAGCCTATATTGTATGAGAATCTCTGGAAAGAGAAGATGGCTGCTGGTAAG
AAGCAGGTCACATTCAGGTGCCCTGCCAAGGTTGCTGGATACACACCACTCTTCTTCAAT
GTTCAAATTCTGGAGGATGCATTGTTAGATGTCAAAGGAACATCGCTTCATTCTCCCAAG
TAYAACATCCATCTTCACCCGGTAGTATCTCTCCGGAATCTYCTTCCAATCCCCATCTAC
TACACACTACAGGGTTCKGCAGATGAAGTRAAGATTGAGCCATGCGAGCAGAGCAAGATG
TTYAATGTGGAACTTGCYAAGACCATGATGTTTGTCAGGGAGTACTCTCAGCTTGGATTC
AGAGCYGATAACAAGTGGACAGAGGCCGGTGTCTGGTATGATTATAGCCAGGGATTCATT
GATATGGCCATGTTTGTACCCTACACACTCATCAACAAGACTGGAYTACCMATTGCCTAC
AAGGGAGGAGGAGAGGAGCAGATAGAGCATCCGGCKGATAAAGAGGGYCCYATCTTCTTC
TCCTATCCATCCAAGGCCTTCAGCCCTGGCAAGAACAAGGTAAGCATYGTGYWA

>snud
ATGGTGTTTGAATCACTTGTTGCGGACCTTCTGAACAGGTTCCTCGGTCCTTACGTCGAG
AATTTGGACGCTTCACAGCTAAAACTTGGCATTTGGTCCGGTGATGTTGTACTCCAAAAT
CTGTTTGTTAAGGAAGGTGCTCTGGATGAGCTTGACCTGCCAGTGAAGATCAAGGTTGGT
AACATTGGAAAGCTCACCCTCAAGATCCCTTGGAAGAACATCTACTCTTCTCCAGTAGAA
GCCACTCTTGAAGGATTGTACGTAGTTGCAGCCCCAAATGCTGATATCAAGTACAATGCA
GAGAAGGACAAGAAACAGAAGTTTGAAGCCAAGCAGAGGACCCTGCAGAGAGTGGAAGAT
GCCAAGACAAAAGAAAAGGAAAAAGATAAAGTGAAAGATCCCAAGGCAGATTCCTTTGCA
GARAAGCTAGCCATGCAGGTAGTCAAGAATGTTCAGGTCAAGATACGTGATATTCAYGTC
AGGTACGAGGACAGAACAACCAATCCCAAGGCTCCRTTTGCYCTCGGTGCTACTCTTCAG
AACATCTCCTTAGAGACAACAGATGAAAATTGGCTTCCKTGTGTTGYRGACCAAACAGTG
CAGCTTGTACACAAGATGCTTCGACTTGATTCGCTTGCTGTCTACTTCAACTCTGGATCT
GATATGTACACCACGAAAGACAGGCAGGAAATGCTGGATATAATGAAGARTTCCATTGGT
CAGGAAGGCAGTATACCAAAGGGGTATCAGTACTTGATAGAGCCAATCTCATCATCAGCC
CAGCTACGGCTCAACCCCAAACCAGAGTCCAACTTGTCTGTCCCTCAAGCCTATGTCAAT
CTGGTCATACAAAGCATTGGAGTGGGTCTCCGTCGCAAACAATATAGGGACGTGATGCAG
CTGCTTGTATCGTTTGAACGAATGACTCGCAATGAACCATTCAGGAAGTACARACCAGAT
GTTCCTCTTCGTGGCCATGCCAAAGAATGGTGGCACTATGCTCAGAACAGCATCTTGGAG
GAAACTGTGAGACGGAGACATCGTATGTGGTCGTGGGCTCACATCAGCAAGCATCGTAAG
CTGGTCAAGCATTACATCAACCTCTATGTGGACAAACTGGACACCAACAAACCTTCCAAA
GACTTGCTGAAGAAGCTTGAGGACATGGAGAGCGAACTTGACGTGTTCAACATCACACTG
AGTCGACAGCAGGCAGAGGTAGAGCTCAAGAAGAGAGGACTGAAAAAGAAGAAGGAGAAA
GAAGAAAGCGGAGGATGGTTCGGGGGATTGTGGGGAGGAAAAAAGAAAGAAAAGAAGAAG
CAAGCAGAAGAGGATGACTTAGCATCTATGGCTGACAAATTCCAGGATGCCATGACAGAG
GAAGAGAAAGCCAAGCTCTATGCAGCCATCGGATACAGTGAGGCTTCAGTCGATACTACA
CTACCCAAAGATTATGTTGGAATAGATGCCCACTTCAAGCTGCTAGAAACCAGTGTGAAG
CTCTTTGAGGATGATGATGAATTRCAGATCTTGAACCTTGCKGTCACAGACCTAGGAGCA
GTCTTCAAACAACGGCCAGCAGCTGAAGCCATCAAGCTTGATCTACAGCTTGGCGAGTTC
AGCGTCCTTGGGTCGCCCAACAATGGACAGCGCCCTCAGATGGTAGAGTCACAGGTCACT
CTCGAAGATGAGAAGGTCTCTGAGGTCAGTCTTCAGTTTGAGACCAACCCTATGGRCGGC
AAGGCTGATCAACGCATCACTCTACAGACCCAACCTCTCAAAGTTGTCTATGATGCGCAT
ACAATCAACAGTATTGCTGCTTTCTTCAAACCTCCACAAGATGTGCGTCTGGATGACCTT
TCTGCAGCTGCTATGTCCAACCTGACAGAACTGAGCGACACCTCAACAACAGGTCTTCAG
TTCATGGTAGACAACAAGCAGATCCTAGATATCAATGTGGATGTCAAGTCTACCTATGTC
ATCATCCCAGAGAATGGTGTCTTTGATGGCTCAGGATCAGTGCTCGTTGTGGACCTTGGA
AACGTGAAAATGACAACAGAAAGTGAGGAGAGACACGAAGGAGAAAGAACAGAGAATGAA
ACACTTGAGGACCTCAAGCGGAAGGCCTACGATCGATTCAGCCTTGACATTCAAAACGTT
CAGGTCATCTTTGCTCCAAAAGGTGAAGATTGGCAGGCTATACGTAAGCAGAATGGATCN
TCACCCTTGCATCTCCTTCAACCAATGGATCTACATATCTCACTACAGAAATGCATGGTG
GAGGATGTTGKACTTCCCAAGATGAGAGTGAACGGTGAACTGCCTGATGTATCAATCAGT
CTATCAGACCACAAGCTGAAGCAGATACTGGCCCTGGCAACCAGTATTCCTTTACCTGAG
AGTGACGAACCAGAAGCACCTACTGCCCAAAAAGACCCCAAGAGTGAGACSTATGSTGTA
GGGAGAGGCTTGTCGGACAGCAAACTTATCGCTGTAGCAGGAGACGACAGCAGCGATGAG
TTYATGTCAGCAGACGAGGGATCAAGTCCCTCGCTGCTATCCAAGAAGAAACGGGCCATA
CAACGACAGGAGAGTACCAGCGTCTACTTGAGATCTGACGTGGAGCTCCAATTTGAACTA
AAGAGAGTTGCTTTGAACCTAGGCCAGCGAGAGGCTGATGGATCTGAGAGCCCTGTTCTA
GGTGTAGCCATCCATTCCTTAGGAGCTAAGGTTGCTTTGAACCTAGGCCAGCGAGAGGCT
GATGGATCTGAGAGCCCTGTTCTAGGTGTAGCCATCCATTCCTTAGGAGCTAAGGTCCAA
GTCAGACCTCTAGACATGGATGTAGAGCTGTCCCTAGGGAGTATAGCAGCTCAGCATCAC
AAGTTCCAAGTACCTGGATCTGACAAGTTGTACCTGGTAAGAACACCAGCCTATGATGAG
AAAGCTGAAAGGCTCTTGTCTGTCAAATATCATAAGATTGACAGGAACAACCCTGAGTTT
GCCACCACCTACAAGTCTACGGAGCAGATGATCACAGCTCACTTCACCACCCTAGAGGTT
GTAGCTCACTGTGAAGCCATCCTGGATATCACAGAGTTTGTTGATACCCTAGTGGCTAGT
CTGGACCAGANTAGCAAGGCACCGGCAGTGGAGGATGGAAAGGCGGAGGATGAAGGATAC
AGCAGTGAAGACGATAAGAAACCTGAACGCAAGCGAACCAAAGGAGTGAAGCACACTGAT
GTCATTGATGTCCAAGTTGTAGCTACACTTGACACCATCGCTCTAGTAGTATGCACCCAG
GARGCTAGTCTCACAGAGGTCGCTGTTAAAGGAWTGGAGGCTAATGTGACTGTTCAGAAG
CACAAGACTTGTGTGAATGCCTGTCTACAGGAGATCACTGTAGTTGATCCTACACCAGAT
GCTCWTCATCCAAGGATTCTGTCTACCTTAGACAAGGAGGTGTTCAAGATGGCCCTGACC
CTCTACAACCATGCTACAGTAGGTGRCCTGTACTCAGACATGGAGGCYGTTGATATGAGA
ATGGGATTGAAAGTGGGATGTATCAGAGCCGTCTTCCTCAATAAGTTTGTCAACAACCTA
TTGGGTTTCGTTGATAACTTYAACCGTGCCAAGGCGCTTGCAGCAGAGGCYGGTGCCAAC
GCAGCAACCGCAGCCCAACAGGCAGCAGAGGACATCAAYGCTAAGGCCACACGCATCGCC
ATGGACATCGTMGTYAAAGCACCCGTCATCGTCATCCCTAGTAACTCCACATCTGAGACA
GGAATRGTTGCTGACTTTGGTCAGTTGAGTGTGAAGAATTCCTTCAGGATAGTACCAGGA
TCTGAGGGGCTTGAGAACCCAGCTGTGATAGACTCCATGCATGTGGCCTTGGAGTCCATG
CAGCTGTCTAGAGCTATCATCCAGAAAGAGGCAGTRAAATCAGATGTACTTATCTTGCAT
CCCATGTGTCTACATGTCAACCTTGCCAGNNNNNNNNNNNNNNNNNNNNNNNNNNNNNNN
NNNNNNNNNNNNNNNNNNNNNNNACTTGATGCAATTCAGATCTCCATGGCAACWGATGAC
TTTGGCATTGTGATGTCGGTCCTGAACGAGAATCTACAGGAAGGTCAGCCGGAGAGTAAG
CCATCTGTCAAGCCTGTACAAGGAGCAGGGGATGCACCTGCAATTGAGGGTGGGTCACCA
AAAGATGGTGCAGCTACAGAAACAACTGCWGCAGAAGTCACACCTGGTGGTAAGCCAGAA
GAAGAGAAACCTGCTGAAGAGCCCTGGGTACAGGTCAAGGCTGATTTTGAGATGGAGAAG
ATTGGTGTCTCACTCTACACAGGGACGCATGACCTGACTSYACTGAGTGGACGTCAGGAA
AGGCAAGCCAAGAACACYCTGGGGCACTTTGCTGTGTGTCAGTTGATTGTAGGAGCTACA
GTCATGTCAGATCAGGCTGTAGAGGCTAAGACTAAGCTTGGAGATATCCTCCTCAATGAT
ATGAGGTCCAACAATCCTAATGCCATCACCAGAATGATTTACAGATATGGGGAGACAGAT
GAGAACATTGTGGATGTGGACTTCAAGATGTCTGCCAAGAAAGCCATCAAATTGGATGCA
ATCCTGCGCAACCTGCGCGCCTGCATCTGCACCGAGTTCCTGGTGACTTGTGCAGAGATC
TTCACCAAGGCTCTTCCWGCAGATGCTCCAGGTACCAAGTCCAGCACCAGTGTAGCAGTC
AAGCCCTCTACCACMGGTCAAGCCCCTGCTGCTGCAGCAGCTCCTGCTGAAGAAGAGACC
AAGAATGATATGCAGATCAAGGCCATCCTGCAGAATCCTGAGATCATCCTGGTGGCTGAC
TCAAGCACTAAGGACACCAATGCTCTCGTCCTRCAGnnnnnnnnnnnnnnnnnnnnnnnn
nnnnnnnnnnnnnnnnnnnnnnnnnnnnnnnnnnnnnnnnnnnnnnnnnnnnnnnnnnnn
nnnnnnnnnnnnnnnnnnnnnnnnnnnnnnnnnnnnnnnGTTCTTGTGCCATGCAACATC
GACTTTCACCTGAGTTCCCCTGAAGGTCAGGGTCAGNNNNNNNNNNNNNNNNNNNNNNNN
NNNNNNNNNNNTATCTCACCAGAAACGGTCAAGATTCTCTCTGCTGTGGCTCAAACTGTT
TCCCCCTCCAAGGCTGAAGAAGAGGAAGAGAAGAAGAAGGCTGTTGATATGTCAGATGTT
TGGGATGTGAAACATCTCAAAACAAGCGAATTCTGGTTCCTCAATCAAGATGAAGGTGCT
GAAGTAGATGANNTCTTATTGCCTCTGGTCCCCGTAGTGCCCCCTCCTCAGCAGGTAGAG
GAGCTGGTAGCCAACATTAAGACCATTGTAGTGAAGATCGAGGCTGCCAGTGGACGACGC
TTTGTCCCTATGCTCATCCTAGAGGCCAGCATGCATGCCATCGTCAAGGACTGGTCCTCC
CGGTTGTATGTTGAGAGCCACATGAAGTTGGAAGTTTCAACGTACAACGAGAAGGTTGCA
GCATGGGAGCCATTGATTGAGTCCATTGAGCAGCCTAATGAGAAATACATCCCATGGAGT
CTCTCTGTCAACGTGGTCAAGAATGATGACCTGCTAGATGCCAGCTCCACKACCGTCTCA
TCTGAAGAAGAGGACAGTGAAAACGTGAGCCTTGCCCCTCCAGCCATGACTGTCACTGTG
TCTGCAGAAGAAACACTGCAGATGACAGTCACAAAGACATCACTGGCACTCTTCAACAAA
CTAGGACAGGTGTTTGGTCAAGCGATGGCAGAACCAACAACATCATTGAAAGACACTGAT
GTCATCCCAGCTTGCACTGTAACCAACCAAACAGGAGTAGGCATTACTGTCAAACCTGGT
TCCTACTATCAGAGACCCAAGTCTGGAGATGTAGCTTCTATCAAGCACACWGAGAGCATT
GATTTGGATGTATCAGAGAAGGTCAGAGCAAGCAAGAAGATGGCTGTGGTCAACAAAGCA
CCCATCTCACCCTCTGATATGGAACTGTCCATTCAGGTTGAGGGGTATGAGGAGCTCCAT
CGTATCCCGATAGTACAGGCAGGTAACGTCCTCTACAACCTACAACCAATCAAGAAGTCT
TCAGAGAAGGTCTTCTCTATCACCGTAGAGATCAAGGCGACCCTTGACATGAGAAAGGTC
ATTGTCAGGTCACCACTTCAGATTTTCAATCACTTTGACAAACCAGTTGACATCTACACC
AGAGTTTCTACTCTTGTAACGAAGCTTGGTGAAATCCAACCCAATGAGAGCTTTGTAGTA
CCCCTTCAGGTCGCTCACACCCAGGAACTACTCGCTAAACCAGTGGATGACAGCCATCTG
ATGTGTGACCAGCCTATATTGTAYGAGAATCTGTGGAAAGARAAGATGGCTGSTGGTAAG
AAGCAGGTAACATTCAGGTGCCCTGCCCAGCAAGCTGGATACACACCACTCTTCTTCAAT
GTTCAAATTCTRGAGGATGCTTTGTTAGATGTCRAAGGAACATCGCTTCATTCTCCCAAG
TATAACATCCATCTCCACCCAGTAGTATCTCTCCGGAATCTCCTTCCAATCCCCATCTAC
TACACACTACAGGGTTCAGCAGAGGAAGTRAAGATTGAGCCCTGTGAGCAGAGCAAGATG
TTCAATGTRGAACTTGCYAAGACCATGATGTTTGTCAGGGAGTACTCTCAGCTTGGATTC
AGAGCCAATAACAAGTGGACGGAGGCTGGTGTCTGGTATGATTATAGCCAGGGATTCATT
GATATGGCCATGTTTGTACCCTACACACTCATCAACAAGACTGGACTACCMATTGCCTAY
AAGGGAGGAGGAGAGGAACAGATAGAGCATCCGGCTGATAAAGAGGGTCCCATCTTCTTC
TCCTATCCATCCAAGGTCTTCAGCCCTGGCAAGAACAARGTAARCATTGTGYTA

>sintSS
ATGGTGTTTGAATCCCTTGTTGCGGACCTTTTGAACAGGTTCCTCGGTCCTTACGTCGAG
AATTTAGACGCTTCACAGCTAAAACTTGGCATTTGGTCCGGTGATGTTGTACTTCAAAAC
CTGTTTGTTAAGGAAGGTGCTCTGGATGAGCTTGACCTGCCAGTGAAGATCAAGGTTGGT
AACATTGGAAAGCTCACCCTCAAGATCCCTTGGAAGAACATCTATGCTTCTCCKGTAGTA
GCCACCCTTGAAGGATTGTACGTAGTTGCAGCCCCAAATGCTGATATCAAGTACAATGCA
GAGAAGGACAAGAAACAGAAGTTTGAAGCCAARCAGAGRACMCTGCAGAGAGTGGAAGAT
GCCAAGGCAAAGGAAAAGGAAAARGAWAAAGTGAAAGACCCCAARGCAGAYTCCTTTGCA
GAGAAGCTAGCCATGCAGGTGGTCAAGAATGTTCAGGTCAAGATACGTGATATTCACGTC
AGGTACGAGGACAGRACAACCAATCCCAAGGCTCCGTTTGCCCTCGGTGCTACCCTTCAG
AACATCTCCTTAGAGACGACAGATGAGAATTGGCTTCCGTGTGTTGTAGACCAAACAGTG
CAACTTGTACACAAGATGCTTCGACTTGATTCGCTCGCTGTCTACTTCAACTCTGGATCT
GAYATGTACACCACGAAAGACAGGCAAGAAATGCTGGATATAATGAAGAGTTCCATTGGT
ACAGAAGGCAGTATACCAAAGGGGTATCAGTACTTGATAGAGCCAATCTCATCACAAGCC
CAGCTACGGCTCAACCCYAAACCAGAGTCCAACCTGTCTGTCCCTCAAGCSTATGTCAAT
CTRGTCATACAAAGCATTGGAGTGGGCGTCCGTCGCAAGCAGTACAGGGATGTRATGCAG
CTGCTTGTATCGTTTGAAGGAATGACTCGCAATGAACCGTTCAGGAARTACAAACCAGAT
GTTCCTCTTCAAGGCCATGCCAAAGAATGGTGGCACTATGCTCAGAACAGCATCTTGGAG
GAAACTGTGAGACGGAGACATCGTATGTGGTCGTGGGCTCACATCAGCAAGCATCGTAAG
CTGGTCAAGCATTACATCAACATGTATGTGGACAAACTGGACACCAACAAACCTTCCAAA
GACTTGCTGAAGAAGCTTGAGGACATGGAGAGAGAACTTGATGTGTTCAACATCACCYTG
AGCCGTCAGCAGGCTGAGGTAGAGTTCAAGAAGAGAGGACTGAAGAAGAAGAAGGAGAAA
GAAGAGAGCGGAGGATGGTTTGGAGGATTGTGGGGAGGAAAGAAGAAAGATCAGAAGAAG
CAAGCAGAAGAGGATGACTTAGCATCTATGGCTAACAAGTTCCAGGATGCCATGACAGAG
GAAGAGAAAGCAAAGCTCTACTCAGCCATCGGATTCAGTGAGACTTCAGTCAATACTACA
CTACCCAAAGATTATGTTGGAATAGATGCCAACTTCAAGCTGCTAGAAACCAGTGTGAAG
CTCTTTGAGGATGATGATGAATTACAGATCTTGAACCTTGCTGTCACAGACCTAGGAGCA
GTCTTCAAACAACGGCCAGCAGCTGARGCYATCAAGCTTGATCTACAGCTTGGCGAGTTC
AGCGTCCTTGGGGCACCCACCAAYGGWMAGCGCCCYCAGATGGTAGAGTCACAGGTCACT
CTSGAAGACGAGAAGGTCTCTGAGGTCAGTCTTCAGTTTGAGACCAACCCWATGGACGGC
AAGGCTGATCAACGCATCACTCTACGGACCCARCCTCTCAAGGTTGTCTATGATGCGCAT
ACAATCAACAGTATAGCTGCYTTCTTCAAACCTCCACAAGACGTRCACCTGGATGARCTT
TCTGCRGCTGCYATGTCCAACCTGACAGAACTGAGYGACACCTCAACCACRGGTCTCCAG
TTCATGGTAGACAACAAGCAGATCCTRGATATCAATGTGGATGTCAGGTCTACCTATGTC
ATCATCCCAGAGAAGGGTGTCTTTGATGGCTCAGGATCRGTGCTCGTTGTGGACCTTGGA
AATGTGAARATGACAACAGAAAGTGAGGAGMGACATGTAGGAGARAGAACTGAGAATGAA
ACRCTTGAGGATCTSAAACGCAAGGCCTACGATMGATTCAACCTTGACATTCAAGATGTT
CAGGTCATCTTTGCTCCAAAAGGTGAAGATTGGCAGGCTATACGTAAGCAGCATGGATCG
TCACCCTTGCATCTCCTTCAGCCGATGGATCTACATATCTCACTACAGAAATGCATGGTG
GAGGATGCTAGACTTCCCAAAATGAAAGTGATGGGTGAACTACCTGATGTATCAATCGAT
CTATCAGACCATAAGCTGAAGGAGATACTGGCCCTGGCAACCAGTATACCGCTACCTGAG
AGTGNNNNNNNNNNNNNNNNNNNNNNNNNNNNNNNNNNNNNNAGTGAGACCTATGCTGTA
GGGMGAGGCGTGTCGGACAGCAAACTCATSGCYGTGGCAGGAGACGATAGCGACGATGAT
TTTGTATCGGCAGACGAGGGATCAAGTCCCTCGCTGCTATCCAAGAAGAAACAGGCCATA
CAACGCCAGCAGAGTACCAGCGTCTACTTGAGATCAGACGTGGAGCTCCAATTTGARCTA
AAGAGAGTTACTTTGAACCTAGGCCAGCGAGAGGCTGATGGATCGGAGAGCCCTGTTCTA
GGTGTAGCCATCCATTCCTTAGGAGCTAAGGTTACTTTGAACCTAGGCCAGCGAGAGGCT
GATGGATCGGAGAGCCCTGTTCTAGGTGTAGCCATCCATTCCTTAGGAGCTAAGGTCCAA
GTCAGACCTCTAGACATGGATGTAGAGCTGTCCCTAGGGAGTATAGCAGCTCAGCATCAC
AAGTTCCAAGTACCCGGAACTGACAAGTTGTACCTGGTAAGAACACCRGCCTATGATGAG
AAAGCTGAAAGGCTCTTGTCTGTCAAATATCATAAGATTGAYAAGAACAACCCTGAGTTT
GCKACCACCTACAAGTCWACWGAGCAGATGATCACAGCTCACTTCACCACCCTCGAGGTG
GTAGCTCACTGTGARGCCATCCTGGATATCACTGAGTTTGCAGACACCCTGGTGGCTAGC
CTGGACCAGTNNGGCAAGACACCGGCAGTGGAGGAYGGACATGCAGAGGATGAAGGRTAC
ATCAGTGAAGACGATAAGAARCCWGAACGSAAGCGAACCAAAGGAGTGAAGCCCACTGAT
GTCATTGATGTCCAAGTYGTAGCTACACTTGACACCATCGCTCTAGTAGTATGCACCCAG
GAGGCTAGTCTWACMGAGGTCGCTGTYAAAGGRTTGGAGGCYAATGTGACTGTTCAGAAG
CACAAGACTTGTGTGAAYGCCTGTCTMCAGGAGATCACTGTAGTTGATCCYACACCAGAT
GCTCTTCATCCAAGGATTCTRTCTACCTTAGATAAGGAGGTGTTCAAGATGGCCCTGACC
CTSTACAACCATGCYACAGTAGGTGACCTGTACTCAGACATGGAGGCTGTTGATATGAGA
ATGGGATTRAAAGTGGGATGTMTCAGAGCTGTMTTCCTCAATAAGTTTGTCAACAATCTA
YTGGGTTTTGTTGATCACTTCAACCGTGCCAAGGCGCTTGCAGCAGAGGCYGGTGCCAAY
GCAGCATCTGCAGCCCAGCATGCAGCAGAGGACATCAACGCTAARGCCGTCCGCATYGCG
ATGGACATCGTCGTCAARGCACCCGTCCTCGTCATCCCTAGTAACTCCACCTCGGAGACA
GGAATGGTTGCTGACTTTGGTCAGTTGAGTGTGAAGAATTCCTTCAGGATCGTACCAGGA
TCTGAGAAGCTTGAGAATCCAGCTGTGATAGACACCATGCATGTGGCYTTGGAGTCMATG
CAGCTGTCTMGATCTATCATCCAGAAAGAGGCTGTGAAATCAGATGTACTTATCCTGnnn
NNNNNNNNNNNNNNNNNNNNNNNNNNNNNNNNNNNNNNNNNNNNNNNNNNNNNNNNNNNN
NNNNNNNNNNNNNNNNNNNNNNNNNNNNNNNNNNNNNNNATCTCCATGGCAACTGATGAY
TTTGGCATYGTGATGTCWGTCCTGAACGAGAATCTMCAGGAAGGTCAGCCGGAGASTAAG
CCATCTGTCAAGCCTRTACAAGGAGCAGGGGATGCACCTGCAGYCGAGGGTGGGCCASCA
AMAGATGGTGCAGCWACAGAAACAACTGCAGCAGAAGTTACACCTGGKGGTAAGCMAGAA
GAAGAGAAACCTGCTGAAGAGCCCTGGRTACAGGTCAAGGCTGATTTTGAGATGGAGAAG
ATTGGTGTCTCACTCTACACAGGRACGCATGAYCTGACTGCTCTGAGTGGACGACAGGAA
AGGCAAGCCAAAAACACCCTGGGGCACTTTGCTGTGTGTCAGYTGATTGTAGGAGCTACA
GTCATGTCAGATCAGGCTGTTGAGGCYAAGACKAAGCTTGGAGATATCCTCCTCAATGAT
ATGAGGTCCAACAATCCTAATGCCATCACTAGAATGATTTACAGATATGGGGAGACGGAT
GAGAATATTGTGGATGTGGACTTCAAGATGTCAGCCAAGAAAGCCATCTTTTTGGATGCA
ATCCTGCGCAACCTGCGCGCCTGCATCTGCACCGAGTTCCTGGTGACTTGTGCAGAGATC
TTCACCAAGGCTCTTCCAGCRRMTGCTCAGGGTACCAAGTCCGGCACCAGTATAGCAGCC
AAGCCCTCTACCACCAGTCAAGCCCCTGCTGCAGCAGCAGCTCCTGCTGAAGAAGGAACC
AAGAATGATATGCAGATCAAGGCCATCCTGCAGAATCCTGAGATCATCCTGGTGGCTGAC
TCAAGTACTAAGGACACCAATGCTCTCATCCTGCAGNNNNNNNNNNNNNNNNNNNNNNNN
NNNNNNNNNNNNNNNNNNNNNNNNNNNNNNNNNnnnnnnnnnnnnnnnnnnnnnnnnnnn
nnnnnnnnnnnnnnnnnnnnnnnnnnnnnnnnnnnnnnnGTTCTTGTGCCATGCCACATT
GACTTCCACCTGAGCTCCCCTGAAGGTCAGGGGCAGAGGATCTCAGTAGACCTCCCAGAG
CTGGTCCTCAATATCTCACCAGAAACGGTCAAGATTCTCTCTGCTGTGGCTCAAACTGTT
TCCCCCTCTAAGGCTGAAGAAGAGGAAGAGAAGAAGAAGGCTGTTGATATGTCGGATGTT
TGGGATGTGAARCATCTCAAAACAAGYGATTTCTGGTTCCTCAGTCAAGATGAAGGTRCT
GATGTAGATGACTTYACACTGCCTCTGGTCCCCGTAGTGCCCCCTCCCCAGCAGGTSGAG
GARCTAGTAGCWAACATWAAGACCATTGTRGTGAAGATTGAGGCTGCCAGTGGACGSCGC
TTTGTCCCTATGCTCATCCTAGAGGCCAGCATGCATGCCATCGTCAAGGACTGGTCCTCC
CGGTTGTATGTTGAGAGCCACATGAAGTTGGAAGTATCAACGTACAAYGAGAAGGTTGCA
GCRTGGGAGCCATTGATTGAGTCCATTGAGCAGCCTAATGAGAAGTACATCCCATGGAGT
CTCTCTGTCAATGTGGTCAAGAATGATGACCTGCTGGAYGCCGGCTCAACYACCGTCTCA
TCAGAAGATGAGGACAGTGATAACGTGAGCCTTGCYCCTCCAGCCATGACCGTCACTGTG
TCTGCAGAAGAAACACTTCAGATGACAGTCACAAAGACATCACTGGCRCTCTTCAATAAA
CTAGGACAGGTGTTTGGTCAAGCGATGGCCGAACCAACAACATCATTGCAGGACACTGAC
GTCATCCCAGCTTGCACTGTAACCAACCAAACAGGAGTAGCCATTACTGTCAAACCTGGT
TCCTACTATCAGAGYCCCAAGWCTGGWGATGTAGCTTCKGTCAAGCACACAGAGAGCATT
GATYTGGATGTATCAGAGAAGGTCAGAGCAAGCAAGAAGATGGCTGTGGTCAACAAATCA
CCCATCTCACCCTCYGATATGGAACTGTCCATTCAGGTYGAGGGTTATGAGGAGCTCCAY
CATATCCCGATAGTACAGGCRGGTAACGTCCTCTACAACCTACAACCAATCAAGAAGTCT
TCAGAGAAGGTCTTCTCTATCACCCTAGAGATCAAGGCGACCCTTGACATGAGAAAGGTC
ATTGTCAGGTCACCACTTCAGATTTTCAATCACTTTGACAAAGCAGTTGACATCTACACC
AGAGACTCTACCATTGTGAAGAAGCTTGGTGAAGTCCAACCCAATGAGAGTTATGTAGTA
CCCCTTCATGTCGCTCACACCCAGGAACTACTCGCTAAACCAGTGGATGACAGCCATCTG
ATGTGTGACCAGCCTATATTGTATGAGAATCTCTGGAAAGAGAAGATGGCTGGTGGTAAG
AAGCAGGTCACATTCAGGTGCCCTGCTAAGGTTGCTGGATACACACCACTCTTCTTCAAC
GTTCAAATTCTGGAGGATGCTTTGTTAGATGTCAAAGGAACATCGCTTCATTCTCCCAAG
TATAACATCCATCTTCACCCAGTCGTATCTCTCCGSAATCTCCTTCCAATYCCCATCTAC
TACACACTACAGGGTTCTGCAGATGAAGTCAAGATTGAGCCGTGTGAGCAGAGCAAGATG
TTCAATGTGGAGCTTGCCAAGACCATGATGTTTGTCAGGGAGTACTCTCAGCTTGGCTTC
AGAGCYGATAACAAGTGGACRGAGGCYGGTGTCTGGTATGATTACAGCCAGGGATTCATT
GATATGGCCATGTTTGTACCCTACACACTCATCAACAAGACTGGACTACCCATTGCCTAC
AAGGGAGGAGGAGAGGARCAGATAGARCATCCRGCYGATAAGGAAGGTCCAATCTTCTTC
TCCTATCCATCCAAGGCCTTCAGCCCTGGCAAGAACAAGGTAAGCATTGTGCAA

>sprp
ATGGTGTTTGAATCCCTTGTTGCGGACCTTCTGAACAGGTTCCTCGGTCCTTACGTCGAG
AATTTAGACGCTTCACAGCTAAAACTTGGCATTTGGTCCGGTGATGTTGTACTCCAAAAC
CTGTTTGTCAAGGAAGGTGCTCTGGATGAGCTTGACYTGCCAGTGAAGATCAAGGTTGGT
AACATTGGAAAGCTAACCCTCAAGATCCCTTGGAAGAACATCTATGCTGCTCCGGTAGAG
GCCACCCTTGAGGGATTGTACATAGTTGCAGCCCCAAATGCTGATATCAAGTACAATGCA
GAGAAGGACAAGAAACAGAAGTTTGAAGCCAAGCAGAGGACCCTGCAGAGAGTGGAAGAT
GCCAAGACAAAGGAAAAGGAAAAAGATAAAGTGAAAGACCCCAAAGCAGACTCCTTTGCA
GAGAAGCTAGCCATGCAGGTAGTCAAGAATGTYCAGGTCAAGATACGTGATATTCACGTC
AGGTACGAGGACAGGACAACCAATCCCAAGGCTCCGTTTGCCCTCGGTGCTACCCTTCAG
AACATCTCCTTAGAGACGACAGATGAGAATTGGCTTCCATGTGTTGTGGACCAAACAGTG
CAACTTGTACACAAGATGCTTCGACTTGATTCGCTYGCTGTCTACTTYAACTCKGGATCT
GATATGTACACCACGAAAGACAGGCAAGAAATGCTGGATATCATGAAGAGTTCYATTGGT
ACGGAAGGCAGTATACCAAAGGGGTATCAGTACTTGATMGAGCCAATCTCATCACAAGCC
CAGCTACGGCTCAACCCCAAACCAGARTCCAAYCTGTCTGTCCCWCAAGCCTATGTCAAT
CTGGTCATACAAAGCATTGGAGTGGGTGTCCGTCGCAAGCAATACAGGGACGTGATGCAG
CTGCTTGTATCRTTTGAACGAATGACTCGCAATGAACCGTTCAGGAAGTACAAACCAGAT
GTTCCTCTTCRTGGYCATGCCAAAGAATGGTGGCACTATGCTCAGAACAGCATCTTGGAG
GAAACTGTGMGACGGAGACATCGTATGTGGTCGTGGGCTCACATCAGCAAGCATCGTAAG
CTGGTCAAGCATTACATCAACCTGTATGTGGACAAACTGGACACCAACAAACCTTCCAAG
GACTTGCTGAAGAAGCTTGAGGACATGGAGAAGGAACTAGATGTGTTCAACATCACCCTG
AGCCGACAGCAGGCTGAGGTAGAGTTCAAGAAGAGAGGACTGAAGAAGAAGAAGGAGAAA
GCAGAAAGCGGAGGATGGTTTGGAGGATTGTGGGGAGGAAAGAAGAAAGATCAGAAGAAG
CAAGCAGAAGAGGATGACTTAGCATCTATGGCTAACAAATTCCAGGATGCCATGACCGAG
GAAGAGAAAGCCAAGCTCTACGCAGCCATCGGATTCAGTGAGACTTCAGTCAATACTACA
CTACCCAAAGAYTATGTTGGAATAGATGCCAACTTCAAGCTGCTAGAAACCAGTGTGAAG
CTCTTTGAAGATGATGATGAATTACAGATCTTGAACCTTGCTGTCACAGACCTAGGAGCA
GTCTTCAAACAAMGGCCAGCAGCYGAAGCCATCAAGCTTGATYTACAGCTYGGSGAGTTC
AGCGTCCTTGGGGCACCCACCAATGGACAGCGCCCTCAGATGGTAGAGTCACAGGTCACT
CTYGAAGACGAGAAGGTCTCTGAGGTCAGTCTTCAGTTTGAGACYAACCCTATGGAYGGC
AAGGCTGATCAGCGCATTACTCTACGGACCCAACCTCTCAAGGTTGTCTATGATGCGCAT
ACAATCAACAGTATAGCTGCTTTCTTCAAACCTCCACAAGACGTGCACCTGGATGAGCTT
TCTGCAGCTGCTATGTCCAACCTGACAGAACTGAGCGACACCTCAACCACGGGTCTCCAG
TTCATGGTAGACAACAAGCAGATCCTSGATATCAATGTGGATGTCAAGTCTACCTATGTC
ATCATCCCAGAGAATGGTGTCTTTGATGGCTCAGGATCAGTGCTCGTTGTGGACCTTGGA
AATGTGAAAATGACAACAGAGAGTGAGGAGAGACATGTAGGAGAAAGAACTGAGAATGAA
ACACTTGAGGAACTCAAGCGCAAGGCCTACGATCGCTTCAACCTTGACATTCAAGATGTT
CAGGTCATCTTTGCTCCAAAAGGTGAAGATTGGCAGGCTATACGTAAGCAGCATGGATCG
TCACCCTTGCATCTCCTTCAGCCGATGGATCTTCATATCTCACTACAGAAATGCATGGTG
GAGGATGCTAGACTTCCCAAGATGAAAGTGAAGGGTGAACTACCTGATGTATCAATCGAT
CTATCAGACCACAAGCTGAAGGAGATACTGGCCCTGGCAACCAGTATACCGCTACCTGAG
AGTGATGAACCAGAAGCACCTGCTGCTCAAAGAGGCCCCAAGAGTGAGACCTATGCTGTA
GGKAGAGGCGTGTCRGACAGCAAACTCATKGCCGTGGCAGGAGAYGATAGYGACGATGAG
TTYYTATCGGCAGACGAGGGATCAAGTCCCTCRCTGCTATCCAAGAAGAAACAGGCCATA
CAACGCCAGCAGAGTACCAGCGTCTACTTGAGATCAGACGTGGAGCTCCAATTTGAACTA
AAGAGAGTCACTTTGAACCTAGGCCAGCGAGAGTCTGATGGATCCRAGAGCCCTGTTCTA
GGTGTAGCCATCCATTCCTTAGGAGCTAAGGTTACCTTGAACCTAGGCCAGCGAGAGGCT
GATGGATCCGAGAGCCCTGTTCTTGGTGTAGCYATCCATTCCTTAGGAGCTAAGGTCCAA
GTCAGACCTCTAGACATGGATGTAGAGCTGTCCCTAGGGAGTATAGCAGCTCAGCATCAC
AAGTTCCAAGTACCTGGATCTGAAGAGTTGTACCTGGTAAGAACACCAGCCTATGATGAG
AAAGCTGAAAGGCTCTTGTCTGTCAAATATCATAAGATTGACAAGAACAACCCTGAGTTT
GCCACCACCTACAAGTCTACTGAGCAGATGATCACAGCTCACTTCACCACCCTCGAGGTG
GTAGCTCACTGTGAGGCCATCCTGGATATCACAGAGTTTGCCGACACCCTGGTGGCTAGT
CTGGACCAGTCTGGCAAGACACCGGCAGTGGAGGATGGACACGTAGAGGATGAAGGGTAC
ATCAGTGAAGAYGATAAGAAACCGGAACGCAAGCGAACCAAGGGAGTGAAGCCCACTGAT
GTCATTGATGTCCAAGTTGTAGCTACTCTTGATACCATCGCTCTAGTAGTATGCACCCAG
GAGGCTAGTCTTACAGAGGTCGCTGTTAAAGGATTGGAGGCTAATGTGACTGTTCAGAAG
CACAAGACTTGTGTGAACGCCTGTCTCCAGGAGATCACTGTAGTTGATCCTACACCAGAT
GCTCTTCATCCCAGGATTCTGTCTACCTTAGATAAGGAGGTGTTCAAGATGGCCCTSACC
CTSTACAACCATGCTACAGTAGGTGACCTGTACTCAGACATGGAGGCAGTTGATATGAGA
ATGGGATTAAAGGTGGGATGTATCAGAGCTGTCTTCCTCAATAAGTTTGTCAACAATCTA
TTGGGTTTTGTTGATCACTTCAACCGTGCCAAGGCGCTTGCAGCAGAGGCYGGTGCCAAC
GCAGCATCTGCAGCCCAACAGGCAGCAGAGGACATCAACGCTAAGGCCCCACGCATCGCC
ATGGACATCGTCGTCAAGGCACCCGTCATCGTCATCCCTAGTAACTCCACATCWGAGACA
GGRATGGTTGCTGACTTCGGTCAGTTGAGTGTCAAGAATTCCTTCAGGATCGTAGCAGGA
TCTGAGAAGCTTGAGAATCCAGCTGTGATAGAYACCATGCATGTGGCTTTGGAGTCCATG
CAGCTGTCTAGATCTATCATCCAGAAAGAGGTCGTGAAATCRGATGTACTTATCCTGCAT
CCCATGTGTCTACACGTCAACCTGGCCAGGAACCTTTCAGTGGCCTGGTACCATGATGCT
CCGGCTATAGCAGTCTCAGGAAAACTTGATGCAATTCAGATCTCCATGGCAACTGATGAT
TTTGGCATYGTGATGTCGGTCCTGAAYGAGAATCTACAGGAAGGTCAGCCGGAGAGTAAG
CCATCTGTCAAGCCTGTMSAAGGAGCAGGGGATGCACCTGCAGYCGAGGGTGGGCCACCA
RAAGATAGTGCAGCTACAGAAAMAACTGCAGCAGAAGTCACACCTRGTGGTAAGCCAGAA
GAAGAGAAACCTGCTGAAGAGCCCTGGGTACAGGTCAAGGCTGATTTTGAGATGGAGAAG
ATTGGTGTCTCACTCTACACAGGGACGCATGACCTGACTCTACTGAGTGGACGACAAGAA
AGGCAAGACAAGGACACCCTGGGGCACTTCGCTGTGTGTCAGTTGATTGTAGGAGCTACA
GTCATGTCAGACCWGGCTGTAGAGGCTAAGACTAAGCTTGGAGACATCCTCCTCAATGAT
ATGAGGTCCAACAATCCTAATGCCATCACTAGAATGATTTACAGATATGGGGAGACAGAT
GAGAACATTGTGGATGTGGACTTCAAGATGTCAGCCAAGAAAGCCATCATTTTGGATGCA
ATCCTGCGCAACCTGCGCGCCTGCATCTGCACCGAGTTCCTGGTGACTTGTGCAGAGATC
TTCACCAAGGCTCTTCCAGCAGATGCTCAGGGTACAAAGTCTGGCACCAGTATAGCAGCC
AAGCCGTCTACCACCAGTCAAGCCTCTGCTGCTGCAGCAGCTCCTGCTGAAGAAGGGACC
AAGAATGATATGCAGATCAAGGCCATCCTGCAGAATCCTGAGATCATCCTGGTGGCCGAC
TCCAGCACTAAGGACACCAATGCTCTCATCCTGCAGGCATCAGGTGAGGTGAACCTGATC
CAATCTGATGGTACCATGAAGATGACCGGAGGACTACCTATGCTTAGGATTGATGCTTGT
CCATTCAAGGAAGAGCTCAGGAAAGGAAGAACTAGCAAGGTTCTTGTGCCATGCCACATT
GACTTCCACCTGAGCTCTCCTGAAGGTCAGGGGCAGAGGATCTCAGTAGACCTCCCAGAG
CTGGTACTCAATATCTCACCAGAAACAGTCAAGATTCTCTCTGCTGTGGCTCAAACTGTT
TCCCCCTCTAAGGCTGAAGAARWGGAAGAGAAGAAGAAGGCTGTTGATATGTCGGATGTT
TGGGATGTGAAACATCTCAAAACAAGCGATTTCTGGTTCCTCCATCAAGATGAAGGTGYT
GAYGTAGATGACTTCACACTGCCTCTGGTCCCYGTAGTGCCCCCTCCCCAGCAGGTGGAG
GAGCTAGTAGCCAACATTAAGACCATTGTAGTGAAGATAGAGGCTGCCAGTGGACGYCGC
TTTGTCCCTATGCTCATTCTAGARGCCAGCATGCATGCCATCGTCAAGGATTGGTCCTCA
CGGTTGTATGTTGAGAGCCACATGAAGCTGGAAGTWTCAACGTACAAYGAGAAGGTTGCA
GCATGGGAGCCATTGATYGAGTCCATTGAGCAGSCTAATGAGAAGTACATCCCATGGAGT
CTSTCTGTCAACGTGGTCAAGAATGATGACCTGCTGGATGCCGGCTCAACTACCGTCTCA
TCAGAAGAYGAGGACAGTGATAAYGTGAGCCTTGCCCCTCCAGCCATGACKGTCACTGTG
TCTGCAGAAGAAACWCTTCAGATGACMGTCACWAAGACATCACTGGCACTCTTCAATAAA
CTAGGACAGGTGTTTGGTCAAGCRATGGCCGAACCAACAACATCWTTGAAGGACACCGAT
GTCATCCCAGCTTGCACTGTAACCAACCAAACAGGAGTAGCCATTACTGTCAAACCTGGT
TCMTACTATCAGAGACCCAAGACTGGAGATGTAGCTTCTGTCAAGCACACAGAGAGCATT
GATTTGGATGTATCAGAGAAGGTCAGAGCAAGCAAGAAGATGGCCGTGGTCAACAAATCA
CCCATCTCACCCTCYGATATGGAACTSTCYATTCAGGTTGAGGGGTATGAGGAGCTCCAC
CATATCCCGATAGTACAGGCAGGKAACGTCCTCTACAACCTACAACCAATCAAGAAGTCA
TCGGAGAAGGTCTTCTCTATCACCCTAGAGATCAAGGCGACCCTTGACATGAGAAAGGTC
ATTGTCAGGTCTCCACTTCAGATTTTCAATCACTTTGACAAACCAGTTGACATCTACACC
AGAGACTCTACCATTGTGAAGAAGCTTGGTGARGTCCAACCCAATGAGAGTTATGTAGTA
CCCCTTCATGTCGCTCACACCCAGGAACTACTCGCTAAACCAGTGGATGACAGCCATCTG
ATGTGTGACCAGCCTATATTGTATGAGAATCTATGGAAAGAGAAGATGGCTGCTGGTAAG
AAACAGGTCACATTCAGGTGCCCTGCCAAGGTTGATGGATACACACCACTCTTCTTCAAT
GTTCAAATTCTGGAGGATGCYTTGTTAGATGTCAAAGGAACATCGCTTCATTCTCCCAAG
TATAACATCCATCTTCACCCAGTAGTATCTCTCCGGAATCTCCTTCCAATCCCCATCTAC
TACACACTACAGGGTTCGGCAGATGAAGTGAAGATTGAGCCATGYGAGCAGAGCAAGATG
TTCAATGTGGAACTTGCCAAGACCATGATGTTTGTCAGGGAGTACTCTCAGCTTGGATTC
AGAGCTGGTAACAAGTGGACAGAGGCTGGTGTCTGGTATGACTACAGTCAGGGATTCATT
GATATGGCCATGTTTGTACCCTACACACTCATCAACAAGACTGGACTACCCATTGCCTAC
AAGGGAGGAGGAGAGGAACAGATAGAGCATCCAGCTGATAAAGAGAGTCCCATCTTCTTC
TCCTATCCATCCAAGGCCTTCAGCCCTGGCAAGAACAAGGTAAGCATTGTGCTA

>spurp
ATGGTGTTTGAATCCCTTGTTGCGGACCTTCTGAACAGGTTCCTCGGTCCTTACGTCGAG
AATTTAGACGCTTCACAGCTAAAACTTGGCATTTGGTCCGGTGATGTTGTACTCCAAAAC
CTGTTTGTCAAGGAAGGTGCTCTGGATGAGCTTGACCTGCCAGTGAAGATCAAGGTTGGT
AACATTGGAAAGCTAACCCTCAAGATCCCTTGGAAGAACATCTATGCTGCTCCGGTAGAG
GCCACCCTTGAGGGATTGTACATAGTTGCAGCCCCAAATGCTGATATCAAGTACAATGCA
GAGAAGGACAAGAAACAGAAGTTTGAAGCCAAGCAGAGGACCCTGCAGAGAGTGGAAGAT
GCCAAGACAAAGGAAAAGGAAAAAGATAAAGTGAAAGACCCCAAAGCAGACTCCTTTGCA
GAGAAGCTAGCCATGCAGGTAGTCAAGAATGTTCAGGTCAAGATACGTGATATTCACGTC
AGGTACGAGGACAGGACAACCAATCCCAAGGCTCCGTTTGCCCTCGGTGCTACCCTTCAG
AACATCTCCTTAGAGACGACAGATGAGAATTGGCTTCCATGTGTTGTGGACCAAACAGTG
CAACTTGTACACAAGATGCTTCGACTTGATTCGCTCGCTGTCTACTTCAACTCTGGATCT
GATATGTACACCACGAAAGACAGGCAAGAAATGCTGGATATCATGAAGAGTTCCATTGGT
ACGGAAGGCAGTATACCAAAGGGGTATCAGTACTTGATAGAGCCAATCTCATCACAAGCC
CAGCTACGGCTCAACCCCAAACCAGAATCCAATCTGTCTGTCCCACAAGCCTATGTCAAT
CTGGTCATACAAAGCATTGGAGTGGGTGTCCGTCGCAAGCAATACAGGGACGTGATGCAG
CTGCTTGTATCATTTGAACGAATGACTCGCAATGAACCGTTCAGGAAGTACAAACCAGAT
GTTCCTCTTCGTGGTCATGCCAAAGAATGGTGGCACTATGCTCAGAACAGCATCTTGGAG
GAAACTGTGCGACGGAGACATCGTATGTGGTCGTGGGCTCACATCAGCAAGCATCGTAAG
CTGGTCAAGCATTACATCAACCTGTATGTGGACAAACTGGACACCAACAAACCTTCCAAG
GACTTGCTGAAGAAGCTTGAGGACATGGAGAAGGAACTAGATGTGTTCAACATCACCCTG
AGCCGACAGCAGGCTGAGGTAGAGTTCAAGAAGAGAGGACTGAAGAAGAAGAAGGAGAAA
GCAGAAAGCGGAGGATGGTTTGGAGGATTGTGGGGAGGAAAGAAGAAAGATCAGAAGAAG
CAAGCAGAAGAGGATGACTTAGCATCTATGGCTAACAAATTCCAGGATGCCATGACCGAG
GAAGAGAAAGCCAAGCTCTACGCAGCCATCGGATTCAGTGAGACTTCAGTCAATACTACA
CTACCCAAAGATTATGTTGGAATAGATGCCAACTTCAAGCTGCTAGAAACCAGTGTGAAG
CTCTTTGAAGATGATGATGAATTACAGATCTTGAACCTTGCTGTCACAGACCTAGGAGCA
GTCTTCAAACAAAGGCCAGCAGCCGAAGCCATCAAGCTTGATTTACAGCTCGGCGAGTTC
AGCGTCCTTGGGGCACCCACCAATGGACAGCGCCCTCAGATGGTAGAGTCACAGGTCACT
CTTGAAGACGAGAAGGTCTCTGAGGTCAGTCTTCAGTTTGAGACCAACCCTATGGACGGC
AAGGCTGATCAGCGCATTACTCTACGGACCCAACCTCTCAAGGTTGTCTATGATGCGCAT
ACAATCAACAGTATAGCTGCTTTCTTCAAACCTCCACAAGACGTGCACCTGGATGAGCTT
TCTGCAGCTGCTATGTCCAACCTGACAGAACTGAGCGACACCTCAACCACGGGTCTCCAG
TTCATGGTAGACAACAAGCAGATCCTGGATATCAATGTGGATGTCAAGTCTACCTATGTC
ATCATCCCAGAGAATGGTGTCTTTGATGGCTCAGGATCAGTGCTCGTTGTGGACCTTGGA
AATGTGAAAATGACAACAGAGAGTGAGGAGAGACATGTAGGAGAAAGAACTGAGAATGAA
ACACTTGAGGAACTCAAGCGCAAGGCCTACGATCGCTTCAACCTTGACATTCAAGATGTT
CAGGTCATCTTTGCTCCAAAAGGTGAAGATTGGCAGGCTATACGTAAGCAGCATGGATCG
TCACCCTTGCATCTCCTTCAGCCGATGGATCTTCATATCTCACTACAGAAATGCATGGTG
GAGGATGCTAGACTTCCCAAGATGAAAGTGAAGGGTGAACTACCTGATGTATCAATCGAT
CTATCAGACCACAAGCTGAAGGAGATACTGGCCCTGGCAACCAGTATACCGCTACCTGAG
AGTGATGAACCAGAAGCACCTGCTGCTCAAAGAGGCCCCAAGAGTGAGACCTATGCTGTA
GGGAGAGGCGTGTCGGACAGCAAACTCATTGCCGTGGCAGGAGACGATAGTGACGATGAG
TTTTTATCGGCAGACGAGGGATCAAGTCCCTCGCTGCTATCCAAGAAGAAACAGGCCATA
CAACGCCAGCAGAGTACCAGCGTCTACTTGAGATCAGACGTGGAGCTCCAATTTGAACTA
AAGAGAGTCACTTTGAACCTAGGCCAGCGAGAGTCTGATGGATCCGAGAGCCCTGTTCTA
GGTGTAGCCATCCATTCCTTAGGAGCTAAGGTTACCTTGAACCTAGGCCAGCGAGAGGCT
GATGGATCCGAGAGCCCTGTTCTTGGTGTAGCTATCCATTCCTTAGGAGCTAAGGTCCAA
GTCAGACCTCTAGACATGGATGTAGAGCTGTCCCTAGGGAGTATAGCAGCTCAGCATCAC
AAGTTCCAAGTACCTGGATCTGAAGAGTTGTACCTGGTAAGAACACCAGCCTATGATGAG
AAAGCTGAAAGGCTCTTGTCTGTCAAATATCATAAGATTGACAAGAACAACCCTGAGTTT
GCCACCACCTACAAGTCTACTGAGCAGATGATCACAGCTCACTTCACCACCCTCGAGGTG
GTAGCTCACTGTGAGGCCATCCTGGATATCACAGAGTTTGCCGACACCCTGGTGGCTAGT
CTGGACCAGTCTGGCAAGACACCGGCAGTGGAGGATGGACACGTAGAGGATGAAGGGTAC
ATCAGTGAAGACGATAAGAAACCGGAACGCAAGCGAACCAAGGGAGTGAAGCCCACTGAT
GTCATTGATGTCCAAGTTGTAGCTACTCTTGATACCATCGCTCTAGTAGTATGCACCCAG
GAGGCTAGTCTTACAGAGGTCGCTGTTAAAGGATTGGAGGCTAATGTGACTGTTCAGAAG
CACAAGACTTGTGTGAACGCCTGTCTCCAGGAGATCACTGTAGTTGATCCTACACCAGAT
GCTCTTCATCCCAGGATTCTGTCTACCTTAGATAAGGAGGTGTTCAAGATGGCCCTCACC
CTCTACAACCATGCTACAGTAGGTGACCTGTACTCAGACATGGAGGCAGTTGATATGAGA
ATGGGATTAAAGGTGGGATGTATCAGAGCTGTCTTCCTCAATAAGTTTGTCAACAATCTA
TTGGGTTTTGTTGATCACTTCAACCGTGCCAAGGCGCTTGCAGCAGAGGCCGGTGCCAAC
GCAGCATCTGCAGCCCAACAGGCAGCAGAGGACATCAACGCTAAGGCCCCACGCATCGCC
ATGGACATCGTCGTCAAGGCACCCGTCATCGTCATCCCTAGTAACTCCACATCTGAGACA
GGGATGGTTGCTGACTTCGGTCAGTTGAGTGTCAAGAATTCCTTCAGGATCGTAGCAGGA
TCTGAGAAGCTTGAGAATCCAGCTGTGATAGACACCATGCATGTGGCTTTGGAGTCCATG
CAGCTGTCTAGATCTATCATCCAGAAAGAGGTCGTGAAATCGGATGTACTTATCCTGCAT
CCCATGTGTCTACACGTCAACCTGGCCAGGAACCTTTCAGTGGCCTGGTACCATGATGCT
CCGGCTATAGCAGTCTCAGGAAAACTTGATGCAATTCAGATCTCCATGGCAACTGATGAT
TTTGGCATCGTGATGTCGGTCCTGAATGAGAATCTACAGGAAGGTCAGCCGGAGAGTAAG
CCATCTGTCAAGCCTGTAGAAGGAGCAGGGGATGCACCTGCAGCCGAGGGTGGGCCACCA
AAAGATAGTGCAGCTACAGAAACAACTGCAGCAGAAGTCACACCTAGTGGTAAGCCAGAA
GAAGAGAAACCTGCTGAAGAGCCCTGGGTACAGGTCAAGGCTGATTTTGAGATGGAGAAG
ATTGGTGTCTCACTCTACACAGGGACGCATGACCTGACTCTACTGAGTGGACGACAAGAA
AGGCAAGACAAGGACACCCTGGGGCACTTCGCTGTGTGTCAGTTGATTGTAGGAGCTACA
GTCATGTCAGACCAGGCTGTAGAGGCTAAGACTAAGCTTGGAGACATCCTCCTCAATGAT
ATGAGGTCCAACAATCCTAATGCCATCACTAGAATGATTTACAGATATGGGGAGACAGAT
GAGAACATTGTGGATGTGGACTTCAAGATGTCAGCCAAGAAAGCCATCATTTTGGATGCA
ATCCTGCGCAACCTGCGCGCCTGCATCTGCACCGAGTTCCTGGTGACTTGTGCAGAGATC
TTCACCAAGGCTCTTCCAGCAGATGCTCAGGGTACAAAGTCTGGCACCAGTATAGCAGCC
AAGCCGTCTACCACCAGTCAAGCCTCTGCTGCTGCAGCAGCTCCTGCTGAAGAAGGGACC
AAGAATGATATGCAGATCAAGGCCATCCTGCAGAATCCTGAGATCATCCTGGTGGCCGAC
TCCAGCACTAAGGACACCAATGCTCTCATCCTGCAGGCATCAGGTGAGGTGAACCTGATC
CAATCTGATGGTACCATGAAGATGACCGGAGGACTACCTATGCTTAGGATTGATGCTTGT
CCATTCAAGGAAGAGCTCAGGAAAGGAAGAACTAGCAAGGTTCTTGTGCCATGCCACATT
GACTTCCACCTGAGCTCTCCTGAAGGTCAGGGGCAGAGGATCTCAGTAGACCTCCCAGAG
CTGGTACTCAATATCTCACCAGAAACAGTCAAGATTCTCTCTGCTGTGGCTCAAACTGTT
TCCCCCTCTAAGGCTGAAGAAATGGAAGAGAAGAAGAAGGCTGTTGATATGTCGGATGTT
TGGGATGTGAAACATCTCAAAACAAGCGATTTCTGGTTCCTCCATCAAGATGAAGGTGCT
GACGTAGATGACTTCACACTGCCTCTGGTCCCCGTAGTGCCCCCTCCCCAGCAGGTGGAG
GAGCTAGTAGCCAACATTAAGACCATTGTAGTGAAGATAGAGGCTGCCAGTGGACGCCGC
TTTGTCCCTATGCTCATTCTAGAGGCCAGCATGCATGCCATCGTCAAGGATTGGTCCTCA
CGGTTGTATGTTGAGAGCCACATGAAGCTGGAAGTTTCAACGTACAACGAGAAGGTTGCA
GCATGGGAGCCATTGATCGAGTCCATTGAGCAGGCTAATGAGAAGTACATCCCATGGAGT
CTCTCTGTCAACGTGGTCAAGAATGATGACCTGCTGGATGCCGGCTCAACTACCGTCTCA
TCAGAAGATGAGGACAGTGATAATGTGAGCCTTGCCCCTCCAGCCATGACTGTCACTGTG
TCTGCAGAAGAAACACTTCAGATGACCGTCACAAAGACATCACTGGCACTCTTCAATAAA
CTAGGACAGGTGTTTGGTCAAGCGATGGCCGAACCAACAACATCATTGAAGGACACCGAT
GTCATCCCAGCTTGCACTGTAACCAACCAAACAGGAGTAGCCATTACTGTCAAACCTGGT
TCATACTATCAGAGACCCAAGACTGGAGATGTAGCTTCTGTCAAGCACACAGAGAGCATT
GATTTGGATGTATCAGAGAAGGTCAGAGCAAGCAAGAAGATGGCCGTGGTCAACAAATCA
CCCATCTCACCCTCCGATATGGAACTGTCTATTCAGGTTGAGGGGTATGAGGAGCTCCAC
CATATCCCGATAGTACAGGCAGGTAACGTCCTCTACAACCTACAACCAATCAAGAAGTCA
TCGGAGAAGGTCTTCTCTATCACCCTAGAGATCAAGGCGACCCTTGACATGAGAAAGGTC
ATTGTCAGGTCTCCACTTCAGATTTTCAATCACTTTGACAAACCAGTTGACATCTACACC
AGAGACTCTACCATTGTGAAGAAGCTTGGTGAAGTCCAACCCAATGAGAGTTATGTAGTA
CCCCTTCATGTCGCTCACACCCAGGAACTACTCGCTAAACCAGTGGATGACAGCCATCTG
ATGTGTGACCAGCCTATATTGTATGAGAATCTATGGAAAGAGAAGATGGCTGCTGGTAAG
AAACAGGTCACATTCAGGTGCCCTGCCAAGGTTGATGGATACACACCACTCTTCTTCAAT
GTTCAAATTCTGGAGGATGCCTTGTTAGATGTCAAAGGAACATCGCTTCATTCTCCCAAG
TATAACATCCATCTTCACCCAGTAGTATCTCTCCGGAATCTCCTTCCAATCCCCATCTAC
TACACACTACAGGGTTCGGCAGATGAAGTGAAGATTGAGCCATGCGAGCAGAGCAAGATG
TTCAATGTGGAACTTGCCAAGACCATGATGTTTGTCAGGGAGTACTCTCAGCTTGGATTC
AGAGCTGGTAACAAGTGGACAGAGGCTGGTGTCTGGTATGACTACAGTCAGGGATTCATT
GATATGGCCATGTTTGTACCCTACACACTCATCAACAAGACTGGACTACCCATTGCCTAC
AAGGGAGGAGGAGAGGAACAGATAGAGCATCCAGCTGATAAAGAGAGTCCCATCTTCTTC
TCCTATCCATCCAAGGCCTTCAGCCCTGGCAAGAACAAGGTAAGCATTGTGCTA

>pdep
ATGGTGTTTGAATCCCTTGTTGCGGACCTTCTGAACAGGTTCCTCGGTCCTTATGTCGAG
AATTTGGACGCTTCACAGCTAAAACTTGGCATTTGGTCCGGTGATGTTGTACTCCAAAAC
CTGTTTGTAAAGGAAGGTGCACTGGATGAGCTTGACCTGCCAGTGAAGATCAAGGTTGGT
AACATTGGAAAGCTCACCCTCAAGATCCCTTGGAAGAACATCTACTCTTCTCCGGTAGTA
GCCACTCTTGAAGGATTGTACATAGTTGCAGCCCCAAATGCTGATATCAAGTACAATGCA
GAGAAGGACAAGAAACAGAAGTTTGAAGCCAAGCAGAGGACCCTGCAGAGAGTCGAAGAT
GCCAAGACAAAGGAAAAGGAAAAAGATAAAGTGAAAGACCCCAAGGCAGATTCCTTTGCA
GAAAAGCTAGCCATGCAGGTAGTCAAGAATGTTCAGGTCAAGATATGTGATATTCATGTC
AGGTACGAGGACAGAACAACCAATCCCAAGGCTCCGTTTGCCCTCGGTGCTACYCTTCAG
AACATCTCCTTAGAGACAACAGATGAAAATTGGCTTCCGTGTGTTGCGGACCAAACAGTG
CAACTTGTACACAAGATGCTTCGACTTGATTCGCTTGCTGTCTACTTCAACTCTGGATCT
GATATGTACACCACGAAAGACAGGCAGGAAATGCTGGATATAATGAAGAGTTCCATTGGT
ACGAAAGGCAGCATACCAAAGGGGTATCAGTACTTGATAGAGCCAATCTCATCATCAGCC
CAGCTACGKCTCAACCCCAAACCAGAGTCCAACTTGTCTGTCCCTCAAGCTTATGTCAAT
CTGGTCATACAAAGCATTGGAGTGGGTCTYCGTCGCAAGCAATACAGGGACGTGATGCAG
CTGCTTGTATCGTTTGAACGAATGACTCGCAATGAACCGTTCAGGAAGTACAAACCAGAT
GTTCCTCTTCGTGGCCATGSCAAAGAATGGTGGCACTATGCTCAGAACAGCATCTTGGAG
GAAACTGTGAGACGGAGACATCGTATGTGGTCGTGGGCTCACATCAGCAAGCATCGTAAG
CTGGTCAAGCATTACATCAACCTMTATGTGGAYAARCTGGACACCAACAAACCTTCCAAA
GACTTGCTAAAGAAGCTTGAGGACATGGAGAGAGAACTTGACGTGTTCAACATCACACTG
AGCCGACAGCAGGCAGAGGTAGAGCTTAAGAAGAGAGGACTGAAAAAGAAGAAGGAGAAA
GAAGAAAGCGGAGGATGGTTTGGGGGATTGTGGGGAGGAAAAAAGAAAGAAAAGAAGAAG
CAAGCAGAAGAGGATGACTTAGCATCTATGGCTGNCAAATTCCAGGATGCGATGACAGAG
GAGGAGAAAGCCAAGCTCTATGCAGCCATCGGATACAGTGAGACTTCAGTCAATACTACA
CTACCCAAAGATTATATTGGAGTAGATGCCAACTTYAAGCTGCTAGAAACCAGTGTGAAG
CTCTTTGAGGATGATGATGAATTACAGATCTTGAACCTTGCTGTCACAGACCTAGGAGCA
ATCTTCAAACAACGGCCAGCAGCTGAAGCCATCTGGCTTGATCTACAGCTTGGCGAGTTC
AGCGTCCTTGGGTCACCCATCAATGGACAGCGCCCTCAGATGGTAGAGTCACAGGTCACT
CTCGAAGATGAGAAGGTCTCTGAGGTCAGYCTTCAGTTTGAGACCAACCCTATGGACGGC
AAGGCTGATCAACGCATCACTCTACGGACCCAACCTCTCAAAGTTGTCTATGATGCGCAT
ACAATCAACAGTATAGCTGCTTTCTTCAAACCTCCAGAAGATGTGCGCCTGGATAACCTT
TCTGAAGCTGCTATGTCCAACCTGACAGAACTGAGCGACACCTCAACAACAGGTCTTCAG
TTCATGGTAGACAACAAGCAGATCCTAGATATCAATGTGGATGTCAAGTCTACCTATGTC
ATCATCCCAGAGAATGGTGTCTTTGATGGCTCAGGATCAGTGCTCGTTGTGGACCTTGGA
AATGTGAAAATGACAACAGAAAGTGAGGAGAGACATGAAGGAGAAAGAACAGAGAATGAA
TCATTGGAGGAACTCAAGCGGAAGGCCTACGATCGATTCAGCCTTGACATTCAAAATGTT
CAGGTCATCTTTGCTCCAAAAGGTGAAGATTGGCAGGCTATACGTAAGCAGAATGGATCN
TCACCCTTGCATCTCCTTCAACCAATGGATGTACATATCTCACTACAGAAATGCATGGTG
GAGGATGTTAGACTTCCCAAGATGAGAGTGAACGGTGAACTACCTGATGTATCAATCAAT
CTATCAGACCACAAGCTGAAGCAGATACTGGCCCTGGCAACCAGTATTCCCTTACCTGAG
AGTGATGAACCAGGAGCACCTGCTGCTCAAAAAGATCCCAAGAGTGAGACCTATGCTGTA
GSRAGAGGCATGTCGGACAGCAAACTCATCGCTGTGGCAGGAGACGACAGCAGCGATGAG
TTCATGTCGGCAGATGAGGGATCAAGTCCCTCGCTGCTATCCAAGAAGAAACGGGCCATA
CAACGACAGGAGAGTACCAGCCTCTACTTGAGATCTGACGTGGAGCTCCAATTTGAACTA
AAGAGAGTTGCTTTGAACCTAGGCCAGCGAGAAACTGATGGATCCGAGAGCCCTGTTCTA
GGTGTAGCCATCCATTCCTTAGGAGCTAAGGTTGCTTTGAACCTAGGCCAGCGAGAAACT
GATGGATCCGAGAGCCCTGTTCTAGGTGTAGCCATCCATTCCTTAGGAGCTAAGGTCCAA
GTCAGACCTCTAGACATGGAYGTAGAGCTGTCCCTAGGGAGTATAGCAGCTCAGCATCAC
AAGTTCCAAGTACCTGGATCTGACAAGTTGTACCTGGTAAGAACACCAGCCTATGATGAG
AAAGCTGAAAGGCTCTTGTCTGTCAAATATCATAAGATTGACAAGAACAACCCTGAGTTT
GGCACCACCTACAAGTCTACGGAGCAGATGATCACAGCTCACTTCACCACCCTAGAGGTT
GTAGCTCACTGTGAAGCCATCCTGGATATCACAGAGTTTGTCGATACCCTGGTGGCTAGT
CTGGACCAGTNNGGCAAGGCACCGGCAGTGGAGGATGGACAGGCGGAGGATGAAGGATAC
AGCAGTGAAGACGATAAGAAACCTGAACGCAAGCGAACCAAAGGAGTGAAGGTCACTGAT
GTCATTGATGTCCAAGTTGTAGCTACACTTGACACCATCGCTCTAGTAGTATGCACCCAG
GAGGCTAGTCTCACAGAGGTCGCTGTTAAAGGATTGGAGGCTAATGTGACTGTTCAGAAA
CACAAGACTTGTGTGAATGCCTGTCTACAGGAGATCACTGTAGTTGATCCTACACCAGAT
GCTCTTCATCCAAGGATTCTGTCTACCTTGGATAAGGAGGTGTTCAAGATGGCCCTGACC
CTCTACAACCATGCWACAGTAGGTGACCTGTACTCAGACATGGAGGCTGTTGAYATGAGA
ATGGGATTGAAGGTGGGATGTATCAGAGCTGTCTTCCTCAATAAGTTTGTCAACAATCTA
TTGGGTTTTGTTGATAACTTCAACCGTGCCAAGGCGCTTGCAGCAGAGGCCGGTGCCAAC
GCAGCAACCGCAGCCCAACAAGCAGCAGAGGACATCAACGCTAAGGCCACACGCATTGCC
ATGGACATCGTYGTCAAAGCACCCGTCATCGTTATCCCTAGTAACTCCACATCTGAGTCA
GGAATGGTTGCTGACTTAGGTCAGTTGAGTGTGAAGAATTCCTTCAGGATAGTACCAGGA
TCTGAGAGGCTTGAGAACCCAGCCGTGATAGACTCCATGCATGTGGCCTTGGAGTCCATA
CAGCTGTCTAGAGCTATCATCCAGAAAGAGGCAGTGAARTCAGAYGTACTAATCCTGCAT
CCCATGTGTCTACACGTCAACCnnnnnnnnnnnnnnnnnnnnnnnnnnnnnnnnnnnnnn
nnnnnnnnnnnnnnnnnnnnnnnnnnnnnnnnnnnnnnnATCTCCATGGCAACTGATGAC
TTTGGCATTGTGATGTCGGTCCTGAACGAGAATCTACAGGAAGGTCAGCCGAAGAGTAAG
CCATCTGTCAAGCCTGTACAAGGTGCAGGGGATGCACCTGCAATTGAGGGTGGGTCACCA
AAAGATGGTGCAGCTGCAGAAACAACTGCAGCAGAAGTCACACCTGGTGGTAAACCAGAT
GAAGAGAAACCTGCTGAAGAGCCCTGGGTACAGGTCAAGGCTGATTTTGAGATGGAGAAG
ATTGGTGTCTCACTCTACACAGGGACGCATGACCTGACTGCACTGAGTGGACGTCAGGAA
CGGCAAGCCAAGAACACCCTGGGGCACTTTGCTGTATGTCAATTGATTGTAGGAGCTACA
GTCATGTCAGATCAAGCTGTAGAGGCTAAGACTAAGCTTGGAGATATTCTCCTTAATGAT
ATGAGGTCCAACAATCCCAATGCCATCACCAGAATGATTTACAGATATGGGGAGACGGAT
GAGAACATTGTAGATGTGGACTTCAAGATGTCTGCCAAGAAAGCCATCAATTTGGATGCA
ATCCTGCGCAACTTGCGTGCCTGCATCTGCACCGAGTTCCTGGTGACTTGTTCAGAGATC
TTCACCAAGGCTCTTCCAGCCGATGCTCAGGGTACCAAGTCCAGCACCAGTGTGGCAGTC
AAGCCCTCTACCACCAGTCAAGCCCCTGCTSCWSCAGCAGCTCCTCCTGAAGAAGGGACC
AAGAATGATATGCAGATCAAGGCTGTCCTGCAGAATCCTGAGATCATCCTGGTGGCTGAC
TCAAGCACTAAGGACACCAATGCTCTCGTCCTGCAGACATCAGGTGAGGTGAACCTGATC
CAATCTGATGGTACCATGAAGGTGACTGGAGGACTACCTAnnnnnnnnnnnnnnnnnnnn
nnnnnnnnnnnnnnnnnnnnnnnnnnnnnnnnnnnnnnnGTTCTTGTGCCATGCAACATT
GACTTCCACCTGAGTTCCCCTGAAGGTCANNNNNNNNNNNNNNNNNNNNACNTNNNAGAN
CTANNNCTCAATGNNNNNCCAGAAACGGTCAAGATTCTCTCTGCTGTGGCTCAAACTGTT
TCCCCCTCCAAGGCTGAAGAAGAGGAAGAGAAGAAGAAGGCTGTTGATATGTCGGATGTT
TGGGATGTGAAACATCTCAAAACAAGCGAATTCTGGTTTCTCAACCAAGATGAAGAGGCT
GAAGTAGATGAGCTNNNATTGCCTCTGGCCCCCGTAGTGCCCCCTCCCCAGCAGGTAGAG
GAGCTAGTAGCCAACATTAAGACCATTGTAGTAAAGATTGAGGCTGCCAGTGGACGACGC
TTTGTCCCTATGCTCATCCTAGAGGCCAGCATGCATGCCATCGTCAAGGACTGGTCCTCC
CGGTTGTATGTTGAGAGCCACATGAAGTTGGAAGTTTCAACGTACAATGAGAAGGTSGCA
GCATGGGAGCCATTGATTGAGTCCATTGAGCAGCCTAATGAGAAATACATCCCATGGAGT
CTCTCTGTCAACGTGGTCAAGAATGATGACCTGCTAGATGCCACCTCCACTACCRTCTCA
TCTGAAGAAGAGGACAGTGAAAACGTGAGCCTTGCCCCTCCAGCCATGACTGTCACTGTG
TCTGCAGAAGAAACACTGCAGATGACAGTCACAAAGACATCACTGGCACTCTTCAACAAA
CTAGGACAGGTGTTTGGTCAAGCGATGGCAGAACCAACAACATCATTGAAGGACACTGAT
GTCATCCCAGCTTGCACTGTAACCAACCAAACAGGAGTAGCCATTRCTGTCAAACCTGGT
TCCTACTATCAGGCACCCAAGTCTGGAGATGTAGCTTCTATCAAGCACACAGAGAGCATT
GATTTGGATGTATCCGAGAAGGTCAGAGCAAGCAAGAAGATGGCTGTGGTCAACAAATCA
CCCATCTCACCCTCTGATATGGAACTGTCCATTCAGGTTGAGGGGTATGAGGAGCTCCAT
CGTATCCCGATAGTACAGGCAGGTAGCGTCCTCTACAACCTACAACCAATCAAGAAGTCT
TCAGAGAAGGTCTTCTCTATCACCCTAGAGATCAAGGCGACCCTTGACATGAGAAAGGTC
ATTGTCAGGTCACCACTTCAGATTTTCAATCACTTTGACAAACCAGTTGACATCTACACC
AAAGGGAGTAATCTTGTAACGAAGCTTGGTGAAGTCCAACCCAATGAGAGTTTTGTAGTA
CCCCTTCAGGTCGCACACACCCAGGAGCTACTCGCTAAACCAGTGGATGACAGCCATCTG
ATGTGTGACCAGCCTATACTGTATGAGAATCTGTGGAAAGAGAAGATGGCTGCTGGTAAG
AAGCAGGTCACRTTCAGGTGCCCTGCGAAGGTCGCTGGATACACACCACTCTTCTTCAAT
GTTCAAATTTTGGAGGATGCTTTGTTAGATGTCAAAGGAACATCGCTTCATTCWCCCAAG
TATAACATCCATCTTCACCCRGTAGTATCTCTCCGGAATCTCCTTCCAATTCCCATCTAC
TATACACTACAGGGTTCGGCAGATGAAGTAAAGATTGAGCCATGTGAGCAGAGCAAGATG
TTCAATGTAGAACTTGCCAAGACTATGATGTTTGTCAGGGAGTACTCTCAGCTTGGATTC
AGAGCCAATAACAAGTGGACAGAGGCTGGTGTCTGGTATGATTATAGCCAGGGATTCATT
GACATGGCCATGTTTGTACCCTACACACTCATCAACAAGACTGGACTACCCATTGCCTAC
AAGGGAGGGGGAGAGGAACAGATAGAGCATCCTGCTGATAAGGAGGGTCCCGTCTTCTTC
TCCTATCCATCCAAGGTCTTCAGCCCTGGCAAGAACAAGGTAAGCATTGTGTTA
