# Supplementary material for: Genome-wide signals of positive selection in strongylocentrotid sea urchins
Source: BMC Genomics. 2017 Jul 21;18:555. doi: 10.1186/s12864-017-3944-7 (PMC5521101; doi:10.1186/s12864-017-3944-7)
Supplement: Supplementary file 3 — Consensus alignment files. A compressed (gzip) tape archive (TAR) file containing 6250 consensus alignment files in FASTA format. (TGZ 14116 kb) [file 12864_2017_3944_MOESM3_ESM.tgz › SPU_021394/consensAlign.ordered.fa]

>sdro
ATGTTCACCTGGCTAAACAACGATGAAGGCCGGCGCAAGCAGCCGCAGGTTTTTAACAAT
GTTTTGGATGGACTCAAAGATATGTATAAAAAAGTGATCTTCCCTCTCGAAGATGAATAT
CGCTTCAGCGAGTTCCACTCACCGTCTCTTGACGAGGCAGATTTCACAGCCAAGCCTATG
ATCCTCCTTGTTGGTCAGTACTCAACGGGTAAGACCACTTTTATCAGGTATCTGTTAGAG
CAAGAATTCCCTGGTATGAGAGTTGGTCCAGAGCCCACCACAGACCGATTCATCGCAGTG
ATGAAAGGCGAAACAGACCAGGTGATACCAGGGAATGCGCTCGTCGTTGATCCAAAACGC
CAATTTCGCAAGATGTCAAAGTTTGGCAATGCATTCCTCAATCGTTTCCAATGCTCACTG
ACCAATTGCCCGGTACTCGACAGTATCACCATCATAGACACACCTGGTATTTTATCAGGA
GAAAAGCAGAGACTTGATCGTGGCTATGATTTTGTGAACGTGTTGGAATGGTTTGCGGAA
CGTGCAGACAGAATCATTCTCCTATTTGATGCACATAAACTTGATATTTCTGATGAGTTT
AGGAGATGTATTGAGGCAATAAAATCGCAAGATGAGAAGATTCGCATTGTCTTGAATAAG
TCGGACATGATCAACCATCAGCAATTGATGAGGGTGTATGGGGCCCTTATGTGGTCTCTT
GGCAAGGTGATCAATACTCCAGAGGTCTCAAGAGTGTACATCGGCTCATTTTGGAATAAG
CCGCTGCACCATGATATGAATAGAAAGCTGTTTGAGGCAGAGGAAGTTGATCTCTTCAGT
GATCTTCAGAGTCTTCCCCGGAATGCAGCTCTGAGGAAACTCAACGATCTCATCAAGAGA
GCAAGGCTAGCAAAAGTCCATGCCTATGTGATGAGCATTCTGAAACGCGACATGCCATCC
ATGTTTGGCAAGGATGCCAAGAAGAAAGAGCTGATCAACAACCTACCTGATGTATACAAG
GAGGTAGAGCGAACCTACCAGATCTCACCGGGGGATTTCCCCTCTCTCAGTCGCATGCGG
GAAGTCCTCAAGGATATGGATTTCACCAAGTTCCACACCCTCAAGCCACGCATGATTGAG
AAGGTGGATAATATGTTGAGCCACGACATGACCCGTCTCATGCAGATGATCCCTACCGAA
GAGGCTCTGGATAAGAAGCAGCTCATCAGGGGCGGAGCTTTCACCGCGGACGAGTCTGGT
CCATTCAACATGGGATACGGAGAGGGTGCAGACTTCGGCAAGAATGAGATCCAGACGTGG
GTCGTGGAAGATAAGATGGATGAATATGAGAAGGTCTTCAATTCCCTAGGTCCCATCGAG
AATAAGGTCTCTGGTACCGTGGCCAAGACGCACATGGTCAAGTCCAAGCTGCCCAACCTT
TCACTCGGCAGGATATGGAAGCTAGCTGATGTGGACCGAGATGGTATGCTGGACAGAGAG
GAGTTTGGTCTGTGCTTACATCTCATATCTATCAAAGTAGAGGGGCATGAACTTCCCTCA
GAGCTACCCTGGCATTTGGTACCCCCAAGTAAAAGGGGATTCAGTGGTCACGATCCACAA

>spal
ATGTTCACCTGGCTAAACAACGATGAAGGCCGGCGCAAGCAGCCGCAGGTTTTTAACAAT
GTTTTGGATGGACTCAAAGATATGTATAAAAAAGTGATCTTCCCTCTCGAAGATGAATAT
CGCTTCAGCGAGTTCCACTCACCGTCTCTTGACGAGGCAGATTTCACAGCCAAGCCTATG
ATCCTCCTTGTTGGCCAGTACTCAACGGGTAAGACCACTTTTATCAGGTATCTGTTAGAG
CAAGAATTCCCTGGTATGAGAGTTGGTCCAGAGCCCACCACAGACCGATTCATCGCAGTG
ATGAAAGGCGAAACAGACCAGGTGATACCAGGGAATGCGCTCGTCGTTGATCCAAAACGC
CAATTTCGCAAGATGTCAAAGTTTGGCAATGCATTCCTCAATCGTTTCCAATGCTCACTG
ACCAATTGCCCGGTACTCGACAGTATCACCATCATAGACACACCTGGTATTTTATCAGGA
GAAAAGCAGAGACTTGATCGTGGCTATGATTTTGTGAACGTGTTGGAATGGTTTGCGGAA
CGTGCAGACAGAATCATTCTCCTATTTGATGCACATAAACTTGATATTTCTGATGAGTTT
AGGAGATGTATTGAAGCAATAAAATCGCAAGATGAGAAGATTCGCATTGTCTTGAATAAG
TCGGATATGATCACCCATCAGCAATTGATGAGGGTGTATGGGGCCCTTATGTGGTCTCTT
GGCAAGGTGATCAATACTCCAGAGGTCTCAAGAGTGTACATCGGCTCATTTTGGAATAAG
CCGCTGCACCATGATATGAATAGAAAGCTGTTTGAGGCAGAGGAAGTTGATCTCTTCAGT
GATCTTCAGAGTCTTCCCCGGAATGCAGCCCTGAGGAAACTCAACGATCTCATCAAGAGA
GCAAGGCTAGCAAAAGTCCATGCCTATGTGATGAGCATTCTGAAACGCGACATGCCATCC
ATGTTTGGCAAGGATGCCAAGAAGAAAGAGCTGATCAACAACCTACCTGATGTATACAAG
GAGGTAGAGCGAACCTACCAGATCTCACCAGGGGATTTCCCCTCTCTCAGTCGCATGCGG
GAAGTCCTCAAGGAAATGGATTTCACCAAGTTCCACACCCTCAAGCCACGCTTGATTGAG
AAGGTGGATAATATGTTGAGCCACGACATGACCCGTCTCATGCAGATGATCCCTACCGAA
GAGGCTCTGGATAAGAAGCAGCTCATCAGGGGCGGAGCTTTCGTAACGGACGAGNCTGGT
CCATTCGGCATGGGATACGGAGAGGGTGCAGACTTCGGCAAGAATGAGATCCAGACATGG
GTCGTGGAAGATAAGATGGATGAATATGAGAAGGTCTTCAATTCCCTAGGTCCCATCGAG
AATAAGGTCTCTGGTACCGTGGCCAAGACGCACATGGTCAAGTCCAAGCTGCCCAACCTT
TCACTCGGTAGGATATGGAAGCTAGCTGATGTGGACCGAGATGGTATGCTGGACAGAGAG
GAGTTTGGTCTGTGCTTACATCTCATATCTATCAAAGTAGAGGGGCATGAACTTCCCTCA
GAGCTACCATGGCATTTGGTACCCCCAAGTAAAAGGGGATTCAGTGGTCACGATCCACAA

>sfra
ATGTTCACCTGGCTAAACAACGATGAAAACCGGCGCAAGCAGCCGCAGGTTTTTAACAAT
GTTTTGGATGGACTCAAAGATATGTATAAAAAAGTGATCTTCCCTCTCGAAGATGAATAT
CGCTTCAGCGAGTTCCACTCACCGTCTCTTGACGAGGCAGATTTCACAGCCAAGCCTATG
ATCCTCCTTGTTGGCCAGTACTCAACGGGTAAGACCACTTTTATCAGGTATCTGTTAGAG
CAAGAATTCCCCGGTATGAGAGTTGGTCCAGAGCCCACAACGGACCGATTCATCGCAGTG
ATGAAAGGAGAAACAGACCAGGTGATACCAGGGAATGCGCTGGTCGTTGATCCAAAACGC
CAATTTCGCAAGATGTCGAAGTTTGGCAATGCATTCCTCAATCGTTTCCAATGCTCACTG
ACCAATTGCCCGGTACTTGACAGTATCACCATCATAGACACACCTGGTATTTTATCAGGA
GAAAAACAGAGACTTGATCGTGGCTATGATTTTGTGAACGTGTTGGAATGGTTTGCGGAA
CGTGCAGACAGAATCATTCTCCTGTTTGATGCACATAAACTTGATATTTCTGATGAGTTT
AGGAGATGTATTGAGGCAATAAAATCGCAAGATGAGAAGATTCGCATTGTCTTGAATAAA
TCGGACATGATCAACCATCAGCAATTGATGAGGGTGTATGGGGCCCTTATGTGGTCACTT
GGCAAGGTGATCAATACTCCAGAGGTCTCAAGAGTGTACATCGGCTCATTTTGGAATAAG
CCGCTGCACCATGATATGAATAGAAAGCTGTTTGAGGCAGAGGAACTTGATCTCTTCAGT
GATCTTCAGAGTCTTCCCCGGAATGCAGCCCTGAGGAAACTCAATGATCTCATCAAGAGA
GCAAGRCTAGCAAAAGTCCATGCCTATGTCATGAGCATTCTGAAACGTGATATGCCATCC
ATGTTTGGCAAGGATGCCAAGAAGAAAGAGCTGATCAACAACCTACCTGATGTATACAAG
GAGGTAGAGCGAACCTACCAGATCTCACCAGGGGATTTCCCCTCTCTCAGTCGCATGCGG
GAAGTCCTGAAGGAGATGGATTTCACCAAGTTCCATGCCCTCAAACCACGCATGATTGAG
AAGGTGGATCTGATGTTGAGCACCGACATnnCCCGCCTCATGCAGATGATCCCTACGGAA
GAGGCTCTGGATAAGAAGCAGCTCATCAGGGGCGGAGCTTTCACCGCAGATGAATCTGGC
CCATTCGGCATnnnnnnnnnnnnnnnnnnnnNCTTCGGCAAGAATGAGATCCAGACGTGG
GTCGTGGAAGATAAGATGGATGAATATGAGAAGGTCTTCAATACCCTAGGTCCTATCGAA
AATAAGGTCTCTGGTACTGTGGCCAAGAAACACATGGTCAAGTCCAAGCTGCCCAACCTT
ACACTCGGCAGGATATGGAAGCTGGCTGATGTTGACAGAGATGGTATGCTTGACAGAGAG
GAGTTTGGTTTGTGCTTACATCTAATAGATATCAAATTAGAGGGGCATGAACTTCCCTCC
GACCTACCCTGGCATTTGGTACCCCCAAGTAAAAGGGGATTCAGTGGTACTGATCCACAA

>afraSS
ATGTTCACCTGGCTAAACAACGATGAAGGCCGGCGCAAGCAGCCGCAGGTTTTTAACAAT
GTTTTGGATGGACTCAAAGATATGTATAAAAAAGTGATCTTCCCTCTCGAAGATGAATAT
CGCTTCAGCGAGTTCCACTCACCGTCTCTTGACGAGGCAGATTTCACAGCCAAGCCTATG
ATCCTCCTTGTTGGTCAGTACTCAACGGGTAAGACCACTTTTATCAGGTATCTGTTAGAG
CAAGAATTCCCTGGTATGAGAGTCGGTCCAGAGCCCACCACAGACCGATTCATCGCAGTG
ATGAAAGGCGAAACAGACCAGGTGATACCAGGGAATGCGCTCGTCGTTGATCCAAAACGC
CAATTTCGCAAGATGTCAAAGTTTGGCAATGCATTCCTCAATCGTTTCCAATGCTCACTG
ACCAATTGCCCGGTACTCGACAGTATCACCATCATAGACACACCTGGTATTTTATCAGGA
GAAAAGCAGAGACTTGATCGTGGCTATGATTTTGTGAACGTGTTGGAATGGTTTGCGGAA
CGTGCAGACAGAATCATTCTCCTATTTGATGCACATAAACTTGATATTTCTGATGAGTTT
AGGAGATGTATTGAGGCAATAAAATCGCAAGATGAGAAGATTCGCATTGTCTTGAATAAG
TCGGACATGATCAACCATCAGCAATTGATGAGGGTGTATGGGGCCCTTATGTGGTCTCTT
GGCAAGGTGATCAATACTCCAGAGGTCTCAAGAGTGTACATCGGCTCATTTTGGAATAAG
CCGCTGCACCATGATATGAATAGAAAGCTGTTTGAGGCAGAGGAAGTTGATCTCTTCAGT
GATCTTCAGAGTCTTCCCCGGAATGCAGCTCTGAGGAAACTCAACGATCTCATCAAGAGA
GCAAGGCTAGCAAAAGTCCATGCCTATGTGATGAGCATTCTGAAACGTGACATGCCATCC
ATGTTTGGCAAGGATGCCAAGAAGAAAGAGCTGATCAACAACCTACCTGATGTATACAAG
GAGGTAGAGCGAACCTACCAGATCTCACCGGGGGATTTCCCCTCTCTCAGTCGCATGCGG
GAAGTCCTCAAGGATATGGATTTCACCAAGTTCCACACCCTCAAGCCACGCATGATTGAG
AAGGTGGATAATATGTTGAGCCACGACATGACCCGTCTCATGCAGATGATCCCTACCGAA
GAGGCTCTGGATAAGAAGCAGCTCATCAGGGGCGGAGCTTTCACCTCGGACGAGTCTGGT
CCATTCAACATGGGATACGGAGAGGGTGCAGACTTCGGCAAGAACGAGATCCAGACGTGG
GTCGTGGAAGATAAGATGGATGAATATGAGAAGGTCTTCAATTCCCTAGGTCCCATCGAG
AATAAGGTCTCTGGTACCGTGGCCAAGACGCACATGGTCAAGTCCAAGCTGCCCAACATT
TCACTCGGTAGGATATGGAAGCTAGCTGATGTGGACCGAGATGGTATGCTGGACAGAGAG
GAGTTTGGTCTGTGCTTACATCTCATATCTATCAAAGTAGAGGGGCATGAACTTCCCTCA
GAGCTACCATGGCATTTGGTACCCCCAAGTAAAAGGGGATTCAGTGGTCACGATCCACAA

>hpul
ATGTTCACCTGGCTAAACAACGATGAAAGCCGGCGCAAGCAGCCGCAGGTTTTTAACAAT
GTTTTGGATGGACTCAAAGATATGTATAAAAAAGTGATCTTCCCTCTCGAAGATGAATAT
CGCTTCAGCGAGTTCCACTCACCGTCTCTTGACGAGGCAGATTTCACAGCCAAGCCTATG
ATCCTCCTTGTTGGCCAGTACTCTACGGGTAAGACTACCTTTATCAGGTATCTGTTAGAG
CAAGAATTCCCTGGTATGAGAGTTGGTCCAGAGCCCACAACAGACCGATTCATCGCAGTG
ATGAAAGGCGAAACAGACCAGGTGATACCAGGGAATGCGCTCGTCGTTGATCCAAAACGC
CAATTTCGCAAGATGTCAAAGTTTGGCAATGCATTCCTCAATCGTTTCCAATGCTCACTG
ACCAATTGCCCGGTACTTGACAGTATCACCATCATAGACACACCTGGTATTTTATCAGGG
GAAAAACAGAGACTTGATCGTGGCTATGATTTCGTGAACGTGTTGGAATGGTTTGCGGAA
CGTGCAGACAGAATCATTCTCCTATTTGATGCACATAAACTTGATATTTCTGATGAGTTC
AGGAGATGTATTGAGGCAATAAAATCGCAAGATGAGAAGATTCGCATTGTCTTGAATAAG
TCGGACATGATCAACCATCAGCAATTGATGAGGGTGTATGGGGCCTTAATGTGGTCTCTT
GGCAAGGTGATCAATACTCCAGAGGTCTCGAGAGTGTACATCGGCTCATTTTGGAATAAG
CCGCTGCATCATGATATGAATAGAAAGCTGTTTGAGGCAGAGGAAGTTGATCTCTTCAAT
GATCTTCAGAGTCTTCCCCGGAATGCAGCCCTGAGGAAACTCAACGATCTCATCAAGAGA
GCAAGGCTAGCAAAAGTCCATGCCTATGTGATGAGCATTCTGAAACGTGATATGCCATCC
ATGTTTGGCAAGGATGCYAAGAAGAAAGAGCTGATCAACAACCTACCTGAAGTATACAAG
GAGGTAGAGCGAACCTACCAGATCTCACCAGGGGATTTCCCCTCTCTCAGTCGCATGCGG
GAAGTCTTGAAGGATATGGATTTCACCAAGTTCCACACCCTCAAACCACGCATGATTGAG
AAGGTGGATCAGATGTTGAGCACCGACATGACCCGCCTCATGCAGATGATCCCTACCGAA
GAGGCTCTGGATAAGAAGCAGCTCATCAGGGGCGGAGCTTTCACCGCGGACGAGTCTGGT
CCATTCGGCACGGGATACGGAGAGGGTGCAGACTTCGGCAAGAATGAGATCCAGACGTGG
GTCGTGGAAGATAAGATGGATGAATATGAGAAGGTCTTCAATACCCTAGGTCCCATCGAA
AATAAGATCTCTGGTACTGTGGCCAAGAAGCACATGGTCAAGTCCAAGCTGCCCAACCTT
ACACTCGGCAGGATATGGAAGCTGGCTGATGTTGACCGAGATGGTATGCTTGACAGAGAG
GAGTTTGGTCTGTGTTTACATCTCATAGATATCAAATTAGATGGGCATGAAATTCCCTCA
GACCTACCCTGGCATTTGGTACCCCCAAGTAAAAGGGGATTCAGTGGTCACGATCCRCAA

>snud
ATGTTCACCTGGCTAAACAACGATGAAAGCCGGCGCAAGCAGCCGCAGGTTTTTAACAAT
GTTTTGGATGGACTCAAAGATATGTATAGAAAAGTGATCTTCCCTCTCGAAGATGAATAT
CGGTTCAGCGAGTTCCACTCACCGTCTCTTGACGAGGCAGATTTCACAGCCAAGCCTATG
ATCCTCCTTGTTGGCCAGTACTCAACGGGTAAGACCACTTTTATCAGGTATCTGTTAGAG
CAAGAATTCCCTGGTATGAGAGTTGGTCCAGAGCCCACAACGGACCGATTCATCGCAGTG
ATGAAAGGCGAAACAGACCAGGTGATACCAGGGAATGCGCTCGTCGTTGATCCAAAACGC
CAATTTCGCAAGATGTCAAAGTTTGGCAATGCATTCCTCAATCGTTTCCAATGCTCACTG
ACCAATTGCCCGGTACTCGACAGCATCACCATCATAGACACACCTGGTATTTTATCAGGA
GAAAAACAGAGACTTGATCGTGGCTATGATTTTGTGAACGTGTTGGAATGGTTTGCGGAA
CGTGCAGACAGAATCATTCTCCTATTTGATGCGCATAAACTTGATATATCTGATGAGTTT
AGGAGATGTATTGAGGCAATAAAATCGCAAGATGAGAAGATTCGCATTGTCTTGAATAAG
TCGGACATGATCAACCATCAGCAATTGATGAGGGTGTATGGGGCCCTTATGTGGTCTCTT
GGCAAGGTGATCAATACTCCAGAGGTCTCAAGAGTGTACATCGGCTCATTTTGGAATAAG
CCACTGCACCATGATATGAATAGAAAGCTGTTTGAGGCAGAGGAAGTTGATCTCTTCAAT
GATCTTCAGAGTCTTCCCCGGAATGCAGCCCTGAGGAAACTCAATGATCTCATCAAGAGA
GCAAGGCTAGCAAAAGTCCATGCCTATGTCATGAGCATTCTGAAACGTGATATGCCATCC
ATGTTTGGCAAGGATGCCAAGAAGAAAGAGCTGATCAACAACCTACCTGATGTATACAAG
GAGGTAGAGCGAACCTACCAGATCTCACCAGGGGATTTCCCCTCTCTCAGTCGCATGCGG
GAAGTCCTAAAGGAGATGGATTTCACCAAGATCCATGCCCTCAAACCACGCATGATTGAG
AAGGTGGATCTGATGTTGAGCACCGACATGACCCGCCTCATGCAGATGATCCCCACGGAA
GAGGCTCTGGATAAGAAGCAGCTCATCAGGGGCGGAGCTTTCACCGGAGATGAATCTGGC
CCATTCGGCATGGGATACGGAGAGGGTGCAGACTTCGGCAAGAATGAGATCCAGACGTGG
GTCGTGGAAGATAAGATGGATGAATATGAGAAGGTCTTCAATACCCTAGGTCCTATCGAA
AATAAGATCTCTGGTACTGTGGCCAAGAAACACATGGTCAAGTCCAAGCTGCCCAACCTT
ACACTCGGCAGGATATGGAAGTTGGCTGATGTTGACAGAGATGGTATGCTTGACAGAGAG
GAGTTTGGTTTGTGCTTACATCTAATAGATATCAAATTAGAGGGACATGAACTTCCCTCC
GACCTACCCTGGCATTTGGTACCCCCAAGTAAAAGGGGATTCAGTGGTACTGATCCACAT

>sintSS
ATGTTCACCTGGCTAAACAACGATGAAGGCCGGCGCAAGCAGCCGCAGGTTTTTAACAAT
GTTTTGGATGGACTCAAAGATATGTATAAAAAAGTGATCTTCCCTCTCGAAGATGAATAT
CGCTTCAGCGAGTTCCACTCACCGTCTCTTGACGAGGCAGATTTCACAGCCAAGCCTATG
ATCCTCCTTGTTGGCCAGTACTCAACGGGTAAGACCACTTTCATCARGTATCTGTTAGAG
CAAGAATTCCCTGGTATGAGAGTTGGTCCGGAGCCCACCACAGACCGATTCATCGCAGTG
ATGAAAGGCGAAACAGACCAGGTGATACCAGGGAATGCGCTCGTCGTTGATCCAAAACGC
CAATTTCGCAAGATGTCAAAGTTTGGCAATGCATTCCTCAATCGTTTCCAATGCTCACTG
ACCAATTGCCCGGTACTCGACAGTATCACCATCATAGACACACCTGGTATTTTATCAGGA
GAAAAGCAGAGACTTGATCGTGGCTATGATTTCGTGAACGTGTTGGAATGGTTTGCGGAA
CGTGCAGACAGAATCATTCTCCTATTTGATGCACATAAACTTGATATTTCTGATGAGTTT
AGGAGATGTATTGAAGCAATAAAATCGCAAGATGAGAAGATTCGCATTGTCTTGAATAAG
TCGGATATGATCAACCATCAGCAATTGATGAGGGTGTATGGGGCCCTTATGTGGTCTCTT
GGCAAGGTGATCAATACTCCAGAGGTCTCAAGAGTGTACATCGGCTCATTTTGGAGTAAG
CCGCTGCACCATGATATGAATAGAAAGCTGTTTGAGGCAGAGGAAGTTGATCTCTTCAAT
GATCTTCAGAGTCTTCCCCGRAATGCAGCCCTGAGGAAACTCAACGATCTCATCAAGAGA
GCAAGGCTAGCAAAAGTCCATGCTTATGTCATGAGCATTCTGAAACGTGACATGCCATCC
ATGTTTGGCAAGGATGCCAAGAAGAAAGAGCTGATCAACAACCTACCTGAAGTATACAAG
GAGGTAGAGCGAACCTACCAGATCTCACCGGGGGATTTCCCCTCTCTCAGTCGCATGCGG
GAAGTCCTGAAGGAAATGGATTTCACCAAGTTCCACACCCTCAAGCCACGCATGATTGAG
AAGGTGGATAATATGTTGAGCCACGACATGACCCGTCTCATGCAGATGATCCCTACCGAA
GAGGCTCTGGATAAGAAGCAGCTCATCAGGGGCGGAGCTTTCACCTCGGACGAGTCTGGT
CCATTCGGCTTGGGATACGGAGAGGGTGCAGACTTCGGCAAGAATGAGATCCAGACGTGG
GTAGTGGAAGATAAGATGGATGAATATGAGAAGATCTTCAATTCCCTGGGTCCCATCGAA
AACAAGATCTCAGGTACTGTGGCCAAGACGCACATGGTCAAGTCCCAGCTGCCCAACCTT
TCACTCGGTAGGATATGGAAGCTAGCTGATGTTGACCGAGATGGTATGCTGGACAGAGAG
GAGTTTGGTCTGTGCTTACATCTCATATCTATCAAAGTAGAGGGGCATGAACTTCCCTCA
GAGCTACCATGGCATTTGGTACCCCCAAGTAAAAGGGGATTCAGTGGTCACGATCCACAA

>sprp
ATGTTCACCTGGCTAAACAACGATGAAAGCCGGCGCAAGCAGCCGCAGGTTTTTAACAAT
GTTTTGGATGGACTCAAAGATATGTATAAAAAAGTGATCTTCCCTCTCGAAGATGAATAT
CGCTTCAGCGAGTTCCACTCACCGTCTCTTGACGAGGCAGATTTCACAGCCAAGCCTATG
ATCCTCCTTGTTGGCCAGTACTCAACGGGTAAGACCACTTTTATCAGGTATCTGTTAGAG
CAAGAATTCCCTGGTATGAGAGTTGGTCCAGAGCCCACCACAGACCGATTCATCGCAGTG
ATGAAAGGCGAAACAGACCAGGTGATACCAGGGAATGCRCTCGTCGTTGATCCAAAACGC
CAATTTCGCAAGATGTCAAAGTTTGGCAATGCATTCCTCAATCGTTTCCAATGCTCACTG
ACCAATTGCCCGGTACTCGACAGTATCACCATCATAGACACACCTGGTATTTTATCAGGA
GAAAAGCAGAGACTTGATCGTGGCTATGATTTTGTGAACGTGTTGGAATGGTTTGCAGAA
CGTGCAGACAGGATCATTCTCCTATTTGATGCACATAAACTTGATATTTCTGATGAGTTT
AGGAGATGTATTGAGGCAATAAAATCRCAAGATGAGAAGATTCGCATTGTCTTGAATAAG
TCGGACATGATCACCCATCAGCAATTGATGAGGGTGTATGGGGCCCTTATGTGGTCTCTT
GGCAAGGTGATCAATACTCCAGAGGTYTCRAGAGTGTACATCGGCTCATTTTGGAATAAG
CCGCTGCACCATGATATGAATAGAAAGCTGTTTGAGGCAGAGGAAGTTGATCTCTTCAGT
GATCTTCAGAGTCTTCCCCGGAATGCAGCCCTGAGGAAACTCAACGATCTCATCAAGAGA
GCAAGGCTAGCAAAAGTCCATGCCTATGTGATGAGCATTCTGAAACGCGACATGCCATCC
ATGTTTGGCAAGGATGCCAAGAAGAAAGAGCTGATCAACAACCTACCTGAAGTATACAAG
GAGGTAGAGCGAACCTACCAGATCTCACCAGGGGATTTCCCCTCTCTCAGTCGCATGCGG
GAAGTCCTGAAGGATATGGATTTCACCAAGTTCCACACCCTCAAGCCACGCATGATTGAG
AAGGTGGATCTTATGTTGAGCAACGACATGACCCGTCTCATGCAGATGATCCCTACCGAA
GAGGCTCTGGATAAGAAGCAGCTCATCAGGGGCGGAGCTTTCGTCGCGGACGAGGCTGGT
CCATTCGGCATGGGATACGGAGAGGGTGCAGACTTCGGCAAGAATGAGATCCAGACGTGG
GTAGTGGAAGATAAGATGGATGAATATGAGAAGGTCTTCAATTCCCTAGGTCCCATCGAG
AATAAGGTCTCTGGTACCGTGGCCAAGAAGCACATGATCAAATCCAAGCTGCCCAACATT
TCACTCGGTAGGATATGGAAGCTGGCTGATGTGGACCGAGATGGTATGCTGGACAGAGAG
GAGTTTGGTCTGTGCTTACATCTCATATCTATCAAAGTAGAGGGGCATGAACTTCCCTCA
GAGCTACCATGGCATTTGGTACCCCCAAGTAAAAGGGGATTCAGTGGTCACGATCCACAA

>spurp
ATGTTCACCTGGCTAAACAACGATGAAAGCCGGCGCAAGCAGCCGCAGGTTTTTAACAAT
GTTTTGGATGGACTCAAAGATATGTATAAAAAAGTGATCTTCCCTCTCGAAGATGAATAT
CGCTTCAGCGAGTTCCACTCACCGTCTCTTGACGAGGCAGATTTCACAGCCAAGCCTATG
ATCCTCCTTGTTGGCCAGTACTCAACGGGTAAGACCACTTTTATCAGGTATCTGTTAGAG
CAAGAATTCCCTGGTATGAGAGTTGGTCCAGAGCCCACCACAGACCGATTCATCGCAGTG
ATGAAAGGCGAAACAGACCAGGTGATACCAGGGAATGCGCTCGTCGTTGATCCAAAACGC
CAATTTCGCAAGATGTCAAAGTTTGGCAATGCATTCCTCAATCGTTTCCAATGCTCACTG
ACCAATTGCCCGGTACTCGACAGTATCACCATCATAGACACACCTGGTATTTTATCAGGA
GAAAAGCAGAGACTTGATCGTGGCTATGATTTTGTGAACGTGTTGGAATGGTTTGCAGAA
CGTGCAGACAGGATCATTCTCCTATTTGATGCACATAAACTTGATATTTCTGATGAGTTT
AGGAGATGTATTGAGGCAATAAAATCGCAAGATGAGAAGATTCGCATTGTCTTGAATAAG
TCGGACATGATCACCCATCAGCAATTGATGAGGGTGTATGGGGCCCTTATGTGGTCTCTT
GGCAAGGTGATCAATACTCCAGAGGTTTCGAGAGTGTACATCGGCTCATTTTGGAATAAG
CCGCTGCACCATGATATGAATAGAAAGCTGTTTGAGGCAGAGGAAGTTGATCTCTTCAGT
GATCTTCAGAGTCTTCCCCGGAATGCAGCCCTGAGGAAACTCAACGATCTCATCAAGAGA
GCAAGGCTAGCAAAAGTCCATGCCTATGTGATGAGCATTCTGAAACGCGACATGCCATCC
ATGTTTGGCAAGGATGCCAAGAAGAAAGAGCTGATCAACAACCTACCTGAAGTATACAAG
GAGGTAGAGCGAACCTACCAGATCTCACCAGGGGATTTCCCCTCTCTCAGTCGCATGCGG
GAAGTCCTGAAGGATATGGATTTCACCAAGTTCCACACCCTCAAGCCACGCATGATTGAG
AAGGTGGATCTTATGTTGAGCAACGACATGACCCGTCTCATGCAGATGATCCCTACCGAA
GAGGCTCTGGATAAGAAGCAGCTCATCAGGGGCGGAGCTTTCGTCGCGGACGAGGCTGGT
CCATTCGGCATGGGATACGGAGAGGGTGCAGACTTCGGCAAGAATGAGATCCAGACGTGG
GTAGTGGAAGATAAGATGGATGAATATGAGAAGGTCTTCAATTCCCTAGGTCCCATCGAG
AATAAGGTCTCTGGTACCGTGGCCAAGAAGCACATGATCAAATCCAAGCTGCCCAACATT
TCACTCGGTAGGATATGGAAGCTGGCTGATGTGGACCGAGATGGTATGCTGGACAGAGAG
GAGTTTGGTCTGTGCTTACATCTCATATCTATCAAAGTAGAGGGGCATGAACTTCCCTCA
GAGCTACCATGGCATTTGGTACCCCCAAGTAAAAGGGGATTCAGTGGTCACGATCCACAA

>pdep
ATGTTCACCTGGCTAAACAACGATGAAAACCGGCGCAAGCAGCCGCAGGTTTTTAACAAT
GTTTTGGATGGACTCAAAGATATGTATAGAAAGGTGATCTTCCCTCTCGAAGATGAATAT
CGTTTCAGCGAGTTCCACTCACCGGCTCTGGACGAGGCAGATTTCACAGCCAAGCCTATG
ATCCTCCTTGTTGGCCAGTACTCAACGGGTAAGACCACTTTTATCAGGTATCTGTTAGAG
CAAGAATTCCCTGGTATGAGAGTTGGTCCAGAGCCCACAACGGACCGATTCATCGCAGTG
ATGAAAGGCGAAACGGACCAGGTGATACCAGGAAATGCGCTCGTCGTTGATCCAAAACGC
CAATTTCGCAAGATGTCTAAGTTTGGCAATGCATTCCTCAATCGTTTCCAATGCTCACTG
ACCAATTGCCCCGTACTCGACAGTATCACCATCATAGACACACCTGGTATTTTATCAGGA
GAAAAACAGAGACTTGATCGTGGCTATGATTTTGTGAACGTGTTGGAATGGTTTGCGGAA
CGTGCAGACAGAATCATTCTCCTATTTGATGCACATAAACTTGATATTTCTGATGAGTTT
AGGAGATGTATTGAGGCAATAAAATCGCAAGATGAGAAGATTCGCATTGTCTTGAATAAG
TCGGACATGATCAACCATCAGCAATTGATGAGGGTGTATGGGGCCCTTATGTGGTCTCTT
GGCAAGGTGATCAATACTCCAGAGGTCTCAAGAGTGTACATTGGCTCATTTTGGAATAAG
CCACTGCATCATGATATGAATAGAAAGCTGTTTGAGGCAGAGGAAGTTGATCTCTTCAAT
GATCTTCAGAGTCTTCCCCGAAATGCAGCCCTGAGGAAACTCAATGATCTCATCAAGAGA
GCAAGGCTAGCAAAAGTCCATGCCTATGTCATGAGCATTCTGAAACGTGATATGCCATCC
ATGTTTGGCAAGGATGCTAAGAAGAAAGAGCTGATCAACAACCTACCTGATGTATACAAG
GAGGTAGAGCGAACCTACCAGATCTCACCAGGGGATTTTCCCTCTCTCAGTCGCATGCGG
GAAGTTCTGAAGGAGATGGATTTCACCAAGATCCATGCCCTCAAACCACGCATGATTGAG
AAGGTAGATCTGATGTTGAGCAACGACATGACCCGCCTCATGCAGATGATCCCTACGGAA
GAGGCTCTGGATCAGAAGCAGCTCATCAGGGGCGGAGCTTTCACCGGGGATGAATCTGGC
CCATTCGGCATGGGATACGGAGAGGGTGCAGACTTCGGCAAGAATGAGATCCAGACGTGG
GTCGTGGAAGATAAGATGGATGAATATGAGAAGATCTTCAATTCCCTAGGTCCTATCGAA
AATAAGATCTCTGGTACTGTGGCCAAGACACACATGGTCAAGTCCAAGCTGCCCAACCTT
ACACTTGGCAGGATATGGAAGCTGGCTGATGTTGACCGAGATGGTATGTTTGATAGAGAG
GAGTTTGGTCTGTGCTTACATCTAATAAATATCAAATTAGAGGGGCATGAACTTCCCTCC
AACCTACCCTGGCATTTAGTACCCCCAAGTAAAAGGGGATTCAGTGGTACTGATCCAAAA
