# Supplementary material for: Genome-wide signals of positive selection in strongylocentrotid sea urchins
Source: BMC Genomics. 2017 Jul 21;18:555. doi: 10.1186/s12864-017-3944-7 (PMC5521101; doi:10.1186/s12864-017-3944-7)
Supplement: Supplementary file 4 — Results of test for Positive Selection. A Microsoft Excel data file containing the summary of tests for positive selection at the 6520 single-copy orthologs. Also included are measures of codon bias (ENC and Nc’) and GC content. (XLS 3051 kb) [file 12864_2017_3944_MOESM4_ESM.xls]

## Sheet: paml9wayScoresPoly130726.single
Summary of tests for positive selection at the 6,520 single-copy orthologs. Also included are measures of codon bias (ENC and Nc') and GC content.
Official Gene ID	Common_name	Synonyms	Best Genbank Hit	Total No. of Codons	No. of Codons Analyzed	Model M0 dN	Model M0 dS	Model M0 dN/dS	Model M0 kappa	p1M8	Model M0 lnL	Model M7 lnL	Model M8 lnL	M8 vs. M7 LRT Score	Empirical P-value	Empirical Q-value	Empirical Lfdr	Effective No. of Codons (ENC)	Novembre's Nc'	GC Content	3rd position GC Content	Intron GC Content	Flanking Region GC Content
SPU_003768	Sp-3Apcol	none	NP_999631	1306	1183	0.1585	0.345	0.45936	2.07119	0.07259	-9052.76	-8850.63	-8734.11	233.043	0	0	0.00727891	49.91	50.9769	0.556	0.287	0.357056	0.329
SPU_010829	Sp-Ef2	Translational elongation factor 2	AAK01430	901	800	0.1525	0.4731	0.32237	1.60557	0.03811	-6210.68	-6032.99	-5981.68	102.618	0	0	0.00727891	50.19	43.7829	0.508	0.579	0.359612	0.393076
SPU_008159	Sp-Kcnk13	Potassium channel subfamily K member 13 (Tandem pore domain halothane inhibited potassium channel 1) (THIK-1)	24636284	422	405	0.0789	0.2087	0.37787	1.45888	0.03622	-2508.76	-2442.59	-2396.75	91.6823	0	0	0.00727891	60.82	54.5591	0.483	0.515	0.36709	0.3945
SPU_018532	Sp-EgfibL	fibropellin Ib-like	AAA62163.1	700	439	0.2683	0.3074	0.87282	2.23034	0.18274	-3758.74	-3696.84	-3657	79.6741	0	0	0.00727891	59.75	57.6742	0.462	0.411	0.345715	0.3325
SPU_006534	Sp-Ebr1_5	egg bindin receptor 1-5; hyalin-like	NP_999830.1	1243	691	0.1744	0.3683	0.47348	2.0495	0.04489	-5454.74	-5379.85	-5346.45	66.7909	0	0	0.00727891	60.17	55.0338	0.503	0.528	0.350134	0.355
SPU_008462	Sp-Hypp_548	hypothetical protein-548	XP_002227723.1	906	684	0.2119	0.2984	0.71005	1.87709	0.11522	-5480.89	-5416.54	-5385.62	61.8531	0	0	0.00727891	59.46	55.6923	0.488	0.48	0.346713	0.333667
SPU_006645	Sp-Gdi1_1	GDP dissociation inhibitor 1 - duplicate	none	197	184	0.2542	0.2781	0.9138	1.07059	0.10478	-1533.1	-1501.27	-1470.58	61.3796	0	0	0.00727891	51.98	47.623	0.426	0.41	0.362271	0.3495
SPU_000526	Sp-Ebr1	EBR1, egg bindin receptor 1	NM_214665	1653	1428	0.1849	0.518	0.35689	2.09868	0.04962	-12047.1	-11876.6	-11846.6	59.8353	0	0	0.00727891	53.71	54.2186	0.47	0.403	0.341163	0.3595
SPU_009154	Sp-Hypp_42	hypothetical protein-42	none	1709	1017	0.2174	0.3455	0.62942	2.11414	0.07354	-8324.2	-8241.63	-8212.49	58.2836	0	0	0.00727891	55.23	52.2636	0.472	0.441	0.335145	0.304304
SPU_003671	Sp-Lrp12	low density lipoprotein-related protein 12	EAW91897.1	1254	761	0.1429	0.4531	0.31528	1.64848	0.03881	-5801.65	-5692	-5664.21	55.5818	0	0	0.00727891	57.89	55.4063	0.475	0.456	0.359103	0.332392
SPU_018517	Sp-Hypp_915	hypothetical protein-915; fibrosurfin-like	CAC20782.1	602	424	0.2816	0.3459	0.81435	2.18197	0.10876	-3761.21	-3716.47	-3689.46	54.0227	0	0	0.00727891	56.89	58.8856	0.447	0.386	0.338375	0.346
SPU_002551	Sp-Egfiii	fibropellin c	AAA30045.1	494	357	0.1939	0.4145	0.4678	1.8225	0.0279	-2945.56	-2879.22	-2852.29	53.8755	0	0	0.00727891	60.07	54.1416	0.492	0.507	0.372154	0.375
SPU_016836	Sp-EMI/Egf	MEGF10-like	none	1848	1709	0.1103	0.2706	0.40779	2.16834	0.04352	-11640	-11552.3	-11525.6	53.4095	0	0	0.00727891	57.67	57.892	0.512	0.41	0.365147	0.3565
SPU_005187	Sp-3Acolf	none	NP_999631	432	384	0.1155	0.2886	0.40011	1.49912	0.05093	-2563.63	-2516.26	-2490.47	51.5855	0	0	0.00727891	48.13	54.046	0.518	0.276	0.34159	0.396
SPU_003825	Sp-14-3-3e	14-3-3 epsilon	none	259	152	0.0901	0.2546	0.35385	1.29587	0.02586	-959.884	-923.008	-897.408	51.1994	0	0	0.00727891	55.32	46.9327	0.493	0.586	0.38456	0.341
SPU_022116	Sp-Colf_6	none	NP_690850	508	270	0.1226	0.3038	0.40343	2.19001	0.09759	-1912.92	-1873.97	-1848.53	50.8735	0	0	0.00727891	46.93	54.4303	0.53	0.263	0.345145	0.332821
SPU_003110	Sp-Eif5A	eukaryotic translation initiation factor 5A	NP_001961	146	132	0.2916	0.595	0.49016	1.18094	0.05085	-1274.55	-1219.33	-1195.14	48.3926	0	0	0.00727891	58.33	58.9581	0.419	0.342	0.371027	0.3675
SPU_015286	Sp-Hypp_111	hypothetical protein-111	none	1134	554	0.0716	0.2214	0.32339	2.97469	0.00164	-3309.06	-3296.48	-3272.51	47.9534	0	0	0.00727891	55.38	54.735	0.457	0.419	0.317462	0.3635
SPU_024408	Sp-Srcr204	none	none	842	450	0.156	0.2596	0.60113	2.46108	0.08152	-3269.16	-3234.46	-3211.04	46.8517	0	0	0.00727891	57.55	49.8284	0.517	0.52	0.337799	0.334359
SPU_015864	Sp-Lphn3L_2	latrophilin 3-like-2; KIAA0768 protein-like	BAA34488.1	407	305	0.1567	0.2953	0.53058	2.91042	0.0152	-2229.94	-2204.08	-2181.32	45.5117	0	0	0.00727891	59.96	57.4695	0.472	0.476	0.367591	0.361
SPU_028613	Sp-Fcolf_2	none	CAH10073	954	824	0.124	0.3728	0.33268	2.41312	0.10048	-6184.85	-6098.33	-6075.85	44.9579	0	0	0.00727891	52.53	55.8786	0.551	0.366	0.348621	0.345641
SPU_000649	Sp-Tnfaip3	tumor necrosis factor, alpha-induced protein 3	BAE30799.1	1187	941	0.1732	0.3603	0.48063	2.13365	0.01947	-7344.27	-7260.61	-7238.45	44.3173	0	0	0.00727891	56.28	53.0841	0.516	0.531	0.337206	0.3225
SPU_007625	Sp-Nmur2	neuromedin U receptor 2	CAI25254.1	408	378	0.2315	0.4894	0.47299	1.56427	0.06717	-3343.4	-3260.34	-3238.77	43.1252	0	0	0.00727891	61	57.4148	0.452	0.513	NULL	0.367
SPU_021274	Sp-PkdL	PKD, REJ	none	972	805	0.164	0.3695	0.44373	2.05918	0.05654	-6231.75	-6152.2	-6132.25	39.9166	0	0	0.00727891	59.57	56.5384	0.492	0.555	0.363742	0.406
SPU_019495	Sp-Fam38b	family with sequence similarity 38, member B	BAH13798.1	926	696	0.0745	0.4187	0.17802	2.16275	0.00603	-4701.34	-4638.48	-4618.53	39.9053	0	0	0.00727891	54.38	43.6193	0.49	0.598	0.344887	0.378
SPU_010116	Sp-DagL	Dystroglycan like	none	1843	1398	0.1055	0.1479	0.71364	3.23562	0.07855	-8609.2	-8582.91	-8563.33	39.1701	0	0	0.00727891	51.79	54.101	0.429	0.352	0.322581	0.3315
SPU_026241	Sp-Srcr212	none	none	380	279	0.2231	0.3437	0.64922	2.32997	0.04408	-2325.27	-2295.86	-2276.45	38.8191	0	0	0.00727891	59.49	51.1735	0.548	0.557	0.353994	0.378
SPU_012743	Sp-Ars_3	Arylsulfatase precursor (AS) (Aryl-sulfate sulphohydrolase) (ARS)	114228	552	462	0.1202	0.4543	0.26466	1.92152	0.01095	-3461.92	-3399.85	-3380.53	38.6348	0	0	0.00727891	54.97	47.8324	0.56	0.629	0.362525	0.365
SPU_025832	Sp-Bptf	bromodomain PHD finger transcription factor	NP_872579.2	3508	2724	0.087	0.2335	0.37269	2.2907	0.01251	-17180	-17089.1	-17070	38.1535	0	0	0.00727891	55.68	55.7321	0.479	0.45	0.349115	0.372
SPU_001983	Sp-NmbrL	neuromedin B receptor-like	ACD50931.1	413	363	0.0928	0.2763	0.33586	2.61907	0.01864	-2406.65	-2372.47	-2353.77	37.3912	0	0	0.00727891	58.54	55.7259	0.471	0.506	NULL	0.366
SPU_010054	Sp-My18A putative homolog	myosin XVIIIA	127773	1963	1623	0.0442	0.4007	0.11033	1.52542	0.01813	-9535.68	-9383.19	-9364.58	37.2137	0	0	0.00727891	40.62	33.0205	0.548	0.708	0.359926	0.371
SPU_010991	Sp-Srcr95	none	none	956	730	0.0865	0.394	0.21956	3.06164	0.01091	-5019.59	-4959.7	-4941.11	37.1924	0	0	0.00727891	54.6	53.6604	0.502	0.422	0.329309	0.312
SPU_004328	Sp-Ddm36L	none	NP_066013.1	1277	1087	0.1036	0.2936	0.35296	2.32642	0.01424	-7399.32	-7326.9	-7308.5	36.8094	0	0	0.00727891	57.23	52.9286	0.517	0.493	0.357143	0.4135
SPU_013652	Sp-Hypp_2095	hypothetical protein-2095; copper radical oxidase-like	ABD61575.1	504	188	0.1842	0.2048	0.89935	2.21145	0.06692	-1363.11	-1356.09	-1337.71	36.7502	0	0	0.00727891	61	58.85	0.46	0.476	0.362893	0.368159
SPU_014316	Sp-Syp	synaptophysin	CAA29686.1	165	137	0.1741	0.261	0.66681	1.69435	0.07619	-1036.97	-1013.37	-995.069	36.6054	0	0	0.00727891	54.11	46.5825	0.529	0.526	0.347307	0.373571
SPU_003832	Sp-Glyt	glycine transporter	AAY55910.1	608	530	0.0851	0.3975	0.21409	2.20302	0.03201	-3620.77	-3538.83	-3520.69	36.2789	0	0	0.00727891	55.44	53.289	0.45	0.47	0.363757	0.398
SPU_018171	Sp-Adam17L1	none	NP_003174	597	470	0.0642	0.2751	0.23328	1.50178	0.01916	-2873.77	-2834.58	-2816.7	35.7538	0	0	0.00727891	56.86	56.2373	0.456	0.413	0.347775	0.327
SPU_000314	Sp-Cnga3_2	Cyclic nucleotide gated channel, cone photoreceptor, alpha subunit (CNG channel 1) (CNG-1)	2493751	576	528	0.0596	0.3693	0.16126	1.54269	0.04353	-3429.24	-3351.62	-3334.03	35.1879	0	0	0.00727891	58.36	54.5122	0.442	0.493	0.295122	0.2993
SPU_002615	Sp-Furin	none	XP_792177	736	453	0.1624	0.3622	0.44834	1.9271	0.074	-3496.09	-3436.43	-3419.06	34.7495	0	0	0.00727891	56.93	50.0058	0.507	0.51	0.351035	0.361
SPU_016807	Sp-CrumbsL1	none	BAA20535.1	2493	1667	0.0556	0.3293	0.16872	2.38245	0.01023	-10405.2	-10330.9	-10313.8	34.2877	0	0	0.00727891	56.05	49.5372	0.518	0.55	0.340892	0.381
SPU_000552	Sp-Arf1	ADP-Ribosylation Factor 1	AF521667	181	157	0.0825	0.0763	1.08244	3.28059	0.09951	-864.543	-855.51	-838.841	33.3393	0	0	0.00727891	58.59	59.0592	0.422	0.416	0.346519	0.3605
SPU_026008	Sp-FcolI/II/IIIf	none	CAA61929	3748	3478	0.0491	0.2941	0.16694	2.33002	0.02199	-21479.9	-21330.4	-21313.8	33.05	0	0	0.00727891	51.84	49.5958	0.532	0.425	0.315656	0.321
SPU_011589	Sp-Npr1_1	Atrial natriuretic peptide receptor A precursor (ANP-A)(ANPRA) (GC-A) (Guanylate cyclase) (NPR-A) (Atrial natriuretic peptide A-type receptor)	728861	802	694	0.0733	0.3685	0.19894	1.44408	0.01348	-4581.7	-4519.21	-4502.82	32.7783	0	0	0.00727891	58.73	54.7824	0.46	0.507	0.359342	0.359871
SPU_005489	Sp-Fhod3	formin homology 2 domain containing 3	EAX01381.1	896	576	0.0875	0.3763	0.2326	1.47984	0.01869	-3827.39	-3783.6	-3767.42	32.3623	0	0	0.00727891	53.27	55.2872	0.449	0.412	0.366395	0.332
SPU_007175	Sp-Hypp_21	hypothetical protein-21; galaxin-like	none	1150	703	0.1635	0.484	0.33774	1.82031	0.03928	-5657.2	-5602.98	-5586.92	32.1208	0	0	0.00727891	54.59	52.8222	0.483	0.457	0.348863	0.3245
SPU_009872	Sp-Slc25a3_2	solute carrier family 25 (mitochondrial carrier, phosphate carrier), member 3	19526818	356	317	0.0529	0.16	0.33066	1.47557	0.06883	-1793.85	-1766.26	-1750.6	31.322	0	0	0.00727891	53.23	47.5494	0.501	0.504	0.358784	0.327253
SPU_013543	Sp-Hypp_2088	hypothetical protein-2088	XP_001815251.1	478	359	0.1961	0.4315	0.45445	2.55126	0.10075	-2955.76	-2920.68	-2905.11	31.146	0	0	0.00727891	53.56	51.5628	0.446	0.462	0.341275	0.347656
SPU_027212	Sp-Npffr1L	neuropeptide FF receptor 1-like; RFamide-related peptide receptor-like	BAE17050.1	538	473	0.096	0.3266	0.2939	2.33653	0.01455	-3218.98	-3180.58	-3165.5	30.1589	0	0	0.00727891	52.8	43.0194	0.53	0.645	0.369335	0.3465
SPU_025513	Sp-Duoxa1	dual oxidase maturation factor 1	NP_001101237.1	500	395	0.1088	0.4233	0.257	2.22461	0.0186	-2806.85	-2749.6	-2734.59	30.0258	0	0	0.00727891	53.87	44.4473	0.506	0.568	0.339642	0.3585
SPU_008212	Sp-Agtr1	AGTR1	XM_781545	395	376	0.086	0.275	0.31273	1.57768	0.05294	-2399.77	-2354.94	-2340.1	29.6867	0	0	0.00727891	61	53.7989	0.478	0.575	NULL	0.346673
SPU_017872	Sp-Colf_13	none	AAH07158	753	636	0.1137	0.2279	0.49875	2.48657	0.04743	-4250.91	-4219.97	-4205.16	29.6197	0	0	0.00727891	55.91	57.9069	0.537	0.37	0.353931	0.346386
SPU_007476	Sp-Lrr/Igr_17	none	none	758	686	0.1422	0.2785	0.51052	1.89897	0.04122	-4976.22	-4949	-4934.19	29.6145	0	0	0.00727891	57.69	54.8157	0.46	0.495	NULL	0.333
SPU_012855	Sp-Clect/Fn3_18	none	NP_001003148.1	2527	1946	0.0919	0.3962	0.23201	2.08584	0.03887	-13446.8	-13287.5	-13272.7	29.4985	0	0	0.00727891	55.09	49.5704	0.508	0.529	0.33978	0.40633
SPU_021866	Sp-Notch1-18	notch 1 homolog-18	none	1825	983	0.0701	0.4038	0.17363	2.3513	0.01958	-6477.57	-6396.47	-6381.73	29.4953	0	0	0.00727891	54.66	53.4217	0.466	0.393	0.380076	0.366154
SPU_020421	Sp-Gp5L	glycoprotein 5 (platelet)-like; platelet glycoprotein V-like	CAA93441.1	688	650	0.0913	0.3432	0.26613	1.70559	0.00155	-4407.23	-4375.23	-4360.79	28.8758	0	0	0.00727891	60.25	58.4561	0.449	0.484	NULL	0.383
SPU_011978	Sp-Enpep	Glutamyl aminopeptidase (EAP) (Aminopeptidase A) (APA) (Differentiation antigen gp160)	584751	619	473	0.111	0.3583	0.30986	1.69437	0.02539	-3297.57	-3244.5	-3230.07	28.866	0	0	0.00727891	58.44	55.5105	0.472	0.496	0.36805	0.362909
SPU_012318	Sp-KpLr3	Sp-Kisspeptin-like-receptor-3	none	349	325	0.103	0.254	0.40566	2.07679	0.0411	-2123.56	-2093.05	-2078.84	28.4013	0	0	0.00727891	57.35	48.1501	0.479	0.551	0.37421	0.367
SPU_022791	Sp-Gtsf1	gametocyte specific factor 1; family with sequence similarity 112, member B	AAI05588.1	322	284	0.1023	0.2939	0.34812	2.69895	0.01397	-1914.65	-1899.82	-1885.72	28.2149	0	0	0.00727891	52.47	45.4558	0.532	0.463	0.367577	0.335
SPU_025815	Sp-Atp1a3	Sodium/potassium-transporting ATPase alpha-3 chain (Sodium pump 3) (Na+/K+ ATPase 3) (Alpha(III))	114380	980	849	0.03	0.5548	0.05414	1.34136	0.00808	-5380.13	-5326.89	-5312.87	28.0351	0	0	0.00727891	42.99	42.3273	0.478	0.475	0.352749	0.3535
SPU_012468	Sp-Galnac4s-6stL_4	B-cell RAG-associated gene protein-like-4; N-acetylgalactosamine 4-sulfate 6-O-sulfotransferase-like-4	NP_775432.3	526	396	0.1365	0.2155	0.63329	2.64396	0.06472	-2651.59	-2625.83	-2611.82	28.0233	0	0	0.00727891	57.05	54.3785	0.451	0.481	0.361766	0.3675
SPU_011725	Sp-Tm9sf3	transmembrane 9 superfamily member 3	NP_064508	582	385	0.0232	0.4279	0.05424	2.06144	0.00268	-2176.49	-2158.12	-2144.15	27.9271	0	0	0.00727891	54.56	44.7511	0.491	0.646	0.353265	0.3715
SPU_017469	Sp-Abce1	none	NP_002931	530	379	0.0461	0.2704	0.17042	2.50871	0.02444	-2225.55	-2191.53	-2177.82	27.4263	0	0	0.00727891	52.09	45.7481	0.495	0.616	0.37172	0.3755
SPU_003822	Sp-Lamb2	laminin, beta 2	EDL21291.1	503	333	0.081	0.2562	0.31607	2.86408	0.02589	-2090.42	-2059.23	-2045.64	27.1839	0	0	0.00727891	59.24	56.2603	0.488	0.453	0.348006	0.3385
SPU_008047	Sp-Asp_10	alkaline serine protease (bacterial)-10	EAR57634.1	361	302	0.1604	0.4195	0.38239	1.33671	0.06594	-2364.91	-2316.93	-2303.38	27.1033	0	0	0.00727891	49.23	43.4078	0.543	0.518	0.356958	0.333333
SPU_013509	Sp-Odadc1L	Outer Dynein Arm Docking Complex 1, Mr 105,000	none	2105	1596	0.1037	0.2346	0.44216	1.95658	0.12624	-10282.9	-10220.2	-10206.8	26.8825	0	0	0.00727891	52.99	53.0542	0.448	0.469	0.333296	0.353
SPU_006331	Sp-Hypp_475	hypothetical protein-475; hyalin-like	XP_792274.2	649	507	0.1281	0.2836	0.45162	2.57469	0.02492	-3572	-3543.94	-3530.5	26.8713	0	0	0.00727891	56.34	57.1015	0.47	0.385	0.34176	0.3095
SPU_017488	Sp-Fn3/Igf_38	none	NP_990790.1	1660	1504	0.068	0.2689	0.25273	2.07843	0.03549	-9428.42	-9350.95	-9337.55	26.7895	0	0	0.00727891	55.74	50.2376	0.537	0.518	0.338463	0.3755
SPU_003577	Sp-EchnL_5	echinonectin-like-5	AAC32598.2	570	387	0.1841	0.2454	0.75016	2.71351	0.11898	-2902.18	-2884.36	-2871.07	26.5821	0	0	0.00727891	59.2	56.602	0.47	0.445	0.346003	0.3575
SPU_006227	Sp-Hypp_1639	hypothetical protein-1639; myosin, heavy polypeptide 14-like	ZP_02998429.1	430	275	0.0448	0.477	0.09391	1.23375	0.00905	-1607.8	-1578.67	-1565.38	26.5759	0	0	0.00727891	41.63	44.5751	0.49	0.596	0.347065	0.387
SPU_021602	Sp-eGas	beta-1,4-endoglucanase (earthworm)-like	ACE75511.1	471	232	0.0991	0.3753	0.2641	1.58119	0.06174	-1576.37	-1540.29	-1527.03	26.5043	0	0	0.00727891	52.68	45.002	0.524	0.578	0.35711	0.303
SPU_014619	Sp-Col805b	none	CAE53096	164	127	0.1053	0.3388	0.31082	4.27086	0.09549	-834.237	-808.504	-795.342	26.3241	0	0	0.00727891	43.77	47.834	0.53	0.237	0.341012	0.382
SPU_025515	Sp-Slc4a10	solute carrier family 4, sodium bicarbonate cotransporter-like member 10	AAQ83632.1	1149	1012	0.0471	0.3956	0.11911	2.14918	0.02094	-6326.11	-6222.38	-6209.25	26.2534	0	0	0.00727891	49.78	43.0159	0.522	0.616	0.370347	0.3665
SPU_008339	Sp-Slc6a5_1	solute carrier family 6 (neurotransmitter transporter, glycine), member 5-1; sodium-dependent alanine transporter 1	EEN48901.1	591	468	0.0872	0.6472	0.1348	1.78074	0.00439	-3428.39	-3343.84	-3330.72	26.2397	0	0	0.00727891	45.7	38.8227	0.515	0.622	0.3737	0.31
SPU_022413	Sp-Phlpb_2	phospholipase B	20302091	436	356	0.1723	0.4298	0.40082	1.77042	0.12463	-2860.44	-2806.69	-2793.61	26.1632	0	0	0.00727891	61	56.5394	0.467	0.505	0.334934	0.378112
SPU_005833	Sp-Slco3a1_1	Solute carrier organic anion transporter family member 3A1 (Solute carrier family 21 member 11) (Sodium-independent organic anion transporter D) (Organic anion transporting polypeptide D) (OATP-D) (Organic anion transporter polypeptide related protein 3) (OATP-RP3) (OATPRP3) (PGE1 transporter)	27734566	693	590	0.1521	0.3126	0.48648	1.85429	0.09132	-4399.37	-4362.98	-4349.94	26.0728	0	0	0.00727891	60.37	56.8896	0.465	0.47	0.361359	0.38
SPU_027628	Sp-Arhgap28	KIAA1314	NM_176837	1156	644	0.1117	0.369	0.30276	1.94525	0.0192	-4574.67	-4509.87	-4496.84	26.0471	0	0	0.00727891	57.42	54.1562	0.497	0.474	0.362959	0.341
SPU_025671	Sp-Tbpaf_RnapIA	SpTAF1A	CAI40467	670	255	0.2026	0.2598	0.77967	3.48192	0.07304	-1928.75	-1914.82	-1901.88	25.8883	0	0	0.00727891	53.82	53.0754	0.427	0.44	0.348629	0.367692
SPU_007246	Sp-Kcnk5	Potassium channel subfamily K member 5 (Acid-sensitive potassium channel protein TASK-2) (TWIK-related acid-sensitive K(+) channel 2)	13124055	363	234	0.2998	0.3118	0.96151	1.57186	0.15637	-2106.8	-2090.36	-2077.47	25.7659	0	0	0.00727891	61	56.1544	0.474	0.491	0.348177	0.4115
SPU_013541	Sp-Hypp_720	hypothetical protein-720; MAM domain containing 4	XP_002231545.1	617	357	0.1171	0.4785	0.24476	1.56096	0.02235	-2657.69	-2617.81	-2605.08	25.4511	0	0	0.00727891	55.21	54.792	0.458	0.388	0.370485	0.347692
SPU_024610	Sp-MuskL	none	CAI17350	838	725	0.0714	0.4279	0.16682	1.9816	0.0115	-4946.4	-4910.75	-4898.11	25.2713	0	0	0.00727891	55.55	52.2702	0.496	0.524	0.355323	0.345
SPU_025585	Sp-Cand1_1	TIP120 protein	NP_060918	977	712	0.0128	0.285	0.04482	1.96695	0.01057	-3907.13	-3885.94	-3873.42	25.0381	0	0	0.00727891	53.09	48.5022	0.475	0.532	0.334807	0.402
SPU_001774	Sp-Nacha2_1	nicotinic acetylcholine receptor alpha 2	ABA60384.1	570	537	0.0351	0.2596	0.13525	1.89422	0.00373	-3042.45	-3006.29	-2993.87	24.8501	0	0	0.00727891	55.16	46.4747	0.492	0.614	0.361655	0.402
SPU_008653	Sp-Igf_23	none	none	2447	1918	0.107	0.3148	0.33993	2.57078	0.08734	-13288.1	-13204.4	-13192	24.7656	0	0	0.00727891	53.39	52.2168	0.484	0.434	0.318132	0.39
SPU_010992	Sp-Srcr96	none	none	438	335	0.1524	0.3001	0.50783	2.50555	0.03552	-2444.74	-2414.08	-2401.73	24.6962	0	0	0.00727891	55.74	60.1051	0.497	0.358	0.301255	0.3215
SPU_001596	Sp-Atp11	Sodium/potassium-transporting ATPase beta-1 chain (Sodium/potassium-dependent ATPase beta-1 subunit)	114391	310	285	0.1783	0.5835	0.30564	1.17503	0.03663	-2387.48	-2321.11	-2308.84	24.5383	0	0	0.00727891	54.51	48.1575	0.481	0.517	0.380724	0.36
SPU_018016	Sp-Gpr143	G protein-coupled receptor 143	EAW98773.1	379	295	0.1616	0.3262	0.49538	3.04162	0.12627	-2202.73	-2169.99	-2157.73	24.5207	0	0	0.00727891	56.17	50.5701	0.464	0.538	0.352734	0.3535
SPU_017882	Sp-Nbc_1	Sodium bicarbonate co-transporter	DQ291138	949	724	0.0621	0.3701	0.16781	2.05169	0.01931	-4671.97	-4598.81	-4586.56	24.4931	0	0	0.00727891	55.8	49.2538	0.485	0.553	0.351513	0.3625
SPU_025929	Sp-Slc7a14	solute carrier family 7 (cationic amino acid transporter, y+ system), member 14	55925606	602	519	0.0682	0.4433	0.15381	1.75493	0.01367	-3540.96	-3482.27	-3470.13	24.2726	0	0	0.00727891	57.62	52.7657	0.501	0.561	0.34965	0.3605
SPU_005501	Sp-Crispld2L	cysteine-rich secretory protein LCCL domain like	AAI48144.1	555	361	0.0624	0.3495	0.17865	2.04634	0.00279	-2291.58	-2271.95	-2259.81	24.2719	0	0	0.00727891	57.06	49.2209	0.532	0.558	0.352468	0.3045
SPU_018545	Sp-Acox1_2	Acyl-coenzyme A oxidase 1, peroxisomal (Palmitoyl-CoA oxidase) (AOX) [Contains: Acyl-CoA oxidase 1 peroxisomal, A chain; Acyl-CoA oxidase 1 peroxisomal, B chain; Acyl-CoA oxidase 1 peroxisomal, C chain]	115565	711	503	0.063	0.3357	0.18768	1.9936	0.00399	-3180.43	-3157.65	-3145.52	24.2664	0	0	0.00727891	54.51	55.4825	0.466	0.426	0.330598	0.3875
SPU_005917	Sp-C10orf112L	human chromosome 10 open reading frame 112-like	XP_295865.6	820	237	0.104	0.3486	0.29837	1.70443	0.0689	-1627.75	-1591.78	-1579.73	24.1136	0	0	0.00727891	59.73	55.8937	0.496	0.496	0.364198	0.37641
SPU_027400	Sp-Ph4_1	Putative HIF-prolyl hydroxylase PH-4 (Hypoxia-inducible factor prolyl 4-hydroxylase)	32129516	662	474	0.1014	0.3824	0.26511	1.68201	0.00222	-3265.63	-3250.5	-3238.55	23.9034	0	0	0.00727891	58.56	52.1308	0.488	0.531	0.357163	0.366
SPU_009983	Sp-Hypp_3067	hypothetical protein-3067	none	1257	627	0.1795	0.2301	0.77986	2.87271	0.09658	-4624.58	-4612.32	-4600.4	23.84	0	0	0.00727891	56.61	59.1955	0.468	0.397	0.34572	0.3295
SPU_010200	Sp-Hypp_64	hypothetical protein-64; melanoma associated antigen-like	none	1056	756	0.1676	0.3937	0.42584	1.77312	0.00749	-5848.01	-5803.23	-5791.4	23.6583	0	0	0.00727891	52.79	57.5702	0.438	0.375	0.333397	0.387179
SPU_022588	Sp-Dnase1_2	Deoxyribonuclease I	U00478	534	330	0.0774	0.3087	0.25068	2.95699	0.02727	-2112.29	-2095.98	-2084.16	23.6358	0	0	0.00727891	52.09	49.5393	0.443	0.454	0.33731	0.345641
SPU_004647	Sp-Dync1h1-3	dynein cytoplasmic 1 heavy chain 1-3	AAA41103.1	991	848	0.0098	0.2279	0.04281	2.72161	0.00202	-4365.09	-4350.22	-4338.43	23.5946	0	0	0.00727891	49.02	39.7535	0.523	0.616	0.31625	0.3495
SPU_020597	Sp-Srcr159	none	none	1727	1153	0.1364	0.3621	0.3767	2.43172	0.06855	-8590.72	-8525.28	-8513.5	23.5503	0	0	0.00727891	56.85	58.0501	0.497	0.409	0.375201	0.428571
SPU_021405	Sp-Hypp_3032	hypothetical protein-3032	none	1253	727	0.1429	0.2661	0.53714	2.59641	0.0235	-5130.99	-5109.48	-5097.72	23.5199	0	0	0.00727891	54.69	54.4244	0.486	0.47	0.34989	0.3665
SPU_010887	Sp-Hypp_631	hypothetical protein-631; 5-hydroxytryptamine receptor-like	XP_002204397.1	720	574	0.1587	0.3623	0.43784	2.43634	0.05141	-4406.53	-4358.91	-4347.19	23.4473	0	0	0.00727891	57.88	56.1143	0.464	0.489	0.370806	0.374
SPU_000442	Sp-Mlckb	myosin light chain kinase	XP_782150.1	429	409	0.0705	0.3338	0.21108	1.82254	0.02173	-2575.02	-2538.6	-2526.92	23.3561	0	0	0.00727891	51.91	50.5082	0.453	0.48	0.338855	0.373
SPU_015847	Sp-Hypp_2234	hypothetical protein-2234; G protein-coupled receptor	XP_970225.1	331	285	0.1024	0.4327	0.23659	1.6581	0.02882	-2052.88	-2008.82	-1997.18	23.2749	0	0	0.00727891	61	56.9162	0.463	0.502	NULL	0.341
SPU_001593	Sp-Hypp_3114	hypothetical protein-3114	none	1081	842	0.1136	0.3165	0.35904	2.31401	0.01062	-5833.06	-5800.98	-5789.36	23.2306	0	0	0.00727891	52.27	52.7141	0.473	0.437	0.333574	0.337
SPU_013893	Sp-Cts5	Sp-Cathepsin5, Sp-CtsZ-l2, Sp-CathepsinZ-like2	AAO64476.1	293	189	0.1478	0.2907	0.50853	1.51921	0.12244	-1368.67	-1339.58	-1327.97	23.2285	0	0	0.00727891	51.82	43.5616	0.526	0.536	0.354565	0.3595
SPU_008300	Sp-NiempC1	Niemann Pick	62087676	1332	899	0.0886	0.4297	0.20619	2.88706	0.02527	-6261.61	-6168.27	-6156.66	23.2266	0	0	0.00727891	54.49	47.7739	0.494	0.569	0.345344	0.377
SPU_017755	Sp-C3orf1	human chromosome 3 open reading frame 1	AF210057_1	346	296	0.1242	0.3071	0.40444	3.17437	0.01218	-2081.13	-2066.34	-2054.74	23.2029	0	0	0.00727891	53.99	59.6992	0.459	0.353	0.345844	0.349
SPU_011759	Sp-Lrr/Igr_12	none	none	1154	1059	0.1887	0.2807	0.67247	2.74821	0.06091	-8123.62	-8086.51	-8074.97	23.0933	0	0	0.00727891	59.59	58.9076	0.443	0.472	NULL	0.3695
SPU_030072	Sp-TnfsfL4	tumor necrosis factor superfamily like4	none	319	196	0.216	0.5252	0.41128	1.73658	0.0146	-1673.13	-1650.11	-1638.57	23.0708	0	0	0.00727891	56.71	45.9717	0.524	0.595	0.343365	0.339126
SPU_019377	Sp-Hypp_2436	hypothetical protein-2436; centrosomal protein 55-like	EDL41796.1	382	302	0.1189	0.3288	0.36168	2.38844	0.12523	-2110	-2073.84	-2062.34	23.0075	0	0	0.00727891	59.83	54.2157	0.509	0.517	0.31896	0.3525
SPU_003739	Sp-Hypp_1479	hypothetical protein-1479	none	450	189	0.2089	0.1696	1.23224	4.51419	0.13083	-1312.44	-1312.85	-1301.43	22.8325	0	0	0.00727891	48.67	55.6026	0.492	0.34	NULL	0.3255
SPU_007042	Sp-Hypp_3014	hypothetical protein-3014	none	601	168	0.0484	0.3475	0.13921	2.20142	0.00617	-1063.41	-1054.8	-1043.38	22.8314	0	0	0.00727891	53.22	53.2145	0.503	0.403	0.326147	0.358947
SPU_008122	Sp-C3orf63L	human chromsome 3 open reading frame 63-like; retinoblastoma-associated protein 140-like	NP_001108351.1	1313	1056	0.0982	0.3117	0.31491	2.19595	0.01158	-7093.94	-7054.65	-7043.23	22.8305	0	0	0.00727891	52.78	52.923	0.466	0.439	0.339965	0.337
SPU_018407	Sp-Hypp_2999	hypothetical protein-2999	none	366	283	0.1193	0.271	0.4403	2.41799	0.09063	-1985.41	-1963.21	-1951.91	22.5984	0	0	0.00727891	55.5	58.2296	0.553	0.338	0.352253	0.373
SPU_022373	Sp-Triad	none	AAS78931	1081	764	0.1782	0.3198	0.55707	2.83688	0.08741	-5912.24	-5887.4	-5876.16	22.4802	0	0	0.00727891	55.48	56.0611	0.47	0.423	0.354414	0.372
SPU_021621	Sp-MyX	Sp-Myosin X	P35580	876	745	0.0403	0.5293	0.07622	1.15776	0.00833	-4619.43	-4561.95	-4550.73	22.435	0	0	0.00727891	49.73	44.0889	0.507	0.594	0.349648	0.325566
SPU_018406	Sp-Hypp_2998	hypothetical protein-2998	none	372	274	0.1214	0.2797	0.43404	2.51981	0.09507	-1938.5	-1914.5	-1903.32	22.3484	0	0	0.00727891	53.02	53.328	0.553	0.339	0.352224	0.3785
SPU_001438	Sp-CckbrL	cholecystokinin B receptor-like	EAW68734.1	415	380	0.1951	0.3996	0.48822	2.5025	0.00826	-3152.53	-3128.81	-3117.66	22.2947	0	0	0.00727891	58.84	55.5294	0.493	0.506	NULL	0.37
SPU_004588	Sp-Setd2	SET domain containing 2	NP_054878.5	3024	2316	0.0895	0.2817	0.31768	2.10681	0.01777	-14912.1	-14825.7	-14814.6	22.1664	0	0	0.00727891	53.01	56.2725	0.458	0.382	0.337355	0.386
SPU_024444	Sp-Hypp_2732	hypothetical protein-2732; MAM domain containing 2	XP_002225822.1	358	211	0.1499	0.512	0.29286	1.40064	0.02159	-1653.69	-1621.27	-1610.23	22.0742	0	0	0.00727891	55.46	50.3009	0.5	0.51	0.366221	0.348718
SPU_018958	Sp-SmtnL	smoothelin-like	EAW59929.1	1160	664	0.0725	0.2226	0.32558	2.30041	0.00348	-4036.25	-4015.88	-4004.85	22.0666	0	0	0.00727891	51.15	52.7573	0.471	0.441	0.365689	0.3325
SPU_000771	Sp-B3galt1	Beta-1,3-galactosyltransferase 1 (Beta-1,3-GalTase 1) (Beta3GalT1) (UDP-galactose:beta-N-acetyl-glucosamine-beta-1,3-galactosyltransferase 1) (UDP-Gal:betaGlcNAc beta 1,3-galactosyltranferase-I)	61211702	490	423	0.2008	0.3655	0.54941	2.8045	0.09421	-3402.8	-3369.49	-3358.46	22.059	0	0	0.00727891	61	57.2763	0.457	0.503	NULL	0.3315
SPU_019164	Sp-Tep1-2	telomerase-associated protein 1-2	NP_009041.2	604	315	0.0851	0.3701	0.22979	2.87869	0.01853	-2102.03	-2066.79	-2055.77	22.0452	0	0	0.00727891	56.65	50.2758	0.487	0.537	0.32306	0.3625
SPU_010808	Sp-LshmanlsnL_1	none	NP_766411	860	437	0.1066	0.3095	0.34446	2.72469	0.03752	-2973.82	-2937.34	-2926.39	21.8849	0	0	0.00727891	51.65	51.4931	0.468	0.423	0.331666	0.3665
SPU_010269	Sp-Hypp_613	hypothetical protein-613	none	827	563	0.2737	0.3206	0.85387	3.12757	0.04258	-4876.75	-4873.15	-4862.29	21.7361	0	0	0.00727891	54.63	56.0354	0.472	0.431	0.360195	0.328
SPU_006262	Sp-Tmco7	transmembrane and coiled-coil domains containing protein 7	NP_078838.1	1141	739	0.079	0.269	0.29347	2.47888	0.00947	-4743.66	-4735.9	-4725.08	21.6409	0	0	0.00727891	53.23	50.2899	0.5	0.492	0.331624	0.37025
SPU_009214	Sp-Slc36a1_1	Proton-coupled amino acid transporter 1 (Proton/amino acid transporter 1) (Solute carrier family 36 member 1)	51316800	482	342	0.0948	0.3353	0.28282	2.07315	0.01119	-2351.52	-2332.23	-2321.41	21.6407	0	0	0.00727891	53.7	52.0964	0.456	0.448	0.342561	0.319
SPU_026627	Sp-Mglur7	none	NP_000835.1	1375	1034	0.0692	0.2684	0.25783	2.53204	0.00863	-6469.11	-6411.07	-6400.33	21.4796	0	0	0.00727891	58.04	53.6057	0.474	0.501	0.366098	0.3555
SPU_014055	Sp-Z139	none	none	601	486	0.2277	0.3276	0.69504	2.08118	0.14628	-3925.28	-3906.64	-3895.94	21.4063	0	0	0.00727891	51.47	55.7768	0.421	0.378	NULL	0.343
SPU_026376	Sp-CtrhLr	none	AAI04736	928	770	0.0715	0.4163	0.17168	1.91981	0.01189	-5247.66	-5208.27	-5197.58	21.3749	0	0	0.00727891	59.68	53.2934	0.505	0.553	0.362988	0.3665
SPU_023450	Sp-Usp30	ubiquitin specific protease 30	NP_116052	504	341	0.0457	0.2927	0.15618	3.96063	0.00293	-2050.95	-2037.3	-2026.64	21.317	0	0	0.00727891	54.86	51.8763	0.501	0.511	0.349537	0.382105
SPU_006382	Sp-Slc1a1_1	solute carrier family 1, member 1-1	AAH33040.1	899	676	0.0495	0.3576	0.13843	1.67925	0.00636	-4124	-4090.38	-4079.83	21.101	0	0	0.00727891	56.51	48.0793	0.507	0.605	0.34532	0.3745
SPU_008640	Sp-Asah1_1	N-acylsphingosine amidohydrolase (acid ceramidase) 1-1	BAF82170.1	365	261	0.0554	0.2038	0.27203	2.0449	0.01649	-1520.13	-1504.07	-1493.66	20.8184	0	0	0.00727891	57.08	52.4622	0.489	0.51	0.344657	0.361
SPU_016557	Sp-Rfx1L	egulatory factor X, 1 (influences HLA class II expression)-like	CAA41730.1	367	276	0.1328	0.259	0.51272	3.04212	0.02865	-1904.19	-1888.46	-1878.05	20.8128	0	0	0.00727891	61	58.8056	0.494	0.483	0.396794	0.3775
SPU_022537	Sp-14-3-3_2	none	none	251	102	0.2321	0.6275	0.36982	0.95191	0.05085	-883.916	-856.26	-845.963	20.5931	0	0	0.00727891	57.89	54.8752	0.47	0.508	0.360232	0.372162
SPU_003093	Sp-Muc4	mucin 4, cell surface associated	NP_060876.4	1274	455	0.1971	0.3518	0.56024	2.21551	0.05257	-3625.2	-3588.61	-3578.38	20.4736	0	0	0.00727891	51.79	50.6999	0.494	0.435	0.345263	0.338
SPU_016897	Sp-Slc5a6_1	Solute carrier family 5 (sodium-dependent vitamin transporter), member 6	15215415	483	359	0.0387	0.3192	0.12121	1.82328	0.00285	-2157.19	-2137.73	-2127.52	20.4185	0	0	0.00727891	56.64	52.4897	0.467	0.456	0.333379	0.322
SPU_025057	Sp-Net	none	BAD91310	376	289	0.0114	0.4116	0.02773	2.0134	0.01447	-1543.44	-1533.28	-1523.09	20.3753	0	0	0.00727891	52.67	44.6962	0.545	0.675	0.379136	0.388
SPU_012518	Sp-Cara7LA	none	AAH94913	459	382	0.0814	0.3174	0.25637	2.18402	0.01605	-2522.02	-2487.11	-2476.96	20.2957	0	0	0.00727891	53.05	51.3071	0.503	0.452	0.365108	0.38
SPU_027544	Sp-Hypp_269	hypothetical protein-269; reverse transcriptase-like	AAN15747.1	1413	935	0.1455	0.3681	0.39535	2.63221	0.05864	-6982.56	-6932.99	-6922.87	20.2506	0	0	0.00727891	55.77	56.5358	0.467	0.406	0.353128	0.402183
SPU_017126	Sp-Nup153	nucleoporin 153 kDa; nuclear pore complex protein hnup153	CAA80982.1	1708	1292	0.0877	0.396	0.22135	2.86994	0.01364	-9084.42	-9019.64	-9009.56	20.1703	0	0	0.00727891	57.33	54.9019	0.53	0.485	0.364368	0.3685
SPU_028047	Sp-Hypp_3027	hypothetical protein-3027	none	2471	2132	0.1679	0.3734	0.44971	2.35972	0.03206	-16469.6	-16390.5	-16380.6	19.8241	0	0	0.00727891	51.42	55.3621	0.439	0.365	0.398268	0.326667
SPU_027356	Sp-Cadherin_9	none	none	3723	2523	0.0365	0.3212	0.11354	2.25559	0.0144	-14602.2	-14505.6	-14495.7	19.8089	0	0	0.00727891	53.22	44.3633	0.525	0.623	0.356056	0.34
SPU_011399	Sp-Bag2	Bcl-associated athanogene 2	NP_004273.1	214	153	0.1474	0.3641	0.40484	2.72446	0.06941	-1142.38	-1126.41	-1116.51	19.8034	0	0	0.00727891	51.43	43.3558	0.516	0.587	0.369955	0.353333
SPU_001316	Sp-Hs3st2L	heparan sulfate (glucosamine) 3-O-sulfotransferase 2-like	BAG36249.1	514	406	0.0549	0.2551	0.21541	1.79976	0.02116	-2416.09	-2396.79	-2387.03	19.5218	0	0	0.00727891	58.46	54.5366	0.475	0.542	NULL	0.374
SPU_011323	Sp-Hypp_3066	hypothetical protein-3066	none	1074	826	0.1261	0.3137	0.40201	2.51363	0.03456	-5858.91	-5819.56	-5809.83	19.4548	0	0	0.00727891	52.82	53.4968	0.487	0.416	0.360561	0.3725
SPU_016849	Sp-Snx6	sorting nexin 6; TRAF4-associated factor 2	NP_081274.2	448	224	0.0235	0.3127	0.07512	1.70466	0.00457	-1240.36	-1231.72	-1222.06	19.3257	0	0	0.00727891	55.18	51.6403	0.458	0.495	0.343906	0.336
SPU_026850	Sp-Slc16a6L_11	solute carrier family 16 (monocarboxylic acid transporters), member 6-like-11	EDS33475.1	555	373	0.1445	0.3086	0.46827	2.98534	0.04967	-2709.43	-2677.62	-2667.98	19.276	0	0	0.00727891	57.05	48.3011	0.52	0.562	0.357182	0.3775
SPU_027898	Sp-Hypp_277	hypothetical protein-277; leucine-rich repeat kinase 1-like	XP_002215127.1	2248	1227	0.1041	0.2349	0.44301	2.79979	0.119	-8046.67	-8001.4	-7991.77	19.2689	0	0	0.00727891	55.45	52.9226	0.492	0.495	0.341303	0.3485
SPU_005628	Sp-TardbpL1	TAR DNA binding protein	NP_031401	474	446	0.0114	0.2088	0.05483	2.58058	0.00226	-2313.29	-2304.44	-2294.85	19.1672	0	0	0.00727891	53.42	56.1225	0.493	0.418	0.332522	0.3525
SPU_028920	Sp-D130067i03riklp	RIKEN cDNA D130067I03 like gene	NM_172485	1709	1385	0.055	0.3583	0.1535	1.65767	0.04063	-8803.55	-8730.5	-8720.96	19.0859	0	0	0.00727891	55.04	52.7593	0.504	0.444	0.355985	0.3455
SPU_018413	Sp-Lrr_2	leucine-rich repeat domain protein (fungi)-like	ZP_02733950.1	918	593	0.067	0.2801	0.23935	2.55196	0.00547	-3728.7	-3696.52	-3686.98	19.0817	0	0	0.00727891	57.28	56.4613	0.492	0.438	0.340349	0.387
SPU_001279	Sp-Slc12a8	solute carrier family 12, member 8 (cation-chloride cotransporter)	19527414, 17224940	636	522	0.0504	0.5534	0.09104	2.55351	0.01344	-3566.85	-3520.92	-3511.4	19.0478	0	0	0.00727891	54.5	45.4815	0.53	0.631	0.36517	0.2985
SPU_001867	Sp-Asp	alkaline serine protease (bacterial)	EAZ75709.1	380	240	0.0854	0.3247	0.26295	1.50445	0.02735	-1618.16	-1593.34	-1583.82	19.0373	0	0	0.00727891	55.74	49.4378	0.546	0.544	0.353345	0.3415
SPU_010947	Sp-Hypp_-634	hypothetical protein-634; MAM domain containing; human chromosome 10 open reading frame 112-like	EEA48920.1	887	611	0.1369	0.6338	0.21592	1.55163	0.02103	-4879.3	-4774.45	-4764.95	19.0041	0	0	0.00727891	57.06	54.8899	0.479	0.482	0.369632	0.316157
SPU_022411	Sp-Ttrspn_17	none	AAH54965	886	706	0.1327	0.3442	0.38552	2.3373	0.01832	-5182.09	-5143.56	-5134.11	18.9056	0	0	0.00727891	58.33	54.3766	0.508	0.513	0.383722	0.368
SPU_007236	Sp-Adcy3_1	adenylate cyclase 3-1	AAH57113.1	571	474	0.055	0.2853	0.19267	3.28184	0.00567	-2872.9	-2842.26	-2832.81	18.8933	0	0	0.00727891	57.07	51.4591	0.437	0.481	0.333012	0.34
SPU_026221	Sp-SLc5a9	solute carrier family 5 (sodium/glucose cotransporter), member 9	31559940	653	521	0.0558	0.2055	0.27147	2.98622	0.03674	-2975.45	-2946.37	-2936.99	18.7662	0	0	0.00727891	55.92	46.9066	0.514	0.619	0.350661	0.3655
SPU_012834	Sp-Kcnj4	Inward rectifier potassium channel 4 (Potassium channel, inwardly rectifying subfamily J member 4) (Inward rectifier K(+) channel Kir2.3) (Hippocampal inward rectifier) (HIR) (HRK1) (HIRK2)	1352483	532	455	0.0445	0.5007	0.08893	1.71988	0.00509	-2962.63	-2941.27	-2931.89	18.7626	0	0	0.00727891	56.67	51.8038	0.506	0.567	NULL	0.363077
SPU_020507	Sp-Fma38b2	family with sequence similarity 38, member B2	XP_001478828.1	977	511	0.0913	0.3351	0.27251	2.39442	0.02103	-3395.73	-3353.59	-3344.21	18.7582	0	0	0.00727891	52.34	43.7072	0.488	0.616	0.327738	0.3204
SPU_021214	Sp-Hypp_1017	hypothetical protein-1017	XP_002209409.1	803	317	0.0531	0.3534	0.15014	2.52303	0.00709	-1952.08	-1937.8	-1928.44	18.7219	0	0	0.00727891	52.91	54.732	0.467	0.449	0.342262	0.380719
SPU_017711	Sp-Hypp_138	hypothetical protein-138; N-acetyltransferase 9-like; polymerase (DNA directed) nu-like	AAH11315.1	1042	402	0.1469	0.2563	0.57307	2.51721	0.0819	-2859.07	-2830.85	-2821.49	18.7188	0	0	0.00727891	50.65	54.6393	0.437	0.393	0.350401	0.359767
SPU_000159	Sp-Bdnr	none	AAR03494.1	1511	1017	0.1251	0.4682	0.2672	2.27704	0.0098	-7503.33	-7394.55	-7385.2	18.7025	0	0	0.00727891	50.27	45.5741	0.549	0.605	0.357754	0.366114
SPU_003713	Sp-Slc6a13	solute carrier family 6 member 13	NP_653095.1	673	377	0.0355	0.2085	0.17046	1.92674	0.03567	-2082.48	-2054.3	-2044.97	18.648	0	0	0.00727891	55.25	45.9406	0.509	0.632	0.375192	0.367
SPU_010440	Sp-Gpr112L_5	G protein-coupled receptor 112-like-5	CAX16092.1	720	456	0.1112	0.276	0.40269	2.31604	0.004	-3086.99	-3076.53	-3067.22	18.6251	0	0	0.00727891	58.85	50.3007	0.491	0.525	0.345849	0.3255
SPU_021008	Sp-Aki	none	XP_794080.1	588	444	0.1395	0.3579	0.38989	2.04566	0.01906	-3263.85	-3232.62	-3223.37	18.5005	0	0	0.00727891	59.04	53.51	0.486	0.52	0.373394	0.362658
SPU_021541	Sp-Hypp_1026	hypothetical protein-1026	NP_787974.4	965	581	0.1773	0.323	0.54908	2.26184	0.06641	-4469.06	-4430.8	-4421.56	18.4932	0	0	0.00727891	56.49	59.1187	0.461	0.364	0.351504	0.331
SPU_025966	Sp-Lrr15L	none	NP_083249.1	1137	996	0.0499	0.2075	0.24042	2.53597	0.00481	-5735.87	-5704.89	-5695.64	18.4927	0	0	0.00727891	54.84	57.3074	0.445	0.38	NULL	0.357
SPU_022195	Sp-Smicl	Smad interacting CPSF-like	NP_055932	926	575	0.1617	0.2762	0.58543	2.76349	0.02522	-4254.82	-4232.41	-4223.19	18.4433	0	0	0.00727891	55.75	56.0272	0.458	0.438	0.344587	0.3245
SPU_028843	Sp-Ccp/Zp_2	none	NP_000177	1036	555	0.1183	0.2944	0.40185	2.61585	0.06364	-3877.66	-3838.03	-3828.83	18.3974	0	0	0.00727891	60.11	54.4234	0.505	0.526	0.353523	0.4185
SPU_014795	Sp-Trpc4	TRPC4	XP_781318	928	617	0.0253	0.3085	0.08194	1.66891	0.00854	-3505.12	-3478.8	-3469.62	18.3663	0	0	0.00727891	53	48.4397	0.498	0.548	0.366725	0.3905
SPU_012194	Sp-Naalad2L_4	n-acetylated alpha-linked acidic dipeptidase 2	CAB39968	259	188	0.1546	0.5628	0.27475	2.3616	0.03807	-1510.22	-1468.91	-1459.74	18.3378	0	0	0.00727891	60.54	51.5977	0.497	0.537	0.354825	0.392821
SPU_026780	Sp-NgrnL	neugrin, neurite outgrowth associated-like	EAX02097.1	361	246	0.1454	0.2375	0.61234	2.07504	0.05262	-1721.21	-1703.16	-1694.03	18.2553	0	0	0.00727891	52.08	54.9399	0.456	0.45	0.271825	0.384
SPU_002680	Sp-Abcf2	none	NP_002931	610	511	0.0811	0.484	0.16761	1.62761	0.02633	-3591.85	-3528.14	-3519.02	18.2343	0	0	0.00727891	53.08	48.5478	0.507	0.553	0.361332	0.3775
SPU_020943	Sp-Gtub2f	none	NP_999657	442	317	0.013	0.1553	0.08341	2.63744	0.00637	-1557.26	-1545.33	-1536.23	18.2071	0	0	0.00727891	54.1	49.1196	0.48	0.547	0.349085	0.3705
SPU_010238	Sp-Tppp3	tubulin polymerization-promoting protein family member 3	NP_057224.2	171	137	0.1535	0.2802	0.54782	1.30167	0.15846	-959.278	-936.124	-927.05	18.1484	0	0	0.00727891	43.28	38.3573	0.493	0.575	0.360898	0.339
SPU_027523	Sp-Mcl1	Mcl-1 ubiquitin ligase, HECT, UBA and WWE domain containing 1	AAY98257	4393	3453	0.0135	0.2485	0.05435	2.62602	0.01559	-18746	-18697.4	-18688.3	18.0551	0	0	0.00727891	54.13	50.3588	0.506	0.491	0.340255	0.3245
SPU_018400	Sp-Nnt	nicotinamide nucleotide transhydrogenase	NP_892022.2	1068	989	0.0313	0.2009	0.1557	2.01076	0.03521	-5459.89	-5422.73	-5413.7	18.0456	0	0	0.00727891	53.31	52.5505	0.49	0.448	NULL	0.329
SPU_018888	Sp-Z40	none	CAF91092	1034	700	0.1139	0.4248	0.26814	2.21344	0.06403	-5075.46	-5034.67	-5025.65	18.0411	0	0	0.00727891	55.97	55.1014	0.474	0.495	NULL	0.315385
SPU_002742	Sp-FatL1	none	NP_005236	1342	965	0.0554	0.3559	0.15559	2.24974	0.01643	-5948.24	-5885.76	-5876.78	17.9684	0	0	0.00727891	52.61	46.9517	0.515	0.619	0.336626	0.3855
SPU_021670	Sp-Atub11	none	none	466	403	0.1377	0.3181	0.43296	1.64414	0.14617	-2900.23	-2858.96	-2849.99	17.9384	0	0	0.00727891	56.12	48.9333	0.512	0.574	0.41056	0.3655
SPU_014785	Sp-Tck	Creatine kinase, ATP:creatine N-phosphotransferase	M33763	1174	864	0.0315	0.1908	0.16496	2.39738	0.00132	-4722.36	-4699.25	-4690.35	17.7917	0	0	0.00727891	54.83	53.1294	0.48	0.459	0.351945	0.366
SPU_015108	Sp-Stat	signal transducer and activator of transcription	AAT95391	801	713	0.0098	0.2192	0.04476	1.45949	0.01095	-3648.47	-3632.4	-3623.56	17.6782	0	0	0.00727891	54.98	49.5718	0.482	0.499	0.331375	0.344
SPU_002737	Sp-Nacha2	nicotinic acetylcholine receptor alpha 2	AAS90349.1	520	421	0.0401	0.2762	0.14517	1.91564	0.00595	-2389.07	-2363.59	-2354.8	17.5954	0	0	0.00727891	52.16	44.9589	0.529	0.658	0.380027	0.366667
SPU_017211	Sp-Glra1_1	glycine receptor alpha 1	AAH74980.1	530	464	0.0532	0.4237	0.12546	2.57352	0.01054	-2971.5	-2939.3	-2930.5	17.5911	0	0	0.00727891	54.87	46.5125	0.517	0.63	0.367193	0.401
SPU_002236	Sp-Hypp_3101	hypothetical protein-3101	none	1151	924	0.1229	0.2303	0.53392	2.74902	0.07315	-6228.96	-6201.08	-6192.3	17.5621	0	0	0.00727891	50.97	54.5106	0.443	0.368	0.35325	0.3435
SPU_025287	Sp-Hypp_2786	hypothetical protein-2786	EDO39832.1	580	143	0.2698	0.55	0.49051	2.03442	0.09603	-1325.9	-1312.38	-1303.61	17.5413	0	0	0.00727891	53.16	52.5798	0.474	0.424	0.362508	0.383
SPU_020303	Sp-Tmem144	transmembrane protein 144	XP_420383.2	363	194	0.0501	0.2134	0.23487	2.81539	0.00517	-1113.63	-1107.98	-1099.27	17.4177	0	0	0.00727891	60.17	58.5034	0.455	0.417	0.336302	0.3845
SPU_018947	Sp-Gpr151L_12	G protein-coupled receptor 151-like-12	ACD99708.1	482	436	0.1638	0.3419	0.47906	2.25011	0.01337	-3368.4	-3337.68	-3328.98	17.3902	0	0	0.00727891	56.17	52.2466	0.483	0.526	NULL	0.316
SPU_026104	Sp-Hyal3	hyaluronidase 3; hyaluronoglucosaminidase 3	EDL21205.1	405	282	0.1491	0.3649	0.40856	2.19035	0.03719	-2054.78	-2034.97	-2026.32	17.312	0	0	0.00727891	60.45	57.8038	0.491	0.504	0.405486	0.3675
SPU_006142	Sp-Trpc5_3	Short transient receptor potential channel 5 (TrpC5) (Transient receptor protein 5) (Mtrp5) (trp-related protein 5) (Capacitative calcium entry channel 2) (CCE2)	14548292	626	285	0.0284	0.3848	0.07385	2.20137	0.02277	-1720.01	-1693.05	-1684.39	17.3027	0	0	0.00727891	55.79	45.9093	0.526	0.608	0.365981	0.364615
SPU_005009	Sp-Fbxw7	F-box and WD repeat domain containing 7	XP_417265.2	825	612	0.0842	0.2996	0.28119	2.24736	0.00168	-3994.86	-3970.57	-3961.92	17.2968	0	0	0.00727891	56.13	54.8273	0.468	0.453	0.344478	0.347
SPU_002733	Sp-Dnah5-2	dynein, axonemal, heavy chain 5-2	EAX08050.1	1407	680	0.029	0.5184	0.05591	2.64175	0.00521	-4148.49	-4120.4	-4111.77	17.2546	0	0	0.00727891	48.75	39.0851	0.526	0.669	0.347787	0.3385
SPU_005151	Sp-Sptan1	spectrin, alpha, non-erythrocytic 1	EAW87812.1	2338	1295	0.0272	0.3664	0.07411	1.31511	0.01324	-7268.65	-7228.84	-7220.21	17.2491	0	0	0.00727891	52.17	48.4822	0.477	0.545	0.333512	0.354566
SPU_021991	Sp-Cpa2L_4	carboxypeptidase A2 (pancreatic), zinc carboxypeptidase	AAP36351	385	249	0.0704	0.3589	0.19626	1.8895	0.00455	-1616.7	-1593.27	-1584.66	17.2164	0	0	0.00727891	58.73	51.2438	0.478	0.522	0.343703	0.343
SPU_021979	Sp-Mthfd1	C-1-tetrahydrofolate synthase, cytoplasmic (C1-THF synthase) [Includes: Methylenetetrahydrofolate dehydrogenase ; Methenyltetrahydrofolate cyclohydrolase ; Formyltetrahydrofolate synthetase ]	115206	709	537	0.048	0.2632	0.18249	2.20306	0.0102	-3179.17	-3147.14	-3138.54	17.2163	0	0	0.00727891	52.18	45.9221	0.513	0.541	0.341169	0.3615
SPU_013770	Sp-Ahcy	Adenosylhomocysteinase 1 (S-adenosyl-L-homocysteine hydrolase 1) (ADOHCYASE 1)	1710845	431	394	0.0452	0.32	0.14115	1.85882	0.00891	-2342.3	-2306.72	-2298.14	17.1623	0	0	0.00727891	44.83	37.3996	0.52	0.602	0.346944	0.3575
SPU_013010	Sp-Glud1_1	Glutamate dehydrogenase 1, mitochondrial precursor (GDH) (Memory-related protein 2) (MRG-2)	118543	416	237	0.0617	0.3628	0.16995	3.24713	0.03774	-1504.32	-1473.53	-1464.97	17.1273	0	0	0.00727891	50.16	46.2094	0.501	0.539	0.376253	0.360513
SPU_015352	Sp-Dcst2	DC-STAMP domain containing 2	EAW53148.1	1458	1226	0.0925	0.3511	0.26341	2.14851	0.00503	-8433.76	-8382.87	-8374.34	17.0736	0	0	0.00727891	58.56	53.061	0.512	0.5	0.353589	0.3215
SPU_019344	Sp-VwdeL_1	von Willebrand factor D and EGF domains-like-1	BAB55237.1	398	295	0.0795	0.3747	0.21219	1.73468	0.09056	-1945.33	-1908.56	-1900.05	17.026	0	0	0.00727891	53.14	53.2635	0.476	0.397	0.361082	0.338
SPU_001235	Sp-Vps13a	vacuolar protein sorting 13A (yeast), isoform CRA_c	EAW625991.1	2318	1559	0.047	0.2368	0.19857	1.99445	0.09363	-8977.46	-8909.83	-8901.33	17.0087	0	0	0.00727891	53.65	49.0746	0.487	0.511	0.340504	0.394
SPU_021394	Sp-Ehd1	EH-domain Containing Protein 1, Testilin	NM_006795	540	520	0.0549	0.3049	0.17993	1.83231	0.07111	-3182.37	-3130.06	-3121.58	16.9546	0	0	0.00727891	55.84	51.4287	0.474	0.528	0.376668	0.332821
SPU_015688	Sp-Z154	none	BAD32515	969	782	0.109	0.2924	0.37286	2.07702	0.03079	-5265.52	-5228.56	-5220.12	16.8725	0	0	0.00727891	56.98	54.2749	0.474	0.497	0.302632	0.311
SPU_022035	Sp-Dyrk4_1	dual specificity tyrosine phosphorylation regulated kinase 4	XP_784638.1	542	396	0.0342	0.3884	0.08812	2.15034	0.01108	-2412.63	-2394.68	-2386.27	16.8241	0	0	0.00727891	55.48	49.2624	0.47	0.546	0.365375	0.399
SPU_000178	Sp-PP2aB56e	Epsilon isoform of regulatory subunit B56, protein phosphatase 2A	AAN14118	461	444	0.0281	0.0702	0.40043	2.57918	0.00305	-2151.6	-2143.21	-2134.81	16.7983	0	0	0.00727891	55.67	51.6713	0.437	0.502	0.350564	0.397
SPU_001680	Sp-Hypp_3116	hypothetical protein-3116	none	1396	648	0.1344	0.4032	0.3333	2.02736	0.11685	-4768.09	-4714.88	-4706.54	16.6781	0	0	0.00727891	54.33	52.9213	0.462	0.508	0.343302	0.388718
SPU_004517	Sp-Pellino	none	NP_084291	497	443	0.012	0.2085	0.05778	8.04907	0.00227	-2342.73	-2336.42	-2328.09	16.6611	0	0	0.00727891	55.17	55.2889	0.477	0.427	0.35095	0.3845
SPU_004261	Sp-Ncf2l	neutrophil cytosolic factor 2	NP_035007.1	1199	985	0.1118	0.3208	0.34855	2.64892	0.06588	-6992.65	-6955.64	-6947.32	16.6432	8.80825e-05	0.00133003	0.00727891	54.71	52.7571	0.518	0.491	0.350081	0.3425
SPU_017176	Sp-Hypp_2307	hypothetical protein-2307; KIAA0789 protein-like	EDO47322.1	430	369	0.096	0.3812	0.25198	1.91354	0.02155	-2529.52	-2500.98	-2492.69	16.58	8.80825e-05	0.00133003	0.00727891	52.24	42.9317	0.536	0.631	0.376091	0.3345
SPU_025483	Sp-Stard3	StAR-related lipid transfer (START) domain containing 3	AAH08356.1	506	407	0.0967	0.2743	0.35258	2.85926	0.10311	-2710.47	-2679.32	-2671.04	16.5677	8.80825e-05	0.00133003	0.00727891	60.15	57.044	0.477	0.464	0.363983	0.3495
SPU_024813	Sp-Htr4L_9	5-hydroxytryptamine (serotonin) receptor 4-like-9	CAA73107.1	400	354	0.0544	0.3573	0.15212	3.4605	0.0333	-2279.56	-2259.7	-2251.41	16.563	8.80825e-05	0.00133003	0.00727891	54.2	50.1516	0.503	0.604	NULL	0.374687
SPU_002673	Sp-Graf	GTPase regulator associated with FAK, OPHN1L, RhoGAP26, ARHGAP26	NM_175164	1008	886	0.0391	0.1954	0.19985	2.43585	0.01926	-4941.82	-4906.93	-4898.65	16.552	8.80825e-05	0.00133003	0.00727891	57.74	54.0742	0.474	0.454	0.344296	0.3525
SPU_003729	Sp-Sulf1_1	Sulfatase 1	29165845	189	128	0.0249	0.0891	0.27908	2.05694	0.00783	-626.379	-621.399	-613.141	16.5179	8.80825e-05	0.00133003	0.00727891	57.92	44.7892	0.49	0.586	0.335235	0.34017
SPU_007537	Sp-Na/Cae	sodium calcium exchanger	CAA48708.1	963	863	0.0537	0.2635	0.20385	2.71255	0.08619	-5133.12	-5081.67	-5073.42	16.4947	8.80825e-05	0.00133003	0.00727891	56.55	49.8262	0.475	0.535	0.354266	0.386
SPU_018326	Sp-Clip170ph	restin	none	3502	2795	0.0686	0.3968	0.17296	2.41945	0.00326	-18701.2	-18582.4	-18574.2	16.448	8.80825e-05	0.00133003	0.00727891	54.6	54.0006	0.518	0.516	0.345017	0.408
SPU_023370	Sp-Frmpd4	FERM and PDZ domain containing 4	AAI43747.1	2293	1721	0.0885	0.3343	0.26479	2.36456	0.01137	-11548	-11483.6	-11475.4	16.4078	8.80825e-05	0.00133003	0.00727891	55.42	56.3604	0.468	0.429	0.35329	0.333846
SPU_021638	Sp-BetaDxlL	none	67930785	684	465	0.0621	0.4084	0.15212	2.21035	0.01492	-3068.06	-3033.62	-3025.43	16.385	8.80825e-05	0.00133003	0.00727891	56.84	47.8029	0.536	0.592	0.364221	0.369
SPU_010206	Sp-Tmprss5L	transmembrane protease, serine 5 (spinesin)-like; type 1 spinesin-like	BAB20278.1	780	573	0.1304	0.4338	0.30056	1.8811	0.02121	-4232.18	-4182.82	-4174.65	16.3465	8.80825e-05	0.00133003	0.00727891	55.94	46.9105	0.535	0.598	0.365262	0.3225
SPU_002851	Sp-Usp9Y	ubiquitin-specific protease 9 gene on the Y	NP_004645	2598	1912	0.0088	0.2734	0.03222	1.87814	0.00624	-10074	-10054.3	-10046.1	16.3292	8.80825e-05	0.00133003	0.00727891	53.93	50.0105	0.492	0.536	0.358174	0.372
SPU_005192	Sp-Pip5k1a	phosphatidylinositol-4-phosphate 5-kinase, type 1 alpha	NM_008846	719	626	0.0417	0.2242	0.18581	1.76695	0.03532	-3576.77	-3546.46	-3538.3	16.3169	8.80825e-05	0.00133003	0.00727891	55.6	54.5842	0.471	0.452	0.348946	0.364
SPU_030225	Sp-Axndhc3h	DNAH3, DHC7B, axonemal dynein	NP060009	4038	2993	0.0208	0.3183	0.06547	2.10178	0.05715	-16705.9	-16620	-16611.9	16.2713	0.000176165	0.0022491	0.00727891	51.63	45.3565	0.494	0.584	0.366545	0.364
SPU_006952	Sp-TlrL	none	none	690	459	0.2112	0.3393	0.62248	2.0536	0.05319	-3745.61	-3721.49	-3713.39	16.1945	0.000176165	0.0022491	0.00727891	57.03	56.8989	0.429	0.426	NULL	0.355
SPU_014072	Sp-Hypp_97	hypothetical protein-97	none	1425	944	0.1459	0.306	0.47679	1.71326	0.14881	-6737.03	-6695.88	-6687.84	16.0897	0.000176165	0.0022491	0.00727891	54.45	56.3289	0.466	0.443	0.383563	0.378
SPU_030065	Sp-Triad_2	UBCE7IP1	AAS78931	1293	937	0.1594	0.3431	0.46466	2.49101	0.07888	-7129.6	-7094.78	-7086.74	16.0696	0.000176165	0.0022491	0.00727891	55.16	55.2868	0.47	0.434	0.349445	0.4055
SPU_026458	Sp-CcK/GLr	Sp-CCK/gastrin-like-receptor	NP_001027945	431	307	0.0538	0.3651	0.14748	1.855	0.02548	-1880.89	-1860.46	-1852.43	16.0595	0.000176165	0.0022491	0.00727891	54.59	43.2541	0.51	0.66	0.374748	0.414
SPU_014762	Sp-Exosc3	exosome component exonuclease Rrp40; exosome component 3; ribosomal RNA processing protein 40	AAF82133.1	245	159	0.0761	0.2281	0.33367	4.33215	0.01436	-969.155	-961.443	-953.469	15.9496	0.000176165	0.0022491	0.00727891	56.51	49.2301	0.497	0.491	0.344773	0.3895
SPU_027899	Sp-Glur1	AMPA glutamate receptor 1	AAA86646.2	853	731	0.0446	0.3798	0.1175	2.31222	0.04198	-4380.14	-4319.86	-4311.89	15.9391	0.000176165	0.0022491	0.00727891	46.05	38.2412	0.551	0.675	0.364181	0.4085
SPU_022575	Sp-Sh3bp2	none	AF000936	545	357	0.0585	0.3488	0.16768	1.73847	0.01584	-2247.28	-2227.62	-2219.65	15.9311	0.000176165	0.0022491	0.00727891	53.23	51.6425	0.476	0.471	0.362191	0.3775
SPU_010874	Sp-Lcmt1	leucine carboxyl methyltransferase 1	NP_057393.2	316	234	0.0301	0.2779	0.10849	3.50668	0.00937	-1306.24	-1292.66	-1284.71	15.8895	0.000176165	0.0022491	0.00727891	56.85	51.2235	0.487	0.538	0.367305	0.359358
SPU_023599	Sp-Dnamth	Sp-Dnmt1	Z50183	1618	1299	0.0367	0.3145	0.11682	2.18524	0.01489	-7641.92	-7608.72	-7600.81	15.8156	0.000176165	0.0022491	0.00727891	55.32	49.6907	0.488	0.527	0.351254	0.3415
SPU_006561	Sp-Gat	GABA transporter	AAA92342.1	637	549	0.0826	0.2943	0.28059	1.9401	0.01135	-3541.32	-3505.96	-3498.07	15.7833	0.000176165	0.0022491	0.00727891	57.86	51.2096	0.482	0.528	0.348788	0.361
SPU_027122	Sp-Hypp_1198	hypothetical protein-1198	none	766	513	0.0802	0.4824	0.16621	2.10706	0.00198	-3542.48	-3498.4	-3490.51	15.7649	0.000176165	0.0022491	0.00727891	54.59	46.8319	0.558	0.59	0.35598	0.342
SPU_004245	Sp-Netrin1	none	BAD91310.1	626	507	0.0067	0.2952	0.02277	2.98739	0.00461	-2572.5	-2565.37	-2557.49	15.7574	0.000176165	0.0022491	0.00727891	48.69	39.1573	0.561	0.687	0.382452	0.399
SPU_005134	Sp-Prom1L	prominin 1-like	XP_850831.1	692	419	0.1052	0.4759	0.22096	2.49247	0.01773	-3064.11	-3013.11	-3005.31	15.6046	0.000176165	0.0022491	0.00727891	56.44	50.9298	0.471	0.551	0.358994	0.357
SPU_004157	Sp-Cpa3	carboxypeptidase A3 preproprotein	AAP36807	592	341	0.129	0.4958	0.26014	2.48036	0.02848	-2586.38	-2534.41	-2526.62	15.5806	0.000176165	0.0022491	0.00727891	55.11	47.8632	0.52	0.569	0.373834	0.361998
SPU_010776	Sp-Unc5	Netrin receptor UNC5	AAU94359.1	1087	576	0.0438	0.3829	0.11433	2.4895	0.02223	-3582.05	-3536.63	-3528.84	15.5802	0.000176165	0.0022491	0.00727891	52.61	45.9369	0.525	0.592	0.36381	0.439
SPU_014373	Sp-Gpx1	glutathione peroxidase 1	CAB37833.1	203	151	0.1478	0.714	0.20701	1.86151	0.02989	-1255.81	-1229.84	-1222.07	15.5291	0.000176165	0.0022491	0.00727891	54.55	44.1662	0.519	0.648	0.372233	0.399487
SPU_017972	Sp-RalA	Sp-Ral1, Ras like protein A	BC031741	250	199	0.0174	0.438	0.03974	1.28181	0.00528	-1122.59	-1111.99	-1104.24	15.5042	0.000176165	0.0022491	0.00727891	58.33	53.0993	0.484	0.564	0.364238	0.383
SPU_014131	Sp-Notch	none	XP_797451	2462	1995	0.084	0.4681	0.17953	2.14233	0.00626	-13887.2	-13742.4	-13734.7	15.478	0.000176165	0.0022491	0.00727891	54.72	48.7729	0.532	0.585	0.361979	0.3515
SPU_003742	Sp-Alox5	arachidonate 5-lipoxygenase	XP_001102354.1	671	503	0.0514	0.3851	0.13358	2.53021	0.00499	-3171.41	-3162.06	-3154.32	15.4778	0.000176165	0.0022491	0.00727891	55.87	53.8918	0.463	0.477	0.35548	0.381
SPU_017261	Sp-Nbn1	Neural tissue-specific F-actin binding, Protein phosphatase 1 regulatory subunit 9A	NP_445925	705	620	0.0527	0.493	0.10687	1.90839	0.0069	-4179.17	-4142.18	-4134.44	15.4738	0.000176165	0.0022491	0.00727891	55.76	48.4072	0.476	0.507	0.349563	0.3525
SPU_026204	Sp-Hypp_2827	hypothetical protein-2827	EDO17977.1	322	223	0.2789	0.258	1.08103	2.92375	0.16424	-1866.51	-1866.6	-1858.88	15.4557	0.000176165	0.0022491	0.00727891	60.77	56.4551	0.511	0.557	NULL	0.3575
SPU_019304	Sp-Ccdc146	coiled-coil domain containing 146	EAW77042.1	700	512	0.0143	0.3067	0.04673	1.68446	0.02491	-2685.42	-2668.49	-2660.79	15.3891	0.000176165	0.0022491	0.00727891	55.16	52.2422	0.474	0.538	0.349607	0.383192
SPU_004768	Sp-Hypp_1542	hypothetical protein-1542; G protein-coupled receptor	AAP83427.1	397	298	0.1233	0.2877	0.42871	2.54062	0.05601	-2068.9	-2042.48	-2034.83	15.3052	0.000176165	0.0022491	0.00727891	55.15	46.7456	0.526	0.596	0.328754	0.364103
SPU_016113	Sp-Srr_4	Serine racemase	20139924	257	147	0.1112	0.2199	0.50565	2.41041	0.00695	-983.417	-976.653	-969.001	15.3039	0.000176165	0.0022491	0.00727891	59.13	57.7878	0.47	0.456	0.3703	0.274
SPU_024249	Sp-Chat	Choline Acetyltransferase	NP_001027621.1	669	555	0.0248	0.29	0.08565	2.03364	0.01965	-3120.82	-3090.68	-3083.04	15.2836	0.000176165	0.0022491	0.00727891	55.89	50.2448	0.502	0.561	0.371279	0.3725
SPU_021353	Sp-Ace_2	Angiotensin-converting enzyme (Dipeptidyl carboxypeptidase I) (Kininase II)	73965363	226	141	0.2049	0.3676	0.55744	2.69601	0.02486	-1134.91	-1123.09	-1115.49	15.2111	0.000176165	0.0022491	0.00727891	57.61	52.0184	0.457	0.565	0.360509	0.399
SPU_019707	Sp-Hypp_942	hypothetical protein-942; human chromosome 20 open reading frame 152-like	EDV21470.1	867	505	0.054	0.2268	0.23793	2.1014	0.01616	-2961.02	-2943.23	-2935.67	15.1175	0.000176165	0.0022491	0.00727891	59.04	56.2297	0.48	0.461	0.350282	0.382067
SPU_014837	Sp-Hypp_766	hypothetical protein-766	EDW88084.1	649	439	0.1036	0.3406	0.30424	2.89514	0.05704	-2990.17	-2966.91	-2959.38	15.0644	0.000176165	0.0022491	0.00727891	47.26	48.8262	0.51	0.274	NULL	0.4275
SPU_028061	Sp-Dac	none	NP_694489.1	161	145	0.0515	0.1852	0.27831	1.96282	0.01486	-824.875	-816.735	-809.207	15.057	0.000176165	0.0022491	0.00727891	51.87	49.4508	0.48	0.494	0.339623	0.383
SPU_007245	Sp-B3galt5_2	Beta-1,3-galactosyltransferase 5 (Beta-1,3-GalTase 5) (Beta3Gal-T5) (b3Gal-T5) (UDP-galactose:beta-N-acetylglucosamine beta-1,3-galactosyltransferase 5) (UDP-Gal:beta-GlcNAc beta-1,3-galactosyltransferase 5) (Beta-3-Gx-T5)	13123995	418	376	0.1562	0.28	0.55792	2.62957	0.08454	-2762.18	-2743.92	-2736.42	14.9877	0.000176165	0.0022491	0.00727891	56.79	53.1681	0.453	0.483	0.311111	0.351
SPU_024436	Sp-Unc44_253	ankyrin2,3/unc44-253	none	933	753	0.1027	0.3896	0.26353	2.45681	0.00277	-5279.09	-5246.09	-5238.6	14.9791	0.000176165	0.0022491	0.00727891	59.21	52.4125	0.494	0.551	0.350736	0.382564
SPU_002455	Sp-Loxl2	lysyl oxidase 2 like	NP_002309.1	689	550	0.0738	0.4369	0.16892	1.9661	0.00182	-3747.99	-3710.85	-3703.39	14.9325	0.000176165	0.0022491	0.00727891	59.08	57.1095	0.497	0.447	0.355587	0.342404
SPU_021086	Sp-Cadherin_5	none	none	275	117	0.1249	0.1574	0.79338	1.44075	0.08664	-730.578	-723.086	-715.648	14.8761	0.000176165	0.0022491	0.00727891	48.81	54.233	0.408	0.305	0.358687	0.3285
SPU_003420	Sp-Asp-4	alkaline serine protease (bacterial)-4	EAZ75709.1	341	168	0.2141	0.3746	0.57157	2.14466	0.09298	-1383.68	-1359.26	-1351.83	14.8622	0.000176165	0.0022491	0.00727891	53.8	51.4887	0.506	0.463	0.375791	0.328
SPU_028733	Sp-C20orf103L	human chromosome 20 open reading frame 103-like; lysosomal membrane glycoprotein A-like	AAH50727.1	303	267	0.1515	0.2696	0.56204	2.21118	0.02954	-1912.75	-1897.4	-1889.97	14.855	0.000176165	0.0022491	0.00727891	59.43	57.5878	0.449	0.439	0.32748	0.3885
SPU_025997	Sp-Scn5a	voltage-sensitive sodium channel	1550781	1731	1556	0.057	0.4521	0.12601	2.06603	0.00349	-9979.6	-9889.74	-9882.31	14.8469	0.000176165	0.0022491	0.00727891	52.75	42.9725	0.509	0.66	0.347086	0.352
SPU_013654	Sp-A2mgL	none	none	887	274	0.0769	0.1951	0.39429	3.16803	0.01101	-1661.02	-1647.51	-1640.1	14.8348	0.000176165	0.0022491	0.00727891	58.84	53.8177	0.489	0.47	0.330081	0.4025
SPU_008910	Sp-Glur6_2	glutamate receptor 6	CAA77778.1	801	663	0.015	0.309	0.0484	2.21465	0.00535	-3676.25	-3661.27	-3653.87	14.7922	0.000176165	0.0022491	0.00727891	58.3	52.1173	0.476	0.541	0.358297	0.407
SPU_013489	Sp-C3orf39	glycosyltransferase	NP_116195.2	610	332	0.0866	0.2493	0.34723	3.80129	0.00323	-2151.21	-2140.83	-2133.47	14.7235	0.000176165	0.0022491	0.00727891	54.89	54.8554	0.473	0.496	NULL	0.375897
SPU_000143	Sp-Hypp_296	hypothetical protein-296	none	775	180	0.2646	0.2504	1.05664	2.42244	0.15488	-1448.43	-1443.22	-1435.86	14.7213	0.000176165	0.0022491	0.00727891	49.56	55.2273	0.422	0.302	0.356048	0.3125
SPU_006597	Sp-Hypp_1668	hypothetical protein-1668	NP_001002870.2	595	426	0.176	0.2727	0.64531	1.59471	0.02996	-3107.35	-3092.72	-3085.37	14.7134	0.000176165	0.0022491	0.00727891	58.36	56.5883	0.454	0.478	NULL	0.3585
SPU_013339	Sp-Hypp_2992	hypothetical protein-2992	none	566	337	0.1873	0.1911	0.9801	3.16954	0.03971	-2420.95	-2417.49	-2410.15	14.6872	0.000176165	0.0022491	0.00727891	55.41	53.4181	0.538	0.486	NULL	0.3495
SPU_013966	Sp-Cacna2d2	calcium channel, voltage-dependent, alpha 2/delta subunit 2	54112392	921	741	0.0589	0.2299	0.25606	1.66504	0.05201	-4301.04	-4266.44	-4259.12	14.6324	0.000176165	0.0022491	0.00727891	52.68	53.4887	0.43	0.428	0.332449	0.3325
SPU_009839	Sp-Hypp_1875	hypothetical protein-1875	XP_001340515.2	323	228	0.1835	0.5029	0.36485	1.50416	0.01655	-1893.85	-1872.26	-1864.95	14.6214	0.000176165	0.0022491	0.00727891	57.2	49.7865	0.538	0.524	0.37645	0.3585
SPU_027462	Sp-Plcg	Sp-PLCg	AAR85355.1	557	413	0.024	0.2955	0.08124	1.55123	0.00586	-2288.56	-2264.03	-2256.73	14.5969	0.000176165	0.0022491	0.00727891	55.8	46.323	0.492	0.564	0.352713	0.324181
SPU_002925	Sp-Lrr	none	none	397	306	0.0559	0.312	0.17926	1.96671	0.00651	-1875.55	-1856.4	-1849.1	14.5966	0.000176165	0.0022491	0.00727891	61	56.8339	0.46	0.549	NULL	0.340093
SPU_023638	Sp-Abca3_1	ATP-binding cassette sub-family A member 3 (ATP-binding cassette transporter 3) (ATP-binding cassette 3) (ABC-C transporter)	7387524	1445	764	0.0605	0.3916	0.15449	1.8178	0.00678	-5005.43	-4963.35	-4956.05	14.5944	0.000176165	0.0022491	0.00727891	52.06	45.3221	0.48	0.536	0.36778	0.317
SPU_012901	Sp-Slc36a1_2	Proton-coupled amino acid transporter 1 (Proton/amino acid transporter 1) (Solute carrier family 36 member 1)	51316800	240	210	0.0923	0.3189	0.28952	3.01668	0.01526	-1410.99	-1395.77	-1388.48	14.5739	0.000176165	0.0022491	0.00727891	53.31	53.154	0.446	0.436	0.3393	0.308
SPU_003656	Sp-Hypp_1467	hypothetical protein-1467	EEA75960.1	303	198	0.08	0.2952	0.27088	1.96314	0.00579	-1305.22	-1296.35	-1289.07	14.5646	0.000176165	0.0022491	0.00727891	55.53	42.8217	0.537	0.571	0.335719	0.322
SPU_000070	Sp-MucL	none	none	1048	739	0.0842	0.3983	0.21134	1.85272	0.02667	-5021.69	-4980.16	-4972.89	14.549	0.000176165	0.0022491	0.00727891	59.37	51.5078	0.511	0.559	0.348586	0.335
SPU_027005	Sp-Hypp_1195	hypothetical protein-1195; coiled-coil domain containing 154-like	EEA78412.1	914	648	0.0399	0.263	0.15169	1.36959	0.00717	-3647.9	-3614.77	-3607.5	14.5339	0.000176165	0.0022491	0.00727891	54.4	57.1204	0.487	0.402	0.340706	0.3015
SPU_017114	Sp-Unc44_123	ankyrin2,3/unc44-like-123; ankyrin repeat protein-like	none	1212	734	0.0873	0.4602	0.18976	2.13421	0.01292	-5122.81	-5078.76	-5071.49	14.522	0.000176165	0.0022491	0.00727891	56.64	50.5567	0.497	0.564	0.362728	0.3595
SPU_014938	Sp-Gba_1	Glucosylceramidase precursor (Beta-glucocerebrosidase) (Acid beta-glucosidase) (D-glucosyl-N-acylsphingosine glucohydrolase) (Alglucerase) (Imiglucerase)	55584151	546	361	0.0771	0.2986	0.25804	2.07667	0.05882	-2305.47	-2273.71	-2266.5	14.4203	0.000176165	0.0022491	0.00727891	55.63	51.3548	0.485	0.535	0.352379	0.386
SPU_000643	Sp-Hypp_3012	hypothetical protein-3012	none	819	323	0.1202	0.2969	0.40468	2.32422	0.04083	-2234.76	-2227.73	-2220.54	14.38	0.000176165	0.0022491	0.00727891	59.76	54.5011	0.468	0.487	NULL	0.3415
SPU_013663	Sp-Htr1fL_3	5-hydroxytryptamine (serotonin) receptor 1F-3	CAA78593.1	394	146	0.1308	0.2864	0.4565	1.9414	0.00681	-1014.04	-1005.72	-998.554	14.326	0.000176165	0.0022491	0.00727891	51.05	42.8283	0.495	0.632	0.313553	0.334359
SPU_021586	Sp-Mpg	DNA-3-methyladenine glycosylase (EC 3.2.2.21) (3-methyladenine DNA glycosidase) (ADPG) (3-alkyladenine DNA glycosylase) (N-methylpurine- DNA glycosirase)	Q04841	221	162	0.1157	0.264	0.43832	1.60767	0.00635	-1063.6	-1057.45	-1050.29	14.3236	0.000176165	0.0022491	0.00727891	50.92	50.1175	0.471	0.455	0.329143	0.308
SPU_012655	Sp-Egfi	fibropellin	XP_001178469.1	699	606	0.0735	0.3911	0.1879	2.2385	0.01559	-4007.88	-3965.71	-3958.56	14.3027	0.000176165	0.0022491	0.00727891	48.4	45.5296	0.505	0.484	0.351541	0.3555
SPU_014426	Sp-Hypp_101	hypothetical protein-101	none	1689	1318	0.0755	0.3608	0.20925	1.71138	0.00638	-8593.67	-8530.62	-8523.5	14.2449	0.000176165	0.0022491	0.00727891	57.07	54.9276	0.486	0.515	0.350545	0.347305
SPU_008918	Sp-Megf10L	multiple EGF-like-domains-like-10	XP_424719.2	894	691	0.0485	0.2679	0.18105	2.00535	0.02687	-4122.17	-4096.09	-4088.97	14.2396	0.000176165	0.0022491	0.00727891	57.38	53.2904	0.501	0.467	0.336196	0.3345
SPU_007747	Sp-Grm3	glutamate receptor, metabotropic 3	AAH41407.1	2309	1443	0.109	0.4931	0.22111	2.8393	0.00089	-10817.8	-10756.7	-10749.7	14.1924	0.000176165	0.0022491	0.00727891	56.88	54.6287	0.493	0.494	0.371155	0.332334
SPU_023101	Sp-Slsp_15	subtilisin-like serine protease (bacterial)-15; serine protease-like	EEJ89811.1	330	214	0.1525	0.343	0.44465	1.54687	0.03654	-1570.24	-1548.07	-1540.98	14.1888	0.000176165	0.0022491	0.00727891	53.98	49.7154	0.516	0.475	0.38337	0.3545
SPU_000703	Sp-Hypp_1280	hypothetical protein-1280; G-protein coupled receptor-like	EAL32411.2	435	314	0.073	0.2599	0.28097	2.02391	0.01616	-1980.58	-1957.63	-1950.56	14.1386	0.000176165	0.0022491	0.00727891	54.92	50.5087	0.498	0.558	NULL	0.334
SPU_009919	Sp-Fkbp4L	FK506 binding protein 4-like	NP_002005.1	346	209	0.1132	0.4626	0.24463	1.53417	0.00593	-1518.7	-1501.76	-1494.7	14.1021	0.000176165	0.0022491	0.00727891	59.65	56.6145	0.487	0.485	NULL	0.363
SPU_001595	Sp-Slc26a5	solute carrier family 26, member 5, prestin	NP_001072945.1	822	509	0.0767	0.3651	0.21007	2.18034	0.08238	-3416.54	-3368.32	-3361.29	14.0704	0.000176165	0.0022491	0.00727891	55.62	52.8431	0.473	0.496	0.344434	0.365
SPU_022157	Sp-Rab24	RAS-Related Protein RAB-24	NM_001031677	169	139	0.0346	0.2525	0.13716	1.79833	0.04065	-767.848	-753.296	-746.261	14.0694	0.000176165	0.0022491	0.00727891	56.07	57.1312	0.426	0.39	0.334895	0.373
SPU_003587	Sp-Chst3	chondroitin 6-sulfotransferase; carbohydrate (chondroitin 6 / keratin) sulfotransferase 3	NP_058083.1	461	417	0.0848	0.3064	0.2769	1.91248	0.0092	-2719.03	-2705.71	-2698.71	14.0151	0.000264247	0.00292219	0.00727891	60.82	60.3223	0.453	0.439	NULL	0.37
SPU_021109	Sp-Letm1	leucine zipper-EF-hand containing transmembrane protein 1	AAH14500.1	575	354	0.0645	0.2539	0.25417	1.87055	0.02205	-2147.73	-2132.93	-2125.94	13.9753	0.000264247	0.00292219	0.00727891	55.57	52.2637	0.483	0.547	0.354025	0.383721
SPU_010782	Sp-Heatr1	HEAT repeat containing 1	EAW70063.1	1316	726	0.0499	0.3109	0.16057	1.88885	0.0062	-4422.53	-4387.5	-4380.52	13.9701	0.000264247	0.00292219	0.00727891	52.99	48.942	0.496	0.538	0.341924	0.369725
SPU_023399	Sp-Hyr_1	HYR	XP_786785	1451	952	0.1233	0.2918	0.42272	2.61203	0.0071	-6675.34	-6632.74	-6625.77	13.9521	0.000264247	0.00292219	0.00727891	57.57	58.3739	0.481	0.405	0.365831	0.364
SPU_001399	Sp-Cpa1L	carboxypeptidase A1	AAP36807	450	217	0.0694	0.267	0.25976	2.60729	0.03366	-1356.71	-1341.14	-1334.16	13.949	0.000264247	0.00292219	0.00727891	56.93	51.1964	0.512	0.517	0.359185	0.409713
SPU_004368	Sp-PnlipL	pancreatic lipase-like	NP_081201.2	346	212	0.0926	0.336	0.27565	1.81768	0.01074	-1420.35	-1399.21	-1392.26	13.9046	0.000264247	0.00292219	0.00727891	60.16	55.5047	0.5	0.482	0.350636	0.345
SPU_023772	Sp-Mgam_3	maltase-glucoamylase	4758712	210	181	0.1174	0.8936	0.13135	1.30172	0.00575	-1437.58	-1417.32	-1410.37	13.8942	0.000264247	0.00292219	0.00727891	60.14	50.6024	0.476	0.58	0.330083	0.375
SPU_002605	Sp-AchE_5	acetylcholinesterase	AAC59905.1	638	551	0.1109	0.1959	0.56588	2.99317	0.1073	-3594.23	-3577.98	-3571.04	13.883	0.000264247	0.00292219	0.00727891	55.51	52.6062	0.504	0.482	0.376149	0.345128
SPU_014628	Sp-Erf	none	AAH59176	381	266	0.0282	0.4479	0.06299	2.2871	0.01054	-1608.71	-1591.43	-1584.5	13.8644	0.000264247	0.00292219	0.00727891	54.26	46.7731	0.569	0.666	0.366957	0.374872
SPU_019034	Sp-Hypp_925	hypothetical protein-925; nephrosis 1, congenital, Finnish type (nephrin)-like	CAG00480.1	814	672	0.0952	0.3841	0.24792	2.20466	0.00905	-4687.82	-4643.28	-4636.35	13.8532	0.000264247	0.00292219	0.00727891	58.52	58.46	0.495	0.471	NULL	0.377
SPU_016210	Sp-Hypp_818	hypothetical protein-818; MAM domain containing 4-like	XP_002231545.1	728	397	0.1721	0.5286	0.32553	1.88404	0.02184	-3249.45	-3199.48	-3192.56	13.8355	0.000264247	0.00292219	0.00727891	57.8	58.9793	0.474	0.423	0.381626	0.3735
SPU_001563	Sp-Slc20a1_1	solute carrier family 20, member 1 (gibbon ape leukemia virus receptor)	7657579, 7288251	212	197	0.0744	0.2851	0.26111	1.51476	0.04606	-1264.74	-1244.13	-1237.23	13.7969	0.000264247	0.00292219	0.00727891	60.38	45.888	0.489	0.54	0.357158	0.3355
SPU_008330	Sp-Hypp_1778	hypothetical protein-1778	none	315	186	0.0878	0.2911	0.30178	2.17221	0.01506	-1212.27	-1205.64	-1198.74	13.7913	0.000264247	0.00292219	0.00727891	56.17	54.663	0.484	0.471	0.372756	0.3705
SPU_007763	Sp-Mucpdn	TRPML	NM018298.9	717	202	0.1598	0.4309	0.37076	1.57159	0.04137	-1576.01	-1557.34	-1550.46	13.748	0.000264247	0.00292219	0.00727891	56.06	48.2141	0.457	0.562	0.349315	0.387712
SPU_017640	Sp-Cpn2L	carboxypeptidase N, polypeptide 2-like	AAA51921.2	578	540	0.0763	0.3581	0.21311	1.7305	0.02731	-3526.88	-3493.56	-3486.7	13.7196	0.00035233	0.0034364	0.0263961	56.72	59.6834	0.419	0.389	NULL	0.355
SPU_026223	Sp-ReelerL_6	none	none	155	119	0.1712	0.4162	0.41145	2.24051	0.02835	-946.177	-927.197	-920.341	13.7134	0.00035233	0.0034364	0.0263961	53.84	38.5483	0.553	0.638	0.345432	0.361538
SPU_004320	Sp-Itfg1l	integrin alpha FG-GAP repeat containing 1; T-cell immunomodulatory protein; protein TIP	NP_110417.2	607	482	0.0989	0.2527	0.39125	2.06207	0.10008	-3122.6	-3090.99	-3084.14	13.6998	0.00035233	0.0034364	0.0263961	55.69	53.0103	0.451	0.44	0.328392	0.3615
SPU_019531	Sp-Ccdc63_1	coiled-coil domain containing 63-1	NP_899130.1	562	482	0.1685	0.3634	0.46381	2.19715	0.01672	-3750.3	-3722.58	-3715.74	13.6883	0.00035233	0.0034364	0.0263961	58.38	51.0544	0.496	0.565	0.35377	0.369
SPU_016650	Sp-Par1	none	NP_571047.1	336	116	0.0268	0.5151	0.05203	3.04769	0.00863	-715.334	-708.859	-702.015	13.688	0.00035233	0.0034364	0.0263961	58.89	51.9345	0.496	0.54	0.368105	0.423
SPU_000441	Sp-Igcam/Igcam	none	NP_725507	1124	759	0.1353	0.4159	0.32538	2.6158	0.03275	-5662.76	-5628.5	-5621.66	13.6804	0.00035233	0.0034364	0.0263961	57.16	57.9331	0.459	0.409	0.352533	0.3245
SPU_028023	Sp-Hypp_2928	hypothetical protein-2928	XP_002220772.1	489	219	0.0756	0.493	0.1533	1.56718	0.01889	-1509.55	-1501.43	-1494.6	13.6558	0.00035233	0.0034364	0.0263961	57.01	50.4782	0.517	0.54	0.346769	0.3785
SPU_003752	Sp-Lrp4L_2	low density lipoprotein receptor-related protein 4-like-2	XP_421114.2	683	479	0.0352	0.2513	0.1402	2.01685	0.01262	-2730.35	-2713.92	-2707.09	13.6544	0.00035233	0.0034364	0.0263961	53.48	49.9786	0.494	0.488	0.349571	0.4007
SPU_000252	Sp-Med1	mediator complex subunit 1	XP_537654.2	2421	2137	0.0511	0.249	0.205	3.15117	0.02002	-12623.3	-12593.3	-12586.5	13.644	0.00035233	0.0034364	0.0263961	53.31	55.7286	0.461	0.374	0.348494	0.329
SPU_018808	Sp-Atad4	ATPase family AAA domain-containing protein 4	ACB83631.1	431	339	0.1163	0.247	0.47086	2.78117	0.05945	-2287.98	-2268.84	-2262.02	13.6415	0.00035233	0.0034364	0.0263961	51.52	52.2584	0.483	0.482	0.375263	0.344897
SPU_019735	Sp-C6st	chondroitin 6-O-sulfotransferase	AF079875	536	478	0.1468	0.3394	0.43241	2.46631	0.00923	-3582.35	-3562.02	-3555.2	13.6357	0.00035233	0.0034364	0.0263961	59.57	55.9405	0.478	0.526	0.378205	0.3525
SPU_016449	Sp-Hnf6	onecut2	none	190	145	0.0598	0.224	0.26684	4.83318	0.01497	-844.845	-837.807	-831.006	13.6026	0.00035233	0.0034364	0.0263961	59.23	54.9536	0.507	0.522	0.421424	0.3795
SPU_018934	Sp-Nvll	Nuclear valosin-containing protein	AAH12105	1008	577	0.0414	0.3822	0.10821	1.5817	0.00176	-3547.87	-3531.8	-3525.01	13.5892	0.00035233	0.0034364	0.0263961	53.6	54.0591	0.476	0.428	0.33371	0.305
SPU_003052	Sp-Smicl_1	Smad interacting and CPSF like	NP_055932	859	496	0.1757	0.258	0.68106	2.78936	0.05755	-3680.03	-3668.61	-3661.82	13.5779	0.00035233	0.0034364	0.0263961	55.59	56.969	0.457	0.424	0.348047	0.3505
SPU_008994	Sp-Fap133L	FAP133, Flagellar Associated Protein Similar to Dynein Intermediate Chains	none	500	259	0.0307	0.3995	0.07678	1.72098	0.00403	-1560.55	-1547.4	-1540.61	13.5776	0.00035233	0.0034364	0.0263961	54.12	53.1989	0.473	0.431	0.356244	0.347368
SPU_003409	Sp-C19orf45L	human chromosome 19 open reading frame 45-like	BAC04057.1	492	381	0.0691	0.2766	0.24987	2.00688	0.01334	-2377.77	-2357.83	-2351.05	13.5476	0.00035233	0.0034364	0.0263961	56.15	50.2215	0.516	0.555	0.332465	0.338
SPU_003660	Sp-Dnah5_1	dynein, axonemal, heavy polypeptide 5 - part II	NP_001360	2345	1903	0.0263	0.3954	0.0666	1.46803	0.05802	-11106.4	-11018.6	-11011.8	13.5312	0.00035233	0.0034364	0.0263961	47.67	44.1695	0.491	0.55	0.356026	0.325
SPU_006261	Sp-Aprt	Adenine phosphoribosyltransferase (APRT)	543829	183	166	0.0968	0.2694	0.35929	4.82736	0.02647	-1089.18	-1078.41	-1071.64	13.5273	0.00035233	0.0034364	0.0263961	61	56.5841	0.463	0.452	0.38331	0.37234
SPU_016472	Sp-Hypp_3051	hypothetical protein-3051	none	1611	1067	0.0926	0.3359	0.27558	2.04597	0.02236	-7139.86	-7104.55	-7097.8	13.5145	0.00035233	0.0034364	0.0263961	54.16	55.6595	0.481	0.416	0.331754	0.3545
SPU_014361	Sp-Prpf4	PRP4 pre-mRNA processing factor 4	NP_004688	502	367	0.0133	0.2442	0.05455	1.81215	0.01954	-1926.87	-1914.74	-1907.98	13.5097	0.00035233	0.0034364	0.0263961	51.73	51.3963	0.491	0.46	0.35488	0.365641
SPU_027504	Sp-Hypp_2907	hypothetical protein-2907	EEN59817.1	312	179	0.144	0.2026	0.71065	2.21615	0.04126	-1204.91	-1198.39	-1191.66	13.4619	0.00035233	0.0034364	0.0263961	58.15	54.794	0.489	0.502	0.301797	0.3735
SPU_024953	Sp-Z34	none	BAD92838	397	270	0.0523	0.5853	0.08944	2.248	0.00852	-1773.46	-1763.55	-1756.83	13.4524	0.00035233	0.0034364	0.0263961	51.47	45.343	0.515	0.651	0.341262	0.377
SPU_002169	Sp-Sstr5	somatostatin receptor 5	BAA04107.1	390	372	0.0757	0.4995	0.15162	1.80801	0.01115	-2625.91	-2594.03	-2587.33	13.4151	0.00035233	0.0034364	0.0263961	55.04	48.6867	0.474	0.566	NULL	0.354
SPU_011426	Sp-ExonepL	exonuclease NEF-sp-like	NP_112203.2	787	469	0.0795	0.2431	0.32716	2.33233	0.00267	-2891.43	-2872.86	-2866.16	13.4003	0.00035233	0.0034364	0.0263961	56.94	55.0337	0.451	0.453	0.350436	0.354872
SPU_010789	Sp-Nbeal1	neurobeachin-like 1	NP_775620.2	2825	985	0.0382	0.4879	0.0783	2.02789	0.00103	-6335.84	-6296.26	-6289.57	13.3848	0.00035233	0.0034364	0.0263961	54.34	47.6767	0.499	0.563	0.348125	0.34
SPU_021034	Sp-Ccdc37	coiled-coil domain containing 37	BAC05035.1	594	512	0.0368	0.3196	0.11529	1.54464	0.01302	-2951.05	-2919	-2912.31	13.381	0.00035233	0.0034364	0.0263961	53.46	49.2529	0.469	0.508	0.340797	0.364
SPU_022164	Sp-Mast2	microtubule-associated serine/threonine kinase 1	XP_794804.1	1163	836	0.0174	0.292	0.05975	2.36443	0.00122	-4722.13	-4709.2	-4702.53	13.328	0.00035233	0.0034364	0.0263961	54.55	48.4061	0.522	0.542	0.344053	0.333
SPU_016831	Sp-Shmt2	Serine hydroxymethyltransferase, mitochondrial precursor (Serine methylase) (Glycine hydroxymethyltransferase) (SHMT)	6226865	329	283	0.1029	0.2749	0.37418	2.27441	0.14452	-1909.02	-1884.89	-1878.23	13.3245	0.00035233	0.0034364	0.0263961	50.58	47.2321	0.51	0.516	0.377383	0.341
SPU_020547	Sp-Adam15L3	none	AF006196	443	283	0.038	0.252	0.15089	1.91194	0.00354	-1601.78	-1597.94	-1591.3	13.2713	0.00035233	0.0034364	0.0263961	55.29	51.7016	0.515	0.456	0.354581	0.354
SPU_005691	Sp-Pdia3	Protein disulfide-isomerase A3 precursor (Disulfide isomerase ER-60) (ERp60) (58 kDa microsomal protein) (p58) (ERp57) (58 kDa glucose regulated protein)	2507461	473	282	0.0825	0.3373	0.24458	1.9471	0.04608	-1834.22	-1811.34	-1804.71	13.2652	0.00035233	0.0034364	0.0263961	55.03	52.2177	0.463	0.47	0.34799	0.3875
SPU_008762	Sp-Hypp_36	hypothetical protein-36; glycosyl hydrolase family 81 protein-like	none	1003	799	0.0699	0.252	0.27733	1.95876	0.02759	-4933.46	-4894.62	-4887.99	13.2579	0.00035233	0.0034364	0.0263961	57.05	52.3226	0.5	0.497	0.351076	0.410256
SPU_021015	Sp-Mtnr1aL_2	melatonin receptor 1A-like-2	AAB17720.1	357	292	0.0791	0.3694	0.21426	2.01078	0.0245	-1977.86	-1961.05	-1954.43	13.241	0.00035233	0.0034364	0.0263961	56.59	51.5739	0.489	0.576	NULL	0.3795
SPU_011672	Sp-Adra1bL_1	adrenergic receptor, alpha 1b-like-1	AAH70920.1	479	384	0.1675	0.3347	0.5003	2.43931	0.05921	-2949.19	-2923.95	-2917.33	13.2394	0.00035233	0.0034364	0.0263961	56.18	53.3622	0.501	0.548	0.355463	0.3535
SPU_017789	Sp-Adra1bL_10	adrenergic receptor, alpha 1b-like-10	NP_031442.2	479	384	0.1675	0.3347	0.5003	2.43931	0.05921	-2949.19	-2923.95	-2917.33	13.2394	0.00035233	0.0034364	0.0263961	56.18	53.3622	0.501	0.548	0.355463	0.3535
SPU_008767	Sp-Jmjd5	jumonji domain containing 5	AAH27911.1	217	104	0.1312	0.1401	0.9364	4.26054	0.17695	-640.785	-634.727	-628.116	13.224	0.00035233	0.0034364	0.0263961	49.12	48.2938	0.482	0.548	0.34865	0.369
SPU_027710	Sp-Idh3a	Isocitrate dehydrogenase [NAD] subunit alpha, mitochondrial precursor (Isocitric dehydrogenase) (NAD(+)-specific ICDH)	68565610	353	235	0.0248	0.2811	0.08806	6.13405	0.00477	-1310.84	-1305.46	-1298.86	13.2122	0.00035233	0.0034364	0.0263961	53.53	53.9379	0.465	0.421	0.33715	0.328
SPU_022447	Sp-Slc4a1ap	solute carrier family 4 (anion exchanger), member 1, adaptor protein	NP_060628	753	564	0.0557	0.3361	0.16581	1.40208	0.00184	-3424.14	-3407.32	-3400.71	13.2049	0.00035233	0.0034364	0.0263961	52.36	56.2574	0.442	0.376	0.311765	0.3825
SPU_030138	Sp-TfpiL	Sp-Tissue factor pathway inhibitor-like	none	203	152	0.1691	0.2437	0.69407	2.84524	0.01709	-1127.45	-1120.47	-1113.87	13.201	0.00035233	0.0034364	0.0263961	61	54.1992	0.496	0.518	0.353955	0.3625
SPU_013747	Sp-C1orf59L	human chromosome 1 open reading frame 59-like; methyltransferase (bacterial)-like	XP_001144373.1	618	196	0.139	0.4553	0.30533	1.79312	0.00588	-1469.15	-1462.76	-1456.16	13.19	0.00035233	0.0034364	0.0263961	53.08	53.7069	0.467	0.431	0.351648	0.388806
SPU_015893	Sp- Scnn1aL_1	amiloride-sensitive epithelial sodium channel alpha subunit-like-1; sodium channel, nonvoltage-gated 1 alpha-like-1	NP_001035557.1	454	379	0.0926	0.2492	0.37164	2.49228	0.01507	-2437.06	-2417.78	-2411.2	13.1699	0.00035233	0.0034364	0.0263961	58.47	52.1487	0.474	0.528	0.370034	0.3725
SPU_026547	Sp-AnL10b	astacin, tolloid-like, BMP1	NP999767	579	327	0.1478	0.3741	0.39506	2.0565	0.09354	-2422.09	-2399.12	-2392.54	13.1604	0.00035233	0.0034364	0.0263961	60.61	55.75	0.478	0.511	0.366399	0.324338
SPU_004507	Sp-Hypp_418	hypothetical protein-418; cell adhesion molecule-like	none	629	537	0.1458	0.277	0.52618	2.49848	0.11652	-3897.93	-3874.11	-3867.55	13.1252	0.00035233	0.0034364	0.0263961	58.88	57.8526	0.475	0.435	0.352513	0.373
SPU_020376	Sp-PrpLr	none	NP_001003108	448	414	0.0598	0.4551	0.13134	1.92364	0.01393	-2815.31	-2783.15	-2776.61	13.0728	0.00035233	0.0034364	0.0263961	58.05	55.6927	0.497	0.54	NULL	0.3625
SPU_011763	Sp-Hs3st4L	heparan sulfate (glucosamine) 3-O-sulfotransferase 4-like	AAI57118.1	391	312	0.0683	0.2829	0.24123	3.51291	0.04475	-1961.43	-1939.99	-1933.47	13.0393	0.00035233	0.0034364	0.0263961	57.35	54.2447	0.456	0.492	NULL	0.3605
SPU_003973	Sp-Kcnk5_2	potassium channel, subfamily K, member 5-2	NP_003731.1	267	234	0.2198	0.3013	0.72944	2.85624	0.02389	-1873.58	-1862.6	-1856.09	13.0291	0.00035233	0.0034364	0.0263961	52.57	50.1304	0.449	0.471	0.311198	0.3685
SPU_018123	Sp-Trit1l	tRNA isopentenyltransferase 1	NP_060116	527	294	0.0695	0.2348	0.29587	2.18248	0.02978	-1769.55	-1756.54	-1750.04	13.0064	0.00035233	0.0034364	0.0263961	53.31	53.6694	0.462	0.46	0.355742	0.331795
SPU_001674	Sp-Htr7L	5-hydroxytryptamine (serotonin) receptor 7-like	NP_032341.2	406	299	0.1305	0.2952	0.44207	2.41705	0.00824	-2127.69	-2115.77	-2109.27	12.9988	0.00035233	0.0034364	0.0263961	55.88	54.567	0.47	0.51	NULL	0.393836
SPU_022675	Sp-Gpatch4	G patch domain containing 4	BAF85715.1	454	195	0.1992	0.3708	0.53725	1.9295	0.03722	-1537.61	-1522.31	-1515.83	12.9532	0.00035233	0.0034364	0.0263961	49.13	52.2493	0.422	0.4	0.36826	0.354
SPU_020069	Sp-Mrck	myotonic dystrophy-related cdc42-binding kinase, serine-threonine protein kinase related to myotonic dystrophy kinase, cdc42-binding protein kinase alpha	XP_781887.1	1780	1241	0.0293	0.2286	0.1283	1.60234	0.0361	-6724	-6673.37	-6666.91	12.9334	0.00035233	0.0034364	0.0263961	55.55	50.7892	0.488	0.52	0.358508	0.3945
SPU_012783	Sp-Cubn-4	cubilin (intrinsic factor-cobalamin receptor)-4	ABV24853.1	668	483	0.0695	0.2716	0.25596	2.29689	0.04953	-2992.65	-2959.06	-2952.6	12.9303	0.00035233	0.0034364	0.0263961	56.13	53.7743	0.468	0.419	0.362636	0.3325
SPU_005617	Sp-Slc16a1L	solute carrier family 16 (monocarboxylic acid transporters), member 1-like	CAQ14255.1	542	471	0.157	0.3362	0.46707	2.96349	0.06335	-3607.05	-3595	-3588.55	12.9072	0.00035233	0.0034364	0.0263961	58.95	54.849	0.495	0.512	0.363229	0.389
SPU_011040	Sp-Hypp_1955	hypothetical protein-1955	EDW02918.1	580	273	0.1506	0.1504	1.00157	2.44781	0.35072	-1792.88	-1786.88	-1780.44	12.8864	0.00035233	0.0034364	0.0263961	49.16	51.0065	0.437	0.382	0.373698	0.388435
SPU_011661	Sp-Mysm1L	Myb-like, SWIRM and MPN domains 1-like	BAG54377.1	836	380	0.1714	0.2748	0.6237	2.09651	0.12377	-2805.24	-2781.09	-2774.66	12.8717	0.00035233	0.0034364	0.0263961	49.06	54.259	0.416	0.355	0.357466	0.394359
SPU_007231	Sp-Ttrspn_3	none	NP_001771	298	175	0.0883	0.3716	0.23764	1.42828	0.07036	-1179.66	-1152.63	-1146.21	12.839	0.00035233	0.0034364	0.0263961	56.43	54.3875	0.428	0.426	0.332952	0.327152
SPU_014935	Sp-Cpa2L_3	carboxypeptidase A2 (pancreatic), zinc carboxypeptidase	AAP36351	402	323	0.1678	0.389	0.43139	3.59027	0.08114	-2505.36	-2475.89	-2469.47	12.8256	0.00035233	0.0034364	0.0263961	59.15	52.9239	0.498	0.536	0.348301	0.415924
SPU_017572	Sp-Xpg_1	Ercc5, DNA excision repair protein ERCC-5	none	1102	494	0.0852	0.2977	0.28605	2.49626	0.0146	-3182.47	-3169.07	-3162.66	12.8193	0.00035233	0.0034364	0.0263961	50.19	52.8023	0.443	0.404	0.346746	0.3715
SPU_014194	Sp-Hypp_741	hypothetical protein-741	none	634	408	0.0925	0.3937	0.23495	2.38287	0.02073	-2845.36	-2829.24	-2822.87	12.7335	0.00035233	0.0034364	0.0263961	57.6	55.0966	0.502	0.486	NULL	0.3395
SPU_003310	Sp-Mpp6	membrane protein, palmitoylated 6 (or 2 or 3) (MAGUK p55 subfamily, member 6)	NP_064323.1	413	289	0.0339	0.1758	0.1926	1.86912	0.00761	-1550.46	-1541.35	-1534.99	12.723	0.00035233	0.0034364	0.0263961	52.54	55.0707	0.447	0.439	0.342305	0.3815
SPU_000974	Sp-Crn1Aph	none	11463876	488	434	0.1362	0.5155	0.26426	1.54605	0.02294	-3338.23	-3291.94	-3285.58	12.708	0.00035233	0.0034364	0.0263961	55.26	49.3121	0.508	0.564	0.362867	0.366667
SPU_002270	Sp-Trpc6	Short transient receptor potential channel 6 (TrpC6)	6686048	843	760	0.135	0.3524	0.383	1.83024	0.08704	-5519.68	-5454.88	-5448.55	12.6502	0.00035233	0.0034364	0.0263961	55.09	48.2036	0.467	0.552	0.351799	0.365
SPU_023481	Sp-Kiaa0399L	KIAA0399 protein-like; zinc finger, ZZ-type with EF-hand domain 1	AAI51837.1	526	369	0.0245	0.1178	0.20802	1.46791	0.01281	-1825.1	-1814.77	-1808.45	12.6324	0.00035233	0.0034364	0.0263961	53.28	47.7872	0.532	0.592	0.366417	0.3745
SPU_012235	Sp-Rg9mtd2	RNA (guanine-9-) methyltransferase domain containing 2	AAH28373.1	394	250	0.1554	0.2585	0.60118	4.05201	0.15456	-1767.89	-1754.41	-1748.1	12.6066	0.00035233	0.0034364	0.0263961	47.89	48.1458	0.442	0.499	0.342522	0.3345
SPU_024907	Sp-Slsp_22	subtilisin-like serine protease (bacterial)-22; thermophilic protease [Thermus sp. KI-P1]-like; serine protease	EEJ89811.1	314	267	0.1796	0.4653	0.38598	1.5455	0.02259	-2167.13	-2132.59	-2126.29	12.6051	0.00035233	0.0034364	0.0263961	56.17	48.5893	0.519	0.544	0.346296	0.323077
SPU_012486	Sp-Hypp_2035	hypothetical protein-2035	NP_001127871.1	320	247	0.0953	0.1856	0.51344	3.60486	0.13758	-1510.69	-1496.98	-1490.69	12.5925	0.00035233	0.0034364	0.0263961	58.16	56.4615	0.502	0.436	0.369144	0.366
SPU_019972	Sp-NmbrL_5	neuromedin B receptor-like-5	NP_032729.1	380	310	0.1403	0.2924	0.4798	2.31039	0.05229	-2220.81	-2206.39	-2200.11	12.5729	0.00035233	0.0034364	0.0263961	59.95	57.4514	0.442	0.482	NULL	0.362765
SPU_023253	Sp-Htr6L_1	5-hydroxytryptamine (serotonin) receptor 6-like-1	AAH74995.1	361	143	0.0943	0.4994	0.18877	1.75659	0.02725	-1041.23	-1027.07	-1020.78	12.5663	0.00035233	0.0034364	0.0263961	60.35	54.6764	0.503	0.585	NULL	0.368342
SPU_030228	Sp-Axndhc7h	DNAH7, DHC7A, axonemal dynein	NP_061720	3982	3029	0.0188	0.2852	0.0658	2.16905	0.05775	-16554.2	-16482.9	-16476.6	12.5606	0.00035233	0.0034364	0.0263961	50.65	44.2798	0.492	0.571	0.344757	0.345114
SPU_024544	Sp-Hypp_1116	hypothetical protein-1116; ankyrin repeat domain protein	EAX92268.1	672	406	0.0812	0.5232	0.15516	1.8216	0.02506	-2897.49	-2873.64	-2867.37	12.5506	0.00035233	0.0034364	0.0263961	54.61	53.0073	0.461	0.426	0.343871	0.3395
SPU_026092	Sp-Egf/Ig/Lnb/7Tm/Gpcr	none	none	1720	1232	0.0756	0.3093	0.24459	2.97792	0.0668	-8008.57	-7955.23	-7948.96	12.5242	0.00035233	0.0034364	0.0263961	58.17	51.9259	0.5	0.514	0.345294	0.32403
SPU_004501	Sp-Fn3/Igf_28	none	AAX35539.1	915	643	0.2266	0.4274	0.53033	2.4621	0.07386	-5562.46	-5512.34	-5506.08	12.5188	0.00035233	0.0034364	0.0263961	59.53	59.246	0.482	0.448	0.353257	0.341
SPU_015626	Sp-Adrb2L_9	adrenergic receptor, beta 2-like-9	CAA33664.1	453	392	0.1553	0.4084	0.38026	2.14529	0.00808	-3065.63	-3034.21	-3027.95	12.5092	0.00035233	0.0034364	0.0263961	57.27	51.5233	0.467	0.514	NULL	0.325419
SPU_007071	Sp-Ccdc65	coiled-coil domain containing 65	NP_705738.1	501	194	0.007	0.3139	0.02229	2.54204	0.00529	-1019.7	-1014.93	-1008.68	12.5004	0.00035233	0.0034364	0.0263961	54.23	45.6886	0.485	0.621	0.334359	0.3305
SPU_016903	Sp-Cxxc1	CXXC finger 1 (PHD domain)	EDL09538.1	616	484	0.0371	0.3409	0.10886	1.21897	0.00213	-2750.23	-2735.65	-2729.41	12.4777	0.00035233	0.0034364	0.0263961	52.34	51.564	0.446	0.496	0.337846	0.387212
SPU_009607	Sp-Oit3L	oncoprotein induced transcript 3-like	BAE31996.1	429	229	0.2188	0.2029	1.07815	1.65768	0.29359	-1735.11	-1730.82	-1724.58	12.4751	0.00035233	0.0034364	0.0263961	59.28	58.3831	0.474	0.473	0.375232	0.394845
SPU_022203	Sp-Slc10a2L_3	solute carrier family 10, member 2-like-3	NP_058918.1	451	367	0.163	0.2581	0.6314	3.11791	0.18407	-2623.22	-2604.98	-2598.75	12.4688	0.00035233	0.0034364	0.0263961	53.01	44.9933	0.524	0.664	0.387005	0.3485
SPU_013140	Sp-Ron	c-met, c-sea, ron, msp receptor	BAA13459.1	1332	1076	0.0822	0.3063	0.26849	2.8413	0.07016	-7020.82	-6964.65	-6958.42	12.4551	0.00035233	0.0034364	0.0263961	55.89	51.0036	0.484	0.515	0.340731	0.3605
SPU_010110	Sp-Hypp_3064	hypothetical protein-3064	none	1322	881	0.1143	0.1693	0.67539	2.16504	0.12066	-5598.14	-5584.64	-5578.41	12.4517	0.00035233	0.0034364	0.0263961	48.66	55.2557	0.418	0.347	0.333221	0.374551
SPU_013549	Sp-CpaL	carboxypeptidase A2 (pancreatic), zinc carboxypeptidase	AAP36351	368	216	0.041	0.239	0.17151	1.70572	0.05446	-1216.39	-1199.47	-1193.28	12.3886	0.00035233	0.0034364	0.0263961	61	51.989	0.511	0.556	0.37639	0.33
SPU_017639	Sp-Fmo	flavin-containing monooxygenase FMO-1	15290740	430	385	0.096	0.3143	0.30532	1.91463	0.00267	-2598.75	-2581.2	-2575.01	12.3868	0.00035233	0.0034364	0.0263961	55.51	53.5689	0.453	0.451	0.370879	0.3325
SPU_019570	Sp-Ttll3	tubulin tyrosine ligase-like family, member 3	CAM84323.1	1161	934	0.0697	0.3525	0.19764	2.84331	0.05345	-6105.77	-6057.89	-6051.7	12.371	0.00035233	0.0034364	0.0263961	55.93	53.7488	0.467	0.451	0.334099	0.333
SPU_018975	Sp-St6galnac5_2	Alpha-N-acetylgalactosaminide alpha-2,6-sialyltransferase 5 (GalNAc alpha-2,6-sialyltransferase V) (ST6GalNAc V) (GD1 alpha synthase) (Sialyltransferase 7E)	21759442	409	312	0.0572	0.5498	0.10409	1.52439	0.01425	-2062.62	-2053.65	-2047.47	12.3697	0.00035233	0.0034364	0.0263961	53.92	41.9801	0.516	0.636	0.354328	0.3305
SPU_018091	Sp-Htrla	5-hydroxytryptamine (serotonin) receptor 1A	NP_032334.2	454	369	0.1126	0.59	0.19078	1.74977	0.01649	-2846.45	-2806.26	-2800.09	12.3456	0.00035233	0.0034364	0.0263961	59.99	56.158	0.472	0.505	0.363748	0.337
SPU_015210	Sp-Cadherin	none	none	647	350	0.053	0.4261	0.12428	2.2542	0.00288	-2220.69	-2200.23	-2194.06	12.3354	0.00035233	0.0034364	0.0263961	54.01	48.7671	0.515	0.591	0.354256	0.383077
SPU_016181	Sp-Lrp4-3	low density lipoprotein receptor-related protein 4-3	NP_002325.2	1289	1052	0.0508	0.2195	0.23154	2.08908	0.02434	-6052.59	-6030.6	-6024.45	12.3155	0.00035233	0.0034364	0.0263961	58.01	52.8407	0.5	0.504	0.342547	0.3805
SPU_016785	Sp-Trdn	TRDN	AAH83371.	1177	545	0.1414	0.2712	0.52152	2.3228	0.04807	-3798.64	-3777.05	-3770.91	12.2775	0.00035233	0.0034364	0.0263961	54.32	57.3732	0.452	0.379	0.336672	0.3525
SPU_003910	Sp-Polrmt	polymerase (RNA) mitochondrial (DNA directed); mitochondrial DNA-directed RNA polymerase	AAC06147.1	773	364	0.1235	0.4346	0.28428	2.33261	0.03533	-2698.87	-2685.76	-2679.63	12.2617	0.00035233	0.0034364	0.0263961	55.66	54.9657	0.455	0.461	0.349835	0.356
SPU_000376	Sp-Lrrc7	leucine rich repeat containing 7	NP_001074827.1	1636	174	0.0621	0.3231	0.19229	2.0302	0.00582	-1101.92	-1094.17	-1088.06	12.2167	0.00035233	0.0034364	0.0263961	54.18	53.9596	0.483	0.445	0.360798	0.358004
SPU_003540	Sp-Prom1	prominin 1	XP_545934.2	629	571	0.0688	0.1802	0.38176	2.23374	0.0683	-3337.99	-3316.12	-3310.01	12.2121	0.00035233	0.0034364	0.0263961	51.99	55.3789	0.412	0.382	0.344972	0.34
SPU_013822	Sp-Msp130r1	none	XP_785654	655	528	0.1018	0.3698	0.27538	1.7814	0.02164	-3653.19	-3612.02	-3605.92	12.2041	0.00035233	0.0034364	0.0263961	57.88	53.9838	0.498	0.524	0.367133	0.389
SPU_011641	Sp-Ef2k	elongation factor 2 kinase	AAH32665	683	527	0.0526	0.4082	0.1289	1.61747	0.00565	-3225.84	-3187.6	-3181.5	12.1991	0.00035233	0.0034364	0.0263961	50.69	41.977	0.527	0.648	0.352988	0.3595
SPU_012094	Sp-Hypp_2016	hypothetical protein-2016	XP_002220434.1	379	158	0.1267	0.401	0.31595	1.79158	0.01079	-1135.88	-1123.74	-1117.66	12.1763	0.000440412	0.0041601	0.0263961	51.96	51.2877	0.502	0.49	0.333621	0.382564
SPU_007588	Sp-Ttyh2	tweety homolog 2 (Drosophila)	EDL34440.1	561	459	0.0717	0.4202	0.17066	1.8455	0.01202	-3098.79	-3080.29	-3074.21	12.158	0.000440412	0.0041601	0.0263961	54.68	54.6057	0.449	0.437	0.341163	0.371585
SPU_022372	Sp-Jmjd1b	jumonji domain containing 1B; JmjC domain-containing histone demethylation protein	AAH00539.2	2424	1970	0.049	0.3183	0.15386	2.33266	0.00243	-12118	-12047.6	-12041.5	12.1574	0.000440412	0.0041601	0.0263961	56.04	52.4083	0.514	0.52	0.35967	0.384251
SPU_013935	Sp-Dynact1ph	dynactin 1, p150-glued	6681147	1206	876	0.036	0.3469	0.10389	2.43361	0.0188	-5206.26	-5178.02	-5171.95	12.1397	0.000440412	0.0041601	0.0263961	52.14	45.2009	0.509	0.566	0.352697	0.3525
SPU_001029	Sp-Hcfc1L	host cell factor C1-like	CAM18725.1	740	588	0.0546	0.214	0.25527	2.44223	0.02749	-3422.4	-3408.18	-3402.11	12.1321	0.000440412	0.0041601	0.0263961	52.04	48.0369	0.543	0.527	0.348596	0.347
SPU_004643	Sp-Dlg2_1	Discs, large homolog 2, chapsyn-110	NP_001355	404	154	0.0124	0.3737	0.03319	1.81281	0.00799	-854.042	-847.554	-841.489	12.1292	0.000440412	0.0041601	0.0263961	51.29	42.5038	0.489	0.585	0.338156	0.3775
SPU_000195	Sp-Dysf	dysferlin (various isoforms)	NP_001095960.1	740	516	0.0875	0.4332	0.20202	1.99515	0.00468	-3622.21	-3601.06	-3595	12.1233	0.000440412	0.0041601	0.0263961	58.83	52.9676	0.493	0.53	0.356635	0.371941
SPU_022957	Sp-Rps5	ribosomal protein S5	NP_001000	275	226	0.0391	0.2667	0.1467	2.78044	0.05196	-1270.12	-1248.55	-1242.5	12.1034	0.000440412	0.0041601	0.0263961	49.57	42.4945	0.531	0.616	0.356078	0.368
SPU_017715	Sp-Tmem33	transmembrane protein 33	EDL37779.1	245	168	0.0457	0.2966	0.15401	2.40272	0.03565	-994.016	-976.966	-970.93	12.0707	0.000440412	0.0041601	0.0263961	53.68	45.8227	0.472	0.558	0.356502	0.3575
SPU_006968	Sp-Ars_2	Arylsulfatase precursor (AS) (Aryl-sulfate sulphohydrolase) (ARS)	114228	502	281	0.0698	0.3062	0.22779	1.66848	0.01385	-1715.3	-1701.11	-1695.08	12.0591	0.000440412	0.0041601	0.0263961	49.66	42.7155	0.537	0.616	0.387048	0.341
SPU_018616	Sp-Txndc11	thioredoxin domain containing 11	EDK97339.1	864	673	0.0771	0.3267	0.23594	2.18241	0.05598	-4425.5	-4389.3	-4383.28	12.0402	0.000528495	0.00483957	0.0263961	54.67	49.8258	0.498	0.556	0.358392	0.359401
SPU_000257	Sp-Rab3fap1	RAB3 GTPase-activating protein	NP_036365.1	1051	770	0.0216	0.3465	0.06229	1.44347	0.00618	-4390.3	-4367.58	-4361.56	12.0263	0.000528495	0.00483957	0.0263961	54.32	54.0039	0.486	0.433	0.348353	0.3915
SPU_021987	Sp-Srcr172	none	none	769	416	0.0913	0.1611	0.56652	3.68365	0.09162	-2486.59	-2476.42	-2470.41	12.0196	0.000528495	0.00483957	0.0263961	53.8	59.2255	0.438	0.328	0.362769	0.3645
SPU_007538	Sp-Cd38	ADP RIBOSYL CYCLASE, cyclic ADP-ribose hydrolase	NP_001003143	298	244	0.153	0.3782	0.40461	2.17213	0.01918	-1862.25	-1846.78	-1840.78	12.0028	0.000528495	0.00483957	0.0263961	59.34	53.7766	0.516	0.505	0.340433	0.321
SPU_014247	Sp-Egl9h2	EGL nine (C.elegans) homolog 2; estrogen-induced tag 6	NP_444274.1	477	438	0.0711	0.3755	0.18932	1.97969	0.02287	-2897.76	-2876.29	-2870.29	11.9959	0.000528495	0.00483957	0.0263961	55.41	55.0197	0.454	0.414	0.329234	0.3815
SPU_017462	Sp-Got1	aspartate aminotransferase 1; glutamic-oxaloacetic transaminase 1, soluble	NP_002070.1	638	470	0.0775	0.2707	0.28625	2.39534	0.00638	-2985.23	-2964.28	-2958.29	11.9787	0.000528495	0.00483957	0.0263961	55.84	53.7613	0.475	0.457	0.366062	0.3285
SPU_020563	Sp-Z395	none	NP_001008549	901	698	0.0568	0.4562	0.1246	1.85843	0.01291	-4534.29	-4499.1	-4493.12	11.9706	0.000528495	0.00483957	0.0263961	56.57	52.5037	0.499	0.578	0.382873	0.400513
SPU_018035	Sp-Syt9	synaptotagmin 9	NP_783860	495	448	0.0133	0.3171	0.04201	1.2226	0.02355	-2421.33	-2407.34	-2401.36	11.9552	0.000528495	0.00483957	0.0263961	57.94	47.5957	0.51	0.604	0.370676	0.37
SPU_027224	Sp-Slc5a9_7	solute carrier family 5 (sodium/glucose cotransporter), member 9	31559940	554	443	0.0767	0.4049	0.18935	2.49908	0.0784	-2988.85	-2942.19	-2936.22	11.9355	0.000528495	0.00483957	0.0263961	51.71	45.1368	0.522	0.601	0.36945	0.3605
SPU_010092	Sp-Hypp_1898	hypothetical protein-1898	XP_002205571.1	583	220	0.1783	0.3053	0.58421	2.54168	0.04415	-1703.59	-1691.59	-1685.62	11.9349	0.000528495	0.00483957	0.0263961	54.55	55.22	0.468	0.459	NULL	0.401
SPU_009125	Sp-Tmub2	transmembrane and ubiquitin-like domain containing 2	NP_001070142.1	421	373	0.066	0.2786	0.23692	2.63702	0.00754	-2296.41	-2291.44	-2285.47	11.9327	0.000528495	0.00483957	0.0263961	50.92	56.9247	0.444	0.341	0.263636	0.342
SPU_000712	Sp-Hypp_1283	hypothetical protein-1283	XP_72967.1	450	306	0.0813	0.3195	0.25432	1.18505	0.05532	-1822.89	-1802.55	-1796.6	11.8941	0.000528495	0.00483957	0.0263961	48.31	46.6351	0.47	0.6	0.382566	0.4005
SPU_000572	Sp-Creld1	cysteine-rich with EGF-like domains 1	AAH10804.1	436	225	0.0808	0.3196	0.25289	1.68133	0.024	-1432.17	-1416.12	-1410.17	11.8917	0.000528495	0.00483957	0.0263961	54.51	57.2465	0.443	0.39	0.324683	0.3615
SPU_012847	Sp-Hypp_81	hypothetical protein-81	none	1088	353	0.2183	0.2108	1.03571	2.61668	0.13542	-2701.35	-2696.03	-2690.1	11.861	0.000528495	0.00483957	0.0263961	44.46	50.3951	0.416	0.322	0.353938	0.346
SPU_017262	Sp-Hypp_869	hypothetical protein-869; protein phosphatase 1-like	EDO40442.1	881	458	0.042	0.3889	0.10811	1.46581	0.0024	-2790.81	-2775.35	-2769.43	11.842	0.000528495	0.00483957	0.0263961	52.14	53.128	0.465	0.393	0.331924	0.3675
SPU_022066	Sp-Shmt2_1	Serine hydroxymethyltransferase, mitochondrial precursor (Serine methylase) (Glycine hydroxymethyltransferase) (SHMT)	6226865	518	402	0.0285	0.4224	0.06744	1.92313	0.01135	-2478.38	-2464.03	-2458.11	11.8382	0.000528495	0.00483957	0.0263961	53.04	54.3649	0.473	0.43	0.335697	0.3585
SPU_002639	Sp-Znf839L	zinc finger protein 839-like; human chromosome 14 open reading frame 131-like	EAW81784.1	1170	538	0.0653	0.2586	0.25235	3.04587	0.0042	-3311.64	-3300.23	-3294.31	11.825	0.000528495	0.00483957	0.0263961	53.75	54.5339	0.493	0.434	0.308922	0.359528
SPU_028177	Sp-Ccdc76_1	coiled-coil domain containing 76-1	EDL12377.1	493	285	0.1574	0.3005	0.52377	2.91133	0.09048	-2107.19	-2094.77	-2088.86	11.8215	0.000528495	0.00483957	0.0263961	55.24	55.6373	0.471	0.426	0.36679	0.331
SPU_006307	Sp-Arsi	arylsulfatase I	EDL09797.1	516	299	0.0523	0.4312	0.12124	1.84311	0.01805	-1935.96	-1916.42	-1910.51	11.8214	0.000528495	0.00483957	0.0263961	52.52	49.0305	0.49	0.53	0.36402	0.358
SPU_002332	Sp-C9orf97L	human chromosome 9 open reading frame 97-like	EAW58848.1	519	308	0.0996	0.2821	0.35289	2.50597	0.02545	-2021.86	-2003.98	-1998.07	11.82	0.000528495	0.00483957	0.0263961	51.84	49.6622	0.47	0.482	0.347989	0.3345
SPU_007304	Sp-Lrch4	leucine-rich repeats and calponin homology (CH) domain containing 4	AAC78793.1	527	397	0.1044	0.3582	0.29147	1.84939	0.00897	-2741.35	-2724.23	-2718.32	11.8137	0.000528495	0.00483957	0.0263961	50.67	50.8861	0.471	0.415	NULL	0.373
SPU_003044	Sp-Iqsec1	IQ motif and Sec7 domain 1	NP_001127854.1	485	283	0.0188	0.4592	0.0409	2.60829	0.0097	-1677.64	-1665.38	-1659.48	11.7984	0.000616577	0.00547875	0.0263961	52.32	45.341	0.491	0.599	0.34481	0.364
SPU_010285	Sp-Tprjmjc	none	AAH53433	1382	1082	0.0164	0.2717	0.06027	2.96719	0.00676	-5859.1	-5834.89	-5829.01	11.7588	0.000616577	0.00547875	0.0263961	52.75	46.0641	0.541	0.635	0.35755	0.362087
SPU_028504	Sp-Atp7a_1	ATPase, Cu++ transporting, alpha polypeptide (Menkes syndrome)	57209396	1173	990	0.0632	0.2774	0.22777	2.34403	0.03138	-6125.72	-6076.02	-6070.14	11.7424	0.000616577	0.00547875	0.0263961	54.72	49.9905	0.478	0.483	0.333446	0.3175
SPU_015408	Sp-Hypp_3054	hypothetical protein-3054	none	1143	944	0.0529	0.2166	0.24439	1.91533	0.01614	-5430.92	-5399.91	-5394.04	11.733	0.00070466	0.00608112	0.0263961	57.23	52.8693	0.499	0.516	0.364386	0.385
SPU_015213	Sp-Mlh1	mutl protein homolog 1	none	777	469	0.06	0.3262	0.18395	2.65408	0.00875	-2971.85	-2944.29	-2938.43	11.7139	0.00070466	0.00608112	0.0263961	57.12	55.74	0.468	0.47	0.368717	0.348
SPU_012291	Sp-Wd/sof1	WD repeats and SOF1 domain containing	NP_056235	446	303	0.0212	0.4974	0.04263	1.57809	0.01531	-1808.66	-1793.41	-1787.55	11.7122	0.00070466	0.00608112	0.0263961	53.97	48.838	0.474	0.56	0.339491	0.3835
SPU_016689	Sp-Seawi	seawi	AAG42534	351	277	0.088	0.4541	0.1938	1.92765	0.00405	-1891.43	-1867.39	-1861.54	11.6884	0.00070466	0.00608112	0.0263961	52.96	48.8524	0.509	0.542	0.363264	0.372937
SPU_025538	Sp-Hypp_1153	hypothetical protein-1153; kinesin-like	CAM37580.1	951	689	0.0483	0.3192	0.15125	1.82415	0.01558	-4103.48	-4085.31	-4079.47	11.6849	0.00070466	0.00608112	0.0263961	56.24	52.8642	0.505	0.557	0.381624	0.4
SPU_002587	Sp-Ef1bg	translation elongation factor 1B gamma	AJ973179	425	376	0.1145	0.5714	0.20033	1.31706	0.08008	-2801.34	-2744.88	-2739.04	11.671	0.00070466	0.00608112	0.0263961	50.25	41.835	0.499	0.618	0.35344	0.352
SPU_009393	Sp-Grm7	glutamate receptor, metabotropic 7	13591963	210	167	0.0777	0.2422	0.32097	2.68923	0.00638	-1038.32	-1029.85	-1024.02	11.6611	0.00070466	0.00608112	0.0263961	59.19	51.7002	0.524	0.644	NULL	0.3965
SPU_006243	Sp-Hypp_471	hypothetical protein-471	XP_002157722.1	614	548	0.118	0.2841	0.41527	2.66709	0.06678	-3751.39	-3726.2	-3720.38	11.6372	0.00070466	0.00608112	0.0263961	56.57	55.4335	0.464	0.491	NULL	0.3535
SPU_009885	Sp-ManrC1A	MRC1, Mannose receptor C- type 1-like 1	NP_002429	1789	1506	0.0347	0.2771	0.1251	2.1714	0.00079	-8574.91	-8538.13	-8532.32	11.6325	0.00070466	0.00608112	0.0263961	55.08	54.2663	0.476	0.44	0.349153	0.319
SPU_028499	Sp-B3gnt7_1	beta 1,3-N-acetylglucosaminyltransferase 7	21538983	453	294	0.0824	0.2736	0.30126	2.12107	0.0035	-1874.93	-1867.63	-1861.81	11.6273	0.00070466	0.00608112	0.0263961	61	56.2292	0.477	0.551	0.307971	0.3815
SPU_014460	Sp-Acp2	Lysosomal acid phosphatase precursor (LAP)	130729	425	262	0.1234	0.4333	0.28482	2.02952	0.01974	-1928.02	-1902.17	-1896.36	11.6191	0.00070466	0.00608112	0.0263961	59.13	51.7199	0.484	0.532	0.342748	0.334
SPU_011129	Sp-Cnot3_1	CCR4-NOT transcription factor 3-1	EAW72192.1	355	270	0.0509	0.2808	0.18134	3.9846	0.02018	-1570.63	-1550.27	-1544.47	11.6158	0.00070466	0.00608112	0.0263961	50.67	42.3624	0.526	0.651	0.347277	0.398
SPU_016441	Sp-Tkt	Transketolase (TK)	1729977	622	467	0.0554	0.3023	0.18336	2.43992	0.01719	-2877.67	-2861.4	-2855.59	11.6009	0.000792742	0.00664976	0.0263961	50.38	42.5475	0.535	0.557	0.354375	0.354
SPU_001247	Sp-Psmd12	proteasome (prosome, macropain) 26S subunit, non-ATPase, 12	NP_080170.1	500	357	0.0167	0.458	0.03639	2.47343	0.01679	-2133.75	-2121.23	-2115.43	11.5887	0.000792742	0.00664976	0.0263961	56.31	49.546	0.498	0.575	0.369412	0.389231
SPU_016397	Sp-Hypp_2259	hypothetical protein-2259	XP_780885.1	367	280	0.1231	0.2991	0.41159	2.87582	0.07922	-1954.66	-1929.45	-1923.66	11.5781	0.000792742	0.00664976	0.0263961	53.86	48.9055	0.544	0.557	0.391539	0.3975
SPU_004907	Sp-Kcnq2	Potassium voltage-gated channel subfamily KQT member 2 (Voltage-gated potassium channel subunit Kv7.2) (Neuroblastoma-specific potassium channel alpha subunit KvLQT2) (KQT-like 2)	14285389	269	230	0.0319	0.1809	0.17631	1.65159	0.04313	-1264.63	-1250.01	-1244.22	11.5713	0.000792742	0.00664976	0.0263961	60.46	55.6817	0.468	0.434	0.37442	0.3375
SPU_016800	Sp-Arsb_6	arylsulfatase B-6	NP_000037.2	365	170	0.0596	0.1286	0.46363	4.68653	0.11014	-936.032	-928.16	-922.384	11.5522	0.000792742	0.00664976	0.0263961	55.89	51.3209	0.507	0.532	0.357143	0.362805
SPU_000485	Sp-Chx10	Vsx1	NP_571537.1	450	383	0.0281	0.2946	0.09555	2.84349	0.00273	-2254.59	-2242.22	-2236.45	11.5371	0.000792742	0.00664976	0.0263961	59.34	54.0696	0.519	0.467	0.354352	0.378
SPU_017760	Sp-Fn3f_27	none	NP_001012844.1	199	117	0.045	0.2898	0.1553	5.96173	0.00888	-695.264	-688.455	-682.692	11.5242	0.000792742	0.00664976	0.0263961	58.07	49.9175	0.475	0.532	0.376761	0.405
SPU_017013	Sp-Wdr52	WD repeat domain 52	EAW79640.1	924	565	0.0345	0.5053	0.06835	2.5044	0.01957	-3353.66	-3312.19	-3306.44	11.5055	0.000792742	0.00664976	0.0263961	46.14	38.8582	0.552	0.711	0.359899	0.3635
SPU_021449	Sp-Eif3eip	eukaryotic translation initiation factor 3 subunit 6 interacting protein	NP_057175.1	541	407	0.0367	0.3155	0.11634	1.904	0.01054	-2335.81	-2312.95	-2307.21	11.4871	0.000792742	0.00664976	0.0263961	52.84	43.8566	0.471	0.591	0.34738	0.398
SPU_007597	Sp-Hypp_522	hypothetical protein-522	EEA34095.1	853	504	0.0908	0.2186	0.41536	2.82671	0.09022	-3180.06	-3157.41	-3151.69	11.4319	0.000792742	0.00664976	0.0263961	55.79	51.7932	0.505	0.502	0.354093	0.345846
SPU_004687	Sp-Tbpaf1	none	NP_003175	937	527	0.0225	0.4474	0.05025	2.08736	0.0019	-3024.14	-3007.73	-3002.02	11.4251	0.000792742	0.00664976	0.0263961	51.53	44.4262	0.509	0.638	0.367572	0.348205
SPU_012929	Sp-Hypp_3018	hypothetical protein-3018	none	745	542	0.1283	0.2341	0.54777	3.46302	0.09297	-3716.28	-3702.21	-3696.51	11.4098	0.000792742	0.00664976	0.0263961	52.89	54.5221	0.481	0.337	0.362378	0.3525
SPU_001853	Sp-Hypp_3108	hypothetical protein-3108	none	1614	821	0.0803	0.3049	0.26346	2.41752	0.05648	-5253.58	-5223.98	-5218.3	11.3583	0.000792742	0.00664976	0.0263961	53.78	51.4679	0.504	0.529	0.354651	0.3545
SPU_004692	Sp-Abcc10a	MRP7	NM_033450	1299	870	0.0982	0.2807	0.34966	1.8231	0.00174	-5779.8	-5766.18	-5760.5	11.353	0.000792742	0.00664976	0.0263961	56.36	51.6617	0.485	0.524	0.322032	0.333846
SPU_023198	Sp-Usp36	ubiquitin specific protease 36	NP_079366	1315	405	0.0714	0.2989	0.23871	2.52289	0.01621	-2569.15	-2557.33	-2551.65	11.3462	0.000792742	0.00664976	0.0263961	54.38	48.9716	0.506	0.56	0.356731	0.390153
SPU_027885	Sp-Cp	ceruloplasmin (ferroxidase)	XM_786476	993	679	0.0763	0.4055	0.18818	1.8389	0.00272	-4613.8	-4577.91	-4572.25	11.3177	0.000792742	0.00664976	0.0263961	58.21	52.3563	0.51	0.542	0.3531	0.321026
SPU_002441	Sp-Hypp_2979	hypothetical protein-2979	none	431	264	0.1401	0.1807	0.7753	1.76583	0.06842	-1700.16	-1694.82	-1689.16	11.3167	0.000792742	0.00664976	0.0263961	48.48	54.8989	0.439	0.264	0.355993	0.31376
SPU_000426	Sp-Arsj	arylsulfatase J	58201086	588	519	0.0327	0.39	0.08378	1.77358	0.01463	-3150.19	-3129.6	-3123.95	11.2937	0.000792742	0.00664976	0.0263961	57.63	53.8115	0.482	0.496	0.380112	0.426
SPU_025686	Sp-Hccs	Cytochrome c-type heme lyase (CCHL) (Holocytochrome c-type synthase)	1705695	293	221	0.0635	0.2381	0.26644	3.25092	0.00478	-1325.99	-1313.85	-1308.21	11.2757	0.000792742	0.00664976	0.0263961	54.27	47.2844	0.555	0.583	0.345598	0.366
SPU_026094	Sp-CathepsinL	cathepsin L like protease	ABE72972.1	722	201	0.1332	0.5747	0.2317	2.43028	0.07895	-1596.24	-1570.61	-1564.98	11.272	0.000792742	0.00664976	0.0263961	54.71	47.355	0.513	0.572	0.359543	0.3625
SPU_012375	Sp-CckbrL_2	cholecystokinin B receptor-like-2	NP_001079277.1	402	307	0.2058	0.4198	0.49015	2.19532	0.01636	-2593.81	-2583.32	-2577.7	11.2461	0.000880825	0.00718744	0.0263961	59.27	55.2139	0.487	0.553	NULL	0.352
SPU_001776	Sp-Ccdc124	coiled-coil domain containing 124	NP_612451.1	228	172	0.1209	0.3381	0.35752	2.00461	0.10801	-1183.42	-1162.1	-1156.5	11.2114	0.000880825	0.00718744	0.0263961	50.52	45.9666	0.52	0.626	0.362178	0.3825
SPU_015593	Sp-Gpr45	G protein-coupled receptor 45	NP_009158.1	394	331	0.0229	0.5102	0.0448	3.25044	0.00304	-2041.84	-2028.35	-2022.74	11.2029	0.000880825	0.00718744	0.0263961	56.64	47.4933	0.524	0.66	NULL	0.325
SPU_018389	Sp-Hypp_2383	hypothetical protein-2383	none	398	310	0.1225	0.4374	0.28015	1.17716	0.14177	-2248.75	-2209.03	-2203.43	11.1963	0.000880825	0.00718744	0.0263961	54.89	44.9432	0.537	0.641	0.367152	0.346
SPU_010698	Sp-Ptk7	Protein Tyrosine Kinase-like molecule, Colon carcinoma kinase-4	NP_690620	769	641	0.0599	0.3082	0.1943	2.25631	0.03988	-4008.4	-3977.75	-3972.15	11.1945	0.000880825	0.00718744	0.0263961	55.38	52.4347	0.485	0.461	0.355551	0.3395
SPU_024748	Sp-Z276	none	AAH43864	1301	769	0.1155	0.4202	0.27497	2.45398	0.07168	-5713.28	-5681.85	-5676.25	11.1919	0.000880825	0.00718744	0.0263961	56.28	54.4973	0.502	0.489	0.339795	0.365
SPU_016937	Sp-RptphL1	PTPRH-like1, protein tyrosine phosphatase, receptor type, H-like1	BAA03645	393	303	0.1097	0.3353	0.32719	3.06524	0.00906	-2090.28	-2067.91	-2062.32	11.1857	0.000880825	0.00718744	0.0263961	55.36	50.0884	0.487	0.525	0.336701	0.31
SPU_014702	Sp-Dync1h1_2	dynein, cytoplasmic 1, heavy chain 1-2	NP_084514.2	2876	1902	0.0149	0.2055	0.07259	2.08458	0.0096	-9826.38	-9793.58	-9787.99	11.1805	0.000880825	0.00718744	0.0263961	48.88	41.5256	0.514	0.598	0.335162	0.3295
SPU_007930	Sp-Dnaseg	Deoxyribonuclease I-like 3	AF047355	275	155	0.0694	0.2722	0.25492	1.06048	0.02927	-932.275	-923.074	-917.492	11.1633	0.000880825	0.00718744	0.0263961	56.56	48.0376	0.465	0.524	0.342007	0.351795
SPU_001129	Sp-Lrr/Igr_10	none	none	880	727	0.0508	0.3435	0.14795	2.6212	0.0036	-4604.75	-4583.24	-4577.66	11.1592	0.000880825	0.00718744	0.0263961	58.93	57.506	0.497	0.487	NULL	0.337
SPU_016011	Sp-Glyt_6	glycine transporter	BAD67440.1	651	500	0.0481	0.4261	0.1128	1.91877	0.00737	-3101.2	-3062.77	-3057.19	11.1544	0.000880825	0.00718744	0.0263961	52.03	44.5656	0.522	0.639	0.389547	0.326
SPU_007477	Sp-B3galt1L	UDP-Gal:betaGlcNAc beta 1,3-galactosyltransferase 1-like	NP_064679.2	771	461	0.1851	0.3583	0.51649	2.91545	0.01959	-3640.98	-3625.27	-3619.69	11.1543	0.000880825	0.00718744	0.0263961	60.42	57.8626	0.45	0.446	NULL	0.3425
SPU_012366	Sp-Pnlip_4	pancreatic lipase-4	AAQ90020.1	346	188	0.1075	0.2996	0.35887	2.2999	0.00961	-1250.07	-1233.93	-1228.36	11.1463	0.000968907	0.0076966	0.0263961	61	55.6876	0.502	0.508	0.355928	0.3505
SPU_011034	Sp-Tropmy2	Tropomyosin 2	56753088	245	209	0.1277	0.4497	0.28403	1.00238	0.04176	-1516.06	-1496.89	-1491.32	11.1214	0.000968907	0.0076966	0.0263961	54.04	56.0685	0.433	0.468	0.336474	0.368827
SPU_026555	Sp-122B	122B	XM_780529	417	287	0.0845	0.3648	0.23166	2.17884	0.02445	-1899.18	-1877.7	-1872.14	11.1171	0.000968907	0.0076966	0.0263961	54.34	47.9008	0.485	0.586	0.354316	0.373904
SPU_027733	Sp-Pign_1	phosphatidylinositol glycan anchor biosynthesis, chain N-1	NP_789744.1	433	233	0.0692	0.2493	0.27753	2.63253	0.00635	-1431.38	-1414.15	-1408.6	11.1097	0.000968907	0.0076966	0.0263961	55.93	51.7253	0.474	0.476	0.358575	0.352548
SPU_005884	Sp-Rack	RACK, receptor for activated protein kinase C, GBLP	AAB07039.1	179	132	0.0795	0.2751	0.28892	3.88584	0.01507	-835.854	-822.224	-816.674	11.1014	0.000968907	0.0076966	0.0263961	55.97	48.2329	0.521	0.595	0.381698	0.382
SPU_005701	Sp-Dnajhc21	DnaJ (Hsp40) homolog, subfamily C, member 21; DnaJ domain protein	AAP81807.1	703	360	0.0531	0.2217	0.23938	1.99734	0.00613	-2014.13	-2000.55	-1995	11.0982	0.000968907	0.0076966	0.0263961	51.8	56.8005	0.439	0.43	0.347983	0.3535
SPU_017634	Sp-Fmn/Abp	ABP-278	32129530	2580	1964	0.0324	0.332	0.09748	1.72205	0.01806	-11571.1	-11494.9	-11489.4	11.0565	0.000968907	0.0076966	0.0263961	50.55	48.925	0.481	0.461	0.346048	0.349
SPU_003010	Sp-Soat	sodium-dependent organic anion transporter	35208825	356	298	0.0959	0.3994	0.24014	1.89095	0.04458	-2079.95	-2054.18	-2048.65	11.048	0.000968907	0.0076966	0.0263961	53.65	45.7071	0.538	0.628	0.377182	0.381851
SPU_017657	Sp-Sea/Egf	none	none	520	459	0.1949	0.389	0.50106	2.52475	0.05512	-3686.15	-3649.07	-3643.55	11.0472	0.000968907	0.0076966	0.0263961	53.7	46.1165	0.507	0.554	0.341214	0.32
SPU_027865	Sp-Hypp_1216	hypothetical protein-1216	EEA77003.1	604	415	0.1454	0.2619	0.55506	2.91673	0.03346	-2966.88	-2953.02	-2947.51	11.0306	0.000968907	0.0076966	0.0263961	59.35	57.6923	0.47	0.48	0.330414	0.333
SPU_025903	Sp-Abcc9a	SUR	XM_847653	1585	1295	0.06	0.2831	0.21184	2.44123	0.04384	-7978.48	-7910.76	-7905.25	11.0186	0.000968907	0.0076966	0.0263961	55.5	51.445	0.486	0.532	0.349763	0.3145
SPU_008523	Sp-Hypp_1789	hypothetical protein-1789	none	436	308	0.113	0.316	0.3578	2.75315	0.00411	-2124.96	-2108.16	-2102.66	11.0175	0.000968907	0.0076966	0.0263961	58.65	55.13	0.496	0.48	0.336204	0.346
SPU_012612	Sp-Hypp_78	hypothetical protein-78	none	1758	1263	0.0618	0.2738	0.2258	2.33101	0.01634	-7752.04	-7697.86	-7692.36	11.0046	0.000968907	0.0076966	0.0263961	54.6	46.4329	0.553	0.585	0.34912	0.322767
SPU_006032	Sp-Hypp_1626	hypothetical protein-1626	XP_001122257.1	331	266	0.0824	0.1754	0.46945	3.56761	0.02088	-1592.57	-1583.1	-1577.62	10.9662	0.00105699	0.00817948	0.0318454	57.87	51.8758	0.512	0.522	0.345257	0.355
SPU_008407	Sp-Denr	density-regulated protein	NP_003668	194	155	0.0487	0.3054	0.15956	1.47821	0.02398	-908.943	-896.077	-890.597	10.96	0.00105699	0.00817948	0.0318454	49.9	57.0445	0.447	0.431	0.362434	0.369
SPU_017215	Sp-Scy1L1bp1	SCY1-like 1 binding protein 1	AAI19133.1	461	311	0.1118	0.2068	0.54086	3.29649	0.07736	-1960.46	-1947.48	-1942.01	10.9445	0.00105699	0.00817948	0.0318454	52.26	53.6446	0.475	0.437	0.332424	0.32
SPU_001193	Sp-Hypp_3110	hypothetical protein-3110	none	1036	846	0.1177	0.3121	0.37713	2.42994	0.09739	-5885.68	-5852.03	-5846.57	10.9173	0.00105699	0.00817948	0.0318454	55.76	56.3476	0.488	0.38	0.330872	0.3645
SPU_017830	Sp-Cstf2	Cleavage stimulation factor subunit 2	NP_001316	680	496	0.0345	0.4024	0.08574	2.6164	0.01325	-3042.02	-3024.13	-3018.68	10.8962	0.00105699	0.00817948	0.0318454	54.36	52.6077	0.57	0.492	0.362403	0.356548
SPU_023057	Sp-Chst9_3	carbohydrate (N-acetylgalactosamine 4-0) sulfotransferase 9-3	EAX01232.1	547	378	0.1159	0.2644	0.43831	2.40554	0.23079	-2583.61	-2553.07	-2547.63	10.8796	0.00105699	0.00817948	0.0318454	54.13	51.6426	0.443	0.481	0.37462	0.3845
SPU_014823	Sp-Hypp_764	hypothetical protein-764	XP_002204399.1	756	427	0.078	0.3221	0.24222	1.87593	0.00861	-2776.23	-2750.14	-2744.7	10.8781	0.00105699	0.00817948	0.0318454	57.44	54.3377	0.466	0.477	0.363119	0.3605
SPU_025487	Sp-Bin1	bridging integrator 1	NP_004296	431	356	0.0361	0.2766	0.1304	1.38712	0.02366	-2033.56	-2012.29	-2006.86	10.8764	0.00105699	0.00817948	0.0318454	59.18	54.9734	0.476	0.479	0.344256	0.334
SPU_010799	Sp-Cdkl1	cyclin-dependent kinase-like 1, cell division cycle 2-related	XP_787618	361	129	0.0155	0.2605	0.05959	0.44792	0.01614	-641.753	-634.25	-628.823	10.854	0.00105699	0.00817948	0.0318454	55.27	53.6793	0.444	0.469	0.326215	0.381
SPU_019590	Sp-Ift52_1	intraflagellar transport 52 homolog (Chlamydomonas)-1	NP_001033190.1	369	242	0.0216	0.3879	0.05577	1.31861	0.00877	-1400.71	-1388.98	-1383.56	10.8537	0.00105699	0.00817948	0.0318454	54.25	53.3101	0.442	0.454	0.358014	0.388
SPU_023512	Sp-Tsp/Igf	none	none	453	330	0.0928	0.2968	0.31266	2.12903	0.03673	-2160.1	-2132.98	-2127.55	10.8524	0.00105699	0.00817948	0.0318454	59.69	59.6631	0.492	0.449	0.376573	0.3635
SPU_018135	Sp-Hypp_908	hypothetical protein-908; Ellis van Creveld gene homolog	EEA57301.1	692	201	0.0541	0.587	0.09218	1.26328	0.01099	-1349.25	-1339.44	-1334.03	10.8288	0.00105699	0.00817948	0.0318454	54.32	54.1282	0.462	0.469	0.326505	0.32014
SPU_016173	Sp-Abi2	abl interactor 2	XP_001173302.1	444	386	0.0342	0.1482	0.23048	3.49481	0.0166	-2044.52	-2032.6	-2027.2	10.8154	0.00105699	0.00817948	0.0318454	56.98	58.1318	0.519	0.397	0.358744	0.372334
SPU_013301	Sp-Myp	Vitellogenin	NP999740	1348	641	0.0871	0.7759	0.11229	2.24591	0.05013	-4492.58	-4425.02	-4419.61	10.8117	0.00105699	0.00817948	0.0318454	38.04	30.9422	0.549	0.752	0.353322	0.3635
SPU_002637	Sp-Dnad_rnapIIppE	POLR2E, RPB5	XP_783584	210	177	0.0134	0.2193	0.06126	5.50493	0.0123	-932.085	-924.856	-919.454	10.8041	0.00105699	0.00817948	0.0318454	48.76	51.5671	0.46	0.493	0.343419	0.352005
SPU_009262	Sp-Oct1-2	Pou2F	NP_001015510.1	307	254	0.0308	0.3996	0.07716	2.37282	0.00812	-1550.96	-1542.41	-1537.02	10.7851	0.00105699	0.00817948	0.0318454	55.16	53.4348	0.544	0.627	NULL	0.4185
SPU_004853	Sp-Hypp_432	hypothetical protein-432; sine oculis binding protein homolog-like	EEA33385.1	759	637	0.0534	0.2771	0.19291	1.97485	0.01968	-3854.21	-3839.74	-3834.37	10.7474	0.00105699	0.00817948	0.0318454	56.62	53.4128	0.525	0.539	0.356033	0.369766
SPU_004358	Sp-Immt	inner membrane protein, mitochondrial (mitofilin)	BAG61094.1	676	464	0.0367	0.2665	0.13754	2.22089	0.00524	-2675.27	-2666.9	-2661.54	10.7208	0.00105699	0.00817948	0.0318454	56.82	55.0295	0.506	0.481	0.358021	0.3805
SPU_003425	Sp-Chmp1a	Charged multivesicular body protein 1a, Chromatin modifying protein 1a	AK046416	211	116	0.0489	0.2022	0.24163	2.89255	0.00967	-654.451	-649.214	-643.862	10.7043	0.00105699	0.00817948	0.0318454	50.33	49.9575	0.482	0.543	0.342734	0.3565
SPU_005650	Sp-Galnt10	UDP-N-acetyl-alpha-D-galactosamine:polypeptide N-acetylgalactosaminyltransferase 10 (GalNAc-T10)	EAW61643.1	376	249	0.0406	0.2176	0.18641	2.23832	0.0476	-1378.76	-1362.44	-1357.11	10.6795	0.00105699	0.00817948	0.0318454	56.65	49.9809	0.504	0.548	0.361373	0.335385
SPU_021446	Sp-Hypp_1024	hypothetical protein-1024; ring finger protein 168-like	AAH72198.1	874	460	0.1265	0.4483	0.28211	1.7662	0.00792	-3400.66	-3371.8	-3366.46	10.6773	0.00105699	0.00817948	0.0318454	54.86	52.983	0.49	0.52	0.368503	0.3785
SPU_027827	Sp-Ssr2	signal sequence receptor, beta precursor	NP_003136	211	143	0.0285	0.1361	0.20921	1.0876	0.0077	-725.185	-718.188	-712.85	10.6767	0.00105699	0.00817948	0.0318454	51.84	42.1401	0.498	0.527	0.325053	0.31
SPU_027357	Sp-Cwf19l2	CWF19-like 2, cell cycle control (S. pombe)	AAI25484.1	773	310	0.0478	0.2882	0.16599	1.88279	0.00401	-1826.33	-1813.75	-1808.42	10.66	0.00105699	0.00817948	0.0318454	50.74	49.2586	0.497	0.467	0.347006	0.3845
SPU_018270	Sp-Acss1	Acetyl-coenzyme A synthetase 2-like, mitochondrial precursor (Acetate--CoA ligase 2) (Acetyl-CoA synthetase 2) (AceCS2)	30172937	509	384	0.0465	0.2929	0.15865	3.05546	0.08303	-2293.92	-2268.2	-2262.87	10.6494	0.00105699	0.00817948	0.0318454	56.17	55.6021	0.475	0.418	0.336071	0.370256
SPU_009187	Sp-Hypp_1831	hypothetical protein-1831	AAX43517.1	592	276	0.0894	0.2216	0.40313	1.89824	0.01381	-1697.89	-1693.93	-1688.62	10.6202	0.00105699	0.00817948	0.0318454	59.12	59.4542	0.452	0.429	NULL	0.3665
SPU_005883	Sp-Pkdcc	protein kinase domain containing, cytoplasmic; protein kinase-like protein SgK493	NP_598878.2	438	346	0.0522	0.4407	0.11855	2.5603	0.01947	-2146.84	-2131.39	-2126.1	10.5824	0.00105699	0.00817948	0.0318454	47.38	37.2853	0.565	0.73	0.352735	0.4075
SPU_018192	Sp-Ttc13	tetratricopeptide repeat domain 13	NP_078801.3	926	742	0.0541	0.3404	0.15888	1.50319	0.00144	-4566.5	-4551	-4545.73	10.5498	0.00123315	0.00915096	0.0318454	58.03	53.4663	0.473	0.477	0.330094	0.3485
SPU_005719	Sp-C1orf125	human chromosome 1 open reading frame 125	CAI15395.1	611	422	0.0362	0.2049	0.17657	2.05384	0.0215	-2317.84	-2302.54	-2297.27	10.5459	0.00123315	0.00915096	0.0318454	53.84	52.3793	0.47	0.475	0.333357	0.35
SPU_019023	Sp-Adcy9_1	adenylate cyclase 9-1	NP_033754.2	535	470	0.0294	0.2515	0.11684	2.29656	0.01394	-2610.4	-2592.43	-2587.17	10.5337	0.00123315	0.00915096	0.0318454	58.71	50.8029	0.494	0.581	0.350675	0.373
SPU_023948	Sp-Erf1	Eukaryotic translation termination factor 1	AAH88358	417	389	0.0128	0.3243	0.03932	1.9132	0.01425	-2139.03	-2127.56	-2122.29	10.5317	0.00123315	0.00915096	0.0318454	53.11	53.1616	0.438	0.441	0.359666	0.3595
SPU_001454	Sp-Fat	none	AAA28530	2203	1587	0.0535	0.2927	0.18279	2.48756	0.01286	-9730.97	-9671.41	-9666.15	10.5116	0.00123315	0.00915096	0.0318454	53.63	51.3775	0.469	0.446	0.351698	0.417
SPU_006082	Sp-Bbs2_1	Bardet-Biedl syndrome 2 protein, Jumonji AT rich interactive domain 1B, Retinoblastoma-binding protein 2, RBBP-2	NM_031885	320	134	0.0205	0.2004	0.10249	2.1943	0.0076	-692.489	-685.525	-680.283	10.4843	0.00123315	0.00915096	0.0318454	51.12	47.0867	0.455	0.502	0.318942	0.3455
SPU_000616	Sp-Pde10a-2	phosphodiesterase 10A-2	EDL02100.1	461	123	0.0211	0.2238	0.09443	3.63544	0.01848	-641.629	-634.149	-628.912	10.4741	0.00132124	0.00960745	0.0318454	54.22	52.5445	0.465	0.5	0.367015	0.3345
SPU_022896	Sp-Colf_8	none	none	154	121	0.1086	0.1801	0.6033	4.00236	0.19777	-784.564	-779.538	-774.314	10.4472	0.00132124	0.00960745	0.0318454	58.42	49.2614	0.615	0.543	0.37808	0.387
SPU_024810	Sp-Setd6	SET domain containing 6	AAI39199.1	474	319	0.0529	0.2746	0.19258	1.90887	0.00687	-1914.65	-1901.28	-1896.06	10.4442	0.00140932	0.0100459	0.0318454	54.27	52.8404	0.477	0.465	0.364407	0.344615
SPU_004934	Sp-Dnah6	dynein, axonemal, heavy chain 6	NP_001361.1	3706	2661	0.0186	0.3046	0.06118	2.0207	0.02652	-14798.2	-14739.5	-14734.3	10.4374	0.00140932	0.0100459	0.0318454	51.81	47.2147	0.485	0.541	0.344987	0.3115
SPU_015884	Sp-Hypp_3057	hypothetical protein-3057	none	1514	733	0.1816	0.2848	0.63763	2.3284	0.03708	-5564.45	-5559.58	-5554.36	10.4353	0.00140932	0.0100459	0.0318454	53.22	56.3994	0.462	0.393	0.35651	0.3445
SPU_001658	Sp-Fn3_16	none	NP_997647.1	861	401	0.1098	0.34	0.32288	2.07342	0.07012	-2763.26	-2740.13	-2734.93	10.4104	0.00140932	0.0100459	0.0318454	53.14	51.9074	0.489	0.487	0.343834	0.3695
SPU_010219	Sp-Slc46a3L	solute carrier family 46, member 3-like	EDL05842.1	763	210	0.1133	0.3372	0.33591	2.91688	0.0075	-1474.35	-1468.03	-1462.83	10.4014	0.00140932	0.0100459	0.0318454	56.7	56.4776	0.461	0.452	0.384211	0.397949
SPU_003652	Sp-Fam49b	family with sequence similarity 49, member B	NP_057707.3	326	181	0.0175	0.2134	0.08208	2.65682	0.01836	-926.974	-917.351	-912.151	10.3987	0.00140932	0.0100459	0.0318454	49.49	43.9198	0.488	0.571	0.367542	0.3855
SPU_020929	Sp-Bcdin3	bin3, bicoid-interacting 3	NP_062552	606	405	0.0745	0.3533	0.21078	1.9511	0.00551	-2685.91	-2653.9	-2648.72	10.3719	0.00140932	0.0100459	0.0318454	56.71	55.252	0.48	0.487	0.367073	0.4055
SPU_022617	Sp-Hypp_3005	hypothetical protein-3005	none	449	287	0.1606	0.2853	0.56298	2.94168	0.05531	-1987.92	-1983.04	-1977.86	10.3661	0.00140932	0.0100459	0.0318454	49.22	57.4067	0.45	0.271	0.357981	0.3905
SPU_024647	Sp-Hypp_7719	hypothetical protein-7719; GOLGA3 protein-like	XP_002224689.1	1233	636	0.0473	0.1984	0.23831	2.34398	0.00187	-3626.42	-3611.3	-3606.12	10.3657	0.00140932	0.0100459	0.0318454	53.98	53.5929	0.513	0.501	0.353976	0.386094
SPU_005871	Sp-Il1r1	IL1RA; CD121A; IL1R-alpha	NP_037255	523	267	0.0854	0.2205	0.38718	1.61063	0.00428	-1674.66	-1662.56	-1657.38	10.357	0.00140932	0.0100459	0.0318454	59.15	53.0453	0.481	0.534	0.33118	0.367
SPU_001101	Sp-Rbm19	RNA binding motif protein 19	NP_057280	423	268	0.0856	0.5077	0.16859	1.18332	0.01036	-1788	-1778.92	-1773.75	10.3413	0.00140932	0.0100459	0.0318454	52.13	54.6819	0.418	0.413	0.350038	0.376154
SPU_028916	Sp-Hypp_1991	hypothetical protein-1991; hepatoma-derived growth factor-related protein 2-like	NP_001001520.1	1141	981	0.0728	0.3895	0.18683	1.44721	0.01474	-6203.81	-6146.63	-6141.46	10.3386	0.00140932	0.0100459	0.0318454	54.43	58.4399	0.443	0.395	0.320613	0.3565
SPU_024528	Sp-Sr/Fu/Igr_1	none	XM_776992	1884	1309	0.075	0.3952	0.18989	2.22825	0.00285	-8832.82	-8785.99	-8780.83	10.3261	0.00140932	0.0100459	0.0318454	57.39	50.3726	0.521	0.527	0.339889	0.353846
SPU_015933	Sp-Hypp_2240	hypothetical protein-2240	EEN42144.1	590	419	0.0762	0.1569	0.48569	2.18614	0.04699	-2458.17	-2445.08	-2439.92	10.3227	0.00140932	0.0100459	0.0318454	52.77	53.2187	0.445	0.44	NULL	0.313
SPU_027169	Sp-Hmcn1L_4	hemicentin 1-like-4	EAW91200.1	358	205	0.0613	0.5817	0.10541	2.65428	0.01456	-1422.2	-1417.37	-1412.23	10.2874	0.00140932	0.0100459	0.0318454	57.09	48.1091	0.53	0.602	0.364822	0.3275
SPU_008930	Sp-Isa	indigoidine synthase A family protein	YP_001567946.1	528	275	0.0826	0.3327	0.24837	2.68872	0.01128	-1820.02	-1801.07	-1795.93	10.2798	0.00140932	0.0100459	0.0318454	51.86	56.4099	0.46	0.349	0.351523	0.388194
SPU_015876	Sp-Git1_1	G protein-coupled receptor kinase interacting ArfGAP 1-1	NP_989627.1	401	275	0.0803	0.2198	0.36537	2.33663	0.13174	-1702.55	-1684.77	-1679.63	10.2779	0.00140932	0.0100459	0.0318454	55.55	47.6997	0.54	0.571	0.340013	0.355
SPU_018645	Sp-Rbm13	RBM13	none	300	184	0.0212	0.2646	0.08027	1.46688	0.00547	-968.524	-961.68	-956.548	10.263	0.0014974	0.0104674	0.0318454	52.24	43.0704	0.486	0.578	0.331014	0.33641
SPU_019608	Sp-Hypp_2455	hypothetical protein-2455; cation-dependent mannose-6-phosphate receptor-like	XP_002435478.1	310	154	0.1988	0.2117	0.93892	2.04917	0.39559	-1161	-1153.6	-1148.47	10.2582	0.0014974	0.0104674	0.0318454	58.52	55.3497	0.504	0.517	0.357968	0.389
SPU_015984	Sp-Prox1	none	NP_032963.1	688	616	0.0305	0.293	0.10411	1.50735	0.00164	-3508.28	-3487.72	-3482.6	10.2337	0.0014974	0.0104674	0.0318454	54.94	48.2545	0.512	0.563	0.369757	0.3935
SPU_015882	Sp-Znf608L	zinc finger protein 608-like; KIAA1281 protein-like	NP_065798.2	1657	1391	0.0486	0.2418	0.2011	2.21601	0.0137	-8155.29	-8121.97	-8116.86	10.2198	0.0014974	0.0104674	0.0318454	55.65	54.7949	0.508	0.479	0.368677	0.423559
SPU_019317	Sp-Rbp1b	retinol binding protein 1b, cellular	AAH77102.1	263	218	0.0777	0.2867	0.27094	3.02898	0.01289	-1372.21	-1356.14	-1351.03	10.2159	0.0014974	0.0104674	0.0318454	55.61	52.5433	0.452	0.5	0.349588	0.395
SPU_025484	Sp-Cct5	chaperonin containing TCP1, subunit 5	NP_036205	539	428	0.0259	0.1615	0.16061	2.73896	0.05094	-2235.47	-2218.43	-2213.33	10.203	0.0014974	0.0104674	0.0318454	51.75	50.294	0.477	0.476	0.35391	0.38
SPU_022205	Sp-Hypp_2604	hypothetical protein-2604; methyl CpG binding protein 2-like	NP_997901.1	391	322	0.0672	0.2611	0.25743	1.85841	0.05122	-1968.29	-1948.66	-1943.57	10.1888	0.0014974	0.0104674	0.0318454	53.22	53.3547	0.441	0.41	0.342871	0.307
SPU_025250	Sp-Hypp_2784	hypothetical protein-2784	XP_002194818.1	552	265	0.296	0.5166	0.57303	2.26241	0.0509	-2552.68	-2543	-2537.91	10.1807	0.0014974	0.0104674	0.0318454	55.36	54.4161	0.48	0.465	0.34703	0.3295
SPU_008477	Sp-TlrL_15	none	none	920	715	0.1796	0.312	0.57563	2.74208	0.18114	-5554.79	-5529.55	-5524.46	10.1757	0.0014974	0.0104674	0.0318454	57.62	58.5408	0.427	0.437	NULL	0.398734
SPU_017804	Sp-Tm7sf3	transmembrane 7 superfamily member 3	BAE42255.1	420	183	0.1907	0.6681	0.28541	1.90255	0.04749	-1599.37	-1553.44	-1548.37	10.1427	0.00158548	0.0108729	0.0318454	57.09	46.5131	0.505	0.636	0.371315	0.3775
SPU_018284	Sp-Hypp_2379	hypothetical protein-2379	CAK82029.1	540	376	0.1261	0.1908	0.66123	2.87141	0.33383	-2517.82	-2505.85	-2500.78	10.1342	0.00158548	0.0108729	0.0318454	57.22	59.3365	0.513	0.401	0.353018	0.379
SPU_014660	Sp-Slc25a4	ADP/ATP translocase 1 (Adenine nucleotide translocator 1) (ANT 1) (ADP,ATP carrier protein 1) (Solute carrier family 25 member 4) (ADP,ATP carrier protein, heart/skeletal muscle isoform T1) (mANC1)	21903382	302	276	0.0539	0.2881	0.18701	1.88872	0.06102	-1661.25	-1635.77	-1630.71	10.1335	0.00158548	0.0108729	0.0318454	47.22	41.0555	0.499	0.559	0.349243	0.3585
SPU_026664	Sp-Pcsk7	Proprotein convertase PC7, Subtilisin/kexin-like protease PC7, Prohormone convertase PC7, PC8, hPC8, Lymphoma proprotein convertase	AAH06357	824	503	0.1059	0.324	0.32675	2.24866	0.01395	-3476.06	-3448.93	-3443.88	10.1032	0.00158548	0.0108729	0.0318454	60.67	57.4996	0.501	0.49	0.352825	0.37
SPU_015908	Sp-Nfat	none	AAF79117.1	716	651	0.0823	0.2298	0.35838	1.80848	0.02732	-4112.88	-4084.21	-4079.16	10.0972	0.00158548	0.0108729	0.0318454	53.08	51.046	0.479	0.459	0.330695	0.371
SPU_012203	Sp-Rel	none	AAO26402.1	614	471	0.102	0.4366	0.23358	2.40722	0.09969	-3370.2	-3313.15	-3308.11	10.086	0.00158548	0.0108729	0.0318454	55.39	52.0066	0.476	0.456	0.339895	0.3375
SPU_022679	Sp-Ttc23	tetratricopeptide repeat domain 23	NP_001035745.1	619	256	0.0277	0.2402	0.11521	2.2281	0.00416	-1423.98	-1415.96	-1410.92	10.0795	0.00158548	0.0108729	0.0318454	55.06	55.4243	0.47	0.437	0.348258	0.357
SPU_027509	Sp-Hypp_278	hypothetical protein-278	XP_567898.1	1162	920	0.0541	0.2605	0.2077	2.23944	0.0068	-5567.35	-5545.7	-5540.66	10.0737	0.00158548	0.0108729	0.0318454	56	52.5326	0.515	0.486	0.365658	0.315
SPU_001911	Sp-Mt1-4/MmpL2	Matrix metalloproteinase 14, MT-mmp1	CAA62432	184	125	0.098	0.3676	0.26664	3.32902	0.02892	-829.378	-818.954	-813.928	10.0526	0.00158548	0.0108729	0.0318454	51.45	46.6604	0.482	0.549	0.338496	0.3755
SPU_013613	Sp-B3galt1_10	Beta-1,3-galactosyltransferase 1 (Beta-1,3-GalTase 1) (Beta3GalT1) (UDP-galactose:beta-N-acetyl-glucosamine-beta-1, 3-galactosyltransferase 1)	61212254	343	245	0.1904	0.356	0.53486	2.40604	0.02748	-1931.17	-1917.81	-1912.79	10.0442	0.00158548	0.0108729	0.0318454	58.66	58.7234	0.434	0.412	NULL	0.375897
SPU_020587	Sp-Ptger3	prostaglandin E receptor 3 (subtype EP3)	BAA04812.1	415	344	0.1629	0.3258	0.49992	2.89444	0.02233	-2561.55	-2545.27	-2540.25	10.0343	0.00158548	0.0108729	0.0318454	57.68	54.3753	0.459	0.519	NULL	0.3905
SPU_001981	Sp-Ccdc151L	coiled-coil domain containing 151-like	NP_084215.1	479	312	0.0656	0.3868	0.16958	1.88672	0.00864	-1972.41	-1953.58	-1948.57	10.0215	0.00158548	0.0108729	0.0318454	59.46	54.6646	0.473	0.53	0.366572	0.387179
SPU_002054	Sp-Atad5	ATPase family, AAA domain containing 5	NP_001025027.1	1837	1113	0.0887	0.2191	0.40476	2.34095	0.2185	-6954.55	-6918.75	-6913.74	10.0033	0.00158548	0.0108729	0.0318454	53.16	54.7928	0.45	0.429	0.336652	0.417
SPU_001020	Sp-Surreal/Gpcr109	none	none	430	345	0.0755	0.3751	0.20121	1.56197	0.00836	-2286.23	-2259.95	-2254.95	9.99865	0.00167357	0.0112633	0.0477673	58.39	55.6863	0.473	0.519	NULL	0.364
SPU_000301	Sp-Rdh	retinol dehydrogenase	58865958	377	166	0.0687	0.383	0.17946	1.22462	0.00989	-1071.68	-1055.95	-1050.97	9.96246	0.00167357	0.0112633	0.0477673	58.76	55.1017	0.482	0.446	0.328414	0.3645
SPU_003121	Sp-Hypp_1434	hypothetical protein-1434; acyltransferase (bacterial)-like	EDO47385.1	421	249	0.1065	0.1605	0.66391	3.02419	0.13283	-1550.12	-1542.23	-1537.27	9.92045	0.00167357	0.0112633	0.0477673	54.87	49.8694	0.454	0.466	0.334084	0.394359
SPU_028642	Sp-Drd4L_1	dopamine receptor D4-like-1	AAI08055.1	456	281	0.1649	0.398	0.41424	1.79288	0.02323	-2162.37	-2153.48	-2148.53	9.91659	0.00167357	0.0112633	0.0477673	55.22	50.278	0.504	0.63	0.363291	0.424103
SPU_004915	Sp-Hypp_3085	hypothetical protein-3085	none	1218	549	0.1376	0.3994	0.34444	1.8666	0.10683	-4018.43	-3987.96	-3983.01	9.90758	0.00167357	0.0112633	0.0477673	49.47	53.7656	0.431	0.339	0.431134	0.341549
SPU_016617	Sp-Tulp4L	Tubby like protein 4	none	996	658	0.0179	0.3663	0.04885	2.06457	0.00384	-3859.88	-3850.82	-3845.87	9.9032	0.00167357	0.0112633	0.0477673	57.23	53.3641	0.499	0.509	0.367192	0.36662
SPU_021629	Sp-Smc1L1	SMC1 structural maintenance of chromosomes 1-like 1 (yeast)	BAA11495	1247	884	0.0097	0.2849	0.0342	1.73009	0.02669	-4594.83	-4583.07	-4578.13	9.89482	0.00167357	0.0112633	0.0477673	52.69	46.4031	0.482	0.57	0.346401	0.386154
SPU_015667	Sp-NmbrL_2	neuromedin B receptor-like-2	CAH70473.1	380	363	0.0847	0.2757	0.30727	2.33471	0.08706	-2369.09	-2341.61	-2336.67	9.88253	0.00167357	0.0112633	0.0477673	58.11	53.9642	0.509	0.55	NULL	0.357
SPU_005426	Sp-Clect/Tsp2	none	none	2571	686	0.0807	0.3657	0.22067	2.4524	0.04366	-4478.28	-4422.86	-4417.94	9.84845	0.00167357	0.0112633	0.0477673	54.93	47.5101	0.536	0.581	0.347325	0.337631
SPU_003890	Sp-Hypp_400	hypothetical protein-400	none	909	758	0.135	0.3026	0.44606	1.85881	0.20662	-5399.91	-5353.62	-5348.7	9.84318	0.00167357	0.0112633	0.0477673	52.53	54.8858	0.457	0.395	0.350619	0.340841
SPU_026134	Sp-C6orf60	human chromosome 6 open reading frame 60; family with sequence similarity 184, member A	ACE87824.1	538	200	0.0586	0.3693	0.15883	2.09331	0.02091	-1254.86	-1240.7	-1235.79	9.83869	0.00167357	0.0112633	0.0477673	52.99	47.2038	0.494	0.543	0.338153	0.341
SPU_006626	Sp-Zfyve19	zinc finger, FYVE domain containing 19	EDL27942.1	436	373	0.0976	0.2965	0.32918	2.50543	0.00284	-2483.48	-2478.39	-2473.49	9.79524	0.00167357	0.0112633	0.0477673	53.69	53.4027	0.498	0.462	0.355184	0.3655
SPU_025428	Sp-Ilk	none	NP_989525.1	448	361	0.0165	0.3014	0.05462	1.5027	0.01053	-1932.83	-1919.17	-1914.27	9.79472	0.00167357	0.0112633	0.0477673	57.06	52.7304	0.463	0.456	0.326368	0.3575
SPU_010827	Sp-Unc5ch	unc-5 homolog C (C. elegans)-like	EDM18941.1	730	497	0.0915	0.2231	0.41029	2.84208	0.07587	-3187.09	-3170.58	-3165.69	9.79425	0.00167357	0.0112633	0.0477673	58.52	55.7297	0.485	0.514	0.312556	0.366
SPU_014171	Sp-Hypp_740	hypothetical protein-740	EEA50255.1	748	563	0.0434	0.1971	0.22017	1.1487	0.01039	-3041.56	-3033.14	-3028.25	9.7822	0.00167357	0.0112633	0.0477673	56.24	51.278	0.469	0.501	0.331246	0.3415
SPU_013821	Sp-Msp130_1	none	CAC20589	805	609	0.0944	0.3481	0.27127	1.79541	0.02893	-4137.63	-4095.72	-4090.83	9.77606	0.00167357	0.0112633	0.0477673	53.68	50.2158	0.518	0.47	0.345857	0.328
SPU_008221	Sp-Tpx2L1	none	XP_796944.1	948	673	0.0778	0.1981	0.39258	2.36313	0.11857	-4073.15	-4050.72	-4045.86	9.72081	0.00167357	0.0112633	0.0477673	55.51	54.0913	0.48	0.478	0.34658	0.357
SPU_019366	Sp-BsxL	brain-specific homeobox protein-like	ACG70187.1	331	159	0.1783	0.3855	0.46242	2.56482	0.02643	-1254.23	-1248.34	-1243.49	9.70662	0.00167357	0.0112633	0.0477673	60.44	58.9444	0.488	0.475	0.346074	0.420513
SPU_026777	Sp-Mt	Malonyl CoA-acyl carrier protein transacylase (MCT) (Mitochondrial malonyltransferase)	48428092	411	114	0.2111	0.2999	0.70376	3.29552	0.01824	-904.338	-897.539	-892.704	9.66898	0.00167357	0.0112633	0.0477673	55.87	53.9234	0.478	0.506	0.331128	0.352
SPU_005360	Sp-Pcdp1L	primary ciliary dyskinesia protein 1-like	XP_422119.2	765	373	0.0332	0.3031	0.10946	2.84221	0.00724	-2167.27	-2153.79	-2148.97	9.64759	0.00167357	0.0112633	0.0477673	51.23	45.9109	0.523	0.577	0.362125	0.3745
SPU_010031	Sp-Nalcn	sodium leak channel, non-selective; voltage gated channel like 1	EAX09048.1	915	496	0.0474	0.5901	0.08037	2.49766	0.01729	-3366.61	-3327.17	-3322.35	9.64153	0.00167357	0.0112633	0.0477673	56.51	49.4827	0.478	0.577	0.352186	0.3605
SPU_017553	Sp-Abca1_1	ATP-binding cassette sub-family A member 1 (ATP-binding cassette transporter 1) (ATP-binding cassette 1) (ABC-1)	51338775	1462	1027	0.1047	0.2952	0.35467	2.42608	0.0249	-6934.95	-6888.62	-6883.8	9.63428	0.00167357	0.0112633	0.0477673	56.5	51.3165	0.48	0.531	0.355243	0.355
SPU_021982	Sp-Mfsd11_1	major facilitator superfamily domain containing 11-1	BAC27376.1	438	327	0.0492	0.3343	0.14706	2.55947	0.05227	-2024.07	-1995	-1990.19	9.62258	0.00167357	0.0112633	0.0477673	57.78	52.6411	0.481	0.527	0.360759	0.334401
SPU_024856	Sp-Ccdc141	coiled-coil domain containing 141	XP_001234093.1	1324	951	0.0253	0.2464	0.10262	2.48576	0.00114	-5130.02	-5110.01	-5105.2	9.61265	0.00167357	0.0112633	0.0477673	53.12	45.1153	0.501	0.585	0.331401	0.356
SPU_018417	Sp-Gramd4	GRAM domain containing 4; death-inducing protein	EAW73435.1	679	471	0.1192	0.4367	0.27297	2.52425	0.01766	-3494.15	-3472.64	-3467.83	9.60872	0.00167357	0.0112633	0.0477673	51.51	53.4944	0.463	0.418	0.325092	0.3475
SPU_017624	Sp-Prokr1	prokineticin receptor 1; G protein-coupled receptor 73	ABQ52419.1	427	354	0.0626	0.4895	0.12791	2.32328	0.01088	-2317.14	-2298.63	-2293.83	9.59028	0.00167357	0.0112633	0.0477673	50.35	39.1905	0.527	0.715	0.369805	0.382
SPU_006951	Sp-TlrL_1	none	none	665	439	0.2045	0.3562	0.57401	1.99402	0.04083	-3581.76	-3558.77	-3553.98	9.57245	0.00167357	0.0112633	0.0477673	57.19	56.9223	0.435	0.431	0.289474	0.354
SPU_000488	Sp-C11orf65L	human chromosome 11 open reading frame 65-like	EAW67116.1	476	332	0.0717	0.3703	0.19355	3.30385	0.00309	-2146.07	-2126.83	-2122.06	9.55663	0.00167357	0.0112633	0.0477673	49.03	40.7286	0.548	0.661	0.33529	0.355
SPU_018518	Sp-Nmral1	NmrA-like family domain containing 1	AAH30039.1	298	252	0.0718	0.2213	0.32434	1.41614	0.01385	-1509.65	-1502.15	-1497.38	9.55059	0.00176165	0.0117107	0.0477673	57.33	58.3222	0.449	0.406	0.361851	0.356
SPU_015904	Sp-Hypp_802	hypothetical protein-802	none	790	335	0.1363	0.6711	0.20304	2.50709	0.02757	-2741.86	-2703.17	-2698.4	9.54042	0.00176165	0.0117107	0.0477673	53.13	46.6129	0.53	0.565	0.341567	0.3425
SPU_013414	Sp-Gi	Gi, G alpha i, Gnai	NM_001001475	282	238	0.0207	0.1227	0.16887	2.13375	0.03249	-1175.26	-1165.16	-1160.39	9.53321	0.00176165	0.0117107	0.0477673	52.77	50.7189	0.435	0.39	0.349734	0.337
SPU_011035	Sp-Nlr162	NACHT and LRR containing protein	none	1329	712	0.1504	0.4046	0.37161	2.42033	0.02132	-5530.05	-5509.1	-5504.35	9.51082	0.00184973	0.0121474	0.0477673	57.85	57.2206	0.482	0.481	0.375659	0.3895
SPU_019926	Sp-Slsp_11	subtilisin-like serine protease (bacterial)-11; serine protease; thermophilic protease (Thermus)	EEJ87247.1	367	232	0.0849	0.3531	0.24041	1.34317	0.037	-1526.94	-1508.33	-1503.58	9.5011	0.00184973	0.0121474	0.0477673	52.85	49.8254	0.476	0.425	0.331803	0.3115
SPU_008977	Sp-Fbxo6	F-box protein 6	NP_060908.1	348	288	0.0824	0.2909	0.28316	2.54276	0.01009	-1843.87	-1831.34	-1826.59	9.49561	0.00184973	0.0121474	0.0477673	58.1	50.8906	0.492	0.524	0.362675	0.328718
SPU_000092	Sp-Kcnh1	potassium voltage-gated channel, subfamily H (eag-related, Ether-a-go-go), member 1	55665623	889	806	0.0398	0.2021	0.1971	2.46958	0.0206	-4540.44	-4514.65	-4509.9	9.49028	0.00193781	0.0125735	0.0477673	57.57	53.278	0.481	0.511	0.367975	0.365
SPU_008793	Sp-Bind1	Butyrate induced transcript 1	CAB69070	377	236	0.0475	0.2498	0.19026	1.84285	0.00514	-1361.76	-1352.79	-1348.05	9.4889	0.00193781	0.0125735	0.0477673	59.61	53.8425	0.458	0.501	0.346088	0.343691
SPU_015948	Sp-Plxdc2_1	plexin domain containing 2-1	AAH77242.1	406	318	0.0619	0.2912	0.21272	1.76032	0.01147	-1942.67	-1926.15	-1921.41	9.48192	0.00193781	0.0125735	0.0477673	57.36	56.8108	0.453	0.435	0.35423	0.3465
SPU_001060	Sp-Asah1	N-acylsphingosin admidohydrolase 1, acid ceramidase	NP_062708.1	347	227	0.0546	0.3235	0.16885	1.6133	0.0544	-1415.01	-1392.36	-1387.62	9.47422	0.0020259	0.0129897	0.0477673	58.26	53.2113	0.482	0.495	0.343994	0.3175
SPU_014914	Sp-Cts10	Sp-Cathepsin10, Sp-CtsF-l1, Sp-CathepsinF-like1	none	453	366	0.0814	0.2618	0.31105	2.27533	0.0738	-2295.4	-2273.88	-2269.15	9.45941	0.0020259	0.0129897	0.0477673	56.41	54.2146	0.455	0.447	0.33847	0.312
SPU_006474	Sp-Hypp_2985	hypothetical protein-2985	none	370	307	0.1556	0.2686	0.57949	3.13305	0.01067	-2254.43	-2249.39	-2244.66	9.45595	0.0020259	0.0129897	0.0477673	56.67	55.6602	0.498	0.468	NULL	0.355
SPU_016829	Sp-C20orf152L	human chromosome 20 open reading frame 152-like	CAI23441.1	919	723	0.0979	0.3031	0.32294	2.1574	0.01834	-4909.88	-4884.16	-4879.44	9.45073	0.0020259	0.0129897	0.0477673	58.62	51.7064	0.512	0.549	0.374022	0.3965
SPU_003467	Sp-Chst1_3	carbohydrate sulfotransferase 1, keratan sulfate Gal-6 sulfotransferase	none	431	338	0.1635	0.3315	0.49337	1.70115	0.14892	-2521.7	-2498.91	-2494.19	9.43504	0.0020259	0.0129897	0.0477673	54.05	55.7025	0.411	0.369	0.297297	0.3065
SPU_003991	Sp-Susd2-3	sushi domain containing 2-3	AAH33107.1	552	452	0.1093	0.658	0.16604	1.90871	0.01499	-3451.97	-3377.79	-3373.07	9.43284	0.0020259	0.0129897	0.0477673	55.95	47.7013	0.53	0.618	0.358118	0.426188
SPU_008419	Sp-Apba1	amyloid beta (A4) precursor protein binding, family A, member 1	BAC27784.1	309	268	0.0476	0.4374	0.10871	1.77052	0.0059	-1682.94	-1660.81	-1656.09	9.43035	0.0020259	0.0129897	0.0477673	52.66	44.0452	0.528	0.614	0.360334	0.401
SPU_027582	Sp-Siatf	Glycosyltransferase family 29 (sialyltransferase)	46237481	216	133	0.1044	0.4791	0.21784	2.44856	0.1406	-931.396	-909.718	-905.005	9.42747	0.0020259	0.0129897	0.0477673	50.18	41.3396	0.498	0.608	0.340997	0.340513
SPU_028029	Sp-Hypp_279	hypothetical protein-279	XP_001842275.1	1487	817	0.0833	0.3379	0.24656	2.78841	0.00134	-5425.8	-5395.24	-5390.53	9.41406	0.0020259	0.0129897	0.0477673	57.14	57.9657	0.522	0.435	0.362249	0.3745
SPU_006162	Sp-Rsafd1	radical S-adenosyl methionine and flavodoxin domains 1	50726981	718	516	0.0528	0.2563	0.20616	2.1834	0.02339	-3047.51	-3017.39	-3012.69	9.41266	0.0020259	0.0129897	0.0477673	55.96	51.1334	0.489	0.509	0.346626	0.3815
SPU_011939	Sp-C7orf20	human chromosome 7 open reading frame 20	EAL23708.1	326	212	0.0396	0.1578	0.25086	2.7291	0.0605	-1140.82	-1128.87	-1124.17	9.4092	0.0020259	0.0129897	0.0477673	57.4	56.442	0.459	0.42	0.325765	0.357
SPU_014869	Sp-Prxdxn	Thioredoxin peroxidase 2, Thioredoxin-dependant peroxide reductase 2, Osteoblast specific factor 3, OSF-3	AY737279.1	182	144	0.1218	0.4878	0.2498	1.89953	0.01435	-1041.43	-1021.51	-1016.81	9.4049	0.0020259	0.0129897	0.0477673	55.09	45.1102	0.473	0.511	0.325817	0.345
SPU_018706	Sp-Hypp_2400	hypothetical protein-2400	none	553	343	0.1194	0.4649	0.25689	1.355	0.02267	-2469.84	-2446.97	-2442.27	9.3996	0.0020259	0.0129897	0.0477673	57.11	55.4288	0.471	0.468	0.351679	0.345128
SPU_025182	Sp-Ppp2ca	Serine/threonine protein phosphatase 2A, catalytic subunit, alpha isoform (PP2A-alpha) (Replication protein C) (RP-C)	54038809	308	264	0.0263	0.1874	0.1404	1.39838	0.00448	-1384.39	-1375.06	-1370.37	9.37606	0.0020259	0.0129897	0.0477673	59.62	51.9576	0.49	0.532	0.345343	0.374
SPU_009929	Sp-Plcb3	1-phosphatidylinositol-4,5-bisphosphate phosphodiesterase beta 3 (Phosphoinositide phospholipase C) (PLC-beta-3) (Phospholipase C-beta-3)	1730574	951	808	0.0506	0.3329	0.15194	1.50194	0.05522	-4848.84	-4795.67	-4790.99	9.37331	0.0020259	0.0129897	0.0477673	54.48	51.3388	0.451	0.485	0.340978	0.333
SPU_010764	Sp-Ak7	Putative adenylate kinase 7	37537898	708	590	0.0236	0.3696	0.06393	1.5052	0.0143	-3345.9	-3324.44	-3319.77	9.34685	0.00211398	0.0133961	0.0477673	52.67	44.58	0.492	0.57	0.327522	0.335
SPU_026568	Sp-Hypp_2853	hypothetical protein-2853	CAG04242.1	305	156	0.0488	0.3433	0.14201	1.45528	0.00665	-933.395	-926.491	-921.819	9.34337	0.00211398	0.0133961	0.0477673	51.92	45.8451	0.507	0.562	0.363414	0.3715
SPU_015179	Sp-Cpa2L_1	carboxypeptidase A2 (pancreatic), zinc carboxypeptidase	AAP36351	412	293	0.1447	0.5414	0.26732	1.39874	0.00703	-2307.53	-2264.79	-2260.13	9.31794	0.00220206	0.013793	0.0477673	55.57	48.289	0.487	0.52	0.339321	0.315
SPU_007428	Sp-Mfsd6L	major facilitator superfamily domain containing 6-like; macrophage MHC receptor 2-like	BAC29272.1	638	422	0.0656	0.3287	0.19944	2.20306	0.06677	-2723.57	-2690.29	-2685.63	9.31778	0.00220206	0.013793	0.0477673	57.53	47.5706	0.522	0.611	0.347101	0.346
SPU_008869	Sp-Gabbr1_2	Gamma-aminobutyric acid type B receptor, subunit 1 precursor (GABA-B receptor 1) (GABA-B-R1) (Gb1)	12643931	626	540	0.0529	0.2739	0.19328	2.28156	0.00195	-3248.47	-3233.27	-3228.62	9.30689	0.00229014	0.014181	0.0571931	56.73	54.5782	0.464	0.487	0.359508	0.375
SPU_002118	Sp-RalBP1	RalA Binding protein 1, RIP, RL1P76, Ral interacting protein 76kDa	NM_006788	780	636	0.0455	0.2343	0.19409	1.89467	0.01479	-3613.05	-3595.01	-3590.36	9.29644	0.00229014	0.014181	0.0571931	54.63	53.7535	0.457	0.466	0.341204	0.319
SPU_008243	Sp-C10orf79	human chromosome 10 open reading frame 79	NP_079421.5	486	171	0.0368	0.453	0.08113	1.52396	0.02375	-971.163	-960.528	-955.886	9.28427	0.00229014	0.014181	0.0571931	50.53	45.8284	0.473	0.54	0.337173	0.334737
SPU_028082	Sp-Crocc_4	ciliary rootlet coiled-coil, rootletin-4	DAA05505.1	634	292	0.0231	0.4854	0.04767	2.93097	0.0123	-1785.07	-1774.19	-1769.55	9.28123	0.00229014	0.014181	0.0571931	50.51	45.6555	0.554	0.65	0.358958	0.42
SPU_005509	Sp-Kif3AL	kinesin family member 3A [Homo sapiens]	NP_008985	211	162	0.0212	0.4163	0.05082	0.9906	0.02754	-898.469	-886.999	-882.362	9.27496	0.00229014	0.014181	0.0571931	52.6	37.585	0.509	0.636	0.348315	0.3415
SPU_026629	Sp-Fibulin	fibulin-2	NP_032018	766	610	0.0736	0.3865	0.19052	2.2233	0.04158	-3988.36	-3943.79	-3939.16	9.25981	0.00229014	0.014181	0.0571931	54.24	47.8836	0.474	0.479	0.332914	0.332
SPU_001535	Sp-Ankdd1a	ankyrin repeat and death domain containing 1A; ankyrin-like	AAI01276.1	506	415	0.0632	0.399	0.15829	1.58751	0.05453	-2698.1	-2663.34	-2658.72	9.24335	0.00229014	0.014181	0.0571931	57.26	54.1396	0.468	0.485	0.34918	0.3415
SPU_009780	Sp-Taf3L	TAF3 RNA polymerase II, TATA-binding protein (TBP)-associated factor-like	CAH65045.1	344	231	0.0694	0.1919	0.36161	4.17671	0.02129	-1350.67	-1342.01	-1337.41	9.20665	0.00229014	0.014181	0.0571931	46.07	44.1194	0.494	0.454	0.320789	0.3495
SPU_017716	Sp-Hypp_892	hypothetical protein-892	XP_002207995.1	745	508	0.0901	0.326	0.27645	2.7295	0.04108	-3381.64	-3357.27	-3352.66	9.20313	0.00229014	0.014181	0.0571931	56.08	52.3242	0.464	0.482	0.3446	0.3475
SPU_005795	Sp-Qtrt1	queuine tRNA-ribosyltransferase 1 (tRNA-guanine transglycosylase)	NP_112486	292	202	0.0302	0.3313	0.091	4.14772	0.03524	-1163.32	-1146	-1141.4	9.20191	0.00229014	0.014181	0.0571931	56.36	52.6373	0.471	0.524	0.334198	0.410229
SPU_004230	Sp-Plcd	Sp-PLCd	none	523	302	0.0539	0.3862	0.13953	2.13293	0.00676	-1858.56	-1835.09	-1830.5	9.19617	0.00229014	0.014181	0.0571931	49.96	39.4807	0.502	0.63	0.337969	0.329
SPU_021142	Sp-Evc2	Ellis van Creveld syndrome 2 (limbin); limbin	EAW82412.1	1515	590	0.054	0.5271	0.10238	1.5752	0.00431	-3921.44	-3883.69	-3879.09	9.19438	0.00229014	0.014181	0.0571931	52.58	50.5861	0.457	0.474	0.324275	0.2895
SPU_008285	Sp-Slc6a7	solute carrier family 6 (neurotransmitter transporter, L-proline), member 7	EDL09791.1	326	237	0.0947	0.3639	0.26013	1.32604	0.01262	-1625.9	-1604.79	-1600.2	9.19343	0.00229014	0.014181	0.0571931	50.76	44.8232	0.509	0.526	0.343729	0.375073
SPU_025339	Sp-Rej8L	receptor for egg jelly 8 [Strongylocentrotus purpuratus]-like	NP_001075437.1	400	287	0.1418	0.3054	0.46434	2.45356	0.01438	-2082.37	-2069.07	-2064.48	9.18845	0.00229014	0.014181	0.0571931	55.58	51.6245	0.505	0.552	0.348168	0.3575
SPU_025624	Sp-Taf1	TAF1 RNA polymerase II, TATA box binding protein (TBP)-associated factor, 250kDa	XP_549070.2	1799	1189	0.0466	0.2877	0.16208	2.0503	0.00846	-6997.69	-6947.62	-6943.03	9.18516	0.00229014	0.014181	0.0571931	53.69	50.2162	0.472	0.472	0.347194	0.3865
SPU_025771	Sp-Rhogdi	Rho GDP disassociation inhibitor	BC106044	200	178	0.1322	0.7159	0.18464	1.04062	0.04139	-1401.36	-1378.75	-1374.16	9.17564	0.00229014	0.014181	0.0571931	57.84	53.824	0.465	0.503	0.309105	0.3415
SPU_002842	Sp-Papd5	PAP associated domain containing 5; topoisomerase-related function protein 4-2 (TRF4-2)	AAI44797.1	830	759	0.0585	0.3056	0.19128	2.1484	0.02876	-4751.48	-4728.93	-4724.34	9.16914	0.00229014	0.014181	0.0571931	56.03	50.3403	0.504	0.538	0.350882	0.3805
SPU_020871	Sp-Lmbr1L	limb region 1 like	EDL04155.1	477	392	0.0344	0.2276	0.1511	2.68985	0.00341	-2225.23	-2210.39	-2205.81	9.16593	0.00229014	0.014181	0.0571931	58.17	56.8025	0.451	0.453	0.363884	0.3435
SPU_014826	Sp-Surreal/Gpcr111	none	none	386	274	0.0292	0.4828	0.0604	2.96749	0.00372	-1696.65	-1681.08	-1676.51	9.14569	0.00229014	0.014181	0.0571931	51.74	41.9169	0.531	0.689	0.360514	0.4155
SPU_025628	Sp-Nfxl1-2	nuclear transcription factor, X-box binding-like 1-2	NP_694540.3	905	637	0.0429	0.2687	0.15984	1.86059	0.01901	-3625.17	-3609.2	-3604.62	9.14382	0.00229014	0.014181	0.0571931	52.63	53.3322	0.474	0.4	0.340626	0.2945
SPU_010247	Sp-Acadm	Acyl-Coenzyme A dehydrogenase, C-4 to C-12 straight chain	42542450	277	187	0.036	0.3904	0.09212	2.70316	0.0436	-1115.18	-1094.87	-1090.3	9.13912	0.00229014	0.014181	0.0571931	49.84	37.3072	0.562	0.653	0.359092	0.3405
SPU_002810	Sp-AmidL	none	1707728	529	408	0.0506	0.2558	0.19779	2.95408	0.02413	-2407.05	-2390.51	-2385.94	9.13186	0.00229014	0.014181	0.0571931	54.52	55.6016	0.476	0.444	0.35398	0.3365
SPU_004822	Sp-Hypp_431	hypothetical protein-431	XP_002215997.1	714	366	0.1411	0.436	0.32354	2.71164	0.02344	-2804.87	-2789.46	-2784.9	9.12886	0.00229014	0.014181	0.0571931	52.62	50.9819	0.5	0.478	0.360739	0.35061
SPU_019503	Sp-Pla2_1	phospholipase A2-1	AAP91722.1	505	376	0.0838	0.2997	0.27971	2.89004	0.0708	-2420.19	-2399.38	-2394.82	9.1151	0.00229014	0.014181	0.0571931	56.31	52.2602	0.483	0.53	0.358944	0.334839
SPU_017285	Sp-Lias_1	lipoic acid synthetase-1	NP_919433.1	740	570	0.0837	0.2876	0.29086	2.46581	0.01518	-3731.35	-3705.89	-3701.33	9.10569	0.00229014	0.014181	0.0571931	55.72	52.8708	0.485	0.483	0.333742	0.37
SPU_016957	Sp-Arsa_1	Arylsulfatase A precursor (ASA) (Cerebroside-sulfatase) [Contains: Arylsulfatase A component B; Arylsulfatase A component C	114221	537	433	0.0527	0.293	0.17981	2.96394	0.02281	-2665.72	-2651.36	-2646.81	9.10154	0.00229014	0.014181	0.0571931	60.06	54.1447	0.511	0.527	0.347875	0.3895
SPU_009766	Sp-Hrh2	Histamine Receptor H2	AAH54510.1	413	347	0.0546	0.3602	0.15159	1.86437	0.0218	-2220.46	-2196.43	-2191.89	9.08341	0.00229014	0.014181	0.0571931	58.31	52.8199	0.5	0.594	NULL	0.3675
SPU_023043	Sp-Hypp_1066	hypothetical protein-1066	none	693	414	0.0837	0.1951	0.42908	2.65423	0.00725	-2512	-2501.35	-2496.81	9.08146	0.00229014	0.014181	0.0571931	60.01	56.4992	0.483	0.516	0.36157	0.398
SPU_008234	Sp-Atp7a_3	ATPase, Cu++ transporting, alpha polypeptide-3	BAA22369.1	519	406	0.0693	0.2241	0.30936	3.68208	0.01851	-2424.04	-2407.01	-2402.48	9.06451	0.00229014	0.014181	0.0571931	53.58	51.3314	0.457	0.47	0.328272	0.33
SPU_008298	Sp-Gemin8	gem (nuclear organelle)-associated protein 8	NP_001035944.1	304	209	0.0666	0.3572	0.18636	1.89853	0.00525	-1290.86	-1281.52	-1276.99	9.06201	0.00229014	0.014181	0.0571931	61	57.0503	0.478	0.474	0.320248	0.3765
SPU_003412	Sp-C7orf58L	human chromosome 7 open reading frame 58-like	NP_079189.4	1138	848	0.091	0.2931	0.31035	2.48713	0.00199	-5527.3	-5508.65	-5504.12	9.06133	0.00229014	0.014181	0.0571931	49.44	53.541	0.44	0.376	0.33609	0.3705
SPU_023760	Sp-Aass	Alpha-aminoadipic semialdehyde synthase, mitochondrial precursor (LKR/SDH) [Includes: Lysine ketoglutarate reductase (LOR) (LKR); Saccharopine dehydrogenase (SDH)]	46395955	440	335	0.0529	0.4475	0.11825	2.05017	0.00619	-2199.4	-2184.56	-2180.03	9.05749	0.00237823	0.0145873	0.0571931	57.37	50.8127	0.496	0.508	0.343695	0.367
SPU_020748	Sp-Iqub	IQ motif and ubiquitin domain containing	EAW83584.1	623	400	0.0689	0.3282	0.20992	3.07602	0.01957	-2579.1	-2555.06	-2550.53	9.05683	0.00237823	0.0145873	0.0571931	58.23	58.6017	0.484	0.407	0.3161	0.363
SPU_012457	Sp-Taf3	TAF3 protein; TAF3 RNA polymerase II, TATA-binding protein (TBP)-associated factor	AAH17320.1	1047	772	0.051	0.2316	0.22025	2.24701	0.00715	-4493	-4468.6	-4464.08	9.04657	0.00237823	0.0145873	0.0571931	50.95	51.4271	0.464	0.454	0.335416	0.364103
SPU_020395	Sp-Enpp5	ectonucleotide pyrophosphatase/phosphodiesterase 5	NP_001012762	380	299	0.0853	0.4267	0.19979	2.22006	0.03286	-2062.33	-2051.38	-2046.86	9.04556	0.00237823	0.0145873	0.0571931	58.36	48.5816	0.52	0.591	0.355659	0.3345
SPU_020268	Sp-Cnp	2',3'-cyclic-nucleotide 3'-phosphodiesterase II	NP_034053.1	417	288	0.1538	0.3389	0.45386	1.91895	0.11161	-2175.06	-2156.29	-2151.78	9.02247	0.00237823	0.0145873	0.0571931	56.69	50.2016	0.509	0.548	0.366693	0.311
SPU_002932	Sp-Ckmt2	Creatine kinase, sarcomeric mitochondrial precursor (S-MtCK) (Mib-CK) (Basic-type mitochondrial creatine kinase)	125312	427	401	0.0426	0.2565	0.16617	2.47956	0.04633	-2371.12	-2347.77	-2343.27	9.01185	0.00246631	0.014986	0.0939068	55.71	50.1964	0.511	0.529	0.354319	0.315
SPU_008395	Sp-Kiaa1303L	KIAA1303-like; raptor; p150 target of rapamycin (TOR)-scaffold protein containing WD-repeats	NP_065812.1	781	527	0.0213	0.2503	0.08504	3.28693	0.01862	-2916.43	-2896.73	-2892.22	9.00545	0.00246631	0.014986	0.0939068	53.2	46.2982	0.528	0.581	0.357404	0.404
SPU_003730	Sp-Protocad15L	none	NP_149045	1077	737	0.0706	0.4349	0.16225	2.10945	0.02045	-4984	-4941.24	-4936.74	9.0043	0.00246631	0.014986	0.0939068	58.26	46.2074	0.514	0.565	0.325723	0.329744
SPU_017816	Sp-Pkd	protein kinase D	XP_780872.1	934	865	0.0169	0.2725	0.06201	2.45917	0.02924	-4792.14	-4768.66	-4764.16	8.99759	0.00246631	0.014986	0.0939068	57.75	52.0649	0.481	0.488	0.340749	0.374
SPU_027673	Sp-Gldc	Glycine dehydrogenase [decarboxylating], mitochondrial precursor (Glycine decarboxylase) (Glycine cleavage system P-protein)	34921986	1034	859	0.0283	0.4259	0.06655	2.14392	0.00579	-5080.89	-5044.99	-5040.49	8.99736	0.00246631	0.014986	0.0939068	48.23	42.721	0.543	0.638	0.355114	0.371
SPU_018169	Sp-Cntnap4L_2	contactin associated protein-like 4-like-2	NP_207837.2	364	285	0.0798	0.357	0.22353	1.77011	0.01037	-1917.64	-1895.17	-1890.68	8.99432	0.00246631	0.014986	0.0939068	56.3	48.683	0.552	0.59	0.379601	0.34
SPU_018072	Sp-Ankmy2	ankyrin repeat and MYND domain containing 2	AAH35353.1	452	373	0.0751	0.1696	0.44286	3.18479	0.16562	-2178.62	-2164.22	-2159.73	8.97676	0.00246631	0.014986	0.0939068	51.42	51.2787	0.437	0.436	0.335509	0.370533
SPU_018459	Sp-Hypp_2387	hypothetical protein-2387	none	474	350	0.1353	0.2228	0.60732	2.21179	0.11476	-2392.72	-2381.03	-2376.54	8.9734	0.00246631	0.014986	0.0939068	56.26	59.3649	0.545	0.417	0.335294	0.348
SPU_012329	Sp-Stx1	syntaxin 1, exocytosis regulatory protein	NP_999785	265	246	0.0177	0.2597	0.06829	1.73801	0.02842	-1269.53	-1259.46	-1254.98	8.96698	0.00246631	0.014986	0.0939068	50.91	48.6716	0.442	0.522	0.351523	0.356
SPU_021926	Sp-Wdr23_1	WD repeat domain 23-1	NP_079506.1	490	373	0.0488	0.4295	0.11356	1.88476	0.02526	-2322.33	-2304.43	-2299.95	8.95009	0.00255439	0.0154332	0.0939068	51.89	55.82	0.437	0.374	0.356044	0.3965
SPU_023208	Sp-ChbpL_2	chlorophyllide A binding protein (Bombyx mori)-like-2; retinol binding protein 4-like	NP_001037071.1	835	336	0.075	0.377	0.19897	1.56044	0.01266	-2218.28	-2191.28	-2186.8	8.94972	0.00255439	0.0154332	0.0939068	54.01	45.8547	0.512	0.521	0.331303	0.3355
SPU_024307	Sp-NfIL3	none	NP_001015710.1	660	491	0.1426	0.3302	0.43191	2.11526	0.00569	-3629.16	-3608.45	-3603.98	8.92412	0.00264247	0.0158754	0.0939068	58.05	58.6598	0.477	0.442	NULL	0.339771
SPU_007155	Sp-Gapd	Glyceraldehyde-3-phosphate dehydrogenase (GAPDH)	2506442	226	166	0.0533	0.2165	0.24603	2.05098	0.09053	-925.506	-913.52	-909.066	8.90696	0.00264247	0.0158754	0.0939068	47.92	38.5405	0.506	0.558	0.363492	0.376
SPU_005959	Sp-Lrpap1L	low density lipoprotein receptor-related protein associated protein 1-like	CAA05085.1	354	264	0.0983	0.345	0.28498	1.78315	0.08044	-1724.54	-1701.83	-1697.38	8.89551	0.00264247	0.0158754	0.0939068	61	51.5891	0.478	0.583	0.378859	0.355789
SPU_018351	Sp-PaxB	none	NP_999759.1	604	520	0.0507	0.3299	0.15382	2.96105	0.00606	-3247.37	-3236.19	-3231.74	8.89341	0.00264247	0.0158754	0.0939068	57.85	54.734	0.503	0.51	0.366838	0.3735
SPU_018133	Sp-Evc2L	limbin-like; EVC protein-like; Ellis van Creveld syndrome 2 (limbin)	EAW82413.1	1453	691	0.0533	0.4956	0.10756	2.18404	0.00277	-4584.34	-4568.43	-4563.99	8.88865	0.00273056	0.0163127	0.0939068	52.94	50.4627	0.465	0.497	0.330903	0.281
SPU_013616	Sp-Hypp_724	hypothetical protein-724; G protein coupled receptor 133-like	XP_415094.2	694	469	0.0575	0.3614	0.15923	2.1198	0.00668	-2979.52	-2961.13	-2956.7	8.87231	0.00273056	0.0163127	0.0939068	57.82	54.9894	0.5	0.524	0.385641	0.3715
SPU_027147	Sp-Riz	z37	Q63755	1699	1319	0.0596	0.268	0.22235	2.22677	0.01996	-8029.45	-8003.08	-7998.65	8.86208	0.00273056	0.0163127	0.0939068	55.12	54.888	0.481	0.492	0.38389	0.3595
SPU_011315	Sp-Ato	none	NP_116216.1	482	252	0.1263	0.2472	0.51081	2.39706	0.12762	-1740.45	-1727.09	-1722.68	8.82486	0.00273056	0.0163127	0.0939068	56.25	51.128	0.516	0.544	0.401366	0.426
SPU_005698	Sp-Slc10a2	Solute carrier family 10 (sodium/bile acid cotransporter family), member 2	31418838	396	168	0.0906	0.2221	0.40774	3.27431	0.03374	-1050.84	-1040.35	-1035.95	8.81173	0.00273056	0.0163127	0.0939068	53.49	42.4423	0.513	0.615	0.340915	0.3295
SPU_026992	Sp-Ralgps1L	Ral GEF with PH domain and SH3 binding motif 1-like	CAM22215.1	978	651	0.0999	0.2192	0.45578	2.15955	0.05785	-4214.28	-4191.62	-4187.22	8.80294	0.00290672	0.0171727	0.0939068	60.02	58.0591	0.481	0.503	0.29562	0.408
SPU_015931	Sp-Rej4_3	receptor for egg jelly 4	AY620398	561	490	0.1386	0.3114	0.44493	2.93006	0.10551	-3553.5	-3533.23	-3528.84	8.79642	0.00290672	0.0171727	0.0939068	58.12	55.0132	0.458	0.526	0.379949	0.3795
SPU_002901	Sp-Aldh9a1	4-trimethylaminobutyraldehyde dehydrogenase (TMABADH) (Aldehyde dehydrogenase 9A1) (Aldehyde dehydrogenase E3 isozyme) (Gamma-aminobutyraldehyde dehydrogenase) (R-aminobutyraldehyde dehydrogenase	62511242	378	257	0.0255	0.4586	0.05566	2.91924	0.01214	-1606.11	-1594.53	-1590.14	8.78605	0.0029948	0.0175956	0.0939068	52.39	44.3913	0.543	0.607	0.365718	0.370637
SPU_002895	Sp-Pks1	none	75914739	2424	2226	0.0381	0.3291	0.11578	2.27267	0.01046	-13476.8	-13447.2	-13442.8	8.77243	0.0029948	0.0175956	0.0939068	53.44	51.8365	0.503	0.537	0.336316	0.3515
SPU_010960	Sp-Ids_8	iduronate 2-sulfatase-8	BAE21082.1	320	172	0.0842	0.2682	0.31379	4.1562	0.01502	-1108.19	-1099.77	-1095.39	8.76385	0.0029948	0.0175956	0.0939068	60.33	54.3976	0.489	0.536	0.343066	0.358
SPU_003697	Sp-Hypp_395	hypothetical protein-395; growth arrest-specific 2-like	XP_002071047.1	713	604	0.0734	0.2927	0.25063	2.78684	0.00752	-3929.52	-3906.54	-3902.16	8.7497	0.0029948	0.0175956	0.0939068	55.49	55.047	0.514	0.449	0.319422	0.3685
SPU_008294	Sp-Taf5	TBP-associated factor 5	NP_008882	676	500	0.0131	0.3927	0.03341	2.00538	0.00489	-2811.96	-2803.62	-2799.25	8.7405	0.0029948	0.0175956	0.0939068	53.31	52.354	0.456	0.455	0.341219	0.364
SPU_006844	Sp-Tcte1	t-complex-associated-testis-expressed 1	CAI40746.1	497	390	0.013	0.2165	0.05996	3.2442	0.00281	-2017.65	-2011.58	-2007.21	8.73409	0.0029948	0.0175956	0.0939068	53.23	51.8951	0.462	0.464	0.302309	0.317
SPU_025630	Sp-Adcy10	adenylate cyclase 10 (soluble); spermatogenesis associated 18	AAI17373.1	1508	1034	0.0445	0.3208	0.1386	2.79999	0.02011	-6320.69	-6269.38	-6265.01	8.72968	0.0029948	0.0175956	0.0939068	54.82	50.3291	0.5	0.509	0.349575	0.2955
SPU_011016	Sp-ColmL	none	NP_796324	824	531	0.1201	0.3591	0.33448	1.89427	0.09661	-3835.05	-3807.92	-3803.56	8.7231	0.00308289	0.0180138	0.0939068	58.37	55.2149	0.502	0.454	0.33563	0.352737
SPU_020762	Sp-Slc	glucose-methanol-choline oxidoreductase (bacterial)-like	YP_350947.1	1180	897	0.0621	0.3168	0.19609	2.1035	0.02645	-5606.12	-5560.12	-5555.76	8.7183	0.00308289	0.0180138	0.0939068	57.19	49.7366	0.516	0.588	0.373063	0.409
SPU_009164	Sp-Hsp701E	HSC70	AAT46566	659	553	0.0867	0.4263	0.20334	1.49841	0.0485	-3722.5	-3662.44	-3658.09	8.70848	0.00308289	0.0180138	0.0939068	49.44	44.9343	0.497	0.536	0.350711	0.3265
SPU_024095	Sp-SnRNP-100kDa_1	U4/U6.U5 tri-snRNP-associated 110 kDa protein	AAH76544, AAK49523	245	206	0.0853	0.3457	0.24672	1.5669	0.03361	-1313.61	-1294.45	-1290.1	8.70195	0.00308289	0.0180138	0.0939068	45.87	54.6196	0.431	0.332	0.358134	0.371127
SPU_000752	Sp-Hypp_313	hypothetical protein-313	XP_002227246.1	856	749	0.0349	0.2275	0.15334	3.23114	0.07123	-4248.18	-4221.92	-4217.59	8.66756	0.00308289	0.0180138	0.0939068	60.25	56.4495	0.503	0.538	0.296128	0.3325
SPU_007000	Sp-Rasa1_2	RAS p21 protein activator 1-2	NP_663427.2	554	225	0.0133	0.4915	0.02711	1.04043	0.00492	-1322.59	-1315.72	-1311.39	8.65878	0.00317097	0.0184275	0.0939068	56.88	51.8526	0.476	0.482	0.32812	0.362
SPU_007377	Sp-Polr3d	RNA polymerase III subunit D; DNA-directed RNA polymerase III subunit RPC4	AAX08789.1	465	297	0.0515	0.24	0.21476	2.08318	0.00825	-1712.68	-1698.29	-1693.97	8.65347	0.00317097	0.0184275	0.0939068	53.87	53.3229	0.484	0.442	0.333894	0.3435
SPU_017790	Sp-NekA	novel NIMA related kinase	AJ841701	876	566	0.105	0.3331	0.31537	2.37405	0.05339	-3915.06	-3898.19	-3893.87	8.64865	0.00317097	0.0184275	0.0939068	56.04	54.6677	0.492	0.453	0.364879	0.356
SPU_007461	Sp-Hypp_517	hypothetical protein-517	XP_001374983.1	641	520	0.0801	0.2173	0.36874	2.11839	0.04588	-3123.58	-3111.45	-3107.13	8.64667	0.00317097	0.0184275	0.0939068	54.3	56.2363	0.45	0.382	0.299639	0.374
SPU_020066	Sp-C6orf211	human chromosome 6 open reading frame 211	NP_078849.1	451	347	0.0552	0.2469	0.22378	1.93812	0.08187	-2059.91	-2038.65	-2034.36	8.58751	0.00343521	0.0196419	0.0939068	55.4	49.685	0.496	0.53	0.336449	0.364055
SPU_000056	Sp-C10orf93L	TPR repeat-containing protein c10orf93	AAI46901.1	1084	419	0.0285	0.5452	0.05227	1.8588	0.01952	-2732.31	-2707.74	-2703.44	8.58525	0.00343521	0.0196419	0.0939068	52.78	48.5509	0.496	0.522	0.357754	0.322623
SPU_021806	Sp-Mett11d1	methyltransferase 11 domain containing 1	NP_073571.1	499	350	0.0473	0.2336	0.20251	3.15152	0.00388	-2021.86	-2016.97	-2012.69	8.56169	0.00343521	0.0196419	0.0939068	55.46	53.6536	0.462	0.447	0.341174	0.39641
SPU_010853	Sp-Dhx15	pre-mRNA splicing factor ATP-dependent RNA helicase DHX15	O43143, NP_741147, NP_610269	750	485	0.0181	0.4084	0.04423	1.91865	0.01327	-2794.53	-2779.43	-2775.15	8.56131	0.00343521	0.0196419	0.0939068	51.3	44.8614	0.512	0.592	0.348988	0.398462
SPU_028553	Sp-Dgkz	diacylglycerol kinase zeta	XP_002198855.1	516	309	0.006	0.4214	0.01427	2.94103	0.00371	-1810.44	-1805.83	-1801.55	8.55192	0.00343521	0.0196419	0.0939068	53.73	48.3292	0.501	0.553	0.343793	0.385641
SPU_002880	Sp-Rpl21	ribosomal protein L21	NP_000973	162	145	0.0211	0.2591	0.08133	0.71663	0.01728	-732.872	-721.426	-717.155	8.54287	0.00343521	0.0196419	0.0939068	48.3	31.4436	0.523	0.66	0.334661	0.3505
SPU_017856	Sp-Taar7bL_1	trace amine-associated receptor 7b-like-1	EDL04777.1	414	301	0.0777	0.2721	0.28557	3.14886	0.15931	-1897.77	-1875.86	-1871.6	8.50945	0.00361138	0.0204301	0.0939068	53.69	48.5654	0.514	0.616	NULL	0.352308
SPU_021307	Sp-Prkag2	protein kinase, AMP-activated, gamma 2 non-catalytic subunit; AMP-activated protein kinase gamma2 subunit	NP_077747.1	602	310	0.0176	0.3485	0.05051	1.95925	0.0119	-1769.17	-1758.43	-1754.19	8.48456	0.00361138	0.0204301	0.0939068	55.45	52.1294	0.459	0.509	0.359409	0.3475
SPU_008118	Sp-OptnL	optineurin-like	XP_535187.2	661	481	0.0996	0.215	0.46331	2.27928	0.00889	-3044.14	-3026.13	-3021.88	8.48261	0.00361138	0.0204301	0.0939068	55.7	54.6875	0.458	0.468	0.322057	0.348
SPU_000881	Sp-Mvp	Major vault protein	BK005641	857	387	0.0196	0.3154	0.0621	1.89271	0.03832	-2025.94	-2008.95	-2004.72	8.47045	0.00369946	0.0208179	0.0939068	42.78	34.6051	0.566	0.693	0.336046	0.320944
SPU_013804	Sp-Rere	atrophin-1 related protein, arginine glutamic acid dipeptide repeats	CAH73433	1937	1428	0.0548	0.3341	0.16386	2.2371	0.00484	-8997.01	-8956.85	-8952.61	8.47024	0.00369946	0.0208179	0.0939068	53.7	50.3505	0.532	0.479	0.340658	0.4025
SPU_008364	Sp-Chst1	carbohydrate (keratan sulfate Gal-6) sulfotransferase 1	EDL79580.1	564	443	0.0935	0.3459	0.27018	2.29006	0.05054	-3023.89	-2994.27	-2990.04	8.46633	0.00369946	0.0208179	0.0939068	57.94	58.2809	0.462	0.428	NULL	0.3895
SPU_027459	Sp-EctdL	ectodermin-like	AAI70319.1	533	418	0.0876	0.1219	0.71853	3.46773	0.3226	-2447.42	-2440.5	-2436.27	8.45739	0.00369946	0.0208179	0.0939068	52.08	55.2374	0.417	0.362	NULL	0.356
SPU_028354	Sp-Pdhb	pyruvate dehydrogenase beta subunit	AAA88097.1	2308	1927	0.0655	0.2823	0.23188	2.13481	0.01377	-12078.1	-12028.3	-12024.1	8.44972	0.00369946	0.0208179	0.0939068	54.4	53.6259	0.482	0.43	0.346355	0.38239
SPU_005048	Sp-Myo19L	myosin XIX-like; myosin head domain containing 1	CAI25490.1	662	297	0.0539	0.2818	0.19134	2.92166	0.02906	-1805.2	-1790.17	-1785.95	8.44072	0.00369946	0.0208179	0.0939068	52.67	48.4714	0.491	0.55	0.346888	0.353896
SPU_002366	Sp-Ssh_1	Slingshot	CAI35939	1128	857	0.0815	0.3397	0.23988	2.65671	0.05198	-5690.36	-5667	-5662.79	8.43767	0.00369946	0.0208179	0.0939068	55.99	52.1739	0.497	0.515	0.373379	0.3555
SPU_024582	Sp-Tmem26_5	transmembrane protein 26-5	XP_001870082.1	337	285	0.1067	0.3157	0.3379	1.66969	0.04713	-1909.89	-1886.77	-1882.56	8.42501	0.00378755	0.0212017	0.0939068	55.35	47.163	0.5	0.599	0.364507	0.37
SPU_020917	Sp-Exoc8	exocyst complex component 8, Exo84, Sec84	NP_620612	682	444	0.0143	0.2686	0.05315	1.69392	0.02474	-2380.52	-2367.97	-2363.77	8.40906	0.00387563	0.0215814	0.0939068	52.24	51.2299	0.453	0.459	0.354812	0.345015
SPU_019210	Sp-Ngdn	neuroguidin, EIF4E binding protein; neuroguidin isoform 2	AAH23770.1	352	146	0.0392	0.3469	0.11312	3.23535	0.01826	-875.383	-867.92	-863.719	8.40224	0.00387563	0.0215814	0.0939068	55.9	51.3109	0.469	0.512	0.358392	0.330441
SPU_022662	Sp-Qsox1	quiescin Q6 sulfhydryl oxidase 1	BAD92517.1	371	113	0.1126	0.7059	0.15957	3.02266	0.04618	-854.197	-845.75	-841.551	8.3987	0.00387563	0.0215814	0.0939068	49.88	40.5215	0.545	0.685	0.340967	0.382191
SPU_022282	Sp-Ptpd_1	none	AAB35758	211	173	0.055	0.3835	0.14333	4.45036	0.04131	-1068.15	-1048.94	-1044.74	8.39763	0.00387563	0.0215814	0.0939068	51.99	39.5475	0.542	0.643	0.333915	0.328108
SPU_014594	Sp-14-3-3_1	none	none	277	266	0.0745	0.2429	0.30685	0.99742	0.13261	-1585.21	-1561.63	-1557.44	8.3841	0.00387563	0.0215814	0.0939068	53.44	53.1932	0.439	0.483	0.363103	0.356
SPU_012560	Sp-Bbs8	Bardet-Biedl syndrome 8 protein, tetratricopeptide repeat domain 8	NM_198309	500	388	0.0139	0.2826	0.04907	2.0084	0.01076	-2123.6	-2112.56	-2108.37	8.38379	0.00387563	0.0215814	0.0939068	53.92	54.4173	0.463	0.444	0.328147	0.3485
SPU_009124	Sp-Lisp1	LIM and SH3 protein 1	CAA57833.1	226	186	0.1306	0.3372	0.38715	1.65294	0.11847	-1334.38	-1315.79	-1311.6	8.38092	0.00396371	0.0219572	0.0939068	53.97	56.1207	0.507	0.452	0.366187	0.309
SPU_021969	Sp-DomiL	domino (Drosophila helicase)-like	EDW91256.1	2405	934	0.0889	0.4313	0.20605	2.29878	0.0063	-6603.67	-6551.29	-6547.11	8.37129	0.00396371	0.0219572	0.0939068	55.17	53.8709	0.49	0.462	0.353563	0.389455
SPU_010569	Sp-Gpr105L	G protein-coupled receptor 105-like	CAA57620.1	408	364	0.0635	0.2607	0.24347	2.75239	0.12281	-2245.8	-2220.63	-2216.45	8.37105	0.00396371	0.0219572	0.0939068	59.98	57.5721	0.467	0.501	NULL	0.399
SPU_007266	Sp-Hypp_1709	hypothetical protein-1709	none	357	262	0.1484	0.286	0.51895	2.36476	0.02548	-1902.8	-1893.43	-1889.25	8.35545	0.00396371	0.0219572	0.0939068	58.51	53.5636	0.5	0.503	0.345271	0.357619
SPU_009031	Sp-Acss3	acyl CoA synthetase short-chain family, member 3	NP_078836.1	463	100	0.046	0.6453	0.07133	2.64016	0.02028	-696.741	-685.835	-681.663	8.34478	0.00396371	0.0219572	0.0939068	58.18	51.2639	0.526	0.583	0.369118	0.392821
SPU_015411	Sp-Skiv2l	Superkiller viralicidic activity 2-like (S. cerevisiae) like	NP_008860	699	535	0.0633	0.3877	0.16324	1.97779	0.06849	-3410.32	-3371.49	-3367.32	8.33678	0.00396371	0.0219572	0.0939068	54.92	48.2349	0.491	0.597	0.366778	0.342105
SPU_000781	Sp-B3galt5_1	Beta-1,3-galactosyltransferase 5 (Beta-1,3-GalTase 5) (Beta3Gal-T5) (b3Gal-T5) (UDP-galactose:beta-N-acetylglucosamine beta-1,3-galactosyltransferase 5) (UDP-Gal:beta-GlcNAc beta-1,3-galactosyltransferase 5) (Beta-3-Gx-T5)	13123995	437	297	0.1359	0.2617	0.51937	2.5621	0.15684	-2053.78	-2033.55	-2029.4	8.2969	0.00413988	0.0226972	0.0939068	60.28	54.8775	0.457	0.533	NULL	0.3505
SPU_008753	Sp-Mib1_1	mindbomb homolog 1 (Drosophila)-1	AAN75493.1	520	441	0.0477	0.2346	0.20346	3.16582	0.01781	-2584.53	-2566.02	-2561.88	8.27238	0.00413988	0.0226972	0.0939068	56.74	51.8351	0.515	0.545	0.343731	0.363
SPU_006068	Sp-Sr/Fu/Igr	none	XM_776992	1113	743	0.0763	0.4396	0.1736	2.05171	0.00594	-5094.84	-5061.27	-5057.14	8.26062	0.00413988	0.0226972	0.0939068	56.45	48.8568	0.528	0.556	0.310833	0.361
SPU_018598	Sp-Ubc13	UBE2N	Q9EQX9	152	139	0.0627	0.2853	0.21979	1.62287	0.04409	-836.651	-822.671	-818.541	8.25925	0.00413988	0.0226972	0.0939068	61	60.5798	0.428	0.343	0.349669	0.3815
SPU_020980	Sp-Ankib1	ankyrin repeat and IBR domain containing 1	AAI50793.1	1036	975	0.0431	0.4292	0.10045	2.14721	0.02627	-6173.56	-6144.9	-6140.77	8.25685	0.00413988	0.0226972	0.0939068	52.76	56.5715	0.448	0.346	0.355673	0.355544
SPU_013771	Sp-Cep76	centrosomal protein 76	AAI19217.1	711	562	0.0242	0.2607	0.09294	2.61787	0.00214	-3171.39	-3164.22	-3160.09	8.24996	0.00413988	0.0226972	0.0939068	56.31	53.6015	0.496	0.476	0.34776	0.381
SPU_028328	Sp-Cadherin_10	none	none	418	135	0.0494	0.0634	0.77865	0.80561	0.12902	-676.392	-674.03	-669.905	8.24948	0.00413988	0.0226972	0.0939068	55.82	52.2652	0.447	0.472	0.351347	0.3685
SPU_017998	Sp-Ercc1	Excision repair cross-complementing rodent repair deficiency, complementation group 1	AAH11224	644	400	0.0638	0.37	0.17239	2.10158	0.02822	-2562.35	-2549.33	-2545.21	8.23605	0.00431604	0.0234221	0.0939068	54.83	56.401	0.476	0.411	0.34783	0.4115
SPU_000146	Sp-Kpnb1	Karyopherin (Importin) beta 1	BC055115	855	691	0.0139	0.3345	0.04143	2.1091	0.01338	-3898.91	-3883.75	-3879.64	8.22163	0.00440412	0.0237791	0.0939068	52.03	47.5093	0.492	0.54	0.365223	0.397
SPU_028150	Sp-Kndc1	kinase non-catalytic C-lobe domain (KIND) containing 1	CAM24665.1	2413	1856	0.1046	0.3111	0.33627	2.19535	0.01003	-12483.4	-12415.5	-12411.4	8.20829	0.00440412	0.0237791	0.0939068	49.87	55.8389	0.424	0.338	0.340317	0.345
SPU_010785	Sp-Slc24a2_1	solute carrier family 24 (sodium/potassium/calcium exchanger)	27369563	748	624	0.0646	0.3641	0.17735	1.90702	0.01942	-4056.85	-4020.47	-4016.37	8.19887	0.00449221	0.0241325	0.0939068	57.73	51.4092	0.488	0.537	0.358629	0.3845
SPU_012974	Sp-Galr2L_16	galanin receptor 2-like-16	NP_003848.1	395	316	0.0972	0.3122	0.31147	3.49656	0.09788	-2085.48	-2064.23	-2060.15	8.15248	0.00449221	0.0241325	0.0939068	58.19	50.8263	0.493	0.62	0.342373	0.359
SPU_018174	Sp-Cep57	centrosomal protein 57kDa; centrosomal protein 57	EDL78487.1	481	351	0.0284	0.4179	0.06807	2.69857	0.04373	-2140.19	-2116.35	-2112.27	8.15214	0.00458029	0.0244823	0.0939068	55.78	47.7431	0.536	0.58	0.354756	0.3685
SPU_022993	Sp-Hypp_1064	hypothetical protein-1064; integral plasma membrane protein-like	BAH14678.1	694	565	0.0501	0.3107	0.16135	2.63235	0.00342	-3497.01	-3480.29	-3476.22	8.14658	0.00458029	0.0244823	0.0939068	55.17	53.8271	0.477	0.471	0.379469	0.398699
SPU_000707	Sp-Srbd1	S1 RNA binding domain 1	NP_060549	831	535	0.088	0.4933	0.17837	1.56855	0.01453	-3799.95	-3765.6	-3761.53	8.14447	0.00458029	0.0244823	0.0939068	51.64	52.9809	0.441	0.423	0.310769	0.338
SPU_021929	Sp-Hypp_2588	hypothetical protein-2588	none	502	367	0.0907	0.285	0.31812	2.76105	0.01576	-2401.32	-2387.12	-2383.05	8.13673	0.00458029	0.0244823	0.0939068	58.85	55.8699	0.499	0.523	NULL	0.3415
SPU_028375	Sp-Golph3	golgi phosphoprotein 3	NP_071413	290	260	0.0275	0.339	0.08104	1.51898	0.03727	-1526.83	-1508.08	-1504.01	8.13163	0.00466837	0.0248286	0.0939068	53.19	55.923	0.464	0.422	0.351443	0.366154
SPU_020998	Sp-LyarL	Ly1 antibody reactive clone-like	NP_079557.2	954	587	0.1257	0.2276	0.55219	1.92021	0.04197	-3905.46	-3892.83	-3888.77	8.12058	0.00466837	0.0248286	0.0939068	53.61	55.7531	0.418	0.452	0.356352	0.3275
SPU_004807	Sp-Z32	none	NP_008900	1049	727	0.102	0.5317	0.1918	2.54166	0.05534	-5243.54	-5185.73	-5181.68	8.10547	0.00466837	0.0248286	0.0939068	52.37	46.8088	0.539	0.624	0.366188	0.386
SPU_000202	Sp-Chn2	Chimaerin beta, Chimerin2, RhoGAP3	BC3764	807	699	0.0415	0.2629	0.15797	1.84059	0.00153	-4032.86	-4014.58	-4010.53	8.09479	0.00466837	0.0248286	0.0939068	55.82	52.1862	0.478	0.513	0.349244	0.3985
SPU_002269	Sp-C6orf192L	human chromosome 6 open reading frame 192-like	CAI95705.1	398	300	0.0954	0.2893	0.32962	2.18996	0.03169	-1993.17	-1973.69	-1969.64	8.09021	0.00475645	0.0251715	0.0939068	61	60.6635	0.451	0.411	0.360643	0.356
SPU_022075	Sp-ClvhH2a	none	none	134	103	0.0658	0.1468	0.44815	1.53109	0.04008	-581.785	-575.77	-571.726	8.08821	0.00475645	0.0251715	0.0939068	56.95	50.2955	0.517	0.519	0.342679	0.396
SPU_020196	Sp-Nup35	nucleoporin 35kDa; mitotic phosphoprotein 44	AAL86379.1	480	137	0.0601	0.3976	0.15127	1.82479	0.02516	-883.126	-868.673	-864.636	8.07389	0.00475645	0.0251715	0.0939068	53.28	51.4352	0.499	0.482	0.373604	0.348862
SPU_019650	Sp-Pigq	phosphatidylinositol glycan anchor biosynthesis, class Q	BAG62051.1	498	297	0.1484	0.2487	0.5965	2.57649	0.08643	-2126.42	-2114.89	-2110.85	8.06752	0.00475645	0.0251715	0.0939068	51.64	54.6181	0.422	0.404	0.370883	0.3605
SPU_023048	Sp-Supt16hL_1	chromatin-specific transcription elongation factor large subunit	AAH73849	621	470	0.0199	0.2611	0.0764	1.61644	0.04118	-2474.91	-2456.24	-2452.21	8.06428	0.00475645	0.0251715	0.0939068	49.52	44.7297	0.493	0.578	0.365571	0.371235
SPU_012202	Sp-Xpo1h	exportin 1, CRM1 homolog (yeast)	EDL07882.1	815	461	0.002	0.2003	0.01003	2.86883	0.0023	-2274.85	-2272.53	-2268.51	8.03921	0.00475645	0.0251715	0.0939068	49.75	49.2829	0.44	0.477	0.320929	0.32016
SPU_011784	Sp-Slco2a1	Solute carrier organic anion transporter family member 2A1 (Solute carrier family 21 member 2) (Prostaglandin transporter) (PGT)	3914329	667	510	0.0841	0.2775	0.303	2.20128	0.04598	-3289.23	-3276.42	-3272.41	8.02253	0.00475645	0.0251715	0.0939068	59.62	54.2431	0.504	0.552	0.375854	0.396506
SPU_021551	Sp-Hypp_2560	hypothetical protein-2560	XP_002161702.1	441	367	0.0664	0.4085	0.16252	2.85145	0.01427	-2424.95	-2399.37	-2395.37	7.99434	0.00484453	0.025511	0.0939068	56.73	49.2346	0.521	0.599	0.351575	0.3685
SPU_009139	Sp-Slc5a8_1	sodium-dependent monocarboxylate transporter	44921586	602	432	0.0568	0.3443	0.16509	2.10952	0.01164	-2725.92	-2702.82	-2698.83	7.9911	0.00484453	0.025511	0.0939068	56.73	52.4678	0.51	0.505	0.360564	0.358
SPU_000147	Sp-Dnah5L	dynein, axonemal, heavy chain 5	XP_226891.3	200	141	0.0555	0.5637	0.0984	0.91087	0.01485	-922.987	-912.403	-908.409	7.9895	0.00484453	0.025511	0.0939068	48.23	40.5489	0.493	0.584	0.329855	0.366183
SPU_022734	Sp-U2af2	U2 (RNU2) small nuclear RNA auxiliary factor 2 isoform a	NP_009210	418	347	0.0259	0.3028	0.08545	1.17902	0.03067	-1969	-1948.34	-1944.35	7.9845	0.00484453	0.025511	0.0939068	56.19	52.9083	0.495	0.444	0.343901	0.382564
SPU_023794	Sp-Wap	none	XP_790729	202	150	0.0675	0.1461	0.46232	2.85862	0.05788	-844.806	-837.707	-833.717	7.97955	0.00484453	0.025511	0.0939068	59.6	54.3875	0.504	0.464	0.367986	0.3625
SPU_000262	Sp-Smcr7L	Smith Megenis syndrome chromosome region, candidate 7 like	XP_001379187.1	475	410	0.0815	0.5073	0.16069	2.05762	0.00255	-2919.93	-2894.68	-2890.69	7.97143	0.00484453	0.025511	0.0939068	53.09	49.4426	0.52	0.579	NULL	0.371
SPU_004813	Sp-Slc25a5	ADP/ATP translocase 2 (Adenine nucleotide translocator 2) (ANT 2) (ADP,ATP carrier protein 2) (Solute carrier family 25 member 5)	1703188	299	209	0.0344	0.4372	0.07862	1.63353	0.05018	-1165.26	-1142	-1138.01	7.97068	0.00484453	0.025511	0.0939068	44.66	37.0986	0.571	0.74	0.387481	0.3795
SPU_000243	Sp-Wdr60	WD repeat domain 60	NP_666151.3	965	783	0.0319	0.2633	0.12105	1.57197	0.00833	-4334.27	-4326.55	-4322.57	7.96231	0.00484453	0.025511	0.0939068	52.48	51.8304	0.451	0.405	0.32642	0.338
SPU_006872	Sp-Kiaa0907L_1	KIAA0907 protein-like-1	BAA74930.2	831	595	0.0791	0.2805	0.28196	2.45205	0.06741	-3880.87	-3858.03	-3854.05	7.95645	0.00484453	0.025511	0.0939068	57.91	54.0276	0.57	0.489	0.35918	0.374
SPU_007479	Sp-Arp6	arp 6	72044622	246	170	0.0231	0.67	0.03453	2.78159	0.0128	-1079.87	-1070.62	-1066.65	7.95364	0.00484453	0.025511	0.0939068	54.53	40.4737	0.499	0.649	0.332595	0.386154
SPU_016202	Sp-Hypp_2252	hypothetical protein-2252	AAH79820.1	336	237	0.0524	0.1819	0.28802	1.83393	0.07754	-1330.3	-1319.91	-1315.93	7.952	0.00493262	0.0258472	0.0939068	56.92	56.6097	0.53	0.529	NULL	0.439
SPU_011038	Sp-Endo16	Endo16	NP_999684	471	393	0.1629	0.5224	0.31192	1.83605	0.11348	-3177.36	-3156.62	-3152.65	7.94246	0.0050207	0.0261801	0.0939068	57.76	54.7531	0.483	0.525	0.365665	0.435
SPU_026786	Sp-Colf_12	none	none	352	207	0.1596	0.3171	0.50337	2.26159	0.00494	-1529.51	-1522.08	-1518.12	7.91669	0.0050207	0.0261801	0.0939068	53.2	54.6059	0.461	0.388	0.375059	0.385657
SPU_016064	Sp-Gkap1	G kinase anchoring protein 1	NP_998237.1	367	181	0.0595	0.2185	0.27243	1.25487	0.10188	-993.271	-979.078	-975.122	7.9125	0.00510878	0.0265097	0.0939068	52.13	56.9563	0.43	0.395	0.358114	0.3325
SPU_027525	Sp-PlexA2_3	plexin A2	AAN06565.2	500	379	0.0639	0.335	0.19068	2.71798	0.00834	-2408.15	-2394.84	-2390.88	7.91008	0.00510878	0.0265097	0.0939068	55.93	54.986	0.471	0.464	0.35155	0.3645
SPU_010277	Sp-Spca	Secretory pathway calcium ATPase	NM_001033649	678	506	0.026	0.3258	0.07992	2.08721	0.00209	-2947.67	-2935.47	-2931.52	7.90576	0.00510878	0.0265097	0.0939068	59.96	53.5976	0.484	0.505	0.33897	0.357179
SPU_020212	Sp-Slc7a4_2	Cationic amino acid transporter-4 (CAT-4) (CAT4) (Solute carrier family 7 (cationic amino acid transporter, y+ system), member 4)	61252142, 14250696	631	143	0.1464	0.5545	0.26407	1.91325	0.03056	-1145.47	-1136.73	-1132.78	7.90551	0.00510878	0.0265097	0.0939068	57.7	53.7105	0.5	0.547	0.371697	0.351795
SPU_012214	Sp-Hypp_676	hypothetical protein-676	none	639	413	0.1429	0.2969	0.48133	2.66105	0.00514	-2982.7	-2968.93	-2964.98	7.90396	0.00510878	0.0265097	0.0939068	52.74	56.4988	0.466	0.39	0.339739	0.351
SPU_005955	Sp-Notchl1	none	AAF45848.2	4525	3062	0.0529	0.2545	0.20781	1.82217	0.00795	-17593.9	-17514	-17510.1	7.89452	0.00510878	0.0265097	0.0939068	55.54	56.5784	0.449	0.394	0.351483	0.365
SPU_021872	Sp-Hypp_2581	hypothetical protein-2581	AAF39339.1	405	341	0.1323	0.3721	0.35555	2.8249	0.02522	-2471.57	-2451.8	-2447.85	7.88513	0.00510878	0.0265097	0.0939068	58.97	58.4711	0.472	0.417	0.340312	0.3485
SPU_027923	Sp-B4galt5_4	Beta-1,4-galactosyltransferase 5 (Beta-1,4-GalTase 5) (Beta4Gal-T5) (b4Gal-T5) (UDP-galactose:beta-N-acetylglucosamine beta-1,4-galactosyltransferase 5) (UDP-Gal:beta-GlcNAc beta-1,4-galactosyltransferase 5) (Beta-1,4-GalT	13123982	415	294	0.0676	0.3806	0.17753	3.20388	0.01727	-1893.19	-1885.56	-1881.62	7.88103	0.00519686	0.0268361	0.0939068	61	52.9131	0.462	0.511	0.339499	0.3095
SPU_028378	Sp-Hypp_2953	hypothetical protein-2953	XP_002224474.1	529	352	0.0338	0.3934	0.08589	2.11083	0.01605	-2106.46	-2082.12	-2078.19	7.86561	0.00519686	0.0268361	0.0939068	55.09	47.3013	0.54	0.606	0.390469	0.3535
SPU_008988	Sp-Mglur3_2	none	CAG06963.1	945	792	0.0937	0.3542	0.26448	2.34439	0.11371	-5438.51	-5391.93	-5388	7.86216	0.00519686	0.0268361	0.0939068	58.07	52.1882	0.522	0.587	0.368813	0.3575
SPU_006369	Sp-Fdxacb1L	ferredoxin-fold anticodon binding domain containing 1-like	NP_941077.2	711	425	0.143	0.3001	0.47656	2.11573	0.01149	-3067.19	-3051.43	-3047.5	7.85601	0.00519686	0.0268361	0.0939068	57.88	56.3943	0.485	0.473	0.384456	0.343672
SPU_023597	Sp-Slc16a14L_2	solute carrier family 16, member 14 (monocarboxylic acid transporter 14)-like-2	EDL02187.1	604	490	0.1185	0.3032	0.39076	2.23539	0.15461	-3456.1	-3432.12	-3428.19	7.85482	0.00519686	0.0268361	0.0939068	59.26	53.6723	0.501	0.513	0.357391	0.406703
SPU_017975	Sp-C3orf25L	human chromosome 3 open reading frame 25-like	NP_997190.1	629	518	0.0596	0.2949	0.2022	3.49591	0.03164	-3224.21	-3209.94	-3206.01	7.85478	0.00519686	0.0268361	0.0939068	57.04	53.4137	0.483	0.52	0.365791	0.377
SPU_006444	Sp-Cycb3	none	Q8WWL7	437	256	0.062	0.329	0.18857	3.55723	0.00514	-1576.32	-1566.31	-1562.38	7.85375	0.00519686	0.0268361	0.0939068	47.37	39.9513	0.519	0.662	0.35022	0.378715
SPU_020234	Sp-Cyp2L42	Cytochrome P450 Family 2 like, CYP2	51921287	509	443	0.0702	0.3844	0.18267	2.55171	0.08443	-2859.14	-2819.29	-2815.38	7.82487	0.00537303	0.0274797	0.0939068	52.66	44.1496	0.528	0.657	0.346939	0.364
SPU_002174	Sp-CpsiL	carbamoyl-phosphate synthetase 1, mitochondrial	BAD74205	1503	1034	0.0279	0.3968	0.07029	1.8528	0.04812	-6247.4	-6198.41	-6194.5	7.82076	0.00537303	0.0274797	0.0939068	53.8	49.7173	0.488	0.518	0.351761	0.364252
SPU_027020	Sp-Prpf39	PRP39 pre-mRNA processing factor 39	NP_060392	985	637	0.062	0.3478	0.1781	1.53681	0.00401	-3997.49	-3975.82	-3971.91	7.81673	0.00537303	0.0274797	0.0939068	53.59	49.0578	0.496	0.48	0.33978	0.373
SPU_024731	Sp-Tlr131	none	none	921	638	0.0882	0.1952	0.45163	2.40554	0.06239	-3972.05	-3953.94	-3950.03	7.8135	0.00537303	0.0274797	0.0939068	54.71	55.5631	0.425	0.467	NULL	0.364
SPU_026033	Sp-Hypp_1166	hypothetical protein-1166	none	906	551	0.1483	0.219	0.67707	3.18588	0.35618	-3819.34	-3805.48	-3801.58	7.80277	0.00537303	0.0274797	0.0939068	50.02	55.5187	0.442	0.342	0.37093	0.3605
SPU_003185	Sp-Hypp_376	hypothetical protein-376; zona pellucida B-like	XP_002121344.1	895	595	0.0555	0.4165	0.13333	2.12468	0.01392	-3808.05	-3776.88	-3772.98	7.79962	0.00537303	0.0274797	0.0939068	56.23	46.9333	0.527	0.592	0.353264	0.3645
SPU_014419	Sp-Bat2	HLA-B associated transcript 2	AAH53522.1	498	455	0.0725	0.3132	0.23161	2.04173	0.02926	-2947.87	-2917.52	-2913.62	7.79872	0.00537303	0.0274797	0.0939068	57.29	53.7305	0.549	0.426	0.3598	0.364
SPU_012070	Sp-Cpt2	Carnitine O-palmitoyltransferase II, mitochondrial precursor (CPT II)	1706111	677	383	0.0291	0.1915	0.15182	2.57268	0.06052	-2052.31	-2036.6	-2032.7	7.78477	0.00537303	0.0274797	0.0939068	54.42	52.1673	0.468	0.485	0.341523	0.363077
SPU_026987	Sp-Ppp2AdirsB56	PP2A-regulatory subunit 56, delta isoform	50726892	579	544	0.0076	0.13	0.05859	3.02485	0.01085	-2613.46	-2606.61	-2602.72	7.78123	0.00537303	0.0274797	0.0939068	57.35	51.4004	0.466	0.527	0.359185	0.364
SPU_027355	Sp-Rnf14	ring finger protein 14	NP_004281.1	505	293	0.1059	0.2466	0.42958	2.81397	0.19287	-1911.86	-1892.76	-1888.87	7.77792	0.00537303	0.0274797	0.0939068	54.46	48.5788	0.498	0.564	0.34924	0.366154
SPU_021832	Sp-Lnb/Tm7_2	none	none	1044	505	0.1219	0.4852	0.25118	1.84377	0.05687	-3829.7	-3806.7	-3802.81	7.7776	0.00537303	0.0274797	0.0939068	58.81	56.4732	0.46	0.447	0.36886	0.3935
SPU_002578	Sp-Acin1	apoptotic chrmatin condensation inducer isoform 1	AAH94217	634	187	0.1025	0.5568	0.18409	1.3611	0.02284	-1382.66	-1367.1	-1363.21	7.77477	0.00546111	0.0277968	0.0939068	52.68	43.2616	0.54	0.624	0.357802	0.371282
SPU_020131	Sp-Tirc7	Sp-TIR-containing 7	none	992	409	0.0873	0.3533	0.24715	2.64044	0.05113	-2727.52	-2711.11	-2707.22	7.77061	0.00546111	0.0277968	0.0939068	52.48	45.729	0.511	0.553	0.332752	0.337079
SPU_009038	Sp-Galr2L_14	galanin receptor 2-like-14	AAI47996.1	342	293	0.1249	0.4199	0.2974	2.53061	0.04684	-2158.87	-2129.21	-2125.33	7.76914	0.00546111	0.0277968	0.0939068	55.3	50.2411	0.505	0.601	NULL	0.357
SPU_010568	Sp-Kcnk18L_1	potassium channel, subfamily K, member 18-like-1	NP_997144.1	396	297	0.133	0.3668	0.36254	2.34633	0.11581	-2142.35	-2121.83	-2117.96	7.744	0.00554919	0.0281109	0.0939068	54.95	50.4654	0.505	0.585	0.319095	0.3705
SPU_022627	Sp-Slc38a3	System N amino acid transporter 1 (SN1) (N-system amino acid transporter 1) (Solute carrier family 38 member 3)	52783419	448	321	0.0308	0.228	0.13489	2.50298	0.01287	-1776.88	-1766.35	-1762.48	7.73846	0.00554919	0.0281109	0.0939068	57.71	56.1021	0.427	0.424	0.336101	0.364941
SPU_019212	Sp-Slc7a4_5	solute carrier family 7 (cationic amino acid transporter, y+ system), member 4	67845995	629	468	0.1373	0.4791	0.28653	2.734	0.00249	-3630.33	-3604.17	-3600.31	7.73399	0.00554919	0.0281109	0.0939068	58.32	54.4213	0.524	0.568	0.402055	0.349
SPU_003979	Sp-Fbxl7	F-box and leucine-rich repeat protein 7	BAC98037.1	757	430	0.0844	0.2173	0.38832	2.76747	0.21235	-2685.63	-2665.27	-2661.41	7.7272	0.00554919	0.0281109	0.0939068	56.09	54.6274	0.48	0.469	0.362643	0.415
SPU_003889	Sp-Hs3st2	heparan sulfate (glucosamine) 3-O-sulfotransferase 2	BAG36249.1	370	336	0.098	0.1828	0.53595	2.24645	0.03425	-2069.64	-2063.27	-2059.41	7.71452	0.00554919	0.0281109	0.0939068	53.08	52.8488	0.423	0.453	NULL	0.362
SPU_026200	Sp-Tlr142	none	none	940	295	0.0471	0.1789	0.26359	2.81053	0.01898	-1637.65	-1626.07	-1622.22	7.70711	0.00554919	0.0281109	0.0939068	58.54	59.2504	0.405	0.443	NULL	0.341
SPU_028753	Sp-Z359	none	NP_689625	558	249	0.0992	0.1657	0.59864	1.37652	0.27942	-1529.66	-1520.28	-1516.45	7.67393	0.00572536	0.0287303	0.0939068	55.62	58.5271	0.455	0.376	0.344014	0.418255
SPU_010343	Sp-Ddx5_17L	DEAD box polypeptide 17 isoform p82	NP_004387, NP_006377	883	784	0.0546	0.2924	0.18671	2.85904	0.12721	-4882.18	-4842.08	-4838.25	7.66698	0.00581344	0.0290356	0.105973	53.8	52.6931	0.533	0.453	0.378473	0.3845
SPU_003103	Sp-Slc10a1	Sodium/bile acid cotransporter (Na(+)/bile acid cotransporter) (Na(+)/taurocholate transport protein) (Sodium/taurocholate cotransporting polypeptide) (Solute carrier family 10 member 1)	2498046	487	404	0.0887	0.3125	0.28379	2.1397	0.00979	-2668.05	-2654.24	-2650.41	7.66195	0.00581344	0.0290356	0.105973	56.76	56.9212	0.459	0.505	NULL	0.3935
SPU_011306	Sp-Keap1	Kelch-like-ECH-associated protein	none	608	513	0.0171	0.3704	0.04615	2.43531	0.00264	-2923.61	-2919.18	-2915.35	7.65702	0.00581344	0.0290356	0.105973	53.87	48.3146	0.529	0.635	0.407353	0.3815
SPU_006053	Sp-Frap	FKBP12-rapamycin complex-associated protein	P42345	585	330	0.0068	0.3381	0.02021	2.10332	0.00349	-1807.26	-1802.67	-1798.84	7.65276	0.00581344	0.0290356	0.105973	55.76	48.142	0.52	0.568	0.341831	0.436405
SPU_003867	Sp-Gcsh	Glycine cleavage system H protein, mitochondrial precursor	121079	175	157	0.1388	0.3551	0.39084	1.78555	0.05742	-1138.59	-1131.77	-1127.94	7.65154	0.00581344	0.0290356	0.105973	55.79	59.6942	0.413	0.327	0.330047	0.375
SPU_004052	Sp-Hypp_1495	hypothetical protein-1495	XP_001984108.1	546	461	0.0695	0.3116	0.22313	2.04965	0.0102	-2949.81	-2938.48	-2934.67	7.62658	0.00581344	0.0290356	0.105973	58.78	60.2387	0.474	0.401	NULL	0.35
SPU_003153	Sp-Dirc2	disrupted in renal carcinoma 2	NP_001004597.1	540	412	0.0637	0.2134	0.29855	2.50345	0.08199	-2462.36	-2446.24	-2442.43	7.62424	0.00581344	0.0290356	0.105973	52.08	51.2469	0.473	0.471	0.345481	0.332457
SPU_015239	Sp-Hypp_2201	hypothetical protein-2201	YP_001404761.1	512	463	0.1011	0.3569	0.28335	2.82461	0.04428	-3237.07	-3201.69	-3197.88	7.62303	0.00581344	0.0290356	0.105973	58.29	57.4389	0.492	0.528	NULL	0.4165
SPU_011869	Sp-Ttrhde	none	AAH32288	1051	876	0.059	0.4385	0.13465	2.05322	0.00242	-5799.47	-5754.49	-5750.68	7.62251	0.00581344	0.0290356	0.105973	58.35	51.6935	0.5	0.563	0.367009	0.3995
SPU_002461	Sp-Aplysia/Adp/Ribcyc	ADP RIBOSYL CYCLASE, cyclic ADP-ribose hydrolase, NAD glycohydrolase.	AAA65698	273	181	0.1733	0.3322	0.5216	1.92532	0.04576	-1379.96	-1371.35	-1367.55	7.60955	0.00581344	0.0290356	0.105973	56.18	54.0758	0.449	0.447	0.353828	0.323137
SPU_009256	Sp-Hypp_573	hypothetical protein-573; FAT tumor suppressor homolog 3 (Drosophila)-like	EEA50151.1	790	455	0.1987	0.2538	0.78279	1.68264	0.09304	-3471.82	-3461.47	-3457.67	7.60368	0.00581344	0.0290356	0.105973	55.6	58.5303	0.431	0.389	0.336871	0.352
SPU_018797	Sp-Evi1	z47	AAB29907	1126	911	0.017	0.3385	0.0503	2.58448	0.0014	-5099.39	-5091.52	-5087.73	7.58684	0.00581344	0.0290356	0.105973	54.52	49.3982	0.503	0.561	0.32449	0.351
SPU_017661	Sp-Mgam	Maltase-glucoamylase, intestinal [Includes: Maltase (Alpha-glucosidase); Glucoamylase (Glucan 1,4-alpha-glucosidase)]	21431783	951	748	0.0565	0.3389	0.16683	1.77992	0.02691	-4641.14	-4592.08	-4588.29	7.57671	0.00581344	0.0290356	0.105973	57.41	51.1385	0.498	0.539	0.350051	0.369
SPU_010722	Sp-Furin1	Furin-like protease 1, Furin-1, Kex2-like endoprotease 1, dKLIP-1	BAA12203	683	470	0.1294	0.3659	0.35351	2.60357	0.00947	-3392.55	-3362.19	-3358.4	7.5748	0.00581344	0.0290356	0.105973	53.53	50.3043	0.499	0.523	0.392462	0.39
SPU_027346	Sp-Hypp_2899	hypothetical protein-2899; EF hand calcium binding domain 1	XP_002209781.1	461	334	0.0577	0.281	0.20542	1.86216	0.02559	-2051.58	-2039.48	-2035.7	7.57092	0.00581344	0.0290356	0.105973	50.44	51.7546	0.461	0.429	0.341255	0.346
SPU_025439	Sp-Rdh8_3	retinol dehydrogenase 8	71892412	273	225	0.1176	0.2813	0.41803	1.84394	0.1118	-1528.96	-1515.47	-1511.69	7.56824	0.00581344	0.0290356	0.105973	60.26	51.9824	0.523	0.595	0.361702	0.372
SPU_007274	Sp-Surreal/Gpcr106	none	none	387	337	0.069	0.3583	0.19263	2.22427	0.00465	-2111.06	-2089.1	-2085.32	7.55999	0.00581344	0.0290356	0.105973	51.5	48.2874	0.506	0.645	NULL	0.364
SPU_023401	Sp-Pdk1	phosophoinositide-dependent protein kinase 1, PKB-kinase	XP-786576.1	731	627	0.0521	0.2517	0.20684	1.5391	0.12564	-3713.28	-3680.57	-3676.79	7.55376	0.00581344	0.0290356	0.105973	58.59	52.8539	0.477	0.519	0.343745	0.3775
SPU_025795	Sp-Hypp_2801	hypothetical protein-2801	XP_002053714.1	455	119	0.0596	0.3056	0.19513	0.79321	0.02838	-687.555	-682.251	-678.476	7.55013	0.00581344	0.0290356	0.105973	50.13	50.2867	0.437	0.463	0.354155	0.3675
SPU_007603	Sp-Slco	solute carrier organic anion transporter	72009600	567	464	0.0617	0.3178	0.19411	2.49713	0.00271	-2955.42	-2944.84	-2941.07	7.54397	0.00581344	0.0290356	0.105973	56.23	52.2216	0.51	0.541	0.398914	0.3735
SPU_012494	Sp-Lrr/Lnb/7Tm/Gpcr	none	none	1301	506	0.037	0.4473	0.0827	2.09872	0.02013	-3219.97	-3201.62	-3197.85	7.54376	0.00581344	0.0290356	0.105973	56.47	48.1481	0.519	0.588	0.371111	0.372
SPU_012936	Sp-ThrombB1	none	none	879	748	0.0489	0.533	0.09177	1.64934	0.00374	-4977.23	-4935.91	-4932.14	7.54197	0.00581344	0.0290356	0.105973	55.23	49.1653	0.497	0.516	0.346745	0.3335
SPU_012938	Sp-Hypp_697	hypothetical protein-697	EEB19425.1	711	630	0.0879	0.3018	0.2913	2.13119	0.02834	-4105.56	-4075.97	-4072.21	7.52316	0.00590152	0.0293537	0.105973	56.09	57.9801	0.473	0.409	0.329626	0.3385
SPU_012385	Sp-Ttrspn_10	none	none	189	101	0.0467	0.3583	0.13032	1.84774	0.01005	-615.643	-613.804	-610.043	7.5219	0.00590152	0.0293537	0.105973	50.37	43.2959	0.51	0.578	0.361287	0.344615
SPU_017587	Sp-Hypp_2344	hypothetical protein-2344	XP_002202977.1	423	297	0.1082	0.2571	0.42098	4.3984	0.04117	-1922.61	-1911.3	-1907.54	7.51882	0.00590152	0.0293537	0.105973	53.52	54.5754	0.61	0.301	0.345383	0.34
SPU_005523	Sp-St6galnac4	Alpha-N-acetyl-neuraminyl-2,3-beta-galactosyl-1,3-N-acetyl-galactosaminide alpha-2,6-sialyltransferase (NeuAc-alpha-2,3-Gal-beta-1,3-GalNAc-alpha-2,6-sialyltransferase) (ST6GalNAc IV) (Sialyltransferase 7D) (Sialyltransferase 3C)	21759443	520	428	0.0841	0.3954	0.2127	2.4993	0.00946	-2919.6	-2904.94	-2901.18	7.51712	0.00590152	0.0293537	0.105973	56.17	45.3474	0.508	0.57	0.343399	0.3805
SPU_027657	Sp-Aip	aryl hydrocarbon receptor interacting protein; AIP protein	AAI03019.1	328	248	0.05	0.309	0.16173	2.29565	0.03922	-1443.71	-1431.29	-1427.54	7.51399	0.00598961	0.0296692	0.105973	56.1	44.8412	0.54	0.653	0.335034	0.3955
SPU_004781	Sp-Polr3c	polymerase (RNA) III (DNA dependent) polypeptide C	NP_001033600.1	505	355	0.049	0.2821	0.17364	2.37765	0.10495	-2082.3	-2063.5	-2059.75	7.50315	0.00598961	0.0296692	0.105973	54.92	56.5019	0.444	0.458	0.343266	0.375
SPU_011713	Sp-Sardh	Sarcosine dehydrogenase, mitochondrial precursor (SarDH) (BPR-2)	52000845	546	384	0.0618	0.288	0.21447	2.67757	0.04666	-2382.32	-2360.44	-2356.71	7.47075	0.00607769	0.029982	0.111205	54.63	52.7979	0.498	0.484	0.370816	0.356923
SPU_004364	Sp-Hypp_1516	hypothetical protein-1516; G protein coupled receptor	EEA45958.1	447	351	0.1278	0.352	0.36299	2.90697	0.07666	-2537.99	-2521.96	-2518.23	7.46062	0.00607769	0.029982	0.111205	60.14	57.3992	0.478	0.51	0.363237	0.378
SPU_008924	Sp-Hypp_563	hypothetical protein-563; ubiquitin specific peptidase like 1-like	XP_002211419.1	932	623	0.1023	0.3962	0.25807	2.18594	0.00236	-4395.08	-4375.73	-4372	7.45065	0.00607769	0.029982	0.111205	56.49	52.9602	0.508	0.519	0.337313	0.3735
SPU_000197	Sp-Figl1L	fidgetin-like 1	NP_001096311.1	310	122	0.0725	0.7189	0.1009	1.88436	0.00824	-926.223	-912.893	-909.169	7.44811	0.00607769	0.029982	0.111205	54.91	52.8184	0.49	0.45	0.331416	0.3405
SPU_018981	Sp-Arl11l2	ARL11-Like 2, ADP-Ribosylation Factor-Like 11 LIKE 2	NM_001012248	213	183	0.0103	0.3429	0.0301	5.47058	0.00853	-1028.34	-1023.57	-1019.86	7.43001	0.00625385	0.0306119	0.111205	53.78	56.3016	0.454	0.393	0.353159	0.398199
SPU_022480	Sp-Fam55c_6	family with sequence similarity 55, member C-6	NP_001127928.1	590	425	0.1041	0.3218	0.32361	1.91625	0.05277	-2892.9	-2880.52	-2876.8	7.42848	0.00625385	0.0306119	0.111205	57.92	52.0581	0.479	0.528	0.341591	0.385
SPU_026493	Sp-Aldh6a1	Methylmalonate-semialdehyde dehydrogenase [acylating],mitochondrial precursor (MMSDH) (Malonate-semialdehyde dehydrogenase [acylating])	12643424	515	448	0.0375	0.351	0.10698	2.03089	0.01677	-2747.19	-2731.69	-2727.98	7.42188	0.00634194	0.0309231	0.111205	48.65	45.3331	0.501	0.495	0.339193	0.3465
SPU_012253	Sp-Eve	even-skipped-like protein	NM_214651	402	361	0.0306	0.3462	0.08839	2.95939	0.00982	-2184.59	-2171.18	-2167.47	7.41725	0.00634194	0.0309231	0.111205	51.69	45.893	0.595	0.594	0.329721	0.3895
SPU_002483	Sp-Fam114a2	family with sequence similarity 114, member A2	AAF76523.1	600	366	0.0674	0.2106	0.32027	2.51893	0.11584	-2190.35	-2173.57	-2169.86	7.41439	0.00634194	0.0309231	0.111205	46.93	47.505	0.481	0.439	0.327466	0.380571
SPU_025904	Sp-Mllt4	myeloid/lymphoid or mixed-lineage leukemia (trithorax homolog, Drosophila), translocated to, 4	NP_037349.1	472	377	0.0414	0.2985	0.13879	4.45261	0.00282	-2243.41	-2222.16	-2218.46	7.40731	0.00634194	0.0309231	0.111205	47.43	40.1821	0.581	0.634	0.336632	0.3435
SPU_008689	Sp-Wash1_1	WAS protein family homolog 1-1	NP_878908.3	380	297	0.0261	0.3126	0.08361	2.38888	0.01634	-1704.28	-1688.3	-1684.6	7.405	0.00643002	0.031232	0.111205	54.32	51.0701	0.498	0.536	0.363283	0.385992
SPU_001144	Sp-Ddo	D-aspartate oxidase (DASOX) (DDO)	6174925	288	255	0.1074	0.3772	0.28485	2.23431	0.05692	-1773.03	-1760.09	-1756.39	7.39399	0.0065181	0.0315385	0.129277	47.83	53.8268	0.432	0.314	0.32882	0.355995
SPU_019222	Sp-Hypp_150	hypothetical protein-150	none	1114	346	0.211	0.3049	0.69205	1.96085	0.15505	-2788.66	-2779.37	-2775.68	7.37634	0.0065181	0.0315385	0.129277	58.07	57.8554	0.502	0.43	0.369654	0.3745
SPU_009954	Sp-Tsp1	none	none	192	114	0.1817	0.2489	0.73024	2.50308	0.16433	-863.4	-854.472	-850.787	7.36963	0.0065181	0.0315385	0.129277	58.96	50.2494	0.533	0.569	0.342857	0.337
SPU_015300	Sp-Gpr115_5	G protein-coupled receptor 112-5	EAW78659.1	589	359	0.0771	0.4433	0.17401	2.06936	0.01214	-2454.67	-2422.1	-2418.42	7.36945	0.0065181	0.0315385	0.129277	55.95	55.0392	0.448	0.471	0.348612	0.356877
SPU_021080	Sp-Ankrd34c	ankyrin repeat domain 34C	NP_997143.1	602	538	0.041	0.3806	0.10776	2.18803	0.00201	-3426.84	-3419.26	-3415.58	7.36628	0.0065181	0.0315385	0.129277	58.74	57.7458	0.482	0.433	0.38414	0.333
SPU_020636	Sp-CopineD	none	NP_705898.1	563	358	0.027	0.3591	0.07533	1.92388	0.04388	-2068.95	-2046.27	-2042.59	7.36254	0.0065181	0.0315385	0.129277	51.48	44.0108	0.48	0.559	0.339993	0.354682
SPU_004401	Sp-Pomt2	protein O-mannosyltransferase 2	NP_037514	646	413	0.0346	0.1621	0.21341	2.22853	0.04406	-2217.78	-2204.79	-2201.11	7.36088	0.0065181	0.0315385	0.129277	54.49	51.6714	0.474	0.49	0.348512	0.3285
SPU_021934	Sp-Ctps2	cytidine triphosphate synthase II	28559085	174	130	0.0602	0.2587	0.23286	1.78861	0.06136	-772.034	-759.933	-756.261	7.34575	0.0065181	0.0315385	0.129277	57.05	51.7802	0.485	0.541	0.342995	0.363148
SPU_028538	Sp-Clect_57	none	none	247	157	0.0886	0.2749	0.32229	2.2882	0.00923	-1011.83	-1002.22	-998.551	7.33677	0.0065181	0.0315385	0.129277	61	56.1633	0.483	0.47	0.339672	0.393382
SPU_011527	Sp-Tiam2	T lymphoma invasion and metastasis inducing protein 2	NM_206278	1150	447	0.0344	0.3492	0.09845	2.42512	0.01879	-2559.12	-2538.18	-2534.52	7.32093	0.0065181	0.0315385	0.129277	52.39	43.1894	0.532	0.646	0.339972	0.392
SPU_019745	Sp-Hypp_159	hypothetical protein-159	XP_002250310.1	2130	1130	0.1512	0.3521	0.42954	1.89078	0.01364	-8477.92	-8437.44	-8433.79	7.30403	0.0065181	0.0315385	0.129277	55.18	55.8124	0.47	0.432	0.347376	0.3285
SPU_022017	Sp-Hypp_180	hypothetical protein-180	none	1121	625	0.1674	0.3711	0.45116	2.20194	0.03893	-4866.13	-4848.52	-4844.88	7.28096	0.00660618	0.0318596	0.129277	52.94	55.3224	0.456	0.406	0.330154	0.360839
SPU_023820	Sp-Dym	dymeclin	EDL09501.1	689	432	0.0204	0.3244	0.06275	3.14705	0.00328	-2464.51	-2454.62	-2450.98	7.27997	0.00660618	0.0318596	0.129277	51.64	45.9432	0.47	0.553	0.344232	0.404
SPU_005264	Sp-Pdella	phosphodiesterase 11A	AAI58126.1	1117	894	0.0278	0.2338	0.1189	2.60925	0.00996	-4997.81	-4976.17	-4972.53	7.2772	0.00669427	0.0321787	0.129277	58.29	55.2209	0.471	0.492	0.36527	0.3915
SPU_007023	Sp-My1a/My1b/My1c	none	NP_446438.1	416	283	0.0387	0.2288	0.16907	1.62537	0.0128	-1562.41	-1545.6	-1541.96	7.27314	0.00678235	0.0324957	0.129277	55.7	53.5728	0.448	0.482	0.353591	0.365683
SPU_013960	Sp-Allgif1	none	CV652693	439	318	0.0808	0.2911	0.27753	1.84311	0.0223	-2025.39	-2014.76	-2011.13	7.26063	0.00678235	0.0324957	0.129277	56.41	49.947	0.507	0.56	0.37129	0.356018
SPU_011357	Sp-Cds2	Phosphatidate cytidylyltransferase 2 (CDP-diglyceride synthetase 2) (CDP-diglyceride pyrophosphorylase 2) (CDP-diacylglycerol synthase 2) (CDS 2) (CTP:phosphatidate cytidylyltransferase 2) (CDP-DAG synthase 2) (CDP-DG synthetase 2)	67460420	434	252	0.0689	0.334	0.20619	2.9515	0.0056	-1628.33	-1619.81	-1616.18	7.2582	0.00678235	0.0324957	0.129277	53.2	47.3205	0.478	0.567	0.356977	0.3275
SPU_002214	Sp-Lon	Mitochondrial ATP-dependent protease Lon [	none	959	596	0.0355	0.2434	0.14581	1.60565	0.01195	-3309.85	-3288.62	-3285	7.24978	0.00678235	0.0324957	0.129277	52.56	50.7747	0.48	0.464	0.359593	0.3685
SPU_026968	Sp-Kiaa1598L	KIAA1598 protein-like	EAW49438.1	594	463	0.0752	0.3468	0.21672	1.48268	0.03199	-2980.08	-2954.36	-2950.74	7.24728	0.00687043	0.0328106	0.129277	51.1	52.5517	0.451	0.414	0.321494	0.324949
SPU_008617	Sp-Glyt_5	glycine transporter	BAD67440.1	845	592	0.0478	0.3405	0.14031	2.01703	0.02076	-3629.3	-3590.94	-3587.32	7.24593	0.00687043	0.0328106	0.129277	55.86	47.7649	0.53	0.591	0.357741	0.335924
SPU_025772	Sp-Calseq	ER calcustorin, Protein disulfide isomerase (pdi)	NM_182439	401	241	0.0658	0.2672	0.24628	1.80367	0.05419	-1466.79	-1449.05	-1445.43	7.23199	0.00687043	0.0328106	0.129277	48.47	45.5165	0.474	0.463	0.357203	0.35
SPU_026694	Sp-Slc7a9_2	B(0,+)-type amino acid transporter 1 (B(0,+)AT) (Glycoprotein-associated amino acid transporter b0,+AT1)	12585187	529	491	0.0626	0.3401	0.184	1.92131	0.12268	-3150.53	-3116.07	-3112.47	7.21153	0.00695851	0.0331235	0.129277	55.72	56.8272	0.449	0.437	0.338297	0.3865
SPU_019956	Sp-Hypp_2475	hypothetical protein-2475	XP_002213935.1	508	351	0.0816	0.304	0.26853	2.40288	0.12248	-2261.52	-2234.04	-2230.44	7.209	0.00695851	0.0331235	0.129277	58	52.449	0.488	0.582	0.377427	0.3425
SPU_011138	Sp-Hypp_1961	hypothetical protein-1961; kringle containing transmembrane protein 1-like	EAW59773.1	492	364	0.1075	0.3505	0.30657	2.04143	0.01978	-2554.86	-2529.35	-2525.74	7.20285	0.00695851	0.0331235	0.129277	60.14	53.4546	0.5	0.517	0.362812	0.3265
SPU_005251	Sp-C10orf33L	human chromosome 10 open reading frame 33-like; oxidoreductase-like	ABM84344.1	617	177	0.047	0.251	0.18722	2.32734	0.06629	-1043.53	-1029.57	-1025.97	7.19213	0.00713468	0.0337432	0.129277	51.53	49.2824	0.499	0.502	0.365635	0.403817
SPU_019046	Sp-Pccb	Propionyl-CoA carboxylase beta chain, mitochondrial precursor (PCCase beta subunit) (Propanoyl-CoA:carbon dioxide ligase beta subunit)	1709602	553	385	0.0293	0.3759	0.07807	2.8848	0.0284	-2325.35	-2302.98	-2299.4	7.17897	0.00722276	0.03405	0.129277	56.52	55.8408	0.474	0.439	0.348031	0.392
SPU_019927	Sp-Traf3ip1	TNF receptor-associated factor 3 interacting protein 1	XP_001234447.1	309	247	0.0503	0.3347	0.15019	1.31485	0.0119	-1449.9	-1428.65	-1425.06	7.16622	0.00722276	0.03405	0.129277	57.21	58.5752	0.421	0.445	0.328724	0.354359
SPU_009006	Sp-Hypp_3069	hypothetical protein-3069	none	1078	808	0.0793	0.3042	0.26068	2.65855	0.01118	-5227.91	-5207.98	-5204.39	7.16534	0.00722276	0.03405	0.129277	55.14	55.7455	0.472	0.451	NULL	0.3505
SPU_014715	Sp-Gelsolinh2	Gelsolin	NM_080126.2	144	132	0.1447	0.3251	0.44515	1.97303	0.02981	-945.087	-933.511	-929.932	7.15809	0.00731084	0.0343549	0.129277	60.09	54.3496	0.507	0.547	0.387703	0.35641
SPU_011348	Sp-Fxr	NR1H4	NP_989873.1	429	174	0.0115	0.5232	0.02205	0.69199	0.01074	-947.818	-943.066	-939.488	7.15642	0.00731084	0.0343549	0.129277	54.84	46.8593	0.51	0.604	0.367662	0.4025
SPU_001747	Sp-Hypp_1344	hypothetical protein-1344; Rho GTPase activating protein 27-like	NP_957168.1	414	246	0.1196	0.3384	0.35326	2.01436	0.13418	-1750.04	-1727.64	-1724.06	7.14693	0.00739892	0.0346578	0.129277	59.73	53.3462	0.503	0.51	0.345101	0.387
SPU_004160	Sp-Srcr37	none	none	872	593	0.1036	0.4261	0.2432	2.06109	0.00681	-4186.39	-4165.36	-4161.8	7.13719	0.00757509	0.035258	0.129277	56.06	59.4288	0.479	0.347	0.330727	0.352
SPU_002215	Sp-Agsd	alpha-glucosidase, glycosyl hydrolase family 31	47226644	699	596	0.047	0.3903	0.12029	2.01128	0.00896	-3730.14	-3706.67	-3703.11	7.13337	0.00757509	0.035258	0.129277	54.37	50.0544	0.507	0.589	0.348087	0.368
SPU_022252	Sp-Slc17a6	solute carrier family 17 (sodium-dependent inorganic phosphate cotransporter), member 6	31543717	193	164	0.0956	0.2873	0.3327	2.48215	0.15879	-1089.26	-1075.12	-1071.56	7.12326	0.00757509	0.035258	0.129277	61	54.4848	0.482	0.457	0.389739	0.3675
SPU_026018	Sp-Hypp_238	hypothetical protein-238	none	1429	905	0.062	0.3057	0.2029	1.73768	0.07054	-5617.03	-5573.48	-5569.92	7.12019	0.00757509	0.035258	0.129277	55.47	52.4849	0.495	0.504	0.353655	0.337
SPU_022429	Sp-Cdk5rap3	CDK5 regulatory subunit associated protein 3	BAE32274.1	502	306	0.0352	0.2126	0.1655	1.99139	0.00792	-1665.3	-1652.35	-1648.79	7.11965	0.00757509	0.035258	0.129277	54.23	52.8868	0.45	0.473	0.346354	0.361019
SPU_027064	Sp-Apba1_1	amyloid beta (A4) precursor protein binding, family A, member 1-1	CAH74104.1	468	382	0.022	0.3896	0.0564	2.25683	0.01339	-2231.16	-2214.86	-2211.31	7.1174	0.00757509	0.035258	0.129277	54.6	46.0714	0.518	0.589	0.356812	0.4165
SPU_000971	Sp-Slc6a2_1	noradrenaline transporter	AAF98299.1	538	341	0.0418	0.2411	0.17355	1.57475	0.0831	-1962.29	-1942.25	-1938.7	7.0974	0.00783934	0.0361441	0.129277	55.57	51.808	0.478	0.492	0.358528	0.3275
SPU_021193	Sp-Adam/Ts16/18L	none	Q8TE57	670	513	0.0254	0.3986	0.06364	2.10343	0.00511	-3056.15	-3036.59	-3033.04	7.09695	0.00783934	0.0361441	0.129277	56.59	49.1541	0.516	0.554	0.366516	0.339
SPU_006723	Sp-Enpp3_2	Ectonucleotide pyrophosphatase/phosphodiesterase 3	CAA88029	648	135	0.1273	0.3227	0.39465	2.30541	0.00777	-954.078	-947.975	-944.426	7.09693	0.00783934	0.0361441	0.129277	56.29	51.0142	0.464	0.463	0.324663	0.3535
SPU_002838	Sp-Hyal1-2	hyaluronoglucosaminidase 1-2; hyaluronidase	NP_149349.2	447	322	0.1098	0.3	0.36591	3.5093	0.08721	-2198.37	-2176.61	-2173.07	7.07985	0.00783934	0.0361441	0.129277	60.07	55.3201	0.472	0.484	0.366019	0.333846
SPU_010939	Sp-Slc25a38	solute carrier family 25, member 38	AAI48054.1	339	273	0.0822	0.3309	0.24845	2.04531	0.03387	-1852.84	-1841.59	-1838.05	7.07337	0.00783934	0.0361441	0.129277	55.64	54.1757	0.486	0.461	0.385539	0.3565
SPU_011837	Sp-Apobec1	none	NP_055391	595	335	0.019	0.3392	0.05593	2.65701	0.01605	-1897.35	-1885.92	-1882.39	7.06109	0.00792742	0.0364357	0.129277	50.94	42.3134	0.536	0.568	0.352866	0.3445
SPU_023045	Sp-Hypp_1067	hypothetical protein-1067	none	691	255	0.1385	0.3383	0.40946	2.21358	0.07583	-1874.01	-1864.22	-1860.69	7.06013	0.00792742	0.0364357	0.129277	55.64	56.5749	0.48	0.437	0.345459	0.40458
SPU_021925	Sp-Wdr23	WD repeat domain 23	NP_079506.1	428	349	0.016	0.4092	0.03898	1.47002	0.02288	-1980.97	-1969.41	-1965.89	7.04475	0.0080155	0.0367255	0.129277	56.61	58.1576	0.452	0.406	0.35561	0.384874
SPU_013713	Sp-Hypp_2099	hypothetical protein-2099; cis,cis-muconate transport protein MucK (Aedes aegypti)-like	EAT36431.1	354	153	0.1408	0.2798	0.50341	1.99368	0.25986	-1097.61	-1085.1	-1081.58	7.03531	0.0080155	0.0367255	0.129277	61	54.9126	0.502	0.525	0.384758	0.3725
SPU_020966	Sp-Ship	none	HSY14385	994	346	0.0379	0.4285	0.08855	2.82983	0.01953	-2144.1	-2126.12	-2122.61	7.0353	0.0080155	0.0367255	0.129277	56.46	50.6688	0.511	0.539	0.359473	0.373642
SPU_021473	Sp-Ids_4	Iduronate 2-sulfatase precursor (Alpha-L-iduronate sulfate sulfatase) (Idursulfase) [Contains: Iduronate 2-sulfatase 42 kDa chain; Iduronate 2-sulfatase 14 kDa chain]	124174	600	464	0.0474	0.2098	0.22618	2.16243	0.01465	-2652.33	-2643.87	-2640.35	7.0347	0.0080155	0.0367255	0.129277	57.73	55.8844	0.482	0.47	0.356951	0.335
SPU_027712	Sp-Pcbp1	Poly(C) binding protein	P61978	341	224	0.1183	0.4205	0.28129	1.56635	0.06582	-1599.94	-1586.92	-1583.4	7.03056	0.0080155	0.0367255	0.129277	52.14	46.9967	0.556	0.554	NULL	0.3515
SPU_004954	Sp-Pp2arsBi2	Alpha isoform of regulatory subunit B, protein phosphatase 2 isoform 2; Protein phosphatase 2, regulatory subunit B'', alpha isoform 2	AAH87097	813	586	0.0303	0.5122	0.05917	1.79936	0.00963	-3655.85	-3626.83	-3623.32	7.02564	0.00810358	0.0370135	0.129277	55.45	45.8221	0.528	0.64	0.369132	0.358
SPU_023893	Sp-Tlx3	T-cell leukemia homeobox 3	AAH17291.1	440	402	0.0877	0.2628	0.33388	3.15441	0.03829	-2620.42	-2610	-2606.5	7.01256	0.00810358	0.0370135	0.129277	60.48	54.2988	0.532	0.47	0.349597	0.3665
SPU_022505	Sp-Naglu_2	alpha-N-acetylglucosaminidase (Sanfilippo disease IIIB)-2	AAH55733.1	473	370	0.0521	0.2673	0.19508	2.60299	0.1147	-2217.64	-2196.8	-2193.3	7.00351	0.00827975	0.0375843	0.129277	51.97	51.6161	0.456	0.464	0.339543	0.349074
SPU_013379	Sp-Kiaa1456L	KIAA1456 protein-like; human chromosome 8 open reading frame 79-like	BAB95980.1	757	664	0.0698	0.2891	0.24137	2.31696	0.00975	-4198.13	-4167.81	-4164.31	6.99988	0.00836783	0.037867	0.129277	57.53	52.587	0.475	0.506	0.345066	0.3595
SPU_008192	Sp-Slc23a1_2	Solute carrier family 23 member 1 (Sodium-dependent vitamin C transporter 1) (hSVCT1) (Na(+)/L-ascorbic acid transporter 1) (Yolk sac permease-like molecule 3) (nucleobase transporters)	24212470	1187	687	0.0693	0.4109	0.16857	2.29135	0.02307	-4623.99	-4578.14	-4574.64	6.99529	0.00836783	0.037867	0.129277	57.27	50.801	0.514	0.552	0.373517	0.399
SPU_008368	Sp-Sptan1L	spectrin, alpha, non-erythrocytic 1-like	EAW87810.1	1184	710	0.0535	0.2745	0.19493	1.85532	0.00402	-4177.43	-4152.99	-4149.5	6.98335	0.00845592	0.038148	0.129277	52.86	49.7164	0.477	0.482	0.349254	0.368205
SPU_010567	Sp-Kcnk18	two-pore-domain potassium channel TRESK	37499513	465	358	0.1234	0.3551	0.34745	2.19473	0.08336	-2552.69	-2532.41	-2528.93	6.96857	0.00845592	0.038148	0.129277	54.07	46.932	0.513	0.603	0.351207	0.4035
SPU_025415	Sp-Hypp_1146	hypothetical protein-1146; myeloid leukemia factor 1 interacting protein-like	NP_001020844.1	798	488	0.1208	0.2489	0.4855	2.72295	0.08657	-3333.15	-3311.78	-3308.3	6.9669	0.00845592	0.038148	0.129277	57.4	57.458	0.469	0.421	0.344716	0.382564
SPU_009123	Sp-Nebnph	none	19856971	330	289	0.0548	0.1901	0.28813	2.0025	0.01559	-1653.06	-1641.9	-1638.43	6.94661	0.00845592	0.038148	0.129277	55.74	54.8881	0.485	0.475	0.346039	0.357436
SPU_017318	Sp-Fads	delta-6 fatty acid desaturase	4514722	381	169	0.0713	0.2904	0.24533	2.53696	0.11107	-1030.48	-1012.4	-1008.93	6.93783	0.00845592	0.038148	0.129277	52.31	50.0047	0.461	0.477	0.339653	0.3725
SPU_024849	Sp-Rft1	RFT1 homolog (S. cerevisiae); putative endoplasmic reticulum transmembrane protein	NP_443091.1	575	435	0.0318	0.353	0.09008	3.17698	0.00876	-2661.33	-2653.18	-2649.73	6.91261	0.00863208	0.0387048	0.129277	53.4	50.9699	0.46	0.525	0.346692	0.377
SPU_022410	Sp-Tbcc	beta-tubulin cofactor C	NP_003183	353	295	0.0809	0.3108	0.26047	1.81012	0.02206	-1895.23	-1878.92	-1875.47	6.91037	0.00863208	0.0387048	0.129277	55.99	52.5202	0.456	0.51	NULL	0.312
SPU_015832	Sp-Sts	Steryl-sulfatase precursor (Steroid sulfatase) (Steryl-sulfate sulfohydrolase) (Arylsulfatase C) (ASC)	135006	596	353	0.0493	0.4104	0.12012	3.91866	0.01688	-2288.34	-2279.98	-2276.52	6.91023	0.00863208	0.0387048	0.129277	55.67	54.5244	0.479	0.459	0.350724	0.377
SPU_021429	Sp-Efhc1	EF-hand domain (C-terminal) containing 1	EAX04370.1	645	510	0.0397	0.5437	0.07294	2.58317	0.047	-3167.44	-3115.39	-3111.94	6.89832	0.00863208	0.0387048	0.129277	48.61	39.8833	0.538	0.692	0.361948	0.354
SPU_010172	Sp-FAD-dep_OxRdtase	FAD-dependent oxidoreductase (bacterial)	ZP_03157748.1	408	310	0.0489	0.2185	0.2236	2.06231	0.00388	-1815.68	-1804.99	-1801.55	6.89415	0.00863208	0.0387048	0.129277	54.04	49.0927	0.496	0.485	0.333568	0.312
SPU_009998	Sp-Gluld1_2	glutamate-ammonia ligase (glutamine synthase) domain containing 1	31077110	448	344	0.0525	0.2821	0.18628	2.91642	0.04897	-2059.09	-2039.41	-2035.97	6.88178	0.00863208	0.0387048	0.129277	59.09	53.9658	0.517	0.556	NULL	0.325
SPU_004963	Sp-Ap2a1	adaptor protein complex AP-2, alpha 1 subunit	NP_031484.1	217	138	0.0427	0.2731	0.15637	1.38242	0.03784	-772.819	-758.551	-755.111	6.88075	0.00863208	0.0387048	0.129277	51.56	45.6811	0.513	0.612	0.378625	0.350494
SPU_022803	Sp-Hypp_2632	hypothetical protein-2632	XP_394629.3	318	246	0.0665	0.2442	0.27247	1.82726	0.06339	-1487.96	-1469.87	-1466.44	6.87316	0.00863208	0.0387048	0.129277	57.53	54.7322	0.48	0.462	0.338847	0.369
SPU_014832	Sp-Cpsf5	Cleavage and polyadenylation specific factor 5	NP_008937	227	121	0.0301	0.3044	0.09881	2.281	0.00847	-693.058	-687.728	-684.292	6.87077	0.00863208	0.0387048	0.129277	55.93	56.7271	0.446	0.376	0.330084	0.3635
SPU_007180	Sp-Pnn	pinin, desmosome associated protein	XP_509919.2	587	334	0.0649	0.3594	0.18051	1.40235	0.02847	-2065	-2057.43	-2054	6.86894	0.00863208	0.0387048	0.129277	54.06	52.5221	0.476	0.462	0.337021	0.362051
SPU_011332	Sp-Clca1_3	calcium-dependent chloride channel 1-3; chloride channel regulator 1-3	AAC95429.1	1118	885	0.0732	0.2556	0.2864	2.73304	0.2077	-5521.03	-5485.81	-5482.38	6.86225	0.00863208	0.0387048	0.129277	55.91	49.7863	0.538	0.538	0.361698	0.383
SPU_015618	Sp-Kcnc1	Potassium voltage-gated channel subfamily C member 1 (Voltage-gated potassium channel subunit Kv3.1) (Kv4) (NGK2)	116438	210	149	0.0297	0.8446	0.03512	2.54175	0.03154	-1032.3	-1017.89	-1014.46	6.85792	0.00863208	0.0387048	0.129277	53.82	43.2261	0.554	0.668	0.360369	0.3585
SPU_009649	Sp-Hypp_584	hypothetical protein-584; DMRT-like family C2-like	XP_512691.2	695	525	0.1901	0.3241	0.5865	2.91425	0.03375	-4140.06	-4119.76	-4116.33	6.84971	0.00863208	0.0387048	0.129277	57.56	55.0018	0.506	0.475	0.350143	0.3455
SPU_004719	Sp-Ttc7b	tetratricopeptide repeat domain 7B	XP_510118.2	844	569	0.0132	0.43	0.03065	1.48113	0.03203	-3318.58	-3305.41	-3301.99	6.83363	0.00880824	0.0392548	0.129277	54.52	48.473	0.513	0.536	0.33938	0.413
SPU_021171	Sp-Bpnt1	3'(2'),5'-bisphosphate nucleotidase 1 (Bisphosphate 3'-nucleotidase 1) (PAP-inositol-1,4-phosphatase) (PIP)	46395636	277	237	0.0282	0.3028	0.09311	2.64957	0.03774	-1399.73	-1383.91	-1380.5	6.83357	0.00880824	0.0392548	0.129277	53.74	48.9936	0.517	0.483	0.338096	0.3485
SPU_008022	Sp-Frizz4	none	XP_848753.1	533	460	0.0203	0.3663	0.05553	1.63614	0.02295	-2657.53	-2640.05	-2636.63	6.82287	0.00898441	0.0397982	0.129277	57.41	55.4381	0.492	0.511	NULL	0.407
SPU_007205	Sp-Glyt_2	glycine transporter	BAD67440.1	682	583	0.0586	0.4984	0.11767	2.43708	0.0226	-3813.31	-3755.93	-3752.52	6.82079	0.00898441	0.0397982	0.129277	44.22	38.7542	0.531	0.661	NULL	NULL
SPU_009364	Sp-Lactb3	beta-lactamase 3	ZP_04150179.1	432	379	0.1015	0.3746	0.27084	1.79898	0.00352	-2702.96	-2685.6	-2682.19	6.8156	0.00898441	0.0397982	0.129277	55.41	54.0339	0.508	0.534	0.37711	0.375
SPU_018146	Sp-Rpp38	ribonuclease P/MRP 38kDa subunit	none	395	217	0.0779	0.1847	0.42196	2.59412	0.03831	-1291.32	-1284.26	-1280.86	6.81211	0.00898441	0.0397982	0.129277	51.19	51.8655	0.469	0.452	0.341334	0.3335
SPU_027861	Sp-Mamdc2_3	MAM domain containing 2-3	XP_001787437.1	1053	722	0.0586	0.3329	0.1761	2.59654	0.01076	-4488.2	-4469.64	-4466.24	6.79949	0.00898441	0.0397982	0.129277	56.73	50.5506	0.516	0.576	0.342743	0.3975
SPU_022250	Sp-Lrr/Igr	none	AAK62357.1	639	439	0.1372	0.3327	0.41219	2.7019	0.01092	-3206.26	-3187.1	-3183.7	6.79121	0.00898441	0.0397982	0.129277	57.44	55.4685	0.471	0.49	NULL	0.358421
SPU_021871	Sp-Rdh1_2	retinol dehydrogenase type 1	17063122	316	257	0.1014	0.2558	0.39644	2.2158	0.11645	-1692.03	-1677.36	-1673.97	6.78938	0.00898441	0.0397982	0.129277	59.3	57.3796	0.453	0.455	0.370207	0.350664
SPU_015711	Sp-Slc16a4L_3	solute carrier family 16 (monocarboxylic acid transporters), member 4-like-3	EDL01900.1	436	382	0.133	0.3173	0.41918	2.15188	0.24339	-2760.13	-2736.54	-2733.15	6.78273	0.00898441	0.0397982	0.129277	56.08	54.2233	0.502	0.533	0.361004	0.410705
SPU_001641	Sp-Lrrc57L	leucine rich repeat containing 57-like	CAD98097.1	361	140	0.0066	0.2196	0.03027	1.80781	0.00802	-716.01	-713.155	-709.768	6.77245	0.00898441	0.0397982	0.129277	50.76	53.793	0.426	0.39	0.367556	0.352
SPU_002856	Sp-Ttll6L	tubulin tyrosine ligase-like family, member 6-like	CAM18273.1	319	213	0.0723	0.3015	0.23992	2.95664	0.03919	-1330.55	-1318.53	-1315.15	6.77151	0.00898441	0.0397982	0.129277	57.53	48.3619	0.473	0.525	0.318759	0.353846
SPU_007267	Sp-Pla2g1b	Phospholipase A2 precursor (Phosphatidylcholine 2-acylhydrolase) (Group IB phospholipase A2) (PLA2-Ib)	11387007	189	131	0.16	0.4941	0.32394	1.82408	0.07313	-1047.71	-1038.65	-1035.27	6.76471	0.00898441	0.0397982	0.129277	59.67	56.0856	0.469	0.492	0.399942	0.393
SPU_024092	Sp-Acvr2	Activin receptor type 2, ACTRIIA, ACTR-II	BAA06697	548	482	0.0275	0.2653	0.10356	3.41785	0.00224	-2709.85	-2691.44	-2688.06	6.75522	0.00898441	0.0397982	0.129277	55.17	49.2208	0.511	0.583	0.358779	0.3905
SPU_006596	Sp-Swap70	switch-associated protein 70; SWA-70 protein (SWAP-70)	AAC40155.1	456	371	0.076	0.2414	0.31483	2.5271	0.19167	-2254.09	-2232.93	-2229.56	6.75346	0.00898441	0.0397982	0.129277	52.15	49.0371	0.482	0.542	0.343655	0.368205
SPU_014051	Sp-Bindin	bindin	NM_214518	343	209	0.1647	0.3802	0.43321	1.72055	0.08789	-1601.83	-1593.36	-1589.98	6.74932	0.00898441	0.0397982	0.129277	57.12	54.9246	0.559	0.485	0.384942	0.411667
SPU_004325	Sp-Fastkd1	FAST kinase domains 1	XP_422009.2	972	612	0.0639	0.3956	0.16153	2.76546	0.01461	-4025.52	-4006.56	-4003.18	6.74778	0.00898441	0.0397982	0.129277	53.91	54.9978	0.459	0.45	0.351656	0.3565
SPU_028734	Sp-Hypp_1237	hypothetical protein-1237; human chromosome 14 open reading frame 106-like	XP_002213912.1	861	604	0.0911	0.1709	0.53315	2.77875	0.11352	-3670.56	-3659.46	-3656.09	6.74768	0.00898441	0.0397982	0.129277	56.69	56.0509	0.473	0.457	0.365462	0.3915
SPU_000333	Sp-Zbed1-2	zinc finger, BED-type containing 1-2; KIAA0785-like	BAG09847.1	689	290	0.1226	0.5183	0.23648	2.67438	0.02117	-2150.16	-2137.74	-2134.37	6.7348	0.00916057	0.0403351	0.129277	59.05	55.3632	0.501	0.544	0.32093	0.361
SPU_012373	Sp-Pdhx	Pyruvate dehydrogenase protein X componentw, mitochondrial precursor (Dihydrolipoamide dehydrogenase-binding protein of pyruvate dehydrogenase complex) (Lipoyl-containingpyruvate dehydrogenase complex component X) (E3-binding protein) (E3BP) (proX)	12643417	478	146	0.0554	0.6644	0.08337	3.61657	0.00706	-1052.09	-1037.12	-1033.75	6.73469	0.00916057	0.0403351	0.129277	55.83	52.4318	0.501	0.462	NULL	NULL
SPU_010032	Sp-C6st_1	chondroitin 6-O-sulfotransferase	BC055055	313	241	0.1522	0.7761	0.19604	1.99324	0.00481	-2060.34	-2036.52	-2033.15	6.72852	0.00916057	0.0403351	0.129277	58.49	54.2198	0.472	0.53	0.454545	0.3915
SPU_007872	Sp-Chst5	carbohydrate (N-acetylglucosamine 6-O) sulfotransferase 5	EDL11517.1	574	175	0.1002	0.3428	0.29223	1.71086	0.07411	-1188.68	-1175.3	-1171.94	6.72806	0.00916057	0.0403351	0.129277	60.42	57.1249	0.465	0.505	NULL	0.3625
SPU_000764	Sp-Sarmr4	Sp-Sarm-related 4	none	661	580	0.0552	0.3424	0.16122	1.69514	0.01383	-3588.82	-3567.51	-3564.15	6.71237	0.00924866	0.0406011	0.130548	56.56	52.3928	0.467	0.525	0.329472	0.391
SPU_001964	Sp-Drd2L_11	dopamine receptor D2-like-11	BAG70294.1	427	223	0.1137	0.2209	0.51499	4.11548	0.26091	-1481.03	-1470.23	-1466.87	6.71138	0.00924866	0.0406011	0.130548	57.1	55.9961	0.514	0.562	NULL	0.393
SPU_026963	Sp-Hypp_2878	hypothetical protein-2878	XP_002238947.1	308	202	0.0478	0.2783	0.17176	1.89891	0.06994	-1207.56	-1191.55	-1188.19	6.71034	0.00924866	0.0406011	0.130548	56.85	47.9013	0.528	0.507	0.328585	0.3415
SPU_009319	Sp-Tryp_SPc/LDL/Cub	none	XP_791598	1442	831	0.1123	0.3079	0.36483	2.93368	0.03074	-5571.42	-5559.06	-5555.7	6.70486	0.00924866	0.0406011	0.130548	54.61	48.6788	0.542	0.618	0.358441	0.371981
SPU_010529	Sp-Ttf1	transcription termination factor, RNA polymerase I	NP_031370.2	414	161	0.1197	0.3054	0.39192	1.63901	0.02675	-1108.73	-1094.22	-1090.86	6.70407	0.00924866	0.0406011	0.130548	51.81	51.6971	0.44	0.471	0.319392	0.350256
SPU_006427	Sp-Z126	none	AAP88758	757	580	0.0789	0.2952	0.26741	2.85421	0.06513	-3774.47	-3751.85	-3748.5	6.70231	0.00924866	0.0406011	0.130548	57.39	57.4547	0.477	0.462	NULL	0.36942
SPU_025676	Sp-Spred	Sprouty-related EVH1-domain-containing protein	AAH66561	425	391	0.0195	0.1025	0.19036	2.37686	0.05347	-1916.14	-1908.08	-1904.73	6.70217	0.00924866	0.0406011	0.130548	60.53	56.468	0.487	0.475	0.364582	0.344
SPU_000684	Sp-Hypp_1274	hypothetical protein-1274	NP_937790.1	480	440	0.0375	0.2699	0.13882	2.28367	0.0087	-2575.09	-2565.07	-2561.72	6.7019	0.00924866	0.0406011	0.130548	59.5	59.1147	0.47	0.443	NULL	0.358
SPU_027200	Sp-Xpo1_1	exportin 1, CRM1 homolog (yeast)-1	NP_598775.2	444	156	0.0056	0.2529	0.02213	1.76753	0.0066	-778.77	-776.383	-773.033	6.70178	0.00924866	0.0406011	0.130548	50.7	51.6554	0.431	0.456	0.318379	0.3435
SPU_011144	Sp-Wdr49_2	WD repeat domain 49-2	XP_143339.5	1059	433	0.0527	0.4526	0.1164	2.15417	0.00234	-2754.25	-2731	-2727.65	6.69888	0.00924866	0.0406011	0.130548	54.87	46.8466	0.508	0.599	0.333265	0.39641
SPU_002129	Sp-Not	none	CAA57912	453	309	0.0962	0.4902	0.19631	3.35427	0.05611	-2273.83	-2252.22	-2248.87	6.69639	0.00933674	0.0408668	0.130548	52.56	45.8266	0.555	0.619	0.370598	0.358
SPU_004548	Sp-Adipor2	adiponectin receptor 2	NP_078827	345	256	0.0715	0.5428	0.1318	3.2289	0.02692	-1810.16	-1792.64	-1789.3	6.68999	0.00933674	0.0408668	0.130548	56.71	48.6492	0.519	0.587	0.362766	0.3575
SPU_026468	Sp-Hypp_2845	hypothetical protein-2845	AAI10741.1	499	268	0.0471	0.1925	0.24476	2.19324	0.00383	-1473.96	-1467.95	-1464.61	6.68537	0.00933674	0.0408668	0.130548	54.42	53.3832	0.49	0.477	0.38	0.34
SPU_014242	Sp-Bscl2	Bernardinelli-Seip congenital lipodystrophy 2 (seipin)	EAW74074.1	383	292	0.071	0.2761	0.25711	3.84501	0.00388	-1814.13	-1805.03	-1801.69	6.67438	0.00942482	0.0411308	0.130548	56.25	53.8949	0.483	0.491	0.336266	0.38019
SPU_017029	Sp-Dhx35	DEAH (Asp-Glu-Ala-His) box polypeptide 35	NP_068750	734	340	0.0108	0.3965	0.02715	2.69068	0.01378	-1953	-1946.14	-1942.8	6.66631	0.00960099	0.0416543	0.130548	52.93	48.2374	0.497	0.548	0.346669	0.375
SPU_012250	Sp-Asna1	Arsenical pump-driving ATPase (Arsenite-translocating ATPase) (Arsenical resistance ATPase) (Arsenite-transporting ATPase) (ARSA) (ASNA-I)	6647417	346	301	0.0492	0.3859	0.12756	2.37277	0.03659	-1905.1	-1878.39	-1875.06	6.66242	0.00968907	0.0419138	0.130548	55.22	50.8942	0.466	0.518	0.359436	0.37037
SPU_016358	Sp-Crocc-3	ciliary rootlet coiled-coil, rootletin-3	CAH70057.1	731	374	0.0262	0.558	0.04694	2.30664	0.01551	-2400.1	-2385.84	-2382.51	6.65544	0.00968907	0.0419138	0.130548	52.33	44.7198	0.559	0.619	0.376556	0.393834
SPU_021850	Sp-Cytsa	cytospin A	BAC41420.1	902	649	0.0247	0.1955	0.12657	2.69201	0.04002	-3379.96	-3358.46	-3355.14	6.6551	0.00968907	0.0419138	0.130548	57.54	54.4717	0.493	0.551	0.385049	0.365
SPU_012374	Sp-Scube	signal peptide,CUB domain,EGF-like/CEGP	NP_766638	1016	685	0.0213	0.441	0.04838	1.81694	0.01964	-4153.45	-4131.25	-4127.93	6.649	0.00968907	0.0419138	0.130548	58.82	54.6002	0.493	0.487	0.366687	0.372
SPU_005576	Sp-Mt6_mmpL	matrix metalloproteinase 25	NP_071913	510	378	0.0336	0.3201	0.10513	1.86825	0.00276	-2220.11	-2213.66	-2210.34	6.64671	0.00968907	0.0419138	0.130548	58.64	53.2389	0.512	0.526	0.389249	0.329
SPU_016604	Sp-Pask	PAS kinase	NP_543126.1	282	156	0.0414	0.2486	0.1665	3.3349	0.01121	-888.459	-877.86	-874.544	6.63378	0.00968907	0.0419138	0.130548	50.82	46.4035	0.511	0.572	0.327778	0.3575
SPU_014372	Sp-Ogdh	Oxoglutarate (alpha-ketoglutarate) dehydrogenase (lipoamide)	13436359	725	385	0.0234	0.6784	0.03442	2.11183	0.00601	-2466.93	-2450.32	-2447	6.63111	0.00968907	0.0419138	0.130548	48.34	39.2409	0.538	0.65	0.367312	0.3045
SPU_000573	Sp-Hypp_309	hypothetical protein-309	AAL40375.1	658	280	0.0814	0.3036	0.26831	2.67989	0.02385	-1846.11	-1834.01	-1830.7	6.62521	0.00968907	0.0419138	0.130548	55.61	52.6669	0.522	0.496	0.362053	0.378
SPU_017978	Sp-Rgs12-2	regulator of G-protein signaling 12-2	EDM00077.1	815	650	0.0363	0.3855	0.09426	2.40654	0.01589	-3965.89	-3946.18	-3942.87	6.62461	0.00968907	0.0419138	0.130548	56.73	56.3381	0.478	0.445	0.355582	0.416
SPU_023323	Sp-As3mt_1	Arsenite methyltransferase (S-adenosyl-L-methionine:arsenic(III) methyltransferase) (Methylarsonite methyltransferase) (Methyltransferase Cyt19)	57012609	150	100	0.0478	0.3216	0.14864	0.63483	0.06661	-592.44	-581.101	-577.79	6.62325	0.00968907	0.0419138	0.130548	52.65	44.6263	0.498	0.541	0.309381	0.3655
SPU_023844	Sp-Notch1-19	notch 1 homolog-19	NP_571377.2	949	503	0.0671	0.3883	0.1727	2.15391	0.05241	-3345.92	-3319.77	-3316.46	6.61188	0.00977715	0.0421717	0.130548	57.15	55.0415	0.488	0.444	0.361089	0.3405
SPU_024087	Sp-Reeler/Ring	none	none	508	303	0.142	0.33	0.43044	1.93657	0.04162	-2200.11	-2181.73	-2178.42	6.60783	0.00986523	0.0424282	0.130548	59.19	58.938	0.47	0.42	0.367358	0.3795
SPU_009422	Sp-Cap1_1	adenylyl cyclase-associated protein	NP_006358	192	172	0.1611	0.2305	0.69872	2.23301	0.02344	-1221.93	-1218.15	-1214.86	6.58789	0.0100414	0.0429366	0.130548	56.08	49.1345	0.483	0.524	0.337972	0.325
SPU_017752	Sp-Slc2a13	Proton myo-inositol cotransporter (H(+)-myo-inositol cotransporter) (Hmit)	20177982	624	498	0.0484	0.3446	0.14042	2.70582	0.02159	-3097.27	-3071.86	-3068.58	6.57832	0.0100414	0.0429366	0.130548	56.05	56.0794	0.464	0.422	0.326237	0.332
SPU_012506	Sp-Dkk3	none	XP58310.2	225	191	0.095	0.3458	0.27481	2.27217	0.00676	-1304.34	-1295.33	-1292.05	6.57539	0.0100414	0.0429366	0.130548	51.27	50.3324	0.521	0.505	0.350842	0.4115
SPU_018232	Sp-Tmc7_1	transmembrane channel-like 7-1	AAP78780.1	428	298	0.0318	0.3317	0.09587	1.38231	0.01913	-1757.53	-1737.85	-1734.57	6.57361	0.0100414	0.0429366	0.130548	54.27	51.2731	0.462	0.511	0.354983	0.385154
SPU_010892	Sp-Akrf_1	Aldo keto reductase, AKR fragment	none	323	249	0.0906	0.3657	0.2477	1.47013	0.02678	-1673.65	-1669.71	-1666.42	6.57145	0.0100414	0.0429366	0.130548	54.23	57.8409	0.416	0.305	0.3358	0.3575
SPU_008775	Sp-Uvrag	UV radiation resistance associated gene	NP_848750.3	829	417	0.0729	0.3463	0.21041	1.97551	0.02509	-2752.69	-2745.36	-2742.07	6.568	0.0101295	0.0431887	0.153973	56.09	52.8781	0.48	0.469	0.357543	0.323634
SPU_019378	Sp-Hk1_1	hexokinase 1-1	NP_277032.1	390	222	0.0545	0.6441	0.08463	2.10154	0.03866	-1572.5	-1550.65	-1547.36	6.56467	0.0101295	0.0431887	0.153973	50.07	42.0994	0.522	0.628	0.348469	0.349
SPU_015930	Sp-Rej4_2	receptor for egg jelly 4	AY620398	840	680	0.112	0.2318	0.48324	2.48254	0.1078	-4548.68	-4533.43	-4530.15	6.56278	0.0101295	0.0431887	0.153973	56.81	54.0992	0.478	0.491	0.346877	0.3575
SPU_004660	Sp-Lrr/Igr_15	none	none	1975	1411	0.1829	0.3556	0.51447	2.38792	0.02072	-11162.9	-11104.7	-11101.4	6.56145	0.0101295	0.0431887	0.153973	56.26	59.0311	0.442	0.362	NULL	0.330769
SPU_024778	Sp-Fn3_9	none	none	483	113	0.1717	0.4307	0.39873	2.90261	0.10844	-883.602	-872.595	-869.314	6.56113	0.0101295	0.0431887	0.153973	55.98	53.7204	0.496	0.488	0.3523	0.367179
SPU_028321	Sp-Hypp_2951	hypothetical protein-2951	none	550	270	0.131	0.2918	0.44911	3.58584	0.05311	-1889.77	-1884.22	-1880.94	6.56096	0.0101295	0.0431887	0.153973	56.7	58.8583	0.454	0.406	0.367262	0.365641
SPU_020591	Sp-Hypp_2514	hypothetical protein-2514; cis,cis-muconate transport protein MucK (mosquito)-like	EDV27922.1	448	368	0.1395	0.3362	0.41478	2.14373	0.02218	-2708.55	-2697.32	-2694.05	6.54722	0.0101295	0.0431887	0.153973	56.14	53.3167	0.473	0.531	0.3654	0.3725
SPU_006145	Sp-Kiaa1324L	KIAA1324 protein-like	BAC37713.1	988	592	0.0583	0.3364	0.17341	2.57404	0.06526	-3697.18	-3662.13	-3658.86	6.53926	0.0101295	0.0431887	0.153973	55.77	51.7926	0.471	0.46	0.347874	0.3445
SPU_020248	Sp-C14orf21L	human chromosome 14 open reading frame 21-like	NP_777573.1	644	435	0.0502	0.2388	0.21042	2.58643	0.11744	-2553.65	-2531.56	-2528.29	6.53831	0.0101295	0.0431887	0.153973	58.01	51.7714	0.484	0.545	0.36412	0.3705
SPU_028901	Sp-Papd4	PAP associated domain containing 4; cytoplasmic poly(A) polymerase	CAL91354.1	516	353	0.073	0.1881	0.38831	1.86241	0.12198	-2095	-2080.26	-2076.99	6.53424	0.0101295	0.0431887	0.153973	52.44	52.7568	0.432	0.442	0.326096	0.3775
SPU_027354	Sp-Hypp_1200	hypothetical protein-1200	EAT88528.1	871	651	0.1234	0.2367	0.52122	2.94528	0.00188	-4356.75	-4341.24	-4337.98	6.53069	0.0101295	0.0431887	0.153973	51.95	56.9028	0.458	0.334	0.382455	0.347
SPU_014020	Sp-Cgi09l	CGI-09 protein	NP_057023	507	330	0.0868	0.2034	0.4266	2.92929	0.09275	-2002.52	-1991.58	-1988.32	6.52809	0.0101295	0.0431887	0.153973	57.51	55.9077	0.446	0.447	0.342198	0.374
SPU_027460	Sp-Spata22L	spermatogenesis associated 22-like	NP_115987.1	454	248	0.0832	0.2759	0.30161	2.34661	0.00785	-1579.37	-1573.11	-1569.85	6.5268	0.0102176	0.0434583	0.153973	55.09	52.328	0.499	0.457	0.352298	0.3505
SPU_004673	Sp-Osbp	Oxysterol-binding protein	129308	340	271	0.0141	0.3348	0.04213	1.80189	0.00646	-1457.71	-1451.03	-1447.77	6.52002	0.0103937	0.0439933	0.153973	53.78	45.8958	0.513	0.612	0.362845	0.400441
SPU_020801	Sp-Tars	threonyl-tRNA synthetase	NP_689508	584	281	0.0345	0.3143	0.10981	1.35018	0.00985	-1589.59	-1565.99	-1562.74	6.49929	0.0104818	0.044259	0.153973	52.66	46.0241	0.489	0.563	0.363965	0.333007
SPU_016271	Sp-Hsd11b1	Corticosteroid 11-beta-dehydrogenase, isozyme 1 (11-DH) (11-beta-hydroxysteroid dehydrogenase 1) (11-beta-HSD1)	23830928	278	211	0.0788	0.3468	0.22726	2.54801	0.03697	-1380.1	-1371.93	-1368.69	6.49166	0.0105699	0.0445235	0.153973	60.21	57.4127	0.474	0.492	0.373863	0.407692
SPU_013245	Sp-Ppgb_1	Lysosomal protective protein precursor (Cathepsin A) (Carboxypeptidase C) (Protective protein for beta-galactosidase) [Contains: Lysosomal protective protein 32 kDa chain; Lysosomal protective protein 20 kDa chain]	20178316	419	259	0.0423	0.3298	0.12819	1.3738	0.01564	-1531.2	-1523.95	-1520.71	6.48895	0.0105699	0.0445235	0.153973	60.39	53.0455	0.477	0.509	0.358871	0.347
SPU_025949	Sp-Pigo	Phosphatidylinositol glycan anchoe biosynthesis, class O	XP_001504590.1	1080	812	0.0758	0.3339	0.22697	2.73817	0.03176	-5321.73	-5310.52	-5307.28	6.48127	0.010658	0.0447866	0.153973	54.88	55.2694	0.456	0.454	0.353767	0.364134
SPU_020435	Sp-Hk1	hexokinase I	2873349	326	129	0.051	0.7065	0.07214	1.91156	0.03127	-910.46	-900.117	-896.88	6.4742	0.010658	0.0447866	0.153973	54.86	44.1448	0.521	0.635	0.357612	0.328205
SPU_023409	Sp-Reelin2	none	NP_005036.2	1616	907	0.0453	0.3104	0.14581	2.55724	0.03576	-5484.48	-5454.28	-5451.05	6.45785	0.010658	0.0447866	0.153973	54.96	50.7356	0.507	0.513	0.336316	0.353846
SPU_007151	Sp-Ctsb	Cathepsin B	AB179548	450	315	0.0567	0.3387	0.16736	2.02413	0.02706	-1963.28	-1951.41	-1948.18	6.45591	0.010658	0.0447866	0.153973	58.18	50.9222	0.539	0.578	0.375303	0.374785
SPU_025622	Sp-Cadherin_6	none	none	1326	1109	0.0522	0.2674	0.19533	2.60827	0.00772	-6717.32	-6689.74	-6686.51	6.45285	0.010658	0.0447866	0.153973	58.99	55.696	0.503	0.498	0.349843	0.3575
SPU_018748	Sp-Flad1	FAD synthetase	41872389	528	217	0.0803	0.4783	0.16788	2.21759	0.05338	-1509.15	-1488.51	-1485.29	6.4486	0.0107461	0.0450485	0.153973	57.73	51.771	0.482	0.525	0.355312	0.372
SPU_010625	Sp-Ext1	exostosin 1, multiple exostoses 1	BC075481	317	287	0.0292	0.4338	0.0673	1.94689	0.0074	-1811.51	-1796.59	-1793.37	6.44042	0.0107461	0.0450485	0.153973	58.14	53.4688	0.467	0.48	0.36595	0.3765
SPU_023059	Sp-Slc10a2_11	Ileal sodium/bile acid cotransporter (Ileal Na(+)/bile acid cotransporter) (Na(+) dependent ileal bile acid transporter) (Ileal sodium-dependent bile acid transporter) (ISBT) (Sodium/taurocholate cotransportingpolypeptide, ileal) (Solute carrier family 10 member 2)	2833238	504	390	0.0313	0.283	0.11062	2.77285	0.00472	-2166.19	-2161.57	-2158.35	6.43377	0.0107461	0.0450485	0.153973	55.54	47.5478	0.508	0.642	NULL	0.3405
SPU_026553	Sp-Shoc2L	soc-2 suppressor of clear homolog (C. elegans)-like; KIAA0862 protein-like	AAH49775.1	596	367	0.0443	0.227	0.19533	2.05534	0.00359	-2107.46	-2100	-2096.79	6.43245	0.0107461	0.0450485	0.153973	54.91	51.1674	0.474	0.512	0.348732	0.334
SPU_025689	Sp-Siahbp1	Fuse-binding protein-interacting repressor	NP_055096	595	456	0.0393	0.4397	0.08946	2.4598	0.02203	-2916.15	-2882.88	-2879.67	6.43142	0.0107461	0.0450485	0.153973	55.72	48.3959	0.54	0.552	0.359782	0.3575
SPU_009016	Sp-Sdf4	stromal cell derived factor 4	EDL15064.1	364	262	0.0539	0.3759	0.14341	1.85862	0.02242	-1619.96	-1596.83	-1593.61	6.431	0.0107461	0.0450485	0.153973	61	57.9486	0.462	0.481	0.359175	0.3655
SPU_014896	Sp-RabO5	Rab Orphan 5	AF014120	226	184	0.0938	0.3335	0.28109	1.4737	0.01878	-1230.45	-1219.47	-1216.26	6.42866	0.0108341	0.0453089	0.153973	49.77	52.7577	0.463	0.448	0.382599	0.378462
SPU_005277	Sp-Nek2	none	P51955	453	350	0.0477	0.2837	0.16809	2.00505	0.03249	-2075.67	-2061.17	-2057.96	6.42718	0.0108341	0.0453089	0.153973	51.69	48.3082	0.476	0.531	0.348761	0.3775
SPU_019296	Sp-Golga5	golgi autoantigen, golgin subfamily a, 5	EDL18863.1	738	655	0.0392	0.3973	0.09855	1.46423	0.00463	-3893.47	-3882.39	-3879.18	6.42172	0.0109222	0.0455683	0.153973	49.38	57.606	0.426	0.345	0.317449	0.3565
SPU_027387	Sp-Camsap1L	calmodulin regulated spectrin-associated protein 1-like	CAI39237.2	2184	1713	0.0521	0.2314	0.22532	2.2801	0.01426	-10054.4	-10015.2	-10012	6.41918	0.0109222	0.0455683	0.153973	54.83	55.3306	0.487	0.436	0.352134	0.3605
SPU_010293	Sp-Slc25a29	Mitchondrial carnitine/acylcarnitine carrier protein CACL(CACT-like)	31340009	288	224	0.0659	0.3665	0.17978	2.90964	0.10882	-1463.75	-1442.78	-1439.57	6.41208	0.0109222	0.0455683	0.153973	57.95	54.3471	0.462	0.435	0.340273	0.36
SPU_019090	Sp-Taz_1	tafazzin	48527590	264	220	0.0752	0.3149	0.23879	2.90373	0.04128	-1406.16	-1395.81	-1392.61	6.39811	0.0110103	0.0458264	0.172065	54.16	58.0743	0.418	0.339	0.306886	0.355
SPU_024874	Sp-C2orf39L	human chromosome 2 open reading frame 39-like	AAY15082.1	695	335	0.012	0.435	0.02762	2.32886	0.01203	-1883.81	-1876.87	-1873.67	6.39596	0.0110103	0.0458264	0.172065	54.27	44.8876	0.51	0.643	0.346259	0.348371
SPU_013765	Sp-Glur2	AMPA glutamate receptor 2	AAQ08957.1	857	632	0.0335	0.6222	0.05391	1.47369	0.0016	-4080.77	-4059.29	-4056.1	6.39363	0.0110103	0.0458264	0.172065	51.37	43.9666	0.509	0.635	0.354407	0.397
SPU_006144	Sp-C12orf70	human chromosome 17 open reading frame 70-like; Fanconi anemia core complex 100 kDa subunit-like	NP_001103230.1	919	656	0.0772	0.253	0.30506	3.33384	0.00227	-4111.85	-4106.13	-4102.93	6.39119	0.0110103	0.0458264	0.172065	51.98	52.7044	0.462	0.439	0.343537	0.32
SPU_014177	Sp-Lbx	none	NP_006553.2	319	253	0.0248	0.2432	0.10185	3.11091	0.00427	-1360.04	-1355.02	-1351.83	6.37547	0.0112746	0.0466284	0.172065	52.38	43.0388	0.539	0.626	0.297989	0.4135
SPU_023133	Sp-Slc17a5_9	Sialin (Solute carrier family 17 member 5) (Sodium/sialic acid cotransporter) (AST) (Membrane glycoprotein HP59)	48428688	496	375	0.0946	0.2469	0.38327	1.92746	0.2515	-2454.57	-2438.05	-2434.87	6.37504	0.0112746	0.0466284	0.172065	59.86	53.6739	0.494	0.536	0.364916	0.381718
SPU_028068	Sp-Kcnma1	KCNMA1	XM_778633	1111	784	0.0361	0.3144	0.11497	1.94714	0.05415	-4618.01	-4570.95	-4567.77	6.37273	0.0112746	0.0466284	0.172065	53.4	44.8957	0.507	0.589	0.352695	0.396923
SPU_012880	Sp-Hypp_2053	hypothetical protein-2053	XP_002205571.1	590	341	0.1539	0.3912	0.3934	2.46843	0.04445	-2608.81	-2580.38	-2577.19	6.37107	0.0113626	0.0468931	0.172065	54.68	56.271	0.462	0.443	NULL	0.424568
SPU_027584	Sp-Surreal/Gpcr93	none	none	365	319	0.0483	0.2621	0.18432	4.47276	0.10185	-1912.99	-1896.62	-1893.44	6.36644	0.0113626	0.0468931	0.172065	55.51	49.5474	0.495	0.595	NULL	0.36
SPU_026776	Sp-Sntb1	syntrophin, basic 1	NP_057876.1	542	406	0.0154	0.3219	0.04789	1.85847	0.00626	-2259.77	-2251.44	-2248.26	6.36288	0.0113626	0.0468931	0.172065	55.13	48.454	0.508	0.562	0.365891	0.3855
SPU_010846	Sp-Nlk	nemo-like kinase	AAS00536	390	317	0.0142	0.1556	0.09126	3.44239	0.02859	-1581.17	-1573.97	-1570.79	6.36248	0.0113626	0.0468931	0.172065	54.55	44.4751	0.526	0.609	0.362934	0.424
SPU_024176	Sp-Hypp_211	hypothetical protein-211; ubiquitin/actin fusion protein-like	XP_002248731.1	1599	1311	0.0544	0.2139	0.25438	2.24731	0.07684	-7786.56	-7755.21	-7752.03	6.35912	0.0114507	0.0471571	0.172065	58.71	55.2615	0.516	0.499	0.374	0.371686
SPU_026807	Sp-H6pd	GDH/6PGL endoplasmic bifunctional protein precursor [Includes: Glucose 1-dehydrogenase (Hexose-6-phosphate dehydrogenase); 6-phosphogluconolactonase (6PGL)]	6225399	919	472	0.0809	0.3775	0.21426	2.33196	0.00323	-3125.78	-3115.47	-3112.29	6.35553	0.0114507	0.0471571	0.172065	57.43	54.2773	0.476	0.507	0.379694	0.3515
SPU_016291	Sp-Elach2	elaC homolog 2 (E. coli)	AAH01939.1	709	320	0.0469	0.3168	0.14796	1.79711	0.00899	-1918.69	-1914.94	-1911.77	6.3398	0.0115388	0.0474199	0.172065	53.19	51.2029	0.457	0.478	0.338168	0.342
SPU_014235	Sp-Abi1L	abl-interactor 1-like	EAW86077.1	607	400	0.1237	0.3064	0.40376	2.79126	0.0403	-2847.09	-2831.71	-2828.55	6.33973	0.0115388	0.0474199	0.172065	61	60.1154	0.516	0.441	0.394501	0.37
SPU_017984	Sp-Hypp_904	hypothetical protein-904; G-protein-coupled receptor (GPCR) family	XP_002249579.1	852	695	0.1133	0.2466	0.45933	2.66245	0.0147	-4700.93	-4684.55	-4681.39	6.32734	0.011715	0.0479423	0.172065	58.72	54.4657	0.476	0.507	0.336556	0.3575
SPU_017379	Sp-Six1/2	Six1 or Six2	Q62231	392	379	0.0114	0.069	0.16477	4.14221	0.00901	-1782.57	-1776.86	-1773.71	6.31381	0.011803	0.0482015	0.172065	58.54	51.076	0.527	0.534	0.353613	0.3305
SPU_025951	Sp-Pdp	PDPC; Pyruvate dehydrogenase phosphatase precursor; Pyruvate dehydrogenase phosphatase, catalytic subunit	NP_776374	507	409	0.071	0.4487	0.15825	1.94949	0.00899	-2746.36	-2727.84	-2724.68	6.31274	0.011803	0.0482015	0.172065	54.32	57.0229	0.444	0.376	NULL	0.3465
SPU_025572	Sp-Dis	death inducer with SAP domain, Ccar1	AF465615	1164	893	0.0374	0.6633	0.05642	1.69271	0.00112	-5749.38	-5730.18	-5727.02	6.30255	0.0118911	0.04846	0.172065	50.41	42.5909	0.545	0.669	0.376411	0.361702
SPU_001148	Sp-Clptm1	cleft lip and palate associated transmembrane protein 1	NP_001285	270	214	0.0619	0.3204	0.19309	1.63039	0.02541	-1325.05	-1316.55	-1313.41	6.28853	0.0120673	0.0489737	0.172065	53.69	58.5371	0.444	0.386	0.368574	0.416842
SPU_005775	Sp-Hypp_464	hypothetical protein-464	EDV36483.1	746	647	0.2004	0.3889	0.51544	2.2853	0.02286	-5247.02	-5213.09	-5209.95	6.28752	0.0120673	0.0489737	0.172065	57.4	57.7953	0.437	0.421	0.361795	0.32
SPU_026897	Sp-Lsm12L	LSM12 protein	AAI05289	149	131	0.0917	0.2334	0.39311	1.17478	0.08404	-812.621	-803.055	-799.913	6.2828	0.0121554	0.0492289	0.172065	50.02	57.4655	0.453	0.471	0.362187	0.4145
SPU_014855	Sp-Rhbdf1-2	rhomboid family 1 (Drosophila)-2	NP_034247.1	767	195	0.0549	0.3349	0.16385	2.04573	0.02768	-1190.54	-1175.72	-1172.59	6.27155	0.0121554	0.0492289	0.172065	55.97	48.5447	0.516	0.569	0.365615	0.372821
SPU_006268	Sp-Unk_25	none	AAH94674	502	401	0.0536	0.4389	0.12219	1.89405	0.02795	-2599.53	-2570.72	-2567.59	6.25925	0.0124196	0.049988	0.172065	58.28	50.2587	0.531	0.543	0.342809	0.388
SPU_009467	Sp-Hypp_1852	hypothetical protein-1852	none	303	182	0.0404	0.1924	0.21022	1.56289	0.01144	-1002.6	-999.269	-996.14	6.25726	0.0125077	0.0502391	0.172065	59.89	55.4259	0.525	0.532	0.347241	0.353
SPU_011429	Sp-Znf593	zinc finger protein 593	CAI17137.1	140	105	0.0405	0.135	0.30044	4.84435	0.06864	-537.651	-532.217	-529.095	6.24257	0.0125077	0.0502391	0.172065	42.62	46.0402	0.46	0.463	0.357143	0.3825
SPU_009705	Sp-Hypp_586	hypothetical protein-586; polydom-like	XP_002232153.1	818	467	0.0555	0.2728	0.20354	2.35553	0.00918	-2806.62	-2803.95	-2800.83	6.24049	0.0125077	0.0502391	0.172065	54.87	53.1264	0.505	0.459	0.334292	0.341
SPU_014555	Sp-Adra1aL_5	adrenergic receptor, alpha 1a-like-5	AAH95512.1	391	359	0.1167	0.3215	0.36291	2.14741	0.03531	-2567.36	-2548.9	-2545.79	6.2288	0.0125958	0.0504891	0.172065	61	57.8654	0.471	0.519	NULL	0.3755
SPU_024085	Sp-Kcnk18L_2	potassium channel, subfamily K, member 18-like-2	NP_001003820.1	373	320	0.1162	0.3317	0.35021	2.70521	0.03246	-2268.79	-2248.62	-2245.51	6.22259	0.012772	0.0509861	0.172065	53.07	43.4526	0.514	0.602	0.346512	0.3265
SPU_000228	Sp-Hcfc2	host cell factor C2	NP_037452	523	415	0.056	0.1998	0.28022	2.89189	0.01968	-2404.2	-2398.21	-2395.11	6.21268	0.012772	0.0509861	0.172065	53.12	51.8717	0.526	0.481	0.353914	0.3715
SPU_014690	Sp-C19orf47L	human chromosome 19 open reading frame 47-like	ACE87279.1	559	471	0.0778	0.202	0.38527	2.83794	0.22429	-2886.85	-2871.11	-2868.01	6.20146	0.012772	0.0509861	0.172065	52.54	50.5519	0.5	0.459	0.33495	0.3175
SPU_020799	Sp-ScavrB2L1	none	NP_005497	506	333	0.0642	0.2366	0.27149	1.74449	0.01386	-1984.13	-1972.71	-1969.61	6.19992	0.012772	0.0509861	0.172065	51.75	52.6638	0.441	0.431	0.365857	0.3805
SPU_004906	Sp-Hypp_1552	hypothetical protein-1552	EEA51424.1	574	321	0.1173	0.3225	0.36373	2.10661	0.04935	-2225.96	-2212.59	-2209.5	6.18915	0.012772	0.0509861	0.172065	53.14	56.3936	0.445	0.407	0.370244	0.355
SPU_013656	Sp-Cachd1	cache domain containing 1	EAX06551.1	580	320	0.0439	0.3525	0.12466	1.92209	0.02159	-1971.51	-1951.38	-1948.28	6.18519	0.012772	0.0509861	0.172065	52.35	50.1093	0.498	0.47	0.351338	0.3765
SPU_011727	Sp-Entpd5	Ectonucleoside triphosphate diphosphohydrolase 5 precursor (NTPDase5) (Nucleoside diphosphatase) (CD39 antigen-like 4) (ER-UDPase)	18202142	466	346	0.0551	0.2301	0.2395	2.94444	0.05523	-2016.71	-2002.16	-1999.07	6.18089	0.012772	0.0509861	0.172065	48.14	53.8148	0.413	0.357	0.310399	0.390207
SPU_011893	Sp-B3gnt5_1	UDP-GlcNAc:betaGal beta-1,3-N-acetylglucosaminyltransferase 5	38969788	382	270	0.1216	0.2631	0.46201	2.31309	0.04681	-1831.35	-1826.09	-1823	6.17962	0.012772	0.0509861	0.172065	61	56.1328	0.46	0.518	NULL	0.357
SPU_006221	Sp-CopineE	none	NP_570720.1	365	315	0.0184	0.2729	0.06729	2.07044	0.03482	-1719.65	-1708.16	-1705.08	6.17688	0.012772	0.0509861	0.172065	54.8	46.2731	0.486	0.586	0.35673	0.326
SPU_017798	Sp-Sdha_1	Succinate dehydrogenase [ubiquinone] flavoprotein subunit, mitochondrial precursor (Fp) (Flavoprotein subunit of complex II)	1169337	649	542	0.0365	0.3386	0.10787	2.23203	0.03042	-3259.52	-3232.06	-3228.97	6.17393	0.012772	0.0509861	0.172065	48.78	42.8048	0.531	0.568	0.347779	0.365
SPU_013769	Sp-Arsa	Arylsulfatase A, precursor	33874703	527	429	0.0465	0.3303	0.1407	2.47068	0.01319	-2657.9	-2648.42	-2645.34	6.16738	0.01286	0.0512328	0.172065	56.82	53.4268	0.502	0.54	0.329565	0.3925
SPU_004993	Sp-C17orf66L	human chromosome 17 open reading frame 66-like	EAW80123.1	1095	754	0.0433	0.2976	0.14552	2.30608	0.01327	-4391.76	-4378.42	-4375.34	6.15502	0.0129481	0.0514788	0.172065	50.3	53.0802	0.481	0.419	0.329133	0.3705
SPU_012790	Sp-Ggt1_3	Gamma-glutamyltranspeptidase 1 precursor (Gamma-glutamyltransferase 1) (CD224 antigen) [Contains: Gamma-glutamyltranspeptidase 1 heavy chain; Gamma-glutamyltranspeptidase 1 light chain]	121148	358	100	0.0892	0.2044	0.43613	3.03836	0.02198	-613.268	-607.13	-604.055	6.15047	0.0129481	0.0514788	0.172065	58.15	56.5942	0.48	0.471	0.36354	0.3375
SPU_024008	Sp-PhaxL	phosphorylated adaptor for RNA export-like	EAW48850.1	495	418	0.0715	0.2576	0.2774	2.3605	0.07383	-2551.8	-2535.51	-2532.44	6.13925	0.0132124	0.0522108	0.172065	53.5	53.531	0.49	0.483	0.354885	0.3485
SPU_019691	Sp-Flot1	flotillin 1	AAD40192.1	461	368	0.0196	0.3309	0.05914	1.95362	0.02507	-2058.37	-2044.85	-2041.78	6.1368	0.0132124	0.0522108	0.172065	51.56	51.1804	0.472	0.46	0.349199	0.354424
SPU_017088	Sp-Ccdc111	coiled-coil domain containing 111	BAB71553.1	659	130	0.1293	0.3821	0.33853	4.19763	0.05774	-915.242	-910.639	-907.574	6.12965	0.0132124	0.0522108	0.172065	55.06	51.8508	0.481	0.527	0.365302	0.384
SPU_017688	Sp-Galr2L_24	galanin receptor 2-like-24	CAA75532.1	382	217	0.0669	0.3005	0.22259	3.38585	0.05201	-1373.81	-1359.65	-1356.59	6.12961	0.0132124	0.0522108	0.172065	58.42	53.811	0.505	0.599	NULL	0.3785
SPU_017018	Sp-Hypp_857	hypothetical protein-857; transcription factor jumonji (jmjC) domain-containing protein	XP_002223754.1	567	366	0.0932	0.295	0.31592	1.25158	0.08526	-2371.56	-2354.77	-2351.71	6.12831	0.0132124	0.0522108	0.172065	56.75	56.7938	0.434	0.417	0.36573	0.302376
SPU_016737	Sp-Hypp_2273	hypothetical protein-2273	XP_002113760.1	460	273	0.0713	0.1775	0.40181	3.96272	0.02711	-1613.36	-1609.75	-1606.69	6.12687	0.0132124	0.0522108	0.172065	52.84	56.7396	0.451	0.366	0.371885	0.367234
SPU_020330	Sp-Grm	Gremlin	AAH46632	1819	1306	0.1015	0.2637	0.38478	2.61103	0.2073	-8560.51	-8515.78	-8512.72	6.12198	0.0132124	0.0522108	0.172065	52.68	56.8407	0.433	0.36	0.361734	0.345
SPU_018805	Sp-Fbl14	F-box and leucine-rich repeat protein 14, Ppa	BC021329	537	463	0.0078	0.1882	0.04147	1.53069	0.00247	-2344.45	-2340.03	-2336.97	6.11272	0.0133885	0.0526935	0.172065	55.04	53.3702	0.469	0.448	0.368922	0.348
SPU_013689	Sp-L3mbt_1	none	NP_001006742.1	1805	1583	0.0525	0.3337	0.15723	2.24626	0.02296	-9909.81	-9875.61	-9872.55	6.11188	0.0133885	0.0526935	0.172065	55.38	53.4368	0.484	0.481	0.357513	0.372
SPU_027521	Sp-Hypp_2908	hypothetical protein-2908	EEE29049.1	450	330	0.1123	0.3024	0.37149	2.61528	0.01218	-2284.95	-2270.81	-2267.76	6.11115	0.0133885	0.0526935	0.172065	50.9	50.5108	0.479	0.452	0.345116	0.365
SPU_007754	Sp-N4bp2	NEDD4 binding protein 2	EDL37755.1	413	251	0.0726	0.4904	0.14813	2.14977	0.02296	-1697.54	-1692.9	-1689.85	6.1048	0.0133885	0.0526935	0.172065	51.77	45.2748	0.546	0.619	0.368538	0.353846
SPU_017145	Sp-Hypp_862	hypothetical protein-862	XP_002219187.1	650	417	0.185	0.3865	0.47851	1.97438	0.03577	-3372.39	-3353.79	-3350.74	6.09631	0.0133885	0.0526935	0.172065	55.32	49.6766	0.51	0.578	0.373983	0.366431
SPU_022737	Sp-Hmbox1	homeobox containing 1	NP_078843.2	438	349	0.0618	0.3591	0.17212	3.02955	0.01022	-2232.06	-2213.55	-2210.5	6.09433	0.0133885	0.0526935	0.172065	54.16	45.8616	0.521	0.575	0.352802	0.362
SPU_018343	Sp-Dnah7	dynein, axonemal, heavy chain 7	AAY24051.1	1010	816	0.0189	0.2856	0.06631	2.04346	0.03717	-4452.18	-4428.85	-4425.81	6.08645	0.0133885	0.0526935	0.172065	50.44	43.2687	0.493	0.579	0.326114	0.361
SPU_021277	Sp-Sca2L	Ataxin-2	XP_786603	938	731	0.0738	0.2634	0.28021	2.1462	0.00283	-4574.03	-4556.57	-4553.53	6.08452	0.0133885	0.0526935	0.172065	55.86	50.2814	0.543	0.549	0.349434	0.331
SPU_021159	Sp-Nacha6	nicotinic acetylcholine receptor alpha 6	AAU12509.1	486	387	0.0395	0.4021	0.09821	1.91041	0.02291	-2308.73	-2293.9	-2290.86	6.08133	0.0133885	0.0526935	0.172065	55.58	45.9474	0.505	0.651	0.3457	0.3615
SPU_013006	Sp-Hydin	hydrocephalus inducing	AAO44953.1	601	398	0.0109	0.4531	0.02396	3.04624	0.01055	-2215.52	-2208.28	-2205.24	6.07945	0.0133885	0.0526935	0.172065	45.12	37.1064	0.55	0.698	0.345462	0.3545
SPU_012481	Sp-Hypp_2033	hypothetical protein-2033	none	586	336	0.1666	0.3118	0.53432	2.03201	0.06829	-2532.09	-2518.08	-2515.04	6.07099	0.0134766	0.0529336	0.172065	58.3	54.4383	0.495	0.497	0.347219	0.3865
SPU_026910	Sp-Acel	angiotensin I converting enzyme precursor	AAH48094	623	457	0.0605	0.3272	0.18478	1.62292	0.0987	-2815.84	-2784.28	-2781.25	6.06693	0.0134766	0.0529336	0.172065	58.09	52.784	0.473	0.494	0.34602	0.353
SPU_026802	Sp-Hypp_3121	hypothetical protein-3121	none	819	338	0.1432	0.2818	0.50826	2.18798	0.11833	-2397.67	-2387.26	-2384.23	6.05224	0.0136528	0.0534109	0.172065	59.16	54.4936	0.466	0.48	NULL	0.337
SPU_000052	Sp-Aytl2	acyltransferase like 2	BC066809	476	341	0.0643	0.2206	0.29134	1.91907	0.04775	-2044.11	-2031.36	-2028.34	6.04168	0.0137409	0.053648	0.172065	58.35	50.5753	0.506	0.535	0.349579	0.337669
SPU_012700	Sp-Fam57aL	family with sequence similarity 57, member A-like	BAG54156.1	302	263	0.1107	0.4331	0.2557	1.99857	0.04482	-1890.91	-1862.25	-1859.23	6.04093	0.0138289	0.053884	0.172065	55.76	49.2388	0.464	0.585	0.36837	0.402
SPU_021036	Sp-Kiaa1267L	KIAA1267 protein-like	EAW93577.1	1362	1248	0.0461	0.2597	0.17742	2.41141	0.00835	-7363.04	-7328.58	-7325.56	6.04076	0.0138289	0.053884	0.172065	54.29	57.3159	0.459	0.387	0.349644	0.381
SPU_012545	Sp-Dhrs1	Dehydrogenase/reductase SDR family member 1	46397412	322	162	0.0543	0.4231	0.12836	3.13344	0.00694	-1040.47	-1036.11	-1033.09	6.03853	0.0138289	0.053884	0.172065	56.25	51.0152	0.502	0.497	0.337018	0.315
SPU_006378	Sp-Ppm1e/f	Protein phosphatase magnesium-dependent 1 e/f	62857004	665	530	0.0442	0.3426	0.12893	1.99474	0.00193	-3239.77	-3233.03	-3230.01	6.03729	0.0138289	0.053884	0.172065	56.85	52.0602	0.496	0.498	0.359016	0.391081
SPU_027992	Sp-Slsp_26	subtilisin-like serine protease (bacterial)-26; proprotein convertase subtilisin/kexin type 9 preproprotein [Apostichopus japonicus); thermophilic protease [Thermus sp. KI-P1]-like; serine protease	EEJ89811.1	456	285	0.0524	0.495	0.10592	3.22847	0.02849	-1924.46	-1911.81	-1908.79	6.03687	0.0138289	0.053884	0.172065	49.77	43.4316	0.538	0.588	0.373934	0.318396
SPU_023670	Sp-Ciapin1	cytokine induced apoptosis inhibitor 1	none	306	156	0.0545	0.4381	0.1245	4.05116	0.01528	-1013.1	-1007.63	-1004.62	6.03256	0.0138289	0.053884	0.172065	54.93	54.4056	0.493	0.492	0.32797	0.3605
SPU_010966	Sp-Afg3L	AFG3 ATPase family gene 3-like 2; ATP-dependent Zn protease	AAH65016	789	578	0.0247	0.3576	0.06895	1.80017	0.02927	-3371.64	-3344.68	-3341.66	6.02894	0.0138289	0.053884	0.172065	54.55	49.2758	0.495	0.536	0.354861	0.374
SPU_009474	Sp-Z364	none	NP_780686	776	666	0.089	0.3368	0.26425	1.74277	0.02401	-4517.71	-4491.3	-4488.29	6.01804	0.0140051	0.0543537	0.172065	59.87	59.1125	0.495	0.476	0.412556	0.351
SPU_023293	Sp-Cmah	cytidine monophospho-N-acetylneuraminic acid hydroxylase; CMP-N-acetylneuraminic acid hydroxylase; CMP-N-acetylneuraminate monooxygenase	NP_031743.3	590	417	0.0397	0.4523	0.08781	3.71143	0.00247	-2610.34	-2595.29	-2592.29	6.00787	0.0140932	0.0545872	0.172065	56.11	47.6678	0.495	0.604	0.357529	0.353
SPU_001207	Sp-Dbr1	RNA lariat debranching enzyme	AAD53327	312	160	0.0703	0.5734	0.12264	1.39575	0.00672	-1114.49	-1097.96	-1094.95	6.00595	0.0140932	0.0545872	0.172065	53.6	50.535	0.455	0.482	0.375055	0.3775
SPU_010595	Sp-Cdc6	Cell division control protein 6 homolog, CDC6-related protein CDC18L	Q99741	596	504	0.0616	0.3498	0.17608	2.01054	0.01077	-3249.34	-3224.84	-3221.84	6.00463	0.0140932	0.0545872	0.172065	52.91	53.442	0.459	0.425	0.347961	0.363
SPU_025558	Sp-Fn3f_69	none	none	253	182	0.121	0.1155	1.0472	2.50355	0.40902	-1133.54	-1132.12	-1129.12	6.00307	0.0140932	0.0545872	0.172065	61	55.3366	0.486	0.51	0.362589	0.3745
SPU_012549	Sp-Mt1-4/MmpL4	Matrix metalloproteinase 14, membrane matrix metalloprotease	ABB45784	526	437	0.0867	0.3666	0.2365	1.87788	0.00276	-2956.14	-2930.45	-2927.45	6.003	0.0140932	0.0545872	0.172065	61	56.1241	0.497	0.504	0.376169	0.3615
SPU_002088	Sp-Msp130	none	CAC20589	475	396	0.092	0.373	0.24654	1.62112	0.08076	-2693.37	-2668.31	-2665.32	5.98861	0.0142694	0.0550513	0.172065	51.77	48.1016	0.486	0.479	0.346202	0.339
SPU_010586	Sp-C14orf45L	human chromosome 14 open reading frame 45-like	NP_079333.2	393	216	0.0153	0.1894	0.08079	0.86216	0.00572	-1037.41	-1033.07	-1030.08	5.98443	0.0142694	0.0550513	0.172065	58.6	54.9645	0.447	0.527	0.319492	0.34
SPU_011586	Sp-AT_V_1	aminotransferase class V-1	aminotransferase class V (bacterial)	566	486	0.0528	0.3929	0.13434	2.34875	0.02768	-3138.08	-3121.63	-3118.64	5.98271	0.0142694	0.0550513	0.172065	57.4	53.5388	0.484	0.507	0.362285	0.348
SPU_017705	Sp-Cdk5	PSSALRE, EC 2.7.1.37,Tau protein kinase II catalytic subunit	Q00535	242	139	0.0315	0.4561	0.06912	1.53286	0.01788	-852.389	-840.819	-837.83	5.97789	0.0142694	0.0550513	0.172065	55	51.466	0.489	0.465	0.367099	0.34413
SPU_014144	Sp-Ninj1L	ninjurin 1-like	EDL98127.1	334	281	0.033	0.2651	0.12441	1.54506	0.02176	-1622.59	-1610.78	-1607.79	5.97628	0.0142694	0.0550513	0.172065	58.28	45.7463	0.523	0.571	0.364414	0.3565
SPU_003045	Sp-Pmyh	none	72053060	419	267	0.0289	0.2242	0.12888	2.74084	0.00897	-1423.52	-1416.36	-1413.37	5.97361	0.0143574	0.0552817	0.172065	55.84	52.6233	0.478	0.49	0.340542	0.385946
SPU_016993	Sp-Atp6v0b	ATPase, H+ transporting, V0 subunit B	62858855	209	163	0.0269	0.155	0.1739	1.61783	0.04635	-837.314	-831.765	-828.779	5.97085	0.0143574	0.0552817	0.172065	48.33	49.9195	0.463	0.411	0.354814	0.358
SPU_021527	Sp-Mppe1L	metallophosphoesterase 1-like	NP_001017701.1	355	250	0.0282	0.2145	0.13162	2.70358	0.05058	-1350.84	-1337.05	-1334.07	5.96958	0.0143574	0.0552817	0.172065	54.06	45.1935	0.486	0.576	0.349239	0.3585
SPU_004074	Sp-CadherinL2	none	CAG12628	429	163	0.1305	0.4434	0.29424	1.98751	0.00645	-1224.66	-1218.67	-1215.68	5.96721	0.0143574	0.0552817	0.172065	61	55.9416	0.475	0.468	0.346277	0.345128
SPU_023856	Sp-Afdn	none	none	1859	1509	0.0535	0.2838	0.18853	2.11047	0.05031	-9227.48	-9188.81	-9185.83	5.96537	0.0144455	0.0555115	0.172065	53.62	49.9924	0.531	0.503	0.341606	0.359
SPU_008202	Sp-Hypp_9771	hypothetical protein-9771	XP_002223929.1	411	233	0.0969	0.3063	0.31626	1.76641	0.00702	-1526.77	-1515.53	-1512.55	5.96117	0.0144455	0.0555115	0.172065	57.6	55.3479	0.5	0.5	0.358372	0.33641
SPU_023361	Sp-Slco4a1_13	Solute carrier organic anion transporter family member 4A1 (Solute carrier family 21 member 12) (Sodium-independent organic anion transporter E) (Organic anion transporting polypeptide E) (OATP-E)	27734552	724	472	0.0716	0.5861	0.1222	1.89388	0.02858	-3313.38	-3288.11	-3285.13	5.95448	0.0144455	0.0555115	0.172065	55.64	48.6059	0.529	0.618	0.381262	0.4195
SPU_005163	Sp-Cacna1h	calcium channel, voltage-dependent, T type, alpha 1H subunit	BAC65734.1	514	305	0.0429	0.3086	0.13905	1.81982	0.0539	-1833.68	-1808.73	-1805.75	5.95412	0.0144455	0.0555115	0.172065	58.08	54.191	0.475	0.453	0.360186	0.3795
SPU_013114	Sp-Hypp_2069	hypothetical protein-2069	XP_002201427.1	393	280	0.0129	0.2977	0.04326	2.22828	0.02534	-1530.65	-1523.35	-1520.38	5.95278	0.0144455	0.0555115	0.172065	57.43	52.1747	0.483	0.544	0.344522	0.389744
SPU_019614	Sp-Jph3	junctophilin 3	EAW95387.1	767	632	0.0308	0.1848	0.16678	1.76264	0.02369	-3388.75	-3375.51	-3372.53	5.94496	0.0144455	0.0555115	0.172065	55.06	52.3139	0.501	0.484	0.34583	0.329
SPU_010920	Sp-HlcsL	holocarboxylase synthetase (biotin-(proprionyl-Coenzyme A-carboxylase (ATP-hydrolysing)) ligase)-like; HCS-like	BAA13332.1	504	359	0.0429	0.2288	0.18745	4.37148	0.00521	-2080.86	-2071.38	-2068.41	5.94171	0.0144455	0.0555115	0.172065	55.39	50.4708	0.516	0.533	0.362269	0.3345
SPU_016931	Sp-Zswim2_1	zinc finger, SWIM domain containing 2-1	NP_872327.2	437	158	0.1101	0.2961	0.37167	1.67271	0.13891	-1066.97	-1052.66	-1049.69	5.93945	0.0144455	0.0555115	0.172065	52.98	51.5182	0.505	0.465	0.335893	0.42
SPU_027489	Sp-Heatr5b	HEAT repeat containing 5B	XP_001053592.1	1016	235	0.0193	0.3707	0.05215	1.5521	0.01343	-1377.01	-1368.09	-1365.13	5.93071	0.0145336	0.0557404	0.172065	51.68	50.3148	0.489	0.466	0.354182	0.355
SPU_027279	Sp-Cc2d1a	coiled-coil and C2 domain containing 1A	AAH27028.1	782	438	0.0701	0.3653	0.19192	1.88199	0.0104	-2846.69	-2825.73	-2822.77	5.92514	0.0145336	0.0557404	0.172065	57.08	56.6689	0.506	0.456	0.355706	0.407623
SPU_019098	Sp-Hypp_928	hypothetical protein-928	XP_001758840.1	943	646	0.0601	0.2773	0.21683	2.2047	0.02922	-4025.65	-4003.16	-4000.2	5.91496	0.0147098	0.0561954	0.172065	55.41	55.0061	0.459	0.488	NULL	0.312
SPU_010984	Sp-Lmf1	lipase maturation factor 1	AAH20104.1	539	301	0.0429	0.17	0.25215	3.10771	0.01288	-1649.72	-1642.15	-1639.19	5.91405	0.0147098	0.0561954	0.172065	55.24	50.3595	0.477	0.508	0.354962	0.3785
SPU_021525	Sp-Nbn	nibrin; cell cycle regulatory protein p95	CAM22797.1	332	182	0.0829	0.2175	0.38086	3.42683	0.03508	-1144.86	-1136.3	-1133.35	5.91075	0.0147098	0.0561954	0.172065	52.3	50.6219	0.501	0.517	0.370929	0.325
SPU_014168	Sp-AT_V	aminotransferase class V (bacterial)	YP_001340307.1	1176	402	0.0791	0.2917	0.27125	3.87739	0.06968	-2586.31	-2566.88	-2563.93	5.89382	0.0148859	0.0566467	0.172065	54.85	53.2053	0.482	0.459	0.320183	0.333
SPU_003288	Sp-Hypp_1440	hypothetical protein-1440	none	469	179	0.1778	0.4523	0.39305	2.01001	0.04504	-1379.66	-1377.57	-1374.62	5.893	0.0148859	0.0566467	0.172065	57.8	52.9785	0.486	0.468	0.351724	0.354698
SPU_011287	Sp-Ccdc55	coiled-coil domain containing 55	NP_115517.1	500	310	0.064	0.4116	0.15561	1.05138	0.03664	-1888.45	-1875.65	-1872.71	5.88837	0.0148859	0.0566467	0.172065	56.96	57.4052	0.456	0.458	0.352911	0.386969
SPU_026495	Sp-Traf3	LAP1; CAP-1; CRAF1	none	560	474	0.0638	0.3219	0.19814	1.84811	0.02162	-2966.02	-2941.87	-2938.93	5.87403	0.0151502	0.0573174	0.172065	56.58	55.8711	0.449	0.434	0.34179	0.3395
SPU_019396	Sp-Cophs4	COP9 (constitutive photomorphogenic) homolog, subunit 4 (Arabidopsis thaliana); COP9 signalosome subunit 4	EDL20290.1	405	201	0.0044	0.2629	0.01681	1.95984	0.00545	-1015.31	-1012.97	-1010.03	5.87076	0.0151502	0.0573174	0.172065	52.91	47.8677	0.48	0.541	0.346509	0.35533
SPU_001499	Sp-Chst2L_2	carbohydrate sulfotransferase 2-like-2	AAH51963.2	432	151	0.1637	0.6623	0.24713	2.09805	0.07003	-1297.81	-1289.87	-1286.95	5.84136	0.0152383	0.0575393	0.172065	59.43	54.5627	0.5	0.549	NULL	0.364615
SPU_012630	Sp-Lbr	Lamin B receptor (Integral nuclear envelope inner membrane protein)(LMN2R), Delta(14)-sterol reductase (C-14 sterol reductase) (Sterol C14-reductase) (Delta14-SR) (Transmembrane 7 superfamily member 2)	20141468, 20137709	578	487	0.0577	0.2491	0.23183	2.47546	0.06492	-2932.3	-2911.38	-2908.46	5.84134	0.0152383	0.0575393	0.172065	50.26	44.7283	0.493	0.538	0.333567	0.3475
SPU_004870	Sp-Gcnt1	glucosaminyl (N-acetyl) transferase 1, core 2	27734104	508	377	0.1512	0.4011	0.37684	1.45414	0.09011	-2880.19	-2840.27	-2837.35	5.8384	0.0152383	0.0575393	0.172065	57.91	55.9314	0.463	0.483	NULL	0.371342
SPU_025632	Sp-Pou4f2	Brn3b	none	349	321	0.0205	0.2272	0.09038	3.33499	0.03611	-1766.46	-1753.33	-1750.42	5.83065	0.0153263	0.05776	0.172065	55.3	51.4713	0.521	0.461	0.331824	0.407
SPU_004422	Sp-Mpdz-3	multiple PDZ domain protein-3	BAG58047.1	398	240	0.0627	0.3267	0.19196	1.5374	0.01198	-1503.48	-1495.7	-1492.79	5.82878	0.0153263	0.05776	0.172065	56.23	48.0671	0.54	0.559	0.351813	0.353
SPU_000479	Sp-Ccdc63	coiled-coil domain containing 63	EAW97942.1	438	337	0.0943	0.5182	0.18193	1.17513	0.00374	-2400.07	-2387.31	-2384.4	5.82442	0.0153263	0.05776	0.172065	54.3	45.1493	0.493	0.551	0.33228	0.345641
SPU_003496	Sp-Arf4/5	ADP-Ribosylation Factor 4/5	XLU31460	178	128	0.1199	0.2864	0.41876	1.65535	0.1283	-858.077	-845.833	-842.922	5.8227	0.0153263	0.05776	0.172065	51.15	58.3207	0.421	0.406	0.351425	0.3585
SPU_024811	Sp-Surreal/Gpcr139	none	none	423	295	0.0604	0.2537	0.23825	3.58613	0.13078	-1733.95	-1717.41	-1714.5	5.81021	0.0155025	0.0581995	0.172065	55.97	47.8827	0.489	0.645	0.369364	0.3655
SPU_019284	Sp-Rad18L	RAD18 homolog (S. cerevisiae)-like	AAF80856.1	843	638	0.0702	0.3173	0.22109	2.00202	0.00601	-4062.61	-4038.72	-4035.81	5.8044	0.0155025	0.0581995	0.172065	54.9	50.3157	0.483	0.512	0.353864	0.353677
SPU_024155	Sp-Hypp_2712	hypothetical protein-2712	EDW00880.1	328	278	0.0478	0.2517	0.18974	2.6029	0.0044	-1628	-1624.88	-1621.98	5.79701	0.0155906	0.0584179	0.172065	59.64	54.5951	0.464	0.457	0.351902	0.394
SPU_026237	Sp-Kif16L	SNX23_HUMAN, Kinesin-like motor protein C20orf23, Sorting nexin 23	CAI43180	1513	893	0.0333	0.3088	0.10791	2.17102	0.02661	-4970.86	-4946.26	-4943.36	5.79611	0.0156787	0.0586355	0.172065	53.05	44.9284	0.507	0.617	0.349169	0.3515
SPU_005228	Sp-CalsynteninL1	none	AAH63058	444	279	0.0369	0.317	0.11647	2.70026	0.02106	-1609.72	-1593.98	-1591.09	5.79358	0.0156787	0.0586355	0.172065	53.97	42.6242	0.523	0.608	0.367806	0.304865
SPU_020533	Sp-Inpp5e	inositol polyphosphate-5-phosphatase E; phosphatidylinositol-4,5-bisphosphate 5-phosphatase	NP_149125.1	897	501	0.0954	0.3499	0.27281	2.55586	0.03729	-3418.1	-3394.31	-3391.41	5.79003	0.0157668	0.0588523	0.172065	55.67	56.372	0.454	0.423	0.358016	0.358
SPU_003691	Sp-Gtpbp2	GTP Binding protein 2	BC051958	577	410	0.009	0.2416	0.03727	3.83064	0.00296	-2152.79	-2148.51	-2145.62	5.78098	0.0159429	0.0592832	0.172065	54.95	50.4472	0.492	0.529	0.355104	0.364103
SPU_016799	Sp-Arsb	Arylsulfatase B precursor (ASB) (N-acetylgalactosamine-4-sulfatase) (G4S)	114223	545	414	0.0615	0.1727	0.3559	2.0729	0.03094	-2382.06	-2374.77	-2371.88	5.78042	0.0159429	0.0592832	0.172065	61	56.3873	0.506	0.524	0.369259	0.365
SPU_024076	Sp-PkdccL	protein kinase domain containing, cytoplasmic-like	NP_598878.2	344	162	0.1099	0.2589	0.42433	1.64665	0.13505	-1064.42	-1052.53	-1049.64	5.78034	0.0159429	0.0592832	0.172065	53.21	48.2115	0.47	0.568	0.390103	0.3715
SPU_017754	Sp-Hypp_894	hypothetical protein-894	XP_001151762.1	984	600	0.1658	0.2735	0.60622	3.01471	0.46326	-4350.19	-4330.53	-4327.64	5.77926	0.016031	0.0594975	0.172065	51.29	56.4132	0.438	0.356	0.316421	0.3645
SPU_014271	Sp-Fbxo41	F-box protein 41; KIAA1940 protein-like	NP_001073879.1	756	563	0.071	0.2927	0.24259	2.57339	0.06069	-3540.28	-3518.61	-3515.73	5.777	0.016031	0.0594975	0.172065	54.26	56.7489	0.46	0.381	0.329264	0.407
SPU_008472	Sp-PlexA4_2	plexin A4	CAI21292.1	1669	956	0.0357	0.4632	0.07696	1.98638	0.0212	-6084.15	-6061.47	-6058.58	5.77571	0.016031	0.0594975	0.172065	54.5	50.9412	0.482	0.524	0.369599	0.3225
SPU_007321	Sp-Tmlhe_1	Trimethyllysine dioxygenase, mitochondrial precursor (Epsilon-trimethyllysine 2-oxoglutarate dioxygenase) (TML-alpha-ketoglutarate dioxygenase) (TML hydroxylase) (TML dioxygenase) (TMLD)	21542295	258	138	0.1388	0.4924	0.28189	3.3975	0.07836	-1075.64	-1065.22	-1062.34	5.7735	0.016031	0.0594975	0.172065	51.54	46.2048	0.517	0.585	0.36426	0.42
SPU_003769	Sp-Tmprss6L	transmembrane protease, serine 6-like; low density lipoprotein-related protein 1B (deleted in tumors)-like	XP_850550.1	603	449	0.0726	0.3888	0.18671	2.32773	0.01592	-3027.85	-3010.76	-3007.87	5.77268	0.016031	0.0594975	0.172065	60.1	55.8158	0.484	0.485	0.350167	0.38
SPU_019240	Sp-Rxfp2	relaxin/insulin-like family peptide receptor 2; G protein-coupled receptor affecting testicular descent	NP_570718.1	618	475	0.1202	0.3312	0.36281	2.48109	0.04363	-3356.25	-3346.32	-3343.44	5.77201	0.016031	0.0594975	0.172065	57.87	56.7941	0.448	0.443	0.338412	0.381026
SPU_001962	Sp-Rnf207	ring finger protein 207	NP_997279.2	971	529	0.0552	0.3572	0.15456	2.27535	0.02491	-3294.93	-3284.63	-3281.75	5.7641	0.016031	0.0594975	0.172065	53.54	46.365	0.519	0.594	0.358771	0.343077
SPU_024093	Sp-Phb2	none	none	531	465	0.036	0.2505	0.14387	2.75771	0.02166	-2667.38	-2644.66	-2641.78	5.75777	0.0161191	0.059711	0.172065	57.42	49.6841	0.503	0.537	0.364281	0.394
SPU_025699	Sp-P75ntr	p75 Neurotrophin Receptor	AAD51031.1	426	331	0.0693	0.3623	0.19139	2.14246	0.04115	-2172.36	-2156.6	-2153.73	5.74621	0.0161191	0.059711	0.172065	56.43	53.2561	0.515	0.523	0.363344	0.381
SPU_023516	Sp-Dnm1	Dynamin GTPase	AY562992	412	253	0.0518	0.1969	0.26304	4.32992	0.07698	-1418.27	-1408.87	-1406	5.74174	0.0162072	0.0599237	0.172065	53.95	47.137	0.451	0.537	0.336125	0.360194
SPU_023423	Sp-Wasf2	WAS protein family, member 2	NP_008921	456	432	0.0864	0.2647	0.32625	2.68785	0.01379	-2807.2	-2789.39	-2786.52	5.74133	0.0162072	0.0599237	0.172065	59.14	52.5458	0.537	0.541	0.356614	0.333
SPU_015472	Sp-Alg3	alpha-1,3-mannosyltransferase ALG3	55743086	393	225	0.026	0.2065	0.12603	1.54217	0.00514	-1197.29	-1187.26	-1184.4	5.7195	0.0162072	0.0599237	0.172065	57.68	52.3777	0.455	0.508	0.365406	0.333333
SPU_017453	Sp-Srcr139	none	none	486	339	0.1248	0.2501	0.49881	2.23567	0.08547	-2328.9	-2312.9	-2310.04	5.71135	0.0162953	0.0601356	0.172065	55.76	52.9233	0.512	0.398	0.299584	0.347
SPU_026886	Sp-Rbm12L	RNA binding motif protein 12	NP_690051	1859	1626	0.0827	0.2246	0.36808	2.65997	0.02227	-10006.5	-9985.83	-9982.98	5.70532	0.0164714	0.0605567	0.172065	49.89	55.9491	0.461	0.293	0.337947	0.35
SPU_025814	Sp-Ranbp1	RAN binding protein 1	NP_002873	282	235	0.0433	0.3215	0.13465	1.42005	0.00928	-1361.01	-1355.16	-1352.31	5.69685	0.0164714	0.0605567	0.172065	52.57	50.562	0.473	0.502	0.355684	0.36
SPU_018428	Sp-Zzz3L	zinc finger, ZZ-type containing 3-like	CAE45870.1	1051	559	0.1141	0.5544	0.20583	1.81183	0.00696	-4271.3	-4215.4	-4212.56	5.68838	0.0165595	0.0607662	0.172065	55.49	50.9876	0.5	0.493	0.350012	0.35
SPU_017636	Sp-Hypp_886	hypothetical protein-886	XP_002120103.1	918	300	0.1096	0.2268	0.48306	2.04715	0.06957	-1962.11	-1950.77	-1947.93	5.68711	0.0165595	0.0607662	0.172065	56.44	59.4284	0.471	0.372	0.367468	0.364
SPU_007004	Sp-Bmp11	Growth differentiation factor 11, GDF11	NP_998140	586	525	0.0818	0.3332	0.24561	2.64049	0.00219	-3501.15	-3479.13	-3476.29	5.67686	0.0166476	0.060975	0.172065	57.47	50.5682	0.534	0.566	0.364825	0.429
SPU_022499	Sp-Ptpn13L	protein tyrosine phosphatase, non-receptor type 13 (APO-1/CD95 (Fas)-associated phosphatase)-like	NP_777015.1	456	234	0.0615	0.5269	0.11672	1.76388	0.00957	-1604.08	-1592.04	-1589.2	5.67478	0.0166476	0.060975	0.172065	56.84	49.3224	0.523	0.558	0.32794	0.344615
SPU_022646	Sp-Ogt	UDP-N-acatylglucosamine: polypeptide-N-acetylglucosaminyl transferase	18250914	1036	718	0.0167	0.3233	0.05178	1.77358	0.02409	-4018.35	-3999.76	-3996.93	5.66516	0.0166476	0.060975	0.172065	52.31	48.8181	0.499	0.533	0.356133	0.334
SPU_008538	Sp-Lhfpl2	lipoma HMGIC fusion partner-like 2	NP_005770.1	242	195	0.0632	0.267	0.23664	3.03956	0.00512	-1193.24	-1185.55	-1182.73	5.65714	0.0168237	0.0613898	0.172065	61	51.5763	0.501	0.532	0.358745	0.350256
SPU_000529	Sp-Hypp_305	hypothetical protein-305; serine protease (bacterial)-like; peptidase S8 and S53 subtilisin kexin sedolisin (bacterial)-like	YP_001367387.1	626	409	0.0377	0.2596	0.14512	2.08687	0.00954	-2347.32	-2339.38	-2336.56	5.65313	0.0168237	0.0613898	0.172065	43.49	39.3729	0.528	0.504	0.348004	0.338405
SPU_011896	Sp-Kin	KIN, antigenic determinant of recA protein; DNA/RNA-binding protein KIN17	BAE39778.1	393	273	0.0405	0.3792	0.10689	1.6746	0.00387	-1648.15	-1632.98	-1630.15	5.64561	0.0169118	0.0615962	0.172065	56.48	54.0965	0.44	0.471	0.366203	0.3955
SPU_024315	Sp-Z27	none	BAD18474	823	312	0.1152	0.2942	0.39161	3.12597	0.02045	-2133	-2123.66	-2120.83	5.6439	0.0169118	0.0615962	0.172065	54.6	54.5299	0.457	0.464	NULL	0.364
SPU_016301	Sp-Cuzd1L_1	CUB and zona pellucida-like domain 1-like-1	CAD98080.2	405	265	0.0556	0.3277	0.16974	1.66501	0.02661	-1606.24	-1598.05	-1595.23	5.63963	0.0169999	0.0618019	0.172065	50.8	43.3086	0.514	0.58	0.34699	0.353316
SPU_016830	Sp-Mcfp	Mitochondrial carrier family protein	51094926	289	202	0.0517	0.1962	0.26361	2.78519	0.02543	-1156.61	-1150.86	-1148.04	5.63782	0.0169999	0.0618019	0.172065	52.41	50.2534	0.473	0.476	0.362124	0.324
SPU_026689	Sp-PstkL	phosphoseryl-tRNA kinase-like; L-seryl-tRNASec kinase-like	EAW49296.1	364	290	0.1148	0.2807	0.40893	2.11058	0.10925	-1966.49	-1952.36	-1949.55	5.62779	0.0169999	0.0618019	0.172065	50.11	54.4577	0.437	0.355	0.349203	0.3615
SPU_007977	Sp-KatnaL2	ketanin p60 subunit A-like 2	EAW62901.1	277	177	0.0203	0.3407	0.05968	2.92092	0.01502	-995.709	-986.81	-983.998	5.62335	0.0169999	0.0618019	0.172065	48.48	48.8467	0.451	0.432	0.323197	0.392308
SPU_004379	Sp-Flj33220	protein LOC284131	NP_775898	243	163	0.0611	0.2111	0.28956	2.80381	0.0266	-954.774	-948.555	-945.746	5.61881	0.0169999	0.0618019	0.172065	50.56	50.3647	0.453	0.414	0.354077	0.371795
SPU_002620	Sp-Ttc21b-2	tetratricopeptide repeat domain 21B-2; intraflagellar transport protein 139 (Chlamydomonas reinhardtii)-like; flagellar associated protein (Chlamydomonas reinhardtii)-like	NP_079029.3	489	329	0.011	0.261	0.04206	2.7467	0.01058	-1724.26	-1717.55	-1714.74	5.61359	0.0169999	0.0618019	0.172065	54.72	49.1341	0.482	0.514	0.311128	0.362
SPU_001752	Sp-Abcb1A	PGP, MDR, PGY	AJ009799	1328	1026	0.0526	0.437	0.12032	2.26951	0.02589	-6671.29	-6617.08	-6614.28	5.60464	0.0171761	0.0622108	0.172065	52.75	46.0111	0.527	0.604	0.374748	0.3665
SPU_016259	Sp-Glt_2	Glutamate synthase	52003743	271	169	0.1033	0.5167	0.19992	3.12218	0.07544	-1247.55	-1228.37	-1225.57	5.60307	0.0171761	0.0622108	0.172065	56.67	49.3323	0.519	0.568	0.384569	0.371615
SPU_009811	Sp-Dync1h1_1	dynein, cytoplasmic 1, heavy chain 1-1	AAH21297.2	312	266	0.0331	0.3101	0.10688	1.40308	0.00493	-1540.77	-1532.18	-1529.38	5.60196	0.0171761	0.0622108	0.172065	52.78	42.4147	0.528	0.591	0.326385	0.331
SPU_002130	Sp-Rnpc3	U11/U12 snRNP 65K protein	NP_060089	530	446	0.0795	0.3506	0.22684	2.97462	0.0074	-2970.77	-2945.42	-2942.61	5.6001	0.0171761	0.0622108	0.172065	58.43	54.0383	0.495	0.495	0.343506	0.3865
SPU_009188	Sp-Amt2	ammonia-ammonium channel	none	547	461	0.0665	0.404	0.16449	2.53402	0.04291	-3092.05	-3073.51	-3070.71	5.5938	0.0171761	0.0622108	0.172065	56.06	48.2193	0.52	0.567	0.358721	0.385
SPU_010751	Sp-Hypp_1939	hypothetical protein-1939	XP_002197181.1	307	160	0.0446	0.5007	0.08901	2.08619	0.00667	-1008.01	-1007.19	-1004.39	5.59334	0.0171761	0.0622108	0.172065	51.77	44.0872	0.482	0.61	0.335706	0.349231
SPU_006396	Sp-Bmp5-8	none	NM_214655	770	415	0.0582	0.4442	0.13095	1.88072	0.00408	-2724.34	-2703.46	-2700.66	5.59246	0.0171761	0.0622108	0.172065	54.86	51.1674	0.474	0.473	0.354481	0.378
SPU_020006	Sp-Gk	Glycerol kinase (ATP:glycerol 3-phosphotransferase) (Glycerokinase) (GK)	1707978	484	299	0.0154	0.3838	0.04014	2.17775	0.00836	-1739.1	-1732.51	-1729.71	5.59208	0.0171761	0.0622108	0.172065	53.73	53.4427	0.485	0.45	0.350867	0.354
SPU_009719	Sp-Oprd1L_1	opioid receptor, delta 1-like-1	NP_571333.1	348	182	0.0779	0.3195	0.24375	2.03564	0.04114	-1134.2	-1119.56	-1116.77	5.5857	0.0173522	0.0626165	0.172065	49.43	42.4487	0.512	0.712	NULL	0.3695
SPU_022584	Sp-Acot9_1	Acyl-CoA thioester hydrolase 9 (Acyl-CoA thioesterase 9)	12229616	182	137	0.0475	0.2069	0.22955	3.19251	0.05844	-776.415	-767.621	-764.828	5.58505	0.0173522	0.0626165	0.172065	61	54.7324	0.48	0.534	0.366588	0.391645
SPU_020770	Sp-Gen1L	Gen homolog 1, endonuclease (Drosophila)-like	AAI17205.1	1098	448	0.2427	0.5804	0.41816	2.05191	0.07171	-4088.02	-4039.55	-4036.76	5.58326	0.0173522	0.0626165	0.172065	53.35	55.3079	0.459	0.398	0.356529	0.336888
SPU_017891	Sp-Hypp_2359	hypothetical protein-2359; branched-chain amino acid aminotransferase (Rhodobacter sphaeroides)-like	ACM02472.1	317	266	0.0666	0.2724	0.24445	2.87594	0.02622	-1632.85	-1626.27	-1623.48	5.57216	0.0174403	0.0628184	0.172065	59.83	53.8255	0.489	0.532	0.356915	0.3735
SPU_011651	Sp-Haus4	HAUS augmin-like complex, subunit 4	EDL36342.1	300	215	0.0695	0.2836	0.24493	2.38124	0.01025	-1328.83	-1323.66	-1320.88	5.56656	0.0174403	0.0628184	0.172065	56.74	50.3589	0.477	0.514	0.345214	0.338
SPU_007611	Sp-Rfx3	none	NP_002910.1	738	617	0.0274	0.3585	0.07653	2.25703	0.00557	-3662.28	-3642.91	-3640.12	5.56495	0.0174403	0.0628184	0.172065	53.93	45.4877	0.534	0.608	0.347748	0.337
SPU_003114	Sp-Nova1	Nova1, Nova-1, Neuro-oncological ventral antigen 1	NP_006480.2	557	525	0.0279	0.1464	0.19067	2.57423	0.05409	-2756.09	-2744.72	-2741.94	5.55698	0.0175284	0.0630195	0.172065	55.4	53.6608	0.495	0.441	0.365539	0.3835
SPU_012307	Sp-Z322	none	CAD60843	201	124	0.1514	0.3868	0.39138	2.73558	0.10037	-932.399	-923.604	-920.83	5.54777	0.0176165	0.0632199	0.172065	58.59	56.493	0.459	0.436	0.329288	0.38
SPU_019648	Sp-Slc24a2	Sodium/potassium/calcium exchanger 2 precursor (Na(+)/K(+)/Ca(2+)-exchange protein 2) (Retinal cone Na-Ca+K exchanger)	17865498	127	104	0.0433	0.2795	0.15505	2.39163	0.04497	-595.613	-585.239	-582.466	5.54505	0.0176165	0.0632199	0.172065	55.34	48.2272	0.496	0.61	0.40413	0.3785
SPU_025782	Sp-Acdh	acy coA dehydrogenase family (acdh-11, C. elegans)	NP_001033379.1	542	354	0.0343	0.1639	0.20949	2.99738	0.08998	-1903.46	-1892.22	-1889.45	5.5444	0.0176165	0.0632199	0.172065	55.72	52.6091	0.501	0.487	0.343499	0.3485
SPU_018596	Sp-Vprbp	Vpr (HIV-1) binding protein; HIV-1 Vpr-binding protein	AAG27134.1	1583	1035	0.05	0.3392	0.14737	2.25532	0.10196	-6439.27	-6387.19	-6384.42	5.53819	0.0177046	0.0634195	0.172065	55.35	52.0586	0.482	0.479	0.324926	0.355
SPU_010338	Sp-Ddx43	DEAD (Asp-Glu-Ala-Asp) box polypeptide 43 like	NP_061135	593	289	0.0734	0.3886	0.18896	1.92041	0.00374	-1897.37	-1889.04	-1886.28	5.53106	0.0177926	0.0636182	0.172065	57.06	55.0344	0.468	0.422	0.340295	0.328306
SPU_020713	Sp-Hypp_2520	hypothetical protein-2520; myosin heavy chain-like	BAC00871.1	385	346	0.0629	0.2141	0.29373	2.50913	0.16705	-2002.14	-1986.05	-1983.28	5.52933	0.0177926	0.0636182	0.172065	46.31	52.5428	0.408	0.322	0.322938	0.344615
SPU_022897	Sp-Tpx2L2	none	XP_796944.1	239	150	0.0796	0.2219	0.35878	1.15863	0.05831	-890.637	-881.818	-879.055	5.52728	0.0177926	0.0636182	0.172065	48.53	50.3399	0.484	0.524	0.357687	0.3675
SPU_015873	Sp-Rsad1	radical S-adenosyl methionine domain containing 1	BAA92043.1	461	336	0.1024	0.4089	0.25039	2.42048	0.01831	-2369.25	-2351.87	-2349.11	5.52366	0.0178807	0.0638163	0.172065	54.52	55.0229	0.473	0.439	0.3294	0.341
SPU_018898	Sp-Klc	Kinesin Light Chain	Q05090	686	535	0.0075	0.2623	0.02844	1.47767	0.02109	-2764.32	-2759.34	-2756.58	5.52261	0.0178807	0.0638163	0.172065	54.86	48.6791	0.502	0.5	0.333697	0.370871
SPU_018378	Sp-Krp85	kinesin II, 85 kDa [Strongylocentrotus purpuratus], kinesin family member 3B [Homo sapiens], Kinesin-like protein FLA10 (KHP1 protein) [Chlamydomonas reinhardtii]	NP_999777	1038	345	0.0368	0.4424	0.08323	2.45549	0.01102	-2142.79	-2118.36	-2115.61	5.51777	0.0178807	0.0638163	0.172065	54.22	48.5045	0.497	0.56	0.358414	0.361352
SPU_005097	Sp-5ht7	serotonin receptor 7	AAQ84306.1	499	443	0.0921	0.3292	0.27971	2.41346	0.05925	-3008.72	-2982.42	-2979.66	5.51685	0.0178807	0.0638163	0.172065	60.03	57.4561	0.467	0.467	NULL	0.373
SPU_005669	Sp-Cav1	none	AAY88978	159	136	0.0481	0.362	0.13284	2.00752	0.02677	-820.023	-809.349	-806.591	5.51471	0.0178807	0.0638163	0.172065	50.02	50.6492	0.493	0.553	0.353466	0.3255
SPU_018801	Sp-Mrpl23	mitochondrial ribosomal protein L23	NP_066957	144	118	0.0544	0.6996	0.07776	1.45011	0.02907	-811.988	-801.428	-798.676	5.5055	0.0179688	0.0640138	0.172065	43.84	42.3796	0.458	0.61	0.339065	0.3545
SPU_028546	Sp-Hypp_1232	hypothetical protein-1232	EEA42841.1	918	504	0.0882	0.4395	0.20077	2.35918	0.00243	-3522.8	-3500.56	-3497.81	5.50123	0.0179688	0.0640138	0.172065	54.87	50.2583	0.502	0.58	0.379698	0.315
SPU_017948	Sp-Lars2	leucyl-tRNA synthetase 2, mitochondrial	BAA04877.2	619	267	0.0775	0.4228	0.1833	2.17328	0.03626	-1811.93	-1804.22	-1801.47	5.48401	0.0180569	0.0642105	0.172065	52.1	48.6192	0.488	0.514	0.358168	0.3865
SPU_011465	Sp-Ccdc57	coiled-coil domain containing 57	CAM22544.1	411	195	0.038	0.3765	0.10095	1.04732	0.01687	-1095.97	-1087.08	-1084.33	5.48399	0.0180569	0.0642105	0.172065	51.7	46.5418	0.509	0.589	0.337914	0.376877
SPU_018652	Sp-Hypp_3039	hypothetical protein-3039	none	2459	1520	0.1093	0.2615	0.41786	2.37517	0.13154	-9928.8	-9900.28	-9897.54	5.48252	0.0180569	0.0642105	0.172065	57.37	58.3509	0.466	0.432	0.344793	0.334
SPU_013918	Sp-Drd1L_4	dopamine receptor D1-like-4	CAA41734.1	402	372	0.1156	0.4683	0.24677	3.20301	0.02006	-2784.44	-2749.37	-2746.63	5.47787	0.0180569	0.0642105	0.172065	53.6	48.9039	0.524	0.622	NULL	0.349
SPU_009320	Sp-blaZ	beta-lactamase (bacterial)	YP_630373.1	690	563	0.0528	0.2722	0.19378	2.65879	0.03217	-3399.4	-3385.23	-3382.49	5.47726	0.0180569	0.0642105	0.172065	51.76	51.5307	0.458	0.478	0.386191	0.339
SPU_015724	Sp-Vac14	Vac14 homolog (S. cerevisiae)	BAG51707.1	742	529	0.0233	0.2796	0.08343	2.18088	0.01237	-2963.8	-2947.65	-2944.91	5.46966	0.0180569	0.0642105	0.172065	52.82	49.871	0.466	0.507	0.343269	0.3605
SPU_014895	Sp-Wdr38	WD repeat domain 38	BAB24913.1	314	176	0.0442	0.5367	0.08238	1.415	0.00664	-1192.52	-1189.04	-1186.31	5.46855	0.0180569	0.0642105	0.172065	55.9	51.752	0.508	0.49	0.333285	0.386
SPU_014244	Sp-Sptlc2_1	Serine palmitoyltransferase 2 (Long chain base biosynthesis protein 2) (LCB 2) (Serine-palmitoyl-CoA transferase 2) (SPT 2)	6685600	549	339	0.0618	0.3983	0.15512	1.9478	0.01728	-2232.93	-2210.36	-2207.62	5.46451	0.0180569	0.0642105	0.172065	54.87	51.6284	0.476	0.485	0.33897	0.3405
SPU_016383	Sp-Slco4a1_3	Solute carrier organic anion transporter family member 4A1 (Solute carrier family 21 member 12) (Sodium-independent organic anion transporter E) (Organic anion transporting polypeptide E) (OATP-E) (Colon organic aniontransporter) (Organic anion transporter polypeptide-related protein 1) (OATP-RP1) (OATPRP1) (POAT)	27734555	520	404	0.0787	0.3764	0.20909	1.96598	0.01787	-2743.09	-2724.02	-2721.29	5.4627	0.0180569	0.0642105	0.172065	58.67	54.9325	0.484	0.505	0.369869	0.3365
SPU_017044	Sp-Hypp_858	hypothetical protein-858	XP_002113181.1	805	535	0.0386	0.3244	0.11902	1.46909	0.01068	-3139.23	-3113.03	-3110.3	5.46231	0.0180569	0.0642105	0.172065	56.59	48.5766	0.51	0.563	0.322842	0.3265
SPU_015795	Sp-Slc10a2_5	Solute carrier family 10 (sodium/bile acid cotransporter family), member 2	31418838	374	347	0.0471	0.3535	0.13319	3.69333	0.03719	-2159.09	-2136.73	-2134	5.46116	0.0180569	0.0642105	0.172065	52.11	48.2412	0.473	0.546	0.340592	0.3915
SPU_017837	Sp-Nkx3.2	nkx3.2	P78367	608	449	0.092	0.295	0.31186	2.31224	0.00706	-3011.64	-2992.4	-2989.67	5.46113	0.0180569	0.0642105	0.172065	57.14	52.8449	0.53	0.532	0.372168	0.347
SPU_014793	Sp-Spalt	z54	AAC42233	1414	1276	0.0434	0.3305	0.13146	2.05223	0.00611	-7769.78	-7752.88	-7750.15	5.45865	0.0180569	0.0642105	0.172065	53.05	51.2559	0.517	0.522	0.367731	0.4035
SPU_021721	Sp-AT_DegT	aminotransferase, DegT/DnrJ/EryC1/StrS family protein (protozoan and bacterial)-like	XP_001013093.1	829	459	0.1071	0.3438	0.31154	2.0646	0.03509	-3218.13	-3196.88	-3194.15	5.45014	0.018145	0.0644065	0.172065	55.29	51.5329	0.497	0.504	0.367558	0.351
SPU_022018	Sp-Hypp_1036	hypothetical protein-1036	XP_002222375.1	831	493	0.1636	0.3972	0.41178	2.17778	0.0227	-3858.59	-3843.73	-3841.01	5.44632	0.018145	0.0644065	0.172065	52.14	54.7694	0.45	0.389	0.339908	0.386
SPU_000957	Sp-Ecm/Tspn/Vwc/Vwd	none	BAA95483.1	3238	2377	0.0357	0.4114	0.08683	2.00004	0.03892	-14669.8	-14601.9	-14599.2	5.44591	0.018145	0.0644065	0.172065	55.9	51.354	0.52	0.527	0.36454	0.406154
SPU_016666	Sp-Paip1L_1	poly(A) binding protein interacting protein 1-like-1	AAH78339.1	311	156	0.0806	0.2453	0.32872	2.32181	0.04836	-974.878	-966.789	-964.066	5.44568	0.018145	0.0644065	0.172065	55.74	52.9426	0.482	0.469	0.346937	0.36
SPU_015163	Sp-Ccp/Hyr/Lnb/7Tm/Gpcr	none	none	1094	890	0.051	0.317	0.1607	1.9914	0.03199	-5528.07	-5509.29	-5506.56	5.44494	0.018145	0.0644065	0.172065	57.3	52.5078	0.509	0.54	0.368619	0.382564
SPU_028310	Sp-Slc29a1	Equilibrative nucleoside transporter 1 (Equilibrative nitrobenzylmercaptopurine riboside-sensitive nucleoside transporter) (Equilibrative NBMPR-sensitive nucleoside transporter) (Nucleoside transporter, es-type) (Solute carrier family 29 member 1)	9296969	514	438	0.0434	0.2869	0.15121	2.25308	0.09949	-2572.44	-2551.45	-2548.72	5.4444	0.018145	0.0644065	0.172065	55.18	51.4179	0.462	0.484	0.346651	0.358
SPU_018677	Sp-Oach	O-acyltransferase homolog (Caenorhabditis elegans)	NP_507007.3	417	320	0.0446	0.3838	0.11627	2.17309	0.01858	-2002.48	-1993.54	-1990.82	5.43974	0.0182331	0.0646018	0.172065	59.75	53.3672	0.484	0.534	0.356786	0.3765
SPU_024273	Sp-Sp-NiempC1A	NPC1A; Patched related; Ptc related	45550365	917	632	0.0226	0.5271	0.04288	2.75961	0.01028	-3691.14	-3680.52	-3677.8	5.43563	0.0182331	0.0646018	0.172065	50.69	46.0109	0.52	0.691	0.37457	0.3605
SPU_013673	Sp-Aspscr1L	alveolar soft part sarcoma chromosome region, candidate 1-like	NP_001098450.1	361	154	0.1421	0.3966	0.3582	3.07228	0.00834	-1152.04	-1140.8	-1138.08	5.43527	0.0183212	0.0647964	0.172065	56.08	55.9062	0.48	0.434	0.335439	0.358
SPU_024988	Sp-Kiaa0840L	KIAA0840 protein-like	BAA74863.2	474	357	0.0786	0.3059	0.25684	4.12158	0.04032	-2301.31	-2288.73	-2286.02	5.43034	0.0183212	0.0647964	0.172065	55.92	51.6707	0.484	0.517	0.34	0.364
SPU_014198	Sp-Hypp_2136	hypothetical protein-2136; synaptotagmin-like	XP_002216413.1	403	232	0.0821	0.5244	0.15648	1.96329	0.01799	-1689.66	-1683.44	-1680.73	5.42953	0.0183212	0.0647964	0.172065	59.2	53.2452	0.521	0.467	0.340363	0.371
SPU_016370	Sp-Pionh	pigeon homolog (Drosophila)	NP_059135.2	967	709	0.0545	0.2753	0.198	2.55844	0.03326	-4291.58	-4275.57	-4272.86	5.42933	0.0183212	0.0647964	0.172065	55.06	48.9091	0.493	0.518	0.327102	0.359
SPU_018067	Sp-Derl1	Der1-like domain family, member 1	NP_077271	255	185	0.0204	0.2834	0.07213	3.1163	0.01203	-1036.89	-1029.26	-1026.54	5.42906	0.0183212	0.0647964	0.172065	53.04	51.2154	0.443	0.407	0.333776	0.397436
SPU_006725	Sp-Psd3L	pleckstrin and Sec7 domain containing 3-like	AAH75044.1	552	399	0.041	0.2752	0.14911	2.05562	0.00916	-2326.9	-2309.56	-2306.85	5.42782	0.0183212	0.0647964	0.172065	56.69	53.8887	0.491	0.474	0.362191	0.35
SPU_013833	Sp-Plekhj1	pleckstrin homology domain containing, family J member 1; guanine nucleotide releasing protein	BAA91525.1	192	113	0.0614	0.2181	0.28171	1.16842	0.04294	-661.168	-653.603	-650.893	5.42182	0.0185854	0.0653758	0.172065	48.16	52.4817	0.439	0.372	0.359737	0.3755
SPU_024749	Sp-Galr2L_29	galanin receptor 2-like-29	NP_034384.3	447	388	0.1838	0.3477	0.52875	1.90474	0.13066	-3057.16	-3045.79	-3043.08	5.41367	0.0185854	0.0653758	0.172065	57.93	56.2982	0.449	0.489	NULL	0.3735
SPU_017583	Sp-Ddx59_1	DEAD (Asp-Glu-Ala-Asp) box polypeptide 59-1	NP_080776.1	488	198	0.1132	0.203	0.55792	3.31089	0.06624	-1281.79	-1276.89	-1274.19	5.41307	0.0185854	0.0653758	0.172065	54.2	57.9996	0.449	0.385	0.355753	0.3465
SPU_002248	Sp-Adrb3L	adrenergic receptor, beta 3-like	NP_038490.1	359	285	0.1539	0.4605	0.33417	1.8981	0.05032	-2211.76	-2192.6	-2189.9	5.39678	0.0189377	0.0661387	0.172065	55.23	47.9954	0.539	0.647	0.402817	0.349
SPU_001496	Sp-Dnajhc1	DnaJ (Hsp40) homolog, subfamily C, member 1	NP_001011351.1	486	378	0.0891	0.3066	0.29063	2.29113	0.0644	-2486.03	-2471.9	-2469.2	5.39676	0.0189377	0.0661387	0.172065	52.47	50.1606	0.481	0.498	0.364574	0.391138
SPU_004860	Sp-Cwc_Cwf_15	like Cwf15/Cwc15 cell cycle control protein	NP_057487	221	118	0.0141	0.2342	0.06015	1.16403	0.02004	-571.811	-566.91	-564.212	5.39613	0.0190258	0.0663278	0.172065	60.63	56.2281	0.463	0.436	0.360253	0.374687
SPU_019513	Sp-Tsen34L_1	tRNA splicing endonuclease 34 homolog (S. cerevisiae)-like-1; tRNA-intron endonuclease 34-like	NP_077130.1	469	312	0.1452	0.4066	0.35713	1.52951	0.03152	-2325.02	-2318.07	-2315.38	5.38838	0.0191139	0.0665162	0.172065	52.81	55.5848	0.464	0.445	0.375185	0.414
SPU_003897	Sp-Prc1L	protein regulator of cytokinesis 1-like	NP_001070011.1	636	324	0.0532	0.226	0.23552	4.61399	0.06008	-1853.14	-1839.01	-1836.31	5.38802	0.0191139	0.0665162	0.172065	51.07	46.1647	0.486	0.564	0.347262	0.361
SPU_030141	Sp-IL17rL	Sp-IL17R-like,Sp-IL17RA-like	AAH11624	594	476	0.1414	0.3152	0.44856	2.34458	0.01798	-3469.16	-3447.44	-3444.75	5.38431	0.0191139	0.0665162	0.172065	56.78	54.5438	0.477	0.464	0.332733	0.375897
SPU_010167	Sp-Thytrprhr	none	AAG40849.1	427	381	0.0462	0.3131	0.14757	2.86794	0.00701	-2257.47	-2244.29	-2241.6	5.38101	0.0193781	0.0670772	0.172065	58.48	51.6047	0.507	0.616	0.32392	0.4075
SPU_004136	Sp-P19	none	NP_999812	176	165	0.0781	0.3473	0.22488	1.58544	0.05178	-1057.19	-1047.39	-1044.7	5.37585	0.0193781	0.0670772	0.172065	50.35	45.5947	0.534	0.579	0.362139	0.3945
SPU_014444	Sp-pABCt	phosphonate ABC transporter, periplasmic phosphonate-binding protein (bacterial)	YP_001229139.1	286	183	0.0326	0.4378	0.0745	1.50843	0.02005	-1084.28	-1071.74	-1069.05	5.3754	0.0193781	0.0670772	0.172065	56	50.8672	0.494	0.563	0.365588	0.4045
SPU_015938	Sp-Srcr129	none	none	656	483	0.1557	0.3968	0.39232	2.58839	0.01539	-3754.68	-3724.22	-3721.53	5.37301	0.0193781	0.0670772	0.172065	60.25	55.7844	0.516	0.465	0.327896	0.3815
SPU_023012	Sp-Gtf2E1	general transcription factor IIE, polypeptide 1 (alpha subunit)	NP_005504	436	353	0.0261	0.4333	0.06019	1.75308	0.0495	-2088.01	-2069.28	-2066.59	5.37219	0.0193781	0.0670772	0.172065	58.22	55.2934	0.507	0.541	0.317747	0.381882
SPU_023507	Sp-Tmem49	transmembrane protein 49	NP_112200	396	344	0.0435	0.1883	0.23115	3.0389	0.00354	-1919.18	-1909.97	-1907.29	5.37199	0.0193781	0.0670772	0.172065	51.61	53.1952	0.432	0.38	0.340107	0.3715
SPU_019128	Sp-Cspg4L	chondroitin sulfate proteoglycan 4-like	EAW99239.1	2417	2080	0.0844	0.3456	0.24433	2.58079	0.04534	-13959.5	-13914.4	-13911.7	5.37142	0.0193781	0.0670772	0.172065	55.28	56.6741	0.451	0.425	0.31127	0.325
SPU_006992	Sp-Fut7_1	fucosyltransferase 7 (alpha 1,3 fucosyltransferase)-1	NP_001026647.1	517	422	0.1022	0.3761	0.27169	1.52113	0.08601	-2927.62	-2907.94	-2905.26	5.36995	0.0193781	0.0670772	0.172065	58.35	57.6059	0.457	0.414	0.362537	0.3705
SPU_007212	Sp-Hypp_1706	hypothetical protein-1706	EEA75083.1	420	184	0.1408	0.4267	0.32993	2.51264	0.09266	-1394.52	-1381.58	-1378.9	5.36689	0.0193781	0.0670772	0.172065	54.88	56.9309	0.493	0.383	0.372274	0.389695
SPU_005296	Sp-Atp5b	ATP synthase, H+ transporting, mitochondrial F1 complex	114562	523	415	0.0184	0.1427	0.12861	2.96283	0.04479	-2100.66	-2092.35	-2089.67	5.36319	0.0193781	0.0670772	0.172065	47.51	41.7381	0.54	0.59	0.355857	0.4075
SPU_014791	Sp-Gmps	GMP synthase [glutamine-hydrolyzing] (Glutamine amidotransferase) (GMP synthetase)	1708072	684	456	0.0335	0.3977	0.08426	1.82317	0.03481	-2782.36	-2752.39	-2749.71	5.35774	0.0193781	0.0670772	0.172065	57.6	54.372	0.478	0.493	0.361527	0.368313
SPU_012911	Sp-Z33	none	NP_081823	1012	797	0.1225	0.4485	0.27304	2.39784	0.14003	-5887.12	-5841.81	-5839.13	5.35704	0.0193781	0.0670772	0.172065	56.84	55.8476	0.461	0.455	0.33277	0.343
SPU_010958	Sp-Srd5a1	steroid-5-alpha-reductase, alpha polypeptide 1 (3-oxo-5 alpha-steroid delta 4-dehydrogenase alpha 1) (SR type 2) (5 alpha-SR2)	32891811	245	196	0.0572	0.2446	0.23402	1.64229	0.01769	-1170.14	-1159.65	-1156.98	5.35506	0.0193781	0.0670772	0.172065	61	58.7413	0.459	0.459	0.33034	0.385
SPU_020342	Sp-BetaCi_1	BetaC	AAB39740.2	421	339	0.0708	0.4051	0.17479	1.64836	0.07737	-2219.27	-2189.02	-2186.34	5.35483	0.0193781	0.0670772	0.172065	56.4	52.5817	0.482	0.479	0.36243	0.384977
SPU_004659	Sp-DisLA3	dispatched; disp; Dispatched A; Dispatched 1	41080598	1052	845	0.0939	0.3617	0.25969	2.62382	0.06314	-5812.41	-5770.96	-5768.28	5.35429	0.0193781	0.0670772	0.172065	59.5	56.5857	0.472	0.535	0.360484	0.3735
SPU_016958	Sp-Dnajhc30	DnaJ (Hsp40) homolog, subfamily C, member 30; Williams-Beuren syndrome critical region protein 18	AAS07471.1	393	301	0.1417	0.2276	0.62276	2.02854	0.00449	-2080.68	-2074.82	-2072.14	5.34931	0.0194662	0.0672629	0.172065	54.69	54.4787	0.452	0.428	NULL	0.368
SPU_021303	Sp-Pmca	Plasma membrane calcium ATPase	DQ009662	1145	1027	0.0353	0.3316	0.10654	2.58905	0.0483	-6132.38	-6079.97	-6077.3	5.34632	0.0195543	0.067448	0.172065	53.37	44.9551	0.515	0.607	0.371797	0.405
SPU_003673	Sp-Gpr126L	G protein-coupled receptor 126-like	CAI20053.1	312	291	0.166	0.3085	0.5382	2.3149	0.35481	-2220.58	-2203.6	-2200.93	5.3433	0.0195543	0.067448	0.172065	58.01	53.7901	0.479	0.498	0.299663	0.344
SPU_013727	Sp-Lsm14A	LSM14A protein	AAH_16842	174	162	0.0115	0.1617	0.07124	2.05566	0.01538	-826.426	-821.799	-819.128	5.3423	0.0195543	0.067448	0.172065	61	54.9832	0.487	0.42	0.383858	0.3875
SPU_022112	Sp-Csk	C-Src, CSK	AB012713	763	621	0.0392	0.2626	0.14943	2.91771	0.10248	-3589.28	-3564.95	-3562.28	5.33	0.0195543	0.067448	0.172065	55.34	47.7427	0.488	0.545	0.3514	0.378
SPU_013450	Sp-Tpd52L2	tumor protein D52-like 2	NP_003279.2	374	240	0.0752	0.3066	0.2454	1.93871	0.06599	-1560.61	-1545.97	-1543.31	5.32966	0.0195543	0.067448	0.172065	53.68	46.5505	0.519	0.544	0.334815	0.3795
SPU_008606	Sp-Xpnpep1_1	X-prolyl aminopeptidase, aminopeptidase P 1	CAI14245	531	296	0.1049	0.5354	0.19602	1.8035	0.05826	-2192.13	-2161.36	-2158.7	5.32885	0.0195543	0.067448	0.172065	60.68	56.1256	0.449	0.472	0.348561	0.365641
SPU_015551	Sp-Garnl3	GTPase activating Rap/RanGAP domain-like 3	NP_115669	1092	892	0.0156	0.2962	0.0528	2.19216	0.04696	-4972.36	-4953.69	-4951.03	5.32787	0.0195543	0.067448	0.172065	57.43	51.333	0.493	0.539	0.37065	0.3505
SPU_020060	Sp-Xdh_1	Xanthine dehydrogenase/oxidase [Includes: Xanthine dehydrogenase (XD); Xanthine oxidase (XO) (Xanthine oxidoreductase)]	1351438	1750	1142	0.0677	0.3556	0.19042	2.15447	0.04453	-7471.58	-7440.6	-7437.94	5.32312	0.0196424	0.0676325	0.172065	57.96	52.7134	0.493	0.51	0.341211	0.359
SPU_020356	Sp-Rfwd3	ring finger and WD repeat domain 3	EAW95681.1	726	511	0.0494	0.401	0.1233	1.97005	0.01341	-3241.81	-3220	-3217.34	5.32105	0.0197305	0.0678163	0.172065	51.85	53.6322	0.474	0.398	0.354952	0.3655
SPU_026663	Sp-Tep1L_6	telomerase-associated protein 1-like-6	NP_009041.2	578	313	0.0374	0.4448	0.08399	1.77734	0.00876	-1868.22	-1852.46	-1849.8	5.3202	0.0197305	0.0678163	0.172065	49.07	40.4455	0.539	0.672	0.361873	0.355526
SPU_028216	Sp-TrimL_1	none	NP_569104.1	362	294	0.0076	0.2381	0.03175	4.25208	0.0154	-1487.22	-1482.64	-1479.98	5.31675	0.0197305	0.0678163	0.172065	52.94	42.2947	0.524	0.623	0.347184	0.33
SPU_003378	Sp-Z108	none	NP_001026748	696	586	0.0111	0.2452	0.04534	1.64233	0.00201	-3050.15	-3046.39	-3043.74	5.31264	0.0197305	0.0678163	0.172065	58.68	52.6046	0.514	0.578	0.386072	0.3735
SPU_005538	Sp-Lrr/Igr_2	none	none	644	538	0.0622	0.3506	0.17735	2.65078	0.00384	-3465.27	-3442.31	-3439.65	5.3041	0.0198185	0.0679992	0.231083	51.79	45.7481	0.552	0.64	0.362237	0.3615
SPU_012918	Sp-Hes1	es1 protein isoform Ia precursor	NP_004640	258	196	0.0523	0.3452	0.1515	2.47719	0.01462	-1224.94	-1212.98	-1210.33	5.30327	0.0198185	0.0679992	0.231083	54.53	52.7621	0.488	0.44	0.343193	0.3595
SPU_021119	Sp-MyoD	none	NP_571651.1	203	176	0.0122	0.4368	0.02788	2.52796	0.00813	-985.725	-980.966	-978.315	5.30246	0.0198185	0.0679992	0.231083	51.21	46.2938	0.541	0.641	NULL	0.387
SPU_026907	Sp-Tjp1	tight junction protein 1	NP_783297	1527	1291	0.0527	0.2673	0.19729	2.04567	0.0126	-7750.75	-7716.02	-7713.37	5.30146	0.0198185	0.0679992	0.231083	53.39	48.4849	0.519	0.51	0.355733	0.342
SPU_010604	Sp-Pnca	pyrazinamidase/nicotinamidase	EAT45737.1	301	226	0.0848	0.2586	0.32791	2.67207	0.18499	-1443.33	-1429.4	-1426.75	5.29928	0.0198185	0.0679992	0.231083	56.63	48.9842	0.494	0.557	0.348021	0.33966
SPU_011298	Sp-Socs6L	none	NP_004223	530	457	0.0557	0.3008	0.18518	1.53864	0.00396	-2753.48	-2745.56	-2742.93	5.2759	0.0200828	0.0686367	0.231083	58.02	58.8087	0.443	0.388	NULL	0.357
SPU_005623	Sp-Sts_1	steroid sulfatase (microsomal), isozyme S-1	NP_000342.2	493	330	0.0437	0.4292	0.10183	3.14329	0.01165	-2133.25	-2116.63	-2114	5.27554	0.0200828	0.0686367	0.231083	55.22	53.8375	0.487	0.475	0.3415	0.3415
SPU_012489	Sp-Omi/HtrA2	serine protease HtrA2-p7	AAF66597	429	287	0.0403	0.2371	0.16998	4.48567	0.00349	-1620.57	-1612.63	-1610	5.26147	0.0205232	0.0696879	0.231083	58.43	56.4127	0.486	0.474	0.367773	0.3335
SPU_012671	Sp-Tirc4	Sp-TIR-containing 4	none	769	369	0.0407	0.2563	0.1589	2.23035	0.02289	-2122.54	-2113.48	-2110.85	5.2612	0.0205232	0.0696879	0.231083	56.35	50.2665	0.508	0.577	0.366878	0.384
SPU_006693	Sp-Abcc9h	ATP-binding cassette, sub-family C, member 9 isoform SUR2A (Sulfonylurea receptor 2)	5032135, 18202098	772	648	0.044	0.3737	0.11769	1.89877	0.00867	-4002.32	-3983.02	-3980.39	5.26104	0.0205232	0.0696879	0.231083	53.16	53.6478	0.441	0.429	0.337973	0.367403
SPU_019173	Sp-Hypp_929	hypothetical protein-929	none	606	498	0.0623	0.2369	0.26287	2.63495	0.06453	-2970.97	-2952.11	-2949.48	5.25928	0.0205232	0.0696879	0.231083	60.73	59.5509	0.494	0.516	NULL	0.438
SPU_007045	Sp-Gbxf	globin X fragment	56368396	167	112	0.03	0.2967	0.10107	1.14072	0.00903	-613.735	-608.243	-605.614	5.25871	0.0205232	0.0696879	0.231083	46.7	39.1739	0.465	0.563	0.368956	0.2905
SPU_000074	Sp-Tsga14L	testis-specific gene A14 protein, centrosomal protein of 41 kDa	NP_114387.1	322	211	0.0384	0.2164	0.17726	2.56941	0.0061	-1156.9	-1149.51	-1146.89	5.25486	0.0206994	0.0701047	0.231083	47.18	50.8331	0.437	0.408	0.334981	0.35303
SPU_014913	Sp-Rab4	RAS-Related Protein RAB-4, Sp-RAB4A	BC044974	205	175	0.0051	0.2072	0.02472	2.58318	0.00647	-858.145	-855.797	-853.169	5.25484	0.0206994	0.0701047	0.231083	49.65	51.3504	0.439	0.425	0.322066	0.3495
SPU_022283	Sp-Hiat1	hippocampus abundant transcript 1	BAB71375.1	491	333	0.0237	0.3641	0.06522	1.83812	0.01698	-1982.84	-1969.62	-1966.99	5.25343	0.0207875	0.0703123	0.231083	55.14	52.0207	0.483	0.469	0.347332	0.397949
SPU_028439	Sp-Hypp_284	hypothetical protein-284	ABW99107.1	1148	839	0.1053	0.3055	0.34468	2.17207	0.02363	-5672.82	-5642.3	-5639.67	5.24909	0.0208755	0.0705191	0.231083	58.46	51.3845	0.514	0.562	0.347456	0.4115
SPU_015599	Sp-Apn5b	membrane alanine aminopeptidase	AAH58928	524	224	0.035	0.3759	0.09311	1.32734	0.01662	-1297.3	-1288.23	-1285.6	5.24652	0.0208755	0.0705191	0.231083	51.3	44.6885	0.52	0.62	0.370284	0.364615
SPU_027044	Sp-Cep120_1	centrosomal protein 120kDa-1; coiled-coil domain containing 100	EAW48873.1	341	160	0.0487	0.2864	0.16999	2.78135	0.00941	-954.528	-949.999	-947.377	5.24401	0.0208755	0.0705191	0.231083	56.65	51.7713	0.491	0.492	0.334158	0.317699
SPU_017644	Sp-Dock4	Dock4, dedicator of cytokinesis 4	NM_014705	977	826	0.0747	0.3168	0.23565	2.67067	0.12031	-5387.49	-5341.9	-5339.28	5.23644	0.0210517	0.0709316	0.231083	51.68	45.9023	0.504	0.557	0.336276	0.316
SPU_027237	Sp-Napg	N-ethylmaleimide sensitive fusion protein attachment protein gamma; Gamma-soluble NSF attachment protein	NP_082293.1	339	271	0.0343	0.2678	0.1279	1.63649	0.04675	-1497.67	-1480.67	-1478.06	5.2266	0.0210517	0.0709316	0.231083	51.56	55.8505	0.454	0.378	0.33168	0.412821
SPU_014065	Sp-Fbn3_2	fibrillin 3-2	BAD16734.1	325	250	0.0628	0.4728	0.13289	1.12813	0.01062	-1639.08	-1626.76	-1624.14	5.22645	0.0210517	0.0709316	0.231083	55.35	57.4462	0.467	0.433	0.34152	0.377
SPU_014784	Sp-Fgd6	FIVE, RhoGEF and PH domain containing protein 6	NM_018351	1636	1071	0.1121	0.3356	0.33387	2.19965	0.14041	-7498.95	-7461.36	-7458.75	5.22372	0.0211398	0.0711371	0.231083	55.34	55.1193	0.47	0.422	0.36817	0.329
SPU_002465	Sp-Atp13a3_2	Probable cation-transporting ATPase 13A3 (ATPase family homolog up-regulated in senescence cells 1)	30316388	761	672	0.0688	0.4499	0.15298	2.4149	0.07352	-4601.11	-4559.61	-4557	5.22011	0.0211398	0.0711371	0.231083	52.67	50.4202	0.463	0.482	0.349572	0.361
SPU_022376	Sp-KpLr2	Sp-Kisspeptin-like-receptor-2	XP_690392	406	356	0.0616	0.6119	0.10066	2.09074	0.00292	-2535.67	-2518.09	-2515.48	5.21428	0.0212279	0.071342	0.231083	58.72	50.2105	0.5	0.563	0.360627	0.3625
SPU_028306	Sp-FechL	ferrochelatase (protoporphyria)-like	BAA00628.1	831	636	0.0598	0.213	0.28064	3.02922	0.00692	-3811.9	-3802.98	-3800.37	5.20982	0.0212279	0.071342	0.231083	53.77	52.4936	0.497	0.463	0.354967	0.344
SPU_028197	Sp-Auts2L	autism susceptibility candidate 2-like	XP_415729.2	1096	978	0.0401	0.2636	0.15201	1.80822	0.12279	-5730.91	-5701.48	-5698.88	5.20382	0.0214921	0.0719535	0.231083	55.23	50.2999	0.556	0.531	0.38379	0.344521
SPU_025621	Sp-Cntnap2L_3	contactin associated protein-like 2-like-3; neurexin-4 [Culex quinquefasciatus]-like	BAC98042.1	366	340	0.0561	0.3344	0.16775	1.59543	0.02139	-2156.57	-2134.15	-2131.55	5.20122	0.0215802	0.0721563	0.231083	59.44	59.2044	0.505	0.435	NULL	0.3755
SPU_010287	Sp-Exo1	Exonuclease I	AJ238213	994	666	0.0606	0.2365	0.2563	1.86471	0.00214	-3969.25	-3953.26	-3950.66	5.19925	0.0215802	0.0721563	0.231083	53.33	50.8943	0.475	0.487	0.333297	0.340836
SPU_019951	Sp-Fbw7	archipeligo, Fbxw7, Cdc4	none	672	498	0.0241	0.2652	0.09093	3.24735	0.02686	-2798.9	-2781.56	-2778.97	5.18977	0.0218445	0.0727618	0.231083	52.4	44.8473	0.533	0.607	0.347359	0.413
SPU_011278	Sp-Hypp_1971	hypothetical protein-1971	EDO30425.1	362	217	0.0817	0.3579	0.22825	1.11009	0.05782	-1394.32	-1384.41	-1381.82	5.18691	0.0218445	0.0727618	0.231083	53.26	53.0044	0.443	0.486	0.362409	0.314359
SPU_004603	Sp-NeurmdnULr	none	DAA01375	352	319	0.0273	0.4771	0.05713	3.04061	0.01815	-1925.71	-1916.08	-1913.49	5.18577	0.0218445	0.0727618	0.231083	52.71	45.1077	0.508	0.692	0.368723	0.383
SPU_023562	Sp-Hypp_2677	hypothetical protein-2677	CAC28732.1	336	228	0.101	0.303	0.33323	1.56271	0.11426	-1534.98	-1518.95	-1516.36	5.18392	0.0218445	0.0727618	0.231083	57.71	52.1614	0.517	0.543	0.367461	0.356497
SPU_024401	Sp-NfkbizL	nuclear factor of kappa light polypeptide gene enhancer in B-cells inhibitor, zeta-like; molecule possessing ankyrin-repeats induced by lipopolysaccharide; T-cell activation NFKB-like protein	EDK98139.1	869	587	0.1207	0.4064	0.29693	1.51883	0.06296	-4207.8	-4168.87	-4166.28	5.17997	0.0218445	0.0727618	0.231083	52.95	46.186	0.525	0.604	0.35926	0.361
SPU_007096	Sp-Hmgb3	high mobility group box 3	XP_223440.4	361	337	0.0206	0.2289	0.09014	2.89156	0.03972	-1803.7	-1790.59	-1788	5.17323	0.0220206	0.0731626	0.231083	55.27	48.7202	0.505	0.514	0.329025	0.3305
SPU_016994	Sp-Pap2dL	phosphatidic acid phosphatase type 2-like; lipid phosphate phosphatase-related protein type 2; plasticity related gene 3	AAI44001.1	331	254	0.0695	0.2604	0.26684	1.58162	0.01355	-1549.91	-1537.23	-1534.64	5.17256	0.0220206	0.0731626	0.231083	56.51	52.3181	0.51	0.545	0.348143	0.3665
SPU_002988	Sp-Z49	none	Q9P2J8	1199	757	0.0961	0.5421	0.17732	2.08964	0.00578	-5486.96	-5457.37	-5454.79	5.17216	0.0221087	0.0733624	0.231083	55.12	51.8716	0.529	0.548	0.343392	0.34695
SPU_000498	Sp-Gpr161L_2	G protein-coupled receptor 161-like-2	NP_001074595.1	491	347	0.0431	0.2546	0.16927	2.62113	0.01133	-2007.11	-2003.3	-2000.72	5.16282	0.0222849	0.0737605	0.231083	58.01	53.7685	0.497	0.547	NULL	0.367357
SPU_005218	Sp-Oxa1L	oxidase assembly 1-like	BAE32503.1	454	283	0.0388	0.2115	0.18362	2.09193	0.08545	-1585.74	-1572.01	-1569.43	5.15847	0.0223729	0.0739585	0.231083	52.22	53.0128	0.468	0.434	0.352769	0.369
SPU_022895	Sp-Hypp_2637	hypothetical protein-2637	XP_757350.1	365	153	0.103	0.1404	0.73326	2.16396	0.00825	-920.737	-920.03	-917.451	5.15814	0.0223729	0.0739585	0.231083	56.83	55.6496	0.453	0.469	0.393095	0.331701
SPU_025441	Sp-Nmur2L_2	neuromedin U receptor 2-like-2	CAI25254.1	311	234	0.0949	0.3207	0.29602	1.77693	0.01195	-1519.89	-1507.26	-1504.68	5.15122	0.022461	0.0741563	0.231083	59.03	52.7505	0.466	0.55	NULL	0.317439
SPU_024818	Sp-Rad54b	DNA repair and recombination protein RAD54B (RAD54 homolog B)	AAH57604	638	193	0.0657	0.6366	0.10317	1.15118	0.02089	-1367.39	-1350.59	-1348.02	5.14858	0.022461	0.0741563	0.231083	52.97	47.8483	0.503	0.553	0.358015	0.3825
SPU_018107	Sp-Plekha7	pleckstrin homology domain containing, family A member 7	NP_778228.2	892	120	0.0687	0.7003	0.09808	2.91207	0.02301	-844.128	-836.528	-833.957	5.14316	0.022461	0.0741563	0.231083	57.85	50.2391	0.56	0.549	0.340016	0.36076
SPU_000767	Sp-Chrna9-2	cholinergic receptor, nicotinic, alpha 9-2	EDL37758.1	401	344	0.0166	0.4202	0.03959	2.77681	0.01	-2055.39	-2047.28	-2044.71	5.13712	0.022461	0.0741563	0.231083	59.05	50.4382	0.513	0.568	0.358445	0.3475
SPU_026706	Sp-Psmg1	proteasome (prosome, macropain) assembly chaperone 1	NP_003711.1	266	172	0.0563	0.2706	0.20812	3.23988	0.01715	-1041.75	-1036.29	-1033.72	5.13134	0.022461	0.0741563	0.231083	55.29	56.1553	0.465	0.392	0.334074	0.412162
SPU_018053	Sp-Hypp_3043	hypothetical protein-3043	none	1242	983	0.0696	0.2083	0.33422	2.2636	0.01186	-5839.54	-5813.11	-5810.54	5.12609	0.022461	0.0741563	0.231083	53.68	55.1054	0.459	0.404	NULL	0.405641
SPU_024961	Sp-Hypp_2760	hypothetical protein-2760	XP_002114071.1	517	431	0.1042	0.3643	0.28596	2.15111	0.06411	-3017.01	-3005.27	-3002.71	5.1142	0.0225491	0.0743536	0.231083	57.57	54.3184	0.49	0.498	0.271429	0.363
SPU_016842	Sp-Mpp5-3	membrane protein, palmitoylated 5 (MAGUK p55 subfamily member 5)-3	BAF83929.1	971	596	0.0453	0.2035	0.22259	2.14365	0.13015	-3355.85	-3334.06	-3331.5	5.11303	0.0225491	0.0743536	0.231083	52.29	54.7693	0.449	0.392	0.350783	0.375
SPU_011684	Sp-Dynlc2-4d	none	NP_542408	312	160	0.04	0.5313	0.07533	1.67988	0.01441	-987.403	-981.53	-978.977	5.10586	0.0226372	0.0745504	0.231083	47.5	40.4534	0.438	0.558	0.33926	0.3095
SPU_000930	Sp-Hypp_1295	hypothetical protein-1295; TM2 domain-containing protein	EDV25028.1	338	280	0.0815	0.2713	0.3005	2.19473	0.04385	-1803.25	-1787.97	-1785.42	5.10258	0.0226372	0.0745504	0.231083	54.42	48.5467	0.519	0.588	0.285503	0.373333
SPU_023217	Sp-Ran	Ras-like protein, member RAS oncogene family	BC041293	224	159	0.0309	0.3502	0.08819	0.73956	0.01544	-889.035	-881.301	-878.754	5.09477	0.0229014	0.0751375	0.231083	53.46	47.8831	0.472	0.523	0.357691	0.3205
SPU_008829	Sp-Otud3	OTU domain containing 3	CAI17041.1	373	268	0.0666	0.5738	0.1161	2.00227	0.01281	-1843.99	-1833.43	-1830.89	5.09344	0.0229014	0.0751375	0.231083	58.42	55.1018	0.47	0.485	0.352452	0.3565
SPU_017637	Sp-EglL	egalitarian (Drosophila melanogaster)-like; polymerase (RNA) II (DNA directed) polypeptide A-like	AAF47504.1	542	426	0.0553	0.2409	0.22966	2.27197	0.01839	-2531.21	-2515.23	-2512.69	5.09198	0.0229014	0.0751375	0.231083	53.24	49.0594	0.508	0.488	0.346423	0.348
SPU_014013	Sp-Abcg2B	none	NP_004818	446	261	0.0875	0.334	0.26206	2.99587	0.08516	-1727.25	-1709.13	-1706.59	5.09102	0.0229014	0.0751375	0.231083	57.22	51.4746	0.472	0.541	0.36711	0.361507
SPU_021290	Sp-Echtcnr	Sp-echinotocin-receptor	BAA08566	461	380	0.0508	0.4058	0.12531	2.09916	0.02008	-2412.39	-2385.83	-2383.28	5.08654	0.0229014	0.0751375	0.231083	57.53	50.5724	0.518	0.603	0.34527	0.398
SPU_006394	Sp-Lycat_2	lysocardiolipin acyltransferase	42558246	375	337	0.0596	0.2684	0.22211	1.50493	0.04764	-1979.68	-1962.66	-1960.12	5.07002	0.0230776	0.0755267	0.231083	53.12	45.8002	0.487	0.63	NULL	0.358
SPU_012091	Sp-Nfkbil1L	nuclear factor of kappa light polypeptide gene enhancer in B-cells inhibitor-like 1-like	NP_001014397.1	382	234	0.0425	0.3826	0.11113	2.42599	0.02593	-1394.61	-1381.13	-1378.6	5.06815	0.0230776	0.0755267	0.231083	56.03	44.7977	0.51	0.604	0.359951	0.322051
SPU_018771	Sp-Polr3gL	polymerase (RNA) III (DNA directed) polypeptide G like	EDL38896.1	223	157	0.0256	0.3199	0.08001	1.57314	0.00822	-851.549	-846.744	-844.212	5.06501	0.0230776	0.0755267	0.231083	51.23	53.2474	0.445	0.312	0.335265	0.390769
SPU_010589	Sp-Hypp_1925	hypothetical protein-1925	none	342	155	0.1696	0.2217	0.76505	2.47678	0.13133	-1080.05	-1076.97	-1074.44	5.06499	0.0230776	0.0755267	0.231083	55.55	53.4783	0.535	0.328	0.29972	0.337
SPU_007213	Sp-Efcab1	EF-hand calcium binding domain 1	NP_078869.1	195	156	0.0757	0.2934	0.25804	1.85872	0.00774	-971.169	-961.146	-958.614	5.0632	0.0230776	0.0755267	0.231083	55.6	54.039	0.426	0.495	0.373006	0.3725
SPU_014427	Sp-Nox	NADPH oxidase (Drosophila); NADPH oxidase 5 (Homo sapiens)	ABV53818.1	638	434	0.0838	0.3927	0.21336	2.19141	0.05832	-2963.66	-2931.67	-2929.14	5.05484	0.0234299	0.076299	0.231083	56.93	54.9453	0.479	0.484	0.334807	0.386865
SPU_010280	Sp-Ampk	5-AMP-activated protein kinase catalytic alpha 2 chain	XP_796194.1	500	226	0.0139	0.2895	0.04795	3.0686	0.00489	-1206.47	-1202.01	-1199.48	5.05222	0.023518	0.0764909	0.231083	55.77	49.7369	0.487	0.562	0.357536	0.384
SPU_009996	Sp-Kiaa1161L	KIAA1161 protein-like	AAH70098.1	727	554	0.0708	0.3443	0.20575	1.37666	0.04626	-3555.87	-3540.63	-3538.11	5.05095	0.023518	0.0764909	0.231083	52.99	56.1023	0.456	0.423	0.333037	0.39
SPU_017601	Sp-Cpvl	Probable serine carboxypeptidase CPVL precursor (Carboxypeptidase, vitellogenic-like) (Vitellogenic carboxypeptidase-like protein) (VCP-like protein)	67476930	484	300	0.0458	0.3788	0.12087	1.61553	0.00414	-1857.33	-1847.2	-1844.68	5.04768	0.023518	0.0764909	0.231083	54.79	49.2346	0.473	0.518	0.350161	0.3275
SPU_019840	Sp-Hypp_162	hypothetical protein-162; aminotransferase, class V (bacterial)-like	EEA94955.1	1021	355	0.0812	0.4017	0.20204	1.79251	0.05641	-2416.99	-2398.71	-2396.19	5.04739	0.023518	0.0764909	0.231083	53.76	50.7425	0.489	0.482	0.345885	0.319013
SPU_012661	Sp-My10f	none	none	950	530	0.0291	0.2906	0.10027	2.66004	0.00537	-3053.25	-3031.84	-3029.32	5.03685	0.0237823	0.0770639	0.231083	56.01	51.4542	0.486	0.505	0.339099	0.3675
SPU_028452	Sp-Exdl2_1	hypothetical protein LOC55218	NP_060669	520	324	0.0758	0.3493	0.21693	2.18779	0.01594	-2100.99	-2090.92	-2088.41	5.03264	0.0237823	0.0770639	0.231083	59.35	52.063	0.491	0.555	NULL	NULL
SPU_015683	Sp-Z326	none	Q03923	797	723	0.0664	0.2965	0.22394	2.53896	0.06506	-4585.27	-4555.84	-4553.33	5.02912	0.0238703	0.0772537	0.231083	55.87	53.2909	0.496	0.517	0.333808	0.372
SPU_028394	Sp-Gstcd	glutathione S-transferase, C-terminal domain containing	EDL12187.1	945	538	0.1104	0.2213	0.49902	3.44149	0.15943	-3496.51	-3483.12	-3480.61	5.01924	0.0238703	0.0772537	0.231083	55.25	57.2105	0.447	0.428	0.351351	0.328326
SPU_009072	Sp-Efcab8L	EF-hand calcium binding domain 8-like	EAW76347.1	772	406	0.0134	0.1818	0.07382	2.68774	0.0059	-2040.23	-2033.84	-2031.33	5.01881	0.0238703	0.0772537	0.231083	53.47	48.8755	0.473	0.522	0.357677	0.323936
SPU_005345	Sp-Ugt_4	UDP-glucuronosyltransferase	18146843	609	244	0.1019	0.358	0.2847	2.83821	0.06048	-1705.12	-1695.36	-1692.85	5.01259	0.0239584	0.0774432	0.231083	53.76	51.1415	0.472	0.515	0.34627	0.394872
SPU_005819	Sp-GhdcL_6	GH3 domain containing-like-6; auxin-responsive GH3 family protein	ACN1137.1	464	333	0.0449	0.2042	0.21987	2.48996	0.04373	-1891.77	-1879.64	-1877.14	5.01133	0.0241346	0.077821	0.231083	57.74	54.0688	0.471	0.498	0.366023	0.351795
SPU_012303	Sp-Shank1L	SH3 and multiple ankyrin repeat domains 1-like; somatostatin receptor interacting protein-like	EAW71894.1	1038	674	0.0602	0.4816	0.12509	2.18613	0.00171	-4553.49	-4524.21	-4521.71	5.00761	0.0242227	0.0780092	0.231083	56.78	54.1238	0.496	0.501	0.365595	0.3705
SPU_021357	Sp-Acel_5	angiotensin I converting enzyme precursor	AAH48094	608	480	0.06	0.3677	0.16332	2.84089	0.00643	-3061.33	-3039.8	-3037.3	5.00289	0.0242227	0.0780092	0.231083	60.24	56.7493	0.478	0.477	0.344003	0.382
SPU_009619	Sp-Cry/dash	cryptochrome DASH	NP_991249.1	476	209	0.0546	0.2909	0.18772	2.70363	0.01864	-1270.78	-1264.52	-1262.02	4.9993	0.0243108	0.0781969	0.231083	53.24	52.6276	0.473	0.461	0.370013	0.381513
SPU_011500	Sp-Unc44L_73	ankyrin2,3/unc44-like-73	none	2310	866	0.0742	0.2261	0.32801	2.48844	0.08236	-5178.48	-5159.18	-5156.68	4.9986	0.0243108	0.0781969	0.231083	54.6	57.95	0.446	0.372	0.363911	0.347
SPU_004185	Sp-Ache-10	acetylcholinesterase-10	NP_742006.1	605	498	0.0769	0.359	0.21428	2.29778	0.00311	-3292.19	-3279.88	-3277.38	4.99521	0.0243988	0.0783839	0.231083	58.16	56.9206	0.477	0.443	0.346817	0.3425
SPU_006093	Sp-Ubtf	upstream binding transcription factor, RNA polymerase I; nucleolar transcription factor UBF	CAA37548.1	556	458	0.0268	0.4155	0.06457	1.22838	0.04117	-2590.78	-2566.9	-2564.4	4.99261	0.0244869	0.0785707	0.231083	52.57	47.2464	0.478	0.59	0.354102	0.3515
SPU_002792	Sp-Socs2/3	none	NP_003868	227	222	0.0312	0.2412	0.12927	2.50047	0.03038	-1238.61	-1226.51	-1224.02	4.98864	0.0246631	0.078943	0.231083	60.04	56.7168	0.486	0.484	NULL	0.4215
SPU_024932	Sp-Hypp_1131	hypothetical protein-1131; G protein-coupled receptor 112-like	XP_002221075.1	759	488	0.0717	0.2726	0.26294	2.18106	0.00284	-3038.1	-3022.84	-3020.35	4.98463	0.0248393	0.0793134	0.231083	58.51	52.6093	0.486	0.543	0.353918	0.347
SPU_000413	Sp-Chrm5L	cholinergic receptor, muscarinic 5-like	EAW92283.1	443	400	0.0946	0.3922	0.2411	2.32997	0.09274	-2829.97	-2802.66	-2800.17	4.97923	0.0248393	0.0793134	0.231083	54.08	51.0741	0.5	0.539	NULL	0.377
SPU_017961	Sp-Ghmpk	GHMP kinase (bacterial); mevalonate kinase (bacterial)	YP_827924.1	284	208	0.0443	0.3559	0.12459	2.23734	0.02006	-1262.29	-1253.02	-1250.53	4.97268	0.0248393	0.0793134	0.231083	48.42	45.9636	0.474	0.473	0.355556	0.395
SPU_009499	Sp-Rtel1	regulator of telomere elongation helicase 1	AAF33687	452	298	0.0274	0.4174	0.0656	1.33947	0.02144	-1756.23	-1741.98	-1739.49	4.97059	0.0248393	0.0793134	0.231083	54.44	48.4203	0.481	0.516	0.365903	0.409532
SPU_014693	Sp-Ero1L	ERO1-like (S. cerevisiae)	NP_055399.1	926	591	0.0574	0.2135	0.26892	3.15096	0.02355	-3454.47	-3443.04	-3440.55	4.97039	0.0248393	0.0793134	0.231083	53.25	53.1432	0.441	0.422	0.327038	0.3295
SPU_005991	Sp-Clect_14	none	none	173	138	0.064	0.7166	0.08937	1.81432	0.00754	-945.88	-936.974	-934.49	4.96787	0.0249273	0.0794977	0.231083	52.34	38.4904	0.503	0.624	0.363664	0.3425
SPU_023957	Sp-Mok1	MAPK/MAK/MRL overlapping kinase	XP_786078	400	332	0.0116	0.255	0.04564	1.59246	0.00347	-1698.48	-1694.3	-1691.82	4.96639	0.0249273	0.0794977	0.231083	53.86	51.0545	0.437	0.505	0.348719	0.3555
SPU_000671	Sp-Hypp_1272	hypothetical protein-1272	EEA43950.1	402	269	0.1058	0.3538	0.29911	1.76535	0.07527	-1858.07	-1846.67	-1844.19	4.96091	0.0249273	0.0794977	0.231083	59.41	58.3597	0.481	0.488	NULL	0.37
SPU_011930	Sp-Giyd2	GIY-YIG domain containing 2	AAH00754.1	226	165	0.0603	0.394	0.15309	1.36434	0.05514	-1044.99	-1024.99	-1022.51	4.95115	0.0251035	0.0798654	0.231083	60.33	55.2704	0.487	0.502	0.345334	0.3375
SPU_018287	Sp-Peps	phosphoenolpyruvate synthase; pyruvate, water dikinase	YP_001131774.1	739	372	0.0679	0.2882	0.23551	1.95064	0.02235	-2342.62	-2330.54	-2328.07	4.94115	0.0251916	0.0800486	0.231083	52.71	51.0207	0.475	0.446	0.339113	0.3115
SPU_018512	Sp-Anapc2	APC2, anaphase promoting complex subunit 2	none	823	442	0.0533	0.4124	0.12924	2.47263	0.01889	-2829.15	-2800.27	-2797.8	4.9407	0.0251916	0.0800486	0.231083	57.12	49.4731	0.504	0.612	0.352363	0.429
SPU_000783	Sp-C17orf59L	human chromosome 17 open reading frame 59-like	EAW90080.1	337	315	0.0394	0.1859	0.21203	1.75627	0.01052	-1696.07	-1689	-1686.53	4.93564	0.0252797	0.0802314	0.231083	51.85	58.1851	0.468	0.334	0.330364	0.3855
SPU_009942	Sp-Ddx58_2	DEAD (Asp-Glu-Ala-Asp) box polypeptide 58-2; interferon induced with helicase C domain 1 (Sp-Ifih1)-like	AAI27164.1	682	426	0.0778	0.3029	0.25692	1.9508	0.09108	-2734.4	-2710.18	-2707.71	4.93552	0.0252797	0.0802314	0.231083	57.78	49.6681	0.503	0.539	0.34469	0.341
SPU_007822	Sp-Bmp3b	Growth differentiation factor 10, GDF10, Bone inducing protein, BIP	none	521	420	0.0442	0.2585	0.1711	3.22496	0.0025	-2396.14	-2390.57	-2388.1	4.93551	0.0252797	0.0802314	0.231083	54.72	45.5556	0.516	0.607	0.372916	0.3905
SPU_009218	Sp-Ags	pins, activator of G-protein signaling 3, AGS3, LGN, GPSM2	NP_037428.2	632	336	0.0135	0.2359	0.05724	2.58474	0.01458	-1765.51	-1758.76	-1756.3	4.93023	0.0252797	0.0802314	0.231083	56.81	53.392	0.497	0.498	0.360119	0.385
SPU_002820	Sp-Fn3_18	none	none	3770	2462	0.0538	0.2302	0.23355	2.22132	0.02257	-14478.7	-14430.2	-14427.7	4.92548	0.0253677	0.0804135	0.231083	53.68	51.5645	0.48	0.46	0.329128	0.337
SPU_004095	Sp-Ankrd40	ankyrin repeat domain 40	NP_001128171.1	245	114	0.14	0.329	0.42566	1.94287	0.04158	-834.275	-827.025	-824.566	4.91757	0.0254558	0.0805953	0.231083	54.19	55.2595	0.465	0.43	0.336007	0.381
SPU_028731	Sp-Trim9	tripartite motif-containing 9	NP_001103673.1	313	273	0.021	0.1612	0.13041	1.59399	0.00485	-1396.76	-1393.72	-1391.26	4.91753	0.0254558	0.0805953	0.231083	60.38	59.5805	0.478	0.444	0.355407	0.3975
SPU_012853	Sp-Arsb_5	arylsulfatase B-5	NP_033842.3	370	283	0.0364	0.4179	0.0871	2.25452	0.01424	-1755.22	-1746.56	-1744.11	4.91163	0.0255439	0.0807768	0.231083	61	54.6093	0.495	0.544	0.341023	0.451014
SPU_016246	Sp-Hypp_2254	hypothetical protein-2254	EDO37356.1	542	455	0.1065	0.2598	0.40979	2.46615	0.11892	-3029.51	-3013.5	-3011.05	4.90933	0.0255439	0.0807768	0.231083	58.17	57.002	0.483	0.469	0.333594	0.333
SPU_015708	Sp-Col4a2	none	NP_999676	347	277	0.0589	0.3339	0.17638	2.44863	0.00828	-1769.11	-1755.46	-1753.01	4.90731	0.0255439	0.0807768	0.231083	56.05	49.1349	0.54	0.508	0.34007	0.37
SPU_013602	Sp-Ccdc22	coiled-coil domain containing 22	BAB27013.1	639	386	0.0124	0.2446	0.05066	1.53149	0.03116	-1980.07	-1971.28	-1968.83	4.89621	0.0259843	0.0816772	0.231083	55.72	50.8996	0.484	0.527	0.359327	0.367179
SPU_004184	Sp-BcheL_2	butyrylcholinesterase-like-2	NP_001070374.1	483	434	0.1	0.3153	0.31708	1.97121	0.1441	-2937.26	-2909.36	-2906.91	4.89376	0.0260724	0.081856	0.231083	61	59.6191	0.485	0.463	0.355621	0.3735
SPU_006809	Sp-Fbp2	Fructose-1,6-bisphosphatase isozyme 2 (D-fructose-1,6-bisphosphate 1-phosphohydrolase 2) (FBPase 2).	76789651	337	230	0.0161	0.2711	0.05953	3.83203	0.01284	-1230.14	-1223.34	-1220.9	4.89333	0.0260724	0.081856	0.231083	54.77	44.5984	0.499	0.568	0.328904	0.335
SPU_002791	Sp-Hmbox1-2	homeobox containing 1-2	EDL36040.1	310	248	0.0711	0.4083	0.1741	2.85959	0.01346	-1637.2	-1619.15	-1616.71	4.88895	0.0261605	0.0820344	0.231083	54.7	45.9327	0.514	0.594	0.353167	0.4055
SPU_023641	Sp-Srcr198	none	none	857	452	0.1308	0.4093	0.3197	2.33426	0.03298	-3412.32	-3389.15	-3386.7	4.8878	0.0261605	0.0820344	0.231083	56.71	53.2972	0.508	0.49	0.326234	0.352
SPU_026082	Sp-Eed	embryonic ectoderm development protein	NP_694536	389	304	0.019	0.3276	0.05798	2.12595	0.03837	-1707.1	-1695.92	-1693.47	4.88716	0.0261605	0.0820344	0.231083	54.13	52.5882	0.458	0.462	0.352548	0.360513
SPU_007721	Sp-Grb2	GRB2-associated binding protein 2	Q9UQC2	722	604	0.0623	0.2881	0.2161	3.13861	0.14595	-3774.72	-3741.88	-3739.44	4.88484	0.0262486	0.0822124	0.231083	56.18	50.5552	0.519	0.545	0.348349	0.3675
SPU_007492	Sp-Aldh5a1	Succinate semialdehyde dehydrogenase, mitochondrial precursor (NAD(+)-dependent succinic semialdehyde dehydrogenase)	52783455	485	430	0.0775	0.2796	0.27726	3.22659	0.11747	-2763.1	-2743.27	-2740.83	4.87893	0.0262486	0.0822124	0.231083	55.95	49.7741	0.531	0.57	0.360919	0.392
SPU_015103	Sp-CesL	carboxylesterase (plant)-like	CAC01785.1	431	262	0.0631	0.334	0.18897	2.45541	0.00458	-1661	-1658.46	-1656.02	4.87667	0.0262486	0.0822124	0.231083	52.86	52.8919	0.493	0.473	0.369227	0.3595
SPU_022949	Sp-Acsl5_2	Long-chain-fatty-acid--CoA ligase 5 (Long-chain acyl-CoA synthetase 5) (LACS 5)	13431659	354	143	0.0632	0.5436	0.11629	2.4966	0.0286	-973.865	-966.668	-964.233	4.86938	0.0263366	0.0823897	0.231083	56.88	50.1065	0.495	0.578	0.368836	0.369144
SPU_025029	Sp-C7orf26L_1	human chromosome 7 open reading frame 26-like-1	BAB71104.1	361	251	0.0332	0.3546	0.09369	1.74256	0.0043	-1451.4	-1449.58	-1447.15	4.86905	0.0263366	0.0823897	0.231083	53.51	46.9033	0.527	0.655	0.372326	0.404
SPU_004231	Sp-Lama2L	laminin, alpha 2-like	AAH54389.1	314	137	0.028	0.5209	0.05375	1.28356	0.00841	-834.473	-829.068	-826.634	4.86699	0.0263366	0.0823897	0.231083	55.77	45.193	0.496	0.566	0.357069	0.361681
SPU_014181	Sp-ActL	actin-like	CAA27034.1	341	232	0.059	0.1815	0.32518	3.52234	0.01473	-1317.43	-1314.61	-1312.18	4.86436	0.0263366	0.0823897	0.231083	52.53	54.8874	0.434	0.393	0.298404	0.345641
SPU_015575	Sp-Gucy1	guanylate cyclase-like; natriuretic peptide receptor 2-like	EDS27829.1	766	668	0.1116	0.429	0.26016	1.75741	0.0116	-4874.51	-4859.51	-4857.08	4.85461	0.0264247	0.0825669	0.231083	58.59	57.888	0.457	0.425	0.35644	0.3265
SPU_023237	Sp-Fut4_3	alpha 1,3-fucosyltransferase	15822998	487	363	0.1079	0.3096	0.34846	2.53689	0.00671	-2443.37	-2427.9	-2425.47	4.85402	0.0264247	0.0825669	0.231083	58.63	56.6789	0.469	0.535	NULL	0.377377
SPU_014804	Sp-Man2b2	Epididymis-specific alpha-mannosidase precursor (Mannosidase alpha class 2B member 2)	67477435	916	693	0.0687	0.2905	0.23644	2.24897	0.00309	-4355.06	-4337.19	-4334.76	4.85364	0.0264247	0.0825669	0.231083	60.36	55.2456	0.484	0.503	0.367839	0.36359
SPU_009156	Sp-Hypp_1827	hypothetical protein-1827	EDV21475.1	361	259	0.0623	0.5068	0.12303	2.53278	0.03487	-1741.94	-1730.21	-1727.79	4.85262	0.0265128	0.0827436	0.231083	52.93	43.8505	0.508	0.622	0.372272	0.3165
SPU_007687	Sp-Ugt2b31	UDP-glucuronosyltransferase 2B31 precursor (UDPGT)	62511204	475	396	0.1462	0.4433	0.32991	2.33794	0.21881	-3043.34	-2997.38	-2994.96	4.8511	0.0266009	0.0829199	0.231083	59.08	58.4193	0.451	0.468	NULL	0.362564
SPU_006681	Sp-Hypp_1673	hypothetical protein-1673; galanin receptor-like; G protein-coupled receptor	EEC13328.1	370	337	0.1026	0.3349	0.30631	2.26199	0.04848	-2319.49	-2312.46	-2310.04	4.84729	0.026689	0.0830958	0.231083	60.55	55.0001	0.488	0.487	NULL	0.3255
SPU_004375	Sp-Abca3L	ATP-binding cassette, sub-family A (ABC1), member 3-like	AAY57325.1	713	386	0.0494	0.2476	0.19968	1.95784	0.12399	-2240.64	-2222.98	-2220.56	4.83595	0.0269532	0.0836207	0.231083	51.91	45.5583	0.485	0.56	0.355834	0.308
SPU_005848	Sp-Tmprss6	Transmembrane protease, serine 6 (Matriptase-2)	61252549	335	246	0.0716	0.3542	0.2022	3.04691	0.05161	-1612.97	-1596.73	-1594.31	4.83497	0.0269532	0.0836207	0.231083	54.84	54.0073	0.502	0.437	0.355847	0.396
SPU_000510	Sp-Gltscr2L	glioma tumor suppressor candidate region gene 2	NP_001033596.1	903	708	0.056	0.3015	0.18584	1.86631	0.02651	-4227.9	-4218.45	-4216.03	4.83408	0.0269532	0.0836207	0.231083	53.28	56.5649	0.438	0.39	0.343809	0.393
SPU_027648	Sp-FoxD_1	none	AAH95603	401	368	0.047	0.2538	0.18516	1.64985	0.0254	-2198.01	-2187.84	-2185.43	4.83155	0.0270413	0.0837949	0.231083	55.22	53.3939	0.541	0.571	NULL	0.406
SPU_026413	Sp-DrL	dopamine receptor-like	AAO91737.1	344	230	0.0727	0.2679	0.27133	2.65193	0.00511	-1404.27	-1403.74	-1401.32	4.82996	0.0270413	0.0837949	0.231083	61	54.9261	0.492	0.568	NULL	0.35
SPU_007396	Sp-Hcrtr2L	hypocretin (orexin) receptor 2-like; G-protein coupled receptor	AAR01327.1	344	230	0.0727	0.2679	0.27133	2.65193	0.00511	-1404.27	-1403.74	-1401.32	4.82996	0.0270413	0.0837949	0.231083	61	54.9261	0.492	0.568	NULL	0.35
SPU_023440	Sp-Abcc	ATP-binding cassette transporter protein	7381618	447	285	0.0678	0.3543	0.19128	2.83742	0.01617	-1840.99	-1835.88	-1833.47	4.82973	0.0270413	0.0837949	0.231083	57.95	52.8326	0.478	0.534	0.364339	0.355568
SPU_003720	Sp-Hypp_3093	hypothetical protein-3093	none	1077	686	0.1004	0.3373	0.29759	2.03066	0.05153	-4627.3	-4587.63	-4585.22	4.82659	0.0272175	0.0841421	0.231083	55.24	56.7128	0.467	0.432	0.371987	0.329
SPU_026137	Sp-Actn	none	none	1013	727	0.0155	0.2822	0.05501	1.36071	0.00162	-3836.99	-3828.17	-3825.76	4.8243	0.0272175	0.0841421	0.231083	51.2	49.8927	0.474	0.467	0.353606	0.3355
SPU_004949	Sp-Reck	reversion-inducing-cycteine-rich protein with kaza1 motifs	BAF85342.1	428	261	0.0144	0.5008	0.02871	1.18917	0.01249	-1508.68	-1502.04	-1499.63	4.82036	0.0273056	0.0843151	0.231083	56.94	49.0124	0.507	0.57	0.371462	0.3605
SPU_011888	Sp-Mamdc4_1	MAM domain containing 4-1	CAQ009957.1	341	147	0.2075	0.743	0.27933	2.0233	0.0149	-1360.81	-1336	-1333.6	4.80952	0.0273936	0.0844874	0.231083	53.26	52.8461	0.5	0.491	0.389813	0.387572
SPU_007081	Sp-Serrp15	none	none	1168	1000	0.0663	0.2533	0.26171	2.31998	0.00344	-5993.77	-5978.41	-5976.01	4.80865	0.0273936	0.0844874	0.231083	55.95	57.8792	0.455	0.388	0.360901	0.357856
SPU_008907	Sp-Gipc1	GIPC PDZ domain containing family member 1; synectin	EDL10912.1	369	218	0.0286	0.3829	0.07459	1.71615	0.03085	-1259.95	-1246.08	-1243.68	4.80306	0.0275698	0.0848314	0.231083	58.83	55.4136	0.457	0.429	0.318254	0.357
SPU_015027	Sp-Acel_2	angiotensin I converting enzyme precursor	AAH48094	431	357	0.0983	0.2513	0.39131	2.19299	0.07898	-2308.97	-2293.5	-2291.1	4.79945	0.0276579	0.0850027	0.231083	55.49	51.7745	0.483	0.509	0.354556	0.3485
SPU_007092	Sp-Dic1	Similar to NM23-H8	XP_786989	926	519	0.0491	0.2814	0.17447	2.97668	0.03794	-3089.9	-3075.44	-3073.05	4.79414	0.0276579	0.0850027	0.231083	52.22	51.6221	0.5	0.417	0.323351	0.3355
SPU_027390	Sp-Ewamph	none	551452	371	276	0.0378	0.3176	0.11899	1.60147	0.06754	-1548.51	-1526.64	-1524.24	4.79075	0.0276579	0.0850027	0.231083	49.63	42.0166	0.517	0.64	0.376346	0.345
SPU_018854	Sp-Dlc2	DLC2	XP_786168.1	192	148	0.0814	0.3126	0.26053	1.5317	0.03775	-957.673	-949.269	-946.874	4.79005	0.0276579	0.0850027	0.231083	46.16	49.9433	0.42	0.446	0.324074	0.352
SPU_028797	Sp-Abcc9b	SUR	NM_004996	1497	1193	0.0625	0.3863	0.16175	2.18591	0.00135	-7818.87	-7768.31	-7765.92	4.78461	0.0278341	0.0853443	0.231083	56.86	51.2812	0.48	0.555	0.354669	0.376
SPU_003067	Sp-Fen1	Flap endonuclease	CX689530	199	179	0.0244	0.2448	0.09957	2.12817	0.00607	-960.228	-957.336	-954.945	4.78314	0.0278341	0.0853443	0.231083	47.56	49.9951	0.42	0.349	0.387675	0.3585
SPU_011574	Sp-Edd	hyperplastic discs, HECT ubiquitin ligase	Q80TP3	2970	2463	0.0182	0.406	0.0449	2.01269	0.0201	-14784.9	-14749.2	-14746.8	4.77979	0.0279221	0.0855142	0.231083	53.48	50.9339	0.512	0.46	0.323758	0.3615
SPU_020985	Sp-Nxf1_1	nuclear RNA export factor 1 - duplicate	none	244	197	0.0478	0.307	0.15571	2.16433	0.02181	-1174.49	-1167.16	-1164.77	4.77773	0.0279221	0.0855142	0.231083	54.73	49.7379	0.463	0.435	0.327697	0.327
SPU_022080	Sp-Bzw1	basic leucine zipper and W2 domains 1	BAD96965.1	432	258	0.0509	0.2112	0.24106	1.35632	0.06243	-1464.6	-1452.34	-1449.95	4.76996	0.0280102	0.085684	0.231083	54.43	47.7039	0.454	0.495	0.344051	0.384
SPU_000929	Sp-Hypp_1294	hypothetical protein-1294; TM2 domain-containing protein	EDV25028.1	409	347	0.0896	0.3671	0.24403	2.35865	0.06103	-2385.23	-2371.92	-2369.54	4.76785	0.0280983	0.0858534	0.231083	57.23	49.1453	0.532	0.552	0.343907	0.344615
SPU_025264	Sp-PpL_1	Spg7; spastic paraplegia 7; ATP-dependent Zn proteases	AAH36104	492	229	0.0381	0.5814	0.06545	2.03352	0.00494	-1515.62	-1499.38	-1497	4.76734	0.0281864	0.0860224	0.231083	54.35	49.1113	0.496	0.521	0.33935	0.3542
SPU_005254	Sp-Tab1	Map3k7ip1	AAN32760	557	302	0.0915	0.4169	0.21942	1.35431	0.01183	-2087.29	-2062.26	-2059.88	4.76087	0.0282745	0.086191	0.231083	59.11	53.6666	0.496	0.496	0.353824	0.341538
SPU_026262	Sp-Zmym4	zinc finger, MYM-type 4	CAM19271.1	725	393	0.0714	0.4684	0.1525	2.78274	0.01154	-2607.1	-2589.36	-2586.98	4.75647	0.0282745	0.086191	0.231083	49.86	41.6341	0.577	0.69	0.363607	0.3905
SPU_016959	Sp-Hcrtr2L_1	hypocretin (orexin) receptor 2-like-1	AAI11377.1	382	324	0.0971	0.3147	0.30854	2.63176	0.21186	-2165.43	-2142.76	-2140.39	4.75467	0.0282745	0.086191	0.231083	56.96	53.651	0.487	0.563	NULL	0.377949
SPU_026609	Sp-Hypp_1184	hypothetical protein-1184	EDQ85504.1	896	702	0.0723	0.2377	0.30413	2.38512	0.16549	-4343.96	-4319.9	-4317.52	4.75425	0.0282745	0.086191	0.231083	52.95	51.794	0.544	0.474	0.337733	0.371
SPU_003213	Sp-Erf3	GSPT GST1, translational release factor 3, polypeptide chain release factor 3	AAH09503	609	416	0.0713	0.3273	0.21787	2.49426	0.14348	-2681.25	-2649.43	-2647.05	4.75073	0.0285387	0.0866942	0.231083	55.01	53.3163	0.47	0.454	0.357079	0.428008
SPU_000381	Sp-FbsL_2	fibrosurfin-like-2	CAC20782.1	321	302	0.1407	0.4602	0.30565	1.52721	0.17936	-2300.41	-2265.86	-2263.48	4.74831	0.0286268	0.0868612	0.231083	38.39	41.2852	0.514	0.543	0.274834	0.335
SPU_027434	Sp-Chrna10	cholinergic receptor, nicotinic, alpha 10	AAI47247.1	535	390	0.0911	0.2582	0.35302	2.18378	0.19957	-2500.24	-2479.24	-2476.86	4.74775	0.0286268	0.0868612	0.231083	59.17	50.846	0.485	0.583	0.375523	0.415
SPU_024998	Sp-C9orf56L	human chromosome 9 open reading frame 156-like	ABM87230.1	359	214	0.0834	0.2071	0.40282	2.30752	0.05864	-1319.51	-1312.46	-1310.09	4.74669	0.0287149	0.0870279	0.231083	52.24	51.2781	0.471	0.417	0.369388	0.349682
SPU_007295	Sp-Snap47	synaptosomal-associated protein, 47	NP_955421.1	424	304	0.1018	0.3137	0.32462	2.93294	0.06954	-2040.2	-2030.21	-2027.84	4.74359	0.028803	0.0871941	0.231083	53.58	47.5498	0.507	0.601	0.332075	0.3265
SPU_028207	Sp-Ccap/VasLr	Sp-CCAP/Vasotocin-like receptor	AAF56536	416	381	0.0616	0.3069	0.20067	1.92108	0.03423	-2391.66	-2378.08	-2375.71	4.74135	0.028803	0.0871941	0.231083	60.22	56.2449	0.47	0.49	NULL	0.349
SPU_005473	Sp-Sstr5L	somatostatin receptor 5-like	AAF72547.1	379	364	0.0923	0.2831	0.32604	1.59917	0.114	-2405.02	-2385.06	-2382.69	4.74133	0.028803	0.0871941	0.231083	60.92	58.9305	0.446	0.465	NULL	0.38
SPU_019382	Sp-Tmem26_4	transmembrane protein 26-4	EDS39417.1	460	420	0.0592	0.2476	0.23932	2.03107	0.01099	-2523.47	-2504.28	-2501.91	4.73845	0.028803	0.0871941	0.231083	57.03	45.449	0.507	0.603	0.335178	0.359712
SPU_001483	Sp-Z59	none	Q05481	1308	762	0.1568	0.303	0.51748	2.25325	0.42181	-5552.21	-5519.15	-5516.78	4.73755	0.028803	0.0871941	0.231083	54.02	57.1765	0.444	0.389	0.372759	0.3605
SPU_001059	Sp-Mab21l2	mab-21-like 2 (C. elegans)	AAG09800.1	360	342	0.0121	0.1783	0.068	1.96716	0.00319	-1758.13	-1754.22	-1751.85	4.73676	0.028803	0.0871941	0.231083	54.2	51.0116	0.505	0.552	NULL	0.3975
SPU_023779	Sp-Sec31a_1	SEC31 homolog A (S. cerevisiae)-1	BAA74928.2	585	294	0.0094	0.255	0.03674	2.69782	0.00526	-1549.89	-1545.42	-1543.06	4.72368	0.0289791	0.0875253	0.231083	57.26	54.5755	0.488	0.498	0.383797	0.3815
SPU_018452	Sp-Sema6_1	none	none	679	529	0.0424	0.2631	0.16111	2.18395	0.04793	-3100.55	-3079.91	-3077.55	4.7225	0.0289791	0.0875253	0.231083	56.26	48.1393	0.514	0.537	0.331359	0.3875
SPU_007750	Sp-Pomt1	protein-O-mannosyltransferase 1	NP_009102	778	647	0.0542	0.342	0.15841	1.69234	0.00341	-4062.64	-4049.25	-4046.89	4.72114	0.0289791	0.0875253	0.231083	57.85	56.8527	0.455	0.463	0.362106	0.3675
SPU_003338	Sp-Hypp_1443	hypothetical protein-1443; RAD54 homolog B-like	EEA39499.1	315	160	0.0976	0.3599	0.27128	2.50133	0.06848	-1080.69	-1071.45	-1069.09	4.72011	0.0289791	0.0875253	0.231083	49.88	53.8883	0.456	0.345	0.33603	0.358383
SPU_008830	Sp-Otud3_1	OTU domain containing 3-1	CAI17041.1	412	132	0.0468	0.7172	0.06519	2.11689	0.00786	-921.064	-916.17	-913.813	4.71393	0.0291553	0.0878552	0.231083	58.87	56.0028	0.489	0.49	0.365939	0.346
SPU_002495	Sp-Hypp_1398	hypothetical protein-1398	none	367	169	0.1877	0.2576	0.72874	1.76815	0.05122	-1249.55	-1246.33	-1243.98	4.70038	0.0295957	0.088673	0.231083	53.71	58.8885	0.434	0.422	0.318812	0.3775
SPU_008349	Sp-Amt	Aminomethyltransferase, mitochondrial precursor (Glycine cleavage system T protein) (GCVT)	1346122	357	182	0.0572	0.1969	0.29066	1.92575	0.01669	-1063.01	-1059.12	-1056.77	4.70033	0.0295957	0.088673	0.231083	55.95	53.7113	0.483	0.462	0.345552	0.3915
SPU_026263	Sp-Rbbp4	Chromatin assembly factor 1 subunit C (CAF-1 subunit C) (Chromatin assembly factor I p48 subunit) (CAF-I 48 kDa subunit) (CAF-Ip48) (Retinoblastoma binding protein p48) (Retinoblastoma-binding protein 4) (RBBP-4)	Q60972	424	312	0.0086	0.2457	0.03496	2.06953	0.01926	-1617.82	-1613.24	-1610.89	4.69708	0.0296838	0.0888355	0.231083	53.87	49.7691	0.502	0.564	0.340378	0.396
SPU_005952	Sp-Slco4a1	Solute carrier organic anion transporter family member 4A1 (Solute carrier family 21 member 12) (Sodium-independent organic anion transporter E) (Organic anion transporting polypeptide E) (OATP-E)	27734545	587	307	0.1137	0.4984	0.22811	3.48157	0.00661	-2301.29	-2276.38	-2274.03	4.69667	0.0296838	0.0888355	0.231083	55.4	50.6182	0.503	0.553	0.350535	0.417949
SPU_019536	Sp-Ugt8_2	2-hydroxyacylsphingosine 1-beta-galactosyltransferase precursor (UDP-galactose-ceramide galactosyltransferase) (Ceramide UDP-galactosyltransferase) (Cerebroside synthase)	2501507	529	423	0.1017	0.2916	0.34879	3.20079	0.07132	-2877.4	-2865.54	-2863.19	4.69543	0.0296838	0.0888355	0.231083	60.78	57.9905	0.48	0.493	0.338667	0.37
SPU_021535	Sp-Prss23_2	serine protease 23-2	AAH18517.1	395	261	0.0601	0.4609	0.13028	2.42175	0.03023	-1725.97	-1715.27	-1712.93	4.69052	0.0296838	0.0888355	0.231083	60.56	58.6564	0.468	0.462	NULL	0.3345
SPU_000763	Sp-Ccdc135-2	coiled-coil domain containing 135-2	EDL11157.1	342	284	0.0168	0.3029	0.05535	1.74401	0.02066	-1529.9	-1520.91	-1518.56	4.6861	0.0296838	0.0888355	0.231083	53.98	50.9397	0.451	0.511	0.305675	0.381407
SPU_010423	Sp-Ehbp1L	EH domain binding protein 1-like	BAA91391.1	1102	894	0.0293	0.2665	0.11006	2.56664	0.02333	-5059.55	-5039.02	-5036.68	4.68321	0.0296838	0.0888355	0.231083	55.08	48.8326	0.519	0.548	0.346188	0.358
SPU_022144	Sp-Hypp_2600	hypothetical protein-2600	XP_002246014.1	568	250	0.112	0.2958	0.3787	1.88823	0.02156	-1719.37	-1705.16	-1702.81	4.68231	0.0296838	0.0888355	0.231083	52.86	45.6428	0.504	0.533	0.309905	0.3195
SPU_021852	Sp-Hypp_1031	hypothetical protein-1031; anillin, actin binding protein-like	XP_002212973.1	972	779	0.0819	0.2469	0.33193	2.77566	0.07968	-4934.63	-4914.77	-4912.44	4.67573	0.02986	0.0891593	0.231083	56.86	53.9206	0.503	0.498	0.35434	0.376871
SPU_001836	Sp-Xpac	DNA-repair protein complementing XP-A cells homolog	Q64267	306	122	0.0547	0.2323	0.23558	1.64999	0.01783	-705.638	-701.684	-699.347	4.6737	0.02986	0.0891593	0.231083	55.38	52.2375	0.501	0.517	0.38319	0.3765
SPU_025776	Sp-Apaf1	Apoptotic Protease-Activating Factor 1	none	1174	207	0.0674	0.8273	0.08149	1.05332	0.03137	-1551.33	-1523.14	-1520.8	4.67332	0.02986	0.0891593	0.231083	55.55	53.0472	0.476	0.489	0.354108	0.371795
SPU_008010	Sp-Dis3l2_1	DIS3 mitotic control homolog (S. cerevisiae)-like 2-1	BAC04324.1	514	367	0.0276	0.5093	0.05425	1.54775	0.00295	-2320.07	-2308.88	-2306.54	4.67256	0.02986	0.0891593	0.231083	54.22	50.5633	0.523	0.545	0.361685	0.372
SPU_028223	Sp-C6orf167L	human chromosome 6 open reading frame 167-like	BAC87254.1	825	552	0.0491	0.3976	0.12349	2.4847	0.00283	-3546.45	-3522.01	-3519.68	4.67125	0.02986	0.0891593	0.231083	53.69	52.282	0.463	0.462	0.336771	0.335897
SPU_002123	Sp-Spop	Speckle-type POZ protein	BC053276	324	274	0.0051	0.2855	0.01779	3.2786	0.00893	-1458.9	-1456.56	-1454.22	4.66518	0.02986	0.0891593	0.231083	55.7	54.7575	0.46	0.472	0.355671	0.3835
SPU_014206	Sp-Ddrgk1	DDRGK domain containing 1; human chromosome 20 open reading frame 116-like	EAX10544.1	155	109	0.064	0.1951	0.32806	0.82239	0.02505	-581.673	-576.306	-573.974	4.66514	0.02986	0.0891593	0.231083	53.11	54.1763	0.432	0.436	0.339905	0.357871
SPU_009204	Sp-Kcnc1_1	Potassium voltage-gated channel subfamily C member 1 (Voltage-gated potassium channel subunit Kv3.1) (Kv4) (NGK2)	1352085	224	157	0.0306	0.8478	0.03611	2.1552	0.03901	-1091.35	-1077.49	-1075.16	4.66156	0.02986	0.0891593	0.231083	54.65	45.2097	0.543	0.659	0.368641	0.39641
SPU_000570	Sp-Hypp_308	hypothetical protein-308	none	695	571	0.0355	0.4184	0.08474	2.07429	0.0096	-3515.62	-3504.41	-3502.08	4.66109	0.02986	0.0891593	0.231083	54.08	49.687	0.517	0.549	0.350789	0.323
SPU_019915	Sp-Apa	z171	Q86VK4	364	308	0.0117	0.2797	0.04192	3.53658	0.02223	-1635.87	-1629.18	-1626.86	4.64438	0.0302123	0.0898025	0.231083	51.04	44.7255	0.529	0.61	0.353962	0.3505
SPU_018992	Sp-Hemk1	HemK methyltransferase family member 1	NP_057257.1	438	210	0.1263	0.48	0.2632	1.74688	0.03623	-1556.02	-1537.04	-1534.72	4.63917	0.0303004	0.0899624	0.231083	48.67	53.2502	0.441	0.359	0.348702	0.363
SPU_001264	Sp-Pyg	Glycogen phosphorylase	20178317	659	456	0.016	0.2732	0.05871	1.6082	0.00319	-2372.38	-2362.13	-2359.81	4.63834	0.0303004	0.0899624	0.231083	49.64	42.6316	0.491	0.547	0.352769	0.3365
SPU_026183	Sp-Slc8a3	Na/Ca exchange protein (solute carrier family 8 member 3)	1905892	632	480	0.073	0.7874	0.09266	2.24669	0.03324	-3451.34	-3398.56	-3396.25	4.63525	0.0303884	0.0901218	0.231083	43.13	35.033	0.547	0.727	0.347739	0.392
SPU_011832	Sp-Slc2a1	Solute carrier family 2, facilitated glucose transporter member 1 (Glucose transporter type 1, erythrocyte/brain) (HepG2 glucose transporter)	121751	542	467	0.0551	0.2934	0.1877	2.85251	0.00273	-2843.8	-2829.19	-2826.87	4.63448	0.0303884	0.0901218	0.231083	57.39	53.5138	0.493	0.552	0.378658	0.3725
SPU_024034	Sp-Cbara1	calcium binding atopy-related autoantigen 1	NP_001077302.1	479	411	0.022	0.529	0.04159	1.23963	0.0027	-2481.13	-2479.35	-2477.04	4.6274	0.0305646	0.0904398	0.231083	56.1	50.2801	0.478	0.506	0.355367	0.368
SPU_015770	Sp-Prrdh_1	photoreceptor outer segment all-trans retinol dehydrogenase	7527474	288	188	0.1036	0.3187	0.32511	2.05021	0.02488	-1252.95	-1241.04	-1238.73	4.62404	0.0305646	0.0904398	0.231083	57.91	56.8733	0.512	0.563	0.369757	0.415721
SPU_011480	Sp-Hypp_1980	hypothetical protein-1980	XP_002124436.1	389	307	0.0704	0.2464	0.28559	2.76328	0.07255	-1878.19	-1866.97	-1864.66	4.62079	0.0305646	0.0904398	0.231083	57.39	50.206	0.497	0.564	0.350222	0.338
SPU_005841	Sp-Hypp_1611	hypothetical protein-1611	AAH59315.1	348	224	0.1321	0.3233	0.40842	2.09076	0.04523	-1520.8	-1516.91	-1514.6	4.61916	0.0305646	0.0904398	0.231083	50.25	54.7658	0.425	0.401	0.331522	0.3305
SPU_015783	Sp-Paip1L	polyadenylate binding protein-interacting protein 1-like; poly(A) binding protein interacting protein 1-like	AAH78339.1	309	163	0.071	0.3833	0.18537	2.24115	0.03234	-1055.71	-1048.5	-1046.19	4.61832	0.0305646	0.0904398	0.231083	58.95	54.4309	0.47	0.5	0.347932	0.3595
SPU_024267	Sp-Maob	Amine oxidase [flavin-containing] B (Monoamine oxidase type B) (MAO-B)	61219015	438	205	0.0648	0.135	0.48026	4.25309	0.10929	-1144.9	-1140.04	-1137.73	4.61492	0.0306527	0.0905983	0.231083	54.06	52.0845	0.481	0.475	0.370995	0.365183
SPU_012357	Sp-Zdhhc24_1	zinc finger, DHHC-type containing 24-1	NP_997223.1	312	240	0.083	0.3335	0.2489	2.53718	0.04953	-1559.75	-1551.8	-1549.49	4.61167	0.0306527	0.0905983	0.231083	52.16	46.2576	0.485	0.594	NULL	0.3415
SPU_006711	Sp-Vnn1	Pantetheinase precursor (Pantetheine hydrolase) (Vascular non-inflammatory molecule 1) (Vanin 1) (Tiff66)	13431961	556	323	0.091	0.3948	0.23038	1.99466	0.0762	-2201.47	-2180.96	-2178.66	4.61034	0.0306527	0.0905983	0.231083	54.43	49.5915	0.496	0.549	0.316384	0.322
SPU_024344	Sp-Ftsj2	FtsJ homolog 2	NP_037525	243	178	0.059	0.3261	0.181	4.26627	0.03171	-1119.72	-1114.2	-1111.9	4.60951	0.0306527	0.0905983	0.231083	49.97	50.0824	0.494	0.521	0.318636	0.4215
SPU_005300	Sp-Abcc5D	MRP5	AAH90629	1251	910	0.0663	0.4102	0.16173	2.49512	0.15142	-5989.48	-5929.78	-5927.48	4.59699	0.031005	0.0912285	0.231083	55.6	49.6502	0.507	0.592	0.381045	0.3505
SPU_011578	Sp-Hypp_1990	hypothetical protein-1990	none	527	356	0.1794	0.2905	0.61745	2.64911	0.04765	-2678.42	-2670.34	-2668.04	4.5954	0.031005	0.0912285	0.231083	58.41	57.2605	0.46	0.437	0.344572	0.349771
SPU_012697	Sp-Fam184a_1	family with sequence similarity 184, member A-1; human chromosome 6 open reading frame 60-like	BAB14769.1	404	115	0.1309	0.4367	0.29969	1.86207	0.01989	-875.572	-864.137	-861.839	4.59534	0.031005	0.0912285	0.231083	54.56	44.3296	0.514	0.621	0.339878	0.366696
SPU_010165	Sp-Rhogap21l	RhoGAP21 Like, Rho GTPase activating protein 21, ARHGAP21, ARHGAP10	NM_020824	431	383	0.0538	0.6564	0.08203	1.31535	0.03791	-2735.68	-2711.57	-2709.28	4.58869	0.0310931	0.0913852	0.231083	54.25	52.9497	0.48	0.446	0.350157	0.371282
SPU_002691	Sp-Tmco4	transmembrane and coiled coil domain 4	NP_859070.3	814	518	0.0668	0.241	0.27737	2.89022	0.01083	-3165.68	-3156.53	-3154.23	4.58806	0.0312693	0.0916976	0.231083	57.12	54.0143	0.504	0.483	0.357265	0.356
SPU_020628	Sp-Eif2c2	eukaryotic translation initiation factor 2C, 2	AAH18727.2	448	280	0.003	0.4029	0.00752	1.14223	0.00508	-1508.24	-1505.94	-1503.65	4.58583	0.0312693	0.0916976	0.231083	47.77	38.787	0.536	0.625	0.357632	0.357
SPU_004873	Sp-Spg11L_2	spastic paraplegia 11-like-2	CAM21781.1	400	228	0.0518	0.2518	0.20563	2.53031	0.00745	-1353.74	-1346.45	-1344.16	4.58122	0.0313574	0.0918532	0.231083	52.94	49.3116	0.49	0.487	0.327076	0.357381
SPU_016914	Sp-Opo	ovoperoxidase, heme dependent peroxidase	AF035380	558	278	0.0998	0.3471	0.28756	1.94352	0.06476	-1905.22	-1889.49	-1887.2	4.58106	0.0313574	0.0918532	0.231083	58.34	59.2446	0.478	0.397	0.374789	0.354872
SPU_021804	Sp-Enoyl/CoA/hydrt	Enoyl-CoA hydratase/isomerase	68199780	258	140	0.0932	0.3068	0.3037	1.58798	0.17742	-929.647	-916.644	-914.356	4.57619	0.0314454	0.0920084	0.231083	58.06	59.911	0.463	0.391	0.34358	0.3385
SPU_004751	Sp-Atp8b2	Probable phospholipid-transporting ATPase ID (ATPase class I type 8B member 2)	30316371	880	665	0.037	0.3355	0.11022	2.00513	0.00911	-3856.97	-3824.65	-3822.36	4.57472	0.0314454	0.0920084	0.231083	54.42	43.601	0.516	0.644	0.340021	0.324729
SPU_015623	Sp-Mfsd3	major facilitator superfamily domain containing 3	EDM15944.1	538	343	0.1227	0.3699	0.33183	2.00245	0.04961	-2505.37	-2491.11	-2488.83	4.57373	0.0314454	0.0920084	0.231083	57.32	56.7879	0.463	0.458	0.331336	0.387
SPU_008638	Sp-Narg1	NMDA receptor-regulated 1	NP_476516.1	858	762	0.0394	0.3487	0.11309	1.7529	0.03288	-4569.6	-4540.01	-4537.72	4.57118	0.0315335	0.0921633	0.231083	54.82	50.3947	0.465	0.532	0.363566	0.396505
SPU_005226	Sp-Galk2_1	N-acetylgalactosamine kinase (GalNAc kinase) (Galactokinase 2)	399518	463	290	0.0348	0.2228	0.15617	3.10996	0.01114	-1619.06	-1614.58	-1612.3	4.57077	0.0315335	0.0921633	0.231083	53.77	45.4895	0.521	0.606	0.346903	0.3765
SPU_012694	Sp-Abcd1	none	NM_000033	783	220	0.0306	0.4998	0.06112	1.59096	0.03107	-1371.25	-1355.46	-1353.17	4.57073	0.0315335	0.0921633	0.231083	53.14	53.8717	0.461	0.459	0.3426	0.3665
SPU_002336	Sp-Hypp_353	hypothetical protein-353	EEA50255.1	686	479	0.0574	0.1972	0.29114	2.0707	0.02165	-2732.71	-2728.53	-2726.24	4.57028	0.0315335	0.0921633	0.231083	59.17	50.8433	0.502	0.515	0.32123	0.3225
SPU_028428	Sp-Sec14L_3	SEC14-like	21362309	351	307	0.0758	0.4419	0.17154	2.14328	0.00436	-2083.69	-2076.37	-2074.09	4.56726	0.0315335	0.0921633	0.231083	54.12	52.1044	0.472	0.533	0.378523	0.38
SPU_009282	Sp-Smarce1	SWI/SNF related, matrix associated, actin dependent regulator of chromatin, subfamily e, member 1	AAH47141.1	504	393	0.0295	0.2098	0.14041	1.87825	0.00872	-2101.61	-2097.08	-2094.8	4.56591	0.0315335	0.0921633	0.231083	54.79	53.2329	0.483	0.441	0.351925	0.343003
SPU_028720	Sp-Pde9a_1	phosphodiesterase 9A-1	NP_001001571.1	484	330	0.0193	0.6526	0.0296	1.51876	0.02133	-2078.55	-2067.42	-2065.14	4.56493	0.0315335	0.0921633	0.231083	57.76	46.157	0.486	0.599	0.350644	0.332
SPU_027510	Sp-Npr1_3	Atrial natriuretic peptide receptor A precursor (ANP-A) (ANPRA) (GC-A) (Guanylate cyclase) (NPR-A) (Atrial natriuretic peptide A-type receptor)	113915	796	642	0.0469	0.4852	0.09659	2.31273	0.02607	-4181.27	-4167.81	-4165.53	4.56431	0.0315335	0.0921633	0.231083	57.99	51.9197	0.512	0.58	0.368589	0.38
SPU_021157	Sp-Chrna9_4	cholinergic receptor, nicotinic, alpha 9-4	NP_990091.1	494	417	0.0545	0.5382	0.10129	2.32791	0.00658	-2735.74	-2715.88	-2713.6	4.55816	0.0315335	0.0921633	0.231083	50.53	41.4997	0.517	0.674	0.349108	0.3175
SPU_021239	Sp-Wdtc1	WD and tetratricopeptide repeats 1	EAX07771.1	561	199	0.0174	0.5475	0.03182	1.81587	0.00568	-1217.49	-1213.61	-1211.33	4.55578	0.0315335	0.0921633	0.231083	55.33	49.429	0.522	0.584	0.365737	0.3975
SPU_009039	Sp-Fn3/Igf_20	none	NP_002490.1	1373	966	0.1078	0.4594	0.23472	2.23278	0.00691	-7115.61	-7046.85	-7044.57	4.55447	0.0315335	0.0921633	0.231083	58.53	53.2923	0.521	0.524	0.361566	0.3765
SPU_015404	Sp-LamG/Egff3	none	AAF47929.2	1214	918	0.0623	0.4402	0.14157	1.98086	0.00112	-6080.22	-6047.53	-6045.26	4.55011	0.0316216	0.092318	0.231083	53.75	45.1949	0.51	0.555	0.324305	0.3145
SPU_014454	Sp-Rpl17	ribosomal protein L17	NP_000976	184	159	0.0128	0.2999	0.04271	1.85393	0.02394	-776.364	-771.57	-769.296	4.54844	0.0316216	0.092318	0.231083	41.27	34.1586	0.54	0.688	0.363223	0.3655
SPU_010943	Sp-Fascin1	singed; actin bundling protein	161471	496	429	0.0603	0.3566	0.16912	1.6628	0.02653	-2680.48	-2653.21	-2650.94	4.53818	0.0316216	0.092318	0.231083	53.49	45.7253	0.507	0.598	0.373859	0.3395
SPU_001927	Sp-Eps15l1l	epidermal growth factor receptor pathway substrate 15-like 1	NP_067058	960	658	0.0506	0.3982	0.12703	2.44653	0.03276	-4244.7	-4224.61	-4222.34	4.53598	0.0316216	0.092318	0.231083	54.76	52.2829	0.514	0.512	0.345004	0.38
SPU_006031	Sp-Ernst1	endoplasmic reticulum UDP-Glc/UDP-Gal transporter	22450146	316	271	0.0572	0.2209	0.25885	1.54352	0.0766	-1602.91	-1590.46	-1588.2	4.53182	0.0317978	0.0926262	0.231083	56.54	55.375	0.431	0.411	0.322393	0.383
SPU_022711	Sp-RtL_58	reverse transcriptase-like-58	BAE46430.1	375	274	0.0374	0.3983	0.09395	2.06742	0.00485	-1668.49	-1659.07	-1656.81	4.53091	0.0317978	0.0926262	0.231083	56.56	46.1306	0.535	0.614	0.37092	0.417
SPU_026448	Sp-Grtp1	growth hormone regulated TBC protein 1	NP_078995.2	303	219	0.0162	0.4388	0.03703	1.84093	0.03074	-1277.65	-1270.72	-1268.45	4.5298	0.0317978	0.0926262	0.231083	50.13	50.3075	0.444	0.461	0.365069	0.3875
SPU_028732	Sp-C1qL_5	none	none	409	309	0.1005	0.2774	0.36214	2.04576	0.01378	-2055.14	-2052.76	-2050.5	4.52856	0.0317978	0.0926262	0.231083	57.1	56.8048	0.468	0.478	0.373804	0.361
SPU_011595	Sp-Pigg	phosphatidylinositol glycan anchor biosynthesis, class G	BAC11227.1	987	619	0.0414	0.2826	0.14658	2.36451	0.0724	-3671.64	-3646.07	-3643.8	4.52771	0.0317978	0.0926262	0.231083	51.68	47.5722	0.501	0.546	0.346626	0.372
SPU_003651	Sp-Pold	Polymerase (DNA directed), delta 1, catalytic subunit	AAH52670	985	313	0.0297	0.7123	0.04175	1.84621	0.02147	-2127.25	-2113.62	-2111.36	4.52574	0.0318859	0.0927798	0.231083	53.87	44.6377	0.521	0.635	0.359758	0.397464
SPU_003104	Sp-Atp6ap2	Renin receptor precursor (Renin/prorenin receptor) (ATPase, H+ transporting, lysosomal accessory protein 2) (ATPase, H+ transporting, lysosomal interacting protein 2) (Vacuolar ATP synthase membrane sector associated protein M8-9) (V-ATPase M8.9 subunit) (N14F) (ER-localized type I transmembrane adaptor) (Embryonic liver differentiation factor 10)	66774158	325	201	0.0384	0.2793	0.13755	2.18377	0.01074	-1157.42	-1146.68	-1144.42	4.52331	0.0318859	0.0927798	0.231083	50.65	49.0488	0.462	0.433	0.353571	0.3465
SPU_021092	Sp-Chrm3L	cholinergic receptor, muscarinic 3, cardiac-like	EDL32297.1	824	770	0.0584	0.3035	0.1925	2.41141	0.0077	-4830.33	-4809.61	-4807.35	4.5203	0.0319739	0.0929329	0.231083	58.59	57.1024	0.481	0.451	NULL	0.333
SPU_001849	Sp-Agtpbp1	ATP/GTP binding protein 1	55664910	578	270	0.0255	0.4802	0.05316	1.69872	0.00952	-1612.89	-1605.98	-1603.73	4.519	0.032062	0.0930858	0.231083	52.13	48.4807	0.485	0.543	0.348822	0.4195
SPU_016006	Sp-Vrk	vaccinia-related kinase 1	XP_783182.1	473	342	0.0918	0.3226	0.2844	1.62619	0.17957	-2288.05	-2262.25	-2259.99	4.51463	0.032062	0.0930858	0.231083	52.6	51.5179	0.447	0.402	0.316494	0.359
SPU_026775	Sp-Thap9L	THAP domain containing 9-like	AAI18122.2	392	159	0.035	0.0301	1.16376	0.86047	0.15924	-744.794	-744.569	-742.313	4.5103	0.0321501	0.0932383	0.231083	54.34	56.0009	0.478	0.464	0.367412	0.3945
SPU_015437	Sp-Kif2L	kinesin family member 2C [Homo sapiens]	NP_004511	607	269	0.0455	0.3387	0.13436	1.68688	0.00656	-1609.99	-1594.13	-1591.88	4.51016	0.0321501	0.0932383	0.231083	53.15	50.1612	0.476	0.505	0.352849	0.349
SPU_025569	Sp-Mrpl17	mitochondrial ribosomal protein L17	NP_071344	207	170	0.0406	0.2255	0.1802	3.19644	0.07722	-954.088	-943.892	-941.638	4.50862	0.0321501	0.0932383	0.231083	61	55.0215	0.481	0.533	0.360095	0.3655
SPU_028364	Sp-Dnah8_1	dynein, axonemal, heavy chain 8-1	CAI19770.1	459	247	0.0497	0.5136	0.09686	2.08043	0.00426	-1650.19	-1639.68	-1637.43	4.50618	0.0322382	0.0933906	0.231083	53.25	46.7656	0.495	0.521	0.339786	0.323712
SPU_012923	Sp-C10orf93	human chromosome 10 open reading frame 93	CAI17263.1	306	227	0.0274	0.4704	0.05824	1.45883	0.00586	-1402.38	-1397.59	-1395.34	4.50515	0.0322382	0.0933906	0.231083	55.57	51.4839	0.483	0.502	0.365762	0.3675
SPU_014977	Sp-Glyt_1	glycine transporter	AAL17054.1	534	460	0.0563	0.4474	0.12578	2.17552	0.01082	-2945.98	-2920.41	-2918.16	4.50216	0.0322382	0.0933906	0.231083	55.15	46.2003	0.493	0.596	0.353601	0.41278
SPU_023382	Sp-Hypp_1083	hypothetical protein-1083	none	623	528	0.0439	0.2174	0.20198	2.4342	0.02958	-3018.77	-3006.22	-3003.97	4.50076	0.0322382	0.0933906	0.231083	55.93	54.1261	0.512	0.485	0.299766	0.373
SPU_020609	Sp-Fah	Fumarylacetoacetase (Fumarylacetoacetate hydrolase) (Beta-diketonase) (FAA)	119778	418	363	0.0312	0.1866	0.16737	2.85122	0.00563	-1939.73	-1932.03	-1929.78	4.49527	0.0322382	0.0933906	0.231083	51.46	53.781	0.464	0.371	0.344349	0.339914
SPU_015751	Sp-Z220	none	BAC40892	1061	881	0.0504	0.3002	0.16791	2.93188	0.01884	-5350.79	-5327.84	-5325.6	4.49271	0.0322382	0.0933906	0.231083	56.05	54.442	0.516	0.479	0.295343	0.329693
SPU_027635	Sp-Alpl_2	Alkaline phosphatase, tissue-nonspecific isozyme precursor (AP-TNAP) (Liver/bone/kidney isozyme) (TNSALP)	130751	545	406	0.0576	0.3934	0.14636	2.42746	0.11684	-2604.96	-2574.27	-2572.03	4.48568	0.0324143	0.0936939	0.231083	51.74	42.3306	0.553	0.649	0.371455	0.3105
SPU_007250	Sp-Wdr19_1	WD repeat domain 19-1; WD repeat membrane protein	AAK38745.1	248	119	0.007	0.3701	0.01898	1.11275	0.00942	-638.15	-635.779	-633.538	4.48326	0.0324143	0.0936939	0.231083	51.85	51.5167	0.476	0.512	0.355496	0.399
SPU_005470	Sp-Hypp_448	hypothetical protein-448	none	757	525	0.0523	0.3598	0.14537	1.54989	0.0294	-3192.77	-3184.06	-3181.82	4.48194	0.0324143	0.0936939	0.231083	53.66	50.9308	0.479	0.457	0.345094	0.374872
SPU_007676	Sp-Oxidrd	NAD/FAD-dependent oxidoreductase	51948438	495	243	0.051	0.4923	0.10358	2.39529	0.01852	-1609.4	-1602.31	-1600.07	4.47635	0.0324143	0.0936939	0.231083	59.23	54.9604	0.501	0.542	0.387405	0.3445
SPU_028196	Sp-Hypp_789	hypothetical protein-789; cingulin-like; junction-associated coiled-coil protein-like	XP_001341898.2	2538	1967	0.0648	0.2993	0.21646	2.01615	0.07815	-12270.1	-12226.7	-12224.5	4.46991	0.0325024	0.0938451	0.231083	55.14	55.2442	0.469	0.438	0.346823	0.358
SPU_022820	Sp-Soxb1	SoxB1	AF157389	344	306	0.0142	0.3384	0.04184	2.04959	0.02173	-1681	-1674.05	-1671.81	4.46885	0.0325024	0.0938451	0.231083	53.41	51.1252	0.56	0.607	NULL	0.3675
SPU_019081	Sp-Cct6A	chaperonin containing TCP1, subunit 6A	NP_001753	468	311	0.0254	0.3425	0.07407	2.57901	0.04857	-1795.73	-1781.33	-1779.1	4.46505	0.0325905	0.093996	0.231083	54.48	46.4049	0.517	0.561	0.351289	0.388158
SPU_013168	Sp-Slc30a5	Solute carrier family 30 (zinc transporter), member 5	23270961	776	608	0.0211	0.2902	0.07254	3.22107	0.00766	-3486.92	-3479.12	-3476.89	4.46504	0.0325905	0.093996	0.231083	55.74	50.9077	0.496	0.547	0.347424	0.4145
SPU_000629	Sp-C2orf42L	human chromosome 2 open reading frame 42-like	BAA91258.1	593	289	0.0212	0.6727	0.03159	1.5962	0.04102	-1905.44	-1894	-1891.77	4.45964	0.0326786	0.0941466	0.231083	56.62	51.0603	0.501	0.547	0.320714	0.3775
SPU_016595	Sp-Soat_1	sodium-dependent organic anion transporter	35208821	347	280	0.039	0.5608	0.06956	3.56917	0.00415	-1677.96	-1670.96	-1668.73	4.45861	0.0326786	0.0941466	0.231083	44.62	36.6598	0.567	0.796	0.386058	0.379
SPU_015218	Sp-Hypp_2199	hypothetical protein-2199; serotonin receptor-like	XP_00223334.1	420	294	0.0959	0.349	0.27483	3.84422	0.05391	-2050.94	-2043.37	-2041.14	4.45054	0.0328548	0.0944468	0.231083	58.37	53.6909	0.498	0.549	0.338767	0.3535
SPU_015117	Sp-Vav_1	VAV oncogene 1/2/3	NM_009500	318	251	0.0902	0.5535	0.16301	1.95203	0.00617	-1804.53	-1784.94	-1782.71	4.45031	0.0328548	0.0944468	0.231083	55.21	45.5872	0.502	0.588	0.331736	0.366768
SPU_018813	Sp-Sm37	SM37	NP_999776	383	290	0.0626	0.3092	0.20237	2.22487	0.07745	-1849.01	-1831.91	-1829.68	4.44661	0.0328548	0.0944468	0.231083	53.08	47.6007	0.588	0.458	NULL	0.354
SPU_027433	Sp-Chrna7	cholinergic receptor, nicotinic, alpha 7; acetylcholine receptor subunit alpha-7	EDL07273	479	403	0.0559	0.3477	0.16083	3.3649	0.02632	-2510.74	-2502.04	-2499.82	4.44275	0.0329428	0.0945962	0.231083	53.14	42.4298	0.507	0.624	0.367286	0.344
SPU_010902	Sp-Strongylocentrotus purpuratus-specific proteinl2b	signal peptide peptidase-like 2B; presenilin-like protein 1	CAC87788.1	554	386	0.0532	0.153	0.3475	2.11554	0.17519	-2168.57	-2159.36	-2157.15	4.43767	0.0330309	0.0947454	0.231083	56.62	54.7055	0.478	0.461	0.354173	0.374
SPU_021231	Sp-Fancd2_1	Fanconi anemia, complementation group D2-1	AAI63598.1	361	268	0.0393	0.3667	0.10715	1.86199	0.01606	-1612.45	-1602.46	-1600.25	4.43734	0.0330309	0.0947454	0.231083	49.24	46.1553	0.481	0.536	0.354306	0.373846
SPU_004063	Sp-Herc2L	hect domain and RLD 2-like; hect E3 ubiquitin ligase (mosquito)-like	NP_004658.3	314	213	0.0648	0.5842	0.11092	2.85315	0.00674	-1555.98	-1554.67	-1552.45	4.43446	0.0330309	0.0947454	0.231083	58.51	48.707	0.541	0.551	0.333514	0.3595
SPU_012691	Sp-Cep290_1	centrosomal protein 290kDa-1	AAZ83370.1	583	111	0.0113	0.842	0.01346	0.9515	0.0197	-700.971	-698.409	-696.192	4.434	0.0330309	0.0947454	0.231083	51.65	49.4984	0.492	0.562	0.37167	0.352657
SPU_026184	Sp-Pgap1	PI inositol-deacylase PGAP1; GPI deacylase; post-GPI attachment to proteins factor 1	AAI52720.1	460	173	0.0713	0.2084	0.34241	2.71817	0.09418	-1019.1	-1011.09	-1008.87	4.4327	0.0330309	0.0947454	0.231083	55.6	45.9275	0.481	0.54	0.333371	0.332
SPU_011993	Sp-Sf3a2	splicing factor 3a, subunit 2	NP_009096	236	125	0.0067	0.2892	0.02317	1.14209	0.00913	-619.703	-617.34	-615.125	4.42917	0.033119	0.0948944	0.231083	59.78	55.0032	0.473	0.5	0.377906	0.354872
SPU_028606	Sp-Ubl7	ubiquitin-like 7	AAH16456	382	152	0.0512	0.1415	0.36157	2.18034	0.04443	-818.655	-814.612	-812.398	4.42843	0.033119	0.0948944	0.231083	49.22	54.1402	0.511	0.373	0.357502	0.388738
SPU_003606	Sp-Cyp2L9	Cytochrome P450 Family 2 related	41054872	647	104	0.0623	0.1726	0.36102	4.31553	0.11732	-600.555	-593.82	-591.607	4.42532	0.033119	0.0948944	0.231083	57.35	56.9648	0.462	0.415	0.37796	0.312
SPU_018304	Sp-Larp7	La ribonucleoprotein domain family, member 7	EAX06284.1	638	466	0.1088	0.4435	0.24528	1.34613	0.12535	-3327.28	-3288.66	-3286.45	4.42512	0.033119	0.0948944	0.231083	55.83	57.3231	0.448	0.433	0.359251	0.352
SPU_002875	Sp-MachrM3	muscarinic acetylcholine receptor M3	AAW21272.1	575	547	0.0281	0.2425	0.11601	1.79613	0.00748	-3024.93	-3014.51	-3012.3	4.42198	0.0332071	0.095043	0.253337	57.84	58.2522	0.467	0.485	NULL	0.3795
SPU_012546	Sp-Ctcf	z178	CAD22532	939	778	0.0448	0.356	0.12594	2.25108	0.06532	-4811.78	-4769.58	-4767.37	4.4217	0.0332071	0.095043	0.253337	56.47	53.8181	0.513	0.492	0.336187	0.355
SPU_011649	Sp-Peci	Peroxisomal 3,2-trans-enoyl-CoA isomerase (Dodecenoyl-CoA isomerase) (Delta(3),delta(2)-enoyl-CoA isomerase) (D3,D2-enoyl-CoA isomerase) (DBI-related protein 1)(DRS-1) (Hepatocellular carcinoma-associated antigen 88)	24212663	398	322	0.0658	0.3361	0.19591	1.27872	0.01337	-2016.62	-2000.75	-1998.55	4.418	0.0332071	0.095043	0.253337	56.54	55.9104	0.456	0.419	0.341804	0.356
SPU_023572	Sp-Hdac6	histone deacetylase 6	CAM17241.1	774	575	0.0876	0.4231	0.20701	2.94317	0.00188	-3989.25	-3977.16	-3974.95	4.41793	0.0332071	0.095043	0.253337	54.16	55.6633	0.463	0.414	0.343418	0.41491
SPU_005482	Sp-Asah2	N-acylsphingosine amidohydrolase (non-lysosomal ceramidase) 2	CAI15870.1	581	250	0.0835	0.3236	0.25809	2.40822	0.01578	-1653.18	-1637.1	-1634.9	4.41687	0.0332071	0.095043	0.253337	56.6	53.9223	0.48	0.464	0.36678	0.372
SPU_025314	Sp-Npffr2L_4	neuropeptide FF receptor 2-like-4	BAE17047.1	401	377	0.0747	0.3856	0.1936	1.8287	0.07666	-2554.84	-2526.93	-2524.72	4.41623	0.0332071	0.095043	0.253337	58.22	55.1814	0.483	0.559	NULL	0.4005
SPU_007497	Sp-Rld2L2	Hect, Hect domain	NP_004658	1774	1008	0.0135	0.21	0.06433	1.95792	0.00337	-5265.68	-5253.96	-5251.76	4.41355	0.0332071	0.095043	0.253337	52.59	51.0921	0.503	0.455	0.347387	0.3945
SPU_018853	Sp-Vmd2l	bestrophin-like	NP_004174	1161	728	0.0332	0.2447	0.13587	1.5365	0.03631	-4091.98	-4071.87	-4069.67	4.41059	0.0332952	0.0952004	0.253337	55.53	54.5623	0.478	0.445	0.354592	0.365953
SPU_000081	Sp-PionL	pigeon homolog (Drosophila)-like	NP_059135.2	454	334	0.0695	0.2522	0.2757	2.5584	0.00697	-2068.06	-2059.88	-2057.68	4.40787	0.0333833	0.0953575	0.253337	55.27	47.7654	0.518	0.524	0.345007	0.3555
SPU_028748	Sp-Mt1-4/MmpL7	matrix metalloproteinase 16, membrane type-matrix metalloproteinase 3	NP_005932	542	407	0.0824	0.3892	0.21173	2.24609	0.01211	-2753.24	-2726.77	-2724.57	4.40583	0.0333833	0.0953575	0.253337	58.2	53.2298	0.504	0.535	0.3721	0.332
SPU_019295	Sp-Angptl1	angiopoietin-like 1	BAD97187.1	637	423	0.0552	0.3291	0.16773	1.63633	0.13039	-2594.53	-2569.11	-2566.91	4.39979	0.0335594	0.0956705	0.253337	59.47	52.3497	0.518	0.568	0.381243	0.366324
SPU_012467	Sp-C21orf2L	human chromosome 21 open reading frame 2-like	CAB07532.1	247	179	0.0588	0.2567	0.22894	1.38975	0.07075	-1064.18	-1053.8	-1051.6	4.39972	0.0335594	0.0956705	0.253337	49.98	43.5591	0.466	0.562	0.361265	0.396
SPU_005298	Sp-Racgap1	MgcRacGAP, RacGAP, Rac GTPase activating protein	BC046676	644	482	0.0489	0.3368	0.14533	2.08914	0.02675	-2959.28	-2945.84	-2943.64	4.39865	0.0335594	0.0956705	0.253337	53.21	48.6665	0.497	0.54	0.364698	0.3695
SPU_015917	Sp-Crhr2L	corticotropin releasing hormone receptor 2-like	NP_001874.2	377	308	0.0508	0.371	0.13702	2.46383	0.00676	-1964	-1942.17	-1939.97	4.39517	0.0336475	0.0958267	0.253337	58.03	51.6218	0.47	0.543	0.366968	0.3305
SPU_000818	Sp-GakL_1	cyclin G associated kinase like	NP_005246, XP_375737	1159	617	0.0645	0.3822	0.16885	2.60059	0.01021	-4066.53	-4034.66	-4032.47	4.3918	0.0337356	0.0959825	0.253337	55.67	50.5883	0.522	0.541	0.359822	0.381538
SPU_026800	Sp-Amy_9	alpha-amylase (Drosophila)	AAC48343.1	887	550	0.0801	0.3156	0.25389	2.16623	0.09365	-3481.23	-3457.85	-3455.65	4.39024	0.0338237	0.096138	0.253337	56.71	51.5999	0.469	0.521	0.353747	0.3645
SPU_015003	Sp-Zmym4_1	zinc finger, MYM-type 4-1	CAM19271.1	387	163	0.1333	0.3618	0.36845	2.59735	0.00795	-1187.06	-1180.89	-1178.69	4.39019	0.0338237	0.096138	0.253337	53.62	45.7326	0.556	0.639	0.330053	0.469472
SPU_026815	Sp-Gal3st1_13	galactose-3-O-sulfotransferase 1-13; cerebroside sulfotransferase-like	BAF43719.1	533	385	0.0961	0.4098	0.23453	1.72988	0.0679	-2645.98	-2631.44	-2629.24	4.38578	0.0339117	0.0962931	0.253337	60.01	53.037	0.478	0.575	0.367416	0.3855
SPU_015837	Sp-Slc27a2_4	Very-long-chain acyl-CoA synthetase (Very-long-chain-fatty-acid-CoA ligase)	3183202	408	245	0.0569	0.243	0.23414	1.82705	0.04736	-1449.4	-1437.55	-1435.36	4.3854	0.0339117	0.0962931	0.253337	59.12	56.4015	0.476	0.496	0.372722	0.369
SPU_023396	Sp-Fn3_42	FN3	XP_001199169	490	288	0.164	0.4517	0.36309	1.91938	0.03303	-2314.37	-2284.54	-2282.35	4.38517	0.0339117	0.0962931	0.253337	56.81	53.1796	0.473	0.432	0.33416	0.339126
SPU_021135	Sp-Pdzd8	PDZ domain containing 8	CAH70347.1	1012	789	0.0308	0.3663	0.08419	1.99881	0.01136	-4720.21	-4711.85	-4709.67	4.36027	0.0343521	0.0970645	0.253337	56.31	50.9147	0.507	0.532	0.356991	0.369
SPU_000075	Sp-Methiapd2L	none	NP_006829	508	208	0.0473	0.4055	0.1166	2.62496	0.01324	-1294.64	-1291.51	-1289.33	4.35554	0.0345283	0.097371	0.253337	53.87	51.0596	0.481	0.477	0.362032	0.367692
SPU_011080	Sp-SoxH	Sox30	NP_008873.1	1308	887	0.1723	0.3786	0.45495	2.7766	0.00633	-6917.55	-6894.05	-6891.87	4.35502	0.0345283	0.097371	0.253337	54.77	56.7938	0.465	0.409	0.342964	0.3995
SPU_018827	Sp-Lama2L_1	laminin, alpha 2-like-1	AAH25503.1	342	179	0.0246	0.5094	0.04831	1.61363	0.00674	-1101.25	-1098.15	-1095.97	4.35242	0.0345283	0.097371	0.253337	56.18	46.7571	0.493	0.58	0.360649	0.3755
SPU_024935	Sp-Hypp_2758	hypothetical protein-2758	XP_002199844.1	378	226	0.1138	0.4029	0.28241	1.42767	0.0148	-1643.89	-1634.73	-1632.56	4.35157	0.0346164	0.0975238	0.253337	59.99	53.474	0.476	0.492	0.335517	0.3535
SPU_009846	Sp-Lamb2f	none	NP_032509	721	354	0.0506	0.2214	0.22844	1.58991	0.02803	-2041.92	-2034.33	-2032.16	4.35	0.0347045	0.0976763	0.253337	55.36	47.5985	0.528	0.539	0.350324	0.331282
SPU_004382	Sp-Whsc1	Wolf-Hirschhorn syndrome candidate 1; probable histone-lysine N-methyltransferase NSD2	NP_001074571.1	1121	831	0.1019	0.3939	0.25858	2.98031	0.15015	-5901.42	-5846.49	-5844.31	4.34922	0.0347045	0.0976763	0.253337	56.68	52.8369	0.508	0.49	0.358522	0.341538
SPU_020142	Sp-Mtnr1b_1	melatonin receptor 1B-1	NP_005950.1	378	327	0.0199	0.3765	0.05285	2.25041	0.00384	-1751.49	-1741.49	-1739.32	4.34802	0.0347045	0.0976763	0.253337	42.99	30.5808	0.53	0.749	0.347066	0.406091
SPU_022053	Sp-Serrate	none	BAB59049	1288	723	0.0498	0.1757	0.28315	3.01815	0.01491	-4075.14	-4065.32	-4063.15	4.34438	0.0347926	0.0978285	0.253337	58.31	55.0872	0.494	0.473	0.342408	0.324841
SPU_019268	Sp-Shox	Phog	NP_006874.1	235	193	0.0965	0.3494	0.27626	3.01438	0.00679	-1352.29	-1348.32	-1346.15	4.33956	0.0348806	0.0979803	0.253337	58.53	55.2311	0.502	0.519	0.341076	0.356
SPU_020072	Sp-Hypp_163	hypothetical protein-163; zinc finger protein 839-like	XP_002210688.1	1241	534	0.0573	0.2464	0.23241	2.33304	0.00208	-3235.24	-3230.95	-3228.78	4.33863	0.0348806	0.0979803	0.253337	54.4	55.0006	0.489	0.432	0.332825	0.3455
SPU_008701	Sp-Upb1	Beta-ureidopropionase (Beta-alanine synthase) (N-carbamoyl-beta-alanine amidohydrolase)	68565067	281	130	0.0101	0.3245	0.03111	1.53659	0.0191	-670.657	-668.118	-665.949	4.33794	0.0349687	0.0981319	0.253337	54.61	53.5945	0.483	0.452	0.344443	0.3555
SPU_003238	Sp-Hypp_1437	hypothetical protein-1437	none	304	177	0.1148	0.1771	0.64833	2.62492	0.02515	-1129.85	-1125.93	-1123.76	4.33628	0.0349687	0.0981319	0.253337	53.93	52.7321	0.445	0.415	0.353211	0.3345
SPU_008546	Sp-Nop14_1	NOP14 nucleolar protein homolog (yeast)-1	AAH43043.1	315	148	0.0483	0.4484	0.1077	1.50656	0.01759	-944	-938.489	-936.323	4.33204	0.0349687	0.0981319	0.253337	52.49	50.2576	0.456	0.493	0.323558	0.339487
SPU_003240	Sp-Slc34a2	solute carrier family 34 (sodium phosphate) member 2	NP_035532.2	720	594	0.0677	0.2638	0.25658	1.81994	0.19435	-3703.05	-3679.29	-3677.13	4.31868	0.035233	0.0985849	0.253337	54.35	46.6886	0.509	0.564	0.321739	0.3295
SPU_003324	Sp-Psd4	none	NP_002801.1	411	301	0.0149	0.1905	0.07826	1.96774	0.01565	-1534.02	-1527.19	-1525.03	4.31536	0.0354091	0.0988853	0.253337	54.67	54.577	0.468	0.42	0.352114	0.354028
SPU_025612	Sp-Runt1_1	SpRunt-1, SpRunt	none	390	333	0.0432	0.3409	0.12681	2.24811	0.02816	-2021.34	-2005.75	-2003.59	4.31406	0.0354091	0.0988853	0.253337	54.8	46.5717	0.536	0.588	0.375413	0.346173
SPU_010286	Sp-Exo1L	exonuclease 1-like	EDL13202.1	462	114	0.0205	0.3675	0.05574	1.45974	0.0307	-673.014	-667.338	-665.184	4.30853	0.0354972	0.0990352	0.253337	55.84	51.9385	0.475	0.5	0.361808	0.393047
SPU_003905	Sp-Rpl9	ribosomal protein L9	NP_000652	190	175	0.1057	0.4818	0.21949	1.50458	0.04354	-1254.37	-1232.51	-1230.36	4.29895	0.0359376	0.09978	0.253337	51.3	41.5971	0.504	0.674	0.334709	0.371
SPU_018416	Sp-Prss23L	protease, serine, 23-like; serine protease 23-like	NP_009104.1	474	376	0.1592	0.2718	0.58574	3.05003	0.40613	-2766.26	-2750.4	-2748.25	4.29732	0.0359376	0.09978	0.253337	58.3	59.31	0.473	0.418	NULL	0.3705
SPU_011108	Sp-Hypp_1959	hypothetical protein-1959; G-protein coupled receptor-like	EEC03313.1	415	316	0.0859	0.3999	0.21471	1.97603	0.00476	-2149.5	-2131.4	-2129.26	4.29426	0.0359376	0.09978	0.253337	55.15	48.117	0.478	0.612	0.29781	0.394359
SPU_002512	Sp-AftphL	aftiphilin-like	CAI25738.1	854	653	0.0735	0.2672	0.27508	3.17477	0.00537	-4063.68	-4053.86	-4051.71	4.29059	0.0359376	0.09978	0.253337	55.8	55.6079	0.465	0.385	0.340739	0.36
SPU_010759	Sp-Slc16a12L_1	solute carrier family 16 (monocarboxylic acid transporters), member 12-like	AAH74222.1	464	396	0.0646	0.2777	0.23273	3.10356	0.00304	-2487.42	-2475.6	-2473.46	4.28866	0.0360257	0.0999281	0.253337	56.11	53.238	0.502	0.535	0.375	0.358
SPU_021738	Sp-Ftsj3_1	FtsJ homolog 3 - part II	NP_060117	322	201	0.0704	0.5963	0.11808	1.54654	0.11356	-1339.21	-1310	-1307.86	4.28683	0.0361138	0.100076	0.253337	46.54	40.9367	0.513	0.627	0.338336	0.368
SPU_027964	Sp-Setd3	SET domain containing 3	AAI42996.1	682	511	0.0509	0.2188	0.23256	2.41882	0.00596	-2954.74	-2943.54	-2941.4	4.28547	0.0361138	0.100076	0.253337	56.18	51.978	0.476	0.495	0.344844	0.348864
SPU_003485	Sp-MPRL11	mitochondrial ribosomal protein L11	NP_057134	192	158	0.0286	0.3395	0.08433	2.37156	0.01499	-914.834	-908.714	-906.573	4.28153	0.0361138	0.100076	0.253337	50.91	43.0774	0.51	0.585	0.35107	0.3445
SPU_022771	Sp-Lpp	LIM protein; LIM domain containing preferred translocation partner in lipoma	AAC50738.1	436	258	0.0071	0.2626	0.0271	1.91963	0.01	-1355.12	-1352.34	-1350.21	4.2666	0.036378	0.100518	0.253337	50.81	48.3499	0.506	0.46	0.373782	0.387
SPU_012622	Sp-Kiaa0831	KIAA0831 protein-like	AAI09090.1	521	435	0.0474	0.2596	0.18276	2.26927	0.06548	-2547.15	-2528.4	-2526.27	4.26553	0.036378	0.100518	0.253337	54.64	55.9994	0.469	0.408	0.339985	0.3365
SPU_012625	Sp-SlspL	subtilisin-like serine protease-like	EEJ04059.1	302	231	0.1045	0.376	0.27781	2.49123	0.02309	-1601.26	-1585.46	-1583.33	4.25724	0.0364661	0.100664	0.253337	58.12	50.8385	0.481	0.46	0.354334	0.3065
SPU_015195	Sp-Gcc2	GRIP and coiled-coil domain containing 2	EDL42129.1	768	218	0.0526	0.3098	0.16995	2.03288	0.04635	-1299.99	-1288.47	-1286.35	4.25098	0.0364661	0.100664	0.253337	55.78	54.2774	0.477	0.52	0.350974	0.320988
SPU_018255	Sp-Hypp_912	hypothetical protein-912	XP_001747011.1	739	528	0.0721	0.2472	0.29181	1.97938	0.08827	-3230.42	-3213.21	-3211.09	4.24513	0.0367304	0.101103	0.253337	56.82	48.275	0.519	0.573	0.350071	0.338462
SPU_008633	Sp-Lct_3	Lactase-phlorizin hydrolase precursor (Lactase-glycosylceramidase) [Includes: Lactase ; Phlorizin hydrolase ]	126428	1355	1135	0.0549	0.3221	0.17042	1.95408	0.05493	-6981.29	-6930.5	-6928.38	4.24512	0.0367304	0.101103	0.253337	54.92	53.8805	0.457	0.446	0.331768	0.332
SPU_010936	Sp-Rps2	ribosomal protein S2	NP_002943	281	186	0.0259	0.2548	0.10173	1.22134	0.04415	-1007.75	-996.614	-994.494	4.24063	0.0367304	0.101103	0.253337	47.15	39.8492	0.571	0.62	0.337802	0.38
SPU_008609	Sp-Nup214L	nucleoporin 214 kDa-like; NUP214 protein-like	NP_005076.3	2101	1466	0.1014	0.3436	0.29513	3.00056	0.15305	-10303.7	-10240	-10237.9	4.23416	0.0367304	0.101103	0.253337	53.79	51.5466	0.542	0.452	0.359458	0.354
SPU_005788	Sp-Mrpl45	mitochondrial ribosomal protein L45	NP_115727	338	283	0.0394	0.3048	0.12916	3.40596	0.00471	-1669.97	-1666.08	-1663.96	4.22677	0.0367304	0.101103	0.253337	57.14	53.3311	0.47	0.491	0.341993	0.3595
SPU_011109	Sp-Hypp_1960	hypothetical protein-1960; G-protein coupled receptor-like	XP_002229206.1	380	290	0.0394	0.3236	0.12188	3.20176	0.01568	-1731.61	-1725.45	-1723.33	4.22493	0.0367304	0.101103	0.253337	56.72	51.1634	0.505	0.641	NULL	0.312571
SPU_021989	Sp-AcotL	acyl-CoA thioesterase-like; amino acid N-acyltransferase 2-like	NP_001102910.1	320	221	0.0757	0.3022	0.25038	1.64348	0.04061	-1399.74	-1392.61	-1390.49	4.22478	0.0367304	0.101103	0.253337	52.18	56.9147	0.446	0.314	0.352472	0.404103
SPU_015976	Sp-Fbxw7L	F-box and WD-40 domain protein 7-like	XP_002230024.1	760	494	0.024	0.2953	0.08139	2.72823	0.01401	-2748.16	-2737.31	-2735.2	4.22255	0.0367304	0.101103	0.253337	53.01	47.488	0.491	0.519	0.33079	0.3505
SPU_026389	Sp-Metap1	methionyl aminopeptidase 1	AAH30054.1	196	165	0.0341	0.3293	0.10347	1.21448	0.04687	-950.336	-935.21	-933.1	4.22105	0.0367304	0.101103	0.253337	53.3	57.1299	0.468	0.43	0.325021	0.389231
SPU_001493	Sp-Tmem67_1	transmembrane protein 67, Meckelin syndrome type 3 protein	XP_418334.2	646	333	0.0518	0.2268	0.2285	1.7954	0.12808	-1943.49	-1927.88	-1925.77	4.21827	0.0368185	0.101248	0.253337	52.96	54.7145	0.444	0.384	0.344124	0.359039
SPU_011717	Sp-Hypp_655	hypothetical protein-655	none	926	798	0.0608	0.2178	0.27923	1.90075	0.04617	-4703.02	-4680.87	-4678.77	4.21688	0.0368185	0.101248	0.253337	53.36	54.5184	0.47	0.418	0.36632	0.352
SPU_009423	Sp-Cap1	adenylyl cyclase-associated protein	NP_006358	275	192	0.1343	0.2888	0.46495	1.42695	0.2244	-1353.45	-1341.5	-1339.39	4.21585	0.0368185	0.101248	0.253337	50.71	48.1695	0.509	0.515	0.366485	0.3105
SPU_028371	Sp-Ints2_1	integrator complex subunit 2-1	EDL15782.1	319	189	0.0119	0.4898	0.0243	1.79036	0.02258	-1140.44	-1135.69	-1133.59	4.21486	0.0368185	0.101248	0.253337	53.95	50.8403	0.481	0.513	0.333872	0.379474
SPU_024003	Sp-Mmp1/3L2	matrix metalloproteinase 1	BAD97001	312	228	0.0798	0.5205	0.15334	1.73619	0.02391	-1603.18	-1589.3	-1587.2	4.21422	0.0368185	0.101248	0.253337	57.96	54.3792	0.493	0.487	0.375079	0.395592
SPU_010006	Sp-Ttn	titin	CAD12459.1	1170	834	0.0482	0.3459	0.13928	2.79818	0.04388	-5156.83	-5119.24	-5117.14	4.21365	0.0368185	0.101248	0.253337	51.72	42.9325	0.541	0.593	0.321058	0.404
SPU_002941	Sp-Mtss1L	metastasis suppressor 1-like	EAW92073.1	982	730	0.0354	0.3171	0.11159	1.84473	0.02674	-4276.05	-4253.59	-4251.49	4.21146	0.0368185	0.101248	0.253337	52.08	42.2625	0.568	0.631	0.375455	0.337
SPU_003432	Sp-Slc16a2	Monocarboxylate transporter 8 (MCT 8) (X-linked PEST-containing transporter) (MCT 7)	549453	630	476	0.0665	0.3227	0.20593	1.76387	0.01034	-2972.3	-2965.34	-2963.24	4.20714	0.0369065	0.101393	0.253337	54.71	49.6088	0.529	0.597	0.368433	0.367179
SPU_012114	Sp-C3orf48L	human chromosome 3 open reading frame 48-like; PP2C-like domain-containing protein C3orf48-like	XP_426000.2	778	627	0.0789	0.2719	0.29021	1.43498	0.08787	-3903.18	-3884.1	-3881.99	4.20369	0.0369065	0.101393	0.253337	54.79	54.8857	0.452	0.422	0.305439	0.3225
SPU_023792	Sp-Iunh	inosine/uridine-preferring nucleoside hydrolase (bacterial, insect)	ACF52954.1	315	163	0.0739	0.257	0.28758	2.16428	0.16441	-1020.67	-1011.11	-1009.01	4.20239	0.0369946	0.101538	0.253337	59.91	56.3684	0.492	0.495	0.325041	0.3815
SPU_005064	Sp-Hypp_1561	hypothetical protein-1561	XP_002159925.1	304	127	0.1227	0.2202	0.55715	2.08715	0.05299	-834.299	-829.554	-827.454	4.20032	0.0369946	0.101538	0.253337	58.3	59.1778	0.443	0.463	0.365441	0.335
SPU_005935	Sp-Hypp_2983	hypothetical protein-2983	none	379	205	0.0816	0.1307	0.62413	2.08282	0.28708	-1122.61	-1119.02	-1116.92	4.19982	0.0369946	0.101538	0.253337	50.99	54.2218	0.446	0.444	0.537849	0.294
SPU_009406	Sp-Prokr2	prokineticin receptor 2; G protein-coupled receptor 73	ABQ52418.1	424	370	0.0177	0.4512	0.03918	2.34742	0.00324	-2163.37	-2157.92	-2155.83	4.19526	0.0369946	0.101538	0.253337	51.97	40.9553	0.535	0.669	0.373166	0.378228
SPU_018909	Sp-Z39	none	CAC17723	746	686	0.0318	0.2555	0.12451	2.33754	0.01396	-3908.13	-3901.24	-3899.15	4.18415	0.0371708	0.101828	0.253337	58.07	55.5484	0.505	0.489	0.330535	0.3495
SPU_005963	Sp-Hmgcr	3-hydroxy-3-methylglutaryl-coenzyme A reductase (HMG-CoA reductase)	2495262	881	632	0.0365	0.2421	0.15081	2.38236	0.00853	-3632.42	-3615.76	-3613.66	4.1836	0.0371708	0.101828	0.253337	52.49	45.9768	0.513	0.544	0.367295	0.345
SPU_016087	Sp-LhH1a	none	none	211	187	0.0771	0.4159	0.18532	1.82411	0.12632	-1194.54	-1176.57	-1174.48	4.1814	0.0371708	0.101828	0.253337	38.02	30.4905	0.566	0.713	NULL	0.3255
SPU_021037	Sp-AspatL	none	40062700	456	373	0.036	0.2032	0.1772	2.24025	0.01467	-2052.03	-2048.32	-2046.23	4.18074	0.0371708	0.101828	0.253337	55.08	53.9216	0.466	0.433	0.331543	0.292308
SPU_027850	Sp-Glud1	Glutamate dehydrogenase 1	51859281	413	208	0.0215	0.3921	0.0547	3.75245	0.04016	-1181.03	-1171.34	-1169.25	4.17732	0.0372589	0.101972	0.253337	49.53	44.8751	0.501	0.538	0.371896	0.3325
SPU_007158	Sp-Hypp_508	hypothetical protein-508	XP_002218167.1	619	361	0.1062	0.2422	0.43857	3.3911	0.1767	-2378.12	-2364.7	-2362.61	4.1683	0.037347	0.102116	0.253337	58.71	58.0109	0.464	0.488	NULL	0.359
SPU_003073	Sp-Urod	Uroporphyrinogen decarboxylase (URO-D) (UPD)	20138048	361	268	0.0311	0.284	0.10953	2.0196	0.00735	-1545.85	-1542.4	-1540.31	4.16664	0.037347	0.102116	0.253337	55.72	52.0591	0.498	0.516	0.343513	0.359
SPU_022142	Sp-Hypp_2599	hypothetical protein-2599	XP_001628477.1	422	349	0.0838	0.3426	0.24476	1.94933	0.01123	-2302.75	-2275.8	-2273.72	4.16539	0.037347	0.102116	0.253337	51.58	49.0355	0.476	0.505	0.361986	0.32
SPU_023768	Sp-Dtnbp1	dysbindin; dystrobrevin binding protein 1	NP_115498.2	435	324	0.0972	0.2269	0.42845	1.92439	0.28655	-2043.7	-2031.06	-2028.98	4.16253	0.037435	0.102259	0.253337	55.19	55.9694	0.458	0.445	0.333456	0.3575
SPU_003098	Sp-Hypp_1432	hypothetical protein-1432	XP_002210694.1	465	414	0.0867	0.2336	0.37101	2.71267	0.08398	-2660.98	-2649.59	-2647.51	4.15638	0.0376112	0.102546	0.253337	53.35	54.8785	0.491	0.449	0.359691	0.3615
SPU_002710	Sp-Hypp_1407	hypothetical protein-1407; GLI pathogenesis-related 1 like	AAH14603.1	506	370	0.1314	0.4223	0.31117	1.8293	0.01072	-2783.57	-2759.04	-2756.96	4.15518	0.0376112	0.102546	0.253337	58.6	53.086	0.515	0.506	0.359613	0.3445
SPU_004994	Sp-EgfiaL	fibropellin Ia-like	AAA62164.1	951	622	0.074	0.3956	0.187	2.03749	0.01123	-4114.04	-4092.08	-4090.01	4.15379	0.0376993	0.102689	0.253337	56.37	57.4282	0.47	0.403	0.350435	0.368
SPU_020010	Sp-Top3A	topoisomerase (DNA) III alpha	NP_004609	626	436	0.0227	0.2591	0.08762	2.0175	0.00301	-2372.77	-2367.01	-2364.94	4.1525	0.0376993	0.102689	0.253337	55.35	52.42	0.481	0.502	0.347171	0.417021
SPU_026207	Sp-Pigl	N-acetylglucosaminyl-phosphatidylinositol de-N-acetylase; phosphatidylinositol-glycan biosynthesis	BAA74775.1	192	111	0.0903	0.1357	0.66511	1.32914	0.10438	-665.728	-662.29	-660.216	4.14798	0.0377874	0.102831	0.253337	55.27	54.6764	0.448	0.429	0.33595	0.366129
SPU_000595	Sp-Ef1a	elongation factor 1A	AJ010972	345	100	0.0323	0.2893	0.11157	2.6424	0.02752	-562.26	-553.43	-551.357	4.14621	0.0377874	0.102831	0.253337	46.59	41.2919	0.505	0.559	0.344038	0.332317
SPU_016147	Sp-Wdr86	WD repeat domain 86	NP_001074910.1	548	483	0.0498	0.3273	0.15213	1.524	0.05996	-2861.59	-2836.35	-2834.28	4.14571	0.0378755	0.102973	0.253337	58.64	50.6179	0.474	0.552	0.359226	0.3695
SPU_023639	Sp-Hypp_2679	hypothetical protein-2679	EDO42000.1	318	264	0.0466	0.2825	0.16505	2.55382	0.00444	-1547.06	-1540.76	-1538.69	4.13756	0.0378755	0.102973	0.253337	54.5	51.7343	0.457	0.51	0.369895	0.371
SPU_012959	Sp-D123l_1	D123 gene product - duplicate	NP_006014	175	142	0.0354	0.3533	0.10018	1.04746	0.02569	-809.048	-798.297	-796.23	4.13587	0.0378755	0.102973	0.253337	57.8	58.2546	0.423	0.423	0.321403	0.329
SPU_023631	Sp-Ppapdc1	phosphatidic acid phosphatase type 2 domain containing 1	55661413	267	127	0.0499	0.3784	0.13192	3.54765	0.01969	-804.352	-798.246	-796.18	4.13288	0.0379635	0.103115	0.257413	56.12	56.9048	0.438	0.391	0.359692	0.365
SPU_028411	Sp-TimL	timesless (Drosophila) like	NP_001014463.1	940	657	0.0857	0.3367	0.25459	2.05975	0.04093	-4285.17	-4257.28	-4255.21	4.13146	0.0379635	0.103115	0.257413	56.29	49.3512	0.476	0.553	0.346608	0.3885
SPU_000720	Sp-Oprk1L_2	opioid receptor, kappa 1-like-2; G protein-coupled receptor	EDL14260.1	356	293	0.032	0.1909	0.1674	2.67109	0.01912	-1595.72	-1588.92	-1586.86	4.12931	0.0379635	0.103115	0.257413	60.98	54.1146	0.477	0.573	NULL	0.353
SPU_010632	Sp-Ccdc49	coiled-coil domain containing 49	BAB23718.1	504	124	0.09	0.528	0.17038	2.37785	0.01731	-866.838	-861.321	-859.256	4.12865	0.0379635	0.103115	0.257413	48.5	50.2186	0.425	0.412	0.356991	0.385
SPU_013517	Sp-Rgs9bp	regulator of G protein signaling 9 binding protein	NP_997274.2	244	182	0.0183	0.5549	0.03296	1.02648	0.00602	-1075.96	-1071.78	-1069.72	4.11778	0.0381397	0.103402	0.257413	58.22	51.1959	0.451	0.496	0.340534	0.356074
SPU_026045	Sp-Slc10a2L_5	solute carrier family 10 (sodium/bile acid cotransporter family), member 2-like-5	NP_058918.1	345	256	0.0714	0.264	0.27061	2.26934	0.17036	-1582.98	-1567.7	-1565.64	4.11546	0.0382278	0.103544	0.301811	54.63	47.5239	0.512	0.61	0.35175	0.371282
SPU_015797	Sp-Hypp_115	hypp-115; neuron navigator 2-like; neuron navigator 3-like	none	1047	830	0.0361	0.3812	0.09463	1.63478	0.00335	-5048.3	-5036.26	-5034.2	4.11505	0.0382278	0.103544	0.301811	51.96	48.8092	0.483	0.471	0.326421	0.3455
SPU_020050	Sp-PtprD/F/S	Protein Tyrosine phosphatase receptor type D/F/S	XP_880536	1230	602	0.0258	0.4204	0.06125	2.788	0.02285	-3451.73	-3433.31	-3431.25	4.11359	0.0382278	0.103544	0.301811	48.08	40.3359	0.552	0.692	0.361777	0.3815
SPU_025797	Sp-Gtpbp4L_1	none	NM_001006354	628	499	0.0308	0.3284	0.09368	1.37774	0.01723	-2809.41	-2790.66	-2788.61	4.11159	0.0382278	0.103544	0.301811	55.74	50.8435	0.475	0.517	0.340418	0.354
SPU_002307	Sp-Rhogef7	ARHGEF7, Rho guanine nucleotide exchange factor 7 (PAK-interacting exchange factor beta) (Beta-Pix)	18202066	601	481	0.0322	0.2748	0.11708	2.64945	0.00232	-2759.81	-2746.93	-2744.88	4.10615	0.038492	0.104013	0.301811	56.62	47.5692	0.519	0.599	0.361825	0.428
SPU_028421	Sp-Cnot1_4	CCR4-NOT transcription complex, subunit 1 - part IV duplicate	NP_057368	819	397	0.0034	0.2705	0.01246	2.77629	0.00774	-2044.11	-2041.81	-2039.76	4.10575	0.0385801	0.104169	0.301811	51.38	43.9254	0.527	0.626	0.368495	0.357
SPU_006383	Sp-Scp2	Nonspecific lipid-transfer protein, mitochondrial precursor (NSL-TP) (Sterol carrier protein 2) (SCP-2) (Sterol carrier protein X) (SCP-X) (SCPX)	2501195	352	179	0.0708	0.2646	0.26745	1.97352	0.07914	-1087.9	-1074.25	-1072.2	4.10314	0.0388444	0.104636	0.301811	50.79	49.0337	0.481	0.506	0.353732	0.3205
SPU_014272	Sp-Sil1	SIL1 homolog, endoplasmic reticulum chaperone (S. cerevisiae); nucleotide exchange factor SIL1	NP_071909.1	430	257	0.0744	0.3405	0.2185	2.10333	0.00414	-1633.06	-1628.4	-1626.35	4.10071	0.0388444	0.104636	0.301811	51.63	53.4622	0.43	0.398	0.368175	0.333
SPU_021651	Sp-Ift172_2	Intraflagellar transport 172, Wimple, Selective LIM-binding factor	AAF68274	323	198	0.0271	0.2413	0.11239	1.85903	0.05229	-1080.14	-1071.2	-1069.15	4.0995	0.0388444	0.104636	0.301811	53.04	42.4056	0.535	0.624	0.361054	0.390947
SPU_013662	Sp-Rps3	ribosomal protein S3	NP_000996	279	220	0.0059	0.1857	0.0318	1.8087	0.00482	-1049.67	-1047.4	-1045.35	4.09942	0.0388444	0.104636	0.301811	43.94	34.9987	0.588	0.687	0.35352	0.35
SPU_013128	Sp-Fbxw9	F-box and WD repeat domain containing 9	NP_081067.2	574	322	0.0978	0.2958	0.33057	2.22562	0.01898	-2128.34	-2118.61	-2116.57	4.09332	0.0388444	0.104636	0.301811	57.74	53.98	0.477	0.465	0.344968	0.350441
SPU_007388	Sp-Hypp_1719	hypothetical protein-1719	EEA95351.1	319	124	0.145	0.4189	0.34621	2.19473	0.09683	-975.971	-965.985	-963.94	4.08848	0.0390205	0.104945	0.301811	57.22	53.5033	0.53	0.529	0.247357	0.363587
SPU_028066	Sp-Alk4-5-7	none	AAP36786	365	325	0.0095	0.3393	0.0281	2.29777	0.00597	-1793.86	-1789.39	-1787.35	4.08707	0.0390205	0.104945	0.301811	53.56	44.8211	0.524	0.606	0.358123	0.3785
SPU_001122	Sp-Hypp_1308	hypothetical protein-1308; nuclear pore complex-associated protein TPR-like	AAW82480.1	308	152	0.0912	0.2886	0.31604	3.61465	0.10949	-1019.65	-1010.31	-1008.27	4.08633	0.0390205	0.104945	0.301811	55.04	47.3908	0.567	0.51	0.363475	0.336
SPU_000184	Sp-Pra1L	none	CAP19474.1	178	148	0.0573	0.2611	0.21938	3.04265	0.07244	-878.131	-868.989	-866.946	4.08626	0.0390205	0.104945	0.301811	51.23	47.236	0.466	0.545	0.320586	0.353
SPU_026915	Sp-Hmcn1L_3	hemicentin 1-like-3	CAH74051.1	334	239	0.0972	0.5858	0.16598	1.98471	0.08387	-1760.37	-1735.03	-1732.99	4.08481	0.0390205	0.104945	0.301811	59.76	51.4993	0.546	0.562	0.376083	0.384
SPU_017898	Sp-Hypp_2360	hypothetical protein-2360	XP_002131087.1	439	377	0.0348	0.4541	0.07655	1.36924	0.02067	-2245.64	-2234.88	-2232.84	4.07705	0.0390205	0.104945	0.301811	56.15	47.9689	0.508	0.599	0.387879	0.346
SPU_021391	Sp-ArsaL	arylsulfatase A-like	BAE21207.1	706	576	0.0446	0.3718	0.11996	2.20984	0.00168	-3552.38	-3517.99	-3515.96	4.07188	0.0391967	0.105254	0.301811	50.57	44.1508	0.529	0.589	0.325417	0.3655
SPU_008703	Sp-Xbp1	none	AAL60202.1	446	400	0.0822	0.2451	0.33533	3.26709	0.10893	-2547.65	-2531.44	-2529.4	4.06314	0.0397252	0.106174	0.301811	56.35	54.7194	0.499	0.499	0.304128	0.3465
SPU_027046	Sp-Kirrel2L_4	kin of IRRE like 2 (Drosophila)-like-4; neuroglian (Drosophila)-like	EDL24021.1	699	463	0.0669	0.2436	0.27453	2.14964	0.05811	-2847.52	-2832.59	-2830.56	4.05735	0.0398133	0.106326	0.301811	57.58	51.2905	0.498	0.523	0.346709	0.355018
SPU_017253	Sp-Trpm3_8	long transient receptor potential channel 3	30141363	142	109	0.0488	0.2942	0.16596	2.46269	0.01547	-645.819	-639.287	-637.258	4.05712	0.0398133	0.106326	0.301811	50.44	45.2705	0.541	0.632	0.363093	0.3625
SPU_017137	Sp-Alg12h	asparagine-linked glycosylation 12 homolog	NO_001092219.1	428	389	0.066	0.4592	0.1438	3.06323	0.10797	-2705.81	-2670.89	-2668.86	4.05615	0.0398133	0.106326	0.301811	57.49	52.5111	0.477	0.458	0.340682	0.368
SPU_013815	Sp-Abcf3	none	none	561	368	0.0309	0.3685	0.08394	1.485	0.01077	-2160.15	-2148.23	-2146.21	4.05037	0.0400775	0.106782	0.301811	53.38	53.6491	0.445	0.425	0.362852	0.326
SPU_012689	Sp-Adra1aL_1	adrenergic receptor, alpha 1a-like-1	CAC87880.1	399	351	0.0984	0.3311	0.29734	2.73776	0.10854	-2388.09	-2367.56	-2365.54	4.04623	0.0401656	0.106934	0.301811	56.75	50.3448	0.508	0.584	0.376932	0.3385
SPU_023766	Sp-Cchcr1	coiled-coil alpha-helical and rod protein 1	CAM24809.1	730	397	0.0686	0.1779	0.38585	2.1705	0.03958	-2310.56	-2304.75	-2302.73	4.04591	0.0401656	0.106934	0.301811	54.66	53.8882	0.488	0.456	0.352441	0.313
SPU_019722	Sp-Cry2	Cryptochrome 2, Photolyase-like	BC066799	524	451	0.0363	0.3064	0.11848	2.83118	0.00994	-2653.18	-2640.87	-2638.84	4.04237	0.0404298	0.107387	0.301811	53.29	46.8801	0.507	0.562	0.358282	0.323
SPU_015495	Sp-Z224	none	AAH55367	701	569	0.0491	0.2247	0.21845	3.53126	0.00439	-3319.05	-3310.82	-3308.8	4.04025	0.0404298	0.107387	0.301811	48.48	51.9979	0.466	0.385	NULL	0.3565
SPU_019684	Sp-Hypp_2461	hypothetical protein-2461	XP_002203409.1	330	218	0.0698	0.1816	0.3846	1.77309	0.13835	-1279.69	-1271.2	-1269.18	4.03929	0.0405179	0.107537	0.301811	52.37	53.4997	0.481	0.472	0.345521	0.3665
SPU_021053	Sp-B3galt1L_4	UDP-Gal:betaGlcNAc beta 1,3-galactosyltransferase 1-like-4	AAC53523.1	654	529	0.1088	0.2764	0.39368	1.49285	0.00229	-3522.95	-3515.64	-3513.62	4.03898	0.040606	0.107688	0.301811	59.13	57.4777	0.453	0.483	NULL	0.3725
SPU_027577	Sp-Hypp_2911	hypothetical protein-2911; tight junction protein 1 (zona occludens 1)-like	BAF95000.1	376	165	0.1148	0.3436	0.33409	3.5141	0.02489	-1159.79	-1149.48	-1147.46	4.03582	0.040606	0.107688	0.301811	58.58	52.7828	0.49	0.497	0.354305	0.309
SPU_012315	Sp-Z215	none	AAI00141	761	506	0.0593	0.2881	0.20591	2.94844	0.00712	-3061.95	-3049.21	-3047.19	4.03395	0.040606	0.107688	0.301811	54.9	55.3018	0.459	0.432	0.332765	0.3515
SPU_007502	Sp-Glb1	Beta-galactosidase precursor (Lactase) (Acid beta-galactosidase)	114940	671	469	0.0352	0.2533	0.13902	1.75589	0.0091	-2660.95	-2651.74	-2649.73	4.02514	0.0408702	0.108137	0.301811	54.83	51.4114	0.488	0.524	0.357898	0.378
SPU_018904	Sp-ScavrB1L	none	NP_058021	353	250	0.0512	0.3842	0.13332	1.7178	0.04726	-1579	-1561.28	-1559.27	4.02258	0.0408702	0.108137	0.301811	54.87	51.7194	0.45	0.465	0.351064	0.3555
SPU_006905	Sp-Golga1L	golgi autoantigen, golgin subfamily a, 1-like	EDL26383.1	563	199	0.0558	0.386	0.14453	1.91019	0.02167	-1237.47	-1229.27	-1227.26	4.02234	0.0408702	0.108137	0.301811	54.09	48.4043	0.459	0.521	0.348322	0.381
SPU_018767	Sp-Galc_2	galactosylceramidase	38679167	662	277	0.0255	0.1258	0.20237	1.60054	0.07867	-1388.85	-1381.81	-1379.8	4.02221	0.0408702	0.108137	0.301811	58.95	55.8484	0.475	0.476	0.355429	0.361
SPU_002839	Sp-Akap1	A-kinase anchor protein 1 isoform 1 precursor	NP_003479	671	580	0.0274	0.2625	0.10425	1.46136	0.00541	-3209.75	-3206.83	-3204.82	4.02003	0.0408702	0.108137	0.301811	53.31	52.5627	0.478	0.467	0.358531	0.369
SPU_011884	Sp-Idh3b	Isocitrate dehydrogenase [NAD] subunit beta, mitochondrial precursor (Isocitric dehydrogenase) (NAD+-specific ICDH)	2833345	290	179	0.0427	0.3192	0.13365	3.44194	0.0445	-1080.57	-1068.42	-1066.41	4.018	0.0408702	0.108137	0.301811	51.18	43.2265	0.507	0.548	0.354417	0.327
SPU_009648	Sp-Ranbp9L	RAN binding protein 9	NP_005484	578	501	0.0128	0.1953	0.06532	3.43875	0.03633	-2582.13	-2573.5	-2571.49	4.01609	0.0408702	0.108137	0.301811	56.58	57.9298	0.45	0.399	0.366115	0.4025
SPU_020159	Sp-Ift140	IFT140, Intraflagellar Transport Protein 140	NP_055529	655	493	0.0072	0.2115	0.03403	1.84296	0.0033	-2444.14	-2439.92	-2437.92	4.0142	0.0408702	0.108137	0.301811	54.19	48.1665	0.474	0.525	0.355621	0.34
SPU_007260	Sp-Hadhsc	Short chain 3-hydroxyacyl-CoA dehydrogenase, mitochondrial precursor (HCDH) (Medium and short chain L-3-hydroxyacyl-coenzyme A dehydrogenase)	21431780	292	227	0.035	0.2985	0.11729	2.86443	0.00599	-1315.88	-1309.62	-1307.62	4.00473	0.0410464	0.108436	0.301811	51.15	52.9854	0.461	0.464	0.354462	0.353
SPU_008304	Sp-Myst2	MYST histone acetyltransferase 2	NP_008998	304	192	0.0041	0.4794	0.00862	1.15583	0.00731	-960.879	-958.577	-956.577	4.0013	0.0410464	0.108436	0.301811	49.97	42.5203	0.499	0.67	0.378387	0.3425
SPU_004407	Sp-Slco5a1	Solute carrier organic anion transporter family member 5A1 (Solute carrier family 21 member 15) (Organic anion transporter polypeptide-related protein 4) (OATP-RP4) (OATPRP4)	27734561	761	644	0.0809	0.27	0.29966	2.42078	0.02189	-4126.84	-4100.8	-4098.8	3.99685	0.0411345	0.108585	0.301811	57.85	53.3243	0.48	0.483	0.342868	0.3745
SPU_003125	Sp-Sstr1L	somatostatin receptor 1-like	NP_033242.1	512	445	0.113	0.3712	0.30447	2.454	0.01552	-3205.08	-3188.34	-3186.34	3.99003	0.0413107	0.108882	0.301811	59.29	54.779	0.505	0.532	NULL	0.354
SPU_005201	Sp-Idh2	Isocitrate dehydrogenase [NADP], mitochondrial precursor (Oxalosuccinate decarboxylase) (IDH) (NADP(+)-specific ICDH) (IDP) (ICD-M)	20141568	408	339	0.0259	0.2239	0.1157	2.11353	0.0232	-1811.32	-1800	-1798.01	3.98916	0.0413107	0.108882	0.301811	47.16	39.9396	0.509	0.605	0.353919	0.3275
SPU_000069	Sp-Glyt1L	sodium- and chloride-dependent glycine transporter 1	NP_777037.1	415	217	0.0499	0.2833	0.17618	1.63496	0.10991	-1295.29	-1283.23	-1281.25	3.97528	0.041663	0.109474	0.301811	52.57	44.1697	0.516	0.629	0.371519	0.364103
SPU_021351	Sp-Acel_4	angiotensin I converting enzyme precursor	AAH48094	627	530	0.0685	0.2744	0.24973	2.39161	0.11828	-3275.52	-3250.13	-3248.15	3.97225	0.041663	0.109474	0.301811	56.25	54.9465	0.464	0.483	0.354807	0.3855
SPU_023003	Sp-Nvd	Rieske-domain protein Neverland [Bombyx mori]; neverland	BAE94192.1	318	260	0.0346	0.2902	0.11912	2.40889	0.05195	-1495.52	-1479.19	-1477.2	3.97203	0.041663	0.109474	0.301811	57.8	47.7884	0.509	0.569	0.338412	0.3565
SPU_019301	Sp-Pap	purple acid phosphatase (Culex quinquefasciatus, insects, plants)	EDS33428.1	449	391	0.0464	0.277	0.16741	1.44224	0.06651	-2261.87	-2244.89	-2242.9	3.97082	0.041663	0.109474	0.301811	50.65	53.1996	0.422	0.336	0.327336	0.3415
SPU_019557	Sp-Hnrpr	heterogeneous nuclear ribonucleoprotein R	NP_005817	638	568	0.0213	0.4143	0.05133	1.24267	0.02026	-3297.26	-3282.34	-3280.36	3.96594	0.0419272	0.109915	0.301811	54.95	46.488	0.52	0.547	0.322872	0.351
SPU_009491	Sp-Mocs1	Molybdenum cofactor biosynthesis protein 1 B (MOCS1B) (Molybdenum cofactor synthesis-step 1 protein A-B) (Molybdenum cofactor biosynthesis protein C)	30913216	270	137	0.0582	0.3023	0.19259	2.09729	0.04479	-855.28	-846.583	-844.6	3.96491	0.0419272	0.109915	0.301811	56.06	58.1799	0.438	0.417	0.33737	0.33
SPU_028562	Sp-Pisd	phosphatidylserine decarboxylase	13489112	424	265	0.028	0.262	0.10685	3.24836	0.00439	-1489.88	-1487.8	-1485.82	3.9638	0.0419272	0.109915	0.301811	56.65	53.7772	0.464	0.489	0.358455	0.365
SPU_024379	Sp-Pgd	6-phosphogluconate dehydrogenase, decarboxylating	20981679	488	341	0.0096	0.2728	0.03522	3.57261	0.02517	-1832.09	-1827.28	-1825.3	3.96151	0.0419272	0.109915	0.301811	51.91	44.6627	0.514	0.575	0.350332	0.343465
SPU_007555	Sp-Lama2f	none	AAB18388	550	192	0.0615	0.4008	0.15336	2.66064	0.03685	-1263	-1254.73	-1252.75	3.96015	0.0419272	0.109915	0.301811	55.31	48.7909	0.524	0.516	0.347835	0.405263
SPU_003344	Sp-Wdr59	WD repeat domain 59	ABK41112.1	803	384	0.0788	0.3614	0.21792	2.2546	0.00304	-2572.94	-2569.55	-2567.57	3.95874	0.0419272	0.109915	0.301811	54.44	48.3845	0.499	0.527	0.342211	0.375217
SPU_027970	Sp-Gfer	erv1-like growth factor	NP_005253	168	111	0.0733	0.2528	0.29019	2.36909	0.02415	-667.903	-663.508	-661.529	3.95741	0.0420153	0.110062	0.301811	57.92	55.7934	0.494	0.503	0.336323	0.3885
SPU_023479	Sp-Hypp_2672	hypothetical protein-2672; G-protein coupled receptor-like	EDV32753.1	592	428	0.1115	0.3744	0.29786	1.78996	0.00273	-3011.71	-3005.01	-3003.03	3.95414	0.0421915	0.110355	0.301811	58.91	49.0602	0.484	0.589	0.3475	0.382
SPU_017271	Sp-Dnah9_1	dynein, axonemal, heavy chain 9 - part II	NP_001363	2046	453	0.0261	0.3496	0.07467	2.20254	0.05699	-2565.58	-2543.59	-2541.61	3.95251	0.0422796	0.110501	0.301811	46.06	39.9265	0.524	0.671	0.363053	0.322
SPU_002385	Sp-Ugcg	Ceramide glucosyltransferase (Glucosylceramide synthase) (GCS) (UDP-glucose:N-acylsphingosine D-glucosyltransferase) (UDP-glucose ceramide glucosyltransferase) (GLCT-1)	2498228	396	322	0.0619	0.3849	0.16072	1.99582	0.01176	-2084.43	-2070.77	-2068.79	3.9524	0.0422796	0.110501	0.301811	58.06	51.659	0.471	0.511	0.350233	0.377
SPU_028573	Sp-Slc30a7	solute carrier family 30 (zinc transporter), member 7	55962371	306	198	0.026	0.2561	0.10133	3.11045	0.04605	-1106.93	-1097.86	-1095.89	3.95056	0.0423677	0.110647	0.301811	56.97	54.0631	0.48	0.481	0.348556	0.335897
SPU_012851	Sp-Exos6	exosome component 6; exosome complex exonuclease MTR3	NP_001134673.1	207	150	0.0823	0.5711	0.14412	1.99561	0.01866	-1110.21	-1088.05	-1086.08	3.9472	0.0423677	0.110647	0.301811	61	59.9815	0.477	0.498	0.370439	0.39356
SPU_005471	Sp-Fam45a	family with sequence similarity 45, member A	BAA90894.1	349	154	0.0432	0.3199	0.13508	1.92232	0.01091	-899.265	-890.915	-888.942	3.94716	0.0423677	0.110647	0.301811	53.08	46.3092	0.477	0.559	0.3349	0.353846
SPU_003450	Sp-Sorbs1	sorbin and SH3 domain containing 1	NP_001030127.1	801	556	0.0409	0.2625	0.15584	1.8677	0.07605	-3271.29	-3251.69	-3249.72	3.94128	0.0425438	0.110938	0.301811	55.2	55.0796	0.499	0.442	0.350306	0.3945
SPU_003232	Sp-Cyp17r2	Cytochrome P450 Family 17 related, basal divergence	46048641	547	410	0.0283	0.4993	0.05671	2.47152	0.01399	-2475.11	-2461.11	-2459.15	3.93788	0.0425438	0.110938	0.301811	50.87	41.8017	0.522	0.649	0.337378	0.344
SPU_012448	Sp-Ovo	z157	XP_311032	967	729	0.1134	0.3665	0.30932	2.92685	0.0136	-5194.02	-5164.69	-5162.72	3.93675	0.0425438	0.110938	0.301811	59.73	55.6332	0.503	0.499	0.370756	0.4
SPU_008448	Sp-Mgc16943L	hypothetical protein LOC112479	NP_542394	642	287	0.0617	0.2668	0.23108	1.64291	0.01163	-1736.7	-1728.29	-1726.32	3.93596	0.0425438	0.110938	0.301811	51.27	53.3778	0.451	0.392	0.379962	0.3485
SPU_015366	Sp-Hypp_2207	hypothetical protein-2207	EDV27787.1	312	214	0.0863	0.41	0.21059	2.17432	0.01111	-1479.25	-1477.57	-1475.61	3.93492	0.0425438	0.110938	0.301811	59.01	59.6182	0.439	0.455	0.362772	0.365
SPU_013174	Sp-Ssr1	signal sequence receptor, alpha	NP_003135	278	184	0.0335	0.1986	0.16863	1.72245	0.0736	-959.972	-952.027	-950.061	3.93236	0.04272	0.111228	0.301811	57.01	53.3458	0.434	0.412	0.366888	0.331282
SPU_017954	Sp-Prkcshl	protein kinase C substrate 80K-H	NP_001001329	571	409	0.0643	0.2569	0.25012	2.23891	0.0794	-2440.49	-2423.29	-2421.33	3.9161	0.0429842	0.111661	0.301811	55.71	56.9954	0.466	0.435	0.348282	0.359487
SPU_012084	Sp-Sac	soluble adenylyl cyclase	AAY16446	1883	1690	0.0591	0.398	0.14837	2.18433	0.01897	-11128.7	-11043.2	-11041.2	3.91605	0.0429842	0.111661	0.301811	57.15	51.8636	0.493	0.498	0.339944	0.3485
SPU_010209	Sp-Mthfd2	Bifunctional methylenetetrahydrofolate dehydrogenase/cyclohydrolase, mitochondrial precursor [Includes: NAD-dependent methylenetetrahydrofolate dehydrogenase ; Methenyltetrahydrofolate cyclohydrolase	127443	249	184	0.0202	0.357	0.05666	2.70485	0.02398	-1059.93	-1052.75	-1050.79	3.91353	0.0429842	0.111661	0.301811	58.36	50.2611	0.497	0.515	0.358016	0.348
SPU_024128	Sp-Agapd	none	NP_663392	595	451	0.0405	0.4199	0.09637	1.74731	0.02125	-2809.25	-2797.81	-2795.85	3.9134	0.0429842	0.111661	0.301811	56.02	50.2892	0.5	0.538	0.37223	0.358
SPU_022206	Sp-Rpusd4	RNA pseudouridylate synthase domain containing 4	EDL83272.1	414	308	0.0671	0.3752	0.17872	1.82884	0.12293	-2009.4	-1984.47	-1982.52	3.90426	0.0433366	0.112236	0.301811	52.8	52.5511	0.456	0.429	0.367309	0.3835
SPU_005108	Sp-Hypp_1565	hypothetical protein-1565; alpha 1,3-xylosyltransferase-like	EDQ79512.1	403	286	0.0881	0.384	0.2294	2.50402	0.00412	-1935.41	-1923.03	-1921.08	3.90422	0.0433366	0.112236	0.301811	59.31	50.7014	0.501	0.574	0.36788	0.32359
SPU_007501	Sp-Hypp_1725	hypothetical protein-1725; aminotransferase or kinase (bacterial)-like	EDW29292.1	392	302	0.1148	0.3588	0.31995	2.83059	0.0522	-2112.53	-2104	-2102.05	3.89628	0.0436008	0.112665	0.301811	58.13	52.7421	0.479	0.563	0.369817	0.365396
SPU_004895	Sp-Egf/LamGap1	none	NP_032740.2	2713	1406	0.0602	0.4837	0.12452	2.11503	0.03628	-9310.72	-9245.64	-9243.7	3.8962	0.0436008	0.112665	0.301811	53.61	53.6439	0.464	0.395	0.339963	0.338915
SPU_028778	Sp-Gas2L2	growth arrest-specific 2 like 2	NP_001013781.1	322	263	0.0523	0.3516	0.14866	1.87156	0.0423	-1635.77	-1621.12	-1619.17	3.89602	0.0436008	0.112665	0.301811	56.71	52.2911	0.502	0.531	NULL	0.3635
SPU_008075	Sp-Fdft1	Squalene synthetase (SQS) (SS) (Farnesyl-diphosphate farnesyltransferase) (FPP:FPP farnesyltransferase).	585126	411	296	0.0308	0.2587	0.11897	2.70144	0.00385	-1663.1	-1652.21	-1650.27	3.89481	0.0436889	0.112808	0.301811	54.82	49.6657	0.463	0.54	0.342971	0.359
SPU_001945	Sp-KazL	Kaz-like	none	742	410	0.0233	0.2756	0.08456	1.7365	0.01712	-2223.42	-2208.45	-2206.51	3.88263	0.043777	0.11295	0.301811	54.7	48.8542	0.502	0.555	0.36464	0.396
SPU_022236	Sp-Hsp40B	DNAJ	AAH84307	263	113	0.0345	0.2654	0.12988	1.44872	0.01063	-611.479	-608.809	-606.875	3.86815	0.0442174	0.113658	0.301811	57.15	57.7742	0.455	0.433	0.419355	0.385
SPU_020443	Sp-Cecr1L	cat eye syndrome chromosome region, candidate 1-like	NP_999181.1	532	317	0.1259	0.3808	0.33052	2.88732	0.02737	-2299.29	-2279.46	-2277.53	3.86466	0.0443055	0.113799	0.301811	58.62	52.025	0.483	0.544	0.344318	0.352616
SPU_012698	Sp-Inpp5a	Type I inositol-1,4,5-trisphosphate 5-phosphatase (5PTASE)	3122245	345	265	0.044	0.2914	0.15088	3.12111	0.09665	-1565.81	-1551.83	-1549.9	3.86026	0.0445697	0.114221	0.301811	51.99	49.3785	0.443	0.497	0.354738	0.3535
SPU_010941	Sp-Rrs1	homolog of yeast ribosome biogenesis regulatory protein RRS1	NP_055984	335	286	0.0348	0.3308	0.10506	1.61617	0.06813	-1660.88	-1641.74	-1639.81	3.85158	0.0447459	0.114502	0.301811	54.69	54.016	0.451	0.466	0.351182	0.3615
SPU_006709	Sp-C18orf34	human chromosome 18 open reading frame 34	AAH62719.1	409	226	0.0443	0.7045	0.06293	1.85684	0.01181	-1563.34	-1560.16	-1558.23	3.85149	0.0447459	0.114502	0.301811	55.07	47.9134	0.55	0.576	0.365057	0.368
SPU_022515	Sp-Dcun1d3	DCN1, defective in cullin neddylation 1, domain containing 3 (S. cerevisiae)	NP_775584.1	317	285	0.029	0.2315	0.12505	2.63792	0.01568	-1556.6	-1549.5	-1547.57	3.84999	0.0447459	0.114502	0.301811	54.76	48.245	0.503	0.57	NULL	0.347674
SPU_015375	Sp-Bloc1S1	GCN5 general control of amino-acid synthesis 5	NP_001478	179	100	0.0372	0.2723	0.13661	3.58025	0.04631	-548.363	-539.819	-537.894	3.84917	0.0447459	0.114502	0.301811	51.54	55.3657	0.419	0.413	0.345242	0.3775
SPU_026730	Sp-CckbrL_4	cholecystokinin B receptor-like-4	EAW68734.1	418	306	0.0753	0.2776	0.2711	3.00297	0.04539	-1939.33	-1925.21	-1923.29	3.84747	0.0447459	0.114502	0.301811	57.12	54.8014	0.491	0.558	NULL	0.3775
SPU_010345	Sp-Top2a_1	topoisomerase (DNA) II alpha-1	NP_035753.2	528	407	0.0236	0.5256	0.04484	1.63752	0.05588	-2372.68	-2356.3	-2354.37	3.84444	0.0447459	0.114502	0.301811	50.35	40.1955	0.501	0.682	0.347113	0.394958
SPU_021744	Sp-Vwd/Fa58c	none	none	574	280	0.0844	0.6128	0.13775	2.52147	0.00354	-1998.23	-1974.58	-1972.66	3.84234	0.044834	0.114641	0.301811	51.88	39.9599	0.545	0.664	0.343258	0.33572
SPU_025297	Sp-Osbpl1a_1	oxysterol binding protein-like 1A-1	BAF85584.1	418	272	0.1164	0.2205	0.52782	2.69814	0.09876	-1782.37	-1776.13	-1774.21	3.84096	0.044834	0.114641	0.301811	52.95	56.4287	0.458	0.398	0.351476	0.345
SPU_028015	Sp-Hypp_2927	hypothetical protein-2927	EDO30797.1	397	252	0.1567	0.2498	0.62753	2.65215	0.41354	-1795.8	-1786.61	-1784.69	3.8391	0.044834	0.114641	0.301811	57.31	54.775	0.51	0.526	0.375167	0.3635
SPU_012948	Sp-Z50	none	none	3255	2473	0.0565	0.3022	0.18709	2.11606	0.03534	-15020.2	-14956.7	-14954.7	3.83703	0.0449221	0.114781	0.301811	55.09	56.6088	0.456	0.424	0.358202	0.359159
SPU_005616	Sp-Cnot1_5	none	none	370	164	0.0166	0.3349	0.04948	2.47472	0.00624	-912.538	-909.965	-908.049	3.83239	0.0450101	0.11492	0.301811	49.13	41.7745	0.53	0.605	0.359192	0.342
SPU_002379	Sp-Tyki	thymidylate kinase family LPS-inducible member	47230082	534	409	0.117	0.4054	0.28866	1.8719	0.05141	-2982.27	-2968.33	-2966.41	3.82938	0.0450101	0.11492	0.301811	61	59.7465	0.471	0.488	0.390928	0.402
SPU_010429	Sp-Fn3_38	none	none	824	611	0.0347	0.3065	0.11336	2.22317	0.00193	-3614.21	-3606.49	-3604.58	3.8214	0.0452744	0.115337	0.301811	58.1	51.2061	0.529	0.559	0.381072	0.3785
SPU_012372	Sp-Lrp4	low density lipoprotein receptor-related protein 4	CAM24075.1	957	502	0.0817	0.528	0.15467	3.20636	0.07658	-3595.91	-3564.58	-3562.67	3.82045	0.0452744	0.115337	0.301811	54.01	48.3932	0.52	0.569	0.358426	0.4035
SPU_017151	Sp-Hypp_2306	hypothetical protein-2306; KIAA0191 protein-like	XP_002250435.1	413	235	0.0654	0.4067	0.16083	2.88163	0.03463	-1531.23	-1522.87	-1520.96	3.81763	0.0452744	0.115337	0.301811	54.11	50.8611	0.515	0.526	0.382093	0.3795
SPU_024139	Sp-FoxC	none	AAH46028	519	489	0.0187	0.1961	0.09524	2.26816	0.00751	-2592.34	-2584.59	-2582.69	3.81097	0.0454505	0.115614	0.301811	60.28	56.2936	0.52	0.53	NULL	0.3615
SPU_002983	Sp-Nkd2	Naked Cuticle-2	BC019952.1	247	201	0.0157	0.5078	0.03084	2.56598	0.00641	-1250.37	-1245.84	-1243.94	3.81092	0.0454505	0.115614	0.301811	54.12	50.4793	0.545	0.603	0.388519	0.438
SPU_008929	Sp-Hypp_1814	hypothetical protein-1814	none	556	469	0.0911	0.2253	0.40452	3.25344	0.28596	-2989.22	-2974.02	-2972.12	3.81032	0.0454505	0.115614	0.301811	61	58.6577	0.481	0.463	0.37168	0.4145
SPU_003231	Sp-Cyp17r1	Cytochrome P450 Family 17 related, basal divergence	47523874	498	402	0.0196	0.5193	0.03777	1.81939	0.01333	-2435.35	-2425.71	-2423.8	3.80963	0.0454505	0.115614	0.301811	52.98	46.6371	0.513	0.619	0.37524	0.378758
SPU_027548	Sp-Yipf6	Yip1 domain family, member 6	NP_776195	231	201	0.0222	0.2306	0.09637	4.05006	0.0076	-1119.1	-1113.22	-1111.32	3.80776	0.0455386	0.115752	0.301811	55.38	55.4276	0.455	0.409	0.348912	0.382
SPU_012870	Sp-Gripap1	GRIP1 associated protein 1	AAI45311.1	952	720	0.0244	0.2394	0.10184	1.37139	0.02468	-3773.83	-3754.76	-3752.86	3.80101	0.0456267	0.11589	0.301811	54.19	56.3353	0.439	0.405	0.32739	0.342
SPU_008727	Sp-Tgm1	transglutaminase 1; protein-glutamine gamma-glutamyltransferase	AAA59474.1	426	281	0.0278	0.4661	0.05967	1.40208	0.00508	-1687.62	-1685.38	-1683.48	3.7978	0.0456267	0.11589	0.301811	51.35	47.1978	0.509	0.591	0.415028	0.353501
SPU_001276	Sp-Gpr112L_2	G-protein coupled receptor 112-like-2	NP_722576.1	903	670	0.088	0.3007	0.29271	2.60283	0.00296	-4444.22	-4423.13	-4421.23	3.79616	0.0456267	0.11589	0.301811	57.79	54.1389	0.487	0.505	0.373601	0.3955
SPU_012452	Sp-Kif25L	kinesin family member 25 isoform 1 [Homo sapiens]	NP_085118	390	167	0.025	0.4092	0.061	3.6043	0.00658	-1012.02	-1008.79	-1006.89	3.79481	0.0456267	0.11589	0.301811	56.04	56.6611	0.469	0.43	0.330647	0.376782
SPU_007636	Sp-Z306	none	AAH75593	592	116	0.1919	0.3229	0.59429	1.95557	0.15412	-882.619	-872.659	-870.762	3.79408	0.0456267	0.11589	0.301811	58.35	60.3744	0.468	0.408	0.364621	0.357436
SPU_018695	Sp-Slc38a7	solute carrier family 38, member 7	BAE42270.1	461	280	0.0754	0.4281	0.17618	2.90009	0.13637	-1923.66	-1898.57	-1896.68	3.78756	0.0458029	0.116165	0.301811	57.81	49.6878	0.489	0.544	0.333234	0.382
SPU_012119	Sp-Dysf_3	dysferlin-3	NP_001123927.1	313	156	0.0935	0.4757	0.19663	1.7159	0.07221	-1095.41	-1079.39	-1077.49	3.78755	0.0458029	0.116165	0.301811	61	53.9931	0.483	0.533	0.358629	0.347
SPU_012682	Sp-Angptl1L	angiopoietin-like 1-like	NP_082609.2	614	425	0.0562	0.3281	0.17118	1.69482	0.13496	-2613.29	-2588.26	-2586.36	3.78478	0.045979	0.11644	0.301811	58.4	51.6195	0.524	0.58	0.356669	0.37
SPU_004916	Sp-PolppL_40	pol polyprotein-like-40	XP_001921319.1	1907	196	0.1322	0.2619	0.50492	1.95719	0.11564	-1342.13	-1335.41	-1333.52	3.7839	0.045979	0.11644	0.301811	57.15	56.3337	0.486	0.47	0.35119	0.357895
SPU_007679	Sp-Radxh	none	40804379	313	108	0.0335	0.3385	0.09888	2.27888	0.01013	-608.613	-606.214	-604.323	3.78145	0.0460671	0.116576	0.301811	50.41	47.903	0.498	0.541	0.34897	0.364996
SPU_002909	Sp-Gclm	Glutamate--cysteine ligase regulatory subunit (Gamma-glutamylcysteine synthetase) (Gamma-ECS) (GCS light chain) (Glutamate--cysteine ligase modifier subunit)	22653729	168	139	0.0065	0.2512	0.02587	2.50145	0.00923	-710.18	-707.858	-705.968	3.78034	0.0460671	0.116576	0.301811	54.44	44.562	0.51	0.621	0.344012	0.3715
SPU_025405	Sp-Ubqln1	Ubiquilin-1 (Protein linking IAP with cytoskeleton 1) (PLIC-1)	AAH80667	440	286	0.0632	0.2688	0.23532	2.33873	0.09475	-1730.31	-1714.08	-1712.19	3.77828	0.0460671	0.116576	0.301811	56.64	53.0332	0.535	0.512	0.36261	0.328718
SPU_006845	Sp-Slc9a2	Sodium/hydrogen exchanger 2 (Na(+)/H(+) exchanger 2) (NHE-2) (Solute carrier family 9 member 2) (H7)	1346658	625	367	0.0618	0.3267	0.18912	2.9069	0.14257	-2258.97	-2236.84	-2234.95	3.77827	0.0460671	0.116576	0.301811	55.27	46.6664	0.477	0.599	0.358688	0.389695
SPU_026384	Sp-Hypp_1176	hypothetical protein-1176; DNA helicase-like	NP_001072882.1	604	346	0.1094	0.2495	0.43848	1.74367	0.07999	-2247.05	-2232.13	-2230.24	3.77747	0.0460671	0.116576	0.301811	49.91	52.2211	0.459	0.431	0.348402	0.366009
SPU_025399	Sp-Hypp_229	hypothetical protein-229; BTB (POZ) domain containing 12-like; KIAA1784-like	EAW85347.1	1483	921	0.0991	0.1779	0.55704	2.57789	0.20821	-5704.66	-5689.63	-5687.74	3.77394	0.0460671	0.116576	0.301811	53.1	56.542	0.446	0.398	0.330343	0.369
SPU_008458	Sp-Manba	Beta-mannosidase precursor (Mannanase) (Mannase)	51338734	618	264	0.071	0.2512	0.28239	2.78297	0.03038	-1640.72	-1627.38	-1625.49	3.77311	0.0460671	0.116576	0.301811	55.77	49.1178	0.483	0.526	0.341068	0.388718
SPU_020897	Sp-HhatL	hedgehog acyltransferase-like	BAH13854.1	466	335	0.0753	0.2836	0.26556	3.30961	0.06634	-2115.45	-2103.16	-2101.27	3.77031	0.0461552	0.116713	0.301811	55.84	50.2906	0.474	0.525	0.33299	0.342564
SPU_008574	Sp-Hypp_1794	hypothetical protein-1794; patatin (bacterial)-like	EDV26731.1	560	432	0.1041	0.4431	0.23499	2.18384	0.00554	-3114.42	-3097	-3095.11	3.76788	0.0461552	0.116713	0.301811	59.41	54.1946	0.51	0.557	0.386344	0.397603
SPU_023643	Sp-RasDL	RasD Like, Dexamethasone-induced Ras-related protein Like	BC013419	188	154	0.0141	0.1676	0.084	1.94542	0.0179	-761.813	-757.145	-755.266	3.75772	0.0465075	0.117258	0.301811	50.89	46.1117	0.551	0.616	NULL	0.369231
SPU_000638	Sp-Zfand2b	zinc finger, AN1-type domain 2B	NP_620157	287	191	0.0352	0.4594	0.07655	1.15686	0.02162	-1164.35	-1154.5	-1152.62	3.75656	0.0465075	0.117258	0.301811	56.42	55.5925	0.492	0.441	0.346679	0.353
SPU_019774	Sp-Osta	organic solute transporter alpha	EDK97794.1	511	366	0.0356	0.3676	0.09676	2.59127	0.01335	-2209.15	-2205.92	-2204.04	3.75586	0.0465075	0.117258	0.301811	55.84	49.5288	0.492	0.559	0.361245	0.316
SPU_006150	Sp-Tbx1	none	NP_001030290.1	368	290	0.0109	0.2933	0.03732	3.432	0.00601	-1567.52	-1563.12	-1561.24	3.75389	0.0465956	0.117394	0.301811	58.72	49.6424	0.519	0.566	0.347135	0.3995
SPU_014926	Sp-Tirc3	Sp-TIR-containing 3	none	419	284	0.0349	0.2094	0.16685	3.22189	0.04111	-1538.22	-1529.29	-1527.41	3.75162	0.0465956	0.117394	0.301811	52.57	42.1541	0.515	0.627	0.349883	0.350769
SPU_022326	Sp-Hdhd2	haloacid dehalogenase-like hydrolase domain containing 2	14149777	229	130	0.0821	0.1983	0.41381	2.75004	0.12722	-779.445	-774.456	-772.58	3.75122	0.0465956	0.117394	0.301811	59.76	58.0173	0.492	0.477	0.353789	0.3505
SPU_009896	Sp-Efhc2_1	EF-hand domain (C-terminal) containing 2-1	NP_001100422.1	744	256	0.0273	0.583	0.04683	3.60125	0.02948	-1576.12	-1562.35	-1560.47	3.75074	0.0465956	0.117394	0.301811	48.03	39.4659	0.53	0.678	0.342016	0.3825
SPU_025208	Sp-Odf2	outer dense fiber of sperm tails 2	BAE25517.1	643	469	0.0596	0.4073	0.14623	2.11931	0.06013	-3061.56	-3033.03	-3031.16	3.75001	0.0465956	0.117394	0.301811	60.92	54.285	0.491	0.528	0.341707	0.3585
SPU_001937	Sp-Z19	none	AAH85036	1195	743	0.0756	0.305	0.24785	1.9416	0.00818	-4653.06	-4640.42	-4638.54	3.74896	0.0466837	0.117529	0.301811	56.67	52.6131	0.503	0.517	0.350358	0.432632
SPU_026816	Sp-Adrb2L_20	adrenergic receptor, beta 2-like-20	BAF74067.1	404	357	0.1111	0.7866	0.14128	2.83127	0.01194	-2813.47	-2776.41	-2774.54	3.74552	0.0467718	0.117665	0.314551	47.44	42.2134	0.53	0.71	NULL	0.373
SPU_014434	Sp-Hypp_2147	hypothetical protein-2147; G-protein coupled receptor-like	XP_002218707.1	356	279	0.1116	0.2779	0.40142	2.95561	0.27186	-1901.84	-1887.98	-1886.11	3.74485	0.0467718	0.117665	0.314551	61	60.3102	0.463	0.471	NULL	0.405
SPU_024680	Sp-C20orf54L_2	human chromosome 20 open reading frame 54-like-2	AAH09750.2	493	409	0.1103	0.2262	0.48761	1.6716	0.10364	-2685.43	-2677.05	-2675.18	3.74378	0.0468599	0.117803	0.314551	60.07	56.0011	0.458	0.5	0.374831	0.389
SPU_022088	Sp-Prei4L	preimplantation protein 4-like; KIAA1434 protein-like	NP_083078.3	442	218	0.0898	0.3973	0.22597	2.27214	0.04035	-1504.7	-1499.28	-1497.41	3.73901	0.0471241	0.118218	0.314551	56.36	59.1149	0.431	0.391	0.338481	0.357212
SPU_022050	Sp-Sc4mol_2	C-4 methylsterol oxidase (Methylsterol monooxygenase)	28558114	251	197	0.0423	0.4996	0.08471	1.79434	0.02232	-1306.7	-1295.31	-1293.44	3.73865	0.0471241	0.118218	0.314551	53.46	53.0295	0.462	0.479	0.353004	0.3335
SPU_013735	Sp-Slc3a1	Neutral and basic amino acid transport protein rBAT (B(0,+)-type amino acid transport protein) (NAA-TR) (D2)	18202603	699	384	0.1414	0.3949	0.35801	1.68552	0.08476	-2863.62	-2829.17	-2827.3	3.7386	0.0471241	0.118218	0.314551	51.49	46.6556	0.5	0.489	0.351047	0.377436
SPU_027545	Sp-Hao1_14	Hydroxyacid oxidase 1 (HAOX1) (Glycolate oxidase) (GOX)	13124294	375	283	0.0515	0.2629	0.19606	2.0211	0.0038	-1664.3	-1663.63	-1661.76	3.73582	0.0473003	0.118493	0.314551	58.03	58.6952	0.467	0.405	0.355906	0.3815
SPU_026073	Sp-Plekhg5	Pleckstrin homology domain containing family G subfamily 5, Putative NFKB activating protein	NM_020631	683	548	0.0564	0.3797	0.14857	1.94431	0.0338	-3420.28	-3398.58	-3396.71	3.73329	0.0474764	0.118768	0.314551	56.01	46.7449	0.506	0.599	0.359333	0.354
SPU_017260	Sp-Hypp_868	hypothetical protein-868	none	698	550	0.0649	0.2814	0.23073	1.33909	0.03834	-3350.73	-3323.85	-3321.98	3.73108	0.0474764	0.118768	0.314551	53.62	56.9105	0.472	0.383	0.351753	0.37
SPU_008503	Sp-Crocc	ciliary rootlet coiled-coil, rootletin; rootletin	AAN73044.1	1048	500	0.0164	0.4718	0.03471	2.15445	0.00559	-2827.66	-2818.29	-2816.43	3.72845	0.0476526	0.119042	0.314551	52.67	44.5351	0.537	0.656	0.366888	0.383944
SPU_009259	Sp-Hypp_43	hypothetical protein-43	none	1950	1004	0.1302	0.1996	0.65249	2.47684	0.10565	-6687.84	-6674.77	-6672.91	3.72115	0.0476526	0.119042	0.314551	52.38	56.4862	0.46	0.373	NULL	0.344
SPU_015442	Sp-Cyp2L30	Cytochrome P450 Family 2 like, CYP2	34098959	543	421	0.1345	0.353	0.38096	2.20908	0.09614	-3100.06	-3088.54	-3086.68	3.71899	0.0476526	0.119042	0.314551	59.24	53.6361	0.492	0.515	0.352406	0.3775
SPU_018170	Sp-Pde8b	phoshodiesterase, PDE8b	NP_758467.1	259	193	0.0269	0.3232	0.08323	2.21386	0.02215	-1072.25	-1061.58	-1059.72	3.71729	0.0477407	0.119178	0.333131	54.49	41.8698	0.494	0.621	0.350338	0.3325
SPU_009744	Sp-Syt7L	synaptotagmin 7-like	EAW73953.1	432	294	0.0594	0.3234	0.18361	2.98004	0.12669	-1828.1	-1808.85	-1807	3.71433	0.0477407	0.119178	0.333131	54.65	49.061	0.526	0.607	0.368641	0.362
SPU_011698	Sp-Gpr21	G protein-coupled receptor 21	CAM20745.1	456	359	0.0684	0.4633	0.14769	2.63005	0.03909	-2472.86	-2451.09	-2449.24	3.71425	0.0477407	0.119178	0.333131	58	54.9117	0.455	0.501	NULL	0.367
SPU_001367	Sp-Pwwp2bL	PWWP domain containing 2B-like	EAW49120.1	568	522	0.0645	0.3736	0.17277	1.42423	0.02234	-3439.67	-3429.7	-3427.84	3.71057	0.0479168	0.11946	0.333131	56.66	56.1605	0.473	0.467	0.344538	0.358216
SPU_000757	Sp-Nkx2.1	TTF1,Titf1	NP_999800.1	411	374	0.0118	0.1495	0.07894	2.57616	0.01151	-1828.73	-1822.32	-1820.47	3.70546	0.048093	0.119742	0.333131	56.45	44.5887	0.55	0.608	0.305059	0.365
SPU_016067	Sp-Kif24	kinesin family member 2C	CAI12999	1328	1103	0.0611	0.2934	0.20807	2.3402	0.00442	-6795.26	-6764.39	-6762.54	3.69949	0.0481811	0.119882	0.333131	51.79	53.9499	0.456	0.408	0.326445	0.3365
SPU_022756	Sp-Dctn6	dynactin 6	AAH13175.1	187	156	0.0329	0.2457	0.13382	2.59183	0.012	-868.126	-862.674	-860.829	3.68939	0.0487977	0.12086	0.333131	58.05	53.5363	0.472	0.467	0.341728	0.361582
SPU_017407	Sp-Clock	none	AAC53200	323	245	0.0143	0.4432	0.03225	1.89927	0.03161	-1445.63	-1439	-1437.15	3.68878	0.0488858	0.120999	0.333131	51.26	48.1482	0.459	0.503	0.34611	0.3695
SPU_022158	Sp-Hsp701H	HSC70	CAH93155	704	577	0.0211	0.2841	0.07409	2.5765	0.01972	-3231.06	-3216.6	-3214.76	3.68614	0.0489738	0.121137	0.333131	50.73	47.7741	0.494	0.531	0.363128	0.352
SPU_014820	Sp-Hypp_2170	hypothetical protein-2170	none	524	451	0.0535	0.2796	0.19139	2.36866	0.01571	-2738.76	-2732.03	-2730.19	3.68543	0.0489738	0.121137	0.333131	57.52	56.3697	0.474	0.516	0.369565	0.3605
SPU_024316	Sp-Mekkk5	MEK kinase kinase 5, MAPK/ERK kinase kinase 5, MAP4K5	AK084891.1	861	734	0.0132	0.258	0.05104	1.7598	0.04529	-3887.63	-3875.35	-3873.51	3.68398	0.0489738	0.121137	0.333131	50.95	50.3763	0.46	0.448	0.340832	0.335
SPU_016486	Sp-Aldoaa	Aldolase a, fructose-bisphosphate	27882069	365	138	0.1214	0.4961	0.2447	1.70913	0.00725	-1031.6	-1019.53	-1017.69	3.67601	0.0493262	0.121691	0.333131	54.14	46.0396	0.53	0.542	0.35459	0.3375
SPU_027003	Sp-C17orf66L	human chromosome 17 open reading frame 66-like	AAI32682.1	478	317	0.0427	0.3295	0.12958	2.86813	0.01765	-1867.02	-1853.24	-1851.4	3.67429	0.0494143	0.121829	0.333131	49.2	51.0006	0.474	0.451	0.339141	0.367
SPU_019227	Sp-Slc44a2_3	Choline transporter-like protein 2	73918929	724	174	0.0833	0.3244	0.25672	1.59702	0.15907	-1127.81	-1111.11	-1109.28	3.67269	0.0495904	0.122104	0.333131	55.74	48.2809	0.496	0.615	0.311884	0.380876
SPU_023424	Sp-Bmi1	BMI1 polycomb ring finger oncogene	NP_005171.4	479	432	0.0349	0.228	0.15323	3.0743	0.00972	-2453.63	-2448.43	-2446.6	3.66984	0.0497666	0.122378	0.333131	55.41	52.802	0.509	0.495	0.363329	0.385
SPU_017781	Sp-Asps_1	Aspartyl-tRNA synthetase	AAH08638	483	381	0.0142	0.2523	0.05609	2.16092	0.00338	-1993.28	-1989.52	-1987.68	3.66928	0.0497666	0.122378	0.333131	56.74	55.4975	0.462	0.45	0.354898	0.3425
SPU_008013	Sp-Nsun4	NOL1/NOP2/Sun domain family, member 4	NP_082418.1	493	342	0.0701	0.3134	0.22374	2.03062	0.04319	-2175.77	-2167.18	-2165.34	3.66434	0.0498547	0.122515	0.333131	57.13	54.0294	0.507	0.505	0.325032	0.362
SPU_010539	Sp-Elovl7	ELOVL family member 7, elongation of long chain fatty acids	62461216	161	107	0.069	0.4198	0.16446	1.30974	0.01068	-651.431	-640.806	-638.975	3.66091	0.0498547	0.122515	0.333131	46.9	33.8547	0.52	0.705	0.331871	0.366232
SPU_027403	Sp-Hypp_267	hypothetical protein-267; AT rich interactive domain 4B (RBP1- like)-like	EAW79998.1	1043	751	0.0452	0.3666	0.12335	1.42461	0.00911	-4553.22	-4535.81	-4533.98	3.6557	0.0498547	0.122515	0.333131	54.32	54.0341	0.479	0.503	0.342484	0.390431
SPU_004757	Sp-Sars	seryl-tRNA synthetase	AAH09390.1	541	429	0.0113	0.2198	0.05118	1.76594	0.00362	-2160.87	-2156.71	-2154.88	3.65333	0.0498547	0.122515	0.333131	56.19	54.895	0.457	0.458	0.357116	0.348718
SPU_027641	Sp-Stxbp4	syntaxin binding protein 4; STXBP4 protein	AAI25117.1	666	277	0.0682	0.2186	0.31203	3.97281	0.18472	-1660.46	-1649.19	-1647.36	3.64463	0.0500308	0.122788	0.333131	52.89	53.0554	0.482	0.406	0.346071	0.296
SPU_019637	Sp-Slc22a15	solute carrier family 22 (organic cation transporter), member 15	55663627	502	308	0.0863	0.4674	0.18462	1.82238	0.08639	-2142.67	-2115.26	-2113.44	3.642	0.0501189	0.122925	0.333131	54	59.0263	0.43	0.378	0.352716	0.383152
SPU_019213	Sp-Clect_38	none	none	199	136	0.1739	0.658	0.26426	1.90309	0.13234	-1164.3	-1152.98	-1151.16	3.64037	0.0503832	0.123333	0.333131	52.03	44.8793	0.553	0.64	0.372197	0.345128
SPU_004417	Sp-Prpf6	U5 snRNP-associated 102 kDa protein	AAF66128, NP_507525	678	453	0.0319	0.4089	0.07792	3.01141	0.00233	-2794.93	-2782.29	-2780.47	3.63755	0.0504712	0.123468	0.333131	52.75	48.8786	0.509	0.542	0.357536	0.339556
SPU_018914	Sp-Gal3st1_10	galactose-3-O-sulfotransferase 1-10	AAH19077.1	369	237	0.1021	0.3178	0.3213	2.73427	0.01668	-1623.24	-1614.93	-1613.11	3.63687	0.0504712	0.123468	0.333131	61	60.1922	0.474	0.477	0.413127	0.432308
SPU_023618	Sp-Tektin3	none	NP_114104	502	405	0.0082	0.3916	0.02099	1.5114	0.00655	-2149.51	-2145.09	-2143.28	3.63185	0.0507355	0.123875	0.333131	49.33	41.6185	0.523	0.614	0.357693	0.344
SPU_018440	Sp-Snd1	staphylococcal nuclease domain containing 1	NP_055205	514	308	0.0412	0.4696	0.08783	1.74184	0.00378	-1956.15	-1955.37	-1953.55	3.63177	0.0507355	0.123875	0.333131	57.83	56.0754	0.484	0.478	0.367315	0.3225
SPU_016490	Sp-Z145	none	AAP93663	903	655	0.0872	0.4377	0.19929	2.57127	0.02941	-4592.72	-4553.97	-4552.15	3.62918	0.0507355	0.123875	0.333131	59.02	55.1072	0.513	0.516	0.3585	0.3565
SPU_020602	Sp-Raph1L_2	Ras association (RalGDS/AF-6) and pleckstrin homology domains 1-like-2	NP_998754.1	950	804	0.0483	0.2532	0.19066	2.43257	0.00572	-4791.39	-4767.03	-4765.21	3.62487	0.0508236	0.12401	0.333131	56.09	51.1468	0.538	0.554	0.352587	0.337
SPU_001336	Sp-Mamdc2	MAM domain containing 2; endosomal glycoprotein-like; zonadhesin-like; human chromosome 10 open reading frame 112-like	AAI21970.1	1411	1099	0.1272	0.4516	0.28175	1.89455	0.12218	-8347.45	-8282	-8280.19	3.6197	0.0509117	0.124145	0.333131	57.31	50.3899	0.521	0.556	0.363885	0.390719
SPU_009300	Sp-Cct3	chaperonin containing TCP1, subunit 3	NP_005989	495	361	0.0308	0.2781	0.11072	1.53809	0.00651	-2028.55	-2008.8	-2006.99	3.61959	0.0509117	0.124145	0.333131	50.54	48.2829	0.475	0.474	0.365787	0.371004
SPU_017198	Sp-Tpp2	tripeptidyl peptidase II	CAH72178.1	1251	980	0.0251	0.4037	0.06223	2.18161	0.03847	-5943.79	-5911.25	-5909.44	3.61832	0.0509117	0.124145	0.333131	53.27	54.3698	0.463	0.422	0.350137	0.361345
SPU_006666	Sp-Ing4	inhibitor of growth family, member 4	NP_001121056.1	246	163	0.0242	0.2742	0.08836	1.72074	0.0412	-878.847	-869.708	-867.9	3.61559	0.0509997	0.124279	0.333131	56.58	54.3885	0.454	0.481	0.357547	0.340184
SPU_024634	Sp-Manea	mannosidase, endo-alpha; glycoprotein endo-alpha-1,2-mannosidase	CAI17347.1	491	357	0.0523	0.5031	0.10395	2.74294	0.01488	-2337.25	-2330.1	-2328.29	3.61101	0.0509997	0.124279	0.333131	55.67	46.8498	0.515	0.621	0.340595	0.387692
SPU_026773	Sp-Grm6L	glutamate receptor, metabotropic 6-like	NP_000834.2	1601	996	0.0739	0.3531	0.20929	2.56343	0.01077	-6574.21	-6537.09	-6535.28	3.61087	0.0509997	0.124279	0.333131	54.77	47.8141	0.525	0.553	0.327441	0.355385
SPU_003879	Sp-Hdac3	histone deacetylase 3	NP_003874.2	432	361	0.0059	0.3385	0.01757	1.25493	0.01763	-1892.58	-1889.98	-1888.18	3.60902	0.0510878	0.124414	0.333131	47.02	47.1311	0.438	0.446	0.343946	0.373
SPU_010971	Sp-Kdelc1	KDEL (Lys-Asp-Glu-Leu) containing 1	NP_957225.1	506	343	0.0262	0.2626	0.09976	2.0915	0.01316	-1920.11	-1911	-1909.19	3.6088	0.0510878	0.124414	0.333131	57.57	49.0076	0.483	0.56	0.355913	0.3575
SPU_023531	Sp-Gart_1	Trifunctional purine biosynthetic protein adenosine-3 [Includes: Phosphoribosylamine--glycine ligase (GARS) (Glycinamide ribonucleotide synthetase) (Phosphoribosylglycinamide synthetase); Phosphoribosylformylglycinamidine cyclo-ligase (AIRS) (Phosphoribosyl-aminoimidazole synthetase) (AIR synthase); Phosphoribosylglycinamide formyltransferase (GART) (GAR transformylase)(5'-phosphoribosylglycinami…	131612	1012	456	0.0269	0.2983	0.0903	1.85699	0.06059	-2617.24	-2599.51	-2597.71	3.60503	0.051264	0.124682	0.333131	55.08	49.5779	0.55	0.582	0.380644	0.364182
SPU_002927	Sp-Slc25a15	Mitochondrial ornithine transporter 1 (Solute carrier family 25, member 15)	20139296	316	139	0.0846	0.2671	0.31694	3.86151	0.17962	-881.536	-872.37	-870.568	3.60442	0.051264	0.124682	0.333131	50.05	56.3792	0.45	0.336	0.329541	0.360326
[truncated: 4,760 more rows]
